# Supplementary material for: Convergence of topological domain boundaries, insulators, and polytene interbands revealed by high-resolution mapping of chromatin contacts in the early Drosophila melanogaster embryo
Source: eLife. 2017 Nov 17;6:e29550. doi: 10.7554/eLife.29550 (PMC5739541; doi:10.7554/eLife.29550)
Supplement: Supplementary file 2. [file elife-29550-supp2.zip › ChIP_data_fig3/nc14_posterior_dm3_CompressedBinCounts_500bp_weightedDirectionality_w100_b500.txt]

chr2L:16287500-16287999	4.269805108337506	2.788926732994115	0.0693210929445556	-0.67390766746663	1.0194951448784682	-0.09006902512616335	-0.30735967257511815	-0.3842533059311557	-0.5563979103281769	-0.2303085991076662	-4.055689982044001	-0.061265286483807	-2.6027714486342486	-1.9959472528690172	-1.5937363164982237	-3.4340140908099874	-1.2984278857614024	-0.49188608727532873	-1.230810836575489	0.0	-2.563145793683131	-2.5025636895596004	-4.203213642791078	-2.8594179614422632	-5.419958981348841	-2.7285928155171044	-3.5288600439648605	-1.1146261934230244	0.3117171364884608	3.6578105144961657	1.7533804504536552	1.322520392901144	2.203748478415147	1.9469874942945729	1.1551400126664249	-1.2860526607213039	-0.2261810999728578	0.4976209203080454	2.6745127104908417	-1.4042859499790987	4.540963054546827	8.7284144749893	10.672602892834334	7.187436360954538	1.2008045104440985	-0.10848031251230289	-2.6404181209650988	-1.1904436125167988	-4.461818783835576
chrX:19760533-19761032	1.3866320834001742	-0.3842533059311557	1.4637527426815686	0.47712125471966244	0.3842533059311557	-0.47712125471966244	2.829911772568963	-0.10773081724754471	2.6279047420455286	2.990499939466195	3.3591240351182297	2.976534546179056	0.851982843730709	-1.5721415294518208	-4.336693813750599	-2.515969448815206	-0.8062736331600502	-2.740440838912475	-1.4836035729822854	-2.7599263939934358	-3.607305541648458	1.0160067427573143	-1.13908613163056	1.4637527426815686	1.1627393202417569	1.9000941968417508	1.9640831995428056	1.1919504926927986	-0.24098050307966506	-0.9521771532098386	2.654226579375713	5.073165447512836	0.6358459603999882	4.658741076762024	3.6640189429273673	4.072767212687115	1.4982320129498996	1.2398526738135556	-3.449659135225365	-3.3428072537179943	-3.5991554541944457	-1.807094510802003	-1.181782114619736	-3.0880748034596612	-0.8224152572926291	-0.811250321126244	-1.6661714210970635	-1.655889411199064	-2.2963697414426103
chr3R:2308081-2307582	8.065338643268838	9.635176609080693	0.32675222119505476	0.0	9.942087544342135	10.282499779899798	3.5489018623889694	0.0	0.9884928598239788	5.344869820214173	16.132247954314796	13.696352722343962	22.768479489454492	15.8294215616028	11.94451482927255	11.211828736276333	9.145963651872188	8.085485735502859	7.1465939247764245	3.8187915026334003	3.995405032123598	1.8025289943724514	1.1896774921037045	-0.379143710204926	-2.5805146489894453	-2.941707937818098	-1.330506008319584	-2.976559299423498	-4.049315928450762	-6.3408710610833925	-2.5952509843185294	-4.076525787295395	-0.355161630000432	-5.533217124252799	-1.9008329427848796	-0.7359535705891888	-2.0075678864805835	0.6351851847496615	-0.5063233508459206	-4.255586988891128	-4.343963859966873	-7.598750512226118	-4.137252037276268	-11.307238131804986	-12.32704782368294	-13.380908691297074	-16.493335639987357	-13.20959286084764	-7.7148810365367435
chr3R:17313222-17313721	-1.140031373393663	-2.5786431715887588	-2.324236986512819	-3.608833306074767	-1.2202113830661714	-3.4452125091486465	-4.672839680294043	-3.054801038906857	-2.3998285540210835	-6.4180952302680785	-5.717913602982709	-5.793386636087682	-5.622527434969757	-6.492376672263745	-3.320059232784147	-4.944538603193741	-9.130152841036537	-6.112113196993787	-5.947708324112437	0.0	1.0752722563038328	1.3674898904144823	0.0	3.002292214662366	0.7618815166581685	2.2724796758989396	-0.6532587261003789	2.589308428055932	1.0285373375970512	4.822631444208873	0.2921853789192758	2.1942202360206458	2.245886287415805	-0.9884928598239788	2.6989154766834744	3.2001796252657586	4.020863481110051	0.9654372165396078	0.6615174781045484	-0.3332365485385838	-0.6938722985434326	-4.403017954189571	-4.4162092473388475	-0.5817797342005327	-0.9732981150444946	-0.24098050307966506	1.287380376458096	1.5433641071736526	3.133678587742076
chr2R:15312005-15312504	0.8897467808474763	0.0	1.4637527426815686	0.0	2.449322526830157	4.158680416582533	6.586964097565262	3.706078266213883	4.015279699949206	0.410384880317243	0.3367050219370595	3.270253526455347	1.7412204091672125	-0.3174792021990947	0.7772795160326417	1.5343735417649385	1.3443139360661165	0.5638304645472537	0.0	1.6195361901073153	-0.18199777441524317	3.1373630550707983	0.6909218984264124	-0.2368566172568615	-1.2239621667383076	-0.6430342667485625	-2.713074019510625	-3.3172230002785748	-4.535566761208749	0.4183785767606596	-3.104536348546255	3.728288753917797	5.35708768573973	5.783763030637557	-0.23078083896631524	0.2014065717105728	-4.562689031640104	-7.7244272818863005	-7.582189812612553	-9.870643582710564	-4.575634193794542	-5.2322472198356325	-7.930660981185802	-2.3599953073606783	0.7485713714992825	0.9670162803285552	-0.47712125471966244	4.857236624765303	8.321788832233683
chr2R:10757505-10758004	-0.6733450791230873	-0.699087471064433	-0.9568070777091172	-2.6569802501017006	-0.8881232239143072	-0.9884928598239788	-1.9084850188786497	0.3332365485385831	-1.3071374767662822	1.253808069478986	-1.297810834533274	-2.1902569863693366	-3.9484254906562146	-2.3422391353610816	-3.624325035130208	0.0	0.0	-0.9884928598239788	0.0	0.0	-0.2105263209141679	2.0894327123100114	3.1877347384464034	2.4167231350448994	2.6711507856335093	0.47197866857013165	0.09138858132547692	2.339873297798947	0.6750429899863307	1.1743291227373496	0.7349911457550484	1.2705450296729868	3.1879612664466297	1.2056580460604254	1.0668755590631576	2.123021151369321	2.759264203180825	2.637070264112296	4.749131125046143	1.9524985671162913	-0.9884928598239788	2.816560235041569	6.075407758848635	8.190825617500638	6.018319518621275	0.0	3.7655841881557066	5.3897572292415346	3.8154710710075905
chr3L:2243500-2243999	-3.4695904006588787	-2.1869111621176764	-3.9751200977512395	-6.281828761686221	-4.917746553359421	-1.6001527249588565	0.0	-3.2161756501187475	-1.9281540869597042	0.877767060281167	0.0	0.7359535705891888	-0.22816119486484343	3.1089621606003552	2.4665647390708316	-0.47712125471966244	2.6718463343155414	2.188477079735877	6.433828889458197	2.8700596575234876	1.8539290334117917	1.0638034668337202	0.8873039817513346	0.39780591435839535	0.4414123674337495	0.7895695159961228	2.080049886333914	3.2513964945344243	1.5518563413506765	3.3372273917188635	0.2068152645137641	0.9884928598239788	4.267135386372466	0.6745932997883084	0.47712125471966244	-2.244992878745334	-3.0358471939339244	-1.37727119095067	-0.7822585751594568	-1.1737218734474009	-5.533217124252799	-5.745711081737085	-2.8664757953499773	-3.7986705414390185	-0.7359535705891888	-0.2887691230768229	-2.259982999975834	-3.6145022723176425	-0.9706617718669301
chr2L:3618500-3618999	0.08819025234799628	-0.39179645130774726	-1.765266320746042	0.7954465043927974	0.8339143720466643	-0.06622940453222052	-0.3673364774327989	-0.8158263662287263	-1.3338893634434106	-1.0794956648591916	-2.326309881825091	0.0	-0.848353954515058	-0.9300725741501721	0.8067872432864082	-0.5850541156134266	0.7755821830011658	1.2513257719580473	-0.649647921071873	-1.5409049252945397	-2.326511126340237	-1.5558886446357354	-3.305442396012928	-3.6607307860642844	0.877468963115577	1.4895189672171376	4.995659614679517	2.727985948564784	4.854455713934773	3.4143824884357756	0.41098582251374394	0.9331764388947764	0.04337521777354151	1.053940073646599	-1.809752667406666	1.0668755590631576	-1.6154407595203946	-2.117459827190116	1.7370862758963637	0.5722883528682455	1.5598541923147966	1.6923490930686103	0.22062999579802425	2.626184398832123	1.5524433090543903	1.7144940586930135	1.035616806861595	1.4379250549730636	1.7851049371903527
chr4:855626-856125	-5.742476057106014	0.0	-8.667219987042785	-16.338072530774053	-15.93214227317748	-10.794273576381194	-11.124637611821644	-7.648616184080319	-2.22540244439979	-0.26145052715670036	-0.6025013259654013	-0.7359535705891888	-1.7222081316804418	-1.4313637641589874	-0.48270525311591445	0.9527115521825327	0.0	0.0	0.0	0.5813628905998097	0.1736674791438287	1.160292054734504	0.0	0.3842533059311557	0.0	0.0	0.0	8.418422699550058	16.414151666228356	15.430667608642208	7.941050861641541	1.467667056296656	2.653424731121464	4.964542171709944	2.627521944985428	3.6764168710967757	2.0905578453770626	0.9260608189993222	0.9299678206788935	-0.485433315689084	0.0	0.11120627140628982	2.542013787011168	0.8948056827883671	-0.5050184077099936	1.1437955179666348	0.5682395483997825	4.171637526732992	1.760476666654302
chr3R:24713222-24713721	-3.192803049836336	-3.5604786410489933	-7.6624358202287315	-11.367018434029353	-10.211841901802392	-15.821686299988844	-16.94712392276289	-17.026792591282884	-18.304204006825103	-6.154966880704466	-25.8776802641526	-13.917531917321723	-9.318821923345919	-1.3821770810048504	-6.251100213769088	-6.2353709520750344	4.576135959014454	2.149913637005018	3.1935377447943285	1.9980896250620008	2.5971707790462997	0.0	0.0	-0.9884928598239788	2.440881856766676	1.0062075905135757	4.983332815263942	0.21070289983532975	0.959131260857332	1.9173984230745542	2.2254024443997906	5.658616757548062	4.065195976487886	4.475141651627215	1.9514387055429714	0.9287152811037394	0.5709609464629238	-2.7335561403290787	-2.4181631248526227	-3.8007323333202727	-5.446871088705768	-1.494051948349921	-2.776602520183229	5.168216186180128	10.11301304254173	6.607880325472189	2.8951448625715894	-2.482572994333412	-0.26579157208280596
chr2R:3827505-3828004	2.035179371212483	0.47712125471966244	0.0	0.9884928598239788	0.0	7.4253529881396085	8.138343985383868	9.794869236349232	6.7601090223936655	6.776097835432758	3.881974018177307	4.368671090513137	4.836033979589565	6.087917088533027	0.9884928598239788	2.5053649118015886	4.783169409971567	6.302168665342031	3.96719259835812	7.306501775080757	4.27470698239811	1.9084850188786497	4.420447395388656	4.805889754956479	6.157354722308618	2.460867299378055	5.324367976161113	4.288764797218387	2.3824119779808495	0.0	1.9084850188786497	3.408329654131034	1.9153588706657352	2.106679429602075	1.2605976435254966	0.09711199365699404	-0.10456650345772986	-0.8023049669019726	-0.8320927114436835	-1.440486950534476	-0.663979820822694	-0.8654261169402403	-4.51993872252874	-3.07183040037053	-2.515029215238511	-3.175837102237826	-3.233903260722398	-4.411607088102918	-4.200846267610788
chr2L:19009000-19009499	3.7822128790457827	2.8940981127508945	1.8679940677903581	-0.9730307048325076	1.3227591789111197	-1.8991107609546507	0.39298175886151293	-2.570830399444309	-5.06765495283499	-5.709141258245418	-5.48249151970342	-7.906402322693863	-9.844077076795307	-6.541914352138462	-6.413506710296862	-4.712402145464881	-5.249121244202787	-1.651692133298289	-0.7359535705891888	2.136109337119235	7.415113980114508	6.480277895087675	5.109921494896857	3.3075005059788865	1.7492311106102516	0.5351438829242819	-1.5900373000913672	-4.237084283841629	-6.290683407483206	-7.909567060697101	-5.297518435462294	-1.609177136798043	2.4713069038101	2.7774229226931113	1.7926597824187431	-0.570157326740617	-2.984977031346848	-3.4689212471065614	-3.8657129260592447	-3.8974655112799383	-4.710238179071964	-6.2542510721588505	-1.779842453904334	0.3842533059311557	-2.9386006642153535	-2.582230368669839	0.3842533059311557	0.0	0.47712125471966244
chr3R:1450222-1450721	12.148972424827116	10.30893923439292	6.468108018274951	1.1737218734474009	8.638728328901323	6.576320153495867	9.613441545369609	7.491860167619353	7.415116188674527	3.500575940144026	2.4633806356217107	3.174425781089524	2.958886294543254	1.3169473532050209	1.9448248795104435	0.3002831067679672	-2.4030361245831027	-6.914980660814351	-6.048939644077683	-8.100260317665274	-6.779760932843473	0.0	-5.17060265082473	-12.528451829008175	-13.497331165263514	-15.243866796193334	-15.74382850569805	-6.702809961802801	-0.3842533059311557	-1.169049123415361	-3.9664634435235464	-6.277203400055273	-6.708016695641372	-5.99878614607979	-4.475141651627214	2.7512359159384645	3.6147140711313885	3.3207245358971282	0.9319285428387568	-1.4535354505248979	-1.5835692135036061	-2.4930164152808207	-0.5452116220644514	0.0	-2.609672938844316	-8.4198864810795	-6.254805128162623	-4.316428440266646	-4.96571162208782
chr2L:5270500-5270999	-2.777489124143525	-4.6746367469718555	-4.749508171468923	-5.218054040237348	-4.54246008370104	-5.3943467232296145	-1.8253248062722476	-5.489235064281506	-4.9228901313800595	-2.0405881940852817	-4.106737036395886	-1.8443586860684615	-4.153186719123613	-4.752351991160086	-2.318811020390145	0.3842533059311557	0.0	0.0	-4.068920144956449	-2.898650407629799	-0.649399779583484	-1.8841810032885324	-0.561278981775342	-4.234498333707496	-2.0716768001701436	-4.405772803399184	-3.9261085240497198	-0.7462819960523704	-4.321495921859904	-2.01499265771816	-2.2695195909186547	-2.390092994423421	-5.845638169311604	-1.961766149905537	0.0	0.0	0.15091898117669758	0.30474473808478825	-1.1239716286763393	-0.17117412529801407	-0.5249651391174217	2.513621408516989	3.517829796680272	-0.2887691230768229	-0.32675222119505476	3.8140862263737114	11.502796527718555	5.488526358286863	3.7430717159108564
chr2L:18152000-18152499	-0.5921715551592579	0.9884928598239788	0.47712125471966244	-0.6025013259654013	0.5058959144228198	0.9059652567236041	0.0	0.0	-0.47712125471966244	-0.9884928598239788	2.363557096497183	4.671525545979276	0.9884928598239788	4.694147881218833	3.6843082620981904	3.4458377746534503	1.9527086750937481	4.401401963999562	5.313039673190034	3.2179658632459494	2.078359709762597	-1.6516301303613412	-3.0325948143067385	-0.5579990911031086	-1.6927011594496026	-1.0753322857678569	-1.8286315008802323	-0.3842533059311557	0.47712125471966244	0.8881232239143072	1.2075248380375179	2.9977628305015895	4.403289040934782	3.727617798376059	4.9402840364481655	4.658711455454399	0.47712125471966244	0.0	-1.4637527426815689	2.493187026451417	6.199243190231728	8.353320572877008	4.864790471017131	0.0	5.971001550086532	4.214987313453457	6.881972177909554	5.740093750212972	4.424686131631941
chr3L:14182600-14183099	-0.6809948836040776	-0.9184054738697717	0.19916529609750638	-0.7359535705891888	0.22816119486484338	-0.03790830722255521	-2.2015765081576304	1.4637527426815686	0.5085004687583955	0.8198199728458505	2.516397658882654	0.0	0.0	1.0441915037522427	0.08621513097827865	-1.1537442590285625	1.651907989237341	-2.6241683018793007	-0.13178146204576546	-3.0990280986494136	-0.9140065296037444	2.7471555557144343	2.3757552875645027	0.04957290233479223	1.1869871776986662	0.23437972628274087	-1.0232693369636803	-1.076744068986797	-4.4866931708720585	-2.7376826597419237	1.2149692075207337	-0.47964739776666215	-0.6919102729958378	0.4086158505541432	0.8614453663771153	2.419480424883032	-0.6209572538122978	-0.3861846181181559	-1.679559001200982	0.11041077957716783	-1.8183496072667473	0.04989904099928171	-0.47712125471966244	-1.9721050419103168	-1.9435499865625938	-1.9084850188786497	-0.7261824545831262	-1.2747948088564491	-0.6412239106945697
chr3R:11798222-11798721	2.211651722600319	-0.8552439210873115	1.357608801283606	1.658378926490156	-1.871233250950982	-0.13931072397070512	2.294845678895927	1.6786220527513949	0.21052632091416779	1.3104019470368182	1.5722350989737854	0.2149452442041408	0.44219811180301904	3.2779066464853224	0.29739826936874536	0.5795747802119284	-1.478404668634342	-4.001566912906241	-4.801648395698241	-4.78580617454411	-9.299146385323695	-11.249696936225126	-15.21847127205551	-6.009365569676852	-8.605854597293721	-8.942944396814033	-6.4246878033897925	-4.543916265512409	0.0	-7.985518542908708	-10.34864325277063	-6.2690772581644865	0.48270525311591445	-0.47712125471966244	1.0668755590631576	2.4765108153339415	0.9670162803285552	0.9884928598239788	0.3842533059311557	0.47712125471966244	4.319297908102729	5.059539592522231	6.775439291970924	5.073566853583225	5.475492632605644	0.9699739999703266	0.47712125471966244	0.47712125471966244	1.1316729247829798
chr3R:2696222-2696721	0.0	2.2697340580552794	5.735164761985262	0.0	0.0	14.850813306184975	17.69874869022525	21.575997087879813	17.97320823035048	19.243902222699337	17.861292985460693	8.233697144828422	0.5552050987676277	5.689625473596329	6.363924445652112	9.922009401596892	10.472716893593057	9.45543549967949	7.194941492371271	5.266530809485807	2.8943733369427598	2.3025467250963496	2.1409354984350024	1.17872315877545	-2.4538402029321684	1.1853571772107347	0.502582609534109	-0.4650246212100868	0.6979310590365646	-1.9022490674171997	-0.17627845269290193	-0.6668995719561306	-0.47712125471966244	-0.9400223612406907	-4.52940767386404	-2.590269651085531	-1.9609888056053355	-2.283519552664219	-4.836956293290719	-3.934802953014874	-3.717718079840921	-5.651599342615931	-5.627311812875271	-5.439712308463155	-6.541298568275839	-4.440512794271611	-8.740514594566546	-12.77580697853075	-10.312897743763566
chr2R:5580505-5581004	0.32675222119505476	1.537119665374769	0.6082094291166598	1.8203161339251612	0.5226187134474672	0.6025013259654013	-0.3842533059311557	0.0	0.0	0.6849180492957315	0.0	3.1866062478004897	1.1908627017741145	-0.47712125471966244	1.0922729133813154	1.898606265357522	0.6816069930958053	0.20798420682528895	0.6833611091782789	2.098005493246928	0.80052898908002	0.5985162579857993	0.24694247777801107	-2.1550229981631652	0.11001644143961255	-0.2321627322282827	0.0	0.0	-1.8124486625187257	0.452893722279035	0.3780495247603717	0.0	-0.9059652567236041	-1.4637527426815689	-0.6816519536376183	2.077119043625057	3.083143978901148	3.237178637466323	1.0668755590631576	-0.569577218644973	-2.0759941310819814	-0.2992111934366114	2.657954491133685	-1.0474034514751482	-1.4637527426815689	-1.0395112745988653	-1.0528798492569997	-1.9034153783264423	-1.1843580493960966
chrX:11003033-11003532	-1.9107156442194515	-0.3174792021990947	-1.0353959358832863	-1.0426661950268596	1.529765235630013	0.0	-0.47712125471966244	-0.49999803553307043	3.5380274912166505	0.1324460563010881	1.1199306827536413	0.9059652567236041	1.9633867488101457	-0.3893487198707884	0.42815404581190597	2.7681136339044747	1.350150969429128	-0.47712125471966244	0.7359535705891888	0.9884928598239788	0.0	5.320829670172555	4.688499620763551	1.9084850188786497	0.0	7.672106369628965	13.163332920735222	9.111488949043949	12.861382641450488	10.282056441745382	7.903332172069115	6.014312200385591	5.272014015595276	3.280683674429464	3.326560640191168	0.45914139784711255	0.0332356211243271	-2.6576984670240553	-2.3619318092551254	-3.5488262084833306	-3.9481244613785127	-4.029834554124678	-2.1540569822833735	-0.32675222119505476	1.9084850188786497	-0.06096274501528998	-0.6461738161874808	-0.3825876399126976	-0.3226171987455024
chr2R:18203505-18204004	-7.338418319009818	-0.3842533059311557	-0.9884928598239788	1.4637527426815686	-0.6816519536376183	-3.0545230333899327	-3.9448323568023693	-3.79635778222956	-4.7196011010225085	-3.2902395665228044	-3.299654776201658	-2.3567691651326466	0.3036171613374977	-1.2978902072998622	0.05842741531249606	-2.2295055952816076	-2.1998579675815733	-2.8572169635821547	-2.2013408748956316	-2.2456250792842836	-0.6252873828651145	-2.43549113009965	-5.063650620882435	-2.7488375165477965	-0.4121955018020296	0.9884928598239788	0.47712125471966244	0.47712125471966244	0.9884928598239788	1.6815697732690824	5.064661623329352	-0.9884928598239788	-0.47712125471966244	0.7793363966624001	0.0	1.0440882364694473	2.1664123645322677	1.3176164057200668	0.2620076431622543	-4.201715566831698	-0.8622314107137213	-1.932033665165526	0.0	0.9864523878201488	1.6637453357574548	0.47712125471966244	0.3842533059311557	3.318910586321695	2.486393780791234
chr2R:8803005-8803504	0.0	0.5234384870639827	0.4106493675885908	0.0	2.4864524843439066	2.7907566626660287	6.7800104493099544	-0.6252873828651145	0.0	13.74360318233517	22.566520549708706	15.79018562353593	0.7359535705891888	0.47712125471966244	13.50395978065724	21.506899839668748	19.728776905823405	13.042229797310693	3.737378166366414	4.72081776736609	4.252322223425008	1.09793608361422	-0.2887691230768229	-0.3842533059311557	-3.515272655861289	-2.0407948547655197	-3.4913205005160797	-4.765679482976929	-2.460824056105917	2.5479233921901687	2.520458865376279	-1.599117849379632	-5.039822311709652	-8.864911142389428	-5.764975475711869	-3.666140035657096	-4.690386897138919	-6.121194600343762	3.3039167276113535	3.0894183503980552	1.3922396705155053	2.8516335876254817	2.493187026451417	6.12409262442283	3.0785912601302985	3.6009314690333323	2.238054288031818	2.9943335553869623	3.0150652570241014
chr2R:17422505-17423004	5.647481526717396	5.264927156627324	4.39629698498899	0.8964727781772349	0.5351589729539065	0.9649816693497333	-1.1228554277021574	0.5348690060948668	-0.19560272751050983	-2.3286248352848276	0.28183534774643254	0.25553352971930177	-0.6084639098785422	-1.0668755590631576	0.9884928598239788	0.03849950408041748	1.49851629677051	0.0	0.9059652567236041	-0.5418067780047433	-0.7421660768029913	2.552843581236349	-1.7876125405974093	-4.869422858917193	-2.754008942258889	-3.2781758553496236	-1.6263440703549172	-2.618616341714882	-4.032909547090553	-5.632340507968116	-8.244002634725007	-9.406287451663726	-13.86071209149115	-7.803740333785879	-2.2446766411463193	0.288769123076823	2.361234430306411	2.600736860365453	1.7205990679778655	2.5182006441265106	3.685252424271799	-0.4148009743647379	0.8931594859276876	0.8944664007513247	1.8581278903899112	0.7391333966507933	0.3842533059311557	5.4320646348438455	3.732979820907648
chr2L:20787000-20787499	0.06603771130937593	-2.1950729291248567	-2.4318490132639217	-4.46545136197321	-4.575593781320953	-2.2388767780822936	3.313677367473104	0.0	0.0	0.0	0.0	0.0	0.0	0.0	0.0	0.0	0.0	0.0	0.0	0.0	0.0	0.0	1.2987181692705434	2.1089101129067878	5.673394605745377	3.65438346641851	3.738365644708975	3.780075458798147	6.31710705737474	5.468627954232801	3.158162337831675	3.8871008608218074	7.119197054343643	7.196496383859709	1.91692373570579	1.138501244158098	-3.3033479927626463	-6.523399830567759	-11.329081435518097	-12.717809586970992	-6.980619683354097	-2.794154275960767	-1.4532380401181546	9.315710911174442	1.9801509964855086	4.268182907877928	3.112967114251988	5.6865195844912355	8.552776553432698
chr2R:5875505-5876004	1.1266273075268487	-0.9574775283271288	-1.9031358751015979	-2.623789382422918	-6.412961040332646	-3.898158496841142	-6.079862423175326	-1.9146406241208604	-0.9884928598239788	-4.8888021732588065	-1.9252257277773992	-0.04989904099928114	0.04263731384608126	-0.6225021518452367	0.4261793159019494	0.0	0.47712125471966244	-0.7359535705891888	0.7571767631368813	-0.14029273747995194	0.47712125471966244	-0.06932047124102679	1.6243305806285186	5.130775594001099	1.6295015241884554	-0.47712125471966244	0.6733664541253259	0.14044432982877547	1.1784627333960676	-0.17684582369879653	-4.096982206277682	-4.760815091181008	-2.1319974611280816	-4.434311863710304	0.0	0.0	2.3927543539590883	1.944821397403887	0.47712125471966244	1.6422864952097462	1.3086435112090524	2.368369156515704	7.083111892051286	9.100027059271095	11.140107548473903	13.91191217279807	10.721966671798548	6.376823658989391	3.962875832209535
chr2R:17368505-17369004	0.9536520347201606	2.0714445623126414	1.7124291907410634	0.8859409748451225	0.3855643666284448	0.4539101549952766	0.4693180592170093	-0.4973821079077392	-0.6772483504217565	-0.6948347207486708	-0.35896779548149543	-0.1678594869856193	0.6252873828651146	-1.1737218734474009	-2.1807474474989252	0.47712125471966244	0.0	0.47712125471966244	0.0	1.2498706309643315	1.8834399987253208	-0.47712125471966244	2.1712194005323924	3.31467693118981	1.656261086750295	0.9884928598239788	2.27326769549053	-0.5050184077099936	1.7527321143842858	0.8791548266986821	0.3114947393160298	-0.8065359368777398	1.5835692135036057	0.7722327465620283	1.705125367787839	1.817115477287662	0.7604724114060947	0.1577135161918893	-0.9884928598239788	-2.5186551307304015	-2.202699911740628	-3.682077439828895	-0.7406896533804269	-0.5420586330437882	-1.6422014869843864	0.0	0.7359535705891888	-0.3823493934400407	-2.9458960033987123
chr2R:8499505-8500004	-6.340747280831214	-4.560781525900349	-4.413372507364133	-1.7908340692636266	-1.7581732817243974	-3.234505688330372	-0.47192463137519053	1.0596149194935087	-0.20415465976583244	-1.3982422734759243	0.4203189623396977	-3.614281579410275	-4.795430963956595	-10.02212706801701	-7.065367585525248	-1.5220217480916254	1.1279321459461003	2.435285018368195	2.5341759602449394	2.250475947675642	3.440222859915903	2.9699754626861496	2.0549465794833295	-1.181693554021523	-1.5986641252663538	-0.18954547522998477	-0.46868571231590217	-1.4622788203452823	-2.2961537629548032	-1.8372607066488864	-2.7197431914112564	-0.4581991019869571	0.27022801887305203	-0.47712125471966244	-0.3842533059311557	0.3842533059311557	2.0890111205219255	1.4186362351047908	3.2058881618920494	1.2515803077661503	1.1319275303697107	-0.4947986398082339	-1.683250692705937	-2.759281798374031	-3.151952460497249	-6.406503330095479	-7.0024994641541465	-9.519336091689206	-8.731717975916457
chr3R:25847722-25848221	0.0	1.5483003380059601	1.3343721468969112	3.839006471835102	5.1083980782473	1.164363533182028	1.6817101840050865	2.318480211734388	0.9754518115244455	1.8000707076147635	0.7455056355001544	1.2258334621729647	3.3969706144467726	0.0	1.4637527426815686	2.141147737696108	4.439512915394813	5.989994692243193	0.22407746444571308	3.693675935616642	4.552563681472905	5.242938429534616	6.662110948853246	10.051949616071047	10.054160170860865	9.220343286261874	7.6806378465276675	4.837837111904674	8.106801973944053	7.244813207223256	6.272770105052715	5.746483302060803	1.769227921888697	-1.4008456359767767	-0.7208156439597355	-3.7582210842234907	-2.0998290420740515	-1.6740801604213582	-2.264621323420864	-1.9481868814224326	-2.4094905123738224	-2.0331931792918017	-2.9428438594275588	-0.9564793699591319	-1.3124835973366296	-4.292363326493043	-2.577366054610659	4.3144844685143315	2.424738424102149
chr3L:16780100-16780599	-1.2295937103490597	-0.5038129597883779	-0.9465243942437355	-1.5512317540794216	-3.6266419378762107	-7.021887784302716	-3.839012829481221	-2.22540244439979	-4.345928092726043	-5.59952285182647	3.0128703181584275	0.39486874616821815	0.18787945785746987	4.114360911505664	0.679384750131116	1.0682144330019674	-0.5771991700276383	1.756132944475023	-0.7002448810209136	2.0880275476692773	1.3077609981660674	0.0	-0.5121434773429583	-0.38731488704981193	2.5326650921567047	1.178121887890521	1.4876604469769756	2.560082582339786	0.8303803398358088	2.983252596984852	1.0122886476456316	0.9311193752795215	0.26337408527363676	0.8405316854811504	-1.6869356718202282	-2.3670315966566413	-2.717309387373446	-2.1998579675815733	-2.343429679243671	-1.7679036349176993	-0.23403219083975993	-2.8839843508181056	-3.8495174973064197	-5.0485433140070874	-1.8946848213278271	-2.0030811423155113	-1.3714489522957574	-4.78818341709101	-6.357207323745774
chr2L:18839500-18839999	-1.6429066727391484	-4.052307148463032	-0.6029789681741022	-1.0932152575991587	-2.0172980197757213	-1.8791334404873477	1.3016166698136762	0.0	-1.4637527426815689	-2.750862403787871	-2.0807760874649723	-1.827292853057062	1.762446398094682	0.47712125471966244	0.9059652567236041	1.3332064550838778	1.8508430673141207	2.421887837336313	-1.4828799070068084	-0.4774629958102179	-2.3410706637517755	-2.692831469024507	-0.7359535705891888	0.7819324421189129	-1.513088262340271	-0.09312315607482127	1.9978738341933802	0.3893487198707885	1.5304902941977876	0.5671489436674222	-0.8065359368777398	0.6788797735775352	0.830521130742091	1.5945249141605926	1.108977178778964	0.9774001436131929	3.730341573222476	0.8568448006503339	0.0	0.0	0.9034043916225996	2.3382638832014675	1.5920952976039515	2.571196762921194	2.0710449892831524	1.0828323764986807	0.22428768608278374	0.05816482245112784	1.204895769300835
chr3R:11068222-11068721	2.1970700606178983	-2.133075748028557	-3.0081289305897467	-5.998868078976187	-7.592050451526417	-7.0024994641541465	-9.271862941909896	-7.789026135208852	4.6329905157494045	4.574673094223831	5.486145199664573	5.08593520895934	4.61069857602898	8.255812055693294	8.304541812870115	7.122513971393463	6.833716635565796	7.535048843130838	2.830992580212354	3.3857850977997206	2.4419092331423595	2.9339235860356716	0.9872708953402253	0.4701619604782605	1.6667750461249045	-0.9812849013681191	-1.214303802911685	-4.539612036941057	-4.983272395397064	-7.00148478562916	-4.464588769801215	-2.4390972514159888	-1.2905424689451475	-2.641756451214733	5.846987183909848	8.791950450638382	7.179690490106137	8.015719252547047	3.706716576272444	1.3028449674047176	0.8940221233559978	0.46306619349393463	-0.44986830279652296	4.817949744977131	6.829567151541587	4.528012907538738	3.6657651716081134	0.0	2.2945385231771094
chrX:18737533-18738032	-1.0752722563038324	-2.598638373971207	-3.5167002976005817	0.31038753187240886	-0.2932056658280196	-0.9211925873168783	1.7176796317982257	2.2692045161739443	7.311453869948085	5.479442165439967	1.6988939514805168	-0.18898808846566886	0.9993610118540216	2.3715278844329966	3.9755769691906977	1.3473910482572995	4.398029739549383	4.264388052838047	2.3562840799644653	1.8159880737827194	-1.3507306474985827	-2.822262704157099	-4.4943107868965235	-1.47214030401483	2.4521114326895193	-0.9884928598239788	0.7357890626869555	6.466297760020916	1.5739508314535513	7.464859187034149	4.803359302542873	3.534873191657606	2.6451062984462266	1.374453027208409	0.0	-0.9762178722048177	-2.6569603397610133	-1.5365663943820254	-1.1311724980354034	-1.4637527426815689	0.0	-1.3821770810048504	-0.2050507224831748	1.0840041998426804	1.9283342364426532	1.3916653920905517	2.987680157477747	-0.13246235047038943	0.9884928598239788
chr2L:11516500-11516999	-0.7239237292841192	-1.4111713643412942	-5.497413687777741	-5.304793539029433	-7.378870448580801	-6.633149186492313	-3.7384591061663244	0.47712125471966244	0.47712125471966244	0.47712125471966244	-1.8200716168333928	-2.4945093888001977	-0.5815313490440568	-2.8894239826728154	-5.230268731734302	-2.128801753751013	-0.8881232239143072	0.25616988953377134	-1.6313877567933703	0.47712125471966244	0.42413540599273103	0.0	-0.9609115391260599	0.27022801887305203	1.177967641706019	0.0	0.47712125471966244	-1.9280383422032248	1.4112246161388995	1.3851032246087582	2.259982999975834	-1.6828296963411125	-1.1959405149604676	1.240094025434201	-0.7359535705891888	-1.9084850188786497	-2.1723494243032975	-2.417382103324589	-2.43211141551278	3.0987049516612775	1.4134592065505491	2.70406608348431	0.47712125471966244	2.3261231293963025	1.4644311949148803	1.3151717516845085	-0.2620076431622541	0.8628158646556388	-1.011478336213534
chrX:17714533-17715032	6.294860273627737	3.5789093234854694	1.7075565874070284	-0.46934368014885913	-0.879227200093437	0.12948496574414314	-0.3352573647113873	-0.2612496474444927	-1.2780642861172016	2.8587466739259715	-1.250332784553993	1.4012214382553445	-0.38947135828477464	-1.3431638335126057	-0.41768076850492997	-1.2226364775775984	-1.2415230428700683	-1.6198272479569908	-2.0070045666383423	-6.476552350028752	-6.252208748152118	-7.76420778898049	-7.852453555938068	-4.055477195360275	0.0	-0.9884928598239788	-5.709960063906321	-7.893620181828534	-2.1411477376961074	-4.427549533190703	-5.812650950593559	-2.217335085736259	-0.2406233412219088	-4.25790764137308	-3.4662745118121605	-3.440629392672534	-3.9431221326670736	-2.177880775945285	0.47712125471966244	-0.17366747914382874	1.4518257345790846	2.9757322144861864	2.638918098153526	2.661689795322169	1.9291506229929494	0.47712125471966244	0.0	0.0	0.0
chr3L:3148500-3148999	4.511848939258315	5.0773581033920925	3.007182681246103	2.7658703770013453	2.194174530738905	1.9600772997033267	2.5207117891930033	1.3801618529993462	3.1047841362856805	3.5445815209577267	1.3836034978805847	0.7693001602458592	1.5465418212699618	0.47712125471966244	0.0	-0.5050184077099936	4.179541394865799	0.8146844934204033	1.6422014869843864	6.014368660089371	4.532769420408614	9.598658479718914	7.723196359253778	8.998852009226411	7.7418025896901375	7.304219419114838	1.4737249660132001	4.670918501009726	4.207873223184515	4.077076784386876	3.858450999064465	2.1621062688849824	0.9465685991957122	2.0431434299086266	1.4274064334898109	1.7730205998878459	1.597080728103013	-0.80038606987862	-0.5983643436009479	-2.767189217808326	-2.4022973996820216	-4.005641498610491	-5.18361920716603	-8.29600534033031	-9.073988495134005	-7.952429699897128	-7.505482727929997	-6.070450524123983	-6.16552015684485
chr2L:19452500-19452999	-0.44141236743374945	0.7914284342410255	-1.1042934706479646	-0.5538740413553197	0.17238459432322437	1.226664947909368	0.08958864205701507	1.3465816648210864	0.0	1.4838984282744592	-1.0237851909774447	0.733139289739873	-0.3645569552120252	0.49406373172750284	-1.10604603230127	-1.0121766545438386	0.258662215160122	-0.07045202738817198	-1.056480105676062	0.0	0.504422908990798	0.0	0.6957709380144029	2.04595014607548	-0.07176233348496971	-0.19100811442624985	-0.507659101245373	1.1982680829268524	1.5601625789284084	4.4901329941351955	6.367320242263433	1.9779642506753876	2.0796983840785965	1.3703664791702217	-2.0450573584086578	-0.2428265249309278	-1.8454030343821148	-3.0430841895537846	-2.9957285704388137	-1.972099651032528	-2.741430384849921	-4.7332745906293425	-2.1854721223724196	-4.559279124791763	-9.270217833904539	-4.647981445135181	-2.234061397931237	-2.0100177152021517	0.8457119955017671
chr2L:18859000-18859499	0.0	0.9034043916225996	2.3382638832014675	1.5920952976039515	2.571196762921194	2.0710449892831524	1.0828323764986807	0.22428768608278374	0.05816482245112784	1.204895769300835	1.831106225665668	2.157464849723341	0.9448888836098369	0.37675052495744965	2.175635115627866	-0.06603771130937486	1.5170786158463865	0.9192945719778156	-0.2887691230768229	0.0	8.672251108665918	7.442250240470866	4.281355806722243	5.251798332824239	4.727560414141795	5.178487517425007	3.5936640489657297	2.550019235350617	1.84695340712858	1.89318737506188	3.204306868307625	1.5986967419016471	2.08916179891912	3.587360885353387	0.14604028050240603	-0.46810030898640315	0.7199751561034243	0.28537634895364433	-0.5827883992933224	-2.015796587061207	-2.553393136915721	-5.418194856934645	-8.275679437567083	-3.74224484634341	9.156565927309597	9.072325861141463	8.77863071712834	7.526798243867952	10.340227503506526
chr3R:12086222-12086721	2.327799633719056	0.2440659881515684	1.3524221742239293	2.216263232275604	4.37613397464629	-0.1356533103073591	0.6173067658815127	1.066000451880128	1.4651391162506124	0.9719748009452646	0.9563040052816962	0.644890206061825	-1.354948806874556	0.6014727595664074	-0.11981463385240806	-0.4311826779247687	0.0	-0.33760734816291466	-0.03353149258937398	0.47361638658811406	1.185963629831402	-0.3723650595281946	-0.11308165772258992	0.04546396706600162	1.2840728588325139	0.9494958685183975	1.9262856327510154	-0.07022074917427996	-1.656104432841145	-4.5933788670904105	-5.405026194374481	-2.3508114845624597	-6.034138146905659	-0.6738017842081812	-4.534252523606572	-3.8034156900866787	1.9084850188786497	-2.3286248352848276	0.5552050987676277	-1.6049909883267495	-1.3905204795962793	0.0	0.4936649919471141	-0.7490429136284136	0.0	-1.8029700369097583	0.0977247141559695	0.9936026176049578	-1.1799013745869043
chr2L:8415000-8415499	5.286436368012795	1.7758189592549438	1.5022269290607766	11.394259622689564	9.751648585057426	15.945405915225132	15.002758412957858	11.469520766598515	6.889773691421319	3.885008443161916	2.8870504575816485	5.5338519286875485	1.4082385273006652	2.8123370533278695	1.3519971525911152	0.8167668605577922	0.39440128993892276	-0.5887484292079043	3.6588588918568647	8.71201424283647	3.452764463174187	2.229834813032701	0.11772185259934669	-1.1025004539724297	1.7314645446629775	0.795177421904051	0.9148142526001503	-3.643358621954795	-6.190142501124733	-5.975563728966302	-11.478704219773018	-13.970654472993113	-16.814611058616876	-7.746435137734727	-7.517093218628921	-11.750498872144208	-3.7650048460711028	-4.090699883139831	-0.5552050987676277	-0.9884928598239788	0.0	3.627309820694142	4.797230898279875	5.597748235123368	6.62063391729345	5.850197873851917	3.4341674760994985	4.922028306484516	2.820417853241956
chr3R:19172722-19173221	-0.2511811421433344	0.9432555548254785	-1.012081335916157	-1.302779615602324	-3.7475446193115873	-4.1105010285316865	-6.27109280445184	-4.27239747043943	-2.914770266016724	-2.160004160601442	1.6923481106073823	2.5690688270806645	0.7942970830674831	0.3842533059311557	-0.3842533059311557	-0.3712000895615806	2.7751178641119374	2.325194761771106	3.9024964280452226	3.649747285632555	3.0578624491202584	3.432130597343785	4.621444895565442	2.408608499810788	3.20162485200486	0.6229724495285668	0.2879458800338734	-0.7379751382452938	0.38014674079693916	-1.6030596977195355	-1.0323544075762379	0.7947559158828136	-5.082486141196362	-0.5682395483997825	-4.122256083515924	-2.023863357612979	0.923345115199394	2.8644393465012277	3.244716186776828	4.8319231906698175	4.268613234034634	2.0943793824515886	1.525883082197006	1.6396975497760833	2.3647979056917996	1.4606048817514807	2.502791754630735	0.43754645738481646	1.5044390440099313
chr3R:19607222-19607721	-5.660298577136154	-6.006674608497706	-9.073563912328904	-5.654989819704234	1.9075977315388801	0.32833000678174346	0.0	2.2815538980028345	-1.6993433673162088	2.8421321470488228	0.7515921062821131	8.287245983841801	7.446730522635429	8.916458781629732	5.731521520178652	6.122801065427446	5.8688563243150735	5.971317049919075	5.4743319468852185	4.5190700403378	0.288769123076823	4.9187544318429905	3.9112877243924973	2.242601152870889	4.284488347403857	0.7158051146113907	3.0801293220558907	5.578992031219546	5.681870966657528	5.64194243455918	5.069619623570529	4.576827980032698	4.046024494160581	4.162079723963323	4.843619281182521	4.3016771615374925	4.108577221331361	3.8036356558179034	0.19122448949082604	-0.832117320079238	-2.299219322600516	-2.9995000326858903	-0.7440908023886373	8.190278482340279	6.9745900165814865	5.9372018531375055	1.9976446290563052	-0.7143657613678234	-0.7616287921636021
chr2L:13904500-13904999	0.0	0.0	0.0	0.0	0.0	0.0	0.0	0.0	0.0	0.0	0.0	0.0	0.0	0.0	0.0	-3.1116449905781733	2.5754340375626112	5.166977335850099	10.055155572863342	8.607125526981616	9.06979787693044	6.562654089985154	5.731147897760684	5.919953574033281	-0.5334443120291138	2.1826188415301933	3.1780441790994014	3.8870251252943087	3.4250655181659617	0.7757511684524798	0.2311327829545555	2.608872222392159	0.0	0.6286232366691882	-0.4634482052615089	-1.9751756540167662	-2.958731658416417	-1.1207162986558714	-0.4359239231164445	0.9884928598239788	-0.9884928598239788	0.0	-0.08685935104945086	0.7651866327358522	0.0	-0.09562923384494228	0.1016616492275283	2.271273989749624	2.1454491290389686
chr2L:4345000-4345499	4.0714193045043245	3.881079853441708	2.0118953604944547	0.851112057522273	1.4843708418408241	2.1785755064861996	0.0	1.3587745519257601	-0.5993223932459913	1.8687270643594156	0.03919884398722636	1.4952132644201317	1.3821770810048504	-1.9518762416746074	0.11504130334269605	3.381341890682293	4.0532039941161795	0.952265101925744	0.0	4.516623218058961	1.1735567295533953	3.09067801099164	3.2271661323209018	4.792170050707523	2.3042755021642543	0.7568309390975477	-1.2697551484068186	-3.294845501412612	-2.3838500721251834	-2.4935980727047324	-1.7117058716164009	0.0	0.15328502569916286	0.0	0.0	0.0	0.0	-0.5217662500604511	3.7813675265220756	3.4631719458507546	4.048754739261027	0.7359535705891888	4.450168984150187	4.621003795559403	6.359206271189375	3.6074794456228907	1.6611613005066113	2.922187002384022	4.254668200608499
chr2R:5179505-5180004	-4.283503855794497	-6.25094241977302	-6.93690887010159	-8.598285774550575	-5.5734742838496265	-0.5461807351831426	-6.38864065159935	-2.335607955387778	-4.608518181492951	-6.1389043404320125	-2.1603522844375456	-1.1094454239634695	-0.9884928598239788	0.288769123076823	-4.488090654657381	-0.3652745806681516	0.6900745991758384	-0.1810508810297222	-0.32543599194679224	1.1513105995030513	5.87053788010961	6.868848766047434	7.606821884802858	5.161173135863041	8.645163278773211	9.692214341379687	1.3857344365469906	4.493840985054992	2.8758378510818425	3.2674834005910616	2.654226579375713	1.4386788835994524	0.8341940706365135	-1.0944841166793655	-0.7466685489814487	-1.8152319260406802	-2.0970637106954446	-5.151516587325492	-5.849743650845902	-3.2958402432586027	0.0	-0.3842533059311557	-3.2178828195434734	-2.4144016636414487	-2.949689778536452	-0.5461807351831426	0.19929751092047684	-2.91371488482285	-1.9995294472755656
chr3R:10523222-10523721	-7.773630684341259	-5.58148594962655	-3.009346985563009	-11.905123394520848	-1.5381237010557403	-0.47712125471966244	-6.177468857112942	-6.708381342781734	-4.21408644753247	-3.5152416538732596	-4.7716930570502045	-0.9884928598239788	-1.9084850188786497	-1.7684781493543995	-1.548925164638522	0.9954565989224958	0.7099740011660672	2.6045572229947354	12.61063346824932	14.03260384315434	20.19928561632043	8.243965137936746	8.689475292296308	3.7118023432150618	0.32675222119505476	4.763159784557157	3.670029836191366	2.2712319218041013	-0.27749708258257955	1.8170355638013092	1.31086166716733	-1.3551623490879434	4.84429016875817	6.821398337597772	4.6195263517300456	2.687003560866047	-0.25192488411101777	-0.05714877804068393	0.9333106982251336	3.4085556194713615	1.5700001952751372	1.2401483663989166	-0.26145052715670036	-3.2083633396148334	-4.703046253131138	-5.681642205553785	-6.942010334882346	-5.015281077396027	-8.916190990706454
chr2R:9879005-9879504	-3.3047526354749333	3.7759644737083184	12.822311095268445	14.609003720887392	9.032423727153928	8.772244124439952	10.407210502651257	7.499034759217318	1.4637527426815686	5.312454595598676	2.1849327714370004	6.475378674344648	6.26293229881923	4.566664832514301	3.7280290690405473	0.6060272204788071	-3.3337633832013016	-6.369115983403749	-6.747857894076478	-9.64115480925008	-9.99220316444204	-8.556267669873495	-13.221168656402389	-3.1116449905781733	-1.0466924622419154	3.37264976496908	5.574389370214408	4.558875939034139	0.7973993498828821	-0.8244026289254025	-5.879912235500872	-3.826640697672865	-2.3815279381694863	-3.480419061843058	-3.841039782859204	-9.108825896121898	-11.88137938360402	-10.714981249891997	-1.2921530493400097	-0.7304591051278737	-1.4211060090638814	-2.895839969639486	-0.5965296911323629	-5.338621478602042	-4.800977027588012	-0.3094056026092368	3.786591225202248	9.553598754256315	0.1559742760354114
chr3R:21019222-21019721	0.0	0.47712125471966244	-1.000910226002865	-0.8653198233372251	-2.2019068301984084	-0.7359998534051115	0.0	-0.38894791660417566	-0.3321366694080333	-0.14410262828942233	-1.2965322678303857	0.17823669239500242	0.6225442656849792	-0.7326729564246969	-0.7858332375092596	0.9884928598239788	-1.6931976514017473	-3.2882254912310516	-1.1261111127973538	-1.988677865917306	-0.47712125471966244	-0.7878472760053189	-0.9178557337849876	0.0	1.4637527426815686	0.9884928598239788	0.2531107229347676	2.019090992816167	3.7855421777332956	0.0	4.81413147933124	0.46081782063424803	0.0	2.820417853241956	1.589975557805312	1.8858404298678577	-1.1711723655758832	-3.7116708040599953	-3.1530177801409134	-1.564011671491669	-2.394335924511492	0.0	0.0	0.47712125471966244	0.6025013259654013	3.4191738376601286	2.357756426829297	2.3954253738975035	3.142311552715588
chr2L:15272000-15272499	0.6533397802400579	-0.9884928598239788	0.0	1.6143225371840955	2.855485495676802	3.3840475204693212	2.4756270607413424	1.307142189186359	2.6637844443061676	3.605891464379562	0.8156098494722199	3.216890641806033	1.950412075688873	1.2419732407371382	2.7039032742616587	2.3989030241209823	5.237558939028118	1.9084850188786497	1.2441865870967774	-0.6739075651724041	-0.42026837069646383	1.3924448292089484	1.8492502492664602	0.2614505271567006	-0.858613267498011	0.7825645306267298	-0.4973821079077392	-1.982710712464013	0.230513988070767	1.4226774418678358	0.843279310106953	-0.4359239231164445	0.40880532255527635	1.2340024561966416	0.8873228561671368	0.35802211048353727	2.3018594184993666	1.3998342440087628	-0.1477633285959353	1.8539079394421847	1.7947544354707654	1.537197078528956	0.7209924367586238	0.18448963619870448	1.3549488068745565	1.96410028449322	-1.869541074775799	-0.03842408891512178	0.7824297296929964
chr3R:7047222-7047721	-4.8150944681432275	-4.652715696366622	-2.4492350632043323	-1.1737218734474009	-4.84346111430663	-6.9903582186463735	-6.356763805680542	-4.533072311243984	-5.976134288143885	-5.3522036665396815	-14.570895515350887	-10.060615947843681	-12.072898480967615	-6.925390277803201	-13.704967280972388	-1.9769857196479577	-0.47712125471966244	-0.47712125471966244	-2.7285928155171044	-7.624026333258623	-2.259982999975834	-7.070574000769316	0.24062334122190882	-0.47712125471966244	0.0	0.0	-6.100588006263832	-6.82270980455555	0.47712125471966244	-1.1118959155158696	-8.116749952251803	-0.3842533059311557	3.0839830436496425	0.3411449834230643	-0.47712125471966244	1.9452415288062475	3.006498770386089	1.5256209476181013	1.4637527426815686	4.337705072922754	1.6525945075586288	12.928533376677736	11.324390658910376	0.9884928598239788	0.0	0.3842533059311557	5.195212798063816	18.10803700011542	0.0
chr2R:11735505-11736004	0.17549701715444257	2.8538816164684295	-0.21742993777975814	1.2589441995288997	0.3924423884569019	-0.8569689188586616	1.301437270115313	-2.074588772498274	0.32675222119505476	-0.7391432066674671	1.7874036648241243	2.695821959511105	-0.7232032378980592	0.7461551703726174	-1.6014222675661873	-2.2013408748956316	-0.3530558482903593	-2.288958334671534	-2.268194312719833	-1.4393620638169176	-1.9633867488101457	-3.4551935255482276	-0.3842533059311557	0.0	-0.47712125471966244	-1.4637527426815689	0.4801642635770803	1.6829830356967261	1.6330930038088702	2.182752069391763	1.0668755590631576	0.39006023188069533	0.6749595223443795	-0.8639110968167828	-1.530318391285695	-3.753368546006008	-2.464372369119348	-2.0337743326629494	-0.25011420724322475	0.8749258485727526	2.832676455857199	0.0	1.9955596975930316	-0.3283229309030392	-2.27224117382148	-1.4656202060127292	-2.5274031551817338	5.475024591134227	14.171290672092285
chr2R:11418505-11419004	-0.414687866936566	-0.2681854859691827	-2.2291119500834395	0.5868816613970436	1.1848642064511814	-1.9915768520386248	-2.2234665299603593	-1.3120223027252602	-1.5209637885799558	-3.7678258483245908	6.746757486240178	6.289651366520294	6.300980191058055	2.840428499848123	-1.5474151936727185	-1.076223748362496	-0.5415274723524555	-0.5234384870639825	-0.32675222119505476	0.07503487652688035	0.3766001049922139	1.922924649580727	2.0403369790215673	1.5885832429085485	0.8520068213687002	5.270542398230566	3.844805959274266	1.9084850188786497	0.7618815166581685	4.133727360060102	2.8599832561268363	1.1583053737483706	2.1889452199402775	1.7581001041716424	1.1058517429292947	2.399189793797586	3.2125986655148817	1.6653721455649813	1.2159359339234197	1.0464966829494204	2.4784887779971903	-0.9207074752827707	-1.8922894859589912	-0.8707070950060761	3.2302969040761855	1.417451477150129	0.4891620052807141	-0.1219268840519936	-1.0595604518438564
chrX:11589533-11590032	0.0	0.0	0.0	0.0	0.0	0.5025823208727731	1.134635344701003	0.22407746444571308	1.2241667700193126	0.3685154128789216	-1.0867673478562545	0.0	0.0	0.0	-0.47712125471966244	-0.47712125471966244	0.0	0.0	2.709864755790084	3.625038438084897	0.7359535705891888	0.0	0.0	0.0	3.5804585887746363	6.358396234760549	7.507266745651977	5.598305669770726	9.957710031014361	1.9084850188786497	5.037264291084297	7.229494471456486	0.47712125471966244	0.0	-0.47712125471966244	6.805529493260638	11.65835597228994	1.4313637641589874	9.389006177966873	7.2357177017918355	9.572161288787461	8.730042271239666	13.36375262550776	10.203363326463837	6.542699606872095	6.155770843901663	10.091027155893483	8.417391247545227	8.102627308626172
chr3R:12623722-12624221	-4.326517741515223	0.6120858962486532	1.603616181961198	0.0	1.0712195032428002	2.441942099931522	2.784093477473858	-0.1973401425122691	-1.723343003310391	-0.3283557169621892	0.3842533059311557	0.0	-1.0165852859641784	-0.4109913752252702	-4.321049315143743	-4.575634193794542	-1.910720835395729	0.21719286652404052	0.0	0.0	0.0	0.0	0.0	0.0	0.0	0.0	0.0	0.0	0.0	-2.752621786433585	0.0	-0.6365734201217399	-1.987902820904955	0.443907356759441	0.47712125471966244	3.344790602520208	3.4969244217453386	2.9792574701500705	7.232719959988037	5.70094889234893	5.650755846009957	3.569429060218295	1.6806839062132066	1.9767218871342322	-0.4579032583635534	1.965199171419066	2.054294182211595	0.3842533059311557	3.95080497549041
chr3R:4646222-4646721	10.560669115432992	7.3411146809242025	8.685254264421378	7.325207746902181	6.7797043796441745	4.711210418903423	8.136231147360066	6.576320153495867	8.084260386471088	2.3637718666160166	6.195912307675824	3.537248328878776	6.222586034444536	7.272527334658726	3.252768571169781	2.3002154237192816	2.544370276685198	-1.4554413662424428	1.2891883935802921	1.1758582535894306	-0.3118677333286798	0.7685319758868725	1.210355996808685	-1.664367116086619	-0.5403039019135666	-3.5219022481272275	-3.4203834273426543	-4.346536336593069	-4.644083537465378	-1.5145224467633989	-2.9978797261726595	-3.412687245276853	-5.927980715191722	-2.629926760482252	-4.746892673303463	-3.6644320912551924	-2.928220068311876	-4.54396364195222	-3.99369643103416	-2.627006405281114	-2.3887413257580996	-4.932442934320178	-4.651775966870858	-6.333241757964956	-3.3500017553718564	-1.4622788203452823	-1.7632448041694122	0.8863197303453498	-0.942328653216773
chr3L:15947600-15948099	-3.1673897468216063	-4.790307619136176	-5.603871965898115	-4.127324125607517	-6.918803697188596	-0.6252873828651145	-0.47712125471966244	0.0	-1.2048957693008349	-6.530659740691653	0.0	0.0	0.0	0.0	0.0	0.0	-1.654507166568443	-1.7124797202907682	-2.381856784230488	0.7570036519265175	-1.3332064550838771	0.3842533059311557	0.288769123076823	0.47712125471966244	-1.1784627333960676	-0.5565398264639547	0.0	-1.3252224725448258	-4.642609527352816	-1.964350643311043	-2.7477568382412514	-0.18946256670265693	0.47712125471966244	0.0	0.0	-2.975343679187306	-2.7067355546137297	-2.428609151316809	0.47712125471966244	0.0	-1.9084850188786497	0.47712125471966244	3.217094852420828	1.0596149194935087	2.6209729945160376	-0.9954565989224958	-0.6733664541253264	0.18261486267658736	-0.08244168037433433
chr3L:8308100-8308599	3.4440275306347683	0.5778567355583692	-0.47712125471966244	-0.18520418549323964	1.0765249356731026	1.472769590267484	1.3103662896907384	2.1234883434596425	-0.3842533059311557	1.4379250549730636	3.7105219966063543	0.0	2.0231263128909345	3.9770275843458633	5.3317491407183555	9.325932056336091	5.996472308942238	0.9860067657247986	0.35479007640370575	5.536454424257982	4.914305214438748	2.7256753069063095	5.221100408057641	4.329563511565136	6.507243719003039	3.410232636456539	2.1042358563137995	3.780773192291094	0.6440028638081099	1.430445654045484	0.8849327842465717	-0.7034918205386125	-1.9169839300122449	-1.7610781415603647	-1.9029991587207877	-1.2824010239638477	-1.4767086055987733	-2.2814307056832934	-0.5447494854357353	-1.967221329436397	0.3842533059311557	-2.498107410915946	-2.078359709762596	-1.544436165979773	-1.629501524188455	0.4081442302975898	0.45998821888840724	0.033581576922783386	2.0258244368385667
chr2L:6971000-6971499	0.0	0.47712125471966244	4.078405249937648	2.1712194005323924	7.937112077202499	6.553903765844469	8.577958465191845	5.3392183080257904	4.705570297707529	5.4685045334721	3.5785668389014607	0.3842533059311557	0.3842533059311557	1.9606911869951833	6.170323114653407	0.47712125471966244	9.663076316937198	14.22725256323217	6.327563025471939	11.382676024167829	11.232997209901532	8.745013005071154	14.226349823867162	15.061692676768113	14.208539479918185	13.737824951075012	12.040618570865318	4.978117295943095	5.861346741579089	0.6957957820154701	0.26118511458125976	-0.5781861259361593	-3.6345895347782244	-3.408250492344606	-6.1703583115503084	-3.943171584275894	-5.364134523826886	-5.157556842126546	-2.1176901652660356	-2.2080926580269944	-5.005240225946858	-2.7720748083607196	-1.3014372701153127	-1.9464695889053896	-2.8688347236817933	-2.8357825531620455	-6.237185498995341	-3.8166798008763125	2.6017357073969265
chr2R:8324005-8324504	-1.0668755590631576	-0.06603722401390512	-0.46934368014885913	1.2708184447806266	1.2303124746485923	0.8109973670928918	1.4178526668454867	-0.28443780587461465	2.052877982092918	-0.919470803879946	-2.161971173851521	-1.208930615646224	-0.5254771714478133	1.6970211046508377	-0.6087267439414039	-0.3397398351203893	0.7407221168707464	0.33213666940803277	0.6735524664601429	0.5008204442932442	-1.398476575175587	-1.1752474626857146	-2.694341584891419	-2.6326997904636036	-4.359636699618373	-4.308983535771711	-1.9220901293117811	-2.4617909933946063	-1.9065162804561484	-1.4089096150082732	-2.294565353038054	1.1589225004218815	-0.9409159055302313	-0.5623815708559314	-0.6327114228545709	5.331021039224672	5.960468089851758	3.6125437458989187	2.5313483993323427	3.0938797444895596	3.2992096523439023	0.6885541204554106	-0.7665437241667851	-2.0866810277498455	-1.3877414304986184	-2.7462561757007315	-0.9919134238671127	2.67248643863862	-1.6452377815730477
chr2R:18588505-18589004	3.143249602382823	-0.5452810093705358	-0.90831928691478	1.3427056931251071	3.0500608851039774	2.3031349953533287	1.9325489045477005	0.6146951476224759	-1.8569529642413134	-2.2128171307766396	-1.4817247491696377	-1.4607662714083292	-0.5048518960330852	-1.5472871916137645	-2.6351082930785528	-0.47361638658811417	-2.5586127124345377	-3.9560806779789144	-4.161064424608671	-7.723371525349989	-3.1711933109712467	1.4637527426815686	0.0	-2.5655197651452553	-1.1610801573342726	-0.5050184077099936	-2.970257270623565	-1.8616158305144999	-2.1297360738517876	-3.156721174153785	-2.4647537498739998	-1.157471998388496	-2.6148796483609877	-3.5682584544478444	-2.4472882575798875	-3.71777984444271	-6.261742202938632	-6.094731604326967	-6.407085535664428	-6.490550133740563	1.7175460714545674	2.7317514050871203	-0.4098501350143677	-0.9884928598239788	-0.12877147090941535	-3.828169823714732	-1.3365150091047278	-2.327386327586802	-0.18466709345565097
chr3L:592500-592999	-8.552907721676256	-1.4493045492825376	1.0468978261204527	2.0970637106954437	-1.0065518479297426	1.2294402563106779	0.09651065576648694	1.0216415987285858	1.327971978921975	0.7357890626869555	-0.9769509497668882	-0.1948139023408944	0.5050184077099935	0.5722315223304937	2.6002266221623906	1.0443156884714992	0.6252873828651146	-0.28578711536521345	-0.36408203115321813	0.6912429602916826	-1.8660878224216937	2.1969221904510694	1.2667925729593332	0.9568070777091172	0.32675222119505476	0.0	1.3492145254827603	2.5435974661718377	0.0	2.8873694758695896	5.731510484806143	1.6882484825462594	3.9433114842875634	4.5425201223161515	2.406429937146746	1.7222081316804418	3.9039418828129744	5.977234532570946	3.5183910291054046	2.3155715604779465	5.534017444873432	3.9292771654878496	5.3361330305529675	0.9183320090576667	1.1367061006141699	0.3355898127785665	1.0899459929323194	1.6128873843051612	1.215649273451776
chr3R:20701722-20702221	-5.119553998055176	-4.874133845639946	0.0	0.7359535705891888	-3.6251401637034273	-5.224905054048971	-9.5773153682349	-9.324862661569131	-7.042073498327909	3.232904079723379	-0.2942634383079153	-0.23248754517743392	0.12192688405199424	2.033774332662949	1.9625333367134028	0.6324005433792613	-0.47712125471966244	-0.16564503683859214	1.2874971366586316	1.6287568966193433	5.372237376167449	0.0	1.9084850188786497	6.407107229940235	6.885193770480567	1.0694532976632034	6.130402274299927	3.617171069037265	3.217158229597209	3.7220085752530165	1.8817813279678384	0.4247140302609043	1.5161856024660811	0.5175824239530796	0.9356641790165175	0.5375454966095886	-0.8186800869693625	-0.7041183122265849	-1.480770304706244	1.6857042438113936	1.6409349250309317	1.377124921191093	2.2729992209801875	1.3237073102980064	-0.7352194953073392	-1.4258538307000281	-5.519041681959246	-5.366893806872335	-8.899608825060804
chr3L:8644600-8645099	0.2507555605635775	-1.5643304843816488	-7.421854232539154	-5.251575979325662	-10.460283146448264	-5.18278345470679	0.0	0.8331037697083299	2.9884997688048474	5.335756468035618	0.0	0.3842533059311557	0.0	0.47712125471966244	5.14329998441952	7.392657164774704	3.053711974251749	11.282317720791784	3.4849953928506556	0.9884928598239788	7.258548347434737	6.794024152993341	3.8779386022476383	7.794754128457064	8.486506995659193	0.0	7.973757488939006	4.007987326653099	5.856803743142062	3.532270348925901	-0.1324460563010879	2.9087170282791788	3.3542536151385867	2.1192747475219234	3.9529375203629042	3.8391682519843955	-0.05315665611338466	0.6174619137804741	-1.4159631751034865	-0.30191127167485454	-0.2271311602640033	-2.590520440512193	-1.462614859403201	-5.854406725529924	-1.8301774886894366	0.04294891709903055	0.7074683947198015	1.1404309134370592	0.631552173152436
chr2L:6526500-6526999	0.5503193358785936	1.590571734342205	1.2378724908886476	-1.8282192313437118	-2.982279780573968	-4.43866008433205	-1.4700822753787204	0.30512919039847236	2.073086437559984	0.2614505271567006	10.084981408251773	16.21618877138613	12.224243966214907	16.682165832950098	2.8219109825717643	8.442109823408535	2.7377330933360198	6.821825779729992	2.589175250752065	2.8843915767799784	-1.2697551484068186	-1.1321630534850808	-5.689732447883599	-6.756933148691269	-6.375000484977445	-1.900636573292962	-1.8236384532130057	-0.6375096510595532	-3.8221338326292456	3.710974370015318	6.090879016348443	3.9178744453055008	1.5191513596808484	0.049253188052946706	-2.3601302959737622	-5.296461408213201	-7.7864071766959535	-7.62262448417217	-7.352327838845996	-7.310112248648466	-13.20019286850868	-20.869281765881652	-19.18484339154319	-6.7124774170756165	-3.932205178687474	-2.004740947697646	-0.38542327161256246	-0.47712125471966244	1.0668755590631576
chr3R:26714222-26714721	-1.0790948680137098	-0.902504348202735	-3.94620353275441	-5.758512844827502	-6.602053085377114	-4.3629749899680625	-3.6084846969650632	-9.230498503580359	-6.710850152151183	-4.8720868583467345	-0.3624383129107805	-5.9241068054753745	-10.025379714280342	-3.7474727308675364	3.635847589698961	3.4862446814787855	2.4380277448296677	2.2777639790528315	-1.005393508635593	-1.6128873843051614	-4.352707094058096	-3.4946106883675983	-1.422733123566253	2.060282686198566	1.2398943095653887	0.31303511590463295	0.22816119486484338	-0.8260606492729017	2.8264814520343786	4.004826672630007	6.054746962134261	2.508590928235205	1.0837027688695144	3.5374659786644687	0.10165738000822672	2.106431969893964	0.8757498155587061	2.078534420523563	4.9426072595575095	2.1798105609037504	0.4286463511134894	-0.8167334041523236	0.8916408203635108	-0.48270525311591445	-0.8985717431155299	0.1559742760354114	1.3705367971310878	3.8056930513183884	1.055897405717978
chr3L:224500-224999	-5.819140457046294	-1.3501337558644666	-1.143393244962276	-0.47712125471966244	8.481319502351386	9.337889307255743	1.72954811871417	4.920019526682567	7.064885985939954	4.89766495029586	7.490779340642207	2.6586780733527684	4.280619253009208	4.332230894963802	1.339849584528353	1.1745295569057035	-0.45478190970737564	-0.2343249546995587	-1.6346214904150709	0.22855063289416552	3.695179361951175	7.024117916721899	5.745792850188948	4.450717878405888	2.218490757230116	2.6631591320075283	5.178579215893007	3.3672756085504543	5.566704314890115	3.8873554634385594	5.121553500440233	6.224060857415798	2.6677325847676947	0.1266867399632236	-0.046230345172711004	-1.2697551484068186	-1.0155630684215995	-4.401098698128585	-2.5633862317565024	-5.8525020357952044	-5.379041414323867	-2.313934252447134	-0.3094056026092368	-9.231998470201352	-9.85805912062306	-12.265347599647196	-14.646583782619965	-11.457272177749319	-6.649183032421596
chr3R:24865222-24865721	2.2493518999168347	1.947870764120427	4.645979838694964	2.569376589652183	1.4313637641589874	2.4061700507615837	3.5453878016945755	2.691526051308402	2.9000481046664786	-0.07800185687839095	-2.7036402046335892	-4.0571168271970235	-5.422888281013108	-1.897604259904281	-2.5257142256610163	-0.8614667898057391	-4.644940604518795	-2.172960429102151	0.9884928598239788	-2.3117186581668525	-4.951896171331102	-2.335076041942852	-2.349102210231872	0.0	0.9884928598239788	0.0	-0.7906137876558699	-4.20319406963144	-0.6117188581896873	-0.32675222119505476	0.47712125471966244	-0.47712125471966244	-0.4106493675885908	-0.15992367509205024	0.5742810194832579	3.0520476655338937	1.1988016946252926	2.5056914655927858	1.144860656716952	0.7875892944361568	2.8441528146876984	0.5778567355583692	2.7656409050866726	2.347437637861435	-0.048631565441145	1.8942177611053999	-0.7524651151196371	1.8309916772874129	0.9884928598239788
chr3R:21867722-21868221	-6.552979686674978	-6.301228738498964	-8.716913462679884	-5.412784828345315	-0.9059652567236041	-0.6432335278542787	-3.424590676300195	-1.6744890280171436	-1.7589462863569993	1.0009102260028648	-1.225540258942684	1.9570974277483264	4.850687206792149	0.22858986043151874	2.0615496104238438	-0.4723294722093821	-0.07627828714638074	-0.6786321796910972	-0.2806384174757776	-1.4952557220583023	-1.282603538269998	0.5870111488418751	0.05018987871393675	4.37447177220187	0.6509949266178439	-0.2702853046366358	-0.7817762840637075	-5.736949177670295	-2.560787138363247	1.3988545879947953	1.9201770035237098	0.1285349135512547	-0.3185280430882709	-0.6401402961270939	-0.44828640063306663	-1.61422458434488	-5.275366305771016	-3.62112584870888	3.6388798313798243	1.0748381506001063	2.835782553162044	1.8823248946552202	1.1227278195886907	3.4711673689572753	0.15858526367599188	1.9769857196479577	0.7994646961382941	-1.0984897600941759	0.11260512190705019
chr3R:21807722-21808221	0.5430293135535077	-0.1671187774347485	0.3174792021990947	-0.16717219409823034	0.5533474488829239	1.7204978158842454	1.8034647419903833	2.5182006441265106	0.9609115391260601	1.3045628368988575	0.9845001030355904	0.3842533059311557	0.0	2.1902472234879657	4.9100951236476424	-0.4666095473949303	1.8614867375985031	2.201576508157631	2.8512587299677024	2.9749894273593602	0.7618815166581685	3.4563022876354355	1.4373625938132244	1.141522537361549	1.3140108599031073	1.4277248973178092	0.7570036519265175	0.6948035353948027	1.1901781392913127	0.0	-1.19682195993508	0.2932056658280195	0.057650086226403906	0.0	1.1906255958627274	-0.14824080603129197	0.9895564587893502	0.9884928598239788	0.18313390345192732	1.496761045155795	0.0	-0.11504130334269601	1.3794612092521161	2.006670544235184	1.4919992662344523	-0.26145052715670036	2.494461185794978	0.37079338251794075	0.26809884550756824
chr2R:3901505-3902004	8.732991787459193	7.211243240761451	3.621461943863743	1.6421773169681737	2.602383201942968	-0.24471666339515394	0.809431618074214	3.752607082829468	0.9637213977995787	3.283509234412571	2.866755153658903	0.7455867884255865	2.165168766450315	0.559884333617141	0.9480742494431252	-1.5249452968030788	-0.3907644586909239	11.085677638675802	11.432545876057398	12.940030864765042	5.514878165369296	8.815107676768601	8.742208181562532	11.470541418357852	10.626424042499501	5.756811787971881	3.807328738500692	4.005648197120711	1.7657023887860215	-0.9786535577992347	-2.494810917145492	-3.374472423798017	-4.494393500441185	-4.740979279086641	-6.70334289663697	-3.998695672095764	-5.99531837192377	-12.03678158216046	-8.629396339569787	-7.761485326826969	-1.4984208528260747	-5.247603027803908	-6.736911164147232	-11.959829137561636	-6.77897435907812	-11.31568554237785	-13.113784071410254	-8.341095836260418	-6.864653085323879
chr2L:6338000-6338499	6.751971703113784	1.6179717777061067	6.009280778673568	2.057355255631578	5.7811314099274975	4.8698787453510315	3.5953141387628444	0.7179794433140768	3.241395310194737	2.431781977930339	0.17071739487706789	-0.3374985723920985	0.42467601910389247	-0.5348690060948657	1.9084850188786497	-0.47712125471966244	1.8700093996202547	1.5855219450144524	0.32759926833935676	1.916983930012244	1.9346000635195364	-1.3290381572444743	-1.1611982209065022	-0.31071347616179196	-1.5279903559208905	-1.2063628280109038	-1.8179706478960604	-1.6694117543093476	-0.9568070777091172	-2.0000028499330855	-5.9310932697170236	-4.327385241720978	-3.195102574647043	-1.0421790870559455	0.0	-2.7725300628997815	-2.3291222451416367	-0.2932056658280196	-1.0444904895526175	-1.8453057774952815	-3.647476631632299	-5.681507662183615	-3.8078978104225487	-2.475627060741342	-6.333302233035935	-4.829019389011639	-7.837032200425589	-0.9884928598239788	0.0
chr2R:16944505-16945004	0.3842533059311557	0.22407746444571308	-2.1438904345794607	-0.1679108950056403	-0.5191579156947445	2.230657776232708	5.394940303299672	3.2761922622578505	0.3778657815443894	-0.9786393188760757	2.929767894905305	4.5911342509984046	3.680513656636983	0.5073088734505513	-2.7561327045327118	-4.661889828993027	-6.558055874386514	-7.132459712693338	-11.69257162847346	-14.518241465323134	-10.07531796447265	-3.757669362711906	0.7344833960219443	1.0164766903664944	6.688415371023985	2.998748797185287	2.118912050392819	-0.10357058396805315	-0.8517220460633281	0.4661323415351953	-1.572870476428169	-1.0398940515179096	-4.155611873507776	-5.26200140082798	-7.633185396907674	-3.6503773217323428	3.4080159312999876	4.310235892422426	2.156149280267736	1.193082922394906	1.144937734115759	3.2805996802275574	1.4165754195139997	0.7997450869251256	-0.4452702376106858	-1.2058628001378644	0.5796112702125347	0.31524614832179154	-0.46687328150231017
chr3R:20451222-20451721	-0.47712125471966244	-0.47712125471966244	0.36524608165550093	1.0352186537542105	-0.042433307175269795	1.4313637641589874	1.5905317651697075	-1.682825160207166	-0.2942634383079153	-2.0771190436250566	-1.8823248946552202	-5.269104480891509	-1.6629740648907598	-1.6964624330249034	-0.4359239231164445	5.185157357314215	0.5406468884415724	-2.0129815814496252	-7.334837389128522	-8.912599128808726	-1.6262273303120027	-1.9169839300122449	-0.3842533059311557	1.4204142770787007	0.17202030107622304	0.0	0.9884928598239788	1.538936164412189	3.378751151799248	4.93739097040211	5.281193509462433	-1.5781838836615223	0.47712125471966244	0.5981135073202736	0.8482982680908937	0.0	0.47712125471966244	2.0098993249934445	7.045739838895459	3.338369386270823	5.858703260851472	1.9886778659173066	4.716037231068565	1.6610965443561279	1.9424155965340348	-2.8512738939052853	-2.3042223686760597	-1.327909663128401	-4.327244964027743
chr3R:5635222-5635721	-0.08476429707159544	-2.0152171273318906	-2.8320366937568595	-2.709928888804394	-5.140395975644359	-5.063019207415893	-7.887901273889527	-3.8562143621930183	0.6383073482902311	8.957146202890227	7.548349270526339	10.16806430075507	5.570784376376389	0.4509932460058234	2.347191577207942	1.4043068118470994	0.08779080059409969	3.341841965235952	5.683322672877874	10.603363535819256	8.37076913113004	3.4240687585004013	1.9063071853752416	2.7077086620655777	2.6156143316275666	2.78510069587444	2.2053968001663833	2.9908046564838	0.3357726727926945	1.9348087349328773	-1.7279331916193936	-1.6995079363061718	-8.153961058565596	-9.380433388307926	-6.363259009819225	-9.611763390024755	-9.496655376485627	-5.017563284541595	5.822824741097104	4.824088580673195	1.2986698288713305	4.538593337447213	5.148049983063646	4.264223052040035	4.763531972918993	0.5703883862001756	2.4424569585251326	2.458127452662982	-1.3737818175012446
chr3L:1517000-1517499	9.259793095563598	2.0617904094504254	4.75011340203083	3.238699499695654	4.805357709634127	4.18046353364854	4.178970508332039	9.172467346946794	11.416664203403805	11.400569872524343	4.319653836210843	5.421112753340495	2.06914906562743	5.835454776022254	1.3671722326044624	2.3897063584887728	1.9104288280706432	-0.8486998062557845	-1.8015329313732211	-0.6785573369743325	-3.867107113302897	-1.6235034630766165	-1.7408046403976059	-2.9099998520742103	0.850318988089505	2.9060480162661855	1.927556686908217	3.7990053341849648	0.5967456170370741	2.243965767101525	1.5946939941121787	2.460562701451356	1.0979317691342358	0.5851893819534982	-2.407972256145019	-3.9070009709436833	-4.472176662863516	-0.9516044047493399	0.0	-1.36742250680259	-1.967221329436397	-1.6561656256963115	-4.722983426912771	-1.798598022632163	0.31073042387763666	0.8065359368777398	-0.5742023966719372	0.29815214289168646	3.771193872062187
chr2R:10062505-10063004	-0.9091834924345942	-3.8412000990097397	-3.7977993268935117	-3.499204550663115	-2.5407815321807066	-4.115541522424125	-2.6268851803521347	0.47712125471966244	0.0	0.47712125471966244	0.24062334122190882	0.05355935992829297	0.4450027346284306	-1.2780642861172016	1.2589441995288997	0.3778903510931427	-0.47712125471966244	0.0	-0.47712125471966244	0.0	1.6806839062132066	5.960292482508205	1.5336408573911269	0.3842533059311557	3.4717080476683635	0.5123807687549018	1.4636353025347926	0.6099834373019222	-0.9762709352412867	-1.1566607645760572	0.18313390345192732	4.663546856230586	1.5721477784411282	0.47712125471966244	4.081362241242996	9.814425993280489	11.887411789235255	12.706441377232498	0.9884928598239788	8.779592859470467	10.220953039287629	6.265695191084141	0.47712125471966244	6.158645742035711	9.291879585060478	1.9822683280171423	4.758275726888449	9.020018463697733	7.157226994506574
chr3R:8453222-8453721	-2.5703776915885643	-2.1039591443782295	-2.386211802566642	-1.1230141533146318	0.16125860883478288	-0.47712125471966244	-1.609677389419073	-2.0840518049738312	-1.6246866473607215	-3.3871364866425377	-2.4203212569907304	0.0	-2.3349437175223904	-0.6761984083609944	-0.8454700838728052	-3.20779919895267	-1.4636128906260297	-2.58600716423364	-0.3323389408434675	-1.6528887946203765	0.8065359368777398	-2.5434318895291943	-1.0466924622419154	0.0	0.47712125471966244	-1.667075558043667	-2.1498729474083182	-0.9082119647945042	-0.11120627140629023	-1.3425993850335638	0.47712125471966244	-0.6941974342033905	0.38054047340964037	-1.684872899606169	-3.3014626328983323	0.0	2.325174940404362	0.0	0.47712125471966244	0.0	-0.47712125471966244	1.5744824261984978	-0.3193735640597089	1.7315388013172008	-0.7369494428145491	-0.6252873828651145	-1.9703298995337475	-1.6540075050425913	0.663038073142798
chr2L:8043000-8043499	-3.306582997357962	1.4889622340485815	2.0357856799155085	3.5304175526205186	7.147544033387585	4.7008370419862935	1.5244743707103974	-4.762735843613932	-7.840582834850212	-10.5721924167907	-7.347449827237761	-2.047566507249647	5.579304224671599	1.9170302922513924	2.587528481624646	-1.4637527426815689	0.0	3.830778676234489	3.1904583743912895	3.325622168124504	4.21023542793362	4.5911231137420545	0.8792272000934377	6.618163572997847	3.076714323962773	0.8467639204748948	-2.713962229370579	-6.754139339018763	-4.902735891032243	-5.578980913461744	-4.1320337367155515	-11.469792388937908	-8.095489276481077	-6.097181608951618	-7.04052682305129	-3.6711938427475905	0.7207090774114039	-2.5330717174485393	0.11618655575830227	1.9399290469156514	4.0835608552515685	2.361623447065052	0.0	0.0	0.0	0.0	0.0	0.0	0.0
chr2L:19508000-19508499	4.439497705975175	0.47712125471966244	1.8834399987253208	6.7453067057682015	5.392317691144136	5.8146141692302855	3.1984132236415923	0.6610055706295627	3.0164523712798337	3.1872921735111097	1.4112246161388995	4.421344540925442	2.7807196140697372	4.999267506527124	0.9993610118540216	2.3365680950486123	-1.0146784239082856	-1.2422333951941373	-2.6472083829709914	-2.281887631520255	-3.2206486662705953	-3.3361549595103703	-2.8839843508181056	-1.7771892479251843	-5.496806919966757	-3.088443226488084	-1.644496541592249	0.0	-5.67553454657075	-5.777716191766809	-5.21704989838485	-3.7091092708610476	-4.205382467209812	-4.703025537135267	-3.233301204504124	-1.9084850188786497	0.0	-2.9390354825137104	-0.28443780587461465	-1.2045256724726574	0.1057224994982507	-0.704942551011184	-0.3842533059311557	1.0668755590631576	1.1014254241385097	3.0495983311813983	3.482893071093106	5.09893924785796	3.0413983111860765
chr3L:2467000-2467499	-1.085813192896444	-3.7500387626719314	-3.550291570484578	-0.7191348935335761	0.9884928598239788	-1.9084850188786497	0.3842533059311557	-0.3482064818230906	1.7904859848842278	2.379806131284929	-0.3842533059311557	1.146878122248319	2.821327875765306	1.1681110102422605	0.47712125471966244	2.784100488743011	1.656394084141398	1.0783799495626891	0.0	2.9241440498635933	0.22153467857543752	0.9299678206788935	2.106249772278013	-0.13144569056118904	2.0541786186733573	2.8781119024070088	1.066996420656132	0.16451953353234175	-0.5552050987676277	1.4298386960109233	2.5592050842481697	-0.4666095473949303	3.6597827378547936	3.859299697846298	0.47712125471966244	2.6462953159069187	2.2007566847802353	-0.8090230379288251	-3.3253600221374087	-4.72838722530742	-9.155317182087103	-7.746435137734727	-3.8374474035711197	-3.8687717317258765	1.4798187839300607	2.9975420602263294	3.050839498926165	-1.696702020242782	-1.4926633073945976
chr2R:7339505-7340004	-1.7581001041716429	-4.488487524323214	-0.2406233412219088	-4.322637370688272	-1.93154041354106	1.3598565958898747	-0.9117451920612267	4.254457035342784	5.0131227692920035	1.3162177824169385	-1.1243739872345673	-2.0471962535044095	-1.787205561368153	1.274794808856449	1.4786924030138957	0.3842533059311557	-1.6275105964399195	-6.1198754932364805	5.397376572469121	2.710001768619678	3.237178637466323	4.999659629258258	4.047495925441383	4.454038911022588	1.9397617787134587	1.3343721468969112	1.7007174471339221	0.7061213738957899	0.0	0.0	0.0	0.0	0.0	-2.813650502869223	-0.5453648287139294	-0.02715666411652951	-0.24964072412890387	-0.8069102218162538	0.0	-2.335903918083807	-0.872213254138352	-0.8607460978781987	-1.6175469938814233	-1.061336263477951	-1.4205030504333291	-0.46247515710255943	-2.2101588159656504	0.6610055706295627	-0.8336768268350303
chrX:8331033-8331532	-1.3788918304849695	-4.020354839492872	-6.124415380754297	-7.042065254704996	-2.381856784230488	-0.3842533059311557	-5.057820445296262	-2.4324117783208785	-3.3065893964484627	-4.362926971513067	-2.1207767686017105	-4.687297693542596	-0.32675222119505476	-1.021641598728586	-7.384272334020505	-2.4392823621169013	-2.316228054373579	0.0	0.0	-0.47712125471966244	-0.5690518855728844	-1.2860526607213039	0.6358459603999882	4.245672609306912	9.094377044128747	11.593355935778947	10.261366522310775	10.603606772772409	5.238711937401343	-1.170041379908726	1.7171224300773793	4.226932319923178	4.651372918657806	1.0120664761699762	-0.1866152400790563	-3.6561313376695135	-9.791127977178583	-13.6862493081973	-18.038082205912254	-12.77990382112965	-11.484458666500046	-1.0083724769666107	-5.782958447760803	-3.9720380979877157	-3.071250932551713	-1.3872293660685078	0.0	3.0524578746261537	0.47712125471966244
chr3L:16004600-16005099	9.573284788825333	6.77822498800628	6.2184473490256	4.258810931018328	1.8556688454754329	0.6631799181335549	-4.3179617179906895	-3.735660297449895	-6.263876792320472	-5.496460042700281	-11.089113481402709	-10.72046190161102	-6.965442725976209	7.61370680458083	3.7655841881557066	11.473109487222441	6.96222277216012	8.057202609707078	8.600307259209597	8.835594345705172	8.242638939419912	6.709048771964931	4.802526691975425	1.7011591489189688	0.33988292590344193	-1.046985853006263	-1.6189986827342475	-1.4339093383661765	-3.0967768043465016	-4.070676355151405	-2.1482598489432094	-3.874399232054342	-2.703137329483528	-7.411385399959824	-7.061896799074338	-8.021322659106836	-10.010518077821304	-11.14837272301006	-15.505279133956046	-10.934696192440013	-9.34134001157252	-3.498882336952518	0.0	1.29287468766596	0.5860561052489387	0.06519523396876553	-0.6240852306845771	-1.6007863083568954	-5.199430096644456
chr2L:13164500-13164999	0.0	0.8131690779114209	-0.49846360859642996	0.07314776442113814	0.0	-0.6816069930958051	0.37622868776807195	0.0	1.4313637641589874	0.0	-0.11930251449979568	5.34367554158695	1.36742250680259	1.251293698979397	1.3673816536863084	3.3065893964484627	1.9995294472755651	0.6788797735775352	1.5107628400976638	0.49559750132184366	0.7357890626869555	-1.1734759949053903	0.0	0.47712125471966244	0.47712125471966244	0.0	2.5349840601615057	6.104026379802229	3.1582932207409904	6.035960286794801	1.3182687278617096	0.0	0.9884928598239788	2.712376226778198	5.674961580614944	8.524552819658012	8.178317630457876	1.7202851485054578	3.326719215436752	3.5689552294169333	2.2893891402721644	4.313871480974667	-0.37733521279629434	1.1423271516160234	-1.2507024973476073	-0.7670915323300136	0.8873039817513346	-0.14679715401781143	-2.545192929047948
chr2R:14526505-14527004	-0.8484239823550365	-1.8720977518786672	1.3962811641264028	4.413499675352822	0.0	0.0	0.0	0.0	0.0	0.0	0.0	0.0	-0.3842533059311557	0.0	0.0	0.0	0.0	0.0	0.0	0.0	0.0	-0.47712125471966244	-1.072684215078958	3.6481925945714164	5.559541032158286	6.445224834758703	3.2780567468353916	3.944400557952421	5.151936581484132	3.5357078205257735	5.65648952147865	5.762001027219318	4.738493822861852	5.7081508893337	2.7256753069063095	4.963578734779365	4.667843169696712	3.580044270027907	3.70284004903525	3.030855857526829	4.706290988228162	1.6540075050425913	3.8677759072000866	3.881239947536238	1.1815345382823261	3.6062840522871666	6.841310984262061	5.365067657671707	9.298359055227841
chr2L:1077000-1077499	-0.9884928598239788	0.7239237292841197	0.6599498414308462	5.507396312885869	0.2614505271567006	0.0	1.8682058723174575	1.6477473164148695	3.8171276029363352	2.4056057516419904	5.047533741225314	3.7122148735179725	0.7183432030669149	3.217882819543473	1.4168758583586814	2.643071414128279	0.17372644918966454	2.649839487424095	3.4046427142149693	-0.6745932997883076	0.30607394979765595	0.944803575453108	1.2065192953994164	1.223757101180041	0.3842533059311557	-1.0668755590631576	-0.7101947470261359	-0.45998821888840724	-0.5752230728729394	-0.7405098261414661	-1.7066510735428013	-2.3834222891988666	-1.434402554866403	-0.813169077911421	-0.3842533059311557	-0.9884928598239788	-2.3286248352848276	1.565683577697669	-0.8742687403652474	1.0316978792825422	-1.6045929540975534	0.8552439210873107	1.5336408573911269	0.3979407680092423	2.5622061428009486	-1.7026506734662747	0.288769123076823	5.203164642562821	3.225747780465236
chr3R:12294722-12295221	-0.11665132250211566	-1.2670594793864762	-1.3649191471069748	-3.023197423221204	-1.097899919250227	-4.732697718154104	-5.745711081737085	-6.026934713155336	-2.8007409661206704	0.24062334122190882	-2.24778803015681	-3.954716891236063	-0.38084554195190434	-1.1055203668401599	0.5552050987676277	0.06528679317687706	-1.0451732892624876	-0.7653197841939183	0.7359535705891888	-2.7285928155171044	3.500623989359704	0.9059652567236041	-0.1324460563010879	-4.296456973408161	-3.2076064780074973	-1.842550756545087	3.953553929898746	5.0016238013977175	4.04535929628815	6.982688941944325	6.256866921273781	3.3566459909536683	2.115883022555161	0.10340734797867489	4.033365229425054	-0.4109935894712449	6.3514282387377765	3.845126150041019	5.364002954653895	3.7533548304997866	1.8005969888638813	0.22811230160712362	-2.341470208181143	-5.308483665085799	-5.2978338193266845	-7.873884256001966	3.1044633709998313	3.6817549973017587	2.510197091584354
chrX:18529533-18530032	0.0	0.0	-0.47712125471966244	0.6248742378019824	3.2203228161483763	5.27316201691568	2.772213046276768	0.0	0.0	1.8932285460856058	0.8563786553024376	2.875326637204556	5.0816516775454685	3.188202339356803	1.5441400155947895	-0.3767505249574494	-0.9946033292605165	1.0694532976632034	1.723583166397952	0.20476224541537458	0.9884928598239788	0.0	-0.3842533059311557	0.8586617954767661	2.5284703284619767	5.864727893280995	1.0466924622419154	5.927889518059519	2.168452352867558	4.028126043999518	5.866033301458911	0.6025013259654013	0.0	1.6198272479569908	1.133141201818198	1.4870854511558178	2.4337027284579027	0.7099740011660672	1.2051160521913007	4.357679776085513	3.0502553406950446	3.3309283930338482	0.16711877743474865	0.47712125471966244	6.236399355156928	5.797546777278553	6.0703769705879695	2.515244634809097	1.4037943087577394
chr3R:2193722-2194221	-1.574683559401235	-0.31016192707696905	0.32675222119505476	-0.3842533059311557	-1.0879376039890982	-2.706235524067365	-2.4953856061697732	-1.4648655319317017	-0.4947986398082339	-0.8146844934204033	-0.47712125471966244	0.19916529609750638	0.6861553624948965	0.43115978571827146	0.6252873828651146	-0.26666639239298856	0.12877147090941507	0.8641459141028981	0.13280442942035423	0.3411449834230643	0.0	-0.2033329038642156	1.247838650321492	2.963195912082117	3.424004364148158	-0.8176340121534499	-1.1802863421574044	-2.028013554655879	0.31152828651386755	-1.189541238053741	0.32675222119505476	0.3873148870498119	0.0	0.0	2.4227499917543236	7.739541793768236	9.05846175236773	8.14919308467706	9.502668597255422	7.418581742927399	2.1181940571329716	5.032939458086731	0.5025823208727731	0.9884928598239788	3.099598140527764	6.486002144752827	5.032052497597598	3.108059285425397	4.23195707761872
chr2L:7828000-7828499	0.47683957821507517	0.9839731887570962	0.4702555315637865	0.958925218300544	-0.4822626503448576	-1.0944708717282134	-4.168031533422833	-2.5952509843185294	-2.1390256536121526	0.4414123674337495	10.082781911427558	12.025672708450246	11.465101489207013	10.983554604031815	8.410314910283553	6.327107158102178	3.599250748189967	0.9173510638742676	2.1144471991614986	3.0998821095839064	1.6287703163013247	0.5781861259361586	1.3466947577511508	1.412345638427832	0.3690001871855514	-0.1553809335526203	0.38263141249080607	0.12177700020738964	-1.5009637819179644	-2.9406690946756693	-5.210959494881967	-5.800412181294316	-5.975973304355595	-3.2675034094272637	-4.118414493062558	-10.306914172894288	-7.6943076212585	-4.205382467209812	-7.911508530593765	-7.680957592850301	-5.279805154791272	-7.801086392106016	-9.158687281008985	-6.84984979742156	-0.8768927084489615	1.9524985671162913	2.5543163264984594	0.0	2.9518700214778426
chr3R:10112222-10112721	-4.056793638730706	-1.4637527426815689	0.0	0.0	0.0	0.0	0.0	0.0	-0.355161630000432	0.0	0.0	2.155921150721805	0.0	0.0	0.7357890626869555	0.0	5.143909091917757	6.694727614283825	4.293772038652959	5.578980913461744	4.734071340932208	0.0	1.8351196129305833	4.168778258472749	5.890589195792313	3.6497740138617982	3.9024964280452226	5.389091189811954	3.092301052346468	-0.32675222119505476	0.0	0.0	3.6783777281235106	3.430460481302462	2.2904913529913076	4.102231622332554	0.9884928598239788	0.3842533059311557	1.4637527426815686	5.094681513998471	9.829740311551731	4.198546958022911	8.236896836736069	1.0668755590631576	7.605414575996676	5.998742950830195	8.000376584163236	7.228343411130033	13.464578679871094
chr2R:8050005-8050504	1.7202851485054578	1.7019528776345338	2.74906250171676	1.5951448430210358	-0.47712125471966244	0.7359535705891888	-0.9692323773044343	-1.8230720617946543	-1.5455954583021512	-3.119088506586315	-2.577937654170996	-2.461447348819535	0.0	-0.9884928598239788	-1.029919652572988	-0.8306338155442856	-0.7344833960219441	-0.9563040052816955	-1.36878172200356	-1.3838710439052098	0.0	-0.47712125471966244	-1.0668755590631576	-1.9014901230216639	0.0	-1.8772002609885103	-0.6083375598471348	0.2928942904023336	0.7150351498359617	1.6236685791785417	0.3842533059311557	-0.3839614982529296	1.0108698845413564	2.569940757984135	0.7359535705891888	-0.47712125471966244	0.0	-0.47712125471966244	-1.4637527426815689	-0.47712125471966244	0.6252873828651146	6.1625746908014	3.0241930320658517	8.150781689201718	4.422515740018392	3.856878253940216	2.8495329076961378	0.258186707300063	1.4069941608350105
chr2R:12011505-12012004	0.0	0.47485522584727147	2.0249319265644328	2.5103618145658113	1.0357867427694787	1.4169238660115742	-0.7817762840637075	0.18566528756670964	1.1825250615983618	0.0	0.0	1.0422403902612474	2.0120852321274514	-0.3842533059311557	0.0	-1.4637527426815689	5.460902920225833	3.4690394643866718	4.853999887746009	-0.030922577652535747	-0.30001776231876714	-0.6267242032017583	-2.099202589426422	0.9356759670197776	0.0	0.3842533059311557	-0.36645301673832226	-2.3125031145884956	-1.0267495079810407	-3.204306868307625	-5.061391084836818	-1.2728611075149725	-4.458819647460887	-1.2780642861172016	-3.967192598358121	-1.3035396585486412	0.16711877743474865	-2.369233411721362	-1.7295875083341303	-1.9001527363102668	-5.658905318558027	-4.748614487789826	-4.675202395479912	-9.326500386823591	-4.276888363976181	-1.0668755590631576	0.0	-0.47712125471966244	0.6816519536376183
chr2R:15329005-15329504	-0.23078083896631524	0.2014065717105728	-4.562689031640104	-7.7244272818863005	-7.582189812612553	-9.870643582710564	-4.575634193794542	-5.2322472198356325	-7.930660981185802	-2.3599953073606783	0.7485713714992825	0.9670162803285552	-0.47712125471966244	4.857236624765303	8.321788832233683	6.571072059413057	5.586582982436518	5.453985724315656	7.245845673647126	5.945796204558307	1.0668755590631576	2.726790215392694	1.1563095617091592	1.9995000313174596	1.5491387247897923	-1.699186263019706	-4.055861987412685	-4.545987092046943	-2.422414958045914	-3.846505312584423	-1.087636782058556	-1.7202851485054578	-3.8735951172632728	-5.020699996434418	-4.838679050713047	-3.206376248142059	-8.689280014873363	-10.374522822349004	-13.271942555679287	-8.72440887681037	-4.069043022596467	-1.3120223027252602	-0.3842533059311557	-3.5999310381456078	-11.792994862338901	-6.779454623093473	-4.454847118085093	-0.5912815657275365	0.14923882709276687
chr3R:4059222-4059721	4.083554991682965	2.338454697479539	0.9280262879898031	0.4833173550369109	0.6657684703039862	-0.5844153968664683	-4.792365772961886	-4.783464832048018	-11.661486487058045	-7.8604975201546985	-4.814195645817904	0.47712125471966244	-1.4637527426815689	0.47712125471966244	-4.786626828756985	-3.1791090847287973	0.0	0.0	1.9366985454978825	1.8267256174384519	4.478746571238858	4.905025860075567	3.610986213749013	3.992374664450336	4.283183429882751	-0.5511011468531489	0.47712125471966244	1.6742319753752468	1.347510565172546	1.370797718010978	1.0146172986158288	-0.46251082481477607	0.8135523694506172	-1.7628912815186863	-0.7105255174723244	0.3577225770436985	0.1324460563010881	0.47712125471966244	1.677368541832339	0.9342551665583563	5.049026124038981	-0.9140065296037444	0.19442305211377142	-1.474551008422104	0.7406492681949937	0.9568070777091172	2.325174940404362	5.583076459883001	-0.4693180592170089
chr3R:13543722-13544221	3.0781045099212503	4.0641632476330525	2.66914575264871	0.17772152950246378	1.592870640896749	0.7985727198605025	0.05526684008410354	12.980561127574582	7.796663980328698	7.355632303167539	5.984028657640977	6.685248125184799	1.0638034668337202	2.1054991463482797	-2.0548347582690707	-4.1879595277249155	-2.083895602305907	-6.671019360733935	-6.674833034691426	-11.813566495930122	-14.235182450930843	-9.248502239781635	-6.970221908318027	-10.237859104594495	-1.4637527426815689	-5.398251111959929	-8.871303554513096	-1.684872899606169	-1.9084850188786497	2.0888142266354475	14.859364480269667	14.81745179501148	15.33037485611232	7.519873579016846	4.9727591950183605	3.387348073374077	1.615913926276419	-2.1603522844375456	-4.764748635276247	4.4231290479765875	2.85244744846814	0.6120858962486532	6.766904294238869	5.507675592594256	6.732232777419166	5.736651315053039	6.881252770740516	1.4303147554320879	1.5670941865884618
chrX:20631027-20631526	0.0	0.0	0.9884928598239788	-0.09206826434304939	0.4568336027950463	0.0	1.6001527249588567	1.9009518450816327	2.1623087044104405	1.4637527426815686	-0.47712125471966244	0.47712125471966244	1.0421790870559458	4.565692881552311	4.685309570888369	5.46929165682523	6.4768709553351425	3.043682752142558	4.25076881477252	2.406571442775067	1.3020713725970021	0.06565879253902712	0.2809606065911789	0.923345115199394	-0.3441756480369319	0.47712125471966244	0.0	0.35479007640370575	0.6176103830724545	2.0120981434134104	2.6045572229947354	3.67431144317671	4.401071869094852	3.237178637466323	0.47156746920666903	1.3323279986309655	0.17855413821447455	1.3290381572444743	-0.5985162579857991	1.4556677562864304	0.0	-0.4281540458119061	-1.4651995043081685	-0.4892920779287069	0.5033508094068161	-0.7922519627556014	-3.0725794516912948	-2.60288346956447	-3.7384591061663244
chr2R:16150505-16151004	-1.607260066741402	-2.2470579269828503	-2.987526037176758	-2.4187053092722732	0.47712125471966244	-0.36524608165550093	-1.317616405720067	-0.23220417679495023	0.0	-2.0917878638416627	-0.32687338866277665	-1.601344208298352	-2.607039984312679	-1.8480245623592522	-1.3299750698779111	0.5217662500604513	-4.931522575255712	-3.3999581010607827	-1.5080527733586147	-0.4693180592170089	-6.7733080428307	0.288769123076823	-0.7158051146113907	-0.8544422034502827	-1.1058517429292947	-0.7405098261414661	-1.348649465837718	0.09898577425603912	0.6968405425461028	3.1889019824836335	0.14277677466388472	-0.32867254487501096	2.220868174088384	4.779645509741109	4.966975847414561	1.5781838836615223	1.9212665296557787	6.676420731709319	7.231110019081146	6.7080550805026915	10.148414199136566	9.215398456972908	6.587496897446293	7.678295516914975	5.529320470380271	0.5033508094068161	1.4889622340485815	2.9407419616350543	5.280673490904359
chr3R:17203722-17204221	0.8531373272285665	-0.3842533059311557	-0.8331037697083299	0.20968831880732522	0.6252873828651146	1.387533594623335	-1.3833855607245524	-1.5290977608462182	-0.19302871277513714	-2.0231672563582332	1.041562685491579	-0.8331259455442903	-1.9330516924433963	-5.372506888030637	-4.0467657130345644	-3.625087052869069	-0.1324460563010879	-1.6307897004200285	0.9884928598239788	-1.4637527426815689	-0.47712125471966244	-0.32675222119505476	1.3821770810048504	1.5830485578609026	0.35479007640370575	1.8141393612612156	0.25553352971930177	0.5436796482628524	-0.9039984037483176	-2.615707794840742	-0.9568070777091172	-0.3842533059311557	-1.0668755590631576	0.47712125471966244	0.0	0.0	0.4106493675885908	-0.3059240080180528	-0.03919884398722685	1.0065518479297424	0.651073361401551	0.14277677466388472	3.640178757263811	8.061337143341397	7.609590416497107	13.933848796535687	12.329772120569677	14.756774822183292	9.095876966552137
chrX:19102533-19103032	1.9819856703371863	-1.1663497956968687	-0.8653198233372251	-2.147801537404203	-0.24708190297037735	-2.314952750858482	0.6698008724085511	-0.8331037697083299	0.9884928598239788	0.6461910164107724	3.1760938402703394	3.788174637952168	2.314412004862184	1.0558246962511937	-0.2513381819607962	-1.3978207651393055	-0.9884928598239788	0.47712125471966244	1.2986698288713305	1.4996821024448637	0.5101462689314703	2.53601626227315	-0.6395120828496442	-2.318068696710562	-3.3743794084898235	-1.307566424135058	2.1826565428414053	-0.580240243838119	-0.8331037697083299	-1.0012406569038583	-0.8029531765933782	-1.3982422734759243	-0.15035264022964315	0.5124085519342497	-0.11504927942051021	0.3714615560164976	0.3019354148787963	1.5122010987748575	-0.2522578692472073	-1.5864693999983353	-3.7059398652652016	-5.83148085398803	-3.903676410847509	6.0920796677666855	6.100304658552957	5.50045059738095	0.3094056026092369	3.061869809798136	-0.6596062067284747
chr3L:15997600-15998099	-0.32675222119505476	14.721191999342615	16.81414807138837	18.237498337266533	16.51609160451211	16.596758440026502	19.13473063678415	14.145691844504086	11.888674102857808	10.120987771578207	8.864837436325221	12.32905761686298	9.596035399807425	13.20939251875847	9.573284788825333	6.77822498800628	6.2184473490256	4.258810931018328	1.8556688454754329	0.6631799181335549	-4.3179617179906895	-3.735660297449895	-6.263876792320472	-5.496460042700281	-11.089113481402709	-10.72046190161102	-6.965442725976209	7.61370680458083	3.7655841881557066	11.473109487222441	6.96222277216012	8.057202609707078	8.600307259209597	8.835594345705172	8.242638939419912	6.709048771964931	4.802526691975425	1.7011591489189688	0.33988292590344193	-1.046985853006263	-1.6189986827342475	-1.4339093383661765	-3.0967768043465016	-4.070676355151405	-2.1482598489432094	-3.874399232054342	-2.703137329483528	-7.411385399959824	-7.061896799074338
chr3R:11618222-11618721	0.0	3.84293062444623	3.115217625206209	-0.2240774644457132	0.5546593429223581	0.30487350898393845	2.845340621812413	1.3290381572444743	0.47712125471966244	-2.3286248352848276	0.0	-0.3842533059311557	1.684872899606169	3.526512427312476	0.6383073482902311	0.0	0.47712125471966244	0.8341940706365135	4.730930833544596	1.4477763143210869	2.30959230319918	0.44684043526232126	1.5898608063074064	0.8804889295627867	-0.726998603539307	-2.1357982855304734	-0.44340075175212784	-1.3636849261535346	-0.560358969444179	-0.3174792021990947	-0.9884928598239788	0.0	0.47712125471966244	-0.9884928598239788	0.0	2.3286248352848276	-0.47712125471966244	0.0	5.279551969496311	2.9763599675790333	6.801434210026278	7.269573854593991	5.43053257463505	5.227013969317266	6.094874843887089	2.8711816884939574	-1.4637527426815689	1.2751705370638253	2.631175397647827
chr3R:21472222-21472721	3.6228420524623433	2.877343556743864	2.7490446423723025	3.5953042776839275	2.9080971192181053	-0.9970675156867719	1.040218218402163	-0.12058189960460121	0.8499599248297253	-0.8303377751134307	-2.721347524574493	-3.909281132521542	-0.7875892944361567	-1.4046258902656281	-3.6171159924900462	-3.058564399882815	-0.12916502847261147	-1.4812353752079135	-0.8474485474335625	-0.32457490008641393	0.5162392852303583	-0.47712125471966244	0.47712125471966244	-0.47712125471966244	0.8861207665931287	3.380601676740139	1.469761018373637	0.9207074752827707	-0.8223242070116956	-2.498336991628845	-0.5406468884415719	2.457754268617402	1.0285874792726801	-0.04818057037115124	0.05842741531249606	-0.9884928598239788	0.3842533059311557	0.0	0.9884928598239788	0.8881232239143072	-0.3842533059311557	0.0	2.3286248352848276	5.108255803908725	11.0783146391663	11.61539627382805	11.719885372450129	10.91478766005751	5.556689040493382
chr3R:1426722-1427221	0.0	0.0	0.9880493466683514	5.638239474766097	4.331096008905471	8.62672903261902	4.854508098109954	5.56370930955425	11.68032579633465	8.932468882317806	4.959432383945205	3.9488851654377894	6.2826595405088606	0.34541791414185063	3.305269477427041	2.189866163568775	0.02644256145308756	-1.7013417406558287	-2.5298728193015996	-1.3379517547984132	-0.4063508857936859	-5.67324841808041	-6.8949980851258275	-8.779358438452633	-10.905566225393066	-7.7593511250416585	-5.8012628902434304	-4.78389275207354	-1.444947287102733	-1.250535268518682	-0.7956461664192539	-0.6858964495874523	-0.9059652567236041	0.3842533059311557	-0.21384676533074418	-7.433986179808721	4.748497397900932	4.356177973237091	4.392305369435671	1.2693660489943588	2.3410192978257554	5.133180088157021	9.288245079672853	8.45299732323381	13.727742674194657	11.758771113759103	4.3646611761799115	12.148972424827116	10.30893923439292
chr3L:4170500-4170999	0.2173639540669648	0.8437327316348802	1.2514559542923986	0.6500485400342132	1.302149393442484	1.4818551093722918	0.0	-0.05930634388254556	0.4587296046751347	-0.3167378165347129	0.5967456170370741	-0.7409619968878958	-3.0974124604592967	-4.569506208662994	-1.9926264348212932	-4.587966354994022	-2.6309473847497284	-8.00561401176271	-10.12218713824204	-4.927248699264944	-6.748513778704735	-1.8159102776086797	-8.179054122125397	-8.035021634026272	-4.022254906116205	-8.148467707752175	-5.416258792344385	-1.634615134584045	0.6065333437079591	3.4562924153992833	1.6747649730380965	2.944376076283509	-0.8334256712959728	-1.443536461717448	-5.087511403697554	-4.254560884737272	-4.226755921863801	5.281193509462433	6.811616029499693	10.448688393799765	4.917777256229719	5.794575211838848	6.669876780838835	6.2478671390287	4.21852064440162	4.490503710931707	5.059644222344817	3.9994110651579735	6.974301416139161
chr3R:12450222-12450721	-1.3079636320521708	-1.7705719170689207	0.2902123796489918	-0.5517520468788617	-0.26145052715670036	0.4923413713840685	-2.457816062850274	-1.1737218734474009	-0.5050184077099936	-0.09312315607482127	-0.7357890626869555	0.0989820425374037	1.025297533483986	0.0	0.0	-0.7875892944361567	1.262762377679352	5.621589887718565	2.047566507249647	0.9931449300976852	3.644326161307815	0.8331037697083299	-0.47712125471966244	1.8623249816212963	0.5552050987676277	2.041607353754931	6.70559278002296	8.960431900887047	8.457210989980304	3.515479187438989	4.124682418746195	9.05494691500993	6.68596478622507	0.3842533059311557	6.08050479672435	7.579508008193154	7.808492997044307	8.26208173976873	5.07751194935667	0.5050184077099935	6.465046736285628	5.60562848184582	4.457167287179085	5.4400502173529	3.7290835222471315	2.963513664353849	0.8381871188291994	0.4884498715872703	1.4399589076059653
chr3L:11782100-11782599	-1.2325158004740473	-4.0454332823474	-0.3051291903984724	-0.6383073482902312	-1.5446345724976438	-0.8977580801254826	-1.164363533182028	0.7359535705891888	-0.563352067242416	-0.1484195240937133	0.25994627197519554	0.4235602052110881	0.6252873828651146	0.49559750132184366	-2.1120819888439413	0.13385159653566558	-1.9009310907462642	-1.1877506238268245	-1.1758302966571221	-2.1487644483231785	0.15117730789243075	-1.2626120754014163	-2.4482019793916274	0.5162392852303583	-3.9408621124153402	-4.864835497932093	-4.674347499576682	-3.222539229557633	-2.6904320170042846	-4.603766837513497	-1.7584933963825338	-3.0251498408729853	-6.019491651130983	-4.129803340509421	-5.27937505185013	-2.936838800875209	-3.1791090847287973	-2.2470657250814643	-5.451149974228447	-2.7605993393035866	-3.1248622325984714	0.0	-4.8730864707487624	-3.584947346730081	-1.8858044692732296	-0.2406233412219088	-1.218306504649729	-0.8315523130180132	0.0
chr3R:12481222-12481721	-1.8482302426052317	-1.631165133522637	-3.0715196556335522	-2.7683464043904347	-2.215332362373739	-1.220430499615427	-1.432687640452536	1.4313637641589874	-0.16995569568238467	1.4625567854875172	1.2346134111352114	0.18518719309492418	2.9404892064987846	2.3541575763454072	1.9229666699940502	2.160503063039696	0.5396307923256164	1.1326882262771736	-1.2986698288713303	0.2614505271567006	3.8118721407813103	2.787398399460222	3.4998119028912242	1.2382303165359294	-0.0365417932013517	-2.612449237496218	-5.021411394604761	-5.501592104507296	-5.739747081051783	-3.2332734995734684	3.2332592724663995	-0.9749705676911989	0.30200021608351496	-0.6613277125919024	-3.3522681436165547	-6.444332984765149	-14.244262463141025	-14.415713191084114	-17.670246831595357	-1.0436994775650126	1.575436491741878	6.947909789177066	3.477030445811796	7.7866755377826475	0.5552050987676277	8.912599128808726	5.573660447987927	10.82664804436442	2.263288806969714
chr3R:19715722-19716221	0.0	0.0	0.0	0.0	0.0	0.0	0.0	0.0	0.0	0.6867325911188109	1.340147500478241	3.421549675705859	0.0	0.47712125471966244	1.3346532042087658	3.768400509191659	1.0921408553885588	-0.7279225172256837	-2.0602826861985664	-4.214760925561483	-1.1247893670978322	-1.8066595431377876	-3.4341234138668177	0.0	0.0	0.0	0.0	0.0	0.0	0.0	0.0	0.0	0.0	0.0	0.0	0.0	0.0	-1.1416133483953086	-5.583076459883001	4.446147392269126	6.935552537189287	9.153049142343129	7.745583547177517	1.6051187572952976	3.785236326559083	0.8534216275344559	1.5250495399159165	1.1007362125345148	-0.6307765895254771
chr2R:19933023-19933522	3.837913953605517	6.804976924712587	7.252366320001945	7.331566250161642	7.333902686551632	5.0190969631273346	3.316612222664515	-0.21620613962676205	0.493794600631108	1.8586033294041244	0.023526988490652993	-0.9207020728511031	-1.2791425006510266	-1.5511466971318024	0.06528679317687706	-2.228672385566259	-0.6367155166604848	-2.3898808243083534	-1.5844791932346483	-1.6635323800964603	-2.881417760804143	-1.0475458135101101	-1.530135931858271	-4.9561332800008335	-4.445411953366788	-4.748589202321194	-3.657824713452983	-1.9511630933430864	-4.033959174149919	-7.465836170166403	-8.243682051193431	-4.277095779151838	-5.207663333599299	-3.403328490561196	-5.893552738933489	-7.012250486810915	-3.118685940834694	-4.951569706226876	-2.8319562553547044	-4.495913495580149	-2.908442730378606	0.2575743971255318	-4.338726150090796	-3.2868635304642084	-3.3443389844211904	-4.937411658116922	-6.284550741310576	-4.798996425775467	-5.439736400157075
chrX:19531533-19532032	1.0050679387660373	3.1195725448933995	0.5595874994556739	-0.25087618311970106	-2.4910987484630156	-3.843775650338642	-5.852402811316764	-3.0452926264636457	-4.478746571238858	-9.229495088641828	-6.46897426831434	-8.753216241295187	-9.057897349095086	-10.898271457606207	-13.296087163195157	-13.324847065094296	-3.1824347986085098	0.0	-1.9084850188786497	-5.897090261469003	-6.557309226667856	0.7199898891604436	0.5324546898842203	-0.4845595357497407	0.3842533059311557	-2.7722130462767685	-5.801944184606561	-5.25613163568733	-1.7004857253126346	0.6963540877412534	-0.18571950221726788	4.543385114327996	0.7359535705891888	2.8168908596099	2.9146194273257233	2.977401680831239	3.2957359069592345	5.273154961162694	0.15117730789243075	0.32675222119505476	4.371280982325338	3.2774886291490763	3.7772156704119344	5.054879667992281	6.000185540245231	6.551816109928989	5.124373396293317	2.441932551157125	4.526668837738123
chr2R:8340005-8340504	-0.9409159055302313	-0.5623815708559314	-0.6327114228545709	5.331021039224672	5.960468089851758	3.6125437458989187	2.5313483993323427	3.0938797444895596	3.2992096523439023	0.6885541204554106	-0.7665437241667851	-2.0866810277498455	-1.3877414304986184	-2.7462561757007315	-0.9919134238671127	2.67248643863862	-1.6452377815730477	1.3941778465645382	-0.38395655938042766	2.432355169183746	0.8576225908035782	-0.9139000564200302	-0.5241443302429293	0.30672512276808667	1.806308558068179	-1.0896592635740405	0.3793593083534875	-2.1740033749256584	-0.4121955018020296	2.1189499063869763	0.3280316754521828	0.6657684703039862	1.8425340775667127	0.620957253812298	0.09181330670578046	0.611515489576541	-1.3971466812966318	-3.1161467554597038	-6.243823129169003	-3.0285993989350657	-5.399359691286798	-2.8180949619669295	3.3590416018713696	6.235485974014865	6.218701234142443	3.6605766428535476	5.255846972554699	4.160153255488173	2.9287638149132533
chrX:1974033-1974532	0.2475459320846252	-1.8143196925014726	-1.6175469938814233	-1.1535200590410044	-1.3979536682645122	-3.8756559188487745	-2.5474801228665407	-2.0359562601850554	-4.09085677758984	-3.5429943709519507	-3.257530836733851	-3.2442375191716093	-3.0195938975247634	-3.6293303141137088	-3.8947462813758738	-2.388186403640421	-3.8276602425922324	-3.46759945108529	-3.1889266184188987	-6.405277216374951	-7.698373554099157	-3.059900675025174	0.0	0.9884928598239788	0.47712125471966244	2.5997866064530726	7.06536758552525	10.682450795761184	8.20039785840799	7.04621160802669	7.38427877649126	5.902064542986089	6.274139732364159	4.921249315161747	6.650099775365306	3.7379883782228984	1.3309922852779994	0.504155238130043	1.0920525335324234	0.8217851476571683	0.8619089730195533	2.6252016496892208	4.146194997968434	2.7538186803267157	0.0	2.7176530585179957	2.123699847852072	4.439889327637433	2.8709921131889473
chrX:15656033-15656532	0.5400627358002534	5.035888472487821	1.798807977874082	1.897604259904281	19.793376141011795	17.64258960680643	21.3420284664252	19.689335414347088	15.802898980130447	16.266101551356165	13.882273033649053	11.328804465817058	9.593425002658048	7.601053194041715	5.44168638163954	5.5838067664078	6.062184820836919	3.853923764696421	4.003335465035294	2.7227497288439513	1.0409041055412238	-0.7377546179299703	-1.0590997816574899	-2.6518651270139584	-2.0261056960910655	-2.065350397936652	-6.992524498341036	-6.310582482011593	-5.852594585326401	-6.5980309063562395	-7.723371525349989	-11.956642617227605	-11.473420774326286	-12.268585445182229	-14.584863095151949	-12.596362574909064	-16.987304592219562	-14.125589876286414	-12.411636028414001	-7.749586940016125	-6.779510380827634	-3.865812233220705	-1.0668562986061565	-1.3463924403358403	2.253802736672722	4.010252756612372	2.056393375032634	-0.34450598358313883	-0.8067845954988286
chr3L:1568500-1568999	16.551616931503652	13.717800173037032	20.086795438083776	4.348986756599154	5.071868508024922	14.551455947080166	18.785428287196513	17.837883853318225	15.191204256465886	10.078238433873276	8.324158636538595	8.600307259209597	7.102674956881519	5.622082358925495	4.144231926081596	2.1266924196165817	1.2234303497880634	1.3592919781115755	2.4360376883563175	-0.9762134981886907	-1.5952942910115535	-2.9169482053175093	-4.568705289388223	-5.297134527325964	-7.076212642925825	-9.413468003050658	-9.343145706118493	-10.60564299448818	-12.58772403101544	-7.420647789254859	-10.037112342612048	-2.6293607400783183	-4.281580325210657	-7.4896892802680775	-6.793981679521622	-9.118435038121026	-8.0123314839821	-1.452247805152783	3.774998575846065	6.199595018116046	4.0012706934122155	3.565268279532331	5.206896277693381	4.1883819514124205	1.8733788713469202	2.05225627533646	-5.958334607436406	-5.1364748269295095	-11.140873172636075
chr3L:21476600-21477099	6.939118429796751	6.431555365335712	3.1290210315432514	3.9394827882170254	-1.1011517904953563	0.6486695032132683	0.051815707682492385	-0.5765297824173556	0.32675222119505476	-2.2809077481674356	-1.7241657851942913	-1.3751561136029913	-1.7536907156012618	-6.237430526233625	-3.036111057982006	-1.4996821024448639	1.6635538064271418	-0.10732452374006445	-0.14958061778596096	-3.202476080815858	-0.9333709531782272	-5.128115591197551	-8.534241788040562	-6.7393167404054655	-4.458825207793047	2.6495037349029276	5.211514158569292	2.987176475874812	-0.5234384870639825	-0.05560575917998425	-0.3423472522039728	0.33949450367647754	-0.3842533059311557	-0.26145052715670036	2.117368297143589	2.633649579496447	4.92927793763134	6.310144827135452	0.791771401542798	1.5630529848094614	1.4649788061681175	-1.840107658060643	-1.2274591775460184	0.8044569425441321	-0.5400571788517898	-2.2311132263732105	-1.8960586289545498	-1.4639177473852472	-0.9605688383999956
chr3R:2899722-2900221	0.3842533059311557	0.47712125471966244	-1.0867673478562545	-1.021486759979637	-0.263843463596349	0.4115210380990687	-1.2048957693008349	0.3542754585459733	-0.573589854572189	-1.4700822753787204	0.8807275879539905	0.6150971031078819	-1.1792076520884114	0.9196676462894914	0.17286080894468	1.0281820471507084	1.766160762850039	0.33674580985911184	-0.5358432340778476	1.581798010768629	0.0	-0.647703744185605	-0.23872700917330722	0.5662382291808336	-0.842825999638483	-1.4921058254033057	-2.4294344215335046	2.4103833112132795	3.753622319850845	4.842232745219638	3.732979820907648	3.732071896996761	4.154773357293209	1.897604259904281	3.670808111443783	2.2541830182497624	5.353617064691204	4.12699259108428	1.49851629677051	1.0867213405655276	-0.46047122308459026	3.1878387981380563	4.0655594784896225	3.579850281486756	1.9940818815589512	0.29815214289168646	1.7075565874070284	3.0404130969191967	1.9770195514650042
chr3L:15960600-15961099	0.0	-1.3252224725448258	-4.642609527352816	-1.964350643311043	-2.7477568382412514	-0.18946256670265693	0.47712125471966244	0.0	0.0	-2.975343679187306	-2.7067355546137297	-2.428609151316809	0.47712125471966244	0.0	-1.9084850188786497	0.47712125471966244	3.217094852420828	1.0596149194935087	2.6209729945160376	-0.9954565989224958	-0.6733664541253264	0.18261486267658736	-0.08244168037433433	0.29163238474715397	0.0	0.0	0.0	0.0	0.0	0.0	0.0	0.0	0.0	0.0	0.0	0.0	0.0	0.0	0.0	0.0	0.0	0.0	0.5050184077099935	6.740413641563742	6.1696642087356866	3.0550666702898424	10.244531868532567	8.069661860559176	9.905920635831988
chr3R:24370722-24371221	-0.1157273004826311	-0.4947986398082339	-1.7904077774999139	0.804499414570205	0.4550688182869782	0.8503314666675688	0.6396204838059462	0.2827353251676249	-1.753536428138856	-0.8305829311353756	-2.0539569869439065	0.8029531765933788	2.7142115649273864	0.3887461076840384	-0.6455635045797175	-0.8793047602199764	-1.986834472628205	-0.14958061778596096	2.6463304037377147	0.7158051146113907	1.4254613569303056	0.0	-0.8877557640761521	-1.8710322342670591	1.1182880505840966	0.9670843210249185	-1.0668755590631576	1.7798424539043338	-2.203066962733123	2.238515693254607	1.3610877361130838	-0.7060061780702023	-0.21456256311679373	-0.7976477753236787	0.6260508902281735	-1.5740454408406594	0.6817131706822627	0.0	-0.6280444713516365	0.4499877317293262	2.2458573008475695	1.3354581666823282	2.0820575537636286	0.0	1.6410866309542569	1.4873443074573784	1.2541162032756676	3.533771426720666	3.852501927191936
chrX:2338033-2338532	-6.0021771497669025	-2.2468946525149804	-5.384929998916056	-3.1765461373106816	-2.940409425123046	-3.5653741144981783	-4.1235200555652245	-5.955642226244146	-5.38450097517736	-4.341501956609321	-5.83171120556235	-2.0189605440989284	0.0	0.0	0.0	0.0	0.0	0.0	0.0	0.0	0.0	0.0	0.0	0.0	0.0	0.0	0.0	0.0	1.3160355581814889	1.3965112821427614	2.1415480640511397	8.28405245926545	8.508042370094678	7.632080688960607	5.780105395566235	4.751338122333609	4.563867141727757	3.0827321855322305	2.6263545104550707	1.8000707076147635	0.0693210929445556	0.1595858973778909	-0.07880027018868818	-2.2543908033645548	-4.559931004165332	-6.627461843775588	-17.524786131808696	-18.266398514909383	-15.306762830387171
chr2R:9480505-9481004	1.3794612092521161	-2.8890827053467785	-2.2867325285118354	-6.039398099359056	-3.9515828577856644	-2.841552033822199	0.6410091080971345	0.8784000398442734	0.4106493675885908	9.047049501513156	4.742004203624991	4.890184129047024	-0.8900105598464544	-2.689609346646279	-5.871874236703328	-2.078359709762596	-7.450111430735686	-8.90165946389419	-9.815794924708253	-8.471203166063683	-11.338760793277126	-10.357253311759356	-2.421643699769016	-4.792170050707523	-3.9952176579249423	-0.9608111152157144	-0.9342551665583568	-1.1105051745947512	-0.32543599194679224	-0.5461807351831426	2.2254024443997906	5.337448160676528	7.3799788984335475	4.750084634918545	6.676604339769354	4.154274917907496	8.30849908569427	9.735619048880531	10.064345356695876	5.958807588109446	7.7071090789879175	10.705689484613385	8.281832111952044	5.657237925188003	2.294845678895927	-3.8567459824502115	-4.176196442630249	-3.570057291999059	-3.711883560743655
chr2R:12107505-12108004	-5.68250305592496	-5.008622456895382	5.915773349816561	9.361882658780054	8.757709539495764	4.248084773139706	0.9574775283271276	-0.2839178478023596	-3.5461225997038577	-5.9956566982782755	-8.431522435186526	-12.762385937623911	-13.757563304747913	-12.897336488181132	-14.818076278429247	-17.58066136224726	-5.229720845672355	0.47712125471966244	-0.7911087662774048	0.983894868840602	0.9773264846433222	2.386675971513578	1.1284943953424367	-0.14277677466388466	-0.4932498824844584	-2.2156532399752775	0.8078754999100695	-1.862953447281841	-2.2608113128963243	-2.6179207113669802	-4.505552083856685	-5.457103284442494	-1.6045650746566669	2.031787794478792	0.0	7.96465698870403	4.884263491003284	18.234878668330797	14.392873323295596	8.359813337438428	7.933083821457534	4.8112610770701805	2.0596065033265925	1.8899130660718828	0.4525068856524386	-1.1416133483953086	-2.215180787454193	-3.7810207225244925	-5.454440304606725
chr2R:10367505-10368004	-2.476972138484349	-2.8510773883715443	-3.249419443362482	-0.7009131906577168	-0.11203162943120143	0.9016806268265586	1.06976968799717	-1.5557384647070436	1.8445518001440426	5.74161371456269	13.324342646964213	3.1080525819759206	3.580044270027907	2.822015859355634	5.553263038030649	2.755816908707791	4.454313505283057	5.24882863787942	1.6176627799328662	3.6597121400077333	0.0	0.9884928598239788	1.4313637641589874	3.2574151597290304	4.937242662651242	2.666356456899385	0.9884928598239788	2.2074363590321293	1.8837253241161624	3.5161034846671475	2.933438244021856	3.6789056573728995	1.3739263931010102	0.8467639204748948	4.159727273323298	0.3886428860348966	0.8471493370944422	1.285188040064935	1.8079456296956606	-0.3725545158129661	-0.2091450145374233	1.9237772530618018	0.4866414669947534	1.2403349224457034	-0.35684627070456726	1.1758582535894306	0.27946204118721074	-1.4296820575509237	-1.0390643811659568
chr3L:12117600-12118099	0.47712125471966244	-4.703846576465241	-4.74418994940821	-2.814659374122107	0.0	0.0	-3.1639671617508887	0.24353239177802435	-0.8628158646556385	0.4557054356963922	-3.1189226754101393	0.09930874188594291	-1.5069128015221374	0.27028530463663564	-2.864575347009716	-1.510216617493052	1.6014222675661878	0.6612731058558763	3.127761685091651	0.20411886159734705	2.769566565918865	2.0076137373169076	1.7358480870432322	3.879503311595721	1.7846235731110538	2.0658488588015413	1.8723653480137723	0.12760679714278164	-0.7124677446967491	-1.392769612208069	-0.8690925829325478	0.0	-0.4492426995563272	1.0498074789655858	0.0	-0.9884928598239788	0.8948400571113087	-1.800311884729277	-0.8200788077401686	0.47712125471966244	-1.0195383855128737	-1.0170127842723011	-0.7096104955333233	-1.0975101584769973	-2.4729912646103345	0.0	0.22553425327489734	-0.49575188477733234	0.3582612510021721
chr3L:3091000-3091499	0.0	0.0	1.139391451807239	6.513923163054581	15.23591022951975	14.40445040705377	9.565941797174755	4.351360313604154	1.9383518100268566	1.774644144229277	1.1698332595537433	0.9497135744905888	7.155857199980022	6.049421709305873	2.589030794977663	1.346357331588886	-0.7121194584571148	-1.5681612647425118	0.5116078372346404	-1.6545995470898924	-3.421055482330888	-4.628107475419796	-1.0073700542600807	1.0778842522742902	-1.45959231117569	-5.252251067653024	-4.258682430914764	-8.06925471743938	-0.34745600737681537	-2.5574687090301405	-2.5761043822752496	-6.899969705646528	-12.541295130952115	-14.62901499805566	-12.421809961776708	-10.685545591507589	-15.907674824419649	-26.898337262678194	-13.030052009155945	-11.774925512812093	1.2780642861172016	0.0	0.0	0.0	0.0	0.0	0.0	0.0	0.0
chr3L:3198000-3198499	-0.17372644918966504	4.457877670847722	3.2007364440965547	12.820933852434983	17.11632039706317	16.375386601294345	14.771142029624128	9.404606731539573	8.552987695504353	6.868951561134447	5.566299431159744	5.239104712734834	1.9372704415513187	1.2069028444556038	0.4386357852520803	-1.391526877668038	-5.472646043121996	-4.348978315680659	-4.618689040603608	-5.337983215703966	-7.62617658170995	-10.260130061949713	-9.688686504632658	-3.2031756378973877	-0.7882087584305977	-1.8203205300565426	-2.742227361012521	-3.2389185427429465	-0.8229346003834556	-0.1560046262577546	0.8315540567031127	-1.0611283400728413	-4.9431841856323375	-6.094853856560126	-1.560774334236936	5.013623892822687	5.847209999836589	5.144903856054084	1.499414109987765	1.8223056473284895	2.834637168474966	1.5022269290607766	4.843150673192036	9.834306236159602	9.085864783578915	5.821255054084615	9.551480140254908	4.253797886270455	10.08880268519367
chr3R:4095722-4096221	3.293950565438109	5.491238849299824	3.913298505781089	4.789967453849028	-0.14979262786790673	0.6252873828651146	-0.3842533059311557	-1.3019662188448518	-1.7017391659351002	0.9757588802691596	0.4736027838255116	-1.7538333497002403	-2.569468868312701	-4.527337475529538	-3.535868507043744	-6.520598869384308	-3.312619436250021	-7.827994161072385	-9.202138204488506	-6.554963972866884	-13.476136304567662	-8.181360032494254	-11.161026649722876	-6.046500830812795	-13.879209272502337	-11.115011016615371	-3.0241930320658517	-0.21068656815196743	5.284887577530256	12.090208843532153	10.375018376560204	8.57019810805925	5.921914436091798	2.6540543610530167	1.844225998511427	1.8770212095152472	-2.801076558681647	-2.3986650467049837	-7.0665538329278865	-6.263749954346272	0.6382996508998906	-1.6179717777061067	0.685856279631053	4.2230322087248835	5.0734555436011055	4.759557471246261	1.6320421558291505	-1.3362049929996846	0.37471579192946286
chr2R:10104005-10104504	-0.11479661141619098	-5.032586751784583	-8.340084809906282	-7.789460679302321	-4.251854454501271	-5.872086778442436	-10.798582540913307	-12.972634992336776	-2.478028987190327	-8.0989988204891	-12.86724767419231	-16.733816323808508	-16.417198371670512	-12.786496609134506	-3.3961297307013076	0.9884928598239788	0.6252873828651146	0.9884928598239788	8.120695015454285	10.06829341247061	11.109559501083162	13.132694240117678	9.983089528971712	0.5461807351831428	0.0	2.416900908588655	1.6092879059157992	1.178842458685025	0.9171761092784231	-0.3441192623699661	-0.03673737915921959	-0.6556263844491017	-0.3893487198707884	-2.503773141437371	-2.2622389527274405	-3.5555410450046367	-2.0937847920618555	-4.194521871711053	-4.99710580957112	-7.288311098032417	-3.8466745327415244	-6.111977390044669	-7.1151238812610105	-6.779454623093473	-3.3342474589690414	-0.47712125471966244	0.0	0.0	0.0
chr3L:6973100-6973599	2.6111250043694367	0.9059652567236041	0.7746548865891016	1.4942746614888849	0.0	0.8731932939300534	-0.0339904994488676	1.9891372054537224	1.3137503906153054	-0.8807275879539905	1.7144937855204327	0.3082080951628991	-0.9207074752827707	-1.5611546051001355	-2.3413010179118396	0.7491874214990805	-1.4033748450618146	0.9139728106080978	-1.1416133483953086	0.0	-1.2630178376881651	-0.22511301915602666	1.1981111495243242	-0.9164794500562363	-0.4359239231164445	0.2122027439125924	-0.20766884052168627	0.288769123076823	-0.47712125471966244	1.8541569115368965	4.257878193224606	1.684872899606169	-0.47712125471966244	1.8277855271258228	3.679466555416587	5.9773133263929035	3.164404707048197	2.909999852074211	0.7196251670254379	1.2718132817785843	2.1585725306665315	1.939417449096296	1.3299292017551438	-0.24399697177577778	1.33754369794584	-0.6244090032280828	1.3528435241215888	-5.6057159519888415	-6.048804134269813
chr3L:833000-833499	-0.20011943084712186	-1.5390843589056205	-2.832979268417446	-1.843989434106739	-0.9913085568190323	-1.3825416606778294	-2.118741620170302	0.4759707363495802	-0.29815214289168634	0.833125945544291	0.5279583128353511	0.7158051146113907	1.9232931971066658	2.915807796606771	1.7646302128121156	0.9610314517009495	2.8092034109786614	3.0150652570241014	-0.4480451865378799	0.300905597312744	0.03414774213294491	-0.6337488235213825	0.24460310793558995	0.36007673534404866	0.3640820311532176	2.2965050279679327	3.388623085272042	-1.4637527426815689	0.3563434610292188	0.38657421699180533	2.982640937380039	3.2661814053226177	1.5257386390565864	0.8450082042996421	0.0	-0.3990146887927242	-0.7956461664192539	-2.5233275413765495	-0.47371241898144734	-1.012066476169976	-0.578712923109833	-1.2062572079603173	1.8002085854397256	2.125161189360998	0.7289670068705117	0.5812363876919743	-1.2166766636377795	0.09017660585230285	0.06782553475048152
chr3L:5576600-5577099	3.0425896579417966	5.138468303218034	6.659638439390046	6.953104759007389	-0.32867254487501096	4.460957655841422	3.0694809107546486	3.5807884631016704	3.1913196380783018	1.087937603989098	5.659930202279241	4.204525450184008	4.751178580649085	7.456470194471994	3.747108374329679	1.2632661147251973	0.42594199198599714	-0.3352573647113873	-0.31266412271233107	-3.9176728201716906	-2.3797575630191945	-3.8786235890661493	-1.9769857196479577	-3.013968098270185	-4.099509937841864	-1.6916529774359728	0.288769123076823	-5.04428344370307	-4.692489668317853	-2.0275958466109034	-1.563771450278943	0.0	0.47712125471966244	-1.178121887890521	-2.2497792968285037	-2.129279743489875	0.3933982495230332	0.3683418837853318	1.4637527426815686	-0.4693180592170089	-2.208637691468547	0.5044068616414982	0.0	-0.4929041076840636	2.2495039909807053	0.07531549454479014	2.787012012450917	1.7678939926250052	0.0
chr3L:5786600-5787099	-2.2205784394445414	-3.9345551100500606	-1.3821770810048504	-6.236207810673225	-1.4368282274119886	-5.986148451990579	-5.558995398785789	-2.6824040755273164	-1.4637527426815689	-1.0668755590631576	-2.3357221231478635	0.4359239231164445	2.704963646934003	4.778332879442465	4.735797243224685	4.328669435131706	4.529759785700765	2.8839652631705848	5.417484197767956	16.384728218366053	7.668279560109438	17.443904909337	20.783515718273765	15.04069871688138	2.3286248352848276	11.905059551687595	12.511320684718212	11.195844422022132	0.6992410207988732	5.7073268331759035	3.0241876378357437	2.025426643969731	1.9326259469173046	-0.2067150851585217	-3.854157542366431	-3.9238208525459304	-4.79313520761201	-2.1919759436814528	-3.6121023808749064	-5.524073310137396	-9.831254255682774	-10.73801974490608	-12.375361431009459	-8.831311910839995	1.4991224343170766	4.025444916149689	0.6309104964225722	-0.7514859804568212	-4.767180306098784
chrX:11018533-11019032	6.014312200385591	5.272014015595276	3.280683674429464	3.326560640191168	0.45914139784711255	0.0332356211243271	-2.6576984670240553	-2.3619318092551254	-3.5488262084833306	-3.9481244613785127	-4.029834554124678	-2.1540569822833735	-0.32675222119505476	1.9084850188786497	-0.06096274501528998	-0.6461738161874808	-0.3825876399126976	-0.3226171987455024	-0.557358541494927	-0.23938597989170418	-1.1988016946252924	-2.2504759476756426	-1.581954212954951	-1.9005645285655322	-2.0847764616072397	-0.5050476883409759	-1.1572574811051888	0.5253538611781706	-2.597754575234117	-2.7058869238729377	-1.4001950656053403	0.31987042320519743	2.1517286216270772	1.3045116116041422	0.7431057126220364	-1.0754230828203717	0.0977247141559695	-0.7215636673017171	-2.1547950469007957	-0.38633930922769477	-0.9892452931275635	-1.2061744356769124	-0.815397603575333	0.0	0.0	0.0	0.0	0.0	0.0
chr3L:20792100-20792599	-1.0466924622419154	-5.46443751128994	0.9070718997252629	-6.369233964238414	-4.008227243876913	-3.47778483607295	-0.3842533059311557	-5.273773254497511	-6.587496897446293	-3.5260881195677505	0.15117730789243075	-2.328314988045639	-1.3394965078064107	-4.911557156334822	-3.14403263488418	-3.498882336952518	-0.9884928598239788	-0.7359535705891888	-3.296782662241473	-2.673574276017418	0.0	-0.3842533059311557	0.9884928598239788	-0.9884928598239788	0.47712125471966244	2.0838956023059065	1.0387471800977968	-0.47712125471966244	3.729507275253193	1.665924810482759	0.0	0.7183432030669149	1.7124291907410634	-0.32675222119505476	0.6252873828651146	1.776444539179568	3.2282905920614033	4.150074444293663	3.132223470191071	0.47712125471966244	4.637001135138023	8.790196342433646	9.927042939775884	13.019273364184095	8.001807381426257	4.745096240079576	15.125011715155194	15.410151960976325	18.612191500610223
chr3L:2766000-2766499	4.038670811653286	6.064454007477399	2.1384289563408916	0.9884928598239788	2.550019235350617	4.042849702401505	4.039935582032103	7.778945707842005	7.0997840576704	1.170041379908726	1.9207045668994158	2.0523575669587064	5.03042828926696	2.8136125705052604	0.24166617303273819	-1.9020074147385722	-1.9074029041899183	-0.8310075133844457	-0.4824912884820004	1.4637527426815686	-0.7359535705891888	-0.9292012844185333	-1.0139162171111993	-1.947870764120427	-1.6429066727391484	-2.7555708674942667	-1.813921829313719	-2.209651295511592	-0.6490862770076509	-1.8536834524356458	-0.9117857151899091	-0.5766810647864092	-1.0867673478562545	-2.006558188131413	-0.5417992501836368	0.0	-1.4991224343170757	-1.7869124111732775	-2.5957183309943797	-1.1815345382823252	-1.3182261006525524	-1.0305227246267525	-2.8006661018773014	-2.2051514287003404	-4.236250538194166	-4.314553296132956	-5.010693956697402	-7.218296978416732	-3.9996224510518608
chr3L:6987600-6988099	1.8541569115368965	4.257878193224606	1.684872899606169	-0.47712125471966244	1.8277855271258228	3.679466555416587	5.9773133263929035	3.164404707048197	2.909999852074211	0.7196251670254379	1.2718132817785843	2.1585725306665315	1.939417449096296	1.3299292017551438	-0.24399697177577778	1.33754369794584	-0.6244090032280828	1.3528435241215888	-5.6057159519888415	-6.048804134269813	-4.960485665567852	-3.185151876980038	0.911745192061227	3.434014090809988	5.394027427009622	2.7005478114164863	2.049353637629276	3.373096130907534	9.45526497090743	10.504855700698261	5.933318787002925	0.6896833421058752	-0.7275359575030939	-3.862725431925533	-5.328017507421237	-5.564722983571503	-2.019121244694709	0.47712125471966244	-1.662245340199399	-7.916145014334594	-0.8314858755875898	6.962564701528332	11.671123841725228	8.412869044154569	4.875861726107494	-1.5152909366461655	-5.825692433450715	-5.448214621876864	-8.820415763518543
chr2R:5861005-5861504	-1.4637527426815689	0.5722315223304937	0.5324546898842203	-0.44141236743374945	3.388842954472526	0.5334865847712549	0.0	-0.9568070777091172	2.972129230475217	3.743430703080934	0.9527497831333477	0.642950061076078	1.626771393610783	2.520458865376279	1.0757368409514245	-0.6525645849279894	-0.5584765577051806	-3.2131410733172787	-1.2340907361992333	-0.32675222119505476	0.0	-1.01346342129138	-1.1076953851245386	0.3842533059311557	0.3842533059311557	2.3637718666160166	0.0	0.8428259996384843	0.8009257539812024	1.1266273075268487	-0.9574775283271288	-1.9031358751015979	-2.623789382422918	-6.412961040332646	-3.898158496841142	-6.079862423175326	-1.9146406241208604	-0.9884928598239788	-4.8888021732588065	-1.9252257277773992	-0.04989904099928114	0.04263731384608126	-0.6225021518452367	0.4261793159019494	0.0	0.47712125471966244	-0.7359535705891888	0.7571767631368813	-0.14029273747995194
chrX:15213533-15214032	-2.4246861039910286	-1.149418733634906	0.0	-0.47712125471966244	-3.0216254100638475	-1.6935119892359263	-0.32675222119505476	-1.3821770810048504	-1.849084090802655	0.0	-1.2164673499084746	-1.1257555206538121	0.2620076431622543	-1.9107156442194515	-1.488846387788414	-1.8834067806682209	-2.019121244694709	-3.65960118483716	-1.9180927476025391	-2.1189120503928196	-0.9670162803285552	-0.9884928598239788	0.0	-1.1737218734474009	-0.12162924244634586	1.9084850188786497	-0.47712125471966244	0.7034865213367574	0.1294704478389188	1.8388194564000622	-0.47712125471966244	3.595217608713997	1.4984208528260752	0.0	3.498893342215602	3.8871008608218074	2.1492127374555854	1.4458551836984999	0.7191348935335762	3.456467053967737	-1.0964392218390075	-0.7637822784523075	-1.837837821716554	0.3121061105539	1.0668755590631576	-0.9059652567236041	0.0	1.3978207651393055	6.883445948901006
chr3R:2176722-2177221	2.37376318069434	1.1102582771515004	0.6217235464431616	0.4148009743647376	2.3613033587060017	-0.378206193944579	1.836947080696731	0.644833568147133	0.2322041767949502	-0.26690351734712936	1.2445602669577998	-1.9706125707275512	-2.260454331459801	-3.176324705326216	0.5162392852303583	-0.47712125471966244	-0.7359535705891888	-3.4707316176375747	-1.6582583725549955	0.12493861797309756	0.0	0.5482791135267182	1.925282194656612	1.4690023129833818	0.9754518115244455	-0.3842533059311557	1.5590149955534682	0.260595514690911	-0.8861207665931284	-0.2950800891961916	1.2435549301059765	0.6673997621853217	0.7954465043927974	-0.3869702158770304	-1.574683559401235	-0.31016192707696905	0.32675222119505476	-0.3842533059311557	-1.0879376039890982	-2.706235524067365	-2.4953856061697732	-1.4648655319317017	-0.4947986398082339	-0.8146844934204033	-0.47712125471966244	0.19916529609750638	0.6861553624948965	0.43115978571827146	0.6252873828651146
chr2L:18830500-18830999	-1.488481697334029	-4.116397713499799	-5.507396312885869	-5.407251954339885	-1.1984744693221743	-1.258797494029081	0.3842533059311557	0.47712125471966244	0.7754328781564965	2.486818568615163	3.8945770009731975	3.646457264502088	2.382520376696767	1.811488066103207	-0.23721690864812311	0.8467639204748948	-0.3842533059311557	0.47712125471966244	-1.6429066727391484	-4.052307148463032	-0.6029789681741022	-1.0932152575991587	-2.0172980197757213	-1.8791334404873477	1.3016166698136762	0.0	-1.4637527426815689	-2.750862403787871	-2.0807760874649723	-1.827292853057062	1.762446398094682	0.47712125471966244	0.9059652567236041	1.3332064550838778	1.8508430673141207	2.421887837336313	-1.4828799070068084	-0.4774629958102179	-2.3410706637517755	-2.692831469024507	-0.7359535705891888	0.7819324421189129	-1.513088262340271	-0.09312315607482127	1.9978738341933802	0.3893487198707885	1.5304902941977876	0.5671489436674222	-0.8065359368777398
chr2R:17211005-17211504	-0.5039493033897711	0.3528287863795803	0.47712125471966244	0.0	-0.7359535705891888	0.47289545590145127	0.19477953235236087	-1.1737218734474009	2.040588194085281	1.0421790870559458	0.6752388108418845	-0.9564148715051812	-0.6202998377844666	-0.4450027346284303	-0.09898577425603836	-1.5972495641745315	-1.581094925174982	1.4591226793789425	11.216298928958624	17.717879286171254	17.790049849026225	18.284583907263404	9.919199141131319	8.60752033716635	9.295413336834082	10.39686721280478	8.896363681116553	2.563535763985633	4.478837009425914	-0.9813818468312175	-1.8193920574474678	-5.480230211446263	-7.091929278184167	-5.238219494238488	-7.551460094341252	-13.28187428774244	-10.880114454315892	-3.824975786448429	-11.201125563705777	-8.368599308661347	-7.301481941463072	0.8761053888082545	1.333346345891638	1.350214070901464	3.469850503701181	10.39520758577515	12.584215157083253	9.211542784818558	8.331504257715887
chr3L:15581100-15581599	-3.0031473834943427	-2.6093300194971216	-1.6950420146046667	-0.12754873878564202	-1.7567532649743196	1.0668755590631576	0.0	-0.9884928598239788	-3.0970893376132973	-1.5712182816625397	-1.0212942805063525	-3.2178828195434734	-2.9287609952844975	-4.321888835927992	-1.3761143181437467	-1.2195938736650958	1.967221329436397	2.726470711212253	0.5128499692175067	0.2101789030691067	0.9383089699627664	-1.3287675637709995	-0.6020961293160536	-1.6303621405016973	-3.1113650074354116	-4.836979852084831	-8.117808655727933	-6.662517180598931	-5.429738420876657	0.0	-2.357756426829297	-4.58178074203253	-1.021641598728586	2.797629785066772	4.471969120387655	0.0	3.1116449905781733	6.021414318043535	5.234184493703128	6.3621012990966515	9.412566617856399	9.66857568344752	8.04383351625437	7.44426879941061	4.790604443322938	-1.1682147458673842	-2.1131891650698633	-4.415809130256232	-4.0447377491466945
chr2L:6685000-6685499	1.1696374544366113	-1.893546039923155	-3.287246444579959	-1.3857772406410767	-3.8608278177675746	-2.658875062385765	-4.880683507928223	-7.269231649096288	-3.270999242176887	-8.78939358898021	-9.15794253710904	-10.331474460442863	-5.1053658143060465	-7.225209614515322	-4.182497793162637	-8.650712499631403	-0.5552050987676277	-1.9332946201150034	-2.486258209242292	-0.7359535705891888	-4.258602594094532	-7.020238921060471	-6.1641683415163975	0.6517185674417727	0.0	2.341534143794988	5.036971840216618	4.032152036703992	8.169185144730298	16.298735694994463	18.8722410257869	18.854031960783463	12.531249016674264	11.827738047038569	8.886254696116865	8.697014678864027	8.462118180297717	6.868945904596713	6.159795895751504	3.1751363594977176	1.4079757993664026	2.69613222564435	0.5616485649295947	0.19289169322587302	-2.4839339155399696	-1.7660034228175199	1.2243318257121454	0.8411255941997078	3.3247042175601447
chrX:18279533-18280032	-1.684872899606169	-0.6948035353948026	-1.401233082653416	-2.220301598095215	-0.5884931757924601	-0.5517556197990399	0.0	-0.7404193496189976	-0.34114498342306415	-2.608071096561071	-2.3768325007372986	0.0	0.9884928598239788	-0.9884928598239788	-0.16125860883478269	1.355405183003399	0.0	0.7455238146360097	0.8510666837936689	-0.3516633754692447	0.05460757696619971	1.537119665374769	0.7404193496189974	1.4637527426815686	0.0	1.3173949615298117	1.4860549511612908	0.0	1.275554451240393	1.8272928530570616	0.0	1.9527086750937481	0.6518715450275478	0.5884931757924602	2.8518026620436148	0.0	0.0	0.8974976227677227	1.1094454239634695	1.126297284189949	3.084469414957902	1.2234006508679758	0.47712125471966244	0.0	0.0	0.22598107500165915	1.2303211830257548	1.5746255441759551	-0.1969937302619046
chr3R:4864222-4864721	0.5655325376309893	1.4112916169481486	-1.1737218734474009	-2.4123394492012182	-1.3607392767093491	-0.3685385104883005	0.5552050987676277	-1.5701386447119772	-2.729398491785639	2.0522648759540485	6.106997618594057	10.773086751325089	8.570343005853987	2.163399581894669	1.2424792397403444	3.1687034476059095	1.7013805726622004	1.3669559418638453	-1.5308772793327798	0.8310075133844456	-2.0863577632604353	-1.8702210086573179	-3.6616855321174335	-2.0033770912467443	-5.262045084407917	-0.2887691230768229	-4.516926951112062	-2.2991489172045205	-7.289114153210607	-3.794040616300456	-5.380258644690577	6.288239698226496	8.743772135415398	5.680208527459915	5.058904646452991	0.6302819726146218	8.88579054848445	7.9216753981442105	6.490554605664281	1.1100982359499008	2.3324628358594723	2.8891136150136	1.4678034725635902	1.490877895554353	-0.7494780125413305	-2.3790068310100945	-4.9898895994299215	-9.103669286024537	-9.131835236554105
chr3L:19611100-19611599	-3.059484114901229	-2.285177002810185	-1.3603711247679493	4.518074850373399	2.4490514794789378	0.9884928598239788	1.5022269290607766	6.477275929740586	0.9034043916225996	2.155921150721805	8.358899150816802	8.648670167874121	2.8997633294337595	4.676394456838864	2.6393114439880607	1.3487495342138467	3.0425031562504268	0.8403490663464235	3.041491288224482	-0.5053128117350189	0.0	0.36861816173664796	1.8297810760723052	0.912525011702816	1.160292054734504	-0.19262797696295142	-1.4890326073666613	-0.2752580070532424	-0.7235242930422701	-1.81232631008769	-0.0947715293265188	-0.47712125471966244	3.5720539993879408	2.30581564630762	2.400452057849907	2.7118210218923218	6.179779502664157	13.007793853581717	14.000236469467023	11.714192679752509	7.4997897005664225	3.2959137936690706	1.3502661437340868	3.0985021417339467	4.72951202813052	1.3332064550838778	0.12161867248595906	-0.680812626622791	2.901724731075571
chr2R:12459005-12459504	1.041562685491579	0.47712125471966244	0.0	0.0	0.9884928598239788	0.0	4.7648488762927625	11.116397891678126	12.256549562167109	0.9059652567236041	8.3096774025346	3.32053542625424	4.041923071384599	2.4726685017879304	4.131259624366636	2.0970637106954437	1.1690491234153608	-0.06252211903177499	0.5072603538327558	1.7782318259905678	0.9884928598239788	-1.0668755590631576	1.1792076520884125	1.1447183251910868	0.0	0.0	-0.5080300624850576	-2.738122518432785	-1.6002530583951209	-3.7139723857212266	-4.4379083140176085	-1.9065162804561484	-6.1251817576733885	-0.47712125471966244	-0.47712125471966244	0.0	-0.47712125471966244	0.0	0.0	0.0	0.0	0.0	0.0	0.0	0.0	0.0	0.0	1.65885231790066	1.5182016555478688
chr2L:13812000-13812499	0.0	0.0	0.7875892944361568	0.21217625108781568	0.0	1.5080527733586147	-0.7462819960523704	1.3933702780509631	1.690953528466507	-0.47712125471966244	0.0	-0.9884928598239788	0.9884928598239788	-0.47712125471966244	3.078131971266435	2.0299432567362334	6.633149186492313	3.054091490350699	9.095689639910356	9.860274590896145	15.356009634003522	14.80220335622469	12.58473608929788	7.06609083841974	8.616526322577815	5.937400950745172	3.334702401632481	5.67891648371488	3.703397033391266	2.0317577549749806	1.2600264660940257	-0.1810508810297222	-0.9623427878130505	-2.254429439718143	-1.0697183947352789	-0.2023377534564615	-0.1612988868602912	-1.1090940385334016	0.5497845516597355	-0.5005079983084844	0.7569883895030752	0.6240983754730954	-0.2006028747550776	0.0	3.442467509040319	5.972827691504795	6.2080842247000705	4.751035886026204	4.731190126511445
chr3R:5551222-5551721	-6.5637612454437155	-8.601493229722244	-11.404585050105494	-12.82741426892219	-15.878117979601408	-8.28876188989953	3.203135724725294	0.6278104242693923	-1.4277248973178098	1.588226314893209	-2.63129939138102	-2.7497754153320817	-5.002121930679002	-15.211758447032626	-11.80291166468998	-21.738067452536676	-12.294325874989758	-31.97599567723774	-32.3327425974002	-3.0643670870356483	-6.668041911040607	0.0	0.0	0.0	0.0	0.0	0.0	0.0	0.0	0.0	0.0	0.0	0.0	0.0	0.0	0.0	0.0	0.0	0.0	1.8018355795669736	0.9253507860254712	0.0	0.0	0.0	0.0	0.0	0.0	0.0	0.0
chrX:15488533-15489032	0.836388531037171	-0.7132536338329608	-0.04145545341339422	0.3739443795420937	0.47712125471966244	-0.7359535705891888	-3.2318662746107067	-3.398492908776356	-0.549797289578361	-1.6504930012313328	-0.47712125471966244	-0.340267283949728	-0.16007672993761482	-1.780241493403269	-0.18472969842546877	-0.45442593807081405	-1.6297903248601509	-1.654507166568443	-0.8334256712959728	-1.0180318378758721	2.3628410252781373	0.1905663193002577	-0.8863197303453499	2.551869069738305	4.8111044146498045	1.8780051637010453	-0.47712125471966244	1.683769216562374	-1.4898755655338194	-0.9884928598239788	0.7752106112958599	-0.5912815657275365	-2.6321593697965535	0.46660954739493005	0.449242699556326	0.19928521575575806	0.9798660544813	2.016629558538034	0.24098050307966537	0.0	-0.5050184077099936	0.7825645306267298	-0.5807106926321179	1.510432953146626	-0.2887691230768229	2.7625797700806674	1.6525945075586288	0.47712125471966244	1.0266797989207639
chr3R:17233222-17233721	-1.117627319022651	-2.2311007660604263	-2.2065956426320597	-4.4550536624162	-0.24098050307966506	3.912701838855876	6.226008626564712	5.36047310154044	7.503196723250557	2.650244355821242	2.982640937380039	0.4726223493168278	-1.3524221742239295	-3.4956948433359663	-3.1375560858568035	-3.2626774937137126	-1.050725954984212	2.4328029996820746	1.248753799538119	-0.030961844391281815	-1.255601214941005	-0.2091450145374233	-4.165508203548169	-4.214760925561483	-6.814237042786253	-5.205951890568425	-9.020737091002946	-7.899909814814239	-13.45367295897702	-19.75397980484202	-18.32131963268204	-24.62610365211409	-10.049548748996653	0.34541791414185063	-5.1114891443902435	-7.360010798742074	-5.555642657095767	-6.074621477398267	-2.89504755835702	-4.352281071590734	0.47712125471966244	0.47712125471966244	0.47712125471966244	12.000643069739352	14.086943085029883	22.16013230015792	14.606735787133843	12.855525472407129	5.222188218592465
chr2L:870500-870999	-1.3102727357800759	2.176353332483717	3.553990429962138	4.745696180487956	1.462278820345283	-0.37565345618174006	-0.4891095652077448	-2.048904537381684	-9.016727888472653	-12.29044820527052	-11.630688709008362	0.7215231484749243	0.5622012013112082	4.5733240815783	7.112156805193241	3.2967826622414735	6.542008345270348	4.152893030723419	4.67361396560355	1.8673243224483371	2.0423818126315565	-2.5085370304009706	-0.5936142513610048	-3.4417161875901328	-2.536385469517319	-1.3535241139557872	-0.7123172327605956	2.5025636895596004	-2.744090020015653	0.2825882310665106	1.361037468223151	-1.9848902770426127	-1.71190235010883	-3.0135538789020315	-0.38894791660417566	-1.5805736561733734	-3.422932265309464	1.4637527426815686	-2.2207245351208127	-0.8474485474335625	-1.402643165334495	-0.2887691230768229	-1.7351570772357168	-2.2749220113488056	-3.433532414562204	-4.677788843384336	-2.825099642742549	-5.241351594260083	-1.3528435241215888
chr2R:8232005-8232504	9.226086547244094	9.5073816924273	7.997473278233848	10.33729785408795	11.327977569346656	8.564574042045733	7.50376508456982	1.0216415987285858	0.32675222119505476	5.102752844058032	10.905679540400316	11.896924848670816	10.815190498535113	8.615744275548792	6.506322124357683	6.35797924306932	5.899078736157994	0.7138106159856774	7.111720613522629	4.742374257356718	6.0939435689092605	7.547662075403874	3.8984889563815943	3.344279054435415	3.550520917195106	3.077810595035591	5.2252631679593895	2.2719774793788594	0.6163253958412145	-0.4962960757667212	-1.251495458271871	-2.5325749105415754	-1.3351314372728516	-2.5890670219522267	-4.541824276075679	-4.1311345562014266	-8.250315949975702	-11.036452930586131	-10.296687473699023	-5.4306070898285155	-8.266922925392011	-14.694017115321978	-15.189587465464502	-16.474685357137414	-16.17162813199999	-12.183549389716383	-3.168515626901946	-5.8830705461147295	-3.4901444057948856
chr3L:14778100-14778599	2.287424575642568	-0.8065359368777398	3.1781792647560803	2.3218200024021876	4.462425017944993	1.417662767785179	2.067992494904801	2.4026235049988047	0.4359239231164445	0.47712125471966244	4.561880720105527	4.267135386372466	4.342460814096442	4.761179459163837	3.475210657092754	3.748749252098538	-0.3234031550557772	4.434549253779453	4.559807396054747	4.684657875842577	2.742456976484996	3.1950756953373753	-0.5626719316213119	0.0	-0.3036171613374991	-2.0768952477281166	-0.1853572032216167	1.0796708903067966	1.1264163769410624	0.5315672662373503	-0.1810508810297222	0.2131965207139987	-2.255058937909794	0.20867386716248112	-0.4016222622158067	-1.8717385145443575	-6.858392041462663	-8.27841847577777	-6.73787711442076	-6.550470573648981	-0.6061595001147437	-4.224135070341587	0.47712125471966244	-0.32675222119505476	0.0	-1.6528887946203765	-2.802348132917987	1.2274591775460184	1.7991444891843993
chr3R:12030722-12031221	-4.285526622971485	-3.9041705790379906	-1.049304989597566	-4.415815813296199	-3.676993672851034	-2.0556886796386102	-1.66689772954643	-2.304395084777797	0.288769123076823	-1.5799973851832256	-0.7239237292841192	-3.8555824290678102	-2.5385084271047624	-3.086459111217444	-1.4671699417247812	0.10165738000822672	0.0	-2.136857706208213	-3.186606247800489	0.0	0.18105088102972228	1.4637527426815686	0.0	6.361249399558579	6.9253291514928215	1.4952132644201317	10.325507839090166	4.786525198916626	3.8780127506965645	5.479623597616484	5.4344807531698525	0.7121263297071472	1.803474908720597	2.5095392403988086	2.9472507570839896	3.030855857526829	2.0095243263955633	0.5044068616414982	3.519290143975	5.141669766236016	2.1034808135195933	4.94566776809999	2.395181798708153	1.3717496078721767	-1.4265393081494973	-0.3237245561533949	0.32645716731899865	0.0	-1.3714886238301478
chr3R:17497222-17497721	5.829962159144768	2.987160582516618	11.47526395967373	8.705125659682677	4.083246744882017	4.90671175741168	0.28956157567421253	0.0	-7.291941523187644	-2.7098723355326455	-6.673734111381036	-1.4813401840908194	0.3842533059311557	0.32675222119505476	0.6359358131417936	2.078534420523563	-0.4521530195120211	1.0055867598176422	-0.6883776668403356	1.1737218734474009	1.5033938255410662	0.6752388108418845	-0.17366747914382874	3.8135678248927336	2.4989103979315646	-0.9568070777091172	0.734160327526752	3.5562850726421176	3.9895079159348295	1.5898608063074064	0.32644126998982237	2.1044245934996906	0.08642639165624173	-1.7685797944572461	4.609220601898737	3.6767921488287802	4.793298585886487	0.04703666170381654	1.688566542038723	-0.49011358938280203	-1.129091836240196	-1.8028845620624623	-1.4431543474115518	1.0779363172359113	0.0	1.3794965543250757	2.1060764199891757	3.413078341361034	2.6047990130829453
chrX:13518533-13519032	1.0668755590631576	3.47778483607295	0.5461807351831428	0.47712125471966244	3.100668000182586	1.2827959249647134	3.8325961605409633	-1.4637527426815689	0.47712125471966244	2.6928491994014183	2.9501451233002816	3.8677710923924615	1.9452415288062475	0.0	-0.21947315812856488	2.803524981874259	-0.9884928598239788	2.419235981358073	2.114158029716507	3.5488253007816426	1.6198272479569908	0.0	2.437069196673902	0.8801558585954027	0.2861265098146616	2.7575242349142783	0.9070718997252629	4.572261547639728	1.7420883001685583	1.4637527426815686	0.6025013259654013	2.4107290762523035	0.6383073482902311	0.0	0.5168453566485672	2.551176218413397	2.956282879614057	3.9476769379698577	2.977433940918104	2.965049329683831	1.887418558571539	2.1637918384852024	0.1631857762191184	0.6652912257000406	0.42138115511696095	0.9356397311373738	1.5744741951716879	0.4713993995936024	0.6698609366984692
chr2R:18932523-18933022	1.0631342547532774	-1.6831607367074628	0.3624383129107807	0.2507555605635775	0.37107205997171755	-0.16125860883478269	-3.4401046394702806	-1.2584169429648833	-0.8936083154540573	-0.41798196871995336	0.33125185339596114	-0.3842533059311557	-1.4637527426815689	0.6957709380144029	6.269077258164487	7.467070422408206	7.718892248571214	12.065302867612699	6.092090796809714	3.4367425080051337	4.120900114323733	4.725601425300415	3.2381665010154976	3.8060756769622133	3.894621874453084	3.676279829805376	0.8007463541799725	2.6527376595298495	1.7680621247641926	2.161501929537021	3.8786235890661485	3.3645081444599274	1.7054998478706909	1.3417979513509417	0.9516044047493396	0.0	1.4503728401151583	0.5366361939201507	-0.16913360917412795	-1.2241999625414728	0.23647017700345258	0.5218095391953815	0.27796301668209095	1.2398107170543862	-0.47712125471966244	-1.1542211580457096	-0.9119196524833566	1.3056288438029227	1.7124797202907682
chrX:3028533-3029032	-0.7280658368435295	0.7353430587749036	-0.8156098494722201	0.5813628905998097	-1.969354555403246	0.47712125471966244	-0.22946000205831227	-1.033687892283186	0.2620076431622543	0.0	0.47712125471966244	0.0	1.4984208528260752	0.4984636085964295	1.4604476739467427	0.4765196112889345	-0.5552050987676277	1.4313637641589874	-3.47778483607295	-0.3726573577689291	-2.6340355916174394	-0.3842533059311557	-3.641547016925988	-5.428916700202158	-3.2497361425206943	-5.979192180477808	-3.954070361557117	-3.928916931521309	-0.3842533059311557	0.0	0.0	0.0	0.0	0.0	-0.9884928598239788	-2.8826982075664813	-2.6995316240276117	-0.3842533059311557	-2.7869973718582597	-1.0668755590631576	-1.1448870952583252	-0.9798660544812998	-1.9769857196479577	0.0	-0.47712125471966244	-1.1118959155158696	-1.869234923010791	-0.47712125471966244	0.0
chr2L:8478000-8478499	4.023951370899487	2.526525505381842	0.9048922399879582	0.0	2.0304677766983765	2.2141471085296267	-0.19916529609750633	0.9762709352412864	2.9504246185409855	1.8493628127330977	7.471223823557293	5.45574764963264	2.975343679187307	4.280723101056477	5.410238051939512	3.3270748179765253	1.2645666036981087	-1.5782883321071945	3.822722680496209	4.3434422647837625	4.13926970764641	6.008007504479515	4.052525689415253	1.1984744693221743	4.628543524190759	1.1984879649223974	1.439538488338713	-0.21757696870988286	-0.4945155329949252	-1.4305087419759777	0.120163942895761	-1.7087911605360075	-3.9716356458871624	-5.054469817623473	-5.931990065882125	-6.255086521348011	-1.7202851485054578	-9.084720994994147	-12.153539304031163	-3.5930206859794573	-9.380115015805488	-14.670274804900796	-15.664124413186059	-7.134822541755604	-12.665278348783305	-10.842141843570454	-10.550707727052195	-10.24716809865986	-7.643102412898396
chr4:717126-717625	-1.4637527426815689	0.4405734365606304	4.76725993060184	3.66422413384767	1.170041379908726	5.133169233517411	2.948424679797527	5.573567722682006	2.237400827965307	1.9848304501861689	3.786013340066129	0.0	2.0841547053279967	1.386085251046758	2.228962895067562	2.359434988410313	-0.8000445486914656	-0.6252873828651145	-1.9084850188786497	-2.0125995644321897	-3.152463729661173	-6.237800025016011	-7.1170830109129675	-12.341056042150612	-6.801621703763385	-7.238202815438223	-6.293337574836382	-0.34114498342306415	-0.8198199728458502	1.5889016897289714	0.5586660984360844	-0.9238707230160342	-1.855007535965232	-5.15803902565823	-0.2508347502817745	-1.1828337542214507	-1.2583665791231187	-0.046230263636251684	-1.317180891325727	-0.47712125471966244	-4.2862067659654	-3.7149868523335843	-5.268598842777853	-5.670645760211602	-4.6067956137553105	-2.217335085736259	-0.47712125471966244	-2.01232258233567	-4.490214669750521
chrX:2052033-2052532	-5.325080825776884	-5.165573265261538	-3.364507459128358	-2.0928182363846295	-7.028499879958256	-5.766683669350499	-6.088340108105232	-5.789321838325821	-5.879315893318659	-3.0476501611700137	0.4185421138548899	0.972382624221784	0.284170564496375	0.12610363547139875	-0.7965000910031812	-3.256603492815736	-3.894621874453085	-6.075591008644913	-6.287299348647887	0.43482469162097315	-4.07584454453663	-7.624999105853042	-2.737902894485246	-0.3842533059311557	-4.129703419617477	-5.408946845515122	-6.802488409455106	-5.988327601837876	-4.12959534243649	-0.3805404734096404	0.545056723983619	3.560423786206963	3.2375003779195692	5.717688050064012	4.742340593286293	6.866380890147565	4.856695559513019	7.108015996723488	6.2353431964131785	-0.21207786994450836	-1.7492438854984067	0.3842533059311557	0.6000066453714799	0.0	3.030855857526829	3.1878433210878643	4.4815968460465605	5.024766499756064	3.3578189222649826
chrX:4448533-4449032	-0.2240774644457132	-0.2681854859691827	-4.664348265911377	-0.47712125471966244	-2.395374476035146	-1.181782114619736	-2.8622616540984462	-0.14729043576048723	0.8918558345302493	-1.4477763143210869	0.2619167571787278	-1.6422864952097456	0.2827353251676249	-1.0478921216478267	-1.6287568966193435	0.0	0.0	0.0	-0.47712125471966244	-1.8086924530549047	1.7043008649423028	0.26581333773712235	0.0	1.2778628732773956	0.3842533059311557	-0.47712125471966244	0.0	-0.06976625415562464	-1.4967610451557947	0.0	0.46320916070889684	0.8146844934204033	0.0	0.9884928598239788	0.0	0.5985162579857993	2.4665881280463537	0.8065359368777398	1.4637527426815686	1.1447480817147198	4.460766904322963	0.9884928598239788	-0.3842533059311557	4.473271187022021	6.856409806471091	4.073696520912862	2.1330203517233	3.369793440774399	1.3352370744308053
chr3L:8398100-8398599	-3.7714605423526972	-2.93254881647517	-6.787702739363123	-6.329839654775079	-7.019795059430928	-7.923460089460048	-4.505655649757423	-0.8331037697083299	0.0	-4.4458396666913345	-0.8340553297913107	-0.21529371108908404	-0.6761984083609944	0.4561051030095934	0.5946074766613847	-3.0725794516912948	-0.4892920779287069	-1.02057893413842	-0.06022588126051506	-0.6509044236219977	-2.5020588911519623	-1.2400656565602315	-3.2219330098560413	-2.0598382799472144	-2.768611973324245	0.64600188700886	-2.0737190431570838	-0.3842533059311557	-1.2986698288713303	-0.24053529525288403	0.9516493261085783	0.9808213835904046	2.4234514208688407	-0.42594199198599764	-0.33829776195116157	1.5399620087346149	3.9359482016297247	2.1927275809879596	0.9884928598239788	1.797143068354474	3.260184059678274	2.465910648115647	2.7298384392324864	4.095136449756763	3.4143824884357756	1.645965627388266	1.9986246523090392	2.5277416015317264	4.18175025816899
chr4:999626-1000125	-0.47712125471966244	0.0	-0.9884928598239788	1.1448870952583254	2.8714202100621784	4.117982229117092	0.0	0.6173067658815127	1.8104078056200323	2.0043671983085427	3.160858134176094	2.0751210811914094	-0.5552050987676277	-1.0879376039890982	3.512282456265668	1.5781838836615223	0.0	7.713459196229519	4.567603509536324	6.0176879325678945	5.212025979719118	4.224325823653686	1.3346532042087658	1.8650812704192086	-1.1447183251910875	1.030390194027117	1.6154407595203946	1.7420883001685583	1.9388206011407931	3.979507069834086	2.9617852314846465	0.0	2.685530808626519	1.803474908720597	-0.519905339751425	-0.2006028747550776	-0.34661515263830167	0.038575365048431204	-0.05482470305383389	-0.1866152400790563	-0.4897395884415317	0.0	0.4812165584504051	0.9792721391316549	0.18062957220090334	-0.1273791673816936	-2.033458850880477	-2.3417329566717044	-0.40398239559263366
chr3L:16723600-16724099	-8.382046413258777	-14.391485252000642	-6.790126425541343	-10.6260679407741	-12.821462662452541	-0.3842533059311557	-11.441325793520543	-3.420515673976359	0.0	0.0	0.0	0.0	0.0	0.0	0.0	0.0	0.0	-1.0668755590631576	-4.255323502020974	-0.11120627140629023	0.47712125471966244	1.5781838836615223	0.0	0.745436974064438	0.7407221168707464	1.352132453929547	1.1536550852580099	0.0	0.47712125471966244	0.0	-0.47712125471966244	-0.3842533059311557	1.4637527426815686	0.0	3.0801293220558907	9.4156976130378	9.817360095737538	12.962206213392685	10.155479731985885	6.307253412732797	5.098218737923461	4.383293082215128	3.687780473644948	2.681543037339131	2.1211051646354586	1.7712608383329669	0.0	-0.47712125471966244	0.3842533059311557
chr2R:4801005-4801504	4.7265659909494655	1.9084850188786497	10.590172637846928	9.18499197069219	14.95904465780817	16.126523459357568	12.532715014336054	18.202566639954995	10.825588854781065	12.033270418530932	12.257656861890238	9.290425483701892	7.211558862288445	7.416915607972383	8.441687232980975	7.374551581929528	4.970554094841066	2.133591001907218	6.389028307943948	6.827853229051778	7.6976986326834655	5.50477557015073	3.5400298531358354	1.8066123723984038	2.277292504650865	0.4662572274994348	1.3917423443629493	1.976333749927936	0.3847242890825971	1.1211366593401035	2.3182392717171556	1.0066072373972919	0.5512304329062296	0.6396714954961707	-2.207858454542083	-2.5230405852211835	-4.324746189091126	-4.819151912808868	-3.469731981074329	-5.267736285475115	-3.360780742088338	-3.4277989214646007	-6.903813448154252	-3.062673600434297	-3.571917774770208	-6.394906301622773	-6.539336531633544	-8.227880608987101	-8.077514297426783
chr2L:8403000-8403499	2.0162039789551085	2.0990627712347085	0.0	1.6806553344074255	2.112734185381421	-1.4313637641589874	2.5089049009092754	1.1462872101699177	1.651103209565553	-1.0896592635740405	-4.258023801875696	-6.713532703275503	-6.568896091446852	-8.497306846260656	-5.030727449106007	-9.675077238797993	-3.3007245882397624	-1.2499168689753297	-3.17379549212863	-0.7359535705891888	-1.3154300196674744	-2.9566587301991234	-1.6665325262917943	2.5047210260944675	5.286436368012795	1.7758189592549438	1.5022269290607766	11.394259622689564	9.751648585057426	15.945405915225132	15.002758412957858	11.469520766598515	6.889773691421319	3.885008443161916	2.8870504575816485	5.5338519286875485	1.4082385273006652	2.8123370533278695	1.3519971525911152	0.8167668605577922	0.39440128993892276	-0.5887484292079043	3.6588588918568647	8.71201424283647	3.452764463174187	2.229834813032701	0.11772185259934669	-1.1025004539724297	1.7314645446629775
chr3R:11897722-11898221	-6.77897435907812	-8.092687801058384	-6.4184091858787955	-1.1737218734474009	-3.354095524015688	-3.2913792615647854	0.0	0.3842533059311557	-0.1885597343523288	-0.34383871511447955	0.0	1.747362474217954	0.8109524454744039	1.5527815251309367	4.290666069087736	3.1252905450690958	9.038677686016655	5.824162134068364	7.201224882322982	3.3582733827475737	3.6593009898461575	4.723116886166327	2.9701808443615674	0.9379072235236084	0.3391529721161036	3.780936427945228	2.1540569822833744	1.3559826571579874	1.6277370262163007	4.336203695282075	1.7214547359683818	1.6176627799328662	-1.9285194001536214	-1.7536907156012618	-6.037024110857572	-3.1083377272832275	-3.321920552553342	-4.499884479213539	-3.6770166853037054	5.192049962532334	0.2620076431622543	3.344850991171109	0.13999077061431037	1.8371405951950817	3.8407487553142343	2.780877960593729	3.6786835877959576	1.4801862375241468	0.07188511036972983
chr3L:22401100-22401599	-5.682110649468099	-2.4141941448218356	0.0	-2.0791894969821083	-2.2939521659822577	0.6252873828651146	-0.12161867248595881	0.0	1.2105505683784248	4.88198743862944	0.7359535705891888	1.537197078528956	4.378908832277715	2.2939521659822577	3.838354272675495	1.5070614289767126	1.0608544799413113	1.0316978792825422	-0.7434178855588741	0.5268950660270519	-0.3148888647787244	0.5533474488829239	-0.4521530195120211	0.0	2.007009814914287	1.3821770810048504	0.47712125471966244	0.7817155165477808	2.224236778463242	4.660526489497975	3.512935502736564	4.920741410378097	3.6560996088810276	4.772103920174438	1.2780642861172016	4.198906117344761	1.397602230244419	3.4906636153751136	3.895052104964297	1.9781694560193235	4.798513119559408	1.6235034630766165	1.1879409627097164	1.8309758754093943	1.28192995130554	0.12058189960460201	0.4359239231164445	0.7557658525809617	-0.8641459141028979
chr3L:13495600-13496099	0.5162392852303583	-0.47712125471966244	0.9884928598239788	-1.0845071722675648	5.115046675560262	6.226332642673043	4.720092379953206	2.8380834547329883	4.596837143372455	3.2565323134887803	1.8219013469670315	0.0	-0.9884928598239788	-0.29815214289168634	1.7200190297873437	5.2076633335992994	7.887797920250535	4.962836253385133	3.071431748625489	3.3588195412398267	4.004571374154661	0.6957906152612184	1.983665920322524	-0.8538962447004192	-0.5800970377499101	-1.7021330188452597	-2.8753266372045565	-2.4419325511571253	-2.771425532776478	-5.6752095362220505	-6.245391878441897	-6.2069449889288775	-7.252457237469497	-8.220164910467737	-4.363150858678685	-8.39418713994179	-7.373639693317823	-3.9383163782261383	0.0	-1.4637527426815689	-1.897604259904281	-0.1964012139367202	0.0	0.47712125471966244	-0.9884928598239788	0.7406301570454277	0.44508023135943103	-0.5657397780214958	3.377916508533456
chr2L:21237500-21237999	-6.9074361409675396	-8.613292389194164	-5.791392055140655	-4.517515551822461	-5.839230550412965	-6.936152288468325	-6.7906843105948	-7.268097785022002	-3.3948657039306984	-2.857655844612471	-2.1215725767870213	-1.152257945546506	-2.8677561351080922	-2.851258729967702	-1.6553307906469672	-1.2435894713168987	0.47712125471966244	0.32675222119505476	2.305731725658342	1.96881892159505	0.5879967951493942	2.1696541424280498	1.9188145562025085	2.4418999762346845	0.9651687284359489	1.4839371015186393	1.8307347810981076	3.147554729663814	2.4098290838344156	1.7358480870432322	1.4112246161388995	4.6136194957903385	4.022106356991499	4.966527715516185	4.806474635713344	4.380354737314221	1.9769857196479577	6.439534444867501	2.29623760951867	3.16524087055335	3.7475446193115873	0.8679006729942549	1.4130365461867616	2.020345229975494	-0.7985727198605029	-2.3303735451591048	-3.1163239233195177	-2.6165978057638717	-4.230683915583457
chr3R:9486222-9486721	-1.2802612740932753	-1.1737218734474009	0.0	-2.0573552556315784	-0.704942551011184	-0.5929109746022403	0.5678932762176768	0.0	0.47712125471966244	0.0	0.0	-1.9084850188786497	2.822015859355634	2.5435974661718377	1.2728611075149725	1.1879100410842243	-0.12669974133316717	1.970984022011925	1.7685797944572463	0.7825645306267298	-0.8249310620387159	0.6598543384541983	-0.28197937605734136	0.36524608165550093	0.0	0.47712125471966244	-0.47712125471966244	1.2780642861172016	5.423727296754168	2.584696754407349	1.3162168985821734	0.06603722401390577	-2.432974679379528	-1.2962740432757314	-2.453472430163402	-2.032358089024582	2.5150292152385116	0.0	1.0125888611440934	2.991781884118673	-0.47712125471966244	1.4637527426815686	-0.9884928598239788	4.850044727598049	5.196099512594041	1.0197139661199062	-1.256936998466866	-6.139319751129608	-2.87124809622321
chr2R:18741523-18742022	3.591144399546545	3.382827698073578	0.4511256856578879	-3.185151876980038	-7.333744359914527	-8.778154550698654	5.20039086701541	12.988712272489003	11.086445841520378	11.651973183735489	6.933528319990139	1.7871655446624075	1.684872899606169	6.344255586529861	6.840477726542037	6.74107681744371	5.777309835053867	6.086801866822695	5.513932117266762	1.7999506776748557	2.6285535897878765	-0.3789224393853474	3.1631735328373685	0.6064508288109548	-0.3516633754692447	0.09970743502313872	-0.2887691230768229	-0.03156939365325032	-0.2420976900822088	1.3634189083214017	2.0349279368583946	3.2690958118721234	-0.17484398447306043	1.9818654906907396	1.2800318890942795	-0.11121234671157787	0.6143129892098946	-0.1667787174734058	0.0	1.5808968172692033	-0.2240774644457132	-0.2887691230768229	3.757534283118794	3.83237522074933	2.6406476976518287	2.980292690361658	2.8122230384682854	2.753422481564805	2.132001333426657
chr2R:11997505-11998004	-3.636367748204354	-1.2748537263102608	-1.7252683226357135	0.46660954739493005	0.5033508094068161	-0.47712125471966244	0.0	0.0	0.9350390031513978	0.0	2.9630111422061893	-0.9884928598239788	0.8097316386735293	2.3467850228073623	2.237380035570956	2.2815519641314883	0.39371457219821465	1.9127010845184913	4.825268337587143	5.352319206673501	6.649183032421595	3.44119313318639	2.8316167256176428	2.430809698294739	2.004949137411125	1.7934090070508377	2.951428562917871	-0.12668673996322327	0.0	0.47485522584727147	2.0249319265644328	2.5103618145658113	1.0357867427694787	1.4169238660115742	-0.7817762840637075	0.18566528756670964	1.1825250615983618	0.0	0.0	1.0422403902612474	2.0120852321274514	-0.3842533059311557	0.0	-1.4637527426815689	5.460902920225833	3.4690394643866718	4.853999887746009	-0.030922577652535747	-0.30001776231876714
chr3R:2679722-2680221	-9.564250758155817	-1.873814068647039	-1.0466924622419154	-14.367431662035864	-9.09096992871656	-11.961322747583216	-0.42861365114406497	1.21648938901914	0.0	2.3896073453432467	0.35144582345913755	-2.206648424379419	-0.7746548865891021	-2.271064011004633	0.6286232366691882	-1.6275524303582007	-2.645793639288852	-5.343035811377735	-1.5709030994054682	-0.8783764617353765	-0.3842533059311557	-1.012066476169976	-3.552492895657229	0.0	-2.866684518573502	-7.209945131925389	-2.3286248352848276	0.0	-0.47712125471966244	0.0	-0.4156874147461738	-0.5628713664515358	0.7359535705891888	0.0	2.2697340580552794	5.735164761985262	0.0	0.0	14.850813306184975	17.69874869022525	21.575997087879813	17.97320823035048	19.243902222699337	17.861292985460693	8.233697144828422	0.5552050987676277	5.689625473596329	6.363924445652112	9.922009401596892
chr2R:10190505-10191004	-6.538884857053962	-11.281798976345542	-10.038280272072717	-5.570048850147129	-6.804044942595683	-0.7754328781564962	-0.2818672356957801	0.8170524921490908	1.662273461662746	-0.6956337037506931	-3.5415053879858136	-3.289662634385709	-0.2130410893524476	0.9689158493738678	0.1661396062464667	2.3364489400296398	0.06632587927335457	-1.20977323603236	-2.408604609191604	-4.232726688297809	-5.860712534949376	-3.8537732513202716	-2.7114921530151133	0.0	-1.0668755590631576	-4.42309898910925	-0.8547317355049128	-3.3350425063800397	-1.8771256622941475	-4.130238096611089	-4.790677416390136	-6.658575088388146	-9.058745484624856	-8.796311318188133	-6.810781444971895	-2.3286248352848276	1.0878581171840285	3.223493750053883	2.8414249913837435	1.8670907002246928	-2.722940651405736	-1.2907639298222144	-3.770794027530461	-1.8141184215594417	-3.0872055592421934	-1.1461937231542825	0.0	0.9884928598239788	0.0
chr2R:3955005-3955504	0.3842533059311557	5.073021543080176	0.7875892944361568	11.354933460450349	8.93270458997884	11.362905916970467	11.043009674968815	9.6895203829202	10.14852699696221	16.1808119775738	11.237874838087741	10.262245138463244	5.159906840548199	3.244020792594939	4.288103732003876	3.2163983467727357	2.8635849173749364	1.5920507757686932	0.7830892731142508	0.5861110935676779	2.1864442654251595	0.8084759880169674	1.8849819381241768	-0.2513938083445491	0.11161973302465134	-0.0590317747678153	-1.2192612435277075	4.0763650547216965	4.905232348559205	6.413117339477414	6.975601686138552	2.961014154505756	2.7072143520439136	1.7920391990235562	2.119429244936232	0.783038432009692	0.47056260672685807	-1.341978010868871	-2.1851242741062182	-4.364825698611858	-0.14322918979152002	-1.6267713936107817	-2.7168737112624255	-3.4096215097275624	-3.598824931442963	-3.799336606166216	-5.084383137798248	-3.4832085073616357	-5.589306889618157
chr3R:1604222-1604721	0.3551616300004318	-4.30264800171691	-4.339510567645564	-4.15974741897252	-2.4562330970845454	-4.621256393292408	-5.244104861738804	-6.118670775350993	-6.903881036227931	-3.9246760378617376	-0.2240774644457132	9.691386337129082	5.977685368010475	5.9694061173506325	3.067284308241876	2.7914784783553404	1.6154407595203946	8.001201072996505	7.1275566839584865	5.38776175472462	5.001748428239049	2.586736895464756	-0.2895414176836116	-2.45731932092855	-4.6777821707765765	-6.754550096606498	-10.100617976098784	-8.443876842172154	-2.4043015979692997	-2.16382221339504	-2.383939719369818	-2.2988227183679504	-1.3922396705155056	-1.8838391695790326	-5.225191803690742	-1.3103662896907387	-2.5561729775042363	-0.31727217455187506	0.0	0.0	0.0	0.0	0.0	0.0	0.0	0.0	0.0	0.0	0.0
chr3R:17345722-17346221	-4.072820297991574	-0.11889079959507019	-1.6540075050425913	0.6816519536376183	-1.030776315829408	-0.8068428696223036	-1.1743398761465214	-0.4422096695034853	-1.520397638816691	0.0	-0.5430293135535074	-1.0182989682209291	-0.9507304934454119	-1.0690668427571812	-0.7275475737908184	-0.7893364301697366	-1.0417363813545932	-1.8049508687475606	-2.028495240407806	-2.2893891402721653	-1.4180740897800972	-2.230744597158517	0.5552050987676277	1.4201378318711255	0.5561951143080454	12.357422233956308	6.171250227730076	6.3435126285348655	1.0984664724096207	-1.914680801241176	-4.888751550095875	-8.457932312388023	-12.914017572551785	-17.132241276925964	-13.694340180240175	-9.817365194418157	2.4123394492012187	4.838012130014196	8.928104704612155	12.045753804044478	5.683894146324037	10.077633723180297	1.3821770810048504	6.367990634781785	3.7880605284629194	4.827208080310299	-0.7875892944361567	-0.2611594631678033	5.572190124749233
chr2L:6455000-6455499	0.3842533059311557	3.3270790218620707	3.2510883142081206	5.282428662101581	0.47712125471966244	0.0	1.9552785017812284	4.356154801927063	3.7299649202234684	1.809633445534136	5.991290344337178	4.3015598010151495	8.420744835436992	8.577251970670977	5.395676562904048	11.10976380964092	11.050774013747965	11.957682572233756	10.428792169407387	6.036858397647697	1.0422403902612474	9.851304247367144	7.707214280256665	7.548551233523056	6.3997493973527195	6.187660213331625	0.21008894817356355	-1.045977698640116	-5.1752795730151995	-6.624302246443509	-9.925776846830123	-9.934749634159228	-15.845101798871154	-13.96677798986745	-16.306415368953587	-14.585499963098506	-15.341023043489173	-17.356835127416275	-10.379955112745272	-24.777220175634408	-27.76515059851463	-62.67917808723898	-57.030033053550376	-40.280535137844716	0.0	0.0	0.0	0.0	0.0
chr3R:952722-953221	-0.4693180592170089	0.0	1.1443470020496538	2.3613369257322403	3.959151727687375	0.0	-1.146878122248319	-0.7041131956757496	-0.3842533059311557	-0.7656284220535591	-0.23800882588903727	0.47712125471966244	-0.47712125471966244	0.0	1.131506919131408	2.3139342524471345	1.8674774481283785	3.2891398024319765	4.659680347448684	3.0397028658873717	3.1446758852267624	7.825936455850181	3.2338031677885595	6.811182649343991	7.247496985326196	8.666784201347793	6.294249730982385	5.715230543237989	5.193133882794321	7.087841309208577	4.931318372540106	2.6143282947791993	1.09114313253895	0.5511011468531491	0.6252873828651146	2.821327875765306	3.9664220619226187	3.326560640191168	3.373096130907534	3.9604744054183647	2.373842242611073	1.0305227246267525	1.6383220894016752	-1.300058052942309	1.8531148461915854	-0.9161100145450898	-3.2874629167761236	-1.1411440880155168	-2.161334527738435
chr2R:20791023-20791522	0.22102651528794215	-0.8436049614506378	0.3842533059311557	-1.987902820904955	0.0	2.4531935813538035	2.3567691651326466	-0.47712125471966244	2.2057037641931196	6.7675102478987545	8.997582367384616	7.554121632653551	7.284501570371551	2.6659439782548913	2.8263903921844236	2.2632042109863186	0.24598979622673794	1.392269652311445	1.826548968500948	1.0587944841826504	1.8257027085676352	1.7401413889676447	0.3861846181181564	-1.2661423083351246	-1.9188145562025098	-1.2348359893953698	-2.3417329566717044	-4.409756623338259	-6.115247864177893	-4.098575322132431	-7.588976503063971	-7.440389032545114	1.3717480919355982	3.1626132756530336	5.938981406691717	4.790503523159638	2.6928241323919866	1.6464002362436005	-1.0565386386377706	-3.6310680356541227	-4.576567039042388	-6.167540737527826	-6.710147378746429	-6.984242534312695	-4.405309838717713	5.194442083511473	-1.9084850188786497	1.4637527426815686	0.0
chr3R:7035222-7035721	1.122503520149818	2.3010144243097743	2.337233770173535	-0.5156241837821383	1.628955484051815	-0.9093635811012504	0.07847797281453257	0.15178062230627773	-0.32675222119505476	-1.4637527426815689	2.0150394988505314	3.555613179508609	-0.2772487883259578	0.3511434199808828	-0.19531492919962373	-0.569172204878503	0.8312623962572067	-0.9059652567236041	-1.159653216166655	-1.2550528301699364	0.032169951505806114	-2.21178156481365	-2.6259401659828914	-3.9177643145586485	-4.8150944681432275	-4.652715696366622	-2.4492350632043323	-1.1737218734474009	-4.84346111430663	-6.9903582186463735	-6.356763805680542	-4.533072311243984	-5.976134288143885	-5.3522036665396815	-14.570895515350887	-10.060615947843681	-12.072898480967615	-6.925390277803201	-13.704967280972388	-1.9769857196479577	-0.47712125471966244	-0.47712125471966244	-2.7285928155171044	-7.624026333258623	-2.259982999975834	-7.070574000769316	0.24062334122190882	-0.47712125471966244	0.0
chr3L:9847600-9848099	-3.406851563460489	-5.884606409788453	-1.0160067427573143	-9.187348842518045	-7.2468944267671604	-6.583553189250625	-7.045837237418775	-5.010098471966823	0.0	-0.9884928598239788	0.0	0.0	-1.9642984727935342	-2.5783143600171132	0.0	1.1111549609087645	0.0	-0.9884928598239788	0.47712125471966244	1.4637527426815686	0.47712125471966244	-0.47712125471966244	1.762446398094682	6.252825565435947	3.570535216455165	6.3274791757231865	3.4849953928506556	3.88021057657094	0.9884928598239788	0.0	0.3842533059311557	0.0	9.05289474778454	6.068067630217388	13.865501119059545	12.271539727956826	8.660900743481829	5.290447255514815	7.221411299071507	6.911902077667602	10.414797336107922	11.63672697914025	10.905566225393066	8.36194954797305	3.7448144247071458	2.522202278470245	0.8862048705520182	1.6125504013706504	1.2413509647956134
chrX:549533-550032	-2.0877314019834197	0.3762433667564986	1.354588601387254	-2.8781358805157864	-4.101979612619887	-2.0751802973743687	-1.8876451349034435	-0.32675222119505476	-0.8732285292336139	0.26096910304838233	-1.128893019617853	0.18239099879400666	-1.000043908522371	0.8087140478588498	-2.6573340615538115	-3.8192963829828974	-6.939490070580795	-6.381770268402592	-8.167284385598105	-8.878015920884986	-9.089557495911313	-5.9472755117145315	-7.318842228296953	-2.2356632900792546	-0.7359535705891888	0.5860039597216169	1.1513105995030513	1.4476680944038924	0.3071354595678882	2.239403572231725	6.0303206647657595	7.120807283538149	11.947682503259772	7.367490339711906	6.373426342964762	1.5591810415668936	2.7622760657654513	2.2889870431922046	1.1459432275176675	1.4842185285036666	4.169558910591537	1.096023327378478	2.5237633610112833	2.310118343460962	-2.1804582625092412	-2.6188394378785995	-4.813232716602985	-3.534799518683211	2.639702721634966
chr3L:21645600-21646099	-5.298562549664786	-3.526512427312476	-5.910952215363608	-3.513322686866771	4.125523077553768	3.3730553583988723	9.911623994125655	3.4080128171383377	6.42949195445321	5.320674541339874	2.6293633134013064	4.500303547219751	1.6686489889702218	0.11906183097067541	-0.027989883135664344	-0.6270652388970546	0.22407746444571308	0.0	-1.045587020005757	-0.27937964189859765	-1.1661640445418593	-0.17450391001406357	-1.8326327732478147	-1.5418313846316571	0.24062334122190882	-1.6296408106660414	-0.4042526733115108	-2.5686404255223376	-2.71703359733242	1.3431533971370513	0.7246193243150113	0.7192018699603684	1.4441079385836963	-0.2607301430558862	1.85223742439675	0.8026534713348458	0.23864565092021092	-0.8546825380635559	-2.285081449794998	-2.739345267083831	-5.142207876965112	-3.8552237020581415	-4.358767621070091	-2.0655633861139724	-1.994652113485813	-3.1233883653999075	-0.1685604882129488	0.0	4.699938008419467
chr3L:198500-198999	2.687242389661286	2.476954043465907	-1.0424518127495563	0.0	-1.4967446912967945	-2.761994658662978	-0.6123945331243643	-3.170823297635225	0.8097316386735293	-4.159523087581667	-2.7956147177542015	-0.49103994725155153	-0.5237669304877481	-0.6252873828651145	-0.7418428711990415	-3.006511838961845	0.0	-0.5231257308586793	-0.6933715287124749	1.8468495736005324	0.9540899435153485	1.5091805983246644	1.5570362108322653	-0.3771241221617391	-1.9855259506897736	1.932296521604023	-0.05708726439863801	2.0404270568979297	2.516256979866443	-0.9719748009452654	0.7846090308317106	-0.3247243701236521	0.47712125471966244	1.087636782058556	1.5818275970475695	1.3043607439444191	0.0	0.6070271005161607	1.789076221481767	0.47361638658811406	0.857769390648729	-0.029739912859468663	0.4859369523784436	1.120420188290111	-1.3884996381541124	-2.9390366950259215	-0.9521771532098386	-3.3234895793566324	-4.444819152494298
chr2R:13423005-13423504	-0.5732612483674159	0.0	0.0	0.0	0.0	0.0	0.0	0.0	0.0	0.0	-0.07588920133062159	0.9936074701922268	-0.13188607207169595	0.19065953615478015	-1.327028217864598	-0.2649609543357558	5.8136494970331265	5.348990547738023	3.4692794829426647	4.437180002059826	2.5085370304009715	3.251997441705584	3.6639427522811263	0.40912719405675624	1.3211610651425918	0.4237015357795388	3.3618503754124136	4.276421032356397	3.655109813481615	2.997139534251269	4.575238735462016	0.8389767396474967	-0.5027057498823074	3.0105544396305235	3.2600158312564114	-0.42014142780146285	-0.22244105078849827	-3.632470621199928	-3.1144835287163204	2.6379036801846523	2.825557883225756	1.5837927725819123	1.0871046814333416	-0.5367698647476197	-4.518221699353219	-3.324914021064566	-4.5733240815783	-5.549483032114364	-0.9354321893983137
chrX:17053533-17054032	0.0	0.3893487198707885	-0.638608620704812	-3.725316027002952	-1.8106338641678583	-0.8548638872494588	0.288769123076823	-0.3842533059311557	0.0	0.0	0.0	0.0	0.0	0.0	0.0	0.0	0.0	0.0	0.0	1.1737218734474009	3.959151727687375	1.1737218734474009	0.9884928598239788	-0.3842533059311557	6.36876210717051	4.0990441291967326	4.840612389501619	4.301053464932031	7.216787276493843	4.206046143935163	6.20198658894663	4.826817713083975	8.165953123648235	11.515245128346658	12.32777447963298	11.840507784306553	5.595069436714686	8.188731888658292	4.701868754114299	3.0785912601302985	2.3572444674035413	3.005210504013281	1.364593704125836	3.7352941205811008	2.2806498210542423	1.924883842574373	0.6522089132545272	3.007182681246103	0.7952121423992441
chr3R:25329222-25329721	-1.7874036648241236	-0.7359535705891888	0.0	-0.47712125471966244	0.15545197755555648	0.652177707501888	-1.1033673387219736	-0.2913665258375872	0.44684043526232126	0.0	0.6610055706295627	2.4214409388174425	2.2447703517668973	1.4515395149732369	1.2312400269972281	-1.3213831664824491	0.9207074752827707	-1.5644699933665287	-2.689529472860837	0.0	0.0	-0.9743368538697981	-1.6397923857980565	-1.8660824621566272	-0.8310075133844457	-3.1151476989600293	-1.114132540829845	0.8146844934204033	-1.7690780834219832	-2.1330203517233	0.039522137979064405	-0.6252873828651145	0.0	0.0	0.0	0.0	-0.5124529719751268	2.2501837049077844	2.9529187021131915	1.8502706148526697	1.2905424689451477	2.4495522427459453	-0.06252211903177499	0.0	0.32675222119505476	6.169575969452729	7.340743670012144	0.9884928598239788	0.47712125471966244
chr2R:13585505-13586004	1.169516540824361	0.8243412360868532	0.13906948780066558	4.323851286603904	0.32675222119505476	0.0	5.155569716394527	5.025182120835792	7.884064617599987	2.4056045897780014	3.5557013279721557	0.8152438903953008	2.742092931875345	2.6070399843126784	1.9084850188786497	-0.47712125471966244	0.46047122308459054	-0.35855293544454836	0.035911716314972315	0.24734294283705108	1.8571285635958186	0.9816787142414671	1.4637527426815686	0.30961602657647497	-0.3393126254402966	0.9884928598239788	0.45688604133616956	1.9948653506955776	1.740210136035549	0.5641307989686103	0.9768367618889134	0.8557302255913266	1.1817017356783992	0.3588452243614593	1.5452573090608375	5.991821152694624	16.8777721206061	12.110084895073397	10.569611486068151	5.358072026107869	3.7424962838348317	-1.5082999849033778	-2.4419325511571253	-0.028841017313602092	1.5099882577982409	-0.07250858979822655	-1.3195103807064847	-2.028978541828481	-5.194238794149577
chr2L:10356000-10356499	-3.7830897363215565	-0.35113716328802747	2.306842848604451	1.5726047347418917	0.24737957355951293	-3.8420340008347633	-6.925151908399254	-5.226984622158749	-2.2496451799101633	-2.0848989901572708	-0.1968041420399681	-3.0662117027504583	-0.21888064018945666	1.7770510610568873	0.0	0.6268748062730455	-2.2171529359445494	2.2501837049077844	6.0802238203368715	5.281832284213213	1.972392573838871	5.03404968880298	4.080746688662583	3.3283684326801186	1.3376855019588412	1.0923844546992643	1.8593678447206425	-0.5283184150569756	-0.11308165772258992	-0.052000948916940126	-1.0911884908137568	-1.1249318154383217	1.1044256309232525	-1.3969312111605605	0.06252211903177417	-3.3482485545722938	-2.0851415394356145	-3.7336476077856076	-1.334280283834431	-5.035783919899035	-6.549807943179961	-12.794840335360774	-11.979695351345597	-8.23127257746055	-3.111284241442565	-6.704974228939348	-5.99522776925376	-10.596503960829638	-9.379411851900235
chr2R:9458505-9459004	0.32675222119505476	-4.914418930145419	-5.991648025569227	-7.134667608528035	-5.9768690580262165	-0.6652598529503846	-6.666999758019546	-5.862088913264905	-2.8319562553547044	-7.765459026667554	-3.3541647541899597	-4.718138295253768	-0.7455238146360095	-5.181691895001084	-6.714421865682959	-2.6723033768128177	-3.1702896170934904	-6.284059139662287	-3.339848783037637	-2.995543605165494	-3.241034087150518	-2.4013326054961395	-1.1076953851245386	-1.4476680944038924	-0.6609680341800335	0.47712125471966244	3.27725150823249	1.0421790870559458	1.0668755590631576	5.2527913077487804	8.478593349014961	4.268175732768885	7.883611523494164	4.381749185063499	4.132514417873542	1.620445267297162	2.1595179786152254	0.14872294263192348	0.2970603550614013	2.3489086664546694	2.037781333402484	1.3160355581814889	3.1703242568608943	1.0379280727628493	1.3794612092521161	-2.8890827053467785	-2.2867325285118354	-6.039398099359056	-3.9515828577856644
chr3L:6736100-6736599	0.8015273189011483	-2.8256532892291717	-0.10307903847289221	0.8484239823550362	-0.11987895295281085	0.0	-0.47712125471966244	-0.32675222119505476	-0.6160219930367291	-0.37358385800853056	0.0	-0.6698008724085517	-1.0385177688768459	-2.3250473632268847	-3.7474727308675364	-5.0355757468142475	-5.337005170141352	-1.878247038820131	0.0	-0.47712125471966244	1.4637527426815686	0.3842533059311557	3.5804585887746363	8.4115547442606	5.705079719648332	7.391331045599199	4.248540654161881	5.246524338687698	3.6593945513918666	3.533110470574876	4.942774119939339	5.465914153649524	1.4311889983018862	3.8989097549438365	2.177172647590699	3.0145099207483557	1.814956023459448	-1.3821770810048504	-0.628603762783755	1.0147777115324785	2.063900984301492	2.1855996472802084	1.087937603989098	0.8113165582839704	2.214374090227122	3.0380305714136426	4.129182355530577	1.00212464479605	0.14277677466388472
chr2R:20401523-20402022	-0.4970227757897988	-0.5912388179553812	-0.4138989900779984	-3.0030265521894584	-0.933966358371333	0.1266867399632236	-0.9259966917924903	-0.7357890626869555	-2.735954342095961	-1.0288997135816067	-0.5796503737511017	0.5813628905998097	2.3335061886561665	3.867669230144118	5.281218144699655	0.5050184077099935	0.0	-0.2609691030483826	0.07588920133062134	-1.0170127842723011	6.847640960944219	6.410108412270952	3.761362655989455	8.194515199843442	1.3807934608036487	1.8930360160855115	0.9287666097684616	0.22263424696581982	1.7188701424854311	0.761014442535251	0.6374716461216576	0.0	3.5604488119417903	-0.2164232587722154	2.0015834015368483	0.4864599298622773	-0.1712722799399802	1.5258710211800277	1.225540258942685	-0.3393126254402966	0.8004569266782923	0.6290845871865128	1.0834948571724292	0.5285390863164323	1.1433932449622763	3.1826193336752153	0.8768927084489612	3.5634788144827456	1.066000451880128
chr3R:1119425-3394305	-2.1610532278382295	-7.016808058615237	-4.73199339460868	-6.483798605600077	-1.9860016053012437	-4.61824171553489	-6.245524321931057	-2.9079900083402888	-5.767344963533542	-3.038969382887274	-3.9881888300711617	-3.8346634376137394	-0.919667646289491	-7.563215598134418	-4.775306109781371	-2.04575598789757	3.2913792615647854	7.723196359253778	9.746574053684398	4.932115176338678	1.8925935969780694	1.9404689334233676	0.2041546597658334	-0.2368566172568615	-5.05571963103506	-4.875952762589856	-6.735814477207052	-1.5371528299604758	1.1634288581741883	-1.1284640618163102	-0.5503193358785938	2.1189499063869763	-0.2970833565050143	-0.5019847563975255	-0.23647017700345282	-1.502505935818391	-0.9438597002597138	-2.8120771085404437	-1.011694624387573	-2.8660389815831206	-3.959861530475332	0.18661524007905597	-1.0700711124487612	-0.3693816262708015	0.7497549651106361	-1.1879100410842245	-1.6484569148153154	-1.1627757752139667	-0.03755235363864163
chr3L:20369100-20369599	-16.984088145810123	-16.47795267584329	-13.930077761843993	-10.85210460473062	0.0	-0.47712125471966244	0.0	-1.3768430568588477	-3.6816918397562044	-3.1562661779704495	0.0	-0.9670162803285552	-1.9860016053012437	0.1736674791438287	-0.9913635211678327	-1.5977605087128197	0.0	1.087636782058556	2.2715864896725764	-0.8881232239143072	0.0	0.3842533059311557	1.1737218734474009	0.08476429707159522	3.1233462325376706	2.0461639937300253	0.47712125471966244	4.203821335720181	3.802132658315188	5.44034765390546	2.0848989901572708	3.2338031677885595	0.0	13.30443776985369	9.139859376019558	14.727157255512541	12.830416569087408	7.2632790189338	9.333135823823458	5.908817609424416	6.428149196722421	1.4399589076059653	1.3151258108661432	1.4346399726018977	1.4637527426815686	11.130513464910678	15.855953994700789	9.001043757263213	11.786010366244714
chrX:9178033-9178532	7.657535320696981	4.259522692232461	1.174465259667246	3.2961059914875275	0.8475709429283488	1.481527557235611	1.2517445148455506	-0.03182262783909921	-0.5374904112049612	-1.4774387009247016	-1.4129624124538482	-4.48126264694711	-5.402090735692867	-5.291383213686555	-10.14968305756812	-8.431436269197558	-7.618550097075022	-4.8528831260658345	-4.832241382810216	0.18303784135660234	2.230543485860681	2.0423818126315565	0.7863531819165925	-3.023831564049978	-5.417720351507489	-6.127854472107234	-2.5683878727533282	0.640657063891588	-0.950302538125471	-2.3070324149196253	-0.9516044047493399	-0.7183348212153656	-0.40484202424840965	4.818862754835282	4.306175242689001	4.745696180487956	2.7284044286588953	-1.2128413487462686	-1.2979644998024564	-3.0925618721360175	-4.38482713229325	-2.1039591443782295	-2.857655844612471	-4.69287864519509	3.737378166366414	5.461516151784932	6.90253099403945	7.591406190723935	4.101531938711569
chrX:9494533-9495032	0.0	3.5907295633756564	5.659930202279241	6.9193874227802485	2.0395792211240926	1.291661257932552	2.7681136339044747	2.8171246808538832	9.61064676818406	6.595225064029091	8.519020636636359	8.013701134970031	4.700949476549732	7.996756256775998	11.940325794796381	11.44254955804879	14.156730771209718	13.695371925137996	8.513672076896553	14.647918773736716	12.95020850485585	12.704016874525362	7.228803528215399	8.72379592541578	10.008377494412162	7.402232016529095	5.596432901252834	5.633388395713285	3.736065581405536	2.4574053445436337	0.17854704073555205	0.9048693729722693	-1.7834784649171782	-2.453619066314763	-5.702119449421586	-5.124649652866961	-5.660423394447524	-3.691590689006306	-6.853789569539808	-7.059018761454636	-7.473167551756596	-7.233758340666285	-7.525672870692679	-8.568326645077175	-4.447334641690549	-5.982120976092781	-9.501678446539215	-9.854294319485565	-12.665275935613593
chr3R:11924722-11925221	-4.517169102786493	-3.818556994968816	0.8729081848651238	-1.0164766903664932	6.9891248291946715	8.215430174818795	6.421198264546806	12.752892784489875	11.422500780889976	11.50647176809737	7.264676259977263	5.806259654664803	7.561605839534815	5.5542588600554605	6.893486009438804	4.8378363884637965	2.7605993393035866	4.949438387238224	5.556929635536579	2.6052499685850963	4.158016647209026	3.718501510143418	4.966056295147977	2.1891065545858392	1.7319204701755158	0.8020081493070635	2.670304771685217	-1.3075816617099976	0.5323666661491384	-1.8880389516025469	-3.6639427522811254	-2.649332922085739	-1.0112171720740708	-4.912262857431865	-6.689271617501872	-7.461427295632974	-7.231930181055597	-10.370461780086904	-8.029012446987798	-3.0385157618414502	-1.981890005595058	-3.061000039436073	-2.419043343064742	-5.346808701334655	-8.358899150816804	-6.027350661787438	-5.880418664569108	1.2628908186856802	8.92629526853947
chr3R:22770722-22771221	-0.8256962234701737	-0.3842533059311557	0.3283402224590838	-0.49018883196431806	1.9767218871342322	0.47712125471966244	0.47712125471966244	0.5998344866425706	2.754266113633307	2.7682737874538135	0.26988922510724955	1.7775737876671907	1.5203739347381788	1.1100982359499008	1.585623608799569	1.3137503906153054	1.1987505483424368	-0.1390903721041377	-2.3011291985701745	-1.8579785868598206	1.5586615716833678	2.5484011377266356	0.3092920523789499	1.6806839062132066	0.6794988820045078	-0.2347288147448668	0.4557829277081638	-2.3005914229369364	-4.027998358436844	-4.737399698232446	-6.287214489975667	-9.969386904647452	-10.731438996000046	-12.896417576724401	-12.578900857169941	-14.710447432141986	-3.883298337980593	-5.603807050763885	0.0	0.0	0.3842533059311557	0.0	-1.4637527426815689	0.47712125471966244	3.9183983439401544	4.914584315715012	4.272397470439429	0.0	2.830834415375115
chr2R:20002023-20002522	6.409631657472613	5.894890247233455	3.3082374888469976	0.6734033906932239	0.29318709343821864	-3.2370208786096697	-4.221592290602454	-5.063283427170498	2.6081296774430505	11.124465301007548	2.3211107492992715	13.311776707640483	8.647650156303346	11.660862844723466	6.854798071411162	10.708320322606495	11.739410256499715	11.272030344911503	7.007098068989326	10.066452024034978	3.3878267860957743	6.86810317665841	2.5570999945635644	7.4245529945797735	3.944496681327267	4.657876497150914	3.8031748168233768	0.9701260320033493	2.5230405852211852	-0.9332180192570707	1.2515803077661503	-3.6798634180258354	-3.237567623717286	-2.6663931996663215	-2.2079536370385124	-4.082862172587798	-1.9872772522907673	-2.649247354605456	-4.555207615973981	-7.565637461704492	-7.943949360355632	-8.971196346578914	-8.478553698576833	-5.367188234034386	3.2656602151487357	5.947605537322408	7.958609075057609	6.566380414705518	3.824776760274009
chr2R:9020505-9021004	0.47712125471966244	-0.2126845503224561	0.20667145623575803	0.0	-1.4637527426815689	0.0	0.4557054356963922	-3.533879761503295	0.23838205599849946	1.3768430568588477	-0.47712125471966244	-0.4046644671880406	-0.9905388751672123	0.0	0.38396149825292963	0.5807106926321185	1.6909189180634718	0.06066464173117374	0.5368749246513792	1.0247297189073097	-0.7359535705891888	0.0	-1.1755478990673816	0.36979490470335574	0.8169152425649898	0.48543331568908393	-0.6533397802400579	-1.1225035201498181	-1.982710712464013	0.32675222119505476	-1.146086357722529	-2.3837612108437773	-2.011505976237496	-1.5680956148600083	-0.5124529719751268	-2.079051737688468	0.0	0.0	-0.3842533059311557	-0.2887691230768229	-2.753127314374605	-3.5347556133427056	-4.099899828866922	-5.463974443597792	-2.708446302889035	-3.292480954838314	0.0	-6.136112836115921	-2.9000826070287773
chr2R:9045505-9046004	-0.3842533059311557	0.9884928598239788	0.3842533059311557	0.0	2.406157326661173	0.8044569425441321	0.4722012633405768	1.3508761028651557	3.5001202479347584	0.46660954739493005	0.6610055706295627	2.733106040355171	3.653061968304092	0.3842533059311557	0.0	3.816707832309097	6.969546173869967	1.3768430568588477	3.339848783037637	7.663082100196964	0.0	4.319297908102729	8.211183230666034	10.082150079628336	1.4112246161388995	-0.47712125471966244	6.775439291970924	7.894781095996688	8.76889500120907	5.181283566295551	10.933113215829394	8.806809485405788	6.171074956088527	5.771684260683451	4.300678544670965	3.307843635288625	0.3842533059311557	0.0	3.1367141158771443	-0.2473795735595128	2.7396197718600774	1.995237947512979	2.13880994839074	-0.3579533112861341	0.02967042705033437	-4.554747250045076	-7.329077262070623	-13.596173168358211	-12.73526526023821
chr2R:12090005-12090504	0.7698079610324814	1.0106298594344039	-0.10074533283374294	0.21167157933925615	-0.5727259101718111	2.70092328778517	0.7275475737908186	-0.0723825960904829	0.26648297216915584	0.16068432228610147	-0.13349979322563016	0.7757573353139051	-1.0187519831736906	-0.7878472760053189	0.0	1.3821770810048504	-0.47712125471966244	5.201111671169646	5.688870800444547	9.06430293214982	8.187346051159409	-0.3842533059311557	0.0	5.246235067830737	16.74354466260076	8.002128191905765	10.209988430773656	7.598059936997792	8.038400750470208	4.841961426081759	3.9447051205606343	4.2963898867109265	0.07741434686331229	-2.556187254953234	-4.027207161074746	-5.68250305592496	-5.008622456895382	5.915773349816561	9.361882658780054	8.757709539495764	4.248084773139706	0.9574775283271276	-0.2839178478023596	-3.5461225997038577	-5.9956566982782755	-8.431522435186526	-12.762385937623911	-13.757563304747913	-12.897336488181132
chr2L:2979000-2979499	1.5527815251309367	-0.09930874188594341	1.0694532976632034	1.2759044672786912	0.0	0.0	-0.47712125471966244	-0.5420095162449675	0.9329766991007982	0.0	-0.2406233412219088	0.0	1.537119665374769	1.2696922751717616	-0.3842533059311557	4.556045732708075	2.653424731121464	0.0	0.47712125471966244	4.205938040939327	6.570423113228846	3.2385594473357733	4.547723628409161	5.195079752533992	2.8021468674280214	5.535568057782695	5.767173791906222	4.046210469662109	2.8741118197024798	0.9884928598239788	4.783892752073541	2.495983935681308	5.2150436068373835	2.487852921923401	9.053570186361311	12.282602905338047	2.155921150721805	2.0231263128909345	8.304149510488768	4.927019398610648	3.44010463947028	2.2960940077820036	0.24266707601665005	-0.48767952776639795	-3.624180157191718	-3.989529182491166	-3.5011776505404524	0.9884928598239788	0.9884928598239788
chr3L:19785600-19786099	0.0	0.0	0.0	0.0	0.0	0.0	0.0	0.0	0.0	0.0	0.0	0.0	0.0	0.0	0.0	0.0	0.0	0.0	0.0	0.0	0.0	0.0	0.0	0.0	0.0	0.0	0.0	0.0	0.0	0.0	0.0	0.0	0.0	0.0	0.0	0.0	0.0	0.0	0.0	0.0	0.0	0.0	0.0	0.0	0.0	0.0	0.0	0.0	0.0
chr2R:13503005-13503504	1.2715654423083413	2.1643791410603166	0.8077641362558319	-0.8780888515301165	-2.07139441525116	-0.4617057291627807	0.09366302018820051	1.204895769300835	7.637388158153037	7.91281762163375	2.2131845145970948	3.7488487302973903	0.7102056806914002	1.0013211852947372	3.068933748001567	2.418331615444098	4.904830448390269	7.428754728819143	3.5617054056793416	1.8707509063162717	3.726804479970991	2.4689586688968967	0.16125860883478288	1.2455810530101035	-0.9250007834783716	-1.8497330903739502	-5.146198364548817	-4.9381034470303815	-4.87690487765171	-7.204926684941127	-7.522183830287942	-7.8604648824642265	-1.9038797375157492	1.9935807222647524	-1.8660588230963797	0.6373917726448137	-2.4760349707338265	-3.0144044342101846	-3.578391132118784	-7.137139409842269	-5.485891734330288	1.204895769300835	0.9034442607752206	-1.0967789287459788	-1.9689651549597216	-2.954264856971171	-4.468061828161946	-9.514603143928719	-15.286078814848285
chr2L:10003500-10003999	-8.59086916362001	-2.901890391744821	0.12074306586200127	-2.12418480472136	-1.8253293310124126	-1.9843656485078476	-5.174301934333909	-1.6525945075586288	-0.2887691230768229	1.9084850188786497	0.8169152425649898	2.206495903171927	5.572099885398141	3.3664715810511536	1.5940392541501132	-2.2925595372428607	-3.351987081831376	-3.9306048064169037	-4.827208382908603	-6.0156154616539785	-7.924423785057	-1.3179456393705455	-5.118740937327218	-7.344463483573598	-9.688401014091093	-11.270607483253618	-16.0398755152169	-10.39142124824516	-3.550167421917548	-6.562627878615267	-3.4853055138550433	0.47712125471966244	-0.9884928598239788	0.673801784208181	1.278934239994029	0.863376061964659	0.5717322528492822	-1.259948325054634	-2.118798336300669	-0.6840748246713699	-0.7264057985209482	0.0	0.0	0.0	0.0	0.0	0.0	0.0	0.0
chr3R:5416722-5417221	-4.166435811490964	-12.101170687028423	-8.020591178575394	-5.748792009826267	-3.4300460145174934	-3.0425896579417966	-6.809150267949955	-4.35097527312906	-2.7941070434320596	-3.6533870154376924	-5.267618446483352	-8.4947411889118	-3.694944379717183	-4.823340830981595	-0.7359535705891888	-5.694314489728512	-2.7683873013746183	1.7295875083341303	4.268175732768885	2.3369400152956694	1.3821770810048504	0.7359535705891888	5.659801679255843	16.237740325538937	21.516371989439513	19.58181020857605	14.827384863184035	9.252241015971599	6.667481797433153	3.9110875031403127	11.501551715164666	8.919395368288985	5.4706513400139665	3.043919511485758	0.4662879806531683	-1.510682496748912	-2.3434755022322578	-1.4950894619125854	2.223437234463799	3.164240137802643	6.112319084944419	5.222208967048739	1.613448109223589	1.522516913568869	0.8287710188120618	-1.1304272459563613	4.879636022229129	6.100442365767666	6.624927400933216
chr2L:7782500-7782999	0.0	0.0	0.0	0.0	0.0	0.0	0.0	0.0	0.0	0.0	0.0	0.0	0.0	1.0668755590631576	0.0	0.0	0.9207074752827707	3.3725629451979833	9.775283156177403	15.83351568264608	10.534432148259341	13.956397057765432	10.304950470528057	14.523224030672665	9.564149746883027	8.803368231043587	4.192406186350941	4.431502226850863	5.830111918508162	1.7365349138496762	2.0628055570570996	5.13804944853773	2.2413275105017805	3.5769242965291506	4.411582142941194	7.004830226801925	5.914574841126341	1.016774199858421	4.156548957216193	1.3761143181437467	1.1566607645760572	-0.6170397930487831	-1.3944514250745264	-1.1824894461749604	-1.1140844143691377	0.1889880884656683	-0.8629740920691389	-2.2331709161387256	-2.4491623698775475
chr2R:13299005-13299504	1.869234923010791	4.586169739429702	2.584970568883129	3.5566621051565037	0.9577996883940482	1.4475005373748877	2.0082908337735956	-0.23938597989170418	0.06385961630255134	-0.15091898117669705	1.7026506734662747	0.5533474488829239	-1.9530400576165707	-2.264233799815931	1.097641020539136	-0.15415251282085532	1.6422014869843864	-0.9271942641967088	-2.7947601471170134	-0.8417649892714631	-1.9515060318447783	-4.711814562476124	-3.5129355027365645	-5.212267376550152	-8.168595754429303	-2.262292145295341	-0.6994988392482848	-1.4637527426815689	-3.235343578122796	-5.3649491608741915	-3.315913369869645	-4.6927494369977065	-1.2819810456050582	-2.7018868333233805	-0.3842533059311557	-0.47712125471966244	0.32675222119505476	0.27780161711185963	0.06220067218711643	0.0	-0.14682466503761032	-0.07517526160028103	1.152759917793467	0.0	-0.4693180592170089	-5.253822356178011	-0.4732941386365789	-1.8183496072667473	-0.47712125471966244
chr3L:15109100-15109599	5.517478463963875	10.2135177214677	7.022425180646227	9.607359598249195	9.024007634237128	8.05236443998022	5.481767113987062	3.41996260418939	1.2121950545956235	2.5853101230932287	0.0727625637237303	-1.75643156954811	0.0	8.468609691589078	5.791808020735463	6.403009713991254	7.321199243719543	5.7519014399059865	4.421408172531919	2.345631011320426	0.3339933853219714	-0.10389938861056072	-2.1435864564597296	-3.5977351972508336	-3.406179620190183	-2.1435864564597296	-2.65339884841595	-0.09360230052225203	-0.9119342423678196	1.6217247002628197	1.3262794064706778	0.6981486700728314	-0.49556275894813906	-1.5337217984600544	-5.740401517286677	-9.575577215125866	-10.080687318683223	-5.170588346290463	-5.523937257680838	0.0	-3.1374151050296417	-8.91153972344307	-8.57426068066081	-8.483639494671031	-10.671408382997777	-5.79290071904521	-1.684872899606169	-2.8815525864895246	-4.47413538503224
chr2R:19973523-19974022	8.205934131401015	2.4895337306553	2.3489086664546694	3.245729777303686	9.724554637822738	6.01255043670781	6.189862575412687	4.064214415677458	1.245187209287386	0.9201852422473744	-1.566814020981013	-4.739671946044374	-6.0161059481034265	-7.7405848058189415	-12.777186540528898	-21.415414786730828	-19.252699901025803	-16.436948057110094	-12.381088621892129	-9.089847808538567	-5.155433745128201	-3.257345087885936	1.1479657391634592	7.519481154081563	8.280995507056977	2.848976105870416	4.90009871277092	2.9971295619659912	8.599876874567835	5.472589759324696	4.975993985880957	2.5561872549532336	-1.472707808258362	-2.0076137373169076	-3.352499282924618	-3.8866378102433976	-2.496038970193278	-1.9084850188786497	-6.999520407634534	-16.070951459516273	-5.3899617821339145	-11.506732904460536	-1.4787494158918897	-0.9884928598239788	0.09866593736724741	-0.33915297211610296	2.9016370927917556	-0.47712125471966244	1.170041379908726
chr2L:420500-420999	3.567178455069235	2.350030412800505	0.922198486296772	2.629715764112995	1.8370920204297514	-0.6100512300323009	1.6553702651841733	-0.681419584694932	1.7050524615266565	3.752559939566048	0.9762709352412864	0.9873687398757147	0.9482345707562766	2.92621163405577	0.5030219412183189	3.444598347021183	2.382777996546294	-0.2406233412219088	1.4181821004218444	1.027908897045449	1.5226400751848903	2.1391513444151165	0.6987518949864449	0.5552050987676277	0.46715867511234327	1.0267495079810414	1.8614803645196731	-0.3283402224590842	2.357879250244596	0.9982966358889176	2.315949670324617	1.3201052483459625	0.1263621722309335	0.6880357186797443	0.9585551436568297	2.175635115627866	-0.46081782063424825	3.030855857526829	-0.5771991700276383	1.3954628879139077	-0.5363424017093974	-0.8562530528491904	0.6336496002588353	0.03720624240460158	-2.6182397069559182	-1.2628045783442872	-0.03660664101835938	-1.5069128015221374	-3.338632000522682
chrX:5506033-5506532	-0.1905663193002575	-0.7304591051278737	0.0	0.2242999410019069	0.8304674412690141	2.275869583934259	0.07962246665635077	0.0	0.0	-0.9884928598239788	0.5985162579857993	4.151543684533791	1.7202851485054578	0.652177707501888	-0.050917485899110146	1.0116946243875726	-0.7875892944361567	0.0	0.0	-3.3822797694875226	-1.656407869777932	0.9568070777091172	-0.47712125471966244	0.9884928598239788	0.47712125471966244	0.0	0.47712125471966244	0.9884928598239788	0.9884928598239788	-1.1192648229265223	0.9497135744905888	2.87039141202684	1.2348935209369403	0.07420789455355373	-1.687579782996742	-1.4311889983018862	0.7102516265251213	1.0466924622419154	0.0	0.9884928598239788	-1.5020089834183106	-0.5115880358809525	0.0	0.36645301673832253	0.0	0.0	0.512584871343693	-1.0611283400728413	-0.27749708258257955
chr2R:13434505-13435004	0.40912719405675624	1.3211610651425918	0.4237015357795388	3.3618503754124136	4.276421032356397	3.655109813481615	2.997139534251269	4.575238735462016	0.8389767396474967	-0.5027057498823074	3.0105544396305235	3.2600158312564114	-0.42014142780146285	-0.22244105078849827	-3.632470621199928	-3.1144835287163204	2.6379036801846523	2.825557883225756	1.5837927725819123	1.0871046814333416	-0.5367698647476197	-4.518221699353219	-3.324914021064566	-4.5733240815783	-5.549483032114364	-0.9354321893983137	-4.182655062062194	0.6816519536376183	-4.8778939649758515	-7.5530595674624905	-5.951162631005436	-8.043000673820837	-3.6758560238819005	-6.783623814959967	2.985926047842298	7.227413191164354	6.824633108508297	4.1594471597877645	1.0912786175148976	-0.3788230126739183	1.267059479386476	1.113779229367867	0.6229724495285668	5.953198663581898	4.245187737306221	1.1800376690469634	-0.7359535705891888	3.6801318342076987	2.933552867335262
chr2L:7496500-7496999	-3.2332734995734684	-3.4171747372548205	-3.9112877243924973	-2.8652231497541067	-3.9751200977512395	-4.4059357329825195	-2.9166634725324463	-2.567088157082065	-3.813717667737293	-0.3842533059311557	-4.062126372169303	-0.779921953477079	1.6454700538247455	-0.5410655796945882	0.9884928598239788	-0.6252873828651145	-0.1918635864515842	-0.03880566717145585	0.6258500893201115	-1.2385080437574711	0.5087312936752086	-3.749711272128272	-4.359045942698292	-3.7707424401395255	-2.335076041942852	-3.820816325392715	-2.5891043568322427	-3.544605041378811	-0.5766810647864092	-2.52852240368313	-0.8783764617353765	-0.2388824355892878	0.5234384870639827	-0.9884928598239788	1.4637527426815686	-0.4491619997197331	3.0067675716259656	3.0743458519838627	0.3842533059311557	4.39502320756545	3.9054662498965125	-0.9884928598239788	6.546505890859438	3.8060002565193254	7.76387705417485	5.973197682778016	7.452164362416171	3.4407553663980432	7.530665204122848
chr2R:9828505-9829004	-4.271612968198615	-3.635300328544066	-6.259400492458679	-6.296194624755442	-8.460616433914337	-9.421906907244228	-8.50042056522036	-5.844494942551267	-5.05571963103506	-6.453878315968519	-4.06057995517496	-3.982734499981543	-3.164448347634296	-2.686362134739529	-2.000785144522859	-2.127518788431336	-2.8608585827031456	-1.0976318791681023	-1.3979536682645122	-0.48766341924262885	1.8557529333705376	0.63061156751972	-0.08759217606555787	0.9730270472466461	-2.276646181001553	-3.367358125695259	-5.949539101611919	-5.246087236165913	-4.238199144343568	-1.2751705370638258	0.0	0.0	0.0	-7.428609243239218	-6.176312355558061	-0.2887691230768229	-3.1232910956671733	-1.617662779932867	-2.035143542032412	-3.3345677606801742	-1.3882864985390544	1.8264717930397003	0.1736674791438287	1.0668755590631576	0.042534943593691206	0.39108263700769275	0.7146292886861678	1.7720623761714174	0.7732357848197585
chr3L:1668500-1668999	3.714410204115253	0.3740043482025367	5.41405941205046	1.5452573090608375	1.4614655857216177	-0.6468035607997981	-2.5409024007870213	-3.3767011992426426	-4.7693023696880825	-2.253143125482473	-5.94061462372854	-6.137504998597472	-7.795045465560764	-5.856069110833271	-11.006784953019416	-14.370872493749726	-13.528847951349343	-14.835342142144382	-15.68764260676056	-5.725807681726762	-1.4637527426815689	1.251293698979397	-0.47712125471966244	0.47712125471966244	2.8512587299677024	8.106801973944053	2.5349840601615057	7.201224882322982	2.5310734222372107	7.013818763845619	0.18105088102972228	4.035695309793319	3.012051807685641	3.8816172977154575	1.4800448607547054	-1.955695380635636	-0.8410298706976986	-1.0308106468269014	-1.788341609802028	1.0427572884634977	-0.8550015891964861	2.989290822657012	0.7357890626869555	7.266530138701531	7.233454093335778	12.464093398564097	8.068121755286976	9.20595383044891	4.4364467115768305
chr3L:13479600-13480099	2.1829010430705305	1.1542211580457087	1.115458377954701	-0.8521828193554204	-1.0318289662363493	-3.921212212002805	-4.239606614054857	-2.532665092156705	-2.2975402090990027	-0.7359535705891888	-0.2950800891961916	-1.4935955349473988	-2.4960415034643497	8.91999345210583	5.665974686142539	5.062310420923747	4.0402112466527	0.44352370219948445	0.4942883272238022	1.3799001191692428	-0.1948139023408944	-0.9884928598239788	-0.8065359368777398	-3.6292495658464157	-7.908430846544077	-5.520530096047483	-10.807136042765915	-9.418629019734805	-0.12669850048802675	-2.6553172237487095	0.4199044320100676	0.7656284220535594	0.5162392852303583	-0.47712125471966244	0.9884928598239788	-1.0845071722675648	5.115046675560262	6.226332642673043	4.720092379953206	2.8380834547329883	4.596837143372455	3.2565323134887803	1.8219013469670315	0.0	-0.9884928598239788	-0.29815214289168634	1.7200190297873437	5.2076633335992994	7.887797920250535
chrX:17042533-17043032	-2.716163658965114	-6.30907061920574	-7.447408071951624	-5.377768043819974	-4.988582821183217	-3.5582790174307255	-2.695591576547664	-4.777769388169456	-12.982251224714139	-8.447428360036504	-17.002586796716837	-13.509604238327668	-14.787926983002922	-4.236487239873113	0.0	-3.245718530083821	-5.369592802562223	-4.523991964161029	-5.351173180812696	-0.7299402607521702	1.1944442234842843	-0.8065359368777398	0.0	0.3893487198707885	-0.638608620704812	-3.725316027002952	-1.8106338641678583	-0.8548638872494588	0.288769123076823	-0.3842533059311557	0.0	0.0	0.0	0.0	0.0	0.0	0.0	0.0	0.0	0.0	0.0	1.1737218734474009	3.959151727687375	1.1737218734474009	0.9884928598239788	-0.3842533059311557	6.36876210717051	4.0990441291967326	4.840612389501619
chr2R:11808005-11808504	5.351985299904992	9.079371972124374	5.659031813008906	3.4074686333754864	5.358370767309583	0.05172375402679623	-0.15597427603541167	-1.3670058182645568	-4.559394393587819	-2.500235128796188	-4.821199835967433	-3.7609273414635145	-4.476048584573349	-9.253398641727133	-2.5144903282407323	-0.47712125471966244	-1.4637527426815689	-3.530139452639204	-6.643745317486879	-1.890658926730268	-5.408498552811876	-7.2787198442181245	-6.015766929283662	-3.1939061404035636	-6.819769981129313	-4.5545176788859685	-0.3842533059311557	-4.22108759172424	-7.754796806286261	-6.174371989626405	-7.429025906044117	-8.448934580127387	-2.577310980713924	-1.7973177350732998	0.0	0.7875892944361568	-4.400652495177432	-1.4637527426815689	-2.7386551358812516	-2.010791735781528	-0.9884928598239788	-0.3842533059311557	5.1573265770460885	7.139787072906783	1.4637527426815686	0.9059652567236041	1.8136318887850311	0.0	1.803474908720597
chr2L:7640500-7640999	-4.360560436193693	-2.9283739959358974	-0.6178023448858627	0.9224290228748717	-1.4142400012518332	-1.2105505683784248	1.2773870579071485	0.2424180878237195	0.0	0.47712125471966244	0.0	2.912453143523542	2.5362816036100644	0.0	3.325622168124504	5.773847411371245	4.434693835400224	9.874334731615868	0.5985162579857993	1.4637527426815686	2.869643545678488	2.618613897001942	3.265876767290799	1.7283992550284053	-0.6518715450275484	0.47712125471966244	1.4477250740740393	2.46896935533242	0.0	1.5022269290607766	6.0670424801620735	2.87039141202684	2.9693315459919774	3.7949494740672587	3.78085246094559	4.618671782927741	2.397396957817368	1.6956861956633567	0.679384750131116	1.5622528665450903	0.8846233011480583	-0.03713816154459992	0.0	-2.4254796669757477	-1.5559664316153117	-1.1239945287247217	0.24166617303273819	0.19797995152778494	-2.5281651282418545
chr2R:4119005-4119504	1.6537966557655142	-0.7055358800280022	0.4405734365606304	-2.185599647280209	1.664233603476578	0.3842533059311557	0.0	0.47712125471966244	-0.47712125471966244	0.8668034021805124	3.171549263555267	3.1328974183613907	0.0	0.0	-0.3842533059311557	0.47712125471966244	0.9884928598239788	4.6084073456344425	0.09206826434304906	1.9837257211590082	3.5975760974694	4.069859690777467	3.0058498009642896	1.931094644589492	1.219593873665096	0.4480074600975581	0.9322544847075434	1.1403567030107782	-1.7009317027507487	-0.12222993377327106	0.6128816766158769	1.5781838836615223	-0.6410091080971341	-0.1606057156823732	0.13563667086097575	-2.417619645855869	1.1745749935091776	0.9989203930253903	0.0	1.2417203437958086	1.2243935119901799	0.550143676018006	2.672166071228102	4.981795987570341	0.47361638658811406	-0.9884928598239788	0.9884928598239788	0.0	7.329077262070624
chr3R:22706722-22707221	-1.0466924622419154	7.81742373857233	1.1737218734474009	0.40759060765813954	5.847810903270406	0.9884928598239788	0.7359535705891888	0.47712125471966244	0.3842533059311557	4.837111555552001	14.014825481337017	4.903348349402921	0.47712125471966244	9.815893473006382	13.633647737965369	10.682132442437915	11.435828024200154	5.905302601157188	1.823620110956864	1.524972676533433	1.4476620743564603	1.6472860105196525	0.7359535705891888	-0.9568070777091172	0.48294539318817936	1.499414109987765	1.5026380003999167	-0.13755270400280864	0.2160323854779926	0.04731498594103682	-0.735808661538869	-1.9435009301995327	0.7363110659334351	-1.3646015313615152	-0.4138219694374323	-1.2786098488177755	0.22671313245799668	0.13563667086097575	-0.393431367394065	-1.0190855012104183	-1.0392856960174568	-2.8028407118188463	-2.882195942393911	-1.3769606929033398	-2.768273787453813	-0.6867325911188109	-2.599669977422317	0.7359535705891888	0.0
chr3L:5863100-5863599	1.4663613735715701	-0.12947044783891842	0.0	0.46660954739493005	1.087636782058556	2.10296291239276	0.8998844044261005	1.0608544799413113	2.51530483929135	0.0	1.9704560134837341	2.943315501000147	3.1014895147825152	1.9527086750937481	-0.47712125471966244	0.3411449834230643	3.800649797554422	2.1986569758678574	2.065563386113973	1.0417363813545935	1.3008013891949526	1.2840728588325139	1.373567389072086	0.3138515584729003	-0.3824223168146182	-3.2197435074372205	-4.484245877942905	-2.5715138652406058	-1.563167261145224	-1.0668755590631576	1.408459304180492	-1.9720558727052997	1.981574306357213	2.062909774423233	1.6534432305178857	0.13776882243028457	-0.7453118482033689	0.24439089843249037	0.24062334122190882	-0.5671489436674224	-1.667132445382769	0.037003113536994814	-0.28266339071874236	-1.007153093593583	0.18708674207559492	-1.5122553606007811	-1.808420779643637	0.919397504684129	-3.912498675945427
chrX:6159533-6160032	0.9884928598239788	0.0	0.0	1.36742250680259	4.768040115688919	4.901232657494058	5.807799423530985	5.399164197244657	0.1324460563010881	2.9150400581400175	0.14920981467229952	1.9762828915736164	1.7671773245801414	1.2649520993214205	-2.168763569594736	-5.124758791056906	-7.197542506025692	-3.072905101123026	0.0	0.5676667163023421	7.376338334641821	7.780576142582499	14.376965358634408	10.577272484606489	10.766305562486627	5.757117856441746	3.9080684775975016	5.6131014180133025	3.1979537792543677	3.8187148741866386	2.435830347163649	-1.120760337436773	2.524213935048593	1.575685533830494	3.1509879149190696	3.7427714670905883	5.76397942904187	5.09735801953723	0.6893915254436865	4.327369970568822	2.7550447664491986	5.895251970806605	7.775600202731061	4.976340633667932	5.347084235432767	4.111436799825741	4.250794215557107	2.314915609445724	3.272561671568189
chr2L:5009500-5009999	4.158195901734813	4.493488480878132	2.1788264369536274	-0.19927020700308207	0.3833883142569284	-1.3368825259641741	-4.267722677057637	-4.647613391726603	-5.872618892780478	-6.939467988862861	-10.262725067755127	-7.862118426415678	-6.7355627959182724	-7.822446036457886	-10.9981156702274	-7.666690935051006	-3.4911662007450106	-2.2556642255403077	-2.934763524972974	-1.7468696510296835	-4.092850902629186	-4.397765766470398	-6.029492473374793	-8.201201023079278	6.407595877996847	2.4680842698991654	5.9410043015930905	2.8333839035756263	-0.9803952003481806	3.48104673424767	1.4558222220093675	0.12345681323619394	-1.7224584044504163	-2.107904258436177	-3.121868199698993	2.8246024624041066	4.1101709583587525	6.146535179583225	3.6786636336778202	0.13998757559113817	-2.9073929169907555	-4.032292031264852	-4.735402691789434	-1.4520418625312705	5.078793952784381	4.718160075985564	0.9884928598239788	-0.3842533059311557	7.830584405529217
chr3L:20778600-20779099	0.9862875152015456	1.4246759790325119	0.0	-0.32675222119505476	-0.8568030023555235	0.980371785170774	1.3125915666287011	1.7727241062002708	-0.24575942927684574	-1.701323690926924	-1.0275052630009984	-2.0036733400314284	0.0	-1.7404822381214886	-2.7616982681804156	-3.1010691059560953	-4.283503855794497	-1.3707432604318712	-4.925241943518831	-3.6056743107996487	-4.636046564139485	-5.9970065567330435	-4.96571162208782	-7.062338939475037	-2.13640392437605	-2.5293075744121984	0.0	-1.0466924622419154	-5.46443751128994	0.9070718997252629	-6.369233964238414	-4.008227243876913	-3.47778483607295	-0.3842533059311557	-5.273773254497511	-6.587496897446293	-3.5260881195677505	0.15117730789243075	-2.328314988045639	-1.3394965078064107	-4.911557156334822	-3.14403263488418	-3.498882336952518	-0.9884928598239788	-0.7359535705891888	-3.296782662241473	-2.673574276017418	0.0	-0.3842533059311557
chr3L:1795000-1795499	-4.923583216619389	-1.7335713334822695	-5.028161101942109	3.537286701154003	8.37469834692734	11.565880609953322	8.494787169291797	1.3556679005074457	5.6678929655476145	11.124945040673394	9.141390804677917	8.319827235071667	8.09738509896795	7.828161806710207	5.923346917669867	5.06428231011355	4.950450089998191	8.260009741207824	2.3198679877345607	5.2123776835395175	0.8918823122644326	6.987398660325765	7.658658117680531	2.7027603521174974	5.9810295110240155	9.08114405900062	11.079057795040335	6.232241090576835	5.048543314007088	6.003331391735892	8.299313147653598	4.811166008530482	4.486927839606917	4.567145073877708	1.563721738202364	-0.2962349896982715	0.8268594750896215	-3.770838429471793	-2.3934717060923476	-2.5118080961855416	-3.603290907076787	-4.107835696158901	-4.808189404729379	-6.59881723301729	-3.8866014352946383	-8.617201338807345	-7.953509572403461	-8.335579330771397	-12.173343091746176
chr2R:12986505-12987004	-0.9884928598239788	0.0	2.2445038808684767	3.8791762254094424	0.42775129619038477	0.19905791080272686	0.05031603726146252	-1.2990658628662162	0.14920981467229952	-3.2369790720966916	-2.2215775348939624	-0.6352634651475755	-2.9120064839138364	-1.2716936303531226	-0.6939635838307976	3.3069089790016553	3.645885410015925	7.931073006947599	6.176705721220978	8.734157375991462	2.85244744846814	1.5486624996482898	0.827801706204908	-1.3614392656419336	-0.13733759950416857	-1.764104362136663	-1.707873861953116	-0.2919575358490514	4.634973886813017	3.945474373234499	4.139048291194464	3.7570152816588935	2.7879168807961645	2.4283644494449796	0.6327177291815959	0.23695579303020192	-0.17798441554704272	1.811837226266721	-0.3895645224474596	0.37387352492972836	-2.55920508424817	-1.9573112917462503	-3.1407839566371054	-4.422171603236561	-4.81651525628994	-6.047744864108033	-9.45764919128514	-9.3508804605435	-5.456321792540498
chr3R:2606722-2607221	-1.0968480612321947	1.0668755590631576	-1.300606601376011	-2.090649231989285	1.4783271558310231	0.5831627047265218	-0.9884928598239788	0.0	1.0471161384161702	2.702235636860891	1.0495886717260636	2.254016147041936	2.376430229304973	4.254081885707348	0.0	0.0	0.0	-1.5911597623027431	-0.16927034690432638	-0.823355136273993	-1.6974499982909574	0.5403647506223291	1.0712812168221075	3.3912514538374774	0.9257198534956989	3.0633304308663347	2.572679502183877	4.586169739429702	7.714480722228701	5.835495504186904	3.144306370913313	2.3757552875645027	0.8136421570495932	-1.485676671464172	-2.9156969147121443	-1.1155004648070017	-1.8914341268505706	-2.2654870487471928	-1.4329417110838019	-0.8807275879539905	-1.4637527426815689	-0.3842533059311557	-2.4354113890787663	-1.0058238181908732	-2.1049158591063772	-6.621028824363159	-7.313150328282918	-4.610729919414711	-0.4812165584504047
chr3R:23078222-23078721	1.7782183380675247	0.33800279389975013	-1.0668755590631576	0.2722010544906567	0.6620949300407937	0.524624142916258	0.07692377900337959	0.6802119877242165	-0.384066978955719	-0.6598278550144413	1.262762377679352	3.1691235069529693	-1.2234303497880639	1.9291636722601089	-0.4467523156184582	-2.9850295236919733	-1.187345930747227	-2.6827141072720617	-1.4134592065505491	-0.4359239231164445	-1.904879077901584	-2.281871531289454	0.3866021938126216	-0.47712125471966244	1.0887833871836368	0.9619666322324765	3.6710783164217937	2.258074809105852	-1.1582661751427317	-0.10324488139825555	-0.5288464617737043	1.2058985576374728	1.9370168120487097	2.7569597204439056	2.3459345982765845	0.9848373854902293	4.57664376597977	3.3748005830855847	3.250042033907759	3.4873077659657827	2.052579328237915	1.5835692135036057	3.6389776167346493	2.476954043465907	0.7692033833894432	4.13971934914816	2.5205116132690466	3.820489227328981	3.150975679095826
chr3R:1042722-1043221	-2.8631962958261767	-2.5568457181499613	-2.006670544235185	-0.6135785884439922	-2.553393136915721	1.0599632331942366	-1.9084850188786497	0.42574058732160186	1.1982680829268524	0.7205728657447824	0.7359535705891888	0.9884928598239788	0.9884928598239788	2.3374730411351097	3.5570408037986256	1.4742002746279257	4.421335259772836	1.1181044749695084	1.4217476923788905	0.0	-0.47712125471966244	-0.3221309545562161	2.634275741367387	0.0	-1.041562685491579	0.7013036800096607	1.4431543474115518	0.26308207557397056	1.0983581474826736	-0.9709500509294411	-3.610884397615758	-3.3373472941628073	-1.6872471069692019	-0.3842533059311557	-6.223207095948516	-11.451680283446501	-4.7337885340434545	-5.271427322211076	-0.37107205997171755	-8.189483921437219	-3.551039074662504	-7.990076886125644	-6.549876340078345	-4.8656392679984934	0.22407746444571308	-7.2517869503389125	-2.9079900083402888	-4.387709903434428	-0.9884928598239788
chr2L:3466000-3466499	-0.4396228793752982	1.0197139661199062	-2.7027603521174983	-0.5584395912421249	-2.45845457244998	0.5552050987676277	-1.451825734579085	-0.825535555910767	-0.09898204253740393	-0.16125860883478269	-2.1718793539857364	-1.4112246161388995	-1.3386085568272064	-1.856793229377868	1.4565076095746725	0.14184530861296124	-1.0482786225900635	0.47541153585180246	0.2619576397404775	1.8132950468083515	-2.08497988986241	0.0	0.0	0.5222034492648968	0.8807275879539905	0.3842533059311557	0.6899648238646574	-1.0421790870559455	1.9431600241645413	0.3422277244961182	-1.046100882360509	-0.9884928598239788	0.2732989275971909	-1.6790785744520116	0.0	0.7548765734026288	0.2543556195676974	1.253907522251967	-0.09963489166953562	0.0	-0.47712125471966244	2.9080971192181053	1.5744840523285022	0.0	1.4637527426815686	3.6972058561428653	6.488780049335814	0.21052632091416779	2.6040596496863238
chr2L:13842000-13842499	-4.036317434187593	-3.6133934161116463	-1.5258830821970055	7.939835738750208	10.168989527710078	9.948407758225034	7.183914293649765	4.631322245603332	3.4712574108838834	1.8883077888922106	1.1334767581424412	0.7379940673556128	0.7365260909667597	-1.579107378830928	-2.4880280402625043	-1.0867213405655274	-1.7420883001685574	-0.5658159363565654	-1.5571072366783594	-1.404410467178523	-0.17287492246694586	-0.2728364278051622	-0.5130343178155639	-2.93373993197749	-2.6174724721579987	-3.736065581405537	-3.1504119430312696	-4.0427771970869335	-3.3424884396717602	-4.717170983605695	-3.3668826644703103	-5.968936888887279	-3.6758854236511835	-3.4175319727842974	-8.691274592275109	-7.516646582602373	-6.331437101103133	-10.579326393808332	-5.819140457046294	0.08414483073248245	-0.4132577742787679	3.520152976262336	-1.1617167827000163	5.984074440647737	14.004900883284682	19.737474367005785	19.130724645215174	15.423628522634596	13.052098286628652
chr2R:20488023-20488522	0.30512919039847236	-0.7647200769084369	1.3665971567195625	0.4093239986126877	1.087937603989098	-1.486668477839501	-1.9357445230525532	-1.0912152943481404	-2.682595960403366	-4.581365636875144	-5.38585499876744	-5.681849613514629	-4.7169954544371695	-3.303752757325544	-0.5706078722045168	-0.9283314491853374	-2.2763140493677043	-2.8001886454063754	-4.810584740020255	-3.0379417867224774	-1.6771112181513268	4.531382480901286	11.416359853901977	9.928147782563634	9.630497688528646	6.832546013359632	5.023296686736163	5.206126461602059	0.2535007861986608	-0.2105263209141679	4.1233272238095715	5.416902525643843	5.660468004370238	3.336057678796866	2.2800813624570266	0.956031983682235	-0.9652435591545863	-1.33328128702563	-2.581660365834676	-4.529175305952818	-2.684427562979265	-3.5288600439648605	-0.8457119955017671	-2.5426478794564935	-2.5819989877613327	-2.2526518586491147	-3.361713318346115	-4.059326908976007	0.81067686585205
chrX:16549533-16550032	-5.800836807304612	-7.35586501703739	-2.445032081696101	-2.3762703807371435	-2.9549242843827654	-3.918268870273565	-1.233008489771276	-6.084067144956008	-2.6411018523627083	-4.90795315732897	-0.8417649892714631	4.213923393484478	6.565655851315461	3.7873023061699422	0.6184630158355712	-0.09393649727042037	0.39486874616821815	0.16639571844370016	0.0	3.984479928182956	1.7525002585332263	4.1151933074373455	6.219925892367505	6.56547388862055	1.2153403348059149	5.969314782018282	4.434349966284558	4.680021247209341	5.407567003678321	4.932115176338678	5.116649990884321	2.5103618145658113	1.7247564512923748	1.2317889318191966	2.1149792646528915	1.2773310954088066	1.5286882819067866	0.6247281104520459	3.21731920330234	2.786665765154411	1.0582537612452434	5.306013465396961	2.8814293321741933	4.802508346777691	3.7138068487605427	0.10965022532263621	-0.09017660585230101	-2.584017512799814	-4.871129228329237
chr2R:5465005-5465504	4.283503855794497	5.023296686736163	1.7705719170689203	1.1457680307436817	2.714184790407429	0.7509156315089913	2.7239158759120676	-0.9059652567236041	0.3998674596490062	1.6913133657574795	2.63342927654185	1.5541460087105698	-0.9187417306631958	-3.986371968233034	-4.737515531835412	-4.180573942372584	-6.426101703794537	-9.37359706106606	-7.828124396409604	-8.382710487000201	-1.9432443377832398	-10.42631729165301	-11.107068710126699	-9.995815402850392	-15.197782890432896	-4.914584315715012	-10.76869332241822	-3.0618698097981354	0.47712125471966244	0.0	0.0	0.3842533059311557	5.6928576165200395	10.731630647591542	2.600736860365453	8.084710574398079	2.893001196069634	1.4760119023132583	2.659586357456073	0.37919549857987866	3.123529848099076	-1.5416464748766185	0.21276679538313356	-0.41400197789025456	-1.4240537370519133	-1.9913748840721568	-2.6419335234877677	0.0	-2.437574874799123
chr3R:7622222-7622721	-4.671139486428061	-7.325368299784372	-11.421054971217895	-8.875748768200186	-9.201313716313775	0.0	0.47712125471966244	-0.3842533059311557	-3.518656776159633	-0.2843416167308035	-0.47712125471966244	0.7359535705891888	-0.8065359368777398	-3.270816238738296	-2.1524032024070734	-1.0160067427573143	-2.2906298239221945	-2.890251915584549	-3.7149868523335843	-12.20010391965969	-6.642500636577247	-7.133848037938627	-7.404666265805909	-6.4385910624846	-6.786973690688308	-0.8807275879539905	-0.4187232947744805	0.4668732815023089	1.56145059737579	0.12407515954955821	2.1319974611280825	-0.22062999579802553	-1.4135999016213363	0.6252873828651146	-6.94895964342589	-1.387669360318689	-1.5410615332217603	9.095033222014457	10.338536053585434	13.12131856009332	2.639775096197655	4.735321469782008	1.2225698960897364	0.8961112713047918	1.7533828259359605	-0.40033699171755105	1.0232693369636803	-2.7277287378226225	0.0
chr3L:13383100-13383599	-0.6252873828651145	0.47712125471966244	-0.9884928598239788	3.746412794120279	2.1159571989241295	4.830737221801841	2.368550557952962	1.8762649229507982	1.7153399825986877	2.033876868133111	2.0231263128909345	-0.05790573857560149	2.1989180173773226	0.0	0.0	0.4547195741423294	0.47712125471966244	0.0	2.461447348819535	9.657860914436428	2.0123225823356705	10.800522694994227	5.701384252065556	3.362149004012732	-0.5734239273362485	-1.489563028416825	-2.421592763352367	-2.7256753069063095	-8.045828052325627	-4.4519363896445805	-3.4894454828553876	-0.28972707936814085	-3.659313279406724	-0.47712125471966244	0.0	-6.373801769324253	-2.4960415034643497	0.47712125471966244	-0.3842533059311557	-0.47712125471966244	-0.3842533059311557	-0.8285633550989645	-2.8825043309599536	-1.1682147458673842	-1.4955337556299277	-0.8065359368777398	1.0668755590631576	0.9884928598239788	0.6948347207486705
chr3R:2471222-2471721	-0.3842533059311557	1.204895769300835	-0.7405849767053545	3.0015329706229052	1.2696922751717616	3.8795555883995063	4.454313505283057	4.051326855508744	-1.9769857196479577	2.2492239761786705	3.0743458519838627	2.465215557499618	1.5947860643627727	2.1202236040035967	1.5028644959664723	0.4923413713840685	2.303898675233438	-0.32675222119505476	1.3821770810048504	2.283519552664219	0.5461807351831428	0.0	2.2564874096900116	3.8894386242995638	-0.1324460563010879	2.1174495415215344	3.1987532532266574	-0.8961112713047917	-0.2887691230768229	1.9247836837137728	-0.9059652567236041	0.4761327183309091	1.4524853116210243	2.153434663750527	3.8668459473937458	1.9076983861382546	0.9949085771136453	0.41480438630325706	3.0775724820153534	-1.9742897028077175	-2.244491850283719	-1.6081902147871459	-3.5120047964558934	-1.5905317651697073	-0.7810448732002143	-1.2243935119901803	-1.6540075050425913	-5.395989415654871	-1.949476954297946
chr3L:16705100-16705599	7.77850124554982	11.257188896802363	11.585557906422439	8.6880783413505	5.057101549897871	4.23901917585285	3.6211405609808507	2.5459331091469872	2.5548219873131806	0.8205281237285511	-1.4477763143210869	1.1129038682066632	-1.3611434765852926	2.0662762733791524	-0.5198649526047512	0.795031055065872	1.1053917005636207	-0.617329462283644	-1.692234753604895	-2.203748478415148	-4.979326331203256	-5.182118604324155	-5.957420408825141	-1.1427813704014849	0.3834477571785983	-0.5487880835758532	-3.476931921616096	-4.660658243801	-4.8621685939168495	-5.524067032583206	-4.356731802229216	-2.6203240982094096	-12.327589119592648	-11.414611006940325	-9.519783898524857	-10.676470496782832	-0.9059652567236041	-8.382046413258777	-14.391485252000642	-6.790126425541343	-10.6260679407741	-12.821462662452541	-0.3842533059311557	-11.441325793520543	-3.420515673976359	0.0	0.0	0.0	0.0
chr2R:8038005-8038504	-1.6643092415313778	-3.272258923791982	-1.494806734376605	0.47712125471966244	0.0	-0.47712125471966244	-0.7924958347887419	0.843279310106953	2.5950371268893444	-1.3768430568588477	-0.47712125471966244	0.47712125471966244	0.47712125471966244	0.47712125471966244	3.78291050701714	5.007204470022629	4.446659713007062	2.209651295511592	1.1815345382823261	0.14152892782810186	1.9031048559227774	0.7344833960219443	1.809752667406666	0.4095603756802117	1.7202851485054578	1.7019528776345338	2.74906250171676	1.5951448430210358	-0.47712125471966244	0.7359535705891888	-0.9692323773044343	-1.8230720617946543	-1.5455954583021512	-3.119088506586315	-2.577937654170996	-2.461447348819535	0.0	-0.9884928598239788	-1.029919652572988	-0.8306338155442856	-0.7344833960219441	-0.9563040052816955	-1.36878172200356	-1.3838710439052098	0.0	-0.47712125471966244	-1.0668755590631576	-1.9014901230216639	0.0
chrX:11233033-11233532	1.204895769300835	0.3010255563743434	1.8349493189509178	3.5884150354304696	0.0	0.0	-0.4557054356963921	-1.3785194957488907	0.537655442335966	0.28197937605734147	0.5162392852303583	2.2488925290291952	0.0	0.0	0.0	-0.47712125471966244	4.4519363896445805	4.347207549145662	3.7170001267455257	0.0	2.8421807727505017	3.182434798608509	2.0396589902222773	6.425983249229069	4.009464258936351	3.887327051158961	-0.47712125471966244	-0.1810508810297222	2.453637854170184	0.46096774478162655	1.4784046686343413	2.8443890821189823	1.3120223027252604	0.35468822009821666	-0.6518715450275484	-0.5309746805605634	-1.0165852859641784	0.47712125471966244	-0.28273532516762456	-0.25739700434288626	0.9432082530104332	-1.5591978531601391	-1.4313637641589874	-5.099808029896553	-5.176124012879846	-0.8949863586148586	0.47712125471966244	0.0	0.0
chr2R:9370505-9371004	1.947870764120427	0.2614505271567006	4.620514990327624	7.3652537507708375	0.8243412360868532	1.4110986824838914	0.22835101585078113	-0.7471911819265437	1.361702983604647	-0.586881661397043	0.7217629623864571	5.1261951583450385	6.971674407596057	7.022425180646227	11.626481409673225	4.622783202149232	6.091545229298655	3.9200494238833428	0.17573978027472215	-0.9524976808884613	-7.410285065030475	-10.272850532964116	-8.10925050987789	-6.461485460078744	-9.071642051946126	-12.125243150763032	-16.43365341832585	-13.404543068777485	-15.883846985864004	-4.029019526196487	-7.069425168153445	-4.296429924275878	0.0	-2.551706913558527	-1.725788096901647	7.773944782654266	9.79472436439797	4.843835647369961	8.20824777469097	2.076895247728117	1.4637527426815686	0.37107205997171755	12.410705185701923	17.597207210569795	15.71920543940045	14.563468581898007	8.866221623949157	5.309795450639737	2.9366536255262727
chrX:1215033-1215532	1.0474034514751487	3.2955530635316506	0.7359535705891888	3.3476981551303164	1.6262273303120027	0.3842533059311557	3.512004796455893	-0.5325793640278279	0.0	1.7412160115666815	4.786993366280592	4.769470538511605	6.56928029566817	3.790497734922986	5.0773581033920925	4.299979597510673	2.860698270893803	4.153167117930825	-0.27667402133106395	1.545852501118293	-0.34055958728250985	1.0668755590631576	-0.31152828651386727	0.247902042735628	3.2149917420421597	0.30338153901525916	0.4547195741423294	0.28805114596909626	0.21475490673132325	-0.9993770904496523	1.6790753742102054	2.9937026223799403	-0.38542327161256246	0.4584027631289459	-1.5530517694701915	-2.7916381226401623	3.1826193336752153	4.739615373183349	5.592342844247218	7.1629945975093	4.310537456138603	6.521640419604111	3.9214328311385307	3.702973620001226	1.5364566356814668	-1.271590479851327	-3.659556658965241	-1.0873662949918643	-1.5935138551248993
chr3R:5603722-5604221	4.215252594485049	7.032224893612343	4.992235792293237	4.951760281575099	1.8080492238274246	1.585664734288384	1.244869872472814	3.4335461364313016	1.8836581883580992	2.4064334133920378	-0.4417299866571211	-2.062775379244034	0.32675222119505476	-2.7221279089779116	-3.7203980910194687	-4.505199977373952	-3.364356103417693	-2.114158029716507	-4.319631821966395	-5.788609590946974	-4.33125704206894	-0.9328110687529699	0.47712125471966244	0.0	-1.4637527426815689	-0.5309746805605634	5.947373918654283	10.428380918835993	8.060762010049068	3.6820969064050475	4.329369720210784	4.8154215124348605	3.473162509543547	0.8787445752614609	2.1708793726154885	2.311671001268056	0.870308909955072	0.40039301574054703	0.21927603861938155	1.970892381595896	1.399806843746458	7.737861309290368	4.37620610905931	4.442246177284873	3.981555703569437	1.9770942837455194	2.0015161526007876	-0.4300671994456542	-2.8253691803290155
chrX:8982533-8983032	-1.1897758510238747	-1.476077750959708	-4.235422956727603	-3.3778699474533767	-3.2669355615016364	-0.6252873828651145	-1.1780392737656686	-0.38858430806624916	4.870110744654736	3.1977070027660215	6.441455130160244	1.7430035143780032	6.468553913022323	4.153876227424995	5.052749087001363	5.208917028709193	1.5618919728334062	2.888771035979985	2.6006614904164276	4.015576539875602	0.47712125471966244	1.9956962876115079	2.9152671427120866	2.433721214104711	4.344752377018311	1.8583173201025855	0.12472489710517964	-3.406851563460489	-2.0090145718739087	-1.8550355681142743	-2.1211280821011376	-1.2312381920439872	-3.0809185717945287	-1.5257209550162538	-4.208610840789441	-2.4326068957176292	-2.456037663667652	-2.1054991463482797	-0.7158051146113907	-5.0581446826700285	-1.0543613176753777	-4.222009695028241	-5.630733346981235	-2.8825043309599536	-4.59423917883068	-3.5895495759236455	-2.0206040488284582	-1.3386085568272064	0.3633164851422639
chr3L:16106100-16106599	9.148487862430843	10.273439177949854	9.712107348226695	8.856208030832367	8.13173617735584	4.062229292719901	4.371983868686648	4.446638583322532	2.7027296810789925	0.8320734104793318	0.6452852947152065	0.706117490688384	1.0048372299692985	0.03798072030586402	-1.1857131665919332	0.1619205580480175	0.3845657106041985	-0.4359239231164445	-0.10924027729102903	-1.583936732460075	1.6190723237707603	1.6010569718391987	-0.12668673996322327	0.0	-1.5120085082233061	-2.079698384078595	-0.6063925673902641	-2.009143234034993	-1.7726359583193538	-2.0274647491640687	-1.809099111871884	-1.1274982423524575	0.5303366712194212	0.9831123509202403	0.38466641184157246	0.9266577170516647	-0.22899150106237182	-0.15422441844026982	-0.7574189047391546	-0.90781546511814	-3.3865943216780603	-0.4957178011474078	-1.2848380290360892	-0.20474039684837897	-0.5907678496456239	-1.7737823459098265	-3.685777608961196	-3.857332455224118	-4.616950753178747
chr2R:18694505-18695004	0.0	2.361623447065052	4.802403073570392	3.2656916398697877	1.0634604620158143	1.5571169651129637	-0.26324200851398594	0.40367709278851016	-1.0668755590631576	2.044703880430678	0.6018964032499561	0.47712125471966244	0.08099529973523469	-1.0167890567232714	-0.034468887315303204	0.46253432726233945	-1.977108094928142	-2.440882669988943	-2.3392319487988775	-1.060646284284945	-0.7357890626869555	-1.7222081316804418	-3.665039844188556	0.0	-1.4721755172652042	0.273072289409354	-0.32675222119505476	-0.9207074752827707	-0.8270632242137215	-1.7629900601988975	-1.0055190369395177	1.285051505061084	-1.339094253723397	-0.3842533059311557	-0.3842533059311557	2.3520825463072224	0.9402583918595862	1.1364373031348622	1.2694940194548017	-0.28101454139510773	2.220302946213911	-0.6025013259654013	-0.7405849767053545	-2.6532844732775565	-1.298718169270543	-1.2614999782731933	-1.2896067928831862	0.47712125471966244	-0.4106493675885908
chr3R:24972722-24973221	8.482451300327845	13.517478486485059	12.24942332158554	10.50174228683892	8.775236988918547	7.900379729788056	10.582645461184422	9.400760127159069	8.863743161152092	3.60391703264042	2.5077295812149782	3.3614610684320225	0.8729081848651238	1.5787927007729505	0.09858591313079741	0.4802643384898876	-1.0232412976898073	-4.0831655255704495	-3.3027824182006063	-5.558776774471724	-2.5281651282418545	-1.7642623535749067	-4.189282879412797	-3.491429036696027	-2.3869956983787306	-3.649878120107416	-5.566777231836119	-8.265668907274714	-8.294748199303658	-9.860401008362587	-9.575300988556839	-10.14165809052715	1.2977188445735421	3.836377024231002	2.183535780772503	1.4324636787000216	-0.7636922195590361	-1.025646132520591	-2.0151061120860123	3.671471977793736	7.336428124372463	10.004917962282272	7.386749087250961	4.367601714910615	3.7018565999260242	5.169554384741133	2.878822422528964	3.988627068858636	0.1483537549916779
chrX:9552533-9553032	2.419235981358073	6.021909325193651	3.5237654627670882	5.422366863811442	1.2631719101299044	0.9557589874090646	-0.4236627806640286	1.3354581666823282	2.129579872210418	0.3842533059311557	-0.7753091016108044	-1.3045628368988578	-3.0958902232892567	-2.1263970469929747	0.11101031922405179	1.4799175630582129	0.07896291513980858	-1.365542523872806	-1.3431638335126057	0.0	-0.6027202217427896	-1.509697439621598	-2.1778655116742036	-3.7242896073414804	-1.9122942026093142	-6.337292293041425	-5.210101631406578	-4.838462358097621	-2.5699894663492144	-1.8931873750618804	-0.17366747914382874	0.47712125471966244	-0.9884928598239788	0.0	0.0	-0.04847982951329327	-0.1520711324727053	0.31071347616179257	1.289886681105268	-0.9674375468128817	-1.7367957864398744	-2.089379579678382	-1.4771275344179935	-3.9086810806314003	-5.093895302429393	-2.6652348266458357	-1.5977605087128197	-2.4863240201284067	1.4637527426815686
chr3R:17211722-17212221	-0.1324460563010879	-1.6307897004200285	0.9884928598239788	-1.4637527426815689	-0.47712125471966244	-0.32675222119505476	1.3821770810048504	1.5830485578609026	0.35479007640370575	1.8141393612612156	0.25553352971930177	0.5436796482628524	-0.9039984037483176	-2.615707794840742	-0.9568070777091172	-0.3842533059311557	-1.0668755590631576	0.47712125471966244	0.0	0.0	0.4106493675885908	-0.3059240080180528	-0.03919884398722685	1.0065518479297424	0.651073361401551	0.14277677466388472	3.640178757263811	8.061337143341397	7.609590416497107	13.933848796535687	12.329772120569677	14.756774822183292	9.095876966552137	5.116135034180455	11.321619156045035	9.451860009834116	12.483373799279532	7.434082968189898	4.009384589314184	3.883217148179059	1.9607457977639144	2.188535529137239	-1.0348292022757857	-1.117627319022651	-2.2311007660604263	-2.2065956426320597	-4.4550536624162	-0.24098050307966506	3.912701838855876
chr2R:16438505-16439004	0.5037884712868659	4.5163402986529615	0.40173939264169756	0.48270525311591445	-0.6184069861835978	0.6144458094578102	0.9600904464557299	0.22911335965062227	-1.8930360160855124	-0.9925276240494122	-2.283224645415968	-0.15859125687843956	0.3778903510931427	1.3821770810048504	-0.37148781443373974	-2.070308992845904	-0.946075484042156	-0.713795202169568	-0.7869235550701423	0.47712125471966244	0.0	0.8270642538057783	-3.1153923705239506	-1.1304272459563613	-1.4211060090638814	0.0	0.7604370752852269	0.5234384870639827	0.7359535705891888	0.0	0.0	1.6135560158428046	-1.0845071722675648	0.6252873828651146	2.069716867720186	1.4737413714897403	3.9726816963315312	2.5838388381338238	3.1923077177022545	0.0	0.0	3.8154710710075905	1.9515060318447788	3.5704749718030344	3.4366072445552605	4.532769420408614	1.1737218734474009	0.9207074752827707	2.0095464128083944
chr3R:9509222-9509721	-1.256936998466866	-6.139319751129608	-2.87124809622321	-1.150005995261801	-0.3842533059311557	-1.9084850188786497	-0.47712125471966244	-1.114132540829845	0.07677338831052366	1.0386086152388152	2.618732496098092	1.2773310954088066	0.5261367533997342	2.27573125129075	0.8985717431155299	-1.0466924622419154	-0.7359535705891888	0.05816482245112784	-0.4495769997954226	1.073795987071122	-0.051632146342997634	-0.927417516422847	-4.199793021313181	-5.2112545172915254	-0.09963489166953562	1.5070614289767126	1.0668755590631576	9.243330166332893	3.334515842925882	9.968579305303408	10.450606019646727	18.160495128525437	16.921684638213026	5.344302858043572	7.723250718735209	6.1303365412688695	4.576962575839142	4.456879792687416	2.877343556743864	5.04755749780141	2.6651092672743455	3.1326738340175595	1.3883571558488021	0.5232497735487821	-3.052831610809329	-3.0183914600714434	-1.8399185036858723	-2.7139277303785767	-4.916723899155783
chr3L:19591600-19592099	-6.198278958940562	-9.62317392084825	-5.8909040173613825	-10.757949264847564	-14.878987487208532	-13.595190880548953	-13.527034261591362	-10.866991942868873	1.2278580882647947	-0.3316520156261921	-2.2390901363930276	-3.3202901808980396	-4.116397713499799	-5.315190294390292	-3.2168906418060335	-2.9357962383059153	4.705559396543556	3.2754493681864583	3.984786822418903	5.932639229781521	1.7701008313422688	0.7993801239847357	-0.7306036391525892	-2.918704081323732	-2.9810322802772395	-5.7453628529455845	-3.2327733682616655	-2.262273430358357	-6.531705417869512	-1.2541162032756683	0.04019347294780822	-2.7755852834076666	-1.646436649680137	-0.5461807351831426	-3.0725794516912948	-1.4808443773309994	-0.7752106112958596	-1.6571765324149632	-3.0156808203888024	-3.059484114901229	-2.285177002810185	-1.3603711247679493	4.518074850373399	2.4490514794789378	0.9884928598239788	1.5022269290607766	6.477275929740586	0.9034043916225996	2.155921150721805
chrX:10639033-10639532	8.063209087768369	0.0	0.8457119955017671	7.216466839237665	7.680023371189709	8.074578412257273	5.742605316515606	5.4268713863389	5.7838671521044605	5.252940575239784	0.3842533059311557	7.970471442299901	4.050072057425714	3.8686076125369264	2.8512738939052853	3.579465084204368	3.053711974251749	5.0069369195216336	2.463918949517001	2.5151406005194663	2.8628735986335627	2.006469127593356	3.088074803459661	0.9373620057963208	0.4691199554333027	0.1073245237400641	-0.9304376952761274	-2.1420047138427565	-1.8852109049559929	-2.1316168189008984	-1.8642669924854074	2.1523945837857017	-0.42921553516829136	-1.4682879373787534	1.6595357330870095	1.9247836837137728	-0.2709576267037373	1.4515395149732369	1.2465877567407309	-0.5978813280849323	-3.058597117966326	-3.4115287634083606	-4.483172097857997	-6.7622682985036136	-5.2322472198356325	-2.6993827290179655	-2.973033909682495	-3.2001937806500584	0.47712125471966244
chr2L:5542000-5542499	-1.0330362651701297	-1.2539075222519676	0.8557302255913266	0.8517223088182412	-0.5389399049179964	-0.6252873828651145	-1.894546865298728	-0.4396228793752982	-0.7592585635561782	-1.128369990538438	-0.8388520669811774	-0.5705693760672781	0.0	-1.6427190362984712	-0.9493782702598748	2.0249319265644328	-0.4765196112889345	-1.2872691314778069	-0.7410618743556769	-0.34185994162723815	-0.08558324257943034	-0.15120927436836146	-1.803474908720598	-3.3345677606801742	-0.6790684027129068	-1.0596149194935087	-1.6771923306538044	0.16497753047444688	0.932297627408684	-0.47712125471966244	0.27135098481479036	-1.2293013542247977	-1.0624398664348025	1.1433932449622763	-3.553713548064621	-1.1158076210258316	-0.58136289059981	-0.441818328701712	-0.5881656146421753	0.0	-0.9884928598239788	-0.9078379068310795	0.9449077129098701	0.10236522672441027	1.9084850188786497	0.47712125471966244	0.47712125471966244	0.0	6.930515684179238
chr2R:17409505-17410004	-1.464599937199476	-2.3875511729161536	-3.3209524132943686	0.47712125471966244	-0.47712125471966244	0.3842533059311557	1.6194968066055915	1.728495281615329	3.105442337502049	-0.3234031550557772	-0.5389399049179964	1.016774199858421	1.3851032246087582	-1.4480290019712823	-0.8454700838728052	-1.6798090770675707	0.6693236044528079	0.0	0.0	2.155921150721805	19.15409988623524	23.916204964790857	22.44733343598389	21.88122221500125	9.960297214629437	7.150097735911266	5.647481526717396	5.264927156627324	4.39629698498899	0.8964727781772349	0.5351589729539065	0.9649816693497333	-1.1228554277021574	0.5348690060948668	-0.19560272751050983	-2.3286248352848276	0.28183534774643254	0.25553352971930177	-0.6084639098785422	-1.0668755590631576	0.9884928598239788	0.03849950408041748	1.49851629677051	0.0	0.9059652567236041	-0.5418067780047433	-0.7421660768029913	2.552843581236349	-1.7876125405974093
chrX:7217533-7218032	0.21371220667296453	-3.1739312516000435	-1.289599199205068	-2.2116517226003194	0.10494793010146303	0.8791548266986821	-1.5974385567984142	-0.9884928598239788	0.0	2.447947622843634	0.47712125471966244	0.7729985318231963	1.041343003681286	1.170041379908726	2.0225684846890553	2.2028130812152176	1.4987578698176265	-1.8752941489858084	-1.029202746645961	-3.1409075619840032	-1.3530079183022206	-16.123148100034346	-16.491592120863633	-1.537197078528956	-0.47712125471966244	-0.3842533059311557	6.059618179948067	5.840554670897008	6.862181627994301	2.433798183513597	2.04516867540684	-1.498232012949899	-4.664630908933146	-6.05678538888993	-1.0879376039890982	-6.109955353972645	4.0499154019910035	3.6597827378547936	2.47532438755184	2.07243844248909	-0.6652598529503846	0.0	0.0	1.0216415987285858	6.086393747579808	6.465074039754872	6.446796383695778	11.587041893157101	9.902084948560184
chr3R:19994722-19995221	4.198906117344761	4.810069799527901	5.788609590946973	5.438416444063371	6.616781035598397	7.181967234851863	5.1329847821940495	2.046931686794132	2.0993652791448616	3.1031391422889167	2.854832446629011	0.6395393390282741	-1.8152699066825542	-3.618902222223553	-4.038989887360238	-5.825364160684892	-3.7012393403162855	-5.047673069422878	-4.023483160321529	-6.345381433615699	-4.23713965512028	-1.667730589792028	0.0	-0.11987748895050514	1.6563493961609532	0.970325320889491	-1.4666385788029865	-1.3846047893730737	-3.12188902940134	-2.73793248417046	-3.1876395270909224	-3.756493870903144	0.9760253280213604	1.4947353326599222	2.2516311088207295	2.314412004862184	-0.19532498386308308	0.9212505116668942	1.6835173219177877	0.10755229273835414	0.0903121327941938	2.4625623025013224	2.0588533246566776	0.061572720316720064	0.72771218124097	-0.19675157465158652	-0.28614324566276056	1.4781376103712445	-0.5298120714522755
chr2L:2037500-2037999	-4.54365692053273	-5.060684275971756	-5.698313403394384	-5.274658041094259	-2.0848989901572708	-6.307399195150782	-3.718105315311325	-3.794276839817867	-4.1971645147260395	-5.5062323446463	-1.2164673499084746	-5.055881296735649	-0.7359535705891888	0.0	-1.9950205227337439	-2.654102726860278	-1.5974993347763957	-2.3700596133154295	-1.1251211381720119	-1.4685685833250075	-4.114694867491402	-2.686781109580361	-0.8788084082484174	0.0	-2.595606365176614	-6.17860440600848	-1.05407825474959	-1.2164893890191402	-2.5474906355851017	-2.6503958199506403	-1.9853244971357473	0.0	0.0	-0.47712125471966244	-0.3842533059311557	-0.3742819056600943	1.1288166787490144	-1.8495300889607382	-1.0967388413539045	-4.627155692637979	-4.9373909704021095	-4.429847873024337	0.7947559158828136	-1.2420866357542295	-2.3387378745406426	1.1968219599350798	2.520461245489594	0.9905388751672125	-0.11504130334269601
chr3R:8208222-8208721	0.3842533059311557	-0.9040837934648696	0.23647017700345258	0.0	1.8652673904391381	-0.04558903947863685	1.4995262041881143	1.6952700791399877	0.8074475695988184	-1.0594092289564019	-0.6324823358159588	0.6953360112602256	-1.7040525797856432	-2.3607305819518563	-1.2470418125370792	-1.1448870952583252	-1.4637527426815689	-0.7359535705891888	1.1890067486116214	1.2829204136144228	2.0867978422565674	1.3162168985821734	0.313745186808004	1.970199058755714	1.3492145254827603	-0.47712125471966244	-0.7359535705891888	0.0	1.9557087792863865	1.2323995031587591	3.34207464403266	-0.32675222119505476	1.5744155126014678	2.214807857380306	2.8680736399635305	3.8915573314234235	4.548499020183861	8.704642782065683	7.319814318670548	3.3174784506454076	6.225370332325682	6.192757090457619	6.474419853597749	4.288764797218387	-0.525364461251299	-2.646528860874652	-6.774244143982218	-8.361982256027355	6.0578648972915525
chr2L:12055500-12055999	8.94660147187758	2.2797665586372795	9.2439150506795	2.7285928155171044	4.5336235066872295	8.302151872870718	11.129931777186085	7.723943499433047	5.527865420025749	1.8848729509808697	0.40880532255527635	0.0	3.9985075312680984	2.1535944478094757	0.6252873828651146	0.3842533059311557	16.035742002038198	15.689516146551417	14.506044093792937	15.691248201526495	12.685300610812199	10.937077504422673	6.012758896200646	7.06624138949675	3.537248328878776	2.361227938683962	-1.1892502191141596	-3.353341877097189	-11.160855618566968	-12.651575671807857	-11.60693865350931	1.9908803431525133	0.0	3.326258624455412	8.294134354581056	7.452383367786153	4.733571366943187	2.4620806729321143	6.3453814336156995	3.4452296141855117	1.357608801283606	0.7623437859250605	-1.3438596052614813	0.641106145097077	4.197263975703313	2.676806475697163	0.6788797735775352	0.47712125471966244	0.47712125471966244
chr3L:1502500-1502999	-3.3451707241452207	-0.3950281665328211	-0.7373389329409514	-2.85693943809647	-0.8109524454744039	-5.206324733014819	-5.863308736831607	-4.769942932123549	-7.077998369092866	-5.047356338529922	-4.583682289977072	-3.248366346301528	-1.5680956148600083	-0.47712125471966244	-1.3821770810048504	-3.7822659921928796	-1.7849062061511032	0.8065359368777398	-3.630126218121049	-0.4976209203080455	-1.8518468880011947	-0.39753212455918085	1.3184677946046313	1.5456255814899598	0.0	0.7359535705891888	6.851849271419212	0.6652598529503844	6.139522884182968	9.259793095563598	2.0617904094504254	4.75011340203083	3.238699499695654	4.805357709634127	4.18046353364854	4.178970508332039	9.172467346946794	11.416664203403805	11.400569872524343	4.319653836210843	5.421112753340495	2.06914906562743	5.835454776022254	1.3671722326044624	2.3897063584887728	1.9104288280706432	-0.8486998062557845	-1.8015329313732211	-0.6785573369743325
chr3R:27421722-27422221	0.10089626565617471	1.6564078697779325	0.7980132886449492	0.9075004381276417	0.16488969310937657	-0.7604207698576574	-1.5860538512794244	-1.1765299761392511	-3.011246700115669	-2.998762090193537	-1.329725139985688	-1.278476059836221	-0.7724756035245409	0.0	-0.3415522707769173	-0.6096956213218316	0.7490429136284138	1.0668755590631576	0.6626243325284671	-1.9330516924433963	1.1015551988357517	2.5297998854946266	3.261019498271349	1.3186984944072744	1.9216876954402782	3.5484465707567234	4.132806947847579	1.0820294707016944	2.461415556836545	0.702666222829574	-2.1837536851347346	-1.1752474626857146	-1.9674372131369238	-3.8821575162694013	-3.994442215590934	-1.5555627641777319	-4.625959543926832	-2.6815728730490833	-2.6472083829709914	-0.898325699107578	1.0668755590631576	0.3842533059311557	-2.4098290838344147	-1.4262887504498099	-0.09206826434304939	-1.0668755590631576	-0.521480911600893	0.28077428119052344	-0.1638296107739177
chr3L:17345600-17346099	0.7232032378980596	1.4637527426815686	-0.9884928598239788	1.9000941968417508	2.9010488409856654	0.47712125471966244	2.021138297996029	0.48925017745382476	0.47712125471966244	0.3842533059311557	5.81179203729825	4.164261441309303	3.2353435781227966	5.928494682828255	5.742759219786819	4.34232599282279	1.3984119557980395	1.5574092908930728	0.44567862925099816	1.73285264797511	2.4754232097080835	0.0	0.45374306508021767	-0.6117730799750369	0.0	-0.47712125471966244	1.9084850188786497	1.4637527426815686	0.7490429136284138	5.323037324410905	4.6940432218733354	6.509670843714687	3.7345113459035497	1.0216415987285858	2.725978636632678	5.850619515064292	4.063273583547625	0.8881232239143072	5.036248972237363	0.0	0.29815214289168646	1.0938218074149357	1.5743741170038505	3.0667774528706633	0.5439643752408202	0.9346765547248621	-0.7277283923748002	0.28197937605734147	-1.077875869447507
chr3R:14484222-14484721	0.0	0.0	0.0	0.0	-0.27482272280677383	-4.1118848714693454	0.5461807351831428	-0.4754115358518019	-0.07022074917427996	1.5689787428799586	0.5302122934848595	0.5086971665831852	0.0	-0.47712125471966244	4.088440472922698	2.7992363585194235	3.576669201457607	5.7807795594797176	0.21888064018945716	3.1117374908543702	1.8155983911851508	2.0116693507801315	0.0	3.000310553405134	2.088020147157721	2.2863448029966253	4.518074850373399	2.8353006290233607	2.4762121378174413	2.924876165513655	3.9440311418851803	1.537197078528956	2.2226376077776506	0.13045356992015034	0.042132714386757524	-1.592050775768694	-2.2623413633706053	-2.192727580987959	-3.130746071205524	-2.6430249231427303	-2.801156999799743	-1.2176610337940086	-1.0383595056670918	0.12472489710517964	1.2264027187500337	-2.0800498863339145	-1.6215638120462625	-0.19184788181012874	-0.11618655575830227
chrX:8570533-8571032	3.2573450878859362	2.0152464292777448	1.6209455681717222	0.9568070777091172	-0.39602715287170015	1.0332330684409947	2.8010765586816477	2.5848188600563717	1.5456772581262164	-0.8993060048446766	-1.164363533182028	-1.0541650956642892	0.7882087584305985	1.4706339887775548	-0.1565704973068834	-0.3842533059311557	0.0	0.6772483504217567	2.035547240850045	2.045845191106952	4.115138595272165	2.656115331118692	2.5653571969985767	0.9071614851353206	2.366197001717918	1.8026958963508348	1.5574092908930728	1.4671523596775915	-0.3546503345598342	2.613993886417578	1.547555441777249	0.8361145727115479	-0.6240591991199548	-0.03525492250084644	2.120683587010702	-0.0767733883105246	-1.7610781415603647	-1.709452522585317	-4.219980456198608	-2.0141207143945628	-3.7742981733473076	-3.0146435758978942	-4.220124385554304	-5.9055408491173	-5.771365004239514	-8.6165425139339	-8.179733769535334	-7.77878719873558	-5.923636065143258
chr2L:9576500-9576999	6.320795018335412	6.21801854993746	7.723729873390597	5.479442165439967	0.47712125471966244	0.3842533059311557	3.0398306803174515	3.7823364308017	3.6151154846120708	4.163666001968523	5.941986928628615	2.6268851803521347	0.7359535705891888	2.6760372704322766	4.524636286048414	0.9059652567236041	6.022790324180332	5.492858042670588	4.850845291681932	4.535608424355934	1.9112044382221443	-2.2827309050663898	-2.918296304004433	-2.494442105289442	-3.456536175167978	-3.404792509492918	-2.361303358706001	0.20287753729909275	3.0737313302687994	2.6400460765315343	4.172362480535116	-0.7051851144422424	1.3860336487223237	-0.5662481808342863	0.03776471497970158	-1.8873597476248916	-2.321903260986184	-2.6195114542597056	-2.1875139498149663	-2.5437212007026657	-2.571505851078254	-4.380145064615485	-3.173102887402824	-1.2507024973476073	-1.5190394104014247	-2.970240036674409	-0.4666095473949303	-2.590297167797455	-1.1307644085302184
chr3R:1057722-1058221	-3.610884397615758	-3.3373472941628073	-1.6872471069692019	-0.3842533059311557	-6.223207095948516	-11.451680283446501	-4.7337885340434545	-5.271427322211076	-0.37107205997171755	-8.189483921437219	-3.551039074662504	-7.990076886125644	-6.549876340078345	-4.8656392679984934	0.22407746444571308	-7.2517869503389125	-2.9079900083402888	-4.387709903434428	-0.9884928598239788	-0.7359535705891888	0.0	0.0	0.0	1.568095614860008	3.341379363859408	-0.26145052715670036	5.660410488363928	7.156482493445332	1.2153403348059149	0.9059652567236041	2.593745115828313	3.606573117228059	6.908953834042767	0.0	1.8292355121907125	3.3038332248166977	3.615852493881698	7.920271142753081	4.081762318257681	2.7029201605472504	5.887488499550014	4.75544741706194	4.934341999252841	3.22785702863522	2.8495329076961378	0.0	0.15328502569916286	1.2904915063815667	2.4056057516419904
chr2L:16816000-16816499	2.49168926837738	2.20009881380257	2.9148576356217926	1.4917656609817505	1.4217476923788905	1.4337623103615127	1.7845445614910873	0.11203162943120269	1.0123506472726744	1.4357146525914979	3.1827837990022827	3.1173332458979517	1.0498074789655858	3.8667409534735873	2.2075410111019473	2.4061700507615837	4.976066503526394	7.683182980953179	5.755144417541253	6.609030556729731	4.598521891545352	1.8799799750662536	2.2564379021472893	3.4085556194713615	2.8584064205266526	0.9044638862997143	1.163671255813347	1.3780553293228235	2.4801921339731785	1.9130483529009352	0.29483118311994977	3.1674889963320587	0.7390632825511078	2.1195603171322177	1.3613947724739843	-0.8464132657678791	0.734118988826258	-1.8477059724839449	-3.465507291464821	-3.1172189254564846	-2.8582161664218884	-7.080557087954788	-4.6823029070825015	-0.680237944102371	-1.2029152613886314	-0.877746156171118	-3.084725787829121	-2.2842465613737923	-0.6790843793990432
chr2R:5481005-5481504	5.6928576165200395	10.731630647591542	2.600736860365453	8.084710574398079	2.893001196069634	1.4760119023132583	2.659586357456073	0.37919549857987866	3.123529848099076	-1.5416464748766185	0.21276679538313356	-0.41400197789025456	-1.4240537370519133	-1.9913748840721568	-2.6419335234877677	0.0	-2.437574874799123	-2.6354272494288704	0.0	0.0	0.47712125471966244	0.0	0.3842533059311557	8.020591178575394	5.984074440647737	10.198976525591965	5.41481351145286	6.934469587146382	6.446853313556625	4.567482950611759	0.8768927084489612	2.4697037808031026	2.589175250752065	4.128654904143519	4.833905167487487	1.9642984727935342	0.6639231740346785	0.8679457792103825	2.5900928377009045	2.980296708711858	1.5220217480916258	1.165512569592679	-0.8069102218162538	-0.3842533059311557	0.3842533059311557	0.8595275905666045	3.9895291824911667	5.689219559961884	2.7418644723031713
chr3R:13442222-13442721	-3.5636948294365585	-0.3805404734096404	-4.942699625391461	-1.8399160083056418	-0.42921553516829136	-3.2456994204901317	-1.9236888395958816	-1.8289239693717887	-1.7563921725426497	-4.31481386123146	-1.9769857196479577	0.0	-0.8710039121257922	-1.6472860105196525	-1.6477473164148693	-1.2195938736650958	-0.8180591536516529	-0.28829559310550396	-1.6752364613661397	0.0	0.0	0.0	0.0	0.0	0.0	0.0	0.0	0.0	0.0	0.0	0.0	0.0	0.0	5.372743076319896	3.5209066550022627	0.8065359368777398	6.474835155713185	1.204895769300835	5.892184087675508	5.765850704193236	8.332564489405756	3.8963570805859606	3.7535473513714988	5.6746479435718555	4.981900749237983	2.341248245414566	4.827316652286097	3.1150724069505915	7.096946246324488
chr3R:16923222-16923721	-3.6783533931879218	-5.187228851549365	-8.355541779297319	-3.8495174973064197	-6.190638727164197	-6.738460039117376	-10.576475198761022	-4.974782914029318	-3.2911858751596856	-3.8654482209103205	0.0	-2.074588772498274	-6.532889678999232	-4.478194663410827	-0.9884928598239788	-2.3286248352848276	-0.7359535705891888	-0.3614977692155422	-1.5655547360956243	-1.0167741998584212	-2.1092322523728133	-3.8739173033158205	-2.4321559930948426	-0.9884928598239788	0.47712125471966244	-0.47712125471966244	3.2597304193098977	7.28169678451782	6.281152746296036	8.282512325449279	6.016489737131219	0.31465731182660484	-2.510680212191845	-5.503141601837526	-1.7581001041716429	3.6801027289342927	0.0	0.9884928598239788	1.5744155126014678	6.077031239120885	9.359559287911805	13.61395427118759	11.245890723179953	10.085838706997484	2.9854287717498487	5.900101098928959	3.234411061281841	4.255108293642387	2.136322924930651
chr3L:20353600-20354099	3.5094514953650067	5.193321208474377	0.4852889008205395	-1.65382859133822	-4.0270832989340075	-4.5177375455635085	3.4735521174391613	1.3896430171228906	2.5086543422805243	1.9200498927902248	0.917404690230822	2.067992494904801	2.567686064267356	1.1138979814155499	0.25994627197519554	0.7979835138031773	0.6301236779513387	-2.8575935895120717	-5.72303602994377	-5.740734626997229	-3.400041212791397	-3.624325035130208	-5.388689080879802	-9.687837371502216	-4.97530162476483	-4.329799818491328	-11.788227539927163	-12.993917772321558	-7.210026608888543	-14.9684553143556	-16.91537609348401	-16.984088145810123	-16.47795267584329	-13.930077761843993	-10.85210460473062	0.0	-0.47712125471966244	0.0	-1.3768430568588477	-3.6816918397562044	-3.1562661779704495	0.0	-0.9670162803285552	-1.9860016053012437	0.1736674791438287	-0.9913635211678327	-1.5977605087128197	0.0	1.087636782058556
chr2R:6786505-6787004	-4.326378188810629	-1.1817017356783996	-3.351184667938172	-3.6529141220381622	-0.47712125471966244	0.32675222119505476	-1.0668755590631576	-2.299762699977768	-1.1749578808554153	-1.5029620280919178	1.1988016946252926	-1.0259881773607977	0.6891352875041645	-1.3697062202806645	0.17823669239500242	-3.4401046394702806	-1.60954653966218	-1.4130365461867613	-0.4516668355274179	-1.613710886517654	0.5384889194226999	2.224236778463242	0.8364433586844382	0.0	2.000785144522859	0.0	4.286000079055082	5.520855274802159	5.223872487898955	-0.5778567355583697	1.9200498927902248	1.6639213796296788	1.4768339389772196	0.4544259380708142	-3.8039893244057406	-4.360806860336014	-3.637773698581925	-4.466719967798043	-1.5591810415668932	0.47712125471966244	1.4637527426815686	0.0	-0.3842533059311557	0.6082094291166598	1.1531033519362626	-0.47712125471966244	1.1737218734474009	0.6270613112982454	-0.7697694117685482
chr3R:11021722-11022221	-13.646771135903093	-1.9084850188786497	-3.005754000656206	-9.096950543545537	-1.356388125173047	-5.490128623170579	-1.3124749025112545	-6.701198233327367	-3.4851810534648338	-5.885765267545015	-2.260279349365111	0.9884928598239788	0.0	0.0	-0.47712125471966244	0.0	-1.834949318950918	-1.0980725945152485	0.1736674791438287	0.6383073482902311	-2.4187053092722732	-0.7891433770491224	-0.32675222119505476	-0.6252873828651145	-2.1330203517233	0.2322041767949502	0.9712563987827402	0.0	-0.9884928598239788	-1.2994664175175838	-0.14920981467230027	1.6313877567933701	-0.26145052715670036	0.9884928598239788	0.0	0.0	0.0	0.0	0.0	0.0	0.0	0.0	0.0	2.217335085736259	3.000310553405134	3.1252905450690958	3.8471741150326517	5.159219629548539	7.097278982514863
chr3R:20078222-20078721	-4.827488717357142	-1.6615184043404805	-3.9190320421212306	-2.905727227007918	-3.3462224838695396	-0.7138106159856775	-2.683203955774135	-5.333443994883861	-6.561818860615398	-2.594894891633055	-1.4700822753787204	0.0	0.0	0.0	0.0	0.0	0.24062334122190882	0.0	0.0	0.0	0.8552439210873107	1.2519823548111677	0.591420265650811	4.485339380109662	-0.19916529609750633	4.057466208884852	3.273636459632428	2.793884154265972	2.4796161177662923	2.7354564177738174	-1.9325043676334512	-0.7558930760668188	-5.7509301230834815	-3.4157039149590385	-2.595772428859513	-2.873406619804039	-1.3697062202806645	2.0396589902222773	4.157879562889834	7.428924922733247	11.256984418035605	10.311952684038328	10.071867016237045	6.160598347423191	1.0887833871836368	-0.6739796668265452	-4.058854221166059	-5.040329824392946	-6.9737544126588755
chr3R:24657222-24657721	1.4637527426815686	3.6996407048612023	0.6149803844782077	5.04472288456792	3.5512749637131016	-1.0466924622419154	0.6639798208226938	0.1745039100140646	-0.049253076067378276	0.16927034690432718	0.7102516265251213	0.37820619394457944	-0.32675222119505476	-1.0743129029751919	0.9945002464834563	0.5706078722045158	-1.8941432423680782	-4.049444432942774	-7.329433659968637	-7.283965327277202	-4.862994853151435	0.0	-1.8159102776086797	-2.5279914264848085	0.0	0.0	0.0	0.0	0.0	0.0	0.0	0.0	0.0	-3.0712367247234114	-0.569577218644973	-2.4103833112132804	-0.32675222119505476	-1.847187341080408	-0.32675222119505476	0.47712125471966244	-0.3842533059311557	0.288769123076823	2.043511719617434	2.9518799676343144	4.700400597858174	0.9884928598239788	0.0	0.47712125471966244	3.0643670870356483
chr2L:7056000-7056499	2.3560929656247622	2.9139061775117856	3.0045281269570765	0.0	0.4359239231164445	2.3591311197148728	0.0	0.8036144266206512	4.21023542793362	5.736671675356231	5.821104428670995	8.433444815013699	8.281447694586927	7.320101934855466	9.212101928117264	18.768686660958473	19.23783026304743	11.31330269158798	16.140962500405987	11.088647681514566	13.037791980497547	12.193280214836335	7.556824084043055	6.247623399445208	2.979720457767696	3.5435073034452267	0.34901099820582177	-1.0297247431357994	-3.7459421686118213	-3.9730371323091576	-9.090159527518747	-7.686828863083868	-11.194068341850278	-9.121466284016421	-9.375825609372582	-13.33253267671959	-7.905111601717277	-8.574238747649238	-10.164244956502813	-12.280366335716757	-9.106481717943803	-4.833201175015547	1.2388105448141198	3.391431912798709	2.2790144536792853	0.0	-2.398816741215911	-1.7622124041873806	-2.7016805990808974
chrX:7955533-7956032	2.3211107492992715	0.0	5.666859303734462	4.774924296575944	8.063291297246012	2.8185235802024824	6.9081176874005905	5.065415654091135	3.015955022372927	3.5566621051565037	3.3012453794150636	3.5357862647875486	0.2976255579343755	1.0769960423108826	0.4235602052110881	0.40398239559263377	0.463563019476711	-2.4680577800264554	-2.7298409716131724	-1.329725139985688	-0.5880877758363448	-3.6779267250973278	-4.169512159807998	-2.523782146930831	-1.415822127787252	-3.6886632462051963	0.0	-1.1737218734474009	-4.360975809171028	-4.811407777779732	-1.8132950468083513	-3.7644064722822494	-3.236883859694886	0.37107205997171755	-0.19928521575575764	1.849084090802655	3.412198396973716	-0.15120624543111305	1.2977188445735421	6.342893640126179	0.0	0.0	0.0	0.0	0.0	0.0	0.0	0.0	2.4762121378174413
chrX:17546033-17546532	0.48543331568908393	4.103136110519696	1.8878125152177572	0.041361343621531974	-5.114595425752927	-5.755233814075036	-4.537205350998131	-5.098796645534656	-4.118030464724629	-1.4571640772950465	-0.47712125471966244	-0.964853690511972	-3.8607084870254464	-1.716572405744318	-0.47712125471966244	0.0	-1.030390194027117	-0.31317733057254876	0.0	-0.16125860883478269	1.5022269290607766	1.4512477485971602	1.3779136143891255	-0.5942302316388675	1.922924649580727	1.9907159015960831	1.4913784040922755	3.603669120825007	1.0740302303421476	-0.5833315568466803	2.3545289740078377	1.6843081877184372	0.0	-0.6099834373019226	0.21052632091416779	2.123524716330932	0.6432335278542793	0.0	1.244869872472814	1.5322678508679992	2.220760897052509	1.2068384389877373	0.4109913752252695	0.5776597370235852	0.11308165772259088	0.8698821131288613	-1.7056594517241077	-2.505358425308296	-2.526009074017351
chrX:11923033-11923532	-0.5544662883667252	0.3540426181546566	0.08558324257943045	-1.3045628368988578	-1.6173340110575662	0.5759929431950453	0.06932047124102698	0.0	3.3639622292619413	1.5721415294518206	1.0690668427571806	3.660548317655288	1.0140873578125567	1.9747094157452785	2.093775500096658	1.5875016013445769	0.5520540934994919	-0.37451793911781633	-0.950243819767528	-1.035656817781635	3.001299962955641	2.380314050336348	-0.47712125471966244	3.4025803925510933	0.29034193749084664	1.8578991098277788	0.36448906130137737	-1.44671385984908	0.4115210380990687	3.6690549410572775	7.578755108499982	4.717711048045091	3.787893309514645	1.8582084201224944	-1.6011180762553627	0.5602965230167811	-2.432451146569268	-2.851802662043616	-3.900412129359559	-2.482572994333412	0.0	-3.8143954344110873	-5.207663333599299	0.21052632091416779	-3.355803826885181	-4.606207362329341	-2.142519113158405	-3.178153667723135	-4.0809684167350335
chrX:1988033-1988532	8.20039785840799	7.04621160802669	7.38427877649126	5.902064542986089	6.274139732364159	4.921249315161747	6.650099775365306	3.7379883782228984	1.3309922852779994	0.504155238130043	1.0920525335324234	0.8217851476571683	0.8619089730195533	2.6252016496892208	4.146194997968434	2.7538186803267157	0.0	2.7176530585179957	2.123699847852072	4.439889327637433	2.8709921131889473	3.053297972071085	-0.6813974130601334	1.0323544075762385	1.5881797713792807	-0.5605713682027345	1.6069148004623632	0.08859902902778174	0.9578786013322883	-1.3530951982821104	-3.396512036461114	-2.1265304769678575	-2.8341486485582896	-1.7831422410240263	-1.313791865254141	-3.6886860387570066	-2.112159778298446	-2.440718970052141	-4.291210424603898	-4.083821338039023	-6.587430632190408	-3.845266773238859	-1.4252993859450065	1.5483651192478616	2.4596970952098003	1.389497856363414	-0.46080538803587745	-3.5686933676064014	-6.9783688613346895
chr3L:9360100-9360599	1.0763929937744283	-0.37934965509562985	0.9884928598239788	-0.2887691230768229	2.5330717174485393	2.7512878230915025	6.5655550245500605	3.140017309961305	2.8399053182524607	2.695591576547664	3.1939061404035636	3.1623920729663424	4.2097851929383605	4.031662202467197	0.0	3.4325754852097683	2.1674358274145584	4.0000772535672695	2.599664956783038	0.0	1.3589234791817206	1.4033866177325662	2.6586780733527684	3.6181881904953217	-0.23220417679495023	1.1884863132050942	3.1935377447943285	4.281718075001155	2.1415480640511397	2.992788123505591	2.1189484299068155	3.1389201308773007	3.5572416873705377	3.598824931442963	0.33099512840665946	2.4008393437812776	3.249633368574137	1.4637149516674017	2.179554806541621	5.063567809289136	1.2696637962100412	0.21052632091416779	3.746029259281678	0.9711751922258279	3.7326457140234264	0.7502744626409993	1.8445518001440426	4.167279227290638	5.774137802852709
chr3R:4771222-4771721	-0.47712125471966244	-16.741483073361607	-18.475878926475094	-24.439443190950442	-5.776019003391823	-22.32146892263462	-0.47712125471966244	-1.4637527426815689	0.0	0.0	0.0	0.0	0.0	-3.1116449905781733	0.0	0.0	-2.534984060161506	0.0	-1.170041379908726	1.0466924622419154	0.0	-0.3842533059311557	-1.0668755590631576	0.0	0.0	0.0	0.0	0.0	0.0	0.0	0.0	0.0	0.0	0.0	3.4802351048410025	0.0	0.47712125471966244	9.688564495501868	0.47712125471966244	8.280235922644358	20.741441101931468	0.9884928598239788	0.9884928598239788	0.47712125471966244	0.47712125471966244	0.47712125471966244	13.776276625102778	16.80518651223264	17.297167454356803
chr2R:12473505-12474004	-3.7139723857212266	-4.4379083140176085	-1.9065162804561484	-6.1251817576733885	-0.47712125471966244	-0.47712125471966244	0.0	-0.47712125471966244	0.0	0.0	0.0	0.0	0.0	0.0	0.0	0.0	0.0	0.0	1.65885231790066	1.5182016555478688	3.825732229076584	3.7297448323059443	2.795003714948532	1.1448870952583254	1.8110685953594285	-0.0980354559068838	0.8614667898057395	1.724165785194291	0.0	1.8316339015703131	0.9301496277391473	3.735932651668219	2.918276336742813	6.049056844913069	5.839243583055848	4.450393418710835	3.8767497140556566	9.83954861651478	9.069058328143615	-0.3842533059311557	4.249346898778095	4.378496074284106	6.002497212737138	6.097299784060026	3.510574073844195	0.2833430228697713	2.009636774954209	-0.29793712863217053	1.9979824513357398
chr2R:18100005-18100504	1.9572986045311176	0.4852889008205395	1.35889192918796	1.6791725023537485	0.32759926833935676	1.5390843589056202	0.7958915230812827	1.1712612087952528	2.3872631954599166	-0.7306036391525892	0.10272253817907384	1.1968205028200558	1.4315824202368053	0.26340159884164077	-3.1897351413856407	-1.9518387183026016	-3.713420377530925	-2.914193847411275	-3.8348245338665397	-3.3201041323454565	-1.2728611075149725	-3.6419817032321684	-7.892649855472944	-2.06314087626578	-1.2798110479425113	2.623722453208834	6.587542865591999	5.861620021154946	4.776589559429414	0.04117503095144593	0.034307187452224566	0.45464714396507006	-1.4277248973178098	-0.45985467760882953	-2.621609813947734	-2.138370873164466	-2.1751361115064123	-4.440140340735448	-4.448175858511662	-3.3820815888901063	-6.341791179444179	2.933423645625374	2.236280707122279	0.06681465788128134	-1.8240982001236694	-2.2130560512976047	-2.2691212993301275	1.8027107223228733	4.1965641571823635
chr2L:1157500-1157999	-2.5872105971009955	-0.5051321400783977	6.889121659131445	6.151694330748679	6.549130551251613	5.265288570650701	2.0860044518004806	2.2350685447354164	0.9753600277894398	-2.741886984047363	-2.3184802117343892	-4.443253398078177	-3.7667684682388574	-2.8319562553547044	-3.3705789105802415	-5.680404040177779	-0.9059652567236041	-2.1932700335034103	-8.348110428000288	-5.894016110365512	-6.891219724132353	-3.138223498782425	-0.5662382291808344	-1.2614489451208057	6.007652253483193	2.9215962632868706	3.1570082460105113	5.290613479867412	6.5852608226246945	8.350226872868065	7.4694862810969935	6.0099131259717105	2.7367690455109535	2.508689413533115	2.229834813032701	-2.1486143663016835	-0.6919102729958378	-2.3557393635599087	-4.662349584276709	-4.81230100245385	-1.1845997946509832	-3.9180032985700994	0.8638152839847117	2.6023415236932848	8.437684747202457	9.802545914381273	4.566971514502459	1.545670094737466	-0.10335624515098193
chr2R:3803005-3803504	0.0	0.0	0.0	-0.3842533059311557	-0.87379779705359	0.5348335305482407	1.2251565011987793	4.457687658180596	0.0	0.0	0.0	0.0	0.0	0.0	0.0	0.0	-0.2240774644457132	0.5191090955523758	2.528834980246037	0.0	0.47712125471966244	0.8153647056964378	3.8686076125369264	1.7463115108010887	1.146878122248319	1.1859577073542433	0.307924733854413	-2.0211251791436973	-2.3675579482378066	0.10611097045968858	0.9884928598239788	0.0	-0.47712125471966244	-0.20667145623575728	-0.9527115521825323	0.0	-0.47712125471966244	0.0	3.1564369189807313	1.5254292979851372	2.6879196379809445	3.0973759745486	4.550919944255798	2.9535414060502574	3.6635873113173485	2.5182006441265106	2.816560235041569	3.3222406368550383	3.090507364962018
chr2L:11130500-11130999	0.47712125471966244	3.8019196426588793	4.229545836908002	1.3768430568588477	3.1258888878573217	6.479303052156856	6.18770808973403	7.572506935088994	7.410900166022234	5.074573222284846	-1.4637527426815689	0.0	2.02266823269516	5.78954670043777	5.108048838565958	5.0923019469452875	4.322637370688273	2.252651858649114	1.7714484322914197	1.125162853677657	0.9185609794301849	0.0	5.422659813390401	6.681705835861463	10.304948774624405	6.177259514380491	5.490699686571207	5.801640739612973	2.118801713567659	1.3912399352125009	4.257368112374225	0.7358086615388703	2.182213259545321	2.3119152632192295	-0.21640053440673548	-2.6194206705252046	-3.253205607865664	-2.7969385429411697	-5.7835959197555225	-2.9899118223456975	-2.390478659446248	-0.3893487198707884	1.147069770038273	1.4416651303507777	3.3406559371990068	1.6727772583055491	2.143612075706478	0.4076196055739221	0.14578292505625853
chr2R:3477005-3477504	-7.26296745341129	-1.9723208914203907	-1.834907925782606	-1.8723653480137723	-0.08082114853226141	1.2303211830257548	-1.0466924622419154	-1.0668755590631576	-0.48377270975057174	-0.6963805262958969	2.174929961865834	0.9884928598239788	-0.3842533059311557	0.7504699364377135	4.410685356018275	0.0	6.128088298337912	5.673773874833209	0.0	3.6749271587979893	4.89712025392774	6.293339934366508	7.640057493021867	1.1447480817147198	3.9436638857040798	3.465226971852053	-0.32675222119505476	5.211293436514846	5.4457771333955405	7.678703606450561	8.587046466032662	7.800264782605892	5.177433665465994	6.254026206914534	3.5135762465059566	3.772045642501285	6.040283981873395	4.884901300524559	3.730784160046427	1.8703142250270577	2.356231660899739	-0.6347215562387059	-0.6198766238043526	-1.590078451629062	-0.5385995297297034	-2.241449788888052	-2.742456976484998	-3.239457134840739	-2.5670141386294585
chr3R:12795722-12796221	1.0668755590631576	0.47712125471966244	3.3977019356657974	16.44160687510379	13.624235686680281	2.879723976178439	0.0	8.282778312805883	12.846919863321919	8.455531617366818	8.815998610361714	0.46660954739493005	4.474356060655772	8.086296292545402	8.786491546999367	9.887736257505367	9.798326958656961	1.809752667406666	7.922467974265984	6.838167600812394	4.449917520258905	-0.5552050987676277	0.7199751561034243	3.579499689518592	-0.6519182296393963	0.9268859122778976	2.0015161526007876	3.7135517081590406	0.9648536905119721	3.5995799695098407	0.8090230379288249	0.5712533766979596	0.30592400801805275	3.086969388803772	4.163783084678157	1.96475703982943	1.43539554774514	1.15729896854959	-1.199714851017768	-1.703296506987301	-0.5342429604682752	-1.1186298844288312	-3.2281916013448853	-4.3131077928725094	-2.0728708966201097	-4.452347872720555	-2.0956858794299604	-5.246666104589667	-5.355233349263987
chr2R:20684523-20685022	10.353108306787792	8.94391922986344	6.46838516556612	7.748290131805626	6.915718779123481	8.927602604924347	2.010017715202152	2.5890683433589077	1.9843226227884863	4.037973027869321	4.647885534747102	4.455354171994933	3.1513779110636997	5.252251067653026	0.7969368928280359	0.8849939571211303	-1.3362049929996846	-0.17752860772819817	-0.3721807700073944	-1.4100199818446217	-1.609177136798043	0.829259896439447	-0.4783686464057092	-1.03829932514606	-2.3234092818043752	-2.7328752615533416	-2.239786291688617	-2.7737265702042	1.7747899969308505	-2.9473122730519705	-7.378826558534951	-3.438745400338323	7.865287592310664	9.74529093828352	0.0	0.0	0.0	2.0936579818177488	5.286035553327848	6.493883893026927	5.833759264960868	4.661675266962075	2.2755968603331564	1.345046570092364	2.594618870994831	3.8832787377459344	0.0	-1.0035477854366484	-1.4329417110838019
chr3L:648000-648499	2.7752887833639117	-0.09083165994150903	-2.8219921265098886	-5.751584726686338	-6.583846184713618	-5.598710636114261	-8.30786498729533	-5.2160005586705624	-11.91818554562976	-4.057466208884852	-3.0150290064401117	-0.4547195741423293	-6.408942215623378	-1.2994664175175838	-0.3441192623699661	-2.5113858038600756	-1.5843129744086941	-4.089988891793344	2.6462135689765414	6.649508820155739	6.992023772524846	5.602874060482087	1.828631500880231	2.918433915167896	4.643456141500791	1.6504930012313341	2.5113858038600747	3.397864523331304	0.6337488235213832	0.06834848831221174	0.3226485669889919	1.298105527104263	1.4177531925802018	-0.9663092893162185	-0.30191127167485454	-2.450235293133974	-2.407972256145019	-0.9004766339844722	-1.1423114850141722	-1.2532143678427288	-1.444256972675893	1.0166863545143408	1.755671889976682	0.19106807882982643	0.3791148960290852	-0.3506916371898497	-1.2881673553584305	0.8588933327218622	2.4247115840405677
chr2R:17047505-17048004	0.9884928598239788	0.0	0.3842533059311557	0.8065359368777398	10.996602003122932	1.1416133483953088	0.0	4.966284911112694	12.369600666611204	10.28008444503354	6.107171519875357	0.0	13.872983784056345	10.162972133151777	0.0	6.051215834051027	8.846286874330609	12.03778500187382	11.826713607530024	13.525148417890412	11.964554826349838	6.905786066763566	6.66190973909055	2.813650502869223	2.463462684056892	2.2262892447123974	0.70856189437791	-1.3896824967301633	-3.9243774809074203	-6.150762588724849	-2.7005478114164854	0.47712125471966244	-2.692831469024507	-10.221208737682787	-4.329799818491328	-1.4148616289691889	-0.7359535705891888	8.51290936561612	9.67801035200504	7.867421498232954	6.422199538504993	4.483168005149867	2.6609008905776683	-1.0176358895718192	-3.69352739085879	-3.7301554203297203	-3.0940652664476667	-3.639800333250113	-8.252756529707506
chr3R:16460722-16461221	-2.783801319184645	-2.731554660107106	-1.4444045626603805	-1.057978999930156	-1.6510416804542583	-0.6790843793990432	-0.43373533684050786	-2.070140549108623	3.6001855463130634	1.5156185790183843	-0.45771658861704884	-5.688870800444547	-8.227507464336513	-14.987577683870468	-15.995510225277423	-15.112631077822968	-11.07218562152158	-3.8850477741019316	-5.16520406500824	-1.9454329396629568	-0.8010565648775945	0.0	-0.17201126480348022	0.0	-0.9545587076238724	2.3741554578141386	1.0613362634779506	0.7359535705891888	2.491751546906444	0.8471903712231922	0.9884928598239788	2.164685037855946	3.9318317695101577	0.4414123674337495	0.47712125471966244	-0.21349711255937287	5.9332088250349795	0.32675222119505476	5.835680769172585	7.188603559326055	8.314317899529277	4.663546856230586	4.769470538511605	6.653254093573087	6.251219098752945	3.5858430055805277	0.0	0.7359535705891888	3.357331686690696
chr2R:6762005-6762504	-1.2780642861172016	5.989994692243193	8.914355669227461	7.319948718276854	8.588263388721296	6.158085642990516	0.4315457644688918	3.833594096894107	3.1828467777483005	3.724071868504028	2.0823629155679333	0.8128450814313952	-0.341471453005601	0.5222006689173377	-0.6406640997951533	-0.47301321330560836	-2.694463699860246	-0.14410262828942233	-1.2898187683424192	-2.557432666878238	-3.550476010744691	-5.822842493928889	-0.6635274659648466	-2.737733093336021	-2.758750510504546	-10.254102900261765	-12.617554965240286	-8.350181764011943	-5.805670404489451	1.429963843363908	4.149312713225133	3.911327366412657	3.1687034476059095	-0.4307583984548802	-3.5214352006216343	-4.184684526283309	-7.542096988515299	-9.406287451663726	-10.680240088068002	-7.567121097100746	-1.1359577141543296	0.3681504952992173	-1.7229276980435557	0.7385088868920062	-0.3210423397258398	0.4975326677951863	0.47712125471966244	-2.2488925290291952	-5.659267498791759
chr3R:10400722-10401221	-3.5895818498087073	-4.230497554471424	-6.579741345370204	-5.437771206297701	-0.47712125471966244	-5.741392428827189	-4.825132720479869	0.3842533059311557	-3.273589440428724	-4.745233155734517	-2.15560272236026	-4.658868743562722	-4.632814659780228	-5.729396319011182	-2.557929746895809	0.0	-5.84408503895719	-5.339795613859673	-1.0466924622419154	0.0	-0.7618815166581684	-2.5573239063625057	0.0	-4.033546994553831	0.0	-0.47712125471966244	-3.0097805411694494	-1.3872293660685078	-0.7009131906577168	-2.774934631236092	-2.8173581718894845	-2.250372177189131	0.0	-1.690374271623954	-1.6931847574220837	-0.9884928598239788	-2.7435312572955692	-0.885871318500454	-4.451631107093749	-1.5583365492391525	0.0	0.0	0.0	-1.5536109968691136	0.5234384870639827	-0.47712125471966244	-0.47361638658811417	2.3744540423453753	2.723273893341178
chr2R:19738023-19738522	1.7483907310301496	0.47712125471966244	2.691456574030672	2.1814538189575394	2.7710726408270703	2.799476416950513	1.8609477739734126	1.716701634184674	1.7668707470007474	3.013227391716295	1.0220502398030042	-0.2406233412219088	0.8026391818635038	0.5124085519342497	1.8237128797061175	1.9330155216849547	2.4349950391593294	5.168186153323512	1.9309054392877538	1.974548805391336	-1.6124501613579323	-4.343667903817618	-8.414321578930357	-0.2856912287348913	1.343527508647541	-0.7312570583425491	-1.346958653416519	-0.6202998377844666	-5.050447796941164	-3.412626620888606	-3.499876421434521	-1.8860960620700262	-7.585565507886996	-2.5614849817623773	-5.785008380014971	-7.835391544561599	-2.450144501213113	-1.4042416873289214	0.0	-0.7592260575375567	-0.19364835810631695	0.0	0.47712125471966244	0.92899121250251	-0.05418095314475762	2.1863464703198545	0.7544706053394667	2.68551568572376	1.23158703501482
chr2R:13738505-13739004	-1.3944621318556452	6.677715717298744	5.773317733287949	3.5685645155187773	2.6804254314653515	-0.6712487485071684	1.6003280414893413	1.2461891253860988	6.834805187857188	4.892432404089587	10.293579815076933	3.713873661869669	0.6252873828651146	2.987160582516618	7.175997963560448	6.098916397803297	9.52922917682973	2.7555708674942663	0.9632644986143098	-0.4552698025072356	-0.19262797696295142	-0.7475013857099696	-0.7752106112958596	-1.4906375274078192	-2.2024554715121516	-3.6343108680116614	-0.3441756480369319	-1.380781936007497	-1.9690687726816696	2.6260560092622356	-0.8361998024892248	1.72954811871417	-4.494906506927246	-2.0096055093131358	-1.6759912030317268	-1.5170990522767245	-0.18954705887005843	-1.8990010608318733	-1.0794956648591916	0.4448262731057025	-4.83248672687345	-3.150273997122744	-1.6745842612076127	0.9130550696052316	0.7229432898650866	-1.8439795826239558	6.3442700197710895	7.0417097770161465	5.900437504718278
chr2L:5907000-5907499	2.341248245414566	8.089201243734896	2.9586919230770734	4.465718597313168	4.147824002260627	3.2993584043176876	3.425057934021666	1.346958653416519	0.7677317721216925	-1.317180891325727	-1.006320323136552	-1.96241011996804	-3.6350503326154286	-4.028126043999518	-2.4247155280807884	-0.9884928598239788	0.0	0.0	0.32675222119505476	0.0	0.41616195531597516	0.9469544987866977	0.9884928598239788	0.6716911725397677	1.0771573838385116	0.0	0.0	0.0	5.752327249139541	5.420152963759752	3.488100518407124	4.499755640643693	1.906479105042715	1.2357376364148793	1.9854333164918396	0.6610055706295627	-0.47712125471966244	-0.5912388179553812	-0.2221691373118242	1.146878122248319	0.9649196433640929	0.5642682069840264	-0.3937145721982146	2.840621910346067	0.2716570572023871	2.7739446282889033	5.7489140137590065	2.948424679797527	0.2026399577371288
chr2R:14298005-14298504	0.0	0.0	0.0	0.0	0.0	0.0	0.0	0.0	0.0	0.0	0.0	0.0	0.0	0.0	0.0	0.0	0.0	0.0	0.0	0.0	0.0	0.0	0.0	0.0	-1.3361085670423096	9.413022590073878	19.39366061653079	0.47712125471966244	0.0	6.960869978959598	13.828282166107115	0.9884928598239788	0.47712125471966244	0.0	0.47712125471966244	5.93988109357869	6.154966880704466	11.153514074022135	11.795005202318611	8.43914345446315	2.635745286468872	5.719110539029422	5.074296939333033	3.102193694097993	0.0	0.0	5.107355726606427	4.702562012677945	7.327284152793037
chrX:1783533-1784032	2.1078720989603967	0.0	6.234238708037153	4.237474777062107	0.7490429136284138	4.069163072382755	3.239197081263597	4.079627983429856	4.238326776851905	4.015076616441416	2.857154682487131	1.3936585263527979	0.2509650946855619	-0.4312591402842812	1.7127627122662954	0.0	1.066024453785875	0.3511434199808828	0.09927233669201388	0.2948509349986525	0.0	-0.3148528502298491	0.3472144516585873	-1.3479112083244371	0.414001977890254	-0.02831518564261772	-0.3633164851422641	1.0466924622419154	-2.521851575858983	-4.790374955905888	-4.339213101102989	-0.9816787142414666	-3.0478402968078755	-1.454759537302524	-0.9613715194288459	-2.304446256304276	-1.660936540197652	-1.705734768113083	-0.8455180463308835	4.205938040939327	4.517567806494112	2.9586919230770734	4.904877223928711	7.779113463536655	4.313530435281058	7.9397123880375995	10.917620812564934	7.144766250738279	6.551375953633481
chr2R:19985523-19986022	8.280995507056977	2.848976105870416	4.90009871277092	2.9971295619659912	8.599876874567835	5.472589759324696	4.975993985880957	2.5561872549532336	-1.472707808258362	-2.0076137373169076	-3.352499282924618	-3.8866378102433976	-2.496038970193278	-1.9084850188786497	-6.999520407634534	-16.070951459516273	-5.3899617821339145	-11.506732904460536	-1.4787494158918897	-0.9884928598239788	0.09866593736724741	-0.33915297211610296	2.9016370927917556	-0.47712125471966244	1.170041379908726	2.2693872958328667	-0.48714877915192073	0.8169152425649898	-2.4895337306553	0.5833511215911283	1.5958872773364752	5.05630603971008	5.650713047943728	6.409631657472613	5.894890247233455	3.3082374888469976	0.6734033906932239	0.29318709343821864	-3.2370208786096697	-4.221592290602454	-5.063283427170498	2.6081296774430505	11.124465301007548	2.3211107492992715	13.311776707640483	8.647650156303346	11.660862844723466	6.854798071411162	10.708320322606495
chr3R:26614722-26615221	-0.32867254487501096	-0.3842533059311557	0.0	-0.47712125471966244	0.9977852080035299	2.4962054837158614	-0.3437137507763845	1.831588810101275	4.99471794442061	4.337616566292556	0.28186723569578026	1.3074007058902517	-1.538619116758469	-2.7755852834076666	-1.394562312831514	-2.2171808927487526	-0.07722723099226934	-1.595144843021036	0.0	0.05842741531249606	0.17609067269169967	0.0	0.14377556739737113	-0.47712125471966244	0.0	-1.5550366032949072	-0.7114700272664449	0.3278496853662058	-0.8310075133844457	0.5050184077099935	-0.974862617381887	-3.155077194337728	0.6206116614527407	0.10324488139825634	-1.4106298360628704	2.253035586850145	-0.8000802557966668	-1.765297536247262	1.4637527426815686	0.0	-1.3689100878829332	-0.10357058396805315	0.43507746794737856	0.5234384870639827	-1.1233064294884372	-2.1382266932154015	-1.8266898897368256	3.3614537463993477	0.6155924310630458
chr3L:9480600-9481099	1.4974900819530261	-4.398741740308764	-4.996294782116051	-7.5046275938173395	-5.978444330381785	-3.588564202073969	-9.737927332488498	-8.679911964706239	-11.06222248673862	-12.58402109892029	-1.2562780188363818	1.3998342440087628	2.039428844266892	0.0	0.0	-0.583735184070459	-3.1002092268870376	-0.3343575503002749	-1.2654953053434792	-0.3893487198707884	7.19764201829323	11.312603712837094	15.0820588372941	9.27380750632728	5.129932296884611	1.8458333539919056	-0.8227968192622536	0.43360432722391584	-0.9884928598239788	6.5321253841512945	7.682261963276482	7.78080081950987	5.8534388381382705	1.6553702651841733	-2.3558716469502263	-5.013211986548434	-0.583715349144824	-0.8394390248407338	-0.5612154070143481	-1.3914372394425312	-6.02658793282782	-4.987841619587369	-10.838347120650258	-8.36525064054811	-13.181846290333189	-15.97229643291692	-15.41159653115283	-11.943627435320984	-4.416473492999967
chr3L:12806600-12807099	1.8950294347170444	2.7418998172743874	1.082115475360511	0.549434153079072	-0.931888760796532	-2.7843862314669323	-4.1311715699963765	-2.89952239687137	-3.9506595465890575	0.14499224440675482	-1.6476889782773614	0.15120927436836176	-3.182225702210316	0.43138980465136895	-0.2105263209141679	0.5669139014345881	-2.107641959150897	-1.2451872092873852	0.0	-1.2881673553584305	1.6333691940920507	5.574532736094992	5.133161088008417	1.862947633769494	2.7986202539869756	1.9182651895131957	2.583826465108776	-1.454759537302524	0.4274991776106002	-0.5891062601061445	-3.0298872604976803	0.31062947167024246	-1.4075393078588223	1.1435240259171235	-1.457653429397219	-3.055991205686077	-3.999756948255705	-5.7835959197555225	-6.139353743871676	-6.562813124285758	-5.7740599647459945	-5.6479575504304025	-3.795333559953751	-5.392184622908219	-4.785187039953118	-7.192439284546438	-7.849201267906007	-5.028020583341433	-9.808561671375035
chr3R:23383722-23384221	2.016752573704975	2.0917878638416623	-0.8526405704718831	1.903055177389323	1.2398107170543862	1.1058517429292947	1.2105505683784248	0.972182109870467	-0.5552050987676277	1.34989275464303	1.4972816753288032	2.0867978422565674	0.273072289409354	1.656261086750295	-4.282339069810077	-1.6977555072798376	-3.2022574188158615	-3.383121927983149	-7.062597529786835	-1.6744519918853495	-3.744475833996434	-3.7717098512548874	-0.17366747914382874	-4.272276600080583	-2.3650499780182814	-2.710265757127177	-3.6089344267263646	0.0	0.0	0.0	0.0	0.0	0.0	0.0	0.0	0.0	0.0	0.0	0.0	0.0	0.0	0.0	0.0	0.0	0.0	1.798807977874082	5.32472505817275	5.703536350510479	6.728888842692703
chr2L:19958000-19958499	-0.47712125471966244	0.0	0.0	-0.2904598435122858	-0.8105471912625122	1.525720955016254	-1.776203592953409	-4.298931945320681	-6.829365551256597	-5.1520078601378945	-6.694727614283825	-7.26314860918403	-5.022247956513953	0.0	0.9207074752827707	3.268562707740165	0.6173067658815127	0.47712125471966244	0.32675222119505476	8.183436509934486	0.7490429136284138	0.47712125471966244	-0.47712125471966244	5.688186564180807	8.001807381426257	0.8881232239143072	11.586899851869944	7.374339103196766	0.47712125471966244	-0.5552050987676277	5.432854401681692	5.33340926076282	3.698449977552278	4.076653619795511	2.5846043040936726	2.6629947210004707	2.533342867767829	0.06761914009611841	-0.5921715551592579	-1.0883000531237508	0.43768185887778327	0.36527458066815083	0.31317733057254904	0.07092015663452413	1.251293698979397	-1.4382233748311708	-2.777770535953473	-0.4751269685358623	-0.12760679714278195
chr2R:14695005-14695504	1.6931978020400773	-0.7844089080594502	0.0	-4.5339156240717085	-6.001740991656383	-4.593499308844825	-3.153304855756745	-3.1516679066494997	-1.8655809651931983	-0.3842533059311557	0.3842533059311557	0.0	-0.47712125471966244	-0.3893487198707884	-1.530318391285695	1.7353626985013086	2.6961275413464825	-0.47712125471966244	1.4637527426815686	0.0	-0.9884928598239788	6.451416507984347	5.44536216547259	7.957554752100609	4.032152036703992	-0.9884928598239788	3.7051868846229405	4.249346898778095	4.6116345379292	4.5141640626337916	3.4135809224096225	2.5779376541709946	2.2575547001222196	2.3335061886561665	3.12784292618511	2.432355169183746	2.2337878870467303	3.579585025904328	4.788849923774308	5.158955468955393	1.4836035729822856	3.3433309709443164	3.568284302491007	0.8303377751134301	2.8599832561268363	1.6927011594496024	2.7964610403723054	2.7876127242599344	4.674883233202653
chrX:21857336-21857835	-2.7615328713806093	-2.7907566626660287	-3.102193694097993	-0.7359535705891888	-2.1411477376961074	0.0	-0.47712125471966244	-1.000910226002865	-2.5434669739397986	-1.021641598728586	-1.9084850188786497	-0.3893487198707884	-3.4939132088048686	-1.9229246495807275	-6.607854196905233	-3.0581761474721247	-2.6612564313437193	0.0	-1.654507166568443	0.47712125471966244	0.0	0.0	0.0	0.0	0.0	0.0	0.0	0.0	0.0	0.0	0.0	0.0	0.0	0.0	0.0	0.0	0.0	0.0	7.076852650383444	4.4081199254807455	7.524315991300109	5.281914997958716	7.086540567051715	6.562591687633825	4.8309773997413075	3.558920468590294	1.4727333124820898	2.349034033107243	1.5945249141605926
chr2L:20757500-20757999	-0.47712125471966244	-0.8327806332900413	-1.1162917900149227	-1.154643132890211	-1.651766048027737	0.32282882454179607	-0.9672572761234297	0.0	1.4142400012518326	-2.493722042723422	-1.2941360080211215	-0.03239289187441999	-1.108617597074273	3.0198574456681513	1.1186123816776865	-0.7359535705891888	-2.0698774150871415	0.3338803784455652	3.247481770719564	1.9825203043029993	-1.0668755590631576	1.332806883173894	0.34835349721534464	-0.47712125471966244	3.0310092668085726	1.3779136143891255	0.3842533059311557	-0.32675222119505476	1.7798424539043338	5.905407078025996	6.882819220901895	0.8341940706365135	5.855146891358591	7.368823461108405	7.777966997345584	6.789964379600453	5.760657378731581	4.802450647010006	2.161971173851521	-0.6858562796310529	1.0840943977626396	-1.5106114423318482	-0.4410024482141636	-4.072171229545115	-2.7612032245550213	-5.409939768028546	-3.9253282888305012	-8.749506352130053	-8.742630626403383
chr2R:18824023-18824522	-1.1169346688389863	0.12522684282029398	-4.201814211407784	-6.830695286342082	-6.754457201208408	3.378516953471174	8.208433044515134	8.940961935499448	4.01598131601864	1.1499211944940808	-0.11806418071065261	1.574967756681388	2.6896093466462796	0.11875182356490295	0.3625632695073808	-1.9561735546198848	-2.651100988246691	-2.841906352565453	-2.7573788305143094	-0.055211185866648395	1.600637163267684	1.9879028209049543	1.4613847343547306	0.7369976620858997	1.8018062148335678	0.44815797899511844	1.8255222561744522	3.103945370846519	-0.5582345112881872	0.8256962234701725	-0.4686731958701796	0.6406634979326955	1.3137918652541416	0.12161867248595906	0.6080373143830752	1.5397827680179645	0.4698118087484918	-0.5967966482983056	-1.0652703910096795	1.2778002157138784	3.6693058211991794	-0.04485368777543719	-0.24129181623934756	-0.7417674063332141	-0.06268509780469507	-0.7579852312484305	0.8170652876762518	-0.13503616884118105	-0.9354137852587674
chr3R:24670222-24670721	0.0	0.0	0.0	0.0	0.0	0.0	0.0	-3.0712367247234114	-0.569577218644973	-2.4103833112132804	-0.32675222119505476	-1.847187341080408	-0.32675222119505476	0.47712125471966244	-0.3842533059311557	0.288769123076823	2.043511719617434	2.9518799676343144	4.700400597858174	0.9884928598239788	0.0	0.47712125471966244	3.0643670870356483	9.131161032526935	7.731575665143461	11.077956702416492	7.763440463746621	5.592094145216036	5.168162509809147	6.334941924057794	0.288769123076823	0.3842533059311557	-0.20667145623575728	-1.222728049960594	0.8368658169267611	4.217646413919338	19.942886926752767	19.43213869844206	10.773493972462601	12.14836256398501	14.775127681284786	12.92333695032934	10.568333873874328	10.529577549490334	6.442361747174253	3.2369790720966907	1.6176760291771939	-1.1799988441093976	-3.1948321801513537
chr2R:18493505-18494004	-7.98285333333198	-3.905381128280873	-3.557060101199415	-1.4112246161388995	0.0	-0.9884928598239788	-3.1754114996785194	-2.7625585646017745	-1.4637527426815689	-6.174371989626405	-5.812545526058734	-2.910536427084899	-1.9127010845184915	-0.3842533059311557	5.670645760211602	6.637257671078198	8.769243535134306	8.568271367034567	6.31260419732286	1.0860212598146615	0.6968405425461028	-1.7782183380675236	-1.3986233356801998	-1.8762649229507982	-4.985891224917906	-0.1810508810297222	-3.8638074394125748	-0.5134945978048434	-6.666858934073556	-7.636605095027348	-8.571496123504563	-9.727891986307323	-11.913947387353646	-16.121433380686852	-3.1116449905781733	-9.61710320517136	-3.4939132088048686	-0.47712125471966244	-0.7359535705891888	-0.47712125471966244	-2.392234454766993	-4.622989448290599	0.0	0.0	-2.483520328256219	-1.387669360318689	-0.47712125471966244	0.0	2.3286248352848276
chr3R:13226722-13227221	-0.4698595783122743	-0.05482470305383389	-0.30718465596295047	0.0	-0.2887691230768229	-0.04316048853966359	-0.3893487198707884	1.4477250740740393	1.411298959763762	2.591541282347407	0.46502462121008725	-1.005302334288184	0.3589677954814953	-0.6867465907063056	-1.385734436546991	-1.19682195993508	-0.5086971665831852	-2.595703695909407	-1.4477763143210869	-0.8977580801254826	0.20545519501914172	0.0	0.0	0.0	-0.47712125471966244	-1.8803998849038173	0.4071287074306947	0.930982064479626	-2.091973176083971	-0.5799120999595514	-0.1685604882129488	-0.17366747914382874	-0.6933715287124749	-0.9702411722726146	-0.7359535705891888	0.47712125471966244	-1.1784627333960676	0.9816787142414671	1.0668755590631576	0.0	0.0	0.9884928598239788	0.0	4.008227243876912	2.376832500737299	0.3842533059311557	-0.47712125471966244	0.0	0.0
chr3R:24460722-24461221	-1.7363837146557404	-1.0471395409565245	-0.6909218984264122	6.223638396058225	4.415827724259136	0.7570830053457589	1.109019439794376	-0.6702560235801378	0.4784425445863136	4.085080344337345	0.5572120118668322	0.13906948780066558	1.4141885710517932	2.7625797700806674	-0.36334588787169286	-1.2385080437574711	-2.4305066750006894	-2.8977415094727146	-2.2214883933910303	-2.6304468198380118	-0.6252873828651145	-0.5551936480217836	-2.674512710490842	-3.2268483951338505	-4.438475918930285	-0.919667646289491	-0.2240774644457132	-7.1522981295662165	-3.8860737204570865	-2.43580077841469	1.726816010615911	7.086528089643308	14.419157397951109	3.7382062771247426	6.578907216399067	6.0828854695995895	4.56858958981493	5.073223104314759	2.8735363663287172	2.4079722561450185	0.3499948515844851	1.700028904038965	-0.37935930835348747	6.351621245368605	8.402914097976058	7.386127779275022	0.5572722484735898	5.103905285506876	4.22169179817759
chr3L:22856600-22857099	0.0	0.0	0.0	0.0	0.0	0.0	0.0	0.0	0.0	0.0	0.0	0.0	2.7285928155171044	28.112064258231733	35.493555771569035	31.399605056114943	13.642840942839998	8.33834654155167	10.921765615628741	7.651922504428746	6.321367255346854	7.981038254027645	3.6993139958333607	4.552563681472905	3.853083382212858	5.870579406863843	2.2797665586372795	-0.47712125471966244	0.0	0.9343592080276351	5.451180633270771	2.885361876899177	2.315433986131577	1.9262856327510154	-0.47712125471966244	3.166113106385437	0.9978896416267083	2.6132799337655306	1.3979756448241596	1.0668755590631576	0.7476633078819537	1.352295455891879	2.097556305738247	0.3861166559280971	-0.3861846181181559	-0.6413886356896177	-3.141104557391033	-1.6456322105301555	-2.281414532776614
chr3L:13996100-13996599	0.2614505271567006	4.157955225178964	3.3811738890229877	1.9957586704888928	5.701903030028216	4.237827001343575	0.9884928598239788	3.9684107556205244	3.8412000990097397	5.383014740033473	6.559532817165151	5.830680617202229	3.3878267860957743	5.951575965031525	3.6611555257483843	2.250372177189131	2.743766171454125	6.07109161285218	0.7869235550701423	1.2234006508679758	2.4019449255012097	1.853633529791462	3.4774408445366847	1.426784390899986	1.087636782058556	5.423958578269261	3.9950209462985553	7.783068522574166	8.738028925557035	5.724411157409452	0.12161867248595906	4.175836251130841	5.1752795730151995	3.2606098123166105	4.349271762788076	0.562514402785125	0.38287349792534786	0.06556566691076458	-1.9848902770426127	-1.0275607948202907	-1.0863847946778022	-0.9540899435153478	1.7656446379364785	1.6246580983873953	0.5138151898016631	-1.4358119244682248	-3.0861743923934277	-5.056069776671378	-2.262867055829135
chr3R:1559222-1559721	-3.4799778948248408	-10.899648207085894	-10.181887888494026	-6.190112544246447	-5.226580898348935	-0.32675222119505476	0.5050184077099935	6.130391612071401	2.7845344109688606	5.00140431631109	3.2272458485344875	5.199587072949571	0.0	2.3421669851649547	5.668506989413879	2.4286091513168087	2.856129686632513	3.4577508214666173	3.2877796072358265	1.7144029509451568	-1.281332583644269	-1.1243752233467388	-3.708887835970506	0.5397100834933587	0.7359535705891888	-0.3842533059311557	0.47712125471966244	0.9898357204560454	2.7655336043341667	1.773280347939687	0.9059652567236041	1.4637527426815686	0.3842533059311557	2.6712117469324492	3.0241930320658517	4.863194010233944	4.095070219868879	6.971674407596057	5.37470442622526	6.729902965056328	-0.47712125471966244	5.371935514287527	4.655224080350415	0.3842533059311557	5.44536216547259	8.1461384995025	8.018273988036473	6.7466602559655	5.318335832303654
chr3L:22281100-22281599	-4.688096876544539	0.8368658169267611	-1.7335713334822695	-0.8241502612961146	-1.765045581361127	0.10904878958120034	1.5149103643099866	-1.9622471416769336	-1.4179870686775637	0.6948035353948027	-0.0721318075118224	-0.47258677283894424	1.0148230101760942	1.2465877567407309	-1.3768430568588477	0.3842533059311557	1.0441915037522427	2.6776792798555284	4.157621711221726	0.3551616300004318	1.652888794620376	2.012981581449625	1.1794922381286501	3.0003996952472147	1.836491456414261	2.9031212189029723	2.6664210983763477	0.07163945013839652	1.8264717930397003	0.296971132013413	1.2663360449883787	1.2488733842962831	-0.8586617954767658	-1.1690008499828572	0.0	1.0796708903067966	2.019121244694709	-0.47712125471966244	2.4225890508229986	2.3739212468053505	0.934867777777407	3.996019610604696	2.634720821602469	2.44034120046307	2.3764882755571315	-1.2478606187488595	-4.63127546503191	-4.947938167400818	-6.64521191158804
chr3R:27619222-27619721	-2.922187002384022	0.06429594052259034	-2.0598003200193515	-3.1767459761056966	-5.25823853273052	-6.208214485323523	-7.116705142180043	-10.009325298344127	-3.979306602518215	0.0	2.4546760856708594	5.261886521808931	3.2353651514222856	-0.2887691230768229	8.851236216741663	7.39624184734116	11.10139309203211	3.1248622325984714	10.289787314825524	9.645323930246292	9.72487839835253	12.758021612905596	6.883278478587486	5.008852873634513	7.51930396370266	7.056271210265035	7.675831209925922	3.8857244764700765	0.8526405704718831	4.1572273911907285	-0.9913635211678327	4.361504992824179	2.018821487983464	4.077177164186495	3.215802343418857	4.124926454823729	3.7353906652601623	-1.67726927540581	0.48377270975057207	0.4612497638485484	-0.9070615407489959	-2.2494391204850195	-0.5086372431581995	-2.374346646979541	-3.349832305972949	-2.728437634960571	-4.285077420315532	-1.7168570053143755	-2.390265183483275
chrX:10373033-10373532	-0.47712125471966244	0.0	0.2861265098146616	-2.9181078144058774	-1.92524100029391	-1.0601211331721394	-1.6127753727275145	-3.725472644185339	-1.275554451240393	-3.4080128171383377	0.0	0.0	-1.8424624924383652	-0.47712125471966244	-2.650358606779165	-1.2749079373224015	-1.1737218734474009	-0.3842533059311557	-0.3842533059311557	0.0	-1.5914876501123962	2.89072541340004	3.269544174682331	2.632778241996576	0.0	0.47712125471966244	1.8424624924383652	2.3986650467049837	1.3323279986309655	3.484907518857865	0.5552050987676277	1.9276299019801622	1.7867487059602034	1.2144666657359962	2.045845191106952	0.0	0.47712125471966244	0.0	0.3979407680092423	1.621934899443215	2.084489407652656	3.59041743028548	0.9945531305912123	0.0	1.4452894522699982	0.15120927436836176	-1.1499004089843636	0.0	-1.9571837538596597
chr3R:20097222-20097721	4.157879562889834	7.428924922733247	11.256984418035605	10.311952684038328	10.071867016237045	6.160598347423191	1.0887833871836368	-0.6739796668265452	-4.058854221166059	-5.040329824392946	-6.9737544126588755	-0.045842312558891166	-2.7532728765700827	-4.829842221292485	-3.426755257554159	-6.292026349300821	-6.481472442904925	-6.141961914654297	-1.3366287406783912	1.7712608383329669	2.0841547053279967	2.941406472375317	3.9096668973664	1.5006781704928631	2.3010144243097743	0.2637809327703158	3.3648050180415567	7.889644824709493	13.050808268179411	15.001135977681859	8.873093274216034	9.564697898219388	11.310834454709152	8.591395624924957	12.306244984316384	7.939917253479682	4.3370433120347105	3.9244749215407753	4.3699623308462625	6.123824397652496	3.766431972294459	2.128566012891997	1.7712800271743756	2.3979551218564445	5.125750287763971	1.0187337493805175	2.3744540423453753	-2.0955665658264064	-4.822680763311097
chr3R:4845722-4846221	1.4637527426815686	-4.647340079056033	0.7183432030669149	-0.43661529973700336	-0.9389748626848986	0.0	0.0	-1.779963679689716	0.0	-2.731820744286238	-2.989130109090395	0.6025013259654013	-5.009908726950854	-0.769203383389443	2.704963646934003	0.07531549454479014	-0.47712125471966244	3.7385267026413014	2.6220585436859984	0.9059652567236041	6.115113000746751	7.975319363055293	1.4637527426815686	0.3842533059311557	9.317131868275862	9.22838869412263	6.313589731972602	5.222315611306844	0.7113818975540438	1.5167355377423184	11.761644809027018	8.904088647552744	5.155433745128201	9.654740469564898	4.878431079638592	6.499674352356242	2.1661156252986973	0.5655325376309893	1.4112916169481486	-1.1737218734474009	-2.4123394492012182	-1.3607392767093491	-0.3685385104883005	0.5552050987676277	-1.5701386447119772	-2.729398491785639	2.0522648759540485	6.106997618594057	10.773086751325089
chr3L:19680600-19681099	2.4458753722723214	0.4092580862934047	-0.7359535705891888	-0.26145052715670036	-3.2506160160202406	-2.805197304697125	-1.703296506987301	-3.7596214907016887	-7.469771350217558	-4.116409368748345	-8.222033696665857	-1.087636782058556	4.576232372760641	2.6872123635283667	4.396793340119239	4.537539065617379	2.1339649249480996	1.5201349667971795	4.460862187336423	3.635847589698961	4.824513166791451	4.931624732287918	0.09366302018820051	-1.1089809886852118	-2.603796160278089	-3.0123235695834265	-1.4965222032186587	-1.0281321424098524	-1.2824010239638477	-2.1517286216270786	-1.2393733272103329	-3.5461005128353307	-1.3425993850335638	-5.443731645522068	-3.446686733856442	-0.46081782063424825	0.47712125471966244	-2.8970791939304625	-2.8874927184459542	-2.6706055852422006	-1.350150969429128	-4.115337655158392	-6.206584026981849	-3.846669687630049	-1.2780642861172016	-0.32675222119505476	0.0	-0.7359535705891888	-2.070308992845904
chr2L:22168500-22168999	0.4210841264283996	-0.47712125471966244	-0.8746364118243535	-0.9059652567236041	-1.9611344203993557	-0.8890092269190502	2.182534788147769	8.817816016268765	1.8038982702729427	6.550878315578265	4.649981444601091	3.927819760477955	1.1971910650121924	3.1587149492711126	0.7018909800867386	-0.5362840249713785	-0.42523540916969	-2.766296010176815	-1.2400940254342014	-1.721359113573449	-0.36079828323768537	-0.2970833565050143	-5.377488291639953	-1.4944417588192453	-0.500254700052799	-0.6718104569882312	-0.26324200851398594	1.3279096631284004	-1.2157399262354818	-2.489628413930321	0.2614505271567006	1.2340907361992335	1.442844514827672	1.6967020202427816	-1.7318616058107132	0.8936083154540572	-1.6006123279537505	-0.8698821131288607	0.04989904099928171	-1.9527086750937486	0.513911692739081	2.498101467117335	-0.9884928598239788	1.6128873843051612	4.292826982024051	1.1329522843457025	3.148300360569054	-3.1872921735111097	-2.7380093150950153
chr3L:4243000-4243499	-0.32675222119505476	-0.18239099879400683	4.684735760959615	7.470759387927069	13.16062638137226	11.744381024087332	5.29186303116033	0.0	6.88525610403489	8.038969174485821	8.438135525189713	10.290314922058274	8.161086129649899	5.311526686674219	6.47779731935887	3.9154925132246228	4.412360498249537	3.423453040050156	4.077018965434188	2.6963881706111157	2.0132412622242066	0.6586567670902668	-0.46448380877125117	-1.351799871315793	-0.8267502468745166	-1.3860336487223233	-1.4867976035161707	0.14203075827514505	-0.8728127463048589	-1.7144029509451566	-0.9308300801169402	-0.12720631345415126	-1.1304945341890775	-1.5368877710252795	0.454677025323566	-0.7740348414582351	1.1401785999884737	-0.7038194848343152	-3.499443896870261	-4.8796345579862495	-4.583404235876965	-4.147657347142494	-3.614281579410275	-0.8892450284862141	-2.100892350994219	-0.8662794578384242	-2.5665695330684644	-3.1994354419408775	-4.874497712098881
chr2L:2365000-2365499	0.0	-0.47712125471966244	0.47712125471966244	-0.7359535705891888	0.0	0.0	-0.3842533059311557	0.0	2.040798121852448	3.799838568896551	6.662110948853246	3.580044270027907	4.831049548306266	5.581090295118211	3.0232205626595494	1.9084850188786497	0.0	0.9183320090576667	4.718138295253768	1.2417203437958086	5.440423375300643	1.897604259904281	5.752913318344166	7.316366857873818	7.68237649560735	5.458706110331114	4.756425918931942	4.4783402071252985	4.577194799203897	0.47712125471966244	2.478028987190327	2.7315546601071055	3.605891464379562	2.5986383739712084	0.38084554195190495	0.31203289901178594	-0.3866021938126203	0.49349512974270876	-1.7412160115666815	0.15019807902175494	-4.171918062307683	0.12161867248595906	-0.8098771338441022	0.0	0.8660188091576353	-0.5270893585171343	1.0086963064804515	-1.512842962193911	-1.3988591711174152
chr3R:10133722-10134221	1.0668755590631576	7.605414575996676	5.998742950830195	8.000376584163236	7.228343411130033	13.464578679871094	16.4986024541736	10.99177541791969	14.277687464382845	10.632216034282774	9.974289098260012	6.933528319990139	5.562205254083643	4.314282705579668	6.433937540130987	6.7320534630331785	3.3477533227331087	7.064694460812071	2.3126819024397856	4.097490642876252	4.405115546374974	2.490370595940968	0.13323935283447788	-0.5458308876536289	0.11248702273946315	-1.7957199458078177	-2.4028929002125796	-4.085913226017156	-3.575583532437358	-7.69490930604928	-10.246290611028588	-7.796348247576791	-10.250407408269401	-13.22925624508699	-14.13294739252538	-8.936651950840206	-8.358289373710416	-15.35094030989764	-22.470375758823536	-11.063328080377998	-7.715680052155493	-6.254015901940893	0.0	1.6815697732690824	0.07068424381250417	0.6345575836772076	0.8752059807772683	0.2322041767949502	-0.8491782920962203
chr2L:20121500-20121999	-2.3410706637517755	-1.5257615142111252	-5.616051100157993	-5.723375706213453	-8.09824366951636	-10.805541994873186	-6.709788615539634	-8.794522944378949	1.2717251655764106	5.883581215063178	4.472704365681728	3.3542994146255882	1.1799775392037661	1.5520598045076721	2.7324556179161723	-2.8794811794637467	-0.36861816173664824	1.8143736577652614	1.6970211046508377	0.9429563226322425	-1.0610509465000737	0.23739065936861092	1.6399680846420772	0.8983410485513675	0.8249868680148664	0.0	0.7359535705891888	0.7490992937692263	4.5431492195628165	5.989800849256421	4.1422630145479395	2.3790905270007716	6.739894732086617	3.149997759474318	1.4350220503095759	-1.1603396960577013	-3.065051005350319	-4.546866994300436	-6.487768012260636	-4.55328176041322	-1.945932473797129	-5.130890770590181	-3.423894505440659	-6.467533807342796	-7.575450536458619	-2.2374593134107554	-4.556763760070052	-4.361621495626406	-6.4360761643521744
chr2L:20350000-20350499	-9.553232980704044	-6.670797842587209	-7.534988973965919	-12.89249039079206	-9.601880031568419	-6.486829373409149	-2.9191501030237657	0.0	0.0	0.0	0.0	0.0	0.0	0.0	0.0	0.0	0.0	0.0	0.0	0.0	0.0	-2.0800498863339145	3.2857426410728015	2.6457936392888515	5.957484216571152	5.323904042253255	2.9977628305015895	4.271717397255174	4.729639938343432	2.95993628382664	4.990398805789313	1.4787494158918901	4.289529254189656	4.603766837513498	6.114348846976452	3.9726816963315312	8.24028851757672	5.301351640050316	1.958719868764778	4.664630908933146	3.3150169286451123	3.139523929036031	0.0	1.8297690574332046	2.3546918915754773	0.6237194737535984	2.5767344100801335	1.550096972827325	2.8873820008609554
chr2L:6647500-6647999	6.464419141954869	3.058176147472125	6.717005110250297	4.10849217309466	2.900082607028777	3.241611757415229	0.0	0.7819324421189129	1.914454451961029	2.7733455252344617	3.7701939084173675	4.359089988892987	2.8696559836553757	0.08030008345672995	0.7624638718992633	2.3963872763373324	0.4359239231164445	1.4379250549730636	-2.486393780791234	-0.47712125471966244	-2.60538108976056	-4.068652398672516	-2.692849199401418	-4.831615648377875	-4.181224537580663	-6.3642300678019	-4.251658287159509	5.372703651581455	4.773652092338956	10.835901772878085	8.661910070189645	7.276269650888477	6.809590592469169	0.9648536905119721	8.466710882896143	7.380057334818008	6.395029751368337	7.1766869930004376	3.078510774714856	-1.3219697544969007	-6.617912088699691	-7.495635722013242	-1.6993433673162088	0.7359535705891888	0.0	0.3842533059311557	-0.9884928598239788	-2.4617909933946063	-2.567088157082065
chr2R:8088505-8089004	0.7490429136284138	9.89030389596847	13.421504855170975	9.330682570193238	9.59411629582211	1.087937603989098	7.63493021379489	10.510191996130589	10.150656588861647	7.871271746467415	0.9526842973659784	1.0256180075840797	-1.427992523095236	-2.8680278581239693	-4.799862912748874	-8.019958012877504	-7.677173948760502	-11.49247442413417	-11.00921058992926	-9.274880019932429	-17.1931963825636	-18.165003032672463	-18.256415580239477	-4.530332560064482	3.5203481112795765	6.702937278371022	1.2465877567407309	1.8267340277586623	-3.068192435228232	-1.5424770178086802	-2.7004689680223124	-7.848976531998876	-10.322230158881158	-13.564424724282393	-8.736026903622601	1.2649520993214205	-3.5796668229692123	-1.1451916048326531	-1.08960404609327	0.3889479166041756	-1.012392724857047	-0.2105263209141679	-0.6969902116916529	-1.9832345719999458	0.44451115724419304	0.7158051146113907	2.524972711877992	11.580947815723752	10.66872755091489
chr2L:14588000-14588499	-0.04183842049008321	-0.9150921613248414	-0.47712125471966244	-1.114132540829845	0.09717917830787659	-0.1679108950056403	0.11930251449979594	-0.9884928598239788	-1.0668755590631576	-0.9071961464030847	0.7990940622931048	-0.6500485400342133	-0.47712125471966244	-0.08099529973523462	0.31508829127072646	4.334353279481636	3.270340614853248	1.22305050405289	1.622285597339839	-0.3094384109678069	-0.6117188581896873	-0.6201176290748134	-3.089797052009126	-4.3698469307686825	-5.102243268500906	-6.294937366311994	-3.251719486552034	-3.5147447871589033	-1.4952132644201317	-2.937235721453537	1.5369773232558375	-1.2264027187500337	1.9084850188786497	0.0	0.4914639354193369	1.2058628001378644	1.53812370105574	2.109023960664029	-0.4115971777086509	-1.6169563511167926	-0.6981055006175148	0.8258455023085335	-0.5720961435849229	0.10419013999704418	-2.73788233152698	-0.48723974652184643	-1.1536550852580096	-1.1076031113900795	-2.6800305812948144
chr2L:13203500-13203999	1.9082733934469451	3.9223164860116277	4.389108598763815	0.47712125471966244	0.0	-0.47712125471966244	3.154365339911774	6.031941679001201	2.587528481624646	0.0	6.681078073776415	12.588131786074971	12.356011581179986	8.974002176130124	5.54487981653272	7.908854264860039	5.6268595525981615	5.74833668668495	-0.9170972231098502	-2.969486774970389	-9.488816517789116	-7.952131646538209	-6.375664566791877	3.498893342215602	8.899383123929503	9.110159324043016	13.948272148433317	10.577531130342168	13.060853168074424	12.000655231242451	8.859865787161649	0.6761984083609947	4.002032671354657	2.697780379415609	5.2780854056354904	3.341379363859408	1.6403538703856289	1.5185924530644475	-3.3115236579833995	-3.455151573755633	-6.028474102354769	-5.776216888444336	-10.98306348467611	-8.307220331562302	-2.9871605825166183	-1.030390194027117	-5.382004344668944	4.0964414908094575	5.059644222344817
chr2R:13344005-13344504	0.5466889423175979	0.43222655669757537	2.149795685176632	-0.35292895774983607	-0.9448609403477002	-3.9820094425129478	-4.6018145060891875	-8.691739193022697	-2.855991438183607	-9.649557984768624	-1.3976022302444193	-2.22291581835319	0.9177387473229288	13.713046196655558	13.883181485433834	10.543521388154169	5.467454605126718	6.190059775940681	3.404999295090054	3.4335461364313016	-0.3665654564155584	-2.8562663744899557	-7.0621308074912115	-9.724159404309475	-8.605906160168187	-8.722752978001164	-4.9882735010147785	-0.1477633285959353	3.797967285983126	3.4468641684091783	5.162216048996594	4.001689749869369	4.01341012008858	3.1642771838306096	7.278244260316403	3.2072608799638247	3.071431748625489	-0.288481575049394	-1.3388747615849133	-4.6787552372809955	-8.234712980352606	-10.746801338900465	-4.364278611907571	0.48071289336906375	-0.7234955687667863	-0.5172929730662785	-3.4015172438826182	-3.839104254288612	-6.526027421164757
chrX:6118533-6119032	0.0	0.0	0.0	0.0	0.0	0.0	0.0	0.0	0.0	2.2167694933003816	-1.0466924622419154	2.3411047119627946	3.4461916807838673	1.7202851485054578	4.044930566520653	0.2935174025490306	0.32675222119505476	1.4972816753288032	0.7061213738957899	0.7359535705891888	2.240468152842825	0.7754328781564965	3.320157473949949	2.7303534942661347	0.47712125471966244	3.168515626901946	2.6885823854427255	3.9442394158188994	4.245450297313581	2.6466730220709422	1.4477763143210869	4.766328079621294	0.8097316386735293	2.0231263128909345	2.058177139701682	2.882896445520312	3.4019846471605844	5.487748720047949	0.9059652567236041	0.0	2.8443890821189823	3.844805959274266	2.396677983419451	5.323837769797369	1.3410342721572124	1.920720400772707	0.6512444816945295	3.4885556160037945	3.0801293220558907
chr3L:11808600-11809099	0.47712125471966244	1.041562685491579	9.042236106066365	0.6252873828651146	5.429393261185014	12.030199889831351	9.43926397886333	4.262424385307588	3.955375044773568	1.925250237852636	4.9611716977579805	9.020997587206034	9.766411311352938	11.749800949183975	8.578046193245747	6.549373593626024	10.215993420177606	10.504707203832965	3.4210907080757695	0.21052632091416779	9.32764813989202	8.342427711309318	4.958325484983771	5.909968618440737	6.106997618594057	6.326877544651974	6.375856795658128	4.331576682566902	6.815214374324085	5.364706973805655	2.639948471892431	0.771603283296904	-1.2157124243650932	-0.1141750625635984	-2.7039652920379202	-4.323814965126478	-3.077084852853428	-2.8970791939304625	-8.786814340928967	-8.334375016099024	-4.272664455694696	-2.8826982075664813	-8.554109948980264	-11.042240189053246	-10.829221585813038	-9.372518841836571	-6.237602651073826	-1.087636782058556	-0.3842533059311557
chr3R:8856222-8856721	-12.188581342676011	0.441818328701712	1.8329704248341077	1.9605523250565686	-0.47712125471966244	1.4637527426815686	4.938857626056248	9.653730536652864	3.008354447092423	7.231679762618267	6.08955656642487	4.859280679415017	7.6787688064758495	17.86215464107055	15.830048041757394	17.784673005096725	13.345642238485521	4.974049189923351	2.4544342113504394	7.726646806751584	9.137869343473476	6.273389724153529	6.329428622164289	4.0052622706077825	4.727630526189025	4.00528717996619	1.3286064600862957	-1.037454951632121	-0.9113380238635679	-2.3420715875438063	2.144454453951497	4.299605787977283	-0.05386764237948846	0.5591907691058066	-0.4345761094079113	-0.052188338694072405	9.385099725751601	10.827447083491162	7.000281964394452	7.020221085349086	2.0697733108379937	2.528933679386543	0.8792832031565376	-0.8108238432926891	0.5311325326442125	-0.8395322079716037	-0.3912260668391421	-1.8926526859950155	-2.236258585658459
chr3R:14123722-14124221	3.392065631483626	3.5849473467300803	0.9884928598239788	0.0	-1.0668755590631576	4.700072718325795	2.5578670412999336	3.4353073575358803	1.7188701424854311	3.6720129650823847	0.6615066236995049	1.6513906748032403	0.0	1.3828578468790418	0.9642745369419947	1.3836034978805847	-0.26131220772842056	1.0631841829693922	4.478953075674818	0.3516852909497824	0.6206596021454778	-0.32675222119505476	-1.0567069963582996	0.23063978384343853	1.1377046342702233	1.035656817781635	-0.8457119955017671	-0.9608111152157144	1.1848642064511814	2.019090992816167	0.47712125471966244	0.057148778040683794	1.4665485623047323	0.0	-0.9884928598239788	5.023998380233026	3.512404929038863	3.832762897130046	4.386827351073165	0.14277677466388472	2.1589988735008263	3.8072056445704394	7.78531205957644	4.356695094910395	1.5739508314535513	5.513932117266762	2.569164353821503	2.9509107855511254	1.4523873538820975
chr3R:1834722-1835221	1.178121887890521	0.05739779031689903	1.2819810456050587	0.3402672839497277	1.193069428206296	1.7361499869986523	0.0	-0.47712125471966244	-0.47712125471966244	1.571963165498029	1.9175026541199318	0.32675222119505476	1.4637527426815686	0.0	1.5242653031856732	2.5038817104121818	-0.9884928598239788	0.9884928598239788	1.812726107894615	2.12151514686321	3.7987198132174114	1.634849830703932	-0.18946256670265693	3.789932715463078	0.30512919039847236	-1.3855732113122945	-1.1151984847412626	-0.43663140240839626	0.6300043629145596	-0.18757992734955956	-0.6992410207988732	0.11659373793584697	-0.7359535705891888	0.9884928598239788	1.7781764888055718	1.4799175630582129	0.4664987876245208	2.3520825463072224	3.2472132917571703	0.0	0.47712125471966244	0.0	0.22432243947821665	1.3838776026253736	1.6612334157773805	0.9912476399593595	1.5479746787690751	-1.2638932613106397	-1.1008129342000579
chr2L:3813000-3813499	2.782695096875043	1.2654466195066338	1.4022575248422924	-1.5689866532271763	-0.04370340681451324	-2.8920188435876404	0.5101462689314703	0.8314858755875901	-3.7707424401395255	-4.188474783997975	0.7018909800867386	-2.1420370630223022	-3.547742074801814	-5.483132307794404	-2.0258244368385667	-2.0606157808786714	-2.7892174656220554	2.6492473546054565	1.7970454880607436	2.141147737696108	3.5183520169374867	3.384551620138684	4.018838223274432	3.4561895962498475	3.722882391210404	3.88835591729498	2.060494258593577	1.2003336342969775	2.6412669889959712	1.0742226923238443	3.1084542836693503	1.8558087699979997	2.4103833112132795	4.27609789103169	3.051748911914212	3.6188448192431806	1.1758302966571217	0.7491874214990805	-1.3200989590328434	-1.42290302192663	-1.357696475490331	-0.9410310135554202	-2.556637702356777	-1.2748537263102608	-4.122421186306484	-1.1479232398912647	-2.80424933340024	1.5838459212695908	6.284278718528383
chr2L:6481000-6481499	0.0	0.0	0.0	0.0	0.0	0.0	0.0	0.0	0.0	0.0	0.0	0.0	0.0	0.0	0.0	0.0	0.0	0.0	0.0	0.0	0.0	0.0	0.0	0.0	0.0	0.0	0.0	0.0	3.4802351048410025	54.32362764859608	61.227619298145704	53.83198558538148	15.672091650317155	9.905693888053365	0.8065359368777398	7.598649071211431	2.0628055570570996	6.371135463032529	4.280596675045648	6.2069449889288775	2.3261231293963025	1.9731880808616389	0.6363510873843748	-1.07056747959692	-1.0668755590631576	-4.009384589314184	-4.550559102817735	0.0	0.0
chr3R:6521722-6522221	0.6025013259654013	3.9143618674198746	5.532999472019925	8.770427840225425	2.45845457244998	5.379845358925939	4.743834024454184	2.6188394378785995	2.94278770406325	4.292665218755996	2.3601011025285126	3.526196163587091	4.209386858503089	5.04479918567171	3.054684402227402	1.764104362136663	3.5539728869369176	3.128403201721695	0.6252873828651146	-1.7892137508246604	-1.1466273909246916	-0.36313692302657835	1.351795143007859	1.3445857368139122	1.8453057774952817	-1.0021246447960495	0.13563667086097575	-1.6548270166219812	-0.9661653745765538	-2.755768651209111	-2.5550747297084153	-2.466369171681083	-3.497408277709743	-4.932286573635844	-4.6714647773117575	-0.29815214289168634	-2.438618839763937	-2.1230971208478397	1.7295875083341303	0.47197866857013165	-0.8731603828430932	-1.4206123907833275	-1.4651995043081685	-3.9192526995562234	-3.5991770907102563	-4.886095224382302	-3.0763820364243184	-2.718846087988235	-3.639493472668663
chr3R:5588722-5589221	8.706090080547604	7.377595632463061	6.652837278491819	3.813717667737293	0.6252873828651146	4.680021247209341	8.827719082487336	12.489682890536066	6.240764899295673	6.937852609455918	7.498013875099202	4.72081776736609	4.272270930403947	0.23292748597944377	-3.120331876996851	-3.8002338401176363	-3.613178658124953	-5.478776581085092	-11.235338657665153	-10.504739274152262	-15.55110555167786	-13.087488455031234	-13.17873886096025	-7.54618989693187	-7.945679921840994	-10.727941212282985	1.767086485902802	4.677773461912327	5.514972319016871	7.07446348522268	4.215252594485049	7.032224893612343	4.992235792293237	4.951760281575099	1.8080492238274246	1.585664734288384	1.244869872472814	3.4335461364313016	1.8836581883580992	2.4064334133920378	-0.4417299866571211	-2.062775379244034	0.32675222119505476	-2.7221279089779116	-3.7203980910194687	-4.505199977373952	-3.364356103417693	-2.114158029716507	-4.319631821966395
chr2L:20797500-20797999	0.0	1.2987181692705434	2.1089101129067878	5.673394605745377	3.65438346641851	3.738365644708975	3.780075458798147	6.31710705737474	5.468627954232801	3.158162337831675	3.8871008608218074	7.119197054343643	7.196496383859709	1.91692373570579	1.138501244158098	-3.3033479927626463	-6.523399830567759	-11.329081435518097	-12.717809586970992	-6.980619683354097	-2.794154275960767	-1.4532380401181546	9.315710911174442	1.9801509964855086	4.268182907877928	3.112967114251988	5.6865195844912355	8.552776553432698	4.917482931593316	0.9884928598239788	-0.32675222119505476	2.1584039228375937	5.046220060369588	4.340133842765711	0.7293393464218709	-2.496838246992157	-7.331466100136797	-5.411272568632408	-5.304999350201339	-4.436917359312894	-10.474786545012082	-10.095645488742253	-5.6931269450131	-2.3545289740078377	1.2923869375890094	-0.35872466917467927	-0.5552050987676277	0.47712125471966244	3.9635470276669365
chrX:6004533-6005032	-1.3378192067140773	2.0587070483943606	1.0664741166367808	-0.8137625080566743	-1.8250780161795759	-1.6002530583951209	-1.147376005178751	-2.6691549599007462	0.0	-2.509606761594726	-3.429865632330525	-2.562731267407736	-3.021849551079739	-1.4050496518191107	-2.2447703517668964	-0.7034918205386125	-2.3768643639580014	-1.7676610048804442	1.9834348893276441	-0.8431706429613649	0.6644842113436883	-1.001670451391369	0.10651447671420268	0.7239237292841197	-2.2207245351208127	-2.891260153532269	-0.20476224541537444	-1.9782035295210891	-0.5929109746022403	0.8693934432711581	-1.4452894522699977	1.0662843101770916	-1.6750467370438258	0.04316048853966361	-0.12537288206402833	-0.8462053085340334	0.1352871469207804	-1.885457703720064	0.8044569425441321	0.260595514690911	0.38396149825292963	0.3073596725751182	6.1337353807801405	9.017689502631823	8.186574517285909	7.32903572191048	5.98086689294025	6.030939981237277	6.66323508430234
chr2R:13401005-13401504	10.216738528837334	8.682669252966166	1.3077609981660674	5.465747711588035	2.5102408355616235	3.0716898141658704	-0.13995062549090154	-1.0706877206048537	-3.3074694442794645	-4.583404235876965	-2.6938241473177094	-5.1833899294925585	0.5552050987676277	3.5437257124629444	3.073670401771072	4.784715434208698	3.2251866751436893	0.526117119229968	1.4811611780499152	-0.24558422689709564	-1.7545344832768452	-0.6292526781442059	-3.538787894477999	-4.7964966217148985	-5.391370362947186	-3.2562206467840733	-0.0792912494357943	-0.25096509468556205	-1.656261086750295	-0.49428832722380206	3.1934653016596335	5.759867877733886	4.704561308362443	4.910863464254202	1.1397525138699216	2.294216608868411	2.4934560211105516	-1.4441079385836963	-2.5203754456394365	-3.9956501929080988	-2.270238725332187	-2.2724796758989396	-0.7220751651116454	-0.38986227429328907	-0.5732612483674159	0.0	0.0	0.0	0.0
chr2L:19888000-19888499	-6.455601517744937	-8.082034041104246	0.0	-0.9884928598239788	-0.47712125471966244	-0.47712125471966244	0.9884928598239788	0.0	0.9884928598239788	-2.513821705895677	-1.6979609250729193	-0.2668149708613459	0.21716338407632355	-1.0160067427573143	0.0	-0.3842533059311557	0.0	0.9518830811045801	-1.3359873582314512	-0.7405849767053545	1.291138693371079	-1.2401483663989168	-0.6252873828651145	-0.3546503345598342	-0.09963489166953562	-0.47712125471966244	0.47712125471966244	-1.7758189592549438	1.0012406569038583	0.9748701710593656	0.47712125471966244	0.0	-0.47712125471966244	0.0	0.0	0.0	0.0	2.8168908596099	3.781909632292869	5.2081627269460435	6.2627425957310665	2.3189604420648156	-0.2887691230768229	3.413736778832231	3.9075248771947786	5.571411551920145	0.6155924310630458	3.6881471225380587	-0.5134945978048434
chr3R:10549722-10550221	-4.975817349665951	-2.216769493300381	-5.757626505434804	-1.0668755590631576	1.0668755590631576	0.0	-3.0963771010100536	-2.767745434429248	-1.910211216463534	-3.775987631544358	-3.40458063865351	-2.1916480318042706	-2.2360523970157793	1.6169000586708842	0.4260805025863311	1.9207045668994158	-2.1317768058292046	-1.0668755590631576	-0.32842465998774706	-3.8947462813758738	-2.8557066326864007	-0.47712125471966244	-0.7869235550701423	-3.4413586162731233	-2.659850832984155	-0.9328110687529699	-1.843989434106739	-3.0045281269570765	-1.0648103115007428	-1.4889296766467177	1.300606601376011	0.0	0.0	0.47712125471966244	-0.2321627322282827	-1.1597679938931762	2.343898493070371	-0.7359535705891888	-0.47712125471966244	-2.0095464128083935	-2.6829304038014437	-0.9884928598239788	-0.4715826021997801	-5.790102310210287	-3.1258888878573217	-1.9527739669186086	0.29329226409088593	1.9084850188786497	10.098217252572269
chr3L:5127100-5127599	0.05571984943317755	0.2614505271567006	0.745436974064438	0.9775704413700838	0.9059652567236041	-1.1346353447010031	-3.4347994329049563	-1.500620395165383	-1.371748091935598	-0.3051291903984724	0.47712125471966244	-1.4637527426815689	0.6252873828651146	-0.898461865340973	0.6688365081901083	-1.2325158004740473	-1.1052474089775342	-1.1608148810201488	0.47712125471966244	-0.47712125471966244	0.3842533059311557	-2.4845942530113048	-2.796807744542638	-0.0615723773666162	0.2619307720937629	0.0	0.0	0.47712125471966244	0.0	0.0	0.0	0.6245692510198515	0.8229373382744939	0.3842533059311557	1.947870764120427	0.7249897682903885	0.0	-0.3855643666284452	0.8153647056964378	0.5990309041446822	-1.0668755590631576	-0.8204192254650764	-0.28972707936814085	-1.27727246535742	-2.2141162427005545	1.0668755590631576	-0.47712125471966244	-0.47712125471966244	-0.47712125471966244
chr3L:10219100-10219599	0.0	0.3842533059311557	0.9884928598239788	0.3842533059311557	-0.47712125471966244	-0.9884928598239788	0.08030008345672995	1.8566838796094252	1.2117858773499315	4.222009695028241	1.9781694560193235	2.2568658220973563	4.480989841725375	2.0683592391829864	0.6992410207988732	0.92599669179249	1.6275524303582005	3.59814027954692	3.8548270357162484	0.5533474488829239	1.3173949615298117	2.9556125654321783	1.1784627333960676	0.47712125471966244	2.118912050392819	1.664233603476578	4.623181697775172	6.789469676241827	0.0	3.797424553902583	2.062167793141902	0.7149551372202019	-2.3986650467049837	-1.5107628400976643	-3.896095456303019	-3.1689085778478936	-1.8370594582367585	-0.9589252183005444	-1.6525945075586288	-1.6952242594089586	-3.382787560398611	-2.728286232561773	-0.6252873828651145	0.0	0.0	1.411298959763762	-2.7146465075720956	-0.3842533059311557	0.0
chr2R:2038505-2039004	0.0	-3.4802351048410025	-0.8331037697083299	0.288769123076823	0.5788569767258716	0.9140065296037448	1.4637527426815686	1.1200136493808097	2.495983935681308	3.239197081263597	2.7702659610544136	2.491783930694116	1.6301306952288868	2.7285928155171044	2.3599953073606788	2.0543494451135635	3.3451723153792865	2.277073443262168	1.7458930597494855	1.9798299151671395	1.5967743944667434	2.2749220113488056	2.350568555788332	2.0844063345040036	0.3374985723920993	0.3842533059311557	0.3842533059311557	-0.3842533059311557	0.9804443753936043	1.3229151981265856	3.104370148806301	2.587267266587987	0.938597235608319	-0.988985785794434	-1.4471935842303758	-2.3510920198852983	-0.2267131324579973	0.9292644417574849	0.3441756480369319	2.5579481635249413	1.2357376364148793	0.909867813413121	4.001821615563796	3.6830971254234575	4.072820297991574	1.9424092976519844	1.8817813279678384	1.1441492975718262	0.8104746465690011
chr2L:12021000-12021499	3.593938756438739	3.5579667354711666	2.8253802218340853	2.2448888488318675	6.412847882258989	2.272690447761481	-0.3842533059311557	1.2243935119901799	2.9272618682062554	6.954397278231473	4.579935749683104	5.46412486260846	4.315675277364067	3.9452501589921893	3.5164656987690104	3.0021855011402496	1.1535175700737104	3.0753565280697126	2.9481934486160144	4.21514718095223	3.528550103785713	0.8557935353419138	1.7206383545982307	1.2179162299900066	-0.21092196905073934	-1.1865365112122899	-1.960889447064636	-2.0585779827269	-5.361741528890097	-7.1518903351249286	-10.44512795251728	-11.287536017063925	-12.51089443676727	-11.652452140792784	-3.2100420677467665	-4.9843110594809215	-6.591767101827299	-7.721668384440879	-6.61302693199555	-6.151459572229086	-13.471748462470195	-13.982809452983417	-9.618037715865265	-0.6816519536376183	-3.1150724069505915	-2.0848989901572708	-5.019336629396592	0.0	0.0
chr3R:25416722-25417221	-1.0710166376574632	-3.477440844536686	-1.5040165661675615	-2.035818902407575	-3.628739103407144	0.9609115391260601	-1.0750675977659208	-0.757176763136881	-2.438016122205363	-2.16230870441044	1.0668755590631576	-0.8227742833981305	-2.2580748091058527	-2.3657303243764765	-3.2685627077401644	-3.2471298354405453	-0.7536164581294239	-0.1497015001866986	-1.8371405951950812	-1.4427458264807442	-4.084668671073521	-1.5789896916331132	-0.3842533059311557	-1.4086921317980698	-2.6253760186131374	-0.7049551898984564	-0.8331259455442903	-0.4138219694374323	-0.2887691230768229	-0.31234954282860555	-0.21349711255937287	2.440340918096168	1.092979293367265	1.324232816428584	0.2614505271567006	0.16994102343280412	0.3999454110090864	1.4799175630582129	0.30295428725626533	0.9884928598239788	1.531099762115607	3.4998764214345206	1.8541569115368965	2.2033539209811934	2.565046814843474	1.74624817751707	2.8183156604043447	3.6266263495700493	0.7269986035393072
chrX:6697533-6698032	-1.7842367827580383	-3.9519272626160857	-6.610439700109667	-6.568896091446852	-3.126289863111421	-1.7463705457582634	1.756320029354861	-1.3821770810048504	1.7591976345837779	-1.0197139661199062	1.3272353894246172	1.4530232464010406	2.8492879829162785	8.340194285242617	3.797424553902583	6.332116070374516	0.46251082481477646	5.221652400323121	2.0098993249934445	6.21690472340884	3.826900187849781	4.678388093696535	5.227846597799993	4.237137657648596	2.120290629281795	0.9794334219378792	1.7301248202664283	1.5630529848094614	-0.4092580862934056	-0.9992462728002136	-2.9196869411370114	-0.714360057558581	-1.4912045378402046	-2.4542711508953423	-2.1949250542988095	-0.9077225107665621	2.10089235099422	0.22062649776520535	-0.2741331934631194	-0.20100646752759163	-1.0515181910122309	-3.107006930992098	-3.3817531178341134	-4.085082686111025	-2.207950160734593	-3.6456957035057456	0.10260258963875377	-2.9433324357294857	-4.652043678223706
chr2R:19264023-19264522	-1.3201052483459623	-1.7654187385612794	-1.5889016897289712	-1.3892306038861015	-4.70564934401416	-3.0423721464174602	-4.397662603575625	-3.3020252370873786	-3.1062793074273345	0.7239237292841197	-3.047711472281072	-1.539531302789424	-2.8083493565904116	-1.2992427216517273	0.32867254487501063	-1.994081881558951	-1.9865536067939136	-0.7359535705891888	0.47712125471966244	-2.3803140503363474	1.6289121178236328	-0.8547317355049128	-0.9430369150923414	-0.9401702136447981	-0.6689457040470808	-0.47712125471966244	-1.9084850188786497	0.47712125471966244	0.9884928598239788	4.039298808091308	5.829732555434183	5.2527913077487804	6.6116678568094205	-0.9954565989224958	2.7386551358812503	4.047181161676583	4.099509937841864	1.6302767793552586	3.1456563776206368	-0.8991505859728636	-1.3899016928283154	-2.514620389718534	-3.358604493845296	-1.0167741998584212	-0.47712125471966244	-2.296285459281742	-6.201274882922933	-2.5605596197531133	-3.0369408505522935
chr2R:3341005-3341504	-11.540921788321237	-11.719797755794284	-4.293196307462117	-0.47712125471966244	-0.2887691230768229	-0.32675222119505476	-0.8807275879539905	-10.62786141158791	3.162655255347741	10.725791610395564	4.6531355242518115	8.39418713994179	12.134562216630778	8.317782271250978	8.849549565234586	7.524118353745242	8.783210849925544	7.757070427723059	4.843963485705957	1.9200225029649782	0.28544699794849526	-0.9844553685478403	-0.875931463743925	-1.4228414817141766	-3.899898509508325	-1.9434555856175717	-5.747687329574056	-7.169732226674918	-6.07239565349498	-3.318222029505435	-1.4313637641589874	5.566157044393411	7.341330937655475	8.246039014483658	8.001201072996505	9.097466808522162	5.257539540221974	2.6951025217794355	3.5264100175205115	1.2378724908886476	2.4988849574678405	1.7264580498610385	-1.2232111467427604	-1.2802442738795807	-0.536205793561373	-2.3646481343851966	-0.3995051221274109	-1.5226962719005106	-2.03840564548541
chrX:19155533-19156032	2.1128889070855443	0.5241356170141681	-1.2000715809587306	0.5325938764574124	1.1031771539384936	-2.396677983419451	-2.739143300527942	-4.686554690554946	-4.58461268714007	-2.548842544740112	-4.72887264390325	-3.7987198132174114	-2.3818704004712083	-9.205904992930055	-9.0207318590209	-4.6310331111025524	-6.871525222242668	-1.9126062884538024	-1.267831613191853	0.6835913493135941	4.111295305295475	4.7964966217148985	1.9915768520386248	4.115577239014002	1.0885256346545729	3.9502783232603123	1.3880913429778565	2.9412450613341483	3.49984440649377	5.4916540014336555	4.447664413054609	2.3425860065316435	2.5257142256610168	3.581921532947864	2.5068379996554553	1.60409133615864	1.6003280414893413	0.5377103443144566	3.9944422155909343	2.926105861770053	0.11504130334269605	3.8729417932199537	0.9271942641967099	4.837366792496461	1.1782005777239684	1.4926454244500758	-2.7167833881078605	-1.1558088620563771	-3.4883760160814434
chr3L:7332100-7332599	-0.8180591536516529	-0.27780161711185947	-0.8454700838728052	0.6849359891617264	-0.45467702532356546	1.0055190369395175	0.0	-0.47712125471966244	0.1811315509973822	0.8002882953413999	0.8465999633317687	0.47712125471966244	0.0	0.2614505271567006	1.0789148398600505	-0.2887691230768229	2.1961388698750977	1.1094454239634695	0.0	-0.9884928598239788	0.0	2.1067466847079688	1.0068966771582453	1.2681441372417996	1.324646262813101	-0.6055436202118022	1.041562685491579	-1.7931665439854667	0.9998141181975675	0.12737916738169391	0.3842533059311557	-0.17071739487706777	-1.389300376287166	1.169516540824361	1.2672940979976501	0.9884928598239788	0.0	1.322843590863612	1.6854082888230366	0.47712125471966244	1.7747899969308505	5.687528860495046	0.5050184077099935	-0.3893487198707884	1.1934226221321296	0.11930251449979594	2.3607305819518567	3.0150652570241014	1.4127903408996307
chr3R:5995722-5996221	-0.1921263540480251	5.122732541928129	1.7724577090012197	3.9577491750858105	9.490811162132978	8.017437835996377	7.0635886176777705	3.5037731530994933	3.322512364477755	0.6618425065838626	-1.4637527426815689	-0.5557657111158053	-0.4440807101421001	0.7782608456457472	0.9070718997252629	0.791771401542798	-3.203800011389812	-3.117211458145497	-3.6667166600940515	-2.716292247236034	-3.333921336754478	-5.231649156902981	-6.0594120961056035	-5.737741010444241	-9.20588227675939	-8.339912391819917	-7.130723760273691	-2.4123394492012182	-1.0704423053070815	2.568387872753328	4.814910775603028	4.86857201792005	2.3349437175223904	-0.4666095473949303	0.15792853821786598	1.7604418787020715	3.1339000980869773	1.7509906243922189	2.978323670956676	0.603484671564475	1.7638192153617969	-0.4717962412264225	-1.5133477501955566	-3.634016482268371	-4.400101590503853	-4.708974283192686	-8.425711789594397	-6.75001762838607	-14.001193756568728
chr3L:8978600-8979099	-2.012749564848404	-0.035608659019161486	-1.9749922899231058	-0.16125860883478269	-1.3821770810048504	-1.7947544354707656	-1.6294306546074222	0.7342285584982492	-0.8303803398358087	-0.5628713664515358	1.8233698659622313	0.47712125471966244	0.19699373026190506	-0.2358925598824254	2.304939681731005	3.060401221951268	-0.7452224659678577	1.706519913400623	-3.363253113388569	-1.5188114239109758	-1.6521308096263956	0.0	-0.28612650981466164	-2.288987043192205	0.9354321893983136	0.041082813831925774	-0.14152892782810203	-1.2009201994911323	-3.007986202742854	-0.6718104569882312	1.2176610337940084	-0.11987895295281085	1.1085491689616243	-0.2752580070532424	0.0	-0.9884928598239788	5.042366186383091	4.12125604228032	1.9605523250565686	8.646090340611899	8.430024948042394	8.20290874720077	5.522020931460482	8.346980434588298	6.657599822740959	9.330287075649995	7.058435988858308	9.568868083591939	5.768050566540821
chr2L:2856000-2856499	6.968090396925291	4.158014561786209	1.679960860580709	0.6197644659990257	7.154707458458375	7.497298854640158	5.301802352948929	8.394061937768104	3.52770587354919	4.284705669981271	3.6189022222235527	1.0383302246713066	-0.5400627358002533	0.0760829504746518	0.05127121788410203	-1.7709488615932416	-2.7277287378226225	0.08512693669722966	0.12330122322996742	0.0	0.6380172731361782	4.259084046843978	2.642642068178244	3.2183174049710663	1.0453872402256184	-1.0873540680574703	-3.6416064914022086	-2.9073255117541903	-3.194742805671116	-6.580351682028314	-5.371461139064429	-4.40752878072005	-3.602186478682094	-2.9755113177386434	-1.8700093996202551	-2.194648083782028	-4.655871107621005	-1.6033926249140014	-4.0496757874577245	-2.8489706648988102	-5.080828756613172	-7.693141654340141	-5.466999554151656	-5.720722459100026	-5.888471802777254	-4.25076881477252	-4.3002078210095664	-0.964853690511972	0.9568070777091172
chr3R:18181222-18181721	2.112664580396538	0.3842533059311557	1.409796833288435	1.9313273354149467	0.30512919039847236	2.123021151369321	2.1001117056383185	1.8253248062722476	1.912294202609314	1.8297690574332046	2.3675035255891146	1.5043076796242603	2.6463418852740443	3.152323097394301	0.0	0.8275228086076422	0.6336183312848491	0.048631565441144435	-0.4652136054520349	1.600101873109039	0.8839641421026341	1.8004101932266248	-0.42921553516829136	2.27326769549053	0.8543726188035139	-0.15597427603541167	1.0629315913019604	0.3736304635044223	-0.19844101725793653	-2.7259149500153184	0.8361691921254217	-1.9284451068526025	0.3842533059311557	0.3842533059311557	0.0	-1.1879100410842245	1.7712800271743756	1.3151717516845085	0.3842533059311557	0.0	1.4462723840887652	3.0915248362249605	3.088074803459661	2.9294974684897737	1.736730366574481	2.41273938000148	3.51271739733354	2.824364046173716	0.43443370842811857
chr3R:5969722-5970221	2.4637185508853445	2.752626583136593	-0.7359535705891888	0.9240055832052536	1.897800193731544	1.2985812215385664	1.1908627017741145	-1.3860852510467592	0.20830091463282616	0.16711877743474865	0.9059652567236041	0.09704429821584891	2.021383861537761	-0.3842533059311557	0.47712125471966244	0.0	0.0	0.5050184077099935	4.948739112533077	2.9353518544790718	3.249633368574137	1.9874683331728322	1.625686544431298	-1.0303561156622774	-2.455258990544014	-3.358443017719979	0.2322041767949502	-0.9884928598239788	-6.811469863584654	-7.2392042902331974	-3.6291622153704934	-0.2887691230768229	4.946097385058527	4.368671090513137	2.3628410252781373	4.165940516548874	2.1732958406294736	1.170041379908726	3.4657081882676732	4.446570668114557	6.6865609862489315	0.8065359368777398	-0.47712125471966244	-1.4637527426815689	3.954070361557117	6.277311221726911	6.848962947787055	4.055690391212754	3.420097147114609
chr2R:4519005-4519504	-3.4554861500653637	-3.0804756040442074	-0.7514711400864749	-1.6790785744520116	-2.2108932466810316	-1.1675348639700998	-0.6911250816090336	0.7009083868122362	2.274208539028739	-1.9332946201150034	0.9676396020265047	0.5283297370113366	-0.6585588897588239	2.7995527627161025	0.7342914862737154	-0.28565420031062844	1.4232927024118363	-1.6534432305178857	1.1403495398415475	0.7694241089594926	1.2932401020148976	0.9089711680595184	-1.4397239572596794	-0.7584214655782237	-2.226127659740288	-0.7618815166581684	-1.981890005595058	-5.590363953567718	-6.815690457065937	-3.585135781032292	-1.1166386930519974	-2.268668918909973	-4.529439070838986	-2.6179002741929014	-8.871025310340023	-2.8421321470488237	-6.3376059548546735	2.632615444545657	10.079535729032076	6.518892959425381	0.4414123674337495	4.856328466580109	3.6125437458989187	4.445930983503026	3.1701566023384284	2.440632869424542	3.6310156294966296	1.4240537370519133	5.879399951872755
chr2R:5286005-5286504	-0.3842533059311557	-0.47712125471966244	0.0	-2.1411477376961074	-8.851342401445692	-1.4700822753787204	-6.888154971906271	0.9884928598239788	0.0	0.0	0.0	0.0	0.0	0.0	0.0	0.0	0.0	0.0	0.0	0.0	0.0	0.0	0.0	0.0	0.0	-0.47712125471966244	-0.9884928598239788	0.0	6.242806461392308	12.549783705303577	5.749528968513954	0.0	8.687749856889775	6.734151097133557	1.4637527426815686	11.781516301736183	11.558107069311014	0.8065359368777398	13.93082879383301	5.952752053125127	13.894847426188795	7.782288522591509	9.98160643823816	5.80732105692295	4.287681314888925	3.238604216130583	5.469482629569563	5.3447806731740215	3.192720065573495
chr3R:20381722-20382221	0.0	3.0001942815330764	1.5336408573911269	1.7922164078410627	0.2322041767949502	3.224515102246259	-0.47712125471966244	0.3842533059311557	1.9084850188786497	0.6252873828651146	4.3696102217857336	5.779555815034796	2.9956618671778723	1.4637527426815686	0.0	5.706593567428499	7.693192501914942	7.472486110482192	10.130841371735002	7.0333453980152205	8.461966901685754	4.746756015225057	5.321587094826151	0.4277214245726758	0.956031983682235	5.502228254064492	6.647998358427883	5.527567728307308	3.3107628289783855	2.008120732965145	2.135479077965484	2.5848188600563717	1.421393237227451	0.837466887293662	2.99375524176337	1.3502661437340868	0.2913665258375874	1.926442189781138	2.4313545249688504	0.33245435441749366	-0.13057555154718106	0.362782993288224	-1.32521609179498	-2.882502066507472	0.9884928598239788	1.8417109024940423	2.262227063834485	1.2716893901139945	-0.38710291710336203
chr2R:5079005-5079504	-3.3228640557480746	-2.1934299408341964	-8.939459683032725	-7.856105974514573	-9.63171990515099	-6.736151920852015	-7.592097667881981	-4.197112488694805	1.4577395865932057	-0.7993313821467454	-1.0668755590631576	1.8779920319791286	1.8617335419158898	1.3177021799905295	1.3869939127837676	0.81082384329269	0.19520711947709374	-1.98499901145613	0.49376657273316416	0.2457594292768453	0.0	0.0	0.0	0.0	0.0	0.0	0.0	0.0	0.0	0.0	0.0	0.0	1.6444965415922486	7.09130042694262	10.025130524802517	8.969491439906754	8.5099708010187	6.706670399528198	5.20371427408721	2.6569802501016997	3.163671511620058	0.7703193586363942	0.653687259718332	1.0718070926720709	1.5712681251739937	-0.5494929134262401	-1.837542044597394	-0.9869060409623748	5.828327677981464
chr3R:5503722-5504221	-2.880026250095002	-3.161907259976925	-0.9061186622612295	-3.5889801335868965	-3.8453212042543123	-2.417619645855869	-1.967577642604832	4.850657582847961	5.532338502133696	9.206370683631517	4.331327300955158	0.3842533059311557	3.4802351048410025	1.1795330065643166	-1.45959231117569	-1.8856512198676867	-5.76913946606096	-9.853526186540618	-10.51728559020446	-11.42702445513155	0.4217821951170504	0.47712125471966244	1.3821770810048504	3.4985043850145514	4.2398917191863505	5.626270646732399	2.6462164729295616	6.590252998734877	2.483893643394727	2.2638229838348054	0.7548765734026288	4.854455713934773	4.676766394915603	2.2031988908327222	0.47712125471966244	4.871057846487409	3.1660322405247805	7.438039488187971	2.2065495415871936	4.1002175147530915	4.669376017618303	4.5545176788859685	5.425484798460531	0.1266867399632236	6.645052792611888	3.798744086881793	2.1316589317973063	8.290240341141027	5.610173335388878
chrX:15728533-15729032	-11.884681259988675	-9.663688645541107	-0.2528789425902032	0.48688075520208907	0.27441019534526745	-0.9268434293280478	-1.6096755855526261	-1.0582537612452432	-2.1227713894699893	-0.7109914465175593	-1.4064347944021085	0.03634929817941316	-1.285679202202024	-3.4394169978335998	-5.0965903324611075	-6.542699606872095	-10.586884479411047	-10.273439177949852	-7.818420844452446	-7.279862397972939	0.0	-1.0668755590631576	0.6100512300323014	1.906220554368681	-0.4698595783122743	-0.09834918096246593	-0.6252873828651145	0.3842533059311557	0.0	0.48675331788292064	1.8707583049197938	4.254668200608499	1.0712195032428002	1.3067739878568936	-2.4519239582451084	-2.2792462466387757	-2.556677910431002	-0.46649878762452046	-1.0575118562454213	1.0668755590631576	4.000386712751368	2.230418279856905	5.774496319589322	9.52389061702471	5.25104165797114	4.981559378782063	5.702850973945929	4.658868743562722	5.457949711873534
chr3R:16675722-16676221	0.39044204266699273	0.410384880317243	1.444876973972825	-0.6552432501199232	0.9663092893162194	1.030390194027117	0.9884928598239788	-1.68989483217235	-0.6792342562568543	-1.6142389451510362	-0.8349253933086473	-0.15727990500621752	-0.276102814890833	-0.32675222119505476	-0.2537099577322001	-0.5226187134474675	1.4419363980744468	-0.7359535705891888	-0.3842533059311557	0.3842533059311557	3.726035138702701	-0.6698609366984694	3.364477312129982	3.0310092668085726	2.8588162594017033	1.5891832588760029	1.1453401119865902	1.4641655685665578	-1.0880855289821227	-2.9199772873761383	-3.3363232387215387	-4.860104598787416	-1.4670118328634085	3.949463932241852	3.2957359069592345	4.009458772980512	-0.794755915882814	-0.3463734672402465	1.0341613225602024	-1.5790397214393659	-3.3672756085504534	-4.938210140722265	-3.9108754597331683	-3.3778019511990256	-4.839260180027452	2.010938846557607	2.578177096349411	2.8545268400446706	-0.4378449405903251
chr2L:5042000-5042499	-8.079314347834988	-4.444724089390398	-7.799880615677348	-3.558356039318473	-10.809684579692163	-12.983108628850298	-9.378997738576373	-8.979519051392481	-4.069666172699673	-0.15117730789243075	-1.1737218734474009	-5.6752095362220505	-2.6879196379809445	0.0	-3.3720175709035383	-3.966571859965465	-4.7063815936328	-2.0152464292777443	3.503890472166852	5.695018637354605	0.0	0.3842533059311557	-0.7927692060669027	-1.7202177029269943	0.7953235719989745	2.6056760721383636	4.406784418761443	0.0	5.355613156012495	0.8471903712231922	1.8127881153499925	1.4018349720000354	0.03525492250084478	1.1896774921037045	-0.8437302877505473	-2.0251970585420627	8.015622165431926	9.887011254932498	16.06877582278855	21.611916348506874	15.265212779026179	16.74891267213177	11.50311640551062	10.697928779138989	7.562762994625722	5.207179159732117	5.381715880457249	1.8373361640332286	2.1112725718451197
chr2R:9840005-9840504	0.9730270472466461	-2.276646181001553	-3.367358125695259	-5.949539101611919	-5.246087236165913	-4.238199144343568	-1.2751705370638258	0.0	0.0	0.0	-7.428609243239218	-6.176312355558061	-0.2887691230768229	-3.1232910956671733	-1.617662779932867	-2.035143542032412	-3.3345677606801742	-1.3882864985390544	1.8264717930397003	0.1736674791438287	1.0668755590631576	0.042534943593691206	0.39108263700769275	0.7146292886861678	1.7720623761714174	0.7732357848197585	-0.4050448245647976	-0.3725545158129661	-0.2626478153584834	0.08117331766385089	-0.19927846627595808	0.4824912884820006	-2.5965983550314977	-3.9340054367588473	-1.5335041976957509	-0.922322332050397	-2.442920605892766	-3.1095312743588863	-4.976066503526394	-7.714538397003324	-6.588106433387156	-2.8688347236817933	-0.3842533059311557	1.0466924622419154	-2.5348941220558405	-0.20766884052168627	3.5283925082501657	1.285428973374646	2.7088500838279015
chr2R:14176005-14176504	-3.3418419652359526	-4.270751119479533	-2.8572570856810806	-0.5533474488829241	-4.9431841856323375	-1.9366985454978822	-1.0263941814167072	-1.3016166698136762	-0.39847815661077546	-1.1221366306080789	-0.825535555910767	1.480711341468734	-1.100738397011284	-1.3751999220067255	0.9533009862046148	-0.49385087557121987	-2.0273940128925134	-0.8868260915470069	0.0	-3.1693331089950645	0.9898357204560454	0.47712125471966244	-0.47712125471966244	-0.9884928598239788	2.2963697414426116	2.1837115233666813	3.0959727799961434	2.0952252421757147	2.584092847836926	1.5220217480916258	2.4420675445827866	1.833563425073421	1.3213831664824498	5.916788734304583	2.7470753580225398	0.964040849263747	0.9026930410191275	1.0131773906018606	0.4924400437725643	0.37315095538892945	2.811429913389106	-1.505807331057658	1.1228611784391191	5.3187921475547615	3.9782390412680364	3.595378189206561	6.344323389855532	5.0098236173071955	4.692357042826242
chr2L:5943500-5943999	0.7828023273893607	1.2144666657359962	2.1039411410352766	0.5781519546899198	1.7561480884074225	0.039769927381634713	1.198475594084218	1.2227280499605941	-0.7455056355001539	-1.3178496697986444	0.338196321461518	-0.04233239586513352	0.8816249937969248	0.24062334122190882	-0.6252873828651145	0.7347290750386024	-0.7034918205386125	-0.06792916516165329	-1.0045862058583408	-3.3730961309075354	-4.073779347734336	-4.653654451931457	-3.570551049564169	0.0	0.3842533059311557	-3.950585442036935	-4.726019291678739	0.0	10.791028683232256	2.9353518544790718	1.5781838836615223	17.31182849209042	17.508224423914644	15.075954039910407	9.552651767684864	11.641843142685314	12.203858851203597	9.104915938308347	8.32128456988284	7.411784830990825	5.61660303654386	3.75713585472105	4.2613745351148875	0.31974444360668564	-0.8164129728824563	-1.7747103551665533	-0.2023168630749506	-2.385686026311552	-3.04782031920601
chr2R:11708505-11709004	-4.064557957206732	0.7610157394647641	-3.43646593945501	-2.7568674999746303	-3.5193271107745367	-3.535220379665464	-2.476364850716976	-2.822246179305655	-6.61102413260462	-5.191101759440115	-6.648805473136023	-5.900509684519691	0.3842533059311557	-4.82194473670628	-7.048208209571135	-8.488854202315254	-8.81833299601993	-6.7394144661832325	-4.971999250851569	-4.004571374154661	-4.566082629108368	-1.4637527426815689	-4.263341696067907	-4.205382467209812	-0.7948921234925542	-0.7353430587749034	0.0	-0.47712125471966244	-1.0732971561639628	-1.5266305273638434	-0.7953235719989749	-0.6609099229275581	-2.268668918909973	1.328791944679258	-4.2065093148660555	-3.8285783027780527	-3.75814208941012	-3.7797788856089536	-2.952956826403077	0.6816519536376183	-1.9031358751015979	-0.5491913561808176	0.0	0.0	0.05923706007778823	0.0	0.7359535705891888	2.6735730439205208	2.7038912605969387
chr3R:5341222-5341721	4.97199925085157	2.211360536812885	4.397863643480305	3.654007236180983	4.667917717651857	3.2271661323209018	2.4544342113504394	4.926063706490137	2.6748770241827367	2.9669410375378598	3.573018820950295	-1.8430528778287625	-3.4482511143534302	-7.5880108114950815	-7.0520327672424274	-9.302515350491069	-5.052285553603784	-4.154245666666934	-7.063738104537331	-5.665949907018137	-10.713821749728329	-7.640158966672108	-1.3821770810048504	-8.22733248249585	-2.142087473120088	-0.47712125471966244	0.3842533059311557	-1.4637527426815689	-0.9884928598239788	-1.0668755590631576	-3.509451495365007	-0.3583317802510041	-0.31038753187240836	-0.507260353832756	-0.8401051322103371	-2.8864561628608456	-2.1477225282932646	-1.764089060408246	0.0	-2.8339947819335176	0.2614505271567006	-1.4174514771501299	-1.0427572884634975	-1.1691041417065975	-1.0008750890650742	-0.9948967563140486	0.47712125471966244	0.24737957355951293	-1.7323954496363745
chrX:16342533-16343032	1.1995988424832884	-0.12994526414880342	0.7853772317156017	0.39921615189414833	0.41817379276265537	-0.746524923581018	-1.9171966885100085	-2.8964091854346248	-3.45516024137752	-1.7353140606395514	-0.8344636349670332	0.0	-1.0134551479077991	-1.1629985767259048	-0.1902733793124691	-0.5376096166103842	-0.4142927187763515	0.09985374411105703	-1.1404309134370594	-2.6930660885092244	-1.6070843730053286	-0.641106145097077	-0.7566534853051669	-0.658634497334462	-1.7088374083710731	0.33908738944929584	-1.2258165497157356	-3.2644153079439504	-4.702775655814301	-4.631875637094847	-4.467293211648158	-3.1009636910397815	-4.814517231736202	-7.209917882228083	-7.807397191784061	-7.202210274022797	-8.096089230842882	-8.208207142516386	-9.110946562229177	-13.951120872235732	-14.351268439728756	-12.415567977576329	-6.284006864624787	-11.509479529751975	-1.1737218734474009	-8.162020972743216	-6.637617307057899	-0.17366747914382874	2.38943938697679
chr3R:22692722-22693221	0.47712125471966244	-0.47712125471966244	0.3842533059311557	-0.2543556195676972	-0.4148009743647379	-0.47712125471966244	-0.9762709352412867	-3.2659067632921475	-1.6009523051266996	0.34084398155654255	1.284849386476433	-0.2970833565050143	-0.4722012633405769	-1.9293648632383988	-1.4637527426815689	-1.7271484448534844	0.21070289983532975	0.0	0.0	0.0	0.3842533059311557	0.47712125471966244	4.577277314819622	2.3927543539590883	-0.47712125471966244	1.0055190369395175	4.775192689109804	0.0	-1.0466924622419154	7.81742373857233	1.1737218734474009	0.40759060765813954	5.847810903270406	0.9884928598239788	0.7359535705891888	0.47712125471966244	0.3842533059311557	4.837111555552001	14.014825481337017	4.903348349402921	0.47712125471966244	9.815893473006382	13.633647737965369	10.682132442437915	11.435828024200154	5.905302601157188	1.823620110956864	1.524972676533433	1.4476620743564603
chr2L:5325500-5325999	-0.8112521649598141	1.8480585118483395	-2.7032577276475362	-4.3978636434803065	0.598002268201828	-0.2713147875468433	0.2614505271567006	10.385835178316116	9.090778738018164	7.0298054120788285	7.660157611110847	5.273614024673185	2.9970009408245013	1.33239777133233	1.2849558404417878	-1.0927750300678964	0.4878271429587247	-3.1030931651005353	-1.2738413491794909	-0.30072221883847006	-0.720314729877038	-1.2924530805390657	0.3551616300004318	-1.3604214727243433	-4.912796602896752	-2.7969385429411697	-1.0980546546980974	0.854119437081679	-0.130127822158324	-1.09308601763167	0.0	-0.9884928598239788	-1.1197591913357718	-0.46746467218992466	1.6999187877065358	1.876833298599208	-0.25445761878304374	-0.72933934642187	-1.7830597772865697	-0.5872708222371487	-2.242232366961249	-0.485433315689084	-3.3628185824950863	-2.841906352565453	-0.9207074752827707	-1.1828337542214507	-1.8086924530549047	-4.673944791261222	-0.7604724114060947
chrX:15591033-15591532	-0.2648694652306683	2.301783656687085	1.8349079257826066	0.7623437859250605	-1.4642687243548356	-1.3943323077380794	-2.6668269275848586	-2.950819877844444	-1.0668755590631576	0.0	-1.363112844020212	-4.987270908454955	-2.519806530960925	1.0668755590631576	7.891253378545929	6.316321203639217	7.1782352811840795	7.891253378545929	2.929384756927898	9.781252668499622	6.8741619355235475	7.432707521548637	3.7128409351572462	1.6422864952097462	4.287921981039673	1.89318737506188	5.776604990674168	6.577415947824584	2.077916095743987	5.227194688769363	2.590181326228431	2.887605845966905	1.4721269132196326	1.0779363172359113	0.18046364702891207	0.6469945733453674	1.1699095747513069	-2.3513274467887806	-3.832676545552299	-1.9642598747060436	-1.5799973851832256	-0.5671774380522718	-1.795071538782368	0.1811315509973822	-3.500488457763525	-0.4666095473949303	-1.5861855497379929	-0.18200558857365615	0.39222191015932173
chr2R:14576505-14577004	-1.5956258504251197	-0.8900089136835188	7.134787479493688	3.8203585497536485	8.305764059120586	12.494853746040008	9.11255215828989	6.525307613156163	5.903440362715301	0.5301883600662006	3.946203532754411	3.2055133829287374	4.522720732448778	2.745884300016434	1.0088810280820653	-0.17548407048913253	1.0408396097581214	-0.5993368258077555	-0.7261364102346477	-2.2128171307766396	-1.9545497230793873	-2.655804739733774	0.3842533059311557	-3.948669065585981	-4.800849306750641	-6.518946246272274	-2.4824059542648134	-0.7359535705891888	-0.9884928598239788	-0.9884928598239788	-2.346785022807363	-1.1330865409994477	-1.312427287861043	-3.193435260640233	-4.9248397983970955	-5.502062900782508	-4.361427071902442	-3.130898941977078	-1.2780642861172016	-4.523440315133964	-10.207506575994703	-6.302626105142351	-9.472105387863461	-6.3157697384617695	1.5828597142851337	-0.6963540877412532	0.4794775146379795	2.1581921706783045	0.0
chr3L:3239500-3239999	-9.060675201057531	-12.310483041811947	-5.844953759574588	-7.415646722885119	-4.934348706068338	-12.747533751885442	-4.097539622896281	1.375277379042484	0.0	1.4003277827195895	4.205177027085645	3.7338862255801786	0.16741112420677687	-2.099108635507538	-7.042124648425004	-7.536181274348136	1.5198163073493314	0.381958067059732	1.9084850188786497	8.240971434203521	11.344466932710468	16.31222801764141	15.394193541908143	8.939459683032728	8.67959580078768	8.056428218996722	10.380600935945417	8.53138509987238	10.089895966274348	9.169687690224054	8.68283747109212	4.560998204790783	3.3197388269870105	3.389950878292152	3.3974259552658563	0.18244333284996994	1.3657854768889421	1.1541685464505769	-0.29654343310701176	0.4176807685049294	-2.0000099501126445	0.5214809116008934	-0.4066973782971372	-2.3610797001719996	-1.9475415349974359	-4.41411684213867	-4.323508117685934	-4.239757918106552	-4.062851567722672
chr2R:15016505-15017004	1.3986233356802	0.7728105171935836	3.5985051254758886	1.7675000630653541	1.2819810456050587	2.068504670110824	1.9146406241208604	-0.08099529973523462	0.0	3.0001887902958293	1.6931847574220837	2.169027077483272	2.3712065574643697	-0.8065359368777398	0.47712125471966244	0.0	1.53812370105574	3.444880209060561	0.0	0.3842533059311557	1.713677543489285	1.3821770810048504	0.0	1.3821770810048504	5.088638453635232	0.5985162579857993	3.9725418216343735	4.720092379953206	-0.5985162579857991	1.369439903459893	0.12980450258976942	1.7282246744953875	-1.9284451068526025	-1.9030549201793103	-4.050508180491456	-2.903333576924006	-3.4958269470751335	-0.2887691230768229	-0.9884928598239788	-0.47712125471966244	0.0	-3.5750634814714144	-0.4348246916209729	0.9884928598239788	0.0	0.0	0.0	-0.9860067657247996	0.07022074917428056
chr2R:7739505-7740004	0.6252873828651146	0.560571368202734	1.6261885821787594	2.7931361583860412	0.21947315812856452	1.4659747762320272	1.8371405951950817	0.7817155165477808	1.6567949389622643	0.5963546533036804	-0.16068432228610174	0.0	1.4376629051747163	0.11167162890953176	-2.3016261455170173	-1.5974993347763957	-3.9762912431331014	-6.788690759439772	-4.754754024413518	-3.532270348925901	-2.3572444674035413	-0.9884928598239788	0.47712125471966244	0.3842533059311557	-0.09420947528084377	0.5437637030870072	1.1269828484614135	2.9884893219173416	0.9917648663794182	3.0674495875918266	1.3183964664198675	0.19302871277513617	-0.8801558585954017	-0.6945561682303281	-0.6790843793990432	1.1186298844288314	0.9884928598239788	0.0	0.47712125471966244	0.46660954739493005	-0.5028644191413953	-0.5417992501836368	1.1593147198909757	-0.8134468544026987	-1.206909458333969	-0.5491913561808176	3.8845967000382275	8.533247812508902	9.527288338125999
chr3R:13620222-13620721	-0.13020823556283284	-0.7490429136284136	-1.5440637107555941	-1.1419041938857586	-1.9518762416746074	-3.0859699136605117	-2.3485211296853086	-0.5552050987676277	-0.7544082936574625	-1.7801778644569326	-0.6958511376408526	-0.5111739468008942	1.165905407367985	-1.9355097695259342	-2.9753244648478026	-3.024862118772672	-0.43992258966648645	0.47712125471966244	0.0	-1.9462893453218064	-1.1232004677578378	0.5914052594589959	0.7674469038454697	2.423043991306459	-1.6825250877295503	0.5058356577993782	1.080842734223053	0.537655442335966	0.0	0.6252873828651146	1.8198246568647942	2.0064044344103475	1.3576964754903316	2.70762585629742	0.05642074732641587	1.5900478972595233	-0.13691040076463798	2.135724910411468	0.44916199971973325	-0.8833770853819619	2.5125637473117095	1.0596149194935087	4.53052526075916	1.1611982209065017	4.591531655032608	2.263778740930644	7.1129991604294105	1.8649137607738597	5.363894218514503
chr2L:20075000-20075499	2.290949375401125	0.2549213095631647	2.613993886417578	1.812726107894615	-0.8703134497311961	-2.2374593134107554	-2.2626222079873393	0.7514711400864752	-2.9283739959358974	-1.2655816325627125	-0.6534243951672356	-1.8501394480073379	-0.7359535705891888	-0.2261810999728578	-2.2099552519336307	-2.4246861039910286	0.6867325911188109	-0.341547879548625	-1.2803532539158207	-1.7369237244167	-0.6252873828651145	0.47712125471966244	1.0216415987285858	0.7887688914010339	0.7817155165477808	1.9192852719703624	1.876134037626747	1.1128856554563806	0.9826281922316872	2.00681494599711	1.6806839062132066	-0.7359535705891888	2.522444393923958	1.802288511845337	2.5982690619790154	1.0502839020565264	0.21145668906009957	1.0296431001189204	-1.0668755590631576	0.0	0.0	1.936433967911969	-0.5376554423359661	0.0	1.287488906581824	0.8897028764424416	0.0	0.3739443795420937	2.6445854820796177
chr2R:9055005-9055504	7.663082100196964	0.0	4.319297908102729	8.211183230666034	10.082150079628336	1.4112246161388995	-0.47712125471966244	6.775439291970924	7.894781095996688	8.76889500120907	5.181283566295551	10.933113215829394	8.806809485405788	6.171074956088527	5.771684260683451	4.300678544670965	3.307843635288625	0.3842533059311557	0.0	3.1367141158771443	-0.2473795735595128	2.7396197718600774	1.995237947512979	2.13880994839074	-0.3579533112861341	0.02967042705033437	-4.554747250045076	-7.329077262070623	-13.596173168358211	-12.73526526023821	-3.023514711890278	4.43765266060105	3.209331505218269	8.318076242406434	5.131777835844369	4.333400936364173	4.23397548862543	2.383857130228853	5.527741561887387	0.0	0.0	0.0	0.0	0.0	0.0	0.0	0.0	0.0	0.93512304862496
chr2R:16905505-16906004	-0.47712125471966244	2.9078458630280957	0.9094425100510871	0.6100512300323014	2.3730241423328655	0.6816519536376183	3.7111142116000813	1.235514998728401	2.5234985524433395	1.535466886043854	3.3381085068828678	0.3984974842738326	1.4298386960109233	1.2783348401018637	-0.28957486902868546	-1.5500969728273244	-0.23872700917330722	0.9884928598239788	-1.170041379908726	16.267350222652624	22.71907163172531	17.845190157618443	11.644345418979148	5.689625473596329	6.783123364873105	14.33051676077016	13.204551439914315	8.677878174698044	7.955590189180625	7.791091007804612	7.047657835524204	0.2687863158508529	0.07517526160028203	0.3111827692750872	-1.9984162478936323	-1.132688226277175	-2.8130781758708596	-4.333400936364174	-5.125778868378255	-6.5131973043010785	-8.554439234375167	-5.246235067830736	-9.566395591398487	-10.782708656911161	-8.995382021284293	-10.010935872219445	-9.379717181455558	-6.918917621204493	-0.3842533059311557
chr3L:22260100-22260599	5.890862548077271	7.2010444724844165	0.0	0.0	4.416473492999967	4.751251507439981	0.7158051146113907	3.1935377447943285	3.312848926195154	4.253797886270455	1.8319039104791204	1.0088894104672015	0.41205586050822496	1.817115477287662	-0.6610055706295627	0.47712125471966244	0.0	3.4468239509374854	5.471330538985447	1.3978207651393055	4.19238949055571	1.1961206792625314	2.662352758732816	3.4856973763598074	2.8056955359514606	2.888920711907192	1.1569345974838035	0.2915440817659923	0.4197476196239971	1.812533703238227	-0.8223242070116956	-0.8976668460319994	-0.1813355157316681	0.0	0.47712125471966244	-1.4921058254033057	-2.5448035781102774	-0.10943337087789216	0.10736953064054933	0.6587860418572357	-1.9704560134837343	-1.8873597476248916	-4.688096876544539	0.8368658169267611	-1.7335713334822695	-0.8241502612961146	-1.765045581361127	0.10904878958120034	1.5149103643099866
chr2L:2739500-2739999	0.47712125471966244	1.0298201015179058	2.2618051930115977	-0.2887691230768229	4.912592403197878	0.5982874332953676	3.0021855011402496	1.3644456473412752	5.507372227435391	2.227034648262291	-0.31995339381870946	0.0	-1.1957762471969584	-0.6784527928886166	-0.15476836551837433	-0.9568070777091172	-1.2446391592131893	0.6252873828651146	-2.636997900239592	-1.5638927103642977	-0.47712125471966244	-2.4187317480772794	-3.0746956009828117	0.6059555989499504	-1.4234662987937456	0.0	-0.9884928598239788	-0.448701115262581	2.259062870956582	1.1260314199054688	-0.47712125471966244	0.0	0.9884928598239788	2.13640392437605	1.0299196525729875	0.2591042581126318	0.3172721745518752	0.6403331027025662	0.0	0.47712125471966244	-0.6689586892789148	-3.5699421804952194	-0.9280262879898021	-1.3115583881353539	1.4347450873281724	0.3842533059311557	-0.32675222119505476	-1.7927568092808228	-1.79981338987595
chr2L:21143000-21143499	-3.541823114191765	-6.107557860315088	-3.8656456676901687	-4.395221334733908	0.0	-6.086173118474998	-7.617066467988734	1.0668755590631576	-0.9884928598239788	-1.2843273312872059	-3.136714115877144	-3.8422438344300147	-1.1161175037592796	-2.4694912426576816	-0.2562384669819143	-5.278458617245781	-10.284380357810827	-7.907176506297656	-9.525097409818088	-2.2468946525149804	-8.863941934805533	-13.248017279373572	-12.089978229965352	-7.866481819699005	1.4637527426815686	0.9884928598239788	-1.4637527426815689	-3.49017942450076	-1.9998217879380271	0.0	-1.9434555856175717	-1.3882927393939333	-0.2406233412219088	0.9884928598239788	5.184849011316875	1.373812516516205	0.7359535705891888	2.0844063345040036	3.5766586530516444	-0.47712125471966244	1.922924649580727	13.162616060430388	5.469014150698746	15.865758636053156	7.119507391721613	7.723236358204487	7.275366024906801	4.12212812990981	2.1420874731200876
chr2L:18616500-18616999	2.4226112363068473	1.8261855528950082	-0.3649822280051435	0.907722510766563	-1.7115341193933067	-0.3842533059311557	-0.9429535668006822	-3.794276839817867	-0.767731772121692	-0.8503314666675686	-1.249657207974035	-3.5420712023008045	-4.100578863244503	-3.1474229340135125	-3.883296103656929	-1.9642984727935342	-6.8100772412873924	-6.679124393562615	-6.599443051385255	-8.43635889100067	-1.3334897121381462	-8.463669889136801	-2.6900948874256727	0.0	-0.47712125471966244	-0.7359535705891888	0.5552050987676277	-6.135334179237153	-4.934796323798121	-3.5173521359917324	0.0	0.0	0.0	0.0	0.0	0.0	0.0	-2.636997900239592	-3.499224020716015	-2.474079361385377	0.0	-1.9084850188786497	-0.47712125471966244	0.0	0.0	0.3842533059311557	0.47712125471966244	2.341248245414566	6.3182307860151745
chrX:8486033-8486532	6.444359419693447	0.32675222119505476	4.801720537223538	9.548594975148786	2.721176546160838	11.337556332619348	9.114427515817164	8.233775650938885	5.279265490164948	3.299710262499502	0.4729780646124481	-0.19840450679855623	-5.01368052476298	-2.9156969147121443	-6.387602463198913	-0.2910682364145696	-0.8417649892714631	0.7359535705891888	-0.9884928598239788	-0.2106776334295823	-0.24094801131921603	0.11351001429245727	0.9347741520563971	1.6644661138502006	-0.7034918205386125	4.016869833826977	5.263637196925498	4.387678259955122	0.2680647779694757	-1.4999886530758713	-7.812680009795899	-5.493914667782219	-11.071248390900651	-3.8471741150326513	-7.834884641556242	-10.948220034293115	-3.6171159924900462	-1.4033866177325662	-0.4693180592170089	0.47712125471966244	1.0668755590631576	4.680846384587624	12.36930287845078	12.34202481456747	10.020809000234353	9.966093813532401	5.923442360848318	2.7107489802407687	0.16526236266371988
chr2L:21179000-21179499	1.2962740432757314	0.633499496603128	0.14157721004536047	1.5311860225407996	-0.9884928598239788	2.221488539819256	0.643437688464116	0.4590194576596262	2.220936601208076	1.0159252756444725	-2.1347556273836448	-0.803335359094923	1.1534601404168765	2.8103376276936527	0.7077238747871196	1.1989350590065277	2.1546161753482065	2.7475800180538186	1.7124797202907682	1.1317794622569761	-0.28858092370769584	-1.2942293734926293	-3.1314060111056428	-6.456943512626676	-7.1751902662128835	-6.8925824911764515	-6.391254144404825	-1.2498878237288351	6.2364899175533175	7.130723760273691	9.58550019849932	2.9511363920311435	2.309434262245856	1.4742464899080403	-1.1523242099899067	-3.4609058985674874	-5.384684028156316	-3.817783984744892	-8.253254300079572	-3.246266096936688	-2.1161837094249316	1.1362362130017345	0.8243412360868532	3.261765861454127	-0.1810508810297222	1.245159469897935	1.5009734129215988	-1.8192014830517782	-0.15364423308627778
chrX:5573533-5574032	-0.1065144767142036	0.9584458064545717	-0.22488188917602314	0.16913360917412906	-0.604406935701846	-1.1577026789565774	-3.061964345288297	-4.28591730565016	-3.1203922761891905	-4.282525737605804	-4.810069799527901	-1.9084850188786497	-0.47712125471966244	-3.1263759003293767	-3.641685558708938	-1.7368476416703837	-0.12947044783891842	0.0	-1.9084850188786497	2.338496493350954	2.3654361384126745	4.814808032184461	2.7475971915344033	2.5232166569706624	3.9876705362395044	2.650618911162625	4.016067334990012	1.7604928342303758	4.396793340119239	0.8442753312103032	1.950412075688873	0.8446337064199962	1.268934774709691	-0.19520711947709432	-0.9945002464834563	-3.080255756392046	-1.5760379791816646	0.8881232239143072	0.0	0.0	1.956748784189805	2.6188394378785995	-0.47712125471966244	2.5736411168739153	4.589443381614047	2.188496899305899	4.931311204328116	3.288727934740474	4.731732298634085
chr2R:4611005-4611504	3.350479583948626	0.6383073482902311	5.7687993159175575	0.11930251449979594	-0.9884928598239788	4.454564780305204	4.296429924275878	6.81391981925623	5.353286442164218	9.458446025253137	4.401869102289589	1.4933860365511846	-0.653450764982978	-4.008995389796248	-4.7091132740234585	-4.888751550095875	-2.242738664962686	-0.9139000564200302	-3.884596700038227	-7.900396767045163	-4.41613268242432	-1.4398513607027426	0.0	-1.1859577073542433	-0.34372477280069635	-1.6045650746566669	0.7359535705891888	-1.2363907752191157	-0.9159321140455954	0.6055436202118026	1.5182016555478688	1.4637527426815686	0.5435316967149921	1.0427572884634977	3.8410187954152772	3.284105938304196	5.4344807531698525	5.591759618106152	2.802992713578676	0.0	1.5424770178086802	4.364205393366389	6.273808252683253	2.8120771085404437	1.8179706478960604	0.638221631430273	2.0774817108781125	1.504439344886785	0.21052632091416779
chrX:13306533-13307032	10.75358431525765	10.502491979011404	11.745992964378662	8.115542124566673	8.218954603358114	3.439509015577393	0.8050409046030338	-0.33205851711483486	1.2220321070061042	1.280824299580198	-0.32451243213951525	-0.3778903510931429	-2.7335561403290787	-4.413562274088987	-4.71966052288396	-5.760502594363718	-3.6890754851440217	-5.164051793920998	-0.2681854859691827	-2.8478631857986603	-3.3711445855656152	-0.32675222119505476	0.47712125471966244	3.0785912601302985	2.380314050336348	3.0743458519838627	3.7358879982813784	-0.47712125471966244	0.47712125471966244	3.5351635743535725	3.115309987461776	2.382777996546294	3.077806909743514	1.6136843350963201	1.1060174888515784	0.9207005497038676	-0.48707292457654405	-3.4616270417813952	-0.3332365485385838	-4.212200652953924	-4.948968063982189	-3.442013595517837	-4.117874335154024	-2.0027685766756016	-3.5048679277088333	3.8795555883995063	0.3126138855614241	1.5512317540794216	0.9027231881899308
chr2L:825500-825999	2.3300090735179753	1.2036635532040472	0.9909068037413875	2.4220326578415285	2.21178156481365	-0.3454179141418506	1.0582537612452434	2.5058475502798006	2.874705630814022	1.3631128440202118	1.651696199896949	2.748470139811811	1.005800960013762	1.8143736577652614	-0.10682678444065292	0.5217662500604513	-1.9229246495807275	2.5248486998514585	4.191801551899029	0.7250518923483815	4.286150424536211	-0.8949526701305252	-1.5439511996738817	-4.9819670325785745	-3.310147511572829	-3.249419443362482	-0.9059652567236041	-6.339146696885594	-12.611509114626433	-6.9207081562593995	-9.009430607697483	-1.9428532736124082	0.0	-6.88966443519878	-4.670613330369142	-5.837261460422121	-6.448996571706902	-0.4359239231164445	-1.0668755590631576	-3.31835874546295	-0.9670162803285552	-3.7650967542249196	-3.984766281523551	-0.27629997452909727	0.4505852580480482	0.0	0.0	0.47712125471966244	0.0
chrX:16278033-16278532	-0.12877147090941535	-2.6612564313437193	0.0	1.4637527426815686	1.5246587300956256	2.326516625171997	4.226786365242712	2.211360536812885	-0.5067179623348925	-2.242412517652149	-5.098612417003528	-2.4365182726787635	1.0668755590631576	1.504426224349328	0.0	0.0	0.0	0.0	0.0	0.0	0.0	0.0	0.0	0.0	0.0	0.0	0.0	0.0	0.0	0.0	0.0	-0.5237558475350889	7.927966997493299	15.428778948715657	14.586247745736218	14.114846292080838	6.637227314100413	6.523462032806053	1.6038713892688452	-1.7399295394324248	-4.824089451909054	-5.769206615442758	-3.2496333685741376	-2.621254431129102	-7.35313832075144	-7.117073004858951	-10.565795243192623	-10.02657644258973	-9.461518070563935
chr2R:7914505-7915004	0.673055240374808	-0.9568070777091172	-3.539974817173247	-3.082651843143292	-2.2727385256948196	-4.831615648377875	-5.322984635841369	-2.296285459281742	-4.027813595465779	-7.155656152820447	-3.052401210630024	-3.0182217601421897	0.15120927436836176	-2.0850979333563853	-4.646067754370474	-3.427659189402443	-4.50255128187252	-3.108371063275214	1.370797718010978	1.296097714079407	-0.9369796327272905	-2.9895164954050575	-7.595698887166328	-6.487920914182823	0.9944695795548028	5.5987106361142605	3.6638343211188262	2.5644314479796457	0.07213256660132583	-1.4663613735715704	-0.485433315689084	-3.2548285000214574	-1.585153470773903	-0.8065359368777398	-0.3893487198707884	-0.4613949222192484	0.8117928040469534	-1.3120223027252602	0.32675222119505476	0.0	-0.47712125471966244	-1.4637527426815689	2.072190121747432	3.4113933417437097	0.0	0.47712125471966244	0.47712125471966244	0.47712125471966244	0.0
chr3R:7445222-7445721	7.748726429965303	5.108719953999037	1.2331910914883881	4.572374532690706	5.5636632943446225	4.44518860360414	6.103056622851998	4.61677873618605	5.1708598556118766	3.6152449189264937	3.404465874252947	2.909154597517083	0.7489623226338075	1.6015172425475344	1.1558374494749066	-3.23291887746387	-2.214612080178674	-2.2411484513068496	-3.2054975085321464	-4.2721851043498305	-3.9443663245460905	-6.008007504479514	-6.722345770116052	-5.575797326640582	0.0	2.0546929437918013	1.6178052867255903	-0.7640984138766895	0.43794064153048806	-0.3876804805053625	1.2142795637127226	0.04426734255700558	0.5517556197990398	-2.0983616900207585	-2.5484124896918328	-3.6380162694678915	-7.0743668929385	-8.314183364816802	-7.982389859608812	-12.410361555421414	-13.362130780479564	-11.670306711153804	-0.5822589510854123	-0.4337872353649637	-2.1260321610849395	-1.194580798390089	-4.152271203788574	1.3768430568588477	-3.2842011313739383
chr3R:10566222-10566721	0.47712125471966244	-0.2321627322282827	-1.1597679938931762	2.343898493070371	-0.7359535705891888	-0.47712125471966244	-2.0095464128083935	-2.6829304038014437	-0.9884928598239788	-0.4715826021997801	-5.790102310210287	-3.1258888878573217	-1.9527739669186086	0.29329226409088593	1.9084850188786497	10.098217252572269	14.351703228215776	16.09326421660773	22.946134087135782	19.451169123281357	10.40659366372695	8.023731334445463	4.412360498249537	-0.25113498107480603	-0.5666903486811415	-1.798705186436934	-0.15728565329425992	-3.624180157191718	-1.3322812690244226	-2.554947752729224	-3.3713274468632988	-0.2105263209141679	0.9884928598239788	-2.2169203543903113	-0.5722878384639393	-2.5136055905864123	-1.874862225498574	-4.0393017380978575	-2.180764346665384	-1.9310946445894912	-3.5512749637131025	-5.637814631751831	-5.36393880735716	-4.651344889235885	-5.588047802182447	-1.2512936989793975	-0.7359535705891888	-2.378272848829812	-0.11001644143961359
chr3R:11875722-11876221	-6.607071045167034	-2.86683804552263	-0.8069102218162538	-4.33590763064169	-2.8708468807004786	-7.690298783442419	-10.429155357162278	-5.565459643907005	0.24570405084713637	2.5795729035222816	4.334180920734349	3.5406491659423933	1.0125888611440934	3.530940172647276	3.938822696753683	10.010935872219447	6.914241526718822	1.170041379908726	5.53853894649145	1.5145224467633982	4.041311805323714	4.052669925002899	0.4026231731348988	0.32062163067200683	1.7892649962506577	2.338046305692457	0.9045627210363726	0.6666469817901984	0.5394287465642251	0.0	-0.32675222119505476	-0.4247140302609044	-0.5894966333230307	-0.3393110318941131	-0.2609492561389589	1.8399160083056418	0.0	-2.7821766881572376	-4.401177203101584	-4.298665985525159	-3.3713274468632988	-4.321139647867819	-6.347991737954824	-6.401702080759702	-6.77897435907812	-8.092687801058384	-6.4184091858787955	-1.1737218734474009	-3.354095524015688
chr2R:3693505-3694004	2.5037731414373723	1.5735472601161702	1.717317286697725	1.1603179939030703	0.0	1.8000707076147635	-0.38755152187857644	-0.7981928731055767	-0.8340553297913107	-0.12730186446133945	0.532815276432282	-0.09312315607482127	0.37471579192946286	-1.1729119696126151	-1.4480290019712823	-0.2851920205040553	-1.0822855489593652	-1.8852109049559929	-0.10456205398768029	-1.7485094965580057	-1.5884390931634296	-0.2794620411872109	-2.566849746233196	-2.370412938855038	-2.235671427812047	-2.218490757230116	-0.22067126500299553	0.3842533059311557	-0.47712125471966244	-0.6263985673860384	-0.5030219412183184	0.5828702489532258	0.512584871343693	-0.6154001988427	0.4988881100710118	-0.3816829708162373	-0.3842533059311557	1.9769857196479577	3.141580757109547	1.725075079387912	4.597513791790444	4.676394456838864	2.2691212993301275	1.2780642861172016	4.035856773013107	5.017086744407001	4.603146659717975	1.968248299677043	1.0866067531566974
chr3R:26771722-26772221	-0.42219023351093304	-2.339655729935441	-1.683250692705937	-2.311568712981589	-5.87646574535854	-0.8961509729715902	0.3551616300004318	0.2700822286681977	-1.0727149315876978	0.9986229971333704	0.5812317288438431	0.7033382568210287	-1.8706700289652938	-1.3397419797857373	-3.0938797444895596	-1.2578743906035048	-0.9836093435669899	-1.2180227844866247	-2.4677275940578354	-0.901822599918919	-0.48925017745382465	-0.793316545798819	-3.1407839566371054	-2.6273736948326327	-1.1260389994068791	-1.4503510448382553	-1.610916894070363	-0.9884928598239788	0.0	-1.9920045138785203	-0.7981846165054481	-0.8538503556215017	0.48556271728388767	1.5599628436923503	3.6093766889269965	3.8390128294812214	3.079259282492687	2.3709153289574987	3.1687540874733755	-1.4241075913871857	-2.467901234682591	-0.8897205620475248	-0.6055119879616161	0.6281123178045772	-0.22428126697748413	-1.1909795876982912	-0.13676990168495598	-1.627620935893844	-0.4103848803172425
chr2L:182500-182999	3.8355167292528884	3.363826679632302	4.842403041364441	3.944353749259848	0.8526405704718831	1.535434652798346	1.8571361421577992	1.322228753778911	2.9530236783162813	3.0057022376525664	0.8897467808474763	4.646069969689175	6.796585425345997	6.059494898458159	6.815288071823853	5.707402942844843	2.961360025902537	1.7635805550513264	0.37387352492972836	-2.6144320761779127	-0.46434449661695754	1.8668957305028575	5.935931739993121	5.961558791057859	2.9287638149132533	0.6235500486192523	-0.07475554146237992	0.06111378443239655	0.3893487198707885	0.0	-0.703433367462047	-1.3478266825523264	-0.09834863927465289	-1.5816300645924941	-3.296426396333243	-4.01341012008858	-4.196284524378342	-11.800270941516166	-13.45119829736499	-13.745053601805438	-7.813900547939186	-9.717163263046405	-17.973446503760563	-8.612450947384117	-19.501327638231764	-6.185535968714434	-6.178057611390429	-2.014748764725365	-1.9623096803179676
chr2R:17182005-17182504	-4.111644833074476	1.585010386774113	0.0	0.0	0.0	0.0	0.0	0.0	1.6179717777061067	1.3979756448241596	-1.1859577073542433	-1.906040298338048	-1.8660824621566272	-3.561426840727127	-1.595144843021036	-0.47712125471966244	8.19237366703033	4.022001606439628	9.352224053601793	2.1373678739160127	2.1893987898324414	3.943119476135955	3.4174796016075195	4.556045732708075	-0.47712125471966244	1.2421471813587308	3.2774401013303374	-0.47712125471966244	0.47712125471966244	0.7359535705891888	0.0	2.444121617553042	3.122043546771635	0.7359535705891888	3.605969287801291	0.7357890626869555	1.0125888611440934	1.8364451094381635	-0.32675222119505476	0.8002882953413999	1.2777051290023946	10.850398247000378	6.44235689350706	5.271427322211075	2.6972846993250337	0.37873682329447167	0.06008132348576955	0.6252873828651146	1.3768430568588477
chr3R:7475222-7475721	-1.768056379666105	-2.1317768058292046	0.21207786994450878	-3.191095218399039	-2.909015539834767	-0.47777356431345075	0.4359239231164445	0.10456205398768052	-2.698915476683473	-1.684872899606169	-0.340267283949728	-1.6843470886070908	-0.05714877804068393	0.9940704490297614	-1.9330516924433963	0.47712125471966244	0.6293319711182551	1.9180927476025391	0.0	3.1553146591608554	2.1935758980901467	0.443907356759441	2.1950729291248576	-1.1699802279842537	-0.8073613337883897	-5.488364973479287	-2.963562646170394	-2.574283832511441	1.3425993850335631	9.098877183339582	6.033954831528993	5.405226692553097	0.649311920336077	2.2485592588838013	-0.3974157256868522	-1.5006781704928642	-3.8478830118494676	-4.838578919000102	-5.925329578360874	-3.324802768980353	-8.473023765280125	1.4776775256612982	13.41844599893113	7.66922102987885	2.6824040755273164	0.18414755479673983	2.220686823820653	1.8917556937506241	0.47712125471966244
chr2L:11269000-11269499	-0.7359535705891888	1.6275105964399192	-0.7794991970867088	0.47712125471966244	1.1737218734474009	3.9583551108791535	-0.16125860883478269	0.3842533059311557	5.455181269695565	4.035808116900786	5.533527796959421	2.1580888320242253	8.897274578367389	9.267494672618092	1.4637527426815686	1.4637527426815686	1.0752722563038328	5.917269808090997	3.418969347359952	4.474170374832313	2.6264662151420155	1.8779920319791286	2.872275844143329	1.447883514749595	0.0	0.8881232239143072	2.368278196779051	0.0	2.3998285540210844	-0.3805404734096404	1.5514830654225147	0.7761751226218259	-0.3474810626623148	0.5644900872493626	-2.7107489802407687	-4.03526653250071	-4.776744149521283	-4.326517741515223	-4.212165328230466	-2.818686416170494	-3.1134152571258196	-0.32675222119505476	0.0	-2.949095396675587	-2.901755388418131	-0.18161407892094933	-2.3042926999072795	-1.9084850188786497	0.0
chr2R:12073505-12074004	-1.472733923611531	-3.7280126945152015	-2.1869750107056016	-3.015790450510068	0.4106493675885908	0.47712125471966244	-0.32675222119505476	0.0	-0.9515888251291866	0.057650332746910095	-1.3524027100313656	-3.169679827499184	1.747914115364469	0.9154198559514697	6.3323191681113435	9.121575903091653	4.866523369551069	3.1713161077616943	-0.3490109982058216	-1.864916484421172	-1.76176908729231	-7.20927024869242	-10.447615687996564	-13.595523309251243	-12.10896762926625	-7.5379112245245725	-8.636253046043535	-7.173865022922507	-2.5949761982241824	0.16711877743474865	1.2082713023469334	2.8073189413920665	4.229778359155935	0.7698079610324814	1.0106298594344039	-0.10074533283374294	0.21167157933925615	-0.5727259101718111	2.70092328778517	0.7275475737908186	-0.0723825960904829	0.26648297216915584	0.16068432228610147	-0.13349979322563016	0.7757573353139051	-1.0187519831736906	-0.7878472760053189	0.0	1.3821770810048504
chrX:19474533-19475032	0.6867325911188109	-0.9898357204560446	-1.7918708368847862	-0.5076383837826435	-0.989264710996853	-2.4053525702001997	-2.4947356565069363	-3.4164185904818303	-0.8303377751134307	-0.47712125471966244	0.0	-0.7344833960219441	-2.2917236545411894	-2.622623993139475	-2.9859260478422986	-3.4424896548036306	-2.002783747140292	-1.656407869777932	-3.104833008269244	-1.9065162804561484	-0.2619167571787286	-1.0285373375970515	0.43962287937529815	0.3341654480979531	-3.3848640930083946	-0.5368749246513796	-1.5009522056019167	-3.2210734401099694	-0.05295868090764811	-4.892725948104203	-3.654727897670412	-2.262292145295341	-0.7952075927533319	-1.298718169270543	-0.4150992390509021	-0.4650246212100868	-1.3694399034598927	0.045842312558890784	2.3340100849238508	1.9605523250565686	2.9580213165803726	1.0820294707016944	1.7516506172900663	0.9032485217673157	2.114073399508628	1.041562685491579	2.447947622843634	2.4490514794789378	5.265706430962924
chrX:15999533-16000032	0.0	2.3896073453432467	3.6488043908987327	3.622631367197527	8.611099363810794	0.47712125471966244	0.0	0.0	9.040972522193144	12.28477310539971	12.248993119106489	4.370509743151901	2.435411389078766	2.948424679797527	3.2256454612967103	5.89201829054962	0.47712125471966244	0.0	4.085380227758497	5.098694993540759	3.7654544395315646	1.7665187346859268	3.723259909258804	1.7149469004622657	1.0668755590631576	2.7534497412703423	6.506271082532657	5.69848334126916	0.22407746444571308	3.6597121400077333	1.7125558794131481	0.15507107688835814	-1.3692727988744604	-1.7169946413184474	-2.391054081173159	-1.2965322678303857	4.167351015972968	2.692522809984145	2.1181940571329716	0.4201638641151413	2.0616348342311044	3.10244980654811	3.06144938831162	6.306158854987712	4.111436799825741	0.288769123076823	4.836033979589565	4.299864196777078	2.35855068049797
chr3R:26426722-26427221	0.24062334122190882	0.3842533059311557	1.7050524615266565	3.8548270357162484	3.156976201333898	2.0196584734665968	0.0	0.8737091084181327	-1.5488656218347523	0.0	-1.1385964851436714	-0.32451243213951525	-0.47712125471966244	0.3842533059311557	-2.757695004578771	-2.1336550416747473	0.0	-3.156976201333898	-1.753536428138856	-4.282532299876963	-3.074512608790619	0.0	-0.3842533059311557	-0.11307504788210558	0.6678060775595107	3.44119313318639	0.9884928598239788	0.9884928598239788	2.27573125129075	7.518127636554414	6.192077728489812	8.646135781242094	8.541242590114738	1.8047968793060765	0.47712125471966244	0.7359535705891888	8.078553384082511	15.388570748077223	9.358304544999966	0.9884928598239788	8.572404512654389	11.801993743091295	14.086260945228505	14.171415886657552	10.320448494767726	5.859568293239869	7.457994547366605	6.160659225113148	2.5459331091469872
chr3L:14625600-14626099	0.4217821951170504	0.11213598905189834	0.47712125471966244	-0.05666032403822056	0.7612154895141988	-0.3842533059311557	0.0	0.47712125471966244	3.08626890727606	1.587384810709947	2.1580888320242253	1.1025039742613163	0.0	0.47712125471966244	-0.28972707936814085	1.2163876456025988	0.3842533059311557	3.22210805119214	2.303898675233438	0.288769123076823	3.660452359742359	0.9099266798455781	-0.3842533059311557	-0.47712125471966244	0.0	0.5623815708559324	1.4288405459134532	0.8284703862297315	-0.47522246110679106	-0.7633114619362145	-3.064299042884238	-4.167209801672504	-3.628555497453823	-4.865661183274553	-6.648834940974953	0.47712125471966244	-2.253802736672722	0.09711199365699404	-0.9884928598239788	0.3842533059311557	-0.7359535705891888	0.9884928598239788	3.4103777581319865	4.510647806497895	0.8807275879539905	0.47712125471966244	4.247100353755225	4.5981879609026635	6.440216037963486
chr3R:13507222-13507721	0.22407746444571308	1.6205717679547686	0.7237816410937307	-0.2508347502817745	0.8336768268350303	-0.9448232280324237	0.3842533059311557	0.23320657772590717	-0.6738017842081812	1.2874971366586316	-0.05923706007778859	-1.5782522599509254	-1.2487537995381186	-1.474173004308222	0.0	0.0	-1.1863641901065973	0.6879002764007475	0.47712125471966244	0.32675222119505476	-1.1822969383709336	-0.6679535829830574	-0.3148528502298491	-2.1164965468460735	-0.47712125471966244	-2.600709902995354	-3.616694177003118	-7.111470731533601	-7.118870361133969	-6.912451579776216	-2.469958678722002	-1.5433641071736528	0.18946256670265715	6.507243719003039	4.563465938907516	3.8194996843871416	2.510573013702557	4.445077042592578	0.3842533059311557	0.6252873828651146	5.945668655664178	3.4461916807838673	6.002497212737138	0.9223636396152066	2.589023066141993	2.5265893548277667	-0.37572885449296584	0.39887900582265823	2.288273215957234
chrX:6636033-6636532	-6.534102769083587	-9.918750082877924	-9.00759287875662	-9.581476879605125	-6.438208797303746	-5.597666257878836	-5.0875368051506555	-1.2532143678427288	0.36861816173664796	-0.26145052715670036	-3.639096973923641	-3.664339029088539	-3.235174408284779	-4.576962575839143	-0.645814540547961	-0.9775704413700833	-0.14682466503761032	0.053156656113384514	1.6570672206644714	2.1306951152612372	0.8601145567418605	0.04847982951329352	-1.3322812690244226	-1.7610781415603647	1.5471624429153628	0.47712125471966244	1.178121887890521	0.8010565648775955	3.117176010110772	0.3411449834230643	0.0	0.3742819056600943	0.9115938246939521	0.9945002464834563	4.6448829864964205	2.9095470420418796	2.455034279521436	4.062843112601988	0.32675222119505476	3.588582966775523	4.634930138347216	8.794622400796785	8.1341738425521	7.425778844242673	5.245026187174794	2.605658447708367	2.734210239235316	0.0	0.29329226409088593
chr3R:11088722-11089221	0.46306619349393463	-0.44986830279652296	4.817949744977131	6.829567151541587	4.528012907538738	3.6657651716081134	0.0	2.2945385231771094	-0.45440627919506177	-4.360860133616604	-2.630649261716803	-5.8646840667400175	-2.3038986752334387	0.9002293334840687	0.15917414248561676	-0.40690626310109257	-3.198052690417514	-4.3167096037164585	-7.851552618199712	-4.743925769385435	-6.85362907799858	-1.377003124301318	-2.309449124580336	-2.7841004887430123	-6.302720506374741	0.6765028199665385	6.0686268510784975	6.9150927602753995	8.204749882709615	3.894670829948465	0.5205107295979728	0.26798344530675816	1.0617058669537076	0.3045374400578122	2.860304507987286	4.441996487863569	6.027750321588092	4.516926951112062	2.9017553884181306	2.827167983994197	1.1527209039658566	1.514851680139359	-0.8282269468897234	-0.12237987820427323	-1.6369317237149978	-0.43222367354515884	1.0120664761699762	-3.0630098843057376	-2.355140497723819
chrX:11030533-11031032	-2.0847764616072397	-0.5050476883409759	-1.1572574811051888	0.5253538611781706	-2.597754575234117	-2.7058869238729377	-1.4001950656053403	0.31987042320519743	2.1517286216270772	1.3045116116041422	0.7431057126220364	-1.0754230828203717	0.0977247141559695	-0.7215636673017171	-2.1547950469007957	-0.38633930922769477	-0.9892452931275635	-1.2061744356769124	-0.815397603575333	0.0	0.0	0.0	0.0	0.0	0.0	0.0	0.0	0.0	0.0	0.0	0.0	0.0	0.0	-0.8486998062557845	-3.032479790756375	-3.750905801615945	-4.700713445762958	-3.725942682406295	-3.034945125375178	-5.02308316882769	-4.964463360374578	0.21052632091416779	-4.6803511451696895	-1.9852577673673215	-0.47712125471966244	0.9884928598239788	3.4802351048410025	21.966446942942767	26.9145408144229
chrX:5216533-5217032	-3.3981867347521253	-0.47712125471966244	-0.47712125471966244	-0.9884928598239788	-1.8027107223228733	-2.22774211005304	0.0	0.47712125471966244	0.0	0.0	1.0305227246267525	-1.6408215128996433	0.0	0.7495035640692369	-0.14679715401781143	0.47712125471966244	0.4801642635770803	-0.902504348202735	-0.8817911411227155	1.1008129342000579	-0.47712125471966244	0.0	-1.8652673904391386	1.7401413889676447	0.9884928598239788	0.0	0.0	-1.0234090423767446	0.0	1.3707432604318717	-1.2813406034374712	0.0	0.0	0.0	-0.9884928598239788	3.6691922989326886	4.574906036134314	0.0	1.1314276204603093	4.642473822466457	0.47712125471966244	1.4637527426815686	0.0	0.0	7.2859625520007985	6.827459253987558	8.94974999680246	6.907329548528574	5.167602409791079
chrX:13006033-13006532	1.4651391162506124	-0.10381734938404423	0.15355422125526635	1.4637527426815686	1.3912399352125009	0.6228525587462327	0.8411255941997078	1.0065518479297424	1.5956657526113713	2.446875739838726	2.435208526562349	0.8746364118243536	5.108048838565958	1.5523322366859105	2.395483397415886	2.7315546601071055	0.7570830053457589	-0.47712125471966244	0.29815214289168646	-0.08888226523071875	2.3641383037517762	2.435411389078766	3.92470258493736	2.052877982092918	2.253110474793152	3.982969297012069	4.501925799965404	1.6735896567173176	1.5261724817428712	0.22067126500299566	2.865650129644506	0.32833000678174346	0.46660954739493005	4.488775544525538	2.1855264371534515	1.7303725482962187	4.955133876065142	4.698205119670719	4.375164043104213	2.4492350632043327	-1.7922730044894106	0.6512061038213554	1.2945000953426995	0.281375043582684	1.2777051290023946	1.3788950849798398	-1.5164022843921678	-5.201774772564232	-4.851252398864477
chr3R:9206722-9207221	2.593311530390532	0.48039567944568495	-0.1905663193002575	-0.6255214853677996	-3.785653760742539	-1.792216407841064	-2.830204712820684	-3.219050750629144	-2.363771866616017	-0.47712125471966244	0.0	-0.11504927942051021	-0.4887812486247395	0.0	-1.2195938736650958	0.743616965924494	1.3323326813501268	0.7668132456800398	0.3823493934400408	-0.9568070777091172	-0.6468695259900141	-0.32675222119505476	1.3893003762871659	0.3589677954814953	0.40367709278851016	1.0336878922831862	-0.20011943084712186	0.04203392747780572	-0.38947135828477464	-1.4201378318711255	0.0	-1.1638759896523383	-1.2803532539158207	-0.22946000205831227	-0.41990443201006805	-1.09308601763167	-1.1176451270287886	0.41099358947124537	-0.20667145623575728	-0.768727151809567	2.9328577950092805	-0.47712125471966244	0.9884928598239788	0.6082223268379355	1.0110714113345123	-0.26145052715670036	-1.4514189606263	-1.0039333462611535	-1.9955596975930312
chr3L:21548100-21548599	-4.58658353992169	-6.261913329130239	-6.693905398202862	-6.830690381311706	-13.779334593907855	-5.540586427688543	-1.2166766636377795	-0.9884928598239788	-0.699087471064433	-2.191456619916466	-0.025736672077083182	-1.1421172572284584	-1.6669621991960926	-1.840486564420437	-3.4157039149590385	-0.3842533059311557	-3.272480845210527	-5.153298115364486	-4.806397686155289	-5.366089085101133	-0.27472448142198913	-7.113865783395471	-1.4697414332439953	-0.29495525361576036	1.9161560801600441	6.099251837233062	5.87549016997417	6.0143692989984	4.525922244680402	2.2928143169780277	0.7140469128673754	-2.972062476795645	-3.024739362928536	-5.002044504935026	-4.445032367481849	-6.0341905429297515	0.3791536993041884	4.05742815543272	-0.9884928598239788	-0.36645301673832226	-0.4903357645269014	-1.633240726380942	-0.892708078349264	-5.880115175175469	-2.9841366648852046	-2.957501437842485	-7.056997160808085	-1.9084850188786497	-3.7792117113298227
chr3L:20466600-20467099	-14.911568970436662	-10.322045631453834	-9.420338549194437	-4.286000079055082	-11.767715706234283	-7.54709205152509	-16.997107381871196	-13.192805996086637	-1.0112171720740708	-0.5328152764322825	-1.0596149194935087	-5.557623169691918	-2.776567584215914	-2.1102169550593333	0.7075663133179474	1.0142137814558814	-0.907186052193827	0.0	2.70762585629742	7.058789059117538	4.353649897596875	0.923345115199394	-0.07045202738817198	-1.0669811880450926	-3.7638274697323513	1.7276385736122655	5.884607273580108	6.549836747568434	3.262647019090507	2.5780986346270693	0.4289168665505235	-2.3326342731872316	-3.695461492567007	-2.305613694024452	-4.924570166706366	-7.289482020658731	0.9356759670197776	-1.6065000299054937	1.4276574917108098	0.03338257352654204	0.3351345753121422	1.614379178908113	1.4347450873281724	0.37222389169138637	-1.2507024973476073	-1.5564266941670273	0.676831563283688	-1.3625702195090588	-2.114676396556973
chrX:12553033-12553532	-7.600794586367761	-7.083618496700952	-11.268406356090052	-13.114738756568373	-14.11029432628761	-8.266759409465617	-0.8005289890800207	-1.7200395772750243	3.1053669722492363	1.1338095860809352	1.4441079385836963	0.4348957205609417	2.5877960450503172	-1.1113901339563375	0.0	-1.745374057649127	0.2614505271567006	0.8235794652792325	1.36742250680259	-0.47712125471966244	1.922924649580727	2.563026241495813	2.235671427812047	4.1831164759937005	0.04893936116372902	1.403381164028634	1.0190855012104179	-1.0845071722675648	0.3073596725751182	-0.32202400394957775	0.33609196537910674	0.6085916683635959	1.1743291227373496	-1.2141969407121587	-0.28954790057820984	-1.4637527426815689	-2.2024836541850936	-0.40269742633532607	-2.2934239018958906	0.0	-6.565708358925413	-7.938234520854262	-3.79635778222956	-6.299299398765746	-1.2198594499597746	-3.358068774331396	-2.1864442654251595	-0.47712125471966244	0.0
chr2R:3306005-3306504	-6.348062601301334	-4.758009380876368	-1.780241493403269	0.9529088973048124	-0.47712125471966244	1.6677971829096199	1.259472693360632	0.0	0.09834918096246602	0.4550688182869782	0.9864523878201488	0.7875892944361568	0.5742810194832579	1.5089503736854388	-0.4333694895193572	0.8491782920962198	0.3842533059311557	0.47712125471966244	0.0	-1.2816613001287585	-1.1122088144197195	-0.6678321081425198	-0.9665009291690909	-0.9376832421682155	0.9848634832785519	-1.170041379908726	6.1360091593491095	2.567471743327071	13.52308492666536	12.672242607728702	19.5453409651206	12.349726436409385	11.47870421977302	4.403247106929553	3.860721786624887	1.293041126054548	-0.3036171613374991	3.0299694948735505	7.3896979098137745	8.462984319593438	9.059830384814656	8.404545284568027	0.26581333773712235	2.6943672231128195	2.20009881380257	1.7278778416464748	0.5263454299227307	2.807676044110115	-1.3074155038601019
chrX:3613533-3614032	-3.9431221326670736	-7.311873655699478	-9.51981112170796	-7.1382878790748325	-0.47712125471966244	0.3842533059311557	-0.7359535705891888	0.2730220951378856	0.8948400571113087	1.5238897035809913	1.3821770810048504	0.5168453566485672	1.1859577073542433	0.4156874147461738	-0.47712125471966244	0.47712125471966244	2.3369400152956694	0.6652598529503844	3.0146435758978942	0.0	0.0	-0.05739779031689873	0.9372202119970247	-0.15355422125526652	-1.9084850188786497	-1.3115583881353539	-0.2240774644457132	1.4637527426815686	-0.47712125471966244	0.0	0.3842533059311557	3.2880526204165696	0.0	2.8017104191078994	0.044152809006230455	-1.8818010240021517	-1.7361499869986525	-2.3638237994268954	-0.7357890626869555	0.3842533059311557	0.47712125471966244	-1.3603711247679493	0.5211747351577104	0.0	-0.47712125471966244	-1.3475776455844901	-0.5251554870916665	-1.1523845590418693	0.27028530463663564
chr2L:11004000-11004499	0.0	0.0	0.0	0.0	2.2735327185430863	0.288769123076823	0.7359535705891888	1.4637527426815686	0.47712125471966244	0.0	5.777029674947381	12.743092231553444	0.0	5.27329366661028	7.596203873607828	6.408642088441029	7.836287693152287	3.406281039816357	0.0	2.508668511475405	2.260723023719353	7.567042023389535	2.0231263128909345	13.76843484873587	7.202252647881934	0.9884928598239788	5.541890170619563	7.1224479372801826	9.120456404384718	12.807841907862985	11.462318423029563	7.754854046363451	3.638892776446129	8.134276856420609	9.06353728556178	7.361735201979649	4.1499808431128775	3.0010714278063295	1.7045663413596455	0.636384778564204	-0.19811755987823418	-1.7798561997841542	-4.652162453952776	-1.5043076796242603	-3.7105471504378817	3.8806276642242286	2.3554589340530305	6.9432374233029694	8.334293176204321
chr4:88126-88625	0.0	0.0	0.0	0.0	0.0	0.5552050987676277	0.9884928598239788	0.0	0.0	2.259982999975834	2.3896073453432467	0.0	0.9884928598239788	-0.9884928598239788	0.0	0.47712125471966244	-0.47712125471966244	0.288769123076823	0.0	0.0	0.0	0.0	0.0	3.1116449905781733	0.0	0.0	0.0	3.4939132088048686	6.960869978959598	2.259982999975834	0.47712125471966244	2.1864442654251595	0.0	2.3450628965789218	3.3961297307013076	5.607679132173507	0.0	0.0	1.1784627333960676	2.1589988735008263	0.0	0.0	0.0	8.911251949623	4.056961756458441	16.077204769635546	11.771154490458484	10.96279475472544	3.9418770492085184
chr3R:21091722-21092221	3.274099654094723	2.4022536618620136	0.6626043705002272	2.3464403258271047	0.5929307194243328	-1.0629132322631807	-1.2061744356769124	-3.6935790594758386	-3.026085683038665	-3.391281611538218	-4.31432471956024	-1.4690023129833825	5.260042173019171	2.4056057516419904	1.5966918262590006	6.473916973888862	6.990563563160939	4.458818928021959	3.073264956477103	0.8638187868072905	0.933493676859932	-1.351202301972861	-2.1700426387263927	-2.4489586210401475	-3.644661155796175	0.0	-2.0112447130745776	-1.1629596201062278	-0.7357890626869555	-1.1232101887474846	0.6232779553839667	-3.1195725448934013	-1.8493628127330979	0.44252638030115105	-0.2478856919834106	0.3842533059311557	0.0	-3.7279238002709647	0.4182924624674864	1.7817762998459352	1.684872899606169	4.832792824963349	4.563127094134273	4.686554690554947	7.568886310380704	4.241266945090025	1.8573868377360276	0.2129825001527305	-2.3114455752634617
chr2R:17511505-17512004	-0.7158051146113907	-5.0358339210392815	-0.3842533059311557	-0.26145052715670036	-0.604707414353995	0.1356550611458543	0.9022004569860415	-0.47712125471966244	0.0	-1.3966446066737144	0.7200427623928778	-0.2240774644457132	0.47712125471966244	1.9920045138785198	0.04636178598564073	1.114132540829845	3.694944379717184	-0.32675222119505476	-1.1829372292481397	-3.00583442034634	-0.9967728938922409	0.5998344866425706	-3.053711974251749	0.3842533059311557	-1.152759917793467	2.409222694801037	5.706129981873402	0.9884928598239788	2.5997866064530726	3.3639622292619413	3.939978393187525	4.198546958022911	1.1512087064663452	3.5566905438794993	2.977126205167221	0.13094827663907538	-0.36678666906402413	-0.15663919919638936	0.4583839003938061	0.0	0.0	-2.26693934228263	0.5527978162632033	0.0	-0.6120858962486534	1.9979027199045154	1.814956023459448	1.0662843101770916	0.0
[truncated: 515 more rows]
[truncated: 151 more columns]
