# Supplementary material for: Convergence of topological domain boundaries, insulators, and polytene interbands revealed by high-resolution mapping of chromatin contacts in the early Drosophila melanogaster embryo
Source: eLife. 2017 Nov 17;6:e29550. doi: 10.7554/eLife.29550 (PMC5739541; doi:10.7554/eLife.29550)
Supplement: Supplementary file 2. [file elife-29550-supp2.zip › ChIP_data_fig3/Su(Hw):Developmental-Stage=Embryos-0-12-hr:ChIP-chip:Rep-1::Dmel_r5.32:modENCODE_27_w100_b500.txt]

chr4:426635-427813	-7.6808973537676355	-7.983956870101849	-4.782195352275258	-10.202011265830462	-4.351392026183592	-0.6994988392482848	-1.394177846564537	0.549434153079072	6.12748559944887	16.232207678252383	12.016315582343356	11.294923064065614	12.224274095163022	9.116537560223412	12.504545910546154	4.3002078210095664	7.131271392853576	2.9014235288492913	7.118043115308069	3.364305576960233	2.2520719460215775	-0.06037114981370829	0.44202643501274147	0.06991735692722006	-0.8756020868815901	-0.2821442682448562	0.8819039282751507	1.0340325784570723	-0.06845453808729227	1.9770942837455194	1.5744577594751905	-1.0827074938817671	0.5250996005334487	0.6397896143725699	0.6325675944576351	2.547507948429889	0.3399133280130585	4.961104448398008	6.539607251786875	5.560465811785071	10.211543833121844	4.5567117991337485	2.034748604521513	1.0821473078736052	-2.649103611871945	-2.3312497305034974	-5.00374575073294	-8.268223779615507	-6.745386982369169
chr4:436161-437470	3.364305576960233	2.2520719460215775	-0.06037114981370829	0.44202643501274147	0.06991735692722006	-0.8756020868815901	-0.2821442682448562	0.8819039282751507	1.0340325784570723	-0.06845453808729227	1.9770942837455194	1.5744577594751905	-1.0827074938817671	0.5250996005334487	0.6397896143725699	0.6325675944576351	2.547507948429889	0.3399133280130585	4.961104448398008	6.539607251786875	5.560465811785071	10.211543833121844	4.5567117991337485	2.034748604521513	1.0821473078736052	-2.649103611871945	-2.3312497305034974	-5.00374575073294	-8.268223779615507	-6.745386982369169	-3.1108935925305827	0.5552050987676277	-4.297238241880477	-8.395309322054818	-1.8343553238081054	-5.674334609020248	-7.300670172940326	-4.188797716953056	-3.6043366201024982	0.8303377751134301	2.33918834743921	0.6335791069001553	-0.08865049352380545	1.1055687325501675	3.8615281762468934	2.58528808701523	0.34541791414185063	2.8980264320922346	1.2184845387100793
chr4:510080-511394	-2.6813761659171615	-5.727987793001622	-7.8190178456009605	-9.113502884817786	-10.657935001141649	-13.265061846882567	-20.414760269218963	-21.841736019619532	-17.007727734966544	-3.684395735603511	-2.042563690268706	-0.485811350506116	0.25478811857768224	3.6118161933956716	6.540783370068624	9.026243038399368	8.446807508310128	8.20526203952886	6.298317815614767	2.8669740284809566	1.7709661140185553	1.2533082118580858	-0.42666684812076316	-0.025274891863456016	-2.4323259237485657	-2.2543908033645548	-5.913339025436923	-2.465526955035209	-1.1529207461684272	0.7636518225989618	0.0	0.9399771189207907	2.1772068248532968	4.316581556329586	6.338345757117166	0.0	1.0466924622419154	-8.151285365094513	-3.20470878618985	1.240736153708649	3.370030912166865	3.147051738639432	0.29904638748625045	0.7118429759866232	-2.000758307499118	-1.910887542264869	-1.8665319561707256	-5.349274653511031	-3.248366346301528
chr4:511634-511827	-9.113502884817786	-10.657935001141649	-13.265061846882567	-20.414760269218963	-21.841736019619532	-17.007727734966544	-3.684395735603511	-2.042563690268706	-0.485811350506116	0.25478811857768224	3.6118161933956716	6.540783370068624	9.026243038399368	8.446807508310128	8.20526203952886	6.298317815614767	2.8669740284809566	1.7709661140185553	1.2533082118580858	-0.42666684812076316	-0.025274891863456016	-2.4323259237485657	-2.2543908033645548	-5.913339025436923	-2.465526955035209	-1.1529207461684272	0.7636518225989618	0.0	0.9399771189207907	2.1772068248532968	4.316581556329586	6.338345757117166	0.0	1.0466924622419154	-8.151285365094513	-3.20470878618985	1.240736153708649	3.370030912166865	3.147051738639432	0.29904638748625045	0.7118429759866232	-2.000758307499118	-1.910887542264869	-1.8665319561707256	-5.349274653511031	-3.248366346301528	-8.916146250821521	-5.126185133549119	-3.320059232784147
chr4:685134-686054	8.072195985425925	5.655326325919198	1.385345608454738	1.0420036105689412	2.1012634336027984	2.0123225823356705	1.0668755590631576	0.9854916893934756	2.7349688815616022	3.5224929276307932	0.24499085473622953	2.757415903839672	-1.2237571011800419	-1.3836034978805847	-1.4132704201996675	-0.09764696676099968	0.7390956661596731	-0.3148888647787244	-2.7977900713901582	1.7027070360605492	0.47767185277374963	-1.1588277057788177	-5.481703554035422	-1.0698322028859957	6.713890597626542	3.7646305490901444	1.0646544617763891	-0.7162520832654816	3.45374352391273	6.219562466888216	1.0513440929552829	0.0	1.5482322889830868	2.1505340764345915	-0.25816789953590646	1.2356420360909026	1.4796666634313747	-0.040586506972983404	-1.7352286939025323	-1.2695813641019815	-0.3323389408434675	-2.558929952982932	-0.31465731182660467	-1.7390781281628722	-1.2573292903136934	-0.9613715194288459	-0.11120627140629023	-0.7589191467106031	-2.800817419115252
chr4:1133542-1134592	1.689938085360143	-0.988985785794434	4.361961229392129	0.6491548913989951	7.446011239430616	4.6300625546102365	11.662184928086115	14.212264066473322	7.310216475989043	15.560558814643342	18.750429583951032	12.439607661061498	11.32669110852685	4.767025542053546	4.634546872039272	7.157372425690982	5.659921541248891	6.694138035721321	5.196090401776	2.0158854179074486	1.438275006859368	0.8078248045792215	3.083284865057282	-0.6569312848502507	-0.48314147079399433	-4.374388834859845	-0.8838034207522496	-0.08911586438568975	-1.9503773940432036	1.002218800574404	-1.0668755590631576	1.0575118562454215	-1.4806135075530658	-1.1760514275446143	-2.292510582656177	-4.368584753795279	-3.753133752904404	-0.485433315689084	-1.378140395019188	-3.884908372303392	-0.8074614042196859	-3.5157539165961076	-1.2400940254342014	-3.547596806534704	3.6705825651043082	9.862145535208981	4.071190109270219	2.186825009421875	3.084103902990284
chr2L:19267-20027	0	0	0	0	0	0	0	0	0	0	0	0	0	0	0	0	0	0	0	0	0	0	0	0	0	0	0	0	0	0	0	0	0	0	0	0	0	0	0	0	0	0	0	0	0	0	0	0	0
chr2L:64937-65697	-8.810307141010197	-13.586720364579085	-14.96934647420762	-14.096501429984578	-6.211520569678502	-11.87153754112668	-5.444914661315037	0.19186358645158416	9.141694734238888	2.2969408167403422	4.98464845605357	4.227879379044437	-1.7452190518648174	-0.12407515954955818	10.025797163352365	19.631552883840033	24.078371583546883	8.368723366671789	0.6173067658815127	3.707486888233787	4.796508432790162	5.312255831649389	0.8065359368777398	3.3481760948100128	3.636537637550622	8.464648900895408	5.6496793514142665	10.386167769446953	12.56124917797405	9.957262597152383	7.8757304926980645	3.166338364415756	4.81245036020761	5.224462466426279	0.6315755278089185	-0.6648660573669203	-4.383948431732901	-6.141309943484365	-12.315809857813882	-10.304580906451791	-6.618255872674963	-0.7357890626869555	0.6252873828651146	0.1234585106606405	-0.37571028587632194	-0.5770132251949666	1.0668755590631576	-1.005007315023078	-1.0918598585894341
chr2L:66095-67523	-14.096501429984578	-6.211520569678502	-11.87153754112668	-5.444914661315037	0.19186358645158416	9.141694734238888	2.2969408167403422	4.98464845605357	4.227879379044437	-1.7452190518648174	-0.12407515954955818	10.025797163352365	19.631552883840033	24.078371583546883	8.368723366671789	0.6173067658815127	3.707486888233787	4.796508432790162	5.312255831649389	0.8065359368777398	3.3481760948100128	3.636537637550622	8.464648900895408	5.6496793514142665	10.386167769446953	12.56124917797405	9.957262597152383	7.8757304926980645	3.166338364415756	4.81245036020761	5.224462466426279	0.6315755278089185	-0.6648660573669203	-4.383948431732901	-6.141309943484365	-12.315809857813882	-10.304580906451791	-6.618255872674963	-0.7357890626869555	0.6252873828651146	0.1234585106606405	-0.37571028587632194	-0.5770132251949666	1.0668755590631576	-1.005007315023078	-1.0918598585894341	-1.6171780788615426	-1.2203464871054786	-7.195277795981695
chr2L:129819-132236	-2.796956675459594	-1.3851990166435546	-0.13045356992014925	-3.524383242558138	-0.8584344149345161	-0.11931067373464703	-1.1495366762343502	-0.6044393452309226	-2.946531518648129	-1.7779359916589463	-2.708298376616146	-3.7356805564974005	-2.9510574703885077	-2.253251255748297	-2.215050006324264	1.021979976098207	3.134840217575625	3.4032810078530695	4.071115004007954	-1.275040877761037	1.2188875033451634	-1.5524512494380298	0.6699316496634301	-2.9832441215112597	0.34541791414185063	1.8043063622805677	2.055538359891168	4.82721012817062	0.9108087471303778	-0.417504549564557	5.939498580483286	20.1920892904676	22.549951160630144	21.002985767491307	11.24768623083477	8.138750471053148	10.198116915388036	8.034351057299537	2.333804602010913	-1.1647680880650118	-4.9880642851934756	-7.62986312148789	-7.611812617540401	-9.972957605250874	-9.603840606197124	-3.7627128261881317	8.539127387772147	5.455587700770808	0.1598364876355947
chr2L:259283-260238	2.8767206751019	0.9877963972343207	2.0017614787715137	0.6002440076944856	1.7923750469699609	-0.07089383708611127	-0.4971471528791606	-1.331911875238711	-4.433663210351916	-11.769598623504708	-16.04239310938902	-19.758623721857234	-15.891592469815293	-15.795790154621047	-13.378348072220739	-8.845660708160832	-27.716416113520214	-12.335142481344906	-19.25062678269007	-19.41244153661537	-11.80291166468998	-10.539445303918427	-0.32675222119505476	-1.6154407595203946	-1.6310099090721502	-1.2202113830661714	1.0668755590631576	-2.2890987262375684	2.123869746574087	2.9787924784078506	0.2614505271567006	0.32675222119505476	1.0668755590631576	4.378578807885098	30.31310251969751	20.151384099663208	24.703708186880746	21.638307273121836	20.73710758609797	12.534686131079242	16.315988810501597	11.11260056061538	11.247042894653363	13.03634257355526	10.883767116638237	7.272978139094186	8.73748738256126	8.775246375641338	6.095549173786649
chr2L:260239-262647	2.0017614787715137	0.6002440076944856	1.7923750469699609	-0.07089383708611127	-0.4971471528791606	-1.331911875238711	-4.433663210351916	-11.769598623504708	-16.04239310938902	-19.758623721857234	-15.891592469815293	-15.795790154621047	-13.378348072220739	-8.845660708160832	-27.716416113520214	-12.335142481344906	-19.25062678269007	-19.41244153661537	-11.80291166468998	-10.539445303918427	-0.32675222119505476	-1.6154407595203946	-1.6310099090721502	-1.2202113830661714	1.0668755590631576	-2.2890987262375684	2.123869746574087	2.9787924784078506	0.2614505271567006	0.32675222119505476	1.0668755590631576	4.378578807885098	30.31310251969751	20.151384099663208	24.703708186880746	21.638307273121836	20.73710758609797	12.534686131079242	16.315988810501597	11.11260056061538	11.247042894653363	13.03634257355526	10.883767116638237	7.272978139094186	8.73748738256126	8.775246375641338	6.095549173786649	5.796097354372924	1.7908515925609376
chr2L:312544-316014	8.15671268205163	3.3724885932558495	9.233488253782495	8.232865855661725	5.523676300165881	3.2129002612671687	1.622010104610111	-1.5628733765821603	-0.5750529778068305	0.5985162579857993	1.6806839062132066	0.21052632091416779	-0.9177247624663548	-2.8511567529125657	-2.6068082383935725	-7.407950777217552	-13.089882595960043	-12.267256999301038	-2.8443234913130184	4.005611144550627	1.1479232398912642	-3.5820087833634844	2.819445723186942	4.412435561656821	3.829580194064818	-1.1413338028550768	-4.13921377883038	-8.337298182719628	-10.662859560446416	-7.429198811482991	5.281678606476375	4.360825045725861	10.339191400711954	12.469617875568595	2.092295616842854	1.5199379497474321	0.18850703532295682	-0.15939845328681598	-0.37107205997171755	1.555036603294907	2.150304973944331	6.160696390117431	8.290471713942654	7.628142977807221	6.040127098203155	9.303057059709527	6.908604413097505	10.638507630296115	11.01928199190089
chr2L:316015-317636	-1.5628733765821603	-0.5750529778068305	0.5985162579857993	1.6806839062132066	0.21052632091416779	-0.9177247624663548	-2.8511567529125657	-2.6068082383935725	-7.407950777217552	-13.089882595960043	-12.267256999301038	-2.8443234913130184	4.005611144550627	1.1479232398912642	-3.5820087833634844	2.819445723186942	4.412435561656821	3.829580194064818	-1.1413338028550768	-4.13921377883038	-8.337298182719628	-10.662859560446416	-7.429198811482991	5.281678606476375	4.360825045725861	10.339191400711954	12.469617875568595	2.092295616842854	1.5199379497474321	0.18850703532295682	-0.15939845328681598	-0.37107205997171755	1.555036603294907	2.150304973944331	6.160696390117431	8.290471713942654	7.628142977807221	6.040127098203155	9.303057059709527	6.908604413097505	10.638507630296115	11.01928199190089	9.863732322926	5.733937396793922	4.441961306549849	-2.8009987607074436	-4.734315949082004	-9.18292932509076	-7.646179180154564
chr2L:326235-328012	-8.337298182719628	-10.662859560446416	-7.429198811482991	5.281678606476375	4.360825045725861	10.339191400711954	12.469617875568595	2.092295616842854	1.5199379497474321	0.18850703532295682	-0.15939845328681598	-0.37107205997171755	1.555036603294907	2.150304973944331	6.160696390117431	8.290471713942654	7.628142977807221	6.040127098203155	9.303057059709527	6.908604413097505	10.638507630296115	11.01928199190089	9.863732322926	5.733937396793922	4.441961306549849	-2.8009987607074436	-4.734315949082004	-9.18292932509076	-7.646179180154564	-13.343868146843578	-13.273147326224638	-13.011720185490756	-5.726964271613149	-18.478362421409926	-18.10053616880127	-14.911139868082792	-11.735367212452486	-5.977961209067274	-0.03566865668822943	2.3348543079416473	2.9063940968540107	1.7894994538087001	-5.094082797066434	6.852014495839024	12.754285952632245	9.060538869358002	16.439935144057102	6.462765252804251	6.427549247199195
chr2L:394862-395484	-11.525200821852778	-9.862301159340435	-20.356012134364054	-17.877837516735212	-22.21850113083454	-12.613000186368197	-6.525083139360781	-1.684872899606169	0.0	0.0	0.0	0.0	0.0	0.0	0.0	0.0	0.0	0.0	0.0	0.0	-0.47712125471966244	-5.769309315056633	-11.153550942751073	-11.563118690175934	-6.500301752543451	-2.4452717055851085	1.9542807972074376	3.369218116343089	1.8449637325829729	6.918201921909466	0.08558324257943045	2.7694803534173644	0.24964072412890395	1.2994664175175838	5.351173180812695	0.0	2.0027685766756016	0.7121263297071472	2.032358089024581	2.9309859264213385	0.0	0.0	15.059028943342927	23.54308911170402	25.439507668037113	13.102529901867356	12.783910676876799	16.935442698034823	9.707918347932896
chr2L:395485-395845	-9.862301159340435	-20.356012134364054	-17.877837516735212	-22.21850113083454	-12.613000186368197	-6.525083139360781	-1.684872899606169	0.0	0.0	0.0	0.0	0.0	0.0	0.0	0.0	0.0	0.0	0.0	0.0	-0.47712125471966244	-5.769309315056633	-11.153550942751073	-11.563118690175934	-6.500301752543451	-2.4452717055851085	1.9542807972074376	3.369218116343089	1.8449637325829729	6.918201921909466	0.08558324257943045	2.7694803534173644	0.24964072412890395	1.2994664175175838	5.351173180812695	0.0	2.0027685766756016	0.7121263297071472	2.032358089024581	2.9309859264213385	0.0	0.0	15.059028943342927	23.54308911170402	25.439507668037113	13.102529901867356	12.783910676876799	16.935442698034823	9.707918347932896	16.29457048834553
chr2L:395846-396471	-20.356012134364054	-17.877837516735212	-22.21850113083454	-12.613000186368197	-6.525083139360781	-1.684872899606169	0.0	0.0	0.0	0.0	0.0	0.0	0.0	0.0	0.0	0.0	0.0	0.0	-0.47712125471966244	-5.769309315056633	-11.153550942751073	-11.563118690175934	-6.500301752543451	-2.4452717055851085	1.9542807972074376	3.369218116343089	1.8449637325829729	6.918201921909466	0.08558324257943045	2.7694803534173644	0.24964072412890395	1.2994664175175838	5.351173180812695	0.0	2.0027685766756016	0.7121263297071472	2.032358089024581	2.9309859264213385	0.0	0.0	15.059028943342927	23.54308911170402	25.439507668037113	13.102529901867356	12.783910676876799	16.935442698034823	9.707918347932896	16.29457048834553	10.330224141313359
chr2L:477542-478621	0.7184390432389719	-1.170041379908726	-0.21630818707899907	-0.018658848388517252	-0.8843369443026624	-1.184206858971674	0.13113240125265113	7.427292085004944	11.54609460751101	14.735483910771855	16.331718385177034	13.832285603742799	0.9913635211678324	6.802171824997204	6.336049653404375	7.814132892890688	6.715889490926719	2.406869560502716	-0.29010948075399784	3.447032522633031	2.0697418737400834	2.3310134866335566	2.5612160064868266	3.4306238129291877	0.638476605987271	2.2723894212421096	1.6724992027761654	1.935730462784268	3.7084951259097565	2.6466730220709422	10.474134642208456	9.235605870394936	10.962408765666797	6.860806498018915	5.120641775925925	-1.2229436032845447	-3.6985561745848994	-7.658155292968419	-9.430364006217166	-8.688886936831397	-2.925889146705772	-0.9061093567316609	-0.5123807687549015	-4.650604064309834	-6.620331734009911	-6.94902020588978	-9.342996234447805	-10.551676378514516	-13.570531002684142
chr2L:478622-479871	-0.21630818707899907	-0.018658848388517252	-0.8843369443026624	-1.184206858971674	0.13113240125265113	7.427292085004944	11.54609460751101	14.735483910771855	16.331718385177034	13.832285603742799	0.9913635211678324	6.802171824997204	6.336049653404375	7.814132892890688	6.715889490926719	2.406869560502716	-0.29010948075399784	3.447032522633031	2.0697418737400834	2.3310134866335566	2.5612160064868266	3.4306238129291877	0.638476605987271	2.2723894212421096	1.6724992027761654	1.935730462784268	3.7084951259097565	2.6466730220709422	10.474134642208456	9.235605870394936	10.962408765666797	6.860806498018915	5.120641775925925	-1.2229436032845447	-3.6985561745848994	-7.658155292968419	-9.430364006217166	-8.688886936831397	-2.925889146705772	-0.9061093567316609	-0.5123807687549015	-4.650604064309834	-6.620331734009911	-6.94902020588978	-9.342996234447805	-10.551676378514516	-13.570531002684142	-12.158344812687165	-15.246693212977581
chr2L:489453-489884	3.4306238129291877	0.638476605987271	2.2723894212421096	1.6724992027761654	1.935730462784268	3.7084951259097565	2.6466730220709422	10.474134642208456	9.235605870394936	10.962408765666797	6.860806498018915	5.120641775925925	-1.2229436032845447	-3.6985561745848994	-7.658155292968419	-9.430364006217166	-8.688886936831397	-2.925889146705772	-0.9061093567316609	-0.5123807687549015	-4.650604064309834	-6.620331734009911	-6.94902020588978	-9.342996234447805	-10.551676378514516	-13.570531002684142	-12.158344812687165	-15.246693212977581	0.1318348178209692	6.4619689700379075	3.709962182268668	0.0	3.8206748562873742	8.563887287589035	11.964604839634971	13.066567492912311	12.978981429063891	7.561765133851192	9.813550092167846	2.8593830335966453	2.7508544018586485	0.9568870052362031	1.0364999842968523	3.467507736902185	0.5052160445224394	-0.5762557579897798	-4.69113243703386	-4.2749565227044215	-6.48219582035115
chr2L:489885-491020	0.638476605987271	2.2723894212421096	1.6724992027761654	1.935730462784268	3.7084951259097565	2.6466730220709422	10.474134642208456	9.235605870394936	10.962408765666797	6.860806498018915	5.120641775925925	-1.2229436032845447	-3.6985561745848994	-7.658155292968419	-9.430364006217166	-8.688886936831397	-2.925889146705772	-0.9061093567316609	-0.5123807687549015	-4.650604064309834	-6.620331734009911	-6.94902020588978	-9.342996234447805	-10.551676378514516	-13.570531002684142	-12.158344812687165	-15.246693212977581	0.1318348178209692	6.4619689700379075	3.709962182268668	0.0	3.8206748562873742	8.563887287589035	11.964604839634971	13.066567492912311	12.978981429063891	7.561765133851192	9.813550092167846	2.8593830335966453	2.7508544018586485	0.9568870052362031	1.0364999842968523	3.467507736902185	0.5052160445224394	-0.5762557579897798	-4.69113243703386	-4.2749565227044215	-6.48219582035115	-7.222491173794459
chr2L:549776-551485	4.494394192213653	1.885225948303227	0.5086281733494482	0.0959900466312361	-1.0170392588061532	0.1994860242418286	-5.47531454617192	-7.758029000186251	-7.197965906951304	-7.2901139621607545	-1.4141355120143915	-1.0466924622419154	-0.6252873828651145	-5.064467894065693	-8.382714698799365	-7.6357209368742	-7.019475532594558	-6.065408475981182	-9.26714810759549	-4.056793638730706	-12.745052159737863	-13.332488344919556	-7.620141055176923	-2.7943075779141706	-0.9814959810706616	-1.4539922934670313	-3.8223612045914703	-2.6036150651343792	-2.4532489738990098	-0.2406233412219088	-0.598002268201828	-3.0738112880347135	0.2614505271567006	0.0	0.0	1.5728296112829785	-0.4686308808104423	7.501757999051925	10.096224430951073	5.316397790674291	8.356309817012038	1.7053943810568326	2.566226754290258	-0.9033232248393573	-2.5254389284717838	-4.228132953757024	-1.6234008011593475	-4.303172017871794	0.9467400074240724
chr2L:576162-578128	-0.32675222119505476	2.6203240982094096	10.833150825548781	3.0268034696889843	13.189844527045256	9.10154088288177	12.907903148405953	7.619681380328685	11.397453127176563	5.567570295411081	9.127919497394132	14.772965710432672	13.240609829897096	7.609911024656693	1.7861675960816232	4.699599595683115	4.229520696985104	1.617827260933472	-0.23261279407522478	-2.4732456650347387	-2.6572245170535753	-2.6230035300939303	-4.525692741374173	-7.725789947992441	-12.843273612579962	-16.35757020797935	-20.727138745570116	-19.974193776572132	-20.78712083770367	-6.63578088913361	-0.24476580002409246	3.2487996591429877	2.6914372567677103	0.8731932939300534	8.696526010867927	8.626049037427565	8.397480413781523	2.6096729388443154	16.29405797147471	16.764295029213827	26.227815269694986	9.89273244344402	0.4414123674337495	11.17642071208812	13.891304184201273	16.929078123121833	14.438556982884599	12.95392232344473	12.955496963660378
chr2L:747774-749077	-0.4359239231164445	2.494461185794978	3.165190497855578	1.0466924622419154	-0.47712125471966244	0.6992410207988732	7.050624460682	10.937077504422673	18.167546699524248	23.4654198062972	24.721344857996996	17.411156411125937	9.89859680654157	18.496951982830797	16.548018075859755	12.785214755582057	14.893247194329984	11.372777206067001	8.6760000955308	1.732561000986302	-3.364585926073378	-6.304369374343923	-5.46173398900417	-4.994868453853027	-4.040625042584499	-5.849190979501998	-9.977552362259873	-11.077918054245625	-8.30765292031546	-9.214646305477459	-7.428924922733247	-7.6901714247311705	-9.057420510839691	-1.9769857196479577	1.1737218734474009	-0.37107205997171755	3.7664313078377303	6.202594923016175	5.849389116893255	6.618065868403234	7.333902686551632	4.205771907883877	5.632289863569848	5.387496967205736	-0.3110694953975778	5.884805344636245	5.236018882950095	4.209644237938563	4.91266250418108
chr2L:773734-774649	4.616898439344768	3.6415110730427807	6.958574038174254	1.5791539388922669	4.2550537513021975	4.368405641027242	6.134515562582482	6.099087759383981	2.967213880958429	2.1765732836453924	1.4301409198129924	-1.7486162796270566	-0.6595069153713122	-1.5476457192035822	-3.2289400506001695	-1.7415765914872667	-8.696764709293545	-3.5484331645309255	-1.891134993149075	-1.8271048806048735	-0.9516493261085788	-4.217058219921775	-3.9322885356861903	-4.071281538249926	-4.802839703980141	-5.699223861778255	-7.667031539826853	-5.888712828433605	-10.67744860961238	-8.9108256147148	-12.791355447616558	-7.534106063500623	-19.021353128989734	-11.085333323783582	-6.1360382918213325	-1.0668755590631576	0.32675222119505476	-7.202818341510221	-9.685258977350363	-9.563112867529902	-4.995784752981532	-13.211620326517364	-6.408619710920142	-6.733250339012367	-1.5583365492391525	-6.812729223585141	-5.001246661573287	-6.443108252451851	-4.516623218058959
chr2L:794002-795956	-13.211620326517364	-6.408619710920142	-6.733250339012367	-1.5583365492391525	-6.812729223585141	-5.001246661573287	-6.443108252451851	-4.516623218058959	-5.479512246924501	-2.6484094403681357	-0.7359535705891888	-0.32675222119505476	-1.9769857196479577	-4.209411640999062	0.9805771127546358	1.654507166568443	0.47712125471966244	0.3842533059311557	1.684872899606169	-0.3842533059311557	8.062494832575435	8.155055302690634	0.288769123076823	10.389346974729678	3.1375019834183626	11.221085836766196	10.494308115844431	0.6816519536376183	4.766197557738713	5.003745750732939	2.5788811463431816	4.037223878438133	3.5446948028507714	-0.4761266549436613	1.0466924622419154	-4.141275975931515	-3.3082375106344695	-0.5766073835571244	-1.3361028595672475	-0.955995091775184	-2.744993726563695	2.1272896894664313	-4.22000708315899	-3.163814935992717	-0.7526679822629239	-0.5575241806760864	-0.3842533059311557	-0.7359535705891888	0.48688075520208907
chr2L:808084-810991	4.766197557738713	5.003745750732939	2.5788811463431816	4.037223878438133	3.5446948028507714	-0.4761266549436613	1.0466924622419154	-4.141275975931515	-3.3082375106344695	-0.5766073835571244	-1.3361028595672475	-0.955995091775184	-2.744993726563695	2.1272896894664313	-4.22000708315899	-3.163814935992717	-0.7526679822629239	-0.5575241806760864	-0.3842533059311557	-0.7359535705891888	0.48688075520208907	-0.974618295342443	0.770469015733479	1.25410389553528	3.340200380038247	0.9884928598239788	0.0	0.0	-2.259982999975834	4.440363002902444	4.839258570804809	7.787199782111282	6.471519828014222	7.150367236018237	4.527266122957154	4.62328593224862	1.379969374194907	2.1241775799861418	2.9898765362936413	6.11283911524788	0.8104803218971602	1.9320336651655252	1.91648479614274	4.102993890384343	3.193837633370248	2.158187571546236	3.647196142690099	2.3441438577723446	2.8716780026599737
chr2L:818187-820080	0.48688075520208907	-0.974618295342443	0.770469015733479	1.25410389553528	3.340200380038247	0.9884928598239788	0.0	0.0	-2.259982999975834	4.440363002902444	4.839258570804809	7.787199782111282	6.471519828014222	7.150367236018237	4.527266122957154	4.62328593224862	1.379969374194907	2.1241775799861418	2.9898765362936413	6.11283911524788	0.8104803218971602	1.9320336651655252	1.91648479614274	4.102993890384343	3.193837633370248	2.158187571546236	3.647196142690099	2.3441438577723446	2.8716780026599737	1.0634535672695904	0.6900745991758384	-1.692735245328295	4.611889131097897	6.4621613943892795	2.1445045313528177	4.4240498387230245	-0.4531191014096446	-3.2030645819197443	-9.480870924049052	-7.799133928461442	-8.065848593757234	-2.357756426829297	-8.010029525611959	-19.334622077511813	-11.046721072679572	-12.646155050180967	-3.5184253821581133	-1.0466924622419154	-12.118153112476499
chr2L:832631-833954	1.0634535672695904	0.6900745991758384	-1.692735245328295	4.611889131097897	6.4621613943892795	2.1445045313528177	4.4240498387230245	-0.4531191014096446	-3.2030645819197443	-9.480870924049052	-7.799133928461442	-8.065848593757234	-2.357756426829297	-8.010029525611959	-19.334622077511813	-11.046721072679572	-12.646155050180967	-3.5184253821581133	-1.0466924622419154	-12.118153112476499	-8.553646335041138	-9.09155474164282	-10.580924848656755	-2.943814282356755	-1.6525945075586288	-5.256762951266791	-1.53172278343657	-3.9457988688804946	-5.176596163089456	-0.9487948033908559	1.1227278195886907	0.47712125471966244	-0.3842533059311557	0.9884928598239788	0.0	6.7479119917174035	4.151436721231002	0.0	0.0	2.6586780733527684	11.044882639159646	9.298628866042252	-0.7359535705891888	-1.3821770810048504	5.013625352617575	14.036057986327853	12.479375601850652	11.886494573241594	11.747380757312845
chr2L:895440-897466	-12.110600349285791	-8.769081794221481	-8.091565973854681	-5.908900379184557	-5.056445215694943	-0.8065359368777398	-1.4477763143210869	-10.667235526084633	-14.611746650231106	-12.391269974816412	-5.116703868762797	-1.204517499745037	1.170041379908726	10.85606466203215	17.85604305157533	20.012474664993842	11.06312261803497	15.103523684716638	8.712379489641448	3.4527019135298382	16.374630107090173	35.56894058122873	40.03789153311027	29.580213832362364	27.174401047822208	21.711674612088704	18.318255278353575	16.93791599925775	11.523024291731451	6.427094185724944	6.490016898597137	3.1881081593384217	-0.11089953716223794	-2.9992276533864275	-9.390722438869414	-13.877742373345397	-21.65923288242977	-23.422545268658407	-32.31981958039555	-27.725587731325938	-33.64232812076283	-18.62161856600276	-21.24700060798002	-13.543029455480905	-20.361840894383356	-10.181042285107976	-6.726383038468032	-10.431466025390066	-13.378014889921905
chr2L:900907-902616	-1.204517499745037	1.170041379908726	10.85606466203215	17.85604305157533	20.012474664993842	11.06312261803497	15.103523684716638	8.712379489641448	3.4527019135298382	16.374630107090173	35.56894058122873	40.03789153311027	29.580213832362364	27.174401047822208	21.711674612088704	18.318255278353575	16.93791599925775	11.523024291731451	6.427094185724944	6.490016898597137	3.1881081593384217	-0.11089953716223794	-2.9992276533864275	-9.390722438869414	-13.877742373345397	-21.65923288242977	-23.422545268658407	-32.31981958039555	-27.725587731325938	-33.64232812076283	-18.62161856600276	-21.24700060798002	-13.543029455480905	-20.361840894383356	-10.181042285107976	-6.726383038468032	-10.431466025390066	-13.378014889921905	-13.011942818937465	-3.5327878586169397	0.6816519536376183	5.382806556326752	18.202782073537183	27.666807548187826	17.510614852020833	28.509314849532306	21.609460540629293	19.95193844948441	11.44185246169983
chr2L:935037-935847	-14.760846435200449	-11.693670731479715	-8.737931987170832	-6.704077179959941	0.0	-1.0466924622419154	0.0	0.7713317115819135	-0.8252953541802436	-0.4693180592170089	0.0	0.32675222119505476	-0.5722315223304937	2.5037523852925134	3.0349806261689776	2.320539017263493	3.526196163587091	4.76039854810406	2.800636209766411	4.852905632117329	2.35994788133384	5.477283148231146	0.22407746444571308	5.308302354606261	3.2371016140108395	8.022708831858232	4.570028249010629	3.3030279641257	-0.20084827040815442	-6.721657843948107	-12.567588113112228	-16.973096247082772	-15.787383330942397	0.8460451745213684	4.800705330690238	6.117062060027771	0.7273940556748907	0.9292644417574849	1.866256994449178	2.8394035525542223	1.691083841705564	0.7931318105311626	-1.8664330993671352	-3.083523233035399	-4.578378454163774	-0.2267131324579973	-3.9939882992962206	0.276459132117312	0.0
chr2L:1023276-1025636	0.0	-0.9884928598239788	-1.4637527426815689	-0.47712125471966244	-1.553362326588161	-4.085175173851707	-2.0019021541345667	1.967221329436397	0.0	0.0	0.0	0.0	0.5552050987676277	0.0	-1.2512936989793975	0.0	0.0	0.0	-0.3893487198707884	1.4700822753787206	1.087636782058556	0.0	0.0	-0.7158051146113907	6.608580128624373	7.464704214423625	14.314849642784695	12.193609144434772	0.47712125471966244	6.587496897446293	7.231153782394356	1.0887076635251651	-0.3689699507790196	-5.853688830759804	-4.212725234979403	-2.774934631236092	0.0	-0.730111116310081	-6.702929407017116	-1.021641598728586	-2.7864249945303334	-2.22291581835319	-7.624392888976975	-8.893850301446326	-5.4238040784758885	-2.639702721634966	-0.3842533059311557	0.65770526704122	0.0
chr2L:1045786-1048180	-2.639702721634966	-0.3842533059311557	0.65770526704122	0.0	0.0	-2.545192929047948	0.0	-0.47712125471966244	-0.47712125471966244	0.0	0.0	0.0	0.0	0.0	0.0	0.0	0.0	0.0	0.0	0.0	-0.7755821830011665	-1.9391345254044141	-0.9826547152937031	19.0643298373751	16.4557381225044	5.262921024778082	24.306895677660627	14.682606279969908	16.788923485760723	9.69898253830556	17.530219510626914	14.235555820942839	3.829617520412759	1.4637527426815686	0.3842533059311557	0.24062334122190882	8.747615871312936	10.5134638591278	6.462726504396156	4.589257275258608	-0.35761470711971743	-4.974217313523713	-7.341678231793977	-13.83150398690295	-6.700005523837081	-12.000729497109935	-1.087636782058556	-11.698905125547409	-6.527755738195723
chr2L:1048310-1049707	-2.545192929047948	0.0	-0.47712125471966244	-0.47712125471966244	0.0	0.0	0.0	0.0	0.0	0.0	0.0	0.0	0.0	0.0	0.0	-0.7755821830011665	-1.9391345254044141	-0.9826547152937031	19.0643298373751	16.4557381225044	5.262921024778082	24.306895677660627	14.682606279969908	16.788923485760723	9.69898253830556	17.530219510626914	14.235555820942839	3.829617520412759	1.4637527426815686	0.3842533059311557	0.24062334122190882	8.747615871312936	10.5134638591278	6.462726504396156	4.589257275258608	-0.35761470711971743	-4.974217313523713	-7.341678231793977	-13.83150398690295	-6.700005523837081	-12.000729497109935	-1.087636782058556	-11.698905125547409	-6.527755738195723	-0.7359535705891888	0.3842533059311557	0.0	-3.8457996353494184	-5.2102553738568265
chr2L:1049708-1050781	-0.47712125471966244	0.0	0.0	0.0	0.0	0.0	0.0	0.0	0.0	0.0	0.0	0.0	-0.7755821830011665	-1.9391345254044141	-0.9826547152937031	19.0643298373751	16.4557381225044	5.262921024778082	24.306895677660627	14.682606279969908	16.788923485760723	9.69898253830556	17.530219510626914	14.235555820942839	3.829617520412759	1.4637527426815686	0.3842533059311557	0.24062334122190882	8.747615871312936	10.5134638591278	6.462726504396156	4.589257275258608	-0.35761470711971743	-4.974217313523713	-7.341678231793977	-13.83150398690295	-6.700005523837081	-12.000729497109935	-1.087636782058556	-11.698905125547409	-6.527755738195723	-0.7359535705891888	0.3842533059311557	0.0	-3.8457996353494184	-5.2102553738568265	-2.2044471364002667	-0.3842533059311557	-3.385017182045202
chr2L:1057348-1058437	19.0643298373751	16.4557381225044	5.262921024778082	24.306895677660627	14.682606279969908	16.788923485760723	9.69898253830556	17.530219510626914	14.235555820942839	3.829617520412759	1.4637527426815686	0.3842533059311557	0.24062334122190882	8.747615871312936	10.5134638591278	6.462726504396156	4.589257275258608	-0.35761470711971743	-4.974217313523713	-7.341678231793977	-13.83150398690295	-6.700005523837081	-12.000729497109935	-1.087636782058556	-11.698905125547409	-6.527755738195723	-0.7359535705891888	0.3842533059311557	0.0	-3.8457996353494184	-5.2102553738568265	-2.2044471364002667	-0.3842533059311557	-3.385017182045202	-5.613177262491291	0.046099854304681324	1.7433393240059822	0.7249897682903885	0.288769123076823	-0.3842533059311557	-0.3842533059311557	-0.576462729064982	3.7863176286249525	7.961936626066396	1.5043076796242603	0.32675222119505476	3.2661312856204963	3.8942307921558426	5.997545883748453
chr2L:1086670-1087602	-0.3471871544457265	1.517431754070429	0.09178209016908162	1.3657454133324367	1.9199612966128763	0.19916529609750638	-1.9229246495807275	-1.2334025563797195	-1.6248832566950226	-2.0985031886363923	-1.0960233273784785	-2.843875439786809	-5.866311959294748	-2.638063278874742	-0.5605713682027345	-0.7869235550701423	0.288769123076823	-1.275554451240393	-0.9941887930083539	-1.5185503108145728	0.2741757243309323	-1.924804616881603	2.9625686936330644	2.167281321879722	-0.378206193944579	3.605313505200272	-1.1918100986151403	2.918276336742813	11.58770953734822	8.52702982274718	7.292750640308266	9.786175238387214	12.141621051045338	7.854100715330834	0.6750429899863307	4.576567566385654	3.3340159897384933	2.664576225068768	6.037744531556672	2.292627655325758	6.035170534579594	3.0804560558379324	4.614767274523429	6.961079771713088	3.1810553413049383	4.439197105892694	3.551382250729883	1.9018856821467296	0.9320798564404147
chr2L:1087809-1090849	0.09178209016908162	1.3657454133324367	1.9199612966128763	0.19916529609750638	-1.9229246495807275	-1.2334025563797195	-1.6248832566950226	-2.0985031886363923	-1.0960233273784785	-2.843875439786809	-5.866311959294748	-2.638063278874742	-0.5605713682027345	-0.7869235550701423	0.288769123076823	-1.275554451240393	-0.9941887930083539	-1.5185503108145728	0.2741757243309323	-1.924804616881603	2.9625686936330644	2.167281321879722	-0.378206193944579	3.605313505200272	-1.1918100986151403	2.918276336742813	11.58770953734822	8.52702982274718	7.292750640308266	9.786175238387214	12.141621051045338	7.854100715330834	0.6750429899863307	4.576567566385654	3.3340159897384933	2.664576225068768	6.037744531556672	2.292627655325758	6.035170534579594	3.0804560558379324	4.614767274523429	6.961079771713088	3.1810553413049383	4.439197105892694	3.551382250729883	1.9018856821467296	0.9320798564404147	-0.8379819174911666	-3.1382902328381395
chr2L:1108338-1108507	6.961079771713088	3.1810553413049383	4.439197105892694	3.551382250729883	1.9018856821467296	0.9320798564404147	-0.8379819174911666	-3.1382902328381395	-2.0592828765343043	-0.39822995674509015	1.0957905864056332	3.7976361794433746	0.45249882393953367	-0.7182480295506831	-3.6845416427371944	-3.367428205631403	-1.2695502038175408	1.1302852451950238	-1.5618510282166909	-2.9538991544151427	-2.005256147808723	1.6915233453146257	4.608614192628611	0.89615097297159	1.3821770810048504	1.4888463877884142	-1.065646251395034	0.7844368232277281	-3.596121320909149	-3.3744361433986363	-7.427624200404806	-7.204541781553828	-17.880552030307822	-15.305137595992237	-17.769039004365276	-7.132682042362906	-17.606852852875193	-10.406886016094864	-13.090063348729851	10.509785445409618	28.23639473656168	20.97969349982715	15.70255416244564	10.48678432189821	3.6355345539206274	0.7355627234788961	9.720394273448306	9.537756990850923	7.449152272782386
chr2L:1108508-1108745	3.1810553413049383	4.439197105892694	3.551382250729883	1.9018856821467296	0.9320798564404147	-0.8379819174911666	-3.1382902328381395	-2.0592828765343043	-0.39822995674509015	1.0957905864056332	3.7976361794433746	0.45249882393953367	-0.7182480295506831	-3.6845416427371944	-3.367428205631403	-1.2695502038175408	1.1302852451950238	-1.5618510282166909	-2.9538991544151427	-2.005256147808723	1.6915233453146257	4.608614192628611	0.89615097297159	1.3821770810048504	1.4888463877884142	-1.065646251395034	0.7844368232277281	-3.596121320909149	-3.3744361433986363	-7.427624200404806	-7.204541781553828	-17.880552030307822	-15.305137595992237	-17.769039004365276	-7.132682042362906	-17.606852852875193	-10.406886016094864	-13.090063348729851	10.509785445409618	28.23639473656168	20.97969349982715	15.70255416244564	10.48678432189821	3.6355345539206274	0.7355627234788961	9.720394273448306	9.537756990850923	7.449152272782386	3.200915739198653
chr2L:1135951-1137936	-14.424679004944158	-7.977677963241424	0.32675222119505476	-2.0751210811914094	-7.301319921468151	-0.8146844934204033	-4.330506528428438	-5.27290361187832	-1.0466924622419154	-4.22621620473723	-4.183943297828096	-3.9381197622835407	-1.4093736668590624	-4.727611369970618	-0.42921553516829136	-2.267327663748873	-3.2734602439254763	-1.8159021331233145	-1.6983667673409564	-4.347890976371777	-4.283404493195533	-3.4123042886975035	-3.2946918930316995	-0.6383073482902312	0.32675222119505476	0.6252873828651146	-0.6252873828651145	1.6002530583951198	2.322935447397517	0.0	1.4637527426815686	0.0	3.477030445811796	12.867633313738063	6.419940535287629	9.28256543291046	17.935208512280703	14.865573426667115	18.01239589373653	7.504239460468147	9.642817386646962	4.998113587808143	4.534098527491095	-1.472317076708033	-2.5445010298649056	0.9268731316140679	12.934561166130935	11.785228308037258	10.646882299136115
chr2L:1142438-1143314	-4.727611369970618	-0.42921553516829136	-2.267327663748873	-3.2734602439254763	-1.8159021331233145	-1.6983667673409564	-4.347890976371777	-4.283404493195533	-3.4123042886975035	-3.2946918930316995	-0.6383073482902312	0.32675222119505476	0.6252873828651146	-0.6252873828651145	1.6002530583951198	2.322935447397517	0.0	1.4637527426815686	0.0	3.477030445811796	12.867633313738063	6.419940535287629	9.28256543291046	17.935208512280703	14.865573426667115	18.01239589373653	7.504239460468147	9.642817386646962	4.998113587808143	4.534098527491095	-1.472317076708033	-2.5445010298649056	0.9268731316140679	12.934561166130935	11.785228308037258	10.646882299136115	8.038218326592617	5.053486983024779	3.9334973685385664	0.06362396271647584	-3.278487871942478	-3.540429232016072	-8.508734270232138	-8.704654014329908	-2.553605909250783	-5.10905704459538	-5.967744506547595	-0.8243412360868533	-1.6836302609864755
chr2L:1198046-1199205	8.858712704310705	5.187877174436798	2.8973426488267777	-1.1672297959246178	-1.6200670950185008	0.8142112846098178	5.699003859328718	4.314630939710186	2.7267000140449897	0.6403325290761285	-0.15199637281764472	-2.498336991628845	-7.948750208562855	-14.452336482163448	-11.000008984489282	-14.757325801276297	-8.281215620049805	-12.267495125545768	-8.254580991236166	0.2178487032116765	-2.5236813879068305	16.680206306396116	22.31165127121765	16.417371291244105	19.498028113417302	13.279017310934751	8.886201310704747	6.682625154127279	2.757511117938489	0.40165250496955374	-1.2093367471455236	-0.12961701276690984	-1.6955556602485615	7.87154673872377	6.373030815243547	6.860174726517538	5.315398354040763	13.06602278471069	9.496103673166441	9.699092251617847	4.934816108173013	0.06368806762092981	0.6156517694727125	-1.3458253399620839	6.079141095344943	7.702622348509157	2.40467948675975	1.3593411444584922	-5.2973237932978225
chr2L:1229588-1230366	-2.4834379515284986	-6.156831814694154	-2.5211000238781436	-8.546573446640284	-10.56106381319427	-16.81689023800167	-19.351350779938212	-18.32113355508666	-15.933651412088064	-1.9983239148972496	-5.996966189080611	-6.7118840123085795	-2.323707911971441	-1.9125304028698429	1.9515675425525512	2.0099137967688843	-1.3768430568588477	-0.5430293135535074	1.152416548185839	2.7502740869140476	2.6742643871070984	2.287821179257279	1.2703053974088805	0.3226196113300229	-3.9046258690394935	-7.510387912790043	-5.811836559891011	-4.758806715169928	3.8159604177388857	-2.876607956202395	-5.65222875434329	-7.146453471119558	-3.8126720270537295	-1.3015917468452205	-6.280692706913283	-1.9701088963065265	-3.694269856009172	-3.2481886853316615	-9.87639125001879	-9.22644796902818	-8.195835667266705	-8.88982710082917	-6.539509378307828	-8.873039305122616	-1.994088911701105	-7.537140414477441	-8.0707041978002	-7.96234090304224	-0.502582320872773
chr2L:1257610-1258461	-0.3842533059311557	-0.6493791302060078	-2.4443150229090675	-4.445031730032668	-8.516608572107707	-4.978924837975628	-6.897108773662982	-5.045952007574295	-7.6613486964211575	-0.3842533059311557	0.9884928598239788	0.47712125471966244	0.1559742760354114	-3.113913267620735	-0.6083375598471348	0.4901135893828022	-0.9059652567236041	0.7151444383321166	1.0626931033804998	2.2969408167403422	1.7115341193933067	-0.15011581554649092	-2.9346460671289947	3.386514963915906	2.08881750467142	3.995508315643074	0.0	0.0	0.0	0.0	0.0	0.0	0.0	0.0	0.0	0.0	0.0	0.0	0.0	0.0	-0.8276603626744984	-0.6792689746238788	0.36599988691908425	2.4694912426576816	0.5050184077099935	0.7359535705891888	3.2645833576593892	2.56555307209155	0.0
chr2L:1258462-1259788	-0.6493791302060078	-2.4443150229090675	-4.445031730032668	-8.516608572107707	-4.978924837975628	-6.897108773662982	-5.045952007574295	-7.6613486964211575	-0.3842533059311557	0.9884928598239788	0.47712125471966244	0.1559742760354114	-3.113913267620735	-0.6083375598471348	0.4901135893828022	-0.9059652567236041	0.7151444383321166	1.0626931033804998	2.2969408167403422	1.7115341193933067	-0.15011581554649092	-2.9346460671289947	3.386514963915906	2.08881750467142	3.995508315643074	0.0	0.0	0.0	0.0	0.0	0.0	0.0	0.0	0.0	0.0	0.0	0.0	0.0	0.0	-0.8276603626744984	-0.6792689746238788	0.36599988691908425	2.4694912426576816	0.5050184077099935	0.7359535705891888	3.2645833576593892	2.56555307209155	0.0	1.4637527426815686
chr2L:1269269-1271184	3.386514963915906	2.08881750467142	3.995508315643074	0.0	0.0	0.0	0.0	0.0	0.0	0.0	0.0	0.0	0.0	0.0	0.0	0.0	0.0	-0.8276603626744984	-0.6792689746238788	0.36599988691908425	2.4694912426576816	0.5050184077099935	0.7359535705891888	3.2645833576593892	2.56555307209155	0.0	1.4637527426815686	5.839243583055848	10.625266999423781	10.796127816218664	9.107717269301054	10.534916618645786	10.26497211516286	6.52344808335055	8.60870832239728	6.396252633981017	5.51771990083038	5.8524028113167645	5.300982392626971	7.761400213458783	1.5149103643099866	2.218850319566057	1.810110385166786	1.4422793185060385	0.15369437995083196	-2.2970907049230664	-1.1242849780242945	-5.503109255559329	-3.863124616865866
chr2L:1319519-1320785	-0.3842533059311557	0.9884928598239788	-0.7359535705891888	2.0098993249934445	6.3348073752343375	7.68976488591711	6.568772815231193	1.8771256622941472	2.4791427753984014	2.1083545459089366	1.7329619857172553	2.7461455212519996	-1.025861859452031	-0.42864635111348887	-0.026741638400333795	-0.8354475085531117	0.9884928598239788	0.0	0.0	3.8362608028584866	0.0	5.8725267864716475	8.51762234607419	6.834628990497578	5.044013647917307	3.0386563088046117	3.10965413523074	0.610207094882634	2.973747706500482	2.01932371960084	2.0438530743334304	0.25719344154162804	1.0662566075495687	-3.1683722826896332	-2.0051446451311925	-6.895995859699486	-2.3382511897273646	-2.000198548621759	-6.851849271419212	-2.8205265143448397	-7.427582363891704	-6.592516663707871	0.0	-5.041110916936764	-2.0768952477281166	0.0	-5.718842576766513	-5.679742737324778	-7.492231516064028
chr2L:1334476-1336005	2.01932371960084	2.0438530743334304	0.25719344154162804	1.0662566075495687	-3.1683722826896332	-2.0051446451311925	-6.895995859699486	-2.3382511897273646	-2.000198548621759	-6.851849271419212	-2.8205265143448397	-7.427582363891704	-6.592516663707871	0.0	-5.041110916936764	-2.0768952477281166	0.0	-5.718842576766513	-5.679742737324778	-7.492231516064028	-0.8936083154540573	-9.485849356010084	-1.8399160083056418	-7.49566620074493	-3.0279771138774048	0.0	1.4637527426815686	-0.47712125471966244	0.0	-0.4359239231164445	-7.309141758617286	-6.710695489388698	-1.466548562304732	-0.3842533059311557	-0.5050184077099936	-1.4431543474115518	2.3896073453432467	0.0	0.7359535705891888	0.0	3.8867660931710803	5.361724354010395	5.389091189811954	3.906805909010385	4.058326051695693	5.907278551279126	0.7357890626869555	1.4637527426815686	2.0938065047807357
chr2L:1376794-1377772	1.8893897879954769	-0.9884928598239788	1.5951448430210358	5.0479357928911766	1.6388275329283988	6.982618521596563	3.768092738956511	1.5678331782533308	1.0050679387660373	4.089479057934535	0.5461807351831428	-0.27482272280677383	2.4513248722452707	2.5577818861826653	-0.2887691230768229	3.517300620145289	2.971363277383528	1.275554451240393	1.5576829035242703	1.9740438530091218	0.15947195483577334	-0.16219272468078277	1.332653823587763	0.05816482245112784	0.08558324257943045	-1.2636406770002429	1.5365663943820254	4.109262345658534	1.0466924622419154	0.8109524454744039	3.0397894124085507	3.8650044525396794	7.245940863819078	2.13790657904066	1.4797579884864747	0.4372697346305763	0.04248408760289458	0.31106949539757844	4.141048387116405	2.7028742300054716	1.0668755590631576	2.8001446086040063	5.149060154615985	7.162133603663808	5.8086503411960475	5.31948236441483	2.0120981434134104	0.3842533059311557	0.0
chr2L:1482686-1483502	4.758178593507209	1.6541265566903154	0.933493676859932	1.8947326264017148	-2.114093129337576	-3.014587500581113	-5.803810014658875	-5.374111697094951	-3.9243680982300875	-5.711266090677789	-0.6867325911188109	0.7357890626869555	-1.4313637641589874	-0.24094801131921603	-1.908118522777148	-0.1390903721041377	0.0667707229807135	1.312960569980055	-0.8388634815474396	-2.639316894914921	-2.535406212972231	-2.0468971791164043	-1.0466924622419154	-2.91652305578445	-3.7191007611326237	-3.2047224102788046	-3.4921989168253473	-6.842533058745059	0.665476435185154	2.158910345834416	1.0747342966198214	0.1485271742503329	-0.19428433637348627	-0.28972707936814085	-0.7875317382829148	-0.23071764951928322	-1.2499168689753297	0.0753162954574497	0.3025049322954781	-1.5183911882583	-0.42300694518684756	-2.755044269676105	-2.7167400287801247	-0.3624383129107805	-3.2593188032090197	-4.034175095661755	-1.7040525797856432	-0.2832679829748822	-0.22129681439313428
chr2L:1503678-1505290	-2.7167400287801247	-0.3624383129107805	-3.2593188032090197	-4.034175095661755	-1.7040525797856432	-0.2832679829748822	-0.22129681439313428	2.3155715604779465	4.0770545731705825	6.3951889716921215	0.9425357774899409	1.6630159774698006	0.8431077569726784	-0.23834573446694418	-3.4751006295724665	-1.8437568506942212	2.2442700274124463	2.895659223394531	2.4241917305981837	0.6157358829274646	-1.2629889251625153	3.075241504215704	3.7945120617587267	1.4824775375371464	4.549114408994432	4.794677176979624	3.1901243603777663	4.360089051812191	4.477064429110113	5.36040626441987	5.114804948906671	3.814909315172611	-0.06813785905149913	-1.6598995052626004	-1.853115818336957	-1.536416569463339	-2.6248705785752606	-6.086183512132059	-5.198406940674866	-4.925961327826882	-4.12095995112608	-8.355349945960041	-0.7080463471877108	0.45914139784711255	-0.2887691230768229	-1.4606048817514812	-4.980794773956873	-3.759389363902066	-6.634619680665535
chr2L:1526734-1528560	-4.980794773956873	-3.759389363902066	-6.634619680665535	-5.498109433761258	-3.9644245235273243	-0.8881232239143072	-0.8205849227432542	-3.679466555416587	-3.09163468881938	-2.359618395270868	-0.020524211976402	-2.003323857751187	1.6337611059752737	-2.3270409931291725	-0.3138672871785121	0.052569432351496394	-0.9665351881478034	-0.03152777286138637	-1.5152222521705527	1.7081914442671136	3.446211337016704	6.815088327337121	0.6626382535252381	0.0	3.4983829340916546	-0.3984974842738312	1.7869331054237323	2.5331041537909895	2.4687180042735446	-0.9059652567236041	0.7359535705891888	14.204918313291106	32.78640038594387	29.49758923705557	21.577674443477186	18.704892025641264	13.398519441214226	12.873967276855124	6.511327450584169	9.192260178839794	4.183559571526406	2.904832703917311	-3.0542693240423007	-7.661272325543784	-9.407067505075718	-11.705322398282544	-11.77439614720008	-15.658208629851297	-10.668997837004513
chr2L:1546312-1547038	9.192260178839794	4.183559571526406	2.904832703917311	-3.0542693240423007	-7.661272325543784	-9.407067505075718	-11.705322398282544	-11.77439614720008	-15.658208629851297	-10.668997837004513	-23.001674583161773	-28.9451188576595	-22.079338581427915	-25.402974567937218	-12.63057326176117	-12.041399904932625	-3.5858261992913842	-2.8683238496099563	0.37919549857987866	-1.928677933982362	0.3893487198707885	-3.161355121242735	-2.0374770871474643	-3.1421042388530553	-0.6149803844782076	-2.3313923540846484	-2.6789311998079115	-0.4468404352623209	-3.3733539301131095	-1.1817017356783996	-0.9059652567236041	-0.34321515968202504	-2.2453292423311164	-0.4666095473949303	3.1116449905781733	-2.4366797370603726	-2.281764472741421	1.2827959249647134	-0.27578649225153057	1.4768339389772196	0.7714612123991106	-0.4302286062049197	1.7555326872808243	6.159245528299399	13.20471943520611	11.094988615286283	16.991885387384162	10.524351629751603	9.906307971242015
chr2L:1625631-1626410	7.548448759485234	8.942310796844355	12.218247169850084	3.0175865035355183	3.146209269158793	2.6886582923129625	0.7569883895030752	3.1932173915291884	2.272690447761481	3.6830218046057044	4.585891599755017	4.247397257944613	0.5251554870916664	2.4737404344378113	1.9217585576286251	4.94322776384033	0.38054047340964037	1.9127010845184913	0.21897611992890276	-1.2340311085368563	-0.7771430807918893	0.673795291582605	-3.3048143702345376	-0.5563979103281769	-6.784085668338627	-2.7009851178394246	-3.3644156655863613	-3.053711974251749	-2.9520488725519165	-2.6481582770863192	0.6380172731361782	-0.35722302011647716	-1.989495218936532	1.4198538287354392	0.6867465907063058	-0.9884928598239788	0.7359535705891888	-0.23647017700345282	0.7528808526748492	-1.4892370762138396	1.5013475580720537	3.1974475104047206	0.2620076431622543	0.3842533059311557	0.47712125471966244	1.3821770810048504	0.47712125471966244	1.9875561677769946	6.396252633981017
chr2L:1627034-1627300	3.0175865035355183	3.146209269158793	2.6886582923129625	0.7569883895030752	3.1932173915291884	2.272690447761481	3.6830218046057044	4.585891599755017	4.247397257944613	0.5251554870916664	2.4737404344378113	1.9217585576286251	4.94322776384033	0.38054047340964037	1.9127010845184913	0.21897611992890276	-1.2340311085368563	-0.7771430807918893	0.673795291582605	-3.3048143702345376	-0.5563979103281769	-6.784085668338627	-2.7009851178394246	-3.3644156655863613	-3.053711974251749	-2.9520488725519165	-2.6481582770863192	0.6380172731361782	-0.35722302011647716	-1.989495218936532	1.4198538287354392	0.6867465907063058	-0.9884928598239788	0.7359535705891888	-0.23647017700345282	0.7528808526748492	-1.4892370762138396	1.5013475580720537	3.1974475104047206	0.2620076431622543	0.3842533059311557	0.47712125471966244	1.3821770810048504	0.47712125471966244	1.9875561677769946	6.396252633981017	5.345213778279412	8.659153929441763	5.055438185279232
chr2L:1627403-1628262	3.0175865035355183	3.146209269158793	2.6886582923129625	0.7569883895030752	3.1932173915291884	2.272690447761481	3.6830218046057044	4.585891599755017	4.247397257944613	0.5251554870916664	2.4737404344378113	1.9217585576286251	4.94322776384033	0.38054047340964037	1.9127010845184913	0.21897611992890276	-1.2340311085368563	-0.7771430807918893	0.673795291582605	-3.3048143702345376	-0.5563979103281769	-6.784085668338627	-2.7009851178394246	-3.3644156655863613	-3.053711974251749	-2.9520488725519165	-2.6481582770863192	0.6380172731361782	-0.35722302011647716	-1.989495218936532	1.4198538287354392	0.6867465907063058	-0.9884928598239788	0.7359535705891888	-0.23647017700345282	0.7528808526748492	-1.4892370762138396	1.5013475580720537	3.1974475104047206	0.2620076431622543	0.3842533059311557	0.47712125471966244	1.3821770810048504	0.47712125471966244	1.9875561677769946	6.396252633981017	5.345213778279412	8.659153929441763	5.055438185279232
chr2L:1672219-1672404	2.237800161212461	2.0396589902222773	1.5996484483062035	1.0596149194935087	1.4637527426815686	2.264621323420864	4.618728201655526	-0.7359535705891888	0.47712125471966244	0.3842533059311557	3.787518045037399	5.255705316899978	9.487194992079816	8.950345004010046	2.5773109807139254	0.8568030023555236	2.5631625168965413	3.178434661535209	2.4092732931124687	-0.4898109557130932	-0.8580334255482289	-0.2809606065911792	-2.1630217452698224	-2.142087473120088	-3.3459606034780394	-2.486116649120383	0.3997475835541475	-0.20545519501914222	0.2614505271567006	-3.218387326949835	-4.2973378600755385	-3.3262064802743057	-4.160490503483661	-8.09651430794857	-5.292873900987574	-6.82371296511581	-10.024400027050124	-1.9769857196479577	-0.7359535705891888	-0.47712125471966244	0.47712125471966244	-3.226228925456072	-12.015347088530447	-2.5781891910718224	6.246136166774711	8.749680600670363	0.8065359368777398	1.4313637641589874	0.12103578508919648
chr2L:1779818-1780313	1.1360880273187415	0.350032780389911	-4.825995821651539	-4.746518997785264	-10.6722699314444	-7.39047753754972	-1.4444045626603805	8.526744350355164	7.204938868331467	7.684082547392968	10.424615704907946	6.509932916650247	1.9573112917462503	4.763353863751801	4.723731137725717	5.710981580219423	4.8288295033345365	2.3974507792838944	2.9797535883081148	7.026670294248034	5.175203127425775	3.025509518553336	1.647009991320352	-0.1219597906737593	2.187810220645716	1.9583336551085042	2.4079704430741784	3.743360738628878	1.4092411792011574	0.3981750490196386	-1.1459260381439047	-3.713556932697289	-1.2067325710664087	-3.198530637309041	-1.9061056428726302	-4.190681947759145	-5.22838590009342	-5.626404722502914	-9.656067127441778	-8.100714116561045	-11.597712500059398	-14.785553081582782	-9.743724849482687	-15.43563014002836	-20.531531243905043	-2.779744891829604	-2.7701831186027617	-2.2413275105017796	-6.594623052945029
chr2L:1780317-1781359	0.350032780389911	-4.825995821651539	-4.746518997785264	-10.6722699314444	-7.39047753754972	-1.4444045626603805	8.526744350355164	7.204938868331467	7.684082547392968	10.424615704907946	6.509932916650247	1.9573112917462503	4.763353863751801	4.723731137725717	5.710981580219423	4.8288295033345365	2.3974507792838944	2.9797535883081148	7.026670294248034	5.175203127425775	3.025509518553336	1.647009991320352	-0.1219597906737593	2.187810220645716	1.9583336551085042	2.4079704430741784	3.743360738628878	1.4092411792011574	0.3981750490196386	-1.1459260381439047	-3.713556932697289	-1.2067325710664087	-3.198530637309041	-1.9061056428726302	-4.190681947759145	-5.22838590009342	-5.626404722502914	-9.656067127441778	-8.100714116561045	-11.597712500059398	-14.785553081582782	-9.743724849482687	-15.43563014002836	-20.531531243905043	-2.779744891829604	-2.7701831186027617	-2.2413275105017796	-6.594623052945029	-11.533320366196275
chr2L:1796202-1797832	-3.198530637309041	-1.9061056428726302	-4.190681947759145	-5.22838590009342	-5.626404722502914	-9.656067127441778	-8.100714116561045	-11.597712500059398	-14.785553081582782	-9.743724849482687	-15.43563014002836	-20.531531243905043	-2.779744891829604	-2.7701831186027617	-2.2413275105017796	-6.594623052945029	-11.533320366196275	-8.617088619648046	-17.911383401654124	-30.20292017984507	-17.59939484653601	-22.87607864040433	-11.362166623157291	-0.47712125471966244	0.0	-17.706562244991627	-21.940322493017085	-5.345419683685743	-21.781980054042307	-22.910216947319118	-15.612873202707034	-1.9084850188786497	-1.9084850188786497	-1.9084850188786497	0.3842533059311557	-0.47712125471966244	-0.47712125471966244	-3.6816918397562044	-5.000256839889195	-1.4112246161388995	-6.543239842993894	-0.7359535705891888	0.3842533059311557	0.32675222119505476	-0.48270525311591445	0.0	0.0	-1.1008129342000579	-0.328509606160004
chr2L:1838826-1839783	5.847810903270406	3.8217417502468365	2.829897975299807	-0.351932977529448	-1.1043271266438748	-3.941076613279101	-3.2740726277562793	-10.257852383698385	-9.77801862175821	-13.727933227263435	-16.022810015834096	-32.22830370811552	-27.766333747098987	-22.664482966982625	-11.780499533726049	-19.015285728953696	-8.117138569783446	-1.9769857196479577	-7.648895035003286	-0.47712125471966244	-10.959110582659848	-14.347199260386502	-7.863694359777747	-3.320059232784147	-15.06098571099285	0.0	0.0	0.0	0.0	0.0	0.0	0.0	0.0	0.0	0.0	0.0	-1.1737218734474009	-0.6252873828651145	-1.298718169270543	0.0	0.0	1.9801509964855086	4.152160569142435	0.0	4.056793638730706	4.104387588353669	3.6727917420001948	0.0	3.8622104928819727
chr2L:1861712-1862676	3.6727917420001948	0.0	3.8622104928819727	10.787925284888173	4.056961756458441	4.9801136566510245	7.638643640559547	6.598223844674048	0.7359535705891888	0.0	4.903566434571445	6.919259687281995	6.044707410356485	1.922924649580727	1.0668755590631576	10.6457492777987	20.279890754273644	6.839274518407419	1.9084850188786497	7.125419057893261	10.2672913546194	15.639654730747532	16.278323808358905	11.50647176809737	5.669380326707537	0.3984974842738326	-3.257846810038994	-9.530433638500481	-13.600298689075798	-12.948986493026194	-7.85234202940682	-1.4637527426815689	0.0	-0.9884928598239788	-1.4637527426815689	-0.6252873828651145	0.0	-0.9884928598239788	-2.6900948874256727	-4.121150542455992	-7.172188632729609	-8.511467057217072	-6.0241423723599326	-4.244860225228057	-2.0249834326820766	0.0	0.0	-1.4637527426815689	1.4637527426815686
chr2L:1908466-1909566	-1.1884343453845914	-0.32675222119505476	-0.3842533059311557	-1.4637527426815689	-1.1737218734474009	1.2783348401018637	1.5739508314535513	0.3842533059311557	0.9059652567236041	0.47712125471966244	0.288769123076823	3.1116449905781733	-0.47712125471966244	1.0216415987285858	9.869190706638632	9.7050369108394	7.460407075480561	6.13381301392102	6.338740738832036	2.5997866064530726	-0.3842533059311557	0.4359239231164445	-0.6336496002588363	2.0360282443511513	2.726861699616545	3.898327360197803	2.2488925290291952	-0.3842533059311557	-1.4313637641589874	1.056562715155972	4.37459702355604	1.7329619857172553	-0.32675222119505476	0.47712125471966244	3.1196946673895423	6.853879578521947	6.287141818199848	6.369249120512949	-0.8065359368777398	8.24253826878194	10.774311195991622	5.611873676586377	1.3821770810048504	3.25712270268904	1.198646424469518	4.396431774846778	2.349924159174764	-2.5796801246569543	-10.303876832022414
chr2L:1909567-1910534	-1.4637527426815689	-1.1737218734474009	1.2783348401018637	1.5739508314535513	0.3842533059311557	0.9059652567236041	0.47712125471966244	0.288769123076823	3.1116449905781733	-0.47712125471966244	1.0216415987285858	9.869190706638632	9.7050369108394	7.460407075480561	6.13381301392102	6.338740738832036	2.5997866064530726	-0.3842533059311557	0.4359239231164445	-0.6336496002588363	2.0360282443511513	2.726861699616545	3.898327360197803	2.2488925290291952	-0.3842533059311557	-1.4313637641589874	1.056562715155972	4.37459702355604	1.7329619857172553	-0.32675222119505476	0.47712125471966244	3.1196946673895423	6.853879578521947	6.287141818199848	6.369249120512949	-0.8065359368777398	8.24253826878194	10.774311195991622	5.611873676586377	1.3821770810048504	3.25712270268904	1.198646424469518	4.396431774846778	2.349924159174764	-2.5796801246569543	-10.303876832022414	-16.942648359208953	-19.819422691937056	-17.224086270028998
chr2L:1986931-1988127	4.232970828916245	1.7390980233374511	0.2322041767949502	7.985723876674883	15.083597849967582	17.62803910489178	9.108953623459524	8.555674625393985	9.660883742537903	6.948948389251263	3.9632323064048673	2.1386313907948753	2.484281660433069	1.7073175659642899	-0.05035830199453489	-0.4868106478678825	-1.3427491764712043	0.24539296183798134	-2.5714525982153504	-2.9950989802737156	-3.0713176729684233	-1.76779997487207	-4.076157868860239	-2.56427332849729	-1.3549351038913138	-3.6281575376820028	-4.055507911016579	-4.203968739468407	-4.577153143965988	-4.656192030094266	-9.305382537888827	-10.370701214700475	-10.986541141597922	-13.444815988880245	-11.808600113471014	-13.508962948700036	-6.948983593603709	1.72954811871417	1.2818939065210042	0.917404690230822	-0.2887691230768229	0.0	2.7865987232446146	7.188113664004376	6.312526880261693	8.908633947448923	4.372459489964068	2.102155652074036	1.318749452513629
chr2L:2004065-2005731	-13.508962948700036	-6.948983593603709	1.72954811871417	1.2818939065210042	0.917404690230822	-0.2887691230768229	0.0	2.7865987232446146	7.188113664004376	6.312526880261693	8.908633947448923	4.372459489964068	2.102155652074036	1.318749452513629	2.1932825157856977	0.961913777931305	2.612042576393133	-2.1240525720750854	-2.1093158443300095	-3.489618894344155	-3.3955995755172674	-2.959884607305874	-6.5407981516181035	-4.663546856230586	-8.655403154089106	-12.755659209156754	-5.553959599088063	-5.403908600745716	-1.7202851485054578	-1.2778628732773964	-6.795514133890025	-5.026144214803171	-6.651745145786218	-7.380198515931743	-5.910301401960991	-8.331022022506371	-5.24258222658845	-11.731772329201489	1.9022738839639755	2.312423524150008	20.095324188267373	21.675814871705352	14.055160581792006	12.95918747153123	7.262611636586754	7.907477841744706	6.414370906223478	1.4650629419282712	-0.5966752867036389
chr2L:2009699-2010351	4.372459489964068	2.102155652074036	1.318749452513629	2.1932825157856977	0.961913777931305	2.612042576393133	-2.1240525720750854	-2.1093158443300095	-3.489618894344155	-3.3955995755172674	-2.959884607305874	-6.5407981516181035	-4.663546856230586	-8.655403154089106	-12.755659209156754	-5.553959599088063	-5.403908600745716	-1.7202851485054578	-1.2778628732773964	-6.795514133890025	-5.026144214803171	-6.651745145786218	-7.380198515931743	-5.910301401960991	-8.331022022506371	-5.24258222658845	-11.731772329201489	1.9022738839639755	2.312423524150008	20.095324188267373	21.675814871705352	14.055160581792006	12.95918747153123	7.262611636586754	7.907477841744706	6.414370906223478	1.4650629419282712	-0.5966752867036389	-5.6338771614065815	-6.108167470141918	-5.118606865671755	-5.740302891842337	-3.920690520712569	6.156910520650691	6.325794499136474	9.159307480170074	14.123001979490256	9.873664058792667	5.864529710237565
chr2L:2013110-2013895	-2.1093158443300095	-3.489618894344155	-3.3955995755172674	-2.959884607305874	-6.5407981516181035	-4.663546856230586	-8.655403154089106	-12.755659209156754	-5.553959599088063	-5.403908600745716	-1.7202851485054578	-1.2778628732773964	-6.795514133890025	-5.026144214803171	-6.651745145786218	-7.380198515931743	-5.910301401960991	-8.331022022506371	-5.24258222658845	-11.731772329201489	1.9022738839639755	2.312423524150008	20.095324188267373	21.675814871705352	14.055160581792006	12.95918747153123	7.262611636586754	7.907477841744706	6.414370906223478	1.4650629419282712	-0.5966752867036389	-5.6338771614065815	-6.108167470141918	-5.118606865671755	-5.740302891842337	-3.920690520712569	6.156910520650691	6.325794499136474	9.159307480170074	14.123001979490256	9.873664058792667	5.864529710237565	3.2204171966001978	1.2138318629390121	-1.4654675195974143	-0.28286914916009087	-4.588123059915009	-7.927708368279471	-3.1647422290809843
chr2L:2013984-2015905	-3.489618894344155	-3.3955995755172674	-2.959884607305874	-6.5407981516181035	-4.663546856230586	-8.655403154089106	-12.755659209156754	-5.553959599088063	-5.403908600745716	-1.7202851485054578	-1.2778628732773964	-6.795514133890025	-5.026144214803171	-6.651745145786218	-7.380198515931743	-5.910301401960991	-8.331022022506371	-5.24258222658845	-11.731772329201489	1.9022738839639755	2.312423524150008	20.095324188267373	21.675814871705352	14.055160581792006	12.95918747153123	7.262611636586754	7.907477841744706	6.414370906223478	1.4650629419282712	-0.5966752867036389	-5.6338771614065815	-6.108167470141918	-5.118606865671755	-5.740302891842337	-3.920690520712569	6.156910520650691	6.325794499136474	9.159307480170074	14.123001979490256	9.873664058792667	5.864529710237565	3.2204171966001978	1.2138318629390121	-1.4654675195974143	-0.28286914916009087	-4.588123059915009	-7.927708368279471	-3.1647422290809843	-7.723302909372168
chr2L:2063037-2064270	-6.505622252678673	-3.779217469045856	-2.3867323224779198	-2.3286248352848276	1.7303725482962187	0.20968169245261206	2.3099845566660333	1.1812270712651438	1.2456036774209613	1.1668318061344063	0.6199385544865815	-0.3454179141418506	0.32675222119505476	2.820184397696767	2.7935693765959027	-0.6252873828651145	1.9769857196479577	1.922924649580727	3.4802351048410025	3.7088206429780985	8.77469991035827	8.75649642185057	15.352520480796965	14.460188932148196	1.3528435241215888	2.3286248352848276	1.537197078528956	11.571603052258558	11.986236218062752	11.00012581573767	4.078269425317053	3.169188374265997	-1.0162538878325373	0.4624751571025606	-4.450155207869887	-2.4202126347083386	-0.5348335305482405	0.6002570343524691	0.8411255941997078	2.44411211989304	-0.6945442998948665	-2.164647431389385	-8.896026323325689	-8.660098393052774	-9.97078706096985	-9.959612408917497	-16.08563376877222	-12.42395912197161	-2.0461639937300253
chr2L:2075119-2075468	1.3528435241215888	2.3286248352848276	1.537197078528956	11.571603052258558	11.986236218062752	11.00012581573767	4.078269425317053	3.169188374265997	-1.0162538878325373	0.4624751571025606	-4.450155207869887	-2.4202126347083386	-0.5348335305482405	0.6002570343524691	0.8411255941997078	2.44411211989304	-0.6945442998948665	-2.164647431389385	-8.896026323325689	-8.660098393052774	-9.97078706096985	-9.959612408917497	-16.08563376877222	-12.42395912197161	-2.0461639937300253	0.24062334122190882	15.258521307399379	18.397855726234887	18.938842046308306	15.379849848756967	13.945779828115356	6.731333858663137	3.582911403814919	-0.7093327821179801	-6.44127385670451	-7.216201724731535	-13.806867398036403	-19.005736475122887	-6.959654147398675	-17.776870191466298	-23.812070554548164	-17.289505731505027	-12.427649368801351	-11.419644629938915	0.32675222119505476	-0.47712125471966244	-3.2758378941493786	0.0	-0.32675222119505476
chr2L:2075469-2075591	1.3528435241215888	2.3286248352848276	1.537197078528956	11.571603052258558	11.986236218062752	11.00012581573767	4.078269425317053	3.169188374265997	-1.0162538878325373	0.4624751571025606	-4.450155207869887	-2.4202126347083386	-0.5348335305482405	0.6002570343524691	0.8411255941997078	2.44411211989304	-0.6945442998948665	-2.164647431389385	-8.896026323325689	-8.660098393052774	-9.97078706096985	-9.959612408917497	-16.08563376877222	-12.42395912197161	-2.0461639937300253	0.24062334122190882	15.258521307399379	18.397855726234887	18.938842046308306	15.379849848756967	13.945779828115356	6.731333858663137	3.582911403814919	-0.7093327821179801	-6.44127385670451	-7.216201724731535	-13.806867398036403	-19.005736475122887	-6.959654147398675	-17.776870191466298	-23.812070554548164	-17.289505731505027	-12.427649368801351	-11.419644629938915	0.32675222119505476	-0.47712125471966244	-3.2758378941493786	0.0	-0.32675222119505476
chr2L:2075592-2076450	2.3286248352848276	1.537197078528956	11.571603052258558	11.986236218062752	11.00012581573767	4.078269425317053	3.169188374265997	-1.0162538878325373	0.4624751571025606	-4.450155207869887	-2.4202126347083386	-0.5348335305482405	0.6002570343524691	0.8411255941997078	2.44411211989304	-0.6945442998948665	-2.164647431389385	-8.896026323325689	-8.660098393052774	-9.97078706096985	-9.959612408917497	-16.08563376877222	-12.42395912197161	-2.0461639937300253	0.24062334122190882	15.258521307399379	18.397855726234887	18.938842046308306	15.379849848756967	13.945779828115356	6.731333858663137	3.582911403814919	-0.7093327821179801	-6.44127385670451	-7.216201724731535	-13.806867398036403	-19.005736475122887	-6.959654147398675	-17.776870191466298	-23.812070554548164	-17.289505731505027	-12.427649368801351	-11.419644629938915	0.32675222119505476	-0.47712125471966244	-3.2758378941493786	0.0	-0.32675222119505476	0.7591630644382057
chr2L:2099168-2100446	-0.32675222119505476	0.7591630644382057	0.4270395891893763	4.240707562992328	0.1395352490927511	0.0	-1.7049984079374736	-2.9724052798386755	-1.0829540028202558	-0.3842533059311557	0.0	-2.3286248352848276	1.9084850188786497	-1.9229246495807275	4.134005131854465	1.828631500880231	2.8353006290233607	3.92571664791699	1.627702350490075	1.1629596201062282	3.639142659046106	0.7357890626869555	2.5349840601615057	2.2563079576779925	0.47541153585180246	6.063104627833193	1.6971564278687639	1.6744890280171438	-2.5789164541746508	-0.5401712395411558	-0.15597427603541167	-0.28197937605734136	-2.3859833949642626	-1.5172014038399981	-0.942916973626499	-0.2611851145812606	-1.1192525020277118	-0.4491619997197331	-0.9992462728002136	-0.29815214289168634	4.943444789695453	3.269681588424337	0.09206826434304906	4.776338420322159	2.9631219589669877	6.373566028074348	3.25539469899539	0.0	0.8645761373057752
chr2L:2265665-2266922	-3.864035133909824	-3.694269856009172	-0.4409358344063978	7.39343550945218	13.33023319271275	8.048087626884051	0.88262338546206	-2.3226968856877694	-3.36416845418553	-5.83171120556235	-0.2619576397404778	-3.437006697332288	-1.8401529198647957	6.348091135036023	0.5268950660270519	1.4769736444825459	0.0	-2.8851466117736213	-4.24308308038716	-8.66228032586104	-4.992354387009442	-3.927819760477955	1.9473116909993604	4.063913220868251	5.90988611628732	0.4359239231164445	-0.4547195741423293	6.568201209632873	10.747095739428444	11.451157846292382	0.0	1.1807046841831683	1.9485398998638728	2.6628730004821257	-1.038189985239634	-3.369310779758324	-9.37519069639428	-9.16871648609619	-13.292082200570535	-7.194661904126792	-10.010020660052984	-3.238559447335773	-16.610000566214804	9.433590730242017	17.267321132528572	13.722891748406175	11.449224859121124	5.617936396626977	3.3252076920266656
chr2L:2279008-2280725	6.568201209632873	10.747095739428444	11.451157846292382	0.0	1.1807046841831683	1.9485398998638728	2.6628730004821257	-1.038189985239634	-3.369310779758324	-9.37519069639428	-9.16871648609619	-13.292082200570535	-7.194661904126792	-10.010020660052984	-3.238559447335773	-16.610000566214804	9.433590730242017	17.267321132528572	13.722891748406175	11.449224859121124	5.617936396626977	3.3252076920266656	1.8561630848974042	-1.5205220088306834	-4.133270737455576	-7.307572328578542	-5.504807065712805	-8.11627641167259	-7.281624095937628	-9.69760445194504	-9.535001988928649	-4.595463173233609	-17.44538281345983	-9.34599455654957	-6.2134490219822505	-0.9059652567236041	-0.32675222119505476	-1.684872899606169	0.7359535705891888	-3.406281039816358	-2.525015467661281	-0.8303377751134307	3.3950620960450664	0.0	-2.115031050294788	-2.474683363081259	-2.396101882423453	-2.8714202100621784	-5.103288011066464
chr2L:2280726-2281149	0.0	1.1807046841831683	1.9485398998638728	2.6628730004821257	-1.038189985239634	-3.369310779758324	-9.37519069639428	-9.16871648609619	-13.292082200570535	-7.194661904126792	-10.010020660052984	-3.238559447335773	-16.610000566214804	9.433590730242017	17.267321132528572	13.722891748406175	11.449224859121124	5.617936396626977	3.3252076920266656	1.8561630848974042	-1.5205220088306834	-4.133270737455576	-7.307572328578542	-5.504807065712805	-8.11627641167259	-7.281624095937628	-9.69760445194504	-9.535001988928649	-4.595463173233609	-17.44538281345983	-9.34599455654957	-6.2134490219822505	-0.9059652567236041	-0.32675222119505476	-1.684872899606169	0.7359535705891888	-3.406281039816358	-2.525015467661281	-0.8303377751134307	3.3950620960450664	0.0	-2.115031050294788	-2.474683363081259	-2.396101882423453	-2.8714202100621784	-5.103288011066464	-7.098827344824355	-7.657997035812298	-10.512042710726066
chr2L:2287469-2288828	9.433590730242017	17.267321132528572	13.722891748406175	11.449224859121124	5.617936396626977	3.3252076920266656	1.8561630848974042	-1.5205220088306834	-4.133270737455576	-7.307572328578542	-5.504807065712805	-8.11627641167259	-7.281624095937628	-9.69760445194504	-9.535001988928649	-4.595463173233609	-17.44538281345983	-9.34599455654957	-6.2134490219822505	-0.9059652567236041	-0.32675222119505476	-1.684872899606169	0.7359535705891888	-3.406281039816358	-2.525015467661281	-0.8303377751134307	3.3950620960450664	0.0	-2.115031050294788	-2.474683363081259	-2.396101882423453	-2.8714202100621784	-5.103288011066464	-7.098827344824355	-7.657997035812298	-10.512042710726066	-6.483461568335382	-1.9800614733795974	-1.4637527426815689	-2.341104711962795	-5.108694171643665	-3.351542169458331	-0.07962246665635128	0.0	0.9458867503421055	-1.1503882720352554	0.2196434724089233	-0.8580334255482289	0.7973993498828821
chr2L:2316806-2317310	-3.3713274468632988	-2.6539818590150324	-3.401562089257958	-5.882579373849812	-6.613216462612704	-4.7257152011399945	0.0	-4.413999866987464	-5.3800667297343905	-3.8767864352155144	-4.570370308973859	-4.958614673145209	-4.352164415915099	-4.279802537435729	-4.4598493226848115	-1.4637527426815689	0.0	0.0	1.958941703547418	3.530412502147945	1.4637527426815686	0.9884928598239788	1.4637527426815686	0.47712125471966244	0.0	0.9884928598239788	3.0237136717302797	11.899186655287432	14.13624602695561	9.136855448371394	3.9832511909290558	4.689015175006262	3.0897970520091262	4.01024894829151	3.4405974715398018	2.1193221852529747	1.500620395165383	2.730073621011373	2.142647458716837	2.1361687946783325	0.4101959349805289	1.2018236359515202	-0.8226176998755926	-1.85455686113368	-7.8351459707063	-12.896519263328894	-11.194450652274584	-4.042382589719626	-3.227803861871387
chr2L:2317311-2318799	-2.6539818590150324	-3.401562089257958	-5.882579373849812	-6.613216462612704	-4.7257152011399945	0.0	-4.413999866987464	-5.3800667297343905	-3.8767864352155144	-4.570370308973859	-4.958614673145209	-4.352164415915099	-4.279802537435729	-4.4598493226848115	-1.4637527426815689	0.0	0.0	1.958941703547418	3.530412502147945	1.4637527426815686	0.9884928598239788	1.4637527426815686	0.47712125471966244	0.0	0.9884928598239788	3.0237136717302797	11.899186655287432	14.13624602695561	9.136855448371394	3.9832511909290558	4.689015175006262	3.0897970520091262	4.01024894829151	3.4405974715398018	2.1193221852529747	1.500620395165383	2.730073621011373	2.142647458716837	2.1361687946783325	0.4101959349805289	1.2018236359515202	-0.8226176998755926	-1.85455686113368	-7.8351459707063	-12.896519263328894	-11.194450652274584	-4.042382589719626	-3.227803861871387	-5.118144867961546
chr2L:2344907-2345370	0.0	0.0	0.0	0.0	0.0	0.0	0.0	0.0	0.0	-2.3340619927835733	-0.5722878384639393	0.18014328566943383	0.4830232097865708	-2.7295442447546368	-1.738375816481639	-0.48346353999750485	-0.7951885231037584	-0.47712125471966244	-0.3842533059311557	0.5552050987676277	0.7822585751594572	3.681158045989957	3.697428606563584	4.17995072168931	7.163379120890055	2.0065581881314123	2.1685736394468136	1.1010687964291748	0.1569585712946908	-1.8110685953594279	-5.136797910520493	-6.662541396816365	-9.330170236717834	-3.4211411248632952	-14.285444481991314	-10.109596380374324	-2.441380104643193	-1.6806839062132066	0.0	0.0	1.0668755590631576	0.0	0.0	0.47712125471966244	0.0	0.47712125471966244	0.7359535705891888	0.0	0.32675222119505476
chr2L:2345371-2346398	0.0	0.0	0.0	0.0	0.0	0.0	0.0	0.0	-2.3340619927835733	-0.5722878384639393	0.18014328566943383	0.4830232097865708	-2.7295442447546368	-1.738375816481639	-0.48346353999750485	-0.7951885231037584	-0.47712125471966244	-0.3842533059311557	0.5552050987676277	0.7822585751594572	3.681158045989957	3.697428606563584	4.17995072168931	7.163379120890055	2.0065581881314123	2.1685736394468136	1.1010687964291748	0.1569585712946908	-1.8110685953594279	-5.136797910520493	-6.662541396816365	-9.330170236717834	-3.4211411248632952	-14.285444481991314	-10.109596380374324	-2.441380104643193	-1.6806839062132066	0.0	0.0	1.0668755590631576	0.0	0.0	0.47712125471966244	0.0	0.47712125471966244	0.7359535705891888	0.0	0.32675222119505476	4.284789549746958
chr2L:2401408-2402644	9.31637091982703	0.6750429899863307	8.16928826157304	5.228158526648559	4.330463848691079	1.4169330633192578	1.0002655039280515	-0.5232369282316036	-1.9437310604683888	-2.864575347009716	-8.487772970785667	-8.842020288651275	-11.7467359689462	3.7371117469800144	2.194943387276339	-1.6660702538265775	-0.40225645950344147	-2.0941358560006926	-1.7879458217111173	-4.004571374154661	-9.240424722532339	-6.097299784060027	-4.051290614822317	-9.05835338545844	-8.15430564153378	-0.9676396020265042	-3.4641733245383755	-1.431512590948607	10.843721570534363	15.256748233055351	26.999845494052455	24.36446547644787	15.701865721348625	11.813968781972289	8.178979879202759	6.981677242033336	1.251293698979397	0.7259323812796494	0.7076594276901674	2.969656407424816	3.6559995798513083	-0.047385434684373874	-6.6273501825008525	-11.150830715889105	-15.238453365373362	-13.758945644721548	-14.317821906272762	-8.129684249123917	-5.220413351534227
chr2L:2435407-2436581	-3.466796619031817	-4.068271037158187	-4.348105958133644	-2.7979764126872606	-1.4771275344179935	-8.002694976498201	-0.6244090032280828	-0.8682271196270286	-1.614178981507653	-0.7018909800867378	-2.3515342254832965	-2.8863196728115423	0.8015273189011483	-3.9096436494085167	-3.067595924606835	-2.7527131438112713	-5.956918345082661	-5.28257864700108	-7.249481618071607	-1.7788982480846685	0.0	-0.6025013259654013	-2.051949257753762	-2.773414325349095	0.5990309041446822	-0.7359535705891888	-1.2977188445735424	-2.787200374726381	0.15488662876531353	-0.10335624515098193	0.09006670612889991	1.341610390345899	-1.4174514771501299	2.000639348163963	3.5817113939292136	0.04305431294734621	1.621939709406928	3.0532822830452964	1.8600575058006392	5.170521986583591	3.6423803834412034	5.03445284553992	3.712526597536662	5.191386062385921	4.710404684925075	8.0758105885594	5.3047627113458535	3.9209725544337313	4.436278849349507
chr2L:2450909-2452249	1.341610390345899	-1.4174514771501299	2.000639348163963	3.5817113939292136	0.04305431294734621	1.621939709406928	3.0532822830452964	1.8600575058006392	5.170521986583591	3.6423803834412034	5.03445284553992	3.712526597536662	5.191386062385921	4.710404684925075	8.0758105885594	5.3047627113458535	3.9209725544337313	4.436278849349507	4.686235002892371	5.53058175062169	3.3565378047740033	3.2475738136437737	6.286405513944673	5.284690130789063	1.0729870160935244	1.0668755590631576	-0.7359535705891888	1.0668755590631576	1.9088805432207399	5.962424677562941	11.621388232866844	11.052682602314375	7.309858083053743	7.87440013524442	5.947008350458644	0.24033340120117877	-0.31691453298419825	-3.282740607218058	-1.9586415063511409	-1.977393653838767	5.848469609369855	3.863508329406594	6.080591513737672	4.054653146423527	3.4240836252687026	0.22488188917602248	1.548042205265168	-0.3823635559935533	0.36253937042629036
chr2L:2452250-2452524	3.5817113939292136	0.04305431294734621	1.621939709406928	3.0532822830452964	1.8600575058006392	5.170521986583591	3.6423803834412034	5.03445284553992	3.712526597536662	5.191386062385921	4.710404684925075	8.0758105885594	5.3047627113458535	3.9209725544337313	4.436278849349507	4.686235002892371	5.53058175062169	3.3565378047740033	3.2475738136437737	6.286405513944673	5.284690130789063	1.0729870160935244	1.0668755590631576	-0.7359535705891888	1.0668755590631576	1.9088805432207399	5.962424677562941	11.621388232866844	11.052682602314375	7.309858083053743	7.87440013524442	5.947008350458644	0.24033340120117877	-0.31691453298419825	-3.282740607218058	-1.9586415063511409	-1.977393653838767	5.848469609369855	3.863508329406594	6.080591513737672	4.054653146423527	3.4240836252687026	0.22488188917602248	1.548042205265168	-0.3823635559935533	0.36253937042629036	-0.34589265505957645	-0.3043224377144623	0.2503288572367976
chr2L:2452525-2452955	0.04305431294734621	1.621939709406928	3.0532822830452964	1.8600575058006392	5.170521986583591	3.6423803834412034	5.03445284553992	3.712526597536662	5.191386062385921	4.710404684925075	8.0758105885594	5.3047627113458535	3.9209725544337313	4.436278849349507	4.686235002892371	5.53058175062169	3.3565378047740033	3.2475738136437737	6.286405513944673	5.284690130789063	1.0729870160935244	1.0668755590631576	-0.7359535705891888	1.0668755590631576	1.9088805432207399	5.962424677562941	11.621388232866844	11.052682602314375	7.309858083053743	7.87440013524442	5.947008350458644	0.24033340120117877	-0.31691453298419825	-3.282740607218058	-1.9586415063511409	-1.977393653838767	5.848469609369855	3.863508329406594	6.080591513737672	4.054653146423527	3.4240836252687026	0.22488188917602248	1.548042205265168	-0.3823635559935533	0.36253937042629036	-0.34589265505957645	-0.3043224377144623	0.2503288572367976	-1.3130085044834625
chr2L:2484154-2484732	2.4638057323568514	2.6585159548506456	4.219118494483341	5.341538888860663	-1.2593957798802913	1.2898227055247076	1.7788057595986155	3.115011642578586	2.249446744132042	4.2627734685928935	0.21389089561451463	0.9921548639337682	-0.9602372173260959	-2.6869197132760076	-2.903448815642124	0.36573657001472254	-0.9059652567236041	-1.3442289741692468	-4.554270082761845	-2.0868866484449518	-1.626049850060953	2.2864657931835635	-0.49468696534698003	-3.019569336343054	-3.403826483379523	-1.613101285004003	-7.927033530491399	-2.783647562448772	-4.561255938871889	-2.710167699226121	-0.9092766169667622	3.5399391715316146	-1.4702983749191507	2.805420394905048	3.088864146398715	3.7052442718138456	-0.09101300477074113	-5.5179839166575215	-6.277203400055273	-11.659923008972896	-17.936990993616668	-10.361639568990181	-9.25266720020376	-9.064066326166762	-11.94311347326241	-7.808948982100705	-1.7432372552883841	4.315435909843304	0.06318025245188211
chr2L:2499947-2501110	3.5399391715316146	-1.4702983749191507	2.805420394905048	3.088864146398715	3.7052442718138456	-0.09101300477074113	-5.5179839166575215	-6.277203400055273	-11.659923008972896	-17.936990993616668	-10.361639568990181	-9.25266720020376	-9.064066326166762	-11.94311347326241	-7.808948982100705	-1.7432372552883841	4.315435909843304	0.06318025245188211	0.9813818468312179	-2.910536427084899	3.8473822154269914	1.6946062101347579	-0.5033948872500084	1.9992507020980939	0.0	2.1387892374372095	1.7336063256550682	2.6033315358922815	3.392105960273767	0.9383106597503169	3.5843420682960585	-0.07314857876258274	-1.0808427342230533	0.39593254911459275	3.276421008893372	3.3036415701523305	3.0331632841016027	5.007369072455555	2.9442435204870177	4.2626405710113335	0.9968051630343893	0.5340340202647772	-1.4884433303643614	-1.618217691196915	0.7317690379804175	-0.3842533059311557	-0.2406233412219088	0.09420947528084396	1.539512351077549
chr2L:2504980-2506374	-10.361639568990181	-9.25266720020376	-9.064066326166762	-11.94311347326241	-7.808948982100705	-1.7432372552883841	4.315435909843304	0.06318025245188211	0.9813818468312179	-2.910536427084899	3.8473822154269914	1.6946062101347579	-0.5033948872500084	1.9992507020980939	0.0	2.1387892374372095	1.7336063256550682	2.6033315358922815	3.392105960273767	0.9383106597503169	3.5843420682960585	-0.07314857876258274	-1.0808427342230533	0.39593254911459275	3.276421008893372	3.3036415701523305	3.0331632841016027	5.007369072455555	2.9442435204870177	4.2626405710113335	0.9968051630343893	0.5340340202647772	-1.4884433303643614	-1.618217691196915	0.7317690379804175	-0.3842533059311557	-0.2406233412219088	0.09420947528084396	1.539512351077549	3.1199614380148373	3.149771968150451	3.9959310786297118	3.3540201179220004	2.8972178225087157	1.376693898979502	3.0060668410367586	2.4106625957964547	5.6685837815975555	0.5050476883409762
chr2L:2518103-2519016	5.007369072455555	2.9442435204870177	4.2626405710113335	0.9968051630343893	0.5340340202647772	-1.4884433303643614	-1.618217691196915	0.7317690379804175	-0.3842533059311557	-0.2406233412219088	0.09420947528084396	1.539512351077549	3.1199614380148373	3.149771968150451	3.9959310786297118	3.3540201179220004	2.8972178225087157	1.376693898979502	3.0060668410367586	2.4106625957964547	5.6685837815975555	0.5050476883409762	3.7557549197764635	2.823869653663887	4.500444392561506	4.054872194538805	2.4439776078658975	4.754608939400018	1.6252707121500705	1.0814776469485645	-3.5551885907501424	-1.5731224015812972	-1.6978721337067832	-0.4629262588285623	-0.2927840876473856	-0.8733899467148799	-2.2987250392745793	-3.2727765772014017	-4.130563021774092	-6.942921135677285	-7.450892062043529	-8.058756393825051	-6.624406427287318	-9.388267523508095	-13.36747033250636	-17.921937756317995	-24.32121812733566	-20.000782994619755	-36.70874435387509
chr2L:2531340-2532824	2.4439776078658975	4.754608939400018	1.6252707121500705	1.0814776469485645	-3.5551885907501424	-1.5731224015812972	-1.6978721337067832	-0.4629262588285623	-0.2927840876473856	-0.8733899467148799	-2.2987250392745793	-3.2727765772014017	-4.130563021774092	-6.942921135677285	-7.450892062043529	-8.058756393825051	-6.624406427287318	-9.388267523508095	-13.36747033250636	-17.921937756317995	-24.32121812733566	-20.000782994619755	-36.70874435387509	-16.285657984388877	-5.310239541482107	-5.069590361488374	-4.3449548733360235	-0.5050184077099936	-1.8088374958659506	-0.04703666170381584	-0.6252873828651145	0.3842533059311557	-0.49011358938280203	-1.9889349654458943	-0.6184069861835978	-3.902492780836109	-5.300805877915925	-5.2782680542595966	-2.1083810129668743	-9.00901188901962	-6.010960848654002	-3.287995543770115	0.0	0.47712125471966244	0.0	-3.492536326652671	-2.0159266051801046	-0.6461074727282988	1.9084850188786497
chr2L:2539158-2540386	-6.624406427287318	-9.388267523508095	-13.36747033250636	-17.921937756317995	-24.32121812733566	-20.000782994619755	-36.70874435387509	-16.285657984388877	-5.310239541482107	-5.069590361488374	-4.3449548733360235	-0.5050184077099936	-1.8088374958659506	-0.04703666170381584	-0.6252873828651145	0.3842533059311557	-0.49011358938280203	-1.9889349654458943	-0.6184069861835978	-3.902492780836109	-5.300805877915925	-5.2782680542595966	-2.1083810129668743	-9.00901188901962	-6.010960848654002	-3.287995543770115	0.0	0.47712125471966244	0.0	-3.492536326652671	-2.0159266051801046	-0.6461074727282988	1.9084850188786497	0.9884928598239788	0.0	0.7359535705891888	2.639948471892431	1.0392652583708348	1.041562685491579	3.9007830973070887	2.5351722863690385	0.288769123076823	-0.12407515954955818	1.8165304139792415	0.25684178902908766	1.3337314537865652	1.1812179647597982	-1.2401483663989168	-0.22067126500299553
chr2L:2620739-2622221	0.0	0.0	-1.4265672479878724	2.4689839776514826	0.5215275849682215	-0.7909584435228185	-6.695217209379209	-9.132531041429791	-9.551945333866332	2.4614478848019066	1.8538003745684937	0.06355534633017014	0.27149155135136055	1.402501423818943	1.0350668501815374	0.15369437995083196	0.28187730120578436	3.2345828129921745	0.28630750853715264	9.885281355892507	13.426652884023614	6.3512413739921	5.068652767829653	1.2394281922742019	-3.0817176973773193	-10.238725123556538	-21.896870665451633	-22.445329908588608	-17.02896311031411	-5.434371013814687	0.0	-0.7455056355001539	3.868497432965966	1.6060417188119391	2.522202278470245	1.7679768741431254	-0.7646391793268531	-1.6977555072798376	-2.1990466401561757	-1.3172967667432887	0.47712125471966244	0.0	-1.087636782058556	-6.062693214408791	-4.617293033727725	-3.2786791952804233	-2.8820335848173055	0.0	-3.906584350901101
chr2L:2684738-2686063	-1.4537386246613322	-0.4174565521381216	-0.4897395884415317	-0.689660488692626	-1.044315688471499	3.1116449905781733	2.0516349201949695	0.5848747766981275	1.286830864303929	1.864357356500828	4.315770614361242	1.0668755590631576	0.0	2.72414526246687	5.315496556935997	4.824624644516166	7.977049777725329	7.06817080853069	7.041579207106178	7.156094310670987	2.800904368658569	0.9059652567236041	2.2010960145654166	4.045709801128126	7.341678231793975	7.121089902492743	4.171269886345049	2.0567302008510477	3.8152497197441986	1.9455464462009688	4.568766820017865	0.8818951790877558	-0.3489490160954868	0.0	1.667967231451119	1.702495227586691	-0.4389561074632303	-1.6494559555543307	-3.3048103384403866	-3.1508489773457558	-4.219318671198834	-5.454273773209137	-3.910892498013521	-8.676705936866341	-8.456919221454122	-7.181437726440231	-8.691340218275275	-1.975841875522851	-0.6816519536376183
chr2L:2699141-2701417	1.9455464462009688	4.568766820017865	0.8818951790877558	-0.3489490160954868	0.0	1.667967231451119	1.702495227586691	-0.4389561074632303	-1.6494559555543307	-3.3048103384403866	-3.1508489773457558	-4.219318671198834	-5.454273773209137	-3.910892498013521	-8.676705936866341	-8.456919221454122	-7.181437726440231	-8.691340218275275	-1.975841875522851	-0.6816519536376183	-3.8827746788976465	-4.7851251740769944	-3.006925180548133	-2.3412604975810534	1.3891769388899318	0.0	0.0	0.0	-2.5264873955647555	-0.7359535705891888	1.4637527426815686	-0.6096816724400621	1.3396016568042421	2.2168483526235674	1.8688852814393242	1.9845504023483667	-0.33223975337015343	-0.2349935677707824	-0.028809271575936702	2.0147878634799707	-0.6542093790941164	0.10244388102421997	-3.360436030028735	-0.7580888455560202	-0.3323397942430427	-3.4203995640592857	-1.5188114239109758	-5.699370642190793	-3.4496556835255068
chr2L:2782590-2783395	3.97747025185129	2.590520480691268	4.057785958128209	1.1868722786020023	1.2573935450114642	0.8129472606330461	1.3731305014031	-0.27298635970503526	-2.53770733964939	-3.503841827856744	-8.247830463601515	-14.84822356510625	-18.703658662010472	-15.850391990439208	-6.983241362561192	14.257515833268153	12.495409293486553	5.429671152348461	8.71103264979466	6.690361690693022	3.397249019134593	-0.22671175757350234	-8.830907199956233	-13.390905073328797	-6.012881297216049	1.4898784793758253	-1.9614928588418614	-0.3337505660433501	-9.56516197377449	-15.561980603375789	-31.247321054675382	-26.4006249862568	-13.743314416913746	-4.294557856542358	-0.4683658157869833	-8.02369963571677	-1.2345856981124614	4.566005242260343	-1.3940566881088965	-1.3514691851414524	-8.952400244240648	-8.038585713279366	-3.9007238525865735	-0.29371015747474466	-6.294039144589371	-2.929384756927899	-0.18357170588730204	1.530643180369076	2.6602363817131955
chr2L:2785925-2786706	1.3731305014031	-0.27298635970503526	-2.53770733964939	-3.503841827856744	-8.247830463601515	-14.84822356510625	-18.703658662010472	-15.850391990439208	-6.983241362561192	14.257515833268153	12.495409293486553	5.429671152348461	8.71103264979466	6.690361690693022	3.397249019134593	-0.22671175757350234	-8.830907199956233	-13.390905073328797	-6.012881297216049	1.4898784793758253	-1.9614928588418614	-0.3337505660433501	-9.56516197377449	-15.561980603375789	-31.247321054675382	-26.4006249862568	-13.743314416913746	-4.294557856542358	-0.4683658157869833	-8.02369963571677	-1.2345856981124614	4.566005242260343	-1.3940566881088965	-1.3514691851414524	-8.952400244240648	-8.038585713279366	-3.9007238525865735	-0.29371015747474466	-6.294039144589371	-2.929384756927899	-0.18357170588730204	1.530643180369076	2.6602363817131955	3.1932173915291884	9.620761844181352	6.653923361498701	20.75446890111221	17.48815467520439	15.294052609940422
chr2L:2797531-2798910	-31.247321054675382	-26.4006249862568	-13.743314416913746	-4.294557856542358	-0.4683658157869833	-8.02369963571677	-1.2345856981124614	4.566005242260343	-1.3940566881088965	-1.3514691851414524	-8.952400244240648	-8.038585713279366	-3.9007238525865735	-0.29371015747474466	-6.294039144589371	-2.929384756927899	-0.18357170588730204	1.530643180369076	2.6602363817131955	3.1932173915291884	9.620761844181352	6.653923361498701	20.75446890111221	17.48815467520439	15.294052609940422	33.210493191977925	31.66074755177543	21.403145639018252	7.986389100388516	2.5406975083350094	-2.693762494147179	-3.899783268381734	-7.615069027288472	-12.009441185158542	-19.033765341626662	-15.48483443487247	-10.736673600311363	-3.8970242900545204	-9.088825388433643	-8.80067816489329	-10.88224426375252	-0.09206826434304939	-7.385253732225274	-12.018745138529892	-6.483500397228594	1.9813930198519778	6.708318691869238	1.7042922859534924	1.2329487098623382
chr2L:2800735-2801660	-1.2345856981124614	4.566005242260343	-1.3940566881088965	-1.3514691851414524	-8.952400244240648	-8.038585713279366	-3.9007238525865735	-0.29371015747474466	-6.294039144589371	-2.929384756927899	-0.18357170588730204	1.530643180369076	2.6602363817131955	3.1932173915291884	9.620761844181352	6.653923361498701	20.75446890111221	17.48815467520439	15.294052609940422	33.210493191977925	31.66074755177543	21.403145639018252	7.986389100388516	2.5406975083350094	-2.693762494147179	-3.899783268381734	-7.615069027288472	-12.009441185158542	-19.033765341626662	-15.48483443487247	-10.736673600311363	-3.8970242900545204	-9.088825388433643	-8.80067816489329	-10.88224426375252	-0.09206826434304939	-7.385253732225274	-12.018745138529892	-6.483500397228594	1.9813930198519778	6.708318691869238	1.7042922859534924	1.2329487098623382	0.6477957676341621	-1.4091155845924452	0.0	0.0	0.0	0.0
chr2L:2811423-2813235	21.403145639018252	7.986389100388516	2.5406975083350094	-2.693762494147179	-3.899783268381734	-7.615069027288472	-12.009441185158542	-19.033765341626662	-15.48483443487247	-10.736673600311363	-3.8970242900545204	-9.088825388433643	-8.80067816489329	-10.88224426375252	-0.09206826434304939	-7.385253732225274	-12.018745138529892	-6.483500397228594	1.9813930198519778	6.708318691869238	1.7042922859534924	1.2329487098623382	0.6477957676341621	-1.4091155845924452	0.0	0.0	0.0	0.0	0.0	0.0	0.0	0.0	0.0	0.0	0.0	0.0	-2.9290001046053273	2.230767054923495	2.2093558645570006	4.198107076642162	2.9106809421076885	1.718760509678623	4.07907646396315	1.2519661303865843	1.364218276860365	-1.2493984980022963	-3.3240437113128336	-4.953528088611563	-3.1263759003293767
chr2L:2833857-2836150	-1.2493984980022963	-3.3240437113128336	-4.953528088611563	-3.1263759003293767	-2.378838005478354	-1.4097968332884345	-0.5050243948485028	0.9178032849188149	0.9527115521825327	1.9979869282242837	0.4063782018357835	1.037505462094421	0.0	-0.15628496867590225	0.9151186924832077	-0.4843799131898017	-2.0438530743334296	-5.579213311283069	-5.52037385334763	-3.709059679844015	-4.8270917479279785	-5.696292261276043	-1.9162598865965064	-0.9884928598239788	0.0	-0.3842533059311557	-1.1737218734474009	-1.4363739556363397	1.89318737506188	2.5037731414373723	5.147329522050299	-0.3842533059311557	0.2614505271567006	2.2282126780724414	10.327555830112106	16.483983634264003	6.963830836936499	15.04331290443676	11.92386461835639	8.974895370317089	8.447597355677898	7.7750177885129075	12.07214407260781	12.825148196708886	9.670190559760355	10.351029405188912	5.878362637203643	0.9221705566124206	2.471163293631016
chr2L:2841561-2842263	-2.0438530743334296	-5.579213311283069	-5.52037385334763	-3.709059679844015	-4.8270917479279785	-5.696292261276043	-1.9162598865965064	-0.9884928598239788	0.0	-0.3842533059311557	-1.1737218734474009	-1.4363739556363397	1.89318737506188	2.5037731414373723	5.147329522050299	-0.3842533059311557	0.2614505271567006	2.2282126780724414	10.327555830112106	16.483983634264003	6.963830836936499	15.04331290443676	11.92386461835639	8.974895370317089	8.447597355677898	7.7750177885129075	12.07214407260781	12.825148196708886	9.670190559760355	10.351029405188912	5.878362637203643	0.9221705566124206	2.471163293631016	11.958978512937486	12.575147774232782	10.59626706218501	13.34480152036655	6.082771392182841	5.5048634812461055	5.376264294309368	0.07213249334642603	-0.6749710120430955	0.10866045395243296	0.32588163787990426	-1.1453211027163466	-3.8806752954788184	-3.3243417653891467	1.0311491412181149	0.8881232239143072
chr2L:2854319-2855874	7.7750177885129075	12.07214407260781	12.825148196708886	9.670190559760355	10.351029405188912	5.878362637203643	0.9221705566124206	2.471163293631016	11.958978512937486	12.575147774232782	10.59626706218501	13.34480152036655	6.082771392182841	5.5048634812461055	5.376264294309368	0.07213249334642603	-0.6749710120430955	0.10866045395243296	0.32588163787990426	-1.1453211027163466	-3.8806752954788184	-3.3243417653891467	1.0311491412181149	0.8881232239143072	1.9825203043029993	6.644584946692823	7.203995799977353	6.915404792931245	3.4797843014625283	-2.542170191118737	-2.5101561257134395	-4.309271037955693	-4.735674195668586	-9.165662010218425	-9.1095717012694	-5.9416982458430505	-3.2958715238931835	-3.86090898538994	-4.28624549922601	-4.577492976234516	-5.2401403964315065	-3.7172287147408105	-5.423828732360861	-7.758265023970558	-7.247007885768327	-11.439654094790571	-10.230398587611015	-9.69140994990448	-8.744598635990123
chr2L:2855875-2856146	9.670190559760355	10.351029405188912	5.878362637203643	0.9221705566124206	2.471163293631016	11.958978512937486	12.575147774232782	10.59626706218501	13.34480152036655	6.082771392182841	5.5048634812461055	5.376264294309368	0.07213249334642603	-0.6749710120430955	0.10866045395243296	0.32588163787990426	-1.1453211027163466	-3.8806752954788184	-3.3243417653891467	1.0311491412181149	0.8881232239143072	1.9825203043029993	6.644584946692823	7.203995799977353	6.915404792931245	3.4797843014625283	-2.542170191118737	-2.5101561257134395	-4.309271037955693	-4.735674195668586	-9.165662010218425	-9.1095717012694	-5.9416982458430505	-3.2958715238931835	-3.86090898538994	-4.28624549922601	-4.577492976234516	-5.2401403964315065	-3.7172287147408105	-5.423828732360861	-7.758265023970558	-7.247007885768327	-11.439654094790571	-10.230398587611015	-9.69140994990448	-8.744598635990123	-6.960047636800933	-7.594117495453648	-1.126031419905469
chr2L:2856147-2856508	10.351029405188912	5.878362637203643	0.9221705566124206	2.471163293631016	11.958978512937486	12.575147774232782	10.59626706218501	13.34480152036655	6.082771392182841	5.5048634812461055	5.376264294309368	0.07213249334642603	-0.6749710120430955	0.10866045395243296	0.32588163787990426	-1.1453211027163466	-3.8806752954788184	-3.3243417653891467	1.0311491412181149	0.8881232239143072	1.9825203043029993	6.644584946692823	7.203995799977353	6.915404792931245	3.4797843014625283	-2.542170191118737	-2.5101561257134395	-4.309271037955693	-4.735674195668586	-9.165662010218425	-9.1095717012694	-5.9416982458430505	-3.2958715238931835	-3.86090898538994	-4.28624549922601	-4.577492976234516	-5.2401403964315065	-3.7172287147408105	-5.423828732360861	-7.758265023970558	-7.247007885768327	-11.439654094790571	-10.230398587611015	-9.69140994990448	-8.744598635990123	-6.960047636800933	-7.594117495453648	-1.126031419905469	0.1942483424366544
chr2L:2877935-2878982	-9.69140994990448	-8.744598635990123	-6.960047636800933	-7.594117495453648	-1.126031419905469	0.1942483424366544	-6.0810599900556435	-3.7755057761856943	-4.068364712464455	-4.3887017105573225	-3.2240055837743684	-0.32930221547762883	-1.5738942126499833	-0.5135367004545422	4.755284620432324	9.40976972271886	2.1067466847079688	6.192205116105723	5.8404485662373915	9.453520613411245	10.633276879222413	6.134520891632547	3.6067832692802204	3.065557088416058	0.2963536532887422	3.988548440619626	4.369396487494863	7.384509526258311	2.911292333291266	0.6252873828651146	4.761892344771336	5.464652832828945	5.608915144852891	5.235865890738022	2.6806921572924542	1.381991665495167	-3.5077185392942836	-3.5155149496993143	-8.92037508781574	-6.066932629676425	-15.235949116845644	-15.425972684618644	-10.968970838431694	-11.924160549495666	-11.3460156904489	-27.34442720663529	-23.666466484608762	-14.065070750495567	0.0
chr2L:2884982-2885921	4.755284620432324	9.40976972271886	2.1067466847079688	6.192205116105723	5.8404485662373915	9.453520613411245	10.633276879222413	6.134520891632547	3.6067832692802204	3.065557088416058	0.2963536532887422	3.988548440619626	4.369396487494863	7.384509526258311	2.911292333291266	0.6252873828651146	4.761892344771336	5.464652832828945	5.608915144852891	5.235865890738022	2.6806921572924542	1.381991665495167	-3.5077185392942836	-3.5155149496993143	-8.92037508781574	-6.066932629676425	-15.235949116845644	-15.425972684618644	-10.968970838431694	-11.924160549495666	-11.3460156904489	-27.34442720663529	-23.666466484608762	-14.065070750495567	0.0	-1.684872899606169	-14.540669384970727	-22.658566067732433	-10.713297799441811	-18.656017331877724	-20.88401167758233	-25.726494045228172	-6.994062952559679	9.69741803397103	8.875539173929498	2.3286248352848276	1.1737218734474009	4.016459169599046	25.265293596973883
chr2L:2885922-2886086	2.1067466847079688	6.192205116105723	5.8404485662373915	9.453520613411245	10.633276879222413	6.134520891632547	3.6067832692802204	3.065557088416058	0.2963536532887422	3.988548440619626	4.369396487494863	7.384509526258311	2.911292333291266	0.6252873828651146	4.761892344771336	5.464652832828945	5.608915144852891	5.235865890738022	2.6806921572924542	1.381991665495167	-3.5077185392942836	-3.5155149496993143	-8.92037508781574	-6.066932629676425	-15.235949116845644	-15.425972684618644	-10.968970838431694	-11.924160549495666	-11.3460156904489	-27.34442720663529	-23.666466484608762	-14.065070750495567	0.0	-1.684872899606169	-14.540669384970727	-22.658566067732433	-10.713297799441811	-18.656017331877724	-20.88401167758233	-25.726494045228172	-6.994062952559679	9.69741803397103	8.875539173929498	2.3286248352848276	1.1737218734474009	4.016459169599046	25.265293596973883	24.443014611073526	7.742515905007272
chr2L:2886087-2886207	6.192205116105723	5.8404485662373915	9.453520613411245	10.633276879222413	6.134520891632547	3.6067832692802204	3.065557088416058	0.2963536532887422	3.988548440619626	4.369396487494863	7.384509526258311	2.911292333291266	0.6252873828651146	4.761892344771336	5.464652832828945	5.608915144852891	5.235865890738022	2.6806921572924542	1.381991665495167	-3.5077185392942836	-3.5155149496993143	-8.92037508781574	-6.066932629676425	-15.235949116845644	-15.425972684618644	-10.968970838431694	-11.924160549495666	-11.3460156904489	-27.34442720663529	-23.666466484608762	-14.065070750495567	0.0	-1.684872899606169	-14.540669384970727	-22.658566067732433	-10.713297799441811	-18.656017331877724	-20.88401167758233	-25.726494045228172	-6.994062952559679	9.69741803397103	8.875539173929498	2.3286248352848276	1.1737218734474009	4.016459169599046	25.265293596973883	24.443014611073526	7.742515905007272	3.3961297307013076
chr2L:2936995-2937611	0.0	0.6948347207486705	0.41162251616378925	-0.02988036174078662	4.026922239262013	4.912357182714044	1.0608544799413113	-0.47522246110679106	-1.0762937555906087	-0.12438979488439052	-0.28197937605734136	1.287380376458096	0.4160508717875994	-1.5781838836615223	1.0035477854366492	3.6342039148885967	6.471519828014222	0.36645301673832253	1.0668755590631576	-2.852861687058261	-5.033934132986481	-3.839132737002584	-0.5796503737511017	-1.4637527426815689	-4.113658523820808	-4.491621487006787	-2.6844267214091833	-2.1686885869244135	-6.917703958443297	-1.5043076796242603	-1.5849484857926803	-4.690386897138919	0.9059652567236041	-1.6946826215212243	-7.9351485419625885	-1.1053494624626288	-4.745381282046847	-3.8667621090361757	-4.509470988459562	-7.737833759042793	-4.960854870111838	-10.690352235201113	-5.338751747265997	-2.3286248352848276	-0.9059652567236041	-1.9084850188786497	0.0	1.0668755590631576	-1.4637527426815689
chr2L:2937612-2938620	0.41162251616378925	-0.02988036174078662	4.026922239262013	4.912357182714044	1.0608544799413113	-0.47522246110679106	-1.0762937555906087	-0.12438979488439052	-0.28197937605734136	1.287380376458096	0.4160508717875994	-1.5781838836615223	1.0035477854366492	3.6342039148885967	6.471519828014222	0.36645301673832253	1.0668755590631576	-2.852861687058261	-5.033934132986481	-3.839132737002584	-0.5796503737511017	-1.4637527426815689	-4.113658523820808	-4.491621487006787	-2.6844267214091833	-2.1686885869244135	-6.917703958443297	-1.5043076796242603	-1.5849484857926803	-4.690386897138919	0.9059652567236041	-1.6946826215212243	-7.9351485419625885	-1.1053494624626288	-4.745381282046847	-3.8667621090361757	-4.509470988459562	-7.737833759042793	-4.960854870111838	-10.690352235201113	-5.338751747265997	-2.3286248352848276	-0.9059652567236041	-1.9084850188786497	0.0	1.0668755590631576	-1.4637527426815689	0.9884928598239788	0.9884928598239788
chr2L:2940190-2940802	-0.47522246110679106	-1.0762937555906087	-0.12438979488439052	-0.28197937605734136	1.287380376458096	0.4160508717875994	-1.5781838836615223	1.0035477854366492	3.6342039148885967	6.471519828014222	0.36645301673832253	1.0668755590631576	-2.852861687058261	-5.033934132986481	-3.839132737002584	-0.5796503737511017	-1.4637527426815689	-4.113658523820808	-4.491621487006787	-2.6844267214091833	-2.1686885869244135	-6.917703958443297	-1.5043076796242603	-1.5849484857926803	-4.690386897138919	0.9059652567236041	-1.6946826215212243	-7.9351485419625885	-1.1053494624626288	-4.745381282046847	-3.8667621090361757	-4.509470988459562	-7.737833759042793	-4.960854870111838	-10.690352235201113	-5.338751747265997	-2.3286248352848276	-0.9059652567236041	-1.9084850188786497	0.0	1.0668755590631576	-1.4637527426815689	0.9884928598239788	0.9884928598239788	4.094167609202282	2.2439979438027744	2.9763599675790333	0.5511846661020263	0.4861018491359814
chr2L:2944937-2945283	6.471519828014222	0.36645301673832253	1.0668755590631576	-2.852861687058261	-5.033934132986481	-3.839132737002584	-0.5796503737511017	-1.4637527426815689	-4.113658523820808	-4.491621487006787	-2.6844267214091833	-2.1686885869244135	-6.917703958443297	-1.5043076796242603	-1.5849484857926803	-4.690386897138919	0.9059652567236041	-1.6946826215212243	-7.9351485419625885	-1.1053494624626288	-4.745381282046847	-3.8667621090361757	-4.509470988459562	-7.737833759042793	-4.960854870111838	-10.690352235201113	-5.338751747265997	-2.3286248352848276	-0.9059652567236041	-1.9084850188786497	0.0	1.0668755590631576	-1.4637527426815689	0.9884928598239788	0.9884928598239788	4.094167609202282	2.2439979438027744	2.9763599675790333	0.5511846661020263	0.4861018491359814	0.7835937601916557	-0.3842533059311557	-0.8065359368777398	0.21456256311679242	0.24964072412890395	0.9059652567236041	-1.3825416606778294	2.761203224555022	0.9448888836098369
chr2L:2945284-2945613	0.36645301673832253	1.0668755590631576	-2.852861687058261	-5.033934132986481	-3.839132737002584	-0.5796503737511017	-1.4637527426815689	-4.113658523820808	-4.491621487006787	-2.6844267214091833	-2.1686885869244135	-6.917703958443297	-1.5043076796242603	-1.5849484857926803	-4.690386897138919	0.9059652567236041	-1.6946826215212243	-7.9351485419625885	-1.1053494624626288	-4.745381282046847	-3.8667621090361757	-4.509470988459562	-7.737833759042793	-4.960854870111838	-10.690352235201113	-5.338751747265997	-2.3286248352848276	-0.9059652567236041	-1.9084850188786497	0.0	1.0668755590631576	-1.4637527426815689	0.9884928598239788	0.9884928598239788	4.094167609202282	2.2439979438027744	2.9763599675790333	0.5511846661020263	0.4861018491359814	0.7835937601916557	-0.3842533059311557	-0.8065359368777398	0.21456256311679242	0.24964072412890395	0.9059652567236041	-1.3825416606778294	2.761203224555022	0.9448888836098369	0.0
chr2L:2954495-2958888	-1.1053494624626288	-4.745381282046847	-3.8667621090361757	-4.509470988459562	-7.737833759042793	-4.960854870111838	-10.690352235201113	-5.338751747265997	-2.3286248352848276	-0.9059652567236041	-1.9084850188786497	0.0	1.0668755590631576	-1.4637527426815689	0.9884928598239788	0.9884928598239788	4.094167609202282	2.2439979438027744	2.9763599675790333	0.5511846661020263	0.4861018491359814	0.7835937601916557	-0.3842533059311557	-0.8065359368777398	0.21456256311679242	0.24964072412890395	0.9059652567236041	-1.3825416606778294	2.761203224555022	0.9448888836098369	0.0	0.288769123076823	2.5249465644509406	2.9190336687720926	6.627882363089442	1.8388194564000622	0.0	1.3821770810048504	0.9845001030355904	8.071061658646475	4.257907641373081	0.7357890626869555	4.430691996017418	1.4373625938132244	3.2961059914875275	3.1978870525789507	0.2543556195676974	0.8614667898057395	2.713815242189828
chr2L:3093027-3095527	7.194062319139744	8.790732857849255	9.034350678630917	8.643488007813541	4.531804635504516	2.7605424007774806	1.4018529228522	1.8890803108377758	0.7597867137322168	-0.23093536351900737	-3.915974804388371	1.2648648517634062	12.406020685172699	17.85463953566837	17.57547803601027	15.787366648502854	13.33469480880997	10.45726914780481	8.839515813089974	4.6934215683479525	5.121597168810776	0.5063996348730647	-0.5995545565107923	-2.2151448634283843	-2.9210714951771433	-2.635460379818768	1.79817910087457	0.9616978496231274	1.8212603943399974	2.7863766417938036	2.5696923060493364	1.9390453015305666	1.1876736798612224	2.405627798315662	2.7462092073374067	1.117475918477253	-1.6919967379172303	-2.6466920212949856	-4.009334194666373	-6.552231395783871	-8.02646045043135	-11.244247462382145	-12.377861165454213	-16.080689899190144	-17.39548709827052	-17.94538738871704	-23.451480263212424	-22.63560122180898	-26.02620775265177
chr2L:3107770-3109710	2.7863766417938036	2.5696923060493364	1.9390453015305666	1.1876736798612224	2.405627798315662	2.7462092073374067	1.117475918477253	-1.6919967379172303	-2.6466920212949856	-4.009334194666373	-6.552231395783871	-8.02646045043135	-11.244247462382145	-12.377861165454213	-16.080689899190144	-17.39548709827052	-17.94538738871704	-23.451480263212424	-22.63560122180898	-26.02620775265177	-21.259595651743762	-14.286743059622102	-11.326531572682837	-15.326494570982371	-21.163267843196085	-18.453843903659802	-20.863067399385756	-21.865068308684886	-10.785359135899133	-3.637185243841543	6.0895148119337765	4.430590438485647	0.0	0.0	0.0	0.0	0.0	0.0	0.0	0.0	0.0	-9.513331172172318	-3.4729415942829682	-2.678455076967757	1.3212519633793613	-0.9390467454700723	4.823083449500737	7.361945957947549	3.0767956735254534
chr2L:3130489-3131189	-0.9390467454700723	4.823083449500737	7.361945957947549	3.0767956735254534	-1.444633943755042	-5.71887234711178	-1.0357002264158681	-1.204367061482289	4.478565374712572	9.026176247593193	3.71771807984092	2.6773813457874116	2.884102443971459	2.284261790113556	2.2064885115771444	-0.35586067583089087	-0.7418744370388531	-0.5403532039046208	-3.694106117436098	-0.6869033885539373	-0.0372746990550271	-2.39008665364227	-1.2151565880536013	-0.9026880196071376	-1.215340334805915	-0.4547838915326098	-1.9265839925552755	-1.444339536832059	2.1695552625905643	1.0720632048660244	11.662590166108059	12.658295331048585	12.043210850007455	8.72132101840254	1.5744155126014678	3.9178501269312282	2.8224778585866	1.4950894619125854	2.3943743092363245	1.0647344346409535	1.6744519918853493	-0.7359535705891888	-0.2887691230768229	0.35922910157752874	1.4831146665730135	0.9912347807733193	-1.4313637641589874	-1.5744155126014683	-4.769484835790939
chr2L:3131190-3132811	7.361945957947549	3.0767956735254534	-1.444633943755042	-5.71887234711178	-1.0357002264158681	-1.204367061482289	4.478565374712572	9.026176247593193	3.71771807984092	2.6773813457874116	2.884102443971459	2.284261790113556	2.2064885115771444	-0.35586067583089087	-0.7418744370388531	-0.5403532039046208	-3.694106117436098	-0.6869033885539373	-0.0372746990550271	-2.39008665364227	-1.2151565880536013	-0.9026880196071376	-1.215340334805915	-0.4547838915326098	-1.9265839925552755	-1.444339536832059	2.1695552625905643	1.0720632048660244	11.662590166108059	12.658295331048585	12.043210850007455	8.72132101840254	1.5744155126014678	3.9178501269312282	2.8224778585866	1.4950894619125854	2.3943743092363245	1.0647344346409535	1.6744519918853493	-0.7359535705891888	-0.2887691230768229	0.35922910157752874	1.4831146665730135	0.9912347807733193	-1.4313637641589874	-1.5744155126014683	-4.769484835790939	-4.052149834607123	-3.53999244783452
chr2L:3135875-3136685	2.6773813457874116	2.884102443971459	2.284261790113556	2.2064885115771444	-0.35586067583089087	-0.7418744370388531	-0.5403532039046208	-3.694106117436098	-0.6869033885539373	-0.0372746990550271	-2.39008665364227	-1.2151565880536013	-0.9026880196071376	-1.215340334805915	-0.4547838915326098	-1.9265839925552755	-1.444339536832059	2.1695552625905643	1.0720632048660244	11.662590166108059	12.658295331048585	12.043210850007455	8.72132101840254	1.5744155126014678	3.9178501269312282	2.8224778585866	1.4950894619125854	2.3943743092363245	1.0647344346409535	1.6744519918853493	-0.7359535705891888	-0.2887691230768229	0.35922910157752874	1.4831146665730135	0.9912347807733193	-1.4313637641589874	-1.5744155126014683	-4.769484835790939	-4.052149834607123	-3.53999244783452	-3.5167002976005817	-5.383742079326156	-14.743809015620911	-16.778662062312556	-13.525480998522612	-18.63872731633879	-3.6542963252665768	-1.3343848487428691	-4.251824811796403
chr2L:3136686-3137238	2.284261790113556	2.2064885115771444	-0.35586067583089087	-0.7418744370388531	-0.5403532039046208	-3.694106117436098	-0.6869033885539373	-0.0372746990550271	-2.39008665364227	-1.2151565880536013	-0.9026880196071376	-1.215340334805915	-0.4547838915326098	-1.9265839925552755	-1.444339536832059	2.1695552625905643	1.0720632048660244	11.662590166108059	12.658295331048585	12.043210850007455	8.72132101840254	1.5744155126014678	3.9178501269312282	2.8224778585866	1.4950894619125854	2.3943743092363245	1.0647344346409535	1.6744519918853493	-0.7359535705891888	-0.2887691230768229	0.35922910157752874	1.4831146665730135	0.9912347807733193	-1.4313637641589874	-1.5744155126014683	-4.769484835790939	-4.052149834607123	-3.53999244783452	-3.5167002976005817	-5.383742079326156	-14.743809015620911	-16.778662062312556	-13.525480998522612	-18.63872731633879	-3.6542963252665768	-1.3343848487428691	-4.251824811796403	-2.3457244927575918	2.347806783226195
chr2L:3198087-3200114	10.231187132887719	7.909331157170448	0.7561756218421583	0.0	-0.6252873828651145	-1.1737218734474009	2.9542648569711694	1.8422187812839717	1.9119538172032353	1.0942351846038838	1.7130413273847949	2.118758568838477	-0.1667787174734058	0.0	-1.1919362920274177	-7.9494703009736325	-9.137458073710352	-17.291427831271466	-14.816091036497534	-13.235391426303151	-14.481313195303875	-2.3670315966566413	-5.57226775024876	-2.0839016906314956	1.4772856936523466	2.84167688999227	3.5725714569067453	0.19186358645158416	0.4557054356963922	-1.1972886476436857	0.0	8.624639458383994	10.713274123993633	2.6879196379809445	0.0	4.491844573129427	5.270992717570213	7.9598024344692995	2.6382801005269645	2.80304901483682	0.21051388407787586	-1.6454700538247449	-0.32867254487501096	0.4142858838118451	-2.82298556914321	-1.3970273216906233	-5.978468278379925	-7.657595268862255	-12.855371818367013
chr2L:3224474-3225411	0.33342212466384963	3.185707212306103	0.625741082546158	1.6193920788814449	0.0	1.3138377606181002	-0.5311325326442125	1.3879716914782108	-1.2219832637413555	-2.3208398734238527	-0.7894654998645689	0.3842533059311557	-0.47712125471966244	-0.08030008345673065	-0.34618104493895246	-1.0392856960174568	0.3842533059311557	-0.9572682136076003	1.7912150356912224	3.579850281486756	0.9884928598239788	0.5162392852303583	0.6729462656665608	3.850184632900554	1.480711341468734	-1.0466924622419154	2.75584090628006	4.907263335403433	2.86891659462718	-0.5879078431011203	-0.2554736302023386	-3.1350475371163755	-1.7506306580764674	-2.5561729775042363	-5.020484786076637	-4.133209709974079	-5.835656228283512	-11.391675270547013	-8.339264279212676	-11.56616683490517	-8.742906133167592	-14.75650669868432	-2.515567966014938	-0.47712125471966244	-0.3842533059311557	0.0	-2.003323857751187	-8.567304503635112	-8.781470263154823
chr2L:3293520-3294792	-4.352281071590734	-10.681702587989117	-4.943571657379456	-3.7448144247071466	-1.9084850188786497	0.0	-0.47712125471966244	-2.885304794340474	-4.00908605388602	-3.5344208313075662	-2.4544342113504394	-6.02437344285568	-6.07338278488676	-7.508809871563662	-9.200513338332172	-3.460646723320409	-1.0668755590631576	0.0	0.0	0.0	0.0	0.0	0.0	0.0	0.0	0.0	0.0	0.0	0.0	0.0	0.0	-0.3842533059311557	0.5162392852303583	3.158162337831675	0.22407746444571308	0.872213254138352	3.8729163955886645	3.1866062478004897	3.9065422491169848	4.638228005143053	-0.32675222119505476	-0.2887691230768229	-0.47712125471966244	4.48459700449546	13.660438214933432	11.401624329746669	0.9884928598239788	7.572139840595729	13.19996922240806
chr2L:3322120-3324269	0.0	2.2903614895816333	8.98842926280236	2.357760926545131	7.450089722464582	1.8233911030260708	0.288769123076823	6.324828386045819	10.562795367582241	10.099646429884103	5.940170639480563	1.8468806031657816	0.021858643792711855	-2.4812469542513407	-5.6384697605229555	-5.601008295509649	-4.911623016877927	-4.4398827772658125	-7.616844926190555	-5.013253404898787	-5.170864373523015	-8.395999095221445	-4.54660154156765	-5.552417896438048	-5.938350985013788	-2.2632888069697144	-0.47712125471966244	0.9884928598239788	-1.5946979330779227	0.39857653739568033	0.0	0.3842533059311557	2.168660287396916	3.501691479868931	0.7357890626869555	1.9834348893276441	4.022564974905004	3.917508787728818	7.229121777148503	12.937580574139849	4.821339509754439	7.0636964123020185	4.339658546020415	6.89335413833995	1.7607835377773418	4.540940917409657	3.090777447884716	3.461945134918522	0.14086655797036024
chr2L:3356614-3357484	3.65736237253351	2.2447703517668973	5.815149398957352	6.149674862234775	7.9175668452900805	8.351039453470621	6.434355751500251	2.3716446161118183	2.232230918116747	2.20192748791505	1.0573567280413496	-0.9536599588650807	-0.02679247803227474	-3.1833978224926556	0.18855973435232826	-0.4493560322860715	-2.6533210566746694	-2.0005305668559377	-3.989227821805168	-4.571387232805447	-7.108271954606471	-3.339936835088368	-0.7357890626869555	0.0	-5.176103749235477	-6.84660886177234	-3.0355200298762672	6.080392354996775	6.687356235697886	4.199668585971215	7.013821223148644	4.009448774332456	4.590152745615568	4.92000780552766	6.915183401087372	7.390275449659307	5.192778385813977	3.9841607286210237	4.397475034722712	3.2603228794733625	4.828285326497988	2.341035949017583	2.1298457448854653	0.7823117713499839	0.6311177580455832	2.9538221204272013	0.6374085297831095	0.8846393232971412	1.684284103104177
chr2L:3357525-3358647	5.815149398957352	6.149674862234775	7.9175668452900805	8.351039453470621	6.434355751500251	2.3716446161118183	2.232230918116747	2.20192748791505	1.0573567280413496	-0.9536599588650807	-0.02679247803227474	-3.1833978224926556	0.18855973435232826	-0.4493560322860715	-2.6533210566746694	-2.0005305668559377	-3.989227821805168	-4.571387232805447	-7.108271954606471	-3.339936835088368	-0.7357890626869555	0.0	-5.176103749235477	-6.84660886177234	-3.0355200298762672	6.080392354996775	6.687356235697886	4.199668585971215	7.013821223148644	4.009448774332456	4.590152745615568	4.92000780552766	6.915183401087372	7.390275449659307	5.192778385813977	3.9841607286210237	4.397475034722712	3.2603228794733625	4.828285326497988	2.341035949017583	2.1298457448854653	0.7823117713499839	0.6311177580455832	2.9538221204272013	0.6374085297831095	0.8846393232971412	1.684284103104177	2.2276613394438916	-0.43657426460966664
chr2L:3394879-3396540	0.0	-1.581094925174982	-0.8903946426518344	-1.4101028819578827	0.9457922011071394	2.5200670943561434	-1.2813406034374712	-0.6169130282336063	0.7801540119626139	3.9101229418777614	3.3584481096792227	2.5085370304009715	0.8028166944156849	1.7951604693644745	2.408412722531053	-1.1858099296380953	-1.0199289423328333	4.347912294936404	2.7217321233285863	-0.08244168037433433	1.6044257392739274	5.045772904842273	5.480853117147108	1.3836034978805847	3.670442825655394	2.7616057651496764	6.558286827722515	8.117510666160259	7.561415380819932	5.194565247874193	2.973532311209236	4.495619044055821	4.715190544762427	4.81849855909484	2.526219160180308	2.0452630367067126	1.8855257041152726	0.10325747080241685	-0.5571076213379961	-4.203976319875975	-3.542469971098779	-3.4965791048319916	-8.107926442342846	-3.769035668593994	-8.088054492003403	-9.413909859666218	-14.86478943228876	-15.774240192363516	-14.728035988775046
chr2L:3405772-3406461	5.480853117147108	1.3836034978805847	3.670442825655394	2.7616057651496764	6.558286827722515	8.117510666160259	7.561415380819932	5.194565247874193	2.973532311209236	4.495619044055821	4.715190544762427	4.81849855909484	2.526219160180308	2.0452630367067126	1.8855257041152726	0.10325747080241685	-0.5571076213379961	-4.203976319875975	-3.542469971098779	-3.4965791048319916	-8.107926442342846	-3.769035668593994	-8.088054492003403	-9.413909859666218	-14.86478943228876	-15.774240192363516	-14.728035988775046	-13.249483631490621	-17.786689131422886	-13.640181881865205	-1.684872899606169	-2.3286248352848276	0.0	0.0	-1.2553069128732173	-1.9333922032806083	2.6607870992528655	7.34778423131551	5.768980227981086	8.295991362694668	-0.055211185866648395	-2.8106777398424945	-7.230194026220945	-4.856284704964588	-4.638293987729503	-2.0833797830278358	-1.2962178819955217	-1.0668755590631576	0.6992410207988732
chr2L:3437728-3438733	-8.93430168818894	-1.7204978158842454	-5.839693921913998	-2.8421321470488237	0.21052632091416779	-4.61484789110645	-4.4308352087747025	-2.7853935267471384	-1.75106789022488	1.4637527426815686	0.9884928598239788	0.7359535705891888	0.0	-1.002218800574404	2.3167041005684896	0.8012121261377689	1.2153403348059149	1.9515060318447788	0.7034203027364431	4.354321399801752	3.666140035657096	4.4866347065156615	1.8619879870740355	0.423463136722226	3.3804784892889055	3.922991443314677	0.6358459603999882	1.6500911718126738	0.5075389116344828	3.0039944287388676	3.931386182335828	0.18105088102972228	0.0	0.0	2.6668322785006158	4.605674782521643	5.122178088567637	1.8674774481283785	1.7208535351729013	-0.07213249334642678	1.1628988278115182	0.8768927084489612	-0.9884928598239788	-0.2887691230768229	0.47712125471966244	0.9032485217673157	3.1872716970707926	1.1335383567415944	-0.47712125471966244
chr2L:3480038-3480718	1.2919151460885494	0.9584248050992142	-0.5584765577051806	0.25623846698191416	2.166983911349473	-0.5734239273362485	0.0	0.314674423733588	-0.13602246316360772	1.6508312020816038	0.6879325881277828	0.0	-0.9884928598239788	3.742455846641651	3.722032914303589	1.2780642861172016	2.3189604420648156	6.404635155758517	8.791394301144098	3.558920468590294	3.2900533653935353	4.579231170616932	7.389746498091281	3.1089621606003552	5.484036338557279	4.090394710790386	5.750314121470795	9.731431516395617	-0.6500485400342133	0.9884928598239788	0.5552050987676277	9.399359886095494	9.273376584083605	12.377497097677775	9.976043523929956	3.8092484729136187	5.422888281013107	3.034571123459653	1.8027107223228733	9.503648765023668	7.330889429368004	4.354935413398199	2.7974328964347275	-0.6746403319123859	2.7344329681447768	22.684169114503426	15.36127759678157	18.82650382404502	19.052694977716314
chr2L:3504841-3505731	12.656371365117538	4.468314937152671	3.809562296886658	0.22269213525661394	0.11065876081840036	11.077430775119431	17.751276426773874	10.25706302297542	9.7141415746303	2.5266245515924703	-1.9479802258117034	-6.292898964758416	-10.892102533917571	-12.657327301577494	-11.430018034276772	-9.6676966725439	-9.517770419874298	-19.624944204064615	-16.690969026012137	-17.069436107750587	-30.29108659068347	-22.104043583819774	-14.631525598745108	3.945138072165085	12.329616459728642	7.851730711479898	0.32340315505577744	-0.39166734373862816	-9.207624417985866	-9.472061028068637	-14.917904378511677	18.018210706799326	18.65854472798172	6.866532796194847	2.5992428729899255	-1.0764261185186486	9.117961239730407	10.550699796299126	4.103809008822945	-2.8231662367810046	-5.633368252599949	-10.767244565002759	-9.5445502985123	-1.6198272479569908	-2.677381345787412	-6.418600881486734	-4.9732144232147455	-3.293624939760179	-4.730326078386896
chr2L:3618646-3619741	-1.1909795876982912	0.0	-2.337033064280522	-1.4799952535784575	0.324322741154941	-0.7241057360843675	-1.665399731620111	-1.192423499864208	-3.194853378180071	-1.575289079462669	-5.14858936153769	-0.6611051949848744	-2.744528649782478	-0.7130421672632792	0.5582313122048601	-2.5793453366844448	-1.330393318271565	-1.0512151750536414	-0.38038637606457154	-1.3513338011084146	-4.042182886691717	-1.3662048022479583	-4.476160087457102	-3.9565009007202754	0.39967192766106385	5.357915684886597	7.5807346266112825	6.374138959681063	6.96700228381623	4.947054580511888	1.202955954673876	1.5960499859942785	0.35741644578015164	1.5181721146902647	-2.670344716481232	-0.19916529609750633	-0.9106560163177616	-0.46138476794514566	4.449429773943951	-1.4378112151268925	3.7406559930726413	1.9514724580711518	4.427803103468902	4.76009865466127	4.006291761590539	2.871245303451668	2.048020487686206	1.0590499511785176	1.9451673601875152
chr2L:3633085-3635116	4.947054580511888	1.202955954673876	1.5960499859942785	0.35741644578015164	1.5181721146902647	-2.670344716481232	-0.19916529609750633	-0.9106560163177616	-0.46138476794514566	4.449429773943951	-1.4378112151268925	3.7406559930726413	1.9514724580711518	4.427803103468902	4.76009865466127	4.006291761590539	2.871245303451668	2.048020487686206	1.0590499511785176	1.9451673601875152	1.573104401300678	2.423172404269894	0.653045026680528	1.2356352485364792	2.2921652464427478	-1.3369151052639854	1.0824840589769298	-2.3779130860335673	-1.9995294472755656	-2.7114461986104623	-4.016227002959865	-3.3292807172235825	-5.674203684783229	-6.614917572561766	-6.740007123115707	-7.590323834915898	-5.265235504623249	-6.742417618231218	-9.655026293882091	-9.308266168809599	-6.5959605637525405	-7.203392965887271	-9.516701341891627	-10.22068600056436	-12.866395693496202	-11.986236218062752	-7.3741567041565235	-0.9059652567236041	0.32675222119505476
chr2L:3666829-3668802	-12.474538592016888	-11.453241813545485	-8.719630974755447	-3.62180880483098	-5.3021213877735764	26.847181970718616	39.65193074105613	36.747766381811296	28.080319868246146	22.54863991301427	14.560293941248199	14.277503978962615	11.369996641301123	10.03843270095418	7.756560619481247	5.569960362439884	2.5792117382912725	1.9223305223753164	-3.1671033965440274	-2.79195146921985	-4.873558982544003	-6.813970144751272	-6.818120913758311	-9.847074708485898	-10.738930835438177	-8.183928117778079	-7.45581835062897	-16.874960176432626	-13.878195746079783	-17.42434837703782	-17.400147337549903	-11.745787633303268	-9.853069736626976	-8.024342682889552	-9.180306054586547	5.82090610294374	10.667292569418304	9.209223656889167	7.029319110541655	8.072204073922316	6.086921944792801	6.004914714938053	4.90629886194996	5.794092328386808	2.16972392125705	1.3459382660027333	-2.394448571279377	-5.885884614751198	-4.421111429287827
chr2L:3676862-3677474	-4.873558982544003	-6.813970144751272	-6.818120913758311	-9.847074708485898	-10.738930835438177	-8.183928117778079	-7.45581835062897	-16.874960176432626	-13.878195746079783	-17.42434837703782	-17.400147337549903	-11.745787633303268	-9.853069736626976	-8.024342682889552	-9.180306054586547	5.82090610294374	10.667292569418304	9.209223656889167	7.029319110541655	8.072204073922316	6.086921944792801	6.004914714938053	4.90629886194996	5.794092328386808	2.16972392125705	1.3459382660027333	-2.394448571279377	-5.885884614751198	-4.421111429287827	-7.5887327743232	-6.109923253466734	1.1642103581880532	-3.437006697332288	-4.259078476541814	-4.686002382375863	-8.168302827897987	-8.291937471219265	-17.337728608274354	-21.458838947441322	-18.740428082333953	-15.841754581582096	-7.542839025488083	-0.3842533059311557	-8.287245983841801	-16.146104040756985	-16.08140552957423	-9.258836110214359	0.0	0.0
chr2L:3677475-3677789	-6.813970144751272	-6.818120913758311	-9.847074708485898	-10.738930835438177	-8.183928117778079	-7.45581835062897	-16.874960176432626	-13.878195746079783	-17.42434837703782	-17.400147337549903	-11.745787633303268	-9.853069736626976	-8.024342682889552	-9.180306054586547	5.82090610294374	10.667292569418304	9.209223656889167	7.029319110541655	8.072204073922316	6.086921944792801	6.004914714938053	4.90629886194996	5.794092328386808	2.16972392125705	1.3459382660027333	-2.394448571279377	-5.885884614751198	-4.421111429287827	-7.5887327743232	-6.109923253466734	1.1642103581880532	-3.437006697332288	-4.259078476541814	-4.686002382375863	-8.168302827897987	-8.291937471219265	-17.337728608274354	-21.458838947441322	-18.740428082333953	-15.841754581582096	-7.542839025488083	-0.3842533059311557	-8.287245983841801	-16.146104040756985	-16.08140552957423	-9.258836110214359	0.0	0.0	-1.9769857196479577
chr2L:3681608-3683343	-17.400147337549903	-11.745787633303268	-9.853069736626976	-8.024342682889552	-9.180306054586547	5.82090610294374	10.667292569418304	9.209223656889167	7.029319110541655	8.072204073922316	6.086921944792801	6.004914714938053	4.90629886194996	5.794092328386808	2.16972392125705	1.3459382660027333	-2.394448571279377	-5.885884614751198	-4.421111429287827	-7.5887327743232	-6.109923253466734	1.1642103581880532	-3.437006697332288	-4.259078476541814	-4.686002382375863	-8.168302827897987	-8.291937471219265	-17.337728608274354	-21.458838947441322	-18.740428082333953	-15.841754581582096	-7.542839025488083	-0.3842533059311557	-8.287245983841801	-16.146104040756985	-16.08140552957423	-9.258836110214359	0.0	0.0	-1.9769857196479577	0.0	0.0	0.0	0.0	0.0	0.0	-0.7357890626869555	-10.070025435694815	-8.007442740641528
chr2L:3712819-3713601	6.294387790226499	5.927802373131342	9.787779910101063	5.763055687179682	4.797864393785415	3.4212236544119015	0.7712629157975955	1.3359873582314512	0.20197442852421257	0.8155884606686087	-1.2671532894968187	3.4232950282919603	2.2839107652217034	-0.2812262273736433	-0.5016643697361016	-1.769951883169441	-2.2207081090321026	-0.8316005620007362	-0.8120460678498325	-2.7612032245550213	-3.9080213747400063	-2.191093009340384	-4.878105292904363	-4.1392845662894135	-5.641314123334962	-4.372664845034937	-4.493840985054993	-4.163515385108627	-3.5211020942097737	-0.6610055706295627	0.32675222119505476	-3.696530847752934	-5.053765991185706	-2.0973928039029572	-1.092052533532423	-4.72536863088381	-5.562848264649213	-6.342169579555757	-3.556746444407043	0.0	0.3842533059311557	0.7359535705891888	0.21052632091416779	2.8166760469188397	0.8471493370944422	1.3149413758654938	1.7889106337841287	0.5874328401438433	2.9248052054677576
chr2L:3719218-3719993	-0.2812262273736433	-0.5016643697361016	-1.769951883169441	-2.2207081090321026	-0.8316005620007362	-0.8120460678498325	-2.7612032245550213	-3.9080213747400063	-2.191093009340384	-4.878105292904363	-4.1392845662894135	-5.641314123334962	-4.372664845034937	-4.493840985054993	-4.163515385108627	-3.5211020942097737	-0.6610055706295627	0.32675222119505476	-3.696530847752934	-5.053765991185706	-2.0973928039029572	-1.092052533532423	-4.72536863088381	-5.562848264649213	-6.342169579555757	-3.556746444407043	0.0	0.3842533059311557	0.7359535705891888	0.21052632091416779	2.8166760469188397	0.8471493370944422	1.3149413758654938	1.7889106337841287	0.5874328401438433	2.9248052054677576	-0.2033329038642156	0.3842533059311557	1.684872899606169	0.32675222119505476	0.0	4.743259763048524	7.698819161563525	8.413248353227182	12.794769394853057	4.924797555850037	8.0414754210473	5.247163440079852	3.532594571771199
chr2L:3731399-3731943	-6.342169579555757	-3.556746444407043	0.0	0.3842533059311557	0.7359535705891888	0.21052632091416779	2.8166760469188397	0.8471493370944422	1.3149413758654938	1.7889106337841287	0.5874328401438433	2.9248052054677576	-0.2033329038642156	0.3842533059311557	1.684872899606169	0.32675222119505476	0.0	4.743259763048524	7.698819161563525	8.413248353227182	12.794769394853057	4.924797555850037	8.0414754210473	5.247163440079852	3.532594571771199	4.535888065302164	0.7379751382452944	3.0978202271229014	2.194943387276339	1.8317120577720234	1.1708874508528289	2.1185867199270283	1.0083724769666107	-0.47712125471966244	1.0078397081664172	1.7529652165242944	-1.5591978531601391	1.4395298129268226	3.0605276847374054	2.118582526010368	6.222613986533107	4.431390824688938	4.570881302778178	4.592495545889143	2.8748483193498733	4.171609654950322	2.092694438768259	-0.11581255444613349	0.7251278247678499
chr2L:3731944-3733509	-3.556746444407043	0.0	0.3842533059311557	0.7359535705891888	0.21052632091416779	2.8166760469188397	0.8471493370944422	1.3149413758654938	1.7889106337841287	0.5874328401438433	2.9248052054677576	-0.2033329038642156	0.3842533059311557	1.684872899606169	0.32675222119505476	0.0	4.743259763048524	7.698819161563525	8.413248353227182	12.794769394853057	4.924797555850037	8.0414754210473	5.247163440079852	3.532594571771199	4.535888065302164	0.7379751382452944	3.0978202271229014	2.194943387276339	1.8317120577720234	1.1708874508528289	2.1185867199270283	1.0083724769666107	-0.47712125471966244	1.0078397081664172	1.7529652165242944	-1.5591978531601391	1.4395298129268226	3.0605276847374054	2.118582526010368	6.222613986533107	4.431390824688938	4.570881302778178	4.592495545889143	2.8748483193498733	4.171609654950322	2.092694438768259	-0.11581255444613349	0.7251278247678499	0.38318728713264105
chr2L:3739500-3741664	4.743259763048524	7.698819161563525	8.413248353227182	12.794769394853057	4.924797555850037	8.0414754210473	5.247163440079852	3.532594571771199	4.535888065302164	0.7379751382452944	3.0978202271229014	2.194943387276339	1.8317120577720234	1.1708874508528289	2.1185867199270283	1.0083724769666107	-0.47712125471966244	1.0078397081664172	1.7529652165242944	-1.5591978531601391	1.4395298129268226	3.0605276847374054	2.118582526010368	6.222613986533107	4.431390824688938	4.570881302778178	4.592495545889143	2.8748483193498733	4.171609654950322	2.092694438768259	-0.11581255444613349	0.7251278247678499	0.38318728713264105	1.8019713193534868	4.437701204695824	-0.2772627385045968	1.3139137687982831	0.890782382005741	3.791886846114754	0.38750494542830344	0.07831818943112555	-2.692584434242469	-4.920783670733333	-5.662780707003632	-5.894384188863135	0.6777271128303405	-0.7250604654850594	2.972463180206936	1.5965513729128535
chr2L:3748193-3749687	1.0078397081664172	1.7529652165242944	-1.5591978531601391	1.4395298129268226	3.0605276847374054	2.118582526010368	6.222613986533107	4.431390824688938	4.570881302778178	4.592495545889143	2.8748483193498733	4.171609654950322	2.092694438768259	-0.11581255444613349	0.7251278247678499	0.38318728713264105	1.8019713193534868	4.437701204695824	-0.2772627385045968	1.3139137687982831	0.890782382005741	3.791886846114754	0.38750494542830344	0.07831818943112555	-2.692584434242469	-4.920783670733333	-5.662780707003632	-5.894384188863135	0.6777271128303405	-0.7250604654850594	2.972463180206936	1.5965513729128535	5.52353122237065	-0.11665048363889391	1.5136347211134056	-1.9338529242520788	-4.510504168219292	-1.1548908653019587	-3.7059494836972493	-3.019319356208954	-1.1091567882110152	-1.9532431194576374	0.8065359368777398	-0.4239073079634285	1.4842236886572169	3.2440571368137623	3.0341952858224404	-0.4343170469008467	-4.140688214470612
chr2L:3755057-3756700	0.7251278247678499	0.38318728713264105	1.8019713193534868	4.437701204695824	-0.2772627385045968	1.3139137687982831	0.890782382005741	3.791886846114754	0.38750494542830344	0.07831818943112555	-2.692584434242469	-4.920783670733333	-5.662780707003632	-5.894384188863135	0.6777271128303405	-0.7250604654850594	2.972463180206936	1.5965513729128535	5.52353122237065	-0.11665048363889391	1.5136347211134056	-1.9338529242520788	-4.510504168219292	-1.1548908653019587	-3.7059494836972493	-3.019319356208954	-1.1091567882110152	-1.9532431194576374	0.8065359368777398	-0.4239073079634285	1.4842236886572169	3.2440571368137623	3.0341952858224404	-0.4343170469008467	-4.140688214470612	-7.857443141568765	-4.540940917409657	-5.673947152849854	-5.631639207846269	-11.724300748342882	-8.35558394537976	-5.885674253955372	-1.7040525797856432	-14.42498636370504	-20.855457266649125	-16.93528231761257	-5.155643414402943	-13.101191328370147	-5.202165823774983
chr2L:3761057-3762281	-5.662780707003632	-5.894384188863135	0.6777271128303405	-0.7250604654850594	2.972463180206936	1.5965513729128535	5.52353122237065	-0.11665048363889391	1.5136347211134056	-1.9338529242520788	-4.510504168219292	-1.1548908653019587	-3.7059494836972493	-3.019319356208954	-1.1091567882110152	-1.9532431194576374	0.8065359368777398	-0.4239073079634285	1.4842236886572169	3.2440571368137623	3.0341952858224404	-0.4343170469008467	-4.140688214470612	-7.857443141568765	-4.540940917409657	-5.673947152849854	-5.631639207846269	-11.724300748342882	-8.35558394537976	-5.885674253955372	-1.7040525797856432	-14.42498636370504	-20.855457266649125	-16.93528231761257	-5.155643414402943	-13.101191328370147	-5.202165823774983	-2.6879196379809445	-11.344698151114907	-2.260279349365111	-10.185419220246342	-10.896860475185742	-3.292480954838314	0.0	0.0	-3.475743906966538	-9.633294996137149	-4.641655649840033	-3.587480906634416
chr2L:3762282-3763145	0.6777271128303405	-0.7250604654850594	2.972463180206936	1.5965513729128535	5.52353122237065	-0.11665048363889391	1.5136347211134056	-1.9338529242520788	-4.510504168219292	-1.1548908653019587	-3.7059494836972493	-3.019319356208954	-1.1091567882110152	-1.9532431194576374	0.8065359368777398	-0.4239073079634285	1.4842236886572169	3.2440571368137623	3.0341952858224404	-0.4343170469008467	-4.140688214470612	-7.857443141568765	-4.540940917409657	-5.673947152849854	-5.631639207846269	-11.724300748342882	-8.35558394537976	-5.885674253955372	-1.7040525797856432	-14.42498636370504	-20.855457266649125	-16.93528231761257	-5.155643414402943	-13.101191328370147	-5.202165823774983	-2.6879196379809445	-11.344698151114907	-2.260279349365111	-10.185419220246342	-10.896860475185742	-3.292480954838314	0.0	0.0	-3.475743906966538	-9.633294996137149	-4.641655649840033	-3.587480906634416	-4.631158361097915	0.0
chr2L:3763146-3763345	2.972463180206936	1.5965513729128535	5.52353122237065	-0.11665048363889391	1.5136347211134056	-1.9338529242520788	-4.510504168219292	-1.1548908653019587	-3.7059494836972493	-3.019319356208954	-1.1091567882110152	-1.9532431194576374	0.8065359368777398	-0.4239073079634285	1.4842236886572169	3.2440571368137623	3.0341952858224404	-0.4343170469008467	-4.140688214470612	-7.857443141568765	-4.540940917409657	-5.673947152849854	-5.631639207846269	-11.724300748342882	-8.35558394537976	-5.885674253955372	-1.7040525797856432	-14.42498636370504	-20.855457266649125	-16.93528231761257	-5.155643414402943	-13.101191328370147	-5.202165823774983	-2.6879196379809445	-11.344698151114907	-2.260279349365111	-10.185419220246342	-10.896860475185742	-3.292480954838314	0.0	0.0	-3.475743906966538	-9.633294996137149	-4.641655649840033	-3.587480906634416	-4.631158361097915	0.0	1.170041379908726	-1.0668755590631576
chr2L:3763346-3763901	2.972463180206936	1.5965513729128535	5.52353122237065	-0.11665048363889391	1.5136347211134056	-1.9338529242520788	-4.510504168219292	-1.1548908653019587	-3.7059494836972493	-3.019319356208954	-1.1091567882110152	-1.9532431194576374	0.8065359368777398	-0.4239073079634285	1.4842236886572169	3.2440571368137623	3.0341952858224404	-0.4343170469008467	-4.140688214470612	-7.857443141568765	-4.540940917409657	-5.673947152849854	-5.631639207846269	-11.724300748342882	-8.35558394537976	-5.885674253955372	-1.7040525797856432	-14.42498636370504	-20.855457266649125	-16.93528231761257	-5.155643414402943	-13.101191328370147	-5.202165823774983	-2.6879196379809445	-11.344698151114907	-2.260279349365111	-10.185419220246342	-10.896860475185742	-3.292480954838314	0.0	0.0	-3.475743906966538	-9.633294996137149	-4.641655649840033	-3.587480906634416	-4.631158361097915	0.0	1.170041379908726	-1.0668755590631576
chr2L:3867456-3869273	4.233592989495445	9.573936514212978	14.330284765284487	4.724752848312546	6.802512429704125	10.0308231422687	7.17563543231326	5.097629980477036	0.04038857627730911	-5.218438624476166	-3.8172732019578204	4.179680437680359	4.3269425434052184	2.3229565871583064	0.5350010367866072	1.620832704767802	3.7222855568651614	14.505398299657799	13.428353937883506	5.499381124607852	3.5622818961652856	2.4606910194575558	5.706010778474602	1.8805148897594934	1.4353478420848467	3.157960382729696	-0.026640821368519182	-1.7155347194895119	-8.341913717618542	-9.385383066860518	-7.709612883605308	-8.109393897632032	-10.666792468960287	-14.767287788939694	-14.213268887656584	-9.665993038468821	-10.415494456489617	-12.705804560284728	-16.747296220493798	-3.4630293994977333	-3.5990545338222564	0.3484571363432651	-0.2187972951406187	-0.9313992708357572	-0.8735485244891106	-3.6773254140310265	1.4142400012518326	2.867332875850811	1.6819346680181761
chr2L:3872049-3872852	-3.8172732019578204	4.179680437680359	4.3269425434052184	2.3229565871583064	0.5350010367866072	1.620832704767802	3.7222855568651614	14.505398299657799	13.428353937883506	5.499381124607852	3.5622818961652856	2.4606910194575558	5.706010778474602	1.8805148897594934	1.4353478420848467	3.157960382729696	-0.026640821368519182	-1.7155347194895119	-8.341913717618542	-9.385383066860518	-7.709612883605308	-8.109393897632032	-10.666792468960287	-14.767287788939694	-14.213268887656584	-9.665993038468821	-10.415494456489617	-12.705804560284728	-16.747296220493798	-3.4630293994977333	-3.5990545338222564	0.3484571363432651	-0.2187972951406187	-0.9313992708357572	-0.8735485244891106	-3.6773254140310265	1.4142400012518326	2.867332875850811	1.6819346680181761	2.800636209766411	3.904769636725395	1.8860960620700267	2.8202033182674024	1.7898457077543466	0.15377247238025357	1.1031771539384936	0.9941798765527259	2.538997891089571	0.2614505271567006
chr2L:3889033-3889535	-0.8735485244891106	-3.6773254140310265	1.4142400012518326	2.867332875850811	1.6819346680181761	2.800636209766411	3.904769636725395	1.8860960620700267	2.8202033182674024	1.7898457077543466	0.15377247238025357	1.1031771539384936	0.9941798765527259	2.538997891089571	0.2614505271567006	0.9884928598239788	0.5571614499158021	2.9135148604352934	2.8165790485640647	4.110629293098235	5.136985335247079	5.2478265320272	1.529765235630013	1.4038719136401954	1.9707706947670183	3.0204270419621695	-1.7360734163889704	0.9787847367489658	-3.6408362474017717	-4.99445419605328	-3.983249287208581	-4.0998867779587815	-6.305694415150098	-7.733665299045546	-13.443282096796885	-12.741020729702667	-8.20636965296835	-3.0973759745486	-1.1737218734474009	0.0	-2.7285928155171044	-1.5022269290607766	-5.659230596886718	-11.05647754814872	-3.405049014608961	0.8672137920246656	-0.7317840817399862	15.785003363775804	20.537000082319338
chr2L:3889536-3891190	-3.6773254140310265	1.4142400012518326	2.867332875850811	1.6819346680181761	2.800636209766411	3.904769636725395	1.8860960620700267	2.8202033182674024	1.7898457077543466	0.15377247238025357	1.1031771539384936	0.9941798765527259	2.538997891089571	0.2614505271567006	0.9884928598239788	0.5571614499158021	2.9135148604352934	2.8165790485640647	4.110629293098235	5.136985335247079	5.2478265320272	1.529765235630013	1.4038719136401954	1.9707706947670183	3.0204270419621695	-1.7360734163889704	0.9787847367489658	-3.6408362474017717	-4.99445419605328	-3.983249287208581	-4.0998867779587815	-6.305694415150098	-7.733665299045546	-13.443282096796885	-12.741020729702667	-8.20636965296835	-3.0973759745486	-1.1737218734474009	0.0	-2.7285928155171044	-1.5022269290607766	-5.659230596886718	-11.05647754814872	-3.405049014608961	0.8672137920246656	-0.7317840817399862	15.785003363775804	20.537000082319338	19.858157026794167
chr2L:3907714-3908578	-3.0973759745486	-1.1737218734474009	0.0	-2.7285928155171044	-1.5022269290607766	-5.659230596886718	-11.05647754814872	-3.405049014608961	0.8672137920246656	-0.7317840817399862	15.785003363775804	20.537000082319338	19.858157026794167	10.074479366276963	11.701257355366877	8.478634623055086	5.420154803052342	1.602493348453069	0.8598561810367248	-3.032838094920732	-1.0940526693455606	2.6740915211600984	1.5180043248532424	0.6020416571520893	-3.473579567614473	-7.799844367282899	-16.69457742107324	-22.209519741988323	-19.17715364144151	-23.120290415374214	-4.941020126090628	-1.3530296605201941	-4.511696496430209	-3.3611257571990523	-6.838934694733508	-7.835260119288544	-8.835442355893981	-9.45433242038357	-2.487106981315288	-1.1737218734474009	0.0	0.22104728610783675	-6.736726319260032	-2.6103831413879517	-2.674091521160098	-2.4324117783208785	-5.237701470718407	-6.583910637480108	0.47712125471966244
chr2L:3908579-3908859	0.0	-2.7285928155171044	-1.5022269290607766	-5.659230596886718	-11.05647754814872	-3.405049014608961	0.8672137920246656	-0.7317840817399862	15.785003363775804	20.537000082319338	19.858157026794167	10.074479366276963	11.701257355366877	8.478634623055086	5.420154803052342	1.602493348453069	0.8598561810367248	-3.032838094920732	-1.0940526693455606	2.6740915211600984	1.5180043248532424	0.6020416571520893	-3.473579567614473	-7.799844367282899	-16.69457742107324	-22.209519741988323	-19.17715364144151	-23.120290415374214	-4.941020126090628	-1.3530296605201941	-4.511696496430209	-3.3611257571990523	-6.838934694733508	-7.835260119288544	-8.835442355893981	-9.45433242038357	-2.487106981315288	-1.1737218734474009	0.0	0.22104728610783675	-6.736726319260032	-2.6103831413879517	-2.674091521160098	-2.4324117783208785	-5.237701470718407	-6.583910637480108	0.47712125471966244	-2.8384279576018483	-5.813824094385371
chr2L:3908860-3909100	0.0	-2.7285928155171044	-1.5022269290607766	-5.659230596886718	-11.05647754814872	-3.405049014608961	0.8672137920246656	-0.7317840817399862	15.785003363775804	20.537000082319338	19.858157026794167	10.074479366276963	11.701257355366877	8.478634623055086	5.420154803052342	1.602493348453069	0.8598561810367248	-3.032838094920732	-1.0940526693455606	2.6740915211600984	1.5180043248532424	0.6020416571520893	-3.473579567614473	-7.799844367282899	-16.69457742107324	-22.209519741988323	-19.17715364144151	-23.120290415374214	-4.941020126090628	-1.3530296605201941	-4.511696496430209	-3.3611257571990523	-6.838934694733508	-7.835260119288544	-8.835442355893981	-9.45433242038357	-2.487106981315288	-1.1737218734474009	0.0	0.22104728610783675	-6.736726319260032	-2.6103831413879517	-2.674091521160098	-2.4324117783208785	-5.237701470718407	-6.583910637480108	0.47712125471966244	-2.8384279576018483	-5.813824094385371
chr2L:3947450-3948299	-0.7906137876558699	-5.414647248910378	-1.6500372457574959	0.4677297392355822	-1.9084850188786497	-0.3842533059311557	-0.32675222119505476	0.288769123076823	-0.9612529332755853	-2.0775173944228857	0.2935174025490306	2.1638222133950404	0.34478408017959855	0.843279310106953	-0.47712125471966244	0.0	-0.47712125471966244	1.568095614860008	9.375398403597403	5.239772430854423	10.402903905422148	5.112200895801462	5.537160047635501	3.1385453790029314	8.899640898831265	10.92739017673	0.32675222119505476	2.569376589652183	7.590334510441282	3.008354447092423	9.6838072834958	6.070384267500209	9.184271097785771	5.931386447707398	2.7014518868173356	-0.12668673996322327	-0.2887691230768229	-1.1737218734474009	0.610207094882634	0.2646122873677771	-1.886908772682863	-3.364830820776209	-7.674170126708491	-9.729143871025931	-9.282339488615284	-12.432923516452002	-12.653620058319373	-11.661243653375507	-2.1384289563408916
chr2L:3948300-3948584	-1.6500372457574959	0.4677297392355822	-1.9084850188786497	-0.3842533059311557	-0.32675222119505476	0.288769123076823	-0.9612529332755853	-2.0775173944228857	0.2935174025490306	2.1638222133950404	0.34478408017959855	0.843279310106953	-0.47712125471966244	0.0	-0.47712125471966244	1.568095614860008	9.375398403597403	5.239772430854423	10.402903905422148	5.112200895801462	5.537160047635501	3.1385453790029314	8.899640898831265	10.92739017673	0.32675222119505476	2.569376589652183	7.590334510441282	3.008354447092423	9.6838072834958	6.070384267500209	9.184271097785771	5.931386447707398	2.7014518868173356	-0.12668673996322327	-0.2887691230768229	-1.1737218734474009	0.610207094882634	0.2646122873677771	-1.886908772682863	-3.364830820776209	-7.674170126708491	-9.729143871025931	-9.282339488615284	-12.432923516452002	-12.653620058319373	-11.661243653375507	-2.1384289563408916	0.6252873828651146	-9.060890975378204
chr2L:3948585-3949273	0.4677297392355822	-1.9084850188786497	-0.3842533059311557	-0.32675222119505476	0.288769123076823	-0.9612529332755853	-2.0775173944228857	0.2935174025490306	2.1638222133950404	0.34478408017959855	0.843279310106953	-0.47712125471966244	0.0	-0.47712125471966244	1.568095614860008	9.375398403597403	5.239772430854423	10.402903905422148	5.112200895801462	5.537160047635501	3.1385453790029314	8.899640898831265	10.92739017673	0.32675222119505476	2.569376589652183	7.590334510441282	3.008354447092423	9.6838072834958	6.070384267500209	9.184271097785771	5.931386447707398	2.7014518868173356	-0.12668673996322327	-0.2887691230768229	-1.1737218734474009	0.610207094882634	0.2646122873677771	-1.886908772682863	-3.364830820776209	-7.674170126708491	-9.729143871025931	-9.282339488615284	-12.432923516452002	-12.653620058319373	-11.661243653375507	-2.1384289563408916	0.6252873828651146	-9.060890975378204	-8.60934399151974
chr2L:3967842-3969384	-3.364830820776209	-7.674170126708491	-9.729143871025931	-9.282339488615284	-12.432923516452002	-12.653620058319373	-11.661243653375507	-2.1384289563408916	0.6252873828651146	-9.060890975378204	-8.60934399151974	-11.12032130582186	-3.5905489204623557	-1.9084850188786497	0.0	-1.4637527426815689	-0.3842533059311557	-0.3842533059311557	-0.9884928598239788	-0.5720961435849229	1.8371405951950817	0.8065359368777398	0.40782931168513936	-0.5965462911332833	2.692008027859112	-0.9117857151899091	0.7983864979526734	1.4807319201363385	-0.38894791660417566	-0.9884928598239788	1.609177136798043	0.4852889008205395	3.27492205156765	2.4363863463674296	0.3328195825547391	2.237680495580481	-0.028841017313602092	-0.38316597745945075	-3.9239787870526746	-2.404141524432819	-2.486393780791234	0.47712125471966244	1.4637527426815686	1.0668755590631576	-0.3842533059311557	0.258566555609875	1.1279321459461003	0.25681557155662976	0.2890463924906228
chr2L:3982981-3983799	1.609177136798043	0.4852889008205395	3.27492205156765	2.4363863463674296	0.3328195825547391	2.237680495580481	-0.028841017313602092	-0.38316597745945075	-3.9239787870526746	-2.404141524432819	-2.486393780791234	0.47712125471966244	1.4637527426815686	1.0668755590631576	-0.3842533059311557	0.258566555609875	1.1279321459461003	0.25681557155662976	0.2890463924906228	2.3654358120093724	1.2019872137199534	-1.0668755590631576	1.0752722563038328	0.038575365048431204	0.9924276938371027	2.245890680515436	1.2532495152244147	1.9604010585895961	-0.2911463743484494	0.0	0.47712125471966244	-1.8133465259613097	1.347510565172546	0.4460544276833239	-0.7436169659244942	1.249496151091874	0.3893487198707885	-0.7097362457322546	-1.6107952085264723	-2.4604283742590836	-0.5914504564470481	-5.4706513400139665	-5.6983680165619335	-3.0053783798407925	-4.159633575076806	-4.2081198866991	-0.2887691230768229	-6.279721949239328	-5.864741150452284
chr2L:3989307-3990085	1.0668755590631576	-0.3842533059311557	0.258566555609875	1.1279321459461003	0.25681557155662976	0.2890463924906228	2.3654358120093724	1.2019872137199534	-1.0668755590631576	1.0752722563038328	0.038575365048431204	0.9924276938371027	2.245890680515436	1.2532495152244147	1.9604010585895961	-0.2911463743484494	0.0	0.47712125471966244	-1.8133465259613097	1.347510565172546	0.4460544276833239	-0.7436169659244942	1.249496151091874	0.3893487198707885	-0.7097362457322546	-1.6107952085264723	-2.4604283742590836	-0.5914504564470481	-5.4706513400139665	-5.6983680165619335	-3.0053783798407925	-4.159633575076806	-4.2081198866991	-0.2887691230768229	-6.279721949239328	-5.864741150452284	-6.8415255716708945	-2.178029112188915	0.3842533059311557	-0.7357890626869555	-3.7705665532987247	-3.3440962754892083	-0.1171138165934149	1.4637527426815686	0.3842533059311557	0.3842533059311557	-0.27302209513788556	-0.2626478153584834	-0.5015894724732941
chr2L:3990086-3990555	0.258566555609875	1.1279321459461003	0.25681557155662976	0.2890463924906228	2.3654358120093724	1.2019872137199534	-1.0668755590631576	1.0752722563038328	0.038575365048431204	0.9924276938371027	2.245890680515436	1.2532495152244147	1.9604010585895961	-0.2911463743484494	0.0	0.47712125471966244	-1.8133465259613097	1.347510565172546	0.4460544276833239	-0.7436169659244942	1.249496151091874	0.3893487198707885	-0.7097362457322546	-1.6107952085264723	-2.4604283742590836	-0.5914504564470481	-5.4706513400139665	-5.6983680165619335	-3.0053783798407925	-4.159633575076806	-4.2081198866991	-0.2887691230768229	-6.279721949239328	-5.864741150452284	-6.8415255716708945	-2.178029112188915	0.3842533059311557	-0.7357890626869555	-3.7705665532987247	-3.3440962754892083	-0.1171138165934149	1.4637527426815686	0.3842533059311557	0.3842533059311557	-0.27302209513788556	-0.2626478153584834	-0.5015894724732941	2.992361027027205	-0.47712125471966244
chr2L:4000474-4001470	1.249496151091874	0.3893487198707885	-0.7097362457322546	-1.6107952085264723	-2.4604283742590836	-0.5914504564470481	-5.4706513400139665	-5.6983680165619335	-3.0053783798407925	-4.159633575076806	-4.2081198866991	-0.2887691230768229	-6.279721949239328	-5.864741150452284	-6.8415255716708945	-2.178029112188915	0.3842533059311557	-0.7357890626869555	-3.7705665532987247	-3.3440962754892083	-0.1171138165934149	1.4637527426815686	0.3842533059311557	0.3842533059311557	-0.27302209513788556	-0.2626478153584834	-0.5015894724732941	2.992361027027205	-0.47712125471966244	0.9884928598239788	0.0	1.4637527426815686	3.3577132573338186	2.647633073506949	0.9884928598239788	1.4637527426815686	5.066883795684732	7.054338302002196	3.9665718599654642	1.3785691314529913	10.923299670568158	1.2417203437958086	0.0	1.580957685339549	8.24077286067425	4.174914448932645	11.167158103106736	7.783509722584416	5.27868089356664
chr2L:4019711-4020370	1.3785691314529913	10.923299670568158	1.2417203437958086	0.0	1.580957685339549	8.24077286067425	4.174914448932645	11.167158103106736	7.783509722584416	5.27868089356664	1.9650465645224255	1.1741927443492493	0.5237752573803524	-0.044973777607443914	-2.464742387081956	-6.084751670756777	-7.124675524516264	-3.444218903750829	-4.200225089917593	0.0	-2.7285928155171044	-3.8873224270350155	0.0	-3.937029612922994	-1.8823457430847679	-6.192957972698915	-2.853544181944009	-9.656344838927739	-9.354067379388809	-8.079972541616511	-13.057789785688982	-8.018415726323894	-8.649971554234057	-5.958282966358655	0.3842533059311557	-2.8569558578075522	-6.1987549927094685	-4.677372947895618	-4.908902765435809	-1.9084850188786497	-1.4637527426815689	1.9084850188786497	0.0	0.47712125471966244	1.1384197424192843	0.7220751651116454	1.041562685491579	4.388927749455824	0.7158051146113907
chr2L:4020371-4021004	10.923299670568158	1.2417203437958086	0.0	1.580957685339549	8.24077286067425	4.174914448932645	11.167158103106736	7.783509722584416	5.27868089356664	1.9650465645224255	1.1741927443492493	0.5237752573803524	-0.044973777607443914	-2.464742387081956	-6.084751670756777	-7.124675524516264	-3.444218903750829	-4.200225089917593	0.0	-2.7285928155171044	-3.8873224270350155	0.0	-3.937029612922994	-1.8823457430847679	-6.192957972698915	-2.853544181944009	-9.656344838927739	-9.354067379388809	-8.079972541616511	-13.057789785688982	-8.018415726323894	-8.649971554234057	-5.958282966358655	0.3842533059311557	-2.8569558578075522	-6.1987549927094685	-4.677372947895618	-4.908902765435809	-1.9084850188786497	-1.4637527426815689	1.9084850188786497	0.0	0.47712125471966244	1.1384197424192843	0.7220751651116454	1.041562685491579	4.388927749455824	0.7158051146113907	0.47712125471966244
chr2L:4056215-4058077	4.234141103464224	1.34989275464303	2.9332167913703047	0.6246644021244121	-1.9887945234841897	-0.31425239059413074	0.9040734929870965	-0.2887691230768229	0.0	-2.3472793765787574	-0.4492426995563272	0.11973502808543257	-1.6374679803531047	-1.6144764313645592	-1.1562408244584579	-2.0096055093131358	-1.3821770810048504	-1.1156196660628015	-3.9114031588128286	-1.659723104328513	-6.0272838478083415	-2.416332445518067	-4.355278846282322	-0.38894791660417566	-8.174699898099774	-1.7802035475970306	0.32675222119505476	-1.1737218734474009	4.30805306195116	6.016750111117186	4.771766428235956	1.3375583492292882	1.0587944841826504	-7.095636290710237	-2.22169779585805	-0.8171758434523992	-1.422733123566253	0.0	-3.960502308313817	-8.397717411999214	-5.7295900689881165	-0.12407515954955818	-3.0274915152515898	-8.099488451794572	-1.152759917793467	-0.8511120575222731	-0.3697028591489056	-0.9263744861379554	4.5357964766509475
chr2L:4063055-4064433	-1.1562408244584579	-2.0096055093131358	-1.3821770810048504	-1.1156196660628015	-3.9114031588128286	-1.659723104328513	-6.0272838478083415	-2.416332445518067	-4.355278846282322	-0.38894791660417566	-8.174699898099774	-1.7802035475970306	0.32675222119505476	-1.1737218734474009	4.30805306195116	6.016750111117186	4.771766428235956	1.3375583492292882	1.0587944841826504	-7.095636290710237	-2.22169779585805	-0.8171758434523992	-1.422733123566253	0.0	-3.960502308313817	-8.397717411999214	-5.7295900689881165	-0.12407515954955818	-3.0274915152515898	-8.099488451794572	-1.152759917793467	-0.8511120575222731	-0.3697028591489056	-0.9263744861379554	4.5357964766509475	-3.8099642386200516	1.0275607948202898	1.3966990840127098	0.21888064018945716	2.846793542511336	-0.7311712657831008	0.7737697809534171	-1.8152319260406802	-0.0984189593218328	1.0466924622419154	0.0	2.974488744922504	4.247186294302195	5.324846163436958
chr2L:4073691-4074201	-0.8171758434523992	-1.422733123566253	0.0	-3.960502308313817	-8.397717411999214	-5.7295900689881165	-0.12407515954955818	-3.0274915152515898	-8.099488451794572	-1.152759917793467	-0.8511120575222731	-0.3697028591489056	-0.9263744861379554	4.5357964766509475	-3.8099642386200516	1.0275607948202898	1.3966990840127098	0.21888064018945716	2.846793542511336	-0.7311712657831008	0.7737697809534171	-1.8152319260406802	-0.0984189593218328	1.0466924622419154	0.0	2.974488744922504	4.247186294302195	5.324846163436958	7.7265352749733545	1.5295936075907866	-0.5348690060948657	-2.9129236849633044	-3.258302771968849	-1.0582537612452432	0.32675222119505476	0.32675222119505476	0.0	0.0	1.885457703720064	2.6511009882466907	1.8052804302594891	1.9013394018247685	-2.9811373203921567	-2.7670084247928086	-3.793013104596519	-6.926657514372301	-5.621029632590578	-6.079369043193857	-3.1582932207409904
chr2L:4089367-4090809	-2.9129236849633044	-3.258302771968849	-1.0582537612452432	0.32675222119505476	0.32675222119505476	0.0	0.0	1.885457703720064	2.6511009882466907	1.8052804302594891	1.9013394018247685	-2.9811373203921567	-2.7670084247928086	-3.793013104596519	-6.926657514372301	-5.621029632590578	-6.079369043193857	-3.1582932207409904	0.0	-1.3394965078064107	-7.563775758264515	-4.480989841725377	-1.215340334805915	-19.895146158636464	-21.67002703869324	-21.276494168527684	-7.943529611539312	-0.9884928598239788	-1.0668755590631576	-0.9059652567236041	0.0	-4.391258228044707	-9.4700642292202	-5.021038648835352	-0.7359535705891888	0.47712125471966244	0.0	0.9884928598239788	1.4637527426815686	0.47712125471966244	0.9884928598239788	0.47712125471966244	0.7359535705891888	0.9884928598239788	0.9884928598239788	4.253442241973985	8.093836332336338	3.6446246281865737	0.9563040052816962
chr2L:4105177-4106707	-9.4700642292202	-5.021038648835352	-0.7359535705891888	0.47712125471966244	0.0	0.9884928598239788	1.4637527426815686	0.47712125471966244	0.9884928598239788	0.47712125471966244	0.7359535705891888	0.9884928598239788	0.9884928598239788	4.253442241973985	8.093836332336338	3.6446246281865737	0.9563040052816962	-1.7203145398410296	-4.463455679065603	-0.3842533059311557	0.0	0.0	1.4637527426815686	0.0	0.0	0.0	0.0	0.7357890626869555	-0.3842533059311557	-0.47712125471966244	0.0	0.0	3.802132658315188	9.263960966556052	13.005389887543226	3.0241930320658517	0.0	0.0	5.1956117159178135	3.4764354787427454	4.022254906116205	3.1516679066494997	0.3842533059311557	0.47712125471966244	3.8832983379805937	5.0923019469452875	0.8331037697083299	0.0	1.676684494061154
chr2L:4106708-4106981	0.47712125471966244	0.0	0.9884928598239788	1.4637527426815686	0.47712125471966244	0.9884928598239788	0.47712125471966244	0.7359535705891888	0.9884928598239788	0.9884928598239788	4.253442241973985	8.093836332336338	3.6446246281865737	0.9563040052816962	-1.7203145398410296	-4.463455679065603	-0.3842533059311557	0.0	0.0	1.4637527426815686	0.0	0.0	0.0	0.0	0.7357890626869555	-0.3842533059311557	-0.47712125471966244	0.0	0.0	3.802132658315188	9.263960966556052	13.005389887543226	3.0241930320658517	0.0	0.0	5.1956117159178135	3.4764354787427454	4.022254906116205	3.1516679066494997	0.3842533059311557	0.47712125471966244	3.8832983379805937	5.0923019469452875	0.8331037697083299	0.0	1.676684494061154	4.745228322430761	5.810918937167295	0.9884928598239788
chr2L:4109503-4111006	0.47712125471966244	0.7359535705891888	0.9884928598239788	0.9884928598239788	4.253442241973985	8.093836332336338	3.6446246281865737	0.9563040052816962	-1.7203145398410296	-4.463455679065603	-0.3842533059311557	0.0	0.0	1.4637527426815686	0.0	0.0	0.0	0.0	0.7357890626869555	-0.3842533059311557	-0.47712125471966244	0.0	0.0	3.802132658315188	9.263960966556052	13.005389887543226	3.0241930320658517	0.0	0.0	5.1956117159178135	3.4764354787427454	4.022254906116205	3.1516679066494997	0.3842533059311557	0.47712125471966244	3.8832983379805937	5.0923019469452875	0.8331037697083299	0.0	1.676684494061154	4.745228322430761	5.810918937167295	0.9884928598239788	-0.7359535705891888	1.152759917793467	5.586487133510425	4.793680207228739	5.551163064669463	5.146861221304246
chr2L:4139502-4141561	2.1159571989241295	5.80824762381958	5.288291502986361	7.627009734584663	5.8275730062684055	0.9484265818783435	4.734442246707225	3.1034186339559575	1.7672535564346894	1.8028335007319822	-0.9975840754243839	1.9085126267276853	-1.404133989642832	0.8795097932004076	-0.3842533059311557	0.5552050987676277	1.4084087571227137	0.1888425709389101	-0.8428962177376585	-1.148072762076393	-4.282933925805687	-5.931685294418875	-11.04007637288774	-13.356104678651965	-3.8312869969617243	0.47712125471966244	-1.774789996930851	-5.287958897506964	-5.558212356099166	-2.016752573704975	-1.0967388413539045	-4.488584189033712	-0.7589320291349142	-0.45755621665115936	-1.4700822753787204	-0.09741690872455526	-0.04188709113386718	-1.1105051745947512	-0.543142469847281	-4.322566978674659	-1.7205990679778644	-1.0475284597712673	0.4748817785638012	1.0668755590631576	1.4637527426815686	-1.9084850188786497	-0.3842533059311557	0.22407746444571308	3.625777244415267
chr2L:4160413-4160881	-1.0475284597712673	0.4748817785638012	1.0668755590631576	1.4637527426815686	-1.9084850188786497	-0.3842533059311557	0.22407746444571308	3.625777244415267	6.489322435895591	5.094674438061663	2.2139952533283256	5.171678172851027	2.188779959941027	4.042849702401505	9.748136378526224	2.155921150721805	0.9059652567236041	4.777769388169456	12.48994796568905	12.179876140721182	11.517686273397041	13.78218807266635	11.11714847360697	7.191347050166825	3.1677315262976515	-2.797587260286635	-5.912206108080244	-9.249331865839125	-5.8550324688013005	-5.8086503411960475	-2.389607345343247	0.0	-4.941236476240855	-6.226332642673041	-6.315082900715113	-2.473740434437812	-2.7926342445010146	-1.9976523702791797	-1.0668755590631576	-1.7978506337185476	-3.594537369153286	-4.4472345529801185	-3.3941136929014855	-4.8955848828806685	-5.63094233597829	-11.496600371147768	-8.432044580638625	-6.6825387614958975	-4.737993336514001
chr2L:4160882-4161815	0.4748817785638012	1.0668755590631576	1.4637527426815686	-1.9084850188786497	-0.3842533059311557	0.22407746444571308	3.625777244415267	6.489322435895591	5.094674438061663	2.2139952533283256	5.171678172851027	2.188779959941027	4.042849702401505	9.748136378526224	2.155921150721805	0.9059652567236041	4.777769388169456	12.48994796568905	12.179876140721182	11.517686273397041	13.78218807266635	11.11714847360697	7.191347050166825	3.1677315262976515	-2.797587260286635	-5.912206108080244	-9.249331865839125	-5.8550324688013005	-5.8086503411960475	-2.389607345343247	0.0	-4.941236476240855	-6.226332642673041	-6.315082900715113	-2.473740434437812	-2.7926342445010146	-1.9976523702791797	-1.0668755590631576	-1.7978506337185476	-3.594537369153286	-4.4472345529801185	-3.3941136929014855	-4.8955848828806685	-5.63094233597829	-11.496600371147768	-8.432044580638625	-6.6825387614958975	-4.737993336514001	-5.585795436107497
chr2L:4169418-4170613	12.48994796568905	12.179876140721182	11.517686273397041	13.78218807266635	11.11714847360697	7.191347050166825	3.1677315262976515	-2.797587260286635	-5.912206108080244	-9.249331865839125	-5.8550324688013005	-5.8086503411960475	-2.389607345343247	0.0	-4.941236476240855	-6.226332642673041	-6.315082900715113	-2.473740434437812	-2.7926342445010146	-1.9976523702791797	-1.0668755590631576	-1.7978506337185476	-3.594537369153286	-4.4472345529801185	-3.3941136929014855	-4.8955848828806685	-5.63094233597829	-11.496600371147768	-8.432044580638625	-6.6825387614958975	-4.737993336514001	-5.585795436107497	-7.579329381080924	-3.5915859302358357	-0.58136289059981	0.32675222119505476	0.0	-1.631165133522637	1.1192648229265227	0.0	0.9059652567236041	5.110125548677438	3.4582797533804013	3.475743906966538	4.344159314946108	6.406352001923965	0.3411449834230643	2.1514405457392947	0.5548337659234632
chr2L:4178647-4180492	-1.9976523702791797	-1.0668755590631576	-1.7978506337185476	-3.594537369153286	-4.4472345529801185	-3.3941136929014855	-4.8955848828806685	-5.63094233597829	-11.496600371147768	-8.432044580638625	-6.6825387614958975	-4.737993336514001	-5.585795436107497	-7.579329381080924	-3.5915859302358357	-0.58136289059981	0.32675222119505476	0.0	-1.631165133522637	1.1192648229265227	0.0	0.9059652567236041	5.110125548677438	3.4582797533804013	3.475743906966538	4.344159314946108	6.406352001923965	0.3411449834230643	2.1514405457392947	0.5548337659234632	0.7958915230812827	-1.26289081868568	-0.838484101858315	-1.0110553657368722	-0.11307504788210558	0.3842533059311557	0.7359535705891888	-0.32675222119505476	1.585664734288384	2.2713624124834193	3.17541149967852	3.810008766244682	-2.588424749005946	-0.07954935185536674	-1.2142795637127237	-1.8896441674946016	-0.3842533059311557	-3.2659067632921475	-3.1475413034686595
chr2L:4243283-4244646	2.423043991306459	3.899892941681857	4.900348087424275	6.9381856750414235	3.9905050142393086	2.723294643186256	3.916765238437763	1.3935458874614515	4.110318784394989	2.3387826516693733	6.504830880151769	10.6967094041779	12.234416401141562	12.746820824419807	13.383877604373941	16.526103139451532	17.594239167066956	14.647432305477073	13.990826417338672	8.577439717914904	9.46200974174233	8.190825369849826	5.726801308155213	6.041429677788505	3.4940206013551354	3.7738447511938835	0.9726075677148072	-0.3333570783174488	-2.278642154706229	-5.093885440783633	-4.093139331876641	-4.341713625707256	-1.903005422740256	-5.254982084026322	-2.1129505831236006	-4.81681113807233	-2.2788316432325764	0.2836303432277638	-1.922227220457246	-3.8929497964716684	-3.7199657927460503	-5.218769126010048	-7.3703060644960035	-13.51791027876495	-15.593815282087544	-20.950413670514354	-27.216611013244542	-28.03627354585402	-26.815476211974488
chr2L:4244647-4244917	6.9381856750414235	3.9905050142393086	2.723294643186256	3.916765238437763	1.3935458874614515	4.110318784394989	2.3387826516693733	6.504830880151769	10.6967094041779	12.234416401141562	12.746820824419807	13.383877604373941	16.526103139451532	17.594239167066956	14.647432305477073	13.990826417338672	8.577439717914904	9.46200974174233	8.190825369849826	5.726801308155213	6.041429677788505	3.4940206013551354	3.7738447511938835	0.9726075677148072	-0.3333570783174488	-2.278642154706229	-5.093885440783633	-4.093139331876641	-4.341713625707256	-1.903005422740256	-5.254982084026322	-2.1129505831236006	-4.81681113807233	-2.2788316432325764	0.2836303432277638	-1.922227220457246	-3.8929497964716684	-3.7199657927460503	-5.218769126010048	-7.3703060644960035	-13.51791027876495	-15.593815282087544	-20.950413670514354	-27.216611013244542	-28.03627354585402	-26.815476211974488	-17.009955098310108	-2.259982999975834	-5.774496319589322
chr2L:4269405-4271331	-16.7959559514066	-12.751231753551455	-10.252820953470007	-12.302521651616901	-3.654727897670412	-7.953520487757237	-6.10324736140935	-4.390425196032483	-0.21347589206858236	-3.186447623748368	1.5577622994621385	0.6783226463011918	-3.6581866601870208	-10.20500981647511	-14.645145637722798	-16.824598605343866	-8.975432480441208	1.5954152546058176	2.0469035500797053	3.2577880875372203	3.4891299224524577	-1.3598565958898745	0.7157422309765814	-0.3672404563771828	0.38255795914569773	1.6085829250676278	1.8332046111711149	-0.32675222119505476	0.13565181939988405	-0.46247515710255943	-1.0601886281431825	-2.022464501551595	-1.3255357415176856	1.925282194656612	0.3359380764646929	0.0	1.0216415987285858	-2.3277422765215006	-2.5650485798140847	0.7163199146302645	-1.5167299007410777	0.3842533059311557	-0.5628189870538419	-2.9052733072614205	-0.5854191366563305	-0.3351104405458484	-2.586127893818094	-2.644803850045983	-0.9677195846008536
chr2L:4301058-4301598	7.540749381202772	4.627557247039936	1.9708129430822858	5.233892584859721	3.6077352759581673	0.3842533059311557	1.0668755590631576	0.0	4.801253607581477	2.764681658291865	5.754747090865443	4.166930471076748	0.4050448245647988	-1.1840817313096657	-2.161590477822619	0.20823692659819917	-2.167342064477376	-0.6252873828651145	-3.606360075048034	-1.9031358751015979	-1.5832046089411764	-4.10748585941848	-3.7752696056149713	-7.189776223393123	-6.723236985149398	-2.1610464949467527	-3.8186456785964933	-0.5050184077099936	-6.693826594329158	-2.2925595372428607	-3.542105651052337	-0.7490429136284136	-4.340400564025461	-2.3218200024021876	1.1457381534745497	-3.1441630181242504	1.4952132644201317	-3.7882165195829263	-0.5852644085016664	-0.45769518959872046	0.22407746444571308	0.4106493675885908	1.2701220612471862	3.5874809066344175	-0.4722012633405769	1.5937467330178896	1.8858827524497277	-0.2406233412219088	2.434130713806976
chr2L:4304657-4306983	0.0	4.801253607581477	2.764681658291865	5.754747090865443	4.166930471076748	0.4050448245647988	-1.1840817313096657	-2.161590477822619	0.20823692659819917	-2.167342064477376	-0.6252873828651145	-3.606360075048034	-1.9031358751015979	-1.5832046089411764	-4.10748585941848	-3.7752696056149713	-7.189776223393123	-6.723236985149398	-2.1610464949467527	-3.8186456785964933	-0.5050184077099936	-6.693826594329158	-2.2925595372428607	-3.542105651052337	-0.7490429136284136	-4.340400564025461	-2.3218200024021876	1.1457381534745497	-3.1441630181242504	1.4952132644201317	-3.7882165195829263	-0.5852644085016664	-0.45769518959872046	0.22407746444571308	0.4106493675885908	1.2701220612471862	3.5874809066344175	-0.4722012633405769	1.5937467330178896	1.8858827524497277	-0.2406233412219088	2.434130713806976	4.21939517111082	2.273827191390475	2.406157326661173	-0.026741638400333795	0.9789847549423718	-6.394700572051809	-6.160218035554976
chr2L:4317391-4319023	-4.340400564025461	-2.3218200024021876	1.1457381534745497	-3.1441630181242504	1.4952132644201317	-3.7882165195829263	-0.5852644085016664	-0.45769518959872046	0.22407746444571308	0.4106493675885908	1.2701220612471862	3.5874809066344175	-0.4722012633405769	1.5937467330178896	1.8858827524497277	-0.2406233412219088	2.434130713806976	4.21939517111082	2.273827191390475	2.406157326661173	-0.026741638400333795	0.9789847549423718	-6.394700572051809	-6.160218035554976	-5.9631179558427405	-1.761295480996772	-7.751364065662115	-1.8779353625995188	-2.79090706527161	0.5033508094068161	6.493515200798816	0.48854521526624156	4.052079748119549	7.394331476923132	1.170041379908726	8.031559187874853	7.598750512226118	5.366810146443245	-0.12720631345415126	-4.605731295920973	-4.939502730266263	2.0767055064232602	-0.20798420682528848	-1.0704423053070815	-1.7956532305726194	-0.8407270586667984	0.0	-0.7158051146113907	-0.0525694323514966
chr2L:4344622-4346136	5.563158472825917	6.466715061289931	3.410141886237906	4.734741493007997	2.172068424798787	3.9467437530987906	3.426039044085726	0.0	0.7524651151196361	-2.4897527960219157	1.1418993655172638	1.6036421201788889	0.47083453009306675	0.48543331568908393	-0.5762115735153535	0.41480438630325706	5.165328024270799	4.902754264163825	1.8660878224216937	3.033736023632532	6.270227336592402	2.82052651434484	8.522169092382818	7.299913564179716	8.734298198503298	4.964445634758213	1.9170911212628028	-0.3320015152402638	-2.0372543224055595	-1.078490669728377	-2.6651997211231175	-1.6428871044708286	-0.8065359368777398	0.409385483217486	-0.15671655651516855	1.0392856960174568	0.288769123076823	1.3821770810048504	1.0587944841826504	6.804569821599075	8.277570913255538	6.161018994586048	1.8738140686470386	7.783868848466085	5.606073298086495	10.372148871202398	6.7497152002019645	2.31398174597751	3.7498829427912197
chr2L:4415281-4417140	-2.443464139098634	-9.689176831538049	-7.759801975728921	-4.478408790026478	-4.133092854384877	-6.114374160160196	-7.972881085338348	-6.104206428638566	-6.155111539637994	-5.115988315210253	-7.058479010054977	-5.756938854401903	-5.775464233365301	-10.075286572686942	-2.0439809571063416	1.3490255776040339	-1.659529226625103	0.288769123076823	0.953131015584572	1.8328360344717487	1.0706114803859852	4.280930105705839	2.237301972924651	-0.464384161205916	-0.6687773545748208	-4.508315903223484	-5.7984683206735435	-0.3347104363959873	1.4689934756590535	3.3102948140075057	2.4424806074429157	-0.2439397238707308	1.531099762115607	1.7267655758125826	3.140058768163049	0.4679925714418186	12.687909707323037	11.068926320971492	7.4485958263505445	0.24194272187822474	-2.608993375737554	-4.901604879129056	3.2350243293709164	6.239541737723736	22.916038075441502	22.53594344155586	21.47988062694879	17.874962247887318	11.63761479927439
chr2L:4424701-4426421	1.8328360344717487	1.0706114803859852	4.280930105705839	2.237301972924651	-0.464384161205916	-0.6687773545748208	-4.508315903223484	-5.7984683206735435	-0.3347104363959873	1.4689934756590535	3.3102948140075057	2.4424806074429157	-0.2439397238707308	1.531099762115607	1.7267655758125826	3.140058768163049	0.4679925714418186	12.687909707323037	11.068926320971492	7.4485958263505445	0.24194272187822474	-2.608993375737554	-4.901604879129056	3.2350243293709164	6.239541737723736	22.916038075441502	22.53594344155586	21.47988062694879	17.874962247887318	11.63761479927439	7.003497547882742	7.960406946922838	1.5194133299339236	-1.5275828206319975	-4.254840922346785	-7.252922609141396	-7.512728390787837	-5.857168967002602	-0.10815333835674627	1.2816462269055808	3.9102668293062415	2.1771985713108313	1.6876991215234445	0.2695472188054205	0.12750496480525098	0.632387861551865	1.1014254241385097	-4.360070493266892	-3.1332348496743694
chr2L:4429870-4430648	3.3102948140075057	2.4424806074429157	-0.2439397238707308	1.531099762115607	1.7267655758125826	3.140058768163049	0.4679925714418186	12.687909707323037	11.068926320971492	7.4485958263505445	0.24194272187822474	-2.608993375737554	-4.901604879129056	3.2350243293709164	6.239541737723736	22.916038075441502	22.53594344155586	21.47988062694879	17.874962247887318	11.63761479927439	7.003497547882742	7.960406946922838	1.5194133299339236	-1.5275828206319975	-4.254840922346785	-7.252922609141396	-7.512728390787837	-5.857168967002602	-0.10815333835674627	1.2816462269055808	3.9102668293062415	2.1771985713108313	1.6876991215234445	0.2695472188054205	0.12750496480525098	0.632387861551865	1.1014254241385097	-4.360070493266892	-3.1332348496743694	-3.317575609655983	-0.14615320138552176	-3.7732181415631776	-6.153528422403956	-10.959153089231943	-13.5706043909209	-19.753934883377056	-21.046103347013908	-14.757079124328198	-7.460035011305945
chr2L:4438151-4438913	21.47988062694879	17.874962247887318	11.63761479927439	7.003497547882742	7.960406946922838	1.5194133299339236	-1.5275828206319975	-4.254840922346785	-7.252922609141396	-7.512728390787837	-5.857168967002602	-0.10815333835674627	1.2816462269055808	3.9102668293062415	2.1771985713108313	1.6876991215234445	0.2695472188054205	0.12750496480525098	0.632387861551865	1.1014254241385097	-4.360070493266892	-3.1332348496743694	-3.317575609655983	-0.14615320138552176	-3.7732181415631776	-6.153528422403956	-10.959153089231943	-13.5706043909209	-19.753934883377056	-21.046103347013908	-14.757079124328198	-7.460035011305945	-3.359748640342546	-2.7235456031513356	-1.5256209476181009	-4.998059588965907	-4.145451145065649	-6.7257872043297215	-5.056546449275364	-9.555328206744722	-11.640056832028653	-14.76883034452323	-17.04237644355838	-11.394354988345457	-1.8723803976876439	0.3842533059311557	0.6252873828651146	-6.767182636896883	-4.610130574651038
chr2L:4438914-4439451	17.874962247887318	11.63761479927439	7.003497547882742	7.960406946922838	1.5194133299339236	-1.5275828206319975	-4.254840922346785	-7.252922609141396	-7.512728390787837	-5.857168967002602	-0.10815333835674627	1.2816462269055808	3.9102668293062415	2.1771985713108313	1.6876991215234445	0.2695472188054205	0.12750496480525098	0.632387861551865	1.1014254241385097	-4.360070493266892	-3.1332348496743694	-3.317575609655983	-0.14615320138552176	-3.7732181415631776	-6.153528422403956	-10.959153089231943	-13.5706043909209	-19.753934883377056	-21.046103347013908	-14.757079124328198	-7.460035011305945	-3.359748640342546	-2.7235456031513356	-1.5256209476181009	-4.998059588965907	-4.145451145065649	-6.7257872043297215	-5.056546449275364	-9.555328206744722	-11.640056832028653	-14.76883034452323	-17.04237644355838	-11.394354988345457	-1.8723803976876439	0.3842533059311557	0.6252873828651146	-6.767182636896883	-4.610130574651038	-2.7285928155171044
chr2L:4478072-4478575	-6.199509550457558	-3.0542067143702374	-2.188082499992193	-1.170041379908726	-1.176184659109863	-0.9211925873168783	0.47712125471966244	-1.0668755590631576	5.527741561887387	9.548889247647894	4.956540546492537	9.722038854752116	7.809987744502823	4.802508346777691	4.171762977741091	1.0250697133538176	-1.2329420837574783	1.0565386386377715	-0.0628489816289093	-0.18239099879400683	-1.5123078693882344	-1.2344466636223257	0.13906948780066558	1.0638034668337202	1.8719982321488682	1.1448870952583254	2.7822929695659573	2.5751941451481732	12.1662830478519	20.426483134248432	20.760554690406344	13.936161335098152	12.67154406497337	12.563071320980773	17.12940291395551	15.44159883114783	10.570709382775677	3.075127881097278	-0.03553410780282073	-3.0422187360657804	-2.9721074405823438	0.9045803020820308	4.967587322028596	3.9042428704146697	1.9354313348287917	-0.5474329886905265	-4.0323187882867595	-12.07826461743369	-12.23202472510674
chr2L:4719970-4720990	-0.11987895295281085	0.20930651557214286	0.0	0.9465436643313138	2.392101173682398	0.24062334122190882	0.0	0.0	-0.47712125471966244	6.746926139896063	14.567047121759929	8.603959518633774	26.513038509004307	18.56982700700281	21.13249082333831	16.149934568192577	1.967221329436397	12.79625961373906	8.40320731158055	10.606950882476301	11.019602610001012	6.179710454322351	6.2872993486478865	7.864307244569577	8.400030539504884	6.534555974273106	1.041562685491579	8.04873053958694	10.73385410804594	8.210169850634188	12.0497417252712	4.295712490241439	0.7947971169453899	-0.4112723755111832	-1.5078683372901263	-1.7224584044504163	-0.8186282549691303	0.19125928550803253	-4.3217269866109564	-3.547094252440225	-4.1800044445155615	-8.316636927668538	-4.540890283724611	-2.6627036205390016	-3.236883859694886	-0.5038079674860942	-1.4177531925802025	-1.4637527426815689	-1.537197078528956
chr2L:4765625-4767096	-0.3842533059311557	-0.44722875524441613	1.3724861754612339	-0.4986450382777199	2.448406376312256	-0.9539273536758257	-0.13039150551989367	1.316823753349203	-0.5090736114307801	0.2620076431622543	-4.460952522909354	-1.5243117125941708	0.19811755987823498	0.28632418743010357	0.0	-1.1197591913357718	-1.059440424507026	0.7685136191610396	-1.3768430568588477	-1.9084850188786497	-1.3675348694413487	-0.21797704137113078	7.512495356584643	7.02101027078811	3.3356552625603224	6.547285186387161	6.3998790320487275	2.5595124767438167	3.2353651514222856	2.3316119659491377	2.9270022370879314	0.6025013259654013	-0.7359535705891888	0.9140685930358918	2.5705999998829228	1.4627626865250558	3.2367852450257906	-1.5278382268702146	0.7914284342410255	-1.42014377901734	-2.4802531747001035	-3.430467419468149	-2.17537506171133	-4.4047672122330255	-1.874862225498574	-7.308418419020677	-7.036776247121385	-7.080079842603676	-9.086661343314654
chr2L:4811538-4813669	1.4420104536569711	0.0	-0.5922039584866372	-0.9510696399763895	-0.4005092602070916	1.6148265781794697	-0.0590317747678153	-2.4352085265623478	-2.8256532892291717	-5.540035422541314	-1.970398866156499	0.4294242079009884	0.9884928598239788	0.19672432677588858	0.10523563339370051	0.5134945978048435	0.8737091084181327	-1.3916578184368082	-1.559894147865699	-1.7301211454636234	-0.7426198654202812	-4.976713172465486	-4.48268685502086	-3.4945101416098594	-8.316578190697824	-3.0703779166090523	0.0	-0.3842533059311557	-1.343153397137051	-5.653385962368714	-0.2105263209141679	-0.4722012633405769	-1.3242690919190763	-3.0554371095655752	-0.9952676385747966	-1.62620101006804	-0.07588822168858336	-1.9300283843138444	-0.7158051146113907	0.22432243947821665	-1.5977633573367	-3.3511197266653014	0.2537408590163086	-1.4817247491696377	-0.7275475737908184	0.0	-0.9292741784848739	-2.6476618116859543	-0.9670162803285552
chr2L:4820586-4821094	-1.559894147865699	-1.7301211454636234	-0.7426198654202812	-4.976713172465486	-4.48268685502086	-3.4945101416098594	-8.316578190697824	-3.0703779166090523	0.0	-0.3842533059311557	-1.343153397137051	-5.653385962368714	-0.2105263209141679	-0.4722012633405769	-1.3242690919190763	-3.0554371095655752	-0.9952676385747966	-1.62620101006804	-0.07588822168858336	-1.9300283843138444	-0.7158051146113907	0.22432243947821665	-1.5977633573367	-3.3511197266653014	0.2537408590163086	-1.4817247491696377	-0.7275475737908184	0.0	-0.9292741784848739	-2.6476618116859543	-0.9670162803285552	-1.2130423370964032	-4.541024111804231	-1.0656570429748211	0.7359535705891888	1.5302650979667352	0.0	1.9084850188786497	3.7123849116564007	8.519198808132598	5.992134119691563	4.702562012677945	6.498232944421402	4.225516621327687	7.511052895059048	2.6143282947791993	2.3286248352848276	0.9884928598239788	4.990983911684146
chr2L:4821095-4821349	-1.7301211454636234	-0.7426198654202812	-4.976713172465486	-4.48268685502086	-3.4945101416098594	-8.316578190697824	-3.0703779166090523	0.0	-0.3842533059311557	-1.343153397137051	-5.653385962368714	-0.2105263209141679	-0.4722012633405769	-1.3242690919190763	-3.0554371095655752	-0.9952676385747966	-1.62620101006804	-0.07588822168858336	-1.9300283843138444	-0.7158051146113907	0.22432243947821665	-1.5977633573367	-3.3511197266653014	0.2537408590163086	-1.4817247491696377	-0.7275475737908184	0.0	-0.9292741784848739	-2.6476618116859543	-0.9670162803285552	-1.2130423370964032	-4.541024111804231	-1.0656570429748211	0.7359535705891888	1.5302650979667352	0.0	1.9084850188786497	3.7123849116564007	8.519198808132598	5.992134119691563	4.702562012677945	6.498232944421402	4.225516621327687	7.511052895059048	2.6143282947791993	2.3286248352848276	0.9884928598239788	4.990983911684146	27.89114225661842
chr2L:4887980-4888443	-17.13405565084563	3.4604455254647566	9.484750222122786	8.992531692839139	11.915567936249417	7.4073771685515455	7.150373956356469	4.2014743892412865	2.449839851625333	-0.0659107900906091	-1.6148025078694903	-2.3633775941594215	-6.799635683708166	-8.61093272356255	-15.487494530361916	-18.201562848171722	-21.5575096007707	-26.75776520001947	-20.379772988500275	-18.302607779438148	-11.291997047296388	0.32675222119505476	-3.674182711287386	-9.012432573697154	-7.094443498070587	-6.590655296596158	-2.950203301401367	-5.275366696614456	-15.59482886205013	-14.637794731336935	-13.245048058892056	-2.0750540404820605	0.0	0.0	-1.551483065422515	-4.438083921140988	-2.1101471076916725	-0.19916529609750633	-3.852643483470313	-0.48478932623440407	0.12243110665909408	0.6252873828651146	1.3821770810048504	1.922924649580727	2.0957754079786546	-0.20150863185058077	0.3012871226811529	2.3049549435285837	-0.04359318414257677
chr2L:4888444-4889566	3.4604455254647566	9.484750222122786	8.992531692839139	11.915567936249417	7.4073771685515455	7.150373956356469	4.2014743892412865	2.449839851625333	-0.0659107900906091	-1.6148025078694903	-2.3633775941594215	-6.799635683708166	-8.61093272356255	-15.487494530361916	-18.201562848171722	-21.5575096007707	-26.75776520001947	-20.379772988500275	-18.302607779438148	-11.291997047296388	0.32675222119505476	-3.674182711287386	-9.012432573697154	-7.094443498070587	-6.590655296596158	-2.950203301401367	-5.275366696614456	-15.59482886205013	-14.637794731336935	-13.245048058892056	-2.0750540404820605	0.0	0.0	-1.551483065422515	-4.438083921140988	-2.1101471076916725	-0.19916529609750633	-3.852643483470313	-0.48478932623440407	0.12243110665909408	0.6252873828651146	1.3821770810048504	1.922924649580727	2.0957754079786546	-0.20150863185058077	0.3012871226811529	2.3049549435285837	-0.04359318414257677	0.0
chr2L:4903844-4904926	0.0	0.0	-1.551483065422515	-4.438083921140988	-2.1101471076916725	-0.19916529609750633	-3.852643483470313	-0.48478932623440407	0.12243110665909408	0.6252873828651146	1.3821770810048504	1.922924649580727	2.0957754079786546	-0.20150863185058077	0.3012871226811529	2.3049549435285837	-0.04359318414257677	0.0	0.0	1.9084850188786497	-0.6252873828651145	2.223437234463799	3.5032041120273405	5.041147378163899	4.101979612619887	1.3334897121381457	8.925746099425726	3.8325961605409633	0.9884928598239788	1.4637527426815686	0.5552050987676277	1.0466924622419154	11.37323993770596	11.25358880697344	18.98197354525884	15.657123351330466	13.63760473713466	16.423532507918726	4.948968063982189	6.493180673864815	7.933847739649409	9.075901616884575	9.630303573059464	8.026600465448086	5.858218010988017	5.336344209675427	4.766330644283423	2.7267924856052677	4.215364647644821
chr2L:4908119-4908779	0.6252873828651146	1.3821770810048504	1.922924649580727	2.0957754079786546	-0.20150863185058077	0.3012871226811529	2.3049549435285837	-0.04359318414257677	0.0	0.0	1.9084850188786497	-0.6252873828651145	2.223437234463799	3.5032041120273405	5.041147378163899	4.101979612619887	1.3334897121381457	8.925746099425726	3.8325961605409633	0.9884928598239788	1.4637527426815686	0.5552050987676277	1.0466924622419154	11.37323993770596	11.25358880697344	18.98197354525884	15.657123351330466	13.63760473713466	16.423532507918726	4.948968063982189	6.493180673864815	7.933847739649409	9.075901616884575	9.630303573059464	8.026600465448086	5.858218010988017	5.336344209675427	4.766330644283423	2.7267924856052677	4.215364647644821	3.5790657823910568	1.1477131367706654	-0.9993081020230165	0.13675006240957394	0.17689221301874117	-0.47187225425568796	-5.5999930889029645	-8.908344236306247	-4.924048818401663
chr2L:4996963-4998459	8.65564064174677	10.195005950135632	6.4727312337761544	2.2867132570275395	1.43479923192381	-1.15078266930433	8.915055165160226	21.676331063605243	9.853063297705784	8.764544852668129	6.213297137482627	8.099981233243733	7.8231873176757905	9.525517914266556	3.326957224309918	1.8392711756938893	-2.5105869094465993	-4.127366852765132	13.921523534990492	16.472230584115987	13.755128135160799	15.048801917763793	11.80994956348006	8.7351340164303	5.097187982046001	8.581839568490706	6.340471730046212	5.547390228098715	3.615112241895721	0.6216734237399578	-0.5899832609569952	-3.2874849957565417	-7.615527912189104	-8.723268717346196	-10.664818616157952	-14.374737141512108	-17.97792559227724	-14.595917954224763	-10.131320440632441	-14.083740358870184	-17.834966523744328	-13.634029069632998	-5.684994078609403	-3.1748337400818527	-4.272376863817411	-4.029347065304792	-8.412537876523931	-8.618353611997644	-12.908431000227246
chr2L:4999554-5000415	8.915055165160226	21.676331063605243	9.853063297705784	8.764544852668129	6.213297137482627	8.099981233243733	7.8231873176757905	9.525517914266556	3.326957224309918	1.8392711756938893	-2.5105869094465993	-4.127366852765132	13.921523534990492	16.472230584115987	13.755128135160799	15.048801917763793	11.80994956348006	8.7351340164303	5.097187982046001	8.581839568490706	6.340471730046212	5.547390228098715	3.615112241895721	0.6216734237399578	-0.5899832609569952	-3.2874849957565417	-7.615527912189104	-8.723268717346196	-10.664818616157952	-14.374737141512108	-17.97792559227724	-14.595917954224763	-10.131320440632441	-14.083740358870184	-17.834966523744328	-13.634029069632998	-5.684994078609403	-3.1748337400818527	-4.272376863817411	-4.029347065304792	-8.412537876523931	-8.618353611997644	-12.908431000227246	-12.710583180284345	10.34587296133089	6.698397816864012	8.74253519557082	3.381430572594536	-2.4343557659068473
chr2L:5001243-5001945	8.764544852668129	6.213297137482627	8.099981233243733	7.8231873176757905	9.525517914266556	3.326957224309918	1.8392711756938893	-2.5105869094465993	-4.127366852765132	13.921523534990492	16.472230584115987	13.755128135160799	15.048801917763793	11.80994956348006	8.7351340164303	5.097187982046001	8.581839568490706	6.340471730046212	5.547390228098715	3.615112241895721	0.6216734237399578	-0.5899832609569952	-3.2874849957565417	-7.615527912189104	-8.723268717346196	-10.664818616157952	-14.374737141512108	-17.97792559227724	-14.595917954224763	-10.131320440632441	-14.083740358870184	-17.834966523744328	-13.634029069632998	-5.684994078609403	-3.1748337400818527	-4.272376863817411	-4.029347065304792	-8.412537876523931	-8.618353611997644	-12.908431000227246	-12.710583180284345	10.34587296133089	6.698397816864012	8.74253519557082	3.381430572594536	-2.4343557659068473	5.543745303817259	2.672640706593452	0.978331970400011
chr2L:5002508-5002782	7.8231873176757905	9.525517914266556	3.326957224309918	1.8392711756938893	-2.5105869094465993	-4.127366852765132	13.921523534990492	16.472230584115987	13.755128135160799	15.048801917763793	11.80994956348006	8.7351340164303	5.097187982046001	8.581839568490706	6.340471730046212	5.547390228098715	3.615112241895721	0.6216734237399578	-0.5899832609569952	-3.2874849957565417	-7.615527912189104	-8.723268717346196	-10.664818616157952	-14.374737141512108	-17.97792559227724	-14.595917954224763	-10.131320440632441	-14.083740358870184	-17.834966523744328	-13.634029069632998	-5.684994078609403	-3.1748337400818527	-4.272376863817411	-4.029347065304792	-8.412537876523931	-8.618353611997644	-12.908431000227246	-12.710583180284345	10.34587296133089	6.698397816864012	8.74253519557082	3.381430572594536	-2.4343557659068473	5.543745303817259	2.672640706593452	0.978331970400011	-2.414993328701646	-3.021835207939624	-4.337793370125783
chr2L:5002935-5003715	7.8231873176757905	9.525517914266556	3.326957224309918	1.8392711756938893	-2.5105869094465993	-4.127366852765132	13.921523534990492	16.472230584115987	13.755128135160799	15.048801917763793	11.80994956348006	8.7351340164303	5.097187982046001	8.581839568490706	6.340471730046212	5.547390228098715	3.615112241895721	0.6216734237399578	-0.5899832609569952	-3.2874849957565417	-7.615527912189104	-8.723268717346196	-10.664818616157952	-14.374737141512108	-17.97792559227724	-14.595917954224763	-10.131320440632441	-14.083740358870184	-17.834966523744328	-13.634029069632998	-5.684994078609403	-3.1748337400818527	-4.272376863817411	-4.029347065304792	-8.412537876523931	-8.618353611997644	-12.908431000227246	-12.710583180284345	10.34587296133089	6.698397816864012	8.74253519557082	3.381430572594536	-2.4343557659068473	5.543745303817259	2.672640706593452	0.978331970400011	-2.414993328701646	-3.021835207939624	-4.337793370125783
chr2L:5003716-5004743	3.326957224309918	1.8392711756938893	-2.5105869094465993	-4.127366852765132	13.921523534990492	16.472230584115987	13.755128135160799	15.048801917763793	11.80994956348006	8.7351340164303	5.097187982046001	8.581839568490706	6.340471730046212	5.547390228098715	3.615112241895721	0.6216734237399578	-0.5899832609569952	-3.2874849957565417	-7.615527912189104	-8.723268717346196	-10.664818616157952	-14.374737141512108	-17.97792559227724	-14.595917954224763	-10.131320440632441	-14.083740358870184	-17.834966523744328	-13.634029069632998	-5.684994078609403	-3.1748337400818527	-4.272376863817411	-4.029347065304792	-8.412537876523931	-8.618353611997644	-12.908431000227246	-12.710583180284345	10.34587296133089	6.698397816864012	8.74253519557082	3.381430572594536	-2.4343557659068473	5.543745303817259	2.672640706593452	0.978331970400011	-2.414993328701646	-3.021835207939624	-4.337793370125783	5.131048202659367	8.742635652923681
chr2L:5025000-5027223	0.978331970400011	-2.414993328701646	-3.021835207939624	-4.337793370125783	5.131048202659367	8.742635652923681	10.02171555984235	7.2540386415792195	3.311555939191014	-1.9924724048371174	-4.757378488739025	-6.316759617764902	-2.906116108802738	9.069853406520545	9.4792398816283	0.32675222119505476	2.141147737696108	12.612141030061055	20.058636725060587	16.089035321936905	13.761360252344332	12.268338437532496	10.173438308121355	5.190781488961465	0.13245893982345902	-0.9121780276390503	-4.721283189229078	-2.2079347605086976	-5.724445969709022	-7.61259191375143	-11.889421503108636	-13.014353170464794	-18.894971811776486	-14.468607114535997	-16.310432952033793	-11.279901017918775	-14.2107500020604	-9.401896641269238	-22.720976945296787	-26.070112127220867	-18.700559874091148	-16.10226219143942	-11.961431310964725	-3.1689985999293655	-3.1248622325984714	-9.077278355494036	-4.525639312430429	-0.9059652567236041	-4.39496586565999
chr2L:5064734-5065780	8.995754380764618	8.64008822709274	5.5814399849009995	2.6409922121034275	-0.27374690898910087	-3.649472528506964	-4.136650513764753	-1.393598182664896	-2.251342619781541	-0.23310478507196386	-0.4418451197991461	-2.7637480568489066	2.586430426956221	1.8757574258556837	3.119037118399411	1.4584027128817956	1.1801527310989155	1.90678586639507	2.297086258579345	3.0972094653707254	0.8820334042859493	2.672912829538208	-1.037376417201309	0.8803616328802949	-0.0646014395719494	0.5437921996438388	1.7710235968178085	-0.4192261802204689	-2.6222660755047027	-4.016452345662388	-3.414265306340338	-0.6386050618381492	0.1602014444639983	-0.2895337592331273	-0.8084302637108709	0.5538276496883704	-1.9581256489464505	0.944391851466824	-0.5526545156917606	-0.9848782214601384	-5.090870171692906	-4.81778845178869	-7.1995080491920715	-8.744524650102612	-5.154102714831722	-2.623963718575916	-1.4657994749745444	-3.7723410838127553	-6.792473903722257
chr2L:5096142-5096828	10.085150715593945	9.01928596822792	8.692406055179687	2.2916426891785444	1.4627523708746728	-4.396808349013815	-3.1306993599284643	-5.902581448014244	-8.822101923083723	-4.102183683573816	-13.898962263574024	-23.011727891236337	-26.403396636791236	-9.023828122130423	-13.386479479739805	-9.885999679092537	-5.248799009831118	-6.0176879325678945	9.965777254799251	5.539434267926286	8.716390841076544	14.534786303760916	12.52970753820429	10.833916301025692	-0.5807520268190238	-5.969903505559245	-12.41263019511976	-8.949505401318298	6.795490937324931	0.0	0.0	4.979554085498774	11.69226624990991	6.188386627113454	10.136996938860065	7.873874314767202	3.256603492815736	3.03350983683404	5.775309954793091	8.71617659183232	2.8618768830048404	4.322006340332127	-0.2820332724953791	-5.447976409333509	-6.975881265533625	-10.895702385394966	-7.851145177558905	-18.74488430421647	-20.4176946681173
chr2L:5103651-5104479	-9.885999679092537	-5.248799009831118	-6.0176879325678945	9.965777254799251	5.539434267926286	8.716390841076544	14.534786303760916	12.52970753820429	10.833916301025692	-0.5807520268190238	-5.969903505559245	-12.41263019511976	-8.949505401318298	6.795490937324931	0.0	0.0	4.979554085498774	11.69226624990991	6.188386627113454	10.136996938860065	7.873874314767202	3.256603492815736	3.03350983683404	5.775309954793091	8.71617659183232	2.8618768830048404	4.322006340332127	-0.2820332724953791	-5.447976409333509	-6.975881265533625	-10.895702385394966	-7.851145177558905	-18.74488430421647	-20.4176946681173	-16.431832084661558	-0.9028457039716091	5.165704327547861	5.760880726816497	6.806988771138896	1.37212687530791	7.17890509259954	9.671396005573135	2.177172647590699	1.6612343154874527	-1.778440269679267	-0.17472094585936912	-0.227949042173079	-0.16717219409823034	-4.277966438147233
chr2L:5269263-5271183	-0.844633706419996	-4.816090453174774	-6.459167903155654	-4.945381063673315	-6.000037834806968	-5.855674794457646	-7.66176643784109	-6.482436563747092	-6.533789157094001	-2.2141653248025857	-7.9107512236670425	-7.193085913437892	-4.148532413922323	-3.947086419314257	-6.741893416100278	-6.472563707915091	-8.752188090520363	-3.8298504154224586	0.46660954739493005	-0.9059652567236041	-0.2406233412219088	-5.631340304733744	-4.373335987782691	-1.289337620463382	-2.7037934813953677	-1.216649259263145	-4.915063340105523	-3.6673194510792353	-5.344035665976598	-4.485325135059414	-3.371742790707822	-4.399637660961213	-1.663512557038787	-3.645778722972334	-3.1827837990022814	-10.417284571240325	-5.859407103999369	-2.3788234710719953	0.6489937632395198	0.6319730464766251	-0.934865583902865	-0.5644900872493631	-2.709124683740626	-2.1819044003441417	3.5114700630622635	6.340132773221023	0.22432243947821665	0.0	6.507243719003039
chr2L:5305715-5306514	2.3168716664350555	-0.8386599629312471	-2.038847559763185	-0.644497912843743	-4.7605738632870365	-5.36594597314508	-4.3388625054460634	-5.720552745990895	-4.418325366113615	-7.970791195780686	-9.932615265775091	-6.3173933273906515	-6.671986010202822	-2.5843507464851503	-3.1822208029691925	-0.9076778412191515	-0.34259012040680464	-2.6317987861463177	-4.331240480317433	-4.7543886099545505	-7.070879380250472	-7.007531587879754	-10.92289889139028	-13.22696195068543	-19.062267399771727	-20.576385035979605	-23.049033478154538	-20.586778326007103	-31.616678017923565	-24.335714398741647	-4.158716037688116	2.2797665586372795	19.96873177418898	18.875923485187688	25.516303950092492	17.852751004680968	6.490550133740562	9.5795133918238	3.689509536919404	2.86240993708892	-2.3047150305103066	-1.8628592175521705	-7.954588941124967	-8.184978619052341	-1.2578555613052294	-2.287743701304585	-0.7504699364377134	16.94187017741887	14.836161231121615
chr2L:5306553-5307608	-2.038847559763185	-0.644497912843743	-4.7605738632870365	-5.36594597314508	-4.3388625054460634	-5.720552745990895	-4.418325366113615	-7.970791195780686	-9.932615265775091	-6.3173933273906515	-6.671986010202822	-2.5843507464851503	-3.1822208029691925	-0.9076778412191515	-0.34259012040680464	-2.6317987861463177	-4.331240480317433	-4.7543886099545505	-7.070879380250472	-7.007531587879754	-10.92289889139028	-13.22696195068543	-19.062267399771727	-20.576385035979605	-23.049033478154538	-20.586778326007103	-31.616678017923565	-24.335714398741647	-4.158716037688116	2.2797665586372795	19.96873177418898	18.875923485187688	25.516303950092492	17.852751004680968	6.490550133740562	9.5795133918238	3.689509536919404	2.86240993708892	-2.3047150305103066	-1.8628592175521705	-7.954588941124967	-8.184978619052341	-1.2578555613052294	-2.287743701304585	-0.7504699364377134	16.94187017741887	14.836161231121615	10.964803406890473	11.579722736346454
chr2L:5338457-5339404	-5.482641271493618	-2.438857004756604	3.293779043006947	2.45804607352062	0.48897335151659815	1.9084850188786497	-1.0668755590631576	-0.036159813529441774	-0.5849806345591825	1.8380542130376964	1.430897167707017	0.08348357817270881	-1.148267667487403	-0.8595984108468443	-3.485137489232394	-3.151267486038908	-1.9162598865965064	-6.778932208757456	-4.241541245708226	-0.07531549454479002	-2.5902241357083926	-2.8914426960274957	-6.082264811244901	-3.7303415732224767	-5.311178643141674	-1.6744519918853495	-4.256502614299965	-5.391370362947186	-3.4452296141855117	-1.9084850188786497	-1.0668755590631576	-3.2091753838068766	-0.7285402195930715	-0.3904689147532343	-2.6708719401954464	3.729185345662065	6.969732167362437	9.374676774866861	10.851066632802754	10.832173271462958	13.945260033747282	13.261894253037859	4.503063014278171	4.90361583891109	1.2183296247569937	2.323222712839623	0.9175987836827136	0.8667032777619262	-0.8424027415638423
chr2L:5514229-5515516	7.083192587944609	1.6516921332982888	2.9718349561861697	3.784128957975129	5.5107345817446145	0.22336534871683694	0.998616825560584	-1.6665325262917943	0.48532667105364835	0.019407688556035658	0.5127426482830963	0.5579889288211944	-1.239894309565389	-0.4666095473949303	-1.4505913230868168	-1.687271890967259	-0.8094316180742138	-3.3663433141417616	-0.6164915633708533	-0.7449197501238917	1.7207790031554815	4.908764562438002	4.8904837417931155	3.5076244857227104	1.1083845823085143	1.706274416368382	1.4987669963327541	-0.8526405704718831	1.6434246723165271	-1.870043665387476	-1.1075968464711978	-0.551020371136419	2.4387559788577615	1.2876303654034333	-0.32675222119505476	1.6703729561610152	2.37592145320267	3.18348554324919	3.882568371155067	3.354911587371544	1.1204838538469026	-1.7209443144243581	-1.5225820391745246	-1.3768430568588477	-2.4845942530113048	-4.038122381393748	-1.4076455054850627	1.4313637641589874	-0.8065359368777398
chr2L:5515517-5515963	3.784128957975129	5.5107345817446145	0.22336534871683694	0.998616825560584	-1.6665325262917943	0.48532667105364835	0.019407688556035658	0.5127426482830963	0.5579889288211944	-1.239894309565389	-0.4666095473949303	-1.4505913230868168	-1.687271890967259	-0.8094316180742138	-3.3663433141417616	-0.6164915633708533	-0.7449197501238917	1.7207790031554815	4.908764562438002	4.8904837417931155	3.5076244857227104	1.1083845823085143	1.706274416368382	1.4987669963327541	-0.8526405704718831	1.6434246723165271	-1.870043665387476	-1.1075968464711978	-0.551020371136419	2.4387559788577615	1.2876303654034333	-0.32675222119505476	1.6703729561610152	2.37592145320267	3.18348554324919	3.882568371155067	3.354911587371544	1.1204838538469026	-1.7209443144243581	-1.5225820391745246	-1.3768430568588477	-2.4845942530113048	-4.038122381393748	-1.4076455054850627	1.4313637641589874	-0.8065359368777398	0.3842533059311557	0.3014094497198447	1.7935494508144254
chr2L:5568676-5569646	15.878645918253191	12.840317058669472	6.501879328219305	16.38018543322841	12.330214781580123	12.643854761982428	7.878673711749645	2.147521354982278	-1.9425164891155886	-5.684849907986227	-7.575446408648744	5.378128524679829	9.709140663027835	7.312852259080946	1.181872376876113	2.5541131967236685	0.4992528658369295	8.78552917823609	6.3724470484240126	9.695969826321056	10.265968666754542	7.7886147786214845	8.86674795811621	3.6364005352225917	1.5228660466532355	0.6863118858242506	-2.65497639494476	0.8304674412690141	7.212408929028867	2.4329184130252597	1.8338377232859688	-2.5029005671325475	-4.778547176681026	-3.621192176998304	-6.760895425681987	-9.066906147733034	-1.967221329436397	-4.837366792496459	-16.260043884902817	-14.660209005515682	-15.616403000129186	-11.254515452285146	-20.62981350626548	-15.125998451991892	-23.484021019038657	-16.448690086821234	-20.885034923734302	-9.001354737175532	1.1737218734474009
chr2L:5569647-5570387	6.501879328219305	16.38018543322841	12.330214781580123	12.643854761982428	7.878673711749645	2.147521354982278	-1.9425164891155886	-5.684849907986227	-7.575446408648744	5.378128524679829	9.709140663027835	7.312852259080946	1.181872376876113	2.5541131967236685	0.4992528658369295	8.78552917823609	6.3724470484240126	9.695969826321056	10.265968666754542	7.7886147786214845	8.86674795811621	3.6364005352225917	1.5228660466532355	0.6863118858242506	-2.65497639494476	0.8304674412690141	7.212408929028867	2.4329184130252597	1.8338377232859688	-2.5029005671325475	-4.778547176681026	-3.621192176998304	-6.760895425681987	-9.066906147733034	-1.967221329436397	-4.837366792496459	-16.260043884902817	-14.660209005515682	-15.616403000129186	-11.254515452285146	-20.62981350626548	-15.125998451991892	-23.484021019038657	-16.448690086821234	-20.885034923734302	-9.001354737175532	1.1737218734474009	7.383154281322094	11.575978606098762
chr2L:5603055-5603833	16.310787443019546	8.793870917957527	9.60750142583617	8.426225324879516	4.550878569694504	5.471123762687773	-0.6697736136469403	-2.908809753583362	-4.496694464006161	-3.6830132421869677	-6.181485011243933	-7.566056599060255	-10.68179657992736	-11.973446310192372	-11.69754199085707	-10.522569894179904	-11.390399767073385	-18.683099336808507	-26.1374576677159	-24.550395327087347	-22.83860232404789	-18.636147225825173	-12.323166341249468	-7.843699071148197	-5.653354595511205	-21.241868280671437	-2.656334047230103	-0.2240774644457132	-11.576542147773802	-6.40894326072269	-4.150074444293663	-5.235792896786088	-1.4637527426815689	-2.3450628965789218	-7.770454055036331	-3.1818135613907934	-3.5960723297586994	0.2877897686702581	-1.3589234791817206	1.1737218734474009	0.47712125471966244	0.0	2.8896951016663444	4.998496041843569	6.340915859854245	5.939936542778298	1.1737218734474009	-0.5317213643675291	2.877814197306061
chr2L:5603834-5604174	8.793870917957527	9.60750142583617	8.426225324879516	4.550878569694504	5.471123762687773	-0.6697736136469403	-2.908809753583362	-4.496694464006161	-3.6830132421869677	-6.181485011243933	-7.566056599060255	-10.68179657992736	-11.973446310192372	-11.69754199085707	-10.522569894179904	-11.390399767073385	-18.683099336808507	-26.1374576677159	-24.550395327087347	-22.83860232404789	-18.636147225825173	-12.323166341249468	-7.843699071148197	-5.653354595511205	-21.241868280671437	-2.656334047230103	-0.2240774644457132	-11.576542147773802	-6.40894326072269	-4.150074444293663	-5.235792896786088	-1.4637527426815689	-2.3450628965789218	-7.770454055036331	-3.1818135613907934	-3.5960723297586994	0.2877897686702581	-1.3589234791817206	1.1737218734474009	0.47712125471966244	0.0	2.8896951016663444	4.998496041843569	6.340915859854245	5.939936542778298	1.1737218734474009	-0.5317213643675291	2.877814197306061	3.281056568702192
chr2L:5604175-5604564	9.60750142583617	8.426225324879516	4.550878569694504	5.471123762687773	-0.6697736136469403	-2.908809753583362	-4.496694464006161	-3.6830132421869677	-6.181485011243933	-7.566056599060255	-10.68179657992736	-11.973446310192372	-11.69754199085707	-10.522569894179904	-11.390399767073385	-18.683099336808507	-26.1374576677159	-24.550395327087347	-22.83860232404789	-18.636147225825173	-12.323166341249468	-7.843699071148197	-5.653354595511205	-21.241868280671437	-2.656334047230103	-0.2240774644457132	-11.576542147773802	-6.40894326072269	-4.150074444293663	-5.235792896786088	-1.4637527426815689	-2.3450628965789218	-7.770454055036331	-3.1818135613907934	-3.5960723297586994	0.2877897686702581	-1.3589234791817206	1.1737218734474009	0.47712125471966244	0.0	2.8896951016663444	4.998496041843569	6.340915859854245	5.939936542778298	1.1737218734474009	-0.5317213643675291	2.877814197306061	3.281056568702192	7.4524547581641
chr2L:5614469-5615369	-12.323166341249468	-7.843699071148197	-5.653354595511205	-21.241868280671437	-2.656334047230103	-0.2240774644457132	-11.576542147773802	-6.40894326072269	-4.150074444293663	-5.235792896786088	-1.4637527426815689	-2.3450628965789218	-7.770454055036331	-3.1818135613907934	-3.5960723297586994	0.2877897686702581	-1.3589234791817206	1.1737218734474009	0.47712125471966244	0.0	2.8896951016663444	4.998496041843569	6.340915859854245	5.939936542778298	1.1737218734474009	-0.5317213643675291	2.877814197306061	3.281056568702192	7.4524547581641	2.5950916348335245	7.318162036139624	4.894334116896584	7.4533355373767485	3.5966426971587544	4.8253818921369165	3.645873506899936	6.8760297564223025	4.893751672410766	0.5552050987676277	4.943096847957673	1.256894211292158	3.978970481859314	4.084657688388461	0.715063607785181	2.624790967377646	1.0737542303402512	1.696402162650402	1.8631573375101491	-1.186563940668505
chr2L:5615370-5615754	-5.653354595511205	-21.241868280671437	-2.656334047230103	-0.2240774644457132	-11.576542147773802	-6.40894326072269	-4.150074444293663	-5.235792896786088	-1.4637527426815689	-2.3450628965789218	-7.770454055036331	-3.1818135613907934	-3.5960723297586994	0.2877897686702581	-1.3589234791817206	1.1737218734474009	0.47712125471966244	0.0	2.8896951016663444	4.998496041843569	6.340915859854245	5.939936542778298	1.1737218734474009	-0.5317213643675291	2.877814197306061	3.281056568702192	7.4524547581641	2.5950916348335245	7.318162036139624	4.894334116896584	7.4533355373767485	3.5966426971587544	4.8253818921369165	3.645873506899936	6.8760297564223025	4.893751672410766	0.5552050987676277	4.943096847957673	1.256894211292158	3.978970481859314	4.084657688388461	0.715063607785181	2.624790967377646	1.0737542303402512	1.696402162650402	1.8631573375101491	-1.186563940668505	-0.2931331179147163	-1.3191801071474918
chr2L:5634320-5635202	1.256894211292158	3.978970481859314	4.084657688388461	0.715063607785181	2.624790967377646	1.0737542303402512	1.696402162650402	1.8631573375101491	-1.186563940668505	-0.2931331179147163	-1.3191801071474918	-0.8938601964840525	-0.7067105853891824	0.6398385445045099	-0.19288285215483122	1.6422014869843864	-0.24323018053186835	-1.3906808383137401	-0.4002733439327976	-1.3226500866786914	1.4773494183279352	0.08037762851036247	1.8713238526866807	1.8487401843028977	-1.3821770810048504	0.3425022653281477	-4.912147875551773	-5.394769453167259	-6.3669237288050144	-4.695887923274706	-0.19916529609750633	-0.5552050987676277	-2.0751210811914094	-2.329600047435811	-1.002218800574404	0.307924733854413	0.7997450869251256	0.0	2.913662312477461	1.703820349903064	2.24163631518479	1.9952694785898704	-2.609608417572671	-2.357435426211661	-3.4053649078131856	-0.6816519536376183	-2.260723023719353	-6.000748832761888	-2.727551889094218
chr2L:5635203-5635707	4.084657688388461	0.715063607785181	2.624790967377646	1.0737542303402512	1.696402162650402	1.8631573375101491	-1.186563940668505	-0.2931331179147163	-1.3191801071474918	-0.8938601964840525	-0.7067105853891824	0.6398385445045099	-0.19288285215483122	1.6422014869843864	-0.24323018053186835	-1.3906808383137401	-0.4002733439327976	-1.3226500866786914	1.4773494183279352	0.08037762851036247	1.8713238526866807	1.8487401843028977	-1.3821770810048504	0.3425022653281477	-4.912147875551773	-5.394769453167259	-6.3669237288050144	-4.695887923274706	-0.19916529609750633	-0.5552050987676277	-2.0751210811914094	-2.329600047435811	-1.002218800574404	0.307924733854413	0.7997450869251256	0.0	2.913662312477461	1.703820349903064	2.24163631518479	1.9952694785898704	-2.609608417572671	-2.357435426211661	-3.4053649078131856	-0.6816519536376183	-2.260723023719353	-6.000748832761888	-2.727551889094218	-2.168290899158805	0.4693180592170093
chr2L:5635708-5635946	0.715063607785181	2.624790967377646	1.0737542303402512	1.696402162650402	1.8631573375101491	-1.186563940668505	-0.2931331179147163	-1.3191801071474918	-0.8938601964840525	-0.7067105853891824	0.6398385445045099	-0.19288285215483122	1.6422014869843864	-0.24323018053186835	-1.3906808383137401	-0.4002733439327976	-1.3226500866786914	1.4773494183279352	0.08037762851036247	1.8713238526866807	1.8487401843028977	-1.3821770810048504	0.3425022653281477	-4.912147875551773	-5.394769453167259	-6.3669237288050144	-4.695887923274706	-0.19916529609750633	-0.5552050987676277	-2.0751210811914094	-2.329600047435811	-1.002218800574404	0.307924733854413	0.7997450869251256	0.0	2.913662312477461	1.703820349903064	2.24163631518479	1.9952694785898704	-2.609608417572671	-2.357435426211661	-3.4053649078131856	-0.6816519536376183	-2.260723023719353	-6.000748832761888	-2.727551889094218	-2.168290899158805	0.4693180592170093	1.0668755590631576
chr2L:5635947-5636229	0.715063607785181	2.624790967377646	1.0737542303402512	1.696402162650402	1.8631573375101491	-1.186563940668505	-0.2931331179147163	-1.3191801071474918	-0.8938601964840525	-0.7067105853891824	0.6398385445045099	-0.19288285215483122	1.6422014869843864	-0.24323018053186835	-1.3906808383137401	-0.4002733439327976	-1.3226500866786914	1.4773494183279352	0.08037762851036247	1.8713238526866807	1.8487401843028977	-1.3821770810048504	0.3425022653281477	-4.912147875551773	-5.394769453167259	-6.3669237288050144	-4.695887923274706	-0.19916529609750633	-0.5552050987676277	-2.0751210811914094	-2.329600047435811	-1.002218800574404	0.307924733854413	0.7997450869251256	0.0	2.913662312477461	1.703820349903064	2.24163631518479	1.9952694785898704	-2.609608417572671	-2.357435426211661	-3.4053649078131856	-0.6816519536376183	-2.260723023719353	-6.000748832761888	-2.727551889094218	-2.168290899158805	0.4693180592170093	1.0668755590631576
chr2L:5641085-5641872	-0.19288285215483122	1.6422014869843864	-0.24323018053186835	-1.3906808383137401	-0.4002733439327976	-1.3226500866786914	1.4773494183279352	0.08037762851036247	1.8713238526866807	1.8487401843028977	-1.3821770810048504	0.3425022653281477	-4.912147875551773	-5.394769453167259	-6.3669237288050144	-4.695887923274706	-0.19916529609750633	-0.5552050987676277	-2.0751210811914094	-2.329600047435811	-1.002218800574404	0.307924733854413	0.7997450869251256	0.0	2.913662312477461	1.703820349903064	2.24163631518479	1.9952694785898704	-2.609608417572671	-2.357435426211661	-3.4053649078131856	-0.6816519536376183	-2.260723023719353	-6.000748832761888	-2.727551889094218	-2.168290899158805	0.4693180592170093	1.0668755590631576	-0.3842533059311557	-2.0377654184196383	-1.2738413491794909	0.0	-0.35105188287006667	-2.0531806582328977	-1.199714851017768	-4.698171303897837	-1.9639543928064704	-4.5033880600747525	3.785653760742539
chr2L:5642354-5643646	-0.24323018053186835	-1.3906808383137401	-0.4002733439327976	-1.3226500866786914	1.4773494183279352	0.08037762851036247	1.8713238526866807	1.8487401843028977	-1.3821770810048504	0.3425022653281477	-4.912147875551773	-5.394769453167259	-6.3669237288050144	-4.695887923274706	-0.19916529609750633	-0.5552050987676277	-2.0751210811914094	-2.329600047435811	-1.002218800574404	0.307924733854413	0.7997450869251256	0.0	2.913662312477461	1.703820349903064	2.24163631518479	1.9952694785898704	-2.609608417572671	-2.357435426211661	-3.4053649078131856	-0.6816519536376183	-2.260723023719353	-6.000748832761888	-2.727551889094218	-2.168290899158805	0.4693180592170093	1.0668755590631576	-0.3842533059311557	-2.0377654184196383	-1.2738413491794909	0.0	-0.35105188287006667	-2.0531806582328977	-1.199714851017768	-4.698171303897837	-1.9639543928064704	-4.5033880600747525	3.785653760742539	1.3396390628015356	1.3836034978805847
chr2L:5645619-5647679	1.8487401843028977	-1.3821770810048504	0.3425022653281477	-4.912147875551773	-5.394769453167259	-6.3669237288050144	-4.695887923274706	-0.19916529609750633	-0.5552050987676277	-2.0751210811914094	-2.329600047435811	-1.002218800574404	0.307924733854413	0.7997450869251256	0.0	2.913662312477461	1.703820349903064	2.24163631518479	1.9952694785898704	-2.609608417572671	-2.357435426211661	-3.4053649078131856	-0.6816519536376183	-2.260723023719353	-6.000748832761888	-2.727551889094218	-2.168290899158805	0.4693180592170093	1.0668755590631576	-0.3842533059311557	-2.0377654184196383	-1.2738413491794909	0.0	-0.35105188287006667	-2.0531806582328977	-1.199714851017768	-4.698171303897837	-1.9639543928064704	-4.5033880600747525	3.785653760742539	1.3396390628015356	1.3836034978805847	1.3830116732091597	1.5928943903789294	0.0	2.425792944662414	7.653443452744083	4.312090783021974	5.353428675397575
chr2L:5648673-5649808	-4.695887923274706	-0.19916529609750633	-0.5552050987676277	-2.0751210811914094	-2.329600047435811	-1.002218800574404	0.307924733854413	0.7997450869251256	0.0	2.913662312477461	1.703820349903064	2.24163631518479	1.9952694785898704	-2.609608417572671	-2.357435426211661	-3.4053649078131856	-0.6816519536376183	-2.260723023719353	-6.000748832761888	-2.727551889094218	-2.168290899158805	0.4693180592170093	1.0668755590631576	-0.3842533059311557	-2.0377654184196383	-1.2738413491794909	0.0	-0.35105188287006667	-2.0531806582328977	-1.199714851017768	-4.698171303897837	-1.9639543928064704	-4.5033880600747525	3.785653760742539	1.3396390628015356	1.3836034978805847	1.3830116732091597	1.5928943903789294	0.0	2.425792944662414	7.653443452744083	4.312090783021974	5.353428675397575	8.606531040461851	5.3844486695618885	3.2985049681257497	3.2320761248203	-2.4977821465648686	-8.488422348501041
chr2L:5649809-5650479	-0.5552050987676277	-2.0751210811914094	-2.329600047435811	-1.002218800574404	0.307924733854413	0.7997450869251256	0.0	2.913662312477461	1.703820349903064	2.24163631518479	1.9952694785898704	-2.609608417572671	-2.357435426211661	-3.4053649078131856	-0.6816519536376183	-2.260723023719353	-6.000748832761888	-2.727551889094218	-2.168290899158805	0.4693180592170093	1.0668755590631576	-0.3842533059311557	-2.0377654184196383	-1.2738413491794909	0.0	-0.35105188287006667	-2.0531806582328977	-1.199714851017768	-4.698171303897837	-1.9639543928064704	-4.5033880600747525	3.785653760742539	1.3396390628015356	1.3836034978805847	1.3830116732091597	1.5928943903789294	0.0	2.425792944662414	7.653443452744083	4.312090783021974	5.353428675397575	8.606531040461851	5.3844486695618885	3.2985049681257497	3.2320761248203	-2.4977821465648686	-8.488422348501041	-11.805181383704733	-11.010723362572767
chr2L:5658603-5660213	-2.168290899158805	0.4693180592170093	1.0668755590631576	-0.3842533059311557	-2.0377654184196383	-1.2738413491794909	0.0	-0.35105188287006667	-2.0531806582328977	-1.199714851017768	-4.698171303897837	-1.9639543928064704	-4.5033880600747525	3.785653760742539	1.3396390628015356	1.3836034978805847	1.3830116732091597	1.5928943903789294	0.0	2.425792944662414	7.653443452744083	4.312090783021974	5.353428675397575	8.606531040461851	5.3844486695618885	3.2985049681257497	3.2320761248203	-2.4977821465648686	-8.488422348501041	-11.805181383704733	-11.010723362572767	-1.285781064036111	1.5913132682226152	1.6198272479569908	0.7359535705891888	-1.9607697681127654	-1.053025729943566	0.5856670408330711	-2.259982999975834	1.684872899606169	0.3431753099800617	-0.0669137167188392	-0.26145052715670036	1.0668755590631576	1.6205717679547686	-3.7801384501242365	-2.5546056425985224	0.8190853396669875	-4.445617472491586
chr2L:5694469-5695286	-2.5915412823474067	-0.9884928598239788	0.6252873828651146	-0.7359535705891888	0.0	-1.041562685491579	-0.3710775321447917	-0.3511434199808829	0.0	-2.632208391982253	-3.1707452553669424	-1.3905307192558336	-0.7515981681083248	0.0	-0.8703134497311961	-3.79054427356205	0.6252873828651146	-2.9007612138287593	-3.477105444952052	-0.18290974735911536	-1.5744155126014683	-0.3842533059311557	-0.3842533059311557	1.9084850188786497	0.6244090032280826	4.987045418748321	-0.485433315689084	4.888468098503805	4.842320282080062	1.0668755590631576	1.3821770810048504	6.2908288442358575	11.800502588662233	10.936586432697004	3.6116732948556	4.059209537477895	4.194038383132974	5.640285402438252	-0.20197442852421285	3.5766586530516444	5.666673934610945	0.14578684473315012	9.978743450221486	6.738215248325504	1.36742250680259	5.35256568824682	3.9539479776090434	0.4547195741423294	4.5986755826925
chr2L:5706596-5709437	4.987045418748321	-0.485433315689084	4.888468098503805	4.842320282080062	1.0668755590631576	1.3821770810048504	6.2908288442358575	11.800502588662233	10.936586432697004	3.6116732948556	4.059209537477895	4.194038383132974	5.640285402438252	-0.20197442852421285	3.5766586530516444	5.666673934610945	0.14578684473315012	9.978743450221486	6.738215248325504	1.36742250680259	5.35256568824682	3.9539479776090434	0.4547195741423294	4.5986755826925	5.337173287631873	2.285987647206992	1.5411236417421286	-2.2414552638655207	-4.5135184858627895	-0.8097316386735297	-9.298940687428388	-7.30160040979637	-7.094470516745844	-4.311878116826449	-9.745765831361016	-4.9347281366781415	-6.864780699168497	-4.382047079503708	-7.748853121001414	-1.2780642861172016	-1.4637527426815689	-0.6252873828651145	-1.0668755590631576	-1.2048957693008349	-9.953939675324097	-8.911192468249258	-4.745863370186104	-4.902735891032243	0.47712125471966244
chr2L:5731922-5733289	-0.32675222119505476	-0.9884928598239788	-1.631527400317226	-2.3861181389697994	-1.9908803431525135	0.5134945978048435	-2.197845138647844	-1.739750878231102	-1.3735595552383564	-2.3420715875438063	-1.0852670412831456	0.0	-2.3559983298416105	-1.1737218734474009	-2.8092004655417906	-1.6338090340464346	1.8584658737563502	1.7879458217111177	-0.7407131190410445	2.2418343582419085	-0.7359535705891888	-0.3842533059311557	0.0	-0.32675222119505476	0.47712125471966244	0.2614505271567006	5.490753168710104	4.6021162871352965	8.427998717681657	4.083246744882017	6.088674554546599	4.603849820778963	6.798431489780252	8.568328380762845	6.10507460202455	9.838895103431675	7.631967259453019	6.033946483696133	4.765998410639905	5.562778168862687	8.79725676907263	5.58632279863873	4.9236986016253	1.8924770888214744	2.0572608377105936	4.978431457560283	4.475234279846344	0.9350390031513978	1.302779615602324
chr2L:5733835-5735024	-1.9908803431525135	0.5134945978048435	-2.197845138647844	-1.739750878231102	-1.3735595552383564	-2.3420715875438063	-1.0852670412831456	0.0	-2.3559983298416105	-1.1737218734474009	-2.8092004655417906	-1.6338090340464346	1.8584658737563502	1.7879458217111177	-0.7407131190410445	2.2418343582419085	-0.7359535705891888	-0.3842533059311557	0.0	-0.32675222119505476	0.47712125471966244	0.2614505271567006	5.490753168710104	4.6021162871352965	8.427998717681657	4.083246744882017	6.088674554546599	4.603849820778963	6.798431489780252	8.568328380762845	6.10507460202455	9.838895103431675	7.631967259453019	6.033946483696133	4.765998410639905	5.562778168862687	8.79725676907263	5.58632279863873	4.9236986016253	1.8924770888214744	2.0572608377105936	4.978431457560283	4.475234279846344	0.9350390031513978	1.302779615602324	2.418991738374124	1.4830791992083998	1.5309669882448642	1.699170531188662
chr2L:5756040-5756585	2.418991738374124	1.4830791992083998	1.5309669882448642	1.699170531188662	2.4025837582868657	0.2715165701186022	0.6252873828651146	-0.3842533059311557	0.22407746444571308	2.822785427595341	0.5443837967073946	1.677111218151327	3.001451667502645	6.411341545380518	7.381848131676423	0.4359239231164445	0.3842533059311557	1.6422014869843864	1.73978834153202	2.910012436558182	6.093925679987732	2.171213996419745	0.21070289983532975	-1.3465075448111592	-2.1972044164954827	-3.838458904951217	-4.2146122196897675	-3.5410844915397988	-1.9144544519610283	3.6023985527404916	8.434817730001985	0.9734696237548497	-3.8775069611835113	-14.197469407228436	-20.59252746812282	-20.419228384316863	-8.015219141358251	-3.8771616916004117	1.0668755590631576	0.6252873828651146	0.0	-0.5552050987676277	7.751125880300608	12.225179907537376	14.474695992788272	7.849573379491769	3.0274915152515898	0.5651517826717827	0.5777871238726426
chr2L:5756586-5756752	1.4830791992083998	1.5309669882448642	1.699170531188662	2.4025837582868657	0.2715165701186022	0.6252873828651146	-0.3842533059311557	0.22407746444571308	2.822785427595341	0.5443837967073946	1.677111218151327	3.001451667502645	6.411341545380518	7.381848131676423	0.4359239231164445	0.3842533059311557	1.6422014869843864	1.73978834153202	2.910012436558182	6.093925679987732	2.171213996419745	0.21070289983532975	-1.3465075448111592	-2.1972044164954827	-3.838458904951217	-4.2146122196897675	-3.5410844915397988	-1.9144544519610283	3.6023985527404916	8.434817730001985	0.9734696237548497	-3.8775069611835113	-14.197469407228436	-20.59252746812282	-20.419228384316863	-8.015219141358251	-3.8771616916004117	1.0668755590631576	0.6252873828651146	0.0	-0.5552050987676277	7.751125880300608	12.225179907537376	14.474695992788272	7.849573379491769	3.0274915152515898	0.5651517826717827	0.5777871238726426	1.024417501738642
chr2L:5756753-5757954	1.4830791992083998	1.5309669882448642	1.699170531188662	2.4025837582868657	0.2715165701186022	0.6252873828651146	-0.3842533059311557	0.22407746444571308	2.822785427595341	0.5443837967073946	1.677111218151327	3.001451667502645	6.411341545380518	7.381848131676423	0.4359239231164445	0.3842533059311557	1.6422014869843864	1.73978834153202	2.910012436558182	6.093925679987732	2.171213996419745	0.21070289983532975	-1.3465075448111592	-2.1972044164954827	-3.838458904951217	-4.2146122196897675	-3.5410844915397988	-1.9144544519610283	3.6023985527404916	8.434817730001985	0.9734696237548497	-3.8775069611835113	-14.197469407228436	-20.59252746812282	-20.419228384316863	-8.015219141358251	-3.8771616916004117	1.0668755590631576	0.6252873828651146	0.0	-0.5552050987676277	7.751125880300608	12.225179907537376	14.474695992788272	7.849573379491769	3.0274915152515898	0.5651517826717827	0.5777871238726426	1.024417501738642
chr2L:5804246-5805561	-5.123144019046788	-2.141380411213023	-4.00398443398391	-2.220849885902292	-2.1239945312179795	-1.2312278425147318	0.6380172731361782	-0.330269917127831	1.1559692314597079	2.077743522056654	4.494847014938758	4.365585350335576	2.310691167672551	3.0796455332433994	2.200135302095254	3.455440098133699	4.979881757621861	5.590412417123301	4.722074007585252	5.944171753128999	7.472978430077556	6.401149865386413	4.869449505268213	1.7512976713534498	-0.07431041028586854	0.67699760786481	0.5136596520156023	2.5521625271100916	-0.18286266408027035	-0.49160685957898054	-0.036050663495053974	-5.805636742083957	-7.288022622950938	-13.360258391207926	-7.610883248322888	9.185691088138531	6.755611676713244	4.250119653043829	4.790150265538798	1.8071702726611467	5.234585678364983	2.263385921796445	2.853373639080445	-0.6249304818585533	-1.0984239195361938	-1.7762685006771086	-0.6532587261003789	0.3842533059311557	-0.7353430587749034
chr2L:5809128-5811115	4.494847014938758	4.365585350335576	2.310691167672551	3.0796455332433994	2.200135302095254	3.455440098133699	4.979881757621861	5.590412417123301	4.722074007585252	5.944171753128999	7.472978430077556	6.401149865386413	4.869449505268213	1.7512976713534498	-0.07431041028586854	0.67699760786481	0.5136596520156023	2.5521625271100916	-0.18286266408027035	-0.49160685957898054	-0.036050663495053974	-5.805636742083957	-7.288022622950938	-13.360258391207926	-7.610883248322888	9.185691088138531	6.755611676713244	4.250119653043829	4.790150265538798	1.8071702726611467	5.234585678364983	2.263385921796445	2.853373639080445	-0.6249304818585533	-1.0984239195361938	-1.7762685006771086	-0.6532587261003789	0.3842533059311557	-0.7353430587749034	-4.689083533211662	-2.7521096122529616	0.02686928410011671	-1.0249454495494266	-1.1967031713647365	-2.143774705088941	-1.8808508446219179	-2.616684097453673	-10.711283962234395	-11.37004571245164
chr2L:5854248-5855810	-3.4023836969477026	-2.0592828765343043	3.210788620719266	8.614528403878058	8.078001804479198	4.54617642641833	-3.1289992985877357	-5.770746755446658	-11.778687073709172	-5.203915662097923	-3.6605483176552878	-7.305790365949917	-0.26145052715670036	0.5722315223304937	-5.408567324005407	-3.2129378058793274	-1.4637527426815689	-3.4275485085164874	-9.119708341443264	-2.857014885124963	-5.065367231921305	-7.034936519196717	-4.27239747043943	-8.774699910358272	-9.116016760862278	-11.059251651613632	-4.910225285637014	-19.85108898765509	-20.508103923172392	-1.3768430568588477	0.0	-0.47712125471966244	-0.32675222119505476	-1.4637527426815689	-3.4802351048410025	0.0	0.2614505271567006	-11.043009674968813	-17.175242555423903	-10.19774994754644	-11.129920557010662	-5.749528968513954	-0.9884928598239788	0.0	-0.3842533059311557	-0.7359535705891888	0.288769123076823	-0.739133396650793	0.0
chr2L:5865179-5865983	-4.27239747043943	-8.774699910358272	-9.116016760862278	-11.059251651613632	-4.910225285637014	-19.85108898765509	-20.508103923172392	-1.3768430568588477	0.0	-0.47712125471966244	-0.32675222119505476	-1.4637527426815689	-3.4802351048410025	0.0	0.2614505271567006	-11.043009674968813	-17.175242555423903	-10.19774994754644	-11.129920557010662	-5.749528968513954	-0.9884928598239788	0.0	-0.3842533059311557	-0.7359535705891888	0.288769123076823	-0.739133396650793	0.0	0.0	0.09105099036729138	0.0	0.0	0.0	0.0	0.0	0.0	0.0	0.0	0.0	0.0	4.019109855387004	0.0	0.47712125471966244	0.0	2.9854287717498487	9.007974603899813	12.972570452136061	11.626635379141696	2.0628055570570996	7.765212170499142
chr2L:5865984-5866950	-8.774699910358272	-9.116016760862278	-11.059251651613632	-4.910225285637014	-19.85108898765509	-20.508103923172392	-1.3768430568588477	0.0	-0.47712125471966244	-0.32675222119505476	-1.4637527426815689	-3.4802351048410025	0.0	0.2614505271567006	-11.043009674968813	-17.175242555423903	-10.19774994754644	-11.129920557010662	-5.749528968513954	-0.9884928598239788	0.0	-0.3842533059311557	-0.7359535705891888	0.288769123076823	-0.739133396650793	0.0	0.0	0.09105099036729138	0.0	0.0	0.0	0.0	0.0	0.0	0.0	0.0	0.0	0.0	4.019109855387004	0.0	0.47712125471966244	0.0	2.9854287717498487	9.007974603899813	12.972570452136061	11.626635379141696	2.0628055570570996	7.765212170499142	3.308607573132973
chr2L:5866951-5867116	-11.059251651613632	-4.910225285637014	-19.85108898765509	-20.508103923172392	-1.3768430568588477	0.0	-0.47712125471966244	-0.32675222119505476	-1.4637527426815689	-3.4802351048410025	0.0	0.2614505271567006	-11.043009674968813	-17.175242555423903	-10.19774994754644	-11.129920557010662	-5.749528968513954	-0.9884928598239788	0.0	-0.3842533059311557	-0.7359535705891888	0.288769123076823	-0.739133396650793	0.0	0.0	0.09105099036729138	0.0	0.0	0.0	0.0	0.0	0.0	0.0	0.0	0.0	0.0	4.019109855387004	0.0	0.47712125471966244	0.0	2.9854287717498487	9.007974603899813	12.972570452136061	11.626635379141696	2.0628055570570996	7.765212170499142	3.308607573132973	2.1016869935597007	1.8123674968148855
chr2L:5867117-5867779	-4.910225285637014	-19.85108898765509	-20.508103923172392	-1.3768430568588477	0.0	-0.47712125471966244	-0.32675222119505476	-1.4637527426815689	-3.4802351048410025	0.0	0.2614505271567006	-11.043009674968813	-17.175242555423903	-10.19774994754644	-11.129920557010662	-5.749528968513954	-0.9884928598239788	0.0	-0.3842533059311557	-0.7359535705891888	0.288769123076823	-0.739133396650793	0.0	0.0	0.09105099036729138	0.0	0.0	0.0	0.0	0.0	0.0	0.0	0.0	0.0	0.0	4.019109855387004	0.0	0.47712125471966244	0.0	2.9854287717498487	9.007974603899813	12.972570452136061	11.626635379141696	2.0628055570570996	7.765212170499142	3.308607573132973	2.1016869935597007	1.8123674968148855	1.1223311197217736
chr2L:5867780-5868445	-19.85108898765509	-20.508103923172392	-1.3768430568588477	0.0	-0.47712125471966244	-0.32675222119505476	-1.4637527426815689	-3.4802351048410025	0.0	0.2614505271567006	-11.043009674968813	-17.175242555423903	-10.19774994754644	-11.129920557010662	-5.749528968513954	-0.9884928598239788	0.0	-0.3842533059311557	-0.7359535705891888	0.288769123076823	-0.739133396650793	0.0	0.0	0.09105099036729138	0.0	0.0	0.0	0.0	0.0	0.0	0.0	0.0	0.0	0.0	4.019109855387004	0.0	0.47712125471966244	0.0	2.9854287717498487	9.007974603899813	12.972570452136061	11.626635379141696	2.0628055570570996	7.765212170499142	3.308607573132973	2.1016869935597007	1.8123674968148855	1.1223311197217736	-0.3842533059311557
chr2L:5926753-5927451	0.952286887354399	0.7391401849026319	1.6737089450766964	1.605536900294743	2.2274486692033224	-0.021147388324433945	7.251420698196537	10.32253734559325	8.40172945422707	4.706888981791717	4.943776938635274	7.030484757013244	0.7158051146113907	3.6149873451000327	3.5651962328947246	2.8933019337722086	5.553078735438413	1.1962300354202928	-0.7663853222163209	-3.604028558144171	-3.0531447699787275	-1.4272190190054015	-1.0754890922903735	-0.6252873828651145	0.0	0.07420789455355373	2.2636409152907535	0.2574833548296881	2.319268861402206	2.5493641056847016	2.9849456298728536	4.105128048341133	7.591895863698469	4.486984872922161	2.167266297903419	1.8425538767874443	2.2491328739589957	1.0748381506001063	3.2462667837797397	-0.21293291625990246	1.6915699707043306	0.9566492180249564	-0.6269257554113034	-0.6142608202388848	-3.052546548696514	-0.41060577042502344	0.03633341830695108	-0.41248128072149903	0.38054047340964037
chr2L:5927452-5928188	0.7391401849026319	1.6737089450766964	1.605536900294743	2.2274486692033224	-0.021147388324433945	7.251420698196537	10.32253734559325	8.40172945422707	4.706888981791717	4.943776938635274	7.030484757013244	0.7158051146113907	3.6149873451000327	3.5651962328947246	2.8933019337722086	5.553078735438413	1.1962300354202928	-0.7663853222163209	-3.604028558144171	-3.0531447699787275	-1.4272190190054015	-1.0754890922903735	-0.6252873828651145	0.0	0.07420789455355373	2.2636409152907535	0.2574833548296881	2.319268861402206	2.5493641056847016	2.9849456298728536	4.105128048341133	7.591895863698469	4.486984872922161	2.167266297903419	1.8425538767874443	2.2491328739589957	1.0748381506001063	3.2462667837797397	-0.21293291625990246	1.6915699707043306	0.9566492180249564	-0.6269257554113034	-0.6142608202388848	-3.052546548696514	-0.41060577042502344	0.03633341830695108	-0.41248128072149903	0.38054047340964037	-1.4488350672985981
chr2L:5931347-5931895	4.706888981791717	4.943776938635274	7.030484757013244	0.7158051146113907	3.6149873451000327	3.5651962328947246	2.8933019337722086	5.553078735438413	1.1962300354202928	-0.7663853222163209	-3.604028558144171	-3.0531447699787275	-1.4272190190054015	-1.0754890922903735	-0.6252873828651145	0.0	0.07420789455355373	2.2636409152907535	0.2574833548296881	2.319268861402206	2.5493641056847016	2.9849456298728536	4.105128048341133	7.591895863698469	4.486984872922161	2.167266297903419	1.8425538767874443	2.2491328739589957	1.0748381506001063	3.2462667837797397	-0.21293291625990246	1.6915699707043306	0.9566492180249564	-0.6269257554113034	-0.6142608202388848	-3.052546548696514	-0.41060577042502344	0.03633341830695108	-0.41248128072149903	0.38054047340964037	-1.4488350672985981	-2.337716277713687	-2.7810353039406266	-5.3984183681913	-7.3160846122556995	-11.199502807878531	-10.565500587014926	-7.700787460979793	-0.5050184077099936
chr2L:5931896-5932218	4.943776938635274	7.030484757013244	0.7158051146113907	3.6149873451000327	3.5651962328947246	2.8933019337722086	5.553078735438413	1.1962300354202928	-0.7663853222163209	-3.604028558144171	-3.0531447699787275	-1.4272190190054015	-1.0754890922903735	-0.6252873828651145	0.0	0.07420789455355373	2.2636409152907535	0.2574833548296881	2.319268861402206	2.5493641056847016	2.9849456298728536	4.105128048341133	7.591895863698469	4.486984872922161	2.167266297903419	1.8425538767874443	2.2491328739589957	1.0748381506001063	3.2462667837797397	-0.21293291625990246	1.6915699707043306	0.9566492180249564	-0.6269257554113034	-0.6142608202388848	-3.052546548696514	-0.41060577042502344	0.03633341830695108	-0.41248128072149903	0.38054047340964037	-1.4488350672985981	-2.337716277713687	-2.7810353039406266	-5.3984183681913	-7.3160846122556995	-11.199502807878531	-10.565500587014926	-7.700787460979793	-0.5050184077099936	-0.7490429136284136
chr2L:5996943-5997760	8.686849068682061	4.4561337902882965	-4.2890221699292885	-9.347949992528545	-11.12041169086454	0.7730566422162692	12.89285743307452	13.940803528411708	9.187641569817128	8.165502759906312	5.333179026816007	4.235256636108216	0.28214426824485705	0.6605213774957117	2.1832734189685987	2.896372361456706	2.0885928001221314	-0.10964131185110519	0.9029423389343565	-0.9721892970563077	1.6711341614359745	0.2176219862127791	-1.3167545110052952	1.2896491595009696	-1.3632004050758013	-0.36800581460624376	1.8947005481038692	-1.8087235424887744	0.1589022780982281	2.3834063566691195	3.128781882702008	2.1227713894699893	3.351912488952323	4.715216076894575	6.046160332151215	5.478672536604384	0.48767952776639845	1.641740831662297	0.3193044976506801	-1.4990993113201347	-0.47363654146128825	-1.2833618201373378	-4.442180773894727	-4.236824068241103	-6.579278250984546	-8.691270913752462	-5.316701596490664	-14.740749754280692	-16.963875639401053
chr2L:5997761-5997914	-4.2890221699292885	-9.347949992528545	-11.12041169086454	0.7730566422162692	12.89285743307452	13.940803528411708	9.187641569817128	8.165502759906312	5.333179026816007	4.235256636108216	0.28214426824485705	0.6605213774957117	2.1832734189685987	2.896372361456706	2.0885928001221314	-0.10964131185110519	0.9029423389343565	-0.9721892970563077	1.6711341614359745	0.2176219862127791	-1.3167545110052952	1.2896491595009696	-1.3632004050758013	-0.36800581460624376	1.8947005481038692	-1.8087235424887744	0.1589022780982281	2.3834063566691195	3.128781882702008	2.1227713894699893	3.351912488952323	4.715216076894575	6.046160332151215	5.478672536604384	0.48767952776639845	1.641740831662297	0.3193044976506801	-1.4990993113201347	-0.47363654146128825	-1.2833618201373378	-4.442180773894727	-4.236824068241103	-6.579278250984546	-8.691270913752462	-5.316701596490664	-14.740749754280692	-16.963875639401053	-6.654130554232608	-14.205394672093075
chr2L:5997915-5998273	-4.2890221699292885	-9.347949992528545	-11.12041169086454	0.7730566422162692	12.89285743307452	13.940803528411708	9.187641569817128	8.165502759906312	5.333179026816007	4.235256636108216	0.28214426824485705	0.6605213774957117	2.1832734189685987	2.896372361456706	2.0885928001221314	-0.10964131185110519	0.9029423389343565	-0.9721892970563077	1.6711341614359745	0.2176219862127791	-1.3167545110052952	1.2896491595009696	-1.3632004050758013	-0.36800581460624376	1.8947005481038692	-1.8087235424887744	0.1589022780982281	2.3834063566691195	3.128781882702008	2.1227713894699893	3.351912488952323	4.715216076894575	6.046160332151215	5.478672536604384	0.48767952776639845	1.641740831662297	0.3193044976506801	-1.4990993113201347	-0.47363654146128825	-1.2833618201373378	-4.442180773894727	-4.236824068241103	-6.579278250984546	-8.691270913752462	-5.316701596490664	-14.740749754280692	-16.963875639401053	-6.654130554232608	-14.205394672093075
chr2L:6014004-6015842	5.478672536604384	0.48767952776639845	1.641740831662297	0.3193044976506801	-1.4990993113201347	-0.47363654146128825	-1.2833618201373378	-4.442180773894727	-4.236824068241103	-6.579278250984546	-8.691270913752462	-5.316701596490664	-14.740749754280692	-16.963875639401053	-6.654130554232608	-14.205394672093075	-12.415836384118021	-13.178759753955056	-9.003145238750474	-13.994774238412857	-6.540579775959715	-10.096162456188043	-13.10848034467508	-14.089740672743378	-11.824413981531364	-10.907492195298214	-11.094838918490177	-3.7530989307872993	-11.360695737087106	-6.018500609202793	-6.699342629436221	-6.3383766234041214	-1.2780642861172016	0.5454926883996524	1.794594935672188	8.38938308829317	9.756494086314136	4.684198152320608	8.955015412730818	12.620833718609383	17.75629436757098	12.784903895637521	5.7785720363011865	1.0822806204326034	8.57725466918113	21.02905384920373	15.54449229292998	23.334151438049794	14.913745350124465
chr2L:6015843-6016494	0.3193044976506801	-1.4990993113201347	-0.47363654146128825	-1.2833618201373378	-4.442180773894727	-4.236824068241103	-6.579278250984546	-8.691270913752462	-5.316701596490664	-14.740749754280692	-16.963875639401053	-6.654130554232608	-14.205394672093075	-12.415836384118021	-13.178759753955056	-9.003145238750474	-13.994774238412857	-6.540579775959715	-10.096162456188043	-13.10848034467508	-14.089740672743378	-11.824413981531364	-10.907492195298214	-11.094838918490177	-3.7530989307872993	-11.360695737087106	-6.018500609202793	-6.699342629436221	-6.3383766234041214	-1.2780642861172016	0.5454926883996524	1.794594935672188	8.38938308829317	9.756494086314136	4.684198152320608	8.955015412730818	12.620833718609383	17.75629436757098	12.784903895637521	5.7785720363011865	1.0822806204326034	8.57725466918113	21.02905384920373	15.54449229292998	23.334151438049794	14.913745350124465	14.397635113164498	10.400727689611042	11.682290814905583
chr2L:6019652-6021073	-5.316701596490664	-14.740749754280692	-16.963875639401053	-6.654130554232608	-14.205394672093075	-12.415836384118021	-13.178759753955056	-9.003145238750474	-13.994774238412857	-6.540579775959715	-10.096162456188043	-13.10848034467508	-14.089740672743378	-11.824413981531364	-10.907492195298214	-11.094838918490177	-3.7530989307872993	-11.360695737087106	-6.018500609202793	-6.699342629436221	-6.3383766234041214	-1.2780642861172016	0.5454926883996524	1.794594935672188	8.38938308829317	9.756494086314136	4.684198152320608	8.955015412730818	12.620833718609383	17.75629436757098	12.784903895637521	5.7785720363011865	1.0822806204326034	8.57725466918113	21.02905384920373	15.54449229292998	23.334151438049794	14.913745350124465	14.397635113164498	10.400727689611042	11.682290814905583	3.800231166641076	4.520511372204216	7.408765953148897	6.584585025356973	5.823471153229698	5.920538789265907	0.7903186167152069	-1.5808373746462783
chr2L:6037413-6038530	15.54449229292998	23.334151438049794	14.913745350124465	14.397635113164498	10.400727689611042	11.682290814905583	3.800231166641076	4.520511372204216	7.408765953148897	6.584585025356973	5.823471153229698	5.920538789265907	0.7903186167152069	-1.5808373746462783	-6.4554967552180855	-9.82344747245519	-13.267587994827704	-17.731382134002864	-15.67283423260616	-7.724242330751925	-14.167856351731805	-6.363989677652169	-4.92336740976421	-5.982146319512934	-3.2477086179515107	5.9087837640086445	10.748212514895112	16.633108798437824	6.178068513732747	9.185539527061112	7.684947079365676	3.4001638150271054	1.666962199196092	7.014515803922345	4.606217264181383	5.130722807801127	8.536795346779568	5.2848101923822455	5.533123643383156	4.160102577587071	0.3004621855994355	0.3211304435956989	3.0371044894096997	3.241344204966934	1.131641084759343	0.041059901218806004	-1.5492348077994986	-2.550529310704933	0.0
chr2L:6073649-6073962	-16.640479469473323	-13.853734341577423	-5.634143925858592	5.979862683579372	7.617350022506932	2.8021468674280214	0.0	0.0	7.412840022843624	11.002146979725731	5.736972168054504	1.3821770810048504	-0.32675222119505476	2.9994128749923923	15.176244026248963	12.39105422482975	11.096992055843666	8.539583606527051	7.962452507060288	3.4378069721019298	5.8955285819857135	2.2087699498941853	1.5267822881204438	-0.39105395364254913	-5.020146884755524	-0.3570072649485541	-6.942908674224546	6.024868541644285	9.165473093314306	18.332111962113874	24.639457053116413	15.493958902922618	9.162271967331208	12.666273032730478	10.046174865968613	8.778841171849143	8.112642253589668	2.6700186736680545	-0.9370460753992288	-5.63459849361608	-8.961778800089252	-11.500717583131106	-17.712339472811752	-21.385876328232282	-24.549916009631236	-23.215890317784968	-22.539406917976812	-28.19762804168914	-17.232275917284568
chr2L:6073963-6075075	-16.640479469473323	-13.853734341577423	-5.634143925858592	5.979862683579372	7.617350022506932	2.8021468674280214	0.0	0.0	7.412840022843624	11.002146979725731	5.736972168054504	1.3821770810048504	-0.32675222119505476	2.9994128749923923	15.176244026248963	12.39105422482975	11.096992055843666	8.539583606527051	7.962452507060288	3.4378069721019298	5.8955285819857135	2.2087699498941853	1.5267822881204438	-0.39105395364254913	-5.020146884755524	-0.3570072649485541	-6.942908674224546	6.024868541644285	9.165473093314306	18.332111962113874	24.639457053116413	15.493958902922618	9.162271967331208	12.666273032730478	10.046174865968613	8.778841171849143	8.112642253589668	2.6700186736680545	-0.9370460753992288	-5.63459849361608	-8.961778800089252	-11.500717583131106	-17.712339472811752	-21.385876328232282	-24.549916009631236	-23.215890317784968	-22.539406917976812	-28.19762804168914	-17.232275917284568
chr2L:6087043-6087893	6.024868541644285	9.165473093314306	18.332111962113874	24.639457053116413	15.493958902922618	9.162271967331208	12.666273032730478	10.046174865968613	8.778841171849143	8.112642253589668	2.6700186736680545	-0.9370460753992288	-5.63459849361608	-8.961778800089252	-11.500717583131106	-17.712339472811752	-21.385876328232282	-24.549916009631236	-23.215890317784968	-22.539406917976812	-28.19762804168914	-17.232275917284568	-10.284936295176209	-5.5535596953682855	-2.678974982582508	-3.774259195737924	-6.0455796616125514	-4.327814201730653	6.723443674938208	15.219763909420099	12.080231087536747	15.0539991383085	14.93914007858273	9.251618342928335	6.983565787507907	11.216785144213738	6.62827035517489	12.26732205485864	2.296285459281742	8.782915606186018	8.426896858242786	4.273742736644559	3.9389196816345513	1.8263658546132755	2.6639854538021175	3.342929420030393	1.8902308714526677	0.20126536086692404	-6.046949783884405
chr2L:6087894-6088679	9.165473093314306	18.332111962113874	24.639457053116413	15.493958902922618	9.162271967331208	12.666273032730478	10.046174865968613	8.778841171849143	8.112642253589668	2.6700186736680545	-0.9370460753992288	-5.63459849361608	-8.961778800089252	-11.500717583131106	-17.712339472811752	-21.385876328232282	-24.549916009631236	-23.215890317784968	-22.539406917976812	-28.19762804168914	-17.232275917284568	-10.284936295176209	-5.5535596953682855	-2.678974982582508	-3.774259195737924	-6.0455796616125514	-4.327814201730653	6.723443674938208	15.219763909420099	12.080231087536747	15.0539991383085	14.93914007858273	9.251618342928335	6.983565787507907	11.216785144213738	6.62827035517489	12.26732205485864	2.296285459281742	8.782915606186018	8.426896858242786	4.273742736644559	3.9389196816345513	1.8263658546132755	2.6639854538021175	3.342929420030393	1.8902308714526677	0.20126536086692404	-6.046949783884405	-8.355833293366882
chr2L:6091445-6091640	8.778841171849143	8.112642253589668	2.6700186736680545	-0.9370460753992288	-5.63459849361608	-8.961778800089252	-11.500717583131106	-17.712339472811752	-21.385876328232282	-24.549916009631236	-23.215890317784968	-22.539406917976812	-28.19762804168914	-17.232275917284568	-10.284936295176209	-5.5535596953682855	-2.678974982582508	-3.774259195737924	-6.0455796616125514	-4.327814201730653	6.723443674938208	15.219763909420099	12.080231087536747	15.0539991383085	14.93914007858273	9.251618342928335	6.983565787507907	11.216785144213738	6.62827035517489	12.26732205485864	2.296285459281742	8.782915606186018	8.426896858242786	4.273742736644559	3.9389196816345513	1.8263658546132755	2.6639854538021175	3.342929420030393	1.8902308714526677	0.20126536086692404	-6.046949783884405	-8.355833293366882	-12.843926789446067	-8.900044533050405	7.904563870806707	5.779542735597922	1.4290653454785835	-4.657455277904763	-9.37225996603681
chr2L:6091641-6092303	8.112642253589668	2.6700186736680545	-0.9370460753992288	-5.63459849361608	-8.961778800089252	-11.500717583131106	-17.712339472811752	-21.385876328232282	-24.549916009631236	-23.215890317784968	-22.539406917976812	-28.19762804168914	-17.232275917284568	-10.284936295176209	-5.5535596953682855	-2.678974982582508	-3.774259195737924	-6.0455796616125514	-4.327814201730653	6.723443674938208	15.219763909420099	12.080231087536747	15.0539991383085	14.93914007858273	9.251618342928335	6.983565787507907	11.216785144213738	6.62827035517489	12.26732205485864	2.296285459281742	8.782915606186018	8.426896858242786	4.273742736644559	3.9389196816345513	1.8263658546132755	2.6639854538021175	3.342929420030393	1.8902308714526677	0.20126536086692404	-6.046949783884405	-8.355833293366882	-12.843926789446067	-8.900044533050405	7.904563870806707	5.779542735597922	1.4290653454785835	-4.657455277904763	-9.37225996603681	-11.076049061314832
chr2L:6098689-6099355	-5.5535596953682855	-2.678974982582508	-3.774259195737924	-6.0455796616125514	-4.327814201730653	6.723443674938208	15.219763909420099	12.080231087536747	15.0539991383085	14.93914007858273	9.251618342928335	6.983565787507907	11.216785144213738	6.62827035517489	12.26732205485864	2.296285459281742	8.782915606186018	8.426896858242786	4.273742736644559	3.9389196816345513	1.8263658546132755	2.6639854538021175	3.342929420030393	1.8902308714526677	0.20126536086692404	-6.046949783884405	-8.355833293366882	-12.843926789446067	-8.900044533050405	7.904563870806707	5.779542735597922	1.4290653454785835	-4.657455277904763	-9.37225996603681	-11.076049061314832	-6.10048156734889	-5.317329775879091	-11.908322435545678	-9.250067345952969	-16.214504079921987	-14.737269273215354	-6.420607374200957	-10.754516441829463	-8.76421202414475	-8.890756157104107	-2.282299282821667	-1.264171867600218	-3.6668425013443455	-6.190072198539861
chr2L:6108995-6110012	1.8263658546132755	2.6639854538021175	3.342929420030393	1.8902308714526677	0.20126536086692404	-6.046949783884405	-8.355833293366882	-12.843926789446067	-8.900044533050405	7.904563870806707	5.779542735597922	1.4290653454785835	-4.657455277904763	-9.37225996603681	-11.076049061314832	-6.10048156734889	-5.317329775879091	-11.908322435545678	-9.250067345952969	-16.214504079921987	-14.737269273215354	-6.420607374200957	-10.754516441829463	-8.76421202414475	-8.890756157104107	-2.282299282821667	-1.264171867600218	-3.6668425013443455	-6.190072198539861	-8.40694850267652	-8.310291437071049	-3.481347624123058	-3.8945320026676886	-3.661749076880008	-3.320059232784147	4.616185314726303	12.782623808170868	8.70172122825133	1.3334897121381457	6.37123915002651	2.7836475624487704	9.089989178632496	11.898527106090054	2.242749846917162	7.451581990696773	3.5242326729148052	3.6406026570488432	4.172334350417374	2.750259318300724
chr2L:6110013-6110646	1.8902308714526677	0.20126536086692404	-6.046949783884405	-8.355833293366882	-12.843926789446067	-8.900044533050405	7.904563870806707	5.779542735597922	1.4290653454785835	-4.657455277904763	-9.37225996603681	-11.076049061314832	-6.10048156734889	-5.317329775879091	-11.908322435545678	-9.250067345952969	-16.214504079921987	-14.737269273215354	-6.420607374200957	-10.754516441829463	-8.76421202414475	-8.890756157104107	-2.282299282821667	-1.264171867600218	-3.6668425013443455	-6.190072198539861	-8.40694850267652	-8.310291437071049	-3.481347624123058	-3.8945320026676886	-3.661749076880008	-3.320059232784147	4.616185314726303	12.782623808170868	8.70172122825133	1.3334897121381457	6.37123915002651	2.7836475624487704	9.089989178632496	11.898527106090054	2.242749846917162	7.451581990696773	3.5242326729148052	3.6406026570488432	4.172334350417374	2.750259318300724	1.5822295038100949	-0.9684981960195697	-0.10193269277665616
chr2L:6114096-6115635	1.4290653454785835	-4.657455277904763	-9.37225996603681	-11.076049061314832	-6.10048156734889	-5.317329775879091	-11.908322435545678	-9.250067345952969	-16.214504079921987	-14.737269273215354	-6.420607374200957	-10.754516441829463	-8.76421202414475	-8.890756157104107	-2.282299282821667	-1.264171867600218	-3.6668425013443455	-6.190072198539861	-8.40694850267652	-8.310291437071049	-3.481347624123058	-3.8945320026676886	-3.661749076880008	-3.320059232784147	4.616185314726303	12.782623808170868	8.70172122825133	1.3334897121381457	6.37123915002651	2.7836475624487704	9.089989178632496	11.898527106090054	2.242749846917162	7.451581990696773	3.5242326729148052	3.6406026570488432	4.172334350417374	2.750259318300724	1.5822295038100949	-0.9684981960195697	-0.10193269277665616	-2.14666333365181	-3.367743054682869	-2.6886582923129643	-0.8065359368777398	-2.155921150721805	-6.930420934746746	-12.05239176259243	-6.569601463331444
chr2L:6115636-6115804	-11.076049061314832	-6.10048156734889	-5.317329775879091	-11.908322435545678	-9.250067345952969	-16.214504079921987	-14.737269273215354	-6.420607374200957	-10.754516441829463	-8.76421202414475	-8.890756157104107	-2.282299282821667	-1.264171867600218	-3.6668425013443455	-6.190072198539861	-8.40694850267652	-8.310291437071049	-3.481347624123058	-3.8945320026676886	-3.661749076880008	-3.320059232784147	4.616185314726303	12.782623808170868	8.70172122825133	1.3334897121381457	6.37123915002651	2.7836475624487704	9.089989178632496	11.898527106090054	2.242749846917162	7.451581990696773	3.5242326729148052	3.6406026570488432	4.172334350417374	2.750259318300724	1.5822295038100949	-0.9684981960195697	-0.10193269277665616	-2.14666333365181	-3.367743054682869	-2.6886582923129643	-0.8065359368777398	-2.155921150721805	-6.930420934746746	-12.05239176259243	-6.569601463331444	-2.405479010171066	-3.5792397207429665	-2.4887687440782527
chr2L:6133134-6134383	1.5822295038100949	-0.9684981960195697	-0.10193269277665616	-2.14666333365181	-3.367743054682869	-2.6886582923129643	-0.8065359368777398	-2.155921150721805	-6.930420934746746	-12.05239176259243	-6.569601463331444	-2.405479010171066	-3.5792397207429665	-2.4887687440782527	-7.78088753358892	-6.154048309409644	-1.3256561878819657	5.804283290045689	2.8008398702995594	-0.9207074752827707	2.607174420681313	3.0084626423368177	2.06468258845931	-2.049133161993899	-7.177060227040931	-10.468177953140446	-7.418770234719471	-6.6911229926814935	-4.488144279667328	-12.676665603649804	-15.54085023545374	-12.280770769728246	9.05971300959763	7.127169889535273	6.947004300518506	6.572637062711457	-0.08135113742401945	-0.42921553516829136	0.0	1.6806839062132066	-2.705265081441888	0.5729662990375627	1.0050073150230776	-1.1029879388062733	-3.5005227846435893	-6.261265059065797	-7.516053515696631	-10.307758688511289	-11.051040258740413
chr2L:6134384-6134490	-0.10193269277665616	-2.14666333365181	-3.367743054682869	-2.6886582923129643	-0.8065359368777398	-2.155921150721805	-6.930420934746746	-12.05239176259243	-6.569601463331444	-2.405479010171066	-3.5792397207429665	-2.4887687440782527	-7.78088753358892	-6.154048309409644	-1.3256561878819657	5.804283290045689	2.8008398702995594	-0.9207074752827707	2.607174420681313	3.0084626423368177	2.06468258845931	-2.049133161993899	-7.177060227040931	-10.468177953140446	-7.418770234719471	-6.6911229926814935	-4.488144279667328	-12.676665603649804	-15.54085023545374	-12.280770769728246	9.05971300959763	7.127169889535273	6.947004300518506	6.572637062711457	-0.08135113742401945	-0.42921553516829136	0.0	1.6806839062132066	-2.705265081441888	0.5729662990375627	1.0050073150230776	-1.1029879388062733	-3.5005227846435893	-6.261265059065797	-7.516053515696631	-10.307758688511289	-11.051040258740413	-3.2653155574574533	-0.49846360859642996
chr2L:6134491-6134780	-0.10193269277665616	-2.14666333365181	-3.367743054682869	-2.6886582923129643	-0.8065359368777398	-2.155921150721805	-6.930420934746746	-12.05239176259243	-6.569601463331444	-2.405479010171066	-3.5792397207429665	-2.4887687440782527	-7.78088753358892	-6.154048309409644	-1.3256561878819657	5.804283290045689	2.8008398702995594	-0.9207074752827707	2.607174420681313	3.0084626423368177	2.06468258845931	-2.049133161993899	-7.177060227040931	-10.468177953140446	-7.418770234719471	-6.6911229926814935	-4.488144279667328	-12.676665603649804	-15.54085023545374	-12.280770769728246	9.05971300959763	7.127169889535273	6.947004300518506	6.572637062711457	-0.08135113742401945	-0.42921553516829136	0.0	1.6806839062132066	-2.705265081441888	0.5729662990375627	1.0050073150230776	-1.1029879388062733	-3.5005227846435893	-6.261265059065797	-7.516053515696631	-10.307758688511289	-11.051040258740413	-3.2653155574574533	-0.49846360859642996
chr2L:6156250-6157268	-7.516053515696631	-10.307758688511289	-11.051040258740413	-3.2653155574574533	-0.49846360859642996	-10.748575226927423	-6.988453588506225	-0.23977986661800627	4.721479629640569	2.2669764048607015	-1.684872899606169	-0.6989334265040719	-3.445094550532258	-1.1982893914548134	0.14255650690559882	-0.32675222119505476	-1.0668755590631576	-0.4547195741423293	3.298902004958002	1.590571734342205	-0.7359535705891888	1.5044142493053965	0.1627122405928235	-0.5552050987676277	1.4313637641589874	9.606720636188017	17.20923470644689	13.2087744570856	12.762041862021462	12.196777126097277	1.007970007226555	-0.5571614499158013	-8.606413947595604	-6.398616174155568	-2.4149847600340624	0.0	-0.2887691230768229	-1.0421790870559455	12.592102289946613	12.998517774006528	14.894876030521564	5.193995825054708	1.5598985040756579	6.128857906119777	4.177895596286527	3.8568530874467863	-1.268728892031562	-3.673628450066675	-5.716772788849004
chr2L:6161320-6162167	-1.684872899606169	-0.6989334265040719	-3.445094550532258	-1.1982893914548134	0.14255650690559882	-0.32675222119505476	-1.0668755590631576	-0.4547195741423293	3.298902004958002	1.590571734342205	-0.7359535705891888	1.5044142493053965	0.1627122405928235	-0.5552050987676277	1.4313637641589874	9.606720636188017	17.20923470644689	13.2087744570856	12.762041862021462	12.196777126097277	1.007970007226555	-0.5571614499158013	-8.606413947595604	-6.398616174155568	-2.4149847600340624	0.0	-0.2887691230768229	-1.0421790870559455	12.592102289946613	12.998517774006528	14.894876030521564	5.193995825054708	1.5598985040756579	6.128857906119777	4.177895596286527	3.8568530874467863	-1.268728892031562	-3.673628450066675	-5.716772788849004	-5.052340041181044	-1.184073138196737	-1.6865194750132337	-5.7432318328446215	-5.088440433617082	-9.285100979747913	-7.319586394912122	-1.5843169673469322	-1.0668755590631576	0.0
chr2L:6162168-6162521	-3.445094550532258	-1.1982893914548134	0.14255650690559882	-0.32675222119505476	-1.0668755590631576	-0.4547195741423293	3.298902004958002	1.590571734342205	-0.7359535705891888	1.5044142493053965	0.1627122405928235	-0.5552050987676277	1.4313637641589874	9.606720636188017	17.20923470644689	13.2087744570856	12.762041862021462	12.196777126097277	1.007970007226555	-0.5571614499158013	-8.606413947595604	-6.398616174155568	-2.4149847600340624	0.0	-0.2887691230768229	-1.0421790870559455	12.592102289946613	12.998517774006528	14.894876030521564	5.193995825054708	1.5598985040756579	6.128857906119777	4.177895596286527	3.8568530874467863	-1.268728892031562	-3.673628450066675	-5.716772788849004	-5.052340041181044	-1.184073138196737	-1.6865194750132337	-5.7432318328446215	-5.088440433617082	-9.285100979747913	-7.319586394912122	-1.5843169673469322	-1.0668755590631576	0.0	2.3286248352848276	-0.8065359368777398
chr2L:6248610-6249506	-0.9578873144719806	0.18571950221726832	0.15592543637908451	-1.606310572124483	-2.5529688597321623	0.9513378801468133	-1.0274432503710482	0.9884928598239788	-1.3821770810048504	-2.8094017709235115	-4.495846386160237	-1.7577236324198076	-5.520475634425103	-5.462520676634697	-8.109198056887736	-5.119366835818866	-7.519209770366917	-1.5781838836615223	-0.3394945036764774	-8.14412279610002	-3.188202339356803	-1.4025450068403398	-3.7228384891231348	0.21642325877221547	1.4494573018153771	1.3736952118257737	0.0	-1.2815128847401875	-1.1466275866879665	-0.9255996079204497	2.2043303348249204	0.6240983754730954	-0.2240774644457132	-2.240972903111563	-1.421709386318397	-1.1613075365222496	1.5355410180882183	1.0923844546992643	1.9084850188786497	0.9059652567236041	-0.17329032903106933	1.564922167325019	2.2923278609003184	3.600699556427999	3.0106365495188	1.6285692824881528	4.419729710848723	3.438654921085313	1.513833161311607
chr2L:6249507-6250279	0.15592543637908451	-1.606310572124483	-2.5529688597321623	0.9513378801468133	-1.0274432503710482	0.9884928598239788	-1.3821770810048504	-2.8094017709235115	-4.495846386160237	-1.7577236324198076	-5.520475634425103	-5.462520676634697	-8.109198056887736	-5.119366835818866	-7.519209770366917	-1.5781838836615223	-0.3394945036764774	-8.14412279610002	-3.188202339356803	-1.4025450068403398	-3.7228384891231348	0.21642325877221547	1.4494573018153771	1.3736952118257737	0.0	-1.2815128847401875	-1.1466275866879665	-0.9255996079204497	2.2043303348249204	0.6240983754730954	-0.2240774644457132	-2.240972903111563	-1.421709386318397	-1.1613075365222496	1.5355410180882183	1.0923844546992643	1.9084850188786497	0.9059652567236041	-0.17329032903106933	1.564922167325019	2.2923278609003184	3.600699556427999	3.0106365495188	1.6285692824881528	4.419729710848723	3.438654921085313	1.513833161311607	1.1302955923899534	1.6681107648256326
chr2L:6280573-6281700	-2.608071096561071	0.288769123076823	-3.678085300842342	-4.943304645084017	-4.574161215788589	-3.7522558690050354	-0.5115880358809525	0.0	-1.3821770810048504	0.4375954572346078	-3.9178501269312274	-1.8250780161795759	-1.7918708368847862	-2.934545793243533	1.0160067427573143	-1.8101467285041049	-2.0130531802505796	0.0	0.0	1.7798424539043338	1.1351066238952368	3.020331181623731	3.009460243394208	0.5946074766613847	-2.9520009344558256	-4.04290651865179	-4.116536384662984	-0.7406896533804269	-1.0668755590631576	-1.0668755590631576	0.0	-1.4637527426815689	0.0	0.4046644671880405	2.1154362186033295	-0.32675222119505476	0.7359535705891888	-0.32675222119505476	4.879320258918662	3.8500742820902145	10.846492464632474	4.8051662117697225	-0.26145052715670036	6.430466618905923	12.062998951673613	15.500483895066106	8.856348200854015	11.075503176869008	5.478912668411935
chr2L:6287577-6288697	1.0160067427573143	-1.8101467285041049	-2.0130531802505796	0.0	0.0	1.7798424539043338	1.1351066238952368	3.020331181623731	3.009460243394208	0.5946074766613847	-2.9520009344558256	-4.04290651865179	-4.116536384662984	-0.7406896533804269	-1.0668755590631576	-1.0668755590631576	0.0	-1.4637527426815689	0.0	0.4046644671880405	2.1154362186033295	-0.32675222119505476	0.7359535705891888	-0.32675222119505476	4.879320258918662	3.8500742820902145	10.846492464632474	4.8051662117697225	-0.26145052715670036	6.430466618905923	12.062998951673613	15.500483895066106	8.856348200854015	11.075503176869008	5.478912668411935	6.4908645006273336	1.6625380325901662	3.0082017106930983	0.5036043547985192	1.7739376408522445	-0.20165859346956885	-1.420684487380939	-3.389313195939737	-2.360797947643879	-0.6092181379747567	2.7686551588807795	0.7490429136284138	2.192666956910687	4.667936461883537
chr2L:6310361-6311096	2.7686551588807795	0.7490429136284138	2.192666956910687	4.667936461883537	0.954283747518085	1.2119385803220295	-0.18968503432039505	-1.6029406872286904	-4.088653663864258	-2.263119681432079	-0.6909218984264122	-0.7359535705891888	-2.3286248352848276	-3.142311552715588	-6.772741095457485	-3.4852401408027553	-2.602595555692267	-0.6468695259900141	1.0668755590631576	-0.32675222119505476	-0.2105263209141679	-0.9805810877264888	0.6798035006564037	0.07056819015207248	0.041082813831925774	-2.6961275413464816	-2.1514909037236225	-0.8600415665910357	0.8837174796880675	-1.570613158206717	-2.3637347150280155	-3.3486816618240307	-3.8075393542750815	-6.592598185302328	-5.885083163657022	-3.9359700604068575	-5.324846163436957	0.0	-1.2443426282845207	-4.344043039542635	-2.3304002847038086	0.32675222119505476	-1.9084850188786497	0.06492149309970875	2.2115152030229677	0.15601177776756703	1.821593157810214	-1.3628202648570296	-0.39734068960651336
chr2L:6311097-6311660	2.192666956910687	4.667936461883537	0.954283747518085	1.2119385803220295	-0.18968503432039505	-1.6029406872286904	-4.088653663864258	-2.263119681432079	-0.6909218984264122	-0.7359535705891888	-2.3286248352848276	-3.142311552715588	-6.772741095457485	-3.4852401408027553	-2.602595555692267	-0.6468695259900141	1.0668755590631576	-0.32675222119505476	-0.2105263209141679	-0.9805810877264888	0.6798035006564037	0.07056819015207248	0.041082813831925774	-2.6961275413464816	-2.1514909037236225	-0.8600415665910357	0.8837174796880675	-1.570613158206717	-2.3637347150280155	-3.3486816618240307	-3.8075393542750815	-6.592598185302328	-5.885083163657022	-3.9359700604068575	-5.324846163436957	0.0	-1.2443426282845207	-4.344043039542635	-2.3304002847038086	0.32675222119505476	-1.9084850188786497	0.06492149309970875	2.2115152030229677	0.15601177776756703	1.821593157810214	-1.3628202648570296	-0.39734068960651336	-0.3842533059311557	-0.7359535705891888
chr2L:6361474-6362389	-9.435167380222596	-1.9084850188786497	-0.6252873828651145	0.3842533059311557	-0.47712125471966244	-1.3821770810048504	-2.1772835646938775	0.0	0.47712125471966244	0.0	-0.3842533059311557	1.1794922381286501	0.6191438593350367	0.16068432228610147	0.3055162503799057	0.5095825800615449	0.6307685229167005	1.0668755590631576	3.3845891601688023	0.965527604125798	0.36524608165550093	1.2175627557112398	1.9810132573947747	0.877767060281167	0.10621460694838125	9.023004613013414	3.8622104928819727	30.68423272009744	46.907213839426234	48.6157927167172	52.373306967749706	40.585252184593294	29.581749879188777	17.332296694851152	13.542654031643256	7.133604017060351	8.813642140946241	4.147391092398733	2.090705857309173	0.3125723971774349	-2.0441015535852394	-1.2825766385716872	-3.5819096750167634	-4.2589165421900255	-5.90984459988867	-8.423048160400764	-5.44561341722028	-16.36628184146717	-16.296299084284236
chr2L:6366214-6366718	-0.3842533059311557	1.1794922381286501	0.6191438593350367	0.16068432228610147	0.3055162503799057	0.5095825800615449	0.6307685229167005	1.0668755590631576	3.3845891601688023	0.965527604125798	0.36524608165550093	1.2175627557112398	1.9810132573947747	0.877767060281167	0.10621460694838125	9.023004613013414	3.8622104928819727	30.68423272009744	46.907213839426234	48.6157927167172	52.373306967749706	40.585252184593294	29.581749879188777	17.332296694851152	13.542654031643256	7.133604017060351	8.813642140946241	4.147391092398733	2.090705857309173	0.3125723971774349	-2.0441015535852394	-1.2825766385716872	-3.5819096750167634	-4.2589165421900255	-5.90984459988867	-8.423048160400764	-5.44561341722028	-16.36628184146717	-16.296299084284236	-19.59926583822554	-16.60921300435091	-35.580964256160996	-32.77100261444232	-8.875486732084623	-16.57073055654851	0.8515824070729341	11.953203345521116	1.3836034978805847	13.263773573888846
chr2L:6366719-6366874	1.1794922381286501	0.6191438593350367	0.16068432228610147	0.3055162503799057	0.5095825800615449	0.6307685229167005	1.0668755590631576	3.3845891601688023	0.965527604125798	0.36524608165550093	1.2175627557112398	1.9810132573947747	0.877767060281167	0.10621460694838125	9.023004613013414	3.8622104928819727	30.68423272009744	46.907213839426234	48.6157927167172	52.373306967749706	40.585252184593294	29.581749879188777	17.332296694851152	13.542654031643256	7.133604017060351	8.813642140946241	4.147391092398733	2.090705857309173	0.3125723971774349	-2.0441015535852394	-1.2825766385716872	-3.5819096750167634	-4.2589165421900255	-5.90984459988867	-8.423048160400764	-5.44561341722028	-16.36628184146717	-16.296299084284236	-19.59926583822554	-16.60921300435091	-35.580964256160996	-32.77100261444232	-8.875486732084623	-16.57073055654851	0.8515824070729341	11.953203345521116	1.3836034978805847	13.263773573888846	19.64385745918633
chr2L:6366875-6367742	1.1794922381286501	0.6191438593350367	0.16068432228610147	0.3055162503799057	0.5095825800615449	0.6307685229167005	1.0668755590631576	3.3845891601688023	0.965527604125798	0.36524608165550093	1.2175627557112398	1.9810132573947747	0.877767060281167	0.10621460694838125	9.023004613013414	3.8622104928819727	30.68423272009744	46.907213839426234	48.6157927167172	52.373306967749706	40.585252184593294	29.581749879188777	17.332296694851152	13.542654031643256	7.133604017060351	8.813642140946241	4.147391092398733	2.090705857309173	0.3125723971774349	-2.0441015535852394	-1.2825766385716872	-3.5819096750167634	-4.2589165421900255	-5.90984459988867	-8.423048160400764	-5.44561341722028	-16.36628184146717	-16.296299084284236	-19.59926583822554	-16.60921300435091	-35.580964256160996	-32.77100261444232	-8.875486732084623	-16.57073055654851	0.8515824070729341	11.953203345521116	1.3836034978805847	13.263773573888846	19.64385745918633
chr2L:6367743-6368214	0.16068432228610147	0.3055162503799057	0.5095825800615449	0.6307685229167005	1.0668755590631576	3.3845891601688023	0.965527604125798	0.36524608165550093	1.2175627557112398	1.9810132573947747	0.877767060281167	0.10621460694838125	9.023004613013414	3.8622104928819727	30.68423272009744	46.907213839426234	48.6157927167172	52.373306967749706	40.585252184593294	29.581749879188777	17.332296694851152	13.542654031643256	7.133604017060351	8.813642140946241	4.147391092398733	2.090705857309173	0.3125723971774349	-2.0441015535852394	-1.2825766385716872	-3.5819096750167634	-4.2589165421900255	-5.90984459988867	-8.423048160400764	-5.44561341722028	-16.36628184146717	-16.296299084284236	-19.59926583822554	-16.60921300435091	-35.580964256160996	-32.77100261444232	-8.875486732084623	-16.57073055654851	0.8515824070729341	11.953203345521116	1.3836034978805847	13.263773573888846	19.64385745918633	14.235031556357931	21.158197302050393
chr2L:6526736-6527476	-2.451872154308882	3.0489454339578375	1.460534165132094	-3.809314990309572	-6.492919873472992	-9.871123137549649	-2.1038884355764536	0.6512444816945295	3.425091307311019	0.2620076431622543	17.592575914725327	28.699337561059533	24.105382772665834	29.829223303579507	4.045339931700944	11.698358005985428	4.859594811164669	8.918956481137435	3.408310355151489	3.2804223420691887	0.28920036806068555	-4.390756472818431	-9.714662626766021	-14.466557192643508	-13.057244077199588	-1.5784192839556976	-2.7234706478817037	-2.064171379118254	-3.923655581926644	8.863642951466574	13.294639145497763	6.250721945202115	6.3589543077288715	3.366750425385304	0.04856404583481459	-5.409218950859316	-9.606563617908114	-13.445196673962046	-14.255582674366144	-15.268125963829071	-26.361879576474536	-37.1674043889237	-35.07077067125436	-12.791874516419668	-1.8372215182175793	2.661972639331534	2.620693865828486	0.2614505271567006	1.7345287976228647
chr2L:6538795-6539839	-13.057244077199588	-1.5784192839556976	-2.7234706478817037	-2.064171379118254	-3.923655581926644	8.863642951466574	13.294639145497763	6.250721945202115	6.3589543077288715	3.366750425385304	0.04856404583481459	-5.409218950859316	-9.606563617908114	-13.445196673962046	-14.255582674366144	-15.268125963829071	-26.361879576474536	-37.1674043889237	-35.07077067125436	-12.791874516419668	-1.8372215182175793	2.661972639331534	2.620693865828486	0.2614505271567006	1.7345287976228647	-0.7722619875591663	1.4082385273006652	-0.3842533059311557	1.198116831181688	3.2925547448524126	2.9969778806104217	3.3683368666684927	1.1723456030980224	4.029104218146522	-0.6819743664387646	0.5533474488829239	0.04540189012703902	0.8651686851755442	-0.24928957770058702	0.18223272791703826	1.5200503678052129	0.26690351734713097	0.6386205403520696	0.4738849760050669	0.7391333966507933	-0.9207074752827707	2.7103118662750347	4.236666614531845	3.4397022636312786
chr2L:6539840-6540860	-2.7234706478817037	-2.064171379118254	-3.923655581926644	8.863642951466574	13.294639145497763	6.250721945202115	6.3589543077288715	3.366750425385304	0.04856404583481459	-5.409218950859316	-9.606563617908114	-13.445196673962046	-14.255582674366144	-15.268125963829071	-26.361879576474536	-37.1674043889237	-35.07077067125436	-12.791874516419668	-1.8372215182175793	2.661972639331534	2.620693865828486	0.2614505271567006	1.7345287976228647	-0.7722619875591663	1.4082385273006652	-0.3842533059311557	1.198116831181688	3.2925547448524126	2.9969778806104217	3.3683368666684927	1.1723456030980224	4.029104218146522	-0.6819743664387646	0.5533474488829239	0.04540189012703902	0.8651686851755442	-0.24928957770058702	0.18223272791703826	1.5200503678052129	0.26690351734713097	0.6386205403520696	0.4738849760050669	0.7391333966507933	-0.9207074752827707	2.7103118662750347	4.236666614531845	3.4397022636312786	0.0	0.22407746444571308
chr2L:6552139-6552908	-0.3842533059311557	1.198116831181688	3.2925547448524126	2.9969778806104217	3.3683368666684927	1.1723456030980224	4.029104218146522	-0.6819743664387646	0.5533474488829239	0.04540189012703902	0.8651686851755442	-0.24928957770058702	0.18223272791703826	1.5200503678052129	0.26690351734713097	0.6386205403520696	0.4738849760050669	0.7391333966507933	-0.9207074752827707	2.7103118662750347	4.236666614531845	3.4397022636312786	0.0	0.22407746444571308	2.7976930609575996	3.086142237851412	2.4411833764752173	3.808255439327915	-1.1267407777214458	0.8661870410990832	-0.07819901151911127	0.9879728282993004	1.680401034260518	-0.30735967257511815	-2.1078720989603963	-0.8873228561671364	-2.2427202672028015	-1.3107545331266464	-0.7250740549324951	-1.1499004089843636	-3.458290060885781	-5.041477706691407	-3.030270636684572	-4.595869779713846	-2.1272896894664317	0.6383073482902311	-14.489180065589276	-18.969312512599117	-10.383193918764794
chr2L:6569369-6570718	-2.1078720989603963	-0.8873228561671364	-2.2427202672028015	-1.3107545331266464	-0.7250740549324951	-1.1499004089843636	-3.458290060885781	-5.041477706691407	-3.030270636684572	-4.595869779713846	-2.1272896894664317	0.6383073482902311	-14.489180065589276	-18.969312512599117	-10.383193918764794	-8.60198039606235	3.386252786050442	20.980858264295463	33.59450814554112	26.316311230424	17.244094112723854	13.728153644109412	5.094514888685431	3.4745096299363856	8.81263197585447	2.1854721223724196	9.544059455684534	10.900115563608761	1.8289239693717887	9.405962324996343	5.096541378631802	6.0414234636926185	4.813086931944866	7.195666699937442	7.927057854398083	16.496335530021764	11.185639428971571	15.493652187126482	8.92778126868828	8.896351182577565	5.056413590796121	-0.5084904540624298	2.6109310437570667	1.1799147011087379	2.5287349952929294	-1.0327973374394477	-0.6644459230605141	-2.2793889736586035	-0.3689413859202384
chr2L:6571107-6572959	-0.7250740549324951	-1.1499004089843636	-3.458290060885781	-5.041477706691407	-3.030270636684572	-4.595869779713846	-2.1272896894664317	0.6383073482902311	-14.489180065589276	-18.969312512599117	-10.383193918764794	-8.60198039606235	3.386252786050442	20.980858264295463	33.59450814554112	26.316311230424	17.244094112723854	13.728153644109412	5.094514888685431	3.4745096299363856	8.81263197585447	2.1854721223724196	9.544059455684534	10.900115563608761	1.8289239693717887	9.405962324996343	5.096541378631802	6.0414234636926185	4.813086931944866	7.195666699937442	7.927057854398083	16.496335530021764	11.185639428971571	15.493652187126482	8.92778126868828	8.896351182577565	5.056413590796121	-0.5084904540624298	2.6109310437570667	1.1799147011087379	2.5287349952929294	-1.0327973374394477	-0.6644459230605141	-2.2793889736586035	-0.3689413859202384	-2.06788770869058	-2.402531632471782	-3.0522828940503457	-4.254555470728194
chr2L:6583209-6583401	1.8289239693717887	9.405962324996343	5.096541378631802	6.0414234636926185	4.813086931944866	7.195666699937442	7.927057854398083	16.496335530021764	11.185639428971571	15.493652187126482	8.92778126868828	8.896351182577565	5.056413590796121	-0.5084904540624298	2.6109310437570667	1.1799147011087379	2.5287349952929294	-1.0327973374394477	-0.6644459230605141	-2.2793889736586035	-0.3689413859202384	-2.06788770869058	-2.402531632471782	-3.0522828940503457	-4.254555470728194	-5.266851125107649	-6.6544435174233545	-6.627174476323637	-6.854006249696965	-5.40873502522496	-6.247778710615218	-2.810678035175495	-6.638100377772934	-7.677290304122921	-9.517691027049887	-9.388564503777932	-12.014167451160628	-5.80945113279488	-10.354784648392247	-6.41538357073432	-6.305840649140973	-9.579321992836954	-5.594265896241485	-2.933279357873504	-8.107463443895472	-9.654129212249654	-19.53025889789115	-15.482440734075338	-11.113102887107823
chr2L:6583402-6583599	1.8289239693717887	9.405962324996343	5.096541378631802	6.0414234636926185	4.813086931944866	7.195666699937442	7.927057854398083	16.496335530021764	11.185639428971571	15.493652187126482	8.92778126868828	8.896351182577565	5.056413590796121	-0.5084904540624298	2.6109310437570667	1.1799147011087379	2.5287349952929294	-1.0327973374394477	-0.6644459230605141	-2.2793889736586035	-0.3689413859202384	-2.06788770869058	-2.402531632471782	-3.0522828940503457	-4.254555470728194	-5.266851125107649	-6.6544435174233545	-6.627174476323637	-6.854006249696965	-5.40873502522496	-6.247778710615218	-2.810678035175495	-6.638100377772934	-7.677290304122921	-9.517691027049887	-9.388564503777932	-12.014167451160628	-5.80945113279488	-10.354784648392247	-6.41538357073432	-6.305840649140973	-9.579321992836954	-5.594265896241485	-2.933279357873504	-8.107463443895472	-9.654129212249654	-19.53025889789115	-15.482440734075338	-11.113102887107823
chr2L:6583600-6583991	9.405962324996343	5.096541378631802	6.0414234636926185	4.813086931944866	7.195666699937442	7.927057854398083	16.496335530021764	11.185639428971571	15.493652187126482	8.92778126868828	8.896351182577565	5.056413590796121	-0.5084904540624298	2.6109310437570667	1.1799147011087379	2.5287349952929294	-1.0327973374394477	-0.6644459230605141	-2.2793889736586035	-0.3689413859202384	-2.06788770869058	-2.402531632471782	-3.0522828940503457	-4.254555470728194	-5.266851125107649	-6.6544435174233545	-6.627174476323637	-6.854006249696965	-5.40873502522496	-6.247778710615218	-2.810678035175495	-6.638100377772934	-7.677290304122921	-9.517691027049887	-9.388564503777932	-12.014167451160628	-5.80945113279488	-10.354784648392247	-6.41538357073432	-6.305840649140973	-9.579321992836954	-5.594265896241485	-2.933279357873504	-8.107463443895472	-9.654129212249654	-19.53025889789115	-15.482440734075338	-11.113102887107823	4.886761000181007
chr2L:6593903-6595231	-2.06788770869058	-2.402531632471782	-3.0522828940503457	-4.254555470728194	-5.266851125107649	-6.6544435174233545	-6.627174476323637	-6.854006249696965	-5.40873502522496	-6.247778710615218	-2.810678035175495	-6.638100377772934	-7.677290304122921	-9.517691027049887	-9.388564503777932	-12.014167451160628	-5.80945113279488	-10.354784648392247	-6.41538357073432	-6.305840649140973	-9.579321992836954	-5.594265896241485	-2.933279357873504	-8.107463443895472	-9.654129212249654	-19.53025889789115	-15.482440734075338	-11.113102887107823	4.886761000181007	9.828340579614093	4.593032443661285	2.1339147051370415	1.9017702589115288	-5.26842932485355	-6.138410366897735	-10.290314922058274	-6.838934694733508	-3.8918146187196427	-3.5868981765755654	-3.2415008030159	-5.805839838270081	-7.063205625127943	-3.551039074662504	-31.269597316805044	-29.14024790500814	-15.847371927819767	-4.967614092897158	-2.074588772498274	-0.47712125471966244
chr2L:6628532-6630042	-1.4952132644201317	-3.091506434334619	-0.22816119486484343	-0.3842533059311557	-1.8027107223228733	-5.060959207151756	-4.949641158377661	-3.4179061553770342	-5.940856679660868	-0.8807275879539905	-4.947719089504079	-10.758111192789569	-7.309141758617286	-4.589443381614047	-0.2887691230768229	0.47712125471966244	-1.4637527426815689	1.1737218734474009	-4.167209801672504	-5.071459789719581	-0.8065359368777398	-5.673542120233228	-2.623955134101775	0.0	-0.7359535705891888	-0.32675222119505476	-1.1462251112520692	-0.8361691921254214	-1.6404862349754794	-2.1968229755500888	0.32675222119505476	-0.47712125471966244	-0.9884928598239788	0.0	2.2055906335406323	0.4928711537440004	0.9884928598239788	0.13639464639252108	8.577894852353895	5.998973666682957	9.909127049036586	4.867783892871489	3.660452359742359	6.42321759721289	1.9084850188786497	2.437574874799124	3.349489383286944	3.4737522593438594	3.341733795449231
chr2L:6715349-6717549	-0.6574729407082098	-2.6723033768128177	-4.197400950220684	-10.00156222799373	-7.444590233908174	-7.310551675569275	3.36977440665617	2.283129657490476	0.22402468574922646	-1.8991645226873666	-1.1563714365486997	-3.099851998984858	-4.407571872230877	-7.539760695595006	-11.407427346641756	-15.800086506344568	-14.709639526954069	-11.903822438320336	-4.908515153873283	-2.5319575309365745	-5.385445001428422	-4.259084046843978	-9.738266715273713	-10.603471179316719	-14.716984605400453	-4.053229526128184	0.8230216375472762	-2.048286590101839	-4.128424134962618	-6.8239426451798595	-4.755365785612294	-6.061445798973236	-0.14277677466388466	-5.651558841714206	-15.91730225217808	-15.141308093285371	-11.384014478826538	-5.573641226050286	-2.915040058140017	-0.9355051223559318	25.56457850864453	21.17149966269907	18.177139797761903	18.592045321353194	19.713345340015696	19.051765048926956	14.494406374248221	15.758130680113766	6.745052748594378
chr2L:6717550-6717817	-7.310551675569275	3.36977440665617	2.283129657490476	0.22402468574922646	-1.8991645226873666	-1.1563714365486997	-3.099851998984858	-4.407571872230877	-7.539760695595006	-11.407427346641756	-15.800086506344568	-14.709639526954069	-11.903822438320336	-4.908515153873283	-2.5319575309365745	-5.385445001428422	-4.259084046843978	-9.738266715273713	-10.603471179316719	-14.716984605400453	-4.053229526128184	0.8230216375472762	-2.048286590101839	-4.128424134962618	-6.8239426451798595	-4.755365785612294	-6.061445798973236	-0.14277677466388466	-5.651558841714206	-15.91730225217808	-15.141308093285371	-11.384014478826538	-5.573641226050286	-2.915040058140017	-0.9355051223559318	25.56457850864453	21.17149966269907	18.177139797761903	18.592045321353194	19.713345340015696	19.051765048926956	14.494406374248221	15.758130680113766	6.745052748594378	0.5050184077099935	5.036115222828403	6.652955402215916	5.82909628418788	8.342955847254762
chr2L:6783523-6784036	-1.0649784644236198	0.20067099366226807	-0.3565769322892481	-0.9858592121852854	-1.4892370762138396	-6.184322896507103	-9.486933508057799	-10.706166376498585	-10.902831190213774	-2.980777179836895	-3.417264142220232	-8.39404662666218	-6.7684143655365006	-3.841060921561298	-1.9527086750937486	-2.8834759814436923	-5.2102553738568265	-1.897604259904281	0.7489623226338075	-0.9440669691728176	0.0	-1.8709191888963188	-5.230405352951164	-3.1658847660089697	-4.500520320336554	-2.2695002914416635	-2.549760686706641	-1.226316889090186	-4.418687751344543	-0.5021239512711358	-3.164165316426981	-4.569084225322999	-4.523998563956497	-0.61605109953003	9.569204009940082	6.43008534455071	8.29935138675861	8.698967152136623	12.845631726837162	7.5712703171655455	11.383494974316513	14.917983292716798	11.670194265313176	10.538220410911212	8.019666301714771	4.432836826034332	6.419093540644528	3.9091699337337538	3.946203532754411
chr2L:6784037-6784235	0.20067099366226807	-0.3565769322892481	-0.9858592121852854	-1.4892370762138396	-6.184322896507103	-9.486933508057799	-10.706166376498585	-10.902831190213774	-2.980777179836895	-3.417264142220232	-8.39404662666218	-6.7684143655365006	-3.841060921561298	-1.9527086750937486	-2.8834759814436923	-5.2102553738568265	-1.897604259904281	0.7489623226338075	-0.9440669691728176	0.0	-1.8709191888963188	-5.230405352951164	-3.1658847660089697	-4.500520320336554	-2.2695002914416635	-2.549760686706641	-1.226316889090186	-4.418687751344543	-0.5021239512711358	-3.164165316426981	-4.569084225322999	-4.523998563956497	-0.61605109953003	9.569204009940082	6.43008534455071	8.29935138675861	8.698967152136623	12.845631726837162	7.5712703171655455	11.383494974316513	14.917983292716798	11.670194265313176	10.538220410911212	8.019666301714771	4.432836826034332	6.419093540644528	3.9091699337337538	3.946203532754411	7.143461027486671
chr2L:6804413-6806377	14.917983292716798	11.670194265313176	10.538220410911212	8.019666301714771	4.432836826034332	6.419093540644528	3.9091699337337538	3.946203532754411	7.143461027486671	11.425192308357387	6.6437453174868795	4.806912450883353	6.7294083660519615	7.747876197244731	7.810876246938021	11.250186602642136	7.377542100862427	3.9599256098637117	3.907166827038223	0.7347449952799171	3.1861134854071205	1.8040049539791778	3.7921017230884275	0.15960397147122501	-2.8432360859223937	-3.919785030761489	-2.9404361388878146	-6.6480804793355786	-7.167496861252368	-9.05298837179633	-11.981728436573686	-10.80944301029744	-9.92526693854003	-5.827772833387585	-3.983418908765002	-4.712723367966254	-5.283485392254888	-8.18504361855033	-7.3857649487806825	-5.523690101432944	-3.377244251999379	-5.0221141672955945	-3.6009314690333323	-5.728266779836437	-6.655964997243617	-5.17816034202855	-2.704677320941571	-2.576472037991796	-3.1048599771506136
chr2L:6824802-6825737	-5.0221141672955945	-3.6009314690333323	-5.728266779836437	-6.655964997243617	-5.17816034202855	-2.704677320941571	-2.576472037991796	-3.1048599771506136	-3.9731380300094923	-7.940453233320185	-7.102500358611737	-7.8255973123098785	-5.523100878013734	-0.9568070777091172	-1.1737218734474009	0.0	-1.3821770810048504	-1.3692112005520227	-0.5874968441085957	-0.9036895093928938	1.3092084560246346	0.6837981594312332	1.11762731902265	-1.0718070926720706	-2.650444542475641	0.5868784761725043	-0.23645929314326516	-0.2832246830837917	-0.05466180533875796	1.0681230790465606	3.1385393675792	2.1076790777018823	-3.037573890080945	-3.1513522473775275	0.07835795355723311	0.6429076475593937	-1.811837226266721	-3.491339202541276	-3.9536294355883097	-2.1456549334725974	-0.10833722119245923	-0.632173208348508	-1.9839968700975295	-5.113758464643724	-8.56533487467934	-3.8790922544548336	5.9885890871003955	10.34995597699212	13.888291115896768
chr2L:6869993-6870686	-3.0213794916793373	-3.902345634051051	-4.886715397899157	-5.440781433904451	-3.846669687630049	-2.881296261259247	-3.9328920942367978	-1.4697610183736365	-3.877873524835968	-6.412431305509368	-1.5146370669897433	-8.347862261748887	-8.502185372203563	-13.618270156612242	-13.89432223027102	-12.084443619865933	-14.220953771435385	-2.4589972098463106	0.288769123076823	-5.50151349680262	-4.207356478447687	-1.684872899606169	-3.8167207039615882	-6.086133185456734	-8.143374832431192	-3.126875148165915	-8.65549582084953	-1.1064770844568605	0.288769123076823	-1.869541074775799	0.2323174111535117	-0.3842533059311557	0.37107205997171755	0.48543331568908393	-0.3842533059311557	1.041562685491579	7.753185916933337	5.344302858043572	0.9884928598239788	-0.9884928598239788	7.115360621568878	9.899371551700096	7.219179885225817	4.1019716359842535	3.987139457080633	2.049780585881487	1.839918503685872	1.3200989590328445	0.9848734151971306
chr2L:6870687-6871274	-4.886715397899157	-5.440781433904451	-3.846669687630049	-2.881296261259247	-3.9328920942367978	-1.4697610183736365	-3.877873524835968	-6.412431305509368	-1.5146370669897433	-8.347862261748887	-8.502185372203563	-13.618270156612242	-13.89432223027102	-12.084443619865933	-14.220953771435385	-2.4589972098463106	0.288769123076823	-5.50151349680262	-4.207356478447687	-1.684872899606169	-3.8167207039615882	-6.086133185456734	-8.143374832431192	-3.126875148165915	-8.65549582084953	-1.1064770844568605	0.288769123076823	-1.869541074775799	0.2323174111535117	-0.3842533059311557	0.37107205997171755	0.48543331568908393	-0.3842533059311557	1.041562685491579	7.753185916933337	5.344302858043572	0.9884928598239788	-0.9884928598239788	7.115360621568878	9.899371551700096	7.219179885225817	4.1019716359842535	3.987139457080633	2.049780585881487	1.839918503685872	1.3200989590328445	0.9848734151971306	-1.493057880024059	-2.2829508664707356
chr2L:6875007-6875985	-8.347862261748887	-8.502185372203563	-13.618270156612242	-13.89432223027102	-12.084443619865933	-14.220953771435385	-2.4589972098463106	0.288769123076823	-5.50151349680262	-4.207356478447687	-1.684872899606169	-3.8167207039615882	-6.086133185456734	-8.143374832431192	-3.126875148165915	-8.65549582084953	-1.1064770844568605	0.288769123076823	-1.869541074775799	0.2323174111535117	-0.3842533059311557	0.37107205997171755	0.48543331568908393	-0.3842533059311557	1.041562685491579	7.753185916933337	5.344302858043572	0.9884928598239788	-0.9884928598239788	7.115360621568878	9.899371551700096	7.219179885225817	4.1019716359842535	3.987139457080633	2.049780585881487	1.839918503685872	1.3200989590328445	0.9848734151971306	-1.493057880024059	-2.2829508664707356	1.4202412317482354	-2.615306279857278	-1.141522537361549	0.9011758817738481	-1.1856027693708822	2.2673276637488735	1.9938903443367852	0.8789748710091058	1.2751705370638253
chr2L:6875986-6876818	-8.502185372203563	-13.618270156612242	-13.89432223027102	-12.084443619865933	-14.220953771435385	-2.4589972098463106	0.288769123076823	-5.50151349680262	-4.207356478447687	-1.684872899606169	-3.8167207039615882	-6.086133185456734	-8.143374832431192	-3.126875148165915	-8.65549582084953	-1.1064770844568605	0.288769123076823	-1.869541074775799	0.2323174111535117	-0.3842533059311557	0.37107205997171755	0.48543331568908393	-0.3842533059311557	1.041562685491579	7.753185916933337	5.344302858043572	0.9884928598239788	-0.9884928598239788	7.115360621568878	9.899371551700096	7.219179885225817	4.1019716359842535	3.987139457080633	2.049780585881487	1.839918503685872	1.3200989590328445	0.9848734151971306	-1.493057880024059	-2.2829508664707356	1.4202412317482354	-2.615306279857278	-1.141522537361549	0.9011758817738481	-1.1856027693708822	2.2673276637488735	1.9938903443367852	0.8789748710091058	1.2751705370638253	1.716065795458921
chr2L:6899550-6899742	1.716065795458921	-1.0371227497536832	-0.33609196537910624	0.277262738504597	-0.138693775953826	13.010123016805265	5.787910087883154	13.015387034346698	7.659788995268766	24.17823694259761	26.494030516086845	24.87203863281645	19.281596135566126	10.016392462979066	8.991328186776933	11.379920214455472	7.404866273288262	4.0455236456763854	0.8968223731589915	-3.445447329614276	-2.8970732757120294	-7.301008776076617	-1.136437303134862	-11.372245202831776	-12.590055960129531	-11.999407564298409	-9.055405169093675	-13.695802100678042	-15.544516469470805	-17.45811033964461	-3.199076697325789	-1.4637527426815689	-1.5754364917418782	-11.914913132905657	-11.457296474244634	-10.733800850020778	-12.273236685604104	-21.558239248122813	-18.044701687170193	-17.824927492460233	-4.710508711603968	-17.555594523524267	-23.707510242510185	-2.170326612168649	-0.5050184077099936	-13.524963994921343	-6.365344449767129	-1.684872899606169	-11.25646196307294
chr2L:6899743-6900960	1.716065795458921	-1.0371227497536832	-0.33609196537910624	0.277262738504597	-0.138693775953826	13.010123016805265	5.787910087883154	13.015387034346698	7.659788995268766	24.17823694259761	26.494030516086845	24.87203863281645	19.281596135566126	10.016392462979066	8.991328186776933	11.379920214455472	7.404866273288262	4.0455236456763854	0.8968223731589915	-3.445447329614276	-2.8970732757120294	-7.301008776076617	-1.136437303134862	-11.372245202831776	-12.590055960129531	-11.999407564298409	-9.055405169093675	-13.695802100678042	-15.544516469470805	-17.45811033964461	-3.199076697325789	-1.4637527426815689	-1.5754364917418782	-11.914913132905657	-11.457296474244634	-10.733800850020778	-12.273236685604104	-21.558239248122813	-18.044701687170193	-17.824927492460233	-4.710508711603968	-17.555594523524267	-23.707510242510185	-2.170326612168649	-0.5050184077099936	-13.524963994921343	-6.365344449767129	-1.684872899606169	-11.25646196307294
chr2L:7102068-7103275	10.58042751859376	5.205144283091613	-3.0742091135886382	-4.696559454429157	-7.685689679326699	-6.884526460973885	-9.73225672586592	-16.13119870004649	-10.158421094902677	9.703738200127875	15.376017943268709	16.85343910251096	16.987237013790224	10.62143018591567	5.462912207868215	0.7879928902305948	-5.950091987147114	-5.295729372217101	-8.910623416301426	-6.5667173735157025	-9.87607146698608	-18.079692413507697	-14.702918151670461	-16.092619626968045	-1.5037572265772448	-10.79458850986941	-9.82086105254187	-10.509708636092705	-1.4288405459134528	4.733098946064469	0.37107205997171755	3.4873077659657827	8.370218052660187	9.842853784432936	8.41592304785802	1.803474908720597	-0.04183842049008321	-3.5514113876410414	-0.3434052735802936	1.7821704042775337	0.6383073482902311	-0.6383073482902312	-0.05727311672596946	0.4664987876245208	6.56076828533409	1.5972678807590799	4.45055931050435	3.8408532666604533	6.386363122770026
chr2L:7109615-7110927	0.7879928902305948	-5.950091987147114	-5.295729372217101	-8.910623416301426	-6.5667173735157025	-9.87607146698608	-18.079692413507697	-14.702918151670461	-16.092619626968045	-1.5037572265772448	-10.79458850986941	-9.82086105254187	-10.509708636092705	-1.4288405459134528	4.733098946064469	0.37107205997171755	3.4873077659657827	8.370218052660187	9.842853784432936	8.41592304785802	1.803474908720597	-0.04183842049008321	-3.5514113876410414	-0.3434052735802936	1.7821704042775337	0.6383073482902311	-0.6383073482902312	-0.05727311672596946	0.4664987876245208	6.56076828533409	1.5972678807590799	4.45055931050435	3.8408532666604533	6.386363122770026	7.163004131214698	2.133591001907218	-0.26145052715670036	4.994388047433426	5.532978320299343	10.742568000784399	7.54311139439505	4.576672995304552	2.631983304167783	1.9672544804151055	-0.1123973147324257	0.18410369174764815	1.1108731460084562	3.1142196761051055	0.6049145820378685
chr2L:7110928-7111625	-5.295729372217101	-8.910623416301426	-6.5667173735157025	-9.87607146698608	-18.079692413507697	-14.702918151670461	-16.092619626968045	-1.5037572265772448	-10.79458850986941	-9.82086105254187	-10.509708636092705	-1.4288405459134528	4.733098946064469	0.37107205997171755	3.4873077659657827	8.370218052660187	9.842853784432936	8.41592304785802	1.803474908720597	-0.04183842049008321	-3.5514113876410414	-0.3434052735802936	1.7821704042775337	0.6383073482902311	-0.6383073482902312	-0.05727311672596946	0.4664987876245208	6.56076828533409	1.5972678807590799	4.45055931050435	3.8408532666604533	6.386363122770026	7.163004131214698	2.133591001907218	-0.26145052715670036	4.994388047433426	5.532978320299343	10.742568000784399	7.54311139439505	4.576672995304552	2.631983304167783	1.9672544804151055	-0.1123973147324257	0.18410369174764815	1.1108731460084562	3.1142196761051055	0.6049145820378685	-1.010088617696067	-2.396535116453041
chr2L:7169905-7170558	6.045762651956415	4.34366785991106	-0.6252873828651145	3.47778483607295	1.7979732373808546	2.4464656184750377	2.019325442427682	2.0089042588881707	-0.07115767956855533	-1.5275697265162813	-2.3217759457680276	-3.888949752027575	-3.7597487571785346	-2.554684927880049	-6.635477365048392	-4.4164773875423435	-0.2887691230768229	0.0	-0.7359535705891888	0.2659708225413033	-1.1336088485014668	-0.4666095473949303	0.0	-0.37107205997171755	-5.379657522422931	-5.446137480098512	-4.526331875827326	-1.8868643711384476	0.9059652567236041	3.2353435781227966	13.370644006566435	3.006498770386089	6.425983249229069	10.572272986090024	8.932139679248209	7.205860206630208	4.030844096057387	2.3848725809550047	2.2156532399752784	6.429066307801243	3.9644602994005287	3.580779721621731	2.8039722923489077	-0.5579990911031086	-0.23126084568970762	1.7597610009213105	0.5346537949190744	-1.3120223027252602	-0.6854512558360347
chr2L:7170559-7171593	-0.6252873828651145	3.47778483607295	1.7979732373808546	2.4464656184750377	2.019325442427682	2.0089042588881707	-0.07115767956855533	-1.5275697265162813	-2.3217759457680276	-3.888949752027575	-3.7597487571785346	-2.554684927880049	-6.635477365048392	-4.4164773875423435	-0.2887691230768229	0.0	-0.7359535705891888	0.2659708225413033	-1.1336088485014668	-0.4666095473949303	0.0	-0.37107205997171755	-5.379657522422931	-5.446137480098512	-4.526331875827326	-1.8868643711384476	0.9059652567236041	3.2353435781227966	13.370644006566435	3.006498770386089	6.425983249229069	10.572272986090024	8.932139679248209	7.205860206630208	4.030844096057387	2.3848725809550047	2.2156532399752784	6.429066307801243	3.9644602994005287	3.580779721621731	2.8039722923489077	-0.5579990911031086	-0.23126084568970762	1.7597610009213105	0.5346537949190744	-1.3120223027252602	-0.6854512558360347	-1.0078397081664168	1.951065609661334
chr2L:7187243-7188430	7.205860206630208	4.030844096057387	2.3848725809550047	2.2156532399752784	6.429066307801243	3.9644602994005287	3.580779721621731	2.8039722923489077	-0.5579990911031086	-0.23126084568970762	1.7597610009213105	0.5346537949190744	-1.3120223027252602	-0.6854512558360347	-1.0078397081664168	1.951065609661334	0.48720562953713775	0.4732941386365783	-0.5050184077099936	0.7359535705891888	0.22067126500299566	-1.2628946061074287	-1.1136235043238316	0.7911915051918008	-2.126922519727858	-2.349102085116342	-6.018724152038414	-6.218701234142443	-1.859563831478839	-2.106249772278013	2.3286248352848276	-0.5552050987676277	0.0	-1.4700822753787204	2.5924742628461264	0.5975789528366311	0.6252873828651146	-0.09172769188591405	-0.21180146847858894	-4.102078446867264	-4.895327181713129	-7.528209239863298	-0.18648839520303384	-0.7992320648664855	-3.080413938030708	-2.094015272724491	-4.049657278856282	-2.15560272236026	0.27482272280677394
chr2L:7209554-7211179	-2.094015272724491	-4.049657278856282	-2.15560272236026	0.27482272280677394	-6.304920740537264	-4.818516937942964	-4.81245036020761	-5.345213778279412	-1.364445647341275	-3.8346634376137394	-7.58059409202264	-5.9875758098325775	-4.1426596028576705	-8.332567102879155	-7.090737375747188	-4.976687797832837	0.3842533059311557	-4.87011401555409	-6.972626240310821	-1.170041379908726	0.47712125471966244	-1.4637527426815689	0.3842533059311557	0.21052632091416779	0.5276934093934911	2.3286248352848276	0.9884928598239788	-0.3842533059311557	2.9792574701500705	6.090026969439181	6.389087711107336	5.176023534550297	8.758959976875333	6.576237770459489	-0.9884928598239788	5.3348638507454185	5.2887534705969745	1.0668755590631576	6.700183334474206	7.41162895709973	3.716366883464256	8.673466059124385	8.00278043783874	7.972367956051916	3.413066283379444	26.577036919955187	31.61401348257395	31.538055728529045	27.81808063564732
chr2L:7211456-7211735	0.27482272280677394	-6.304920740537264	-4.818516937942964	-4.81245036020761	-5.345213778279412	-1.364445647341275	-3.8346634376137394	-7.58059409202264	-5.9875758098325775	-4.1426596028576705	-8.332567102879155	-7.090737375747188	-4.976687797832837	0.3842533059311557	-4.87011401555409	-6.972626240310821	-1.170041379908726	0.47712125471966244	-1.4637527426815689	0.3842533059311557	0.21052632091416779	0.5276934093934911	2.3286248352848276	0.9884928598239788	-0.3842533059311557	2.9792574701500705	6.090026969439181	6.389087711107336	5.176023534550297	8.758959976875333	6.576237770459489	-0.9884928598239788	5.3348638507454185	5.2887534705969745	1.0668755590631576	6.700183334474206	7.41162895709973	3.716366883464256	8.673466059124385	8.00278043783874	7.972367956051916	3.413066283379444	26.577036919955187	31.61401348257395	31.538055728529045	27.81808063564732	22.529883279214378	17.884400184033474	14.321087047465612
chr2L:7211736-7211896	-6.304920740537264	-4.818516937942964	-4.81245036020761	-5.345213778279412	-1.364445647341275	-3.8346634376137394	-7.58059409202264	-5.9875758098325775	-4.1426596028576705	-8.332567102879155	-7.090737375747188	-4.976687797832837	0.3842533059311557	-4.87011401555409	-6.972626240310821	-1.170041379908726	0.47712125471966244	-1.4637527426815689	0.3842533059311557	0.21052632091416779	0.5276934093934911	2.3286248352848276	0.9884928598239788	-0.3842533059311557	2.9792574701500705	6.090026969439181	6.389087711107336	5.176023534550297	8.758959976875333	6.576237770459489	-0.9884928598239788	5.3348638507454185	5.2887534705969745	1.0668755590631576	6.700183334474206	7.41162895709973	3.716366883464256	8.673466059124385	8.00278043783874	7.972367956051916	3.413066283379444	26.577036919955187	31.61401348257395	31.538055728529045	27.81808063564732	22.529883279214378	17.884400184033474	14.321087047465612	11.159350744503968
chr2L:7211897-7212894	-6.304920740537264	-4.818516937942964	-4.81245036020761	-5.345213778279412	-1.364445647341275	-3.8346634376137394	-7.58059409202264	-5.9875758098325775	-4.1426596028576705	-8.332567102879155	-7.090737375747188	-4.976687797832837	0.3842533059311557	-4.87011401555409	-6.972626240310821	-1.170041379908726	0.47712125471966244	-1.4637527426815689	0.3842533059311557	0.21052632091416779	0.5276934093934911	2.3286248352848276	0.9884928598239788	-0.3842533059311557	2.9792574701500705	6.090026969439181	6.389087711107336	5.176023534550297	8.758959976875333	6.576237770459489	-0.9884928598239788	5.3348638507454185	5.2887534705969745	1.0668755590631576	6.700183334474206	7.41162895709973	3.716366883464256	8.673466059124385	8.00278043783874	7.972367956051916	3.413066283379444	26.577036919955187	31.61401348257395	31.538055728529045	27.81808063564732	22.529883279214378	17.884400184033474	14.321087047465612	11.159350744503968
chr2L:7275581-7276402	12.023908238445355	3.448999537314102	6.886385994684314	8.394610665149717	7.537564028740331	7.674918696563989	3.8464011317390066	1.90971877811832	0.5508476679836516	-3.1565964358753638	-6.21008227591348	-8.11660548360765	-9.119295516329382	-5.484284361943242	-6.436192799120086	-11.77437945208186	-4.566471814806763	-21.513730571819078	-28.70400796281545	-18.101219513039375	-13.623969305297518	-15.334828545880086	-2.023126312890935	-3.071250932551713	-12.4482992605581	-4.741806486824568	-1.684872899606169	-0.9568070777091172	-3.545628327856732	-10.567287748488933	-8.122514709009886	-1.964350643311043	-3.499706323311268	-4.468399367472519	-0.9300725741501721	-0.6610055706295627	-0.32675222119505476	-1.5703665473141193	-1.1924272246682068	0.9689904128013223	1.9769857196479577	6.66668980785773	3.816808110032835	2.4008777779918056	1.8600575058006392	7.6194056511085995	6.364804690014234	0.2457594292768453	11.587790546171169
chr2L:7419412-7420790	4.545008315393048	7.620794180373398	3.7029395479636578	4.319045929073148	7.211844205959154	4.627327964382349	5.3940616899651745	2.573654301846056	3.73609025978324	4.178551781158617	3.032321497867433	1.914808775918575	-0.17295192220613992	0.0	0.9867780104499659	-0.27214593185477914	0.9568070777091172	0.4359239231164445	2.707761831332583	5.16742673347309	5.106847583031538	0.5870371770210359	-0.8002220936570299	1.1552981329448155	-1.448814217613287	-1.1983580280747486	-1.8259993419856968	-1.658598903530971	-6.757318140622288	-8.894267530128486	-4.678827602863492	-7.001672844025148	-8.66300268089874	-11.504314767665957	-10.77435226743391	-8.14197186582071	-5.9403296629852465	-6.9879685744038476	-6.39069243408601	7.772815795555645	6.08244504083808	2.7034381343927896	-0.3002288431438198	-3.8349717853271437	-5.582661326280293	-8.529795569003907	-8.028454321671358	-4.563363277799465	-3.660576642853549
chr2L:7420791-7421581	4.319045929073148	7.211844205959154	4.627327964382349	5.3940616899651745	2.573654301846056	3.73609025978324	4.178551781158617	3.032321497867433	1.914808775918575	-0.17295192220613992	0.0	0.9867780104499659	-0.27214593185477914	0.9568070777091172	0.4359239231164445	2.707761831332583	5.16742673347309	5.106847583031538	0.5870371770210359	-0.8002220936570299	1.1552981329448155	-1.448814217613287	-1.1983580280747486	-1.8259993419856968	-1.658598903530971	-6.757318140622288	-8.894267530128486	-4.678827602863492	-7.001672844025148	-8.66300268089874	-11.504314767665957	-10.77435226743391	-8.14197186582071	-5.9403296629852465	-6.9879685744038476	-6.39069243408601	7.772815795555645	6.08244504083808	2.7034381343927896	-0.3002288431438198	-3.8349717853271437	-5.582661326280293	-8.529795569003907	-8.028454321671358	-4.563363277799465	-3.660576642853549	-1.9769857196479577	0.0	-3.0721295537153637
chr2L:7421638-7422181	4.627327964382349	5.3940616899651745	2.573654301846056	3.73609025978324	4.178551781158617	3.032321497867433	1.914808775918575	-0.17295192220613992	0.0	0.9867780104499659	-0.27214593185477914	0.9568070777091172	0.4359239231164445	2.707761831332583	5.16742673347309	5.106847583031538	0.5870371770210359	-0.8002220936570299	1.1552981329448155	-1.448814217613287	-1.1983580280747486	-1.8259993419856968	-1.658598903530971	-6.757318140622288	-8.894267530128486	-4.678827602863492	-7.001672844025148	-8.66300268089874	-11.504314767665957	-10.77435226743391	-8.14197186582071	-5.9403296629852465	-6.9879685744038476	-6.39069243408601	7.772815795555645	6.08244504083808	2.7034381343927896	-0.3002288431438198	-3.8349717853271437	-5.582661326280293	-8.529795569003907	-8.028454321671358	-4.563363277799465	-3.660576642853549	-1.9769857196479577	0.0	-3.0721295537153637	-0.5532777934297887	-2.3681125716579237
chr2L:7430132-7431689	-0.8002220936570299	1.1552981329448155	-1.448814217613287	-1.1983580280747486	-1.8259993419856968	-1.658598903530971	-6.757318140622288	-8.894267530128486	-4.678827602863492	-7.001672844025148	-8.66300268089874	-11.504314767665957	-10.77435226743391	-8.14197186582071	-5.9403296629852465	-6.9879685744038476	-6.39069243408601	7.772815795555645	6.08244504083808	2.7034381343927896	-0.3002288431438198	-3.8349717853271437	-5.582661326280293	-8.529795569003907	-8.028454321671358	-4.563363277799465	-3.660576642853549	-1.9769857196479577	0.0	-3.0721295537153637	-0.5532777934297887	-2.3681125716579237	0.40674268368821626	0.61399155436125	0.18620351532399393	0.5497972895783617	0.0	-0.23320657772590686	3.791726830249532	6.0175180250767335	3.1685364045341076	3.5594312850279977	3.4068523594564715	0.7311177827186773	-0.9325618220134277	6.872952626250048	3.4084234346693254	10.4157670015675	2.7311437975042696
chr2L:7446756-7448749	0.61399155436125	0.18620351532399393	0.5497972895783617	0.0	-0.23320657772590686	3.791726830249532	6.0175180250767335	3.1685364045341076	3.5594312850279977	3.4068523594564715	0.7311177827186773	-0.9325618220134277	6.872952626250048	3.4084234346693254	10.4157670015675	2.7311437975042696	3.6175860029037055	2.4794333859565887	1.3086864582091187	0.5122810157362927	0.504422908990798	-1.8458333539919056	-1.174836375137382	-3.927130376658192	-2.603796160278089	-2.4444023611327372	-3.4386902951486134	5.5038821415866765	-1.6242099244405366	0.17819422158866696	-4.634717233021421	4.354657732046229	11.081830765220385	9.510854555631303	7.7944703617167805	3.418610044660121	1.0498714552660224	0.11520967712017371	-1.7345533337963692	-3.707266983406032	-3.0908278926956267	-3.5579026984600586	-0.4666095473949303	-2.654226579375713	-2.63452079030599	-2.3306187852453486	-0.6603378504654145	1.398439889565905	-1.6548270166219812
chr2L:7452670-7454389	6.872952626250048	3.4084234346693254	10.4157670015675	2.7311437975042696	3.6175860029037055	2.4794333859565887	1.3086864582091187	0.5122810157362927	0.504422908990798	-1.8458333539919056	-1.174836375137382	-3.927130376658192	-2.603796160278089	-2.4444023611327372	-3.4386902951486134	5.5038821415866765	-1.6242099244405366	0.17819422158866696	-4.634717233021421	4.354657732046229	11.081830765220385	9.510854555631303	7.7944703617167805	3.418610044660121	1.0498714552660224	0.11520967712017371	-1.7345533337963692	-3.707266983406032	-3.0908278926956267	-3.5579026984600586	-0.4666095473949303	-2.654226579375713	-2.63452079030599	-2.3306187852453486	-0.6603378504654145	1.398439889565905	-1.6548270166219812	-4.724751862563394	-8.911749753774194	-8.849188042013266	-8.583775158239742	-8.132791666197058	-8.1028799181041	-4.670283990567255	-11.879049370921807	-9.60432714426723	-9.629574869804713	0.7359535705891888	1.732395449636374
chr2L:7458835-7460913	-2.603796160278089	-2.4444023611327372	-3.4386902951486134	5.5038821415866765	-1.6242099244405366	0.17819422158866696	-4.634717233021421	4.354657732046229	11.081830765220385	9.510854555631303	7.7944703617167805	3.418610044660121	1.0498714552660224	0.11520967712017371	-1.7345533337963692	-3.707266983406032	-3.0908278926956267	-3.5579026984600586	-0.4666095473949303	-2.654226579375713	-2.63452079030599	-2.3306187852453486	-0.6603378504654145	1.398439889565905	-1.6548270166219812	-4.724751862563394	-8.911749753774194	-8.849188042013266	-8.583775158239742	-8.132791666197058	-8.1028799181041	-4.670283990567255	-11.879049370921807	-9.60432714426723	-9.629574869804713	0.7359535705891888	1.732395449636374	7.079521848601255	7.875306291327896	8.886530698670171	3.3652689525847856	5.247147626714068	4.538812193605065	1.5889323341613693	2.4088342896640293	1.9310924933519344	3.0697192246462754	3.0373752929388975	0.12161867248595906
chr2L:7533101-7533826	-18.659206559464685	-13.52790071984785	-15.12881249262079	-11.99349389054756	-21.31604871717224	-10.030988757119111	-12.382016206039063	-5.226348158725077	-11.22818070472772	-5.09513260350674	-2.6770605113728285	-9.246950957151482	-10.175071352083398	-3.7430717159108564	-13.368404897424432	-11.790760306436825	-4.066405752988677	-5.863010836475251	-6.578129342651673	-3.460646723320409	-5.410644968370645	-6.236825952879262	-6.185046841551284	-11.455070273472158	-6.2053416117943065	-0.5212227143717049	4.655701584175739	21.201452471803993	31.095300817231994	18.195509310860018	19.415404375585293	17.97632332982975	15.650518090295018	7.5397685325361765	4.127016451007262	-1.7192765509849928	-2.339466043048319	-0.17789705935465608	-1.5855219450144515	-1.9330516924433963	0.08813525419165383	-3.2055031773320324	1.4539922934670315	-2.561560887020831	-4.7999968509510555	-2.603041448423031	-5.646874598595668	-4.840438262238225	-6.991644945989468
chr2L:7534147-7535496	-15.12881249262079	-11.99349389054756	-21.31604871717224	-10.030988757119111	-12.382016206039063	-5.226348158725077	-11.22818070472772	-5.09513260350674	-2.6770605113728285	-9.246950957151482	-10.175071352083398	-3.7430717159108564	-13.368404897424432	-11.790760306436825	-4.066405752988677	-5.863010836475251	-6.578129342651673	-3.460646723320409	-5.410644968370645	-6.236825952879262	-6.185046841551284	-11.455070273472158	-6.2053416117943065	-0.5212227143717049	4.655701584175739	21.201452471803993	31.095300817231994	18.195509310860018	19.415404375585293	17.97632332982975	15.650518090295018	7.5397685325361765	4.127016451007262	-1.7192765509849928	-2.339466043048319	-0.17789705935465608	-1.5855219450144515	-1.9330516924433963	0.08813525419165383	-3.2055031773320324	1.4539922934670315	-2.561560887020831	-4.7999968509510555	-2.603041448423031	-5.646874598595668	-4.840438262238225	-6.991644945989468	-6.257765325247451	-2.400877777991807
chr2L:7535497-7536219	-21.31604871717224	-10.030988757119111	-12.382016206039063	-5.226348158725077	-11.22818070472772	-5.09513260350674	-2.6770605113728285	-9.246950957151482	-10.175071352083398	-3.7430717159108564	-13.368404897424432	-11.790760306436825	-4.066405752988677	-5.863010836475251	-6.578129342651673	-3.460646723320409	-5.410644968370645	-6.236825952879262	-6.185046841551284	-11.455070273472158	-6.2053416117943065	-0.5212227143717049	4.655701584175739	21.201452471803993	31.095300817231994	18.195509310860018	19.415404375585293	17.97632332982975	15.650518090295018	7.5397685325361765	4.127016451007262	-1.7192765509849928	-2.339466043048319	-0.17789705935465608	-1.5855219450144515	-1.9330516924433963	0.08813525419165383	-3.2055031773320324	1.4539922934670315	-2.561560887020831	-4.7999968509510555	-2.603041448423031	-5.646874598595668	-4.840438262238225	-6.991644945989468	-6.257765325247451	-2.400877777991807	-5.999777276152446	-2.447162168157932
chr2L:7576570-7577744	-1.9514387055429707	1.0482810581359077	-0.7841348399645695	-3.962918038262047	-6.946118959859737	-12.61159219500844	-12.750310917103487	-10.855298958297391	-2.569376589652183	-2.7514252587408583	-4.96251708942674	-14.757064443629059	-11.506098172327084	-3.844840258229176	-0.6252873828651145	0.3842533059311557	3.0934693721264215	7.796035905867529	4.067072417875027	8.348024487764999	0.6725046838027925	1.7026506734662747	-1.1737218734474009	0.9884928598239788	0.3842533059311557	-0.3842533059311557	-1.684872899606169	4.339417866019031	6.023845082724927	1.087636782058556	0.3842533059311557	0.2634327876559578	-0.6116235463836319	-3.5416628094281006	-4.687332274003983	-6.486909876580757	2.6610624867939814	3.483525664872778	-2.584837714601742	0.2508347502817743	-1.2734890234092004	0.2457594292768453	0.9059652567236041	0.9884928598239788	0.0	0.0	0.0	0.0	1.2312381920439872
chr2L:7592218-7593940	0.2634327876559578	-0.6116235463836319	-3.5416628094281006	-4.687332274003983	-6.486909876580757	2.6610624867939814	3.483525664872778	-2.584837714601742	0.2508347502817743	-1.2734890234092004	0.2457594292768453	0.9059652567236041	0.9884928598239788	0.0	0.0	0.0	0.0	1.2312381920439872	2.17659024878513	0.8768927084489612	2.6203312793849487	0.15888194190533902	2.1650998083546957	1.5644699933665291	0.2626478153584838	0.7336558775452074	0.16927034690432718	-0.3842533059311557	-1.4637527426815689	-0.4106493675885908	1.0833877255881803	-0.32651831375204526	-0.16125860883478269	0.7869882926823093	0.8394390248407345	0.41798196871995347	0.7561756218421583	3.066105637066666	2.807386129719352	1.568095614860008	4.108279949025344	1.1871668487493294	2.077884835385907	2.6463304037377147	0.41625840375563516	0.0	-0.6945521901574704	-1.5159999728216278	0.27782715302740035
chr2L:7653380-7653921	-0.32675222119505476	2.179554806541621	4.477368051511389	-1.1737218734474009	2.698759215507216	11.459792157509751	5.947605537322408	7.088242170635116	6.856354199642254	6.4938246726854	7.786294750642595	3.4590867591384034	3.272162658769364	0.44517508623990787	1.4020470366172362	-1.1662916605708515	-2.930740079360992	0.43222367354515767	-5.760039931570051	-3.203317401779365	-1.514991142951305	-1.294599202113669	-2.187598671876523	-4.537523157291134	-2.9479594605363255	-1.000910226002865	-0.7359535705891888	-3.1306784107959573	-0.4063249500466856	1.753536428138856	-0.6705024521527023	-3.0536684133999414	-3.2480813616474298	-4.486775870111682	-4.944011010685186	-6.039814994792904	-7.870916477840735	-5.4547862396708835	-8.709278218244327	-7.130608513146118	-6.627538179426571	-4.070741169100819	-3.5478784778356047	-0.9568070777091172	-1.8557829310828988	-0.04626312108804313	1.322843590863612	-0.23220417679495023	-3.1121338314546207
chr2L:7654121-7655055	4.477368051511389	-1.1737218734474009	2.698759215507216	11.459792157509751	5.947605537322408	7.088242170635116	6.856354199642254	6.4938246726854	7.786294750642595	3.4590867591384034	3.272162658769364	0.44517508623990787	1.4020470366172362	-1.1662916605708515	-2.930740079360992	0.43222367354515767	-5.760039931570051	-3.203317401779365	-1.514991142951305	-1.294599202113669	-2.187598671876523	-4.537523157291134	-2.9479594605363255	-1.000910226002865	-0.7359535705891888	-3.1306784107959573	-0.4063249500466856	1.753536428138856	-0.6705024521527023	-3.0536684133999414	-3.2480813616474298	-4.486775870111682	-4.944011010685186	-6.039814994792904	-7.870916477840735	-5.4547862396708835	-8.709278218244327	-7.130608513146118	-6.627538179426571	-4.070741169100819	-3.5478784778356047	-0.9568070777091172	-1.8557829310828988	-0.04626312108804313	1.322843590863612	-0.23220417679495023	-3.1121338314546207	-3.8609388328669305	-6.415015304444044
chr2L:7670573-7671398	-6.039814994792904	-7.870916477840735	-5.4547862396708835	-8.709278218244327	-7.130608513146118	-6.627538179426571	-4.070741169100819	-3.5478784778356047	-0.9568070777091172	-1.8557829310828988	-0.04626312108804313	1.322843590863612	-0.23220417679495023	-3.1121338314546207	-3.8609388328669305	-6.415015304444044	-2.5752383385023423	-7.331199205374836	-5.622527434969757	-2.915742972931562	-1.9490603477888073	0.3842533059311557	-0.7359535705891888	0.07707399794267998	-1.8933459676220008	4.499772525766277	3.2457449153440576	1.9605523250565686	2.8348935391484087	2.8064540096413495	2.150904101150528	-0.11994577306104429	-1.9740438530091207	-3.5944187919910124	-3.8889293817858834	-5.5816513941056005	-8.762120512495743	-9.204398883780943	-9.055053804869281	-6.966546213311274	-10.184607095061573	-0.26145052715670036	17.024434644511196	25.201572513418803	19.05522201811073	18.79776263546244	11.44935631429362	5.62483309787256	4.312146252085442
chr2L:7693296-7693991	18.79776263546244	11.44935631429362	5.62483309787256	4.312146252085442	2.0158847524566252	1.5493353237379235	-1.577723046200404	0.0	-1.0688928251887437	-3.225565983617219	-1.5480186133208267	1.5616542623531444	-2.197297485534492	-1.5965513729128546	-3.2732402664045135	-3.044077768825819	-8.659910604461865	-8.894429809009997	-5.471101490087375	-3.775254972353779	0.3842533059311557	-0.9884928598239788	-0.7359535705891888	-2.2948213099451698	-3.4633668529957653	-3.426344262387779	-5.5373732691840525	-3.725714784504726	-5.739420627449761	-5.860968811462949	-3.1327938190726976	-0.5552050987676277	-0.663699227713116	0.3842533059311557	0.0	-2.47268794129107	-3.0307930348076875	0.25374049983680697	-3.7180893802668824	-1.3838710439052098	-0.2406233412219088	-5.1550724662996235	-3.50483035420766	-1.8323265367089814	-3.364995227025763	-3.425057934021667	-3.273473398926484	-0.7118669501790277	-0.6712487485071684
chr2L:7728034-7729620	12.299875649100903	14.051179165730126	12.2980856780039	17.869271680143594	11.581824332459803	14.437458957581432	16.076243867640525	12.025260772779708	16.240443149989577	12.35178349942491	5.494696739852619	7.683186652655586	7.1735713676906565	5.947605537322408	11.383142721989584	9.181145158698694	8.100544369677563	12.0744283104433	11.848920923826256	7.154564977136719	8.001602448784785	7.6473816634232445	7.567090474659616	3.0082414244523683	1.6763698763313677	0.0565004695351903	0.94381115187254	-0.04143191285016206	-0.5786730364146007	-0.4049561964752433	-1.9308734714186584	0.6003877199702188	-0.9720189400414555	-1.8505908090583427	-3.2506410027273693	-4.133857244102892	-4.622799874143358	-2.4165390509961338	-5.289949991646861	-3.605048136148756	-5.014160797733315	-5.156314313727126	-4.902301890865392	-6.058285945715601	-4.028035221543226	-3.9390933191058117	-7.310108674721847	-8.650993715072158	-5.733495447988953
chr2L:7735039-7735965	11.383142721989584	9.181145158698694	8.100544369677563	12.0744283104433	11.848920923826256	7.154564977136719	8.001602448784785	7.6473816634232445	7.567090474659616	3.0082414244523683	1.6763698763313677	0.0565004695351903	0.94381115187254	-0.04143191285016206	-0.5786730364146007	-0.4049561964752433	-1.9308734714186584	0.6003877199702188	-0.9720189400414555	-1.8505908090583427	-3.2506410027273693	-4.133857244102892	-4.622799874143358	-2.4165390509961338	-5.289949991646861	-3.605048136148756	-5.014160797733315	-5.156314313727126	-4.902301890865392	-6.058285945715601	-4.028035221543226	-3.9390933191058117	-7.310108674721847	-8.650993715072158	-5.733495447988953	-3.9936667177067964	-1.9069137619399965	-2.380342189354722	-1.0746964091965272	0.2457594292768453	-0.2406233412219088	-0.025382582507211947	1.1536200343709833	0.8096693202255811	-3.5542111045867815	-0.39909747113202937	-2.2305309788580114	-1.8411687296386048	-4.967816824152198
chr2L:7765340-7765964	-2.747341617166344	-1.6147854730169908	-0.6790972740764081	-3.786786133168186	-3.37881567083408	-2.0549040718731053	-3.518196623623327	-1.2512936989793975	-1.9445396625322129	-3.7366133135494404	-3.368417712006549	-4.127375470252202	-5.696878637645612	-6.368196171644458	-8.80582495864798	-5.877202744930799	-8.52953009196498	-7.154120613717045	-9.009430607697483	-8.921768149563857	-9.531735066950658	-6.343360893186787	-11.343986854138016	-12.220210145475873	-16.477445520634824	-26.41516410152332	-23.48841183150096	-23.81583542317912	-14.72324297010939	0.0	0.0	0.0	0.0	0.0	-1.656261086750295	0.0	0.0	0.0	0.0	0.0	0.0	0.0	0.0	0.0	0.0	0.0	0.0	0.0	1.7747899969308505
chr2L:7766809-7767975	-3.786786133168186	-3.37881567083408	-2.0549040718731053	-3.518196623623327	-1.2512936989793975	-1.9445396625322129	-3.7366133135494404	-3.368417712006549	-4.127375470252202	-5.696878637645612	-6.368196171644458	-8.80582495864798	-5.877202744930799	-8.52953009196498	-7.154120613717045	-9.009430607697483	-8.921768149563857	-9.531735066950658	-6.343360893186787	-11.343986854138016	-12.220210145475873	-16.477445520634824	-26.41516410152332	-23.48841183150096	-23.81583542317912	-14.72324297010939	0.0	0.0	0.0	0.0	0.0	-1.656261086750295	0.0	0.0	0.0	0.0	0.0	0.0	0.0	0.0	0.0	0.0	0.0	0.0	0.0	1.7747899969308505	0.0	0.0	3.0241930320658517
chr2L:7771693-7772859	-6.368196171644458	-8.80582495864798	-5.877202744930799	-8.52953009196498	-7.154120613717045	-9.009430607697483	-8.921768149563857	-9.531735066950658	-6.343360893186787	-11.343986854138016	-12.220210145475873	-16.477445520634824	-26.41516410152332	-23.48841183150096	-23.81583542317912	-14.72324297010939	0.0	0.0	0.0	0.0	0.0	-1.656261086750295	0.0	0.0	0.0	0.0	0.0	0.0	0.0	0.0	0.0	0.0	0.0	0.0	0.0	1.7747899969308505	0.0	0.0	3.0241930320658517	6.050607303272381	16.842805994184822	28.357372178704807	23.895549020530048	25.29493392939613	17.613211098487916	23.173026440637475	15.459065692493203	15.587784608279852	8.28298890409864
chr2L:7837454-7837953	5.883730503341131	5.511361231495473	2.3896929942503324	2.0138294946563593	1.8814411414941854	3.1089229217293783	2.15844940996809	0.7201772269961335	0.2315522023812788	0.01694666560968868	-2.7929409047577574	-7.894173421960753	-9.36007684030621	-9.934613369060688	-10.645211500219814	-5.504398398898639	-6.83318084498308	-16.19273550432127	-13.238875436627545	-8.072123460142192	-13.40051509907228	-14.00962945295844	-12.003288573205387	-14.536267896325061	-18.71054375984607	-13.586948124563625	-3.2084574009860596	5.050610303422278	6.06179834416722	2.5349840601615057	6.596091897600428	12.70151978961977	12.24740930561857	9.558313753197577	1.7499173922800324	2.247489738243008	1.0647793133057395	3.0562718740507075	1.1136107210992103	-0.8878865556647224	-3.106092485994288	-2.2804850675775272	-7.231125944457001	-7.750476399778813	-2.0296448764061217	-1.8434744667422116	-1.690683927634339	-6.1287669377600125	6.748991562418094
chr2L:7837954-7839109	5.511361231495473	2.3896929942503324	2.0138294946563593	1.8814411414941854	3.1089229217293783	2.15844940996809	0.7201772269961335	0.2315522023812788	0.01694666560968868	-2.7929409047577574	-7.894173421960753	-9.36007684030621	-9.934613369060688	-10.645211500219814	-5.504398398898639	-6.83318084498308	-16.19273550432127	-13.238875436627545	-8.072123460142192	-13.40051509907228	-14.00962945295844	-12.003288573205387	-14.536267896325061	-18.71054375984607	-13.586948124563625	-3.2084574009860596	5.050610303422278	6.06179834416722	2.5349840601615057	6.596091897600428	12.70151978961977	12.24740930561857	9.558313753197577	1.7499173922800324	2.247489738243008	1.0647793133057395	3.0562718740507075	1.1136107210992103	-0.8878865556647224	-3.106092485994288	-2.2804850675775272	-7.231125944457001	-7.750476399778813	-2.0296448764061217	-1.8434744667422116	-1.690683927634339	-6.1287669377600125	6.748991562418094	21.91637634502129
chr2L:7933414-7934304	-4.002243941089619	-11.252929817439702	-14.792663420384544	-4.885316149555237	-11.823308540867664	-5.461021989368521	1.2920180467074927	0.14039239490419708	0.5431690634454845	7.096763702482555	5.351944427488202	3.604016609143899	-4.740720311490014	-15.306453057809362	-19.611084520490245	-12.937857530107733	-4.985584352407044	0.3842533059311557	5.022964023705139	12.638615484363317	6.691387194934761	6.64361227698684	10.046007928444574	9.954611401570656	14.29559861762142	6.193452256143135	4.718871097760218	-1.3520772942564037	-2.1527406202806247	-0.9332180192570707	-1.917548249645438	-5.816477668794031	-6.4906518285885	-7.817099488105753	-3.5939174885726004	-7.272463384948518	-3.914795382742734	-6.524960652364878	-3.598064688243953	0.0	-4.132004793051119	-10.139294737327715	-2.49093891286352	-0.9884928598239788	-0.3842533059311557	-6.135734309283112	-4.031641574554038	-0.8343485896038483	-1.58259738613999
chr2L:7937176-7937919	0.5431690634454845	7.096763702482555	5.351944427488202	3.604016609143899	-4.740720311490014	-15.306453057809362	-19.611084520490245	-12.937857530107733	-4.985584352407044	0.3842533059311557	5.022964023705139	12.638615484363317	6.691387194934761	6.64361227698684	10.046007928444574	9.954611401570656	14.29559861762142	6.193452256143135	4.718871097760218	-1.3520772942564037	-2.1527406202806247	-0.9332180192570707	-1.917548249645438	-5.816477668794031	-6.4906518285885	-7.817099488105753	-3.5939174885726004	-7.272463384948518	-3.914795382742734	-6.524960652364878	-3.598064688243953	0.0	-4.132004793051119	-10.139294737327715	-2.49093891286352	-0.9884928598239788	-0.3842533059311557	-6.135734309283112	-4.031641574554038	-0.8343485896038483	-1.58259738613999	1.0668755590631576	-3.0643670870356483	-1.6119726422404324	-0.8167822285722232	0.2814034856923651	-0.25844018688921855	0.6867325911188109	0.288769123076823
chr2L:8083863-8084787	7.52523846750828	0.0	2.205293594113166	2.7285928155171044	12.94190374833427	20.318591808345197	13.980435693209772	17.19716891810188	8.256080657519275	2.4123433863311488	-0.248486799998205	-5.132502799102246	-3.5423193920871716	-3.9002618358937515	-5.202035463405198	-5.927980715191722	-12.437519658429265	-11.257021030277881	-10.611671650011013	2.7723529643562506	19.979696002203486	26.1155371910502	23.986544189264162	26.971419547954863	20.67052444714897	18.3423090917043	11.25274794158117	13.816484209326575	12.323095288502156	12.704771484979473	6.454131260978351	6.901578238010616	5.5394366982742556	4.569538812782903	8.001507066607806	8.393643669534056	3.9948315909065313	7.937652645723142	6.789785837256608	0.5982874332953676	5.1109237549438005	2.3345841826570477	6.395025676656985	8.794693739588775	8.553599504661742	11.11112750642832	8.701641843666692	7.978458466585348	4.285534912387255
chr2L:8084808-8085361	2.205293594113166	2.7285928155171044	12.94190374833427	20.318591808345197	13.980435693209772	17.19716891810188	8.256080657519275	2.4123433863311488	-0.248486799998205	-5.132502799102246	-3.5423193920871716	-3.9002618358937515	-5.202035463405198	-5.927980715191722	-12.437519658429265	-11.257021030277881	-10.611671650011013	2.7723529643562506	19.979696002203486	26.1155371910502	23.986544189264162	26.971419547954863	20.67052444714897	18.3423090917043	11.25274794158117	13.816484209326575	12.323095288502156	12.704771484979473	6.454131260978351	6.901578238010616	5.5394366982742556	4.569538812782903	8.001507066607806	8.393643669534056	3.9948315909065313	7.937652645723142	6.789785837256608	0.5982874332953676	5.1109237549438005	2.3345841826570477	6.395025676656985	8.794693739588775	8.553599504661742	11.11112750642832	8.701641843666692	7.978458466585348	4.285534912387255	6.6184542584007096	6.263005113518634
chr2L:8085362-8086178	2.7285928155171044	12.94190374833427	20.318591808345197	13.980435693209772	17.19716891810188	8.256080657519275	2.4123433863311488	-0.248486799998205	-5.132502799102246	-3.5423193920871716	-3.9002618358937515	-5.202035463405198	-5.927980715191722	-12.437519658429265	-11.257021030277881	-10.611671650011013	2.7723529643562506	19.979696002203486	26.1155371910502	23.986544189264162	26.971419547954863	20.67052444714897	18.3423090917043	11.25274794158117	13.816484209326575	12.323095288502156	12.704771484979473	6.454131260978351	6.901578238010616	5.5394366982742556	4.569538812782903	8.001507066607806	8.393643669534056	3.9948315909065313	7.937652645723142	6.789785837256608	0.5982874332953676	5.1109237549438005	2.3345841826570477	6.395025676656985	8.794693739588775	8.553599504661742	11.11112750642832	8.701641843666692	7.978458466585348	4.285534912387255	6.6184542584007096	6.263005113518634	4.994849649130621
chr2L:8110677-8111603	3.1656911462369344	1.533525001135849	1.6031448815690772	-0.5261742721324728	-1.5856202604308596	-1.6594597916441924	-2.337746165196027	-2.7494987903199424	-3.1077833229783143	-7.623958277099239	-5.696550910325997	-8.052007727059564	-12.765166192876821	-12.149524900653184	-8.81453216863154	-11.926187940692731	-12.06906147689218	-20.661780136973324	-24.72396135381417	-25.162644691483713	-19.987177543959174	-14.431616467979511	-12.11297264045111	-5.592878703646751	-5.192709174679913	6.440018871979211	6.079293239133828	1.087937603989098	1.4913784040922755	4.756042039247055	3.218171524525383	2.839375776574404	0.8178038024129934	-2.113830116124918	-8.261284400012931	-15.237797837316586	-19.120146320874994	-29.4242026726686	-32.65293664223244	-34.75173420763091	-29.6699368009847	-32.90712202862758	-8.144850294454645	-14.725253666363944	-18.559309095082895	-4.552326032406991	-2.021265359997199	0.9884928598239788	0.7391401849026319
chr2L:8156375-8157197	6.973637976196464	6.0292711532857375	8.177566562127758	6.240369826145056	6.198329350971281	3.596883042421783	1.391526877668039	4.2649949218764895	6.756086582340516	5.2873285211748575	0.27482272280677394	3.320810487022618	4.5979342692157195	8.265973859271002	4.0119023486959025	-0.7633114619362145	6.439305619601894	1.1864248026089623	6.027899268310849	0.9663304669960324	2.9939172005298293	7.434937883082518	6.854755496499758	11.12750718392218	12.802659511702043	5.358708104333091	4.4016453976553365	2.0545234863214623	0.8515139266299233	-4.083641825044406	-7.658256433673507	-9.299364262657877	-12.39698416461347	-13.927806293046746	-15.047340618652806	-12.238254837185611	-2.7561327045327118	-8.426488458255418	-12.331480947577546	-3.933274613265076	-11.267195859802854	-11.031245634518605	0.2614505271567006	1.4991224343170766	13.56505408538799	14.7194362758946	14.200876440090354	10.088592243324621	4.976816485504979
chr2L:8257609-8258343	-11.008779929329448	-11.297908633607346	-14.316647234052185	-10.622146691703879	-6.473818431029262	-6.931731773371897	-4.687930218342635	4.181475861478899	4.449503556624982	0.8661406569526449	2.67884436469639	13.370034633283797	11.620388738237173	9.7401817589133	16.030149041639337	15.585798181206966	10.96213454413044	11.488961708486233	5.890455464923982	8.259546084830234	4.636749233950802	3.7325648233600264	-1.9450629874160499	-5.385476955788769	-4.484366691667297	-3.2080759716716414	-0.8728672100915122	2.307539022881624	7.149657283288311	5.113360743729714	5.932348997764116	6.042274985119208	2.9184072194060544	0.18600851372328667	-4.575785998803926	-5.885347739151566	-4.574218373836724	-6.887098020686905	-6.734866543401239	-8.556052041951004	-13.742459789628699	-17.45578404639111	-17.881022476459854	-15.327972149391453	-11.935514693548951	-8.245954436581295	-1.2048957693008349	-0.6252873828651145	-2.9086761067615625
chr2L:8258344-8258509	-11.297908633607346	-14.316647234052185	-10.622146691703879	-6.473818431029262	-6.931731773371897	-4.687930218342635	4.181475861478899	4.449503556624982	0.8661406569526449	2.67884436469639	13.370034633283797	11.620388738237173	9.7401817589133	16.030149041639337	15.585798181206966	10.96213454413044	11.488961708486233	5.890455464923982	8.259546084830234	4.636749233950802	3.7325648233600264	-1.9450629874160499	-5.385476955788769	-4.484366691667297	-3.2080759716716414	-0.8728672100915122	2.307539022881624	7.149657283288311	5.113360743729714	5.932348997764116	6.042274985119208	2.9184072194060544	0.18600851372328667	-4.575785998803926	-5.885347739151566	-4.574218373836724	-6.887098020686905	-6.734866543401239	-8.556052041951004	-13.742459789628699	-17.45578404639111	-17.881022476459854	-15.327972149391453	-11.935514693548951	-8.245954436581295	-1.2048957693008349	-0.6252873828651145	-2.9086761067615625	-12.377688983179041
chr2L:8267227-8268228	8.259546084830234	4.636749233950802	3.7325648233600264	-1.9450629874160499	-5.385476955788769	-4.484366691667297	-3.2080759716716414	-0.8728672100915122	2.307539022881624	7.149657283288311	5.113360743729714	5.932348997764116	6.042274985119208	2.9184072194060544	0.18600851372328667	-4.575785998803926	-5.885347739151566	-4.574218373836724	-6.887098020686905	-6.734866543401239	-8.556052041951004	-13.742459789628699	-17.45578404639111	-17.881022476459854	-15.327972149391453	-11.935514693548951	-8.245954436581295	-1.2048957693008349	-0.6252873828651145	-2.9086761067615625	-12.377688983179041	-7.744048647663818	-8.49850191395366	-5.15901382678552	-4.2356069447484215	0.7875892944361568	-5.178582119747311	-5.006809497408597	-5.149729306290496	-3.1873135039143765	1.4700822753787206	-1.2072236719741718	-2.110349709093475	-0.7176205077288834	-0.1349221932754043	3.161207107820248	10.316682724804386	17.551345128630807	20.44323695951926
chr2L:8296185-8296729	8.875197923570509	4.459980182447102	4.796629013042088	1.375988707644774	-1.6425614750252682	-5.895609897348346	-10.666182815128648	-12.215194057467414	-11.859297817532006	-11.012998740417766	-15.44747413510662	-15.447915762996152	-19.701731007460186	-20.546678209010725	-5.446099328092284	-1.0466924622419154	-12.197676518742512	-20.916422586561158	-18.288275282854148	-18.442892483946984	-20.797390094090645	-11.838639476680045	-0.8065359368777398	-4.14701235659832	-4.670620435629871	-1.3491947485936036	-0.5429210022667755	-2.191082715210632	-2.682390599481419	-10.522516284527033	-14.836908145707918	-6.929865669081005	0.0	-1.0668755590631576	-1.0668755590631576	-0.5050184077099936	-0.32675222119505476	-3.920954183294568	-4.90264003700323	-2.2368828310306164	-3.4759985610677258	-1.788783283300503	0.9884928598239788	0.0	3.214620736329044	5.240839204186619	8.897779762959939	2.903333576924006	0.8715167998189468
chr2L:8323152-8324222	-1.8751042679215533	-2.5841358441259623	1.1988016946252926	7.7943715896261345	2.381403813156292	6.21561102768516	5.146957296196014	5.982917758582813	4.797730684421463	7.389054351710911	6.045167796819093	4.996321034006596	5.598296067460482	5.433788213360769	2.5843507464851503	-0.5234384870639825	4.956289209179475	3.452048014730453	4.353309634601937	0.14824080603129158	-1.7710277949221944	-2.8192191231762402	-2.3796265467584283	-3.828322869086413	-6.710695489388698	-0.9884928598239788	-0.32675222119505476	-4.364323805521675	-2.0286466497703546	-0.355161630000432	1.8373905891158568	-0.8180591536516529	1.7456265284205155	-0.06476085174665873	3.94590288285684	5.901795349743583	3.5046179611043953	4.539265692682615	4.883520275179044	0.8075224374371482	-0.710844112941198	-0.7788081007011662	-4.560117724754507	-4.774341117721074	-2.4031988037896066	-6.826463847806438	-1.760918911535165	0.288769123076823	-1.7295875083341303
chr2L:8334227-8335666	-2.3796265467584283	-3.828322869086413	-6.710695489388698	-0.9884928598239788	-0.32675222119505476	-4.364323805521675	-2.0286466497703546	-0.355161630000432	1.8373905891158568	-0.8180591536516529	1.7456265284205155	-0.06476085174665873	3.94590288285684	5.901795349743583	3.5046179611043953	4.539265692682615	4.883520275179044	0.8075224374371482	-0.710844112941198	-0.7788081007011662	-4.560117724754507	-4.774341117721074	-2.4031988037896066	-6.826463847806438	-1.760918911535165	0.288769123076823	-1.7295875083341303	-4.991076636660943	-6.864967169422118	-4.895681776102193	-9.463120318069018	-9.637267596573079	-0.26145052715670036	0.7663524147322878	4.937305560148911	15.124465954220847	8.842718529077997	7.892303465368441	9.200281209041407	16.38811823231673	12.09526934255893	11.482554097209263	7.1364083993983165	17.570196446579676	10.073184028278746	5.167539110123868	-0.41641231870276874	-5.008080789370689	2.096170936813765
chr2L:8338184-8338954	1.8373905891158568	-0.8180591536516529	1.7456265284205155	-0.06476085174665873	3.94590288285684	5.901795349743583	3.5046179611043953	4.539265692682615	4.883520275179044	0.8075224374371482	-0.710844112941198	-0.7788081007011662	-4.560117724754507	-4.774341117721074	-2.4031988037896066	-6.826463847806438	-1.760918911535165	0.288769123076823	-1.7295875083341303	-4.991076636660943	-6.864967169422118	-4.895681776102193	-9.463120318069018	-9.637267596573079	-0.26145052715670036	0.7663524147322878	4.937305560148911	15.124465954220847	8.842718529077997	7.892303465368441	9.200281209041407	16.38811823231673	12.09526934255893	11.482554097209263	7.1364083993983165	17.570196446579676	10.073184028278746	5.167539110123868	-0.41641231870276874	-5.008080789370689	2.096170936813765	9.409960895259859	5.051492233359099	3.808424962801164	0.2476045008279491	-2.9641178404154767	4.798042925924672	15.946088650029564	11.142735886236776
chr2L:8428446-8429915	-0.3339432288903805	-6.286583560122058	-9.565788651571582	-11.509994703391566	-19.267884634518676	-25.61063894319335	-29.437903713048645	-14.565231702336376	-14.67946625065639	-17.108242178155923	-7.107824008271432	-7.379037190013822	-1.9435009301995327	-0.5552050987676277	0.22407746444571308	5.114238433925467	7.537493727810241	9.881696668692092	10.526205699915186	10.343863232601064	7.144280700630277	9.325951370766035	6.383903098995427	6.286833882077864	17.795038821844866	9.495250697244183	12.46525660527092	9.76866865196109	8.141166304405301	5.281143225620845	6.170995621983997	0.4046644671880405	2.3736028777581724	0.32331180806200527	-0.15977144511798488	-0.38816114004976643	-2.565904070456267	-8.955887167527937	-11.819269285059626	-10.150654931853826	-5.0723558903866195	-7.701837657877331	-11.885868544018864	-12.616869061806998	-2.2815920249779875	0.682303541729011	-2.546073721759797	-4.766081882015482	-7.359492945443464
chr2L:8433597-8434662	-7.379037190013822	-1.9435009301995327	-0.5552050987676277	0.22407746444571308	5.114238433925467	7.537493727810241	9.881696668692092	10.526205699915186	10.343863232601064	7.144280700630277	9.325951370766035	6.383903098995427	6.286833882077864	17.795038821844866	9.495250697244183	12.46525660527092	9.76866865196109	8.141166304405301	5.281143225620845	6.170995621983997	0.4046644671880405	2.3736028777581724	0.32331180806200527	-0.15977144511798488	-0.38816114004976643	-2.565904070456267	-8.955887167527937	-11.819269285059626	-10.150654931853826	-5.0723558903866195	-7.701837657877331	-11.885868544018864	-12.616869061806998	-2.2815920249779875	0.682303541729011	-2.546073721759797	-4.766081882015482	-7.359492945443464	-12.630323218686694	-5.216353337866727	12.651052013827265	26.76682854788008	27.797888352448435	20.041665162349275	14.803362520895808	9.343229860397004	6.786466436664289	4.754706144809791	2.4444023611327395
chr2L:8501616-8502552	-19.256734545632938	-15.60469134688444	0.0	0.0	0.0	0.0	0.0	0.0	0.0	0.0	0.0	0.0	0.0	0.0	0.0	0.0	0.0	0.0	0.0	0.0	-3.5104935256304954	0.8962571763062308	0.32454363319990315	2.9177322108411134	0.46096774478162655	13.186192599558693	27.274546964129897	28.961323371995	29.620012192791922	17.688427084073066	19.21209379413285	20.275187642109348	7.955714719127069	14.820098624592465	11.524550430118632	15.384649863228931	11.503095073692977	12.727586703926683	4.3403490247064465	1.4419376150024263	-2.5777162428931706	-2.4423035074462045	-1.5826745582737027	-6.974821133140315	-5.020097723474834	-8.197210091667293	-9.369136301092162	-12.16772440202796	-19.813750713692937
chr2L:8503701-8505486	0.0	0.0	0.0	0.0	0.0	0.0	0.0	0.0	0.0	0.0	0.0	0.0	0.0	0.0	0.0	0.0	-3.5104935256304954	0.8962571763062308	0.32454363319990315	2.9177322108411134	0.46096774478162655	13.186192599558693	27.274546964129897	28.961323371995	29.620012192791922	17.688427084073066	19.21209379413285	20.275187642109348	7.955714719127069	14.820098624592465	11.524550430118632	15.384649863228931	11.503095073692977	12.727586703926683	4.3403490247064465	1.4419376150024263	-2.5777162428931706	-2.4423035074462045	-1.5826745582737027	-6.974821133140315	-5.020097723474834	-8.197210091667293	-9.369136301092162	-12.16772440202796	-19.813750713692937	-24.61576154154796	-15.861335945085107	-25.674755528801057	-22.103424698769324
chr2L:8533418-8535306	6.876511572474091	8.82535230318132	3.876199468873462	2.1978363640050818	1.9355205939332778	1.2777295398063053	-1.0829218812618473	-5.37221976926467	-8.584809058289025	-6.512770988032395	-10.980837119879903	-0.14993677847169232	-1.135460166933678	-1.9877258291105548	0.8525212099466046	-2.3705036122169445	-6.341597974896	-9.675017915744007	-10.074589278650581	-9.111985533680981	-7.013789963971245	-0.2887691230768229	-0.9059652567236041	-6.935289834672765	-10.949179821510276	-10.3678744846628	-10.424963314943623	-9.446482668759378	-7.271016708362485	-9.08967576576565	-7.59259881285386	-0.5552050987676277	-1.0596149194935087	-9.231852830981058	-3.0232626714566013	0.3842533059311557	-1.0668755590631576	0.288769123076823	0.0	-0.10029694933299274	0.8339175140186939	0.7359535705891888	-0.5985162579857991	-1.7734596304448667	1.2597571028495211	2.509723418986703	-1.0867673478562545	1.028394787295572	0.9005629747841235
chr2L:8587643-8588612	-8.474104934894335	-15.865466593515443	-15.043036985838407	-16.399524276617583	-8.396323643596718	-22.575762095624675	-46.98190574453999	-30.68502923344419	-17.464735942457356	0.0	-0.7359535705891888	0.47712125471966244	0.3842533059311557	-0.32675222119505476	5.7828646163893	5.767047604092108	3.215088700319121	6.053643872649766	1.1353557684905933	-0.32675222119505476	-0.4393939686230309	-1.822305647328489	-0.6144458094578096	-0.3842533059311557	0.3842533059311557	0.47712125471966244	-1.3768430568588477	0.4289019204962909	1.0106298594344039	0.47712125471966244	3.083294944863515	0.6804782447377792	1.4042416873289216	-0.7723439741023074	-0.14194831081070788	-2.1755733417937906	-2.409222694801037	-3.8261178541289795	-9.151401044445354	-1.3322812690244226	-5.416258792344385	-2.6601294693668893	0.9884928598239788	-0.32675222119505476	0.9884928598239788	-0.47712125471966244	-1.4637527426815689	-1.4919827449094785	1.3395279052286602
chr2L:8588613-8588849	-15.043036985838407	-16.399524276617583	-8.396323643596718	-22.575762095624675	-46.98190574453999	-30.68502923344419	-17.464735942457356	0.0	-0.7359535705891888	0.47712125471966244	0.3842533059311557	-0.32675222119505476	5.7828646163893	5.767047604092108	3.215088700319121	6.053643872649766	1.1353557684905933	-0.32675222119505476	-0.4393939686230309	-1.822305647328489	-0.6144458094578096	-0.3842533059311557	0.3842533059311557	0.47712125471966244	-1.3768430568588477	0.4289019204962909	1.0106298594344039	0.47712125471966244	3.083294944863515	0.6804782447377792	1.4042416873289216	-0.7723439741023074	-0.14194831081070788	-2.1755733417937906	-2.409222694801037	-3.8261178541289795	-9.151401044445354	-1.3322812690244226	-5.416258792344385	-2.6601294693668893	0.9884928598239788	-0.32675222119505476	0.9884928598239788	-0.47712125471966244	-1.4637527426815689	-1.4919827449094785	1.3395279052286602	-1.1737218734474009	0.0
chr2L:8588850-8589468	-15.043036985838407	-16.399524276617583	-8.396323643596718	-22.575762095624675	-46.98190574453999	-30.68502923344419	-17.464735942457356	0.0	-0.7359535705891888	0.47712125471966244	0.3842533059311557	-0.32675222119505476	5.7828646163893	5.767047604092108	3.215088700319121	6.053643872649766	1.1353557684905933	-0.32675222119505476	-0.4393939686230309	-1.822305647328489	-0.6144458094578096	-0.3842533059311557	0.3842533059311557	0.47712125471966244	-1.3768430568588477	0.4289019204962909	1.0106298594344039	0.47712125471966244	3.083294944863515	0.6804782447377792	1.4042416873289216	-0.7723439741023074	-0.14194831081070788	-2.1755733417937906	-2.409222694801037	-3.8261178541289795	-9.151401044445354	-1.3322812690244226	-5.416258792344385	-2.6601294693668893	0.9884928598239788	-0.32675222119505476	0.9884928598239788	-0.47712125471966244	-1.4637527426815689	-1.4919827449094785	1.3395279052286602	-1.1737218734474009	0.0
chr2L:8601509-8602067	1.0106298594344039	0.47712125471966244	3.083294944863515	0.6804782447377792	1.4042416873289216	-0.7723439741023074	-0.14194831081070788	-2.1755733417937906	-2.409222694801037	-3.8261178541289795	-9.151401044445354	-1.3322812690244226	-5.416258792344385	-2.6601294693668893	0.9884928598239788	-0.32675222119505476	0.9884928598239788	-0.47712125471966244	-1.4637527426815689	-1.4919827449094785	1.3395279052286602	-1.1737218734474009	0.0	-0.32675222119505476	1.684872899606169	2.5667348197729964	1.5638927103642983	6.297988563921847	1.3943323077380794	0.0	2.4365182726787635	6.674974229776972	1.0668755590631576	0.3842533059311557	1.4637527426815686	-0.47712125471966244	4.18969388980375	7.966357557776711	13.020874532361113	5.233478538987657	5.149417434303066	6.970622692396633	2.8017468408868087	3.8931677741308945	-0.5531333049667073	-0.5961516463894011	-1.5110223307189097	-0.6827202064713112	-2.5700833188120327
chr2L:8602068-8602869	0.47712125471966244	3.083294944863515	0.6804782447377792	1.4042416873289216	-0.7723439741023074	-0.14194831081070788	-2.1755733417937906	-2.409222694801037	-3.8261178541289795	-9.151401044445354	-1.3322812690244226	-5.416258792344385	-2.6601294693668893	0.9884928598239788	-0.32675222119505476	0.9884928598239788	-0.47712125471966244	-1.4637527426815689	-1.4919827449094785	1.3395279052286602	-1.1737218734474009	0.0	-0.32675222119505476	1.684872899606169	2.5667348197729964	1.5638927103642983	6.297988563921847	1.3943323077380794	0.0	2.4365182726787635	6.674974229776972	1.0668755590631576	0.3842533059311557	1.4637527426815686	-0.47712125471966244	4.18969388980375	7.966357557776711	13.020874532361113	5.233478538987657	5.149417434303066	6.970622692396633	2.8017468408868087	3.8931677741308945	-0.5531333049667073	-0.5961516463894011	-1.5110223307189097	-0.6827202064713112	-2.5700833188120327	-3.0572637163045244
chr2L:8609180-8609729	-0.32675222119505476	0.9884928598239788	-0.47712125471966244	-1.4637527426815689	-1.4919827449094785	1.3395279052286602	-1.1737218734474009	0.0	-0.32675222119505476	1.684872899606169	2.5667348197729964	1.5638927103642983	6.297988563921847	1.3943323077380794	0.0	2.4365182726787635	6.674974229776972	1.0668755590631576	0.3842533059311557	1.4637527426815686	-0.47712125471966244	4.18969388980375	7.966357557776711	13.020874532361113	5.233478538987657	5.149417434303066	6.970622692396633	2.8017468408868087	3.8931677741308945	-0.5531333049667073	-0.5961516463894011	-1.5110223307189097	-0.6827202064713112	-2.5700833188120327	-3.0572637163045244	-0.5592626642291987	-2.7222891632992647	0.47712125471966244	-4.846562622979808	-5.425715202538389	-1.838819456400062	-0.2887691230768229	-5.098560036022135	-2.650358606779165	-3.8086935530268877	-9.877648274685367	-6.723231677263927	-1.7537271091646598	-1.9084850188786497
chr2L:8609748-8610644	0.9884928598239788	-0.47712125471966244	-1.4637527426815689	-1.4919827449094785	1.3395279052286602	-1.1737218734474009	0.0	-0.32675222119505476	1.684872899606169	2.5667348197729964	1.5638927103642983	6.297988563921847	1.3943323077380794	0.0	2.4365182726787635	6.674974229776972	1.0668755590631576	0.3842533059311557	1.4637527426815686	-0.47712125471966244	4.18969388980375	7.966357557776711	13.020874532361113	5.233478538987657	5.149417434303066	6.970622692396633	2.8017468408868087	3.8931677741308945	-0.5531333049667073	-0.5961516463894011	-1.5110223307189097	-0.6827202064713112	-2.5700833188120327	-3.0572637163045244	-0.5592626642291987	-2.7222891632992647	0.47712125471966244	-4.846562622979808	-5.425715202538389	-1.838819456400062	-0.2887691230768229	-5.098560036022135	-2.650358606779165	-3.8086935530268877	-9.877648274685367	-6.723231677263927	-1.7537271091646598	-1.9084850188786497	-13.115848205277969
chr2L:8662189-8663753	-0.025232197779253576	-1.0068966771582453	-3.16955135373423	-6.768900082662371	-2.2124875893637883	-4.173839648422864	-2.318811020390145	-5.818587252663559	-5.800259117443418	-0.9059652567236041	-0.9884928598239788	-0.9884928598239788	0.47712125471966244	0.47712125471966244	-3.4136664005656563	-3.153557644169744	-1.6837692165623737	0.552859740221776	0.8897467808474763	-0.9884928598239788	0.6252873828651146	0.47712125471966244	-0.29815214289168634	-1.9770942837455179	-1.7178900031266997	-3.406190409101228	-4.497040115878568	-0.8499599248297253	0.0	-2.0848989901572708	-1.5812748318382577	-0.5765297824173556	-1.843989434106739	-0.5640753137957184	-0.41798196871995336	-3.189794529891237	-4.988337989418338	-2.397341709458401	-3.3532192208395313	-5.160855445516373	-6.925711638237277	-4.3988406194072915	-4.736232048309801	-11.17930837512726	-2.3412482454145658	-4.861078992372582	-7.656637931362023	-0.47712125471966244	-0.3842533059311557
chr2L:8706820-8708329	7.204357370561841	1.9852577673673215	4.71551980610214	1.684872899606169	-0.3842533059311557	7.325004013394938	10.09317862366491	9.092535134848369	13.255047579025602	17.99596907185908	13.995051302691047	5.932121071761235	6.7687168050398165	8.617785303254575	10.32348846970617	5.95628135702594	7.1896487908015345	5.788848639577154	5.316697486302093	4.837776836035307	3.495894460863563	4.5950166602286835	4.869810023439113	6.07745080924629	4.084150924264401	2.2068190122878613	2.4988849574678405	0.7519514897942564	1.0890206505434448	0.7252154253668418	2.426303102177698	1.5219157082926316	0.49083226693231996	2.635963421985565	-0.7862660809661592	-1.8219477707013763	-2.138650573594841	-5.874299190835427	-0.09049540416126287	5.854424652646485	-0.47835245001009585	-0.8996895357442661	-0.34294521302193454	-0.4985925221563606	0.7152065905850268	-0.5813737772435091	0.7361136240016772	1.5989607500386762	-0.8303803398358087
chr2L:8748977-8750036	2.3808620294872775	0.666431932741566	1.1426887475702794	0.7105217896614058	2.346212465821242	-0.622450392047272	-1.5049109495949917	-1.4142126746528387	0.5889025986031511	-0.09780159576067017	-0.28829559310550396	1.0205094060912723	-0.3918480663585083	-1.1021500935720303	-3.216207858101311	-3.9220047292748212	-2.7097820985359378	-1.2994664175175838	-2.5515059903874033	-4.263646867945971	-1.9855259506897736	-1.3035396585486412	-1.8078588614784374	-0.9848798836247932	-2.5376487689659335	-6.077613851266884	-14.451267876827647	-16.4781866686963	-17.277297140313674	-15.264817832768006	-17.31726348986686	-8.546595772972884	-18.203070860987864	-3.4939132088048686	-13.998660920832808	-6.423968463733473	-9.98300962110953	-15.438185311049176	-16.302420769182607	-0.503350809406816	-0.6252873828651145	1.684872899606169	-4.69287864519509	-6.187880138585168	-0.6816519536376183	-2.7696455322950264	-4.3923094695854665	-3.777514903557436	-3.8182230101623724
chr2L:8750037-8750269	0.7105217896614058	2.346212465821242	-0.622450392047272	-1.5049109495949917	-1.4142126746528387	0.5889025986031511	-0.09780159576067017	-0.28829559310550396	1.0205094060912723	-0.3918480663585083	-1.1021500935720303	-3.216207858101311	-3.9220047292748212	-2.7097820985359378	-1.2994664175175838	-2.5515059903874033	-4.263646867945971	-1.9855259506897736	-1.3035396585486412	-1.8078588614784374	-0.9848798836247932	-2.5376487689659335	-6.077613851266884	-14.451267876827647	-16.4781866686963	-17.277297140313674	-15.264817832768006	-17.31726348986686	-8.546595772972884	-18.203070860987864	-3.4939132088048686	-13.998660920832808	-6.423968463733473	-9.98300962110953	-15.438185311049176	-16.302420769182607	-0.503350809406816	-0.6252873828651145	1.684872899606169	-4.69287864519509	-6.187880138585168	-0.6816519536376183	-2.7696455322950264	-4.3923094695854665	-3.777514903557436	-3.8182230101623724	0.32867254487501063	0.0	0.0
chr2L:8806837-8809232	1.4518257345790846	0.8617791185674809	2.532405238475601	3.0318172953005673	3.264967331225913	4.350176185485407	2.874933410821536	5.275190567306737	4.7847710484505805	-0.6252873828651145	0.9325618220134277	5.998393358059898	10.998579296875558	6.664008119948298	0.9884928598239788	0.32675222119505476	0.6252873828651146	9.287112049306286	21.367629680378055	22.832927634970737	22.044809406817496	20.407722095235442	19.00263418670642	15.80150631840822	11.189373424467831	12.330351456934244	9.908166684518289	7.242813381165422	8.013041229485511	6.945886416119481	9.231316897048627	5.850178517606422	2.958533140426769	2.3487279268300068	3.180528427754969	3.13891641605781	1.9254412777491434	-2.6183915323554308	-1.3192954117523235	-2.92383622366824	-1.264171867600218	-4.284557223790419	-5.461802331268106	-8.055617570190124	-7.877989919349259	-8.039500151417938	-17.303177375888758	-17.80776074363578	-17.83700773550247
chr2L:8972343-8973082	6.508743630685176	5.94192850418102	6.646319320844444	6.114838178700159	4.95378353138787	3.7020479920839504	3.100166442736457	6.68468009675849	5.212647036874902	3.8025877189945865	0.7951271148852797	2.13334417356189	-1.2111806636642688	-4.321763067299316	-6.485039503056511	-10.274440145249804	-12.582925174308416	-8.708647840313194	-7.311226462464698	-6.8307790867158795	-7.236484986977419	-4.633212450441233	-4.905010241329266	-1.780241493403269	-7.450049035366585	-5.888791926276694	-6.458735214546419	-6.0477848849734235	1.1961206792625314	3.2092194429996095	4.284383494608108	4.882228160497462	4.241851249277241	3.8890954644046585	0.8264885427709099	-0.8305513803115013	-3.5095061723689778	-6.109069296994333	-11.538395712881071	-10.941791159346495	-12.697192885029704	-17.181404762242646	-6.660174573874934	1.8469599878152094	-2.3892533316121884	-5.46981037069624	-2.553969422130265	-2.371176319340097	0.0
chr2L:8973083-8973558	6.646319320844444	6.114838178700159	4.95378353138787	3.7020479920839504	3.100166442736457	6.68468009675849	5.212647036874902	3.8025877189945865	0.7951271148852797	2.13334417356189	-1.2111806636642688	-4.321763067299316	-6.485039503056511	-10.274440145249804	-12.582925174308416	-8.708647840313194	-7.311226462464698	-6.8307790867158795	-7.236484986977419	-4.633212450441233	-4.905010241329266	-1.780241493403269	-7.450049035366585	-5.888791926276694	-6.458735214546419	-6.0477848849734235	1.1961206792625314	3.2092194429996095	4.284383494608108	4.882228160497462	4.241851249277241	3.8890954644046585	0.8264885427709099	-0.8305513803115013	-3.5095061723689778	-6.109069296994333	-11.538395712881071	-10.941791159346495	-12.697192885029704	-17.181404762242646	-6.660174573874934	1.8469599878152094	-2.3892533316121884	-5.46981037069624	-2.553969422130265	-2.371176319340097	0.0	-2.2207608970525095	-9.296440073685034
chr2L:8973582-8975684	6.114838178700159	4.95378353138787	3.7020479920839504	3.100166442736457	6.68468009675849	5.212647036874902	3.8025877189945865	0.7951271148852797	2.13334417356189	-1.2111806636642688	-4.321763067299316	-6.485039503056511	-10.274440145249804	-12.582925174308416	-8.708647840313194	-7.311226462464698	-6.8307790867158795	-7.236484986977419	-4.633212450441233	-4.905010241329266	-1.780241493403269	-7.450049035366585	-5.888791926276694	-6.458735214546419	-6.0477848849734235	1.1961206792625314	3.2092194429996095	4.284383494608108	4.882228160497462	4.241851249277241	3.8890954644046585	0.8264885427709099	-0.8305513803115013	-3.5095061723689778	-6.109069296994333	-11.538395712881071	-10.941791159346495	-12.697192885029704	-17.181404762242646	-6.660174573874934	1.8469599878152094	-2.3892533316121884	-5.46981037069624	-2.553969422130265	-2.371176319340097	0.0	-2.2207608970525095	-9.296440073685034	-6.623239778604375
chr2L:9023084-9023627	-6.3102021218989375	-7.204463317202574	-5.9702958072637635	-6.587594229900326	-1.675648348383515	-2.018813403399683	-3.751227469135511	-4.5509354387015	-2.805995489379303	-1.5315275828541697	-1.5577685669194044	-0.3163397625665839	-0.7280658368435295	1.276539019112333	-1.0641891467286926	0.7668132456800398	0.8805601065511623	1.585553355822328	-0.4281540458119061	0.6703287467483238	2.093520982553048	0.8066867481685205	1.73638371465574	1.8886652027823105	11.695895156684003	10.1628900097929	5.383558446205374	10.504101541812975	10.515396530616677	7.034497558028734	2.0405239174251437	3.2415008030158994	2.2014732214910375	1.9916844338754556	2.2947184995154797	1.0521890265045402	-1.23557642773373	-3.3514891243237064	-7.746659653363118	2.53113785116823	0.3640790397731542	0.9775655572567327	-2.2401953090458653	-8.448665750706736	-11.69619177678585	-17.23946312122184	-23.147645691393233	-24.10147456591886	-20.564617363034287
chr2L:9035337-9035907	11.695895156684003	10.1628900097929	5.383558446205374	10.504101541812975	10.515396530616677	7.034497558028734	2.0405239174251437	3.2415008030158994	2.2014732214910375	1.9916844338754556	2.2947184995154797	1.0521890265045402	-1.23557642773373	-3.3514891243237064	-7.746659653363118	2.53113785116823	0.3640790397731542	0.9775655572567327	-2.2401953090458653	-8.448665750706736	-11.69619177678585	-17.23946312122184	-23.147645691393233	-24.10147456591886	-20.564617363034287	0.4894354574841047	-3.4047776562632204	-2.2622422216055065	-4.459571795477874	-3.95756120441147	-2.5525677832348617	0.0	0.0	0.0	0.0	0.0	0.0	0.0	0.0	0.0	0.0	0.0	0.0	0.0	0.0	-2.3623973448638336	-3.0307930348076875	-0.3780063266644333	-0.452506885652438
chr2L:9035908-9036566	10.1628900097929	5.383558446205374	10.504101541812975	10.515396530616677	7.034497558028734	2.0405239174251437	3.2415008030158994	2.2014732214910375	1.9916844338754556	2.2947184995154797	1.0521890265045402	-1.23557642773373	-3.3514891243237064	-7.746659653363118	2.53113785116823	0.3640790397731542	0.9775655572567327	-2.2401953090458653	-8.448665750706736	-11.69619177678585	-17.23946312122184	-23.147645691393233	-24.10147456591886	-20.564617363034287	0.4894354574841047	-3.4047776562632204	-2.2622422216055065	-4.459571795477874	-3.95756120441147	-2.5525677832348617	0.0	0.0	0.0	0.0	0.0	0.0	0.0	0.0	0.0	0.0	0.0	0.0	0.0	0.0	-2.3623973448638336	-3.0307930348076875	-0.3780063266644333	-0.452506885652438	0.7592585635561767
chr2L:9044070-9045436	-2.2401953090458653	-8.448665750706736	-11.69619177678585	-17.23946312122184	-23.147645691393233	-24.10147456591886	-20.564617363034287	0.4894354574841047	-3.4047776562632204	-2.2622422216055065	-4.459571795477874	-3.95756120441147	-2.5525677832348617	0.0	0.0	0.0	0.0	0.0	0.0	0.0	0.0	0.0	0.0	0.0	0.0	0.0	0.0	-2.3623973448638336	-3.0307930348076875	-0.3780063266644333	-0.452506885652438	0.7592585635561767	-0.10456205398768029	1.8688852814393242	5.387505029414403	1.0347268436752526	1.8095089336621026	-1.3582518503378798	-2.468409452846724	-0.9569824480985796	-0.1141617757310226	1.0721339887899373	-3.265945000102547	-0.06965463948368673	-0.8920031644904337	0.0	-1.624042505297034	-1.5644699933665287	-2.3094220137915187
chr2L:9045437-9045990	-11.69619177678585	-17.23946312122184	-23.147645691393233	-24.10147456591886	-20.564617363034287	0.4894354574841047	-3.4047776562632204	-2.2622422216055065	-4.459571795477874	-3.95756120441147	-2.5525677832348617	0.0	0.0	0.0	0.0	0.0	0.0	0.0	0.0	0.0	0.0	0.0	0.0	0.0	0.0	-2.3623973448638336	-3.0307930348076875	-0.3780063266644333	-0.452506885652438	0.7592585635561767	-0.10456205398768029	1.8688852814393242	5.387505029414403	1.0347268436752526	1.8095089336621026	-1.3582518503378798	-2.468409452846724	-0.9569824480985796	-0.1141617757310226	1.0721339887899373	-3.265945000102547	-0.06965463948368673	-0.8920031644904337	0.0	-1.624042505297034	-1.5644699933665287	-2.3094220137915187	-5.002121930679002	-6.343340523448379
chr2L:9045991-9046723	-17.23946312122184	-23.147645691393233	-24.10147456591886	-20.564617363034287	0.4894354574841047	-3.4047776562632204	-2.2622422216055065	-4.459571795477874	-3.95756120441147	-2.5525677832348617	0.0	0.0	0.0	0.0	0.0	0.0	0.0	0.0	0.0	0.0	0.0	0.0	0.0	0.0	-2.3623973448638336	-3.0307930348076875	-0.3780063266644333	-0.452506885652438	0.7592585635561767	-0.10456205398768029	1.8688852814393242	5.387505029414403	1.0347268436752526	1.8095089336621026	-1.3582518503378798	-2.468409452846724	-0.9569824480985796	-0.1141617757310226	1.0721339887899373	-3.265945000102547	-0.06965463948368673	-0.8920031644904337	0.0	-1.624042505297034	-1.5644699933665287	-2.3094220137915187	-5.002121930679002	-6.343340523448379	-4.0346377643455735
chr2L:9075692-9076432	-1.0505916134755324	-0.1416060681241613	-2.2923922575118767	0.565619501051088	-0.6927284516163809	-0.6750429899863309	1.7426716449963522	-0.6258500893201115	1.4637527426815686	0.0	1.3211947243750057	2.3963872763373324	2.345926587628859	0.18661524007905597	2.3886592533105033	0.7676275507083327	1.3016166698136762	2.8960250166812926	1.178708338144877	0.8457119955017671	2.257381956225481	0.6500003383223786	2.662974628454146	0.3428321173628012	-1.2765203337465392	-0.19030220856251692	-2.144757721224627	-0.5812363876919739	0.264647358186766	0.0	0.39951796900504793	-2.2609412528247264	-1.287399975922908	-0.8892450284862141	-0.3842533059311557	-1.1826657166304688	-6.254626838478616	-4.264215174386434	-5.262889561649653	-3.224515102246259	-0.47712125471966244	-1.4313637641589874	-4.6499814446010905	-3.2875811594179183	-6.027255080740007	-6.616580950933047	-7.093238532941383	-7.270853614988253	-0.6100512300323009
chr2L:9076829-9077873	-2.2923922575118767	0.565619501051088	-0.6927284516163809	-0.6750429899863309	1.7426716449963522	-0.6258500893201115	1.4637527426815686	0.0	1.3211947243750057	2.3963872763373324	2.345926587628859	0.18661524007905597	2.3886592533105033	0.7676275507083327	1.3016166698136762	2.8960250166812926	1.178708338144877	0.8457119955017671	2.257381956225481	0.6500003383223786	2.662974628454146	0.3428321173628012	-1.2765203337465392	-0.19030220856251692	-2.144757721224627	-0.5812363876919739	0.264647358186766	0.0	0.39951796900504793	-2.2609412528247264	-1.287399975922908	-0.8892450284862141	-0.3842533059311557	-1.1826657166304688	-6.254626838478616	-4.264215174386434	-5.262889561649653	-3.224515102246259	-0.47712125471966244	-1.4313637641589874	-4.6499814446010905	-3.2875811594179183	-6.027255080740007	-6.616580950933047	-7.093238532941383	-7.270853614988253	-0.6100512300323009	0.32675222119505476	1.0668755590631576
chr2L:9080434-9080980	0.0	1.3211947243750057	2.3963872763373324	2.345926587628859	0.18661524007905597	2.3886592533105033	0.7676275507083327	1.3016166698136762	2.8960250166812926	1.178708338144877	0.8457119955017671	2.257381956225481	0.6500003383223786	2.662974628454146	0.3428321173628012	-1.2765203337465392	-0.19030220856251692	-2.144757721224627	-0.5812363876919739	0.264647358186766	0.0	0.39951796900504793	-2.2609412528247264	-1.287399975922908	-0.8892450284862141	-0.3842533059311557	-1.1826657166304688	-6.254626838478616	-4.264215174386434	-5.262889561649653	-3.224515102246259	-0.47712125471966244	-1.4313637641589874	-4.6499814446010905	-3.2875811594179183	-6.027255080740007	-6.616580950933047	-7.093238532941383	-7.270853614988253	-0.6100512300323009	0.32675222119505476	1.0668755590631576	-4.446165253963554	-4.216804931853579	-7.711743589285414	-4.176886247508776	-6.451524569561624	-1.9957586704888932	0.3842533059311557
chr2L:9080981-9081382	1.3211947243750057	2.3963872763373324	2.345926587628859	0.18661524007905597	2.3886592533105033	0.7676275507083327	1.3016166698136762	2.8960250166812926	1.178708338144877	0.8457119955017671	2.257381956225481	0.6500003383223786	2.662974628454146	0.3428321173628012	-1.2765203337465392	-0.19030220856251692	-2.144757721224627	-0.5812363876919739	0.264647358186766	0.0	0.39951796900504793	-2.2609412528247264	-1.287399975922908	-0.8892450284862141	-0.3842533059311557	-1.1826657166304688	-6.254626838478616	-4.264215174386434	-5.262889561649653	-3.224515102246259	-0.47712125471966244	-1.4313637641589874	-4.6499814446010905	-3.2875811594179183	-6.027255080740007	-6.616580950933047	-7.093238532941383	-7.270853614988253	-0.6100512300323009	0.32675222119505476	1.0668755590631576	-4.446165253963554	-4.216804931853579	-7.711743589285414	-4.176886247508776	-6.451524569561624	-1.9957586704888932	0.3842533059311557	-1.1737218734474009
chr2L:9113595-9115350	0.24062334122190882	3.929042657506367	7.089386045955554	3.694677314445828	5.153382118622902	5.2040003285347325	0.7462819960523701	4.144170949526956	2.3648341141950957	-0.9884928598239788	3.0001887902958293	6.758553858056722	1.6637731472525175	3.445962511786205	1.355211673877651	1.0604348416167464	0.6252873828651146	2.6702397218306584	1.349194748593603	-0.5050184077099936	0.18535720322161653	0.558234511288188	1.5872202017639745	1.487975680784666	0.42593550160834087	-0.3842533059311557	-2.186797634913971	-0.4317033844764796	-2.1435864564597296	-2.2031115366212912	-4.5129221687906504	-3.4702848440534813	-3.3725715704877537	-2.389790144169349	0.47289545590145127	0.8363985558221149	2.2031988908327222	1.375277379042484	1.4637527426815686	0.5552050987676277	0.9070718997252629	2.3791763075289305	1.2977188445735421	7.6761111829654505	3.6481925945714164	3.140941827964251	5.116875737532298	1.9189699076362803	-0.6689599318227418
chr2L:9119950-9120410	1.6637731472525175	3.445962511786205	1.355211673877651	1.0604348416167464	0.6252873828651146	2.6702397218306584	1.349194748593603	-0.5050184077099936	0.18535720322161653	0.558234511288188	1.5872202017639745	1.487975680784666	0.42593550160834087	-0.3842533059311557	-2.186797634913971	-0.4317033844764796	-2.1435864564597296	-2.2031115366212912	-4.5129221687906504	-3.4702848440534813	-3.3725715704877537	-2.389790144169349	0.47289545590145127	0.8363985558221149	2.2031988908327222	1.375277379042484	1.4637527426815686	0.5552050987676277	0.9070718997252629	2.3791763075289305	1.2977188445735421	7.6761111829654505	3.6481925945714164	3.140941827964251	5.116875737532298	1.9189699076362803	-0.6689599318227418	-2.3485211296853086	-4.561413097860108	-3.843412344354337	-0.8622067231844517	0.0	-0.9884928598239788	-3.9729611609139295	-4.458991628862131	-1.1737218734474009	0.32675222119505476	-0.5552050987676277	2.4700775029006325
chr2L:9120411-9121685	3.445962511786205	1.355211673877651	1.0604348416167464	0.6252873828651146	2.6702397218306584	1.349194748593603	-0.5050184077099936	0.18535720322161653	0.558234511288188	1.5872202017639745	1.487975680784666	0.42593550160834087	-0.3842533059311557	-2.186797634913971	-0.4317033844764796	-2.1435864564597296	-2.2031115366212912	-4.5129221687906504	-3.4702848440534813	-3.3725715704877537	-2.389790144169349	0.47289545590145127	0.8363985558221149	2.2031988908327222	1.375277379042484	1.4637527426815686	0.5552050987676277	0.9070718997252629	2.3791763075289305	1.2977188445735421	7.6761111829654505	3.6481925945714164	3.140941827964251	5.116875737532298	1.9189699076362803	-0.6689599318227418	-2.3485211296853086	-4.561413097860108	-3.843412344354337	-0.8622067231844517	0.0	-0.9884928598239788	-3.9729611609139295	-4.458991628862131	-1.1737218734474009	0.32675222119505476	-0.5552050987676277	2.4700775029006325	-0.3033815390152594
chr2L:9182969-9183628	8.118728351575664	1.204895769300835	9.985129126126097	4.000386712751368	1.4637527426815686	6.348103140516823	9.725831958779484	5.155771904591395	7.515638642106314	6.275369402660538	2.9512471231667976	0.0	-1.5031317261476782	-0.38916032274783346	-0.7155696795469186	-3.7540177160884887	-6.129338715185481	-7.309454146466401	-4.912085037103068	-1.4637527426815689	-1.873814068647039	-9.655371222145373	-6.278690143392029	-2.797629785066772	-6.531841757763439	-1.3016166698136762	0.0	-0.13585960479667647	2.0636603694053153	1.0681642866680237	3.2067122788686273	3.4633668529957653	1.0534807053053479	-1.2696637962100414	-1.9539338083303346	-2.02209309445698	0.44597244199171143	1.545928728285956	1.6391404946334203	4.077998986737077	-1.4637527426815689	0.0	3.1651560475229434	3.650851597827039	7.72481911576483	7.213644875978118	6.143463266078897	2.753104695085201	2.2922076974244345
chr2L:9183629-9184483	9.985129126126097	4.000386712751368	1.4637527426815686	6.348103140516823	9.725831958779484	5.155771904591395	7.515638642106314	6.275369402660538	2.9512471231667976	0.0	-1.5031317261476782	-0.38916032274783346	-0.7155696795469186	-3.7540177160884887	-6.129338715185481	-7.309454146466401	-4.912085037103068	-1.4637527426815689	-1.873814068647039	-9.655371222145373	-6.278690143392029	-2.797629785066772	-6.531841757763439	-1.3016166698136762	0.0	-0.13585960479667647	2.0636603694053153	1.0681642866680237	3.2067122788686273	3.4633668529957653	1.0534807053053479	-1.2696637962100414	-1.9539338083303346	-2.02209309445698	0.44597244199171143	1.545928728285956	1.6391404946334203	4.077998986737077	-1.4637527426815689	0.0	3.1651560475229434	3.650851597827039	7.72481911576483	7.213644875978118	6.143463266078897	2.753104695085201	2.2922076974244345	0.45514380149044337	2.7702828508963173
chr2L:9211430-9212389	12.441412827825694	7.2350171334823745	5.621427145330837	0.05848649316573153	-1.9169467862993979	-4.967692324380351	-4.5792716649977905	-11.25607543013952	-14.618957373933348	-17.000894568302485	-16.46365944476088	2.59526861501125	2.598542200676566	3.912051491693851	3.7156352265673274	2.9289526095377547	4.488741178659936	0.8311500253387846	-0.04019347294780773	-1.8185805148975973	-7.021092645588092	-1.8887555363857522	-5.844196887362035	-3.826388608753756	-0.47712125471966244	0.30512919039847236	-6.454582658698004	-3.9342917396197032	-7.050453533556271	-9.779558512498225	-8.370192288390873	-5.879949033190544	-5.088440433617082	-4.300458448377766	-4.753143403266796	-4.709975979382999	0.0	-2.8726041737745422	-0.24575942927684574	-1.2448698724728138	-2.6913855249402645	-3.1808955756795134	-0.2508347502817745	-3.818780726720049	-3.572239362700574	-1.2251565011987793	-3.969376872568129	-3.4247780718021312	-3.0815863612244048
chr2L:9236827-9237518	-12.567209318683314	-8.64495333071112	-6.5344679657701015	-2.259982999975834	-1.9084850188786497	-0.9884928598239788	1.0668755590631576	-1.0668755590631576	0.0	0.7359535705891888	0.9884928598239788	0.47712125471966244	-0.7359535705891888	0.47712125471966244	-0.3842533059311557	0.0	5.636523698821864	4.894629151558275	-0.47712125471966244	3.6820969064050475	-1.489563028416825	1.5033362381710527	-2.3638698213963796	-1.7474610313161296	-3.673927307583452	-1.2813406034374712	-1.4637527426815689	-2.493242559899095	-3.9284362124150087	-2.5033172587230967	-0.6252873828651145	1.4637527426815686	0.6252873828651146	0.3842533059311557	-0.54396437524082	0.4127015127641425	-0.1967243267758891	0.14277677466388472	-8.48632953706586	-3.7326457140234264	-2.6480684791877245	-0.47712125471966244	-0.47712125471966244	0.0	0.47712125471966244	1.4637527426815686	0.3842533059311557	0.0	0.9884928598239788
chr2L:9255429-9257676	0.14277677466388472	-8.48632953706586	-3.7326457140234264	-2.6480684791877245	-0.47712125471966244	-0.47712125471966244	0.0	0.47712125471966244	1.4637527426815686	0.3842533059311557	0.0	0.9884928598239788	0.6252873828651146	1.3754968084317083	1.2202113830661716	5.24378713597772	0.27482272280677394	3.9053811282808732	2.05614818068865	2.205293594113166	1.7367090904868654	1.388392180595579	2.605636336016638	2.528834980246037	2.706631997466156	2.419480424883032	0.0	0.0	0.0	0.0	0.0	0.0	0.0	0.0	0.0	2.462898335257891	2.0160315820447554	0.22598107500165915	3.495211736795415	1.7080806449275472	7.614979107400838	1.1535175700737104	-0.2887691230768229	-0.3842533059311557	0.9884928598239788	2.9792574701500705	14.133490866028065	12.60190851270851	10.226611650031204
chr2L:9265205-9266289	1.7367090904868654	1.388392180595579	2.605636336016638	2.528834980246037	2.706631997466156	2.419480424883032	0.0	0.0	0.0	0.0	0.0	0.0	0.0	0.0	0.0	2.462898335257891	2.0160315820447554	0.22598107500165915	3.495211736795415	1.7080806449275472	7.614979107400838	1.1535175700737104	-0.2887691230768229	-0.3842533059311557	0.9884928598239788	2.9792574701500705	14.133490866028065	12.60190851270851	10.226611650031204	1.2780642861172016	13.853085684950802	18.43035892820084	16.37953160373455	16.081129167092826	17.28679099593299	9.487613887722455	-0.32675222119505476	5.293062109817426	11.075066755789758	11.84001461122715	9.942650332742277	7.887811337427749	3.9069140601659877	6.127250073935926	10.326482326052279	6.613006475685181	4.581780742032531	3.0686879654222805	5.604544553117906
chr2L:9274686-9275189	1.7080806449275472	7.614979107400838	1.1535175700737104	-0.2887691230768229	-0.3842533059311557	0.9884928598239788	2.9792574701500705	14.133490866028065	12.60190851270851	10.226611650031204	1.2780642861172016	13.853085684950802	18.43035892820084	16.37953160373455	16.081129167092826	17.28679099593299	9.487613887722455	-0.32675222119505476	5.293062109817426	11.075066755789758	11.84001461122715	9.942650332742277	7.887811337427749	3.9069140601659877	6.127250073935926	10.326482326052279	6.613006475685181	4.581780742032531	3.0686879654222805	5.604544553117906	5.139618741299855	3.295246430722234	-0.01999531897188283	-0.30586008389873476	-3.3073476273098277	-2.781041840018411	-4.880573794278592	-8.453370424490156	-9.256210240904684	-5.7139285996880504	-12.517883533317868	-14.77552490296876	-8.546434324806953	-1.2822683090761038	-1.1737218734474009	0.3842533059311557	-2.415388057443865	-5.689802573561243	-0.8595275905666044
chr2L:9275190-9275552	7.614979107400838	1.1535175700737104	-0.2887691230768229	-0.3842533059311557	0.9884928598239788	2.9792574701500705	14.133490866028065	12.60190851270851	10.226611650031204	1.2780642861172016	13.853085684950802	18.43035892820084	16.37953160373455	16.081129167092826	17.28679099593299	9.487613887722455	-0.32675222119505476	5.293062109817426	11.075066755789758	11.84001461122715	9.942650332742277	7.887811337427749	3.9069140601659877	6.127250073935926	10.326482326052279	6.613006475685181	4.581780742032531	3.0686879654222805	5.604544553117906	5.139618741299855	3.295246430722234	-0.01999531897188283	-0.30586008389873476	-3.3073476273098277	-2.781041840018411	-4.880573794278592	-8.453370424490156	-9.256210240904684	-5.7139285996880504	-12.517883533317868	-14.77552490296876	-8.546434324806953	-1.2822683090761038	-1.1737218734474009	0.3842533059311557	-2.415388057443865	-5.689802573561243	-0.8595275905666044	-3.2129902243049284
chr2L:9275572-9276503	1.1535175700737104	-0.2887691230768229	-0.3842533059311557	0.9884928598239788	2.9792574701500705	14.133490866028065	12.60190851270851	10.226611650031204	1.2780642861172016	13.853085684950802	18.43035892820084	16.37953160373455	16.081129167092826	17.28679099593299	9.487613887722455	-0.32675222119505476	5.293062109817426	11.075066755789758	11.84001461122715	9.942650332742277	7.887811337427749	3.9069140601659877	6.127250073935926	10.326482326052279	6.613006475685181	4.581780742032531	3.0686879654222805	5.604544553117906	5.139618741299855	3.295246430722234	-0.01999531897188283	-0.30586008389873476	-3.3073476273098277	-2.781041840018411	-4.880573794278592	-8.453370424490156	-9.256210240904684	-5.7139285996880504	-12.517883533317868	-14.77552490296876	-8.546434324806953	-1.2822683090761038	-1.1737218734474009	0.3842533059311557	-2.415388057443865	-5.689802573561243	-0.8595275905666044	-3.2129902243049284	-2.0848989901572708
chr2L:9287000-9287124	10.326482326052279	6.613006475685181	4.581780742032531	3.0686879654222805	5.604544553117906	5.139618741299855	3.295246430722234	-0.01999531897188283	-0.30586008389873476	-3.3073476273098277	-2.781041840018411	-4.880573794278592	-8.453370424490156	-9.256210240904684	-5.7139285996880504	-12.517883533317868	-14.77552490296876	-8.546434324806953	-1.2822683090761038	-1.1737218734474009	0.3842533059311557	-2.415388057443865	-5.689802573561243	-0.8595275905666044	-3.2129902243049284	-2.0848989901572708	-2.2832556110554223	-8.062237069348269	-8.334632759521906	-8.106928278094207	-11.90613409174258	-7.732088844758831	-1.8614370329128458	-0.7371235292759936	2.4331479587592546	-2.0893057765054737	0.36645301673832253	-3.9004317680231537	-2.8664757953499773	0.7391333966507933	1.869715179160866	2.5864866850408896	5.724798998877911	0.6336183312848491	0.0	1.0750675977659203	1.3193575589799715	0.4333694895193577	0.33140539240397354
chr2L:9287125-9288019	10.326482326052279	6.613006475685181	4.581780742032531	3.0686879654222805	5.604544553117906	5.139618741299855	3.295246430722234	-0.01999531897188283	-0.30586008389873476	-3.3073476273098277	-2.781041840018411	-4.880573794278592	-8.453370424490156	-9.256210240904684	-5.7139285996880504	-12.517883533317868	-14.77552490296876	-8.546434324806953	-1.2822683090761038	-1.1737218734474009	0.3842533059311557	-2.415388057443865	-5.689802573561243	-0.8595275905666044	-3.2129902243049284	-2.0848989901572708	-2.2832556110554223	-8.062237069348269	-8.334632759521906	-8.106928278094207	-11.90613409174258	-7.732088844758831	-1.8614370329128458	-0.7371235292759936	2.4331479587592546	-2.0893057765054737	0.36645301673832253	-3.9004317680231537	-2.8664757953499773	0.7391333966507933	1.869715179160866	2.5864866850408896	5.724798998877911	0.6336183312848491	0.0	1.0750675977659203	1.3193575589799715	0.4333694895193577	0.33140539240397354
chr2L:9299432-9300272	-3.2129902243049284	-2.0848989901572708	-2.2832556110554223	-8.062237069348269	-8.334632759521906	-8.106928278094207	-11.90613409174258	-7.732088844758831	-1.8614370329128458	-0.7371235292759936	2.4331479587592546	-2.0893057765054737	0.36645301673832253	-3.9004317680231537	-2.8664757953499773	0.7391333966507933	1.869715179160866	2.5864866850408896	5.724798998877911	0.6336183312848491	0.0	1.0750675977659203	1.3193575589799715	0.4333694895193577	0.33140539240397354	-2.6652579489727	-2.8927402095368064	-6.029271153285737	-7.561548598981455	-5.599587214187419	0.0	0.0	-6.691387194934761	-7.128513399465089	-1.9434555856175717	-8.552987695504353	-8.456469838211639	-7.189295471980609	-7.4149975283809875	-2.7285928155171044	0.0	0.0	-0.5552050987676277	-1.4787494158918897	-5.456400348098445	-3.77963656450596	-4.149218953417972	-3.5461005128353307	-7.40029341523474
chr2L:9300273-9300852	-2.2832556110554223	-8.062237069348269	-8.334632759521906	-8.106928278094207	-11.90613409174258	-7.732088844758831	-1.8614370329128458	-0.7371235292759936	2.4331479587592546	-2.0893057765054737	0.36645301673832253	-3.9004317680231537	-2.8664757953499773	0.7391333966507933	1.869715179160866	2.5864866850408896	5.724798998877911	0.6336183312848491	0.0	1.0750675977659203	1.3193575589799715	0.4333694895193577	0.33140539240397354	-2.6652579489727	-2.8927402095368064	-6.029271153285737	-7.561548598981455	-5.599587214187419	0.0	0.0	-6.691387194934761	-7.128513399465089	-1.9434555856175717	-8.552987695504353	-8.456469838211639	-7.189295471980609	-7.4149975283809875	-2.7285928155171044	0.0	0.0	-0.5552050987676277	-1.4787494158918897	-5.456400348098445	-3.77963656450596	-4.149218953417972	-3.5461005128353307	-7.40029341523474	0.0	-0.47712125471966244
chr2L:9309782-9310435	1.0750675977659203	1.3193575589799715	0.4333694895193577	0.33140539240397354	-2.6652579489727	-2.8927402095368064	-6.029271153285737	-7.561548598981455	-5.599587214187419	0.0	0.0	-6.691387194934761	-7.128513399465089	-1.9434555856175717	-8.552987695504353	-8.456469838211639	-7.189295471980609	-7.4149975283809875	-2.7285928155171044	0.0	0.0	-0.5552050987676277	-1.4787494158918897	-5.456400348098445	-3.77963656450596	-4.149218953417972	-3.5461005128353307	-7.40029341523474	0.0	-0.47712125471966244	-1.4637527426815689	-2.1950439867330274	6.627524541779087	3.174460306959133	8.232713949830913	4.547687185772139	2.493187026451417	9.83752323377635	6.860888833737272	8.36908536618958	5.299885390709517	1.1962641329250645	0.8578322711457845	-0.13265288938819758	0.0	0.0	0.32675222119505476	0.9568070777091172	3.4048825467336825
chr2L:9318535-9319643	-2.7285928155171044	0.0	0.0	-0.5552050987676277	-1.4787494158918897	-5.456400348098445	-3.77963656450596	-4.149218953417972	-3.5461005128353307	-7.40029341523474	0.0	-0.47712125471966244	-1.4637527426815689	-2.1950439867330274	6.627524541779087	3.174460306959133	8.232713949830913	4.547687185772139	2.493187026451417	9.83752323377635	6.860888833737272	8.36908536618958	5.299885390709517	1.1962641329250645	0.8578322711457845	-0.13265288938819758	0.0	0.0	0.32675222119505476	0.9568070777091172	3.4048825467336825	1.976346991989466	1.8548264500094034	3.7975157902487573	0.28197937605734147	2.7109181591742146	-1.313785291951718	-0.22550604502144428	2.096619775455544	0.0	1.109019439794376	-0.08485568406388133	1.0567353599611429	0.3842533059311557	-0.5018530886558157	-0.5751433661369298	-5.108756621065659	-0.7851632045775155	-5.796127984447719
chr2L:9385532-9386431	4.623051995875253	1.9137363746256377	0.985562404731787	-1.5766429409279779	-2.405618938043391	-2.6111074769765072	-1.5208713702808527	-3.426609346019517	-5.41940729489059	-9.151504703796745	-7.769441462624249	-5.5419728080839255	-3.705186884622939	-8.222513442860803	-8.410264718633956	-14.280648023922014	-10.38166738216056	-10.764972159665225	-7.054403487064597	-6.9737544126588755	-0.9568070777091172	0.0	-3.7028400490352498	-4.576827980032697	-5.171377535321337	-5.465412100366674	-9.855213003465144	-8.93213904590589	-11.441524002418557	-13.921194991766015	-14.446931035268449	-8.562395887295473	-0.8065359368777398	0.0	-3.6033873774085157	-12.429274742830264	-3.336174531147283	-0.7359535705891888	-0.3842533059311557	0.47712125471966244	0.46081782063424803	0.0	-0.6867325911188109	1.4637527426815686	1.7299282352711574	-0.1728608089446805	1.8424624924383652	5.745555678910336	-0.9070718997252634
chr2L:9386432-9386908	1.9137363746256377	0.985562404731787	-1.5766429409279779	-2.405618938043391	-2.6111074769765072	-1.5208713702808527	-3.426609346019517	-5.41940729489059	-9.151504703796745	-7.769441462624249	-5.5419728080839255	-3.705186884622939	-8.222513442860803	-8.410264718633956	-14.280648023922014	-10.38166738216056	-10.764972159665225	-7.054403487064597	-6.9737544126588755	-0.9568070777091172	0.0	-3.7028400490352498	-4.576827980032697	-5.171377535321337	-5.465412100366674	-9.855213003465144	-8.93213904590589	-11.441524002418557	-13.921194991766015	-14.446931035268449	-8.562395887295473	-0.8065359368777398	0.0	-3.6033873774085157	-12.429274742830264	-3.336174531147283	-0.7359535705891888	-0.3842533059311557	0.47712125471966244	0.46081782063424803	0.0	-0.6867325911188109	1.4637527426815686	1.7299282352711574	-0.1728608089446805	1.8424624924383652	5.745555678910336	-0.9070718997252634	0.0
chr2L:9396422-9397039	0.0	-3.7028400490352498	-4.576827980032697	-5.171377535321337	-5.465412100366674	-9.855213003465144	-8.93213904590589	-11.441524002418557	-13.921194991766015	-14.446931035268449	-8.562395887295473	-0.8065359368777398	0.0	-3.6033873774085157	-12.429274742830264	-3.336174531147283	-0.7359535705891888	-0.3842533059311557	0.47712125471966244	0.46081782063424803	0.0	-0.6867325911188109	1.4637527426815686	1.7299282352711574	-0.1728608089446805	1.8424624924383652	5.745555678910336	-0.9070718997252634	0.0	0.0	0.0	0.8874803547657467	3.4171763661307932	4.548379443585871	5.3619096972392795	3.1582932207409904	2.1250343337699493	3.774384102878585	2.3059538077846065	2.871390754147333	3.838354272675495	3.8850485813374935	4.2821923184118384	7.466880854059299	4.731923192479359	1.9212665296557787	4.585392006600801	4.6894485434590045	6.183412810648457
chr2L:9403185-9403844	-12.429274742830264	-3.336174531147283	-0.7359535705891888	-0.3842533059311557	0.47712125471966244	0.46081782063424803	0.0	-0.6867325911188109	1.4637527426815686	1.7299282352711574	-0.1728608089446805	1.8424624924383652	5.745555678910336	-0.9070718997252634	0.0	0.0	0.0	0.8874803547657467	3.4171763661307932	4.548379443585871	5.3619096972392795	3.1582932207409904	2.1250343337699493	3.774384102878585	2.3059538077846065	2.871390754147333	3.838354272675495	3.8850485813374935	4.2821923184118384	7.466880854059299	4.731923192479359	1.9212665296557787	4.585392006600801	4.6894485434590045	6.183412810648457	3.086969388803772	0.38225667920777046	0.8502674590584787	-1.4268347999050426	-2.6126362236454064	-5.977640332266271	-3.317620837819626	-2.752651426599112	-4.16603465958835	0.37107205997171755	-3.427085796370642	-0.6155924310630463	-1.684872899606169	-0.32675222119505476
chr2L:9411180-9412193	0.0	0.8874803547657467	3.4171763661307932	4.548379443585871	5.3619096972392795	3.1582932207409904	2.1250343337699493	3.774384102878585	2.3059538077846065	2.871390754147333	3.838354272675495	3.8850485813374935	4.2821923184118384	7.466880854059299	4.731923192479359	1.9212665296557787	4.585392006600801	4.6894485434590045	6.183412810648457	3.086969388803772	0.38225667920777046	0.8502674590584787	-1.4268347999050426	-2.6126362236454064	-5.977640332266271	-3.317620837819626	-2.752651426599112	-4.16603465958835	0.37107205997171755	-3.427085796370642	-0.6155924310630463	-1.684872899606169	-0.32675222119505476	1.4637527426815686	2.802950103595958	1.5417174969205187	1.454759537302524	2.7285928155171044	1.4991224343170766	2.449863918576508	3.0757644095599965	0.02880927157593846	0.37500294508720233	0.20721446500264504	2.163794211570009	1.247838650321492	-0.7789134453809596	-2.5925897296691236	-2.249845029606044
chr2L:9412194-9412563	3.4171763661307932	4.548379443585871	5.3619096972392795	3.1582932207409904	2.1250343337699493	3.774384102878585	2.3059538077846065	2.871390754147333	3.838354272675495	3.8850485813374935	4.2821923184118384	7.466880854059299	4.731923192479359	1.9212665296557787	4.585392006600801	4.6894485434590045	6.183412810648457	3.086969388803772	0.38225667920777046	0.8502674590584787	-1.4268347999050426	-2.6126362236454064	-5.977640332266271	-3.317620837819626	-2.752651426599112	-4.16603465958835	0.37107205997171755	-3.427085796370642	-0.6155924310630463	-1.684872899606169	-0.32675222119505476	1.4637527426815686	2.802950103595958	1.5417174969205187	1.454759537302524	2.7285928155171044	1.4991224343170766	2.449863918576508	3.0757644095599965	0.02880927157593846	0.37500294508720233	0.20721446500264504	2.163794211570009	1.247838650321492	-0.7789134453809596	-2.5925897296691236	-2.249845029606044	-1.944871497487978	1.0327973374394468
chr2L:9451003-9451816	-0.30711707796638504	0.0	-3.201520705003585	-1.613159964497835	1.1288166787490144	0.3834477571785983	-1.1737218734474009	-0.3842533059311557	0.32675222119505476	-0.9857470339571879	-0.7186367884794467	-0.3010255563743431	-1.0561232251994266	-2.5631255119203025	0.7357890626869555	-2.3286248352848276	0.47712125471966244	-0.2887691230768229	0.3842533059311557	0.3842533059311557	2.365170891693313	5.062060002654818	0.6500485400342132	0.3842533059311557	1.3528435241215888	8.219778440025367	5.426896672474316	9.194375881378075	4.738442041654356	2.907329948899719	6.549862293423125	6.583343264835487	5.314736840785525	0.9085772243244467	0.5582575783962771	1.0824153052119205	2.4941121486136986	0.6252873828651146	-0.7359535705891888	0.0	4.188949971321709	18.437800918588124	13.813555971147675	12.099943528131917	19.949623325260422	14.032494664893038	18.772052411193393	7.538111371700305	15.548455466014438
chr2L:9451817-9452502	0.0	-3.201520705003585	-1.613159964497835	1.1288166787490144	0.3834477571785983	-1.1737218734474009	-0.3842533059311557	0.32675222119505476	-0.9857470339571879	-0.7186367884794467	-0.3010255563743431	-1.0561232251994266	-2.5631255119203025	0.7357890626869555	-2.3286248352848276	0.47712125471966244	-0.2887691230768229	0.3842533059311557	0.3842533059311557	2.365170891693313	5.062060002654818	0.6500485400342132	0.3842533059311557	1.3528435241215888	8.219778440025367	5.426896672474316	9.194375881378075	4.738442041654356	2.907329948899719	6.549862293423125	6.583343264835487	5.314736840785525	0.9085772243244467	0.5582575783962771	1.0824153052119205	2.4941121486136986	0.6252873828651146	-0.7359535705891888	0.0	4.188949971321709	18.437800918588124	13.813555971147675	12.099943528131917	19.949623325260422	14.032494664893038	18.772052411193393	7.538111371700305	15.548455466014438	9.760713687913862
chr2L:9452503-9453847	-1.613159964497835	1.1288166787490144	0.3834477571785983	-1.1737218734474009	-0.3842533059311557	0.32675222119505476	-0.9857470339571879	-0.7186367884794467	-0.3010255563743431	-1.0561232251994266	-2.5631255119203025	0.7357890626869555	-2.3286248352848276	0.47712125471966244	-0.2887691230768229	0.3842533059311557	0.3842533059311557	2.365170891693313	5.062060002654818	0.6500485400342132	0.3842533059311557	1.3528435241215888	8.219778440025367	5.426896672474316	9.194375881378075	4.738442041654356	2.907329948899719	6.549862293423125	6.583343264835487	5.314736840785525	0.9085772243244467	0.5582575783962771	1.0824153052119205	2.4941121486136986	0.6252873828651146	-0.7359535705891888	0.0	4.188949971321709	18.437800918588124	13.813555971147675	12.099943528131917	19.949623325260422	14.032494664893038	18.772052411193393	7.538111371700305	15.548455466014438	9.760713687913862	5.060390478962621	-0.3660904870895028
chr2L:9464658-9466363	9.194375881378075	4.738442041654356	2.907329948899719	6.549862293423125	6.583343264835487	5.314736840785525	0.9085772243244467	0.5582575783962771	1.0824153052119205	2.4941121486136986	0.6252873828651146	-0.7359535705891888	0.0	4.188949971321709	18.437800918588124	13.813555971147675	12.099943528131917	19.949623325260422	14.032494664893038	18.772052411193393	7.538111371700305	15.548455466014438	9.760713687913862	5.060390478962621	-0.3660904870895028	-5.040549141594708	-5.665801510274414	-3.998800345847023	-8.328683041041987	-5.972499374043898	-10.527894676499246	-10.316816198066254	-2.259982999975834	2.1207767686017105	5.04334274931536	12.125449605361082	7.877310052927094	6.1341737018946	2.5750869063313844	1.5109074467008738	-0.8798036146160633	-2.3136520304421784	-9.36284859736488	-13.078513187288614	-9.622725583284009	-7.956790164553314	0.3411449834230643	-5.619562197475144	-2.8843915767799766
chr2L:9466364-9467071	6.549862293423125	6.583343264835487	5.314736840785525	0.9085772243244467	0.5582575783962771	1.0824153052119205	2.4941121486136986	0.6252873828651146	-0.7359535705891888	0.0	4.188949971321709	18.437800918588124	13.813555971147675	12.099943528131917	19.949623325260422	14.032494664893038	18.772052411193393	7.538111371700305	15.548455466014438	9.760713687913862	5.060390478962621	-0.3660904870895028	-5.040549141594708	-5.665801510274414	-3.998800345847023	-8.328683041041987	-5.972499374043898	-10.527894676499246	-10.316816198066254	-2.259982999975834	2.1207767686017105	5.04334274931536	12.125449605361082	7.877310052927094	6.1341737018946	2.5750869063313844	1.5109074467008738	-0.8798036146160633	-2.3136520304421784	-9.36284859736488	-13.078513187288614	-9.622725583284009	-7.956790164553314	0.3411449834230643	-5.619562197475144	-2.8843915767799766	-0.6897237055115498	0.5564638367103977	-0.4547195741423293
chr2L:9473136-9474400	19.949623325260422	14.032494664893038	18.772052411193393	7.538111371700305	15.548455466014438	9.760713687913862	5.060390478962621	-0.3660904870895028	-5.040549141594708	-5.665801510274414	-3.998800345847023	-8.328683041041987	-5.972499374043898	-10.527894676499246	-10.316816198066254	-2.259982999975834	2.1207767686017105	5.04334274931536	12.125449605361082	7.877310052927094	6.1341737018946	2.5750869063313844	1.5109074467008738	-0.8798036146160633	-2.3136520304421784	-9.36284859736488	-13.078513187288614	-9.622725583284009	-7.956790164553314	0.3411449834230643	-5.619562197475144	-2.8843915767799766	-0.6897237055115498	0.5564638367103977	-0.4547195741423293	-1.8530441450272075	-5.464911635604986	-6.909474841477442	-7.291366470768941	-8.255358086244723	-7.05661094288879	-0.4106493675885908	-0.3842533059311557	-6.972620452968153	-8.553720543962275	0.2614505271567006	-2.9373750341157483	-6.735519357434109	-0.8461744874413317
chr2L:9474401-9474596	18.772052411193393	7.538111371700305	15.548455466014438	9.760713687913862	5.060390478962621	-0.3660904870895028	-5.040549141594708	-5.665801510274414	-3.998800345847023	-8.328683041041987	-5.972499374043898	-10.527894676499246	-10.316816198066254	-2.259982999975834	2.1207767686017105	5.04334274931536	12.125449605361082	7.877310052927094	6.1341737018946	2.5750869063313844	1.5109074467008738	-0.8798036146160633	-2.3136520304421784	-9.36284859736488	-13.078513187288614	-9.622725583284009	-7.956790164553314	0.3411449834230643	-5.619562197475144	-2.8843915767799766	-0.6897237055115498	0.5564638367103977	-0.4547195741423293	-1.8530441450272075	-5.464911635604986	-6.909474841477442	-7.291366470768941	-8.255358086244723	-7.05661094288879	-0.4106493675885908	-0.3842533059311557	-6.972620452968153	-8.553720543962275	0.2614505271567006	-2.9373750341157483	-6.735519357434109	-0.8461744874413317	-3.818738363496877	1.739448808464791
chr2L:9475049-9475667	15.548455466014438	9.760713687913862	5.060390478962621	-0.3660904870895028	-5.040549141594708	-5.665801510274414	-3.998800345847023	-8.328683041041987	-5.972499374043898	-10.527894676499246	-10.316816198066254	-2.259982999975834	2.1207767686017105	5.04334274931536	12.125449605361082	7.877310052927094	6.1341737018946	2.5750869063313844	1.5109074467008738	-0.8798036146160633	-2.3136520304421784	-9.36284859736488	-13.078513187288614	-9.622725583284009	-7.956790164553314	0.3411449834230643	-5.619562197475144	-2.8843915767799766	-0.6897237055115498	0.5564638367103977	-0.4547195741423293	-1.8530441450272075	-5.464911635604986	-6.909474841477442	-7.291366470768941	-8.255358086244723	-7.05661094288879	-0.4106493675885908	-0.3842533059311557	-6.972620452968153	-8.553720543962275	0.2614505271567006	-2.9373750341157483	-6.735519357434109	-0.8461744874413317	-3.818738363496877	1.739448808464791	2.115477229817551	3.3581729250997965
chr2L:9476048-9477219	5.060390478962621	-0.3660904870895028	-5.040549141594708	-5.665801510274414	-3.998800345847023	-8.328683041041987	-5.972499374043898	-10.527894676499246	-10.316816198066254	-2.259982999975834	2.1207767686017105	5.04334274931536	12.125449605361082	7.877310052927094	6.1341737018946	2.5750869063313844	1.5109074467008738	-0.8798036146160633	-2.3136520304421784	-9.36284859736488	-13.078513187288614	-9.622725583284009	-7.956790164553314	0.3411449834230643	-5.619562197475144	-2.8843915767799766	-0.6897237055115498	0.5564638367103977	-0.4547195741423293	-1.8530441450272075	-5.464911635604986	-6.909474841477442	-7.291366470768941	-8.255358086244723	-7.05661094288879	-0.4106493675885908	-0.3842533059311557	-6.972620452968153	-8.553720543962275	0.2614505271567006	-2.9373750341157483	-6.735519357434109	-0.8461744874413317	-3.818738363496877	1.739448808464791	2.115477229817551	3.3581729250997965	7.311949576188606	8.600404899985426
chr2L:9477604-9478999	-5.665801510274414	-3.998800345847023	-8.328683041041987	-5.972499374043898	-10.527894676499246	-10.316816198066254	-2.259982999975834	2.1207767686017105	5.04334274931536	12.125449605361082	7.877310052927094	6.1341737018946	2.5750869063313844	1.5109074467008738	-0.8798036146160633	-2.3136520304421784	-9.36284859736488	-13.078513187288614	-9.622725583284009	-7.956790164553314	0.3411449834230643	-5.619562197475144	-2.8843915767799766	-0.6897237055115498	0.5564638367103977	-0.4547195741423293	-1.8530441450272075	-5.464911635604986	-6.909474841477442	-7.291366470768941	-8.255358086244723	-7.05661094288879	-0.4106493675885908	-0.3842533059311557	-6.972620452968153	-8.553720543962275	0.2614505271567006	-2.9373750341157483	-6.735519357434109	-0.8461744874413317	-3.818738363496877	1.739448808464791	2.115477229817551	3.3581729250997965	7.311949576188606	8.600404899985426	6.992988946185946	2.6600022009928215	5.094247683613169
chr2L:9479423-9480594	-5.972499374043898	-10.527894676499246	-10.316816198066254	-2.259982999975834	2.1207767686017105	5.04334274931536	12.125449605361082	7.877310052927094	6.1341737018946	2.5750869063313844	1.5109074467008738	-0.8798036146160633	-2.3136520304421784	-9.36284859736488	-13.078513187288614	-9.622725583284009	-7.956790164553314	0.3411449834230643	-5.619562197475144	-2.8843915767799766	-0.6897237055115498	0.5564638367103977	-0.4547195741423293	-1.8530441450272075	-5.464911635604986	-6.909474841477442	-7.291366470768941	-8.255358086244723	-7.05661094288879	-0.4106493675885908	-0.3842533059311557	-6.972620452968153	-8.553720543962275	0.2614505271567006	-2.9373750341157483	-6.735519357434109	-0.8461744874413317	-3.818738363496877	1.739448808464791	2.115477229817551	3.3581729250997965	7.311949576188606	8.600404899985426	6.992988946185946	2.6600022009928215	5.094247683613169	4.4649643444212925	-0.32675222119505476	2.3375941441436594
chr2L:9480979-9482374	-2.259982999975834	2.1207767686017105	5.04334274931536	12.125449605361082	7.877310052927094	6.1341737018946	2.5750869063313844	1.5109074467008738	-0.8798036146160633	-2.3136520304421784	-9.36284859736488	-13.078513187288614	-9.622725583284009	-7.956790164553314	0.3411449834230643	-5.619562197475144	-2.8843915767799766	-0.6897237055115498	0.5564638367103977	-0.4547195741423293	-1.8530441450272075	-5.464911635604986	-6.909474841477442	-7.291366470768941	-8.255358086244723	-7.05661094288879	-0.4106493675885908	-0.3842533059311557	-6.972620452968153	-8.553720543962275	0.2614505271567006	-2.9373750341157483	-6.735519357434109	-0.8461744874413317	-3.818738363496877	1.739448808464791	2.115477229817551	3.3581729250997965	7.311949576188606	8.600404899985426	6.992988946185946	2.6600022009928215	5.094247683613169	4.4649643444212925	-0.32675222119505476	2.3375941441436594	0.9443261321870656	-1.6234429146671552	2.067075272714544
chr2L:9482798-9483969	7.877310052927094	6.1341737018946	2.5750869063313844	1.5109074467008738	-0.8798036146160633	-2.3136520304421784	-9.36284859736488	-13.078513187288614	-9.622725583284009	-7.956790164553314	0.3411449834230643	-5.619562197475144	-2.8843915767799766	-0.6897237055115498	0.5564638367103977	-0.4547195741423293	-1.8530441450272075	-5.464911635604986	-6.909474841477442	-7.291366470768941	-8.255358086244723	-7.05661094288879	-0.4106493675885908	-0.3842533059311557	-6.972620452968153	-8.553720543962275	0.2614505271567006	-2.9373750341157483	-6.735519357434109	-0.8461744874413317	-3.818738363496877	1.739448808464791	2.115477229817551	3.3581729250997965	7.311949576188606	8.600404899985426	6.992988946185946	2.6600022009928215	5.094247683613169	4.4649643444212925	-0.32675222119505476	2.3375941441436594	0.9443261321870656	-1.6234429146671552	2.067075272714544	10.004341951868131	13.964535230488117	3.5470467872697458	4.951045311719212
[truncated: 4,350 more rows]
[truncated: 151 more columns]
