# Supplementary material for: Convergence of topological domain boundaries, insulators, and polytene interbands revealed by high-resolution mapping of chromatin contacts in the early Drosophila melanogaster embryo
Source: eLife. 2017 Nov 17;6:e29550. doi: 10.7554/eLife.29550 (PMC5739541; doi:10.7554/eLife.29550)
Supplement: Supplementary file 2. [file elife-29550-supp2.zip › ChIP_data_fig3/Su(Hw):Developmental-Stage=Embryos-0-12-hr:ChIP-chip:Rep-1::Dmel_r5.32:modENCODE_901_w100_b500.txt]

chr4:181067-182631	1.5094903907743753	-1.8096334455341356	5.0219270281348924	6.547412882901305	7.149510746163251	4.04144844157478	3.6941286854775717	7.288974706378952	5.842368522448289	4.445930983503026	4.393674012205268	3.176108093724455	1.6856193356040952	4.1401102541321135	4.2998218275521	6.446706891954737	2.814161054062671	-0.2696750941019102	-3.100817412538581	-4.777847015448481	-2.0764374324563732	-4.71323957898846	-1.041562685491579	-0.32675222119505476	-5.030939688025582	-7.366406965528565	-3.421382716657449	-4.640177881670722	-7.647750154996259	-9.411795620229883	-9.739181712233302	-8.56709517329856	-10.088653153357985	-10.731530788241503	-7.506453590537269	-1.4700822753787204	-12.070536536340837	-9.322427070527937	-0.35634346102921866	-1.4667300020470255	-1.9542807972074376	-2.8951401108915573	-4.296917496524003	0.9298491949252473	-0.3185280430882709	0.3842533059311557	1.4637527426815686	9.939717811186053	15.37713475965066
chr4:426884-428495	-7.6808973537676355	-7.983956870101849	-4.782195352275258	-10.202011265830462	-4.351392026183592	-0.6994988392482848	-1.394177846564537	0.549434153079072	6.12748559944887	16.232207678252383	12.016315582343356	11.294923064065614	12.224274095163022	9.116537560223412	12.504545910546154	4.3002078210095664	7.131271392853576	2.9014235288492913	7.118043115308069	3.364305576960233	2.2520719460215775	-0.06037114981370829	0.44202643501274147	0.06991735692722006	-0.8756020868815901	-0.2821442682448562	0.8819039282751507	1.0340325784570723	-0.06845453808729227	1.9770942837455194	1.5744577594751905	-1.0827074938817671	0.5250996005334487	0.6397896143725699	0.6325675944576351	2.547507948429889	0.3399133280130585	4.961104448398008	6.539607251786875	5.560465811785071	10.211543833121844	4.5567117991337485	2.034748604521513	1.0821473078736052	-2.649103611871945	-2.3312497305034974	-5.00374575073294	-8.268223779615507	-6.745386982369169
chr4:435978-437771	7.118043115308069	3.364305576960233	2.2520719460215775	-0.06037114981370829	0.44202643501274147	0.06991735692722006	-0.8756020868815901	-0.2821442682448562	0.8819039282751507	1.0340325784570723	-0.06845453808729227	1.9770942837455194	1.5744577594751905	-1.0827074938817671	0.5250996005334487	0.6397896143725699	0.6325675944576351	2.547507948429889	0.3399133280130585	4.961104448398008	6.539607251786875	5.560465811785071	10.211543833121844	4.5567117991337485	2.034748604521513	1.0821473078736052	-2.649103611871945	-2.3312497305034974	-5.00374575073294	-8.268223779615507	-6.745386982369169	-3.1108935925305827	0.5552050987676277	-4.297238241880477	-8.395309322054818	-1.8343553238081054	-5.674334609020248	-7.300670172940326	-4.188797716953056	-3.6043366201024982	0.8303377751134301	2.33918834743921	0.6335791069001553	-0.08865049352380545	1.1055687325501675	3.8615281762468934	2.58528808701523	0.34541791414185063	2.8980264320922346
chr4:509939-512077	2.8000230033538607	-2.6813761659171615	-5.727987793001622	-7.8190178456009605	-9.113502884817786	-10.657935001141649	-13.265061846882567	-20.414760269218963	-21.841736019619532	-17.007727734966544	-3.684395735603511	-2.042563690268706	-0.485811350506116	0.25478811857768224	3.6118161933956716	6.540783370068624	9.026243038399368	8.446807508310128	8.20526203952886	6.298317815614767	2.8669740284809566	1.7709661140185553	1.2533082118580858	-0.42666684812076316	-0.025274891863456016	-2.4323259237485657	-2.2543908033645548	-5.913339025436923	-2.465526955035209	-1.1529207461684272	0.7636518225989618	0.0	0.9399771189207907	2.1772068248532968	4.316581556329586	6.338345757117166	0.0	1.0466924622419154	-8.151285365094513	-3.20470878618985	1.240736153708649	3.370030912166865	3.147051738639432	0.29904638748625045	0.7118429759866232	-2.000758307499118	-1.910887542264869	-1.8665319561707256	-5.349274653511031
chr4:684958-686457	6.2580324565151635	8.072195985425925	5.655326325919198	1.385345608454738	1.0420036105689412	2.1012634336027984	2.0123225823356705	1.0668755590631576	0.9854916893934756	2.7349688815616022	3.5224929276307932	0.24499085473622953	2.757415903839672	-1.2237571011800419	-1.3836034978805847	-1.4132704201996675	-0.09764696676099968	0.7390956661596731	-0.3148888647787244	-2.7977900713901582	1.7027070360605492	0.47767185277374963	-1.1588277057788177	-5.481703554035422	-1.0698322028859957	6.713890597626542	3.7646305490901444	1.0646544617763891	-0.7162520832654816	3.45374352391273	6.219562466888216	1.0513440929552829	0.0	1.5482322889830868	2.1505340764345915	-0.25816789953590646	1.2356420360909026	1.4796666634313747	-0.040586506972983404	-1.7352286939025323	-1.2695813641019815	-0.3323389408434675	-2.558929952982932	-0.31465731182660467	-1.7390781281628722	-1.2573292903136934	-0.9613715194288459	-0.11120627140629023	-0.7589191467106031
chr4:961228-961852	1.137829333518097	-0.2887691230768229	-0.5365057806016144	3.911589123361432	1.9123888620288743	3.352271232966474	-0.5492549000694642	-1.6532831025812815	0.28559794983705145	-2.0636603694053153	-2.833322706544424	-0.24811001404628932	0.0	-0.41798196871995336	-1.1304945341890775	-3.670112548521443	0.7031137439824083	-2.5297238087855907	-4.265204360111571	-4.390402947099124	-5.511227333513198	-9.359582075026157	-10.815863272443657	-13.13599687038256	-13.053378627821527	-15.047441139742313	-6.567928770815282	-13.934384379671036	-2.8352485578463544	-2.2316224754227987	-1.5872141295487554	2.670494637926318	-1.3680863057350385	-2.43239803648467	-1.2568812699172591	0.0	0.5871840453695247	-9.682176415274373	-6.260047461545761	-3.048945433957837	0.05295868090764806	1.9065162804561484	3.947163773979178	4.286166894765546	2.1128923224579985	0.0	8.362068048660406	12.477568716405125	17.38399229333275
chr4:962172-962796	-0.5365057806016144	3.911589123361432	1.9123888620288743	3.352271232966474	-0.5492549000694642	-1.6532831025812815	0.28559794983705145	-2.0636603694053153	-2.833322706544424	-0.24811001404628932	0.0	-0.41798196871995336	-1.1304945341890775	-3.670112548521443	0.7031137439824083	-2.5297238087855907	-4.265204360111571	-4.390402947099124	-5.511227333513198	-9.359582075026157	-10.815863272443657	-13.13599687038256	-13.053378627821527	-15.047441139742313	-6.567928770815282	-13.934384379671036	-2.8352485578463544	-2.2316224754227987	-1.5872141295487554	2.670494637926318	-1.3680863057350385	-2.43239803648467	-1.2568812699172591	0.0	0.5871840453695247	-9.682176415274373	-6.260047461545761	-3.048945433957837	0.05295868090764806	1.9065162804561484	3.947163773979178	4.286166894765546	2.1128923224579985	0.0	8.362068048660406	12.477568716405125	17.38399229333275	10.629295330430176	6.803175031464658
chr4:1104583-1105987	8.732629841667837	3.3932896251701155	0.1110982121232691	-0.740243878839719	4.1350842625406505	1.039511274598865	2.919346912922374	1.67044600579804	3.9659233615193883	2.9029279059123416	2.8132210335162284	0.41469736933359735	-0.2406233412219088	0.47427625967953113	-0.6118662475235087	1.6635538064271418	2.2942512452010635	3.7616606221940754	3.8793749675541145	1.1993648343745984	-0.5827354147361093	-4.301489393517907	-2.475017312239456	-2.8448855908115185	-1.3930658646459981	-0.8828340816705169	-1.6093585493146907	-2.741964893053895	-4.8330091534371284	-1.3249179539013916	-7.2453078979498375	-1.8660824621566272	-12.333867259188763	-13.66195275160636	-10.911617078223376	-5.157279678134199	-2.05661434993083	-0.4437046457444905	-1.4685685833250075	-2.3916384431185356	-0.3629748251651817	0.6167285735418343	-0.12841704910505836	-2.793626106314579	0.27324296096840095	-3.494194097055385	-0.9978029751502935	-7.559492169266466	-7.36741637311026
chr4:1132942-1135190	1.1235452590154777	2.249891683612836	1.689938085360143	-0.988985785794434	4.361961229392129	0.6491548913989951	7.446011239430616	4.6300625546102365	11.662184928086115	14.212264066473322	7.310216475989043	15.560558814643342	18.750429583951032	12.439607661061498	11.32669110852685	4.767025542053546	4.634546872039272	7.157372425690982	5.659921541248891	6.694138035721321	5.196090401776	2.0158854179074486	1.438275006859368	0.8078248045792215	3.083284865057282	-0.6569312848502507	-0.48314147079399433	-4.374388834859845	-0.8838034207522496	-0.08911586438568975	-1.9503773940432036	1.002218800574404	-1.0668755590631576	1.0575118562454215	-1.4806135075530658	-1.1760514275446143	-2.292510582656177	-4.368584753795279	-3.753133752904404	-0.485433315689084	-1.378140395019188	-3.884908372303392	-0.8074614042196859	-3.5157539165961076	-1.2400940254342014	-3.547596806534704	3.6705825651043082	9.862145535208981	4.071190109270219
chr4:1167057-1167681	-3.7647333594074035	-4.159633575076806	-5.054905377439251	-1.8838391695790326	-0.7466685489814487	-1.4617571774803817	-0.18672279766699695	-0.7554215452717997	-2.5546600077471733	0.6626043705002272	-2.192861390971285	-2.841424991383745	-1.8400809273794865	-0.18324377604476014	0.5304459879500864	0.05979620038330483	1.3809704991390863	2.1993431876420946	1.9734089827307029	3.860882442384926	2.0919731760839704	2.270199840871378	2.556958866746081	3.9631691676784313	0.5848747766981275	-0.3302385998660898	-5.491828141847885	-5.540734140246106	-7.5191539116856205	-10.2792592483373	-7.019372379934143	-1.72954811871417	-8.085100940706448	-3.060825588568258	7.012353681017026	9.990498476021692	7.7143051002608525	5.135728066661428	2.7218350733172514	-1.790442699108148	1.0268868771666333	-2.0229538870625277	-3.259510296109321	-5.696878637645612	-6.466275290800148	-8.125129192832317	-5.407251954339885	-6.120169307095742	-10.444041398787768
chr2L:16082-18008	0	0	0	0	0	0	0	0	0	0	0	0	0	0	0	0	0	0	0	0	0	0	0	0	0	0	0	0	0	0	0	0	0	0	0	0	0	0	0	0	0	0	0	0	0	0	0	0	0
chr2L:18812-20597	0	0	0	0	0	0	0	0	0	0	0	0	0	0	0	0	0	0	0	0	0	0	0	0	0	0	0	0	0	0	0	0	0	0	0	0	0	0	0	0	0	0	0	0	0	0	0	0	0
chr2L:63540-64520	9.214024247264286	-2.383117814236287	-8.810307141010197	-13.586720364579085	-14.96934647420762	-14.096501429984578	-6.211520569678502	-11.87153754112668	-5.444914661315037	0.19186358645158416	9.141694734238888	2.2969408167403422	4.98464845605357	4.227879379044437	-1.7452190518648174	-0.12407515954955818	10.025797163352365	19.631552883840033	24.078371583546883	8.368723366671789	0.6173067658815127	3.707486888233787	4.796508432790162	5.312255831649389	0.8065359368777398	3.3481760948100128	3.636537637550622	8.464648900895408	5.6496793514142665	10.386167769446953	12.56124917797405	9.957262597152383	7.8757304926980645	3.166338364415756	4.81245036020761	5.224462466426279	0.6315755278089185	-0.6648660573669203	-4.383948431732901	-6.141309943484365	-12.315809857813882	-10.304580906451791	-6.618255872674963	-0.7357890626869555	0.6252873828651146	0.1234585106606405	-0.37571028587632194	-0.5770132251949666	1.0668755590631576
chr2L:64757-67078	-8.810307141010197	-13.586720364579085	-14.96934647420762	-14.096501429984578	-6.211520569678502	-11.87153754112668	-5.444914661315037	0.19186358645158416	9.141694734238888	2.2969408167403422	4.98464845605357	4.227879379044437	-1.7452190518648174	-0.12407515954955818	10.025797163352365	19.631552883840033	24.078371583546883	8.368723366671789	0.6173067658815127	3.707486888233787	4.796508432790162	5.312255831649389	0.8065359368777398	3.3481760948100128	3.636537637550622	8.464648900895408	5.6496793514142665	10.386167769446953	12.56124917797405	9.957262597152383	7.8757304926980645	3.166338364415756	4.81245036020761	5.224462466426279	0.6315755278089185	-0.6648660573669203	-4.383948431732901	-6.141309943484365	-12.315809857813882	-10.304580906451791	-6.618255872674963	-0.7357890626869555	0.6252873828651146	0.1234585106606405	-0.37571028587632194	-0.5770132251949666	1.0668755590631576	-1.005007315023078	-1.0918598585894341
chr2L:93773-94880	-6.316799296403277	-7.630511512341701	-5.806948982400738	-6.134842043084954	1.9956962876115079	1.6096773894190728	-1.5310997621156073	0.21370491804281566	-1.3998312778797593	0.21052632091416779	0.0	0.0	0.0	0.0	0.0	0.0	0.0	0.0	2.31855924553118	2.4395024984750777	5.304384385719038	5.02638043299044	0.0	4.170137748544422	5.092352829684798	5.009698760376772	5.119335979623608	3.893150931416411	4.364205393366389	1.9859162132446282	2.814915703390496	-1.5906707975797865	2.4022748057439633	0.9645389113959693	0.9931449300976852	0.0	-0.9059652567236041	0.19672432677588858	1.5808373746462783	-0.37098667678888	1.1939387804147819	0.32018560075543717	-0.12408685724765907	0.7069294769474692	0.07481796653064664	4.675382175530052	2.9512471231667976	9.233014004483898	12.080357038077448
chr2L:129719-132258	-2.796956675459594	-1.3851990166435546	-0.13045356992014925	-3.524383242558138	-0.8584344149345161	-0.11931067373464703	-1.1495366762343502	-0.6044393452309226	-2.946531518648129	-1.7779359916589463	-2.708298376616146	-3.7356805564974005	-2.9510574703885077	-2.253251255748297	-2.215050006324264	1.021979976098207	3.134840217575625	3.4032810078530695	4.071115004007954	-1.275040877761037	1.2188875033451634	-1.5524512494380298	0.6699316496634301	-2.9832441215112597	0.34541791414185063	1.8043063622805677	2.055538359891168	4.82721012817062	0.9108087471303778	-0.417504549564557	5.939498580483286	20.1920892904676	22.549951160630144	21.002985767491307	11.24768623083477	8.138750471053148	10.198116915388036	8.034351057299537	2.333804602010913	-1.1647680880650118	-4.9880642851934756	-7.62986312148789	-7.611812617540401	-9.972957605250874	-9.603840606197124	-3.7627128261881317	8.539127387772147	5.455587700770808	0.1598364876355947
chr2L:137915-139285	3.134840217575625	3.4032810078530695	4.071115004007954	-1.275040877761037	1.2188875033451634	-1.5524512494380298	0.6699316496634301	-2.9832441215112597	0.34541791414185063	1.8043063622805677	2.055538359891168	4.82721012817062	0.9108087471303778	-0.417504549564557	5.939498580483286	20.1920892904676	22.549951160630144	21.002985767491307	11.24768623083477	8.138750471053148	10.198116915388036	8.034351057299537	2.333804602010913	-1.1647680880650118	-4.9880642851934756	-7.62986312148789	-7.611812617540401	-9.972957605250874	-9.603840606197124	-3.7627128261881317	8.539127387772147	5.455587700770808	0.1598364876355947	-1.9534947623878847	-8.11893558111282	-7.816266287632137	-9.526352447474704	-12.92773030005524	-7.021063396573897	-8.999213790439786	-8.689952731142819	-2.694016807113604	-0.32675222119505476	1.0540009413075297	1.2429995135576393	4.151626491085922	2.833987965845525	-1.3386085568272064	-1.7597683219924343
chr2L:259183-262547	2.8767206751019	0.9877963972343207	2.0017614787715137	0.6002440076944856	1.7923750469699609	-0.07089383708611127	-0.4971471528791606	-1.331911875238711	-4.433663210351916	-11.769598623504708	-16.04239310938902	-19.758623721857234	-15.891592469815293	-15.795790154621047	-13.378348072220739	-8.845660708160832	-27.716416113520214	-12.335142481344906	-19.25062678269007	-19.41244153661537	-11.80291166468998	-10.539445303918427	-0.32675222119505476	-1.6154407595203946	-1.6310099090721502	-1.2202113830661714	1.0668755590631576	-2.2890987262375684	2.123869746574087	2.9787924784078506	0.2614505271567006	0.32675222119505476	1.0668755590631576	4.378578807885098	30.31310251969751	20.151384099663208	24.703708186880746	21.638307273121836	20.73710758609797	12.534686131079242	16.315988810501597	11.11260056061538	11.247042894653363	13.03634257355526	10.883767116638237	7.272978139094186	8.73748738256126	8.775246375641338	6.095549173786649
chr2L:312590-318124	8.15671268205163	3.3724885932558495	9.233488253782495	8.232865855661725	5.523676300165881	3.2129002612671687	1.622010104610111	-1.5628733765821603	-0.5750529778068305	0.5985162579857993	1.6806839062132066	0.21052632091416779	-0.9177247624663548	-2.8511567529125657	-2.6068082383935725	-7.407950777217552	-13.089882595960043	-12.267256999301038	-2.8443234913130184	4.005611144550627	1.1479232398912642	-3.5820087833634844	2.819445723186942	4.412435561656821	3.829580194064818	-1.1413338028550768	-4.13921377883038	-8.337298182719628	-10.662859560446416	-7.429198811482991	5.281678606476375	4.360825045725861	10.339191400711954	12.469617875568595	2.092295616842854	1.5199379497474321	0.18850703532295682	-0.15939845328681598	-0.37107205997171755	1.555036603294907	2.150304973944331	6.160696390117431	8.290471713942654	7.628142977807221	6.040127098203155	9.303057059709527	6.908604413097505	10.638507630296115	11.01928199190089
chr2L:326445-327992	-8.337298182719628	-10.662859560446416	-7.429198811482991	5.281678606476375	4.360825045725861	10.339191400711954	12.469617875568595	2.092295616842854	1.5199379497474321	0.18850703532295682	-0.15939845328681598	-0.37107205997171755	1.555036603294907	2.150304973944331	6.160696390117431	8.290471713942654	7.628142977807221	6.040127098203155	9.303057059709527	6.908604413097505	10.638507630296115	11.01928199190089	9.863732322926	5.733937396793922	4.441961306549849	-2.8009987607074436	-4.734315949082004	-9.18292932509076	-7.646179180154564	-13.343868146843578	-13.273147326224638	-13.011720185490756	-5.726964271613149	-18.478362421409926	-18.10053616880127	-14.911139868082792	-11.735367212452486	-5.977961209067274	-0.03566865668822943	2.3348543079416473	2.9063940968540107	1.7894994538087001	-5.094082797066434	6.852014495839024	12.754285952632245	9.060538869358002	16.439935144057102	6.462765252804251	6.427549247199195
chr2L:394722-396299	-11.525200821852778	-9.862301159340435	-20.356012134364054	-17.877837516735212	-22.21850113083454	-12.613000186368197	-6.525083139360781	-1.684872899606169	0.0	0.0	0.0	0.0	0.0	0.0	0.0	0.0	0.0	0.0	0.0	0.0	-0.47712125471966244	-5.769309315056633	-11.153550942751073	-11.563118690175934	-6.500301752543451	-2.4452717055851085	1.9542807972074376	3.369218116343089	1.8449637325829729	6.918201921909466	0.08558324257943045	2.7694803534173644	0.24964072412890395	1.2994664175175838	5.351173180812695	0.0	2.0027685766756016	0.7121263297071472	2.032358089024581	2.9309859264213385	0.0	0.0	15.059028943342927	23.54308911170402	25.439507668037113	13.102529901867356	12.783910676876799	16.935442698034823	9.707918347932896
chr2L:470459-471307	-6.988481393538166	-3.391649516257639	-0.769203383389443	10.735410573139744	16.158349380776208	6.789129454697135	7.013567642421617	3.154074461382074	7.318412009886216	4.126032336451992	1.621939709406928	1.2876385355611282	0.270650704629849	4.312828878261295	4.354153052051842	0.7184390432389719	-1.170041379908726	-0.21630818707899907	-0.018658848388517252	-0.8843369443026624	-1.184206858971674	0.13113240125265113	7.427292085004944	11.54609460751101	14.735483910771855	16.331718385177034	13.832285603742799	0.9913635211678324	6.802171824997204	6.336049653404375	7.814132892890688	6.715889490926719	2.406869560502716	-0.29010948075399784	3.447032522633031	2.0697418737400834	2.3310134866335566	2.5612160064868266	3.4306238129291877	0.638476605987271	2.2723894212421096	1.6724992027761654	1.935730462784268	3.7084951259097565	2.6466730220709422	10.474134642208456	9.235605870394936	10.962408765666797	6.860806498018915
chr2L:477783-479348	0.7184390432389719	-1.170041379908726	-0.21630818707899907	-0.018658848388517252	-0.8843369443026624	-1.184206858971674	0.13113240125265113	7.427292085004944	11.54609460751101	14.735483910771855	16.331718385177034	13.832285603742799	0.9913635211678324	6.802171824997204	6.336049653404375	7.814132892890688	6.715889490926719	2.406869560502716	-0.29010948075399784	3.447032522633031	2.0697418737400834	2.3310134866335566	2.5612160064868266	3.4306238129291877	0.638476605987271	2.2723894212421096	1.6724992027761654	1.935730462784268	3.7084951259097565	2.6466730220709422	10.474134642208456	9.235605870394936	10.962408765666797	6.860806498018915	5.120641775925925	-1.2229436032845447	-3.6985561745848994	-7.658155292968419	-9.430364006217166	-8.688886936831397	-2.925889146705772	-0.9061093567316609	-0.5123807687549015	-4.650604064309834	-6.620331734009911	-6.94902020588978	-9.342996234447805	-10.551676378514516	-13.570531002684142
chr2L:489160-491005	3.4306238129291877	0.638476605987271	2.2723894212421096	1.6724992027761654	1.935730462784268	3.7084951259097565	2.6466730220709422	10.474134642208456	9.235605870394936	10.962408765666797	6.860806498018915	5.120641775925925	-1.2229436032845447	-3.6985561745848994	-7.658155292968419	-9.430364006217166	-8.688886936831397	-2.925889146705772	-0.9061093567316609	-0.5123807687549015	-4.650604064309834	-6.620331734009911	-6.94902020588978	-9.342996234447805	-10.551676378514516	-13.570531002684142	-12.158344812687165	-15.246693212977581	0.1318348178209692	6.4619689700379075	3.709962182268668	0.0	3.8206748562873742	8.563887287589035	11.964604839634971	13.066567492912311	12.978981429063891	7.561765133851192	9.813550092167846	2.8593830335966453	2.7508544018586485	0.9568870052362031	1.0364999842968523	3.467507736902185	0.5052160445224394	-0.5762557579897798	-4.69113243703386	-4.2749565227044215	-6.48219582035115
chr2L:549911-551842	4.494394192213653	1.885225948303227	0.5086281733494482	0.0959900466312361	-1.0170392588061532	0.1994860242418286	-5.47531454617192	-7.758029000186251	-7.197965906951304	-7.2901139621607545	-1.4141355120143915	-1.0466924622419154	-0.6252873828651145	-5.064467894065693	-8.382714698799365	-7.6357209368742	-7.019475532594558	-6.065408475981182	-9.26714810759549	-4.056793638730706	-12.745052159737863	-13.332488344919556	-7.620141055176923	-2.7943075779141706	-0.9814959810706616	-1.4539922934670313	-3.8223612045914703	-2.6036150651343792	-2.4532489738990098	-0.2406233412219088	-0.598002268201828	-3.0738112880347135	0.2614505271567006	0.0	0.0	1.5728296112829785	-0.4686308808104423	7.501757999051925	10.096224430951073	5.316397790674291	8.356309817012038	1.7053943810568326	2.566226754290258	-0.9033232248393573	-2.5254389284717838	-4.228132953757024	-1.6234008011593475	-4.303172017871794	0.9467400074240724
chr2L:575939-578027	0.32675222119505476	-0.32675222119505476	2.6203240982094096	10.833150825548781	3.0268034696889843	13.189844527045256	9.10154088288177	12.907903148405953	7.619681380328685	11.397453127176563	5.567570295411081	9.127919497394132	14.772965710432672	13.240609829897096	7.609911024656693	1.7861675960816232	4.699599595683115	4.229520696985104	1.617827260933472	-0.23261279407522478	-2.4732456650347387	-2.6572245170535753	-2.6230035300939303	-4.525692741374173	-7.725789947992441	-12.843273612579962	-16.35757020797935	-20.727138745570116	-19.974193776572132	-20.78712083770367	-6.63578088913361	-0.24476580002409246	3.2487996591429877	2.6914372567677103	0.8731932939300534	8.696526010867927	8.626049037427565	8.397480413781523	2.6096729388443154	16.29405797147471	16.764295029213827	26.227815269694986	9.89273244344402	0.4414123674337495	11.17642071208812	13.891304184201273	16.929078123121833	14.438556982884599	12.95392232344473
chr2L:747171-749052	2.271588396551524	-0.4359239231164445	2.494461185794978	3.165190497855578	1.0466924622419154	-0.47712125471966244	0.6992410207988732	7.050624460682	10.937077504422673	18.167546699524248	23.4654198062972	24.721344857996996	17.411156411125937	9.89859680654157	18.496951982830797	16.548018075859755	12.785214755582057	14.893247194329984	11.372777206067001	8.6760000955308	1.732561000986302	-3.364585926073378	-6.304369374343923	-5.46173398900417	-4.994868453853027	-4.040625042584499	-5.849190979501998	-9.977552362259873	-11.077918054245625	-8.30765292031546	-9.214646305477459	-7.428924922733247	-7.6901714247311705	-9.057420510839691	-1.9769857196479577	1.1737218734474009	-0.37107205997171755	3.7664313078377303	6.202594923016175	5.849389116893255	6.618065868403234	7.333902686551632	4.205771907883877	5.632289863569848	5.387496967205736	-0.3110694953975778	5.884805344636245	5.236018882950095	4.209644237938563
chr2L:773595-774675	4.616898439344768	3.6415110730427807	6.958574038174254	1.5791539388922669	4.2550537513021975	4.368405641027242	6.134515562582482	6.099087759383981	2.967213880958429	2.1765732836453924	1.4301409198129924	-1.7486162796270566	-0.6595069153713122	-1.5476457192035822	-3.2289400506001695	-1.7415765914872667	-8.696764709293545	-3.5484331645309255	-1.891134993149075	-1.8271048806048735	-0.9516493261085788	-4.217058219921775	-3.9322885356861903	-4.071281538249926	-4.802839703980141	-5.699223861778255	-7.667031539826853	-5.888712828433605	-10.67744860961238	-8.9108256147148	-12.791355447616558	-7.534106063500623	-19.021353128989734	-11.085333323783582	-6.1360382918213325	-1.0668755590631576	0.32675222119505476	-7.202818341510221	-9.685258977350363	-9.563112867529902	-4.995784752981532	-13.211620326517364	-6.408619710920142	-6.733250339012367	-1.5583365492391525	-6.812729223585141	-5.001246661573287	-6.443108252451851	-4.516623218058959
chr2L:794399-796212	-13.211620326517364	-6.408619710920142	-6.733250339012367	-1.5583365492391525	-6.812729223585141	-5.001246661573287	-6.443108252451851	-4.516623218058959	-5.479512246924501	-2.6484094403681357	-0.7359535705891888	-0.32675222119505476	-1.9769857196479577	-4.209411640999062	0.9805771127546358	1.654507166568443	0.47712125471966244	0.3842533059311557	1.684872899606169	-0.3842533059311557	8.062494832575435	8.155055302690634	0.288769123076823	10.389346974729678	3.1375019834183626	11.221085836766196	10.494308115844431	0.6816519536376183	4.766197557738713	5.003745750732939	2.5788811463431816	4.037223878438133	3.5446948028507714	-0.4761266549436613	1.0466924622419154	-4.141275975931515	-3.3082375106344695	-0.5766073835571244	-1.3361028595672475	-0.955995091775184	-2.744993726563695	2.1272896894664313	-4.22000708315899	-3.163814935992717	-0.7526679822629239	-0.5575241806760864	-0.3842533059311557	-0.7359535705891888	0.48688075520208907
chr2L:808180-810935	4.766197557738713	5.003745750732939	2.5788811463431816	4.037223878438133	3.5446948028507714	-0.4761266549436613	1.0466924622419154	-4.141275975931515	-3.3082375106344695	-0.5766073835571244	-1.3361028595672475	-0.955995091775184	-2.744993726563695	2.1272896894664313	-4.22000708315899	-3.163814935992717	-0.7526679822629239	-0.5575241806760864	-0.3842533059311557	-0.7359535705891888	0.48688075520208907	-0.974618295342443	0.770469015733479	1.25410389553528	3.340200380038247	0.9884928598239788	0.0	0.0	-2.259982999975834	4.440363002902444	4.839258570804809	7.787199782111282	6.471519828014222	7.150367236018237	4.527266122957154	4.62328593224862	1.379969374194907	2.1241775799861418	2.9898765362936413	6.11283911524788	0.8104803218971602	1.9320336651655252	1.91648479614274	4.102993890384343	3.193837633370248	2.158187571546236	3.647196142690099	2.3441438577723446	2.8716780026599737
chr2L:818832-820072	-0.974618295342443	0.770469015733479	1.25410389553528	3.340200380038247	0.9884928598239788	0.0	0.0	-2.259982999975834	4.440363002902444	4.839258570804809	7.787199782111282	6.471519828014222	7.150367236018237	4.527266122957154	4.62328593224862	1.379969374194907	2.1241775799861418	2.9898765362936413	6.11283911524788	0.8104803218971602	1.9320336651655252	1.91648479614274	4.102993890384343	3.193837633370248	2.158187571546236	3.647196142690099	2.3441438577723446	2.8716780026599737	1.0634535672695904	0.6900745991758384	-1.692735245328295	4.611889131097897	6.4621613943892795	2.1445045313528177	4.4240498387230245	-0.4531191014096446	-3.2030645819197443	-9.480870924049052	-7.799133928461442	-8.065848593757234	-2.357756426829297	-8.010029525611959	-19.334622077511813	-11.046721072679572	-12.646155050180967	-3.5184253821581133	-1.0466924622419154	-12.118153112476499	-8.553646335041138
chr2L:832201-834394	2.8716780026599737	1.0634535672695904	0.6900745991758384	-1.692735245328295	4.611889131097897	6.4621613943892795	2.1445045313528177	4.4240498387230245	-0.4531191014096446	-3.2030645819197443	-9.480870924049052	-7.799133928461442	-8.065848593757234	-2.357756426829297	-8.010029525611959	-19.334622077511813	-11.046721072679572	-12.646155050180967	-3.5184253821581133	-1.0466924622419154	-12.118153112476499	-8.553646335041138	-9.09155474164282	-10.580924848656755	-2.943814282356755	-1.6525945075586288	-5.256762951266791	-1.53172278343657	-3.9457988688804946	-5.176596163089456	-0.9487948033908559	1.1227278195886907	0.47712125471966244	-0.3842533059311557	0.9884928598239788	0.0	6.7479119917174035	4.151436721231002	0.0	0.0	2.6586780733527684	11.044882639159646	9.298628866042252	-0.7359535705891888	-1.3821770810048504	5.013625352617575	14.036057986327853	12.479375601850652	11.886494573241594
chr2L:895823-897332	-8.769081794221481	-8.091565973854681	-5.908900379184557	-5.056445215694943	-0.8065359368777398	-1.4477763143210869	-10.667235526084633	-14.611746650231106	-12.391269974816412	-5.116703868762797	-1.204517499745037	1.170041379908726	10.85606466203215	17.85604305157533	20.012474664993842	11.06312261803497	15.103523684716638	8.712379489641448	3.4527019135298382	16.374630107090173	35.56894058122873	40.03789153311027	29.580213832362364	27.174401047822208	21.711674612088704	18.318255278353575	16.93791599925775	11.523024291731451	6.427094185724944	6.490016898597137	3.1881081593384217	-0.11089953716223794	-2.9992276533864275	-9.390722438869414	-13.877742373345397	-21.65923288242977	-23.422545268658407	-32.31981958039555	-27.725587731325938	-33.64232812076283	-18.62161856600276	-21.24700060798002	-13.543029455480905	-20.361840894383356	-10.181042285107976	-6.726383038468032	-10.431466025390066	-13.378014889921905	-13.011942818937465
chr2L:901163-902716	1.170041379908726	10.85606466203215	17.85604305157533	20.012474664993842	11.06312261803497	15.103523684716638	8.712379489641448	3.4527019135298382	16.374630107090173	35.56894058122873	40.03789153311027	29.580213832362364	27.174401047822208	21.711674612088704	18.318255278353575	16.93791599925775	11.523024291731451	6.427094185724944	6.490016898597137	3.1881081593384217	-0.11089953716223794	-2.9992276533864275	-9.390722438869414	-13.877742373345397	-21.65923288242977	-23.422545268658407	-32.31981958039555	-27.725587731325938	-33.64232812076283	-18.62161856600276	-21.24700060798002	-13.543029455480905	-20.361840894383356	-10.181042285107976	-6.726383038468032	-10.431466025390066	-13.378014889921905	-13.011942818937465	-3.5327878586169397	0.6816519536376183	5.382806556326752	18.202782073537183	27.666807548187826	17.510614852020833	28.509314849532306	21.609460540629293	19.95193844948441	11.44185246169983	13.843617508528812
chr2L:1023293-1025399	0.0	-0.9884928598239788	-1.4637527426815689	-0.47712125471966244	-1.553362326588161	-4.085175173851707	-2.0019021541345667	1.967221329436397	0.0	0.0	0.0	0.0	0.5552050987676277	0.0	-1.2512936989793975	0.0	0.0	0.0	-0.3893487198707884	1.4700822753787206	1.087636782058556	0.0	0.0	-0.7158051146113907	6.608580128624373	7.464704214423625	14.314849642784695	12.193609144434772	0.47712125471966244	6.587496897446293	7.231153782394356	1.0887076635251651	-0.3689699507790196	-5.853688830759804	-4.212725234979403	-2.774934631236092	0.0	-0.730111116310081	-6.702929407017116	-1.021641598728586	-2.7864249945303334	-2.22291581835319	-7.624392888976975	-8.893850301446326	-5.4238040784758885	-2.639702721634966	-0.3842533059311557	0.65770526704122	0.0
chr2L:1045798-1050682	-2.639702721634966	-0.3842533059311557	0.65770526704122	0.0	0.0	-2.545192929047948	0.0	-0.47712125471966244	-0.47712125471966244	0.0	0.0	0.0	0.0	0.0	0.0	0.0	0.0	0.0	0.0	0.0	-0.7755821830011665	-1.9391345254044141	-0.9826547152937031	19.0643298373751	16.4557381225044	5.262921024778082	24.306895677660627	14.682606279969908	16.788923485760723	9.69898253830556	17.530219510626914	14.235555820942839	3.829617520412759	1.4637527426815686	0.3842533059311557	0.24062334122190882	8.747615871312936	10.5134638591278	6.462726504396156	4.589257275258608	-0.35761470711971743	-4.974217313523713	-7.341678231793977	-13.83150398690295	-6.700005523837081	-12.000729497109935	-1.087636782058556	-11.698905125547409	-6.527755738195723
chr2L:1087670-1090949	0.09178209016908162	1.3657454133324367	1.9199612966128763	0.19916529609750638	-1.9229246495807275	-1.2334025563797195	-1.6248832566950226	-2.0985031886363923	-1.0960233273784785	-2.843875439786809	-5.866311959294748	-2.638063278874742	-0.5605713682027345	-0.7869235550701423	0.288769123076823	-1.275554451240393	-0.9941887930083539	-1.5185503108145728	0.2741757243309323	-1.924804616881603	2.9625686936330644	2.167281321879722	-0.378206193944579	3.605313505200272	-1.1918100986151403	2.918276336742813	11.58770953734822	8.52702982274718	7.292750640308266	9.786175238387214	12.141621051045338	7.854100715330834	0.6750429899863307	4.576567566385654	3.3340159897384933	2.664576225068768	6.037744531556672	2.292627655325758	6.035170534579594	3.0804560558379324	4.614767274523429	6.961079771713088	3.1810553413049383	4.439197105892694	3.551382250729883	1.9018856821467296	0.9320798564404147	-0.8379819174911666	-3.1382902328381395
chr2L:1135692-1137616	-14.424679004944158	-7.977677963241424	0.32675222119505476	-2.0751210811914094	-7.301319921468151	-0.8146844934204033	-4.330506528428438	-5.27290361187832	-1.0466924622419154	-4.22621620473723	-4.183943297828096	-3.9381197622835407	-1.4093736668590624	-4.727611369970618	-0.42921553516829136	-2.267327663748873	-3.2734602439254763	-1.8159021331233145	-1.6983667673409564	-4.347890976371777	-4.283404493195533	-3.4123042886975035	-3.2946918930316995	-0.6383073482902312	0.32675222119505476	0.6252873828651146	-0.6252873828651145	1.6002530583951198	2.322935447397517	0.0	1.4637527426815686	0.0	3.477030445811796	12.867633313738063	6.419940535287629	9.28256543291046	17.935208512280703	14.865573426667115	18.01239589373653	7.504239460468147	9.642817386646962	4.998113587808143	4.534098527491095	-1.472317076708033	-2.5445010298649056	0.9268731316140679	12.934561166130935	11.785228308037258	10.646882299136115
chr2L:1197704-1199574	1.1699199652550891	8.858712704310705	5.187877174436798	2.8973426488267777	-1.1672297959246178	-1.6200670950185008	0.8142112846098178	5.699003859328718	4.314630939710186	2.7267000140449897	0.6403325290761285	-0.15199637281764472	-2.498336991628845	-7.948750208562855	-14.452336482163448	-11.000008984489282	-14.757325801276297	-8.281215620049805	-12.267495125545768	-8.254580991236166	0.2178487032116765	-2.5236813879068305	16.680206306396116	22.31165127121765	16.417371291244105	19.498028113417302	13.279017310934751	8.886201310704747	6.682625154127279	2.757511117938489	0.40165250496955374	-1.2093367471455236	-0.12961701276690984	-1.6955556602485615	7.87154673872377	6.373030815243547	6.860174726517538	5.315398354040763	13.06602278471069	9.496103673166441	9.699092251617847	4.934816108173013	0.06368806762092981	0.6156517694727125	-1.3458253399620839	6.079141095344943	7.702622348509157	2.40467948675975	1.3593411444584922
chr2L:1211135-1212440	8.886201310704747	6.682625154127279	2.757511117938489	0.40165250496955374	-1.2093367471455236	-0.12961701276690984	-1.6955556602485615	7.87154673872377	6.373030815243547	6.860174726517538	5.315398354040763	13.06602278471069	9.496103673166441	9.699092251617847	4.934816108173013	0.06368806762092981	0.6156517694727125	-1.3458253399620839	6.079141095344943	7.702622348509157	2.40467948675975	1.3593411444584922	-5.2973237932978225	-5.182552695732462	3.785577483153435	5.321038897494895	-1.1969880705900906	-4.4178996435569164	-10.076673050301887	-10.67359789424416	-14.239019981808312	-15.939968490901926	-16.977116075104572	0.8058625588685386	2.2018765164331398	1.0361760418252286	1.2817291197260003	-2.4834379515284986	-6.156831814694154	-2.5211000238781436	-8.546573446640284	-10.56106381319427	-16.81689023800167	-19.351350779938212	-18.32113355508666	-15.933651412088064	-1.9983239148972496	-5.996966189080611	-6.7118840123085795
chr2L:1228857-1230506	1.0361760418252286	1.2817291197260003	-2.4834379515284986	-6.156831814694154	-2.5211000238781436	-8.546573446640284	-10.56106381319427	-16.81689023800167	-19.351350779938212	-18.32113355508666	-15.933651412088064	-1.9983239148972496	-5.996966189080611	-6.7118840123085795	-2.323707911971441	-1.9125304028698429	1.9515675425525512	2.0099137967688843	-1.3768430568588477	-0.5430293135535074	1.152416548185839	2.7502740869140476	2.6742643871070984	2.287821179257279	1.2703053974088805	0.3226196113300229	-3.9046258690394935	-7.510387912790043	-5.811836559891011	-4.758806715169928	3.8159604177388857	-2.876607956202395	-5.65222875434329	-7.146453471119558	-3.8126720270537295	-1.3015917468452205	-6.280692706913283	-1.9701088963065265	-3.694269856009172	-3.2481886853316615	-9.87639125001879	-9.22644796902818	-8.195835667266705	-8.88982710082917	-6.539509378307828	-8.873039305122616	-1.994088911701105	-7.537140414477441	-8.0707041978002
chr2L:1257670-1259926	-0.3842533059311557	-0.6493791302060078	-2.4443150229090675	-4.445031730032668	-8.516608572107707	-4.978924837975628	-6.897108773662982	-5.045952007574295	-7.6613486964211575	-0.3842533059311557	0.9884928598239788	0.47712125471966244	0.1559742760354114	-3.113913267620735	-0.6083375598471348	0.4901135893828022	-0.9059652567236041	0.7151444383321166	1.0626931033804998	2.2969408167403422	1.7115341193933067	-0.15011581554649092	-2.9346460671289947	3.386514963915906	2.08881750467142	3.995508315643074	0.0	0.0	0.0	0.0	0.0	0.0	0.0	0.0	0.0	0.0	0.0	0.0	0.0	0.0	-0.8276603626744984	-0.6792689746238788	0.36599988691908425	2.4694912426576816	0.5050184077099935	0.7359535705891888	3.2645833576593892	2.56555307209155	0.0
chr2L:1269363-1271091	3.386514963915906	2.08881750467142	3.995508315643074	0.0	0.0	0.0	0.0	0.0	0.0	0.0	0.0	0.0	0.0	0.0	0.0	0.0	0.0	-0.8276603626744984	-0.6792689746238788	0.36599988691908425	2.4694912426576816	0.5050184077099935	0.7359535705891888	3.2645833576593892	2.56555307209155	0.0	1.4637527426815686	5.839243583055848	10.625266999423781	10.796127816218664	9.107717269301054	10.534916618645786	10.26497211516286	6.52344808335055	8.60870832239728	6.396252633981017	5.51771990083038	5.8524028113167645	5.300982392626971	7.761400213458783	1.5149103643099866	2.218850319566057	1.810110385166786	1.4422793185060385	0.15369437995083196	-2.2970907049230664	-1.1242849780242945	-5.503109255559329	-3.863124616865866
chr2L:1319599-1320805	-0.3842533059311557	0.9884928598239788	-0.7359535705891888	2.0098993249934445	6.3348073752343375	7.68976488591711	6.568772815231193	1.8771256622941472	2.4791427753984014	2.1083545459089366	1.7329619857172553	2.7461455212519996	-1.025861859452031	-0.42864635111348887	-0.026741638400333795	-0.8354475085531117	0.9884928598239788	0.0	0.0	3.8362608028584866	0.0	5.8725267864716475	8.51762234607419	6.834628990497578	5.044013647917307	3.0386563088046117	3.10965413523074	0.610207094882634	2.973747706500482	2.01932371960084	2.0438530743334304	0.25719344154162804	1.0662566075495687	-3.1683722826896332	-2.0051446451311925	-6.895995859699486	-2.3382511897273646	-2.000198548621759	-6.851849271419212	-2.8205265143448397	-7.427582363891704	-6.592516663707871	0.0	-5.041110916936764	-2.0768952477281166	0.0	-5.718842576766513	-5.679742737324778	-7.492231516064028
chr2L:1334456-1336306	2.01932371960084	2.0438530743334304	0.25719344154162804	1.0662566075495687	-3.1683722826896332	-2.0051446451311925	-6.895995859699486	-2.3382511897273646	-2.000198548621759	-6.851849271419212	-2.8205265143448397	-7.427582363891704	-6.592516663707871	0.0	-5.041110916936764	-2.0768952477281166	0.0	-5.718842576766513	-5.679742737324778	-7.492231516064028	-0.8936083154540573	-9.485849356010084	-1.8399160083056418	-7.49566620074493	-3.0279771138774048	0.0	1.4637527426815686	-0.47712125471966244	0.0	-0.4359239231164445	-7.309141758617286	-6.710695489388698	-1.466548562304732	-0.3842533059311557	-0.5050184077099936	-1.4431543474115518	2.3896073453432467	0.0	0.7359535705891888	0.0	3.8867660931710803	5.361724354010395	5.389091189811954	3.906805909010385	4.058326051695693	5.907278551279126	0.7357890626869555	1.4637527426815686	2.0938065047807357
chr2L:1376694-1377956	1.8893897879954769	-0.9884928598239788	1.5951448430210358	5.0479357928911766	1.6388275329283988	6.982618521596563	3.768092738956511	1.5678331782533308	1.0050679387660373	4.089479057934535	0.5461807351831428	-0.27482272280677383	2.4513248722452707	2.5577818861826653	-0.2887691230768229	3.517300620145289	2.971363277383528	1.275554451240393	1.5576829035242703	1.9740438530091218	0.15947195483577334	-0.16219272468078277	1.332653823587763	0.05816482245112784	0.08558324257943045	-1.2636406770002429	1.5365663943820254	4.109262345658534	1.0466924622419154	0.8109524454744039	3.0397894124085507	3.8650044525396794	7.245940863819078	2.13790657904066	1.4797579884864747	0.4372697346305763	0.04248408760289458	0.31106949539757844	4.141048387116405	2.7028742300054716	1.0668755590631576	2.8001446086040063	5.149060154615985	7.162133603663808	5.8086503411960475	5.31948236441483	2.0120981434134104	0.3842533059311557	0.0
chr2L:1478273-1479377	-0.8628158646556385	-2.826996553120794	-3.5796668229692123	2.1363254982306668	0.35149288534491435	1.8280583920658244	5.34871353695452	4.840717412701129	4.907436573672838	4.758178593507209	1.6541265566903154	0.933493676859932	1.8947326264017148	-2.114093129337576	-3.014587500581113	-5.803810014658875	-5.374111697094951	-3.9243680982300875	-5.711266090677789	-0.6867325911188109	0.7357890626869555	-1.4313637641589874	-0.24094801131921603	-1.908118522777148	-0.1390903721041377	0.0667707229807135	1.312960569980055	-0.8388634815474396	-2.639316894914921	-2.535406212972231	-2.0468971791164043	-1.0466924622419154	-2.91652305578445	-3.7191007611326237	-3.2047224102788046	-3.4921989168253473	-6.842533058745059	0.665476435185154	2.158910345834416	1.0747342966198214	0.1485271742503329	-0.19428433637348627	-0.28972707936814085	-0.7875317382829148	-0.23071764951928322	-1.2499168689753297	0.0753162954574497	0.3025049322954781	-1.5183911882583
chr2L:1482542-1483286	4.758178593507209	1.6541265566903154	0.933493676859932	1.8947326264017148	-2.114093129337576	-3.014587500581113	-5.803810014658875	-5.374111697094951	-3.9243680982300875	-5.711266090677789	-0.6867325911188109	0.7357890626869555	-1.4313637641589874	-0.24094801131921603	-1.908118522777148	-0.1390903721041377	0.0667707229807135	1.312960569980055	-0.8388634815474396	-2.639316894914921	-2.535406212972231	-2.0468971791164043	-1.0466924622419154	-2.91652305578445	-3.7191007611326237	-3.2047224102788046	-3.4921989168253473	-6.842533058745059	0.665476435185154	2.158910345834416	1.0747342966198214	0.1485271742503329	-0.19428433637348627	-0.28972707936814085	-0.7875317382829148	-0.23071764951928322	-1.2499168689753297	0.0753162954574497	0.3025049322954781	-1.5183911882583	-0.42300694518684756	-2.755044269676105	-2.7167400287801247	-0.3624383129107805	-3.2593188032090197	-4.034175095661755	-1.7040525797856432	-0.2832679829748822	-0.22129681439313428
chr2L:1502576-1505601	-0.42300694518684756	-2.755044269676105	-2.7167400287801247	-0.3624383129107805	-3.2593188032090197	-4.034175095661755	-1.7040525797856432	-0.2832679829748822	-0.22129681439313428	2.3155715604779465	4.0770545731705825	6.3951889716921215	0.9425357774899409	1.6630159774698006	0.8431077569726784	-0.23834573446694418	-3.4751006295724665	-1.8437568506942212	2.2442700274124463	2.895659223394531	2.4241917305981837	0.6157358829274646	-1.2629889251625153	3.075241504215704	3.7945120617587267	1.4824775375371464	4.549114408994432	4.794677176979624	3.1901243603777663	4.360089051812191	4.477064429110113	5.36040626441987	5.114804948906671	3.814909315172611	-0.06813785905149913	-1.6598995052626004	-1.853115818336957	-1.536416569463339	-2.6248705785752606	-6.086183512132059	-5.198406940674866	-4.925961327826882	-4.12095995112608	-8.355349945960041	-0.7080463471877108	0.45914139784711255	-0.2887691230768229	-1.4606048817514812	-4.980794773956873
chr2L:1515562-1516689	4.549114408994432	4.794677176979624	3.1901243603777663	4.360089051812191	4.477064429110113	5.36040626441987	5.114804948906671	3.814909315172611	-0.06813785905149913	-1.6598995052626004	-1.853115818336957	-1.536416569463339	-2.6248705785752606	-6.086183512132059	-5.198406940674866	-4.925961327826882	-4.12095995112608	-8.355349945960041	-0.7080463471877108	0.45914139784711255	-0.2887691230768229	-1.4606048817514812	-4.980794773956873	-3.759389363902066	-6.634619680665535	-5.498109433761258	-3.9644245235273243	-0.8881232239143072	-0.8205849227432542	-3.679466555416587	-3.09163468881938	-2.359618395270868	-0.020524211976402	-2.003323857751187	1.6337611059752737	-2.3270409931291725	-0.3138672871785121	0.052569432351496394	-0.9665351881478034	-0.03152777286138637	-1.5152222521705527	1.7081914442671136	3.446211337016704	6.815088327337121	0.6626382535252381	0.0	3.4983829340916546	-0.3984974842738312	1.7869331054237323
chr2L:1526674-1528699	-4.980794773956873	-3.759389363902066	-6.634619680665535	-5.498109433761258	-3.9644245235273243	-0.8881232239143072	-0.8205849227432542	-3.679466555416587	-3.09163468881938	-2.359618395270868	-0.020524211976402	-2.003323857751187	1.6337611059752737	-2.3270409931291725	-0.3138672871785121	0.052569432351496394	-0.9665351881478034	-0.03152777286138637	-1.5152222521705527	1.7081914442671136	3.446211337016704	6.815088327337121	0.6626382535252381	0.0	3.4983829340916546	-0.3984974842738312	1.7869331054237323	2.5331041537909895	2.4687180042735446	-0.9059652567236041	0.7359535705891888	14.204918313291106	32.78640038594387	29.49758923705557	21.577674443477186	18.704892025641264	13.398519441214226	12.873967276855124	6.511327450584169	9.192260178839794	4.183559571526406	2.904832703917311	-3.0542693240423007	-7.661272325543784	-9.407067505075718	-11.705322398282544	-11.77439614720008	-15.658208629851297	-10.668997837004513
chr2L:1546090-1546946	9.192260178839794	4.183559571526406	2.904832703917311	-3.0542693240423007	-7.661272325543784	-9.407067505075718	-11.705322398282544	-11.77439614720008	-15.658208629851297	-10.668997837004513	-23.001674583161773	-28.9451188576595	-22.079338581427915	-25.402974567937218	-12.63057326176117	-12.041399904932625	-3.5858261992913842	-2.8683238496099563	0.37919549857987866	-1.928677933982362	0.3893487198707885	-3.161355121242735	-2.0374770871474643	-3.1421042388530553	-0.6149803844782076	-2.3313923540846484	-2.6789311998079115	-0.4468404352623209	-3.3733539301131095	-1.1817017356783996	-0.9059652567236041	-0.34321515968202504	-2.2453292423311164	-0.4666095473949303	3.1116449905781733	-2.4366797370603726	-2.281764472741421	1.2827959249647134	-0.27578649225153057	1.4768339389772196	0.7714612123991106	-0.4302286062049197	1.7555326872808243	6.159245528299399	13.20471943520611	11.094988615286283	16.991885387384162	10.524351629751603	9.906307971242015
chr2L:1625171-1626588	1.4965222032186591	7.548448759485234	8.942310796844355	12.218247169850084	3.0175865035355183	3.146209269158793	2.6886582923129625	0.7569883895030752	3.1932173915291884	2.272690447761481	3.6830218046057044	4.585891599755017	4.247397257944613	0.5251554870916664	2.4737404344378113	1.9217585576286251	4.94322776384033	0.38054047340964037	1.9127010845184913	0.21897611992890276	-1.2340311085368563	-0.7771430807918893	0.673795291582605	-3.3048143702345376	-0.5563979103281769	-6.784085668338627	-2.7009851178394246	-3.3644156655863613	-3.053711974251749	-2.9520488725519165	-2.6481582770863192	0.6380172731361782	-0.35722302011647716	-1.989495218936532	1.4198538287354392	0.6867465907063058	-0.9884928598239788	0.7359535705891888	-0.23647017700345282	0.7528808526748492	-1.4892370762138396	1.5013475580720537	3.1974475104047206	0.2620076431622543	0.3842533059311557	0.47712125471966244	1.3821770810048504	0.47712125471966244	1.9875561677769946
chr2L:1626589-1628638	12.218247169850084	3.0175865035355183	3.146209269158793	2.6886582923129625	0.7569883895030752	3.1932173915291884	2.272690447761481	3.6830218046057044	4.585891599755017	4.247397257944613	0.5251554870916664	2.4737404344378113	1.9217585576286251	4.94322776384033	0.38054047340964037	1.9127010845184913	0.21897611992890276	-1.2340311085368563	-0.7771430807918893	0.673795291582605	-3.3048143702345376	-0.5563979103281769	-6.784085668338627	-2.7009851178394246	-3.3644156655863613	-3.053711974251749	-2.9520488725519165	-2.6481582770863192	0.6380172731361782	-0.35722302011647716	-1.989495218936532	1.4198538287354392	0.6867465907063058	-0.9884928598239788	0.7359535705891888	-0.23647017700345282	0.7528808526748492	-1.4892370762138396	1.5013475580720537	3.1974475104047206	0.2620076431622543	0.3842533059311557	0.47712125471966244	1.3821770810048504	0.47712125471966244	1.9875561677769946	6.396252633981017	5.345213778279412	8.659153929441763
chr2L:1779444-1781374	6.572352762868747	1.1360880273187415	0.350032780389911	-4.825995821651539	-4.746518997785264	-10.6722699314444	-7.39047753754972	-1.4444045626603805	8.526744350355164	7.204938868331467	7.684082547392968	10.424615704907946	6.509932916650247	1.9573112917462503	4.763353863751801	4.723731137725717	5.710981580219423	4.8288295033345365	2.3974507792838944	2.9797535883081148	7.026670294248034	5.175203127425775	3.025509518553336	1.647009991320352	-0.1219597906737593	2.187810220645716	1.9583336551085042	2.4079704430741784	3.743360738628878	1.4092411792011574	0.3981750490196386	-1.1459260381439047	-3.713556932697289	-1.2067325710664087	-3.198530637309041	-1.9061056428726302	-4.190681947759145	-5.22838590009342	-5.626404722502914	-9.656067127441778	-8.100714116561045	-11.597712500059398	-14.785553081582782	-9.743724849482687	-15.43563014002836	-20.531531243905043	-2.779744891829604	-2.7701831186027617	-2.2413275105017796
chr2L:1796141-1798140	-3.198530637309041	-1.9061056428726302	-4.190681947759145	-5.22838590009342	-5.626404722502914	-9.656067127441778	-8.100714116561045	-11.597712500059398	-14.785553081582782	-9.743724849482687	-15.43563014002836	-20.531531243905043	-2.779744891829604	-2.7701831186027617	-2.2413275105017796	-6.594623052945029	-11.533320366196275	-8.617088619648046	-17.911383401654124	-30.20292017984507	-17.59939484653601	-22.87607864040433	-11.362166623157291	-0.47712125471966244	0.0	-17.706562244991627	-21.940322493017085	-5.345419683685743	-21.781980054042307	-22.910216947319118	-15.612873202707034	-1.9084850188786497	-1.9084850188786497	-1.9084850188786497	0.3842533059311557	-0.47712125471966244	-0.47712125471966244	-3.6816918397562044	-5.000256839889195	-1.4112246161388995	-6.543239842993894	-0.7359535705891888	0.3842533059311557	0.32675222119505476	-0.48270525311591445	0.0	0.0	-1.1008129342000579	-0.328509606160004
chr2L:1838493-1840188	8.05198698040613	5.847810903270406	3.8217417502468365	2.829897975299807	-0.351932977529448	-1.1043271266438748	-3.941076613279101	-3.2740726277562793	-10.257852383698385	-9.77801862175821	-13.727933227263435	-16.022810015834096	-32.22830370811552	-27.766333747098987	-22.664482966982625	-11.780499533726049	-19.015285728953696	-8.117138569783446	-1.9769857196479577	-7.648895035003286	-0.47712125471966244	-10.959110582659848	-14.347199260386502	-7.863694359777747	-3.320059232784147	-15.06098571099285	0.0	0.0	0.0	0.0	0.0	0.0	0.0	0.0	0.0	0.0	0.0	-1.1737218734474009	-0.6252873828651145	-1.298718169270543	0.0	0.0	1.9801509964855086	4.152160569142435	0.0	4.056793638730706	4.104387588353669	3.6727917420001948	0.0
chr2L:1908565-1910595	-0.32675222119505476	-0.3842533059311557	-1.4637527426815689	-1.1737218734474009	1.2783348401018637	1.5739508314535513	0.3842533059311557	0.9059652567236041	0.47712125471966244	0.288769123076823	3.1116449905781733	-0.47712125471966244	1.0216415987285858	9.869190706638632	9.7050369108394	7.460407075480561	6.13381301392102	6.338740738832036	2.5997866064530726	-0.3842533059311557	0.4359239231164445	-0.6336496002588363	2.0360282443511513	2.726861699616545	3.898327360197803	2.2488925290291952	-0.3842533059311557	-1.4313637641589874	1.056562715155972	4.37459702355604	1.7329619857172553	-0.32675222119505476	0.47712125471966244	3.1196946673895423	6.853879578521947	6.287141818199848	6.369249120512949	-0.8065359368777398	8.24253826878194	10.774311195991622	5.611873676586377	1.3821770810048504	3.25712270268904	1.198646424469518	4.396431774846778	2.349924159174764	-2.5796801246569543	-10.303876832022414	-16.942648359208953
chr2L:1921758-1923832	-0.3842533059311557	-1.4313637641589874	1.056562715155972	4.37459702355604	1.7329619857172553	-0.32675222119505476	0.47712125471966244	3.1196946673895423	6.853879578521947	6.287141818199848	6.369249120512949	-0.8065359368777398	8.24253826878194	10.774311195991622	5.611873676586377	1.3821770810048504	3.25712270268904	1.198646424469518	4.396431774846778	2.349924159174764	-2.5796801246569543	-10.303876832022414	-16.942648359208953	-19.819422691937056	-17.224086270028998	-16.96657092162976	-0.2105263209141679	3.0772473565906444	-0.7677469889965033	2.4173821033245892	4.6791702049851995	-0.3512253995862467	0.4106493675885908	-2.38763785900431	-1.6040261953366362	-2.179402343451678	-3.9804347158365436	-6.870891262531766	-6.87651157247409	-13.382986397489468	-2.7786829181735735	-10.312486481315277	-9.665352862427099	-1.0668755590631576	0.0	0.0	0.0	0.0	0.0
chr2L:1987180-1988350	1.7390980233374511	0.2322041767949502	7.985723876674883	15.083597849967582	17.62803910489178	9.108953623459524	8.555674625393985	9.660883742537903	6.948948389251263	3.9632323064048673	2.1386313907948753	2.484281660433069	1.7073175659642899	-0.05035830199453489	-0.4868106478678825	-1.3427491764712043	0.24539296183798134	-2.5714525982153504	-2.9950989802737156	-3.0713176729684233	-1.76779997487207	-4.076157868860239	-2.56427332849729	-1.3549351038913138	-3.6281575376820028	-4.055507911016579	-4.203968739468407	-4.577153143965988	-4.656192030094266	-9.305382537888827	-10.370701214700475	-10.986541141597922	-13.444815988880245	-11.808600113471014	-13.508962948700036	-6.948983593603709	1.72954811871417	1.2818939065210042	0.917404690230822	-0.2887691230768229	0.0	2.7865987232446146	7.188113664004376	6.312526880261693	8.908633947448923	4.372459489964068	2.102155652074036	1.318749452513629	2.1932825157856977
chr2L:2003881-2005908	-11.808600113471014	-13.508962948700036	-6.948983593603709	1.72954811871417	1.2818939065210042	0.917404690230822	-0.2887691230768229	0.0	2.7865987232446146	7.188113664004376	6.312526880261693	8.908633947448923	4.372459489964068	2.102155652074036	1.318749452513629	2.1932825157856977	0.961913777931305	2.612042576393133	-2.1240525720750854	-2.1093158443300095	-3.489618894344155	-3.3955995755172674	-2.959884607305874	-6.5407981516181035	-4.663546856230586	-8.655403154089106	-12.755659209156754	-5.553959599088063	-5.403908600745716	-1.7202851485054578	-1.2778628732773964	-6.795514133890025	-5.026144214803171	-6.651745145786218	-7.380198515931743	-5.910301401960991	-8.331022022506371	-5.24258222658845	-11.731772329201489	1.9022738839639755	2.312423524150008	20.095324188267373	21.675814871705352	14.055160581792006	12.95918747153123	7.262611636586754	7.907477841744706	6.414370906223478	1.4650629419282712
chr2L:2013729-2015855	-3.489618894344155	-3.3955995755172674	-2.959884607305874	-6.5407981516181035	-4.663546856230586	-8.655403154089106	-12.755659209156754	-5.553959599088063	-5.403908600745716	-1.7202851485054578	-1.2778628732773964	-6.795514133890025	-5.026144214803171	-6.651745145786218	-7.380198515931743	-5.910301401960991	-8.331022022506371	-5.24258222658845	-11.731772329201489	1.9022738839639755	2.312423524150008	20.095324188267373	21.675814871705352	14.055160581792006	12.95918747153123	7.262611636586754	7.907477841744706	6.414370906223478	1.4650629419282712	-0.5966752867036389	-5.6338771614065815	-6.108167470141918	-5.118606865671755	-5.740302891842337	-3.920690520712569	6.156910520650691	6.325794499136474	9.159307480170074	14.123001979490256	9.873664058792667	5.864529710237565	3.2204171966001978	1.2138318629390121	-1.4654675195974143	-0.28286914916009087	-4.588123059915009	-7.927708368279471	-3.1647422290809843	-7.723302909372168
chr2L:2063015-2064370	-6.505622252678673	-3.779217469045856	-2.3867323224779198	-2.3286248352848276	1.7303725482962187	0.20968169245261206	2.3099845566660333	1.1812270712651438	1.2456036774209613	1.1668318061344063	0.6199385544865815	-0.3454179141418506	0.32675222119505476	2.820184397696767	2.7935693765959027	-0.6252873828651145	1.9769857196479577	1.922924649580727	3.4802351048410025	3.7088206429780985	8.77469991035827	8.75649642185057	15.352520480796965	14.460188932148196	1.3528435241215888	2.3286248352848276	1.537197078528956	11.571603052258558	11.986236218062752	11.00012581573767	4.078269425317053	3.169188374265997	-1.0162538878325373	0.4624751571025606	-4.450155207869887	-2.4202126347083386	-0.5348335305482405	0.6002570343524691	0.8411255941997078	2.44411211989304	-0.6945442998948665	-2.164647431389385	-8.896026323325689	-8.660098393052774	-9.97078706096985	-9.959612408917497	-16.08563376877222	-12.42395912197161	-2.0461639937300253
chr2L:2074748-2076550	14.460188932148196	1.3528435241215888	2.3286248352848276	1.537197078528956	11.571603052258558	11.986236218062752	11.00012581573767	4.078269425317053	3.169188374265997	-1.0162538878325373	0.4624751571025606	-4.450155207869887	-2.4202126347083386	-0.5348335305482405	0.6002570343524691	0.8411255941997078	2.44411211989304	-0.6945442998948665	-2.164647431389385	-8.896026323325689	-8.660098393052774	-9.97078706096985	-9.959612408917497	-16.08563376877222	-12.42395912197161	-2.0461639937300253	0.24062334122190882	15.258521307399379	18.397855726234887	18.938842046308306	15.379849848756967	13.945779828115356	6.731333858663137	3.582911403814919	-0.7093327821179801	-6.44127385670451	-7.216201724731535	-13.806867398036403	-19.005736475122887	-6.959654147398675	-17.776870191466298	-23.812070554548164	-17.289505731505027	-12.427649368801351	-11.419644629938915	0.32675222119505476	-0.47712125471966244	-3.2758378941493786	0.0
chr2L:2099068-2100624	-0.32675222119505476	0.7591630644382057	0.4270395891893763	4.240707562992328	0.1395352490927511	0.0	-1.7049984079374736	-2.9724052798386755	-1.0829540028202558	-0.3842533059311557	0.0	-2.3286248352848276	1.9084850188786497	-1.9229246495807275	4.134005131854465	1.828631500880231	2.8353006290233607	3.92571664791699	1.627702350490075	1.1629596201062282	3.639142659046106	0.7357890626869555	2.5349840601615057	2.2563079576779925	0.47541153585180246	6.063104627833193	1.6971564278687639	1.6744890280171438	-2.5789164541746508	-0.5401712395411558	-0.15597427603541167	-0.28197937605734136	-2.3859833949642626	-1.5172014038399981	-0.942916973626499	-0.2611851145812606	-1.1192525020277118	-0.4491619997197331	-0.9992462728002136	-0.29815214289168634	4.943444789695453	3.269681588424337	0.09206826434304906	4.776338420322159	2.9631219589669877	6.373566028074348	3.25539469899539	0.0	0.8645761373057752
chr2L:2265603-2267332	-3.864035133909824	-3.694269856009172	-0.4409358344063978	7.39343550945218	13.33023319271275	8.048087626884051	0.88262338546206	-2.3226968856877694	-3.36416845418553	-5.83171120556235	-0.2619576397404778	-3.437006697332288	-1.8401529198647957	6.348091135036023	0.5268950660270519	1.4769736444825459	0.0	-2.8851466117736213	-4.24308308038716	-8.66228032586104	-4.992354387009442	-3.927819760477955	1.9473116909993604	4.063913220868251	5.90988611628732	0.4359239231164445	-0.4547195741423293	6.568201209632873	10.747095739428444	11.451157846292382	0.0	1.1807046841831683	1.9485398998638728	2.6628730004821257	-1.038189985239634	-3.369310779758324	-9.37519069639428	-9.16871648609619	-13.292082200570535	-7.194661904126792	-10.010020660052984	-3.238559447335773	-16.610000566214804	9.433590730242017	17.267321132528572	13.722891748406175	11.449224859121124	5.617936396626977	3.3252076920266656
chr2L:2278719-2280825	-0.4547195741423293	6.568201209632873	10.747095739428444	11.451157846292382	0.0	1.1807046841831683	1.9485398998638728	2.6628730004821257	-1.038189985239634	-3.369310779758324	-9.37519069639428	-9.16871648609619	-13.292082200570535	-7.194661904126792	-10.010020660052984	-3.238559447335773	-16.610000566214804	9.433590730242017	17.267321132528572	13.722891748406175	11.449224859121124	5.617936396626977	3.3252076920266656	1.8561630848974042	-1.5205220088306834	-4.133270737455576	-7.307572328578542	-5.504807065712805	-8.11627641167259	-7.281624095937628	-9.69760445194504	-9.535001988928649	-4.595463173233609	-17.44538281345983	-9.34599455654957	-6.2134490219822505	-0.9059652567236041	-0.32675222119505476	-1.684872899606169	0.7359535705891888	-3.406281039816358	-2.525015467661281	-0.8303377751134307	3.3950620960450664	0.0	-2.115031050294788	-2.474683363081259	-2.396101882423453	-2.8714202100621784
chr2L:2287718-2289326	17.267321132528572	13.722891748406175	11.449224859121124	5.617936396626977	3.3252076920266656	1.8561630848974042	-1.5205220088306834	-4.133270737455576	-7.307572328578542	-5.504807065712805	-8.11627641167259	-7.281624095937628	-9.69760445194504	-9.535001988928649	-4.595463173233609	-17.44538281345983	-9.34599455654957	-6.2134490219822505	-0.9059652567236041	-0.32675222119505476	-1.684872899606169	0.7359535705891888	-3.406281039816358	-2.525015467661281	-0.8303377751134307	3.3950620960450664	0.0	-2.115031050294788	-2.474683363081259	-2.396101882423453	-2.8714202100621784	-5.103288011066464	-7.098827344824355	-7.657997035812298	-10.512042710726066	-6.483461568335382	-1.9800614733795974	-1.4637527426815689	-2.341104711962795	-5.108694171643665	-3.351542169458331	-0.07962246665635128	0.0	0.9458867503421055	-1.1503882720352554	0.2196434724089233	-0.8580334255482289	0.7973993498828821	2.1091458780091874
chr2L:2316581-2318671	-3.3713274468632988	-2.6539818590150324	-3.401562089257958	-5.882579373849812	-6.613216462612704	-4.7257152011399945	0.0	-4.413999866987464	-5.3800667297343905	-3.8767864352155144	-4.570370308973859	-4.958614673145209	-4.352164415915099	-4.279802537435729	-4.4598493226848115	-1.4637527426815689	0.0	0.0	1.958941703547418	3.530412502147945	1.4637527426815686	0.9884928598239788	1.4637527426815686	0.47712125471966244	0.0	0.9884928598239788	3.0237136717302797	11.899186655287432	14.13624602695561	9.136855448371394	3.9832511909290558	4.689015175006262	3.0897970520091262	4.01024894829151	3.4405974715398018	2.1193221852529747	1.500620395165383	2.730073621011373	2.142647458716837	2.1361687946783325	0.4101959349805289	1.2018236359515202	-0.8226176998755926	-1.85455686113368	-7.8351459707063	-12.896519263328894	-11.194450652274584	-4.042382589719626	-3.227803861871387
chr2L:2343166-2344405	-7.18324277710004	3.267114632662933	3.4802351048410025	0.0	0.0	0.0	0.0	0.0	0.0	0.0	0.0	0.0	-2.3340619927835733	-0.5722878384639393	0.18014328566943383	0.4830232097865708	-2.7295442447546368	-1.738375816481639	-0.48346353999750485	-0.7951885231037584	-0.47712125471966244	-0.3842533059311557	0.5552050987676277	0.7822585751594572	3.681158045989957	3.697428606563584	4.17995072168931	7.163379120890055	2.0065581881314123	2.1685736394468136	1.1010687964291748	0.1569585712946908	-1.8110685953594279	-5.136797910520493	-6.662541396816365	-9.330170236717834	-3.4211411248632952	-14.285444481991314	-10.109596380374324	-2.441380104643193	-1.6806839062132066	0.0	0.0	1.0668755590631576	0.0	0.0	0.47712125471966244	0.0	0.47712125471966244
chr2L:2344534-2346308	0.0	0.0	0.0	0.0	0.0	0.0	0.0	0.0	0.0	-2.3340619927835733	-0.5722878384639393	0.18014328566943383	0.4830232097865708	-2.7295442447546368	-1.738375816481639	-0.48346353999750485	-0.7951885231037584	-0.47712125471966244	-0.3842533059311557	0.5552050987676277	0.7822585751594572	3.681158045989957	3.697428606563584	4.17995072168931	7.163379120890055	2.0065581881314123	2.1685736394468136	1.1010687964291748	0.1569585712946908	-1.8110685953594279	-5.136797910520493	-6.662541396816365	-9.330170236717834	-3.4211411248632952	-14.285444481991314	-10.109596380374324	-2.441380104643193	-1.6806839062132066	0.0	0.0	1.0668755590631576	0.0	0.0	0.47712125471966244	0.0	0.47712125471966244	0.7359535705891888	0.0	0.32675222119505476
chr2L:2394315-2395212	0.2989394112971897	2.1305447485096907	-0.18946256670265693	0.32675222119505476	-0.32675222119505476	2.3255157009339213	6.5907349921920435	6.21137853166885	7.212213287702316	5.276319567578949	5.771641512060166	5.845833599928421	5.934798068187878	9.297253923809482	9.31637091982703	0.6750429899863307	8.16928826157304	5.228158526648559	4.330463848691079	1.4169330633192578	1.0002655039280515	-0.5232369282316036	-1.9437310604683888	-2.864575347009716	-8.487772970785667	-8.842020288651275	-11.7467359689462	3.7371117469800144	2.194943387276339	-1.6660702538265775	-0.40225645950344147	-2.0941358560006926	-1.7879458217111173	-4.004571374154661	-9.240424722532339	-6.097299784060027	-4.051290614822317	-9.05835338545844	-8.15430564153378	-0.9676396020265042	-3.4641733245383755	-1.431512590948607	10.843721570534363	15.256748233055351	26.999845494052455	24.36446547644787	15.701865721348625	11.813968781972289	8.178979879202759
chr2L:2401190-2402744	9.31637091982703	0.6750429899863307	8.16928826157304	5.228158526648559	4.330463848691079	1.4169330633192578	1.0002655039280515	-0.5232369282316036	-1.9437310604683888	-2.864575347009716	-8.487772970785667	-8.842020288651275	-11.7467359689462	3.7371117469800144	2.194943387276339	-1.6660702538265775	-0.40225645950344147	-2.0941358560006926	-1.7879458217111173	-4.004571374154661	-9.240424722532339	-6.097299784060027	-4.051290614822317	-9.05835338545844	-8.15430564153378	-0.9676396020265042	-3.4641733245383755	-1.431512590948607	10.843721570534363	15.256748233055351	26.999845494052455	24.36446547644787	15.701865721348625	11.813968781972289	8.178979879202759	6.981677242033336	1.251293698979397	0.7259323812796494	0.7076594276901674	2.969656407424816	3.6559995798513083	-0.047385434684373874	-6.6273501825008525	-11.150830715889105	-15.238453365373362	-13.758945644721548	-14.317821906272762	-8.129684249123917	-5.220413351534227
chr2L:2416090-2417024	26.999845494052455	24.36446547644787	15.701865721348625	11.813968781972289	8.178979879202759	6.981677242033336	1.251293698979397	0.7259323812796494	0.7076594276901674	2.969656407424816	3.6559995798513083	-0.047385434684373874	-6.6273501825008525	-11.150830715889105	-15.238453365373362	-13.758945644721548	-14.317821906272762	-8.129684249123917	-5.220413351534227	-4.733537003060976	6.1057656585790285	4.467068329748537	14.794461451009843	9.439259273221577	6.45408162887026	1.1109748700419193	-2.134887527630587	-6.844783956505556	-9.362575732998554	-12.734104999957896	-0.04008635898500296	-2.258391436465142	-4.993913779282144	-7.177863369672055	1.2193797779288387	3.5070116893812333	1.7634675508642934	1.3938149475211947	-3.466796619031817	-4.068271037158187	-4.348105958133644	-2.7979764126872606	-1.4771275344179935	-8.002694976498201	-0.6244090032280828	-0.8682271196270286	-1.614178981507653	-0.7018909800867378	-2.3515342254832965
chr2L:2435272-2436681	-3.466796619031817	-4.068271037158187	-4.348105958133644	-2.7979764126872606	-1.4771275344179935	-8.002694976498201	-0.6244090032280828	-0.8682271196270286	-1.614178981507653	-0.7018909800867378	-2.3515342254832965	-2.8863196728115423	0.8015273189011483	-3.9096436494085167	-3.067595924606835	-2.7527131438112713	-5.956918345082661	-5.28257864700108	-7.249481618071607	-1.7788982480846685	0.0	-0.6025013259654013	-2.051949257753762	-2.773414325349095	0.5990309041446822	-0.7359535705891888	-1.2977188445735424	-2.787200374726381	0.15488662876531353	-0.10335624515098193	0.09006670612889991	1.341610390345899	-1.4174514771501299	2.000639348163963	3.5817113939292136	0.04305431294734621	1.621939709406928	3.0532822830452964	1.8600575058006392	5.170521986583591	3.6423803834412034	5.03445284553992	3.712526597536662	5.191386062385921	4.710404684925075	8.0758105885594	5.3047627113458535	3.9209725544337313	4.436278849349507
chr2L:2451405-2453336	-1.4174514771501299	2.000639348163963	3.5817113939292136	0.04305431294734621	1.621939709406928	3.0532822830452964	1.8600575058006392	5.170521986583591	3.6423803834412034	5.03445284553992	3.712526597536662	5.191386062385921	4.710404684925075	8.0758105885594	5.3047627113458535	3.9209725544337313	4.436278849349507	4.686235002892371	5.53058175062169	3.3565378047740033	3.2475738136437737	6.286405513944673	5.284690130789063	1.0729870160935244	1.0668755590631576	-0.7359535705891888	1.0668755590631576	1.9088805432207399	5.962424677562941	11.621388232866844	11.052682602314375	7.309858083053743	7.87440013524442	5.947008350458644	0.24033340120117877	-0.31691453298419825	-3.282740607218058	-1.9586415063511409	-1.977393653838767	5.848469609369855	3.863508329406594	6.080591513737672	4.054653146423527	3.4240836252687026	0.22488188917602248	1.548042205265168	-0.3823635559935533	0.36253937042629036	-0.34589265505957645
chr2L:2499847-2501583	3.5399391715316146	-1.4702983749191507	2.805420394905048	3.088864146398715	3.7052442718138456	-0.09101300477074113	-5.5179839166575215	-6.277203400055273	-11.659923008972896	-17.936990993616668	-10.361639568990181	-9.25266720020376	-9.064066326166762	-11.94311347326241	-7.808948982100705	-1.7432372552883841	4.315435909843304	0.06318025245188211	0.9813818468312179	-2.910536427084899	3.8473822154269914	1.6946062101347579	-0.5033948872500084	1.9992507020980939	0.0	2.1387892374372095	1.7336063256550682	2.6033315358922815	3.392105960273767	0.9383106597503169	3.5843420682960585	-0.07314857876258274	-1.0808427342230533	0.39593254911459275	3.276421008893372	3.3036415701523305	3.0331632841016027	5.007369072455555	2.9442435204870177	4.2626405710113335	0.9968051630343893	0.5340340202647772	-1.4884433303643614	-1.618217691196915	0.7317690379804175	-0.3842533059311557	-0.2406233412219088	0.09420947528084396	1.539512351077549
chr2L:2504548-2506398	-10.361639568990181	-9.25266720020376	-9.064066326166762	-11.94311347326241	-7.808948982100705	-1.7432372552883841	4.315435909843304	0.06318025245188211	0.9813818468312179	-2.910536427084899	3.8473822154269914	1.6946062101347579	-0.5033948872500084	1.9992507020980939	0.0	2.1387892374372095	1.7336063256550682	2.6033315358922815	3.392105960273767	0.9383106597503169	3.5843420682960585	-0.07314857876258274	-1.0808427342230533	0.39593254911459275	3.276421008893372	3.3036415701523305	3.0331632841016027	5.007369072455555	2.9442435204870177	4.2626405710113335	0.9968051630343893	0.5340340202647772	-1.4884433303643614	-1.618217691196915	0.7317690379804175	-0.3842533059311557	-0.2406233412219088	0.09420947528084396	1.539512351077549	3.1199614380148373	3.149771968150451	3.9959310786297118	3.3540201179220004	2.8972178225087157	1.376693898979502	3.0060668410367586	2.4106625957964547	5.6685837815975555	0.5050476883409762
chr2L:2518040-2518851	5.007369072455555	2.9442435204870177	4.2626405710113335	0.9968051630343893	0.5340340202647772	-1.4884433303643614	-1.618217691196915	0.7317690379804175	-0.3842533059311557	-0.2406233412219088	0.09420947528084396	1.539512351077549	3.1199614380148373	3.149771968150451	3.9959310786297118	3.3540201179220004	2.8972178225087157	1.376693898979502	3.0060668410367586	2.4106625957964547	5.6685837815975555	0.5050476883409762	3.7557549197764635	2.823869653663887	4.500444392561506	4.054872194538805	2.4439776078658975	4.754608939400018	1.6252707121500705	1.0814776469485645	-3.5551885907501424	-1.5731224015812972	-1.6978721337067832	-0.4629262588285623	-0.2927840876473856	-0.8733899467148799	-2.2987250392745793	-3.2727765772014017	-4.130563021774092	-6.942921135677285	-7.450892062043529	-8.058756393825051	-6.624406427287318	-9.388267523508095	-13.36747033250636	-17.921937756317995	-24.32121812733566	-20.000782994619755	-36.70874435387509
chr2L:2531279-2532852	2.4439776078658975	4.754608939400018	1.6252707121500705	1.0814776469485645	-3.5551885907501424	-1.5731224015812972	-1.6978721337067832	-0.4629262588285623	-0.2927840876473856	-0.8733899467148799	-2.2987250392745793	-3.2727765772014017	-4.130563021774092	-6.942921135677285	-7.450892062043529	-8.058756393825051	-6.624406427287318	-9.388267523508095	-13.36747033250636	-17.921937756317995	-24.32121812733566	-20.000782994619755	-36.70874435387509	-16.285657984388877	-5.310239541482107	-5.069590361488374	-4.3449548733360235	-0.5050184077099936	-1.8088374958659506	-0.04703666170381584	-0.6252873828651145	0.3842533059311557	-0.49011358938280203	-1.9889349654458943	-0.6184069861835978	-3.902492780836109	-5.300805877915925	-5.2782680542595966	-2.1083810129668743	-9.00901188901962	-6.010960848654002	-3.287995543770115	0.0	0.47712125471966244	0.0	-3.492536326652671	-2.0159266051801046	-0.6461074727282988	1.9084850188786497
chr2L:2539406-2540366	-6.624406427287318	-9.388267523508095	-13.36747033250636	-17.921937756317995	-24.32121812733566	-20.000782994619755	-36.70874435387509	-16.285657984388877	-5.310239541482107	-5.069590361488374	-4.3449548733360235	-0.5050184077099936	-1.8088374958659506	-0.04703666170381584	-0.6252873828651145	0.3842533059311557	-0.49011358938280203	-1.9889349654458943	-0.6184069861835978	-3.902492780836109	-5.300805877915925	-5.2782680542595966	-2.1083810129668743	-9.00901188901962	-6.010960848654002	-3.287995543770115	0.0	0.47712125471966244	0.0	-3.492536326652671	-2.0159266051801046	-0.6461074727282988	1.9084850188786497	0.9884928598239788	0.0	0.7359535705891888	2.639948471892431	1.0392652583708348	1.041562685491579	3.9007830973070887	2.5351722863690385	0.288769123076823	-0.12407515954955818	1.8165304139792415	0.25684178902908766	1.3337314537865652	1.1812179647597982	-1.2401483663989168	-0.22067126500299553
chr2L:2620715-2622281	0.0	0.0	-1.4265672479878724	2.4689839776514826	0.5215275849682215	-0.7909584435228185	-6.695217209379209	-9.132531041429791	-9.551945333866332	2.4614478848019066	1.8538003745684937	0.06355534633017014	0.27149155135136055	1.402501423818943	1.0350668501815374	0.15369437995083196	0.28187730120578436	3.2345828129921745	0.28630750853715264	9.885281355892507	13.426652884023614	6.3512413739921	5.068652767829653	1.2394281922742019	-3.0817176973773193	-10.238725123556538	-21.896870665451633	-22.445329908588608	-17.02896311031411	-5.434371013814687	0.0	-0.7455056355001539	3.868497432965966	1.6060417188119391	2.522202278470245	1.7679768741431254	-0.7646391793268531	-1.6977555072798376	-2.1990466401561757	-1.3172967667432887	0.47712125471966244	0.0	-1.087636782058556	-6.062693214408791	-4.617293033727725	-3.2786791952804233	-2.8820335848173055	0.0	-3.906584350901101
chr2L:2684599-2686243	-1.4537386246613322	-0.4174565521381216	-0.4897395884415317	-0.689660488692626	-1.044315688471499	3.1116449905781733	2.0516349201949695	0.5848747766981275	1.286830864303929	1.864357356500828	4.315770614361242	1.0668755590631576	0.0	2.72414526246687	5.315496556935997	4.824624644516166	7.977049777725329	7.06817080853069	7.041579207106178	7.156094310670987	2.800904368658569	0.9059652567236041	2.2010960145654166	4.045709801128126	7.341678231793975	7.121089902492743	4.171269886345049	2.0567302008510477	3.8152497197441986	1.9455464462009688	4.568766820017865	0.8818951790877558	-0.3489490160954868	0.0	1.667967231451119	1.702495227586691	-0.4389561074632303	-1.6494559555543307	-3.3048103384403866	-3.1508489773457558	-4.219318671198834	-5.454273773209137	-3.910892498013521	-8.676705936866341	-8.456919221454122	-7.181437726440231	-8.691340218275275	-1.975841875522851	-0.6816519536376183
chr2L:2699186-2701633	1.9455464462009688	4.568766820017865	0.8818951790877558	-0.3489490160954868	0.0	1.667967231451119	1.702495227586691	-0.4389561074632303	-1.6494559555543307	-3.3048103384403866	-3.1508489773457558	-4.219318671198834	-5.454273773209137	-3.910892498013521	-8.676705936866341	-8.456919221454122	-7.181437726440231	-8.691340218275275	-1.975841875522851	-0.6816519536376183	-3.8827746788976465	-4.7851251740769944	-3.006925180548133	-2.3412604975810534	1.3891769388899318	0.0	0.0	0.0	-2.5264873955647555	-0.7359535705891888	1.4637527426815686	-0.6096816724400621	1.3396016568042421	2.2168483526235674	1.8688852814393242	1.9845504023483667	-0.33223975337015343	-0.2349935677707824	-0.028809271575936702	2.0147878634799707	-0.6542093790941164	0.10244388102421997	-3.360436030028735	-0.7580888455560202	-0.3323397942430427	-3.4203995640592857	-1.5188114239109758	-5.699370642190793	-3.4496556835255068
chr2L:2782216-2783413	6.551747896412451	3.97747025185129	2.590520480691268	4.057785958128209	1.1868722786020023	1.2573935450114642	0.8129472606330461	1.3731305014031	-0.27298635970503526	-2.53770733964939	-3.503841827856744	-8.247830463601515	-14.84822356510625	-18.703658662010472	-15.850391990439208	-6.983241362561192	14.257515833268153	12.495409293486553	5.429671152348461	8.71103264979466	6.690361690693022	3.397249019134593	-0.22671175757350234	-8.830907199956233	-13.390905073328797	-6.012881297216049	1.4898784793758253	-1.9614928588418614	-0.3337505660433501	-9.56516197377449	-15.561980603375789	-31.247321054675382	-26.4006249862568	-13.743314416913746	-4.294557856542358	-0.4683658157869833	-8.02369963571677	-1.2345856981124614	4.566005242260343	-1.3940566881088965	-1.3514691851414524	-8.952400244240648	-8.038585713279366	-3.9007238525865735	-0.29371015747474466	-6.294039144589371	-2.929384756927899	-0.18357170588730204	1.530643180369076
chr2L:2785464-2787112	0.8129472606330461	1.3731305014031	-0.27298635970503526	-2.53770733964939	-3.503841827856744	-8.247830463601515	-14.84822356510625	-18.703658662010472	-15.850391990439208	-6.983241362561192	14.257515833268153	12.495409293486553	5.429671152348461	8.71103264979466	6.690361690693022	3.397249019134593	-0.22671175757350234	-8.830907199956233	-13.390905073328797	-6.012881297216049	1.4898784793758253	-1.9614928588418614	-0.3337505660433501	-9.56516197377449	-15.561980603375789	-31.247321054675382	-26.4006249862568	-13.743314416913746	-4.294557856542358	-0.4683658157869833	-8.02369963571677	-1.2345856981124614	4.566005242260343	-1.3940566881088965	-1.3514691851414524	-8.952400244240648	-8.038585713279366	-3.9007238525865735	-0.29371015747474466	-6.294039144589371	-2.929384756927899	-0.18357170588730204	1.530643180369076	2.6602363817131955	3.1932173915291884	9.620761844181352	6.653923361498701	20.75446890111221	17.48815467520439
chr2L:2797503-2801599	-31.247321054675382	-26.4006249862568	-13.743314416913746	-4.294557856542358	-0.4683658157869833	-8.02369963571677	-1.2345856981124614	4.566005242260343	-1.3940566881088965	-1.3514691851414524	-8.952400244240648	-8.038585713279366	-3.9007238525865735	-0.29371015747474466	-6.294039144589371	-2.929384756927899	-0.18357170588730204	1.530643180369076	2.6602363817131955	3.1932173915291884	9.620761844181352	6.653923361498701	20.75446890111221	17.48815467520439	15.294052609940422	33.210493191977925	31.66074755177543	21.403145639018252	7.986389100388516	2.5406975083350094	-2.693762494147179	-3.899783268381734	-7.615069027288472	-12.009441185158542	-19.033765341626662	-15.48483443487247	-10.736673600311363	-3.8970242900545204	-9.088825388433643	-8.80067816489329	-10.88224426375252	-0.09206826434304939	-7.385253732225274	-12.018745138529892	-6.483500397228594	1.9813930198519778	6.708318691869238	1.7042922859534924	1.2329487098623382
chr2L:2811323-2813218	21.403145639018252	7.986389100388516	2.5406975083350094	-2.693762494147179	-3.899783268381734	-7.615069027288472	-12.009441185158542	-19.033765341626662	-15.48483443487247	-10.736673600311363	-3.8970242900545204	-9.088825388433643	-8.80067816489329	-10.88224426375252	-0.09206826434304939	-7.385253732225274	-12.018745138529892	-6.483500397228594	1.9813930198519778	6.708318691869238	1.7042922859534924	1.2329487098623382	0.6477957676341621	-1.4091155845924452	0.0	0.0	0.0	0.0	0.0	0.0	0.0	0.0	0.0	0.0	0.0	0.0	-2.9290001046053273	2.230767054923495	2.2093558645570006	4.198107076642162	2.9106809421076885	1.718760509678623	4.07907646396315	1.2519661303865843	1.364218276860365	-1.2493984980022963	-3.3240437113128336	-4.953528088611563	-3.1263759003293767
chr2L:2833718-2836175	-1.2493984980022963	-3.3240437113128336	-4.953528088611563	-3.1263759003293767	-2.378838005478354	-1.4097968332884345	-0.5050243948485028	0.9178032849188149	0.9527115521825327	1.9979869282242837	0.4063782018357835	1.037505462094421	0.0	-0.15628496867590225	0.9151186924832077	-0.4843799131898017	-2.0438530743334296	-5.579213311283069	-5.52037385334763	-3.709059679844015	-4.8270917479279785	-5.696292261276043	-1.9162598865965064	-0.9884928598239788	0.0	-0.3842533059311557	-1.1737218734474009	-1.4363739556363397	1.89318737506188	2.5037731414373723	5.147329522050299	-0.3842533059311557	0.2614505271567006	2.2282126780724414	10.327555830112106	16.483983634264003	6.963830836936499	15.04331290443676	11.92386461835639	8.974895370317089	8.447597355677898	7.7750177885129075	12.07214407260781	12.825148196708886	9.670190559760355	10.351029405188912	5.878362637203643	0.9221705566124206	2.471163293631016
chr2L:2841000-2842683	-0.4843799131898017	-2.0438530743334296	-5.579213311283069	-5.52037385334763	-3.709059679844015	-4.8270917479279785	-5.696292261276043	-1.9162598865965064	-0.9884928598239788	0.0	-0.3842533059311557	-1.1737218734474009	-1.4363739556363397	1.89318737506188	2.5037731414373723	5.147329522050299	-0.3842533059311557	0.2614505271567006	2.2282126780724414	10.327555830112106	16.483983634264003	6.963830836936499	15.04331290443676	11.92386461835639	8.974895370317089	8.447597355677898	7.7750177885129075	12.07214407260781	12.825148196708886	9.670190559760355	10.351029405188912	5.878362637203643	0.9221705566124206	2.471163293631016	11.958978512937486	12.575147774232782	10.59626706218501	13.34480152036655	6.082771392182841	5.5048634812461055	5.376264294309368	0.07213249334642603	-0.6749710120430955	0.10866045395243296	0.32588163787990426	-1.1453211027163466	-3.8806752954788184	-3.3243417653891467	1.0311491412181149
chr2L:2854021-2856608	7.7750177885129075	12.07214407260781	12.825148196708886	9.670190559760355	10.351029405188912	5.878362637203643	0.9221705566124206	2.471163293631016	11.958978512937486	12.575147774232782	10.59626706218501	13.34480152036655	6.082771392182841	5.5048634812461055	5.376264294309368	0.07213249334642603	-0.6749710120430955	0.10866045395243296	0.32588163787990426	-1.1453211027163466	-3.8806752954788184	-3.3243417653891467	1.0311491412181149	0.8881232239143072	1.9825203043029993	6.644584946692823	7.203995799977353	6.915404792931245	3.4797843014625283	-2.542170191118737	-2.5101561257134395	-4.309271037955693	-4.735674195668586	-9.165662010218425	-9.1095717012694	-5.9416982458430505	-3.2958715238931835	-3.86090898538994	-4.28624549922601	-4.577492976234516	-5.2401403964315065	-3.7172287147408105	-5.423828732360861	-7.758265023970558	-7.247007885768327	-11.439654094790571	-10.230398587611015	-9.69140994990448	-8.744598635990123
chr2L:2858464-2860102	11.958978512937486	12.575147774232782	10.59626706218501	13.34480152036655	6.082771392182841	5.5048634812461055	5.376264294309368	0.07213249334642603	-0.6749710120430955	0.10866045395243296	0.32588163787990426	-1.1453211027163466	-3.8806752954788184	-3.3243417653891467	1.0311491412181149	0.8881232239143072	1.9825203043029993	6.644584946692823	7.203995799977353	6.915404792931245	3.4797843014625283	-2.542170191118737	-2.5101561257134395	-4.309271037955693	-4.735674195668586	-9.165662010218425	-9.1095717012694	-5.9416982458430505	-3.2958715238931835	-3.86090898538994	-4.28624549922601	-4.577492976234516	-5.2401403964315065	-3.7172287147408105	-5.423828732360861	-7.758265023970558	-7.247007885768327	-11.439654094790571	-10.230398587611015	-9.69140994990448	-8.744598635990123	-6.960047636800933	-7.594117495453648	-1.126031419905469	0.1942483424366544	-6.0810599900556435	-3.7755057761856943	-4.068364712464455	-4.3887017105573225
chr2L:2936751-2938682	0.0	0.6948347207486705	0.41162251616378925	-0.02988036174078662	4.026922239262013	4.912357182714044	1.0608544799413113	-0.47522246110679106	-1.0762937555906087	-0.12438979488439052	-0.28197937605734136	1.287380376458096	0.4160508717875994	-1.5781838836615223	1.0035477854366492	3.6342039148885967	6.471519828014222	0.36645301673832253	1.0668755590631576	-2.852861687058261	-5.033934132986481	-3.839132737002584	-0.5796503737511017	-1.4637527426815689	-4.113658523820808	-4.491621487006787	-2.6844267214091833	-2.1686885869244135	-6.917703958443297	-1.5043076796242603	-1.5849484857926803	-4.690386897138919	0.9059652567236041	-1.6946826215212243	-7.9351485419625885	-1.1053494624626288	-4.745381282046847	-3.8667621090361757	-4.509470988459562	-7.737833759042793	-4.960854870111838	-10.690352235201113	-5.338751747265997	-2.3286248352848276	-0.9059652567236041	-1.9084850188786497	0.0	1.0668755590631576	-1.4637527426815689
chr2L:2939809-2940902	1.0608544799413113	-0.47522246110679106	-1.0762937555906087	-0.12438979488439052	-0.28197937605734136	1.287380376458096	0.4160508717875994	-1.5781838836615223	1.0035477854366492	3.6342039148885967	6.471519828014222	0.36645301673832253	1.0668755590631576	-2.852861687058261	-5.033934132986481	-3.839132737002584	-0.5796503737511017	-1.4637527426815689	-4.113658523820808	-4.491621487006787	-2.6844267214091833	-2.1686885869244135	-6.917703958443297	-1.5043076796242603	-1.5849484857926803	-4.690386897138919	0.9059652567236041	-1.6946826215212243	-7.9351485419625885	-1.1053494624626288	-4.745381282046847	-3.8667621090361757	-4.509470988459562	-7.737833759042793	-4.960854870111838	-10.690352235201113	-5.338751747265997	-2.3286248352848276	-0.9059652567236041	-1.9084850188786497	0.0	1.0668755590631576	-1.4637527426815689	0.9884928598239788	0.9884928598239788	4.094167609202282	2.2439979438027744	2.9763599675790333	0.5511846661020263
chr2L:2944257-2945793	3.6342039148885967	6.471519828014222	0.36645301673832253	1.0668755590631576	-2.852861687058261	-5.033934132986481	-3.839132737002584	-0.5796503737511017	-1.4637527426815689	-4.113658523820808	-4.491621487006787	-2.6844267214091833	-2.1686885869244135	-6.917703958443297	-1.5043076796242603	-1.5849484857926803	-4.690386897138919	0.9059652567236041	-1.6946826215212243	-7.9351485419625885	-1.1053494624626288	-4.745381282046847	-3.8667621090361757	-4.509470988459562	-7.737833759042793	-4.960854870111838	-10.690352235201113	-5.338751747265997	-2.3286248352848276	-0.9059652567236041	-1.9084850188786497	0.0	1.0668755590631576	-1.4637527426815689	0.9884928598239788	0.9884928598239788	4.094167609202282	2.2439979438027744	2.9763599675790333	0.5511846661020263	0.4861018491359814	0.7835937601916557	-0.3842533059311557	-0.8065359368777398	0.21456256311679242	0.24964072412890395	0.9059652567236041	-1.3825416606778294	2.761203224555022
chr2L:2954585-2959218	-4.745381282046847	-3.8667621090361757	-4.509470988459562	-7.737833759042793	-4.960854870111838	-10.690352235201113	-5.338751747265997	-2.3286248352848276	-0.9059652567236041	-1.9084850188786497	0.0	1.0668755590631576	-1.4637527426815689	0.9884928598239788	0.9884928598239788	4.094167609202282	2.2439979438027744	2.9763599675790333	0.5511846661020263	0.4861018491359814	0.7835937601916557	-0.3842533059311557	-0.8065359368777398	0.21456256311679242	0.24964072412890395	0.9059652567236041	-1.3825416606778294	2.761203224555022	0.9448888836098369	0.0	0.288769123076823	2.5249465644509406	2.9190336687720926	6.627882363089442	1.8388194564000622	0.0	1.3821770810048504	0.9845001030355904	8.071061658646475	4.257907641373081	0.7357890626869555	4.430691996017418	1.4373625938132244	3.2961059914875275	3.1978870525789507	0.2543556195676974	0.8614667898057395	2.713815242189828	-0.42921553516829136
chr2L:3093044-3095665	7.194062319139744	8.790732857849255	9.034350678630917	8.643488007813541	4.531804635504516	2.7605424007774806	1.4018529228522	1.8890803108377758	0.7597867137322168	-0.23093536351900737	-3.915974804388371	1.2648648517634062	12.406020685172699	17.85463953566837	17.57547803601027	15.787366648502854	13.33469480880997	10.45726914780481	8.839515813089974	4.6934215683479525	5.121597168810776	0.5063996348730647	-0.5995545565107923	-2.2151448634283843	-2.9210714951771433	-2.635460379818768	1.79817910087457	0.9616978496231274	1.8212603943399974	2.7863766417938036	2.5696923060493364	1.9390453015305666	1.1876736798612224	2.405627798315662	2.7462092073374067	1.117475918477253	-1.6919967379172303	-2.6466920212949856	-4.009334194666373	-6.552231395783871	-8.02646045043135	-11.244247462382145	-12.377861165454213	-16.080689899190144	-17.39548709827052	-17.94538738871704	-23.451480263212424	-22.63560122180898	-26.02620775265177
chr2L:3107746-3109930	2.7863766417938036	2.5696923060493364	1.9390453015305666	1.1876736798612224	2.405627798315662	2.7462092073374067	1.117475918477253	-1.6919967379172303	-2.6466920212949856	-4.009334194666373	-6.552231395783871	-8.02646045043135	-11.244247462382145	-12.377861165454213	-16.080689899190144	-17.39548709827052	-17.94538738871704	-23.451480263212424	-22.63560122180898	-26.02620775265177	-21.259595651743762	-14.286743059622102	-11.326531572682837	-15.326494570982371	-21.163267843196085	-18.453843903659802	-20.863067399385756	-21.865068308684886	-10.785359135899133	-3.637185243841543	6.0895148119337765	4.430590438485647	0.0	0.0	0.0	0.0	0.0	0.0	0.0	0.0	0.0	-9.513331172172318	-3.4729415942829682	-2.678455076967757	1.3212519633793613	-0.9390467454700723	4.823083449500737	7.361945957947549	3.0767956735254534
chr2L:3130665-3133391	4.823083449500737	7.361945957947549	3.0767956735254534	-1.444633943755042	-5.71887234711178	-1.0357002264158681	-1.204367061482289	4.478565374712572	9.026176247593193	3.71771807984092	2.6773813457874116	2.884102443971459	2.284261790113556	2.2064885115771444	-0.35586067583089087	-0.7418744370388531	-0.5403532039046208	-3.694106117436098	-0.6869033885539373	-0.0372746990550271	-2.39008665364227	-1.2151565880536013	-0.9026880196071376	-1.215340334805915	-0.4547838915326098	-1.9265839925552755	-1.444339536832059	2.1695552625905643	1.0720632048660244	11.662590166108059	12.658295331048585	12.043210850007455	8.72132101840254	1.5744155126014678	3.9178501269312282	2.8224778585866	1.4950894619125854	2.3943743092363245	1.0647344346409535	1.6744519918853493	-0.7359535705891888	-0.2887691230768229	0.35922910157752874	1.4831146665730135	0.9912347807733193	-1.4313637641589874	-1.5744155126014683	-4.769484835790939	-4.052149834607123
chr2L:3135476-3137418	3.71771807984092	2.6773813457874116	2.884102443971459	2.284261790113556	2.2064885115771444	-0.35586067583089087	-0.7418744370388531	-0.5403532039046208	-3.694106117436098	-0.6869033885539373	-0.0372746990550271	-2.39008665364227	-1.2151565880536013	-0.9026880196071376	-1.215340334805915	-0.4547838915326098	-1.9265839925552755	-1.444339536832059	2.1695552625905643	1.0720632048660244	11.662590166108059	12.658295331048585	12.043210850007455	8.72132101840254	1.5744155126014678	3.9178501269312282	2.8224778585866	1.4950894619125854	2.3943743092363245	1.0647344346409535	1.6744519918853493	-0.7359535705891888	-0.2887691230768229	0.35922910157752874	1.4831146665730135	0.9912347807733193	-1.4313637641589874	-1.5744155126014683	-4.769484835790939	-4.052149834607123	-3.53999244783452	-3.5167002976005817	-5.383742079326156	-14.743809015620911	-16.778662062312556	-13.525480998522612	-18.63872731633879	-3.6542963252665768	-1.3343848487428691
chr2L:3152572-3153353	0.9912347807733193	-1.4313637641589874	-1.5744155126014683	-4.769484835790939	-4.052149834607123	-3.53999244783452	-3.5167002976005817	-5.383742079326156	-14.743809015620911	-16.778662062312556	-13.525480998522612	-18.63872731633879	-3.6542963252665768	-1.3343848487428691	-4.251824811796403	-2.3457244927575918	2.347806783226195	0.05181556329032951	-0.47712125471966244	0.3739443795420937	1.5427741455452784	2.1632503507515115	0.9775682541590355	-0.6613277125919024	-3.3931047896183237	0.69658705982571	-1.6330658349288605	-1.2048957693008349	-0.645814540547961	-1.0820623642257503	0.7698079610324814	-0.47712125471966244	0.3842533059311557	-0.5656195010510878	0.0	3.361923976837715	3.885337099350387	-0.4106493675885908	2.527403155181734	2.9771064675109393	1.0668755590631576	0.3842533059311557	5.292736241697454	8.676147566876429	6.969675199149923	3.982014177183847	0.532526066585721	-3.463310945706792	-8.85369165437638
chr2L:3185497-3186801	0.0	-5.7643497299388775	-8.121419727401198	-5.143731855982187	-0.6816069930958051	-0.9884928598239788	-4.22006039709489	-2.7376826597419237	-0.32675222119505476	0.288769123076823	-0.47712125471966244	0.3842533059311557	0.9059652567236041	4.741771977118382	5.294847353228234	2.7285928155171044	0.9884928598239788	1.4637527426815686	3.0334983336919925	11.510640867228549	19.632347346246323	21.264385914515586	13.118217051444208	21.16869709528828	15.744252922040367	13.764201691104875	10.231187132887719	7.909331157170448	0.7561756218421583	0.0	-0.6252873828651145	-1.1737218734474009	2.9542648569711694	1.8422187812839717	1.9119538172032353	1.0942351846038838	1.7130413273847949	2.118758568838477	-0.1667787174734058	0.0	-1.1919362920274177	-7.9494703009736325	-9.137458073710352	-17.291427831271466	-14.816091036497534	-13.235391426303151	-14.481313195303875	-2.3670315966566413	-5.57226775024876
chr2L:3198333-3200303	10.231187132887719	7.909331157170448	0.7561756218421583	0.0	-0.6252873828651145	-1.1737218734474009	2.9542648569711694	1.8422187812839717	1.9119538172032353	1.0942351846038838	1.7130413273847949	2.118758568838477	-0.1667787174734058	0.0	-1.1919362920274177	-7.9494703009736325	-9.137458073710352	-17.291427831271466	-14.816091036497534	-13.235391426303151	-14.481313195303875	-2.3670315966566413	-5.57226775024876	-2.0839016906314956	1.4772856936523466	2.84167688999227	3.5725714569067453	0.19186358645158416	0.4557054356963922	-1.1972886476436857	0.0	8.624639458383994	10.713274123993633	2.6879196379809445	0.0	4.491844573129427	5.270992717570213	7.9598024344692995	2.6382801005269645	2.80304901483682	0.21051388407787586	-1.6454700538247449	-0.32867254487501096	0.4142858838118451	-2.82298556914321	-1.3970273216906233	-5.978468278379925	-7.657595268862255	-12.855371818367013
chr2L:3224177-3225942	0.33342212466384963	3.185707212306103	0.625741082546158	1.6193920788814449	0.0	1.3138377606181002	-0.5311325326442125	1.3879716914782108	-1.2219832637413555	-2.3208398734238527	-0.7894654998645689	0.3842533059311557	-0.47712125471966244	-0.08030008345673065	-0.34618104493895246	-1.0392856960174568	0.3842533059311557	-0.9572682136076003	1.7912150356912224	3.579850281486756	0.9884928598239788	0.5162392852303583	0.6729462656665608	3.850184632900554	1.480711341468734	-1.0466924622419154	2.75584090628006	4.907263335403433	2.86891659462718	-0.5879078431011203	-0.2554736302023386	-3.1350475371163755	-1.7506306580764674	-2.5561729775042363	-5.020484786076637	-4.133209709974079	-5.835656228283512	-11.391675270547013	-8.339264279212676	-11.56616683490517	-8.742906133167592	-14.75650669868432	-2.515567966014938	-0.47712125471966244	-0.3842533059311557	0.0	-2.003323857751187	-8.567304503635112	-8.781470263154823
chr2L:3293338-3295572	-1.6946826215212243	-4.352281071590734	-10.681702587989117	-4.943571657379456	-3.7448144247071466	-1.9084850188786497	0.0	-0.47712125471966244	-2.885304794340474	-4.00908605388602	-3.5344208313075662	-2.4544342113504394	-6.02437344285568	-6.07338278488676	-7.508809871563662	-9.200513338332172	-3.460646723320409	-1.0668755590631576	0.0	0.0	0.0	0.0	0.0	0.0	0.0	0.0	0.0	0.0	0.0	0.0	0.0	0.0	-0.3842533059311557	0.5162392852303583	3.158162337831675	0.22407746444571308	0.872213254138352	3.8729163955886645	3.1866062478004897	3.9065422491169848	4.638228005143053	-0.32675222119505476	-0.2887691230768229	-0.47712125471966244	4.48459700449546	13.660438214933432	11.401624329746669	0.9884928598239788	7.572139840595729
chr2L:3322252-3324640	0.0	2.2903614895816333	8.98842926280236	2.357760926545131	7.450089722464582	1.8233911030260708	0.288769123076823	6.324828386045819	10.562795367582241	10.099646429884103	5.940170639480563	1.8468806031657816	0.021858643792711855	-2.4812469542513407	-5.6384697605229555	-5.601008295509649	-4.911623016877927	-4.4398827772658125	-7.616844926190555	-5.013253404898787	-5.170864373523015	-8.395999095221445	-4.54660154156765	-5.552417896438048	-5.938350985013788	-2.2632888069697144	-0.47712125471966244	0.9884928598239788	-1.5946979330779227	0.39857653739568033	0.0	0.3842533059311557	2.168660287396916	3.501691479868931	0.7357890626869555	1.9834348893276441	4.022564974905004	3.917508787728818	7.229121777148503	12.937580574139849	4.821339509754439	7.0636964123020185	4.339658546020415	6.89335413833995	1.7607835377773418	4.540940917409657	3.090777447884716	3.461945134918522	0.14086655797036024
chr2L:3326177-3327943	10.562795367582241	10.099646429884103	5.940170639480563	1.8468806031657816	0.021858643792711855	-2.4812469542513407	-5.6384697605229555	-5.601008295509649	-4.911623016877927	-4.4398827772658125	-7.616844926190555	-5.013253404898787	-5.170864373523015	-8.395999095221445	-4.54660154156765	-5.552417896438048	-5.938350985013788	-2.2632888069697144	-0.47712125471966244	0.9884928598239788	-1.5946979330779227	0.39857653739568033	0.0	0.3842533059311557	2.168660287396916	3.501691479868931	0.7357890626869555	1.9834348893276441	4.022564974905004	3.917508787728818	7.229121777148503	12.937580574139849	4.821339509754439	7.0636964123020185	4.339658546020415	6.89335413833995	1.7607835377773418	4.540940917409657	3.090777447884716	3.461945134918522	0.14086655797036024	1.3492148473107504	-0.9530496733416702	-0.6652598529503846	-1.6010732065308002	-5.398355915408357	-0.6969902116916529	-4.850123976864107	-2.0987876336159528
chr2L:3356201-3358707	8.321674092859396	3.65736237253351	2.2447703517668973	5.815149398957352	6.149674862234775	7.9175668452900805	8.351039453470621	6.434355751500251	2.3716446161118183	2.232230918116747	2.20192748791505	1.0573567280413496	-0.9536599588650807	-0.02679247803227474	-3.1833978224926556	0.18855973435232826	-0.4493560322860715	-2.6533210566746694	-2.0005305668559377	-3.989227821805168	-4.571387232805447	-7.108271954606471	-3.339936835088368	-0.7357890626869555	0.0	-5.176103749235477	-6.84660886177234	-3.0355200298762672	6.080392354996775	6.687356235697886	4.199668585971215	7.013821223148644	4.009448774332456	4.590152745615568	4.92000780552766	6.915183401087372	7.390275449659307	5.192778385813977	3.9841607286210237	4.397475034722712	3.2603228794733625	4.828285326497988	2.341035949017583	2.1298457448854653	0.7823117713499839	0.6311177580455832	2.9538221204272013	0.6374085297831095	0.8846393232971412
chr2L:3394707-3396601	0.0	-1.581094925174982	-0.8903946426518344	-1.4101028819578827	0.9457922011071394	2.5200670943561434	-1.2813406034374712	-0.6169130282336063	0.7801540119626139	3.9101229418777614	3.3584481096792227	2.5085370304009715	0.8028166944156849	1.7951604693644745	2.408412722531053	-1.1858099296380953	-1.0199289423328333	4.347912294936404	2.7217321233285863	-0.08244168037433433	1.6044257392739274	5.045772904842273	5.480853117147108	1.3836034978805847	3.670442825655394	2.7616057651496764	6.558286827722515	8.117510666160259	7.561415380819932	5.194565247874193	2.973532311209236	4.495619044055821	4.715190544762427	4.81849855909484	2.526219160180308	2.0452630367067126	1.8855257041152726	0.10325747080241685	-0.5571076213379961	-4.203976319875975	-3.542469971098779	-3.4965791048319916	-8.107926442342846	-3.769035668593994	-8.088054492003403	-9.413909859666218	-14.86478943228876	-15.774240192363516	-14.728035988775046
chr2L:3427798-3428422	-4.638293987729503	-2.0833797830278358	-1.2962178819955217	-1.0668755590631576	0.6992410207988732	-6.116829475835226	-5.47514851185626	-4.784854883070479	-4.419660652090346	-2.420675202917298	-9.993751303086968	-1.515152360447427	-5.323148653109032	-1.9822683280171423	-2.371309309593152	-8.624027956703527	-4.592495545889144	-6.7123445779743705	-3.7678258483245908	-4.622121434152128	-8.93430168818894	-1.7204978158842454	-5.839693921913998	-2.8421321470488237	0.21052632091416779	-4.61484789110645	-4.4308352087747025	-2.7853935267471384	-1.75106789022488	1.4637527426815686	0.9884928598239788	0.7359535705891888	0.0	-1.002218800574404	2.3167041005684896	0.8012121261377689	1.2153403348059149	1.9515060318447788	0.7034203027364431	4.354321399801752	3.666140035657096	4.4866347065156615	1.8619879870740355	0.423463136722226	3.3804784892889055	3.922991443314677	0.6358459603999882	1.6500911718126738	0.5075389116344828
chr2L:3437551-3439104	-8.93430168818894	-1.7204978158842454	-5.839693921913998	-2.8421321470488237	0.21052632091416779	-4.61484789110645	-4.4308352087747025	-2.7853935267471384	-1.75106789022488	1.4637527426815686	0.9884928598239788	0.7359535705891888	0.0	-1.002218800574404	2.3167041005684896	0.8012121261377689	1.2153403348059149	1.9515060318447788	0.7034203027364431	4.354321399801752	3.666140035657096	4.4866347065156615	1.8619879870740355	0.423463136722226	3.3804784892889055	3.922991443314677	0.6358459603999882	1.6500911718126738	0.5075389116344828	3.0039944287388676	3.931386182335828	0.18105088102972228	0.0	0.0	2.6668322785006158	4.605674782521643	5.122178088567637	1.8674774481283785	1.7208535351729013	-0.07213249334642678	1.1628988278115182	0.8768927084489612	-0.9884928598239788	-0.2887691230768229	0.47712125471966244	0.9032485217673157	3.1872716970707926	1.1335383567415944	-0.47712125471966244
chr2L:3479359-3481371	1.244790341634679	-0.19263837197446806	1.2919151460885494	0.9584248050992142	-0.5584765577051806	0.25623846698191416	2.166983911349473	-0.5734239273362485	0.0	0.314674423733588	-0.13602246316360772	1.6508312020816038	0.6879325881277828	0.0	-0.9884928598239788	3.742455846641651	3.722032914303589	1.2780642861172016	2.3189604420648156	6.404635155758517	8.791394301144098	3.558920468590294	3.2900533653935353	4.579231170616932	7.389746498091281	3.1089621606003552	5.484036338557279	4.090394710790386	5.750314121470795	9.731431516395617	-0.6500485400342133	0.9884928598239788	0.5552050987676277	9.399359886095494	9.273376584083605	12.377497097677775	9.976043523929956	3.8092484729136187	5.422888281013107	3.034571123459653	1.8027107223228733	9.503648765023668	7.330889429368004	4.354935413398199	2.7974328964347275	-0.6746403319123859	2.7344329681447768	22.684169114503426	15.36127759678157
chr2L:3504278-3506463	19.052694977716314	12.656371365117538	4.468314937152671	3.809562296886658	0.22269213525661394	0.11065876081840036	11.077430775119431	17.751276426773874	10.25706302297542	9.7141415746303	2.5266245515924703	-1.9479802258117034	-6.292898964758416	-10.892102533917571	-12.657327301577494	-11.430018034276772	-9.6676966725439	-9.517770419874298	-19.624944204064615	-16.690969026012137	-17.069436107750587	-30.29108659068347	-22.104043583819774	-14.631525598745108	3.945138072165085	12.329616459728642	7.851730711479898	0.32340315505577744	-0.39166734373862816	-9.207624417985866	-9.472061028068637	-14.917904378511677	18.018210706799326	18.65854472798172	6.866532796194847	2.5992428729899255	-1.0764261185186486	9.117961239730407	10.550699796299126	4.103809008822945	-2.8231662367810046	-5.633368252599949	-10.767244565002759	-9.5445502985123	-1.6198272479569908	-2.677381345787412	-6.418600881486734	-4.9732144232147455	-3.293624939760179
chr2L:3618394-3619687	-0.29810953228629505	-1.1909795876982912	0.0	-2.337033064280522	-1.4799952535784575	0.324322741154941	-0.7241057360843675	-1.665399731620111	-1.192423499864208	-3.194853378180071	-1.575289079462669	-5.14858936153769	-0.6611051949848744	-2.744528649782478	-0.7130421672632792	0.5582313122048601	-2.5793453366844448	-1.330393318271565	-1.0512151750536414	-0.38038637606457154	-1.3513338011084146	-4.042182886691717	-1.3662048022479583	-4.476160087457102	-3.9565009007202754	0.39967192766106385	5.357915684886597	7.5807346266112825	6.374138959681063	6.96700228381623	4.947054580511888	1.202955954673876	1.5960499859942785	0.35741644578015164	1.5181721146902647	-2.670344716481232	-0.19916529609750633	-0.9106560163177616	-0.46138476794514566	4.449429773943951	-1.4378112151268925	3.7406559930726413	1.9514724580711518	4.427803103468902	4.76009865466127	4.006291761590539	2.871245303451668	2.048020487686206	1.0590499511785176
chr2L:3632750-3635338	6.96700228381623	4.947054580511888	1.202955954673876	1.5960499859942785	0.35741644578015164	1.5181721146902647	-2.670344716481232	-0.19916529609750633	-0.9106560163177616	-0.46138476794514566	4.449429773943951	-1.4378112151268925	3.7406559930726413	1.9514724580711518	4.427803103468902	4.76009865466127	4.006291761590539	2.871245303451668	2.048020487686206	1.0590499511785176	1.9451673601875152	1.573104401300678	2.423172404269894	0.653045026680528	1.2356352485364792	2.2921652464427478	-1.3369151052639854	1.0824840589769298	-2.3779130860335673	-1.9995294472755656	-2.7114461986104623	-4.016227002959865	-3.3292807172235825	-5.674203684783229	-6.614917572561766	-6.740007123115707	-7.590323834915898	-5.265235504623249	-6.742417618231218	-9.655026293882091	-9.308266168809599	-6.5959605637525405	-7.203392965887271	-9.516701341891627	-10.22068600056436	-12.866395693496202	-11.986236218062752	-7.3741567041565235	-0.9059652567236041
chr2L:3666729-3669138	-12.474538592016888	-11.453241813545485	-8.719630974755447	-3.62180880483098	-5.3021213877735764	26.847181970718616	39.65193074105613	36.747766381811296	28.080319868246146	22.54863991301427	14.560293941248199	14.277503978962615	11.369996641301123	10.03843270095418	7.756560619481247	5.569960362439884	2.5792117382912725	1.9223305223753164	-3.1671033965440274	-2.79195146921985	-4.873558982544003	-6.813970144751272	-6.818120913758311	-9.847074708485898	-10.738930835438177	-8.183928117778079	-7.45581835062897	-16.874960176432626	-13.878195746079783	-17.42434837703782	-17.400147337549903	-11.745787633303268	-9.853069736626976	-8.024342682889552	-9.180306054586547	5.82090610294374	10.667292569418304	9.209223656889167	7.029319110541655	8.072204073922316	6.086921944792801	6.004914714938053	4.90629886194996	5.794092328386808	2.16972392125705	1.3459382660027333	-2.394448571279377	-5.885884614751198	-4.421111429287827
chr2L:3676950-3677963	-4.873558982544003	-6.813970144751272	-6.818120913758311	-9.847074708485898	-10.738930835438177	-8.183928117778079	-7.45581835062897	-16.874960176432626	-13.878195746079783	-17.42434837703782	-17.400147337549903	-11.745787633303268	-9.853069736626976	-8.024342682889552	-9.180306054586547	5.82090610294374	10.667292569418304	9.209223656889167	7.029319110541655	8.072204073922316	6.086921944792801	6.004914714938053	4.90629886194996	5.794092328386808	2.16972392125705	1.3459382660027333	-2.394448571279377	-5.885884614751198	-4.421111429287827	-7.5887327743232	-6.109923253466734	1.1642103581880532	-3.437006697332288	-4.259078476541814	-4.686002382375863	-8.168302827897987	-8.291937471219265	-17.337728608274354	-21.458838947441322	-18.740428082333953	-15.841754581582096	-7.542839025488083	-0.3842533059311557	-8.287245983841801	-16.146104040756985	-16.08140552957423	-9.258836110214359	0.0	0.0
chr2L:3681344-3683213	-17.42434837703782	-17.400147337549903	-11.745787633303268	-9.853069736626976	-8.024342682889552	-9.180306054586547	5.82090610294374	10.667292569418304	9.209223656889167	7.029319110541655	8.072204073922316	6.086921944792801	6.004914714938053	4.90629886194996	5.794092328386808	2.16972392125705	1.3459382660027333	-2.394448571279377	-5.885884614751198	-4.421111429287827	-7.5887327743232	-6.109923253466734	1.1642103581880532	-3.437006697332288	-4.259078476541814	-4.686002382375863	-8.168302827897987	-8.291937471219265	-17.337728608274354	-21.458838947441322	-18.740428082333953	-15.841754581582096	-7.542839025488083	-0.3842533059311557	-8.287245983841801	-16.146104040756985	-16.08140552957423	-9.258836110214359	0.0	0.0	-1.9769857196479577	0.0	0.0	0.0	0.0	0.0	0.0	-0.7357890626869555	-10.070025435694815
chr2L:3718955-3720633	2.2839107652217034	-0.2812262273736433	-0.5016643697361016	-1.769951883169441	-2.2207081090321026	-0.8316005620007362	-0.8120460678498325	-2.7612032245550213	-3.9080213747400063	-2.191093009340384	-4.878105292904363	-4.1392845662894135	-5.641314123334962	-4.372664845034937	-4.493840985054993	-4.163515385108627	-3.5211020942097737	-0.6610055706295627	0.32675222119505476	-3.696530847752934	-5.053765991185706	-2.0973928039029572	-1.092052533532423	-4.72536863088381	-5.562848264649213	-6.342169579555757	-3.556746444407043	0.0	0.3842533059311557	0.7359535705891888	0.21052632091416779	2.8166760469188397	0.8471493370944422	1.3149413758654938	1.7889106337841287	0.5874328401438433	2.9248052054677576	-0.2033329038642156	0.3842533059311557	1.684872899606169	0.32675222119505476	0.0	4.743259763048524	7.698819161563525	8.413248353227182	12.794769394853057	4.924797555850037	8.0414754210473	5.247163440079852
chr2L:3731258-3734422	-6.342169579555757	-3.556746444407043	0.0	0.3842533059311557	0.7359535705891888	0.21052632091416779	2.8166760469188397	0.8471493370944422	1.3149413758654938	1.7889106337841287	0.5874328401438433	2.9248052054677576	-0.2033329038642156	0.3842533059311557	1.684872899606169	0.32675222119505476	0.0	4.743259763048524	7.698819161563525	8.413248353227182	12.794769394853057	4.924797555850037	8.0414754210473	5.247163440079852	3.532594571771199	4.535888065302164	0.7379751382452944	3.0978202271229014	2.194943387276339	1.8317120577720234	1.1708874508528289	2.1185867199270283	1.0083724769666107	-0.47712125471966244	1.0078397081664172	1.7529652165242944	-1.5591978531601391	1.4395298129268226	3.0605276847374054	2.118582526010368	6.222613986533107	4.431390824688938	4.570881302778178	4.592495545889143	2.8748483193498733	4.171609654950322	2.092694438768259	-0.11581255444613349	0.7251278247678499
chr2L:3739325-3742156	0.0	4.743259763048524	7.698819161563525	8.413248353227182	12.794769394853057	4.924797555850037	8.0414754210473	5.247163440079852	3.532594571771199	4.535888065302164	0.7379751382452944	3.0978202271229014	2.194943387276339	1.8317120577720234	1.1708874508528289	2.1185867199270283	1.0083724769666107	-0.47712125471966244	1.0078397081664172	1.7529652165242944	-1.5591978531601391	1.4395298129268226	3.0605276847374054	2.118582526010368	6.222613986533107	4.431390824688938	4.570881302778178	4.592495545889143	2.8748483193498733	4.171609654950322	2.092694438768259	-0.11581255444613349	0.7251278247678499	0.38318728713264105	1.8019713193534868	4.437701204695824	-0.2772627385045968	1.3139137687982831	0.890782382005741	3.791886846114754	0.38750494542830344	0.07831818943112555	-2.692584434242469	-4.920783670733333	-5.662780707003632	-5.894384188863135	0.6777271128303405	-0.7250604654850594	2.972463180206936
chr2L:3747828-3750181	-0.47712125471966244	1.0078397081664172	1.7529652165242944	-1.5591978531601391	1.4395298129268226	3.0605276847374054	2.118582526010368	6.222613986533107	4.431390824688938	4.570881302778178	4.592495545889143	2.8748483193498733	4.171609654950322	2.092694438768259	-0.11581255444613349	0.7251278247678499	0.38318728713264105	1.8019713193534868	4.437701204695824	-0.2772627385045968	1.3139137687982831	0.890782382005741	3.791886846114754	0.38750494542830344	0.07831818943112555	-2.692584434242469	-4.920783670733333	-5.662780707003632	-5.894384188863135	0.6777271128303405	-0.7250604654850594	2.972463180206936	1.5965513729128535	5.52353122237065	-0.11665048363889391	1.5136347211134056	-1.9338529242520788	-4.510504168219292	-1.1548908653019587	-3.7059494836972493	-3.019319356208954	-1.1091567882110152	-1.9532431194576374	0.8065359368777398	-0.4239073079634285	1.4842236886572169	3.2440571368137623	3.0341952858224404	-0.4343170469008467
chr2L:3754532-3756961	-0.11581255444613349	0.7251278247678499	0.38318728713264105	1.8019713193534868	4.437701204695824	-0.2772627385045968	1.3139137687982831	0.890782382005741	3.791886846114754	0.38750494542830344	0.07831818943112555	-2.692584434242469	-4.920783670733333	-5.662780707003632	-5.894384188863135	0.6777271128303405	-0.7250604654850594	2.972463180206936	1.5965513729128535	5.52353122237065	-0.11665048363889391	1.5136347211134056	-1.9338529242520788	-4.510504168219292	-1.1548908653019587	-3.7059494836972493	-3.019319356208954	-1.1091567882110152	-1.9532431194576374	0.8065359368777398	-0.4239073079634285	1.4842236886572169	3.2440571368137623	3.0341952858224404	-0.4343170469008467	-4.140688214470612	-7.857443141568765	-4.540940917409657	-5.673947152849854	-5.631639207846269	-11.724300748342882	-8.35558394537976	-5.885674253955372	-1.7040525797856432	-14.42498636370504	-20.855457266649125	-16.93528231761257	-5.155643414402943	-13.101191328370147
chr2L:3761837-3764039	-5.894384188863135	0.6777271128303405	-0.7250604654850594	2.972463180206936	1.5965513729128535	5.52353122237065	-0.11665048363889391	1.5136347211134056	-1.9338529242520788	-4.510504168219292	-1.1548908653019587	-3.7059494836972493	-3.019319356208954	-1.1091567882110152	-1.9532431194576374	0.8065359368777398	-0.4239073079634285	1.4842236886572169	3.2440571368137623	3.0341952858224404	-0.4343170469008467	-4.140688214470612	-7.857443141568765	-4.540940917409657	-5.673947152849854	-5.631639207846269	-11.724300748342882	-8.35558394537976	-5.885674253955372	-1.7040525797856432	-14.42498636370504	-20.855457266649125	-16.93528231761257	-5.155643414402943	-13.101191328370147	-5.202165823774983	-2.6879196379809445	-11.344698151114907	-2.260279349365111	-10.185419220246342	-10.896860475185742	-3.292480954838314	0.0	0.0	-3.475743906966538	-9.633294996137149	-4.641655649840033	-3.587480906634416	-4.631158361097915
chr2L:3802608-3803232	6.382036028110881	4.208844950762772	0.9521771532098382	0.7359535705891888	0.6252873828651146	0.0	2.3286248352848276	1.3821770810048504	0.7359535705891888	6.6801562052417305	11.696966176453175	8.603448703494864	15.908846576928893	17.764977243233602	14.208569931986334	10.048799338682137	6.925083841211082	5.123682964980278	1.1920973285731828	-1.133682537908783	-1.7325930474844202	5.56969017473625	3.5861223162136833	1.4269882383936003	0.5235560752855454	0.5727281186077208	-4.659288414477349	-1.3369910944100898	-1.0004410830480635	-4.104052388332674	-6.162904282205611	-0.027731906540329948	-5.26748391371067	-6.537116815229816	-8.273677844995177	-4.5175810094503515	-2.7702828508963173	-3.265607383617989	5.220034654950522	6.676847392924385	4.304661357228983	5.995756261170648	7.6547132380523975	8.930488852785288	6.51005048391768	5.525875909774267	7.275089257496218	3.0936128660971187	3.9747077896291527
chr2L:3867241-3868945	4.233592989495445	9.573936514212978	14.330284765284487	4.724752848312546	6.802512429704125	10.0308231422687	7.17563543231326	5.097629980477036	0.04038857627730911	-5.218438624476166	-3.8172732019578204	4.179680437680359	4.3269425434052184	2.3229565871583064	0.5350010367866072	1.620832704767802	3.7222855568651614	14.505398299657799	13.428353937883506	5.499381124607852	3.5622818961652856	2.4606910194575558	5.706010778474602	1.8805148897594934	1.4353478420848467	3.157960382729696	-0.026640821368519182	-1.7155347194895119	-8.341913717618542	-9.385383066860518	-7.709612883605308	-8.109393897632032	-10.666792468960287	-14.767287788939694	-14.213268887656584	-9.665993038468821	-10.415494456489617	-12.705804560284728	-16.747296220493798	-3.4630293994977333	-3.5990545338222564	0.3484571363432651	-0.2187972951406187	-0.9313992708357572	-0.8735485244891106	-3.6773254140310265	1.4142400012518326	2.867332875850811	1.6819346680181761
chr2L:3888615-3891367	-0.9313992708357572	-0.8735485244891106	-3.6773254140310265	1.4142400012518326	2.867332875850811	1.6819346680181761	2.800636209766411	3.904769636725395	1.8860960620700267	2.8202033182674024	1.7898457077543466	0.15377247238025357	1.1031771539384936	0.9941798765527259	2.538997891089571	0.2614505271567006	0.9884928598239788	0.5571614499158021	2.9135148604352934	2.8165790485640647	4.110629293098235	5.136985335247079	5.2478265320272	1.529765235630013	1.4038719136401954	1.9707706947670183	3.0204270419621695	-1.7360734163889704	0.9787847367489658	-3.6408362474017717	-4.99445419605328	-3.983249287208581	-4.0998867779587815	-6.305694415150098	-7.733665299045546	-13.443282096796885	-12.741020729702667	-8.20636965296835	-3.0973759745486	-1.1737218734474009	0.0	-2.7285928155171044	-1.5022269290607766	-5.659230596886718	-11.05647754814872	-3.405049014608961	0.8672137920246656	-0.7317840817399862	15.785003363775804
chr2L:3907537-3909439	-3.0973759745486	-1.1737218734474009	0.0	-2.7285928155171044	-1.5022269290607766	-5.659230596886718	-11.05647754814872	-3.405049014608961	0.8672137920246656	-0.7317840817399862	15.785003363775804	20.537000082319338	19.858157026794167	10.074479366276963	11.701257355366877	8.478634623055086	5.420154803052342	1.602493348453069	0.8598561810367248	-3.032838094920732	-1.0940526693455606	2.6740915211600984	1.5180043248532424	0.6020416571520893	-3.473579567614473	-7.799844367282899	-16.69457742107324	-22.209519741988323	-19.17715364144151	-23.120290415374214	-4.941020126090628	-1.3530296605201941	-4.511696496430209	-3.3611257571990523	-6.838934694733508	-7.835260119288544	-8.835442355893981	-9.45433242038357	-2.487106981315288	-1.1737218734474009	0.0	0.22104728610783675	-6.736726319260032	-2.6103831413879517	-2.674091521160098	-2.4324117783208785	-5.237701470718407	-6.583910637480108	0.47712125471966244
chr2L:3947310-3949373	-0.7906137876558699	-5.414647248910378	-1.6500372457574959	0.4677297392355822	-1.9084850188786497	-0.3842533059311557	-0.32675222119505476	0.288769123076823	-0.9612529332755853	-2.0775173944228857	0.2935174025490306	2.1638222133950404	0.34478408017959855	0.843279310106953	-0.47712125471966244	0.0	-0.47712125471966244	1.568095614860008	9.375398403597403	5.239772430854423	10.402903905422148	5.112200895801462	5.537160047635501	3.1385453790029314	8.899640898831265	10.92739017673	0.32675222119505476	2.569376589652183	7.590334510441282	3.008354447092423	9.6838072834958	6.070384267500209	9.184271097785771	5.931386447707398	2.7014518868173356	-0.12668673996322327	-0.2887691230768229	-1.1737218734474009	0.610207094882634	0.2646122873677771	-1.886908772682863	-3.364830820776209	-7.674170126708491	-9.729143871025931	-9.282339488615284	-12.432923516452002	-12.653620058319373	-11.661243653375507	-2.1384289563408916
chr2L:3968048-3969681	-7.674170126708491	-9.729143871025931	-9.282339488615284	-12.432923516452002	-12.653620058319373	-11.661243653375507	-2.1384289563408916	0.6252873828651146	-9.060890975378204	-8.60934399151974	-11.12032130582186	-3.5905489204623557	-1.9084850188786497	0.0	-1.4637527426815689	-0.3842533059311557	-0.3842533059311557	-0.9884928598239788	-0.5720961435849229	1.8371405951950817	0.8065359368777398	0.40782931168513936	-0.5965462911332833	2.692008027859112	-0.9117857151899091	0.7983864979526734	1.4807319201363385	-0.38894791660417566	-0.9884928598239788	1.609177136798043	0.4852889008205395	3.27492205156765	2.4363863463674296	0.3328195825547391	2.237680495580481	-0.028841017313602092	-0.38316597745945075	-3.9239787870526746	-2.404141524432819	-2.486393780791234	0.47712125471966244	1.4637527426815686	1.0668755590631576	-0.3842533059311557	0.258566555609875	1.1279321459461003	0.25681557155662976	0.2890463924906228	2.3654358120093724
chr2L:3989163-3990543	1.0668755590631576	-0.3842533059311557	0.258566555609875	1.1279321459461003	0.25681557155662976	0.2890463924906228	2.3654358120093724	1.2019872137199534	-1.0668755590631576	1.0752722563038328	0.038575365048431204	0.9924276938371027	2.245890680515436	1.2532495152244147	1.9604010585895961	-0.2911463743484494	0.0	0.47712125471966244	-1.8133465259613097	1.347510565172546	0.4460544276833239	-0.7436169659244942	1.249496151091874	0.3893487198707885	-0.7097362457322546	-1.6107952085264723	-2.4604283742590836	-0.5914504564470481	-5.4706513400139665	-5.6983680165619335	-3.0053783798407925	-4.159633575076806	-4.2081198866991	-0.2887691230768229	-6.279721949239328	-5.864741150452284	-6.8415255716708945	-2.178029112188915	0.3842533059311557	-0.7357890626869555	-3.7705665532987247	-3.3440962754892083	-0.1171138165934149	1.4637527426815686	0.3842533059311557	0.3842533059311557	-0.27302209513788556	-0.2626478153584834	-0.5015894724732941
chr2L:4000414-4001609	1.249496151091874	0.3893487198707885	-0.7097362457322546	-1.6107952085264723	-2.4604283742590836	-0.5914504564470481	-5.4706513400139665	-5.6983680165619335	-3.0053783798407925	-4.159633575076806	-4.2081198866991	-0.2887691230768229	-6.279721949239328	-5.864741150452284	-6.8415255716708945	-2.178029112188915	0.3842533059311557	-0.7357890626869555	-3.7705665532987247	-3.3440962754892083	-0.1171138165934149	1.4637527426815686	0.3842533059311557	0.3842533059311557	-0.27302209513788556	-0.2626478153584834	-0.5015894724732941	2.992361027027205	-0.47712125471966244	0.9884928598239788	0.0	1.4637527426815686	3.3577132573338186	2.647633073506949	0.9884928598239788	1.4637527426815686	5.066883795684732	7.054338302002196	3.9665718599654642	1.3785691314529913	10.923299670568158	1.2417203437958086	0.0	1.580957685339549	8.24077286067425	4.174914448932645	11.167158103106736	7.783509722584416	5.27868089356664
chr2L:4018877-4021487	7.054338302002196	3.9665718599654642	1.3785691314529913	10.923299670568158	1.2417203437958086	0.0	1.580957685339549	8.24077286067425	4.174914448932645	11.167158103106736	7.783509722584416	5.27868089356664	1.9650465645224255	1.1741927443492493	0.5237752573803524	-0.044973777607443914	-2.464742387081956	-6.084751670756777	-7.124675524516264	-3.444218903750829	-4.200225089917593	0.0	-2.7285928155171044	-3.8873224270350155	0.0	-3.937029612922994	-1.8823457430847679	-6.192957972698915	-2.853544181944009	-9.656344838927739	-9.354067379388809	-8.079972541616511	-13.057789785688982	-8.018415726323894	-8.649971554234057	-5.958282966358655	0.3842533059311557	-2.8569558578075522	-6.1987549927094685	-4.677372947895618	-4.908902765435809	-1.9084850188786497	-1.4637527426815689	1.9084850188786497	0.0	0.47712125471966244	1.1384197424192843	0.7220751651116454	1.041562685491579
chr2L:4056080-4058289	4.234141103464224	1.34989275464303	2.9332167913703047	0.6246644021244121	-1.9887945234841897	-0.31425239059413074	0.9040734929870965	-0.2887691230768229	0.0	-2.3472793765787574	-0.4492426995563272	0.11973502808543257	-1.6374679803531047	-1.6144764313645592	-1.1562408244584579	-2.0096055093131358	-1.3821770810048504	-1.1156196660628015	-3.9114031588128286	-1.659723104328513	-6.0272838478083415	-2.416332445518067	-4.355278846282322	-0.38894791660417566	-8.174699898099774	-1.7802035475970306	0.32675222119505476	-1.1737218734474009	4.30805306195116	6.016750111117186	4.771766428235956	1.3375583492292882	1.0587944841826504	-7.095636290710237	-2.22169779585805	-0.8171758434523992	-1.422733123566253	0.0	-3.960502308313817	-8.397717411999214	-5.7295900689881165	-0.12407515954955818	-3.0274915152515898	-8.099488451794572	-1.152759917793467	-0.8511120575222731	-0.3697028591489056	-0.9263744861379554	4.5357964766509475
chr2L:4062955-4064807	-1.6144764313645592	-1.1562408244584579	-2.0096055093131358	-1.3821770810048504	-1.1156196660628015	-3.9114031588128286	-1.659723104328513	-6.0272838478083415	-2.416332445518067	-4.355278846282322	-0.38894791660417566	-8.174699898099774	-1.7802035475970306	0.32675222119505476	-1.1737218734474009	4.30805306195116	6.016750111117186	4.771766428235956	1.3375583492292882	1.0587944841826504	-7.095636290710237	-2.22169779585805	-0.8171758434523992	-1.422733123566253	0.0	-3.960502308313817	-8.397717411999214	-5.7295900689881165	-0.12407515954955818	-3.0274915152515898	-8.099488451794572	-1.152759917793467	-0.8511120575222731	-0.3697028591489056	-0.9263744861379554	4.5357964766509475	-3.8099642386200516	1.0275607948202898	1.3966990840127098	0.21888064018945716	2.846793542511336	-0.7311712657831008	0.7737697809534171	-1.8152319260406802	-0.0984189593218328	1.0466924622419154	0.0	2.974488744922504	4.247186294302195
chr2L:4073322-4074262	-2.22169779585805	-0.8171758434523992	-1.422733123566253	0.0	-3.960502308313817	-8.397717411999214	-5.7295900689881165	-0.12407515954955818	-3.0274915152515898	-8.099488451794572	-1.152759917793467	-0.8511120575222731	-0.3697028591489056	-0.9263744861379554	4.5357964766509475	-3.8099642386200516	1.0275607948202898	1.3966990840127098	0.21888064018945716	2.846793542511336	-0.7311712657831008	0.7737697809534171	-1.8152319260406802	-0.0984189593218328	1.0466924622419154	0.0	2.974488744922504	4.247186294302195	5.324846163436958	7.7265352749733545	1.5295936075907866	-0.5348690060948657	-2.9129236849633044	-3.258302771968849	-1.0582537612452432	0.32675222119505476	0.32675222119505476	0.0	0.0	1.885457703720064	2.6511009882466907	1.8052804302594891	1.9013394018247685	-2.9811373203921567	-2.7670084247928086	-3.793013104596519	-6.926657514372301	-5.621029632590578	-6.079369043193857
chr2L:4088804-4090750	-0.5348690060948657	-2.9129236849633044	-3.258302771968849	-1.0582537612452432	0.32675222119505476	0.32675222119505476	0.0	0.0	1.885457703720064	2.6511009882466907	1.8052804302594891	1.9013394018247685	-2.9811373203921567	-2.7670084247928086	-3.793013104596519	-6.926657514372301	-5.621029632590578	-6.079369043193857	-3.1582932207409904	0.0	-1.3394965078064107	-7.563775758264515	-4.480989841725377	-1.215340334805915	-19.895146158636464	-21.67002703869324	-21.276494168527684	-7.943529611539312	-0.9884928598239788	-1.0668755590631576	-0.9059652567236041	0.0	-4.391258228044707	-9.4700642292202	-5.021038648835352	-0.7359535705891888	0.47712125471966244	0.0	0.9884928598239788	1.4637527426815686	0.47712125471966244	0.9884928598239788	0.47712125471966244	0.7359535705891888	0.9884928598239788	0.9884928598239788	4.253442241973985	8.093836332336338	3.6446246281865737
chr2L:4104637-4107544	-4.391258228044707	-9.4700642292202	-5.021038648835352	-0.7359535705891888	0.47712125471966244	0.0	0.9884928598239788	1.4637527426815686	0.47712125471966244	0.9884928598239788	0.47712125471966244	0.7359535705891888	0.9884928598239788	0.9884928598239788	4.253442241973985	8.093836332336338	3.6446246281865737	0.9563040052816962	-1.7203145398410296	-4.463455679065603	-0.3842533059311557	0.0	0.0	1.4637527426815686	0.0	0.0	0.0	0.0	0.7357890626869555	-0.3842533059311557	-0.47712125471966244	0.0	0.0	3.802132658315188	9.263960966556052	13.005389887543226	3.0241930320658517	0.0	0.0	5.1956117159178135	3.4764354787427454	4.022254906116205	3.1516679066494997	0.3842533059311557	0.47712125471966244	3.8832983379805937	5.0923019469452875	0.8331037697083299	0.0
chr2L:4108963-4111106	0.47712125471966244	0.9884928598239788	0.47712125471966244	0.7359535705891888	0.9884928598239788	0.9884928598239788	4.253442241973985	8.093836332336338	3.6446246281865737	0.9563040052816962	-1.7203145398410296	-4.463455679065603	-0.3842533059311557	0.0	0.0	1.4637527426815686	0.0	0.0	0.0	0.0	0.7357890626869555	-0.3842533059311557	-0.47712125471966244	0.0	0.0	3.802132658315188	9.263960966556052	13.005389887543226	3.0241930320658517	0.0	0.0	5.1956117159178135	3.4764354787427454	4.022254906116205	3.1516679066494997	0.3842533059311557	0.47712125471966244	3.8832983379805937	5.0923019469452875	0.8331037697083299	0.0	1.676684494061154	4.745228322430761	5.810918937167295	0.9884928598239788	-0.7359535705891888	1.152759917793467	5.586487133510425	4.793680207228739
chr2L:4139673-4141503	2.1159571989241295	5.80824762381958	5.288291502986361	7.627009734584663	5.8275730062684055	0.9484265818783435	4.734442246707225	3.1034186339559575	1.7672535564346894	1.8028335007319822	-0.9975840754243839	1.9085126267276853	-1.404133989642832	0.8795097932004076	-0.3842533059311557	0.5552050987676277	1.4084087571227137	0.1888425709389101	-0.8428962177376585	-1.148072762076393	-4.282933925805687	-5.931685294418875	-11.04007637288774	-13.356104678651965	-3.8312869969617243	0.47712125471966244	-1.774789996930851	-5.287958897506964	-5.558212356099166	-2.016752573704975	-1.0967388413539045	-4.488584189033712	-0.7589320291349142	-0.45755621665115936	-1.4700822753787204	-0.09741690872455526	-0.04188709113386718	-1.1105051745947512	-0.543142469847281	-4.322566978674659	-1.7205990679778644	-1.0475284597712673	0.4748817785638012	1.0668755590631576	1.4637527426815686	-1.9084850188786497	-0.3842533059311557	0.22407746444571308	3.625777244415267
chr2L:4160026-4161966	-1.0475284597712673	0.4748817785638012	1.0668755590631576	1.4637527426815686	-1.9084850188786497	-0.3842533059311557	0.22407746444571308	3.625777244415267	6.489322435895591	5.094674438061663	2.2139952533283256	5.171678172851027	2.188779959941027	4.042849702401505	9.748136378526224	2.155921150721805	0.9059652567236041	4.777769388169456	12.48994796568905	12.179876140721182	11.517686273397041	13.78218807266635	11.11714847360697	7.191347050166825	3.1677315262976515	-2.797587260286635	-5.912206108080244	-9.249331865839125	-5.8550324688013005	-5.8086503411960475	-2.389607345343247	0.0	-4.941236476240855	-6.226332642673041	-6.315082900715113	-2.473740434437812	-2.7926342445010146	-1.9976523702791797	-1.0668755590631576	-1.7978506337185476	-3.594537369153286	-4.4472345529801185	-3.3941136929014855	-4.8955848828806685	-5.63094233597829	-11.496600371147768	-8.432044580638625	-6.6825387614958975	-4.737993336514001
chr2L:4168958-4170906	4.777769388169456	12.48994796568905	12.179876140721182	11.517686273397041	13.78218807266635	11.11714847360697	7.191347050166825	3.1677315262976515	-2.797587260286635	-5.912206108080244	-9.249331865839125	-5.8550324688013005	-5.8086503411960475	-2.389607345343247	0.0	-4.941236476240855	-6.226332642673041	-6.315082900715113	-2.473740434437812	-2.7926342445010146	-1.9976523702791797	-1.0668755590631576	-1.7978506337185476	-3.594537369153286	-4.4472345529801185	-3.3941136929014855	-4.8955848828806685	-5.63094233597829	-11.496600371147768	-8.432044580638625	-6.6825387614958975	-4.737993336514001	-5.585795436107497	-7.579329381080924	-3.5915859302358357	-0.58136289059981	0.32675222119505476	0.0	-1.631165133522637	1.1192648229265227	0.0	0.9059652567236041	5.110125548677438	3.4582797533804013	3.475743906966538	4.344159314946108	6.406352001923965	0.3411449834230643	2.1514405457392947
chr2L:4178080-4180751	-2.7926342445010146	-1.9976523702791797	-1.0668755590631576	-1.7978506337185476	-3.594537369153286	-4.4472345529801185	-3.3941136929014855	-4.8955848828806685	-5.63094233597829	-11.496600371147768	-8.432044580638625	-6.6825387614958975	-4.737993336514001	-5.585795436107497	-7.579329381080924	-3.5915859302358357	-0.58136289059981	0.32675222119505476	0.0	-1.631165133522637	1.1192648229265227	0.0	0.9059652567236041	5.110125548677438	3.4582797533804013	3.475743906966538	4.344159314946108	6.406352001923965	0.3411449834230643	2.1514405457392947	0.5548337659234632	0.7958915230812827	-1.26289081868568	-0.838484101858315	-1.0110553657368722	-0.11307504788210558	0.3842533059311557	0.7359535705891888	-0.32675222119505476	1.585664734288384	2.2713624124834193	3.17541149967852	3.810008766244682	-2.588424749005946	-0.07954935185536674	-1.2142795637127237	-1.8896441674946016	-0.3842533059311557	-3.2659067632921475
chr2L:4243415-4244790	2.423043991306459	3.899892941681857	4.900348087424275	6.9381856750414235	3.9905050142393086	2.723294643186256	3.916765238437763	1.3935458874614515	4.110318784394989	2.3387826516693733	6.504830880151769	10.6967094041779	12.234416401141562	12.746820824419807	13.383877604373941	16.526103139451532	17.594239167066956	14.647432305477073	13.990826417338672	8.577439717914904	9.46200974174233	8.190825369849826	5.726801308155213	6.041429677788505	3.4940206013551354	3.7738447511938835	0.9726075677148072	-0.3333570783174488	-2.278642154706229	-5.093885440783633	-4.093139331876641	-4.341713625707256	-1.903005422740256	-5.254982084026322	-2.1129505831236006	-4.81681113807233	-2.2788316432325764	0.2836303432277638	-1.922227220457246	-3.8929497964716684	-3.7199657927460503	-5.218769126010048	-7.3703060644960035	-13.51791027876495	-15.593815282087544	-20.950413670514354	-27.216611013244542	-28.03627354585402	-26.815476211974488
chr2L:4269262-4271014	-16.7959559514066	-12.751231753551455	-10.252820953470007	-12.302521651616901	-3.654727897670412	-7.953520487757237	-6.10324736140935	-4.390425196032483	-0.21347589206858236	-3.186447623748368	1.5577622994621385	0.6783226463011918	-3.6581866601870208	-10.20500981647511	-14.645145637722798	-16.824598605343866	-8.975432480441208	1.5954152546058176	2.0469035500797053	3.2577880875372203	3.4891299224524577	-1.3598565958898745	0.7157422309765814	-0.3672404563771828	0.38255795914569773	1.6085829250676278	1.8332046111711149	-0.32675222119505476	0.13565181939988405	-0.46247515710255943	-1.0601886281431825	-2.022464501551595	-1.3255357415176856	1.925282194656612	0.3359380764646929	0.0	1.0216415987285858	-2.3277422765215006	-2.5650485798140847	0.7163199146302645	-1.5167299007410777	0.3842533059311557	-0.5628189870538419	-2.9052733072614205	-0.5854191366563305	-0.3351104405458484	-2.586127893818094	-2.644803850045983	-0.9677195846008536
chr2L:4300843-4301983	3.437652545793608	7.540749381202772	4.627557247039936	1.9708129430822858	5.233892584859721	3.6077352759581673	0.3842533059311557	1.0668755590631576	0.0	4.801253607581477	2.764681658291865	5.754747090865443	4.166930471076748	0.4050448245647988	-1.1840817313096657	-2.161590477822619	0.20823692659819917	-2.167342064477376	-0.6252873828651145	-3.606360075048034	-1.9031358751015979	-1.5832046089411764	-4.10748585941848	-3.7752696056149713	-7.189776223393123	-6.723236985149398	-2.1610464949467527	-3.8186456785964933	-0.5050184077099936	-6.693826594329158	-2.2925595372428607	-3.542105651052337	-0.7490429136284136	-4.340400564025461	-2.3218200024021876	1.1457381534745497	-3.1441630181242504	1.4952132644201317	-3.7882165195829263	-0.5852644085016664	-0.45769518959872046	0.22407746444571308	0.4106493675885908	1.2701220612471862	3.5874809066344175	-0.4722012633405769	1.5937467330178896	1.8858827524497277	-0.2406233412219088
chr2L:4305103-4306819	4.801253607581477	2.764681658291865	5.754747090865443	4.166930471076748	0.4050448245647988	-1.1840817313096657	-2.161590477822619	0.20823692659819917	-2.167342064477376	-0.6252873828651145	-3.606360075048034	-1.9031358751015979	-1.5832046089411764	-4.10748585941848	-3.7752696056149713	-7.189776223393123	-6.723236985149398	-2.1610464949467527	-3.8186456785964933	-0.5050184077099936	-6.693826594329158	-2.2925595372428607	-3.542105651052337	-0.7490429136284136	-4.340400564025461	-2.3218200024021876	1.1457381534745497	-3.1441630181242504	1.4952132644201317	-3.7882165195829263	-0.5852644085016664	-0.45769518959872046	0.22407746444571308	0.4106493675885908	1.2701220612471862	3.5874809066344175	-0.4722012633405769	1.5937467330178896	1.8858827524497277	-0.2406233412219088	2.434130713806976	4.21939517111082	2.273827191390475	2.406157326661173	-0.026741638400333795	0.9789847549423718	-6.394700572051809	-6.160218035554976	-5.9631179558427405
chr2L:4317407-4319008	-4.340400564025461	-2.3218200024021876	1.1457381534745497	-3.1441630181242504	1.4952132644201317	-3.7882165195829263	-0.5852644085016664	-0.45769518959872046	0.22407746444571308	0.4106493675885908	1.2701220612471862	3.5874809066344175	-0.4722012633405769	1.5937467330178896	1.8858827524497277	-0.2406233412219088	2.434130713806976	4.21939517111082	2.273827191390475	2.406157326661173	-0.026741638400333795	0.9789847549423718	-6.394700572051809	-6.160218035554976	-5.9631179558427405	-1.761295480996772	-7.751364065662115	-1.8779353625995188	-2.79090706527161	0.5033508094068161	6.493515200798816	0.48854521526624156	4.052079748119549	7.394331476923132	1.170041379908726	8.031559187874853	7.598750512226118	5.366810146443245	-0.12720631345415126	-4.605731295920973	-4.939502730266263	2.0767055064232602	-0.20798420682528848	-1.0704423053070815	-1.7956532305726194	-0.8407270586667984	0.0	-0.7158051146113907	-0.0525694323514966
chr2L:4344679-4346338	5.563158472825917	6.466715061289931	3.410141886237906	4.734741493007997	2.172068424798787	3.9467437530987906	3.426039044085726	0.0	0.7524651151196361	-2.4897527960219157	1.1418993655172638	1.6036421201788889	0.47083453009306675	0.48543331568908393	-0.5762115735153535	0.41480438630325706	5.165328024270799	4.902754264163825	1.8660878224216937	3.033736023632532	6.270227336592402	2.82052651434484	8.522169092382818	7.299913564179716	8.734298198503298	4.964445634758213	1.9170911212628028	-0.3320015152402638	-2.0372543224055595	-1.078490669728377	-2.6651997211231175	-1.6428871044708286	-0.8065359368777398	0.409385483217486	-0.15671655651516855	1.0392856960174568	0.288769123076823	1.3821770810048504	1.0587944841826504	6.804569821599075	8.277570913255538	6.161018994586048	1.8738140686470386	7.783868848466085	5.606073298086495	10.372148871202398	6.7497152002019645	2.31398174597751	3.7498829427912197
chr2L:4415096-4416771	-2.443464139098634	-9.689176831538049	-7.759801975728921	-4.478408790026478	-4.133092854384877	-6.114374160160196	-7.972881085338348	-6.104206428638566	-6.155111539637994	-5.115988315210253	-7.058479010054977	-5.756938854401903	-5.775464233365301	-10.075286572686942	-2.0439809571063416	1.3490255776040339	-1.659529226625103	0.288769123076823	0.953131015584572	1.8328360344717487	1.0706114803859852	4.280930105705839	2.237301972924651	-0.464384161205916	-0.6687773545748208	-4.508315903223484	-5.7984683206735435	-0.3347104363959873	1.4689934756590535	3.3102948140075057	2.4424806074429157	-0.2439397238707308	1.531099762115607	1.7267655758125826	3.140058768163049	0.4679925714418186	12.687909707323037	11.068926320971492	7.4485958263505445	0.24194272187822474	-2.608993375737554	-4.901604879129056	3.2350243293709164	6.239541737723736	22.916038075441502	22.53594344155586	21.47988062694879	17.874962247887318	11.63761479927439
chr2L:4424295-4426683	0.953131015584572	1.8328360344717487	1.0706114803859852	4.280930105705839	2.237301972924651	-0.464384161205916	-0.6687773545748208	-4.508315903223484	-5.7984683206735435	-0.3347104363959873	1.4689934756590535	3.3102948140075057	2.4424806074429157	-0.2439397238707308	1.531099762115607	1.7267655758125826	3.140058768163049	0.4679925714418186	12.687909707323037	11.068926320971492	7.4485958263505445	0.24194272187822474	-2.608993375737554	-4.901604879129056	3.2350243293709164	6.239541737723736	22.916038075441502	22.53594344155586	21.47988062694879	17.874962247887318	11.63761479927439	7.003497547882742	7.960406946922838	1.5194133299339236	-1.5275828206319975	-4.254840922346785	-7.252922609141396	-7.512728390787837	-5.857168967002602	-0.10815333835674627	1.2816462269055808	3.9102668293062415	2.1771985713108313	1.6876991215234445	0.2695472188054205	0.12750496480525098	0.632387861551865	1.1014254241385097	-4.360070493266892
chr2L:4429770-4430748	3.3102948140075057	2.4424806074429157	-0.2439397238707308	1.531099762115607	1.7267655758125826	3.140058768163049	0.4679925714418186	12.687909707323037	11.068926320971492	7.4485958263505445	0.24194272187822474	-2.608993375737554	-4.901604879129056	3.2350243293709164	6.239541737723736	22.916038075441502	22.53594344155586	21.47988062694879	17.874962247887318	11.63761479927439	7.003497547882742	7.960406946922838	1.5194133299339236	-1.5275828206319975	-4.254840922346785	-7.252922609141396	-7.512728390787837	-5.857168967002602	-0.10815333835674627	1.2816462269055808	3.9102668293062415	2.1771985713108313	1.6876991215234445	0.2695472188054205	0.12750496480525098	0.632387861551865	1.1014254241385097	-4.360070493266892	-3.1332348496743694	-3.317575609655983	-0.14615320138552176	-3.7732181415631776	-6.153528422403956	-10.959153089231943	-13.5706043909209	-19.753934883377056	-21.046103347013908	-14.757079124328198	-7.460035011305945
chr2L:4437443-4439166	22.916038075441502	22.53594344155586	21.47988062694879	17.874962247887318	11.63761479927439	7.003497547882742	7.960406946922838	1.5194133299339236	-1.5275828206319975	-4.254840922346785	-7.252922609141396	-7.512728390787837	-5.857168967002602	-0.10815333835674627	1.2816462269055808	3.9102668293062415	2.1771985713108313	1.6876991215234445	0.2695472188054205	0.12750496480525098	0.632387861551865	1.1014254241385097	-4.360070493266892	-3.1332348496743694	-3.317575609655983	-0.14615320138552176	-3.7732181415631776	-6.153528422403956	-10.959153089231943	-13.5706043909209	-19.753934883377056	-21.046103347013908	-14.757079124328198	-7.460035011305945	-3.359748640342546	-2.7235456031513356	-1.5256209476181009	-4.998059588965907	-4.145451145065649	-6.7257872043297215	-5.056546449275364	-9.555328206744722	-11.640056832028653	-14.76883034452323	-17.04237644355838	-11.394354988345457	-1.8723803976876439	0.3842533059311557	0.6252873828651146
chr2L:4477529-4479163	-2.5038817104121813	-6.199509550457558	-3.0542067143702374	-2.188082499992193	-1.170041379908726	-1.176184659109863	-0.9211925873168783	0.47712125471966244	-1.0668755590631576	5.527741561887387	9.548889247647894	4.956540546492537	9.722038854752116	7.809987744502823	4.802508346777691	4.171762977741091	1.0250697133538176	-1.2329420837574783	1.0565386386377715	-0.0628489816289093	-0.18239099879400683	-1.5123078693882344	-1.2344466636223257	0.13906948780066558	1.0638034668337202	1.8719982321488682	1.1448870952583254	2.7822929695659573	2.5751941451481732	12.1662830478519	20.426483134248432	20.760554690406344	13.936161335098152	12.67154406497337	12.563071320980773	17.12940291395551	15.44159883114783	10.570709382775677	3.075127881097278	-0.03553410780282073	-3.0422187360657804	-2.9721074405823438	0.9045803020820308	4.967587322028596	3.9042428704146697	1.9354313348287917	-0.5474329886905265	-4.0323187882867595	-12.07826461743369
chr2L:4637153-4638426	1.224661599939188	-1.3539874535538394	-3.744305576187438	-2.2032184550654392	-5.621358645811017	-3.900319959992297	-3.706091072896913	-8.574455126057334	-7.8486379590308415	-10.130336817146814	-4.016069159148473	-5.415633575152584	-6.908812756343079	-3.8425313062137167	-4.7295530539574075	-9.622723607150407	-5.88828121501721	-0.2240405113908798	-0.3498873199733015	-3.4175846252936983	-8.407089881541369	-6.507142413274974	-6.47362895812624	-4.236869599567861	-7.9788362479992045	-9.236771505883853	-7.984136852698931	-7.965642206281385	-7.681166167223657	-4.252363660551241	-3.4802351048410025	0.0	0.0	-1.0879376039890982	0.0	0.0	0.0	0.0	0.0	0.0	0.0	0.7906137876558695	0.0	0.0	1.5831194974189085	4.600689074746529	5.2069039064834834	6.051098973685474	0.8746364118243536
chr2L:4660324-4661801	5.2069039064834834	6.051098973685474	0.8746364118243536	5.568477591884391	4.482502241465469	8.041715645167917	5.09893924785796	3.0839830436496425	7.427751775251908	6.707588747577443	13.865213218481646	2.844119687484483	10.30108426504944	14.765189245258922	15.840899864747172	15.332157065067138	7.241225687606885	8.059714151840787	4.971230069823981	6.810227844266236	5.114419788035367	5.763459489965194	5.131502461463326	2.7259081401618372	0.7693456960740513	-0.6356109875275813	1.0311727728257643	-1.8864986576328762	0.5788569767258716	-4.396146461349133	-2.764548288595928	-2.857302639061553	-2.378838005478354	-4.229307686475504	-4.4825398447870235	-5.483494320526881	-5.132715978542967	-1.592975844077315	-1.699576356931861	-5.154108479099816	-2.2673868814291085	-2.7657951924882065	-1.1276210809418021	-2.2168171733057336	-0.5796503737511017	-0.32980627867486345	-0.2983589883994458	1.848043095957001	-1.2332568388482268
chr2L:4719679-4720696	-0.11987895295281085	0.20930651557214286	0.0	0.9465436643313138	2.392101173682398	0.24062334122190882	0.0	0.0	-0.47712125471966244	6.746926139896063	14.567047121759929	8.603959518633774	26.513038509004307	18.56982700700281	21.13249082333831	16.149934568192577	1.967221329436397	12.79625961373906	8.40320731158055	10.606950882476301	11.019602610001012	6.179710454322351	6.2872993486478865	7.864307244569577	8.400030539504884	6.534555974273106	1.041562685491579	8.04873053958694	10.73385410804594	8.210169850634188	12.0497417252712	4.295712490241439	0.7947971169453899	-0.4112723755111832	-1.5078683372901263	-1.7224584044504163	-0.8186282549691303	0.19125928550803253	-4.3217269866109564	-3.547094252440225	-4.1800044445155615	-8.316636927668538	-4.540890283724611	-2.6627036205390016	-3.236883859694886	-0.5038079674860942	-1.4177531925802025	-1.4637527426815689	-1.537197078528956
chr2L:4747004-4748174	-1.559625472286025	-0.7065032887974201	-1.1987615487322443	-4.26393798024719	-3.4945645257461955	-3.9525710812934887	-3.3269820888794097	-2.903333576924006	-5.827363780999242	-2.8861987615898466	-0.72771218124097	-2.682359080817208	-3.614352951959233	-6.497997932822082	-6.279166558678171	-5.564353487525871	-5.773899507869387	-8.36169868642488	-4.062843112601988	-0.36408203115321813	-2.6417652865832872	-1.1187970708083956	-0.7804410775642916	0.0	0.0	0.6252873828651146	0.0	2.037475881616929	2.29448612821051	0.34541791414185063	1.499481386046746	-1.4880131574007507	1.4590924863666066	0.4414123674337495	-0.7113818975540435	-2.3804678365770995	2.220578439444542	-0.3842533059311557	-0.44722875524441613	1.3724861754612339	-0.4986450382777199	2.448406376312256	-0.9539273536758257	-0.13039150551989367	1.316823753349203	-0.5090736114307801	0.2620076431622543	-4.460952522909354	-1.5243117125941708
chr2L:4765636-4767196	-0.3842533059311557	-0.44722875524441613	1.3724861754612339	-0.4986450382777199	2.448406376312256	-0.9539273536758257	-0.13039150551989367	1.316823753349203	-0.5090736114307801	0.2620076431622543	-4.460952522909354	-1.5243117125941708	0.19811755987823498	0.28632418743010357	0.0	-1.1197591913357718	-1.059440424507026	0.7685136191610396	-1.3768430568588477	-1.9084850188786497	-1.3675348694413487	-0.21797704137113078	7.512495356584643	7.02101027078811	3.3356552625603224	6.547285186387161	6.3998790320487275	2.5595124767438167	3.2353651514222856	2.3316119659491377	2.9270022370879314	0.6025013259654013	-0.7359535705891888	0.9140685930358918	2.5705999998829228	1.4627626865250558	3.2367852450257906	-1.5278382268702146	0.7914284342410255	-1.42014377901734	-2.4802531747001035	-3.430467419468149	-2.17537506171133	-4.4047672122330255	-1.874862225498574	-7.308418419020677	-7.036776247121385	-7.080079842603676	-9.086661343314654
chr2L:4811598-4813933	1.4420104536569711	0.0	-0.5922039584866372	-0.9510696399763895	-0.4005092602070916	1.6148265781794697	-0.0590317747678153	-2.4352085265623478	-2.8256532892291717	-5.540035422541314	-1.970398866156499	0.4294242079009884	0.9884928598239788	0.19672432677588858	0.10523563339370051	0.5134945978048435	0.8737091084181327	-1.3916578184368082	-1.559894147865699	-1.7301211454636234	-0.7426198654202812	-4.976713172465486	-4.48268685502086	-3.4945101416098594	-8.316578190697824	-3.0703779166090523	0.0	-0.3842533059311557	-1.343153397137051	-5.653385962368714	-0.2105263209141679	-0.4722012633405769	-1.3242690919190763	-3.0554371095655752	-0.9952676385747966	-1.62620101006804	-0.07588822168858336	-1.9300283843138444	-0.7158051146113907	0.22432243947821665	-1.5977633573367	-3.3511197266653014	0.2537408590163086	-1.4817247491696377	-0.7275475737908184	0.0	-0.9292741784848739	-2.6476618116859543	-0.9670162803285552
chr2L:4820486-4821849	-1.3916578184368082	-1.559894147865699	-1.7301211454636234	-0.7426198654202812	-4.976713172465486	-4.48268685502086	-3.4945101416098594	-8.316578190697824	-3.0703779166090523	0.0	-0.3842533059311557	-1.343153397137051	-5.653385962368714	-0.2105263209141679	-0.4722012633405769	-1.3242690919190763	-3.0554371095655752	-0.9952676385747966	-1.62620101006804	-0.07588822168858336	-1.9300283843138444	-0.7158051146113907	0.22432243947821665	-1.5977633573367	-3.3511197266653014	0.2537408590163086	-1.4817247491696377	-0.7275475737908184	0.0	-0.9292741784848739	-2.6476618116859543	-0.9670162803285552	-1.2130423370964032	-4.541024111804231	-1.0656570429748211	0.7359535705891888	1.5302650979667352	0.0	1.9084850188786497	3.7123849116564007	8.519198808132598	5.992134119691563	4.702562012677945	6.498232944421402	4.225516621327687	7.511052895059048	2.6143282947791993	2.3286248352848276	0.9884928598239788
chr2L:4887113-4887771	-16.867962607849353	-17.13405565084563	3.4604455254647566	9.484750222122786	8.992531692839139	11.915567936249417	7.4073771685515455	7.150373956356469	4.2014743892412865	2.449839851625333	-0.0659107900906091	-1.6148025078694903	-2.3633775941594215	-6.799635683708166	-8.61093272356255	-15.487494530361916	-18.201562848171722	-21.5575096007707	-26.75776520001947	-20.379772988500275	-18.302607779438148	-11.291997047296388	0.32675222119505476	-3.674182711287386	-9.012432573697154	-7.094443498070587	-6.590655296596158	-2.950203301401367	-5.275366696614456	-15.59482886205013	-14.637794731336935	-13.245048058892056	-2.0750540404820605	0.0	0.0	-1.551483065422515	-4.438083921140988	-2.1101471076916725	-0.19916529609750633	-3.852643483470313	-0.48478932623440407	0.12243110665909408	0.6252873828651146	1.3821770810048504	1.922924649580727	2.0957754079786546	-0.20150863185058077	0.3012871226811529	2.3049549435285837
chr2L:4887772-4889743	-17.13405565084563	3.4604455254647566	9.484750222122786	8.992531692839139	11.915567936249417	7.4073771685515455	7.150373956356469	4.2014743892412865	2.449839851625333	-0.0659107900906091	-1.6148025078694903	-2.3633775941594215	-6.799635683708166	-8.61093272356255	-15.487494530361916	-18.201562848171722	-21.5575096007707	-26.75776520001947	-20.379772988500275	-18.302607779438148	-11.291997047296388	0.32675222119505476	-3.674182711287386	-9.012432573697154	-7.094443498070587	-6.590655296596158	-2.950203301401367	-5.275366696614456	-15.59482886205013	-14.637794731336935	-13.245048058892056	-2.0750540404820605	0.0	0.0	-1.551483065422515	-4.438083921140988	-2.1101471076916725	-0.19916529609750633	-3.852643483470313	-0.48478932623440407	0.12243110665909408	0.6252873828651146	1.3821770810048504	1.922924649580727	2.0957754079786546	-0.20150863185058077	0.3012871226811529	2.3049549435285837	-0.04359318414257677
chr2L:4902803-4905646	-13.245048058892056	-2.0750540404820605	0.0	0.0	-1.551483065422515	-4.438083921140988	-2.1101471076916725	-0.19916529609750633	-3.852643483470313	-0.48478932623440407	0.12243110665909408	0.6252873828651146	1.3821770810048504	1.922924649580727	2.0957754079786546	-0.20150863185058077	0.3012871226811529	2.3049549435285837	-0.04359318414257677	0.0	0.0	1.9084850188786497	-0.6252873828651145	2.223437234463799	3.5032041120273405	5.041147378163899	4.101979612619887	1.3334897121381457	8.925746099425726	3.8325961605409633	0.9884928598239788	1.4637527426815686	0.5552050987676277	1.0466924622419154	11.37323993770596	11.25358880697344	18.98197354525884	15.657123351330466	13.63760473713466	16.423532507918726	4.948968063982189	6.493180673864815	7.933847739649409	9.075901616884575	9.630303573059464	8.026600465448086	5.858218010988017	5.336344209675427	4.766330644283423
chr2L:4907120-4909314	-0.48478932623440407	0.12243110665909408	0.6252873828651146	1.3821770810048504	1.922924649580727	2.0957754079786546	-0.20150863185058077	0.3012871226811529	2.3049549435285837	-0.04359318414257677	0.0	0.0	1.9084850188786497	-0.6252873828651145	2.223437234463799	3.5032041120273405	5.041147378163899	4.101979612619887	1.3334897121381457	8.925746099425726	3.8325961605409633	0.9884928598239788	1.4637527426815686	0.5552050987676277	1.0466924622419154	11.37323993770596	11.25358880697344	18.98197354525884	15.657123351330466	13.63760473713466	16.423532507918726	4.948968063982189	6.493180673864815	7.933847739649409	9.075901616884575	9.630303573059464	8.026600465448086	5.858218010988017	5.336344209675427	4.766330644283423	2.7267924856052677	4.215364647644821	3.5790657823910568	1.1477131367706654	-0.9993081020230165	0.13675006240957394	0.17689221301874117	-0.47187225425568796	-5.5999930889029645
chr2L:4916955-4918458	8.925746099425726	3.8325961605409633	0.9884928598239788	1.4637527426815686	0.5552050987676277	1.0466924622419154	11.37323993770596	11.25358880697344	18.98197354525884	15.657123351330466	13.63760473713466	16.423532507918726	4.948968063982189	6.493180673864815	7.933847739649409	9.075901616884575	9.630303573059464	8.026600465448086	5.858218010988017	5.336344209675427	4.766330644283423	2.7267924856052677	4.215364647644821	3.5790657823910568	1.1477131367706654	-0.9993081020230165	0.13675006240957394	0.17689221301874117	-0.47187225425568796	-5.5999930889029645	-8.908344236306247	-4.924048818401663	-2.9947657581913076	5.941921088857254	9.860554107013114	8.676389325954577	3.4692287586866413	-1.5462253519139362	-3.3506905865654786	-5.682465253594444	-5.192063804341684	-6.270578002382636	-7.6653562717723185	-7.175793293929058	-8.192331943201204	-15.804995162460777	-5.320407811886918	-4.1265162896734555	-9.183432613375178
chr2L:4927031-4927728	2.7267924856052677	4.215364647644821	3.5790657823910568	1.1477131367706654	-0.9993081020230165	0.13675006240957394	0.17689221301874117	-0.47187225425568796	-5.5999930889029645	-8.908344236306247	-4.924048818401663	-2.9947657581913076	5.941921088857254	9.860554107013114	8.676389325954577	3.4692287586866413	-1.5462253519139362	-3.3506905865654786	-5.682465253594444	-5.192063804341684	-6.270578002382636	-7.6653562717723185	-7.175793293929058	-8.192331943201204	-15.804995162460777	-5.320407811886918	-4.1265162896734555	-9.183432613375178	-12.72037835902271	-12.665868382451158	-1.0538082170872245	1.6164465952467724	-0.513849445384186	2.1043828244053158	3.0384856308539483	5.38463423909577	3.07420948264821	4.087850512201047	5.340100905052032	3.2131431946223805	0.8065359368777398	2.087482550791736	5.415389693911133	4.499254132407344	0.9737717087970807	-0.07006885812778385	-1.9760500266969896	-0.7799285474037376	0.03128145864326974
chr2L:5001421-5002045	8.764544852668129	6.213297137482627	8.099981233243733	7.8231873176757905	9.525517914266556	3.326957224309918	1.8392711756938893	-2.5105869094465993	-4.127366852765132	13.921523534990492	16.472230584115987	13.755128135160799	15.048801917763793	11.80994956348006	8.7351340164303	5.097187982046001	8.581839568490706	6.340471730046212	5.547390228098715	3.615112241895721	0.6216734237399578	-0.5899832609569952	-3.2874849957565417	-7.615527912189104	-8.723268717346196	-10.664818616157952	-14.374737141512108	-17.97792559227724	-14.595917954224763	-10.131320440632441	-14.083740358870184	-17.834966523744328	-13.634029069632998	-5.684994078609403	-3.1748337400818527	-4.272376863817411	-4.029347065304792	-8.412537876523931	-8.618353611997644	-12.908431000227246	-12.710583180284345	10.34587296133089	6.698397816864012	8.74253519557082	3.381430572594536	-2.4343557659068473	5.543745303817259	2.672640706593452	0.978331970400011
chr2L:5002994-5004843	7.8231873176757905	9.525517914266556	3.326957224309918	1.8392711756938893	-2.5105869094465993	-4.127366852765132	13.921523534990492	16.472230584115987	13.755128135160799	15.048801917763793	11.80994956348006	8.7351340164303	5.097187982046001	8.581839568490706	6.340471730046212	5.547390228098715	3.615112241895721	0.6216734237399578	-0.5899832609569952	-3.2874849957565417	-7.615527912189104	-8.723268717346196	-10.664818616157952	-14.374737141512108	-17.97792559227724	-14.595917954224763	-10.131320440632441	-14.083740358870184	-17.834966523744328	-13.634029069632998	-5.684994078609403	-3.1748337400818527	-4.272376863817411	-4.029347065304792	-8.412537876523931	-8.618353611997644	-12.908431000227246	-12.710583180284345	10.34587296133089	6.698397816864012	8.74253519557082	3.381430572594536	-2.4343557659068473	5.543745303817259	2.672640706593452	0.978331970400011	-2.414993328701646	-3.021835207939624	-4.337793370125783
chr2L:5024787-5027281	2.672640706593452	0.978331970400011	-2.414993328701646	-3.021835207939624	-4.337793370125783	5.131048202659367	8.742635652923681	10.02171555984235	7.2540386415792195	3.311555939191014	-1.9924724048371174	-4.757378488739025	-6.316759617764902	-2.906116108802738	9.069853406520545	9.4792398816283	0.32675222119505476	2.141147737696108	12.612141030061055	20.058636725060587	16.089035321936905	13.761360252344332	12.268338437532496	10.173438308121355	5.190781488961465	0.13245893982345902	-0.9121780276390503	-4.721283189229078	-2.2079347605086976	-5.724445969709022	-7.61259191375143	-11.889421503108636	-13.014353170464794	-18.894971811776486	-14.468607114535997	-16.310432952033793	-11.279901017918775	-14.2107500020604	-9.401896641269238	-22.720976945296787	-26.070112127220867	-18.700559874091148	-16.10226219143942	-11.961431310964725	-3.1689985999293655	-3.1248622325984714	-9.077278355494036	-4.525639312430429	-0.9059652567236041
chr2L:5064595-5065841	8.995754380764618	8.64008822709274	5.5814399849009995	2.6409922121034275	-0.27374690898910087	-3.649472528506964	-4.136650513764753	-1.393598182664896	-2.251342619781541	-0.23310478507196386	-0.4418451197991461	-2.7637480568489066	2.586430426956221	1.8757574258556837	3.119037118399411	1.4584027128817956	1.1801527310989155	1.90678586639507	2.297086258579345	3.0972094653707254	0.8820334042859493	2.672912829538208	-1.037376417201309	0.8803616328802949	-0.0646014395719494	0.5437921996438388	1.7710235968178085	-0.4192261802204689	-2.6222660755047027	-4.016452345662388	-3.414265306340338	-0.6386050618381492	0.1602014444639983	-0.2895337592331273	-0.8084302637108709	0.5538276496883704	-1.9581256489464505	0.944391851466824	-0.5526545156917606	-0.9848782214601384	-5.090870171692906	-4.81778845178869	-7.1995080491920715	-8.744524650102612	-5.154102714831722	-2.623963718575916	-1.4657994749745444	-3.7723410838127553	-6.792473903722257
chr2L:5103277-5104652	-13.386479479739805	-9.885999679092537	-5.248799009831118	-6.0176879325678945	9.965777254799251	5.539434267926286	8.716390841076544	14.534786303760916	12.52970753820429	10.833916301025692	-0.5807520268190238	-5.969903505559245	-12.41263019511976	-8.949505401318298	6.795490937324931	0.0	0.0	4.979554085498774	11.69226624990991	6.188386627113454	10.136996938860065	7.873874314767202	3.256603492815736	3.03350983683404	5.775309954793091	8.71617659183232	2.8618768830048404	4.322006340332127	-0.2820332724953791	-5.447976409333509	-6.975881265533625	-10.895702385394966	-7.851145177558905	-18.74488430421647	-20.4176946681173	-16.431832084661558	-0.9028457039716091	5.165704327547861	5.760880726816497	6.806988771138896	1.37212687530791	7.17890509259954	9.671396005573135	2.177172647590699	1.6612343154874527	-1.778440269679267	-0.17472094585936912	-0.227949042173079	-0.16717219409823034
chr2L:5269664-5271521	-4.816090453174774	-6.459167903155654	-4.945381063673315	-6.000037834806968	-5.855674794457646	-7.66176643784109	-6.482436563747092	-6.533789157094001	-2.2141653248025857	-7.9107512236670425	-7.193085913437892	-4.148532413922323	-3.947086419314257	-6.741893416100278	-6.472563707915091	-8.752188090520363	-3.8298504154224586	0.46660954739493005	-0.9059652567236041	-0.2406233412219088	-5.631340304733744	-4.373335987782691	-1.289337620463382	-2.7037934813953677	-1.216649259263145	-4.915063340105523	-3.6673194510792353	-5.344035665976598	-4.485325135059414	-3.371742790707822	-4.399637660961213	-1.663512557038787	-3.645778722972334	-3.1827837990022814	-10.417284571240325	-5.859407103999369	-2.3788234710719953	0.6489937632395198	0.6319730464766251	-0.934865583902865	-0.5644900872493631	-2.709124683740626	-2.1819044003441417	3.5114700630622635	6.340132773221023	0.22432243947821665	0.0	6.507243719003039	18.791532417097493
chr2L:5306576-5307856	-2.038847559763185	-0.644497912843743	-4.7605738632870365	-5.36594597314508	-4.3388625054460634	-5.720552745990895	-4.418325366113615	-7.970791195780686	-9.932615265775091	-6.3173933273906515	-6.671986010202822	-2.5843507464851503	-3.1822208029691925	-0.9076778412191515	-0.34259012040680464	-2.6317987861463177	-4.331240480317433	-4.7543886099545505	-7.070879380250472	-7.007531587879754	-10.92289889139028	-13.22696195068543	-19.062267399771727	-20.576385035979605	-23.049033478154538	-20.586778326007103	-31.616678017923565	-24.335714398741647	-4.158716037688116	2.2797665586372795	19.96873177418898	18.875923485187688	25.516303950092492	17.852751004680968	6.490550133740562	9.5795133918238	3.689509536919404	2.86240993708892	-2.3047150305103066	-1.8628592175521705	-7.954588941124967	-8.184978619052341	-1.2578555613052294	-2.287743701304585	-0.7504699364377134	16.94187017741887	14.836161231121615	10.964803406890473	11.579722736346454
chr2L:5338111-5339929	-5.482641271493618	-2.438857004756604	3.293779043006947	2.45804607352062	0.48897335151659815	1.9084850188786497	-1.0668755590631576	-0.036159813529441774	-0.5849806345591825	1.8380542130376964	1.430897167707017	0.08348357817270881	-1.148267667487403	-0.8595984108468443	-3.485137489232394	-3.151267486038908	-1.9162598865965064	-6.778932208757456	-4.241541245708226	-0.07531549454479002	-2.5902241357083926	-2.8914426960274957	-6.082264811244901	-3.7303415732224767	-5.311178643141674	-1.6744519918853495	-4.256502614299965	-5.391370362947186	-3.4452296141855117	-1.9084850188786497	-1.0668755590631576	-3.2091753838068766	-0.7285402195930715	-0.3904689147532343	-2.6708719401954464	3.729185345662065	6.969732167362437	9.374676774866861	10.851066632802754	10.832173271462958	13.945260033747282	13.261894253037859	4.503063014278171	4.90361583891109	1.2183296247569937	2.323222712839623	0.9175987836827136	0.8667032777619262	-0.8424027415638423
chr2L:5351853-5352890	-5.391370362947186	-3.4452296141855117	-1.9084850188786497	-1.0668755590631576	-3.2091753838068766	-0.7285402195930715	-0.3904689147532343	-2.6708719401954464	3.729185345662065	6.969732167362437	9.374676774866861	10.851066632802754	10.832173271462958	13.945260033747282	13.261894253037859	4.503063014278171	4.90361583891109	1.2183296247569937	2.323222712839623	0.9175987836827136	0.8667032777619262	-0.8424027415638423	-1.8160830704102815	-0.7114111305574035	0.9574057670295244	-1.3969263470836353	0.6252873828651146	0.7761480007189928	3.850289258739394	7.989732052729741	6.123068299048472	7.0594066949528935	7.465122988407424	6.525836914369008	4.64020737709021	1.9097870234094751	-5.725394394726244	-6.020507106126307	-15.149320194250805	-16.589534566080125	-23.303665327372418	-29.872091719562494	-33.401253354197685	-12.245478266573322	-26.631919576229627	-8.684708276632842	-8.449055134504846	-14.153266570494333	-0.18946256670265693
chr2L:5364797-5366642	0.6252873828651146	0.7761480007189928	3.850289258739394	7.989732052729741	6.123068299048472	7.0594066949528935	7.465122988407424	6.525836914369008	4.64020737709021	1.9097870234094751	-5.725394394726244	-6.020507106126307	-15.149320194250805	-16.589534566080125	-23.303665327372418	-29.872091719562494	-33.401253354197685	-12.245478266573322	-26.631919576229627	-8.684708276632842	-8.449055134504846	-14.153266570494333	-0.18946256670265693	-0.3842533059311557	1.0820865230333545	9.573080318296052	18.952301792246708	25.339157426576197	16.891008439200945	12.631083267210913	15.872800956581706	14.435111768200915	15.230330929504909	12.50621898060818	10.707323081974929	9.165540367952465	4.383871010807851	2.565441221521911	-1.0883642190160012	-0.19309526713779454	-1.5401805401393744	-4.73958176981918	-3.01553103800505	-1.8673875542385159	-2.4300116020251172	-4.3908162410528835	-6.797155203925585	-6.905682277212498	-5.132422883266772
chr2L:5513893-5516144	9.31945163205236	7.083192587944609	1.6516921332982888	2.9718349561861697	3.784128957975129	5.5107345817446145	0.22336534871683694	0.998616825560584	-1.6665325262917943	0.48532667105364835	0.019407688556035658	0.5127426482830963	0.5579889288211944	-1.239894309565389	-0.4666095473949303	-1.4505913230868168	-1.687271890967259	-0.8094316180742138	-3.3663433141417616	-0.6164915633708533	-0.7449197501238917	1.7207790031554815	4.908764562438002	4.8904837417931155	3.5076244857227104	1.1083845823085143	1.706274416368382	1.4987669963327541	-0.8526405704718831	1.6434246723165271	-1.870043665387476	-1.1075968464711978	-0.551020371136419	2.4387559788577615	1.2876303654034333	-0.32675222119505476	1.6703729561610152	2.37592145320267	3.18348554324919	3.882568371155067	3.354911587371544	1.1204838538469026	-1.7209443144243581	-1.5225820391745246	-1.3768430568588477	-2.4845942530113048	-4.038122381393748	-1.4076455054850627	1.4313637641589874
chr2L:5568498-5570487	14.651332047559064	15.878645918253191	12.840317058669472	6.501879328219305	16.38018543322841	12.330214781580123	12.643854761982428	7.878673711749645	2.147521354982278	-1.9425164891155886	-5.684849907986227	-7.575446408648744	5.378128524679829	9.709140663027835	7.312852259080946	1.181872376876113	2.5541131967236685	0.4992528658369295	8.78552917823609	6.3724470484240126	9.695969826321056	10.265968666754542	7.7886147786214845	8.86674795811621	3.6364005352225917	1.5228660466532355	0.6863118858242506	-2.65497639494476	0.8304674412690141	7.212408929028867	2.4329184130252597	1.8338377232859688	-2.5029005671325475	-4.778547176681026	-3.621192176998304	-6.760895425681987	-9.066906147733034	-1.967221329436397	-4.837366792496459	-16.260043884902817	-14.660209005515682	-15.616403000129186	-11.254515452285146	-20.62981350626548	-15.125998451991892	-23.484021019038657	-16.448690086821234	-20.885034923734302	-9.001354737175532
chr2L:5602763-5604274	12.961991037808666	16.310787443019546	8.793870917957527	9.60750142583617	8.426225324879516	4.550878569694504	5.471123762687773	-0.6697736136469403	-2.908809753583362	-4.496694464006161	-3.6830132421869677	-6.181485011243933	-7.566056599060255	-10.68179657992736	-11.973446310192372	-11.69754199085707	-10.522569894179904	-11.390399767073385	-18.683099336808507	-26.1374576677159	-24.550395327087347	-22.83860232404789	-18.636147225825173	-12.323166341249468	-7.843699071148197	-5.653354595511205	-21.241868280671437	-2.656334047230103	-0.2240774644457132	-11.576542147773802	-6.40894326072269	-4.150074444293663	-5.235792896786088	-1.4637527426815689	-2.3450628965789218	-7.770454055036331	-3.1818135613907934	-3.5960723297586994	0.2877897686702581	-1.3589234791817206	1.1737218734474009	0.47712125471966244	0.0	2.8896951016663444	4.998496041843569	6.340915859854245	5.939936542778298	1.1737218734474009	-0.5317213643675291
chr2L:5614056-5616019	-12.323166341249468	-7.843699071148197	-5.653354595511205	-21.241868280671437	-2.656334047230103	-0.2240774644457132	-11.576542147773802	-6.40894326072269	-4.150074444293663	-5.235792896786088	-1.4637527426815689	-2.3450628965789218	-7.770454055036331	-3.1818135613907934	-3.5960723297586994	0.2877897686702581	-1.3589234791817206	1.1737218734474009	0.47712125471966244	0.0	2.8896951016663444	4.998496041843569	6.340915859854245	5.939936542778298	1.1737218734474009	-0.5317213643675291	2.877814197306061	3.281056568702192	7.4524547581641	2.5950916348335245	7.318162036139624	4.894334116896584	7.4533355373767485	3.5966426971587544	4.8253818921369165	3.645873506899936	6.8760297564223025	4.893751672410766	0.5552050987676277	4.943096847957673	1.256894211292158	3.978970481859314	4.084657688388461	0.715063607785181	2.624790967377646	1.0737542303402512	1.696402162650402	1.8631573375101491	-1.186563940668505
chr2L:5634066-5636519	1.256894211292158	3.978970481859314	4.084657688388461	0.715063607785181	2.624790967377646	1.0737542303402512	1.696402162650402	1.8631573375101491	-1.186563940668505	-0.2931331179147163	-1.3191801071474918	-0.8938601964840525	-0.7067105853891824	0.6398385445045099	-0.19288285215483122	1.6422014869843864	-0.24323018053186835	-1.3906808383137401	-0.4002733439327976	-1.3226500866786914	1.4773494183279352	0.08037762851036247	1.8713238526866807	1.8487401843028977	-1.3821770810048504	0.3425022653281477	-4.912147875551773	-5.394769453167259	-6.3669237288050144	-4.695887923274706	-0.19916529609750633	-0.5552050987676277	-2.0751210811914094	-2.329600047435811	-1.002218800574404	0.307924733854413	0.7997450869251256	0.0	2.913662312477461	1.703820349903064	2.24163631518479	1.9952694785898704	-2.609608417572671	-2.357435426211661	-3.4053649078131856	-0.6816519536376183	-2.260723023719353	-6.000748832761888	-2.727551889094218
chr2L:5641621-5643746	1.6422014869843864	-0.24323018053186835	-1.3906808383137401	-0.4002733439327976	-1.3226500866786914	1.4773494183279352	0.08037762851036247	1.8713238526866807	1.8487401843028977	-1.3821770810048504	0.3425022653281477	-4.912147875551773	-5.394769453167259	-6.3669237288050144	-4.695887923274706	-0.19916529609750633	-0.5552050987676277	-2.0751210811914094	-2.329600047435811	-1.002218800574404	0.307924733854413	0.7997450869251256	0.0	2.913662312477461	1.703820349903064	2.24163631518479	1.9952694785898704	-2.609608417572671	-2.357435426211661	-3.4053649078131856	-0.6816519536376183	-2.260723023719353	-6.000748832761888	-2.727551889094218	-2.168290899158805	0.4693180592170093	1.0668755590631576	-0.3842533059311557	-2.0377654184196383	-1.2738413491794909	0.0	-0.35105188287006667	-2.0531806582328977	-1.199714851017768	-4.698171303897837	-1.9639543928064704	-4.5033880600747525	3.785653760742539	1.3396390628015356
chr2L:5645633-5648007	1.8487401843028977	-1.3821770810048504	0.3425022653281477	-4.912147875551773	-5.394769453167259	-6.3669237288050144	-4.695887923274706	-0.19916529609750633	-0.5552050987676277	-2.0751210811914094	-2.329600047435811	-1.002218800574404	0.307924733854413	0.7997450869251256	0.0	2.913662312477461	1.703820349903064	2.24163631518479	1.9952694785898704	-2.609608417572671	-2.357435426211661	-3.4053649078131856	-0.6816519536376183	-2.260723023719353	-6.000748832761888	-2.727551889094218	-2.168290899158805	0.4693180592170093	1.0668755590631576	-0.3842533059311557	-2.0377654184196383	-1.2738413491794909	0.0	-0.35105188287006667	-2.0531806582328977	-1.199714851017768	-4.698171303897837	-1.9639543928064704	-4.5033880600747525	3.785653760742539	1.3396390628015356	1.3836034978805847	1.3830116732091597	1.5928943903789294	0.0	2.425792944662414	7.653443452744083	4.312090783021974	5.353428675397575
chr2L:5648008-5648513	-6.3669237288050144	-4.695887923274706	-0.19916529609750633	-0.5552050987676277	-2.0751210811914094	-2.329600047435811	-1.002218800574404	0.307924733854413	0.7997450869251256	0.0	2.913662312477461	1.703820349903064	2.24163631518479	1.9952694785898704	-2.609608417572671	-2.357435426211661	-3.4053649078131856	-0.6816519536376183	-2.260723023719353	-6.000748832761888	-2.727551889094218	-2.168290899158805	0.4693180592170093	1.0668755590631576	-0.3842533059311557	-2.0377654184196383	-1.2738413491794909	0.0	-0.35105188287006667	-2.0531806582328977	-1.199714851017768	-4.698171303897837	-1.9639543928064704	-4.5033880600747525	3.785653760742539	1.3396390628015356	1.3836034978805847	1.3830116732091597	1.5928943903789294	0.0	2.425792944662414	7.653443452744083	4.312090783021974	5.353428675397575	8.606531040461851	5.3844486695618885	3.2985049681257497	3.2320761248203	-2.4977821465648686
chr2L:5648514-5650579	-4.695887923274706	-0.19916529609750633	-0.5552050987676277	-2.0751210811914094	-2.329600047435811	-1.002218800574404	0.307924733854413	0.7997450869251256	0.0	2.913662312477461	1.703820349903064	2.24163631518479	1.9952694785898704	-2.609608417572671	-2.357435426211661	-3.4053649078131856	-0.6816519536376183	-2.260723023719353	-6.000748832761888	-2.727551889094218	-2.168290899158805	0.4693180592170093	1.0668755590631576	-0.3842533059311557	-2.0377654184196383	-1.2738413491794909	0.0	-0.35105188287006667	-2.0531806582328977	-1.199714851017768	-4.698171303897837	-1.9639543928064704	-4.5033880600747525	3.785653760742539	1.3396390628015356	1.3836034978805847	1.3830116732091597	1.5928943903789294	0.0	2.425792944662414	7.653443452744083	4.312090783021974	5.353428675397575	8.606531040461851	5.3844486695618885	3.2985049681257497	3.2320761248203	-2.4977821465648686	-8.488422348501041
chr2L:5658619-5660237	-2.168290899158805	0.4693180592170093	1.0668755590631576	-0.3842533059311557	-2.0377654184196383	-1.2738413491794909	0.0	-0.35105188287006667	-2.0531806582328977	-1.199714851017768	-4.698171303897837	-1.9639543928064704	-4.5033880600747525	3.785653760742539	1.3396390628015356	1.3836034978805847	1.3830116732091597	1.5928943903789294	0.0	2.425792944662414	7.653443452744083	4.312090783021974	5.353428675397575	8.606531040461851	5.3844486695618885	3.2985049681257497	3.2320761248203	-2.4977821465648686	-8.488422348501041	-11.805181383704733	-11.010723362572767	-1.285781064036111	1.5913132682226152	1.6198272479569908	0.7359535705891888	-1.9607697681127654	-1.053025729943566	0.5856670408330711	-2.259982999975834	1.684872899606169	0.3431753099800617	-0.0669137167188392	-0.26145052715670036	1.0668755590631576	1.6205717679547686	-3.7801384501242365	-2.5546056425985224	0.8190853396669875	-4.445617472491586
chr2L:5686313-5688095	4.579875514427992	5.398112756108565	0.08642639165624173	1.922924649580727	1.5312645655784964	3.6564172124620153	4.1233272238095715	0.959131260857332	3.8526146534214303	2.0606157808786714	0.42069395798134407	-0.5223858261979649	-2.48432504697484	-2.1415655946252983	-5.500846722823396	-7.124526844023941	-2.5915412823474067	-0.9884928598239788	0.6252873828651146	-0.7359535705891888	0.0	-1.041562685491579	-0.3710775321447917	-0.3511434199808829	0.0	-2.632208391982253	-3.1707452553669424	-1.3905307192558336	-0.7515981681083248	0.0	-0.8703134497311961	-3.79054427356205	0.6252873828651146	-2.9007612138287593	-3.477105444952052	-0.18290974735911536	-1.5744155126014683	-0.3842533059311557	-0.3842533059311557	1.9084850188786497	0.6244090032280826	4.987045418748321	-0.485433315689084	4.888468098503805	4.842320282080062	1.0668755590631576	1.3821770810048504	6.2908288442358575	11.800502588662233
chr2L:5688906-5689570	3.6564172124620153	4.1233272238095715	0.959131260857332	3.8526146534214303	2.0606157808786714	0.42069395798134407	-0.5223858261979649	-2.48432504697484	-2.1415655946252983	-5.500846722823396	-7.124526844023941	-2.5915412823474067	-0.9884928598239788	0.6252873828651146	-0.7359535705891888	0.0	-1.041562685491579	-0.3710775321447917	-0.3511434199808829	0.0	-2.632208391982253	-3.1707452553669424	-1.3905307192558336	-0.7515981681083248	0.0	-0.8703134497311961	-3.79054427356205	0.6252873828651146	-2.9007612138287593	-3.477105444952052	-0.18290974735911536	-1.5744155126014683	-0.3842533059311557	-0.3842533059311557	1.9084850188786497	0.6244090032280826	4.987045418748321	-0.485433315689084	4.888468098503805	4.842320282080062	1.0668755590631576	1.3821770810048504	6.2908288442358575	11.800502588662233	10.936586432697004	3.6116732948556	4.059209537477895	4.194038383132974	5.640285402438252
chr2L:5694408-5696020	-2.5915412823474067	-0.9884928598239788	0.6252873828651146	-0.7359535705891888	0.0	-1.041562685491579	-0.3710775321447917	-0.3511434199808829	0.0	-2.632208391982253	-3.1707452553669424	-1.3905307192558336	-0.7515981681083248	0.0	-0.8703134497311961	-3.79054427356205	0.6252873828651146	-2.9007612138287593	-3.477105444952052	-0.18290974735911536	-1.5744155126014683	-0.3842533059311557	-0.3842533059311557	1.9084850188786497	0.6244090032280826	4.987045418748321	-0.485433315689084	4.888468098503805	4.842320282080062	1.0668755590631576	1.3821770810048504	6.2908288442358575	11.800502588662233	10.936586432697004	3.6116732948556	4.059209537477895	4.194038383132974	5.640285402438252	-0.20197442852421285	3.5766586530516444	5.666673934610945	0.14578684473315012	9.978743450221486	6.738215248325504	1.36742250680259	5.35256568824682	3.9539479776090434	0.4547195741423294	4.5986755826925
chr2L:5706726-5709916	4.987045418748321	-0.485433315689084	4.888468098503805	4.842320282080062	1.0668755590631576	1.3821770810048504	6.2908288442358575	11.800502588662233	10.936586432697004	3.6116732948556	4.059209537477895	4.194038383132974	5.640285402438252	-0.20197442852421285	3.5766586530516444	5.666673934610945	0.14578684473315012	9.978743450221486	6.738215248325504	1.36742250680259	5.35256568824682	3.9539479776090434	0.4547195741423294	4.5986755826925	5.337173287631873	2.285987647206992	1.5411236417421286	-2.2414552638655207	-4.5135184858627895	-0.8097316386735297	-9.298940687428388	-7.30160040979637	-7.094470516745844	-4.311878116826449	-9.745765831361016	-4.9347281366781415	-6.864780699168497	-4.382047079503708	-7.748853121001414	-1.2780642861172016	-1.4637527426815689	-0.6252873828651145	-1.0668755590631576	-1.2048957693008349	-9.953939675324097	-8.911192468249258	-4.745863370186104	-4.902735891032243	0.47712125471966244
chr2L:5731572-5734819	-0.32675222119505476	-0.9884928598239788	-1.631527400317226	-2.3861181389697994	-1.9908803431525135	0.5134945978048435	-2.197845138647844	-1.739750878231102	-1.3735595552383564	-2.3420715875438063	-1.0852670412831456	0.0	-2.3559983298416105	-1.1737218734474009	-2.8092004655417906	-1.6338090340464346	1.8584658737563502	1.7879458217111177	-0.7407131190410445	2.2418343582419085	-0.7359535705891888	-0.3842533059311557	0.0	-0.32675222119505476	0.47712125471966244	0.2614505271567006	5.490753168710104	4.6021162871352965	8.427998717681657	4.083246744882017	6.088674554546599	4.603849820778963	6.798431489780252	8.568328380762845	6.10507460202455	9.838895103431675	7.631967259453019	6.033946483696133	4.765998410639905	5.562778168862687	8.79725676907263	5.58632279863873	4.9236986016253	1.8924770888214744	2.0572608377105936	4.978431457560283	4.475234279846344	0.9350390031513978	1.302779615602324
chr2L:5755373-5758227	0.9350390031513978	1.302779615602324	2.418991738374124	1.4830791992083998	1.5309669882448642	1.699170531188662	2.4025837582868657	0.2715165701186022	0.6252873828651146	-0.3842533059311557	0.22407746444571308	2.822785427595341	0.5443837967073946	1.677111218151327	3.001451667502645	6.411341545380518	7.381848131676423	0.4359239231164445	0.3842533059311557	1.6422014869843864	1.73978834153202	2.910012436558182	6.093925679987732	2.171213996419745	0.21070289983532975	-1.3465075448111592	-2.1972044164954827	-3.838458904951217	-4.2146122196897675	-3.5410844915397988	-1.9144544519610283	3.6023985527404916	8.434817730001985	0.9734696237548497	-3.8775069611835113	-14.197469407228436	-20.59252746812282	-20.419228384316863	-8.015219141358251	-3.8771616916004117	1.0668755590631576	0.6252873828651146	0.0	-0.5552050987676277	7.751125880300608	12.225179907537376	14.474695992788272	7.849573379491769	3.0274915152515898
chr2L:5792964-5793782	1.4904282910329278	2.601228252941037	2.749409979089974	6.626531412572717	5.939157840260554	4.453590435986543	0.2374598427880581	-1.9288289725304861	-4.566965122733247	-6.521638108318226	-6.012204621075035	-3.0970893376132973	-1.684872899606169	-1.8087768333719727	-4.294515671199485	-2.0350630411913437	-3.428404083667922	-4.17446728612914	-3.4937920536919727	-1.4476620743564608	-3.180079675788517	-4.87577065485298	-4.178451639942057	-5.123144019046788	-2.141380411213023	-4.00398443398391	-2.220849885902292	-2.1239945312179795	-1.2312278425147318	0.6380172731361782	-0.330269917127831	1.1559692314597079	2.077743522056654	4.494847014938758	4.365585350335576	2.310691167672551	3.0796455332433994	2.200135302095254	3.455440098133699	4.979881757621861	5.590412417123301	4.722074007585252	5.944171753128999	7.472978430077556	6.401149865386413	4.869449505268213	1.7512976713534498	-0.07431041028586854	0.67699760786481
chr2L:5803340-5805351	-4.87577065485298	-4.178451639942057	-5.123144019046788	-2.141380411213023	-4.00398443398391	-2.220849885902292	-2.1239945312179795	-1.2312278425147318	0.6380172731361782	-0.330269917127831	1.1559692314597079	2.077743522056654	4.494847014938758	4.365585350335576	2.310691167672551	3.0796455332433994	2.200135302095254	3.455440098133699	4.979881757621861	5.590412417123301	4.722074007585252	5.944171753128999	7.472978430077556	6.401149865386413	4.869449505268213	1.7512976713534498	-0.07431041028586854	0.67699760786481	0.5136596520156023	2.5521625271100916	-0.18286266408027035	-0.49160685957898054	-0.036050663495053974	-5.805636742083957	-7.288022622950938	-13.360258391207926	-7.610883248322888	9.185691088138531	6.755611676713244	4.250119653043829	4.790150265538798	1.8071702726611467	5.234585678364983	2.263385921796445	2.853373639080445	-0.6249304818585533	-1.0984239195361938	-1.7762685006771086	-0.6532587261003789
chr2L:5809108-5811366	4.494847014938758	4.365585350335576	2.310691167672551	3.0796455332433994	2.200135302095254	3.455440098133699	4.979881757621861	5.590412417123301	4.722074007585252	5.944171753128999	7.472978430077556	6.401149865386413	4.869449505268213	1.7512976713534498	-0.07431041028586854	0.67699760786481	0.5136596520156023	2.5521625271100916	-0.18286266408027035	-0.49160685957898054	-0.036050663495053974	-5.805636742083957	-7.288022622950938	-13.360258391207926	-7.610883248322888	9.185691088138531	6.755611676713244	4.250119653043829	4.790150265538798	1.8071702726611467	5.234585678364983	2.263385921796445	2.853373639080445	-0.6249304818585533	-1.0984239195361938	-1.7762685006771086	-0.6532587261003789	0.3842533059311557	-0.7353430587749034	-4.689083533211662	-2.7521096122529616	0.02686928410011671	-1.0249454495494266	-1.1967031713647365	-2.143774705088941	-1.8808508446219179	-2.616684097453673	-10.711283962234395	-11.37004571245164
chr2L:5826403-5827954	-1.0984239195361938	-1.7762685006771086	-0.6532587261003789	0.3842533059311557	-0.7353430587749034	-4.689083533211662	-2.7521096122529616	0.02686928410011671	-1.0249454495494266	-1.1967031713647365	-2.143774705088941	-1.8808508446219179	-2.616684097453673	-10.711283962234395	-11.37004571245164	-13.915391951885779	-14.718589964620271	-10.69217611196055	-1.4313637641589874	-0.7357890626869555	-12.73298896529291	-16.422750200613795	-3.3581978209072876	-1.684872899606169	0.0	0.8065359368777398	0.0	-0.8374718550535117	-1.7339721252951545	-0.6579177632056693	-0.47712125471966244	0.7359535705891888	-1.0668755590631576	1.0668755590631576	0.29365624274776164	1.8917444015944005	1.1548908653019585	1.2893610962906499	-5.6158850775186275	-0.41675000867014544	-0.351932977529448	-2.082057553763629	0.0	-3.5853055142771875	-8.487219672850895	-2.868910610913734	0.3842533059311557	0.9116076041199407	8.9180707999913
chr2L:5854148-5856035	-3.4023836969477026	-2.0592828765343043	3.210788620719266	8.614528403878058	8.078001804479198	4.54617642641833	-3.1289992985877357	-5.770746755446658	-11.778687073709172	-5.203915662097923	-3.6605483176552878	-7.305790365949917	-0.26145052715670036	0.5722315223304937	-5.408567324005407	-3.2129378058793274	-1.4637527426815689	-3.4275485085164874	-9.119708341443264	-2.857014885124963	-5.065367231921305	-7.034936519196717	-4.27239747043943	-8.774699910358272	-9.116016760862278	-11.059251651613632	-4.910225285637014	-19.85108898765509	-20.508103923172392	-1.3768430568588477	0.0	-0.47712125471966244	-0.32675222119505476	-1.4637527426815689	-3.4802351048410025	0.0	0.2614505271567006	-11.043009674968813	-17.175242555423903	-10.19774994754644	-11.129920557010662	-5.749528968513954	-0.9884928598239788	0.0	-0.3842533059311557	-0.7359535705891888	0.288769123076823	-0.739133396650793	0.0
chr2L:5864841-5868852	-7.034936519196717	-4.27239747043943	-8.774699910358272	-9.116016760862278	-11.059251651613632	-4.910225285637014	-19.85108898765509	-20.508103923172392	-1.3768430568588477	0.0	-0.47712125471966244	-0.32675222119505476	-1.4637527426815689	-3.4802351048410025	0.0	0.2614505271567006	-11.043009674968813	-17.175242555423903	-10.19774994754644	-11.129920557010662	-5.749528968513954	-0.9884928598239788	0.0	-0.3842533059311557	-0.7359535705891888	0.288769123076823	-0.739133396650793	0.0	0.0	0.09105099036729138	0.0	0.0	0.0	0.0	0.0	0.0	0.0	0.0	0.0	0.0	4.019109855387004	0.0	0.47712125471966244	0.0	2.9854287717498487	9.007974603899813	12.972570452136061	11.626635379141696	2.0628055570570996
chr2L:5926465-5928481	-0.7277736902000225	0.952286887354399	0.7391401849026319	1.6737089450766964	1.605536900294743	2.2274486692033224	-0.021147388324433945	7.251420698196537	10.32253734559325	8.40172945422707	4.706888981791717	4.943776938635274	7.030484757013244	0.7158051146113907	3.6149873451000327	3.5651962328947246	2.8933019337722086	5.553078735438413	1.1962300354202928	-0.7663853222163209	-3.604028558144171	-3.0531447699787275	-1.4272190190054015	-1.0754890922903735	-0.6252873828651145	0.0	0.07420789455355373	2.2636409152907535	0.2574833548296881	2.319268861402206	2.5493641056847016	2.9849456298728536	4.105128048341133	7.591895863698469	4.486984872922161	2.167266297903419	1.8425538767874443	2.2491328739589957	1.0748381506001063	3.2462667837797397	-0.21293291625990246	1.6915699707043306	0.9566492180249564	-0.6269257554113034	-0.6142608202388848	-3.052546548696514	-0.41060577042502344	0.03633341830695108	-0.41248128072149903
chr2L:5931171-5932559	4.706888981791717	4.943776938635274	7.030484757013244	0.7158051146113907	3.6149873451000327	3.5651962328947246	2.8933019337722086	5.553078735438413	1.1962300354202928	-0.7663853222163209	-3.604028558144171	-3.0531447699787275	-1.4272190190054015	-1.0754890922903735	-0.6252873828651145	0.0	0.07420789455355373	2.2636409152907535	0.2574833548296881	2.319268861402206	2.5493641056847016	2.9849456298728536	4.105128048341133	7.591895863698469	4.486984872922161	2.167266297903419	1.8425538767874443	2.2491328739589957	1.0748381506001063	3.2462667837797397	-0.21293291625990246	1.6915699707043306	0.9566492180249564	-0.6269257554113034	-0.6142608202388848	-3.052546548696514	-0.41060577042502344	0.03633341830695108	-0.41248128072149903	0.38054047340964037	-1.4488350672985981	-2.337716277713687	-2.7810353039406266	-5.3984183681913	-7.3160846122556995	-11.199502807878531	-10.565500587014926	-7.700787460979793	-0.5050184077099936
chr2L:5962058-5962838	15.959453056017669	14.43006300173714	12.639662380560393	9.106278711306738	6.750629571950286	7.950110839805197	2.00773552965017	-0.9615864307300518	-4.6019368151407765	-3.185446113053081	-6.041350518713286	-5.773194043505998	-14.917654187377467	-14.611964789848598	-18.279617473310807	-23.725838204242713	-23.093325855523993	-21.536930812607384	-13.384140386582331	-14.69918816231835	-6.3348330360594325	-15.526924520903888	-17.07498486635143	-10.526262710263152	-7.867320320796292	-8.565317489709237	-1.54562558148996	-5.732846243178424	-4.72553850780157	-0.6749706209112999	-4.112336204262821	-3.1395014467407396	-1.8282852993109102	-1.9723925738388715	-5.3435818445844365	-5.010788560942107	-0.8736655247448865	0.0	-0.2887691230768229	-0.5552050987676277	-0.3842533059311557	0.9711318172944562	2.138146248325448	1.2562610343823994	4.116414304090061	5.102221892147864	2.0433670330979687	2.641434724860478	1.860965148870515
chr2L:6013013-6016245	4.715216076894575	6.046160332151215	5.478672536604384	0.48767952776639845	1.641740831662297	0.3193044976506801	-1.4990993113201347	-0.47363654146128825	-1.2833618201373378	-4.442180773894727	-4.236824068241103	-6.579278250984546	-8.691270913752462	-5.316701596490664	-14.740749754280692	-16.963875639401053	-6.654130554232608	-14.205394672093075	-12.415836384118021	-13.178759753955056	-9.003145238750474	-13.994774238412857	-6.540579775959715	-10.096162456188043	-13.10848034467508	-14.089740672743378	-11.824413981531364	-10.907492195298214	-11.094838918490177	-3.7530989307872993	-11.360695737087106	-6.018500609202793	-6.699342629436221	-6.3383766234041214	-1.2780642861172016	0.5454926883996524	1.794594935672188	8.38938308829317	9.756494086314136	4.684198152320608	8.955015412730818	12.620833718609383	17.75629436757098	12.784903895637521	5.7785720363011865	1.0822806204326034	8.57725466918113	21.02905384920373	15.54449229292998
chr2L:6019653-6021095	-5.316701596490664	-14.740749754280692	-16.963875639401053	-6.654130554232608	-14.205394672093075	-12.415836384118021	-13.178759753955056	-9.003145238750474	-13.994774238412857	-6.540579775959715	-10.096162456188043	-13.10848034467508	-14.089740672743378	-11.824413981531364	-10.907492195298214	-11.094838918490177	-3.7530989307872993	-11.360695737087106	-6.018500609202793	-6.699342629436221	-6.3383766234041214	-1.2780642861172016	0.5454926883996524	1.794594935672188	8.38938308829317	9.756494086314136	4.684198152320608	8.955015412730818	12.620833718609383	17.75629436757098	12.784903895637521	5.7785720363011865	1.0822806204326034	8.57725466918113	21.02905384920373	15.54449229292998	23.334151438049794	14.913745350124465	14.397635113164498	10.400727689611042	11.682290814905583	3.800231166641076	4.520511372204216	7.408765953148897	6.584585025356973	5.823471153229698	5.920538789265907	0.7903186167152069	-1.5808373746462783
chr2L:6059136-6059760	1.131641084759343	0.041059901218806004	-1.5492348077994986	-2.550529310704933	0.0	-0.39220199941574974	-1.08064990453429	-0.6696821593459411	1.9048840647038372	0.9062692481014997	-0.6802963680507325	2.232946045073447	4.004107850911616	4.336043571401424	5.098061454996935	-0.2896326649800839	-0.7883326890407625	-2.2241717671829773	-5.673354011902029	-7.451427535114598	-13.431782860364065	-10.072127352967009	-8.56997011223504	-1.7837199945243307	-8.169288261573042	-15.975127166968845	-14.139460053023166	-16.929764386621528	-17.81567484631258	-16.640479469473323	-13.853734341577423	-5.634143925858592	5.979862683579372	7.617350022506932	2.8021468674280214	0.0	0.0	7.412840022843624	11.002146979725731	5.736972168054504	1.3821770810048504	-0.32675222119505476	2.9994128749923923	15.176244026248963	12.39105422482975	11.096992055843666	8.539583606527051	7.962452507060288	3.4378069721019298
chr2L:6073046-6075507	-17.81567484631258	-16.640479469473323	-13.853734341577423	-5.634143925858592	5.979862683579372	7.617350022506932	2.8021468674280214	0.0	0.0	7.412840022843624	11.002146979725731	5.736972168054504	1.3821770810048504	-0.32675222119505476	2.9994128749923923	15.176244026248963	12.39105422482975	11.096992055843666	8.539583606527051	7.962452507060288	3.4378069721019298	5.8955285819857135	2.2087699498941853	1.5267822881204438	-0.39105395364254913	-5.020146884755524	-0.3570072649485541	-6.942908674224546	6.024868541644285	9.165473093314306	18.332111962113874	24.639457053116413	15.493958902922618	9.162271967331208	12.666273032730478	10.046174865968613	8.778841171849143	8.112642253589668	2.6700186736680545	-0.9370460753992288	-5.63459849361608	-8.961778800089252	-11.500717583131106	-17.712339472811752	-21.385876328232282	-24.549916009631236	-23.215890317784968	-22.539406917976812	-28.19762804168914
chr2L:6087792-6088582	9.165473093314306	18.332111962113874	24.639457053116413	15.493958902922618	9.162271967331208	12.666273032730478	10.046174865968613	8.778841171849143	8.112642253589668	2.6700186736680545	-0.9370460753992288	-5.63459849361608	-8.961778800089252	-11.500717583131106	-17.712339472811752	-21.385876328232282	-24.549916009631236	-23.215890317784968	-22.539406917976812	-28.19762804168914	-17.232275917284568	-10.284936295176209	-5.5535596953682855	-2.678974982582508	-3.774259195737924	-6.0455796616125514	-4.327814201730653	6.723443674938208	15.219763909420099	12.080231087536747	15.0539991383085	14.93914007858273	9.251618342928335	6.983565787507907	11.216785144213738	6.62827035517489	12.26732205485864	2.296285459281742	8.782915606186018	8.426896858242786	4.273742736644559	3.9389196816345513	1.8263658546132755	2.6639854538021175	3.342929420030393	1.8902308714526677	0.20126536086692404	-6.046949783884405	-8.355833293366882
chr2L:6091160-6092605	8.778841171849143	8.112642253589668	2.6700186736680545	-0.9370460753992288	-5.63459849361608	-8.961778800089252	-11.500717583131106	-17.712339472811752	-21.385876328232282	-24.549916009631236	-23.215890317784968	-22.539406917976812	-28.19762804168914	-17.232275917284568	-10.284936295176209	-5.5535596953682855	-2.678974982582508	-3.774259195737924	-6.0455796616125514	-4.327814201730653	6.723443674938208	15.219763909420099	12.080231087536747	15.0539991383085	14.93914007858273	9.251618342928335	6.983565787507907	11.216785144213738	6.62827035517489	12.26732205485864	2.296285459281742	8.782915606186018	8.426896858242786	4.273742736644559	3.9389196816345513	1.8263658546132755	2.6639854538021175	3.342929420030393	1.8902308714526677	0.20126536086692404	-6.046949783884405	-8.355833293366882	-12.843926789446067	-8.900044533050405	7.904563870806707	5.779542735597922	1.4290653454785835	-4.657455277904763	-9.37225996603681
chr2L:6109009-6111096	2.6639854538021175	3.342929420030393	1.8902308714526677	0.20126536086692404	-6.046949783884405	-8.355833293366882	-12.843926789446067	-8.900044533050405	7.904563870806707	5.779542735597922	1.4290653454785835	-4.657455277904763	-9.37225996603681	-11.076049061314832	-6.10048156734889	-5.317329775879091	-11.908322435545678	-9.250067345952969	-16.214504079921987	-14.737269273215354	-6.420607374200957	-10.754516441829463	-8.76421202414475	-8.890756157104107	-2.282299282821667	-1.264171867600218	-3.6668425013443455	-6.190072198539861	-8.40694850267652	-8.310291437071049	-3.481347624123058	-3.8945320026676886	-3.661749076880008	-3.320059232784147	4.616185314726303	12.782623808170868	8.70172122825133	1.3334897121381457	6.37123915002651	2.7836475624487704	9.089989178632496	11.898527106090054	2.242749846917162	7.451581990696773	3.5242326729148052	3.6406026570488432	4.172334350417374	2.750259318300724	1.5822295038100949
chr2L:6113991-6116060	5.779542735597922	1.4290653454785835	-4.657455277904763	-9.37225996603681	-11.076049061314832	-6.10048156734889	-5.317329775879091	-11.908322435545678	-9.250067345952969	-16.214504079921987	-14.737269273215354	-6.420607374200957	-10.754516441829463	-8.76421202414475	-8.890756157104107	-2.282299282821667	-1.264171867600218	-3.6668425013443455	-6.190072198539861	-8.40694850267652	-8.310291437071049	-3.481347624123058	-3.8945320026676886	-3.661749076880008	-3.320059232784147	4.616185314726303	12.782623808170868	8.70172122825133	1.3334897121381457	6.37123915002651	2.7836475624487704	9.089989178632496	11.898527106090054	2.242749846917162	7.451581990696773	3.5242326729148052	3.6406026570488432	4.172334350417374	2.750259318300724	1.5822295038100949	-0.9684981960195697	-0.10193269277665616	-2.14666333365181	-3.367743054682869	-2.6886582923129643	-0.8065359368777398	-2.155921150721805	-6.930420934746746	-12.05239176259243
chr2L:6132909-6135041	2.750259318300724	1.5822295038100949	-0.9684981960195697	-0.10193269277665616	-2.14666333365181	-3.367743054682869	-2.6886582923129643	-0.8065359368777398	-2.155921150721805	-6.930420934746746	-12.05239176259243	-6.569601463331444	-2.405479010171066	-3.5792397207429665	-2.4887687440782527	-7.78088753358892	-6.154048309409644	-1.3256561878819657	5.804283290045689	2.8008398702995594	-0.9207074752827707	2.607174420681313	3.0084626423368177	2.06468258845931	-2.049133161993899	-7.177060227040931	-10.468177953140446	-7.418770234719471	-6.6911229926814935	-4.488144279667328	-12.676665603649804	-15.54085023545374	-12.280770769728246	9.05971300959763	7.127169889535273	6.947004300518506	6.572637062711457	-0.08135113742401945	-0.42921553516829136	0.0	1.6806839062132066	-2.705265081441888	0.5729662990375627	1.0050073150230776	-1.1029879388062733	-3.5005227846435893	-6.261265059065797	-7.516053515696631	-10.307758688511289
chr2L:6156231-6157603	-7.516053515696631	-10.307758688511289	-11.051040258740413	-3.2653155574574533	-0.49846360859642996	-10.748575226927423	-6.988453588506225	-0.23977986661800627	4.721479629640569	2.2669764048607015	-1.684872899606169	-0.6989334265040719	-3.445094550532258	-1.1982893914548134	0.14255650690559882	-0.32675222119505476	-1.0668755590631576	-0.4547195741423293	3.298902004958002	1.590571734342205	-0.7359535705891888	1.5044142493053965	0.1627122405928235	-0.5552050987676277	1.4313637641589874	9.606720636188017	17.20923470644689	13.2087744570856	12.762041862021462	12.196777126097277	1.007970007226555	-0.5571614499158013	-8.606413947595604	-6.398616174155568	-2.4149847600340624	0.0	-0.2887691230768229	-1.0421790870559455	12.592102289946613	12.998517774006528	14.894876030521564	5.193995825054708	1.5598985040756579	6.128857906119777	4.177895596286527	3.8568530874467863	-1.268728892031562	-3.673628450066675	-5.716772788849004
chr2L:6160714-6162889	2.2669764048607015	-1.684872899606169	-0.6989334265040719	-3.445094550532258	-1.1982893914548134	0.14255650690559882	-0.32675222119505476	-1.0668755590631576	-0.4547195741423293	3.298902004958002	1.590571734342205	-0.7359535705891888	1.5044142493053965	0.1627122405928235	-0.5552050987676277	1.4313637641589874	9.606720636188017	17.20923470644689	13.2087744570856	12.762041862021462	12.196777126097277	1.007970007226555	-0.5571614499158013	-8.606413947595604	-6.398616174155568	-2.4149847600340624	0.0	-0.2887691230768229	-1.0421790870559455	12.592102289946613	12.998517774006528	14.894876030521564	5.193995825054708	1.5598985040756579	6.128857906119777	4.177895596286527	3.8568530874467863	-1.268728892031562	-3.673628450066675	-5.716772788849004	-5.052340041181044	-1.184073138196737	-1.6865194750132337	-5.7432318328446215	-5.088440433617082	-9.285100979747913	-7.319586394912122	-1.5843169673469322	-1.0668755590631576
chr2L:6249368-6250379	0.18571950221726832	0.15592543637908451	-1.606310572124483	-2.5529688597321623	0.9513378801468133	-1.0274432503710482	0.9884928598239788	-1.3821770810048504	-2.8094017709235115	-4.495846386160237	-1.7577236324198076	-5.520475634425103	-5.462520676634697	-8.109198056887736	-5.119366835818866	-7.519209770366917	-1.5781838836615223	-0.3394945036764774	-8.14412279610002	-3.188202339356803	-1.4025450068403398	-3.7228384891231348	0.21642325877221547	1.4494573018153771	1.3736952118257737	0.0	-1.2815128847401875	-1.1466275866879665	-0.9255996079204497	2.2043303348249204	0.6240983754730954	-0.2240774644457132	-2.240972903111563	-1.421709386318397	-1.1613075365222496	1.5355410180882183	1.0923844546992643	1.9084850188786497	0.9059652567236041	-0.17329032903106933	1.564922167325019	2.2923278609003184	3.600699556427999	3.0106365495188	1.6285692824881528	4.419729710848723	3.438654921085313	1.513833161311607	1.1302955923899534
chr2L:6280627-6282190	-2.608071096561071	0.288769123076823	-3.678085300842342	-4.943304645084017	-4.574161215788589	-3.7522558690050354	-0.5115880358809525	0.0	-1.3821770810048504	0.4375954572346078	-3.9178501269312274	-1.8250780161795759	-1.7918708368847862	-2.934545793243533	1.0160067427573143	-1.8101467285041049	-2.0130531802505796	0.0	0.0	1.7798424539043338	1.1351066238952368	3.020331181623731	3.009460243394208	0.5946074766613847	-2.9520009344558256	-4.04290651865179	-4.116536384662984	-0.7406896533804269	-1.0668755590631576	-1.0668755590631576	0.0	-1.4637527426815689	0.0	0.4046644671880405	2.1154362186033295	-0.32675222119505476	0.7359535705891888	-0.32675222119505476	4.879320258918662	3.8500742820902145	10.846492464632474	4.8051662117697225	-0.26145052715670036	6.430466618905923	12.062998951673613	15.500483895066106	8.856348200854015	11.075503176869008	5.478912668411935
chr2L:6287833-6288879	1.0160067427573143	-1.8101467285041049	-2.0130531802505796	0.0	0.0	1.7798424539043338	1.1351066238952368	3.020331181623731	3.009460243394208	0.5946074766613847	-2.9520009344558256	-4.04290651865179	-4.116536384662984	-0.7406896533804269	-1.0668755590631576	-1.0668755590631576	0.0	-1.4637527426815689	0.0	0.4046644671880405	2.1154362186033295	-0.32675222119505476	0.7359535705891888	-0.32675222119505476	4.879320258918662	3.8500742820902145	10.846492464632474	4.8051662117697225	-0.26145052715670036	6.430466618905923	12.062998951673613	15.500483895066106	8.856348200854015	11.075503176869008	5.478912668411935	6.4908645006273336	1.6625380325901662	3.0082017106930983	0.5036043547985192	1.7739376408522445	-0.20165859346956885	-1.420684487380939	-3.389313195939737	-2.360797947643879	-0.6092181379747567	2.7686551588807795	0.7490429136284138	2.192666956910687	4.667936461883537
chr2L:6310372-6311878	2.7686551588807795	0.7490429136284138	2.192666956910687	4.667936461883537	0.954283747518085	1.2119385803220295	-0.18968503432039505	-1.6029406872286904	-4.088653663864258	-2.263119681432079	-0.6909218984264122	-0.7359535705891888	-2.3286248352848276	-3.142311552715588	-6.772741095457485	-3.4852401408027553	-2.602595555692267	-0.6468695259900141	1.0668755590631576	-0.32675222119505476	-0.2105263209141679	-0.9805810877264888	0.6798035006564037	0.07056819015207248	0.041082813831925774	-2.6961275413464816	-2.1514909037236225	-0.8600415665910357	0.8837174796880675	-1.570613158206717	-2.3637347150280155	-3.3486816618240307	-3.8075393542750815	-6.592598185302328	-5.885083163657022	-3.9359700604068575	-5.324846163436957	0.0	-1.2443426282845207	-4.344043039542635	-2.3304002847038086	0.32675222119505476	-1.9084850188786497	0.06492149309970875	2.2115152030229677	0.15601177776756703	1.821593157810214	-1.3628202648570296	-0.39734068960651336
chr2L:6361329-6362411	-9.435167380222596	-1.9084850188786497	-0.6252873828651145	0.3842533059311557	-0.47712125471966244	-1.3821770810048504	-2.1772835646938775	0.0	0.47712125471966244	0.0	-0.3842533059311557	1.1794922381286501	0.6191438593350367	0.16068432228610147	0.3055162503799057	0.5095825800615449	0.6307685229167005	1.0668755590631576	3.3845891601688023	0.965527604125798	0.36524608165550093	1.2175627557112398	1.9810132573947747	0.877767060281167	0.10621460694838125	9.023004613013414	3.8622104928819727	30.68423272009744	46.907213839426234	48.6157927167172	52.373306967749706	40.585252184593294	29.581749879188777	17.332296694851152	13.542654031643256	7.133604017060351	8.813642140946241	4.147391092398733	2.090705857309173	0.3125723971774349	-2.0441015535852394	-1.2825766385716872	-3.5819096750167634	-4.2589165421900255	-5.90984459988867	-8.423048160400764	-5.44561341722028	-16.36628184146717	-16.296299084284236
chr2L:6362412-6363195	-0.6252873828651145	0.3842533059311557	-0.47712125471966244	-1.3821770810048504	-2.1772835646938775	0.0	0.47712125471966244	0.0	-0.3842533059311557	1.1794922381286501	0.6191438593350367	0.16068432228610147	0.3055162503799057	0.5095825800615449	0.6307685229167005	1.0668755590631576	3.3845891601688023	0.965527604125798	0.36524608165550093	1.2175627557112398	1.9810132573947747	0.877767060281167	0.10621460694838125	9.023004613013414	3.8622104928819727	30.68423272009744	46.907213839426234	48.6157927167172	52.373306967749706	40.585252184593294	29.581749879188777	17.332296694851152	13.542654031643256	7.133604017060351	8.813642140946241	4.147391092398733	2.090705857309173	0.3125723971774349	-2.0441015535852394	-1.2825766385716872	-3.5819096750167634	-4.2589165421900255	-5.90984459988867	-8.423048160400764	-5.44561341722028	-16.36628184146717	-16.296299084284236	-19.59926583822554	-16.60921300435091
chr2L:6365946-6368045	0.0	-0.3842533059311557	1.1794922381286501	0.6191438593350367	0.16068432228610147	0.3055162503799057	0.5095825800615449	0.6307685229167005	1.0668755590631576	3.3845891601688023	0.965527604125798	0.36524608165550093	1.2175627557112398	1.9810132573947747	0.877767060281167	0.10621460694838125	9.023004613013414	3.8622104928819727	30.68423272009744	46.907213839426234	48.6157927167172	52.373306967749706	40.585252184593294	29.581749879188777	17.332296694851152	13.542654031643256	7.133604017060351	8.813642140946241	4.147391092398733	2.090705857309173	0.3125723971774349	-2.0441015535852394	-1.2825766385716872	-3.5819096750167634	-4.2589165421900255	-5.90984459988867	-8.423048160400764	-5.44561341722028	-16.36628184146717	-16.296299084284236	-19.59926583822554	-16.60921300435091	-35.580964256160996	-32.77100261444232	-8.875486732084623	-16.57073055654851	0.8515824070729341	11.953203345521116	1.3836034978805847
chr2L:6393963-6394748	15.373131766856877	15.056555683860838	15.022526637280295	10.392391031830762	8.765869422410402	3.4577508214666173	0.5783344902683744	3.5576621849105297	6.685197277054223	5.539458823291644	0.21609887389853638	-1.6081431383944467	-5.931337209192964	-5.233394141515578	-6.090958664215219	-3.5115468185552627	-1.087636782058556	-8.064884282172732	-10.891925677498344	-15.48316546720616	-16.312481083264732	-19.30170858818554	-23.323249932083254	-36.61511098134345	-32.28167931141148	-38.303482913729894	-17.515170410018044	-0.4802643384898888	0.207668840521686	4.4818096199457536	1.4511006903776709	0.47712125471966244	-0.8065359368777398	2.386573039304235	3.5947599714254155	2.0295836812279346	3.974302920312467	2.2845671784268484	3.5730213262124644	5.5009961751522045	0.0	0.0	0.0	0.0	0.0	-1.4555426714613893	0.030613730508690595	7.464837116255027	5.346726616421002
chr2L:6412548-6413511	3.5730213262124644	5.5009961751522045	0.0	0.0	0.0	0.0	0.0	-1.4555426714613893	0.030613730508690595	7.464837116255027	5.346726616421002	9.419390660828306	5.116570509474858	2.8829481188703383	-1.8676443147238022	-1.969892528139434	-0.21494524420414152	-2.4265544453034313	-2.216769493300381	-1.766562480333381	-1.980865318400675	3.8708402182526296	3.933460641760755	7.814337224088124	5.484210745506371	0.62227851381125	-1.4482922062073469	-2.3462261831241444	-0.5011993269725604	1.2262690281125643	3.335101670286624	2.7681650500863313	5.702469361865403	6.671019360733935	1.4637527426815686	0.6252873828651146	9.950249007237336	12.307716558177184	10.72062974129399	8.831645343432738	2.9262239088696433	-1.1327375758152562	-4.606885958264675	-6.57053084830037	-11.371547367183558	-14.088622479705307	-15.219927580744326	-9.166410579067076	-0.9884928598239788
chr2L:6525902-6528143	5.9184289538365	2.727415638026033	-2.451872154308882	3.0489454339578375	1.460534165132094	-3.809314990309572	-6.492919873472992	-9.871123137549649	-2.1038884355764536	0.6512444816945295	3.425091307311019	0.2620076431622543	17.592575914725327	28.699337561059533	24.105382772665834	29.829223303579507	4.045339931700944	11.698358005985428	4.859594811164669	8.918956481137435	3.408310355151489	3.2804223420691887	0.28920036806068555	-4.390756472818431	-9.714662626766021	-14.466557192643508	-13.057244077199588	-1.5784192839556976	-2.7234706478817037	-2.064171379118254	-3.923655581926644	8.863642951466574	13.294639145497763	6.250721945202115	6.3589543077288715	3.366750425385304	0.04856404583481459	-5.409218950859316	-9.606563617908114	-13.445196673962046	-14.255582674366144	-15.268125963829071	-26.361879576474536	-37.1674043889237	-35.07077067125436	-12.791874516419668	-1.8372215182175793	2.661972639331534	2.620693865828486
chr2L:6539518-6540849	-2.7234706478817037	-2.064171379118254	-3.923655581926644	8.863642951466574	13.294639145497763	6.250721945202115	6.3589543077288715	3.366750425385304	0.04856404583481459	-5.409218950859316	-9.606563617908114	-13.445196673962046	-14.255582674366144	-15.268125963829071	-26.361879576474536	-37.1674043889237	-35.07077067125436	-12.791874516419668	-1.8372215182175793	2.661972639331534	2.620693865828486	0.2614505271567006	1.7345287976228647	-0.7722619875591663	1.4082385273006652	-0.3842533059311557	1.198116831181688	3.2925547448524126	2.9969778806104217	3.3683368666684927	1.1723456030980224	4.029104218146522	-0.6819743664387646	0.5533474488829239	0.04540189012703902	0.8651686851755442	-0.24928957770058702	0.18223272791703826	1.5200503678052129	0.26690351734713097	0.6386205403520696	0.4738849760050669	0.7391333966507933	-0.9207074752827707	2.7103118662750347	4.236666614531845	3.4397022636312786	0.0	0.22407746444571308
chr2L:6551873-6553086	1.4082385273006652	-0.3842533059311557	1.198116831181688	3.2925547448524126	2.9969778806104217	3.3683368666684927	1.1723456030980224	4.029104218146522	-0.6819743664387646	0.5533474488829239	0.04540189012703902	0.8651686851755442	-0.24928957770058702	0.18223272791703826	1.5200503678052129	0.26690351734713097	0.6386205403520696	0.4738849760050669	0.7391333966507933	-0.9207074752827707	2.7103118662750347	4.236666614531845	3.4397022636312786	0.0	0.22407746444571308	2.7976930609575996	3.086142237851412	2.4411833764752173	3.808255439327915	-1.1267407777214458	0.8661870410990832	-0.07819901151911127	0.9879728282993004	1.680401034260518	-0.30735967257511815	-2.1078720989603963	-0.8873228561671364	-2.2427202672028015	-1.3107545331266464	-0.7250740549324951	-1.1499004089843636	-3.458290060885781	-5.041477706691407	-3.030270636684572	-4.595869779713846	-2.1272896894664317	0.6383073482902311	-14.489180065589276	-18.969312512599117
chr2L:6569231-6573023	-2.1078720989603963	-0.8873228561671364	-2.2427202672028015	-1.3107545331266464	-0.7250740549324951	-1.1499004089843636	-3.458290060885781	-5.041477706691407	-3.030270636684572	-4.595869779713846	-2.1272896894664317	0.6383073482902311	-14.489180065589276	-18.969312512599117	-10.383193918764794	-8.60198039606235	3.386252786050442	20.980858264295463	33.59450814554112	26.316311230424	17.244094112723854	13.728153644109412	5.094514888685431	3.4745096299363856	8.81263197585447	2.1854721223724196	9.544059455684534	10.900115563608761	1.8289239693717887	9.405962324996343	5.096541378631802	6.0414234636926185	4.813086931944866	7.195666699937442	7.927057854398083	16.496335530021764	11.185639428971571	15.493652187126482	8.92778126868828	8.896351182577565	5.056413590796121	-0.5084904540624298	2.6109310437570667	1.1799147011087379	2.5287349952929294	-1.0327973374394477	-0.6644459230605141	-2.2793889736586035	-0.3689413859202384
chr2L:6578639-6580388	26.316311230424	17.244094112723854	13.728153644109412	5.094514888685431	3.4745096299363856	8.81263197585447	2.1854721223724196	9.544059455684534	10.900115563608761	1.8289239693717887	9.405962324996343	5.096541378631802	6.0414234636926185	4.813086931944866	7.195666699937442	7.927057854398083	16.496335530021764	11.185639428971571	15.493652187126482	8.92778126868828	8.896351182577565	5.056413590796121	-0.5084904540624298	2.6109310437570667	1.1799147011087379	2.5287349952929294	-1.0327973374394477	-0.6644459230605141	-2.2793889736586035	-0.3689413859202384	-2.06788770869058	-2.402531632471782	-3.0522828940503457	-4.254555470728194	-5.266851125107649	-6.6544435174233545	-6.627174476323637	-6.854006249696965	-5.40873502522496	-6.247778710615218	-2.810678035175495	-6.638100377772934	-7.677290304122921	-9.517691027049887	-9.388564503777932	-12.014167451160628	-5.80945113279488	-10.354784648392247	-6.41538357073432
chr2L:6582453-6584207	9.544059455684534	10.900115563608761	1.8289239693717887	9.405962324996343	5.096541378631802	6.0414234636926185	4.813086931944866	7.195666699937442	7.927057854398083	16.496335530021764	11.185639428971571	15.493652187126482	8.92778126868828	8.896351182577565	5.056413590796121	-0.5084904540624298	2.6109310437570667	1.1799147011087379	2.5287349952929294	-1.0327973374394477	-0.6644459230605141	-2.2793889736586035	-0.3689413859202384	-2.06788770869058	-2.402531632471782	-3.0522828940503457	-4.254555470728194	-5.266851125107649	-6.6544435174233545	-6.627174476323637	-6.854006249696965	-5.40873502522496	-6.247778710615218	-2.810678035175495	-6.638100377772934	-7.677290304122921	-9.517691027049887	-9.388564503777932	-12.014167451160628	-5.80945113279488	-10.354784648392247	-6.41538357073432	-6.305840649140973	-9.579321992836954	-5.594265896241485	-2.933279357873504	-8.107463443895472	-9.654129212249654	-19.53025889789115
chr2L:6586602-6587307	16.496335530021764	11.185639428971571	15.493652187126482	8.92778126868828	8.896351182577565	5.056413590796121	-0.5084904540624298	2.6109310437570667	1.1799147011087379	2.5287349952929294	-1.0327973374394477	-0.6644459230605141	-2.2793889736586035	-0.3689413859202384	-2.06788770869058	-2.402531632471782	-3.0522828940503457	-4.254555470728194	-5.266851125107649	-6.6544435174233545	-6.627174476323637	-6.854006249696965	-5.40873502522496	-6.247778710615218	-2.810678035175495	-6.638100377772934	-7.677290304122921	-9.517691027049887	-9.388564503777932	-12.014167451160628	-5.80945113279488	-10.354784648392247	-6.41538357073432	-6.305840649140973	-9.579321992836954	-5.594265896241485	-2.933279357873504	-8.107463443895472	-9.654129212249654	-19.53025889789115	-15.482440734075338	-11.113102887107823	4.886761000181007	9.828340579614093	4.593032443661285	2.1339147051370415	1.9017702589115288	-5.26842932485355	-6.138410366897735
chr2L:6587308-6588269	11.185639428971571	15.493652187126482	8.92778126868828	8.896351182577565	5.056413590796121	-0.5084904540624298	2.6109310437570667	1.1799147011087379	2.5287349952929294	-1.0327973374394477	-0.6644459230605141	-2.2793889736586035	-0.3689413859202384	-2.06788770869058	-2.402531632471782	-3.0522828940503457	-4.254555470728194	-5.266851125107649	-6.6544435174233545	-6.627174476323637	-6.854006249696965	-5.40873502522496	-6.247778710615218	-2.810678035175495	-6.638100377772934	-7.677290304122921	-9.517691027049887	-9.388564503777932	-12.014167451160628	-5.80945113279488	-10.354784648392247	-6.41538357073432	-6.305840649140973	-9.579321992836954	-5.594265896241485	-2.933279357873504	-8.107463443895472	-9.654129212249654	-19.53025889789115	-15.482440734075338	-11.113102887107823	4.886761000181007	9.828340579614093	4.593032443661285	2.1339147051370415	1.9017702589115288	-5.26842932485355	-6.138410366897735	-10.290314922058274
chr2L:6589469-6590129	5.056413590796121	-0.5084904540624298	2.6109310437570667	1.1799147011087379	2.5287349952929294	-1.0327973374394477	-0.6644459230605141	-2.2793889736586035	-0.3689413859202384	-2.06788770869058	-2.402531632471782	-3.0522828940503457	-4.254555470728194	-5.266851125107649	-6.6544435174233545	-6.627174476323637	-6.854006249696965	-5.40873502522496	-6.247778710615218	-2.810678035175495	-6.638100377772934	-7.677290304122921	-9.517691027049887	-9.388564503777932	-12.014167451160628	-5.80945113279488	-10.354784648392247	-6.41538357073432	-6.305840649140973	-9.579321992836954	-5.594265896241485	-2.933279357873504	-8.107463443895472	-9.654129212249654	-19.53025889789115	-15.482440734075338	-11.113102887107823	4.886761000181007	9.828340579614093	4.593032443661285	2.1339147051370415	1.9017702589115288	-5.26842932485355	-6.138410366897735	-10.290314922058274	-6.838934694733508	-3.8918146187196427	-3.5868981765755654	-3.2415008030159
chr2L:6593847-6595344	-2.06788770869058	-2.402531632471782	-3.0522828940503457	-4.254555470728194	-5.266851125107649	-6.6544435174233545	-6.627174476323637	-6.854006249696965	-5.40873502522496	-6.247778710615218	-2.810678035175495	-6.638100377772934	-7.677290304122921	-9.517691027049887	-9.388564503777932	-12.014167451160628	-5.80945113279488	-10.354784648392247	-6.41538357073432	-6.305840649140973	-9.579321992836954	-5.594265896241485	-2.933279357873504	-8.107463443895472	-9.654129212249654	-19.53025889789115	-15.482440734075338	-11.113102887107823	4.886761000181007	9.828340579614093	4.593032443661285	2.1339147051370415	1.9017702589115288	-5.26842932485355	-6.138410366897735	-10.290314922058274	-6.838934694733508	-3.8918146187196427	-3.5868981765755654	-3.2415008030159	-5.805839838270081	-7.063205625127943	-3.551039074662504	-31.269597316805044	-29.14024790500814	-15.847371927819767	-4.967614092897158	-2.074588772498274	-0.47712125471966244
chr2L:6598234-6598858	-6.247778710615218	-2.810678035175495	-6.638100377772934	-7.677290304122921	-9.517691027049887	-9.388564503777932	-12.014167451160628	-5.80945113279488	-10.354784648392247	-6.41538357073432	-6.305840649140973	-9.579321992836954	-5.594265896241485	-2.933279357873504	-8.107463443895472	-9.654129212249654	-19.53025889789115	-15.482440734075338	-11.113102887107823	4.886761000181007	9.828340579614093	4.593032443661285	2.1339147051370415	1.9017702589115288	-5.26842932485355	-6.138410366897735	-10.290314922058274	-6.838934694733508	-3.8918146187196427	-3.5868981765755654	-3.2415008030159	-5.805839838270081	-7.063205625127943	-3.551039074662504	-31.269597316805044	-29.14024790500814	-15.847371927819767	-4.967614092897158	-2.074588772498274	-0.47712125471966244	-6.795405832068738	-9.128665536256635	-4.18475474491812	0.37107205997171755	-0.9884928598239788	2.622268407072824	15.430964965291638	4.672416020157342	3.320059232784147
chr2L:6628593-6629909	-1.4952132644201317	-3.091506434334619	-0.22816119486484343	-0.3842533059311557	-1.8027107223228733	-5.060959207151756	-4.949641158377661	-3.4179061553770342	-5.940856679660868	-0.8807275879539905	-4.947719089504079	-10.758111192789569	-7.309141758617286	-4.589443381614047	-0.2887691230768229	0.47712125471966244	-1.4637527426815689	1.1737218734474009	-4.167209801672504	-5.071459789719581	-0.8065359368777398	-5.673542120233228	-2.623955134101775	0.0	-0.7359535705891888	-0.32675222119505476	-1.1462251112520692	-0.8361691921254214	-1.6404862349754794	-2.1968229755500888	0.32675222119505476	-0.47712125471966244	-0.9884928598239788	0.0	2.2055906335406323	0.4928711537440004	0.9884928598239788	0.13639464639252108	8.577894852353895	5.998973666682957	9.909127049036586	4.867783892871489	3.660452359742359	6.42321759721289	1.9084850188786497	2.437574874799124	3.349489383286944	3.4737522593438594	3.341733795449231
chr2L:6714884-6717996	1.9698669404582487	-0.6574729407082098	-2.6723033768128177	-4.197400950220684	-10.00156222799373	-7.444590233908174	-7.310551675569275	3.36977440665617	2.283129657490476	0.22402468574922646	-1.8991645226873666	-1.1563714365486997	-3.099851998984858	-4.407571872230877	-7.539760695595006	-11.407427346641756	-15.800086506344568	-14.709639526954069	-11.903822438320336	-4.908515153873283	-2.5319575309365745	-5.385445001428422	-4.259084046843978	-9.738266715273713	-10.603471179316719	-14.716984605400453	-4.053229526128184	0.8230216375472762	-2.048286590101839	-4.128424134962618	-6.8239426451798595	-4.755365785612294	-6.061445798973236	-0.14277677466388466	-5.651558841714206	-15.91730225217808	-15.141308093285371	-11.384014478826538	-5.573641226050286	-2.915040058140017	-0.9355051223559318	25.56457850864453	21.17149966269907	18.177139797761903	18.592045321353194	19.713345340015696	19.051765048926956	14.494406374248221	15.758130680113766
chr2L:6757399-6758386	1.1791786184105821	-1.779869511493867	-2.381913463588804	-5.598536445690351	-4.638010918400411	-2.5770632842924064	-2.7444683804654617	-1.9366315780965369	-6.623367862173591	-9.986341862696232	-11.368302289320974	-11.325832904999	-16.26629478132812	-20.130217180203793	-15.911636816286638	-20.472902688638648	-6.2667607241680106	-21.59815769220872	-19.04104079476548	-14.29481833786083	-6.6316768774307855	3.820244949254794	5.883724844110427	8.003132266930207	2.561171586780872	1.910715644219451	1.2204503173553962	-0.3893487198707884	-3.293455929264938	-7.969421982283412	-7.649068586351839	-5.232686827603786	1.4904282910329278	4.828190468281047	9.345550161664972	23.2349559468421	24.664990382428034	16.180009598929907	18.022848957677354	15.227547975194211	10.44982812429182	2.369233411721362	6.105396848431846	1.1642060901256546	2.4210404209611567	0.9196527469771149	2.69758017616067	0.4796350954960274	0.6000948928027825
chr2L:6777327-6778978	10.44982812429182	2.369233411721362	6.105396848431846	1.1642060901256546	2.4210404209611567	0.9196527469771149	2.69758017616067	0.4796350954960274	0.6000948928027825	-0.07260339977691223	0.9567548631929423	-0.6867325911188109	0.04310736011473073	-1.0649784644236198	0.20067099366226807	-0.3565769322892481	-0.9858592121852854	-1.4892370762138396	-6.184322896507103	-9.486933508057799	-10.706166376498585	-10.902831190213774	-2.980777179836895	-3.417264142220232	-8.39404662666218	-6.7684143655365006	-3.841060921561298	-1.9527086750937486	-2.8834759814436923	-5.2102553738568265	-1.897604259904281	0.7489623226338075	-0.9440669691728176	0.0	-1.8709191888963188	-5.230405352951164	-3.1658847660089697	-4.500520320336554	-2.2695002914416635	-2.549760686706641	-1.226316889090186	-4.418687751344543	-0.5021239512711358	-3.164165316426981	-4.569084225322999	-4.523998563956497	-0.61605109953003	9.569204009940082	6.43008534455071
chr2L:6782573-6784651	-0.6867325911188109	0.04310736011473073	-1.0649784644236198	0.20067099366226807	-0.3565769322892481	-0.9858592121852854	-1.4892370762138396	-6.184322896507103	-9.486933508057799	-10.706166376498585	-10.902831190213774	-2.980777179836895	-3.417264142220232	-8.39404662666218	-6.7684143655365006	-3.841060921561298	-1.9527086750937486	-2.8834759814436923	-5.2102553738568265	-1.897604259904281	0.7489623226338075	-0.9440669691728176	0.0	-1.8709191888963188	-5.230405352951164	-3.1658847660089697	-4.500520320336554	-2.2695002914416635	-2.549760686706641	-1.226316889090186	-4.418687751344543	-0.5021239512711358	-3.164165316426981	-4.569084225322999	-4.523998563956497	-0.61605109953003	9.569204009940082	6.43008534455071	8.29935138675861	8.698967152136623	12.845631726837162	7.5712703171655455	11.383494974316513	14.917983292716798	11.670194265313176	10.538220410911212	8.019666301714771	4.432836826034332	6.419093540644528
chr2L:6804228-6807138	14.917983292716798	11.670194265313176	10.538220410911212	8.019666301714771	4.432836826034332	6.419093540644528	3.9091699337337538	3.946203532754411	7.143461027486671	11.425192308357387	6.6437453174868795	4.806912450883353	6.7294083660519615	7.747876197244731	7.810876246938021	11.250186602642136	7.377542100862427	3.9599256098637117	3.907166827038223	0.7347449952799171	3.1861134854071205	1.8040049539791778	3.7921017230884275	0.15960397147122501	-2.8432360859223937	-3.919785030761489	-2.9404361388878146	-6.6480804793355786	-7.167496861252368	-9.05298837179633	-11.981728436573686	-10.80944301029744	-9.92526693854003	-5.827772833387585	-3.983418908765002	-4.712723367966254	-5.283485392254888	-8.18504361855033	-7.3857649487806825	-5.523690101432944	-3.377244251999379	-5.0221141672955945	-3.6009314690333323	-5.728266779836437	-6.655964997243617	-5.17816034202855	-2.704677320941571	-2.576472037991796	-3.1048599771506136
chr2L:6870162-6871643	-3.902345634051051	-4.886715397899157	-5.440781433904451	-3.846669687630049	-2.881296261259247	-3.9328920942367978	-1.4697610183736365	-3.877873524835968	-6.412431305509368	-1.5146370669897433	-8.347862261748887	-8.502185372203563	-13.618270156612242	-13.89432223027102	-12.084443619865933	-14.220953771435385	-2.4589972098463106	0.288769123076823	-5.50151349680262	-4.207356478447687	-1.684872899606169	-3.8167207039615882	-6.086133185456734	-8.143374832431192	-3.126875148165915	-8.65549582084953	-1.1064770844568605	0.288769123076823	-1.869541074775799	0.2323174111535117	-0.3842533059311557	0.37107205997171755	0.48543331568908393	-0.3842533059311557	1.041562685491579	7.753185916933337	5.344302858043572	0.9884928598239788	-0.9884928598239788	7.115360621568878	9.899371551700096	7.219179885225817	4.1019716359842535	3.987139457080633	2.049780585881487	1.839918503685872	1.3200989590328445	0.9848734151971306	-1.493057880024059
chr2L:6875424-6877069	-8.347862261748887	-8.502185372203563	-13.618270156612242	-13.89432223027102	-12.084443619865933	-14.220953771435385	-2.4589972098463106	0.288769123076823	-5.50151349680262	-4.207356478447687	-1.684872899606169	-3.8167207039615882	-6.086133185456734	-8.143374832431192	-3.126875148165915	-8.65549582084953	-1.1064770844568605	0.288769123076823	-1.869541074775799	0.2323174111535117	-0.3842533059311557	0.37107205997171755	0.48543331568908393	-0.3842533059311557	1.041562685491579	7.753185916933337	5.344302858043572	0.9884928598239788	-0.9884928598239788	7.115360621568878	9.899371551700096	7.219179885225817	4.1019716359842535	3.987139457080633	2.049780585881487	1.839918503685872	1.3200989590328445	0.9848734151971306	-1.493057880024059	-2.2829508664707356	1.4202412317482354	-2.615306279857278	-1.141522537361549	0.9011758817738481	-1.1856027693708822	2.2673276637488735	1.9938903443367852	0.8789748710091058	1.2751705370638253
chr2L:6899296-6901178	1.2751705370638253	1.716065795458921	-1.0371227497536832	-0.33609196537910624	0.277262738504597	-0.138693775953826	13.010123016805265	5.787910087883154	13.015387034346698	7.659788995268766	24.17823694259761	26.494030516086845	24.87203863281645	19.281596135566126	10.016392462979066	8.991328186776933	11.379920214455472	7.404866273288262	4.0455236456763854	0.8968223731589915	-3.445447329614276	-2.8970732757120294	-7.301008776076617	-1.136437303134862	-11.372245202831776	-12.590055960129531	-11.999407564298409	-9.055405169093675	-13.695802100678042	-15.544516469470805	-17.45811033964461	-3.199076697325789	-1.4637527426815689	-1.5754364917418782	-11.914913132905657	-11.457296474244634	-10.733800850020778	-12.273236685604104	-21.558239248122813	-18.044701687170193	-17.824927492460233	-4.710508711603968	-17.555594523524267	-23.707510242510185	-2.170326612168649	-0.5050184077099936	-13.524963994921343	-6.365344449767129	-1.684872899606169
chr2L:7088688-7089975	0.0	0.229225871890294	4.340665616628894	4.337040109756583	5.347038365301864	-2.8673520050973944	-3.3447906025202077	2.640041624801047	1.5838459212695908	9.23908029855561	6.800779838815192	8.166963987845275	6.86683222833424	5.31991279863385	3.7066764888314316	1.0643548603589674	0.0	-4.9681384444842	-5.213118903486799	-9.503896870453742	-4.260644763370197	-1.464599937199476	-0.4666095473949303	9.158875797326369	8.952756222444123	13.344465467627995	16.44399046653252	10.58042751859376	5.205144283091613	-3.0742091135886382	-4.696559454429157	-7.685689679326699	-6.884526460973885	-9.73225672586592	-16.13119870004649	-10.158421094902677	9.703738200127875	15.376017943268709	16.85343910251096	16.987237013790224	10.62143018591567	5.462912207868215	0.7879928902305948	-5.950091987147114	-5.295729372217101	-8.910623416301426	-6.5667173735157025	-9.87607146698608	-18.079692413507697
chr2L:7101776-7103411	16.44399046653252	10.58042751859376	5.205144283091613	-3.0742091135886382	-4.696559454429157	-7.685689679326699	-6.884526460973885	-9.73225672586592	-16.13119870004649	-10.158421094902677	9.703738200127875	15.376017943268709	16.85343910251096	16.987237013790224	10.62143018591567	5.462912207868215	0.7879928902305948	-5.950091987147114	-5.295729372217101	-8.910623416301426	-6.5667173735157025	-9.87607146698608	-18.079692413507697	-14.702918151670461	-16.092619626968045	-1.5037572265772448	-10.79458850986941	-9.82086105254187	-10.509708636092705	-1.4288405459134528	4.733098946064469	0.37107205997171755	3.4873077659657827	8.370218052660187	9.842853784432936	8.41592304785802	1.803474908720597	-0.04183842049008321	-3.5514113876410414	-0.3434052735802936	1.7821704042775337	0.6383073482902311	-0.6383073482902312	-0.05727311672596946	0.4664987876245208	6.56076828533409	1.5972678807590799	4.45055931050435	3.8408532666604533
chr2L:7109476-7111377	5.462912207868215	0.7879928902305948	-5.950091987147114	-5.295729372217101	-8.910623416301426	-6.5667173735157025	-9.87607146698608	-18.079692413507697	-14.702918151670461	-16.092619626968045	-1.5037572265772448	-10.79458850986941	-9.82086105254187	-10.509708636092705	-1.4288405459134528	4.733098946064469	0.37107205997171755	3.4873077659657827	8.370218052660187	9.842853784432936	8.41592304785802	1.803474908720597	-0.04183842049008321	-3.5514113876410414	-0.3434052735802936	1.7821704042775337	0.6383073482902311	-0.6383073482902312	-0.05727311672596946	0.4664987876245208	6.56076828533409	1.5972678807590799	4.45055931050435	3.8408532666604533	6.386363122770026	7.163004131214698	2.133591001907218	-0.26145052715670036	4.994388047433426	5.532978320299343	10.742568000784399	7.54311139439505	4.576672995304552	2.631983304167783	1.9672544804151055	-0.1123973147324257	0.18410369174764815	1.1108731460084562	3.1142196761051055
chr2L:7169656-7171500	6.045762651956415	4.34366785991106	-0.6252873828651145	3.47778483607295	1.7979732373808546	2.4464656184750377	2.019325442427682	2.0089042588881707	-0.07115767956855533	-1.5275697265162813	-2.3217759457680276	-3.888949752027575	-3.7597487571785346	-2.554684927880049	-6.635477365048392	-4.4164773875423435	-0.2887691230768229	0.0	-0.7359535705891888	0.2659708225413033	-1.1336088485014668	-0.4666095473949303	0.0	-0.37107205997171755	-5.379657522422931	-5.446137480098512	-4.526331875827326	-1.8868643711384476	0.9059652567236041	3.2353435781227966	13.370644006566435	3.006498770386089	6.425983249229069	10.572272986090024	8.932139679248209	7.205860206630208	4.030844096057387	2.3848725809550047	2.2156532399752784	6.429066307801243	3.9644602994005287	3.580779721621731	2.8039722923489077	-0.5579990911031086	-0.23126084568970762	1.7597610009213105	0.5346537949190744	-1.3120223027252602	-0.6854512558360347
chr2L:7186996-7188644	8.932139679248209	7.205860206630208	4.030844096057387	2.3848725809550047	2.2156532399752784	6.429066307801243	3.9644602994005287	3.580779721621731	2.8039722923489077	-0.5579990911031086	-0.23126084568970762	1.7597610009213105	0.5346537949190744	-1.3120223027252602	-0.6854512558360347	-1.0078397081664168	1.951065609661334	0.48720562953713775	0.4732941386365783	-0.5050184077099936	0.7359535705891888	0.22067126500299566	-1.2628946061074287	-1.1136235043238316	0.7911915051918008	-2.126922519727858	-2.349102085116342	-6.018724152038414	-6.218701234142443	-1.859563831478839	-2.106249772278013	2.3286248352848276	-0.5552050987676277	0.0	-1.4700822753787204	2.5924742628461264	0.5975789528366311	0.6252873828651146	-0.09172769188591405	-0.21180146847858894	-4.102078446867264	-4.895327181713129	-7.528209239863298	-0.18648839520303384	-0.7992320648664855	-3.080413938030708	-2.094015272724491	-4.049657278856282	-2.15560272236026
chr2L:7207952-7209404	-7.528209239863298	-0.18648839520303384	-0.7992320648664855	-3.080413938030708	-2.094015272724491	-4.049657278856282	-2.15560272236026	0.27482272280677394	-6.304920740537264	-4.818516937942964	-4.81245036020761	-5.345213778279412	-1.364445647341275	-3.8346634376137394	-7.58059409202264	-5.9875758098325775	-4.1426596028576705	-8.332567102879155	-7.090737375747188	-4.976687797832837	0.3842533059311557	-4.87011401555409	-6.972626240310821	-1.170041379908726	0.47712125471966244	-1.4637527426815689	0.3842533059311557	0.21052632091416779	0.5276934093934911	2.3286248352848276	0.9884928598239788	-0.3842533059311557	2.9792574701500705	6.090026969439181	6.389087711107336	5.176023534550297	8.758959976875333	6.576237770459489	-0.9884928598239788	5.3348638507454185	5.2887534705969745	1.0668755590631576	6.700183334474206	7.41162895709973	3.716366883464256	8.673466059124385	8.00278043783874	7.972367956051916	3.413066283379444
chr2L:7209567-7212875	-2.094015272724491	-4.049657278856282	-2.15560272236026	0.27482272280677394	-6.304920740537264	-4.818516937942964	-4.81245036020761	-5.345213778279412	-1.364445647341275	-3.8346634376137394	-7.58059409202264	-5.9875758098325775	-4.1426596028576705	-8.332567102879155	-7.090737375747188	-4.976687797832837	0.3842533059311557	-4.87011401555409	-6.972626240310821	-1.170041379908726	0.47712125471966244	-1.4637527426815689	0.3842533059311557	0.21052632091416779	0.5276934093934911	2.3286248352848276	0.9884928598239788	-0.3842533059311557	2.9792574701500705	6.090026969439181	6.389087711107336	5.176023534550297	8.758959976875333	6.576237770459489	-0.9884928598239788	5.3348638507454185	5.2887534705969745	1.0668755590631576	6.700183334474206	7.41162895709973	3.716366883464256	8.673466059124385	8.00278043783874	7.972367956051916	3.413066283379444	26.577036919955187	31.61401348257395	31.538055728529045	27.81808063564732
chr2L:7254219-7255153	-3.0284853119309454	3.2780567468353916	11.905762525679004	13.004972663985834	14.388429179768735	12.998495648170653	3.0137826648031254	-2.291425623862061	-10.794367336775831	-4.966734842890518	-11.654054478230162	-7.618894907575425	-1.9769857196479577	-1.3821770810048504	-12.087557180218965	-18.269636005841406	-8.565822599355876	-0.6816519536376183	0.7359535705891888	-0.7359535705891888	-0.7359535705891888	-1.684872899606169	-0.47712125471966244	-0.3842533059311557	-0.28605010248737794	0.8663343369988012	1.3764502518684243	0.0	2.660542510494701	1.1703384330520492	5.889171067358861	3.471761085089541	14.69105669190857	22.217030870454202	21.2392420268092	13.533643093280908	7.375406552758201	2.9441467908290564	-0.9557589874090634	13.004472271814468	16.49154320141547	15.395605383504535	9.815424921981672	12.023908238445355	3.448999537314102	6.886385994684314	8.394610665149717	7.537564028740331	7.674918696563989
chr2L:7275760-7276799	12.023908238445355	3.448999537314102	6.886385994684314	8.394610665149717	7.537564028740331	7.674918696563989	3.8464011317390066	1.90971877811832	0.5508476679836516	-3.1565964358753638	-6.21008227591348	-8.11660548360765	-9.119295516329382	-5.484284361943242	-6.436192799120086	-11.77437945208186	-4.566471814806763	-21.513730571819078	-28.70400796281545	-18.101219513039375	-13.623969305297518	-15.334828545880086	-2.023126312890935	-3.071250932551713	-12.4482992605581	-4.741806486824568	-1.684872899606169	-0.9568070777091172	-3.545628327856732	-10.567287748488933	-8.122514709009886	-1.964350643311043	-3.499706323311268	-4.468399367472519	-0.9300725741501721	-0.6610055706295627	-0.32675222119505476	-1.5703665473141193	-1.1924272246682068	0.9689904128013223	1.9769857196479577	6.66668980785773	3.816808110032835	2.4008777779918056	1.8600575058006392	7.6194056511085995	6.364804690014234	0.2457594292768453	11.587790546171169
chr2L:7418957-7420809	6.243368723898834	4.545008315393048	7.620794180373398	3.7029395479636578	4.319045929073148	7.211844205959154	4.627327964382349	5.3940616899651745	2.573654301846056	3.73609025978324	4.178551781158617	3.032321497867433	1.914808775918575	-0.17295192220613992	0.0	0.9867780104499659	-0.27214593185477914	0.9568070777091172	0.4359239231164445	2.707761831332583	5.16742673347309	5.106847583031538	0.5870371770210359	-0.8002220936570299	1.1552981329448155	-1.448814217613287	-1.1983580280747486	-1.8259993419856968	-1.658598903530971	-6.757318140622288	-8.894267530128486	-4.678827602863492	-7.001672844025148	-8.66300268089874	-11.504314767665957	-10.77435226743391	-8.14197186582071	-5.9403296629852465	-6.9879685744038476	-6.39069243408601	7.772815795555645	6.08244504083808	2.7034381343927896	-0.3002288431438198	-3.8349717853271437	-5.582661326280293	-8.529795569003907	-8.028454321671358	-4.563363277799465
chr2L:7420810-7422317	4.319045929073148	7.211844205959154	4.627327964382349	5.3940616899651745	2.573654301846056	3.73609025978324	4.178551781158617	3.032321497867433	1.914808775918575	-0.17295192220613992	0.0	0.9867780104499659	-0.27214593185477914	0.9568070777091172	0.4359239231164445	2.707761831332583	5.16742673347309	5.106847583031538	0.5870371770210359	-0.8002220936570299	1.1552981329448155	-1.448814217613287	-1.1983580280747486	-1.8259993419856968	-1.658598903530971	-6.757318140622288	-8.894267530128486	-4.678827602863492	-7.001672844025148	-8.66300268089874	-11.504314767665957	-10.77435226743391	-8.14197186582071	-5.9403296629852465	-6.9879685744038476	-6.39069243408601	7.772815795555645	6.08244504083808	2.7034381343927896	-0.3002288431438198	-3.8349717853271437	-5.582661326280293	-8.529795569003907	-8.028454321671358	-4.563363277799465	-3.660576642853549	-1.9769857196479577	0.0	-3.0721295537153637
chr2L:7430068-7432189	-0.8002220936570299	1.1552981329448155	-1.448814217613287	-1.1983580280747486	-1.8259993419856968	-1.658598903530971	-6.757318140622288	-8.894267530128486	-4.678827602863492	-7.001672844025148	-8.66300268089874	-11.504314767665957	-10.77435226743391	-8.14197186582071	-5.9403296629852465	-6.9879685744038476	-6.39069243408601	7.772815795555645	6.08244504083808	2.7034381343927896	-0.3002288431438198	-3.8349717853271437	-5.582661326280293	-8.529795569003907	-8.028454321671358	-4.563363277799465	-3.660576642853549	-1.9769857196479577	0.0	-3.0721295537153637	-0.5532777934297887	-2.3681125716579237	0.40674268368821626	0.61399155436125	0.18620351532399393	0.5497972895783617	0.0	-0.23320657772590686	3.791726830249532	6.0175180250767335	3.1685364045341076	3.5594312850279977	3.4068523594564715	0.7311177827186773	-0.9325618220134277	6.872952626250048	3.4084234346693254	10.4157670015675	2.7311437975042696
chr2L:7446694-7448928	0.61399155436125	0.18620351532399393	0.5497972895783617	0.0	-0.23320657772590686	3.791726830249532	6.0175180250767335	3.1685364045341076	3.5594312850279977	3.4068523594564715	0.7311177827186773	-0.9325618220134277	6.872952626250048	3.4084234346693254	10.4157670015675	2.7311437975042696	3.6175860029037055	2.4794333859565887	1.3086864582091187	0.5122810157362927	0.504422908990798	-1.8458333539919056	-1.174836375137382	-3.927130376658192	-2.603796160278089	-2.4444023611327372	-3.4386902951486134	5.5038821415866765	-1.6242099244405366	0.17819422158866696	-4.634717233021421	4.354657732046229	11.081830765220385	9.510854555631303	7.7944703617167805	3.418610044660121	1.0498714552660224	0.11520967712017371	-1.7345533337963692	-3.707266983406032	-3.0908278926956267	-3.5579026984600586	-0.4666095473949303	-2.654226579375713	-2.63452079030599	-2.3306187852453486	-0.6603378504654145	1.398439889565905	-1.6548270166219812
chr2L:7452274-7454054	-0.9325618220134277	6.872952626250048	3.4084234346693254	10.4157670015675	2.7311437975042696	3.6175860029037055	2.4794333859565887	1.3086864582091187	0.5122810157362927	0.504422908990798	-1.8458333539919056	-1.174836375137382	-3.927130376658192	-2.603796160278089	-2.4444023611327372	-3.4386902951486134	5.5038821415866765	-1.6242099244405366	0.17819422158866696	-4.634717233021421	4.354657732046229	11.081830765220385	9.510854555631303	7.7944703617167805	3.418610044660121	1.0498714552660224	0.11520967712017371	-1.7345533337963692	-3.707266983406032	-3.0908278926956267	-3.5579026984600586	-0.4666095473949303	-2.654226579375713	-2.63452079030599	-2.3306187852453486	-0.6603378504654145	1.398439889565905	-1.6548270166219812	-4.724751862563394	-8.911749753774194	-8.849188042013266	-8.583775158239742	-8.132791666197058	-8.1028799181041	-4.670283990567255	-11.879049370921807	-9.60432714426723	-9.629574869804713	0.7359535705891888
chr2L:7458589-7460976	-2.603796160278089	-2.4444023611327372	-3.4386902951486134	5.5038821415866765	-1.6242099244405366	0.17819422158866696	-4.634717233021421	4.354657732046229	11.081830765220385	9.510854555631303	7.7944703617167805	3.418610044660121	1.0498714552660224	0.11520967712017371	-1.7345533337963692	-3.707266983406032	-3.0908278926956267	-3.5579026984600586	-0.4666095473949303	-2.654226579375713	-2.63452079030599	-2.3306187852453486	-0.6603378504654145	1.398439889565905	-1.6548270166219812	-4.724751862563394	-8.911749753774194	-8.849188042013266	-8.583775158239742	-8.132791666197058	-8.1028799181041	-4.670283990567255	-11.879049370921807	-9.60432714426723	-9.629574869804713	0.7359535705891888	1.732395449636374	7.079521848601255	7.875306291327896	8.886530698670171	3.3652689525847856	5.247147626714068	4.538812193605065	1.5889323341613693	2.4088342896640293	1.9310924933519344	3.0697192246462754	3.0373752929388975	0.12161867248595906
chr2L:7532924-7535969	-18.240186891788042	-18.659206559464685	-13.52790071984785	-15.12881249262079	-11.99349389054756	-21.31604871717224	-10.030988757119111	-12.382016206039063	-5.226348158725077	-11.22818070472772	-5.09513260350674	-2.6770605113728285	-9.246950957151482	-10.175071352083398	-3.7430717159108564	-13.368404897424432	-11.790760306436825	-4.066405752988677	-5.863010836475251	-6.578129342651673	-3.460646723320409	-5.410644968370645	-6.236825952879262	-6.185046841551284	-11.455070273472158	-6.2053416117943065	-0.5212227143717049	4.655701584175739	21.201452471803993	31.095300817231994	18.195509310860018	19.415404375585293	17.97632332982975	15.650518090295018	7.5397685325361765	4.127016451007262	-1.7192765509849928	-2.339466043048319	-0.17789705935465608	-1.5855219450144515	-1.9330516924433963	0.08813525419165383	-3.2055031773320324	1.4539922934670315	-2.561560887020831	-4.7999968509510555	-2.603041448423031	-5.646874598595668	-4.840438262238225
chr2L:7535970-7536400	-10.030988757119111	-12.382016206039063	-5.226348158725077	-11.22818070472772	-5.09513260350674	-2.6770605113728285	-9.246950957151482	-10.175071352083398	-3.7430717159108564	-13.368404897424432	-11.790760306436825	-4.066405752988677	-5.863010836475251	-6.578129342651673	-3.460646723320409	-5.410644968370645	-6.236825952879262	-6.185046841551284	-11.455070273472158	-6.2053416117943065	-0.5212227143717049	4.655701584175739	21.201452471803993	31.095300817231994	18.195509310860018	19.415404375585293	17.97632332982975	15.650518090295018	7.5397685325361765	4.127016451007262	-1.7192765509849928	-2.339466043048319	-0.17789705935465608	-1.5855219450144515	-1.9330516924433963	0.08813525419165383	-3.2055031773320324	1.4539922934670315	-2.561560887020831	-4.7999968509510555	-2.603041448423031	-5.646874598595668	-4.840438262238225	-6.991644945989468	-6.257765325247451	-2.400877777991807	-5.999777276152446	-2.447162168157932	-7.002998160960068
chr2L:7576470-7577886	-3.828622447405722	-1.9514387055429707	1.0482810581359077	-0.7841348399645695	-3.962918038262047	-6.946118959859737	-12.61159219500844	-12.750310917103487	-10.855298958297391	-2.569376589652183	-2.7514252587408583	-4.96251708942674	-14.757064443629059	-11.506098172327084	-3.844840258229176	-0.6252873828651145	0.3842533059311557	3.0934693721264215	7.796035905867529	4.067072417875027	8.348024487764999	0.6725046838027925	1.7026506734662747	-1.1737218734474009	0.9884928598239788	0.3842533059311557	-0.3842533059311557	-1.684872899606169	4.339417866019031	6.023845082724927	1.087636782058556	0.3842533059311557	0.2634327876559578	-0.6116235463836319	-3.5416628094281006	-4.687332274003983	-6.486909876580757	2.6610624867939814	3.483525664872778	-2.584837714601742	0.2508347502817743	-1.2734890234092004	0.2457594292768453	0.9059652567236041	0.9884928598239788	0.0	0.0	0.0	0.0
chr2L:7591844-7594240	0.3842533059311557	0.2634327876559578	-0.6116235463836319	-3.5416628094281006	-4.687332274003983	-6.486909876580757	2.6610624867939814	3.483525664872778	-2.584837714601742	0.2508347502817743	-1.2734890234092004	0.2457594292768453	0.9059652567236041	0.9884928598239788	0.0	0.0	0.0	0.0	1.2312381920439872	2.17659024878513	0.8768927084489612	2.6203312793849487	0.15888194190533902	2.1650998083546957	1.5644699933665291	0.2626478153584838	0.7336558775452074	0.16927034690432718	-0.3842533059311557	-1.4637527426815689	-0.4106493675885908	1.0833877255881803	-0.32651831375204526	-0.16125860883478269	0.7869882926823093	0.8394390248407345	0.41798196871995347	0.7561756218421583	3.066105637066666	2.807386129719352	1.568095614860008	4.108279949025344	1.1871668487493294	2.077884835385907	2.6463304037377147	0.41625840375563516	0.0	-0.6945521901574704	-1.5159999728216278
chr2L:7653093-7655304	-0.32675222119505476	2.179554806541621	4.477368051511389	-1.1737218734474009	2.698759215507216	11.459792157509751	5.947605537322408	7.088242170635116	6.856354199642254	6.4938246726854	7.786294750642595	3.4590867591384034	3.272162658769364	0.44517508623990787	1.4020470366172362	-1.1662916605708515	-2.930740079360992	0.43222367354515767	-5.760039931570051	-3.203317401779365	-1.514991142951305	-1.294599202113669	-2.187598671876523	-4.537523157291134	-2.9479594605363255	-1.000910226002865	-0.7359535705891888	-3.1306784107959573	-0.4063249500466856	1.753536428138856	-0.6705024521527023	-3.0536684133999414	-3.2480813616474298	-4.486775870111682	-4.944011010685186	-6.039814994792904	-7.870916477840735	-5.4547862396708835	-8.709278218244327	-7.130608513146118	-6.627538179426571	-4.070741169100819	-3.5478784778356047	-0.9568070777091172	-1.8557829310828988	-0.04626312108804313	1.322843590863612	-0.23220417679495023	-3.1121338314546207
chr2L:7670433-7672162	-4.944011010685186	-6.039814994792904	-7.870916477840735	-5.4547862396708835	-8.709278218244327	-7.130608513146118	-6.627538179426571	-4.070741169100819	-3.5478784778356047	-0.9568070777091172	-1.8557829310828988	-0.04626312108804313	1.322843590863612	-0.23220417679495023	-3.1121338314546207	-3.8609388328669305	-6.415015304444044	-2.5752383385023423	-7.331199205374836	-5.622527434969757	-2.915742972931562	-1.9490603477888073	0.3842533059311557	-0.7359535705891888	0.07707399794267998	-1.8933459676220008	4.499772525766277	3.2457449153440576	1.9605523250565686	2.8348935391484087	2.8064540096413495	2.150904101150528	-0.11994577306104429	-1.9740438530091207	-3.5944187919910124	-3.8889293817858834	-5.5816513941056005	-8.762120512495743	-9.204398883780943	-9.055053804869281	-6.966546213311274	-10.184607095061573	-0.26145052715670036	17.024434644511196	25.201572513418803	19.05522201811073	18.79776263546244	11.44935631429362	5.62483309787256
chr2L:7692566-7694440	19.05522201811073	18.79776263546244	11.44935631429362	5.62483309787256	4.312146252085442	2.0158847524566252	1.5493353237379235	-1.577723046200404	0.0	-1.0688928251887437	-3.225565983617219	-1.5480186133208267	1.5616542623531444	-2.197297485534492	-1.5965513729128546	-3.2732402664045135	-3.044077768825819	-8.659910604461865	-8.894429809009997	-5.471101490087375	-3.775254972353779	0.3842533059311557	-0.9884928598239788	-0.7359535705891888	-2.2948213099451698	-3.4633668529957653	-3.426344262387779	-5.5373732691840525	-3.725714784504726	-5.739420627449761	-5.860968811462949	-3.1327938190726976	-0.5552050987676277	-0.663699227713116	0.3842533059311557	0.0	-2.47268794129107	-3.0307930348076875	0.25374049983680697	-3.7180893802668824	-1.3838710439052098	-0.2406233412219088	-5.1550724662996235	-3.50483035420766	-1.8323265367089814	-3.364995227025763	-3.425057934021667	-3.273473398926484	-0.7118669501790277
chr2L:7728356-7730350	12.299875649100903	14.051179165730126	12.2980856780039	17.869271680143594	11.581824332459803	14.437458957581432	16.076243867640525	12.025260772779708	16.240443149989577	12.35178349942491	5.494696739852619	7.683186652655586	7.1735713676906565	5.947605537322408	11.383142721989584	9.181145158698694	8.100544369677563	12.0744283104433	11.848920923826256	7.154564977136719	8.001602448784785	7.6473816634232445	7.567090474659616	3.0082414244523683	1.6763698763313677	0.0565004695351903	0.94381115187254	-0.04143191285016206	-0.5786730364146007	-0.4049561964752433	-1.9308734714186584	0.6003877199702188	-0.9720189400414555	-1.8505908090583427	-3.2506410027273693	-4.133857244102892	-4.622799874143358	-2.4165390509961338	-5.289949991646861	-3.605048136148756	-5.014160797733315	-5.156314313727126	-4.902301890865392	-6.058285945715601	-4.028035221543226	-3.9390933191058117	-7.310108674721847	-8.650993715072158	-5.733495447988953
chr2L:7734738-7736490	5.947605537322408	11.383142721989584	9.181145158698694	8.100544369677563	12.0744283104433	11.848920923826256	7.154564977136719	8.001602448784785	7.6473816634232445	7.567090474659616	3.0082414244523683	1.6763698763313677	0.0565004695351903	0.94381115187254	-0.04143191285016206	-0.5786730364146007	-0.4049561964752433	-1.9308734714186584	0.6003877199702188	-0.9720189400414555	-1.8505908090583427	-3.2506410027273693	-4.133857244102892	-4.622799874143358	-2.4165390509961338	-5.289949991646861	-3.605048136148756	-5.014160797733315	-5.156314313727126	-4.902301890865392	-6.058285945715601	-4.028035221543226	-3.9390933191058117	-7.310108674721847	-8.650993715072158	-5.733495447988953	-3.9936667177067964	-1.9069137619399965	-2.380342189354722	-1.0746964091965272	0.2457594292768453	-0.2406233412219088	-0.025382582507211947	1.1536200343709833	0.8096693202255811	-3.5542111045867815	-0.39909747113202937	-2.2305309788580114	-1.8411687296386048
chr2L:7764737-7766141	2.964573865369475	-2.747341617166344	-1.6147854730169908	-0.6790972740764081	-3.786786133168186	-3.37881567083408	-2.0549040718731053	-3.518196623623327	-1.2512936989793975	-1.9445396625322129	-3.7366133135494404	-3.368417712006549	-4.127375470252202	-5.696878637645612	-6.368196171644458	-8.80582495864798	-5.877202744930799	-8.52953009196498	-7.154120613717045	-9.009430607697483	-8.921768149563857	-9.531735066950658	-6.343360893186787	-11.343986854138016	-12.220210145475873	-16.477445520634824	-26.41516410152332	-23.48841183150096	-23.81583542317912	-14.72324297010939	0.0	0.0	0.0	0.0	0.0	-1.656261086750295	0.0	0.0	0.0	0.0	0.0	0.0	0.0	0.0	0.0	0.0	0.0	0.0	0.0
chr2L:7766257-7768031	-0.6790972740764081	-3.786786133168186	-3.37881567083408	-2.0549040718731053	-3.518196623623327	-1.2512936989793975	-1.9445396625322129	-3.7366133135494404	-3.368417712006549	-4.127375470252202	-5.696878637645612	-6.368196171644458	-8.80582495864798	-5.877202744930799	-8.52953009196498	-7.154120613717045	-9.009430607697483	-8.921768149563857	-9.531735066950658	-6.343360893186787	-11.343986854138016	-12.220210145475873	-16.477445520634824	-26.41516410152332	-23.48841183150096	-23.81583542317912	-14.72324297010939	0.0	0.0	0.0	0.0	0.0	-1.656261086750295	0.0	0.0	0.0	0.0	0.0	0.0	0.0	0.0	0.0	0.0	0.0	0.0	0.0	1.7747899969308505	0.0	0.0
chr2L:7771053-7772959	-5.696878637645612	-6.368196171644458	-8.80582495864798	-5.877202744930799	-8.52953009196498	-7.154120613717045	-9.009430607697483	-8.921768149563857	-9.531735066950658	-6.343360893186787	-11.343986854138016	-12.220210145475873	-16.477445520634824	-26.41516410152332	-23.48841183150096	-23.81583542317912	-14.72324297010939	0.0	0.0	0.0	0.0	0.0	-1.656261086750295	0.0	0.0	0.0	0.0	0.0	0.0	0.0	0.0	0.0	0.0	0.0	0.0	0.0	1.7747899969308505	0.0	0.0	3.0241930320658517	6.050607303272381	16.842805994184822	28.357372178704807	23.895549020530048	25.29493392939613	17.613211098487916	23.173026440637475	15.459065692493203	15.587784608279852
chr2L:7837291-7838904	5.883730503341131	5.511361231495473	2.3896929942503324	2.0138294946563593	1.8814411414941854	3.1089229217293783	2.15844940996809	0.7201772269961335	0.2315522023812788	0.01694666560968868	-2.7929409047577574	-7.894173421960753	-9.36007684030621	-9.934613369060688	-10.645211500219814	-5.504398398898639	-6.83318084498308	-16.19273550432127	-13.238875436627545	-8.072123460142192	-13.40051509907228	-14.00962945295844	-12.003288573205387	-14.536267896325061	-18.71054375984607	-13.586948124563625	-3.2084574009860596	5.050610303422278	6.06179834416722	2.5349840601615057	6.596091897600428	12.70151978961977	12.24740930561857	9.558313753197577	1.7499173922800324	2.247489738243008	1.0647793133057395	3.0562718740507075	1.1136107210992103	-0.8878865556647224	-3.106092485994288	-2.2804850675775272	-7.231125944457001	-7.750476399778813	-2.0296448764061217	-1.8434744667422116	-1.690683927634339	-6.1287669377600125	6.748991562418094
chr2L:7904305-7905292	1.4637527426815686	-0.5552050987676277	-1.1452541738477693	1.4103425473033504	0.8881232239143072	2.9518799676343144	4.331732027192974	3.184279260690546	6.526191131791648	5.328602076272933	-1.6045650746566669	-2.437229968930743	-5.1089944864286165	-2.507541965543345	-2.8904283423062656	-3.6564982310106284	-6.489271185010272	-5.342701234209967	-7.940914087868975	-4.871699086753617	-2.1137030974484032	-2.81972572462294	0.8331037697083299	0.0	-0.32675222119505476	-0.15597427603541167	0.022993351837307975	-0.9117159311422797	1.7512976713534498	-1.286271878372113	0.5230562897892931	1.477753370139915	-0.37148781443373974	0.6984665035108119	1.2749079373224017	3.4802351048410025	1.684872899606169	0.9884928598239788	1.3120223027252604	10.630450581896316	17.131041810057436	12.47543757190465	11.651712713655028	8.641811640541967	9.071236547805865	4.01055966104802	6.2253759359424485	4.12879530099864	2.4666634969892485
chr2L:7931042-7932560	-3.1273702640922734	-3.0172215324987244	-4.539700205407371	-4.0052871799661895	-4.002243941089619	-11.252929817439702	-14.792663420384544	-4.885316149555237	-11.823308540867664	-5.461021989368521	1.2920180467074927	0.14039239490419708	0.5431690634454845	7.096763702482555	5.351944427488202	3.604016609143899	-4.740720311490014	-15.306453057809362	-19.611084520490245	-12.937857530107733	-4.985584352407044	0.3842533059311557	5.022964023705139	12.638615484363317	6.691387194934761	6.64361227698684	10.046007928444574	9.954611401570656	14.29559861762142	6.193452256143135	4.718871097760218	-1.3520772942564037	-2.1527406202806247	-0.9332180192570707	-1.917548249645438	-5.816477668794031	-6.4906518285885	-7.817099488105753	-3.5939174885726004	-7.272463384948518	-3.914795382742734	-6.524960652364878	-3.598064688243953	0.0	-4.132004793051119	-10.139294737327715	-2.49093891286352	-0.9884928598239788	-0.3842533059311557
chr2L:7933020-7934583	-4.002243941089619	-11.252929817439702	-14.792663420384544	-4.885316149555237	-11.823308540867664	-5.461021989368521	1.2920180467074927	0.14039239490419708	0.5431690634454845	7.096763702482555	5.351944427488202	3.604016609143899	-4.740720311490014	-15.306453057809362	-19.611084520490245	-12.937857530107733	-4.985584352407044	0.3842533059311557	5.022964023705139	12.638615484363317	6.691387194934761	6.64361227698684	10.046007928444574	9.954611401570656	14.29559861762142	6.193452256143135	4.718871097760218	-1.3520772942564037	-2.1527406202806247	-0.9332180192570707	-1.917548249645438	-5.816477668794031	-6.4906518285885	-7.817099488105753	-3.5939174885726004	-7.272463384948518	-3.914795382742734	-6.524960652364878	-3.598064688243953	0.0	-4.132004793051119	-10.139294737327715	-2.49093891286352	-0.9884928598239788	-0.3842533059311557	-6.135734309283112	-4.031641574554038	-0.8343485896038483	-1.58259738613999
chr2L:7936734-7938098	0.14039239490419708	0.5431690634454845	7.096763702482555	5.351944427488202	3.604016609143899	-4.740720311490014	-15.306453057809362	-19.611084520490245	-12.937857530107733	-4.985584352407044	0.3842533059311557	5.022964023705139	12.638615484363317	6.691387194934761	6.64361227698684	10.046007928444574	9.954611401570656	14.29559861762142	6.193452256143135	4.718871097760218	-1.3520772942564037	-2.1527406202806247	-0.9332180192570707	-1.917548249645438	-5.816477668794031	-6.4906518285885	-7.817099488105753	-3.5939174885726004	-7.272463384948518	-3.914795382742734	-6.524960652364878	-3.598064688243953	0.0	-4.132004793051119	-10.139294737327715	-2.49093891286352	-0.9884928598239788	-0.3842533059311557	-6.135734309283112	-4.031641574554038	-0.8343485896038483	-1.58259738613999	1.0668755590631576	-3.0643670870356483	-1.6119726422404324	-0.8167822285722232	0.2814034856923651	-0.25844018688921855	0.6867325911188109
chr2L:8084509-8086244	2.205293594113166	2.7285928155171044	12.94190374833427	20.318591808345197	13.980435693209772	17.19716891810188	8.256080657519275	2.4123433863311488	-0.248486799998205	-5.132502799102246	-3.5423193920871716	-3.9002618358937515	-5.202035463405198	-5.927980715191722	-12.437519658429265	-11.257021030277881	-10.611671650011013	2.7723529643562506	19.979696002203486	26.1155371910502	23.986544189264162	26.971419547954863	20.67052444714897	18.3423090917043	11.25274794158117	13.816484209326575	12.323095288502156	12.704771484979473	6.454131260978351	6.901578238010616	5.5394366982742556	4.569538812782903	8.001507066607806	8.393643669534056	3.9948315909065313	7.937652645723142	6.789785837256608	0.5982874332953676	5.1109237549438005	2.3345841826570477	6.395025676656985	8.794693739588775	8.553599504661742	11.11112750642832	8.701641843666692	7.978458466585348	4.285534912387255	6.6184542584007096	6.263005113518634
chr2L:8087420-8088078	17.19716891810188	8.256080657519275	2.4123433863311488	-0.248486799998205	-5.132502799102246	-3.5423193920871716	-3.9002618358937515	-5.202035463405198	-5.927980715191722	-12.437519658429265	-11.257021030277881	-10.611671650011013	2.7723529643562506	19.979696002203486	26.1155371910502	23.986544189264162	26.971419547954863	20.67052444714897	18.3423090917043	11.25274794158117	13.816484209326575	12.323095288502156	12.704771484979473	6.454131260978351	6.901578238010616	5.5394366982742556	4.569538812782903	8.001507066607806	8.393643669534056	3.9948315909065313	7.937652645723142	6.789785837256608	0.5982874332953676	5.1109237549438005	2.3345841826570477	6.395025676656985	8.794693739588775	8.553599504661742	11.11112750642832	8.701641843666692	7.978458466585348	4.285534912387255	6.6184542584007096	6.263005113518634	4.994849649130621	2.8605019803550387	2.765587917635715	3.1656911462369344	1.533525001135849
chr2L:8110616-8111965	3.1656911462369344	1.533525001135849	1.6031448815690772	-0.5261742721324728	-1.5856202604308596	-1.6594597916441924	-2.337746165196027	-2.7494987903199424	-3.1077833229783143	-7.623958277099239	-5.696550910325997	-8.052007727059564	-12.765166192876821	-12.149524900653184	-8.81453216863154	-11.926187940692731	-12.06906147689218	-20.661780136973324	-24.72396135381417	-25.162644691483713	-19.987177543959174	-14.431616467979511	-12.11297264045111	-5.592878703646751	-5.192709174679913	6.440018871979211	6.079293239133828	1.087937603989098	1.4913784040922755	4.756042039247055	3.218171524525383	2.839375776574404	0.8178038024129934	-2.113830116124918	-8.261284400012931	-15.237797837316586	-19.120146320874994	-29.4242026726686	-32.65293664223244	-34.75173420763091	-29.6699368009847	-32.90712202862758	-8.144850294454645	-14.725253666363944	-18.559309095082895	-4.552326032406991	-2.021265359997199	0.9884928598239788	0.7391401849026319
chr2L:8257475-8259291	-9.241415950512781	-11.008779929329448	-11.297908633607346	-14.316647234052185	-10.622146691703879	-6.473818431029262	-6.931731773371897	-4.687930218342635	4.181475861478899	4.449503556624982	0.8661406569526449	2.67884436469639	13.370034633283797	11.620388738237173	9.7401817589133	16.030149041639337	15.585798181206966	10.96213454413044	11.488961708486233	5.890455464923982	8.259546084830234	4.636749233950802	3.7325648233600264	-1.9450629874160499	-5.385476955788769	-4.484366691667297	-3.2080759716716414	-0.8728672100915122	2.307539022881624	7.149657283288311	5.113360743729714	5.932348997764116	6.042274985119208	2.9184072194060544	0.18600851372328667	-4.575785998803926	-5.885347739151566	-4.574218373836724	-6.887098020686905	-6.734866543401239	-8.556052041951004	-13.742459789628699	-17.45578404639111	-17.881022476459854	-15.327972149391453	-11.935514693548951	-8.245954436581295	-1.2048957693008349	-0.6252873828651145
chr2L:8266645-8268483	5.890455464923982	8.259546084830234	4.636749233950802	3.7325648233600264	-1.9450629874160499	-5.385476955788769	-4.484366691667297	-3.2080759716716414	-0.8728672100915122	2.307539022881624	7.149657283288311	5.113360743729714	5.932348997764116	6.042274985119208	2.9184072194060544	0.18600851372328667	-4.575785998803926	-5.885347739151566	-4.574218373836724	-6.887098020686905	-6.734866543401239	-8.556052041951004	-13.742459789628699	-17.45578404639111	-17.881022476459854	-15.327972149391453	-11.935514693548951	-8.245954436581295	-1.2048957693008349	-0.6252873828651145	-2.9086761067615625	-12.377688983179041	-7.744048647663818	-8.49850191395366	-5.15901382678552	-4.2356069447484215	0.7875892944361568	-5.178582119747311	-5.006809497408597	-5.149729306290496	-3.1873135039143765	1.4700822753787206	-1.2072236719741718	-2.110349709093475	-0.7176205077288834	-0.1349221932754043	3.161207107820248	10.316682724804386	17.551345128630807
chr2L:8295550-8296950	1.6693936075181826	8.875197923570509	4.459980182447102	4.796629013042088	1.375988707644774	-1.6425614750252682	-5.895609897348346	-10.666182815128648	-12.215194057467414	-11.859297817532006	-11.012998740417766	-15.44747413510662	-15.447915762996152	-19.701731007460186	-20.546678209010725	-5.446099328092284	-1.0466924622419154	-12.197676518742512	-20.916422586561158	-18.288275282854148	-18.442892483946984	-20.797390094090645	-11.838639476680045	-0.8065359368777398	-4.14701235659832	-4.670620435629871	-1.3491947485936036	-0.5429210022667755	-2.191082715210632	-2.682390599481419	-10.522516284527033	-14.836908145707918	-6.929865669081005	0.0	-1.0668755590631576	-1.0668755590631576	-0.5050184077099936	-0.32675222119505476	-3.920954183294568	-4.90264003700323	-2.2368828310306164	-3.4759985610677258	-1.788783283300503	0.9884928598239788	0.0	3.214620736329044	5.240839204186619	8.897779762959939	2.903333576924006
chr2L:8323013-8324443	-1.8751042679215533	-2.5841358441259623	1.1988016946252926	7.7943715896261345	2.381403813156292	6.21561102768516	5.146957296196014	5.982917758582813	4.797730684421463	7.389054351710911	6.045167796819093	4.996321034006596	5.598296067460482	5.433788213360769	2.5843507464851503	-0.5234384870639825	4.956289209179475	3.452048014730453	4.353309634601937	0.14824080603129158	-1.7710277949221944	-2.8192191231762402	-2.3796265467584283	-3.828322869086413	-6.710695489388698	-0.9884928598239788	-0.32675222119505476	-4.364323805521675	-2.0286466497703546	-0.355161630000432	1.8373905891158568	-0.8180591536516529	1.7456265284205155	-0.06476085174665873	3.94590288285684	5.901795349743583	3.5046179611043953	4.539265692682615	4.883520275179044	0.8075224374371482	-0.710844112941198	-0.7788081007011662	-4.560117724754507	-4.774341117721074	-2.4031988037896066	-6.826463847806438	-1.760918911535165	0.288769123076823	-1.7295875083341303
chr2L:8334011-8336214	-2.3796265467584283	-3.828322869086413	-6.710695489388698	-0.9884928598239788	-0.32675222119505476	-4.364323805521675	-2.0286466497703546	-0.355161630000432	1.8373905891158568	-0.8180591536516529	1.7456265284205155	-0.06476085174665873	3.94590288285684	5.901795349743583	3.5046179611043953	4.539265692682615	4.883520275179044	0.8075224374371482	-0.710844112941198	-0.7788081007011662	-4.560117724754507	-4.774341117721074	-2.4031988037896066	-6.826463847806438	-1.760918911535165	0.288769123076823	-1.7295875083341303	-4.991076636660943	-6.864967169422118	-4.895681776102193	-9.463120318069018	-9.637267596573079	-0.26145052715670036	0.7663524147322878	4.937305560148911	15.124465954220847	8.842718529077997	7.892303465368441	9.200281209041407	16.38811823231673	12.09526934255893	11.482554097209263	7.1364083993983165	17.570196446579676	10.073184028278746	5.167539110123868	-0.41641231870276874	-5.008080789370689	2.096170936813765
chr2L:8338047-8339322	1.8373905891158568	-0.8180591536516529	1.7456265284205155	-0.06476085174665873	3.94590288285684	5.901795349743583	3.5046179611043953	4.539265692682615	4.883520275179044	0.8075224374371482	-0.710844112941198	-0.7788081007011662	-4.560117724754507	-4.774341117721074	-2.4031988037896066	-6.826463847806438	-1.760918911535165	0.288769123076823	-1.7295875083341303	-4.991076636660943	-6.864967169422118	-4.895681776102193	-9.463120318069018	-9.637267596573079	-0.26145052715670036	0.7663524147322878	4.937305560148911	15.124465954220847	8.842718529077997	7.892303465368441	9.200281209041407	16.38811823231673	12.09526934255893	11.482554097209263	7.1364083993983165	17.570196446579676	10.073184028278746	5.167539110123868	-0.41641231870276874	-5.008080789370689	2.096170936813765	9.409960895259859	5.051492233359099	3.808424962801164	0.2476045008279491	-2.9641178404154767	4.798042925924672	15.946088650029564	11.142735886236776
chr2L:8350350-8351250	-0.26145052715670036	0.7663524147322878	4.937305560148911	15.124465954220847	8.842718529077997	7.892303465368441	9.200281209041407	16.38811823231673	12.09526934255893	11.482554097209263	7.1364083993983165	17.570196446579676	10.073184028278746	5.167539110123868	-0.41641231870276874	-5.008080789370689	2.096170936813765	9.409960895259859	5.051492233359099	3.808424962801164	0.2476045008279491	-2.9641178404154767	4.798042925924672	15.946088650029564	11.142735886236776	13.544919241331721	6.1197968603863115	4.027252449195368	3.384060624911478	2.3409161989414664	-0.750483909980665	-3.993566834689558	-8.794676397711394	-8.371203872709836	-12.174508108517923	-13.257031921169316	-17.656761729782307	-25.185512774520493	-23.013544152586558	-27.122311463726295	-5.46089302280745	-9.619324550079694	-1.7233073424398317	-0.3842533059311557	-1.0845071722675648	-7.14528857861466	-6.0686268510784975	-2.438606069565839	-2.863458045118546
chr2L:8432872-8434762	-17.108242178155923	-7.107824008271432	-7.379037190013822	-1.9435009301995327	-0.5552050987676277	0.22407746444571308	5.114238433925467	7.537493727810241	9.881696668692092	10.526205699915186	10.343863232601064	7.144280700630277	9.325951370766035	6.383903098995427	6.286833882077864	17.795038821844866	9.495250697244183	12.46525660527092	9.76866865196109	8.141166304405301	5.281143225620845	6.170995621983997	0.4046644671880405	2.3736028777581724	0.32331180806200527	-0.15977144511798488	-0.38816114004976643	-2.565904070456267	-8.955887167527937	-11.819269285059626	-10.150654931853826	-5.0723558903866195	-7.701837657877331	-11.885868544018864	-12.616869061806998	-2.2815920249779875	0.682303541729011	-2.546073721759797	-4.766081882015482	-7.359492945443464	-12.630323218686694	-5.216353337866727	12.651052013827265	26.76682854788008	27.797888352448435	20.041665162349275	14.803362520895808	9.343229860397004	6.786466436664289
chr2L:8501009-8502417	-19.687811675882987	-19.256734545632938	-15.60469134688444	0.0	0.0	0.0	0.0	0.0	0.0	0.0	0.0	0.0	0.0	0.0	0.0	0.0	0.0	0.0	0.0	0.0	0.0	-3.5104935256304954	0.8962571763062308	0.32454363319990315	2.9177322108411134	0.46096774478162655	13.186192599558693	27.274546964129897	28.961323371995	29.620012192791922	17.688427084073066	19.21209379413285	20.275187642109348	7.955714719127069	14.820098624592465	11.524550430118632	15.384649863228931	11.503095073692977	12.727586703926683	4.3403490247064465	1.4419376150024263	-2.5777162428931706	-2.4423035074462045	-1.5826745582737027	-6.974821133140315	-5.020097723474834	-8.197210091667293	-9.369136301092162	-12.16772440202796
chr2L:8503561-8505922	0.0	0.0	0.0	0.0	0.0	0.0	0.0	0.0	0.0	0.0	0.0	0.0	0.0	0.0	0.0	0.0	-3.5104935256304954	0.8962571763062308	0.32454363319990315	2.9177322108411134	0.46096774478162655	13.186192599558693	27.274546964129897	28.961323371995	29.620012192791922	17.688427084073066	19.21209379413285	20.275187642109348	7.955714719127069	14.820098624592465	11.524550430118632	15.384649863228931	11.503095073692977	12.727586703926683	4.3403490247064465	1.4419376150024263	-2.5777162428931706	-2.4423035074462045	-1.5826745582737027	-6.974821133140315	-5.020097723474834	-8.197210091667293	-9.369136301092162	-12.16772440202796	-19.813750713692937	-24.61576154154796	-15.861335945085107	-25.674755528801057	-22.103424698769324
chr2L:8533163-8535485	6.876511572474091	8.82535230318132	3.876199468873462	2.1978363640050818	1.9355205939332778	1.2777295398063053	-1.0829218812618473	-5.37221976926467	-8.584809058289025	-6.512770988032395	-10.980837119879903	-0.14993677847169232	-1.135460166933678	-1.9877258291105548	0.8525212099466046	-2.3705036122169445	-6.341597974896	-9.675017915744007	-10.074589278650581	-9.111985533680981	-7.013789963971245	-0.2887691230768229	-0.9059652567236041	-6.935289834672765	-10.949179821510276	-10.3678744846628	-10.424963314943623	-9.446482668759378	-7.271016708362485	-9.08967576576565	-7.59259881285386	-0.5552050987676277	-1.0596149194935087	-9.231852830981058	-3.0232626714566013	0.3842533059311557	-1.0668755590631576	0.288769123076823	0.0	-0.10029694933299274	0.8339175140186939	0.7359535705891888	-0.5985162579857991	-1.7734596304448667	1.2597571028495211	2.509723418986703	-1.0867673478562545	1.028394787295572	0.9005629747841235
chr2L:8587157-8589918	-10.50595231099985	-8.474104934894335	-15.865466593515443	-15.043036985838407	-16.399524276617583	-8.396323643596718	-22.575762095624675	-46.98190574453999	-30.68502923344419	-17.464735942457356	0.0	-0.7359535705891888	0.47712125471966244	0.3842533059311557	-0.32675222119505476	5.7828646163893	5.767047604092108	3.215088700319121	6.053643872649766	1.1353557684905933	-0.32675222119505476	-0.4393939686230309	-1.822305647328489	-0.6144458094578096	-0.3842533059311557	0.3842533059311557	0.47712125471966244	-1.3768430568588477	0.4289019204962909	1.0106298594344039	0.47712125471966244	3.083294944863515	0.6804782447377792	1.4042416873289216	-0.7723439741023074	-0.14194831081070788	-2.1755733417937906	-2.409222694801037	-3.8261178541289795	-9.151401044445354	-1.3322812690244226	-5.416258792344385	-2.6601294693668893	0.9884928598239788	-0.32675222119505476	0.9884928598239788	-0.47712125471966244	-1.4637527426815689	-1.4919827449094785
chr2L:8601298-8603046	0.4289019204962909	1.0106298594344039	0.47712125471966244	3.083294944863515	0.6804782447377792	1.4042416873289216	-0.7723439741023074	-0.14194831081070788	-2.1755733417937906	-2.409222694801037	-3.8261178541289795	-9.151401044445354	-1.3322812690244226	-5.416258792344385	-2.6601294693668893	0.9884928598239788	-0.32675222119505476	0.9884928598239788	-0.47712125471966244	-1.4637527426815689	-1.4919827449094785	1.3395279052286602	-1.1737218734474009	0.0	-0.32675222119505476	1.684872899606169	2.5667348197729964	1.5638927103642983	6.297988563921847	1.3943323077380794	0.0	2.4365182726787635	6.674974229776972	1.0668755590631576	0.3842533059311557	1.4637527426815686	-0.47712125471966244	4.18969388980375	7.966357557776711	13.020874532361113	5.233478538987657	5.149417434303066	6.970622692396633	2.8017468408868087	3.8931677741308945	-0.5531333049667073	-0.5961516463894011	-1.5110223307189097	-0.6827202064713112
chr2L:8609124-8610700	-0.32675222119505476	0.9884928598239788	-0.47712125471966244	-1.4637527426815689	-1.4919827449094785	1.3395279052286602	-1.1737218734474009	0.0	-0.32675222119505476	1.684872899606169	2.5667348197729964	1.5638927103642983	6.297988563921847	1.3943323077380794	0.0	2.4365182726787635	6.674974229776972	1.0668755590631576	0.3842533059311557	1.4637527426815686	-0.47712125471966244	4.18969388980375	7.966357557776711	13.020874532361113	5.233478538987657	5.149417434303066	6.970622692396633	2.8017468408868087	3.8931677741308945	-0.5531333049667073	-0.5961516463894011	-1.5110223307189097	-0.6827202064713112	-2.5700833188120327	-3.0572637163045244	-0.5592626642291987	-2.7222891632992647	0.47712125471966244	-4.846562622979808	-5.425715202538389	-1.838819456400062	-0.2887691230768229	-5.098560036022135	-2.650358606779165	-3.8086935530268877	-9.877648274685367	-6.723231677263927	-1.7537271091646598	-1.9084850188786497
chr2L:8631249-8632946	-3.8086935530268877	-9.877648274685367	-6.723231677263927	-1.7537271091646598	-1.9084850188786497	-13.115848205277969	-21.279745624263867	-18.968676870034482	-25.536060401933966	-14.55249161095337	-16.426136093592536	-2.3286248352848276	0.47712125471966244	0.47712125471966244	0.47712125471966244	-0.47712125471966244	0.0	0.0	0.47712125471966244	-1.5403088635584168	1.023658021706259	0.0	0.0	0.7359535705891888	-0.32675222119505476	3.1048330082692455	3.8060717203914622	0.0	0.0	0.0	0.0	0.0	0.0	0.0	0.0	0.0	0.0	0.0	0.0	0.0	0.0	10.95191447961822	17.579241960590025	1.9084850188786497	14.335860784572466	13.163281219674387	5.140280477842463	16.944531893196405	12.555734592310273
chr2L:8661803-8663625	1.1086868940795924	-0.025232197779253576	-1.0068966771582453	-3.16955135373423	-6.768900082662371	-2.2124875893637883	-4.173839648422864	-2.318811020390145	-5.818587252663559	-5.800259117443418	-0.9059652567236041	-0.9884928598239788	-0.9884928598239788	0.47712125471966244	0.47712125471966244	-3.4136664005656563	-3.153557644169744	-1.6837692165623737	0.552859740221776	0.8897467808474763	-0.9884928598239788	0.6252873828651146	0.47712125471966244	-0.29815214289168634	-1.9770942837455179	-1.7178900031266997	-3.406190409101228	-4.497040115878568	-0.8499599248297253	0.0	-2.0848989901572708	-1.5812748318382577	-0.5765297824173556	-1.843989434106739	-0.5640753137957184	-0.41798196871995336	-3.189794529891237	-4.988337989418338	-2.397341709458401	-3.3532192208395313	-5.160855445516373	-6.925711638237277	-4.3988406194072915	-4.736232048309801	-11.17930837512726	-2.3412482454145658	-4.861078992372582	-7.656637931362023	-0.47712125471966244
chr2L:8706720-8708708	7.204357370561841	1.9852577673673215	4.71551980610214	1.684872899606169	-0.3842533059311557	7.325004013394938	10.09317862366491	9.092535134848369	13.255047579025602	17.99596907185908	13.995051302691047	5.932121071761235	6.7687168050398165	8.617785303254575	10.32348846970617	5.95628135702594	7.1896487908015345	5.788848639577154	5.316697486302093	4.837776836035307	3.495894460863563	4.5950166602286835	4.869810023439113	6.07745080924629	4.084150924264401	2.2068190122878613	2.4988849574678405	0.7519514897942564	1.0890206505434448	0.7252154253668418	2.426303102177698	1.5219157082926316	0.49083226693231996	2.635963421985565	-0.7862660809661592	-1.8219477707013763	-2.138650573594841	-5.874299190835427	-0.09049540416126287	5.854424652646485	-0.47835245001009585	-0.8996895357442661	-0.34294521302193454	-0.4985925221563606	0.7152065905850268	-0.5813737772435091	0.7361136240016772	1.5989607500386762	-0.8303803398358087
chr2L:8748764-8750639	2.3808620294872775	0.666431932741566	1.1426887475702794	0.7105217896614058	2.346212465821242	-0.622450392047272	-1.5049109495949917	-1.4142126746528387	0.5889025986031511	-0.09780159576067017	-0.28829559310550396	1.0205094060912723	-0.3918480663585083	-1.1021500935720303	-3.216207858101311	-3.9220047292748212	-2.7097820985359378	-1.2994664175175838	-2.5515059903874033	-4.263646867945971	-1.9855259506897736	-1.3035396585486412	-1.8078588614784374	-0.9848798836247932	-2.5376487689659335	-6.077613851266884	-14.451267876827647	-16.4781866686963	-17.277297140313674	-15.264817832768006	-17.31726348986686	-8.546595772972884	-18.203070860987864	-3.4939132088048686	-13.998660920832808	-6.423968463733473	-9.98300962110953	-15.438185311049176	-16.302420769182607	-0.503350809406816	-0.6252873828651145	1.684872899606169	-4.69287864519509	-6.187880138585168	-0.6816519536376183	-2.7696455322950264	-4.3923094695854665	-3.777514903557436	-3.8182230101623724
chr2L:8789512-8790951	-9.23810910884336	-1.3821770810048504	3.905556467401546	8.991837585134927	6.609575428191091	13.793066982046328	4.034188006106217	11.326481640004289	9.45843453181589	4.857897598955695	2.3279304930734956	4.377494613193556	7.21541115093256	1.1416133483953088	0.8065359368777398	4.856188887060777	2.7375043917709014	1.8351196129305833	2.3183266395846593	5.419736972715024	4.12671063461088	-0.26145052715670036	3.05950110339787	0.0	0.44944439382816004	2.8501389743284453	2.589169223186816	1.7791261158523524	0.930982064479626	0.5628713664515357	0.6357484219341486	0.32850960616000385	-1.1654259432654235	0.025736672077083758	1.4518257345790846	0.8617791185674809	2.532405238475601	3.0318172953005673	3.264967331225913	4.350176185485407	2.874933410821536	5.275190567306737	4.7847710484505805	-0.6252873828651145	0.9325618220134277	5.998393358059898	10.998579296875558	6.664008119948298	0.9884928598239788
chr2L:8806659-8809295	1.4518257345790846	0.8617791185674809	2.532405238475601	3.0318172953005673	3.264967331225913	4.350176185485407	2.874933410821536	5.275190567306737	4.7847710484505805	-0.6252873828651145	0.9325618220134277	5.998393358059898	10.998579296875558	6.664008119948298	0.9884928598239788	0.32675222119505476	0.6252873828651146	9.287112049306286	21.367629680378055	22.832927634970737	22.044809406817496	20.407722095235442	19.00263418670642	15.80150631840822	11.189373424467831	12.330351456934244	9.908166684518289	7.242813381165422	8.013041229485511	6.945886416119481	9.231316897048627	5.850178517606422	2.958533140426769	2.3487279268300068	3.180528427754969	3.13891641605781	1.9254412777491434	-2.6183915323554308	-1.3192954117523235	-2.92383622366824	-1.264171867600218	-4.284557223790419	-5.461802331268106	-8.055617570190124	-7.877989919349259	-8.039500151417938	-17.303177375888758	-17.80776074363578	-17.83700773550247
chr2L:8948591-8950123	0.6865431526584095	-4.237720125925051	-1.6660233455870779	-0.7615049727227199	-2.5468704408875293	0.18946256670265715	-2.876780061139926	-1.117838613265849	-0.46159025433039674	0.16007262914842477	1.0185562711747072	0.0	0.10794347127821924	-0.21246171023002275	0.8148867735143036	-0.1161120237942868	-0.5571614499158013	0.9080806821507547	-2.8523423272716606	-2.4033501056087005	0.25161928570591413	-2.2460482984270502	-0.442462144418404	0.22407746444571308	-0.5613499648978971	0.37910113376121457	2.4697625768343903	2.8300487032896213	2.763143265899207	1.287380376458096	9.503573767058983	2.814063838836061	2.373044523396844	7.840374594603343	9.535853772906727	13.283179978786135	9.562757262333035	6.460403844539539	11.962567678917374	9.636576372345997	9.760645611169988	5.7166590800813815	7.215461978679836	7.522021308128991	9.299389963990054	5.096170745914823	7.736456656150117	6.508743630685176	5.94192850418102
chr2L:8972000-8975706	6.508743630685176	5.94192850418102	6.646319320844444	6.114838178700159	4.95378353138787	3.7020479920839504	3.100166442736457	6.68468009675849	5.212647036874902	3.8025877189945865	0.7951271148852797	2.13334417356189	-1.2111806636642688	-4.321763067299316	-6.485039503056511	-10.274440145249804	-12.582925174308416	-8.708647840313194	-7.311226462464698	-6.8307790867158795	-7.236484986977419	-4.633212450441233	-4.905010241329266	-1.780241493403269	-7.450049035366585	-5.888791926276694	-6.458735214546419	-6.0477848849734235	1.1961206792625314	3.2092194429996095	4.284383494608108	4.882228160497462	4.241851249277241	3.8890954644046585	0.8264885427709099	-0.8305513803115013	-3.5095061723689778	-6.109069296994333	-11.538395712881071	-10.941791159346495	-12.697192885029704	-17.181404762242646	-6.660174573874934	1.8469599878152094	-2.3892533316121884	-5.46981037069624	-2.553969422130265	-2.371176319340097	0.0
chr2L:9021356-9022055	-4.112679443379351	-6.009853666807848	-8.007422742016276	-2.6471606618153283	-6.3102021218989375	-7.204463317202574	-5.9702958072637635	-6.587594229900326	-1.675648348383515	-2.018813403399683	-3.751227469135511	-4.5509354387015	-2.805995489379303	-1.5315275828541697	-1.5577685669194044	-0.3163397625665839	-0.7280658368435295	1.276539019112333	-1.0641891467286926	0.7668132456800398	0.8805601065511623	1.585553355822328	-0.4281540458119061	0.6703287467483238	2.093520982553048	0.8066867481685205	1.73638371465574	1.8886652027823105	11.695895156684003	10.1628900097929	5.383558446205374	10.504101541812975	10.515396530616677	7.034497558028734	2.0405239174251437	3.2415008030158994	2.2014732214910375	1.9916844338754556	2.2947184995154797	1.0521890265045402	-1.23557642773373	-3.3514891243237064	-7.746659653363118	2.53113785116823	0.3640790397731542	0.9775655572567327	-2.2401953090458653	-8.448665750706736	-11.69619177678585
chr2L:9022056-9023082	-8.007422742016276	-2.6471606618153283	-6.3102021218989375	-7.204463317202574	-5.9702958072637635	-6.587594229900326	-1.675648348383515	-2.018813403399683	-3.751227469135511	-4.5509354387015	-2.805995489379303	-1.5315275828541697	-1.5577685669194044	-0.3163397625665839	-0.7280658368435295	1.276539019112333	-1.0641891467286926	0.7668132456800398	0.8805601065511623	1.585553355822328	-0.4281540458119061	0.6703287467483238	2.093520982553048	0.8066867481685205	1.73638371465574	1.8886652027823105	11.695895156684003	10.1628900097929	5.383558446205374	10.504101541812975	10.515396530616677	7.034497558028734	2.0405239174251437	3.2415008030158994	2.2014732214910375	1.9916844338754556	2.2947184995154797	1.0521890265045402	-1.23557642773373	-3.3514891243237064	-7.746659653363118	2.53113785116823	0.3640790397731542	0.9775655572567327	-2.2401953090458653	-8.448665750706736	-11.69619177678585	-17.23946312122184	-23.147645691393233
chr2L:9035237-9036909	11.695895156684003	10.1628900097929	5.383558446205374	10.504101541812975	10.515396530616677	7.034497558028734	2.0405239174251437	3.2415008030158994	2.2014732214910375	1.9916844338754556	2.2947184995154797	1.0521890265045402	-1.23557642773373	-3.3514891243237064	-7.746659653363118	2.53113785116823	0.3640790397731542	0.9775655572567327	-2.2401953090458653	-8.448665750706736	-11.69619177678585	-17.23946312122184	-23.147645691393233	-24.10147456591886	-20.564617363034287	0.4894354574841047	-3.4047776562632204	-2.2622422216055065	-4.459571795477874	-3.95756120441147	-2.5525677832348617	0.0	0.0	0.0	0.0	0.0	0.0	0.0	0.0	0.0	0.0	0.0	0.0	0.0	0.0	-2.3623973448638336	-3.0307930348076875	-0.3780063266644333	-0.452506885652438
chr2L:9044371-9046673	-2.2401953090458653	-8.448665750706736	-11.69619177678585	-17.23946312122184	-23.147645691393233	-24.10147456591886	-20.564617363034287	0.4894354574841047	-3.4047776562632204	-2.2622422216055065	-4.459571795477874	-3.95756120441147	-2.5525677832348617	0.0	0.0	0.0	0.0	0.0	0.0	0.0	0.0	0.0	0.0	0.0	0.0	0.0	0.0	-2.3623973448638336	-3.0307930348076875	-0.3780063266644333	-0.452506885652438	0.7592585635561767	-0.10456205398768029	1.8688852814393242	5.387505029414403	1.0347268436752526	1.8095089336621026	-1.3582518503378798	-2.468409452846724	-0.9569824480985796	-0.1141617757310226	1.0721339887899373	-3.265945000102547	-0.06965463948368673	-0.8920031644904337	0.0	-1.624042505297034	-1.5644699933665287	-2.3094220137915187
chr2L:9075479-9076693	-0.21673852406943173	-1.0505916134755324	-0.1416060681241613	-2.2923922575118767	0.565619501051088	-0.6927284516163809	-0.6750429899863309	1.7426716449963522	-0.6258500893201115	1.4637527426815686	0.0	1.3211947243750057	2.3963872763373324	2.345926587628859	0.18661524007905597	2.3886592533105033	0.7676275507083327	1.3016166698136762	2.8960250166812926	1.178708338144877	0.8457119955017671	2.257381956225481	0.6500003383223786	2.662974628454146	0.3428321173628012	-1.2765203337465392	-0.19030220856251692	-2.144757721224627	-0.5812363876919739	0.264647358186766	0.0	0.39951796900504793	-2.2609412528247264	-1.287399975922908	-0.8892450284862141	-0.3842533059311557	-1.1826657166304688	-6.254626838478616	-4.264215174386434	-5.262889561649653	-3.224515102246259	-0.47712125471966244	-1.4313637641589874	-4.6499814446010905	-3.2875811594179183	-6.027255080740007	-6.616580950933047	-7.093238532941383	-7.270853614988253
chr2L:9076694-9077819	-2.2923922575118767	0.565619501051088	-0.6927284516163809	-0.6750429899863309	1.7426716449963522	-0.6258500893201115	1.4637527426815686	0.0	1.3211947243750057	2.3963872763373324	2.345926587628859	0.18661524007905597	2.3886592533105033	0.7676275507083327	1.3016166698136762	2.8960250166812926	1.178708338144877	0.8457119955017671	2.257381956225481	0.6500003383223786	2.662974628454146	0.3428321173628012	-1.2765203337465392	-0.19030220856251692	-2.144757721224627	-0.5812363876919739	0.264647358186766	0.0	0.39951796900504793	-2.2609412528247264	-1.287399975922908	-0.8892450284862141	-0.3842533059311557	-1.1826657166304688	-6.254626838478616	-4.264215174386434	-5.262889561649653	-3.224515102246259	-0.47712125471966244	-1.4313637641589874	-4.6499814446010905	-3.2875811594179183	-6.027255080740007	-6.616580950933047	-7.093238532941383	-7.270853614988253	-0.6100512300323009	0.32675222119505476	1.0668755590631576
chr2L:9113495-9115530	0.6252873828651146	0.24062334122190882	3.929042657506367	7.089386045955554	3.694677314445828	5.153382118622902	5.2040003285347325	0.7462819960523701	4.144170949526956	2.3648341141950957	-0.9884928598239788	3.0001887902958293	6.758553858056722	1.6637731472525175	3.445962511786205	1.355211673877651	1.0604348416167464	0.6252873828651146	2.6702397218306584	1.349194748593603	-0.5050184077099936	0.18535720322161653	0.558234511288188	1.5872202017639745	1.487975680784666	0.42593550160834087	-0.3842533059311557	-2.186797634913971	-0.4317033844764796	-2.1435864564597296	-2.2031115366212912	-4.5129221687906504	-3.4702848440534813	-3.3725715704877537	-2.389790144169349	0.47289545590145127	0.8363985558221149	2.2031988908327222	1.375277379042484	1.4637527426815686	0.5552050987676277	0.9070718997252629	2.3791763075289305	1.2977188445735421	7.6761111829654505	3.6481925945714164	3.140941827964251	5.116875737532298	1.9189699076362803
chr2L:9119460-9122071	6.758553858056722	1.6637731472525175	3.445962511786205	1.355211673877651	1.0604348416167464	0.6252873828651146	2.6702397218306584	1.349194748593603	-0.5050184077099936	0.18535720322161653	0.558234511288188	1.5872202017639745	1.487975680784666	0.42593550160834087	-0.3842533059311557	-2.186797634913971	-0.4317033844764796	-2.1435864564597296	-2.2031115366212912	-4.5129221687906504	-3.4702848440534813	-3.3725715704877537	-2.389790144169349	0.47289545590145127	0.8363985558221149	2.2031988908327222	1.375277379042484	1.4637527426815686	0.5552050987676277	0.9070718997252629	2.3791763075289305	1.2977188445735421	7.6761111829654505	3.6481925945714164	3.140941827964251	5.116875737532298	1.9189699076362803	-0.6689599318227418	-2.3485211296853086	-4.561413097860108	-3.843412344354337	-0.8622067231844517	0.0	-0.9884928598239788	-3.9729611609139295	-4.458991628862131	-1.1737218734474009	0.32675222119505476	-0.5552050987676277
chr2L:9183065-9184659	1.204895769300835	9.985129126126097	4.000386712751368	1.4637527426815686	6.348103140516823	9.725831958779484	5.155771904591395	7.515638642106314	6.275369402660538	2.9512471231667976	0.0	-1.5031317261476782	-0.38916032274783346	-0.7155696795469186	-3.7540177160884887	-6.129338715185481	-7.309454146466401	-4.912085037103068	-1.4637527426815689	-1.873814068647039	-9.655371222145373	-6.278690143392029	-2.797629785066772	-6.531841757763439	-1.3016166698136762	0.0	-0.13585960479667647	2.0636603694053153	1.0681642866680237	3.2067122788686273	3.4633668529957653	1.0534807053053479	-1.2696637962100414	-1.9539338083303346	-2.02209309445698	0.44597244199171143	1.545928728285956	1.6391404946334203	4.077998986737077	-1.4637527426815689	0.0	3.1651560475229434	3.650851597827039	7.72481911576483	7.213644875978118	6.143463266078897	2.753104695085201	2.2922076974244345	0.45514380149044337
chr2L:9210274-9212881	12.632140735025844	8.615568068161883	12.441412827825694	7.2350171334823745	5.621427145330837	0.05848649316573153	-1.9169467862993979	-4.967692324380351	-4.5792716649977905	-11.25607543013952	-14.618957373933348	-17.000894568302485	-16.46365944476088	2.59526861501125	2.598542200676566	3.912051491693851	3.7156352265673274	2.9289526095377547	4.488741178659936	0.8311500253387846	-0.04019347294780773	-1.8185805148975973	-7.021092645588092	-1.8887555363857522	-5.844196887362035	-3.826388608753756	-0.47712125471966244	0.30512919039847236	-6.454582658698004	-3.9342917396197032	-7.050453533556271	-9.779558512498225	-8.370192288390873	-5.879949033190544	-5.088440433617082	-4.300458448377766	-4.753143403266796	-4.709975979382999	0.0	-2.8726041737745422	-0.24575942927684574	-1.2448698724728138	-2.6913855249402645	-3.1808955756795134	-0.2508347502817745	-3.818780726720049	-3.572239362700574	-1.2251565011987793	-3.969376872568129
chr2L:9236414-9237389	-3.4202912783200174	-12.567209318683314	-8.64495333071112	-6.5344679657701015	-2.259982999975834	-1.9084850188786497	-0.9884928598239788	1.0668755590631576	-1.0668755590631576	0.0	0.7359535705891888	0.9884928598239788	0.47712125471966244	-0.7359535705891888	0.47712125471966244	-0.3842533059311557	0.0	5.636523698821864	4.894629151558275	-0.47712125471966244	3.6820969064050475	-1.489563028416825	1.5033362381710527	-2.3638698213963796	-1.7474610313161296	-3.673927307583452	-1.2813406034374712	-1.4637527426815689	-2.493242559899095	-3.9284362124150087	-2.5033172587230967	-0.6252873828651145	1.4637527426815686	0.6252873828651146	0.3842533059311557	-0.54396437524082	0.4127015127641425	-0.1967243267758891	0.14277677466388472	-8.48632953706586	-3.7326457140234264	-2.6480684791877245	-0.47712125471966244	-0.47712125471966244	0.0	0.47712125471966244	1.4637527426815686	0.3842533059311557	0.0
chr2L:9255645-9258122	-8.48632953706586	-3.7326457140234264	-2.6480684791877245	-0.47712125471966244	-0.47712125471966244	0.0	0.47712125471966244	1.4637527426815686	0.3842533059311557	0.0	0.9884928598239788	0.6252873828651146	1.3754968084317083	1.2202113830661716	5.24378713597772	0.27482272280677394	3.9053811282808732	2.05614818068865	2.205293594113166	1.7367090904868654	1.388392180595579	2.605636336016638	2.528834980246037	2.706631997466156	2.419480424883032	0.0	0.0	0.0	0.0	0.0	0.0	0.0	0.0	0.0	2.462898335257891	2.0160315820447554	0.22598107500165915	3.495211736795415	1.7080806449275472	7.614979107400838	1.1535175700737104	-0.2887691230768229	-0.3842533059311557	0.9884928598239788	2.9792574701500705	14.133490866028065	12.60190851270851	10.226611650031204	1.2780642861172016
chr2L:9264534-9266271	2.205293594113166	1.7367090904868654	1.388392180595579	2.605636336016638	2.528834980246037	2.706631997466156	2.419480424883032	0.0	0.0	0.0	0.0	0.0	0.0	0.0	0.0	0.0	2.462898335257891	2.0160315820447554	0.22598107500165915	3.495211736795415	1.7080806449275472	7.614979107400838	1.1535175700737104	-0.2887691230768229	-0.3842533059311557	0.9884928598239788	2.9792574701500705	14.133490866028065	12.60190851270851	10.226611650031204	1.2780642861172016	13.853085684950802	18.43035892820084	16.37953160373455	16.081129167092826	17.28679099593299	9.487613887722455	-0.32675222119505476	5.293062109817426	11.075066755789758	11.84001461122715	9.942650332742277	7.887811337427749	3.9069140601659877	6.127250073935926	10.326482326052279	6.613006475685181	4.581780742032531	3.0686879654222805
chr2L:9274546-9276723	1.7080806449275472	7.614979107400838	1.1535175700737104	-0.2887691230768229	-0.3842533059311557	0.9884928598239788	2.9792574701500705	14.133490866028065	12.60190851270851	10.226611650031204	1.2780642861172016	13.853085684950802	18.43035892820084	16.37953160373455	16.081129167092826	17.28679099593299	9.487613887722455	-0.32675222119505476	5.293062109817426	11.075066755789758	11.84001461122715	9.942650332742277	7.887811337427749	3.9069140601659877	6.127250073935926	10.326482326052279	6.613006475685181	4.581780742032531	3.0686879654222805	5.604544553117906	5.139618741299855	3.295246430722234	-0.01999531897188283	-0.30586008389873476	-3.3073476273098277	-2.781041840018411	-4.880573794278592	-8.453370424490156	-9.256210240904684	-5.7139285996880504	-12.517883533317868	-14.77552490296876	-8.546434324806953	-1.2822683090761038	-1.1737218734474009	0.3842533059311557	-2.415388057443865	-5.689802573561243	-0.8595275905666044
chr2L:9285714-9288158	7.887811337427749	3.9069140601659877	6.127250073935926	10.326482326052279	6.613006475685181	4.581780742032531	3.0686879654222805	5.604544553117906	5.139618741299855	3.295246430722234	-0.01999531897188283	-0.30586008389873476	-3.3073476273098277	-2.781041840018411	-4.880573794278592	-8.453370424490156	-9.256210240904684	-5.7139285996880504	-12.517883533317868	-14.77552490296876	-8.546434324806953	-1.2822683090761038	-1.1737218734474009	0.3842533059311557	-2.415388057443865	-5.689802573561243	-0.8595275905666044	-3.2129902243049284	-2.0848989901572708	-2.2832556110554223	-8.062237069348269	-8.334632759521906	-8.106928278094207	-11.90613409174258	-7.732088844758831	-1.8614370329128458	-0.7371235292759936	2.4331479587592546	-2.0893057765054737	0.36645301673832253	-3.9004317680231537	-2.8664757953499773	0.7391333966507933	1.869715179160866	2.5864866850408896	5.724798998877911	0.6336183312848491	0.0	1.0750675977659203
chr2L:9299058-9301230	-3.2129902243049284	-2.0848989901572708	-2.2832556110554223	-8.062237069348269	-8.334632759521906	-8.106928278094207	-11.90613409174258	-7.732088844758831	-1.8614370329128458	-0.7371235292759936	2.4331479587592546	-2.0893057765054737	0.36645301673832253	-3.9004317680231537	-2.8664757953499773	0.7391333966507933	1.869715179160866	2.5864866850408896	5.724798998877911	0.6336183312848491	0.0	1.0750675977659203	1.3193575589799715	0.4333694895193577	0.33140539240397354	-2.6652579489727	-2.8927402095368064	-6.029271153285737	-7.561548598981455	-5.599587214187419	0.0	0.0	-6.691387194934761	-7.128513399465089	-1.9434555856175717	-8.552987695504353	-8.456469838211639	-7.189295471980609	-7.4149975283809875	-2.7285928155171044	0.0	0.0	-0.5552050987676277	-1.4787494158918897	-5.456400348098445	-3.77963656450596	-4.149218953417972	-3.5461005128353307	-7.40029341523474
chr2L:9309297-9310497	0.0	1.0750675977659203	1.3193575589799715	0.4333694895193577	0.33140539240397354	-2.6652579489727	-2.8927402095368064	-6.029271153285737	-7.561548598981455	-5.599587214187419	0.0	0.0	-6.691387194934761	-7.128513399465089	-1.9434555856175717	-8.552987695504353	-8.456469838211639	-7.189295471980609	-7.4149975283809875	-2.7285928155171044	0.0	0.0	-0.5552050987676277	-1.4787494158918897	-5.456400348098445	-3.77963656450596	-4.149218953417972	-3.5461005128353307	-7.40029341523474	0.0	-0.47712125471966244	-1.4637527426815689	-2.1950439867330274	6.627524541779087	3.174460306959133	8.232713949830913	4.547687185772139	2.493187026451417	9.83752323377635	6.860888833737272	8.36908536618958	5.299885390709517	1.1962641329250645	0.8578322711457845	-0.13265288938819758	0.0	0.0	0.32675222119505476	0.9568070777091172
chr2L:9318396-9320202	-7.4149975283809875	-2.7285928155171044	0.0	0.0	-0.5552050987676277	-1.4787494158918897	-5.456400348098445	-3.77963656450596	-4.149218953417972	-3.5461005128353307	-7.40029341523474	0.0	-0.47712125471966244	-1.4637527426815689	-2.1950439867330274	6.627524541779087	3.174460306959133	8.232713949830913	4.547687185772139	2.493187026451417	9.83752323377635	6.860888833737272	8.36908536618958	5.299885390709517	1.1962641329250645	0.8578322711457845	-0.13265288938819758	0.0	0.0	0.32675222119505476	0.9568070777091172	3.4048825467336825	1.976346991989466	1.8548264500094034	3.7975157902487573	0.28197937605734147	2.7109181591742146	-1.313785291951718	-0.22550604502144428	2.096619775455544	0.0	1.109019439794376	-0.08485568406388133	1.0567353599611429	0.3842533059311557	-0.5018530886558157	-0.5751433661369298	-5.108756621065659	-0.7851632045775155
chr2L:9385353-9387399	1.8754728359644635	4.623051995875253	1.9137363746256377	0.985562404731787	-1.5766429409279779	-2.405618938043391	-2.6111074769765072	-1.5208713702808527	-3.426609346019517	-5.41940729489059	-9.151504703796745	-7.769441462624249	-5.5419728080839255	-3.705186884622939	-8.222513442860803	-8.410264718633956	-14.280648023922014	-10.38166738216056	-10.764972159665225	-7.054403487064597	-6.9737544126588755	-0.9568070777091172	0.0	-3.7028400490352498	-4.576827980032697	-5.171377535321337	-5.465412100366674	-9.855213003465144	-8.93213904590589	-11.441524002418557	-13.921194991766015	-14.446931035268449	-8.562395887295473	-0.8065359368777398	0.0	-3.6033873774085157	-12.429274742830264	-3.336174531147283	-0.7359535705891888	-0.3842533059311557	0.47712125471966244	0.46081782063424803	0.0	-0.6867325911188109	1.4637527426815686	1.7299282352711574	-0.1728608089446805	1.8424624924383652	5.745555678910336
chr2L:9396241-9397356	0.0	-3.7028400490352498	-4.576827980032697	-5.171377535321337	-5.465412100366674	-9.855213003465144	-8.93213904590589	-11.441524002418557	-13.921194991766015	-14.446931035268449	-8.562395887295473	-0.8065359368777398	0.0	-3.6033873774085157	-12.429274742830264	-3.336174531147283	-0.7359535705891888	-0.3842533059311557	0.47712125471966244	0.46081782063424803	0.0	-0.6867325911188109	1.4637527426815686	1.7299282352711574	-0.1728608089446805	1.8424624924383652	5.745555678910336	-0.9070718997252634	0.0	0.0	0.0	0.8874803547657467	3.4171763661307932	4.548379443585871	5.3619096972392795	3.1582932207409904	2.1250343337699493	3.774384102878585	2.3059538077846065	2.871390754147333	3.838354272675495	3.8850485813374935	4.2821923184118384	7.466880854059299	4.731923192479359	1.9212665296557787	4.585392006600801	4.6894485434590045	6.183412810648457
chr2L:9403158-9404392	-12.429274742830264	-3.336174531147283	-0.7359535705891888	-0.3842533059311557	0.47712125471966244	0.46081782063424803	0.0	-0.6867325911188109	1.4637527426815686	1.7299282352711574	-0.1728608089446805	1.8424624924383652	5.745555678910336	-0.9070718997252634	0.0	0.0	0.0	0.8874803547657467	3.4171763661307932	4.548379443585871	5.3619096972392795	3.1582932207409904	2.1250343337699493	3.774384102878585	2.3059538077846065	2.871390754147333	3.838354272675495	3.8850485813374935	4.2821923184118384	7.466880854059299	4.731923192479359	1.9212665296557787	4.585392006600801	4.6894485434590045	6.183412810648457	3.086969388803772	0.38225667920777046	0.8502674590584787	-1.4268347999050426	-2.6126362236454064	-5.977640332266271	-3.317620837819626	-2.752651426599112	-4.16603465958835	0.37107205997171755	-3.427085796370642	-0.6155924310630463	-1.684872899606169	-0.32675222119505476
chr2L:9411158-9412783	0.0	0.8874803547657467	3.4171763661307932	4.548379443585871	5.3619096972392795	3.1582932207409904	2.1250343337699493	3.774384102878585	2.3059538077846065	2.871390754147333	3.838354272675495	3.8850485813374935	4.2821923184118384	7.466880854059299	4.731923192479359	1.9212665296557787	4.585392006600801	4.6894485434590045	6.183412810648457	3.086969388803772	0.38225667920777046	0.8502674590584787	-1.4268347999050426	-2.6126362236454064	-5.977640332266271	-3.317620837819626	-2.752651426599112	-4.16603465958835	0.37107205997171755	-3.427085796370642	-0.6155924310630463	-1.684872899606169	-0.32675222119505476	1.4637527426815686	2.802950103595958	1.5417174969205187	1.454759537302524	2.7285928155171044	1.4991224343170766	2.449863918576508	3.0757644095599965	0.02880927157593846	0.37500294508720233	0.20721446500264504	2.163794211570009	1.247838650321492	-0.7789134453809596	-2.5925897296691236	-2.249845029606044
chr2L:9450002-9454066	-0.47712125471966244	-1.9908688683516216	-0.30711707796638504	0.0	-3.201520705003585	-1.613159964497835	1.1288166787490144	0.3834477571785983	-1.1737218734474009	-0.3842533059311557	0.32675222119505476	-0.9857470339571879	-0.7186367884794467	-0.3010255563743431	-1.0561232251994266	-2.5631255119203025	0.7357890626869555	-2.3286248352848276	0.47712125471966244	-0.2887691230768229	0.3842533059311557	0.3842533059311557	2.365170891693313	5.062060002654818	0.6500485400342132	0.3842533059311557	1.3528435241215888	8.219778440025367	5.426896672474316	9.194375881378075	4.738442041654356	2.907329948899719	6.549862293423125	6.583343264835487	5.314736840785525	0.9085772243244467	0.5582575783962771	1.0824153052119205	2.4941121486136986	0.6252873828651146	-0.7359535705891888	0.0	4.188949971321709	18.437800918588124	13.813555971147675	12.099943528131917	19.949623325260422	14.032494664893038	18.772052411193393
chr2L:9464219-9466788	5.426896672474316	9.194375881378075	4.738442041654356	2.907329948899719	6.549862293423125	6.583343264835487	5.314736840785525	0.9085772243244467	0.5582575783962771	1.0824153052119205	2.4941121486136986	0.6252873828651146	-0.7359535705891888	0.0	4.188949971321709	18.437800918588124	13.813555971147675	12.099943528131917	19.949623325260422	14.032494664893038	18.772052411193393	7.538111371700305	15.548455466014438	9.760713687913862	5.060390478962621	-0.3660904870895028	-5.040549141594708	-5.665801510274414	-3.998800345847023	-8.328683041041987	-5.972499374043898	-10.527894676499246	-10.316816198066254	-2.259982999975834	2.1207767686017105	5.04334274931536	12.125449605361082	7.877310052927094	6.1341737018946	2.5750869063313844	1.5109074467008738	-0.8798036146160633	-2.3136520304421784	-9.36284859736488	-13.078513187288614	-9.622725583284009	-7.956790164553314	0.3411449834230643	-5.619562197475144
chr2L:9473413-9474970	19.949623325260422	14.032494664893038	18.772052411193393	7.538111371700305	15.548455466014438	9.760713687913862	5.060390478962621	-0.3660904870895028	-5.040549141594708	-5.665801510274414	-3.998800345847023	-8.328683041041987	-5.972499374043898	-10.527894676499246	-10.316816198066254	-2.259982999975834	2.1207767686017105	5.04334274931536	12.125449605361082	7.877310052927094	6.1341737018946	2.5750869063313844	1.5109074467008738	-0.8798036146160633	-2.3136520304421784	-9.36284859736488	-13.078513187288614	-9.622725583284009	-7.956790164553314	0.3411449834230643	-5.619562197475144	-2.8843915767799766	-0.6897237055115498	0.5564638367103977	-0.4547195741423293	-1.8530441450272075	-5.464911635604986	-6.909474841477442	-7.291366470768941	-8.255358086244723	-7.05661094288879	-0.4106493675885908	-0.3842533059311557	-6.972620452968153	-8.553720543962275	0.2614505271567006	-2.9373750341157483	-6.735519357434109	-0.8461744874413317
chr2L:9474987-9475845	7.538111371700305	15.548455466014438	9.760713687913862	5.060390478962621	-0.3660904870895028	-5.040549141594708	-5.665801510274414	-3.998800345847023	-8.328683041041987	-5.972499374043898	-10.527894676499246	-10.316816198066254	-2.259982999975834	2.1207767686017105	5.04334274931536	12.125449605361082	7.877310052927094	6.1341737018946	2.5750869063313844	1.5109074467008738	-0.8798036146160633	-2.3136520304421784	-9.36284859736488	-13.078513187288614	-9.622725583284009	-7.956790164553314	0.3411449834230643	-5.619562197475144	-2.8843915767799766	-0.6897237055115498	0.5564638367103977	-0.4547195741423293	-1.8530441450272075	-5.464911635604986	-6.909474841477442	-7.291366470768941	-8.255358086244723	-7.05661094288879	-0.4106493675885908	-0.3842533059311557	-6.972620452968153	-8.553720543962275	0.2614505271567006	-2.9373750341157483	-6.735519357434109	-0.8461744874413317	-3.818738363496877	1.739448808464791	2.115477229817551
chr2L:9475948-9477235	9.760713687913862	5.060390478962621	-0.3660904870895028	-5.040549141594708	-5.665801510274414	-3.998800345847023	-8.328683041041987	-5.972499374043898	-10.527894676499246	-10.316816198066254	-2.259982999975834	2.1207767686017105	5.04334274931536	12.125449605361082	7.877310052927094	6.1341737018946	2.5750869063313844	1.5109074467008738	-0.8798036146160633	-2.3136520304421784	-9.36284859736488	-13.078513187288614	-9.622725583284009	-7.956790164553314	0.3411449834230643	-5.619562197475144	-2.8843915767799766	-0.6897237055115498	0.5564638367103977	-0.4547195741423293	-1.8530441450272075	-5.464911635604986	-6.909474841477442	-7.291366470768941	-8.255358086244723	-7.05661094288879	-0.4106493675885908	-0.3842533059311557	-6.972620452968153	-8.553720543962275	0.2614505271567006	-2.9373750341157483	-6.735519357434109	-0.8461744874413317	-3.818738363496877	1.739448808464791	2.115477229817551	3.3581729250997965	7.311949576188606
chr2L:9477236-9479220	-5.040549141594708	-5.665801510274414	-3.998800345847023	-8.328683041041987	-5.972499374043898	-10.527894676499246	-10.316816198066254	-2.259982999975834	2.1207767686017105	5.04334274931536	12.125449605361082	7.877310052927094	6.1341737018946	2.5750869063313844	1.5109074467008738	-0.8798036146160633	-2.3136520304421784	-9.36284859736488	-13.078513187288614	-9.622725583284009	-7.956790164553314	0.3411449834230643	-5.619562197475144	-2.8843915767799766	-0.6897237055115498	0.5564638367103977	-0.4547195741423293	-1.8530441450272075	-5.464911635604986	-6.909474841477442	-7.291366470768941	-8.255358086244723	-7.05661094288879	-0.4106493675885908	-0.3842533059311557	-6.972620452968153	-8.553720543962275	0.2614505271567006	-2.9373750341157483	-6.735519357434109	-0.8461744874413317	-3.818738363496877	1.739448808464791	2.115477229817551	3.3581729250997965	7.311949576188606	8.600404899985426	6.992988946185946	2.6600022009928215
chr2L:9479323-9480610	-5.972499374043898	-10.527894676499246	-10.316816198066254	-2.259982999975834	2.1207767686017105	5.04334274931536	12.125449605361082	7.877310052927094	6.1341737018946	2.5750869063313844	1.5109074467008738	-0.8798036146160633	-2.3136520304421784	-9.36284859736488	-13.078513187288614	-9.622725583284009	-7.956790164553314	0.3411449834230643	-5.619562197475144	-2.8843915767799766	-0.6897237055115498	0.5564638367103977	-0.4547195741423293	-1.8530441450272075	-5.464911635604986	-6.909474841477442	-7.291366470768941	-8.255358086244723	-7.05661094288879	-0.4106493675885908	-0.3842533059311557	-6.972620452968153	-8.553720543962275	0.2614505271567006	-2.9373750341157483	-6.735519357434109	-0.8461744874413317	-3.818738363496877	1.739448808464791	2.115477229817551	3.3581729250997965	7.311949576188606	8.600404899985426	6.992988946185946	2.6600022009928215	5.094247683613169	4.4649643444212925	-0.32675222119505476	2.3375941441436594
chr2L:9480611-9482595	-2.259982999975834	2.1207767686017105	5.04334274931536	12.125449605361082	7.877310052927094	6.1341737018946	2.5750869063313844	1.5109074467008738	-0.8798036146160633	-2.3136520304421784	-9.36284859736488	-13.078513187288614	-9.622725583284009	-7.956790164553314	0.3411449834230643	-5.619562197475144	-2.8843915767799766	-0.6897237055115498	0.5564638367103977	-0.4547195741423293	-1.8530441450272075	-5.464911635604986	-6.909474841477442	-7.291366470768941	-8.255358086244723	-7.05661094288879	-0.4106493675885908	-0.3842533059311557	-6.972620452968153	-8.553720543962275	0.2614505271567006	-2.9373750341157483	-6.735519357434109	-0.8461744874413317	-3.818738363496877	1.739448808464791	2.115477229817551	3.3581729250997965	7.311949576188606	8.600404899985426	6.992988946185946	2.6600022009928215	5.094247683613169	4.4649643444212925	-0.32675222119505476	2.3375941441436594	0.9443261321870656	-1.6234429146671552	2.067075272714544
chr2L:9482698-9483985	7.877310052927094	6.1341737018946	2.5750869063313844	1.5109074467008738	-0.8798036146160633	-2.3136520304421784	-9.36284859736488	-13.078513187288614	-9.622725583284009	-7.956790164553314	0.3411449834230643	-5.619562197475144	-2.8843915767799766	-0.6897237055115498	0.5564638367103977	-0.4547195741423293	-1.8530441450272075	-5.464911635604986	-6.909474841477442	-7.291366470768941	-8.255358086244723	-7.05661094288879	-0.4106493675885908	-0.3842533059311557	-6.972620452968153	-8.553720543962275	0.2614505271567006	-2.9373750341157483	-6.735519357434109	-0.8461744874413317	-3.818738363496877	1.739448808464791	2.115477229817551	3.3581729250997965	7.311949576188606	8.600404899985426	6.992988946185946	2.6600022009928215	5.094247683613169	4.4649643444212925	-0.32675222119505476	2.3375941441436594	0.9443261321870656	-1.6234429146671552	2.067075272714544	10.004341951868131	13.964535230488117	3.5470467872697458	4.951045311719212
chr2L:9483986-9488720	2.5750869063313844	1.5109074467008738	-0.8798036146160633	-2.3136520304421784	-9.36284859736488	-13.078513187288614	-9.622725583284009	-7.956790164553314	0.3411449834230643	-5.619562197475144	-2.8843915767799766	-0.6897237055115498	0.5564638367103977	-0.4547195741423293	-1.8530441450272075	-5.464911635604986	-6.909474841477442	-7.291366470768941	-8.255358086244723	-7.05661094288879	-0.4106493675885908	-0.3842533059311557	-6.972620452968153	-8.553720543962275	0.2614505271567006	-2.9373750341157483	-6.735519357434109	-0.8461744874413317	-3.818738363496877	1.739448808464791	2.115477229817551	3.3581729250997965	7.311949576188606	8.600404899985426	6.992988946185946	2.6600022009928215	5.094247683613169	4.4649643444212925	-0.32675222119505476	2.3375941441436594	0.9443261321870656	-1.6234429146671552	2.067075272714544	10.004341951868131	13.964535230488117	3.5470467872697458	4.951045311719212	6.905292552863883	4.356695094910395
chr2L:9546528-9548439	14.342579043250181	11.023930161066726	15.999574348222446	10.618954973704449	9.171018762762198	10.234617559283857	7.2319753122931	4.9833199408765205	3.2276191341854026	0.3842533059311557	1.9084850188786497	1.4313637641589874	6.608269690319414	5.370703632583152	11.818366242195621	9.793640698921648	12.007474387085404	3.4821753724090514	2.90249097326108	2.860304507987286	3.5771997236538566	2.0040604905324573	3.1233294782940004	1.3450068545935505	1.175330120674633	1.3788238604807188	1.8136054340814785	0.0	-1.684872899606169	-0.39315735227835863	-1.1719967724447873	0.7831479059813032	-0.6603378504654145	1.3429488227439343	2.0463472843380606	1.7411698898623356	0.9568070777091172	-0.6906351249535547	-1.5438078073540764	-0.14334151905616685	-2.9279719273764955	-3.6420295083181875	-13.360290395024348	-22.214226937037427	-19.85967101982085	-17.26112591109303	-13.839192610406023	-3.1248622325984714	-15.028788423590616
chr2L:9626008-9629718	-18.886369176135833	-8.470228293056282	14.499921152639576	15.662337073924686	10.085828086991352	11.780333254235654	5.702586922124788	2.1686979457394804	-0.04943009316182198	-1.0836140958364988	1.7746868000952347	-1.9019108721528433	4.236563726340338	6.982139768841075	4.866400984023863	5.572943096306718	4.983888277948668	5.248455010243306	5.77135433512827	5.949919858824274	5.168768851261314	6.404938067835619	7.017365097717433	4.333666144470909	6.320078008175596	8.18993049824	5.197661548672902	3.7410616665779144	2.925120801221416	2.7640030787187344	1.5001008264708973	0.17939856154609093	-2.3104495922418247	-3.44746406619064	-1.5364751154638998	-1.4781555531821795	-0.6406570638915879	-0.4666095473949303	-2.43239803648467	-2.7653962240048897	-0.6625224922328264	1.3184815466407627	-0.6363510873843752	-0.20405139025519428	-1.9513967055220052	-0.8288820123629248	-2.08617680309073	-5.841320123585765	-12.023908238445355
chr2L:9659978-9662464	-5.358325121157553	-6.800268662012212	-10.741108817167872	-19.287044789591906	-19.773915375321963	-20.18306532036906	-8.961562215973252	6.54506899193272	7.194715978648703	8.177604266458504	4.541024111804231	-0.3639761139146181	-3.805300803666693	-6.429012381309989	-5.359524714260109	8.023210297572634	7.823862486006874	8.759966520193046	7.310176488843369	1.9053327223416798	3.6709165519952105	5.726461388089723	8.033080776214785	3.786174509224171	3.3005466858237016	-1.0384451646100346	1.094236968473442	-2.850719947257736	-2.582861072593932	-3.4936997078821097	-4.315128581753126	-6.670558527492864	-3.8827746788976465	-9.366522028951415	-8.58204387500495	-5.731930778723352	-4.477723080430495	-9.030209459879392	-10.22101713725948	-7.415105214518655	0.4754919047238534	-1.2164673499084746	-1.1562919640470675	-1.1435289225039533	-0.14280065354848312	1.2657512869518648	2.978390640269458	4.627437741916666	-1.4700822753787204
chr2L:9665538-9667942	-3.805300803666693	-6.429012381309989	-5.359524714260109	8.023210297572634	7.823862486006874	8.759966520193046	7.310176488843369	1.9053327223416798	3.6709165519952105	5.726461388089723	8.033080776214785	3.786174509224171	3.3005466858237016	-1.0384451646100346	1.094236968473442	-2.850719947257736	-2.582861072593932	-3.4936997078821097	-4.315128581753126	-6.670558527492864	-3.8827746788976465	-9.366522028951415	-8.58204387500495	-5.731930778723352	-4.477723080430495	-9.030209459879392	-10.22101713725948	-7.415105214518655	0.4754919047238534	-1.2164673499084746	-1.1562919640470675	-1.1435289225039533	-0.14280065354848312	1.2657512869518648	2.978390640269458	4.627437741916666	-1.4700822753787204	0.9034043916225996	4.248762080339332	2.1763487719854204	6.108031007383448	5.35452553344781	0.8881232239143072	2.200135302095254	5.6733780742683235	8.269781401017708	10.952121494015186	6.610140277905843	1.967221329436397
chr2L:9744979-9746115	2.901890391744821	0.0	0.8065359368777398	1.9696516980793104	2.006089397071571	4.23165125394215	-1.1400038401325445	-4.314680998981927	-5.1949597841777715	1.1944071467488453	10.82873001121603	18.35273616885514	21.271085135353665	22.70800825040323	23.20078534201147	15.516460728394572	11.487173614271159	6.738766728353889	1.079903810923976	-3.7996533363519065	-7.1384163183857545	-10.965315218928673	-0.3904109121849539	3.960730089084034	6.88810642974799	3.0664587450509835	-0.6934436726436751	-4.819248906139487	-5.530334114085608	-10.822524649699437	-26.401803314201413	-22.122987532198994	-29.619135823074483	-14.986944253113167	1.5089304733773703	0.3065041858100091	0.06902853635696901	3.3038697432704764	2.2445038808684767	-0.2406233412219088	2.571344273218925	0.3190050761158705	1.809633445534136	13.359608038739356	13.22557685121981	12.893731975596843	14.656061536238898	8.412186025919612	6.530626830358232
chr2L:9746116-9747637	1.9696516980793104	2.006089397071571	4.23165125394215	-1.1400038401325445	-4.314680998981927	-5.1949597841777715	1.1944071467488453	10.82873001121603	18.35273616885514	21.271085135353665	22.70800825040323	23.20078534201147	15.516460728394572	11.487173614271159	6.738766728353889	1.079903810923976	-3.7996533363519065	-7.1384163183857545	-10.965315218928673	-0.3904109121849539	3.960730089084034	6.88810642974799	3.0664587450509835	-0.6934436726436751	-4.819248906139487	-5.530334114085608	-10.822524649699437	-26.401803314201413	-22.122987532198994	-29.619135823074483	-14.986944253113167	1.5089304733773703	0.3065041858100091	0.06902853635696901	3.3038697432704764	2.2445038808684767	-0.2406233412219088	2.571344273218925	0.3190050761158705	1.809633445534136	13.359608038739356	13.22557685121981	12.893731975596843	14.656061536238898	8.412186025919612	6.530626830358232	12.046356335501445	3.5347556133427056	8.80569294991619
chr2L:9774823-9777169	1.3793930629552675	0.093189715562479	-1.8541569115368965	0.09105099036729138	-4.6106060589448	-0.7284673798514961	2.8320961218608174	-0.9616978496231259	0.8563237827988177	-4.682569917280678	-6.748091459761713	-8.006760647149477	-8.421737465448759	-8.014022411809094	-5.952759344714148	-7.737182436357815	-8.290554888469865	-9.393623153221967	-5.5694652713293475	-6.486410459022508	-4.908905140160225	-1.684872899606169	-0.7359535705891888	-3.5489382806057588	-4.01034648355136	-2.5848188600563713	-1.0259881773607977	-2.3217704432793145	-1.8617335419158896	-0.8659350392819396	1.7702792771980684	0.0	-0.7262844422466019	-0.7443655077607471	0.07647421607080238	0.520866879439611	1.7623856782646938	1.910096176972613	0.637413146756501	-0.47712125471966244	0.3842533059311557	-0.3227401912018197	-0.0881921373083112	1.7094525225853183	2.5169728920199645	0.7355626206714848	1.1990554420490733	-0.5965885426102082	-0.20382422799232708
chr2L:9850333-9851822	0.11868979713921583	-0.7823109923389351	-0.3916825201615143	-2.734710151620069	-0.39986745964900644	-0.621329650256219	0.4366383269949753	-0.24113813492516786	-0.19869270423637278	0.824150261296115	-1.064558540180289	-0.5542075123087311	0.18389980498703337	-3.5301495571407058	-3.2280318077137156	-5.682411420921894	-4.810728011213422	-7.355336529378294	-6.48298004482139	-7.686191550278912	-6.8879633166105885	-9.963179846871915	-9.016029858093694	0.0	-4.762429095885194	-6.043803329151449	-1.6882484825462594	-3.507408586456143	-1.8038982702729431	-0.3842533059311557	-6.7639640967489205	-8.72916400079794	-3.87946116267409	-4.516926951112062	-2.7285928155171044	-0.9059652567236041	-5.400656360636417	-3.7609144781138033	-0.7357890626869555	-3.9955083156430753	-6.544330597533148	-1.7464766619808072	-2.8083409350936575	-1.5040165661675615	0.2614505271567006	-2.602383201942967	-1.007153093593583	0.3208010761241069	-1.2029152613886314
chr2L:9870983-9874430	-1.7464766619808072	-2.8083409350936575	-1.5040165661675615	0.2614505271567006	-2.602383201942967	-1.007153093593583	0.3208010761241069	-1.2029152613886314	-1.3821770810048504	1.0212942805063527	1.2124185796611142	1.3035592842446835	0.3842533059311557	-3.048614749736665	-1.9897382159583485	-1.307566424135058	0.0	-2.4246861039910286	-2.013786303133567	1.087636782058556	-0.9884928598239788	1.3821770810048504	0.18956458884263475	0.03414774213294491	0.44967064056273875	5.132422883266771	6.861815264428839	-0.7357890626869555	5.781465849926948	1.3502331414018474	6.25094241977302	2.3638237994268945	2.361490451214522	2.193059046244885	0.7266467239998708	-0.20263995773712887	-3.1012312606144374	-1.0224392752275977	-2.22019241958102	-0.13906948780066597	-3.708944886098549	-1.6744618218526375	-0.2406233412219088	-5.553240798429319	-1.7412160115666815	-4.033365229425054	-4.642473822466457	-2.4119010443691455	-2.8421807727505013
chr2L:9878713-9880949	0.0	-2.4246861039910286	-2.013786303133567	1.087636782058556	-0.9884928598239788	1.3821770810048504	0.18956458884263475	0.03414774213294491	0.44967064056273875	5.132422883266771	6.861815264428839	-0.7357890626869555	5.781465849926948	1.3502331414018474	6.25094241977302	2.3638237994268945	2.361490451214522	2.193059046244885	0.7266467239998708	-0.20263995773712887	-3.1012312606144374	-1.0224392752275977	-2.22019241958102	-0.13906948780066597	-3.708944886098549	-1.6744618218526375	-0.2406233412219088	-5.553240798429319	-1.7412160115666815	-4.033365229425054	-4.642473822466457	-2.4119010443691455	-2.8421807727505013	-3.3494041527797136	-5.227967173353741	-1.7115341193933067	0.0	-7.432707521548639	-6.348135213015384	3.5431581705954045	1.0362199795409535	0.32675222119505476	-0.12030794209542073	1.9721050419103172	0.0	1.885210904955993	1.4532380401181537	0.32675222119505476	-0.6252873828651145
chr2L:9884164-9886076	-0.7357890626869555	5.781465849926948	1.3502331414018474	6.25094241977302	2.3638237994268945	2.361490451214522	2.193059046244885	0.7266467239998708	-0.20263995773712887	-3.1012312606144374	-1.0224392752275977	-2.22019241958102	-0.13906948780066597	-3.708944886098549	-1.6744618218526375	-0.2406233412219088	-5.553240798429319	-1.7412160115666815	-4.033365229425054	-4.642473822466457	-2.4119010443691455	-2.8421807727505013	-3.3494041527797136	-5.227967173353741	-1.7115341193933067	0.0	-7.432707521548639	-6.348135213015384	3.5431581705954045	1.0362199795409535	0.32675222119505476	-0.12030794209542073	1.9721050419103172	0.0	1.885210904955993	1.4532380401181537	0.32675222119505476	-0.6252873828651145	0.794386000598117	0.284170564496375	4.25355454690032	-2.259982999975834	0.47712125471966244	0.47712125471966244	0.16564503683859236	4.331086957667959	4.45344507907393	2.5033172587230967	2.5197321360890585
chr2L:9887144-9888092	2.193059046244885	0.7266467239998708	-0.20263995773712887	-3.1012312606144374	-1.0224392752275977	-2.22019241958102	-0.13906948780066597	-3.708944886098549	-1.6744618218526375	-0.2406233412219088	-5.553240798429319	-1.7412160115666815	-4.033365229425054	-4.642473822466457	-2.4119010443691455	-2.8421807727505013	-3.3494041527797136	-5.227967173353741	-1.7115341193933067	0.0	-7.432707521548639	-6.348135213015384	3.5431581705954045	1.0362199795409535	0.32675222119505476	-0.12030794209542073	1.9721050419103172	0.0	1.885210904955993	1.4532380401181537	0.32675222119505476	-0.6252873828651145	0.794386000598117	0.284170564496375	4.25355454690032	-2.259982999975834	0.47712125471966244	0.47712125471966244	0.16564503683859236	4.331086957667959	4.45344507907393	2.5033172587230967	2.5197321360890585	-0.6790941107861987	3.8515995055843892	1.4571640772950463	1.4563801869914204	2.6439917507181834	1.9541141653155767
chr2L:10024957-10026481	0.0	0.0	0.0	0.0	0.0	0.0	0.0	0.0	0.0	0.0	0.0	0.0	-9.02647916387087	-9.307702277418374	-11.732041175085051	-2.7239158759120676	-8.178041458275228	-7.187585186714041	-7.033926940975289	-5.73083342286277	8.206217770477881	8.41006685282087	7.189334544628756	2.2904913529913076	0.946959301750207	0.49349512974270876	1.8374029837423078	5.992269520204454	8.55525477626792	3.7008069307459595	6.830965002602255	5.6462785543870755	8.433533539385548	6.26617748154046	3.8596472129955766	5.520964669757359	9.267236624253844	7.690417483847447	10.731466315882946	10.66971527879676	11.124198451922418	4.029427712852459	3.158162337831675	6.098463005983635	13.966972794041528	32.681967396071315	19.728852937421934	18.217701908886053	10.473627284646932
chr2L:10028990-10030077	0.0	0.0	0.0	0.0	-9.02647916387087	-9.307702277418374	-11.732041175085051	-2.7239158759120676	-8.178041458275228	-7.187585186714041	-7.033926940975289	-5.73083342286277	8.206217770477881	8.41006685282087	7.189334544628756	2.2904913529913076	0.946959301750207	0.49349512974270876	1.8374029837423078	5.992269520204454	8.55525477626792	3.7008069307459595	6.830965002602255	5.6462785543870755	8.433533539385548	6.26617748154046	3.8596472129955766	5.520964669757359	9.267236624253844	7.690417483847447	10.731466315882946	10.66971527879676	11.124198451922418	4.029427712852459	3.158162337831675	6.098463005983635	13.966972794041528	32.681967396071315	19.728852937421934	18.217701908886053	10.473627284646932	7.867718848415201	0.31109342998962186	-3.936004151600785	-12.811388416286984	-15.74891909150756	-14.188790618365497	-19.291499862536508	-18.5732120551877
chr2L:10038624-10040225	8.55525477626792	3.7008069307459595	6.830965002602255	5.6462785543870755	8.433533539385548	6.26617748154046	3.8596472129955766	5.520964669757359	9.267236624253844	7.690417483847447	10.731466315882946	10.66971527879676	11.124198451922418	4.029427712852459	3.158162337831675	6.098463005983635	13.966972794041528	32.681967396071315	19.728852937421934	18.217701908886053	10.473627284646932	7.867718848415201	0.31109342998962186	-3.936004151600785	-12.811388416286984	-15.74891909150756	-14.188790618365497	-19.291499862536508	-18.5732120551877	-14.500253815406403	3.9289498041455806	8.003633418583908	13.125989232408934	11.212836796679218	10.270886201468597	5.513554456470702	-0.6279517250664927	-7.140335022013463	-10.326857888420141	-13.738761787467814	-17.586382794788904	-8.44113598593378	5.9901538465083695	9.339425422450377	10.523279251260371	13.747235713006997	5.646501871539863	5.8577048543000165	1.955526080610021
chr2L:10042103-10043196	5.520964669757359	9.267236624253844	7.690417483847447	10.731466315882946	10.66971527879676	11.124198451922418	4.029427712852459	3.158162337831675	6.098463005983635	13.966972794041528	32.681967396071315	19.728852937421934	18.217701908886053	10.473627284646932	7.867718848415201	0.31109342998962186	-3.936004151600785	-12.811388416286984	-15.74891909150756	-14.188790618365497	-19.291499862536508	-18.5732120551877	-14.500253815406403	3.9289498041455806	8.003633418583908	13.125989232408934	11.212836796679218	10.270886201468597	5.513554456470702	-0.6279517250664927	-7.140335022013463	-10.326857888420141	-13.738761787467814	-17.586382794788904	-8.44113598593378	5.9901538465083695	9.339425422450377	10.523279251260371	13.747235713006997	5.646501871539863	5.8577048543000165	1.955526080610021	1.8258425224131114	3.2121631914673685	-0.37620555366114655	-2.318947235552135	-4.625146554739438	-2.382933236846543	-1.9771555015580273
chr2L:10044381-10046074	10.66971527879676	11.124198451922418	4.029427712852459	3.158162337831675	6.098463005983635	13.966972794041528	32.681967396071315	19.728852937421934	18.217701908886053	10.473627284646932	7.867718848415201	0.31109342998962186	-3.936004151600785	-12.811388416286984	-15.74891909150756	-14.188790618365497	-19.291499862536508	-18.5732120551877	-14.500253815406403	3.9289498041455806	8.003633418583908	13.125989232408934	11.212836796679218	10.270886201468597	5.513554456470702	-0.6279517250664927	-7.140335022013463	-10.326857888420141	-13.738761787467814	-17.586382794788904	-8.44113598593378	5.9901538465083695	9.339425422450377	10.523279251260371	13.747235713006997	5.646501871539863	5.8577048543000165	1.955526080610021	1.8258425224131114	3.2121631914673685	-0.37620555366114655	-2.318947235552135	-4.625146554739438	-2.382933236846543	-1.9771555015580273	-2.2111136185005305	-4.126243046162616	-0.8097316386735297	-1.0668755590631576
chr2L:10059878-10060502	5.9901538465083695	9.339425422450377	10.523279251260371	13.747235713006997	5.646501871539863	5.8577048543000165	1.955526080610021	1.8258425224131114	3.2121631914673685	-0.37620555366114655	-2.318947235552135	-4.625146554739438	-2.382933236846543	-1.9771555015580273	-2.2111136185005305	-4.126243046162616	-0.8097316386735297	-1.0668755590631576	-2.0958017614894935	-2.6921464144300664	-2.323336437800492	-2.4089139526345456	-2.344452641393289	-3.555217880870908	-2.9994893068304496	-3.684559949246426	-1.8000707076147637	-3.4544203967412823	-6.462659525532832	0.024716147631918674	1.5261250172585696	0.9884928598239788	-0.3842533059311557	-0.6025013259654013	0.9142985962534581	-0.628248327464556	-0.2751042920756612	-0.6910294564930665	-4.323355177651085	-6.229838619725082	-3.683473631444131	-6.3123922142258895	-6.668680689230277	-4.610439691256356	-5.300413434783771	-7.175793293929058	-6.339377494024591	-1.0468978261204531	-3.787300494609671
chr2L:10100038-10102011	1.1154885757375574	0.4832340728494557	-1.797022070550799	0.3176062674902733	-1.79876302800214	-2.8215462863710643	0.15681674221488356	0.0	0.0	0.2525157148828245	-1.0096790652229866	-2.0101052076448758	0.16564503683859236	4.328378976997049	9.017733868424664	11.810770994473069	4.84227208219079	3.7178491557999025	3.461945134918522	0.9954228520296727	0.13776882243028457	-1.836820750449059	0.0	-0.7875892944361567	0.08642639165624173	-3.2944199985082743	-2.3739344789582697	-0.6622716619407691	-2.397341709458401	-1.775179559043332	-5.1484276240491536	-1.4253005555288456	-2.5280639406701044	-1.931543566908126	-3.363826679632301	-2.9601748642316	-2.798940704845116	-2.9776157801316883	-2.191366887228114	-2.789522307279564	-0.17366747914382874	-4.52967367927969	-3.2117022133903363	-3.272433973181116	-2.056393375032635	-0.3174792021990947	-3.033089547539865	-2.157021432960913	-1.6717738278010033
chr2L:10110285-10111219	0.13776882243028457	-1.836820750449059	0.0	-0.7875892944361567	0.08642639165624173	-3.2944199985082743	-2.3739344789582697	-0.6622716619407691	-2.397341709458401	-1.775179559043332	-5.1484276240491536	-1.4253005555288456	-2.5280639406701044	-1.931543566908126	-3.363826679632301	-2.9601748642316	-2.798940704845116	-2.9776157801316883	-2.191366887228114	-2.789522307279564	-0.17366747914382874	-4.52967367927969	-3.2117022133903363	-3.272433973181116	-2.056393375032635	-0.3174792021990947	-3.033089547539865	-2.157021432960913	-1.6717738278010033	0.20134428894671613	1.0139246214799136	0.4106493675885908	3.4802351048410025	-0.3842533059311557	1.3821770810048504	3.119667594565222	1.6346001704037418	3.289662634385711	3.9551000859986827	3.045515342835728	-0.8198199728458502	-0.17987055626754714	0.1805029554872232	2.722162008137585	2.599712894254072	1.6516301303613414	1.2985128914325923	1.2001928359704588	0.8668034021805124
chr2L:10118708-10119997	-2.9776157801316883	-2.191366887228114	-2.789522307279564	-0.17366747914382874	-4.52967367927969	-3.2117022133903363	-3.272433973181116	-2.056393375032635	-0.3174792021990947	-3.033089547539865	-2.157021432960913	-1.6717738278010033	0.20134428894671613	1.0139246214799136	0.4106493675885908	3.4802351048410025	-0.3842533059311557	1.3821770810048504	3.119667594565222	1.6346001704037418	3.289662634385711	3.9551000859986827	3.045515342835728	-0.8198199728458502	-0.17987055626754714	0.1805029554872232	2.722162008137585	2.599712894254072	1.6516301303613414	1.2985128914325923	1.2001928359704588	0.8668034021805124	1.4834210715559852	0.5115880358809525	0.46344820526150954	1.2303394820417897	2.0587070483943606	1.0668755590631576	-0.7405849767053545	1.341610390345899	0.523776703323962	3.112540288583821	2.7658631102777096	0.5722315223304937	0.9730205079743894	-2.3197755078152325	-3.759103181538248	-2.4731248146125133	-2.518458035316689
chr2L:10130112-10131876	-0.8198199728458502	-0.17987055626754714	0.1805029554872232	2.722162008137585	2.599712894254072	1.6516301303613414	1.2985128914325923	1.2001928359704588	0.8668034021805124	1.4834210715559852	0.5115880358809525	0.46344820526150954	1.2303394820417897	2.0587070483943606	1.0668755590631576	-0.7405849767053545	1.341610390345899	0.523776703323962	3.112540288583821	2.7658631102777096	0.5722315223304937	0.9730205079743894	-2.3197755078152325	-3.759103181538248	-2.4731248146125133	-2.518458035316689	-0.58136289059981	-3.4919426889477947	-4.258023801875696	-1.1416133483953086	-5.404174432041828	-4.645836685567111	-3.3990492501395773	-3.2047144149357023	0.9059652567236041	0.0	-2.9332308888701615	0.18946256670265715	-3.4037728781382484	-1.4278225198230226	-0.7582935747068313	-0.2684601927870059	-0.5516291634536382	-0.6610055706295627	0.5605673106685375	-0.5460530311625625	-0.16597101411424658	-3.037138301121317	-0.7780794009063063
chr2L:10143167-10144531	-0.58136289059981	-3.4919426889477947	-4.258023801875696	-1.1416133483953086	-5.404174432041828	-4.645836685567111	-3.3990492501395773	-3.2047144149357023	0.9059652567236041	0.0	-2.9332308888701615	0.18946256670265715	-3.4037728781382484	-1.4278225198230226	-0.7582935747068313	-0.2684601927870059	-0.5516291634536382	-0.6610055706295627	0.5605673106685375	-0.5460530311625625	-0.16597101411424658	-3.037138301121317	-0.7780794009063063	-3.0351813802564003	-1.0358975210101469	-1.9333922032806083	-1.8198246568647942	-0.9652942294281277	-1.3551295166627204	-0.042433307175269795	0.9884928598239788	0.20932230199414031	1.6330705410034476	2.817013871152623	1.9105881117655954	2.613380919743603	0.9457421033645177	-0.12686663134999596	-0.4410024482141636	1.0297280185771758	-0.7490429136284136	-1.8364706410475873	-0.06465117167883859	-0.31073042387763705	0.610207094882634	1.8917444015944005	-0.43768185887778327	2.844119687484483	0.5363534551210852
chr2L:10153848-10155487	-3.037138301121317	-0.7780794009063063	-3.0351813802564003	-1.0358975210101469	-1.9333922032806083	-1.8198246568647942	-0.9652942294281277	-1.3551295166627204	-0.042433307175269795	0.9884928598239788	0.20932230199414031	1.6330705410034476	2.817013871152623	1.9105881117655954	2.613380919743603	0.9457421033645177	-0.12686663134999596	-0.4410024482141636	1.0297280185771758	-0.7490429136284136	-1.8364706410475873	-0.06465117167883859	-0.31073042387763705	0.610207094882634	1.8917444015944005	-0.43768185887778327	2.844119687484483	0.5363534551210852	0.9201535645340021	-1.1963415281794432	-0.9372953353379723	0.23224739048101514	1.8297810760723052	1.1930383489198266	3.774176992811518	-2.0098993249934445	-0.7359535705891888	0.47067877915097434	-3.399165987569113	-1.206902844455603	-2.420577762913537	-2.839598030005811	-7.474636023264079	-13.583193102580703	-6.648140471077119	-0.32675222119505476	0.0	-1.9229246495807275	-6.87808248787533
chr2L:10164215-10167618	-0.06465117167883859	-0.31073042387763705	0.610207094882634	1.8917444015944005	-0.43768185887778327	2.844119687484483	0.5363534551210852	0.9201535645340021	-1.1963415281794432	-0.9372953353379723	0.23224739048101514	1.8297810760723052	1.1930383489198266	3.774176992811518	-2.0098993249934445	-0.7359535705891888	0.47067877915097434	-3.399165987569113	-1.206902844455603	-2.420577762913537	-2.839598030005811	-7.474636023264079	-13.583193102580703	-6.648140471077119	-0.32675222119505476	0.0	-1.9229246495807275	-6.87808248787533	-2.912700892649705	-4.71545506027639	-5.924569706806227	0.0	0.0	-2.7298384392324864	-7.760504505830799	-8.346061672050032	-11.43832387358689	-6.975088299089389	-8.414704399183034	-1.0668755590631576	1.4637527426815686	0.0	-5.252652576387025	-10.30435139822361	-6.1355184753630425	-5.4752957890264256	-3.2163412765416175	1.4637527426815686	4.842606241906491
chr2L:10176243-10178082	-0.32675222119505476	0.0	-1.9229246495807275	-6.87808248787533	-2.912700892649705	-4.71545506027639	-5.924569706806227	0.0	0.0	-2.7298384392324864	-7.760504505830799	-8.346061672050032	-11.43832387358689	-6.975088299089389	-8.414704399183034	-1.0668755590631576	1.4637527426815686	0.0	-5.252652576387025	-10.30435139822361	-6.1355184753630425	-5.4752957890264256	-3.2163412765416175	1.4637527426815686	4.842606241906491	0.0	0.0	0.0	0.0	0.0	0.0	-0.47712125471966244	0.0	0.0	5.094681513998471	2.794154275960767	0.0	1.0668755590631576	-0.47712125471966244	6.172502667357651	8.695259829908228	9.782748873764351	12.011326133776196	10.611902348504644	10.404469608665117	5.283865521445811	4.194066827259308	3.024498376768756	0.21052632091416779
chr2L:10224240-10226480	-0.5982874332953674	1.8691860119179453	-0.8306338155442856	1.5254292979851372	2.520518934427999	0.7906137876558695	0.3842533059311557	-1.0668755590631576	4.481262646947111	8.673322812931424	1.8738140686470386	4.971893263556855	6.981867293298838	0.9034043916225996	9.034248608052522	11.365706153931448	3.659841877777891	12.131741490936971	11.64311712670939	7.719724199368645	6.308841397893883	4.897122342810094	5.174040801588481	-2.3286248352848276	2.7285928155171044	5.069508440307208	8.827757928504626	7.908772683249749	6.749551371654555	8.481416288494117	8.60662202921577	2.8454870291344108	3.099483525220618	1.6103526801384602	1.1270009564347832	1.7221230781715269	-0.2548131414396564	-1.38387362040335	-3.249785321433589	-5.605150933934618	-8.032109319407455	-4.0842655928789355	-7.544750463177566	-4.427223151423064	-0.5552050987676277	-6.784948285495598	-13.089859315459542	-10.268157959573822	-5.941526563354928
chr2L:10344417-10345651	3.5547373391697517	3.414634758068816	4.975255318158779	7.52221798825195	5.257983389157872	0.21824404820296	-2.7531124969180145	-5.877045523677426	-4.520159588785401	4.416282265444238	0.8849004523929979	-0.8065359368777398	12.94549756408858	24.677545258884642	26.052228259795736	21.735389346602954	3.881974018177307	2.9014639237197275	-1.2191869430648323	0.5943262478125869	9.933427022503189	8.615521719334776	3.0063806511617606	1.3097308791268154	-6.300919977571803	-3.417121890416149	5.754227526694906	3.7199597821881247	-0.8122468138921684	-4.357405280425445	-9.715314809923692	-7.932323609606579	-5.81976316868681	-3.590729563375656	-2.367180882387637	-4.5942921542274595	-0.029230339672795556	3.9003415795308305	1.9054430246346705	0.7424818152837781	-1.9175235639966854	6.050736696169713	12.127216407446571	11.423648221019972	5.662033400867769	10.482462832772846	8.94777326244243	8.13952835557342	4.929364184996027
chr2L:10376179-10378662	-13.255454046198778	-21.492828223659703	-21.623901750421037	-16.19935667560579	-4.296895315260488	-11.070084171331995	-12.68983721893005	-21.035842590909116	-20.529515459664943	-9.198878909438097	-0.9884928598239788	-6.479171365772113	-9.833429580807959	-6.1194620054095115	0.0	2.383046303540879	8.44105200118999	8.178518679296017	5.252652576387024	6.110650810039542	5.432354414850238	6.398641942986777	-1.1882718322766834	-1.4130264729093005	-5.537422578110312	-3.8520390488500778	2.0697733108379937	0.7379940673556128	0.8716796146549698	-3.301592526145284	-4.3790292750258955	-2.959650358993504	-1.8663314046375516	-0.8666997874155785	5.484860794529526	4.44435623897757	3.267016294969557	1.967221329436397	5.641636591125155	12.138025472793682	11.277896908425356	6.4816770806306	8.487749655982244	2.2203823713740376	1.4607991004216487	-0.7949344434365183	-1.684997230950443	-0.19916529609750633	0.5552050987676277
chr2L:10414074-10415246	0.9702411722726142	4.195687611013221	0.978758958221509	-0.2880695603475373	-3.7627039157461875	13.655317770375888	16.761755418360945	8.64313851517138	9.34511573470952	13.10480683431133	9.135041460748708	7.542758026095935	3.838127526688221	-3.369439369179006	-9.506165165307698	-11.625903776875035	-13.769840946915958	-9.028710222641639	-6.058517271526501	-3.845198626242855	-21.656939566748346	-21.375505033512276	-15.255488313363553	-9.862222215280987	-0.2406233412219088	1.3598565958898747	4.703709422421544	7.452507494788618	4.478715636131211	0.3220277630990542	-1.632530083079832	-0.9178365431727041	10.793110741302762	9.312086828371614	6.14746480789238	2.820357863212791	2.925394288422897	1.4987578698176265	-4.683911908033365	-8.480579740255212	-10.36856819283403	-16.216725009860937	-20.101952934857536	-17.018672608546645	-11.527243572661495	-4.6579004010820295	-5.078028972641837	1.0020133934471376	8.426621369733656
chr2L:10474697-10477035	-5.167966698811252	-11.76025878570672	-7.513696633991803	-8.99614185631347	1.892356656917466	4.240076922051037	0.8975463359273356	1.5843451881656252	-0.1651659623189897	0.0	-4.360422492783807	-5.168184471287438	-8.981486694058683	4.776744149521283	16.01998602250413	14.947896195234744	6.285961523018753	2.2674131606273304	-5.26586912355458	-8.00235271076256	-10.945245954018814	-11.929110903386297	-7.046000766667625	-1.3120223027252602	-4.535314710281244	-2.112262313286455	-4.254654180845275	-7.134751144831023	-5.144784507631247	-9.107513610507315	8.657473449475205	8.40602921587078	7.447408071951624	11.300570772327116	5.348990547738023	5.984504230492848	9.759248080836475	9.075389881385606	8.184659144634278	10.247238916371062	5.8186081329392865	7.913190341111342	7.637464910615654	7.46788644763285	4.040195473784122	2.6285445372655802	2.0574249604217845	0.2336784525780775	1.5151481783673637
chr2L:10537726-10539421	-8.237845937420788	-14.039455521492357	-0.9087111294721055	13.585622311917248	13.760089301717832	11.072426500485294	10.67416877894816	7.429809324578744	7.74701554646807	3.5741828257285624	0.43275099113350923	-0.45667332092734997	-3.3178302852019823	-1.563611529664882	-6.453226434094839	-5.228363328308656	-8.690261815455756	-7.763987509734736	-7.600299106397781	-7.101864975135987	-11.072233882775025	-12.592497079587533	-8.27743506416759	-1.774789996930851	-9.221445291244278	-5.547206619379494	-0.6827202064713112	-11.111129641071454	-5.28766898374312	-1.1197591913357718	-10.543697229594763	-4.934935385098789	-10.573787384935182	-1.596691826259001	-9.14511447378027	-3.545660750449997	-4.1607869034977005	-6.258311673951895	-1.3374410248181252	21.41723324120335	24.49357973409941	11.923332574190823	10.049058705089188	7.868137331673809	12.635350156522676	12.197366658225299	2.9578932050720024	1.2778863865071137	-2.857806342505376
chr2L:10559555-10561474	12.635350156522676	12.197366658225299	2.9578932050720024	1.2778863865071137	-2.857806342505376	-7.114391932597442	-0.7287226504057869	-6.6393183414945565	-4.425864361862658	-5.394555281255499	-11.964841080468783	-9.221824500196863	-9.14388130863164	-16.93770230198992	-9.256444422664265	-0.7329412300137369	5.823939554135042	4.991793480064904	5.305509723758461	3.4865243141617017	4.387074115749519	1.9694567304972153	0.0	3.3174495101113064	2.9280031585277757	4.161913643334027	4.053920421803538	2.4476236863189005	3.1769206306260256	6.971943269429296	2.646292815450451	4.614906747340357	5.018364120627959	5.137774183070742	0.7953235719989745	0.3551616300004318	2.4718217347658613	2.7412895376309856	5.7427544098147845	4.614071948694055	5.507854790031613	3.9804806730638553	1.1369286864077728	-0.2198373525807798	-0.42625819828373146	-7.933946702010884	-7.686205626423541	-7.568523335633708	-3.6528754969424555
chr2L:10575474-10576530	4.614906747340357	5.018364120627959	5.137774183070742	0.7953235719989745	0.3551616300004318	2.4718217347658613	2.7412895376309856	5.7427544098147845	4.614071948694055	5.507854790031613	3.9804806730638553	1.1369286864077728	-0.2198373525807798	-0.42625819828373146	-7.933946702010884	-7.686205626423541	-7.568523335633708	-3.6528754969424555	-10.477370898512644	-11.127274140890355	-21.777677204780385	-18.614323129627817	-17.014796652768087	-4.408206919389605	-13.18101574618492	-20.385899503678868	-15.96683425249865	-0.9884928598239788	-12.887436678902283	-9.76389788460027	0.0	-1.0668755590631576	0.0	-1.684872899606169	-9.372006007870459	-5.905447736814138	-9.519900283935959	-10.506372503432093	-9.319268818218543	-3.7096204233848638	-2.3114455752634617	-5.938659303859607	-2.945473363484405	-2.752651426599112	-1.684872899606169	-1.5914876501123962	-10.216492409062736	-3.7839616464527808	-4.466954114114624
chr2L:10621667-10622794	8.261689929830082	3.0293705793745263	0.9568070777091172	2.5411250298380943	2.794821979359279	5.383103178037801	-0.9059652567236041	1.566709059166588	-0.1696960038658783	0.39008605984417544	0.0	0.9543539777790481	0.6906351249535533	-1.2290267107806196	-0.964853690511972	0.3516633754692448	-4.130367886305571	-4.778614992257564	-1.7446372565183652	-1.9498918090464343	-1.5543473160783834	-5.014526460761613	-4.311444520352834	-5.294061634038744	-7.368209005281083	-8.10925050987789	-7.843141268488106	-7.125574193067913	-8.855199000839693	-3.4640889071833914	-7.029790034638271	-9.83954861651478	-8.27188330967898	-8.050746691919192	-4.554854420810326	-8.90058677851937	-12.744496013434818	-7.758252560259399	-9.611763390024755	-7.663082100196964	-2.2234372344637996	-10.427874980485468	-5.098660713111023	0.0	0.0	0.0	0.0	0.0	0.0
chr2L:10624186-10626311	5.383103178037801	-0.9059652567236041	1.566709059166588	-0.1696960038658783	0.39008605984417544	0.0	0.9543539777790481	0.6906351249535533	-1.2290267107806196	-0.964853690511972	0.3516633754692448	-4.130367886305571	-4.778614992257564	-1.7446372565183652	-1.9498918090464343	-1.5543473160783834	-5.014526460761613	-4.311444520352834	-5.294061634038744	-7.368209005281083	-8.10925050987789	-7.843141268488106	-7.125574193067913	-8.855199000839693	-3.4640889071833914	-7.029790034638271	-9.83954861651478	-8.27188330967898	-8.050746691919192	-4.554854420810326	-8.90058677851937	-12.744496013434818	-7.758252560259399	-9.611763390024755	-7.663082100196964	-2.2234372344637996	-10.427874980485468	-5.098660713111023	0.0	0.0	0.0	0.0	0.0	0.0	0.0	0.0	0.0	0.0	0.0
chr2L:10653574-10655505	9.238821271491158	2.8323752286964994	8.914619580780744	1.9658582879252016	0.0	3.7620011899409693	5.1832947896554105	5.816898199359702	3.2243531529225797	1.0867673478562545	-0.057460796130828946	0.11203162943120269	2.73793248417046	0.4096385764628577	0.09105320420748357	0.4780462728597181	2.1683906900597174	0.16125860883478288	1.7690780834219846	-0.25140456362859404	-0.26145052715670036	-0.3707933825179407	0.4115314738046495	-1.360426144649454	0.6188624920090194	-0.8674735183680046	-3.5860173766941075	-2.3819906331796523	-0.7249100918329383	0.0	1.3151717516845085	0.28760586908273	0.27199878318268694	2.20238856472184	4.823673467693451	0.6816069930958053	0.0	0.6613215951028335	2.497708087307441	5.0143685089621215	3.112448931635409	2.395374476035146	1.0783799495626891	1.7046651904458552	0.38387121390493	1.3516471764601323	5.634276556890515	4.199135492049682	-0.47712125471966244
chr2L:10670707-10673234	4.823673467693451	0.6816069930958053	0.0	0.6613215951028335	2.497708087307441	5.0143685089621215	3.112448931635409	2.395374476035146	1.0783799495626891	1.7046651904458552	0.38387121390493	1.3516471764601323	5.634276556890515	4.199135492049682	-0.47712125471966244	-0.3842533059311557	0.3842533059311557	4.617401837405059	7.368586948336958	7.482441474262008	6.569006642976218	3.239457134840739	2.84749944075997	-0.18954705887005843	-0.42592115206150744	-0.9215483065863146	3.168204807760245	1.5107167433879414	1.3821770810048504	0.3842533059311557	-0.2887691230768229	3.7947937461322216	5.156986546177093	6.8978940722730595	0.8331037697083299	0.288769123076823	1.3821770810048504	2.5025636895596004	10.12877170497257	9.973980145602559	16.16014941653428	14.547929061851889	10.083119602797565	7.991732759202893	8.18562392808149	1.630474827235981	-1.4396272243280634	-0.10675458971708761	-5.928717226452041
chr2L:10680284-10683349	7.482441474262008	6.569006642976218	3.239457134840739	2.84749944075997	-0.18954705887005843	-0.42592115206150744	-0.9215483065863146	3.168204807760245	1.5107167433879414	1.3821770810048504	0.3842533059311557	-0.2887691230768229	3.7947937461322216	5.156986546177093	6.8978940722730595	0.8331037697083299	0.288769123076823	1.3821770810048504	2.5025636895596004	10.12877170497257	9.973980145602559	16.16014941653428	14.547929061851889	10.083119602797565	7.991732759202893	8.18562392808149	1.630474827235981	-1.4396272243280634	-0.10675458971708761	-5.928717226452041	-1.9409177905127495	-3.344200664823309	-0.4965327407743262	-2.212034312906932	-2.9603200844513156	-3.1906336735707868	-3.1450770871739713	-5.824184989449116	-7.507531284734559	-5.578245412350978	-2.672142304171292	-1.0668755590631576	-0.6252873828651145	-0.9138652989484388	-3.2327082679323484	-4.016278651039458	-7.945352829794696	-10.19221938606942	-9.3448779748471
chr2L:10690748-10693042	16.16014941653428	14.547929061851889	10.083119602797565	7.991732759202893	8.18562392808149	1.630474827235981	-1.4396272243280634	-0.10675458971708761	-5.928717226452041	-1.9409177905127495	-3.344200664823309	-0.4965327407743262	-2.212034312906932	-2.9603200844513156	-3.1906336735707868	-3.1450770871739713	-5.824184989449116	-7.507531284734559	-5.578245412350978	-2.672142304171292	-1.0668755590631576	-0.6252873828651145	-0.9138652989484388	-3.2327082679323484	-4.016278651039458	-7.945352829794696	-10.19221938606942	-9.3448779748471	0.7883055757834762	1.3388905847860324	0.8851167056135792	2.05724049399369	3.8332442034632397	3.0213794916793355	2.797364963307263	3.5991217844200776	1.3995867336445584	-0.1320913506746788	-0.07680663187519032	-1.5176878272143088	-2.7725910797009115	-5.93014076894458	-4.863616135762522	-4.794452436580169	-1.644496541592249	-7.166402905916861	-13.454233515470259	-9.310607814428261	-8.397203913236341
chr2L:10710368-10713537	-1.5176878272143088	-2.7725910797009115	-5.93014076894458	-4.863616135762522	-4.794452436580169	-1.644496541592249	-7.166402905916861	-13.454233515470259	-9.310607814428261	-8.397203913236341	-7.196970793569173	-6.978118856220051	-2.3286248352848276	-1.6806839062132066	-0.7359535705891888	0.5552050987676277	-0.7819324421189132	-3.3780201915282078	-2.8599422577278277	-2.7297224332515477	-2.8219109825717643	-7.29548896009727	-4.054173945334077	2.9902383337051934	3.2529210028401514	1.7661665237649569	6.815386721242237	-0.502582320872773	0.959131260857332	5.014919677318499	4.199761838180863	5.367585633291228	5.748858790508853	9.461194192161827	7.124881435444508	6.364665151439605	7.176440777076415	6.951066561403096	4.499678347937942	2.2364580119524384	2.4515097963010986	3.2734602439254763	2.0064044344103475	2.1584039228375937	2.3565533746354475	1.9981639003648966	1.8087768333719727	4.746052841771595	7.685822534349777
chr2L:10759282-10760858	-4.014614161144568	-7.003293190237937	-9.402821850120375	-1.6347788587866485	-5.801818205395718	-1.6931847574220837	-5.07322310431476	-7.618786571151604	-3.8483357627370314	-5.421452457094036	-0.5050184077099936	-0.3842533059311557	0.3842533059311557	1.4637527426815686	1.0668755590631576	1.3821770810048504	0.0	3.4901427148672566	4.209361180785759	4.392309469585468	3.5357078205257735	2.9157429729315614	2.1797242551911093	1.360371124767949	1.4637527426815686	1.7222081316804418	8.471008230793545	10.06763282763897	10.98306348467611	6.010960848654002	7.917721248641148	4.795222287520515	-0.26145052715670036	2.6430249231427303	4.80769279928373	3.6821908187108203	5.042264950408924	3.06895581381762	1.6486112964377042	1.2364030728365725	17.10071546162074	24.330394078451587	26.539856837971573	24.531891081140394	10.042604462733848	6.960340107656418	0.905688534402114	12.217488148070984	15.577988064223469
chr2L:10783677-10784619	12.491437759907713	5.616296819842015	-0.5970455395735204	-5.385184457045234	-9.463524997877931	0.0990881115813291	-0.4771660778170342	-0.742101546578462	11.370919131422971	8.048912861061583	7.171601030994731	1.9815127458360764	-1.0505278437715342	-5.245050493739729	-5.880908856362603	-12.297929966312541	-13.664787975134322	-23.561575788881058	-29.483161871375113	-26.622065572782784	-12.221243899949938	-0.996026887414306	-2.0737088131662182	0.7897387297431742	-1.2034555332736385	-3.1045148041605555	-3.4691279331063636	-5.109785664849412	-5.611675983758337	-1.5959304700557821	-1.2199332861793069	-1.5984637911088007	-2.438269200058653	-1.0041705331262705	-2.3093248814384846	-1.3824921101162562	-3.580596109329421	-2.710195153108882	-0.6500230994390223	-0.8706151750417815	-3.312581781626517	-1.628770316301324	1.1727338372908982	0.45244056454625525	-1.7982895694364	-2.2953149947395177	-0.5207792298679395	-1.0369730346581068	0.39887900582265823
chr2L:10806943-10808562	-0.5207792298679395	-1.0369730346581068	0.39887900582265823	-3.80908310451034	-1.367492848621537	0.11213598905189834	2.259982999975834	1.3821770810048504	0.6252873828651146	4.39872354027824	4.000050831965808	0.8065359368777398	5.491547638821139	6.113468003289044	4.927717021396638	7.45545341306359	6.87441888293142	1.3613825509766933	1.646697747565068	-1.9135936461941894	-0.7596563809286858	-2.9718345810213176	-1.3971205621748426	3.7633916601854835	2.2987250392745775	1.0872672005106532	0.2385342066553762	3.1960824791514857	3.714878757650326	6.468719099665407	5.395982259156368	2.616392673202524	0.07393940575104815	-2.3042804375581687	-7.202837846370198	-2.9281284793586058	-5.577606996518156	-1.898606265357521	0.7359535705891888	-3.1189226754101393	-5.122005074723766	-3.272258923791982	-3.560039382021507	-4.422536586818186	-2.536385469517319	-5.35708768573973	-2.8970791939304625	-4.344184982166369	-7.22879811550348
chr2L:10866300-10867837	5.046602589541299	1.9782039291191584	3.8477662405771214	2.049983065775392	1.3584260185278514	-1.8922894859589912	-3.1314509618762285	-0.7732061054536897	-2.822262704157099	-4.645386107058024	-13.743470521828755	-12.221053642447073	-10.398268450468935	-10.011723191801751	-9.084220481619107	-2.7285928155171044	0.0	-5.442458688849475	-11.287990314204915	-7.086516341222018	-6.714650582035047	-5.758506573330234	-4.769470538511605	0.0	-2.3286248352848276	0.7359535705891888	0.0	1.9084850188786497	0.0	0.9884928598239788	0.0	0.3842533059311557	2.5150292152385116	5.651538135294493	4.594980233834841	1.654507166568443	4.832475467868778	4.020863481110051	4.357752399923442	8.913378566802933	1.72954811871417	10.37150640041062	11.3403606700907	11.498920407231523	18.75030406453076	12.751922760994502	8.931215736074362	5.297442678549393	-0.36004582025039167
chr2L:10892692-10893351	18.85090643712046	33.27742897216708	33.385858224597634	25.49637010882243	22.66327040852656	9.870999156178414	4.58122805523261	2.9523903252208337	-2.84487569616382	-6.454538917899083	-8.093433587967148	-16.03289596547115	-19.0457080616189	-10.57514769947322	-14.620905638551164	-12.707275847012484	-9.22561512945012	6.670609786980221	9.229950837906745	8.25756323717142	6.4180502180437715	-1.3861928497170637	-3.980122292162616	-3.830228670793936	-4.312823756183076	-6.247695458746033	-21.96489971256157	-23.871692514180488	-12.299038557711757	-17.660193787229893	-18.614753217723955	-7.279862397972939	-1.4691453964001648	-1.430607712339634	2.1240156585159733	-4.295138740862354	-6.754205613119556	-8.70809090512249	-4.891462648974334	0.0	4.75590950515595	0.0	0.0	-0.9884928598239788	-7.485492843016066	-0.32675222119505476	0.3842533059311557	-1.1737218734474009	0.32675222119505476
chr2L:10896130-10896949	2.9523903252208337	-2.84487569616382	-6.454538917899083	-8.093433587967148	-16.03289596547115	-19.0457080616189	-10.57514769947322	-14.620905638551164	-12.707275847012484	-9.22561512945012	6.670609786980221	9.229950837906745	8.25756323717142	6.4180502180437715	-1.3861928497170637	-3.980122292162616	-3.830228670793936	-4.312823756183076	-6.247695458746033	-21.96489971256157	-23.871692514180488	-12.299038557711757	-17.660193787229893	-18.614753217723955	-7.279862397972939	-1.4691453964001648	-1.430607712339634	2.1240156585159733	-4.295138740862354	-6.754205613119556	-8.70809090512249	-4.891462648974334	0.0	4.75590950515595	0.0	0.0	-0.9884928598239788	-7.485492843016066	-0.32675222119505476	0.3842533059311557	-1.1737218734474009	0.32675222119505476	-1.0599632331942366	1.0512551385892663	2.8932772978215686	1.5492704359285134	0.7359535705891888	1.2488733842962831	-1.6313809856555894
chr2L:10897462-10899153	-6.454538917899083	-8.093433587967148	-16.03289596547115	-19.0457080616189	-10.57514769947322	-14.620905638551164	-12.707275847012484	-9.22561512945012	6.670609786980221	9.229950837906745	8.25756323717142	6.4180502180437715	-1.3861928497170637	-3.980122292162616	-3.830228670793936	-4.312823756183076	-6.247695458746033	-21.96489971256157	-23.871692514180488	-12.299038557711757	-17.660193787229893	-18.614753217723955	-7.279862397972939	-1.4691453964001648	-1.430607712339634	2.1240156585159733	-4.295138740862354	-6.754205613119556	-8.70809090512249	-4.891462648974334	0.0	4.75590950515595	0.0	0.0	-0.9884928598239788	-7.485492843016066	-0.32675222119505476	0.3842533059311557	-1.1737218734474009	0.32675222119505476	-1.0599632331942366	1.0512551385892663	2.8932772978215686	1.5492704359285134	0.7359535705891888	1.2488733842962831	-1.6313809856555894	0.258566555609875	-0.9534310082288373
chr2L:10930820-10933418	0.0	0.0	0.0	0.0	0.0	0.0	0.7232032378980596	-1.1932124741588648	1.6537454090471004	0.7365260909667597	0.7495035640692369	2.1801305671841096	-1.877478199126303	0.9059652567236041	1.5943859472346527	2.112734185381421	3.8435848204391574	3.5489507232696766	4.229508530416786	0.18811902854486942	-0.6252873828651145	0.47712125471966244	0.47712125471966244	0.9223223320503975	2.579231035208537	2.74906250171676	4.095837517649165	-0.42921553516829136	2.608872222392159	-0.3649264551671853	1.3821770810048504	-0.47712125471966244	2.692522809984145	2.3674969240821824	1.9979824513357398	-0.7158051146113907	-0.6660384586790278	-0.8455180463308835	-3.1560028563734335	-3.7467440123323605	-1.8054788344415837	-1.929821226923846	-1.311937379721024	0.0	-3.482893071093105	-3.7996533363519065	0.2614505271567006	0.9884928598239788	1.4637527426815686
chr2L:11011020-11013243	11.546529711265759	11.006502921147442	10.826372863371045	7.04396312924403	0.5552050987676277	1.1633781131982996	1.4124415063295581	14.40573929181942	7.529171294969381	21.293385871351273	9.627294965331023	1.0668755590631576	8.712412920054035	8.819243067238624	13.920352318342733	20.18847290033506	18.502414018119524	10.669649994278993	8.415147596245133	13.289252323477282	16.341692936600396	13.13008003679978	7.101535182346859	7.290231153924404	3.489745114013745	1.3005060229621086	-1.49662751958714	-2.4185001733983866	-8.70916597385379	-2.1928683822009774	-5.409096581095523	5.2495338879089815	6.888177731422925	15.911570859553068	16.388437403229442	9.72046687304467	7.949315497309306	7.025417391689009	4.036166048778792	4.113662960901888	3.04975425338023	0.08338734284897215	1.0596149194935087	-0.10390945785557489	-5.486212040369322	-3.337657816694474	-3.5894163866049382	-5.806537054512389	-11.662764927684552
chr2L:11045250-11046887	0.3673108760779401	0.538599529729703	0.09955247724797081	0.6490862770076509	2.4293194716423616	1.0351674570867897	-0.2604577793261891	-2.4411147383417235	-6.432487201696029	-2.51002058863019	-7.301927913894269	-7.665644626847415	-7.185933320567963	-5.4340984029160975	-6.209204126461045	-12.750898768171359	-17.341802901134493	-14.826280939122466	-6.270096018923206	2.02266823269516	13.978611696589471	14.241529114645774	13.29436445880251	8.336135828576788	3.56626795195275	-1.7890340618134128	-5.5209173258077	-4.611159652898453	-7.177830980332835	-11.495410408890706	-16.871260565888644	-26.35615095024045	-4.903701789813944	5.384509489533069	2.7359085452817116	6.952481607146562	0.02852819901263154	0.7607744965723738	6.495981194646342	13.491453418406133	11.489379004116055	9.68737193820608	12.56184684663187	6.8869411885467375	6.94875940842997	6.529846072694894	9.20407682936735	5.978759198744139	1.7949905652239497
chr2L:11081379-11082818	-4.85290563211733	-5.750265679661744	-4.919189120944227	-3.9812161548240006	-1.24344815496079	0.18105088102972228	-1.2780642861172016	-1.5927914884471903	-1.9331713952681089	-0.2680062628354247	-1.9005024892561828	0.10714373739032461	0.35190483318778526	-1.084916221572922	0.1648406681149163	1.6169066696147956	-0.27761221509986805	0.24393972387073098	1.2225800789271923	-1.0125888611440932	-0.44774575546762263	1.394430320019565	3.4189119009763513	2.7560682858361423	4.36094068384246	3.0575674117107434	0.9984152402988271	2.377100118450682	3.1002410269291727	2.1344852523866567	2.6586893112340304	2.1538388725130773	0.16177651911227683	0.5831614738670816	-2.3679612213367505	-1.8842647465255982	-5.903578747952738	-5.141896522562355	-4.686618354958759	-3.2197435074372205	-5.531866919635064	-3.270570854006824	-5.941269608213243	-3.8888002275124998	-4.956233166462801	-4.693883996252158	-2.6094586502119697	-2.988232612355244	-1.6801685368392436
chr2L:11249943-11251488	-6.9146593583964115	-4.609335473435874	-6.265907185903821	-5.601439203897869	0.9884928598239788	-1.0879376039890982	-6.601152195653498	-5.194769988265876	-1.7712800271743752	0.0	-5.060959207151756	-9.18232885204448	-5.427645525132152	-7.942135674946471	-9.782115741282315	-7.669941788299551	-6.828886681707537	-9.884833955577552	-7.792728011972897	-12.612446095666577	-9.102553418736946	-0.3842533059311557	0.0	-0.7359535705891888	-0.16271224059282327	-1.023195976626899	-1.6695458360921598	1.3708565274206357	-1.0879376039890982	-1.5744155126014683	-1.4045441318811764	1.4637953903445349	0.0	0.0	0.0	0.0	0.0	0.0	-1.3768430568588477	-1.2048957693008349	2.954284029280717	0.7668132456800398	0.47712125471966244	0.6992410207988732	9.086738175652584	2.4092732931124687	0.22407746444571308	8.402874804674772	10.586746331762287
chr2L:11297164-11298922	3.440010439288847	0.2614505271567006	0.46660954739493005	0.8703134497311962	7.115705887344236	0.9450606679583593	0.6816519536376183	6.419708901603494	4.58403366173818	5.491316204070262	13.147178785801758	13.35114253700344	10.767960073262454	15.857895525274177	10.898868198269838	8.794096658950314	9.875224404752517	8.80842666151142	8.16613843637903	9.155305407149065	4.2783757416016135	2.6081296774430505	4.323835804498107	6.06409286826851	5.773448626521896	6.442946779930667	7.083343691590739	3.8838984415497615	5.546728488458903	4.374608681953238	4.8220663843588945	4.986723318899053	2.0853501105604653	-2.8321949442914276	-7.049749754546515	-5.171917202899528	-4.952142934583507	-1.447029091615296	-5.358317797898428	-6.4816770806306	-15.268373388374817	-15.652473235099881	-10.693140679852533	-1.0402427711604827	2.3287988218126143	19.993071457452583	1.141827050448982	21.72582384704738	13.182954691536725
chr2L:11299094-11301202	7.115705887344236	0.9450606679583593	0.6816519536376183	6.419708901603494	4.58403366173818	5.491316204070262	13.147178785801758	13.35114253700344	10.767960073262454	15.857895525274177	10.898868198269838	8.794096658950314	9.875224404752517	8.80842666151142	8.16613843637903	9.155305407149065	4.2783757416016135	2.6081296774430505	4.323835804498107	6.06409286826851	5.773448626521896	6.442946779930667	7.083343691590739	3.8838984415497615	5.546728488458903	4.374608681953238	4.8220663843588945	4.986723318899053	2.0853501105604653	-2.8321949442914276	-7.049749754546515	-5.171917202899528	-4.952142934583507	-1.447029091615296	-5.358317797898428	-6.4816770806306	-15.268373388374817	-15.652473235099881	-10.693140679852533	-1.0402427711604827	2.3287988218126143	19.993071457452583	1.141827050448982	21.72582384704738	13.182954691536725	14.2231985033161	9.092761856052983	5.007944648770859	1.0151375632129116
chr2L:11472839-11475968	3.716985264178068	5.29947621061801	-2.534984060161506	5.375633306017879	7.922844871223943	7.682000723621207	0.0	3.379022521727575	6.541186626903326	3.188408207312201	0.0	2.622268407072824	7.6872984944151845	3.607224725067587	6.788272452595853	6.83263796168409	11.731772329201487	9.152728242015565	2.9261436267846253	3.828580157766141	2.8230687138704114	4.479845852941754	6.524845322641969	6.770614899947109	2.4652857933931385	6.107748854404307	4.908764562438002	3.987045764855821	1.994550752448947	2.284698424296737	-1.4211836621722256	-5.058131910516027	-5.742891325035769	-12.660992424440414	-10.254749635410485	-6.989701111126926	-5.942179816966025	-7.773436242297093	-4.208958995423679	-5.227846597799994	-4.578157104361857	-6.072652957715491	-3.514744600979092	-5.514166382475977	-3.4392163748346904	0.35226195537685295	1.0767440689867966	1.1737218734474009	2.2414439559356767
chr2L:11537092-11538036	0.8098151579359418	0.7359535705891888	1.2263248728761809	1.3578985612427223	1.1973342781791758	-0.43154576446889203	0.17823669239500242	-2.1777715164866702	1.2780642861172016	4.716937496993972	2.568860170061004	0.9059652567236041	0.7359535705891888	0.5552050987676277	4.15828591451412	7.046063527859008	2.1864442654251595	7.724949325493927	5.904533386201929	4.141080778090611	2.4914513695026788	-2.33619273393394	-0.9410087804587838	-3.6004585752633655	3.5186567761596312	3.1116449905781733	0.9059652567236041	0.7359535705891888	4.9422193502745415	22.181589614574065	22.43027906440686	17.210524880228213	13.467579522004947	0.46660954739493005	17.00231475620558	25.57558511404022	17.51567463694995	17.187485492252264	21.334051468517366	16.065772925354896	9.456166062736084	10.380387320625827	4.763162508793552	1.8628212005831064	4.926261251711034	1.3185670968755427	3.254623820867168	4.1015277721006385	-1.6553702651841742
chr2L:11557616-11558441	10.380387320625827	4.763162508793552	1.8628212005831064	4.926261251711034	1.3185670968755427	3.254623820867168	4.1015277721006385	-1.6553702651841742	0.3516892450404348	-4.757754282681519	-3.926099155350606	-10.72051819125671	-15.778139676772678	-26.702668024649363	-32.24148842465217	-29.38321690329291	-22.185323238903923	-5.763799588967336	-19.666768203759887	-2.574085240443696	18.534386795906663	18.470579862154516	19.65618590215567	10.059727366774899	7.003282818552018	3.411710996916198	2.849497830773323	1.6382085080332747	0.8654765275951127	-0.8569559575148161	-0.6502911774908929	-2.028495240407806	-5.282401438443972	-8.624771576129465	-3.8355088388162324	-4.607658145594962	-7.721850495509906	-2.5234985524433395	-0.3842533059311557	-3.173271974899406	-3.2879703470475725	0.13906948780066558	-4.32890319458957	-4.052450776789707	-3.518451185816766	-6.553408176568485	-9.311709100183084	-10.450223719148648	-10.48758434571164
chr2L:11572937-11574546	-0.6502911774908929	-2.028495240407806	-5.282401438443972	-8.624771576129465	-3.8355088388162324	-4.607658145594962	-7.721850495509906	-2.5234985524433395	-0.3842533059311557	-3.173271974899406	-3.2879703470475725	0.13906948780066558	-4.32890319458957	-4.052450776789707	-3.518451185816766	-6.553408176568485	-9.311709100183084	-10.450223719148648	-10.48758434571164	-16.845287608071413	-16.0154844799682	-20.9025724285175	-9.768372331927578	-15.399711711632264	-14.40735724338998	-6.540579775959715	-20.417061609773622	-15.59551201504127	-17.771742294326668	-4.152160569142435	-18.33029919154695	-3.0839830436496425	-1.3530079183022206	-9.76389788460027	-1.5781838836615223	-6.189930525822789	-5.010693956697402	0.0	0.0	0.0	0.0	0.0	0.0	0.0	0.0	0.0	0.0	0.0	0.0
chr2L:11626020-11627752	-4.124682418746194	5.612266741022333	5.439126098548315	7.685038980995052	-0.3394945036764774	2.6951025217794355	-0.7707434693470268	1.5044390440099313	-2.707538075470178	-1.087636782058556	-5.028490447595439	-2.9234143334875653	-1.4148360553592085	0.6025013259654013	0.0	-0.9884928598239788	0.6252873828651146	0.32675222119505476	2.357756426829297	2.3719979781359464	1.8253293310124123	1.3372834113155372	-0.9619224187164696	-3.4452125091486465	1.0540782547495908	-2.1523945837857013	-1.170041379908726	-0.6395393390282746	-2.282154941158337	-0.47712125471966244	-3.44246750904032	-4.103380142039655	-2.423269901826516	0.19916529609750638	-4.2065093148660555	-0.4491619997197331	-0.47712125471966244	-0.47712125471966244	-0.9884928598239788	0.0	-0.19916529609750633	3.223739101801224	0.0	2.3896073453432467	4.813878956308627	1.7203145398410296	0.0	-0.3842533059311557	1.6790785744520118
chr2L:11711399-11713142	-1.9084850188786497	-1.001504650371305	-2.9776157801316883	-0.08319454522042043	-2.0437475405631162	-1.0545390937889654	-1.7567532649743196	-2.4947356565069363	-3.042245116804441	-1.1738378628851156	-0.9884928598239788	-0.47712125471966244	-0.8808860331157788	-6.247029706578679	-2.255094754561298	0.47712125471966244	0.4106493675885908	-0.9383506912473709	1.8200716168333928	1.0668755590631576	-0.6252873828651145	0.12006875938123998	-0.9527115521825323	0.27546297677880033	1.3228556356989418	1.3843499277818208	-0.32675222119505476	0.47712125471966244	0.7359535705891888	2.2469989402499158	1.603616181961198	0.9884928598239788	1.0668755590631576	1.9640219813461477	3.8867942810252036	6.3269959482757425	2.901823930596029	5.29319442208618	0.4201638641151413	-0.892708078349264	1.328024658440614	0.0	-0.9884928598239788	-0.9884928598239788	-1.0587944841826509	-0.22681228824586058	0.0	0.47712125471966244	0.32675222119505476
chr2L:11720765-11722057	1.0668755590631576	-0.6252873828651145	0.12006875938123998	-0.9527115521825323	0.27546297677880033	1.3228556356989418	1.3843499277818208	-0.32675222119505476	0.47712125471966244	0.7359535705891888	2.2469989402499158	1.603616181961198	0.9884928598239788	1.0668755590631576	1.9640219813461477	3.8867942810252036	6.3269959482757425	2.901823930596029	5.29319442208618	0.4201638641151413	-0.892708078349264	1.328024658440614	0.0	-0.9884928598239788	-0.9884928598239788	-1.0587944841826509	-0.22681228824586058	0.0	0.47712125471966244	0.32675222119505476	0.5461807351831428	2.4592755236767805	3.4810838066069305	6.141817560314219	1.2401483663989166	0.7878472760053189	-1.0642350025688647	1.972906335130137	2.7003772206558008	0.17919349175199445	1.0668755590631576	-1.5971046487940017	-0.3050233747656858	-0.3145810348039105	-0.14476694365000378	-1.1856410672071744	0.24209769008220922	-0.986937353086321	-7.04396312924403
chr2L:11734939-11736664	0.47712125471966244	0.32675222119505476	0.5461807351831428	2.4592755236767805	3.4810838066069305	6.141817560314219	1.2401483663989166	0.7878472760053189	-1.0642350025688647	1.972906335130137	2.7003772206558008	0.17919349175199445	1.0668755590631576	-1.5971046487940017	-0.3050233747656858	-0.3145810348039105	-0.14476694365000378	-1.1856410672071744	0.24209769008220922	-0.986937353086321	-7.04396312924403	-2.7476512483352593	-9.524781873157904	-3.270999242176887	0.9884928598239788	-0.47712125471966244	-3.1258888878573217	-4.334395537668355	-2.7022079514783304	-1.1338095860809352	-5.868655451897706	0.4292155351682914	-9.112616300073134	-4.900189144478959	-9.021598123981642	-1.9428532736124082	-9.904779602839723	-5.107355726606427	-10.762129119468483	-5.820641189171111	-0.47712125471966244	-0.47712125471966244	0.0	-7.047960795624736	-3.815166140695021	0.3842533059311557	-0.47712125471966244	0.47712125471966244	0.32850960616000385
chr2L:11769260-11770581	0.0	0.0	0.0	-0.2105263209141679	11.62019799456375	13.120289154946729	14.318916706587327	9.171604942293895	8.136587606894762	4.196832239753884	4.014026417949035	-0.10357058396805315	0.6129176723483097	2.1642248142052685	-3.5858430055805273	-0.5982874332953674	-1.632312831991338	-1.143265622235933	0.464344496616959	-0.17202030107622282	1.0668755590631576	3.0631518877217854	3.401562089257958	3.7873074239194664	4.3863839431767895	0.32675222119505476	-0.3842533059311557	2.0996419095983097	4.050271599913096	8.163448050442573	5.4447233347894555	4.429123225785737	2.3439704941071344	0.1736674791438287	0.1656375706922195	2.933111332083286	3.686855546055812	0.0	4.176196846258774	1.8066089838548474	3.5918549946002627	3.450928155828	1.5583365492391525	5.801137602909256	4.494474960594433	5.1979154589366345	-2.9309879699976196	-7.33208594886716	-11.267514139896099
chr2L:11784097-11786026	5.4447233347894555	4.429123225785737	2.3439704941071344	0.1736674791438287	0.1656375706922195	2.933111332083286	3.686855546055812	0.0	4.176196846258774	1.8066089838548474	3.5918549946002627	3.450928155828	1.5583365492391525	5.801137602909256	4.494474960594433	5.1979154589366345	-2.9309879699976196	-7.33208594886716	-11.267514139896099	-10.492274588025893	-2.1864442654251595	-6.488780049335815	-3.556478309741687	-4.414089876214924	-9.844544356492023	-9.815528469588752	-11.026210689151506	-2.8219109825717643	-13.166292682252237	-2.534984060161506	-0.9884928598239788	0.0	0.0	0.9884928598239788	-0.9059652567236041	-6.39944222081323	-7.80141253274537	-0.9798660544812998	-4.453445079073932	-3.669942935497091	0.7359535705891888	-2.1384289563408916	-8.795726991234588	-7.212213287702316	-6.4960975879151	0.3842533059311557	-1.4637527426815689	0.0	-0.9884928598239788
chr2L:11844962-11846848	17.272066624101075	15.787140942138507	15.934539121785463	18.236457767600932	16.21899631840416	16.05669512008308	15.985304724041526	13.82155717988874	12.1130713999024	6.363234742566342	4.602530221086251	-2.7015539395148207	1.8031941783430878	0.5250068716311548	-1.2144086681539874	-6.375533670091348	-11.892809211187712	-11.495634229215392	-14.169551796807758	-13.622036672333548	-10.808999174393342	-13.221093908981347	-18.52713670121793	-13.7922797925349	-2.208525135744663	-14.918769414224712	-11.492177570767787	-14.088875613924584	-10.855781589047295	-7.0867454937634795	6.297377523500417	5.656817076242604	5.011615509174063	-0.7616344231249573	-6.479841644643632	-15.912310098306506	-17.45781483946745	-14.463876843321456	-3.052270872562754	0.9796499447277012	2.652521552013436	4.815857461238565	4.0304591097363645	0.05237776899421626	6.548907876760674	7.079480092546692	7.962376183915609	7.784718137803476	1.3802085818700058
chr2L:11866764-11869945	6.548907876760674	7.079480092546692	7.962376183915609	7.784718137803476	1.3802085818700058	0.7359535705891888	0.0	-0.7775382250414563	-2.189698822760786	1.100378234960747	-1.397396984250088	0.5634328680125306	0.27482272280677394	-2.7285928155171044	0.3842533059311557	-0.15035264022964315	-0.07817707431219233	1.6255727365001233	0.9325618220134277	1.9911225890452775	-1.0067322491795965	-2.92913946475123	-6.88044240951783	-10.717554908667438	-10.298762986593033	-8.55915071748887	0.9060368352905452	3.502859355417799	1.4393639965418834	-0.6252873828651145	1.7115341193933067	3.9649676852790128	5.171035199845081	7.063442076350361	6.142398433214335	3.620604874373494	1.0877021995434417	1.3178153575320721	-0.5703861756915624	-2.3458071647500858	-0.27524878011537374	-2.1016869935597007	-1.5203801364754284	2.2667582286772174	-0.3624520093949138	-1.087636782058556	-1.7557755517233715	-3.367201505388874	-1.2127390107103073
chr2L:11913122-11914992	-1.5015626378028648	0.0	0.7359535705891888	-1.9084850188786497	0.3842533059311557	2.0334588508804776	4.058854221166059	-0.9059652567236041	-0.3842533059311557	0.32675222119505476	6.118862549241129	4.9477253124839775	8.8343974564405	6.898778954389885	0.25934835528755434	2.954284029280717	-0.12472489710517974	2.2783821885978592	1.6307602701755892	0.6941099467002767	0.309267770762397	-0.8807275879539905	1.9571506937448229	1.3117496192622693	0.0	1.654507166568443	0.4967106635361554	0.0	1.7408554293898315	-0.3570214286893797	1.7474683055174502	-2.438027744829668	-3.465226971852053	-2.1029457184751466	-4.405004108435167	-4.962751022682639	-10.135481747586999	-1.5093176906255725	-7.871255831527593	-4.299397452149675	0.0	-2.550529310704933	-0.32842465998774706	0.9884928598239788	0.5050184077099935	-2.3634020560592046	-2.4270808044098997	-5.467454605126718	-5.868891585499472
chr2L:11919063-11920264	8.8343974564405	6.898778954389885	0.25934835528755434	2.954284029280717	-0.12472489710517974	2.2783821885978592	1.6307602701755892	0.6941099467002767	0.309267770762397	-0.8807275879539905	1.9571506937448229	1.3117496192622693	0.0	1.654507166568443	0.4967106635361554	0.0	1.7408554293898315	-0.3570214286893797	1.7474683055174502	-2.438027744829668	-3.465226971852053	-2.1029457184751466	-4.405004108435167	-4.962751022682639	-10.135481747586999	-1.5093176906255725	-7.871255831527593	-4.299397452149675	0.0	-2.550529310704933	-0.32842465998774706	0.9884928598239788	0.5050184077099935	-2.3634020560592046	-2.4270808044098997	-5.467454605126718	-5.868891585499472	-5.8542303285795425	-4.217939225716599	-2.2904913529913076	-1.4637527426815689	0.32675222119505476	0.0	-0.9884928598239788	0.0	0.9884928598239788	-0.3842533059311557	-0.2105263209141679	-0.23867469452254908
chr2L:11941695-11943430	0.9884928598239788	-0.3842533059311557	-0.2105263209141679	-0.23867469452254908	-0.3471871544457265	1.4700822753787206	0.0	-2.2026794732399595	-4.299979597510672	-1.5134570431086145	-0.6025013259654013	-1.2584556448834814	0.0	0.0	0.0	0.0	0.0	0.0	1.1473760051787505	0.5050184077099935	0.0	-0.20197442852421285	4.412839223669627	2.216557730612076	2.55631205888017	-0.6100512300323009	1.3686879200888789	0.39474645219743143	0.0	0.0	-1.6036161819611972	1.3916653920905517	1.5596040628846268	0.9884928598239788	0.0	-1.4637527426815689	2.946948949129105	2.379806131284929	0.9884928598239788	0.3889479166041756	2.521851575858984	2.033774332662949	0.46836581578698344	0.229225871890294	-2.6148796483609877	-0.24517880602731876	0.0	1.4637527426815686	0.6816519536376183
chr2L:12074937-12077756	11.727983451023785	6.595868680428295	3.490245913758408	2.0166416900539827	1.6836926797084284	1.795325226146347	5.5927302468065605	6.042272406239322	1.5746255441759551	0.5050184077099935	0.5552050987676277	4.347118687037781	9.424199367312148	7.333625836636553	3.541887424927791	2.001215087344959	0.28195850968433167	-2.9552919203218013	-2.495183445816331	-3.321147734619438	-4.973030566697456	-7.16984362153872	-5.050876186220785	-4.445669629962155	-8.015481146572721	-11.149725766136124	-7.894591613365714	-5.172406498648218	-1.7979107083915262	-3.13589356013608	-1.9896222591720771	-4.101968867997324	1.7496090893157181	3.183552258680085	4.17025008624055	0.832616131096554	-3.748182295267244	-5.282178332605084	-6.210673855414898	-0.4792559630371203	-2.8614020083045015	2.479848568789346	1.716303671593866	-0.9367516822929548	-2.800767685729354	-3.8840382183599806	-4.000196332234148	-6.592245478491064	-6.06911750025083
chr2L:12109560-12111216	0.3799238780531407	-7.125182060136343	-14.132892189167691	-15.219583537911307	-19.598330170230298	-13.5671996370367	-33.8629172874574	-18.83903398719114	1.1285906787359812	-4.154940758468178	-3.030821773692393	-5.390956528505352	-8.220328402379836	-6.118838274694772	-7.809705236060694	-4.4331708284998985	0.0	0.0	0.0	0.0	0.0	0.0	0.0	0.0	0.0	0.0	0.0	0.0	0.0	-2.7564432336979827	-0.9922332435318627	0.4359239231164445	-0.7359535705891888	4.528557306233803	10.247090259120952	15.795981237797577	5.758570901108414	1.9490603477888073	2.0877434929285283	2.013967863473413	6.913596406121323	13.806384107646938	6.321392852360495	10.211611328052534	19.6355113749687	16.57021117843421	20.467781863031526	13.691788675516168	7.828500711183214
chr2L:12132677-12134575	20.467781863031526	13.691788675516168	7.828500711183214	3.372784847691352	-2.1720401700993475	-4.004351621023674	1.4182150676463319	-0.8452824414315363	-4.210255772388169	-4.986203255356163	-7.065175573996827	-2.4103833112132804	-4.031296388670602	-13.120102844752436	-12.860651481050832	-11.896432971094626	-15.176076617967686	-4.3087404823842395	-13.913562382292163	-15.946303497438569	-4.862282058370008	-5.884065793819702	11.991607058785753	20.33505244790569	8.552776553432698	9.209439579452589	4.431917074359642	3.36481825844145	12.378925610965403	7.656377221197571	11.008908691898878	19.969876902260445	19.22103535602797	17.81484443225886	13.08720161264483	5.538717987080911	0.18584928257163202	-6.199161381497361	-11.762359540373005	-18.4899433577895	-17.742843393554665	-10.5115705302897	-1.1737218734474009	0.0	1.1761543181075333	3.184726582356275	3.8651878191535642	1.3638889677461667	-3.0375915327193206
chr2L:12144693-12146681	8.552776553432698	9.209439579452589	4.431917074359642	3.36481825844145	12.378925610965403	7.656377221197571	11.008908691898878	19.969876902260445	19.22103535602797	17.81484443225886	13.08720161264483	5.538717987080911	0.18584928257163202	-6.199161381497361	-11.762359540373005	-18.4899433577895	-17.742843393554665	-10.5115705302897	-1.1737218734474009	0.0	1.1761543181075333	3.184726582356275	3.8651878191535642	1.3638889677461667	-3.0375915327193206	-9.007876020595358	-18.373324391276874	-20.826792813544284	-19.07225987713884	-0.6352634651475755	0.8783315609108888	1.8178878330002415	1.7236708377139158	5.151151874236303	0.7452163967222099	0.417307717691404	-1.0685706848432213	0.4055563659482406	-1.822305647328489	-0.03169525205166365	-2.2695894076220817	-2.1180575382557256	0.0	3.189770480349761	1.5229950929972187	-0.7357890626869555	2.3831957780918365	1.927975464006238	1.083631061684947
chr2L:12215816-12217741	2.542562172409002	1.5102966972864527	0.3268524368671497	-0.13611340527534924	0.37490040548028586	-5.980501415845256	-5.42939092298135	-3.8607217866248886	-3.620292488667112	-6.127854472107234	-8.3383963805241	-10.015178438163337	-14.07861818208906	-24.42433962879958	-8.592341235468076	-3.56687330276117	-1.8153995799721332	-1.761086082838505	1.4514189606263004	5.297415309957404	2.6134340650670564	1.732565398837254	-0.07996020388360131	-2.785298842340312	-0.822418825242496	-1.9897382159583485	-3.0177570212302847	-1.90959502162782	-5.7754854290573965	-5.8470113983290615	-5.032433307983902	-2.808136110256755	-0.5050184077099936	-3.4199626041893896	-2.8316167256176428	-0.1810508810297222	-3.4253553499855887	-3.2244774571890717	-2.988060434942824	-1.6102165209603958	-4.402266810590555	-0.5400627358002533	-3.6411621148451436	-0.11120627140629023	0.47712125471966244	-0.5124529719751268	-4.060759777194423	-4.103344597088376	-2.9830085501568875
chr2L:12221028-12222953	-10.015178438163337	-14.07861818208906	-24.42433962879958	-8.592341235468076	-3.56687330276117	-1.8153995799721332	-1.761086082838505	1.4514189606263004	5.297415309957404	2.6134340650670564	1.732565398837254	-0.07996020388360131	-2.785298842340312	-0.822418825242496	-1.9897382159583485	-3.0177570212302847	-1.90959502162782	-5.7754854290573965	-5.8470113983290615	-5.032433307983902	-2.808136110256755	-0.5050184077099936	-3.4199626041893896	-2.8316167256176428	-0.1810508810297222	-3.4253553499855887	-3.2244774571890717	-2.988060434942824	-1.6102165209603958	-4.402266810590555	-0.5400627358002533	-3.6411621148451436	-0.11120627140629023	0.47712125471966244	-0.5124529719751268	-4.060759777194423	-4.103344597088376	-2.9830085501568875	-0.4509932460058226	-2.422961685722282	0.5552050987676277	0.0	-0.06888312561213093	-1.5700596656879056	2.335865628560778	2.0971726010480354	-1.3821770810048504	-0.4761266549436613	-2.8787097375864397
chr2L:12227330-12229426	-2.785298842340312	-0.822418825242496	-1.9897382159583485	-3.0177570212302847	-1.90959502162782	-5.7754854290573965	-5.8470113983290615	-5.032433307983902	-2.808136110256755	-0.5050184077099936	-3.4199626041893896	-2.8316167256176428	-0.1810508810297222	-3.4253553499855887	-3.2244774571890717	-2.988060434942824	-1.6102165209603958	-4.402266810590555	-0.5400627358002533	-3.6411621148451436	-0.11120627140629023	0.47712125471966244	-0.5124529719751268	-4.060759777194423	-4.103344597088376	-2.9830085501568875	-0.4509932460058226	-2.422961685722282	0.5552050987676277	0.0	-0.06888312561213093	-1.5700596656879056	2.335865628560778	2.0971726010480354	-1.3821770810048504	-0.4761266549436613	-2.8787097375864397	-1.260464181391505	-1.6152827592237209	-1.3172967667432887	0.06888372786911774	-0.2809606065911792	0.47712125471966244	-0.9117451920612267	0.9346765547248621	0.5552050987676277	0.4290286755280297	-3.866797369583516	-2.2986246054619826
chr2L:12229547-12231182	-5.7754854290573965	-5.8470113983290615	-5.032433307983902	-2.808136110256755	-0.5050184077099936	-3.4199626041893896	-2.8316167256176428	-0.1810508810297222	-3.4253553499855887	-3.2244774571890717	-2.988060434942824	-1.6102165209603958	-4.402266810590555	-0.5400627358002533	-3.6411621148451436	-0.11120627140629023	0.47712125471966244	-0.5124529719751268	-4.060759777194423	-4.103344597088376	-2.9830085501568875	-0.4509932460058226	-2.422961685722282	0.5552050987676277	0.0	-0.06888312561213093	-1.5700596656879056	2.335865628560778	2.0971726010480354	-1.3821770810048504	-0.4761266549436613	-2.8787097375864397	-1.260464181391505	-1.6152827592237209	-1.3172967667432887	0.06888372786911774	-0.2809606065911792	0.47712125471966244	-0.9117451920612267	0.9346765547248621	0.5552050987676277	0.4290286755280297	-3.866797369583516	-2.2986246054619826	1.3869363346214656	-0.47712125471966244	-1.3821770810048504	0.5807106926321185	-0.2248881452420579
chr2L:12236215-12237496	-0.5400627358002533	-3.6411621148451436	-0.11120627140629023	0.47712125471966244	-0.5124529719751268	-4.060759777194423	-4.103344597088376	-2.9830085501568875	-0.4509932460058226	-2.422961685722282	0.5552050987676277	0.0	-0.06888312561213093	-1.5700596656879056	2.335865628560778	2.0971726010480354	-1.3821770810048504	-0.4761266549436613	-2.8787097375864397	-1.260464181391505	-1.6152827592237209	-1.3172967667432887	0.06888372786911774	-0.2809606065911792	0.47712125471966244	-0.9117451920612267	0.9346765547248621	0.5552050987676277	0.4290286755280297	-3.866797369583516	-2.2986246054619826	1.3869363346214656	-0.47712125471966244	-1.3821770810048504	0.5807106926321185	-0.2248881452420579	0.4290497397123263	-0.3326234545432357	-0.5552050987676277	1.9084850188786497	0.9884928598239788	1.1594804730545538	0.10418941637008362	0.44811208053365753	-1.7343869166449197	-8.487765876570906	-12.25790415781761	-10.009198140995922	-6.40235123323648
chr2L:12245434-12247456	-2.8787097375864397	-1.260464181391505	-1.6152827592237209	-1.3172967667432887	0.06888372786911774	-0.2809606065911792	0.47712125471966244	-0.9117451920612267	0.9346765547248621	0.5552050987676277	0.4290286755280297	-3.866797369583516	-2.2986246054619826	1.3869363346214656	-0.47712125471966244	-1.3821770810048504	0.5807106926321185	-0.2248881452420579	0.4290497397123263	-0.3326234545432357	-0.5552050987676277	1.9084850188786497	0.9884928598239788	1.1594804730545538	0.10418941637008362	0.44811208053365753	-1.7343869166449197	-8.487765876570906	-12.25790415781761	-10.009198140995922	-6.40235123323648	-0.2406233412219088	-13.149374176743427	-12.624968048769269	-15.35351268986422	-24.59953429027028	-19.796220578323513	-30.5410094275726	-13.850588279058918	-9.552621263286985	0.0	0.0	0.0	0.0	0.0	0.0	0.0	0.0	0.0
chr2L:12255336-12256595	-0.5552050987676277	1.9084850188786497	0.9884928598239788	1.1594804730545538	0.10418941637008362	0.44811208053365753	-1.7343869166449197	-8.487765876570906	-12.25790415781761	-10.009198140995922	-6.40235123323648	-0.2406233412219088	-13.149374176743427	-12.624968048769269	-15.35351268986422	-24.59953429027028	-19.796220578323513	-30.5410094275726	-13.850588279058918	-9.552621263286985	0.0	0.0	0.0	0.0	0.0	0.0	0.0	0.0	0.0	-0.9884928598239788	0.0	0.0	0.0	0.0	0.0	0.0	0.0	0.0	0.0	0.0	0.47712125471966244	0.27324296096840095	1.92524100029391	0.0	0.0	0.9884928598239788	1.8410587328746673	5.3000620857818435	0.47712125471966244
chr2L:12258254-12259301	-1.7343869166449197	-8.487765876570906	-12.25790415781761	-10.009198140995922	-6.40235123323648	-0.2406233412219088	-13.149374176743427	-12.624968048769269	-15.35351268986422	-24.59953429027028	-19.796220578323513	-30.5410094275726	-13.850588279058918	-9.552621263286985	0.0	0.0	0.0	0.0	0.0	0.0	0.0	0.0	0.0	-0.9884928598239788	0.0	0.0	0.0	0.0	0.0	0.0	0.0	0.0	0.0	0.0	0.47712125471966244	0.27324296096840095	1.92524100029391	0.0	0.0	0.9884928598239788	1.8410587328746673	5.3000620857818435	0.47712125471966244	1.5022269290607766	4.0814983674578365	1.4700822753787206	0.9884928598239788	0.47712125471966244	0.0
chr2L:12260015-12262255	-6.40235123323648	-0.2406233412219088	-13.149374176743427	-12.624968048769269	-15.35351268986422	-24.59953429027028	-19.796220578323513	-30.5410094275726	-13.850588279058918	-9.552621263286985	0.0	0.0	0.0	0.0	0.0	0.0	0.0	0.0	0.0	-0.9884928598239788	0.0	0.0	0.0	0.0	0.0	0.0	0.0	0.0	0.0	0.0	0.47712125471966244	0.27324296096840095	1.92524100029391	0.0	0.0	0.9884928598239788	1.8410587328746673	5.3000620857818435	0.47712125471966244	1.5022269290607766	4.0814983674578365	1.4700822753787206	0.9884928598239788	0.47712125471966244	0.0	0.0	0.3842533059311557	0.47712125471966244	0.9884928598239788
chr2L:12268483-12269659	0.0	0.0	0.0	-0.9884928598239788	0.0	0.0	0.0	0.0	0.0	0.0	0.0	0.0	0.0	0.0	0.47712125471966244	0.27324296096840095	1.92524100029391	0.0	0.0	0.9884928598239788	1.8410587328746673	5.3000620857818435	0.47712125471966244	1.5022269290607766	4.0814983674578365	1.4700822753787206	0.9884928598239788	0.47712125471966244	0.0	0.0	0.3842533059311557	0.47712125471966244	0.9884928598239788	0.0	-0.47712125471966244	5.745300714258866	4.337874918526181	-0.47712125471966244	-0.47712125471966244	-0.47712125471966244	0.9884928598239788	0.47712125471966244	0.0	6.739205036364453	2.788120486295673	0.8949863586148588	-2.155663497969788	-1.3332064550838771	-1.000910226002865
chr2L:12272015-12272846	0.0	0.0	0.0	0.0	0.0	0.0	0.47712125471966244	0.27324296096840095	1.92524100029391	0.0	0.0	0.9884928598239788	1.8410587328746673	5.3000620857818435	0.47712125471966244	1.5022269290607766	4.0814983674578365	1.4700822753787206	0.9884928598239788	0.47712125471966244	0.0	0.0	0.3842533059311557	0.47712125471966244	0.9884928598239788	0.0	-0.47712125471966244	5.745300714258866	4.337874918526181	-0.47712125471966244	-0.47712125471966244	-0.47712125471966244	0.9884928598239788	0.47712125471966244	0.0	6.739205036364453	2.788120486295673	0.8949863586148588	-2.155663497969788	-1.3332064550838771	-1.000910226002865	0.32675222119505476	-5.179309818798367	-4.457273323709487	-0.47712125471966244	-0.3842533059311557	-0.9884928598239788	0.9884928598239788	0.0
chr2L:12283618-12285779	0.47712125471966244	0.9884928598239788	0.0	-0.47712125471966244	5.745300714258866	4.337874918526181	-0.47712125471966244	-0.47712125471966244	-0.47712125471966244	0.9884928598239788	0.47712125471966244	0.0	6.739205036364453	2.788120486295673	0.8949863586148588	-2.155663497969788	-1.3332064550838771	-1.000910226002865	0.32675222119505476	-5.179309818798367	-4.457273323709487	-0.47712125471966244	-0.3842533059311557	-0.9884928598239788	0.9884928598239788	0.0	1.5022269290607766	0.0	-1.7202851485054578	-0.18757992734955956	-1.2456036774209613	0.0	0.3842533059311557	0.19916529609750638	-1.5576378747767428	0.0	0.0	-0.9884928598239788	0.0	1.9084850188786497	0.0	0.0	0.0	0.0	0.0	0.47712125471966244	0.7359535705891888	12.309427537323566	9.696466563145245
chr2L:12324132-12325519	0.9884928598239788	0.47712125471966244	0.47712125471966244	0.47712125471966244	0.9636997374218083	1.2874971366586316	1.5482779251627081	1.6247980318912112	0.37471579192946286	-1.3768430568588477	0.9654372165396078	-0.6010621407397195	-2.0866483444519965	-3.1774514008330765	-1.9162216525401905	-0.9884928598239788	-0.9884928598239788	0.06565879253902712	-0.03993773322767394	0.0	-0.9884928598239788	0.5511011468531491	2.7640670112323176	4.369717300320566	4.529439070838987	1.3502331414018474	1.3203136336454455	0.3780495247603717	-1.8975899095994202	-0.491971580600062	-0.4778600395533594	0.9139000564200301	0.47712125471966244	-1.0668755590631576	-4.308983535771711	0.07420789455355373	-0.6049925664592046	-1.960939572218129	0.0	0.03248337487087405	0.1942483424366544	0.7359535705891888	0.0	-0.6252873828651145	5.377768043819973	1.9225344129673299	3.8362608028584866	4.692489668317854	1.7998133898759505
chr2L:12340489-12343168	0.47712125471966244	-1.0668755590631576	-4.308983535771711	0.07420789455355373	-0.6049925664592046	-1.960939572218129	0.0	0.03248337487087405	0.1942483424366544	0.7359535705891888	0.0	-0.6252873828651145	5.377768043819973	1.9225344129673299	3.8362608028584866	4.692489668317854	1.7998133898759505	6.72617655380717	3.22741047425955	6.342485438120347	4.79838997627731	-0.48925017745382465	2.1683730433104054	2.555256745891	4.905831026346358	0.37107205997171755	2.4557518018214983	-0.701259171770506	1.2964191321874754	-0.265813337737122	0.557019042831866	1.2820092465562924	-0.15476836551837433	-0.4539101549952761	0.9282962118128151	-0.4148516692871676	-0.34114498342306415	0.0	-0.3027051767864334	-3.269229173297075	-0.5610757148649475	-1.7222612796730772	-2.8001886454063754	-0.7693001602458592	0.0	0.0	0.0	-1.067153791402288	-1.222840167276692
chr2L:12352374-12356737	4.905831026346358	0.37107205997171755	2.4557518018214983	-0.701259171770506	1.2964191321874754	-0.265813337737122	0.557019042831866	1.2820092465562924	-0.15476836551837433	-0.4539101549952761	0.9282962118128151	-0.4148516692871676	-0.34114498342306415	0.0	-0.3027051767864334	-3.269229173297075	-0.5610757148649475	-1.7222612796730772	-2.8001886454063754	-0.7693001602458592	0.0	0.0	0.0	-1.067153791402288	-1.222840167276692	-0.5518098976240313	0.81067686585205	-3.8222331352926613	-6.026590874435602	-5.852555701673151	-6.4870499953825105	-1.4536898227870145	-4.182497793162637	-1.613710886517654	-4.709987495170681	-3.3981867347521253	-0.8341940706365132	-5.354833500702677	-4.971715414901082	-0.964274536941995	-3.472261138666874	0.32675222119505476	0.9884928598239788	0.8331037697083299	5.192809240005891	4.759766095918451	4.143911350471859	2.9172093319742554	3.924676037861737
chr2L:12359845-12362241	-3.269229173297075	-0.5610757148649475	-1.7222612796730772	-2.8001886454063754	-0.7693001602458592	0.0	0.0	0.0	-1.067153791402288	-1.222840167276692	-0.5518098976240313	0.81067686585205	-3.8222331352926613	-6.026590874435602	-5.852555701673151	-6.4870499953825105	-1.4536898227870145	-4.182497793162637	-1.613710886517654	-4.709987495170681	-3.3981867347521253	-0.8341940706365132	-5.354833500702677	-4.971715414901082	-0.964274536941995	-3.472261138666874	0.32675222119505476	0.9884928598239788	0.8331037697083299	5.192809240005891	4.759766095918451	4.143911350471859	2.9172093319742554	3.924676037861737	1.4097784204778576	0.3842533059311557	1.041562685491579	-1.422484060214781	0.14277677466388472	0.3842533059311557	1.087636782058556	0.4397369453761349	2.5106802121918452	0.13906948780066558	1.8078949573200762	2.7967053973028517	2.582781466784632	3.4561895962498475	0.9387273847866796
chr2L:12379457-12381272	0.3842533059311557	1.087636782058556	0.4397369453761349	2.5106802121918452	0.13906948780066558	1.8078949573200762	2.7967053973028517	2.582781466784632	3.4561895962498475	0.9387273847866796	-0.16717219409823034	0.47712125471966244	0.5362057935613733	0.9240835828110734	-0.5364976316447241	0.9826811627908016	0.4050448245647988	-0.32675222119505476	-1.4637527426815689	-3.02260726861589	-3.7969955242714355	-3.168365705746241	-1.4690023129833825	-2.9938820097485492	-0.47712125471966244	0.0	0.32675222119505476	0.8500759219080108	0.9619666322324765	2.4267100291210686	1.1614630649490751	-2.2634147778343348	-1.6999187877065347	-1.2193455310449113	-2.541967899052591	-0.47712125471966244	-0.47712125471966244	-0.6669447769226395	-1.6249023872847148	-1.9089388748241534	-2.07263662090662	-3.4447523392669326	-1.6611613005066117	1.0668755590631576	0.47712125471966244	0.3842533059311557	0.9884928598239788	-1.0668755590631576	0.9884928598239788
chr2L:12381542-12382922	1.8078949573200762	2.7967053973028517	2.582781466784632	3.4561895962498475	0.9387273847866796	-0.16717219409823034	0.47712125471966244	0.5362057935613733	0.9240835828110734	-0.5364976316447241	0.9826811627908016	0.4050448245647988	-0.32675222119505476	-1.4637527426815689	-3.02260726861589	-3.7969955242714355	-3.168365705746241	-1.4690023129833825	-2.9938820097485492	-0.47712125471966244	0.0	0.32675222119505476	0.8500759219080108	0.9619666322324765	2.4267100291210686	1.1614630649490751	-2.2634147778343348	-1.6999187877065347	-1.2193455310449113	-2.541967899052591	-0.47712125471966244	-0.47712125471966244	-0.6669447769226395	-1.6249023872847148	-1.9089388748241534	-2.07263662090662	-3.4447523392669326	-1.6611613005066117	1.0668755590631576	0.47712125471966244	0.3842533059311557	0.9884928598239788	-1.0668755590631576	0.9884928598239788	0.7359535705891888	0.0	0.32675222119505476	11.635641546367799	5.52489483490252
chr2L:12386323-12388004	-0.5364976316447241	0.9826811627908016	0.4050448245647988	-0.32675222119505476	-1.4637527426815689	-3.02260726861589	-3.7969955242714355	-3.168365705746241	-1.4690023129833825	-2.9938820097485492	-0.47712125471966244	0.0	0.32675222119505476	0.8500759219080108	0.9619666322324765	2.4267100291210686	1.1614630649490751	-2.2634147778343348	-1.6999187877065347	-1.2193455310449113	-2.541967899052591	-0.47712125471966244	-0.47712125471966244	-0.6669447769226395	-1.6249023872847148	-1.9089388748241534	-2.07263662090662	-3.4447523392669326	-1.6611613005066117	1.0668755590631576	0.47712125471966244	0.3842533059311557	0.9884928598239788	-1.0668755590631576	0.9884928598239788	0.7359535705891888	0.0	0.32675222119505476	11.635641546367799	5.52489483490252	7.905602795489893	10.632436182684822	9.890968522774168	5.878231769371537	4.374963233399104	2.1501771035988466	-1.0626931033804998	-2.911821971865292	-2.8507832067818106
chr2L:12391651-12392947	0.0	0.32675222119505476	0.8500759219080108	0.9619666322324765	2.4267100291210686	1.1614630649490751	-2.2634147778343348	-1.6999187877065347	-1.2193455310449113	-2.541967899052591	-0.47712125471966244	-0.47712125471966244	-0.6669447769226395	-1.6249023872847148	-1.9089388748241534	-2.07263662090662	-3.4447523392669326	-1.6611613005066117	1.0668755590631576	0.47712125471966244	0.3842533059311557	0.9884928598239788	-1.0668755590631576	0.9884928598239788	0.7359535705891888	0.0	0.32675222119505476	11.635641546367799	5.52489483490252	7.905602795489893	10.632436182684822	9.890968522774168	5.878231769371537	4.374963233399104	2.1501771035988466	-1.0626931033804998	-2.911821971865292	-2.8507832067818106	-2.6152007529794234	0.5628713664515357	-1.7202851485054578	-0.4422096695034853	-0.8614667898057391	1.8077126554855338	2.3350778172234365	1.4313637641589874	1.690027157564693	0.46432950987293325	1.2647941676865893
chr2L:12402169-12403976	0.9884928598239788	-1.0668755590631576	0.9884928598239788	0.7359535705891888	0.0	0.32675222119505476	11.635641546367799	5.52489483490252	7.905602795489893	10.632436182684822	9.890968522774168	5.878231769371537	4.374963233399104	2.1501771035988466	-1.0626931033804998	-2.911821971865292	-2.8507832067818106	-2.6152007529794234	0.5628713664515357	-1.7202851485054578	-0.4422096695034853	-0.8614667898057391	1.8077126554855338	2.3350778172234365	1.4313637641589874	1.690027157564693	0.46432950987293325	1.2647941676865893	5.771730375323933	3.587024721285314	3.1150724069505915	-0.4761266549436613	-0.8303377751134307	-3.5655216084900125	-4.7110864277565225	-3.4601193428285777	-5.67436309310677	-3.533994485188406	-3.3492401769229656	0.13906948780066558	0.0	-1.8946878765620685	-5.026600010484764	-1.170041379908726	-0.8948400571113091	1.3535731949946708	-1.3821770810048504	0.7036148607073452	0.4748817785638012
chr2L:12432925-12433588	-1.4269795238647698	-0.7359535705891888	-0.03531314691397374	1.4372985509648508	0.5915805078567618	2.704963646934003	2.846856576827734	-0.46072268153990287	1.339849584528353	1.2575624825200626	0.9568070777091172	0.7359535705891888	0.18519105489048054	2.252830689411625	4.131018072584851	1.947870764120427	0.8065359368777398	-0.7743068745951411	1.9022738839639755	1.401963978027855	2.841552033822198	1.3528435241215888	5.416311941165228	3.067553925341756	4.175698396549516	2.0987925182111686	3.42875461511654	7.366909835162699	3.859965607086003	0.0	4.9245807864093925	10.721085236144141	6.667677742962361	0.5837446455298866	5.215850586038848	2.056326900566391	0.6278104242693923	-0.7710641560783075	-1.0897392786488649	1.0152262948269097	-3.8530833822128576	-1.2497658559547122	-8.491602399444568	-7.304403912065726	-3.6133934161116463	-2.5346495894617265	0.47712125471966244	0.3842533059311557	-2.2805669686861076
chr2L:12446012-12447185	7.366909835162699	3.859965607086003	0.0	4.9245807864093925	10.721085236144141	6.667677742962361	0.5837446455298866	5.215850586038848	2.056326900566391	0.6278104242693923	-0.7710641560783075	-1.0897392786488649	1.0152262948269097	-3.8530833822128576	-1.2497658559547122	-8.491602399444568	-7.304403912065726	-3.6133934161116463	-2.5346495894617265	0.47712125471966244	0.3842533059311557	-2.2805669686861076	-6.892654447121225	-4.534473651036087	-2.4294376929197665	-6.043381944790433	-1.8841635809817496	-4.501079059786251	-0.9059652567236041	0.6252873828651146	-0.7359535705891888	-1.431512590948607	-3.8673419228960824	-2.537267348312948	-1.8109662148360757	-2.4459670056678315	-3.189794529891237	-2.640753750660569	-4.985403578438909	0.5879078431011201	4.407681005508418	5.362847398392527	4.9409052949701	3.031642255251705	0.9290773486040274	3.763035664771126	0.7359535705891888	-0.6816069930958051	-1.3089509733196687
chr2L:12454192-12456330	-7.304403912065726	-3.6133934161116463	-2.5346495894617265	0.47712125471966244	0.3842533059311557	-2.2805669686861076	-6.892654447121225	-4.534473651036087	-2.4294376929197665	-6.043381944790433	-1.8841635809817496	-4.501079059786251	-0.9059652567236041	0.6252873828651146	-0.7359535705891888	-1.431512590948607	-3.8673419228960824	-2.537267348312948	-1.8109662148360757	-2.4459670056678315	-3.189794529891237	-2.640753750660569	-4.985403578438909	0.5879078431011201	4.407681005508418	5.362847398392527	4.9409052949701	3.031642255251705	0.9290773486040274	3.763035664771126	0.7359535705891888	-0.6816069930958051	-1.3089509733196687	-1.0087354774745387	2.0499328080713783	-0.20932230199414034	0.13563667086097575	-1.4153420736456992	-2.949599225446315	-1.172864730489465	-1.0286714831630976	-0.25342847712472655	7.036109938666875	15.359825545123902	13.666701617419022	4.033682578719946	11.878082182717904	5.904688638220273	27.503304606983622
chr2L:12505707-12507326	-2.650635866428509	-9.529215878454782	-6.627524541779087	-3.5040117073126993	-2.079051737688468	-9.501314363032984	-4.040083360054769	-5.902064542986089	-7.488581742841931	-5.767761698241113	-4.249890648960455	-2.256487409690011	2.997578062185868	5.77660912142734	10.242419552553493	7.119400814829672	4.719970258284386	4.295339329084676	1.6897577490379179	1.555646557035048	2.6051008350899574	3.224087399727849	2.1589988735008263	-0.26145052715670036	2.4411833764752173	8.341643390083451	3.0651205499939485	10.242299794335297	9.405361693748857	8.547541969799738	3.4240687585004013	2.180747447498925	2.707945504783597	-0.582870248953226	0.9163992813383318	-0.13667394170936792	0.12269050276536808	0.031322110282656135	-1.4617942556799788	-0.3050007291601501	0.0	0.9884928598239788	-0.6383073482902312	-2.393413931625182	-2.5272659367479253	-2.5570484588996667	2.7285928155171044	0.3842533059311557	0.5521863859818356
chr2L:12567309-12569499	-6.261093841570531	-11.312603712837094	-19.17376502657385	-25.790495039710024	-17.20112100755906	-1.0466924622419154	-2.6032917838266845	5.363998498227298	9.953366772320312	-0.7359535705891888	5.719586397919797	7.828778991921942	4.7265659909494655	0.0	-0.32675222119505476	-0.47712125471966244	2.3286248352848276	0.3842533059311557	1.9084850188786497	0.7359535705891888	6.905868138395584	16.462719524003408	12.197704064715428	-0.3842533059311557	1.1118959155158696	17.85853773819064	19.476156073529964	18.835267822466808	12.838359676330365	7.884064617599987	15.139727306644941	11.8352329675874	11.01659669996899	7.42274769364066	8.852979842410223	7.882540042917762	5.7488086227273545	2.709392101162767	3.581810512414594	2.6167723465682093	-1.654507166568443	-1.31576837753474	-5.8605323909203335	-7.7427986235043615	-10.133675889815734	-16.31848262805377	-17.515348039220772	-15.218797486214012	-17.688297440531578
[truncated: 3,516 more rows]
[truncated: 151 more columns]
