# Supplementary material for: Convergence of topological domain boundaries, insulators, and polytene interbands revealed by high-resolution mapping of chromatin contacts in the early Drosophila melanogaster embryo
Source: eLife. 2017 Nov 17;6:e29550. doi: 10.7554/eLife.29550 (PMC5739541; doi:10.7554/eLife.29550)
Supplement: Supplementary file 3. [file elife-29550-supp3.zip]

Archive with 177 entries (173 files):
- local_HiC_maps/
- local_HiC_maps/.DS_Store
- __MACOSX/
- __MACOSX/local_HiC_maps/
- __MACOSX/local_HiC_maps/._.DS_Store
- local_HiC_maps/22A1_2_left1.txt
- local_HiC_maps/22A1_2_leftside10.txt
- local_HiC_maps/22A1_2_leftside11.txt
- local_HiC_maps/22A1_2_leftside12.txt
- local_HiC_maps/22A1_2_leftside13.txt
- local_HiC_maps/22A1_2_leftside3.txt
- local_HiC_maps/22A1_2_leftside4.txt
- local_HiC_maps/22A1_2_leftside5.txt
- local_HiC_maps/22A1_2_leftside6.txt
- local_HiC_maps/22A1_2_leftside7.txt
- local_HiC_maps/22A1_2_leftside8.txt
- local_HiC_maps/22A1_2_leftside9.txt
- local_HiC_maps/22A1_2_middle1.txt
- local_HiC_maps/22A1_2_middle2.txt
- local_HiC_maps/22A1_2_middle3.txt
- local_HiC_maps/22A1_2_middle4.txt
- local_HiC_maps/22A1_2_middle5.txt
- local_HiC_maps/22A1_2_middle6.txt
- local_HiC_maps/22A1_2_right1.txt
- local_HiC_maps/22A1_2_rightside3.txt
- local_HiC_maps/22A1_2_rightside4.txt
- local_HiC_maps/22A1_2_rightside5.txt
- local_HiC_maps/22A1_2_zoom.txt
- local_HiC_maps/AP/
- local_HiC_maps/AP/nc14_anterior_dm3_CompressedBinCounts_500bp_VCnorm_chr2R_5,011,766-5,111,107.txt
- local_HiC_maps/AP/nc14_anterior_dm3_CompressedBinCounts_500bp_VCnorm_eve.txt
- local_HiC_maps/AP/nc14_anterior_dm3_CompressedBinCounts_500bp_VCnorm_ftz.txt
- local_HiC_maps/AP/nc14_anterior_dm3_CompressedBinCounts_500bp_VCnorm_magic.txt
- local_HiC_maps/AP/nc14_posterior_dm3_CompressedBinCounts_500bp_VCnorm_chr2R_5,011,766-5,111,107.txt
- local_HiC_maps/AP/nc14_posterior_dm3_CompressedBinCounts_500bp_VCnorm_eve.txt
- local_HiC_maps/AP/nc14_posterior_dm3_CompressedBinCounts_500bp_VCnorm_ftz.txt
- local_HiC_maps/AP/nc14_posterior_dm3_CompressedBinCounts_500bp_VCnorm_magic.txt
- local_HiC_maps/nc14_all_dm3_CompressedBinCounts_500bp_VC_2L_10325000_10499999.txt
- local_HiC_maps/nc14_all_dm3_CompressedBinCounts_500bp_VC_2R_19820000_19999999.txt
- local_HiC_maps/nc14_all_dm3_CompressedBinCounts_500bp_VC_3L_18800000_19050000.txt
- local_HiC_maps/nc14_all_dm3_CompressedBinCounts_500bp_VC_3R_20750000_20999999.txt
- local_HiC_maps/nc14_all_dm3_CompressedBinCounts_500bp_VC_chr2L_11359177_11446654.txt
- local_HiC_maps/nc14_all_dm3_CompressedBinCounts_500bp_VC_chr2L_1420658-1460903.txt
- local_HiC_maps/nc14_all_dm3_CompressedBinCounts_500bp_VC_chr2L_16423824_16487341.txt
- local_HiC_maps/nc14_all_dm3_CompressedBinCounts_500bp_VC_chr2L_1955032-1972848.txt
- local_HiC_maps/nc14_all_dm3_CompressedBinCounts_500bp_VC_chr2L_3094402-3108884.txt
- local_HiC_maps/nc14_all_dm3_CompressedBinCounts_500bp_VC_chr2L_3825377-3837035.txt
- local_HiC_maps/nc14_all_dm3_CompressedBinCounts_500bp_VC_chr2L_5403709_5461318.txt
- local_HiC_maps/nc14_all_dm3_CompressedBinCounts_500bp_VC_chr2L_6075562-6091803.txt
- local_HiC_maps/nc14_all_dm3_CompressedBinCounts_500bp_VC_chr2R_15384369-15390479.txt
- local_HiC_maps/nc14_all_dm3_CompressedBinCounts_500bp_VC_chr2R_4119816-4133364.txt
- local_HiC_maps/nc14_all_dm3_CompressedBinCounts_500bp_VC_chr2R_5,011,766-5,111,107.txt
- local_HiC_maps/nc14_all_dm3_CompressedBinCounts_500bp_VC_chr2R_5860693-5876110.txt
- local_HiC_maps/nc14_all_dm3_CompressedBinCounts_500bp_VC_chr2R_7361890_7415913.txt
- local_HiC_maps/nc14_all_dm3_CompressedBinCounts_500bp_VC_chr2R_7598779_7678571.txt
- local_HiC_maps/nc14_all_dm3_CompressedBinCounts_500bp_VC_chr2R_8880833-8929825.txt
- local_HiC_maps/nc14_all_dm3_CompressedBinCounts_500bp_VC_chr2R_9,318,532-9,511,025.txt
- local_HiC_maps/nc14_all_dm3_CompressedBinCounts_500bp_VC_chr2R_9,323,231-9,411,472.txt
- local_HiC_maps/nc14_all_dm3_CompressedBinCounts_500bp_VC_chr3L_1367546_1464138.txt
- local_HiC_maps/nc14_all_dm3_CompressedBinCounts_500bp_VC_chr3L_18179635-18227044.txt
- local_HiC_maps/nc14_all_dm3_CompressedBinCounts_500bp_VC_chr3L_20614828-20689547.txt
- local_HiC_maps/nc14_all_dm3_CompressedBinCounts_500bp_VC_chr3L_9012641-9034071.txt
- local_HiC_maps/nc14_all_dm3_CompressedBinCounts_500bp_VC_chr3R_12545340-12556303.txt
- local_HiC_maps/nc14_all_dm3_CompressedBinCounts_500bp_VC_chr3R_2605932-2632790.txt
- local_HiC_maps/nc14_all_dm3_CompressedBinCounts_500bp_VC_chr3R_2674246-2718838.txt
- local_HiC_maps/nc14_all_dm3_CompressedBinCounts_500bp_VC_chr3R_2678969-2696797.txt
- local_HiC_maps/nc14_all_dm3_CompressedBinCounts_500bp_VC_chr3R_2824593_2863924.txt
- local_HiC_maps/nc14_all_dm3_CompressedBinCounts_500bp_VC_chr3R_8069847_8106465.txt
- local_HiC_maps/nc14_all_dm3_CompressedBinCounts_500bp_VC_chrX_16042999-16111381.txt
- local_HiC_maps/nc14_all_dm3_CompressedBinCounts_500bp_VC_chrX_18137476-18205939.txt
- local_HiC_maps/nc14_all_dm3_CompressedBinCounts_500bp_VC_chrX_263672-290115.txt
- local_HiC_maps/nc14_all_dm3_CompressedBinCounts_500bp_VC_chrX_3265514-3345524.txt
- local_HiC_maps/nc14_all_dm3_CompressedBinCounts_500bp_VC_chrX_4304615-4404391.txt
- local_HiC_maps/nc14_all_dm3_CompressedBinCounts_500bp_VC_chrX_4318765-4403523.txt
- local_HiC_maps/nc14_all_dm3_CompressedBinCounts_500bp_VC_chrX_5886532-5929631.txt
- local_HiC_maps/nc14_all_dm3_CompressedBinCounts_500bp_VC_eve.txt
- local_HiC_maps/nc14_all_dm3_CompressedBinCounts_500bp_VC_ftz.txt
- local_HiC_maps/nc14_all_dm3_CompressedBinCounts_500bp_VC_ftz_loop.txt
- local_HiC_maps/nc14_all_dm3_CompressedBinCounts_500bp_VC_hb.txt
- local_HiC_maps/nc14_all_dm3_CompressedBinCounts_500bp_VC_kni_loop.txt
- local_HiC_maps/nc14_all_dm3_CompressedBinCounts_500bp_VC_magic.txt
- local_HiC_maps/nc14_all_dm3_CompressedBinCounts_500bp_VC_Notch.txt
- local_HiC_maps/nc14_all_dm3_CompressedBinCounts_500bp_VC_X_15500000_15749999.txt
- local_HiC_maps/nc14_anterior_dm3_CompressedBinCounts_500bp_VCnorm_2L_10325000_10499999.txt
- local_HiC_maps/nc14_anterior_dm3_CompressedBinCounts_500bp_VCnorm_2R_19820000_19999999.txt
- local_HiC_maps/nc14_anterior_dm3_CompressedBinCounts_500bp_VCnorm_3L_18800000_19050000.txt
- local_HiC_maps/nc14_anterior_dm3_CompressedBinCounts_500bp_VCnorm_3R_20750000_20999999.txt
- local_HiC_maps/nc14_anterior_dm3_CompressedBinCounts_500bp_VCnorm_chr2L_11359177_11446654.txt
- local_HiC_maps/nc14_anterior_dm3_CompressedBinCounts_500bp_VCnorm_chr2L_1420658-1460903.txt
- local_HiC_maps/nc14_anterior_dm3_CompressedBinCounts_500bp_VCnorm_chr2L_16423824_16487341.txt
- local_HiC_maps/nc14_anterior_dm3_CompressedBinCounts_500bp_VCnorm_chr2L_18,789,030-18,893,318.txt
- local_HiC_maps/nc14_anterior_dm3_CompressedBinCounts_500bp_VCnorm_chr2L_1955032-1972848.txt
- local_HiC_maps/nc14_anterior_dm3_CompressedBinCounts_500bp_VCnorm_chr2L_20,054,397-20,156,340.txt
- local_HiC_maps/nc14_anterior_dm3_CompressedBinCounts_500bp_VCnorm_chr2L_20,696,202-20,850,131.txt
- local_HiC_maps/nc14_anterior_dm3_CompressedBinCounts_500bp_VCnorm_chr2L_3094402-3108884.txt
- local_HiC_maps/nc14_anterior_dm3_CompressedBinCounts_500bp_VCnorm_chr2L_3825377-3837035.txt
- local_HiC_maps/nc14_anterior_dm3_CompressedBinCounts_500bp_VCnorm_chr2L_5403709_5461318.txt
- local_HiC_maps/nc14_anterior_dm3_CompressedBinCounts_500bp_VCnorm_chr2L_6075562-6091803.txt
- local_HiC_maps/nc14_anterior_dm3_CompressedBinCounts_500bp_VCnorm_chr2R_15384369-15390479.txt
- local_HiC_maps/nc14_anterior_dm3_CompressedBinCounts_500bp_VCnorm_chr2R_4119816-4133364.txt
- local_HiC_maps/nc14_anterior_dm3_CompressedBinCounts_500bp_VCnorm_chr2R_5,011,766-5,111,107.txt
- local_HiC_maps/nc14_anterior_dm3_CompressedBinCounts_500bp_VCnorm_chr2R_5860693-5876110.txt
- local_HiC_maps/nc14_anterior_dm3_CompressedBinCounts_500bp_VCnorm_chr2R_7361890_7415913.txt
- local_HiC_maps/nc14_anterior_dm3_CompressedBinCounts_500bp_VCnorm_chr2R_7598779_7678571.txt
- local_HiC_maps/nc14_anterior_dm3_CompressedBinCounts_500bp_VCnorm_chr2R_8880833-8929825.txt
- local_HiC_maps/nc14_anterior_dm3_CompressedBinCounts_500bp_VCnorm_chr2R_9,318,532-9,511,025.txt
- local_HiC_maps/nc14_anterior_dm3_CompressedBinCounts_500bp_VCnorm_chr2R_9,323,231-9,411,472.txt
- local_HiC_maps/nc14_anterior_dm3_CompressedBinCounts_500bp_VCnorm_chr3L_1367546_1464138.txt
- local_HiC_maps/nc14_anterior_dm3_CompressedBinCounts_500bp_VCnorm_chr3L_18179635-18227044.txt
- local_HiC_maps/nc14_anterior_dm3_CompressedBinCounts_500bp_VCnorm_chr3L_20614828-20689547.txt
- local_HiC_maps/nc14_anterior_dm3_CompressedBinCounts_500bp_VCnorm_chr3L_9012641-9034071.txt
- local_HiC_maps/nc14_anterior_dm3_CompressedBinCounts_500bp_VCnorm_chr3R_12545340-12556303.txt
- local_HiC_maps/nc14_anterior_dm3_CompressedBinCounts_500bp_VCnorm_chr3R_2605932-2632790.txt
- local_HiC_maps/nc14_anterior_dm3_CompressedBinCounts_500bp_VCnorm_chr3R_2674246-2718838.txt
- local_HiC_maps/nc14_anterior_dm3_CompressedBinCounts_500bp_VCnorm_chr3R_2678969-2696797.txt
- local_HiC_maps/nc14_anterior_dm3_CompressedBinCounts_500bp_VCnorm_chr3R_2824593_2863924.txt
- local_HiC_maps/nc14_anterior_dm3_CompressedBinCounts_500bp_VCnorm_chr3R_8069847_8106465.txt
- local_HiC_maps/nc14_anterior_dm3_CompressedBinCounts_500bp_VCnorm_chrX_16042999-16111381.txt
- local_HiC_maps/nc14_anterior_dm3_CompressedBinCounts_500bp_VCnorm_chrX_18137476-18205939.txt
- local_HiC_maps/nc14_anterior_dm3_CompressedBinCounts_500bp_VCnorm_chrX_263672-290115.txt
- local_HiC_maps/nc14_anterior_dm3_CompressedBinCounts_500bp_VCnorm_chrX_3265514-3345524.txt
- local_HiC_maps/nc14_anterior_dm3_CompressedBinCounts_500bp_VCnorm_chrX_4304615-4404391.txt
- local_HiC_maps/nc14_anterior_dm3_CompressedBinCounts_500bp_VCnorm_chrX_4318765-4403523.txt
- local_HiC_maps/nc14_anterior_dm3_CompressedBinCounts_500bp_VCnorm_chrX_5886532-5929631.txt
- local_HiC_maps/nc14_anterior_dm3_CompressedBinCounts_500bp_VCnorm_eve.txt
- local_HiC_maps/nc14_anterior_dm3_CompressedBinCounts_500bp_VCnorm_ftz.txt
- local_HiC_maps/nc14_anterior_dm3_CompressedBinCounts_500bp_VCnorm_hb.txt
- local_HiC_maps/nc14_anterior_dm3_CompressedBinCounts_500bp_VCnorm_magic.txt
- local_HiC_maps/nc14_anterior_dm3_CompressedBinCounts_500bp_VCnorm_Notch.txt
- local_HiC_maps/nc14_anterior_dm3_CompressedBinCounts_500bp_VCnorm_X_15500000_15749999.txt
- local_HiC_maps/nc14_posterior_dm3_CompressedBinCounts_500bp_VCnorm_2L_10325000_10499999.txt
- local_HiC_maps/nc14_posterior_dm3_CompressedBinCounts_500bp_VCnorm_2R_19820000_19999999.txt
- local_HiC_maps/nc14_posterior_dm3_CompressedBinCounts_500bp_VCnorm_3L_18800000_19050000.txt
- local_HiC_maps/nc14_posterior_dm3_CompressedBinCounts_500bp_VCnorm_3R_20750000_20999999.txt
- local_HiC_maps/nc14_posterior_dm3_CompressedBinCounts_500bp_VCnorm_chr2L_11359177_11446654.txt
- local_HiC_maps/nc14_posterior_dm3_CompressedBinCounts_500bp_VCnorm_chr2L_1420658-1460903.txt
- local_HiC_maps/nc14_posterior_dm3_CompressedBinCounts_500bp_VCnorm_chr2L_16423824_16487341.txt
- local_HiC_maps/nc14_posterior_dm3_CompressedBinCounts_500bp_VCnorm_chr2L_18,789,030-18,893,318.txt
- local_HiC_maps/nc14_posterior_dm3_CompressedBinCounts_500bp_VCnorm_chr2L_1955032-1972848.txt
- local_HiC_maps/nc14_posterior_dm3_CompressedBinCounts_500bp_VCnorm_chr2L_20,054,397-20,156,340.txt
- local_HiC_maps/nc14_posterior_dm3_CompressedBinCounts_500bp_VCnorm_chr2L_20,696,202-20,850,131.txt
- local_HiC_maps/nc14_posterior_dm3_CompressedBinCounts_500bp_VCnorm_chr2L_3094402-3108884.txt
- local_HiC_maps/nc14_posterior_dm3_CompressedBinCounts_500bp_VCnorm_chr2L_3825377-3837035.txt
- local_HiC_maps/nc14_posterior_dm3_CompressedBinCounts_500bp_VCnorm_chr2L_5403709_5461318.txt
- local_HiC_maps/nc14_posterior_dm3_CompressedBinCounts_500bp_VCnorm_chr2L_6075562-6091803.txt
- local_HiC_maps/nc14_posterior_dm3_CompressedBinCounts_500bp_VCnorm_chr2R_15384369-15390479.txt
- local_HiC_maps/nc14_posterior_dm3_CompressedBinCounts_500bp_VCnorm_chr2R_4119816-4133364.txt
- local_HiC_maps/nc14_posterior_dm3_CompressedBinCounts_500bp_VCnorm_chr2R_5,011,766-5,111,107.txt
- local_HiC_maps/nc14_posterior_dm3_CompressedBinCounts_500bp_VCnorm_chr2R_5860693-5876110.txt
- local_HiC_maps/nc14_posterior_dm3_CompressedBinCounts_500bp_VCnorm_chr2R_7361890_7415913.txt
- local_HiC_maps/nc14_posterior_dm3_CompressedBinCounts_500bp_VCnorm_chr2R_7598779_7678571.txt
- local_HiC_maps/nc14_posterior_dm3_CompressedBinCounts_500bp_VCnorm_chr2R_8880833-8929825.txt
- local_HiC_maps/nc14_posterior_dm3_CompressedBinCounts_500bp_VCnorm_chr2R_9,318,532-9,511,025.txt
- local_HiC_maps/nc14_posterior_dm3_CompressedBinCounts_500bp_VCnorm_chr2R_9,323,231-9,411,472.txt
- local_HiC_maps/nc14_posterior_dm3_CompressedBinCounts_500bp_VCnorm_chr3L_1367546_1464138.txt
- local_HiC_maps/nc14_posterior_dm3_CompressedBinCounts_500bp_VCnorm_chr3L_18179635-18227044.txt
- local_HiC_maps/nc14_posterior_dm3_CompressedBinCounts_500bp_VCnorm_chr3L_20614828-20689547.txt
- local_HiC_maps/nc14_posterior_dm3_CompressedBinCounts_500bp_VCnorm_chr3L_9012641-9034071.txt
- local_HiC_maps/nc14_posterior_dm3_CompressedBinCounts_500bp_VCnorm_chr3R_12545340-12556303.txt
- local_HiC_maps/nc14_posterior_dm3_CompressedBinCounts_500bp_VCnorm_chr3R_2605932-2632790.txt
- local_HiC_maps/nc14_posterior_dm3_CompressedBinCounts_500bp_VCnorm_chr3R_2674246-2718838.txt
- local_HiC_maps/nc14_posterior_dm3_CompressedBinCounts_500bp_VCnorm_chr3R_2678969-2696797.txt
- local_HiC_maps/nc14_posterior_dm3_CompressedBinCounts_500bp_VCnorm_chr3R_2824593_2863924.txt
- local_HiC_maps/nc14_posterior_dm3_CompressedBinCounts_500bp_VCnorm_chr3R_8069847_8106465.txt
- local_HiC_maps/nc14_posterior_dm3_CompressedBinCounts_500bp_VCnorm_chrX_16042999-16111381.txt
- local_HiC_maps/nc14_posterior_dm3_CompressedBinCounts_500bp_VCnorm_chrX_18137476-18205939.txt
- local_HiC_maps/nc14_posterior_dm3_CompressedBinCounts_500bp_VCnorm_chrX_263672-290115.txt
- local_HiC_maps/nc14_posterior_dm3_CompressedBinCounts_500bp_VCnorm_chrX_3265514-3345524.txt
- local_HiC_maps/nc14_posterior_dm3_CompressedBinCounts_500bp_VCnorm_chrX_4304615-4404391.txt
- local_HiC_maps/nc14_posterior_dm3_CompressedBinCounts_500bp_VCnorm_chrX_4318765-4403523.txt
- local_HiC_maps/nc14_posterior_dm3_CompressedBinCounts_500bp_VCnorm_chrX_5886532-5929631.txt
- local_HiC_maps/nc14_posterior_dm3_CompressedBinCounts_500bp_VCnorm_eve.txt
- local_HiC_maps/nc14_posterior_dm3_CompressedBinCounts_500bp_VCnorm_ftz.txt
- local_HiC_maps/nc14_posterior_dm3_CompressedBinCounts_500bp_VCnorm_hb.txt
- local_HiC_maps/nc14_posterior_dm3_CompressedBinCounts_500bp_VCnorm_magic.txt
- local_HiC_maps/nc14_posterior_dm3_CompressedBinCounts_500bp_VCnorm_Notch.txt
- local_HiC_maps/nc14_posterior_dm3_CompressedBinCounts_500bp_VCnorm_X_15500000_15749999.txt
