# Supplementary material for: Convergence of topological domain boundaries, insulators, and polytene interbands revealed by high-resolution mapping of chromatin contacts in the early Drosophila melanogaster embryo
Source: eLife. 2017 Nov 17;6:e29550. doi: 10.7554/eLife.29550 (PMC5739541; doi:10.7554/eLife.29550)
Supplement: Supplementary file 3. [file elife-29550-supp3.zip › local_HiC_maps/22A1_2_left1.txt]

2L_2250	2L_2251	2L_2252	2L_2253	2L_2254	2L_2255	2L_2256	2L_2257	2L_2258	2L_2259	2L_2260	2L_2261	2L_2262	2L_2263	2L_2264	2L_2265	2L_2266	2L_2267	2L_2268	2L_2269	2L_2270	2L_2271	2L_2272	2L_2273	2L_2274	2L_2275	2L_2276	2L_2277	2L_2278	2L_2279	2L_2280	2L_2281	2L_2282	2L_2283	2L_2284	2L_2285	2L_2286	2L_2287	2L_2288	2L_2289	2L_2290	2L_2291	2L_2292	2L_2293	2L_2294	2L_2295	2L_2296	2L_2297	2L_2298	2L_2299
2L_2250	10.113989420291114	51.38092484553783	59.607590275047556	46.32675764657567	53.06246578281071	40.25932137487566	38.66966647150501	22.749977463303576	23.436762607540118	15.508495365779611	13.683418197478344	11.999667287273848	16.378672090970888	11.02300383321284	13.792202991804672	14.675860646705198	10.026020866154626	10.79957838445987	8.474573611244944	10.66698323112309	9.308503211300629	11.786328016651726	10.813370949446409	10.452925251131528	0.0	12.705213012425062	10.333365648585907	11.344593078309245	11.158607968507496	9.694460567605379	9.858744997097695	11.66751107418382	0.0	6.850002079464916	6.616621482493743	8.684778439722297	9.947647897602513	6.062329231763453	5.782842133903445	10.335476652804207	10.409250075987526	6.997978983669515	5.538021963987735	5.852589455303061	6.412729197499992	6.373530097693468	3.6515158781299277	3.292617030684437	3.3691668561355086
2L_2251	51.38092484553783	4.862034897741681	31.7584758835208	84.0223163272165	41.600200891151935	56.51868848315281	35.951159050069414	19.913099234938727	26.523466471188716	17.002549285454155	16.937344793431176	12.296583763098937	11.605562696390015	13.722249323664634	6.603674218298319	10.425584264635884	12.00108777859625	14.937903136660902	10.25672584797481	8.299405364204466	6.207810170131245	0.0	11.831205609316553	48.79715024642561	0.0	7.413931667274609	10.96341202431948	6.619962828908716	16.986349769325372	9.256996437907771	10.22741161087358	3.203951369144539	0.0	4.568243852856865	8.580061584250027	7.507953926389616	5.528378049066345	0.0	7.423874911757123	12.062216914846779	9.344858160004904	3.7694427858896185	3.3721330967444754	5.34551254912526	3.4018631868599902	5.821318132707425	2.2728383318730345	4.89072444764158	1.9660255064285102
2L_2252	59.60759027504756	31.758475883520802	13.406255838777215	65.45029118561838	62.197855170926765	60.36443342832366	46.03819557111131	40.26006764930137	24.749921380327866	18.42461364608774	18.739971293073374	18.486449368866246	17.199847061508056	13.071447679369872	16.175528828104504	11.813125800339273	9.518819209514698	13.503454793569638	15.03996871686507	8.002597178377167	18.82631536569104	8.557116183389269	11.776094058018462	11.383557589417846	0.0	10.377276255546652	8.18425709043113	8.879876886298195	10.567015483847788	8.158119325068231	5.964709438723228	11.958850790315603	11.788412148037308	9.058405400941009	7.205704612227408	5.955031525236303	5.1587118985277245	3.3010316384076352	8.816770505131675	5.627826223981856	6.975996294350769	5.27608708498299	5.244414357821987	2.771152260628422	8.570855004369866	3.923157299052262	4.771935926686097	2.607826452278993	5.503689734750284
2L_2253	46.32675764657567	84.02231632721652	65.4502911856184	9.881390377502049	52.852365441713644	69.68508481319486	60.69147591669128	49.3743669233635	28.39840117001413	21.758803661413232	20.070819450107543	16.630515826245603	16.926998778486215	16.496584304891933	13.396709693673069	11.414352406716207	10.279552428287273	12.205839273508447	9.24780653588727	9.977361367058146	15.39221461784629	20.670638185283334	8.178347717743174	10.999285046471979	0.0	10.026972556176114	5.930987034862342	8.20707188462349	8.168245435354718	6.95534759581455	10.37404782090244	6.49977647990883	18.984121680626323	5.148601511114543	8.509677050019882	5.415537583492358	4.486113236476487	9.568798063275272	2.4340412843827344	8.156773180529783	5.4766635154787355	4.531540655849879	6.587593585001367	7.497299633328496	5.827743555972563	5.540288981473273	3.5862171428864182	4.409640482011501	3.5452684994326096
2L_2254	53.06246578281071	41.60020089115194	62.19785517092676	52.852365441713644	14.891980194328207	46.47782316626317	52.65540775053688	32.914136311765795	35.29791878635505	18.237828968839548	22.866949753858457	16.3396127129201	11.151190791856413	13.34197092531038	14.446506656516872	12.598426291473368	12.952042925730675	15.250132676154283	11.966983093644634	10.974394542653082	9.053663963484038	0.0	11.04319952411172	0.0	0.0	17.300334674974287	10.233204497288712	7.241070191555272	6.60624594128765	7.200369234934367	6.712189231232085	8.410936684898463	19.65289064542058	9.32745703540103	7.508057647467262	6.131907133492845	10.965352196147187	8.254904858094058	6.693184802375844	7.036765339708643	7.632146251111568	8.795956674635802	5.90162889547671	6.236849775494197	7.938213392353421	3.395996768822274	6.298078787639723	1.222763154526775	3.0584671100475465
2L_2255	40.25932137487566	56.5186884831528	60.36443342832365	69.68508481319486	46.47782316626317	21.172047952743075	54.957670380991	54.383778796908096	38.656314853803906	25.809972235844153	21.959285532685907	20.09218524214068	22.946921704873674	16.576022250499157	18.38182760037657	18.460418609703947	12.606014057016699	11.375875236304388	12.928471079010198	13.018498915001105	11.737297375122981	3.8530181461742616	10.27345688700735	20.502726862672734	39.3366271202442	3.115055186317681	10.74829771531727	11.473519811639573	10.943438599696627	6.05024259744175	8.594347239989842	14.807978215579395	10.615951670526155	7.197765813491492	7.570540129919121	6.309119605261099	9.755829247344277	11.890860922112484	5.104199394982231	10.136179572557309	6.674808362325559	6.863038252252343	4.486670997799736	5.73973505782259	4.573871803063717	4.620031237933565	5.252286415772903	4.990467619732473	6.333049686134058
2L_2256	38.66966647150501	35.951159050069414	46.03819557111131	60.691475916691296	52.65540775053688	54.957670380991	12.635758134115866	53.257986857495254	44.59676718034709	29.510422097404067	17.358376262767628	21.60254863644552	19.976858420556756	17.81050448982579	11.687863451158814	16.519178520231673	13.310877788101418	17.185116666672542	12.102273896242366	16.45184044911122	13.184666935536207	4.328148067676655	9.678973754792581	23.030993960121837	0.0	10.497552495635642	8.27911547586079	9.373354170820397	9.086067237432031	12.136286418689648	10.257532241686526	11.341366902367994	19.875073239644887	7.546325680550558	10.123918380808032	8.504544580574642	8.34960506107136	6.678583485799829	7.007754239332964	4.269791015078766	3.9694784158287977	8.895397948080763	4.774679049390048	7.008177197219133	6.743484373147047	6.410860706283914	6.168145524252814	4.286834609897721	6.186088236073746
2L_2257	22.749977463303576	19.913099234938727	40.26006764930137	49.3743669233635	32.914136311765795	54.383778796908096	53.25798685749526	13.592783319480022	74.68334685271645	44.92655631206884	46.57640160036516	20.98427732037494	20.970043454124045	21.075474435273883	13.523105324198701	13.72478870687786	24.576011576284493	17.206912743363105	33.0060978765827	13.59651965354255	12.712448856229196	0.0	9.69124970603209	0.0	0.0	0.0	19.45757082106758	5.0836730215403705	9.27597533981956	8.42516411166544	2.6179812903349107	26.244402970997637	0.0	11.693649763495934	14.056305342309692	9.224941905928347	13.585316808455863	0.0	17.96685667769325	0.0	5.740963149905733	2.5730409123797235	3.452752931703741	4.865165584694384	9.752942636953257	3.973661511856346	9.308706374893022	12.876814951298456	4.026057178869266
2L_2258	23.436762607540118	26.523466471188716	24.749921380327862	28.39840117001413	35.29791878635504	38.656314853803906	44.5967671803471	74.68334685271645	10.59750918687474	61.99092407991163	60.3879933522719	51.35855429652564	33.86667054911384	29.24135896642557	35.461608186464225	29.706429636779486	19.333685697427267	22.441454542398688	21.356941371261765	19.524876560334754	25.398724253829133	9.379881935426079	14.52190968921177	37.4342560877459	47.88102522851219	18.95841698734829	12.335362163990343	20.73696200544197	13.899639391230544	7.890460212669995	14.38407426680614	7.373639778525356	12.921866641167517	7.008967097280084	11.408991092386325	12.671237373975906	7.916610048768015	3.6184254566362464	8.974180420029612	15.422352695326024	9.55842193512546	8.35377437663493	11.497328408912603	7.897755415384573	8.699020131933516	9.262332001145353	5.811952250743894	7.146421675897342	7.7086657904930105
2L_2259	15.508495365779611	17.002549285454155	18.42461364608774	21.758803661413236	18.237828968839548	25.809972235844153	29.510422097404067	44.92655631206884	61.99092407991163	21.345469934441564	63.87007451181154	67.73842886609569	56.60292791929023	45.664804084445834	40.22663237718726	33.5181113728716	31.678947674095113	37.282686173305095	26.28101345538302	27.33783421438554	30.462248870270738	9.310235673099006	16.816430773961546	33.02782594335728	0.0	25.090199266362575	19.293215318219325	19.602846333287594	12.646730820083008	12.879080057753972	19.46900663936391	11.384940001366195	11.400818578773958	13.527354242758035	14.80867195829878	10.417439505166541	16.838204314022782	4.7887445348453	13.703917721677998	10.205227117329496	8.538705001024644	11.480880506995685	13.694351954735604	10.85415790628922	11.052069523043334	9.850241309022646	8.076317353121594	5.674687206512271	5.766293883159805
2L_2260	13.683418197478344	16.937344793431176	18.73997129307337	20.070819450107543	22.86694975385846	21.959285532685907	17.358376262767628	46.57640160036516	60.3879933522719	63.87007451181154	28.17684498838182	44.468136305934415	56.66860787225217	57.70470586485876	45.598215685130576	44.91632377945337	35.83447775217344	32.616397048935305	36.96986660550232	26.92922095382838	24.09695949199161	38.33472844362919	24.49353954632689	43.711547498060305	0.0	24.351276460705783	20.951068517588816	18.531360064696685	13.187239013127897	16.58447829193141	24.81244558678399	17.698567281844948	15.088714094518725	15.34554327059564	13.834537091777397	15.468605255048383	13.536053228251303	8.450387038289339	10.68056671893091	19.809352986012346	15.625762104691935	9.754605637051533	11.243686481247538	11.527646968542753	8.329350989363357	8.304772640818815	8.14385923746501	8.553413711222316	8.609958077918439
2L_2261	11.999667287273848	12.296583763098937	18.486449368866246	16.630515826245603	16.339612712920097	20.09218524214068	21.60254863644552	20.98427732037494	51.35855429652564	67.73842886609569	44.468136305934415	11.230309488036395	37.408972818381365	55.190546808898254	43.84109052137878	36.725978808545214	41.2281048095316	31.4829046253739	35.82233173424709	29.15284083472466	18.31688498867166	7.730881819169263	31.25221092768797	30.85324653286642	0.0	15.625493179628483	20.333566614797586	23.02102464836693	18.61609389957763	20.377016425002477	17.244113654444238	6.752600713520307	7.100119495011101	11.072157975624405	18.444875644648402	13.924814735087045	12.117589272726992	14.91149876368764	12.232678633734968	15.253290420742951	16.149970039836067	12.711075350619126	12.318900612033778	12.267556713790942	14.339433490853922	14.177423696015095	10.059421240779313	5.8900678906895285	8.56337055812099
2L_2262	16.378672090970888	11.605562696390015	17.199847061508052	16.926998778486215	11.151190791856413	22.946921704873674	19.976858420556756	20.970043454124045	33.86667054911384	56.60292791929024	56.66860787225216	37.408972818381365	13.228042333991446	46.723595755445515	42.07280688800695	39.52422618623025	39.68356978632521	36.180781838380135	24.996902390027902	28.90000161280654	22.226844824851806	0.0	22.592647129963005	10.27743947872827	0.0	9.368936541382123	15.3937682824089	20.565441587958833	16.218406603562755	23.82927012505341	11.84728653787984	21.593665120447778	7.095303405816588	16.3564355959335	20.239458820001964	10.752785430001042	9.314899829663085	17.881660955959553	11.94009314125514	16.51318927481059	14.170842735293855	14.290259949355319	10.890097116228894	10.257727659132009	12.896736205772756	10.898313071916224	7.419774584854637	10.30062703742724	9.385713084106396
2L_2263	11.02300383321284	13.722249323664634	13.071447679369872	16.496584304891936	13.34197092531038	16.576022250499157	17.81050448982579	21.075474435273883	29.24135896642557	45.664804084445834	57.70470586485876	55.19054680889824	46.72359575544552	10.892437362585095	39.02273444123536	45.71290937289612	46.36091284764413	43.477126683651726	37.477098585058606	33.96426444060974	30.660816144934554	38.82240013665485	23.930591933765466	43.037963787857265	0.0	23.540101740319724	20.112512489096698	19.851426668027074	18.77690065681199	19.957563688032945	22.099837232443697	16.95486834459956	26.74116160040504	18.13088687233136	15.740227165380023	18.80603303896859	11.312093201038014	12.480253119501668	13.333471430001715	10.638597790256853	14.50583180593518	15.957896685385279	15.663824039500755	13.829549296245668	15.601898314171681	10.496727029236396	7.416987125613794	8.380526791040586	5.779964207224849
2L_2264	13.792202991804675	6.603674218298319	16.175528828104504	13.396709693673069	14.446506656516872	18.38182760037657	11.687863451158815	13.523105324198703	35.46160818646423	40.22663237718725	45.59821568513057	43.84109052137878	42.07280688800695	39.02273444123536	17.237661397590063	34.515374930656336	39.120051890303834	40.8946921732885	43.28501146399797	36.91695308773959	33.199119306410324	14.012124224020239	33.74549979656285	49.70765684319099	47.68467080887507	26.432939067166473	23.080488811993636	26.973939170816895	19.61040470395931	27.765295036644428	16.278507818209178	17.134603159735054	21.448125991439625	25.594155225643014	26.220471160890384	16.825698838193144	10.136757815454354	14.414346887744308	12.374831586276379	18.43092894185733	12.85095236980129	15.359107451547775	13.167706109165838	14.218164606777295	12.128685071380255	12.518758371096059	7.235147652722752	7.117115046100757	6.341913731214542
2L_2265	14.6758606467052	10.42558426463588	11.813125800339273	11.414352406716207	12.598426291473366	18.460418609703947	16.51917852023167	13.724788706877856	29.706429636779482	33.518111372871594	44.91632377945337	36.725978808545214	39.524226186230244	45.71290937289612	34.515374930656336	9.580892087811886	41.35779972535112	33.46106881860806	47.128573818663384	32.79600761233472	17.114539914102124	12.640978512864725	30.0809387456408	44.8435520577585	0.0	27.252987438416763	27.538728183618034	23.573974180414666	16.130433809805535	22.2126817966222	17.03528077138571	19.138364338219652	30.95893761309687	16.26771409754856	23.260442203872493	20.353971432407636	13.209203400699256	6.501920992557252	17.366069614991137	9.699307607998325	15.028523278409661	13.856153725711895	13.170406623134083	15.010151775013217	11.567089965887087	13.968579137528804	7.571503055623656	7.704810228597867	10.238170561778658
2L_2266	10.026020866154626	12.00108777859625	9.518819209514698	10.279552428287273	12.952042925730675	12.606014057016699	13.310877788101417	24.576011576284493	19.333685697427267	31.678947674095106	35.83447775217344	41.22810480953159	39.68356978632521	46.36091284764413	39.120051890303834	41.35779972535112	8.2202710952096	34.22146918090533	48.28302969501265	38.103288756309475	34.47652510643765	30.557667241263985	25.69888107071818	72.26836858674687	34.66360702561987	24.705001692292612	20.025344508991	27.574133440729476	28.510938661860056	23.23010762089957	25.086808641279035	17.20076321565777	24.946194177433547	24.102269736111857	20.96660629554757	16.956852149981522	12.281255990950187	26.19569599475667	15.742449527645302	13.398068333498017	10.37977090600038	13.9563211807271	17.89557710187663	14.953730738110432	14.106805090027489	11.49512932212073	11.150086155453447	10.088661746262499	10.433503075105182
2L_2267	10.79957838445987	14.937903136660902	13.503454793569638	12.205839273508447	15.250132676154283	11.375875236304388	17.185116666672542	17.2069127433631	22.441454542398684	37.282686173305095	32.616397048935305	31.482904625373898	36.180781838380135	43.47712668365173	40.894692173288504	33.46106881860806	34.22146918090533	10.75653739316607	40.093794155928556	36.654423876602465	26.820849598688568	26.41354740280871	29.98848442198196	0.0	0.0	25.625518916758065	28.630981011933393	19.067703695511653	29.35581597426082	18.36801055722145	22.83022969862329	30.45388469753202	9.70338687015316	19.737101803971104	22.7363672741824	23.35544777064466	15.286631993188278	20.37881776772061	14.773874191907959	8.685803228339344	10.22819864841353	15.200155649593851	17.483165007147377	9.238116770890871	11.758202443636664	12.668657086578499	9.8198001212418	7.244701547275058	9.060496025915436
2L_2268	8.474573611244944	10.25672584797481	15.03996871686507	9.24780653588727	11.966983093644634	12.928471079010198	12.102273896242366	33.0060978765827	21.356941371261765	26.281013455383018	36.96986660550232	35.82233173424709	24.996902390027902	37.4770985850586	43.28501146399797	47.12857381866339	48.28302969501265	40.09379415592856	17.221380012104643	51.52367512872165	63.140038290925446	62.18119184763122	36.36820021621252	33.08793117710315	0.0	40.21737491139609	32.709474447953276	24.688425523717253	30.202626348720035	22.782824354188296	31.785008514047963	22.44923305091957	26.65032113636969	21.166889306203576	15.514375232230805	22.400072766296987	21.991978425869167	15.991530885243176	20.135656357566546	23.173944307559136	18.164567603029003	18.743631425231655	17.022061480891402	14.230055972448463	11.379743103837233	13.157556179840988	8.990016586580603	8.843355434352455	10.072347599085608
2L_2269	10.66698323112309	8.299405364204464	8.002597178377169	9.977361367058146	10.974394542653082	13.018498915001105	16.45184044911122	13.59651965354255	19.524876560334757	27.33783421438554	26.92922095382838	29.152840834724664	28.90000161280654	33.96426444060974	36.91695308773959	32.79600761233471	38.103288756309475	36.65442387660247	51.52367512872165	10.577977678049274	16.954590942942293	37.56851558028956	43.89188658207255	74.9662651806687	0.0	20.248714965926474	29.19437886937806	33.617965440731524	27.448970045054974	20.71755497455884	25.314108809816148	18.59489532933419	28.752751638331787	22.613937203435757	22.847774767339352	22.043418768156343	15.098945655723806	14.492599595559854	15.206903749976385	15.442489082160218	14.994413145468013	14.155614991980203	18.61161639624308	16.424447299099	13.472051485906887	11.703441677466222	10.86314263733049	8.586902988413978	10.51537226610389
2L_2270	9.308503211300629	6.2078101701312445	18.826315365691038	15.392214617846292	9.053663963484038	11.737297375122981	13.184666935536207	12.712448856229196	25.398724253829133	30.462248870270738	24.09695949199161	18.31688498867166	22.226844824851806	30.660816144934554	33.19911930641032	17.114539914102124	34.476525106437656	26.820849598688568	63.140038290925446	16.954590942942293	0.0	35.125741372678846	30.211991501971028	0.0	0.0	28.398159231318626	44.7936106393784	41.20505776235934	23.856850223441093	39.39754844815027	14.690568875140691	21.476602315607263	0.0	24.059887246619315	19.71892642276984	24.44455500413113	33.88124243363035	13.550264026894565	19.388349282404878	5.775355978504124	12.528018017437569	0.0	12.91654373525563	18.200295618301578	16.939547575957256	8.671385221581145	16.323430270930853	10.704755614443606	12.551034073421793
2L_2271	11.786328016651723	0.0	8.557116183389269	20.670638185283334	0.0	3.8530181461742607	4.328148067676654	0.0	9.379881935426079	9.310235673099006	38.334728443629196	7.730881819169262	0.0	38.82240013665485	14.012124224020239	12.640978512864725	30.55766724126399	26.413547402808714	62.181191847631204	37.56851558028955	35.125741372678846	0.0	17.85191479638106	0.0	0.0	83.90071189754043	24.81377263636409	46.82228834569832	19.22282133348712	52.37899578989272	14.467477472329142	9.064482005643546	0.0	19.386419812921048	24.274342796443133	29.73765441277054	6.256260170332939	0.0	49.644184852031685	0.0	15.862843509876207	42.657384419816914	19.080589094107694	23.5251258426196	11.549286773795284	21.95923195390318	9.645325312709485	11.859966997665168	25.956910786468445
2L_2272	10.813370949446409	11.831205609316555	11.77609405801846	8.178347717743174	11.04319952411172	10.27345688700735	9.67897375479258	9.691249706032094	14.52190968921177	16.816430773961546	24.49353954632689	31.25221092768797	22.592647129963005	23.930591933765466	33.74549979656284	30.080938745640804	25.69888107071818	29.98848442198196	36.36820021621252	43.89188658207255	30.211991501971028	17.85191479638106	1.15159540491937	0.0	45.56389881169352	25.257336173701198	29.523884324425232	32.21784417517486	30.31184829526165	22.025267386746073	21.776331442235232	22.60970227544044	49.18613344525912	22.788412370217213	21.296170096769796	20.82751137401358	16.68131752704956	24.10322239423506	17.079778330753847	24.94922099726439	11.824614408419999	15.287512865970829	18.326063447785707	16.47641132892606	13.907115304025433	12.276776720310094	10.231780241270908	8.840756485850982	7.016677238460373
2L_2273	10.452925251131528	48.79715024642561	11.383557589417844	10.999285046471979	0.0	20.502726862672734	23.030993960121833	0.0	37.434256087745894	33.02782594335728	43.7115474980603	30.853246532866418	10.27743947872827	43.037963787857265	49.70765684319098	44.8435520577585	72.26836858674689	0.0	33.08793117710315	74.96626518066869	0.0	0.0	0.0	0.0	0.0	0.0	44.01311590854075	49.83026565760379	51.144354941823295	0.0	38.49225824456056	0.0	0.0	17.193208682570383	77.50135627373479	0.0	66.5817749036645	0.0	10.160278391627932	0.0	0.0	0.0	16.921976994572276	8.941584627627709	0.0	19.47495520760302	8.554136994503967	0.0	0.0
2L_2274	0.0	0.0	0.0	0.0	0.0	39.3366271202442	0.0	0.0	47.88102522851219	0.0	0.0	0.0	0.0	0.0	47.68467080887507	0.0	34.663607025619875	0.0	0.0	0.0	0.0	0.0	45.56389881169352	0.0	0.0	0.0	0.0	0.0	0.0	0.0	0.0	0.0	0.0	0.0	0.0	0.0	0.0	0.0	0.0	0.0	0.0	0.0	0.0	0.0	0.0	0.0	0.0	0.0	0.0
2L_2275	12.705213012425064	7.413931667274609	10.377276255546652	10.026972556176114	17.300334674974287	3.115055186317681	10.497552495635642	0.0	18.958416987348294	25.090199266362575	24.351276460705783	15.625493179628483	9.368936541382125	23.540101740319724	26.432939067166476	27.252987438416763	24.705001692292612	25.625518916758065	40.21737491139609	20.248714965926474	28.39815923131863	83.90071189754046	25.257336173701198	0.0	0.0	67.83133061329698	23.404764675121807	37.85448357967139	15.541102330388293	32.936495613329306	11.696542560501829	7.328374954838889	38.52762816215508	31.3467340621449	51.025294415948785	24.04204472782001	15.174023286056133	0.0	18.52426447092385	13.794911057310959	8.549770780645371	11.495759214425798	23.139167437329494	19.019392716224683	28.011806042520053	20.712314240130283	12.996616980599951	15.98074128905773	2.9979173468191647
2L_2276	10.333365648585907	10.96341202431948	8.184257090431132	5.930987034862342	10.233204497288714	10.74829771531727	8.27911547586079	19.45757082106758	12.335362163990341	19.293215318219325	20.95106851758882	20.333566614797586	15.393768282408901	20.112512489096698	23.080488811993636	27.538728183618034	20.025344508991	28.63098101193339	32.709474447953276	29.19437886937806	44.7936106393784	24.813772636364092	29.52388432442523	44.01311590854075	0.0	23.404764675121804	2.966570312462918	37.31841790806384	52.60217333795008	41.747238837623286	38.0519873169267	26.731006030803943	30.385623953595076	36.568344175074806	29.407740488762837	22.685798040326276	19.44688278436279	12.76303009650127	23.131788495100626	24.479204915424347	16.01452163106723	15.299503072140217	17.995729892103686	18.750054910875097	16.569074816000423	12.54310159748942	11.531312124944074	9.767749387026463	14.777315897992072
2L_2277	11.344593078309245	6.619962828908716	8.879876886298197	8.20707188462349	7.24107019155527	11.473519811639573	9.373354170820397	5.0836730215403705	20.73696200544197	19.602846333287594	18.531360064696685	23.02102464836693	20.565441587958833	19.85142666802707	26.973939170816895	23.573974180414666	27.574133440729476	19.067703695511653	24.688425523717253	33.617965440731524	41.20505776235934	46.82228834569832	32.21784417517486	49.83026565760379	0.0	37.85448357967139	37.318417908063836	16.477788258308344	20.815174262037026	45.16424819119812	43.73400975268417	29.446058297469804	38.70185381879792	34.40408767211155	32.41834738274415	32.58436571465372	28.791656516666844	7.224950644555909	26.87826986644429	21.555789076603883	27.673841825862826	21.812405613230123	16.3567516581657	19.10540024752107	15.632487853122703	9.907608250527744	15.956586479984274	17.12320826137721	9.703639149097922
2L_2278	11.158607968507496	16.98634976932537	10.567015483847788	8.16824543535472	6.60624594128765	10.943438599696627	9.086067237432031	9.27597533981956	13.899639391230544	12.646730820083008	13.187239013127897	18.61609389957763	16.218406603562755	18.77690065681199	19.61040470395931	16.130433809805535	28.510938661860056	29.35581597426082	30.202626348720035	27.448970045054974	23.856850223441093	19.22282133348712	30.31184829526165	51.144354941823295	0.0	15.541102330388295	52.60217333795006	20.815174262037026	9.495154503967195	40.96513866699439	25.905127383997506	30.22258937071532	17.65443214519005	29.525890016059687	28.776874903327684	24.131894442896854	17.76918676226489	14.830964086820464	26.87972384620554	23.17777883131318	26.11828711049472	22.82660036417207	25.525766985483497	25.730635932667077	17.114386139058666	15.366314868446267	12.307851118674487	7.811008738077838	10.07401424053495
2L_2279	9.694460567605377	9.256996437907771	8.158119325068231	6.95534759581455	7.200369234934368	6.050242597441749	12.136286418689647	8.42516411166544	7.890460212669996	12.879080057753972	16.58447829193141	20.377016425002477	23.82927012505341	19.957563688032945	27.765295036644428	22.2126817966222	23.230107620899574	18.36801055722145	22.782824354188296	20.71755497455884	39.39754844815026	52.37899578989272	22.025267386746073	0.0	0.0	32.936495613329306	41.747238837623286	45.16424819119812	40.96513866699439	5.222138000741022	25.96309702750125	32.533940525110005	10.690087936663367	40.58897501966028	32.67175213379213	39.072052104201546	26.66503121141903	26.941276100483776	21.416018582251006	34.44850809252869	26.687998087004296	24.71999423306457	16.407486636280478	14.323897704452154	24.61231501794238	10.67291234550549	11.539561402907754	10.641850816504872	12.47727991305166
2L_2280	9.858744997097695	10.22741161087358	5.964709438723228	10.374047820902437	6.712189231232085	8.594347239989842	10.257532241686526	2.6179812903349107	14.38407426680614	19.46900663936391	24.812445586783994	17.244113654444238	11.84728653787984	22.099837232443697	16.278507818209178	17.03528077138571	25.086808641279035	22.83022969862329	31.785008514047966	25.314108809816148	14.690568875140695	14.467477472329142	21.776331442235232	38.49225824456056	0.0	11.696542560501829	38.0519873169267	43.73400975268417	25.905127383997506	25.96309702750125	11.0929578777195	35.382855767980466	19.93061488604339	41.44060142925031	45.34653824527035	41.45706664720948	18.31580263902806	11.162078401322484	25.55395517995974	19.029880480456907	24.32571334048657	13.87595451699983	18.62008583238899	16.866628354432702	23.614483256338488	15.816830086835417	16.583996935994513	13.227121021213106	12.40675098880513
2L_2281	11.66751107418382	3.2039513691445385	11.958850790315603	6.49977647990883	8.410936684898463	14.807978215579395	11.341366902367994	26.244402970997637	7.373639778525355	11.384940001366193	17.698567281844948	6.752600713520307	21.593665120447778	16.95486834459956	17.134603159735054	19.138364338219652	17.200763215657773	30.45388469753202	22.44923305091957	18.594895329334193	21.476602315607263	9.064482005643546	22.60970227544044	0.0	0.0	7.328374954838889	26.731006030803943	29.446058297469804	30.22258937071532	32.53394052511	35.382855767980466	3.1669777958436263	33.29964519228047	38.38197401879023	27.139352773930206	35.62229854959359	25.137070807740425	48.95457504981128	16.01062571860191	35.769057082943974	18.474037142421157	23.597641825553314	15.555020635679252	19.374026381787854	25.55580341695887	13.426327058166429	8.986439182447462	9.668571052878383	14.898921505938938
2L_2282	0.0	0.0	11.788412148037308	18.984121680626323	19.65289064542058	10.615951670526155	19.875073239644887	0.0	12.921866641167517	11.400818578773956	15.088714094518721	7.1001194950111	7.095303405816587	26.74116160040504	21.448125991439625	30.958937613096868	24.946194177433547	9.703386870153157	26.650321136369694	28.752751638331787	0.0	0.0	49.18613344525911	0.0	0.0	38.527628162155075	30.385623953595072	38.70185381879792	17.65443214519005	10.690087936663366	19.930614886043386	33.29964519228047	87.53348155669542	0.0	62.422640513363795	39.01622919069416	17.23743649441105	0.0	31.5648816141579	0.0	38.84958605766055	32.64747517485988	17.523804628270454	21.605711809435153	10.606980949155083	26.890105516774046	17.71672724803123	25.415396501970058	20.43350358982602
2L_2283	6.850002079464916	4.568243852856865	9.058405400941007	5.148601511114544	9.32745703540103	7.197765813491492	7.546325680550559	11.693649763495934	7.008967097280083	13.527354242758035	15.345543270595638	11.072157975624405	16.3564355959335	18.13088687233136	25.594155225643014	16.26771409754856	24.10226973611186	19.737101803971104	21.166889306203576	22.613937203435757	24.059887246619315	19.386419812921048	22.788412370217213	17.193208682570383	0.0	31.3467340621449	36.56834417507481	34.40408767211155	29.52589001605969	40.58897501966029	41.44060142925031	38.38197401879023	0.0	6.438307932196569	45.34653824527035	39.680335219471935	24.93274975115947	19.942913410362834	26.632899954224705	27.625043164129945	18.438399283536487	15.937524902382659	20.99045231454391	19.671486180780956	17.739486058322157	20.966653904355592	10.8109731377348	15.754970816378277	12.468784743749156
2L_2284	6.616621482493743	8.580061584250029	7.205704612227408	8.509677050019883	7.508057647467262	7.570540129919121	10.123918380808032	14.056305342309688	11.408991092386323	14.80867195829878	13.834537091777397	18.444875644648402	20.23945882000196	15.740227165380023	26.220471160890384	23.260442203872493	20.96660629554757	22.7363672741824	15.514375232230805	22.847774767339356	19.71892642276984	24.274342796443133	21.296170096769796	77.5013562737348	0.0	51.02529441594877	29.407740488762837	32.41834738274415	28.776874903327688	32.67175213379213	45.34653824527036	27.13935277393021	62.422640513363795	45.34653824527036	19.078019287332413	43.3253105987542	38.0482489259272	22.47403125688267	28.941202196101298	41.50821703050215	21.27329475248175	27.938223001299527	26.778704003559067	28.61421423355286	24.133217666783228	28.42172970674802	18.349827120563177	17.384675977751165	12.143098716176093
2L_2285	8.6847784397223	7.507953926389617	5.955031525236302	5.415537583492358	6.131907133492845	6.309119605261099	8.504544580574642	9.224941905928347	12.671237373975906	10.417439505166541	15.468605255048383	13.924814735087045	10.752785430001042	18.80603303896859	16.82569883819314	20.353971432407636	16.956852149981522	23.35544777064466	22.40007276629699	22.043418768156343	24.44455500413113	29.73765441277054	20.82751137401358	0.0	0.0	24.04204472782001	22.685798040326276	32.58436571465372	24.131894442896854	39.072052104201546	41.45706664720948	35.62229854959359	39.01622919069416	39.680335219471935	43.3253105987542	14.608165185236402	19.976395072038464	22.943462719167428	27.200819901495514	20.954783767586303	33.766970500135585	26.19347970948288	25.255151230709558	29.716344286521032	23.32401654441835	23.671768102490248	18.426013108265725	14.888733902203803	12.447339405489567
2L_2286	9.947647897602513	5.528378049066346	5.1587118985277245	4.486113236476487	10.965352196147188	9.755829247344277	8.34960506107136	13.585316808455863	7.916610048768015	16.838204314022782	13.536053228251303	12.117589272726992	9.314899829663084	11.312093201038014	10.136757815454354	13.209203400699256	12.281255990950187	15.286631993188278	21.991978425869164	15.098945655723806	33.88124243363035	6.256260170332939	16.681317527049565	66.5817749036645	0.0	15.174023286056135	19.446882784362796	28.791656516666844	17.76918676226489	26.665031211419034	18.315802639028064	25.137070807740425	17.23743649441105	24.93274975115947	38.048248925927204	19.976395072038468	3.0173009775074546	4.826886141961618	42.82050862936847	49.375248804964684	24.22630737267737	30.859530503102928	31.82456398526055	34.847867581993185	34.348634087111016	26.476525206711056	17.444237073384222	15.729684326208487	21.90760418753571
2L_2287	6.062329231763453	0.0	3.301031638407635	9.568798063275272	8.254904858094058	11.890860922112482	6.6785834857998285	0.0	3.6184254566362464	4.788744534845299	8.450387038289337	14.91149876368764	17.881660955959553	12.48025311950167	14.414346887744308	6.501920992557251	26.195695994756672	20.37881776772061	15.991530885243176	14.492599595559854	13.550264026894562	0.0	24.103222394235058	0.0	0.0	0.0	12.76303009650127	7.224950644555909	14.830964086820464	26.941276100483776	11.162078401322482	48.954575049811275	0.0	19.942913410362834	22.47403125688267	22.943462719167425	4.826886141961618	30.88698144619024	44.1945325470635	13.164563627627151	40.79547920817607	38.39664391391253	41.710145404020416	46.67224313542055	44.55304827500993	39.53176320699735	14.883296352476147	3.050102818966027	14.304649554681957
2L_2288	5.782842133903445	7.423874911757124	8.816770505131675	2.434041284382735	6.693184802375844	5.104199394982232	7.007754239332964	17.96685667769325	8.974180420029612	13.703917721677998	10.680566718930912	12.232678633734968	11.94009314125514	13.333471430001715	12.374831586276382	17.366069614991137	15.742449527645304	14.773874191907959	20.135656357566546	15.206903749976384	19.388349282404878	49.644184852031685	17.07977833075385	10.160278391627932	0.0	18.52426447092385	23.131788495100626	26.87826986644429	26.87972384620554	21.416018582251006	25.553955179959733	16.01062571860191	31.5648816141579	26.6328999542247	28.941202196101298	27.200819901495514	42.82050862936847	44.19453254706349	5.901989040568446	50.23058980130663	34.24494945367631	28.77794207366525	37.68083142169426	37.84246503343864	32.86593348246723	25.049722352109676	17.036571248064902	22.11209493769772	17.46582122995132
2L_2289	10.33547665280421	12.062216914846779	5.627826223981856	8.156773180529783	7.036765339708643	10.136179572557309	4.269791015078767	0.0	15.422352695326024	10.205227117329496	19.809352986012346	15.253290420742951	16.51318927481059	10.638597790256853	18.43092894185733	9.699307607998326	13.398068333498019	8.685803228339344	23.173944307559132	15.442489082160218	5.775355978504125	0.0	24.94922099726439	0.0	0.0	13.794911057310959	24.479204915424347	21.555789076603887	23.17777883131318	34.44850809252869	19.029880480456907	35.769057082943974	0.0	27.625043164129945	41.50821703050215	20.954783767586303	49.375248804964684	13.164563627627153	50.23058980130663	5.610963823310749	22.60405690658265	35.06852389569218	35.55516514589905	30.943910846172294	43.04236064561009	39.71577944022414	26.431322174029113	19.5000955504682	23.168174731935075
2L_2290	10.409250075987526	9.344858160004904	6.975996294350768	5.4766635154787355	7.632146251111568	6.674808362325559	3.969478415828798	5.740963149905734	9.55842193512546	8.538705001024644	15.625762104691935	16.149970039836067	14.170842735293855	14.50583180593518	12.85095236980129	15.028523278409663	10.37977090600038	10.22819864841353	18.164567603029006	14.994413145468013	12.528018017437569	15.862843509876207	11.824614408419999	0.0	0.0	8.549770780645371	16.01452163106723	27.673841825862826	26.118287110494716	26.687998087004296	24.32571334048657	18.474037142421153	38.84958605766055	18.438399283536484	21.273294752481753	33.766970500135585	24.226307372677365	40.79547920817606	34.24494945367631	22.60405690658265	3.232956499923702	36.224450170805525	43.100369678027924	39.72653894447408	37.66118398288676	28.344468233906905	19.33020511641043	20.948570614569828	20.027173473562843
2L_2291	6.997978983669516	3.7694427858896185	5.27608708498299	4.531540655849879	8.795956674635804	6.863038252252344	8.895397948080765	2.5730409123797235	8.35377437663493	11.480880506995682	9.754605637051535	12.711075350619126	14.290259949355319	15.957896685385279	15.359107451547775	13.856153725711895	13.956321180727102	15.200155649593853	18.743631425231655	14.155614991980201	0.0	42.657384419816914	15.287512865970829	0.0	0.0	11.495759214425798	15.299503072140217	21.812405613230123	22.826600364172073	24.71999423306457	13.87595451699983	23.597641825553314	32.64747517485988	15.93752490238266	27.93822300129953	26.19347970948288	30.859530503102928	38.39664391391253	28.77794207366525	35.06852389569218	36.224450170805525	6.818879646384592	40.522430864811426	53.41508419874979	41.67091287994114	34.600868451710426	25.99080013779529	17.33341826708284	23.371404334846787
2L_2292	5.538021963987736	3.3721330967444754	5.244414357821986	6.5875935850013665	5.901628895476709	4.486670997799736	4.774679049390048	3.4527529317037415	11.497328408912603	13.6943519547356	11.243686481247538	12.31890061203378	10.890097116228894	15.663824039500753	13.167706109165838	13.170406623134083	17.89557710187663	17.483165007147377	17.022061480891402	18.61161639624308	12.916543735255633	19.080589094107694	18.32606344778571	16.921976994572276	0.0	23.139167437329494	17.995729892103686	16.3567516581657	25.5257669854835	16.407486636280478	18.62008583238899	15.555020635679252	17.523804628270454	20.99045231454391	26.778704003559067	25.255151230709558	31.82456398526055	41.710145404020416	37.68083142169426	35.55516514589905	43.100369678027924	40.522430864811426	18.12562731967832	42.42977265015577	50.49138141611856	46.20645871188236	31.921273469648337	26.16709736578254	21.13525451584825
2L_2293	5.852589455303062	5.345512549125261	2.771152260628422	7.497299633328496	6.236849775494197	5.73973505782259	7.008177197219133	4.865165584694383	7.897755415384572	10.85415790628922	11.527646968542756	12.267556713790944	10.257727659132009	13.829549296245668	14.218164606777298	15.010151775013215	14.953730738110432	9.238116770890871	14.230055972448465	16.424447299098997	18.20029561830158	23.525125842619595	16.47641132892606	8.941584627627709	0.0	19.019392716224683	18.750054910875097	19.10540024752107	25.730635932667074	14.323897704452154	16.866628354432706	19.374026381787854	21.605711809435153	19.671486180780956	28.614214233552865	29.716344286521032	34.847867581993185	46.67224313542056	37.84246503343864	30.943910846172294	39.726538944474086	53.415084198749796	42.429772650155776	20.025561323013957	48.62184982151791	51.438534317514474	31.235599087337445	30.469978160963215	25.457970883478534
2L_2294	6.412729197499991	3.4018631868599902	8.570855004369866	5.827743555972563	7.938213392353421	4.573871803063716	6.743484373147047	9.752942636953257	8.699020131933514	11.052069523043334	8.329350989363357	14.33943349085392	12.896736205772758	15.601898314171681	12.128685071380257	11.567089965887087	14.106805090027489	11.758202443636664	11.379743103837233	13.472051485906889	16.939547575957256	11.549286773795284	13.907115304025435	0.0	0.0	28.011806042520053	16.569074816000423	15.632487853122703	17.114386139058666	24.61231501794238	23.614483256338488	25.55580341695887	10.606980949155083	17.739486058322154	24.133217666783228	23.32401654441835	34.348634087111016	44.55304827500992	32.86593348246723	43.04236064561009	37.66118398288676	41.67091287994114	50.491381416118564	48.62184982151791	15.423772872491185	52.135083739805964	40.55155360754373	37.54353363375591	30.262904026619687
2L_2295	6.373530097693469	5.821318132707425	3.9231572990522614	5.540288981473273	3.395996768822274	4.620031237933565	6.410860706283914	3.973661511856346	9.262332001145355	9.850241309022646	8.304772640818815	14.177423696015095	10.898313071916224	10.496727029236396	12.518758371096059	13.968579137528806	11.495129322120727	12.668657086578497	13.157556179840988	11.70344167746622	8.671385221581145	21.959231953903178	12.276776720310094	19.47495520760302	0.0	20.71231424013029	12.54310159748942	9.907608250527746	15.366314868446267	10.67291234550549	15.816830086835417	13.426327058166429	26.890105516774046	20.966653904355592	28.421729706748017	23.671768102490248	26.476525206711056	39.53176320699735	25.04972235210967	39.71577944022414	28.344468233906905	34.600868451710426	46.20645871188236	51.438534317514474	52.135083739805964	9.035014968180226	39.458430769956436	40.989677070497336	35.04731073092161
2L_2296	3.6515158781299277	2.272838331873035	4.771935926686098	3.5862171428864182	6.298078787639723	5.252286415772903	6.168145524252813	9.308706374893022	5.811952250743894	8.076317353121594	8.14385923746501	10.059421240779313	7.419774584854637	7.416987125613794	7.235147652722753	7.571503055623656	11.15008615545345	9.8198001212418	8.990016586580603	10.863142637330492	16.323430270930853	9.645325312709485	10.231780241270908	8.554136994503967	0.0	12.996616980599951	11.531312124944074	15.956586479984276	12.307851118674487	11.539561402907754	16.583996935994513	8.986439182447462	17.71672724803123	10.810973137734802	18.34982712056318	18.426013108265728	17.444237073384222	14.883296352476147	17.036571248064902	26.431322174029113	19.33020511641043	25.990800137795297	31.921273469648337	31.235599087337445	40.55155360754374	39.45843076995644	14.144208170870005	54.86999363361101	58.58950253031978
2L_2297	3.292617030684437	4.890724447641582	2.6078264522789922	4.409640482011501	1.2227631545267752	4.990467619732473	4.286834609897721	12.876814951298456	7.146421675897342	5.674687206512271	8.553413711222316	5.8900678906895285	10.30062703742724	8.380526791040586	7.117115046100757	7.704810228597867	10.0886617462625	7.244701547275058	8.843355434352457	8.586902988413978	10.704755614443606	11.859966997665166	8.840756485850982	0.0	0.0	15.98074128905773	9.767749387026463	17.12320826137721	7.811008738077838	10.64185081650487	13.227121021213105	9.668571052878383	25.415396501970058	15.754970816378277	17.384675977751165	14.888733902203805	15.729684326208485	3.050102818966027	22.11209493769772	19.5000955504682	20.948570614569828	17.33341826708284	26.16709736578254	30.469978160963215	37.54353363375591	40.98967707049734	54.86999363361101	15.963545767365234	43.22526470954345
2L_2298	3.369166856135508	1.9660255064285102	5.503689734750285	3.545268499432609	3.058467110047546	6.333049686134058	6.186088236073747	4.026057178869266	7.70866579049301	5.766293883159806	8.609958077918439	8.56337055812099	9.385713084106397	5.7799642072248485	6.341913731214542	10.238170561778658	10.433503075105184	9.060496025915436	10.072347599085608	10.51537226610389	12.551034073421793	25.956910786468438	7.016677238460373	0.0	0.0	2.9979173468191647	14.77731589799207	9.70363914909792	10.07401424053495	12.47727991305166	12.40675098880513	14.898921505938937	20.43350358982602	12.468784743749156	12.143098716176093	12.447339405489567	21.90760418753571	14.304649554681955	17.465821229951317	23.168174731935075	20.027173473562843	23.371404334846783	21.13525451584825	25.45797088347853	30.262904026619694	35.0473107309216	58.58950253031978	43.22526470954345	7.154886248040985
2L_2299	5.117101914787217	6.286328693519851	5.27938257972689	3.4007783247992696	3.3005440176686185	5.546685554275533	3.5603816396815455	6.436620146209114	7.715992822583477	6.382250875219337	6.569700884897415	6.359507405275402	8.473591575216311	8.871035633974326	7.684350448900543	9.243205608407434	7.448020497697211	6.156286829080619	8.809325836502323	8.584519227434475	8.427654843710345	0.0	12.237649274845854	18.927564211761588	0.0	8.627204682156526	9.922538428006826	11.55495698025322	10.541934497689999	11.569800045130199	11.901104204283248	6.213784510427104	16.333933550944884	9.74568199839639	12.979419831914518	17.182006490255414	15.86827513221704	10.977321950582292	13.874396398311406	33.92074709860644	14.13635976122166	20.956783408621796	23.107852719789904	24.650792723417737	28.50170646050292	31.61183000984282	54.87925022161078	65.85392980480569	69.6496156612194
2L_2300	3.3374745211632595	4.327848737185673	6.461533441424018	7.02383930080021	4.544546095280549	6.182557390861859	4.902318645564527	3.545054002693887	6.640133578239166	7.908996160914678	8.528967825089168	4.743081331111479	6.927493606926064	8.55022114383576	8.376344022973754	11.136164830511946	4.807143954316237	5.48488584855572	9.78196202290192	7.978564021593422	1.6577295702651058	0.0	8.00380677900529	0.0	0.0	3.9596229330273336	8.587809651042942	11.932586191390286	7.257637983574151	8.239940927314162	7.510583607168074	13.689297271047145	4.498065382079168	12.199008525582084	10.539584571734522	12.831482298448892	17.715533528979748	11.336073388227637	17.661976090370203	12.884346083199055	17.967202668249374	20.802850446831805	21.611813233231416	24.108250103300676	21.438979196450344	27.290479588379423	48.85844963642182	58.2109926086219	50.05058784415423
2L_2301	3.787054160933788	5.05114792387718	1.7675222731373377	3.984998189672251	4.420051001495156	4.244604682987454	4.470021177172328	9.050840900698311	8.395700471373374	5.341898604781556	5.278841212908788	4.524433109822789	5.851177118535699	4.90049587672277	6.110159355528691	8.993678198534925	10.05222857439949	5.819597144207289	4.566715720804701	7.9755515287882055	10.883140226117796	3.5726228482092584	10.754966705081358	19.01068400441048	0.0	8.665090775490963	9.111874686209815	6.447611224517429	7.49999558823789	8.815633997957338	8.466968661856367	13.106251507218923	26.249061596047937	15.127650675850042	12.033617112766224	12.284972039403637	20.676272633195687	13.781910635886332	13.146533364324094	17.62226326251533	17.11093946775804	17.622263262515332	17.516475558998906	20.825365702677455	21.2050894759353	30.994684436818016	32.098137953812326	40.28470178650676	46.97740243967948
2L_2302	1.5317341620219382	4.171159601437357	4.448281828902177	3.2235915322697632	2.4333397017309526	2.002930688182949	4.2185990268873255	3.660756253669908	3.0474897643961283	4.436464186441197	7.472888892874429	7.535206746481585	6.526082795107205	6.51684975650947	3.6419908433066217	6.845013774358119	6.398093244663704	9.26819944835677	6.734148219141035	7.323525017649696	6.847335907018657	3.3716760331826863	8.700033964932599	8.970701688286058	34.42245996667906	2.7259038279322274	8.061905112021783	10.952922513549678	14.572658860717858	5.294410040863768	7.9907330059201	8.246048905666848	15.48290563354811	10.07772444981923	6.624782896400509	14.906555770725248	12.195818005222737	13.006729161398942	10.918238768978503	15.522337752764638	19.584366150958765	13.859230136396999	16.117957661348814	16.815102530196867	18.011143494480038	23.54376800741529	25.48768171985862	28.514127285831165	33.01037142498882
2L_2303	4.154162323364074	4.407450071524099	3.7014633282867315	5.5634658325706745	3.085422069797801	4.074058381404753	2.080202541832769	1.8051287679580978	3.155723361896687	6.562897316311962	8.159425058483995	6.688135333378095	7.054909736328688	5.286686596231208	7.632470847665354	6.480565876531774	7.180155954945565	7.616956849025415	7.571028701570569	4.814999880226878	6.752879554458513	4.987747598025451	5.5770132331369995	13.270431488079836	0.0	4.032451557151331	4.770416548002555	6.30106818858467	9.238907998030264	7.832063550706289	11.82075589840074	9.584493892107004	13.742392440584767	8.696367868784233	9.800094864918293	11.025694196082743	12.027581409135802	34.63372717012049	14.316048051264668	16.40165689537957	14.231521233734641	11.617840300893862	12.227397434221263	14.537172292563111	17.02257478359404	20.404567696163884	20.397318123527082	22.040615991135724	27.446008799618152
2L_2304	1.4700022726235136	2.9410190395690585	2.2869682238572318	3.5356279706180476	4.575225485698788	4.11901854662243	3.701559969239111	3.01133194323559	5.2644059151767335	6.137674338980768	6.147185846859814	4.752143779870452	7.226617921545813	7.954660785336338	6.990422945803676	4.95501320983999	7.077909287953797	7.62400529320569	7.976878574292493	6.861030398247004	6.571374847086455	13.867675197968	8.587959985450087	7.379284135646001	0.0	4.484647817243426	8.842279465371025	9.51040319229197	7.534965235554145	10.265764465659807	9.279760297605007	7.267699258147175	10.188969727042595	12.0894654988243	10.380067198479031	12.94333593729031	9.69785075228402	21.39862710688208	11.022535062633006	5.472278123063327	14.69690294425318	15.960811192268038	16.48826505528609	15.987723153136843	16.462151527890352	18.388929457562575	24.575047167334848	22.18779896738406	20.018845860416835
2L_2305	4.026389416393836	4.027778784722474	2.818839923342588	3.6315798552633844	2.7413111597289173	2.820535211223113	3.4851804266817683	1.3746911928071759	2.4032330488214386	6.588216905909812	5.21156519278191	5.093332344095007	5.372648451861452	4.9733715032491395	4.786755348831548	6.169072944414	4.970935808242969	6.1873855913733	6.676070822793867	6.416988959937179	3.85697860495398	11.395219249715973	13.394889712358792	0.0	0.0	9.212709485497813	7.568538566063472	8.226106886948099	7.035866737869638	8.520697071410854	10.59066635042937	7.962596499204635	17.44247297986511	6.6226966911351655	7.463237159926937	8.085604408570068	10.075531219789148	14.652903487478948	12.300086897318455	11.241575844101826	11.612119894673429	16.65418643570641	14.898789149798501	14.760995133152294	14.93620451147212	18.48610680661668	22.829575220449556	17.653163038768025	21.444332237202214
2L_2306	3.903715911688009	5.798426803973413	2.705351649336957	2.6140276190689584	1.4497039704492343	4.87256163094383	6.2553316928725975	5.088903137817675	5.507303107559324	5.886904161200255	5.9361360799834975	5.935758335026771	9.769911603235515	2.922330874484136	6.750422534260503	4.1867822523061555	5.213805912701261	3.8174641349244522	7.114586024706337	7.918247488218779	9.51864226086791	4.687045942424327	9.272159655301417	0.0	0.0	7.578685704325156	7.471362268425127	7.190015183620299	3.472764841728742	5.257059705478488	4.57392574819624	4.093937860573577	12.913890180277907	10.506960861570791	10.524875543346699	12.279675755161685	13.562954147042767	18.0809593033768	10.348431695176595	13.871549452073797	11.9406520933396	6.422013635219351	12.639254421871884	14.57147124502293	8.693650366419977	16.199075396447576	22.071785578411472	21.06893039825278	24.11657954552306
2L_2307	2.231219490862487	0.0	9.71946702330631	4.6956844312234844	0.0	2.188195299056275	12.290148782083127	0.0	0.0	0.0	15.550679899051207	2.1952504001392668	4.387522675265626	1.837325750322497	5.305150956744187	9.572038925653496	7.712988885390192	3.000141606683836	14.125507488284656	8.889919329316038	0.0	0.0	2.534602391853585	0.0	0.0	0.0	2.3486947363872006	7.977354948419753	3.638990325744219	3.3052147695505107	8.216329379498697	5.147875291691484	0.0	36.69960456176085	11.028653544774679	7.237939541973535	14.212151176073275	0.0	8.675011304624107	9.690345024734606	9.008781760460097	4.037643760306086	10.836194841284964	15.268941408109411	8.745384896414196	14.54952992547315	14.607323198894226	13.470958633829259	12.635465350500438
2L_2308	4.318128937458883	3.3597036472606825	2.351287714067112	3.029221001740666	4.409906924504452	3.529052714730859	4.757079912480829	3.4400263230814243	3.8660456422771166	5.116453320038135	4.765133229237744	5.6646895365997185	5.307044170634772	8.00058955455473	5.133588595322248	9.648427510862392	4.975706579100036	10.16092190721859	8.353097584872692	5.734953174680824	8.043083904968713	19.010259361721037	6.54036352648553	25.289405635744046	0.0	11.52693903286676	9.090962810234787	8.577085159090991	5.281964468225023	8.52887466509508	5.300415280911741	5.8116322143422945	4.364803273951639	5.918797063684777	10.671999820710402	17.50968265995893	12.033478512476398	3.6667415904198313	11.542398464930958	14.065455943475621	11.138961744156063	14.977105865737927	10.777036256192755	13.543898267593818	15.51471057254536	17.43116166088399	20.31897552314368	21.36344705518642	14.604292119941723
2L_2309	2.5393590495240024	3.5563294128357885	2.2123521816889804	3.4737141379096577	3.457774487820612	3.7355895895991624	3.0772419050074444	3.641352951972011	1.8188021950759934	3.811183536970887	6.725348518179183	7.245425238504409	4.743782798264594	6.064094720992257	6.943483426086196	7.353431405230936	7.0225446506556155	7.853285869439327	6.966393048182789	8.29647271213231	7.946216375017822	0.0	8.942384734391558	0.0	0.0	8.13436672328186	10.157620610517906	7.565880662456406	10.76802526013064	8.275689395020022	7.948379297408155	11.717631332383736	3.0801681525397835	9.60662940965174	10.041400695065755	9.610446324504025	10.918058274286857	18.112904461156617	12.588154102701566	14.337202172196415	12.303512899002923	16.083399872656237	11.71607726987281	13.68488990049912	15.925047172975672	12.300877185014276	16.20903167244789	18.65313910356182	17.256563102361905
2L_2310	2.7639946577511254	7.257989594946117	4.138853570671753	5.089813392898693	3.763654538666281	2.37185992852434	7.612407859415269	4.95434079523115	7.836297598496486	6.2770732900160695	6.98316488976424	7.478451182846228	4.0763882547840495	4.267586553483444	4.107453615347812	8.522700323477238	6.568864632659534	6.968477950620809	7.2910104757238505	6.332286688938696	6.177964928928691	4.563109631446761	3.9247749377059717	0.0	0.0	7.378287765028096	9.45594287097555	8.646928610957387	7.325363338021566	6.65346618974621	12.08666161825895	7.971369391982204	8.381611415084219	6.251136570285507	9.819632981397689	7.471857994051205	6.602159170135001	14.082285611283853	11.41810131751456	12.004225487371555	12.089910244506346	11.253961394410831	9.228782525585542	15.368348578735123	11.172176648769517	16.736289631533847	17.812550893002552	14.601634048006835	25.43545498941885
2L_2311	4.365674990980516	4.076036006071663	3.169569696682323	3.9813476923190008	3.1704629525855683	1.998029828416049	3.2063061115593174	1.3911615057820845	4.169188156920738	6.897052751418264	6.491083664916143	5.154356069446128	5.437018691497321	6.470945955953565	10.380227023869194	6.867283748298319	5.7850670516939	6.6528621082403445	7.98443158677987	10.204655289527409	6.50531575371499	3.843915504586944	8.265472700400021	10.227144887961627	0.0	6.215391920860657	9.191061582318456	6.243498523586029	9.968229827506905	9.916202056672043	9.64579876698826	6.0434978745017975	0.0	7.6594787246010485	8.991255895746315	8.497189570285164	17.148233875585206	17.794153671497384	9.90138503402823	12.640291434559316	10.576121280378144	14.747006673652535	17.19753736918858	9.958565396952897	14.259581768748255	15.725221172524547	15.957810407398135	13.471716365780763	14.833771927679978
2L_2312	2.835176985923346	8.823594291134492	3.087595072198265	4.972279541555826	0.0	6.487849185311509	4.164508496898742	0.0	7.897089640428587	5.225635474599679	3.293335770401803	4.649119340568912	4.645965791753875	6.225765720544832	4.494116920069322	10.135871355520754	4.900389376772563	6.353724553333164	6.980193700375186	10.543200765135142	8.449424911016994	0.0	4.2942414222527585	0.0	0.0	0.0	10.942987037534445	6.75780315082572	6.165346897096507	8.399773206123434	12.180426923963685	17.443540166476783	0.0	17.098999319926165	9.342629249436522	11.240949758064103	10.534513700511301	9.629968461853286	13.77900768179678	4.104458468010876	2.543849607611198	11.971337198365058	10.709525166427934	6.467337922448533	12.038681208776197	10.564496249603833	17.7879177502151	19.97023484045209	12.487763107133858
2L_2313	4.331944264462475	4.333439069246623	3.3697291034337002	3.9071733749577535	2.106674230469824	1.8207480798390747	3.749663978975702	4.437041487225313	4.432473810174433	5.621663054137104	7.547966355737897	6.088728235764812	8.518437458149373	5.095991406527772	4.414296759486819	5.641647090151264	6.685213052124393	8.737226175331665	5.876758497547923	5.9176814997298575	5.532902928814501	12.259980236911858	3.8664736523019436	10.872992573746073	0.0	6.607896039293193	3.908592101673424	6.269012162252361	5.046536637603662	2.750194851305215	7.406341400662217	7.852957230938766	7.506459308234736	9.161074594049882	4.588347249790542	11.041298874309467	9.854676048712454	12.611907027543776	8.72209043845347	9.406971103128624	7.079559927891768	11.198775122772172	13.5248309133153	10.058079586513406	13.644071296275914	13.547567064492416	11.141556257642412	17.43603807383091	14.31029545152808
2L_2314	2.2604622102709073	1.7587439472827053	0.8205709926841173	5.55009795922898	2.052005620032992	5.911664364073397	1.66016339162084	7.203165647238649	5.396812804262186	5.35674110156024	3.676047572466845	5.1893839734178995	5.9267016653216755	3.1023433923095016	5.374681113451188	4.848745799167858	4.558211321411787	4.052615923052171	3.975177402229518	9.006432033501044	0.0	0.0	3.4237617280957995	0.0	0.0	0.0	3.9657951752453164	9.877886868561694	1.2288945049367763	15.626489399770914	1.3873356510162718	1.7384480561282292	18.279163033683016	9.91482545259629	12.104296578357443	6.518045453264066	8.399077109407218	0.0	6.591530542406062	3.272449412022652	5.070473497040669	9.544644118399402	5.489107871764926	7.089985189665483	8.860003309211237	14.038303229595886	13.565538353014153	12.889316106534897	7.822874754281725
2L_2315	8.282029610740468	0.0	4.509692682482459	1.0893649655869606	1.4096761297285472	2.0305821922815133	2.2809807943698095	0.0	6.179123904039688	4.088828992087298	2.8861165815045817	3.0556936842274665	5.089368289286209	8.524926800716026	4.923027238371255	6.661932253478528	7.157431462673011	1.3920224861744326	7.646370650170896	4.124794502737874	0.0	0.0	7.056113981642814	0.0	0.0	0.0	4.359042091782246	9.870340736500149	1.6884390887156548	7.667860194665501	3.8122584695993353	9.554159905108083	0.0	10.216852698526218	3.837852276460456	2.2388664529594005	8.242791761032894	0.0	5.031350343993423	0.0	4.1799449584847865	13.113859776120185	5.865811353160558	5.313426639466646	10.14433152000026	5.78637624715696	16.943968836652516	14.584105075560249	12.702460114763795
2L_2316	0.5466664552889706	5.103980849863851	5.9533660927224865	3.451439681777262	5.210663399332589	3.216751124254518	1.2044735351569265	7.839007686147037	5.220625254709412	1.7272872521882572	3.810039797770708	3.22712245827129	5.374889109319064	3.601274941361116	5.199216088194303	2.9315317311926115	5.196794333793408	4.410350799302576	3.4608612641660983	6.098681900593228	2.443771864121397	0.0	4.346983690117195	19.209527925851226	0.0	0.0	3.452692927849076	5.21204046497916	6.241070254390482	6.478430470649876	4.0261316071965085	8.828891665084823	0.0	6.2941857459172095	6.0797418946907635	3.546705081423482	4.352612067791063	11.14085099390317	10.095870921633459	7.122633950034723	15.45056041389844	9.892547152826005	7.964860804101373	7.949649724404349	8.035082240405911	9.16650031166101	10.73672979341861	12.101802563491832	11.35122682253621
2L_2317	1.8202983286930896	1.0622070963931696	0.4955902380617267	1.4365820839059709	1.858987149441498	3.570395706956202	0.5013343012427576	4.350407959506403	3.259447099988429	3.2352454832378337	4.440355088853091	4.029645655347989	3.5794776020900567	3.3726319907634847	2.7050670775483217	4.880729610508015	1.9664051478913647	3.0595111635443333	2.8810072001171605	3.263702837680827	4.068654475621639	0.0	3.101711317524255	0.0	0.0	4.859157324936709	5.748414874598329	2.7117393909975678	3.7110020076520858	5.392994230844422	2.513676494862464	6.299695409726939	5.519921396319316	4.491102004154269	4.498759467076954	5.412858392735353	3.6233485683062803	0.0	8.404346374077457	1.976421293963021	4.287292709397501	4.117544362422961	2.5784806634209736	3.8927743101809282	4.459223301403807	8.478542504629283	10.055060767945957	5.037095921875558	6.4427537704068865
2L_2318	2.133396646224618	0.5532936909469643	2.581482960766828	0.9977361367058145	1.9366578604681912	2.0922587541966062	1.3057016229453349	3.3991299133856376	2.546723029608881	2.0596998380701437	2.9737790010362626	3.4983409001669594	4.428226053575196	1.7567722986522276	3.6635144285543104	2.2880935543489334	2.2534203027924957	0.6374682413322169	2.000919422474627	3.9667416292684785	4.238647735735573	3.130709631690796	4.308406044866017	0.0	0.0	2.5310893707408093	2.24572145149062	1.695023467599909	3.4794469071196445	2.1068699974127636	4.8009516708271995	2.7345434307844396	2.875275163833179	0.3898954690247545	2.343361514598908	5.6390141034818555	3.397262772537857	7.246299797779927	4.838560284083394	4.117997088576058	4.78545100387277	6.434370450900091	3.6455743456558607	4.258190040507148	3.94870474586926	5.520491357295387	6.401494768426897	9.302478237448476	6.935671069132352
2L_2319	0.6821169335324114	0.7960776933616992	1.857115881208171	3.2299660458791553	0.9288196290795965	1.6724094978945032	2.254368600011926	1.6302201074282447	3.6642192532003595	2.1552664744528185	2.6147405810091437	1.3422412966641513	1.6766635495255728	2.8084888372538854	2.8382610072120618	3.292103757453597	4.126456679735647	1.8343756867443979	5.038106981682702	2.989558396566117	3.0492783196768865	0.0	4.261760754979441	11.984587820063398	0.0	0.0	1.795077151697949	1.219397938526492	3.8937268444931714	4.041812959244682	3.139817386964847	3.1475638524639247	8.273878620545862	2.8049035323552634	3.793076068370449	4.425491212929043	2.71554104684216	3.4753198423733935	5.304159571662595	1.4812411912437908	4.131177556358901	3.703102978109477	4.140982110101482	3.500956607218284	4.678789566392843	2.5417184965430084	6.977618173290264	5.147840134442365	7.081890572493918
2L_2320	3.380808905862052	1.214042489544666	1.4160788617716709	1.3682765626265656	2.124716916882774	1.7853324431835804	1.145993366531997	1.24306741303749	1.5522346839761945	2.259706879040767	2.5375370607287717	2.0469584551358904	2.3012662282737457	1.7132120687566825	4.019259798275206	1.115679446551591	2.2474895990676336	3.4968478015177995	2.1952185943795817	3.522992457977746	2.325120697015382	0.0	2.6588101387402583	0.0	0.0	0.0	5.2013389012845	3.7192372588229605	3.393171920145092	2.3114574941458486	3.830652961611877	3.000081122193544	6.308957205081486	5.988587463319901	4.820462826133233	4.499338372292354	4.141281988504463	0.0	3.2861575919846064	6.7768124584920235	5.250141963838702	4.235507786557515	3.7890735580427974	2.891993218676332	4.5869754768059074	4.845246696704612	6.38464688220667	6.542176206241215	5.645505088121916
2L_2321	1.8515648592986604	2.160904398996303	1.7643597713067112	0.24354294587598987	1.575765185270907	1.3618961080277783	0.5099455184407009	4.4251331633197175	1.3814305453744125	2.0110542165590934	1.7743885021689803	4.098861254366312	2.730720634444709	1.7152811654580793	2.7515309242909662	2.4822819677704486	3.4003082039356047	3.4232694688181233	2.4420775828511454	2.9508996850504765	2.0692700567104154	3.0567690928854314	2.6291568020703457	0.0	31.207479808760567	0.0	2.6799451615003176	2.4824860608407686	2.2648466359100494	1.7142585996125503	3.835279354077592	4.8059270537168075	2.807367430495197	3.8068698773807212	4.576032844933348	2.2523861779168852	3.6855853660442306	4.716771992185253	4.7242840347545325	7.036293200327289	7.16439125600376	2.931788833469704	2.622770186356814	5.939458387916956	5.669771978099985	4.958900631565585	4.735079858068823	3.027591324730502	6.771865633253758
2L_2322	2.827430600715905	1.8856041664309662	2.6392791600758003	2.9752164469965185	0.0	0.7922599373163937	0.8899564410819912	1.930684562825441	3.8573940699316616	1.276250885399052	1.9706025511420626	1.192221470239569	1.5885503643935968	2.3282832868840817	3.8415753532208488	1.2996228494490898	4.1888574297938765	3.2587018200935898	2.557146905958792	5.471776576418832	1.805644082272367	5.334670557419726	5.047242186869095	0.0	0.0	4.3129288668641985	5.95259354500756	3.851050975880386	0.6587680378923375	4.786756003489544	5.205920172420075	7.455377237428603	0.0	0.6643745743850382	6.987827205008874	3.4940997757661467	3.216040064140703	0.0	4.711323469654169	0.0	6.523455082750028	5.847491572302771	5.558096659224266	3.8006969787223164	5.54113321715424	3.7627255377687336	8.263656932629711	5.283749543768549	3.812339857898844
2L_2323	1.8565475419124888	1.6250396509674836	1.01091873103011	1.2209916796742983	0.9480034037114208	1.8207480798390747	1.7896123536020399	2.2185207436126566	1.9392072919513146	2.0164660955057	2.4261320429157527	2.2832730884118044	1.8253794553177227	2.1020964551927057	1.3794677373396314	0.9955847806149288	1.4038947409461222	1.8722627518567854	2.693514311376131	2.4040581092652547	3.1122578974581567	0.0	2.372608832094375	8.154744430309554	31.29146118607154	0.0	2.198583057191301	1.382870329908609	2.270941486921648	3.093969207718367	0.8545778539225635	1.0708578042189227	2.814922240588026	4.198825855606196	3.441260437342907	2.509386107797606	2.9564028146137353	7.094197702993374	4.285854784412481	7.055228327346468	3.1233352623051913	3.779586603935608	3.1933628545327797	4.962868217029642	2.0466106944413873	2.3780303889800516	6.267125394923857	4.670367341204709	5.9139486304784405
2L_2324	0.8310629616624007	1.2932106955766507	3.3185282725334706	0.8745014612919418	1.1316352869231094	0.8150377286398173	1.5259050768631957	5.296513384686562	0.9920739245869054	3.063535091919182	1.1584332375811033	1.9078862697002201	1.6342218252394773	3.19362982171379	2.6346814581196636	4.159516754474065	3.3516690378129073	4.4698544079022255	3.215258329930518	2.648984635359318	3.7151141493589814	3.658696318692938	3.7762563101242943	9.734349599431514	0.0	2.957951535738858	1.749637999897821	1.6507375990813977	3.6144420453585373	6.565836214230761	4.080451404017021	2.5565741088837246	0.0	2.7339024406914034	4.4501662171314145	3.8941029262925393	1.3234010029438614	5.645580611269595	2.4233879556003015	6.015609303019475	2.6098360694854685	3.0078046515097374	3.587698302736172	3.5545168572724983	3.2573960126541146	3.354784686822075	5.894193335435595	5.296283581086046	4.706335391553247
2L_2325	3.68169534707342	0.0	1.2336860441733624	1.4900509299407851	1.9281776946861735	1.6664777991827593	1.8719773415862573	0.0	1.0142286132147902	1.5659745059350434	1.1843030110311903	3.343701594694883	1.670716762551886	4.4310021830848125	1.3467591755544355	4.556149069907729	2.6922637312180955	1.9040307569512354	2.0917657640697396	3.8365330018568824	1.2660263105587861	0.0	4.8257331253764075	9.951734089665123	0.0	9.072022788921245	2.384947167457873	2.700162178490846	4.157053480493027	2.5171734156281227	2.0857873925623953	0.0	0.0	4.192432659050414	5.599441175770658	2.143650293465725	6.764773928020099	2.885827987336987	3.3033417430908543	9.839916852702595	5.336236245851076	6.662443702350715	3.667817673700395	4.360674276527799	3.330139174841464	6.067935551137396	4.6352466472681595	2.849767658442807	5.078737810695126
2L_2326	1.843845057127114	3.4430317685098246	2.409604877811346	0.7760881046259896	1.5064274741037584	2.8932648555407323	3.2500440482532413	1.7626733126501246	3.5217174852700865	1.4564868721012272	2.8271847590684716	3.6282415208630603	2.9006243557667983	3.0366748022221293	0.43840941731486593	2.3730551922803564	3.5056416769549283	4.958540649917906	1.9455165862098285	2.057017468074795	3.297028108318583	4.870439016502509	3.3512895427031366	0.0	0.0	0.0	3.1054796343421947	1.7579631886903198	6.6158509172125495	5.462756076250898	3.3949233538339176	3.403299209302986	0.0	5.4590367529649395	4.101258430136703	3.5887923450580774	1.174470051219226	0.0	2.1506682932887857	0.0	4.466830212210169	2.6693167643503135	1.7909725491368989	5.047206204177282	5.781639961452361	6.183516887596855	5.432069034354669	6.679314319403475	5.568934340210585
2L_2327	0.9195304779296442	1.4308743185818777	1.3351960207954112	0.9675930510047326	1.252099039698468	2.1041984651134715	1.3506714069380141	1.4650831852256323	1.0976812252493466	2.1790617347558894	1.2817496600639684	3.3172586018098777	2.1095508437766397	3.281195390970458	1.457573019215659	3.944829974869461	2.3840085158903306	1.2364187641549342	2.263880132074767	4.152210055324047	2.7403946086024553	0.0	2.7854951468318054	0.0	0.0	3.2728285518944604	2.903833175945575	1.8264603326605262	3.999203158770615	2.7242911144793442	2.8217623113348553	2.1215430604998318	3.717878459578854	5.041548662918275	1.8938042451818968	5.302934438429518	0.9761856103700588	6.246558536656211	4.17100463562476	3.9935863004015557	2.887655832346993	2.218659055778642	3.9696125169424925	3.6707056139719225	3.0034576705740945	3.9974361586602973	3.5116503389557785	6.476928840203494	4.628737499407305
2L_2328	0.6570410157854104	0.0	1.4310758112411004	1.382767262985049	1.789348900668769	2.577485662736001	2.1714937162400587	0.0	2.3530103826583137	2.5950434669780718	0.915860995197454	1.2928979499486881	1.2920209630401254	2.705243438093885	1.562240643643145	1.4093687789581242	3.4069373762323534	5.3008216273522395	1.386541877897656	4.712165239927747	0.0	0.0	4.478280340349306	0.0	0.0	0.0	1.3832693571255663	2.3491410952870355	2.143192016609738	4.866535270214371	2.4195133753723783	4.547780114831448	0.0	5.403579871664978	3.247675881946982	3.552334772028916	2.0925700684008843	0.0	5.109168562647188	5.707151774567506	4.421452889419463	1.1889899530348969	4.254668501492458	7.3065520100043555	7.725922885632198	3.6724201248622848	3.226131666498639	5.950314870828581	4.96112493507903
2L_2329	2.264617471686847	0.0	1.9729905485860761	1.9063886897771813	0.6167333067562394	1.7767594182463242	1.9958581950735832	0.0	2.1626933664138908	1.788862684038193	1.2626760044082543	3.564975964932044	4.453197253125432	5.594483212969892	2.1538244167874243	2.4288294674140465	3.914220331149303	0.0	2.867388993814086	0.0	6.0741335855853515	0.0	4.116066489291641	15.91545709192768	0.0	4.836188619094045	4.7677022878868325	2.1591370361094078	3.6934605065654957	2.683751068132925	1.6678630804497092	4.1799449584847865	5.493829330895538	8.194767268609572	1.6790603709514496	2.448760182924345	4.32746567454227	0.0	0.880486310198849	1.9670789664180277	2.438301225782792	6.556929888060092	4.765971724442953	5.424123027788868	3.1067015280000794	4.6411559482404785	4.447791819621286	6.380545970557608	3.847379746298649
2L_2330	1.2467946986289415	0.9700638302000271	0.9051985553031057	2.186604858635996	2.829542689310554	0.815168658395422	2.2892253032651224	1.9865115863288274	0.49611664694602997	1.9697317881881753	1.4482741640923595	2.0444922401297028	3.268968701667787	1.3689183662643758	1.9763285250907257	1.3372023053367745	3.23248576359395	1.1176431142007732	3.5081180043193703	2.649410175059777	0.0	0.0	2.3605393360274958	0.0	0.0	8.875280126028978	2.187398832803983	0.9906016666873042	2.033450256723095	2.462584112638597	1.530415086831926	0.9588693013198836	5.041084841457882	1.3671708109031873	2.5678160211177192	1.348175244806155	2.647227194964974	4.234865648887289	2.0198143790585648	0.0	3.3560425546195924	3.760359791224825	2.6912059798596872	2.8440702911972466	6.515838578244022	2.7100690680459625	4.4213551453520505	5.436532663106434	4.314833810253222
2L_2331	2.3940370146850913	1.5965754096094043	1.117362880579384	0.7197628525353467	1.862796297543335	2.3478732427510423	1.8838558414733806	1.6347458027492827	3.6743915850553677	2.4314059848247846	2.8603630129605193	0.3364918816790905	2.017581813194723	1.4081427771160917	0.8131829644186509	5.135266966756996	4.729042560703246	1.3796011076541372	2.16518288487885	2.7253252593937334	3.057743498434665	4.516962776161458	3.885083579026019	0.0	0.0	10.955506401850165	3.240108919501438	2.8531606600501873	2.2311636103908636	0.5066291923185693	1.2594135654079899	3.156301884178082	4.148423972248703	3.3752283552934133	2.535737415261995	4.437776931148557	1.6338478374635101	0.0	3.324302864601643	0.0	4.602940247759703	3.7133832560578277	3.598814262676733	3.803232009966574	4.021524405073274	3.823161938434859	5.037832019368785	3.441420789196252	4.5191686834263916
2L_2332	2.321829930136911	0.0	2.107120262793296	1.6287924906151012	3.688499669036194	1.8975487616900388	1.2789255115840596	0.0	2.309719637453471	1.528379874538353	1.3485164417732312	1.522933416475345	1.52190039397816	3.1865667601509755	1.8401982003873711	2.4901905170058845	2.006553873145597	1.040659395093832	2.449858040934269	3.3920118490991373	0.0	5.110846596406155	2.637533294461954	0.0	0.0	4.131973583466486	2.4440758778020717	2.7671058447962618	2.5245138180841655	2.8662003779027874	1.4249994638439518	2.678465963974097	4.693852836448331	1.909499281550895	1.9127550348016213	2.929062213867235	2.464885092911071	0.0	2.6329642230940675	0.0	4.687315436954671	2.8010757251214757	2.8190639260645987	1.324084777705696	1.895945289692667	5.04679678366199	3.800132656297477	3.1151151070077083	5.4785812855827
2L_2333	0.4879017443951067	2.8470755978289337	1.3283500723153778	1.026807373503749	1.6609055389871001	2.392468127539605	1.8812445561485656	1.166057013191603	2.6209274064263397	1.7343112279308897	2.380331794448828	4.560345491774457	1.6789876376140243	1.6070753097587438	1.1600796858736226	0.5232804872369272	0.8433013307505824	2.296147982145153	1.8018180343967063	2.332755069271162	2.1810750300715718	0.0	3.0483343900892548	0.0	0.0	0.0	3.595130754905556	2.0351469884912436	2.3872188303821336	0.7227527629031244	4.49167087012199	2.814220368088767	0.0	3.210047448513848	3.0145506329953418	3.16544682656042	1.9423608308176523	2.4858122267160185	2.13408959145226	2.118991995507737	3.611582805713918	2.648739994384671	3.949259128860574	3.547545244766014	2.6294910811248196	4.317820691360359	4.392010932114484	3.927600574804344	3.2235032065798146
2L_2334	1.0888463803262012	2.5415182420013336	2.0751276855709615	1.1457588590074979	3.335966522908749	0.8008877680731538	1.1995309354230124	2.6022800136567654	2.599601117204576	1.7201992678831917	0.5691607747143268	2.1425865647823903	1.605849918551292	0.8966242455803599	1.941705345437148	1.7517012522561912	1.6467401696198833	1.8301053203650606	2.8722162480124265	2.169162765644349	0.0	3.595177285382297	2.1645728444317784	0.0	0.0	2.906598210465614	0.8596311700886865	0.973247376125074	2.663768486553297	2.8226826259529374	1.0024025584520981	0.628047285428901	6.6036938421875675	0.8954796188838743	1.345509657530118	1.1773836839110992	4.334750970290657	0.0	3.7042681636143495	7.093405969810464	3.2972482485017305	3.940781094339147	2.644058905401918	2.7942451961336587	2.400632998909152	3.0429617511879727	2.67316781078249	4.6565095593210835	3.8538568165786136
2L_2335	2.464294967126579	1.9173352414653655	1.4909406272852392	1.7287334808711319	2.237041211742587	0.8055921413734722	2.1115096065995176	1.3087828358889717	1.9611532797199787	2.3791674903632902	0.5725039956485116	2.1551720073759686	3.230565195726619	2.480200167485662	1.62759235178729	1.7619906547539652	0.946521734943105	2.577197370021628	1.4445437488019317	1.7455234523730871	2.448039444769966	7.232590341381881	2.1772874332941337	0.0	0.0	2.9236714179250884	2.3058149309125966	2.936892542528244	0.8931384415939931	2.0280449411514088	4.0331624768074255	4.422154818755774	13.284967196094751	2.2518490495508123	1.3534131116226111	3.848973617891308	2.1801065365741867	0.0	3.9921716176026556	1.1891787115605414	4.790667720318755	3.963929038535138	2.21632497547581	3.7475445970689236	3.7562531889583437	2.040557300685505	4.033304790232859	5.234904203181731	4.651793006478888
2L_2336	1.3284205389756374	1.0335725020102986	0.48223029582899735	0.6989276120672181	0.6029577489416584	0.8685365679951222	1.2195487815853987	1.05828280914822	0.7928950262487898	1.5740154533339399	1.3887815155031995	1.524839526977352	1.5238052115444354	1.6408568992289614	2.632144858513001	2.374578334252295	2.1047350607340434	2.6793305722335616	1.8688947006322705	1.2350026570200021	2.969229870848398	0.0	2.0120643377692646	0.0	0.0	11.82041480199623	3.4959069920936567	0.2638637302151677	1.4443848635688221	2.6238059223235375	1.2229568569356535	2.5541127089072635	2.685558676771529	3.6416937517639454	3.2831126534444772	3.5910958061267926	2.115402989558018	4.512116159918421	2.1520486965579058	1.9231416441899487	2.3838385283134462	2.403927055237436	2.6881831233354547	3.030267447617092	2.8203585630316512	3.299992410017457	4.1672592932147055	4.2329475707113895	3.3435052514974206
2L_2337	0.8270776853117179	2.5740184752750084	1.801426153056852	1.160410506820893	2.6278201766135414	0.8111292996341916	0.30371755142424095	0.0	2.632844098242998	1.0888729381102042	1.1528780909814498	1.6274890274689768	1.626385083750158	1.589157550350868	0.6555117790222597	0.5913671746747244	3.0973395663877095	2.2242098420395826	0.5817890712086552	2.636281703923771	1.232432901423115	0.0	1.2527158880452822	0.0	0.0	0.0	1.4510398267481663	3.285643315818664	2.6978320221869705	2.8587783117068115	2.030442010982255	2.5443143225559575	0.0	0.9069307649054072	2.3847524109165517	1.7886596118751734	3.951164311538594	0.0	2.6797409440834534	10.776171729072674	2.968366709648617	2.4944841965446005	2.454714533659581	4.244965847834766	2.9716275485218153	5.136457175918316	6.0915409703508905	4.161225632972354	2.0816740656301875
2L_2338	1.633578960443931	0.7625999044004759	1.4232142468300393	1.375171079877156	1.3346393817736841	0.961247376115079	1.439709794817239	3.1233275556979097	1.5600561354999236	2.0646301498973103	1.5939520540588383	2.2501420562897465	1.6061541144062934	1.6142293673036066	1.9420731623239516	1.7520330767025363	1.1294071620395185	1.3179254377533272	0.3447312397690232	1.0413953614792646	0.0	4.315029982985837	2.5979794548815587	0.0	0.0	0.0	3.439176039453127	1.9468634763934043	1.0657092334912979	3.871840904508497	1.2031109320614686	4.522797045437602	3.9629668672192095	3.761726847578858	1.2111880834595794	3.179538131812205	4.6824178694800995	0.0	5.081101525648368	0.0	2.1985818970877236	1.1824582787333222	5.024663561089608	2.235819607590183	2.5611602670688285	3.6522458146480377	4.54524612039849	2.3012993991175765	1.850201688944277
2L_2339	2.751501196123428	1.0703974728343826	0.7491173898912301	1.4476591592671177	0.9366606349884709	0.8994815028824785	2.2733997627480007	5.479940895549476	1.642289884200498	0.7244870088612007	2.3971036084751227	1.1279769737487724	1.5780965963747875	1.3216923205257949	1.0903700317902836	1.2295908816687968	2.576037799431203	2.1581715280199725	0.967740608742714	1.2790043470068888	0.0	6.0566453815959145	1.8232828426375631	0.0	0.0	7.344937355029299	1.930913088250259	1.9128541888637454	1.1218849462112261	1.0189833888045245	3.3774116513440537	2.116090189033511	2.781241969163814	2.262865806400516	2.266724060119869	1.735553082585252	3.2861584595832816	2.336438771986473	3.343085485147451	5.974982747237317	1.8515789154043218	1.6597174297881438	2.7839599216675337	1.1768371153086188	1.5727624858580567	2.990371346022533	5.066296239100661	2.768692109532044	6.276017609726321
2L_2340	1.485813806372073	1.38723807557895	0.9708582024055535	0.625390087066808	1.2139147650556992	1.1657305073538944	1.3094810487319444	0.0	1.4189414781709333	2.112608611556063	1.035550961575343	0.8771167604967193	2.0452175392713907	0.7341072389727549	0.35328064176113505	0.9561319033679554	1.797681894333491	0.799141785653551	1.5677431208999597	2.3679902279673666	1.3284114802382851	0.0	1.0127055387161379	0.0	0.0	6.346039373366688	2.1896600996883424	0.7083040862771042	1.938621310682482	3.961815842826138	2.7357092566990406	2.7424587184545257	0.0	0.48878005386356194	2.2032604729783323	0.0	2.3660391236872504	0.0	4.332648004700057	3.8717970558855184	1.9997094822064252	1.6132487732856327	4.0890890308214365	2.541973576082998	3.203049955815382	2.7682353629001537	3.404558314490724	2.6911744548458003	2.8047365942846425
2L_2341	2.255535309202313	0.8774552954076096	1.637564954013901	0.39557149796597135	2.0475330707303923	1.8433685333157157	0.4141362253073346	0.0	2.243770798633418	1.1877923453910095	1.310012593937073	1.8493118562637891	1.8480574476789062	2.166907069528123	1.7876554880397806	0.8063629129827977	0.97463062473953	1.5164185671098114	0.3966513109722479	1.4978002706105704	1.6804926397783362	4.964917890187932	0.0	0.0	0.0	0.0	3.9571513322303957	0.0	1.226216007759495	3.8981074799559314	2.0764677235241367	1.7346589365638696	4.559830447264649	1.8549778330148956	2.3226757819613195	2.845429443593345	2.3945058542076376	0.0	3.2885818246659713	3.2653167847078683	4.04753751864903	2.0408229904424178	0.6085715353322636	3.858835562925646	1.4734486758779803	3.151733705676819	6.46034975718314	5.295797527437526	2.8384814635096887
2L_2342	1.9324735758394422	0.0	1.0522616259125739	1.6945677242463835	2.631395442159955	0.9476050230647062	1.0644577040392444	3.0790002178392655	1.5379152827832114	0.5088320523486415	1.571330138819161	0.6337735048768078	0.6333436093333947	2.3869795042004873	1.1487063556199597	1.727167621272211	1.391722784408641	0.43307366236537903	1.0195160866894528	1.2832694008517829	5.759178510777223	4.253789594805272	4.024598345085161	0.0	0.0	3.4390674624668773	3.051329464247573	1.5353863367889122	3.677045126536315	0.47711130100140886	0.0	2.2293039778585526	3.906723079747938	3.178576395097046	1.5919979813465595	2.4378768043335697	2.051539282745965	0.0	3.1306179918181303	1.3988117094528199	3.901281961252468	1.7485146368160245	2.8677299948784953	3.030621120288383	1.8936085504000484	2.4002745914132575	3.162874182841803	0.9722736717040165	4.255866978621715
2L_2343	0.9703137363919563	0.0	1.0567015483847788	0.51051533970967	3.96374756477259	2.379008391238398	0.5344745433783548	2.31899383495489	0.5791516413012727	1.5329370691009707	1.0144030010098384	1.4320072230444332	3.3390837124982142	1.5980340984520842	1.7303298268199392	0.5203365745098559	2.0963925486661807	3.9141087965681094	3.071453526988478	0.7732104238043653	4.337609131534744	0.0	4.408996115674422	0.0	0.0	5.180367443462766	2.042802848075731	2.89099642528292	0.0	0.7186866432806033	0.0	0.0	0.0	2.3939910823832182	1.7985546814579803	0.5246064009325403	3.0902933499591114	4.9436546956068215	3.301018717955066	4.214141605693306	3.26478588881184	0.877946167852772	1.1781123224069305	2.0750512848925062	1.9015984598954072	4.067553935765188	5.161356920734462	3.905504369038919	2.2895486910306704
2L_2344	0.7795989150685712	0.6065639438496478	0.0	1.3672457681692607	2.1231162562553196	0.0	1.7176950444870134	0.0	3.4123436692912867	1.4369119694356507	1.4489288005986538	0.7670311402626125	1.2775180909975625	1.9259115933394018	2.7804682240522305	0.27870973668563176	2.919535381546106	0.6988426885540469	1.6451736158571704	1.449551107154711	0.0	3.4321294681606496	3.5424094902567207	0.0	0.0	2.7747787044613723	1.3677422263276373	1.5485147343499746	1.271480874702553	2.3097161520529257	2.39235445621233	3.5973852045901915	0.0	2.5646039770596176	1.284488351681607	1.6859807943183795	4.551978358074094	2.647987410408656	1.010363679143353	2.257235710146105	1.7487289188980097	3.2918020772964036	1.472418519566896	1.5560539769338562	1.7824799485647587	2.6628780851137175	2.5519347972152864	2.876388962469243	2.9432619303712033
2L_2345	1.1958624832287763	1.3956543232207015	1.6279138518408256	1.2583685440581567	2.4425589517709407	0.29320072216510673	0.6587127757705152	1.429021161945681	1.427550067482076	2.1254256164797	0.8334668443034552	1.7648762967318286	1.7636791617162397	0.4923740006931149	1.0662718901620531	2.2445095608732477	0.0	1.2059851596290196	1.577254476287635	0.238235661000565	0.0	0.0	1.3584660418809649	0.0	0.0	0.0	2.2029445690052247	1.425202605911705	3.4131698132435377	1.771489697945949	2.20184524539868	0.6897742417191051	0.0	2.458727190695193	3.324941181790494	2.5862031621635375	1.4282362011316487	0.0	3.1965514440639096	2.5968579317454847	2.8165781536863457	4.869108622022784	1.6939576554629034	1.5344372995928985	2.636576647787899	3.620538994653188	2.935897252403858	3.0083350736551737	2.25740214154662
2L_2346	0.45779234676488445	0.5342753676615942	0.9970999348395192	1.68602179544461	1.2467261749848755	0.6734472327155278	1.5129850046795366	0.0	1.3662137258301423	1.446474128906158	1.276249561987162	2.92768032793623	0.9002136769688995	1.5078994611804006	1.3606110449778555	0.49098779625283023	0.791259510073871	0.30777829621321895	0.9660709832730847	0.9119983598621496	0.0	0.0	0.52003919015337	0.0	0.0	4.888176844461879	1.4456862889666666	2.18234740106294	1.1199493782881014	2.373525828538529	2.107240414848206	1.056219668341743	2.7764435424087868	0.3764936207862128	1.4142583261630437	1.4850503691958972	2.186992606324746	0.0	2.4473663279103772	0.9941123694916855	1.8483844195980506	2.0710674364410115	2.5938796852994	1.762210109094512	2.0186344633163094	1.492606056057166	1.498534947942301	2.9942416127261717	2.8085333180088234
2L_2347	1.0092057732221782	1.8845008287092393	1.7584898792313113	1.6991288778634304	2.198731826450799	0.5938472672336456	1.556512464829767	1.9295548468729395	1.2047303012440167	0.6377520515686309	0.7033748134562073	1.1915238567403064	1.5876208439931323	1.1634604605026364	1.4397478137729396	1.0823853261454288	1.918769587257835	2.9853954454807083	1.0648544264135011	1.4475639268356157	0.0	0.0	1.1464292854902407	0.0	0.0	0.0	1.6997458455024514	1.683848941911421	2.6335302720189877	0.896991579940039	0.37163385666193643	1.862753704143952	0.0	0.9959787358539894	0.9976769093166562	2.182534529333155	0.9642474715422447	2.056722345568432	1.373331953461704	0.876610497849017	2.1732126548346105	0.3652543741037571	1.9605333206116502	2.93518371919201	0.5933454527438419	3.0084190607414856	3.3035286228043406	2.0310222398966293	1.9050545574286795
2L_2348	0.9975319065567971	1.5522517429458695	0.0	1.3995620070698875	2.716622824901977	0.6521977891538464	0.732622711282071	1.5893624606255319	1.5877263040879308	1.3132811067702792	1.622223422667555	0.32715029097891907	1.3077135253442562	0.821430193753204	1.185911419769594	0.35662165459466705	1.4367988260089208	0.0	2.45591931813856	1.8547658951582449	1.4864276520730686	0.0	1.5108908030868102	0.0	0.0	3.550454262870663	1.400070199519804	1.9813943111395376	1.6269170166571896	3.4479500902328537	4.897800355004814	1.5343387701860485	0.0	1.6407631189266128	1.6435606690015088	1.797740269245403	2.647482373988973	0.0	3.555215978562694	0.0	1.79006189855039	1.8051466898303088	1.345732699105661	1.4221722224393405	2.28076333499601	2.16826424376147	3.537425072915174	3.680469162118443	2.196854412041574
2L_2349	1.2492631221474015	0.0	1.3604860222033497	0.7887362158487078	1.3608694377098418	1.7152433381418957	1.9267563395582152	3.5828001231050126	0.8947779595071814	1.1841788962742181	1.5672327981703496	0.7374743847490888	1.9652643940201817	0.411488571635315	0.5940723873045424	1.0718797753918805	0.8637027971036677	1.3438270096865736	0.5272595146286175	1.1945949833222596	1.1169202131396503	0.0	2.83825532218285	0.0	0.0	0.0	1.8410527623629063	1.7866131754681933	0.4074952226278837	0.37011893623968484	0.46003350792064984	4.611684891180665	0.0	2.054816335378903	0.9262439363440708	0.2701688766210605	1.193610697425537	7.637849823069209	1.7000031207200146	0.0	0.33626868998192355	2.2606827659833435	1.8201604981124024	1.4960930385209334	2.203449323640213	2.793018347896131	2.2491320650477618	3.016963935665658	1.1791026505307884
2L_2350	0.9213315525837086	1.2903092613237541	1.0033584413749703	0.19389765306280732	0.7527309077332562	1.987844511525161	1.0149877145887027	0.8807716969299821	0.879864993515395	2.03777451733855	1.0274081676894515	0.7251831450032705	1.2682096792661488	1.5173641079052245	1.9715777353669504	1.778650502290902	0.9554712192959324	0.9910724196438483	1.1665616761158164	2.0556988671337217	0.0	0.0	1.8838919700988668	12.95001295001295	0.0	0.0	1.7457125300262557	2.635254433815585	1.8031663601283854	1.0918508619070704	1.3570988483659172	1.2754191027171529	0.0	1.212341637873553	1.1385081717562537	1.3947468255562252	0.5868585929008889	3.7552761630090274	1.432859773178298	2.400845097474311	2.9759779063400233	2.0007042478952592	1.7898244898105293	2.206737231818377	1.8056043068718415	2.4031595368356293	1.8095289796066085	3.522933929042919	1.913094050486204
2L_2351	1.6747687325813583	0.0	0.3039791232001852	0.5874355179374904	1.5203239567099918	1.9162202238539416	1.2300093877391496	0.0	1.3328267258948205	0.8819535977753602	0.5836223771791511	0.8238850425510534	2.7444206408644836	0.9194062502018383	0.663680480589619	1.1974730683816397	1.2061297152465242	1.8766058115929805	1.1780781451630835	2.2242782461761768	0.0	0.0	1.268326686455945	0.0	0.0	0.0	0.5876488205946936	0.6653175136352666	1.365725613432731	1.6539446621540992	1.0278722463752215	1.932015342520238	6.771484736057682	3.2138138903331925	3.1043187696632724	4.829197618553633	0.888978221322596	2.8442616026674625	2.44182123508132	1.2122732973166936	2.629687549541435	1.515341621645867	2.03343063901439	0.955081057490579	1.0940576994543085	3.900349096845564	1.8273929167737881	5.617441346469234	2.634518723616777
2L_2352	1.8887873380877527	0.0	2.05694759320676	2.2714418431387693	0.0	0.7938712294292086	2.0807883310341615	0.0	0.0	1.918269771819679	2.068639411477353	1.5928616013526156	0.7958905728990133	1.1109612054124607	0.9623470798411896	1.7363546830874887	1.6323131593729008	1.088443114189583	1.4235264508296883	1.0750794182667862	0.0	0.0	1.2260623585124037	0.0	0.0	5.76226729083546	2.5562999501010246	1.607868005613389	3.5205751211517913	0.3997076058921378	0.0	1.2450899876337662	0.0	2.2190859141302517	2.667443426192374	2.3341373658512903	3.007742100036471	0.0	2.6227251793157205	1.1718768310575487	1.0894537391795454	1.4648460388219358	2.8393023039234615	2.3081374586335603	3.43720169055328	3.770378139769828	4.637059556626446	1.629075566950879	2.2920560190715356
2L_2353	1.1827414136373753	1.3803411264632652	1.6100522906342742	0.31114041362384304	0.8052530197592181	0.2899837075553747	0.32574267130294043	0.0	2.117830363270383	1.1678362936426263	1.4425634996359689	1.7455119759722129	1.1628853173256744	1.7044007603283093	1.406096927674698	1.585630483784106	2.0442792416960804	2.3855060469397618	2.1839282535890128	0.9424869043800854	1.321807000051947	0.0	1.6794510962650622	0.0	0.0	3.157244344507137	1.867520347567947	1.4095652037552933	2.411228803188995	1.3140396109356478	0.5444216192656003	2.728824001698966	0.0	1.9453999195090783	0.7307688316570228	1.918370398061218	3.7668413711999458	3.012976588870607	1.7244429294893968	3.8525475934098314	1.1938605007432974	2.140304218561018	1.9147102376851883	1.264667806924886	2.897386647063335	3.029919741282315	1.9357896164486947	4.165458435776337	2.511713024842321
2L_2354	1.2607694930092852	2.3542484768012355	0.27460336290262344	0.7960008915209986	2.4034565825868888	1.2364583086041672	1.9445027795278305	0.0	1.5050322257500177	1.1950858071609542	0.35148174157797024	1.7366227946130954	1.2396034458992429	1.0381964948825217	2.398176426645179	1.08175235227049	1.525401420279471	2.034306545584741	1.0642317045267096	2.210262691730242	0.0	0.0	1.718638288511247	0.0	0.0	0.0	1.592579851953777	0.9015344115684896	1.6449938723978252	2.241167558651355	0.464270658651498	1.1635402340577536	0.0	1.6589938202480194	1.2463668406594777	1.3632863708444305	2.4092089603299653	7.708198439860636	1.7156610442003304	2.1902446503274415	3.054293114401603	1.8252038752728679	2.653336305069995	3.4511379264527995	1.9766615569965418	3.523429396112389	2.2698477551205705	1.2686465672453726	2.8559107356540463
2L_2355	0.7361214965585585	1.7182095157192117	2.4049769555108123	0.0	1.0023561383387791	0.0	0.0	0.0	0.8787384058156315	0.0	0.513046332136858	0.0	2.17129003071724	1.8185055121629832	0.8751348035773061	0.7894991559464524	1.908495649297893	0.9898034408734976	1.5534239989250307	0.5865904943714296	0.0	0.0	0.0	0.0	0.0	0.0	0.7748788012067033	3.509173637859422	2.401143424498746	3.2713585363156783	0.0	5.095144174747141	0.0	0.0	2.7289209955540414	2.387933105397159	2.3444286937910035	0.0	1.4310251255813988	0.0	1.9814449568461105	2.6641900356095642	2.383377041489053	1.2593781165672828	0.7213169574187125	2.0572135782679246	2.40961605478985	0.7407206589806528	1.3895596409072186
2L_2356	0.45937745810006714	0.0	0.25013810124569774	1.4501654276211557	1.251042978893466	0.22525968386875755	1.5182237328885748	2.195771230061162	1.9193219594862392	1.4514825624328007	0.960501443225456	1.1299297904565542	1.354996015972964	0.945700362897383	2.1845154825213773	1.4780635416560433	0.5954994415108488	2.7795958393527025	1.4541240229649808	1.0981873977724808	1.0267812267016923	0.0	0.7827597478636921	0.0	0.0	2.452551106873103	0.7253459972941693	1.6424278532769925	1.1238272160608394	1.7012458495555631	1.2687220556037742	1.5898152618767547	2.786057010527395	2.266783406012076	0.8514931272583726	0.9934615822693732	0.731521697902826	0.0	1.1162910737905236	0.0	2.1639152175544716	1.6625908252585453	1.3014305119677039	1.5718326952282027	1.1253466714822502	2.7815806978498125	1.5037236426615042	2.311237853231681	3.468625104430004
2L_2357	1.5837765532017467	1.4787015226189577	1.7247814529420977	0.3333116680749084	0.8626337675400402	1.863884260242976	0.6979089078824798	0.0	2.646866592062841	1.000843210404766	1.5453577398304146	2.4931916390195084	1.5571877998073136	0.7825084325064957	1.5062926316118481	1.0191716376763293	2.189950563234754	0.8518308400244646	1.336886108165784	2.01929333819983	1.4159963693853088	0.0	1.079475288651692	0.0	0.0	0.0	0.6668653925536476	0.0	1.033219291754006	0.0	0.5832160340084933	2.923274637632703	0.0	2.084025294857016	1.1742629738444665	1.3700464685510971	2.5220369281691095	0.0	2.463097791909801	0.0	0.8526217693095384	3.4392271368778005	2.051148726614821	2.438613989353011	2.1726941081036366	2.0655255523215326	2.07373018048581	2.231140409172027	2.989658621345834
2L_2358	0.7803043280515921	1.8213383631413569	0.8497754496700094	1.642179489670828	1.4166915591179368	2.0406876382693415	1.1461661901432973	1.2432548760767053	1.241975017237837	0.20545887802194054	0.7251199253184486	0.255908393802994	0.7672044249691591	0.0	0.3092204561576878	0.8368857739628432	1.3486971214914683	2.7979001200019358	1.0977748241536258	0.41453220579467936	3.4882070115984045	0.0	0.5909358012073055	0.0	0.0	0.0	1.9165717416062646	0.3099831787628044	2.5452627252000735	0.770602025897314	1.4367114938212546	1.2002134219506913	0.0	0.8556415118757694	1.928475913914378	1.6875063386956846	1.242571956617174	5.300766835434248	1.516916846284369	1.1296390746674483	1.750311240344758	2.3534147388905176	4.21071664018161	3.1149239164258793	0.25487040133193234	0.0	1.2771219460954497	2.0938120995224483	3.191418873653519
2L_2359	1.1249234714562368	1.0502908675528602	1.2250763124536552	1.420465979129567	0.9190661748478057	1.3238781368409869	0.7435652237320838	1.0754008718059787	1.074293808936094	0.5331585521119833	1.5680505559570286	0.6640732687089694	0.6636228205022819	1.4821318079825618	0.8024161928443626	1.4477927386244753	1.361041705545471	0.6050376890077236	0.7121717511377538	1.2549792196955147	0.0	0.0	1.2778813259214852	0.0	0.0	0.0	0.9473211746555208	0.5362636207608026	0.7338741251761757	1.9996851162503613	3.313969533186795	2.076341038600322	0.0	0.7401198624117175	1.3900908541140795	1.9462308951893357	1.7913502574851032	4.585101080845877	0.6560576316013339	0.9771245374536721	0.9083992043876409	0.81427044787806	1.4568881837226326	1.5396414960172937	1.1022995246752172	1.8862710985709947	1.2888114047289436	1.1319518027600244	2.335841418282138
2L_2360	0.0	1.5609790210663486	0.7283005049453061	0.469143604153516	1.2141762606321622	0.655864663113804	0.7367417610353049	0.0	1.3305441933734163	1.584797774521312	1.3982949471073962	1.3159585570435464	1.5342435825166278	0.9178317209508142	1.5901053468643878	1.1954223357777807	0.5779507956966478	0.5994854496488574	1.1760606273366119	0.8881876233115286	0.0	0.0	1.0129236907860006	0.0	0.0	2.380277402289018	0.7039709310691376	0.7970137488856751	2.9085583784932467	0.3302224398167953	1.2313343564080055	1.5429653355864743	0.0	2.566648058468243	0.2754668860705321	1.9283709503065076	1.0649469619139822	0.0	1.0833953306311286	0.0	0.9000631124254432	2.420394437159057	1.0826390865081137	1.9068908666906705	1.5290576991888718	1.6612990095667568	2.0066897563687087	1.79450278298221	2.3144061409526784
2L_2361	1.216742621824834	0.0	0.0	0.9602550437396172	0.828402268828134	0.8949602995611116	0.6702141099506355	0.0	1.4524755448508109	1.4416908149878178	0.6360145799982319	0.5985638657169853	0.897236779888976	0.2504855035272116	1.4465191144843936	0.32624277290697323	1.5772858223297932	0.0	0.0	0.24239533127200344	1.3598060372668443	4.017467950649424	1.727731612789084	0.0	0.0	0.0	2.2414086805275377	1.4500870958561949	1.4883277893123181	1.3518153528373253	1.120145081190916	4.210907513732822	0.0	2.501657347993045	3.382995710361439	1.315679545195895	3.875129756297934	3.099593023436023	2.3653558160403647	2.6421998956331043	1.2281813581720733	1.1009166231804601	0.984876967938069	1.5612290619667428	2.0864760879407944	1.416828751875881	1.9914393003078021	1.83651693544092	3.445225649360437
2L_2362	1.2413507027758042	2.8974844503599484	1.6222429845291013	0.7837406215637872	0.6761250704268778	0.9739311738422345	1.6410453447906013	1.1867026174268942	0.5927404879303366	1.3727918153367515	0.5191021546840326	0.7328034659454382	0.9764085297193982	1.4310881869864733	0.8854645939750805	1.065090843461948	1.2873485839369407	1.6691445674151468	0.785880040912915	1.58270508514439	0.0	3.2789755693367257	0.2820278751839386	0.0	0.0	0.0	1.8293921431684381	3.2547118241165562	2.0245714134160653	2.574423077304997	0.0	2.291238002290207	0.0	0.8167207233695447	1.2271698848583312	0.5369154326515564	1.9767512701714125	0.0	1.447916454255312	1.0782548875946236	1.336555501335954	1.7970914793243729	1.406713936140131	1.698991177266241	1.4596622696692472	2.775328293583848	2.0317152786715917	2.248391613059598	0.9373076835024077
2L_2363	0.5729057187964466	0.0	1.2478239510074371	0.904276050158384	1.170164639824494	1.685575452088192	0.946714998360763	2.7384232131754302	0.6839010412974669	0.9050973726380919	1.197874993718643	1.4091750201857276	1.9715068257650143	1.4152992575976977	1.0216446660596055	0.3072241359213648	2.4755607076925004	0.0	0.9067445016146852	1.369587970415804	0.0	0.0	0.6508047330685339	0.0	0.0	3.058662391880108	2.1107436004967846	1.3655528705372237	0.4671880952998308	1.2730099735239384	0.5274225718611936	0.6609047667293666	3.474589286173428	0.9423283283919991	3.185780713793284	0.6194903688142106	0.9123063327607243	2.918899259737959	1.6705988386832173	0.0	1.5421111223685224	2.591844068025747	2.086790884980886	1.7152516600083048	0.28069185039562256	2.401620036812032	1.8753464262988266	2.882425683427453	3.7851133815843365
2L_2364	0.805072039724616	0.0	0.8767482506242155	0.28238401006190705	1.0962441724573329	0.7895479848314146	1.4781834461724377	0.0	0.6406983304266451	0.8479214689052359	0.37406801188631034	1.5841872344555654	0.5277042209398365	0.6629466959697945	2.5522836094994594	1.1512659233748486	1.3915062412649644	0.36083856573309553	0.28315484903386856	0.8553798215729015	0.0	0.0	3.6581564939837956	0.0	0.0	0.0	1.694919276079638	3.1982238344113214	1.3130260721022007	1.9876544397561418	2.9646285718153846	3.095773767292296	0.0	0.8828005080516923	2.6529171277768246	1.4508913609111411	1.2820125477405448	2.734509482321806	1.3042212032197047	1.1654950527648746	2.5282152432887086	0.48562293865203116	2.8238401006190705	1.836454287921048	1.8407218637971534	0.9999588016973701	2.415708517974903	1.6202039869223614	2.279573996251013
2L_2365	0.6994049742241292	0.5441693559516237	1.2694559355595731	0.245320631612311	0.9523602725578911	0.4572789851772103	0.7705016227534677	0.0	0.834908388007309	1.1049455151366487	0.9749128598513043	0.22937666386964764	0.45844215030823593	0.5759338219786253	1.6629690549729343	0.5000801628501049	0.6044343479730959	0.9404336828737246	0.737970890000273	0.5573323310268692	2.0843742177083016	0.0	1.5890086365797418	0.0	0.0	4.97869863787784	0.9816388381872428	1.6670709313675234	1.5209189087863104	1.3814171488848581	0.8585053541974172	0.5378896459147765	0.0	3.067725798998771	0.8642689770996378	1.2604594182989868	1.8562437245040286	2.37560049241447	1.5862559532752447	3.037565573446817	1.882613760701718	1.265652322269507	2.2644981379597935	1.5954165596740435	1.1422314350040843	1.5202469089471136	1.7170712945172197	1.8767326347571447	0.6601253525234414
2L_2366	1.784052409037189	1.0410563473830134	1.7000270255724865	0.9386511676585862	0.6073236183418048	0.4374127142928629	0.9827033885234298	2.1318911516070944	0.5324241233064454	1.2330986218185174	0.777131856863627	0.4388230047343298	0.4385253462607097	1.1018252948016214	2.120962859872385	0.717531622336128	0.578174981420347	1.7991539658391038	1.4118201821106853	0.8885321491545509	0.9969097790668485	2.9453120351929445	0.7599874510872076	0.0	0.0	2.3812007061688814	1.1737399995004563	0.7973229086020776	0.0	0.3303505323070267	2.0530199800725666	1.0290425654195803	0.0	1.100418709318896	1.929016173092054	1.687979090665408	1.0653600522793485	0.0	1.0838155770743525	0.0	0.9004122447421328	1.6142222015601781	1.083059039606061	0.9538152725359269	1.092607726423612	3.1161439189822526	2.3724623549535826	1.7951988662960119	2.5257860656676594
2L_2367	1.3251883722141393	0.0	0.36079273958008923	0.6972270582665682	1.8044720953728464	0.6498175052518251	0.0	0.0	1.5819316825401646	1.308488110030242	0.46180082835061786	0.6519126236295248	1.6286760603055748	1.0912430311173953	0.0	0.35532011570928507	1.717866041607746	0.8909371732487917	0.6991303168423639	1.3199976261162694	0.0	0.0	0.7526883015377723	0.0	0.0	0.0	1.0462203406995614	2.3689955340485858	0.5403264544372419	1.963066474731114	1.219981292806856	3.0574779873050457	0.0	2.179699909814916	2.8657339766987993	1.0747075040233465	1.0551280118233426	0.0	0.6440437705027309	0.0	1.7835288259279434	0.0	1.6089855190766955	1.9837745380157517	0.6492683946339006	2.468972423553207	2.711165201869294	2.3335688682177653	1.250763825833889
2L_2368	1.0491074613361937	0.0	3.4275310260108474	2.207885684510799	1.4285404088368368	0.0	2.311504868260403	0.0	1.2523625820109638	0.8287091363524866	2.1935539346654345	0.0	3.0944845145805924	0.8639007329679379	1.2472267912297008	1.125180366412736	3.6266060878385757	2.821301048621174	0.0	0.0	0.0	0.0	0.0	0.0	0.0	0.0	4.417374771842593	2.500606397051285	0.0	1.5540942924954653	0.0	2.4205034066164943	0.0	1.7255957619368085	0.0	5.672067382345441	0.0	0.0	2.0394719399253147	0.0	0.0	3.796956966808521	2.547560405204768	1.7948436296332992	0.0	2.931904752969433	1.7170712945172197	0.0	1.9803760575703242
2L_2369	0.7549165449825076	0.0	0.8221273718648722	1.323958296372831	1.3705984430275806	0.4935730861308727	2.217749637245464	0.0	1.8023496511462136	1.1926447214737275	0.5261457059512656	0.7427466702542981	0.4948285713423298	1.0360758717532024	1.1966389523090912	0.5397713809111578	1.3048162551225457	1.353434176811558	0.5310289509018598	2.0052254571232266	2.2498103972287735	0.0	1.4292731608570333	0.0	0.0	2.6869282552538847	1.8542146510929591	1.4994882246689205	1.6416338032099687	1.4910598289247414	0.4633223380764876	0.0	0.0	2.0695064434083115	2.176686764326517	0.816301030922898	1.60285860214541	2.564151217228224	2.4459380429218096	0.0	1.6933635591955196	0.45536892715445054	0.814743566998665	1.5067887722366506	1.4794680168357544	1.1720774763840454	2.4711396628418227	1.5192662713670875	2.375064370182093
2L_2370	2.4588856751643418	0.0	1.1476295329453836	1.478518967550205	1.9132549345236332	0.0	0.0	0.0	1.2579739825820924	1.1098963911718842	1.7137419334779245	0.0	0.3453722024419887	1.7355431425653238	0.8352101200739829	0.7534812718462477	0.6071426077807147	1.8892948773658695	2.965109922184397	1.3995738577517916	0.0	4.639316350342614	1.9951605385975775	0.0	0.0	0.0	1.848819787400515	1.2559053717165924	1.7187003188189092	1.5610576477775224	1.2935280265483693	2.4313488393956315	0.0	1.1555517037165433	1.7362829307761358	2.658824905744657	1.1187365436970105	0.0	1.0243050517017975	3.0511758468919963	2.8365736459615705	0.6356616347691659	1.4216528534136585	2.403847598466105	1.7210240643910826	4.253948973554835	2.5871473394782876	1.0603921612983724	0.3315415721635044
2L_2371	0.7763820240543337	2.718274743639509	0.0	1.225443641234218	0.5285888886175466	0.7614111934145851	0.4276518122237343	5.566524701731691	0.46339952393113304	1.2265566690645848	0.27055312991146935	0.0	1.5266959387712487	0.3196607708753747	1.8459967092339662	2.91437669517843	1.0064382863616845	0.0	0.40959626710346014	2.784027403738541	0.0	5.126950997115065	0.8819480751306871	0.0	0.0	0.0	2.0431476831277355	0.46263751032549094	0.0	2.3001854754558133	1.4294896714725396	3.5825411663088156	4.708643279777225	1.2770107731821352	0.9593910859904149	2.5185357938084825	2.4726520052002345	0.0	1.8866148262644706	0.0	2.089815680346809	0.0	2.5137305461214723	2.6565140014559026	0.0	1.8081069149530153	0.9530267414538518	1.9530818185816674	1.4655585139075458
2L_2372	0.4568828255461463	0.533213893421207	0.0	0.2403817261811757	1.866373853346564	0.44807283872066245	0.2516631790344439	2.1838471743747374	1.3634993939245192	0.5413501272172798	0.159214245853862	0.6742762487315178	0.8984251729749216	1.5049036344363336	0.27158156884524876	0.7350184857149158	1.1845312069682021	0.30716681615451724	0.48207581847435055	1.0922237311090803	1.021205328649405	0.0	0.5190059997093567	8.027292795504717	0.0	2.4392326174185603	0.7214070322757506	1.3612572572027526	1.8628738554968751	0.338401459187092	2.1030538444875804	2.108242437339082	2.770927429410624	3.381710581936029	1.1291588331272617	0.0	0.7275491959671948	0.0	1.9984123723930434	3.968549247215815	1.5372601105597472	1.240171639754942	1.1094541208361957	1.3678848006503315	0.8953884138977712	1.4896406135616882	0.7477788630957111	2.298686760253867	1.2936708233028924
2L_2373	0.603264311450403	0.0	1.3139468361342739	0.6347960939726746	0.8214482099082755	0.0	0.0	0.0	0.0	1.4295884786605328	0.8409007038801386	0.5935391952807462	1.186273182224669	3.477359088840514	0.0	0.6470082274860224	2.0853936370782153	0.8111610570012608	0.6365289313538557	0.0	0.0	0.0	0.6852912378114101	0.0	0.0	0.0	1.2700531872873773	0.0	0.9838893045821201	2.680934959981684	0.0	0.0	0.0	3.9690513223142547	0.7454660012338953	1.3046350159602524	0.9606499527023996	0.0	1.1727498668195933	0.0	0.8119142241851062	4.366699722583567	1.4649140630138644	0.5160410855398992	1.7733952059098042	1.68592214546406	3.949444152761538	0.6070334046840398	2.8469204605155762
2L_2374	0.635963372579905	0.0	0.6925837028959972	0.6692042893318129	0.8659736106665781	0.6237002087649339	0.0	0.0	1.5183510950044428	0.0	0.0	1.2514222413773253	1.2505733878983514	2.094768148966504	0.0	0.6820783637103752	2.748036692665292	3.4205154306292105	0.0	2.027111398690648	2.8429573124273624	0.0	0.7224364487104799	22.34736748011084	0.0	0.0	0.6694472829009239	3.789635800840996	1.0372195876844694	1.8841674165652984	0.0	0.0	0.0	0.0	4.715237383910856	3.4383771300058648	0.0	6.480343821121773	3.7089511827845323	0.0	1.7118456983371815	2.3016951524458733	1.5443175907657223	0.5440123390702698	0.0	0.592435031204738	0.5204397507718121	1.919810292026183	0.6002467254140142
2L_2375	0.0	0.0	0.0	0.0	0.0	0.0	0.0	0.0	0.0	0.0	0.0	0.0	0.0	0.0	0.0	0.0	0.0	0.0	0.0	0.0	0.0	0.0	0.0	0.0	0.0	0.0	0.0	0.0	0.0	0.0	0.0	0.0	0.0	0.0	0.0	0.0	0.0	0.0	0.0	0.0	0.0	0.0	0.0	0.0	0.0	0.0	0.0	0.0	0.0
2L_2376	3.7412856104917624	0.0	0.0	0.0	0.0	0.0	0.0	0.0	0.0	0.0	0.0	0.0	0.0	3.0808086876340344	0.0	0.0	3.233264863561073	0.0	0.0	2.981304833649153	0.0	0.0	0.0	0.0	0.0	0.0	0.0	0.0	0.0	0.0	0.0	0.0	0.0	0.0	9.246365715955344	0.0	11.915393556512628	0.0	0.0	0.0	0.0	0.0	3.028336446967924	0.0	0.0	0.0	3.0616759307877537	0.0	0.0
2L_2377	0.29634581897537843	0.6917121813281981	1.2909189018927454	0.935506202406122	0.4035258474446322	1.1625257499453614	0.6529405504158252	0.0	1.415040608127852	0.46817794507336347	0.20654081721592066	0.8747054429420893	1.4568535343558113	1.2201484579031698	1.4092376940079918	0.9535033620528547	2.3049511888169913	0.7969448322909296	1.8761198090110034	2.1253322602766898	0.0	3.9139249622306242	2.019842937013218	0.0	0.0	3.164296608506895	0.9358458923852092	0.3531784292742537	0.48332294189008274	1.3169747509600747	1.6369130439052817	0.0	3.5945879883247787	0.9748726572591455	1.09860169975655	0.6408851392835673	0.47190690975535404	0.0	1.4402456482977735	0.0	0.398842399818766	1.6088137251116517	2.1588604670910505	1.267492666287433	1.4519292364536456	0.5521250187722507	1.2125709657157684	1.78918402473368	1.39851298910894
2L_2378	0.9904666920578307	0.0	1.078648737894685	0.6948246679432912	0.44956363555278706	0.32378923548439903	0.7274337678828681	1.5781054906708716	1.1823606918985592	0.26079590738198466	0.46020963100944035	1.2993327406643593	0.6492256944832177	1.3593537566991674	0.7850079803911286	0.35409581209466656	0.28532448355697826	0.44393366423556757	1.7418034214592968	0.2630898790796822	0.0	0.0	0.7500948119842348	0.0	0.0	0.0	1.737692411205308	0.39347213981166845	1.615394059226808	0.4890756157853263	0.0	2.2852072743936738	0.0	1.0860947291822793	0.8159599148268404	2.856011876439787	0.0	3.364221371148976	1.9254738912158598	2.8677782175037714	2.666075153459286	0.5974537953132857	0.26724025690126585	1.9769391739873665	2.5881250095437114	0.6151163111130357	0.27018235147265596	1.3288732802386445	2.1812947617265785
2L_2379	0.0	0.0	0.0	0.0	0.0	1.6502194791907323	0.0	0.0	4.017334799660535	1.3291686050375489	0.0	3.31108011572225	3.3088341736393456	0.0	0.0	1.8046795340317443	0.0	0.0	3.5508999312013136	0.0	0.0	0.0	0.0	0.0	0.0	0.0	1.771259542660786	0.0	5.488662481561525	0.0	0.0	0.0	0.0	0.0	0.0	1.8194885417709084	0.0	0.0	1.6355570093840084	0.0	0.0	0.0	0.0	2.878754075236238	0.0	0.0	1.377007418627468	0.0	3.176329988922549
2L_2380	0.0	1.9028351482574979	0.8877991187587574	0.5718865708737598	0.0	0.5329998317852531	0.299363006414062	0.0	1.297547871325681	1.0732612416602236	0.378782907262221	0.802077466192368	0.5343556054798061	0.22376757602005515	0.3230566952547075	2.3315538331590204	1.6438862005217554	1.8269335607110484	2.2937907228494385	0.8661613539072063	1.2147629165437226	0.0	0.6173775481023542	0.0	0.0	0.0	0.5720942275806856	1.619267731507922	2.659151903387693	1.610166073333887	0.5003326461597993	0.626958815263513	0.0	1.3408914917082624	1.0073833137833812	1.1753431575958286	1.298171521085313	8.306928837032732	1.8489241440570756	2.360370790647503	1.4629039022815304	1.4752317441546894	1.9796073607168607	1.162251034786964	1.3313735869166878	0.7594219968302739	0.44475582293781457	2.1875008715823787	1.7953495880352361
2L_2381	0.5393160307807074	0.6294191518652459	0.2936658852804791	0.0	0.0	1.586749499221858	0.2970695750015715	0.0	0.9657054806876286	0.42601557853767597	0.7517620739191109	1.0612436268340544	0.7953928302017657	1.332319704502148	0.32058174558812197	0.8676343913614155	0.9321670432155437	1.0877624118042237	1.1381089523081134	1.2892884880978044	0.0	0.0	1.5316194878852574	0.0	0.0	0.0	1.1354227837569142	1.2854899677149194	0.8795933464040905	0.7989152648100516	2.978997472022745	0.6221556598620258	0.0	0.4435396236122754	0.9996657117859788	1.4579235110343813	0.8588174530256911	0.0	1.3105424754679553	1.1711439499874687	1.088772404758545	1.951906583312448	0.6548138377355596	1.8453551764334857	1.5854086596923482	1.0048053812553155	1.9860683922511555	1.0853711719772794	1.2725681045362776
2L_2382	0.6008474713244042	0.0	0.32717070236090307	0.0	1.6363145320520882	1.178522881846717	0.992888173685796	0.0	0.3586281283445435	1.8984815469966734	1.0469147850519582	0.8867419749038425	1.4769008134385686	1.48432622016996	0.35715743681965306	0.0	1.0385194928421213	0.0	0.6339788241563049	0.9575903350024452	1.34298906659171	0.0	1.3650915512299746	0.0	0.0	0.0	2.2136887682618256	0.35803840069258946	1.4699213665564963	1.3350972044221625	2.7657301037939788	2.772553632104175	0.0	0.9882875570890484	1.8561986566170587	0.649704147470887	0.47840066447938695	0.0	1.4600643917598053	2.609523324898049	0.8086614760303843	0.5436506926870935	1.4590452207478273	1.027947370533755	0.0	1.399306570830212	1.4751081039120237	2.116105125926091	1.4177574632666838
2L_2383	0.22901774882973078	1.069118283184202	0.7482221493509271	0.9639527460724348	0.6236941792929915	0.6738049261069581	0.5045962028177005	0.0	0.546775749522248	0.36181060155716044	1.117311498257417	0.9013031784929774	0.9006918146276269	0.5657626364357814	0.5445334868627348	0.9824971570216641	0.989599722547905	0.9238253068516551	0.7249380751855025	2.1899586163520266	2.0475634660212476	0.0	2.0812616108382116	0.0	0.0	0.0	0.4821513826124833	1.6376298964622145	0.7470294839464298	0.6785104280606944	1.2650157901379284	0.5283903333524786	0.0	1.5067743633642883	1.415009492449679	1.2381992798533932	1.4587694674153022	2.3336465864934604	1.1130300986712311	0.9946403803106958	0.6164553889112251	0.41443349179612327	1.6683797528176756	0.5877153619274619	0.6732355455711233	1.49339883579747	1.3119145171493936	1.1522430646605162	1.0807788602594652
2L_2384	0.21526868028416157	0.5024669115489407	0.23443422394582433	0.22652047337342446	0.5862507319340389	0.6333530826899029	0.7114541943497446	0.0	0.7709251440936187	0.8502233026482076	1.200267155463463	0.6353951170647728	1.6932376575039088	0.17726570207180353	0.25592122376206045	0.692634743777785	0.3720756620323651	2.0261815069603384	0.9085552744586488	1.0292422828099796	0.9623190503373699	5.686231472836304	0.733617442175295	0.0	0.0	0.0	0.0	1.0262099143166032	1.0532724120570198	2.232216315281804	0.3963568778302854	0.4966684473886067	5.222292084885225	2.1244728651703295	0.7980356830483175	0.46554562039819797	1.0283942391822867	0.0	1.46469315306169	0.0	0.8691697829300616	1.1686589965239405	0.696986071918229	0.36828793398865994	1.0546964748078154	0.6016040207041622	1.0569889696154426	1.0830682126757798	1.8286098444714503
2L_2385	1.374070001941286	0.6414539348837018	2.693528205909098	0.0	0.37420656981003175	0.2695148129653443	0.30274968159815985	0.0	1.6402836877199047	0.8683223837880737	1.5322722194986083	1.6223026379614276	0.8106011061138453	0.9051961790945123	1.9602684940550936	1.1789652787651612	0.949990504844904	1.4780812377097545	1.7398051766163225	0.6569701378165677	2.457010908637032	0.0	0.3121809510680085	0.0	0.0	0.0	0.5785662942088291	2.6201382515948453	0.8964115748248187	0.4070954456441276	0.0	0.0	0.0	1.3560609142562685	1.3583730385772508	0.8914798065560138	1.3128576552467306	0.0	1.602720778794081	2.3870735194773265	1.4794536436872008	0.994613966448886	1.557113083869581	1.4104794106678507	1.6157224007954525	1.280022151551346	2.0240429312999346	1.1061239668525618	2.0750403050641255
2L_2386	0.0	0.0	0.8460752262405155	2.4525432873890223	0.0	0.0	0.0	0.0	0.0	0.0	0.5414718721606568	1.5287644678447327	0.7638637450406146	1.919260547296338	0.9236220021538865	1.666483353497782	2.014236624461695	0.0	0.8197460426759791	0.6190907785190357	0.0	0.0	0.8825439859922618	0.0	0.0	0.0	1.6356225506552304	0.0	1.2670898746848114	0.0	0.0	1.7924809011159988	0.0	1.2778736182991501	0.0	0.0	1.2371613580072793	0.0	0.7551558264047786	0.0	0.0	1.4059002823047768	1.257714506353345	1.9937317075115837	0.7612818158702898	2.1711943305773644	0.6357804522942138	0.781760587383635	0.7332743780733363
2L_2387	0.0	0.0	0.0	0.0	0.0	0.0	0.0	0.0	33.20780781977459	0.0	0.0	0.0	0.0	0.0	0.0	0.0	0.0	0.0	0.0	0.0	0.0	0.0	0.0	0.0	0.0	0.0	0.0	0.0	0.0	0.0	0.0	0.0	0.0	0.0	0.0	0.0	0.0	0.0	0.0	0.0	0.0	0.0	0.0	0.0	0.0	0.0	0.0	0.0	0.0
2L_2388	1.8585481319361017	0.0	0.0	0.0	2.5307332242756027	1.822710092856143	0.0	0.0	0.0	0.0	1.2953314183153646	0.0	1.8273464590411255	0.0	2.2095267723939958	0.0	0.0	0.0	1.9610304038153807	1.4810145779226933	8.308297663042033	0.0	2.111258242352178	0.0	0.0	0.0	0.0	0.0	6.06236965905233	0.0	3.4219949409226795	0.0	0.0	3.05698214722426	0.0	0.0	2.9595885935087933	0.0	5.419545047258433	0.0	0.0	0.0	0.0	0.0	0.0	0.0	1.5209403061348648	0.0	1.7541693096150932
2L_2389	1.1516644407296357	0.5376288588848976	0.2508396103437426	0.4847441326570184	0.9409136346665703	0.0	0.761240785941527	0.0	0.549915620947122	1.0916649200027946	0.32106505240295363	0.6798591984405662	0.4529320283093389	0.569011540464459	0.5476604820463751	1.4822087519090847	1.1943390241199152	3.097101311387026	0.0	1.8354454170836798	1.0296608214881153	0.0	2.6165166251373146	0.0	0.0	2.4594292550093657	0.7273802208442731	1.3725283509456172	1.1269789750802408	1.0236101830378785	3.3927471209147932	0.531424626132147	2.79387047169474	0.3788567618354853	1.1385081717562537	1.494371598810241	2.2007197233783335	0.0	1.5671903769137634	1.0003521239476296	0.0	0.41681338497817905	2.0508405612412313	0.5910903299513509	1.3542032301538809	1.9311103421000595	0.3769852040847101	0.9270878760639262	1.3043823071496847
2L_2390	0.5532126589661186	0.8608499722720224	0.6024656267253109	0.7761710820775694	0.2510980896105805	0.5425451618209668	1.6251957675270405	2.6442926600870202	0.6603926285125706	0.5826570384533253	0.1285221379446871	0.7257258887234698	1.087850431299154	1.0629498166358418	0.0	0.3955514855944698	0.4780931579498518	1.2397677012544666	1.9457245961089205	0.8816731711615051	0.0	0.0	1.0473899545080836	0.0	0.0	0.0	0.9705661452086528	0.8790755729182749	2.105268539784237	0.819501021125589	0.6790572661555109	1.2763736556647653	0.0	2.7298102099451533	0.9114882059350826	1.5951893555566607	1.4682445283738694	3.7580866979326952	1.075449118754587	0.8008806483609378	2.7300214301718593	1.3348010806015627	1.0448456874121126	1.261936459795635	1.264868963821694	1.37426178092783	1.0563485757138973	1.298894421890483	1.218334634369683
2L_2391	0.0	0.0	0.8619949528471521	0.0	1.0777973529728129	1.5525240625704457	0.0	0.0	0.9448756699522829	0.625239935825373	2.2066407640140584	0.7787648275849717	3.1129463313265986	0.0	0.0	0.0	0.0	1.0642998907602592	0.8351703601379868	0.6307395724241668	0.0	0.0	1.798299815422507	27.81370381186811	0.0	0.0	0.8331991882640228	0.0	1.2909314005508403	1.172524560285702	0.0	1.8262081691039547	0.0	1.3019180507682946	0.0	0.0	1.2604397497825426	0.0	0.0	0.0	0.0	0.0	0.0	1.354163803174458	0.7756060721578905	0.7373491531102567	1.2954865572218033	0.0	1.494143294467927
2L_2392	0.0	1.269556889098112	1.4808317583206752	0.8585061649327703	1.851561362446988	1.0668400921920533	0.2995990226600522	0.0	1.6232135641958565	1.0741073952723807	0.9477038443682263	0.8027098199184736	1.6043306660266456	0.447887986439385	1.6165569574121947	0.2916740022678237	0.4700520662572231	2.19404868681798	1.434749459745091	1.5169774043181674	0.0	3.59177598236869	0.3089321426841409	0.0	0.0	0.0	2.2901810548436528	1.2964354830502405	0.4435413941659226	0.4028588799846333	0.0	1.8823593190527514	0.0	0.0	1.3442367061038831	0.8822023440469162	0.4330649975995207	2.7711593255884974	1.3217013044927535	3.5433475421569773	0.36601431203803503	1.9685264123094317	1.3207787152811852	0.6979004084950671	0.5329692939867686	1.2667012020082382	0.8902129322567989	0.8209595572335239	2.3101264701837367
2L_2393	0.36940087094382146	2.5866983692418803	0.40228892744783556	0.7774178764908445	0.503002876874654	0.7245555648620692	0.0	0.0	0.8819379245346002	0.583592983578277	0.25745717631112836	0.0	0.36319929620693175	0.0	0.878321201448545	1.188560626932451	0.3192407586424619	0.0	0.3897700181496409	0.0	1.6513386659462426	4.878784167955072	1.258886902272106	0.0	0.0	0.0	1.1665502449522203	2.6414630006975663	0.0	1.6416348362792106	1.3602961255841706	1.704565260431577	0.0	0.0	0.9129523656147812	1.9971897144090607	0.0	0.0	1.0771766553557134	3.208668538924759	0.9943297352517533	2.0054178368279745	1.4950343778670085	0.9479726688103909	0.7239432988785792	0.3441173280418182	0.6045973887741076	0.7434176500285584	2.4405833872905642
2L_2394	1.841679302121412	0.0	1.0028227454639318	1.937941305571678	0.0	0.0	0.0	0.0	0.0	0.0	3.208936348629627	0.9059949595876418	1.810760826471078	1.516553982914351	1.0947361691306075	0.0	0.0	0.0	0.97161570461328	0.0	0.0	0.0	3.1381435914086833	0.0	0.0	0.0	1.938644987962953	1.0974364433401793	1.5018363704219333	2.72816979910576	1.6954678618132657	0.0	0.0	0.0	1.1379003190217334	0.9957158330566903	0.0	0.0	1.7901184566135702	0.0	0.0	1.6663633885299542	0.7453620406044915	0.7876996602021206	1.8046402896231108	0.8578130296995459	2.2607035837049994	1.8531858024470576	0.8691239291632709
2L_2395	1.6716575395558055	0.9754700497528744	0.910243277079692	0.43975818576880943	0.5690623775448896	2.4591349156828217	0.46039665658106405	0.0	1.995526130192415	0.33011820212345233	0.5825381905484169	1.6447090470633905	0.410898355703941	0.6882737121392245	1.490507035218048	0.8964364053222864	2.167000390746287	0.5619359006461364	0.44095861757709554	0.9990658068661931	3.7364188181744646	0.0	2.373694752729369	0.0	0.0	0.0	1.759671462299303	1.9922446894850074	1.3631885252242701	1.8572311729071078	3.847360437577231	1.928426266284234	5.069179087000293	1.3747901296942637	2.0657012818296163	0.0	1.9964852542593847	4.258466790133814	0.8124283666676078	1.8150319127986068	1.1249153219991366	0.7562632969994195	0.6765510550289376	1.4299602263712836	0.0	2.3358620857192864	0.0	1.2615763295311384	0.0
2L_2396	0.0	0.0	1.825351800052424	0.0	0.0	1.6438046318469393	0.0	0.0	0.0	1.3240017688663632	0.0	0.0	4.943957766735173	1.3802262439254516	0.0	0.0	0.0	0.0	0.0	0.0	0.0	0.0	0.0	0.0	0.0	0.0	0.0	0.0	2.7336632864920127	0.0	0.0	0.0	0.0	0.0	2.0712218634865955	0.0	2.6690944750011276	0.0	0.0	0.0	0.0	0.0	1.3567182721595847	0.0	3.2848311588572265	1.5614031143121956	0.0	0.0	0.0
2L_2397	0.21144203339912987	0.49353498778106075	0.2302668876123507	0.22249381300329493	1.1516589099559935	0.8294593434696583	0.9317430436239065	1.010668515785783	1.0096280911246902	0.8351096114769447	0.5894655173209064	0.6241002424816673	2.0789230280619893	1.0446876094147037	0.7541157943293961	1.1338706156568212	0.7309231835732031	1.4215455816884914	1.3386069987059017	1.684910541022753	0.9452127291042058	0.0	1.9215374759375472	0.0	0.0	0.0	1.5580222163284467	0.7559758949526136	0.34484976361410824	1.879316672940452	2.7251782685097123	0.0	2.5647299365024163	1.7389232760966737	0.2612832288252675	2.286350073942848	3.0303400677927477	0.0	0.6165670962186866	0.0	0.8537192964123642	1.1478847468615683	1.026894521553669	0.7234823898779316	0.8287584313998007	0.39393988099233773	1.384266376455221	0.8510523496342625	0.5987014046792226
2L_2398	0.6112821784287443	2.1402258880011233	0.665705122188178	0.9648495654799983	0.0	0.0	0.0	2.921858260947947	1.0945688914545584	0.4828629523882643	0.21301923731998196	1.2028556153164298	0.6010198525572088	0.7550519962781977	0.7267201292864178	0.9834112293368092	0.5282775481487345	0.0	0.9674833677515543	1.2177755877301608	0.0	4.0366902853415265	1.041598962734089	0.0	0.0	0.0	0.6434666068500109	1.0927689837193815	0.49848299163570464	0.9055222459197394	0.0	1.4103517988578829	0.0	0.0	0.0	2.643949325274047	0.4867088808747404	0.0	0.8912524904936783	0.0	0.0	2.765460417080103	1.2369866224102541	0.5228996858261817	0.2994941753025063	0.8541647020878519	1.2506048237578897	0.6151013659371503	0.0
2L_2399	0.0	0.6809480540138892	0.0	0.3069827524810346	0.0	0.0	0.6427797705379064	0.0	0.6965101775460164	0.6913385420315398	0.6099801536857197	0.8610936532346006	0.8605095639327628	0.4804644130579465	1.040480807568485	0.6257769020238626	0.5042405622806679	0.7845431197451302	0.3078207399764332	0.929892779642936	0.0	0.0	0.9942055051942597	0.0	0.0	0.0	1.2283768817505454	1.0430472556035975	2.854810069486077	0.4321601855315536	3.22288021499619	0.6730899188899724	0.0	2.879106325396597	1.4420076437941183	1.8927358815783297	1.3936898924777539	0.0	1.134266532218274	0.0	0.3926357860191506	2.111704077616106	2.361405788315651	0.7486610944985986	0.8576009630744468	0.8152996302235704	1.193701458130205	0.0	1.1013999454146188
2L_2400	1.050385302336603	0.0	0.0	2.2105749484383392	0.7151402046674055	1.5451963759170224	0.5785800857825978	2.51036025677973	0.6269439965974495	0.41485926314357113	1.830188118448018	3.1003566857021676	1.5491268398204912	2.162382468025715	0.0	0.0	0.45387792390427967	3.5309218361245502	0.5541523187395473	1.6740335302219969	0.0	0.0	0.0	0.0	0.0	0.0	2.764222032928297	3.1295652533132707	1.7131178573692334	1.5559872209881513	1.9339898326286518	1.2117258223134946	0.0	3.4553951676298578	0.0	0.5678976112409199	0.0	0.0	1.020978035699518	0.0	0.7068400630162053	0.9503954405348977	0.8502211340147459	0.4492574493174701	0.0	0.9784919638411993	0.859581366682798	1.056947931785426	1.4870911565068268
2L_2401	0.7171445598489407	0.0	2.34297754958912	1.5092574076240137	0.0	0.7033159942496884	0.0	0.0	0.8560848585555195	1.1329711602191166	0.0	0.7055836005437227	0.7051049954221059	0.0	0.0	1.5382923263056447	0.0	0.0	3.7834432738891337	1.142936821881297	3.2058628820386725	0.0	2.443967961209341	0.0	0.0	0.0	0.0	0.8546771136699195	0.0	3.187024137458476	0.0	0.0	0.0	1.1795756476607542	0.886190144502165	0.7754576945177468	0.0	0.0	2.0912007500440026	0.0	4.825910118389228	1.2977541067428708	0.0	0.6134559100035643	0.0	0.0	0.0	0.0	0.0
2L_2402	0.0	0.0	2.262996388257765	0.546651214658999	1.414771344655277	0.0	0.5723063258162806	0.0	0.0	0.0	0.3620685410230899	0.5111230600324257	1.0215527192711835	0.4277869894576175	0.0	2.7858381361182802	0.0	1.3970538927509668	0.5481434381749016	0.0	0.0	6.861157614512721	1.1802696680137479	0.0	0.0	0.0	0.0	2.476504166718261	0.8472709403012896	0.0	2.8695282878098616	0.0	12.602712103644706	0.8544817568144921	2.5678160211177192	0.0	0.0	0.0	0.0	0.0	2.0975265966372456	0.9400899478062062	1.6820037374123047	1.3331579489987095	1.0180997778506287	1.4518227150246228	0.42513030243769717	1.0454870505973914	1.9612880955696466
2L_2403	0.0	0.0	0.0	0.0	0.0	0.0	0.0	0.0	0.0	0.0	0.0	0.0	0.0	0.0	0.0	0.0	0.0	0.0	0.0	0.0	0.0	0.0	0.0	0.0	0.0	0.0	0.0	0.0	0.0	0.0	0.0	0.0	0.0	0.0	0.0	0.0	0.0	0.0	0.0	0.0	0.0	0.0	0.0	0.0	0.0	0.0	0.0	0.0	0.0
2L_2404	2.711133350437572	0.0	2.4604231101047214	0.9509468339889321	0.6152791281445532	1.32942753432316	1.4933641616793696	0.0	0.0	1.427715818877116	0.3149246937900598	0.0	0.4442697181006457	0.372086142258132	0.0	1.453861558068539	1.171497329396113	2.4302954801850722	0.953542685219111	1.440274066871637	0.0	0.0	0.5132951660735713	0.0	0.0	4.824785502098541	1.902584261176113	1.6155345494179902	0.7369503593922665	1.3387115624116035	0.0	1.042522295121173	0.0	0.7432222773445412	0.0	1.4657917909210223	0.7195436769128009	0.0	2.6352307067622873	0.0	1.216276010974702	0.8176836852807452	1.097246346910306	0.0	3.0993763213582137	0.4209284266772988	2.9582029952175106	1.818714701589384	0.0
2L_2405	1.779450777855767	0.0	0.4844691777802282	0.46811504582612246	0.605757140089698	0.8725689791955125	0.49008434400568773	0.0	0.0	0.35140516382860143	0.31005095594445664	0.43769114245748086	0.43739425173850005	0.0	1.057746115440613	1.9084823547924046	1.1533673733053813	0.0	0.9387857697914229	1.0634884149953001	0.0	0.0	0.5053514699259276	0.0	0.0	0.0	0.9365700444814578	1.590532725078274	0.7255454015476609	1.9769907275180898	0.0	2.0527766832486547	0.0	0.0	2.1989035826955967	0.4810357893513493	1.416816205713779	0.0	3.4592642447637014	0.0	0.0	1.6100586157939667	1.0802654903679747	0.0	0.4359158192499467	0.8288283748399533	0.7281055476363966	1.342926363676814	0.41987854509228956
2L_2406	1.1410735470967268	1.331711840995737	2.4853284846231483	0.6003579333998931	0.0	0.5595352187133645	0.6285335764836425	0.0	0.0	0.9013548264396214	0.7952812148175046	2.806696260846267	0.0	0.0	0.0	0.6119075495807271	0.49306487003031907	0.7671549659168393	1.8059902891902149	2.273207952881673	0.0	0.0	0.6481136781021573	0.0	0.0	0.0	0.6005759282921951	2.039859535272401	1.8610251550117642	0.8451640809998494	1.0504833956917785	0.0	0.0	1.8768636669693108	0.7050239158212726	0.6169287976563615	0.9085339777625407	11.62731885073255	0.0	0.0	1.5357345464407663	0.0	1.8472551796919787	1.952181890252824	0.0	0.5314865380837742	0.0	1.1482027813375255	2.1539783252700055
2L_2407	0.0	0.0	0.0	0.0	14.233457164410664	0.0	0.0	0.0	24.956170725163933	0.0	0.0	0.0	0.0	8.607592757571453	0.0	0.0	0.0	0.0	0.0	8.3295850200743	0.0	0.0	0.0	0.0	0.0	0.0	0.0	0.0	0.0	0.0	0.0	0.0	0.0	0.0	0.0	0.0	0.0	0.0	0.0	0.0	0.0	0.0	0.0	0.0	0.0	9.73747760380151	0.0	0.0	0.0
2L_2408	0.0	0.0	0.40939123850347525	0.0	1.0237665353651961	0.0	0.0	0.0	0.8975083194533672	0.2969480863477524	0.0	2.5890365987693054	0.36961148953578127	1.5477907639486592	0.8938277440198903	1.2095443694741967	0.97463062473953	1.010945711406541	0.3966513109722479	2.0969203788547985	1.6804926397783362	0.0	1.281112237730703	0.0	0.0	4.01399439004144	1.1871453996691188	0.8960324578797543	0.0	1.670617491409685	1.3843118156827579	1.7346589365638696	0.0	1.8549778330148956	2.3226757819613195	2.845429443593345	0.5986264635519094	0.0	1.4615919220737652	1.6326583923539342	0.5059421898311287	0.6802743301474726	1.2171430706645272	0.9647088907314115	0.0	2.4513484377486368	0.92290710816902	0.7565425039196467	0.3548101829387111
2L_2409	0.5619852285554585	0.0	3.0600961261875925	0.591359411100644	0.0	1.1022971431544482	0.0	0.0	1.3417296088797812	0.4439223917117914	1.1750415994102232	0.552925565105133	1.1051010192180937	0.4627738041705083	0.0	0.6027359147548185	0.4856745200722237	1.5113127806885662	2.371894708036068	0.44782715161689784	2.5122516231029675	7.422301492402161	2.5535974570255084	0.0	0.0	0.0	1.1831482771113102	0.6697616351828466	0.0	0.0	3.1042143745613355	1.2966137505628925	0.0	0.0	0.0	1.8230457041204116	0.0	0.0	0.5462515264316091	0.0	0.0	4.0679030651242805	0.0	0.4807303563240703	0.0	0.5235203012796511	0.4598998384141918	0.5654964170712511	2.1216932151486563
2L_2410	0.0	0.7049141823376138	0.9866680102892371	0.31778708328977007	0.8224550629058867	1.4808921083614959	0.3327012785344163	1.4435340716625167	0.721024018499746	1.192783943410513	0.8419313998925991	1.4856667477741667	0.5938636014674014	0.2486872360355962	0.0	0.3239006342816561	0.5219874285069706	1.6243106019727578	0.3186545639538913	1.4439308649752334	0.0	0.0	0.343065601278729	0.0	0.0	0.0	0.0	0.35991918374648163	0.9850952624059819	0.4473701657962782	2.7802585406901126	0.6967794782835786	3.6631942027753825	0.49673952593663345	0.37318986123756026	1.3062341133357946	0.4809137129707863	0.0	0.2935468279843475	0.0	0.8129093913308416	0.546506500913431	0.7333548075917771	0.5166735995652502	0.887784432445479	1.6879885882968826	0.49428562566736284	1.215554896859863	0.8551229833599053
2L_2411	0.0	0.0	0.0	0.0	0.0	0.0	0.0	0.0	0.0	3.4578624877245883	0.0	0.0	0.0	3.604702550759619	5.20416458066403	0.0	0.0	0.0	0.0	0.0	0.0	0.0	0.0	0.0	0.0	0.0	0.0	0.0	0.0	6.484596489498844	0.0	0.0	0.0	0.0	0.0	0.0	0.0	0.0	0.0	0.0	0.0	7.92157011857006	0.0	0.0	0.0	0.0	0.0	0.0	0.0
2L_2412	0.0	0.0	0.0	0.0	0.0	0.0	0.0	0.0	0.0	0.0	0.0	0.0	0.0	0.0	0.0	0.0	0.0	0.0	0.0	0.0	0.0	0.0	0.0	0.0	0.0	0.0	0.0	0.0	0.0	0.0	0.0	0.0	0.0	0.0	0.0	0.0	0.0	0.0	0.0	0.0	0.0	0.0	0.0	0.0	0.0	0.0	0.0	0.0	0.0
2L_2413	0.0	0.0	0.0	0.0	0.0	0.0	0.0	0.0	0.0	0.0	0.0	0.0	0.0	0.0	0.0	0.0	0.0	0.0	0.0	0.0	0.0	0.0	0.0	0.0	0.0	0.0	0.0	0.0	0.0	0.0	0.0	0.0	0.0	0.0	0.0	0.0	0.0	0.0	0.0	0.0	0.0	0.0	0.0	0.0	0.0	0.0	78.4129224496197	0.0	0.0
2L_2414	0.0	0.0	0.0	0.0	0.0	0.0	0.0	0.0	0.0	0.0	0.0	0.0	0.0	0.0	0.0	0.0	0.0	0.0	0.0	0.0	0.0	0.0	0.0	0.0	0.0	0.0	0.0	0.0	0.0	0.0	0.0	0.0	0.0	0.0	0.0	0.0	0.0	0.0	0.0	0.0	0.0	0.0	0.0	0.0	0.0	0.0	0.0	0.0	0.0
2L_2415	61.597595229882224	0.0	0.0	0.0	0.0	0.0	0.0	0.0	0.0	0.0	0.0	0.0	0.0	0.0	0.0	0.0	0.0	0.0	0.0	0.0	0.0	0.0	0.0	0.0	0.0	0.0	0.0	0.0	0.0	0.0	0.0	0.0	0.0	0.0	0.0	0.0	0.0	0.0	0.0	0.0	0.0	0.0	0.0	0.0	0.0	0.0	0.0	0.0	0.0
2L_2416	0.0	0.0	0.0	3.379668589698094	0.0	0.0	1.7691405974953924	0.0	0.0	0.0	0.0	0.0	0.0	1.3223955353810892	5.727488393244771	1.7223431307099981	0.0	0.0	5.083341381957188	0.0	0.0	0.0	3.6485058638786243	0.0	0.0	0.0	1.690447887548702	1.9138719351733298	2.619124321974191	0.0	0.0	0.0	0.0	7.924244225207021	0.0	3.4729529894137445	7.671782722838437	0.0	0.0	0.0	0.0	0.0	0.0	0.0	1.5735992842011575	0.0	2.6283661156297105	0.0	1.515706815011924
2L_2417	1.0633370323284232	0.0	1.158006783140533	0.0	0.0	1.0428329014614677	0.0	0.0	0.6346745021042	0.0	0.7411020691717991	1.0461951660343114	1.045485520339189	0.437809126078696	1.2641435541193762	0.5702208761968366	0.45947444577732877	0.7148919426530842	1.1219705392975792	0.8473375636943646	0.0	0.0	1.2079208686207281	0.0	0.0	0.0	0.0	0.0	0.0	0.0	0.0	1.226666954524512	6.4489833822596205	0.874500441622723	0.65699361822679	1.7247001436330278	0.8466394003625648	0.0	0.5167835803386587	0.0	0.715555723472632	0.0	1.7214094969817668	1.3643909958926372	0.0	0.9905572161696975	0.8701803970981224	1.604970872988597	2.0072368918900203
2L_2418	0.0	0.0	0.3394699082331365	0.6560209769267582	0.8489139461875147	0.3057066629623171	1.3736179300271472	0.0	0.37210990146864703	0.24623130673477098	0.0	0.6133846229198096	0.9194528360691295	0.7700629703592753	0.0	0.0	1.346950209743046	1.2574242519247811	0.32890587651195974	0.9935886703865965	2.786951104754386	4.116942577296626	1.0623066955916256	0.0	0.0	6.656861110251267	1.3125183670538991	0.7429960088111897	0.5083931902765736	0.46176233812805795	0.0	1.4383906020160915	0.0	1.0254398816642376	0.7703912154446798	1.3482564650751354	0.4963850017668824	0.0	0.6059808185861588	0.0	1.25859177676408	0.0	1.2615788017822274	2.1331812232909044	1.5272416692861406	0.5807640717973068	0.0	0.940995031985362	0.0
2L_2419	0.0	0.0	1.9651464765159494	0.7595237634098667	1.474275224185662	0.35393910152134356	0.0	0.0	0.8616380350809895	0.285080104658608	0.5030623796596184	1.4203210372945412	0.3548394044758662	0.8915585718765161	1.716209118879789	0.3870676966692902	0.0	0.48527086460904056	1.9039926917144523	0.5751753623403472	3.226658393514546	0.0	0.8199404264083788	0.0	0.0	3.853569002199232	2.2793986581635983	0.8602211585587597	1.1772084209249973	0.5346162412351004	0.0	0.8326653275742869	0.0	0.5936136079983497	0.8919386053683643	2.341463597382525	0.0	0.0	1.7539714737587453	0.0	0.0	1.3061722647903764	0.8763735731652309	0.6174352222467344	1.0609200447156582	0.6723933059749946	0.5906811483963819	0.36315306633012545	2.0437779275867003
2L_2420	0.0	1.413044891305761	0.32963969853526576	0.9555363457359828	0.0	0.8905624602512289	0.3334603372604512	1.446827497940441	0.3613345182214855	1.1955052826987433	0.42192613415116115	0.5956225199395062	1.1904370052581006	0.4985092330639838	0.0	0.6492792286354994	0.784767516024037	0.0	0.31938157506856324	0.24120419942300095	0.0	0.0	0.6876966124615028	0.0	0.0	0.0	1.274511078432647	2.1644420411121335	0.49367137974732905	1.3451725255506553	1.6719610241363179	0.6983691822529864	3.6715517887066	3.4851098680885917	0.37404129475740727	0.6546071447227731	1.9280436748165393	3.0843616080874425	0.8826496672263646	1.3146080561810898	0.8147640459618175	1.0955067134842416	1.4700559165168967	1.0357047831229005	1.4830165244226423	0.0	0.9908266789000734	0.60916409406517	0.857073948397406
2L_2421	0.0	0.0	0.7860585906063797	0.0	0.982850149457108	0.7078782030426871	0.0	5.175155733373907	0.43081901754049473	0.8552403139758241	0.7545935694894277	0.0	0.7096788089517324	0.29718619062550533	0.0	0.3870676966692902	0.0	0.0	0.0	1.1503507246806943	0.0	0.0	2.0498510660209472	0.0	0.0	0.0	0.7597995527211993	0.8602211585587597	2.943021052312494	3.2076974474106024	0.0	0.0	0.0	0.0	1.7838772107367287	1.9512196644854374	0.5747014469085918	0.0	0.701588589503498	0.0	0.4857214410850007	0.6530861323951882	2.044871670718872	0.6174352222467344	0.35364001490521935	1.3447866119499892	0.5906811483963819	0.7263061326602509	0.6812593091955667
2L_2422	0.0	9.43538647342995	1.4674117205108943	0.0	0.0	0.0	0.0	0.0	0.0	0.0	0.0	0.0	1.3248261828048162	2.2191450078113903	0.0	1.4451535331113576	1.1644805485169176	0.0	0.0	0.0	0.0	0.0	0.0	0.0	0.0	0.0	1.4183914306463326	0.0	0.0	1.996039856923863	0.0	0.0	0.0	2.2163120567375887	0.0	1.4570123088399853	0.0	0.0	1.309723386420788	0.0	5.4404596100278555	0.0	0.0	0.0	1.3203481494000338	0.0	0.0	0.0	0.0
2L_2423	1.173686741365568	0.0	0.6390905077420702	0.6175168535787263	0.7990882722448995	0.0	0.0	0.0	1.4010779753834801	0.46355829199165965	0.8180112665509753	0.0	1.1539826566792544	0.966487107859333	0.69766616018429	0.6293965710726567	2.028628924262204	0.0	0.6192025228787591	0.0	0.0	7.75061016678538	1.3332750247722498	0.0	0.0	0.0	0.0	0.6993870222443539	0.9571076971079554	2.6079595272499603	0.0	2.7079330387734037	0.0	0.9652532945301509	0.0	0.6345613321929844	0.934500923707438	5.979820497748299	0.5704137239260322	0.0	0.789813802975576	0.0	0.4750129642913279	1.0039887468925293	0.5750410449921889	0.0	0.9604849296312722	1.181019737319952	0.5538853757478076
2L_2424	0.0	0.0	0.0	0.0	0.0	0.0	0.0	0.0	0.0	0.0	0.0	45.86293403534198	0.0	0.0	0.0	0.0	0.0	0.0	0.0	0.0	0.0	0.0	0.0	0.0	0.0	0.0	0.0	0.0	0.0	0.0	0.0	0.0	0.0	0.0	0.0	0.0	0.0	0.0	0.0	0.0	0.0	0.0	0.0	0.0	0.0	0.0	0.0	0.0	0.0
2L_2425	0.0	0.0	0.0	0.0	0.0	0.0	0.0	0.0	0.0	0.0	0.0	0.0	0.0	0.0	0.0	0.0	0.0	0.0	0.0	0.0	0.0	0.0	0.0	0.0	0.0	0.0	0.0	0.0	0.0	0.0	0.0	0.0	0.0	0.0	0.0	0.0	0.0	0.0	0.0	0.0	0.0	0.0	0.0	0.0	0.0	0.0	0.0	0.0	0.0
2L_2426	0.0	0.0	0.0	0.0	0.0	0.0	0.0	0.0	0.0	0.0	0.0	0.0	0.0	0.0	0.0	0.0	0.0	0.0	0.0	0.0	0.0	0.0	0.0	0.0	0.0	0.0	0.0	0.0	0.0	0.0	0.0	0.0	0.0	0.0	0.0	0.0	0.0	0.0	0.0	0.0	0.0	0.0	0.0	0.0	0.0	0.0	0.0	0.0	0.0
2L_2427	0.0	0.0	0.0	0.0	0.0	0.0	0.0	0.0	0.0	0.0	0.0	10.605803495672832	0.0	0.0	0.0	23.122456529781722	0.0	0.0	0.0	0.0	0.0	0.0	0.0	0.0	0.0	0.0	0.0	0.0	0.0	0.0	0.0	0.0	0.0	0.0	0.0	0.0	0.0	0.0	0.0	0.0	0.0	0.0	0.0	0.0	0.0	0.0	8.821453775582217	0.0	10.17418199576754
2L_2428	0.41114008735082297	0.0	0.0	0.43262980516516725	0.0	1.6128485970636477	0.0	0.0	0.49079477588224657	0.32476706082562284	1.719286135203802	0.0	0.0	0.3385584755659809	0.4887820845724978	0.4409526870995323	1.7765615042927942	0.5528270469527068	0.0	0.982871176385406	0.0	0.0	0.46704353966694195	0.0	0.0	4.3900372494660616	0.8655737931953782	1.9599508542323303	0.6705457739690778	0.6090419587276626	0.0	0.9485834566096584	0.0	0.6762525465134955	0.0	0.8891421956210637	0.6547075601373445	0.0	0.7992590868265119	0.0	3.320042098133804	0.0	0.6655843156387188	1.0550856711980252	0.0	0.0	0.3364559246944349	0.4137088209753682	0.7760996993195739
2L_2429	0.0	2.9536059393471112	1.3780535599808839	2.6630697471282123	0.0	0.0	0.0	0.0	0.0	0.0	0.8819277741721631	2.4899905492408703	0.0	1.042004992662722	0.0	0.0	0.0	3.40294858689157	1.3351696366402594	0.0	0.0	0.0	0.0	0.0	0.0	0.0	1.3320183648035993	1.5080693018166957	0.0	3.748981682850396	0.0	0.0	15.348864337527669	2.081349547046305	4.691021197786589	0.0	2.015039042388966	0.0	0.0	0.0	1.703054121016301	2.289874267583716	1.0242575950493125	0.0	0.0	1.1787848896751647	1.035533825453525	0.0	1.1943280405889996
2L_2430	0.0	0.0	0.5705610577928142	1.6539022168905315	0.0	0.0	1.1543481176853287	0.0	2.501681755560175	1.655404398740568	0.0	2.0618816030469658	0.0	0.43142551792202	0.0	1.1238131970732306	0.9055498797701425	0.7044682448258215	0.0	1.2524740537475023	0.0	6.919514969678684	0.5951542068356078	0.0	0.0	0.0	1.1030018415718745	0.0	0.8544773760025155	0.7761029820360099	0.964644989421703	1.2087811666092092	0.0	0.0	1.942242373202649	0.5665175441419139	1.6685894378956014	0.0	1.0184969226115483	2.275406046208946	0.0	0.0	0.42407749151039265	0.44816569366906794	0.0	1.4641711463796319	1.2862387036085854	0.5271897035211632	2.9669546524717005
2L_2431	0.0	0.0	0.0	0.0	0.0	23.170889947541102	0.0	0.0	0.0	0.0	0.0	0.0	0.0	0.0	0.0	0.0	0.0	0.0	0.0	0.0	0.0	0.0	0.0	0.0	0.0	0.0	0.0	0.0	0.0	0.0	0.0	0.0	0.0	0.0	0.0	0.0	0.0	0.0	22.96501280299464	0.0	0.0	0.0	0.0	0.0	0.0	0.0	0.0	0.0	0.0
2L_2432	0.0	0.9852581731106492	0.4596884489118807	0.0	0.0	0.0	1.3950491936197147	0.0	0.5038874412202703	0.6668613901926029	1.4709588303923864	0.0	0.0	0.6951800318156094	0.0	1.3581472264188972	1.8239538694342319	1.1351490269048483	1.7815332498685008	0.3363635654215026	0.0	5.574900460152285	0.9590052123851305	0.0	0.0	0.0	0.8886642345703897	1.5091765480001147	1.3768671178660215	1.2505780797173494	1.5543863461459846	0.0	0.0	0.0	0.5216072681174025	0.0	0.6721728376838376	0.0	2.0514512171054924	0.0	0.0	0.7638518420745483	1.366679492953708	1.4443088238458854	0.0	0.3932167901681962	0.6908627528600856	2.1237255310715484	1.1952049334234995
2L_2433	0.0	2.265483902830677	0.0	0.0	0.0	2.3796777802061064	1.0692498602757747	0.0	0.5793145989943794	0.3833420990893325	0.6764589511517491	0.47747005045235036	0.0	1.1988628066960803	0.5769388983628667	1.5614489496757495	0.0	1.3050700404989335	0.0	0.38671399220941466	0.0	0.0	0.0	0.0	0.0	0.0	0.0	0.0	0.0	0.7188888623698776	0.0	0.0	0.0	0.798221562359064	0.0	1.0495080221244688	3.8639535942264494	0.0	0.9434135816649458	0.0	0.65314090234812	0.0	0.7856292076827308	0.4151270297013427	0.4755333796376036	0.4520776040031653	0.7942783365746509	1.953301636456578	0.4580385816890283
2L_2434	2.2996435552489363	0.0	0.0	0.0	0.0	0.0	1.2667046678067009	0.0	0.0	0.0	2.4041351123933166	1.131285706205102	0.0	0.0	0.0	0.0	0.0	0.0	1.2132241431604487	2.748763056624519	0.0	15.18602885345482	0.0	0.0	0.0	0.0	1.2103606874848705	0.0	0.0	3.4065746891500597	0.0	0.0	0.0	0.0	0.0	2.4866343404202413	1.8309988098507735	0.0	1.1176306230790722	0.0	0.0	2.080732417811069	0.0	0.0	0.0	0.0	0.9409550693954363	0.0	2.1704921590970754
2L_2435	0.0	0.0	0.0	0.0	5.813169386454851	0.0	0.0	0.0	0.0	0.0	0.0	0.0	8.394938188070121	0.0	5.075348625697099	0.0	0.0	0.0	0.0	0.0	0.0	0.0	0.0	0.0	0.0	0.0	0.0	0.0	0.0	0.0	0.0	9.849771288310686	0.0	0.0	0.0	0.0	0.0	0.0	0.0	0.0	0.0	0.0	0.0	3.651884810788544	0.0	0.0	0.0	0.0	0.0
2L_2436	0.7331488486447193	0.0	0.7984216800229307	0.0	0.9983083664730115	0.7190116753115837	0.4038378324569716	0.0	0.43759491707248127	0.5791276600057333	0.0	1.0819948305893643	0.7208406010585183	0.0	0.0	0.0	0.9503943265260283	0.0	1.1603631549887397	0.29211084554989575	1.6387035560686518	0.0	0.8328364076101259	0.0	0.0	0.0	0.7717496413293542	0.8737506730610655	0.5978617474602085	1.6290739746201135	0.6749439543413914	2.537284336117439	0.0	1.808849797634929	0.9059669702561984	0.0	1.1674806439005996	0.0	0.7126231390514808	0.0	0.9867216862678929	0.0	0.2967190440068465	0.9407193178906941	2.5144143291443792	0.0	0.2999856756839861	0.368864719233086	1.3839482417197078
2L_2437	0.7567936228331296	0.0	0.0	0.0	0.5152523984483895	0.3711002558513604	0.4168620012527537	0.0	0.0	0.29890254939962435	0.5274539518195078	0.3722967440341494	0.0	0.3115956132073914	0.0	0.0	1.9620909637143324	1.0175995884013185	0.7985240082232002	0.6030634174253003	0.0	0.0	0.4298481019971087	0.0	0.0	0.0	0.0	0.0	1.2342867581396584	1.1210754790972115	0.6967115632242752	0.0	0.0	0.0	2.337963248714027	0.40916536974883305	1.2051330472909876	0.0	0.7356059388409867	0.0	0.5092722174079022	2.0542553488700777	1.5314426305969866	0.6473722964276313	0.7415733353365701	0.0	1.548302549465944	0.3807609705993132	1.4285819388528358
2L_2438	0.2546106682073667	0.0	0.0	0.8037564360796619	1.7334812755593147	1.2485052894674498	0.8414778572675161	2.4340192156081	0.3039391917369389	0.0	0.3549062758183225	0.25050613512070463	0.7510086421568487	0.41932471361065543	0.6053855461416086	0.0	1.540263613036844	0.6847090233146161	1.880551151931608	1.2173441349089986	1.1381901729115746	0.0	0.0	0.0	0.0	0.0	1.60809657327485	0.30343939450489466	1.2457659529673524	1.5086690385961292	0.46879411059584386	1.1748767642390072	3.088352833193122	0.41878940546562055	0.31462759042334026	0.0	0.40544703495367	0.0	0.49496484635919946	0.0	0.6853447791394208	0.921493541988959	0.41218278773315997	0.2177976769351302	0.24949005480248648	1.1859195487357908	0.6250808698375353	1.2810071626746897	0.9612454203264283
2L_2439	0.30782307093283995	3.592508384196067	0.335228806399062	0.0	0.41915410175401735	1.207549502888096	0.0	0.0	0.7349220363469656	0.4863101267761869	0.42907997722529295	0.30286071021018257	0.3026552764572844	0.0	1.0978623120372808	0.990431834222312	1.0640978776381613	2.069524774198291	0.6495935087419858	0.24529386548496507	0.0	0.0	0.6993566478325258	0.0	0.0	0.0	0.0	0.7337135314567753	0.0	0.4559933994043449	0.5667698206632601	0.0	0.0	0.0	0.38038324067958357	0.0	0.0	0.0	0.29920505704419215	0.0	1.2428678031118425	0.0	0.7474905061853718	0.5266326837617604	0.3016322740017925	0.0	1.5114395189289536	0.6194925946784471	0.5810705405399987
2L_2440	1.6379227601488153	0.0	2.675622510333254	0.8617673469458104	0.0	0.8031694996061256	0.9022113018566246	0.0	1.9552555411453223	0.6469125451868414	0.0	0.805759050003634	0.0	0.0	0.0	0.0	0.7077564587377276	0.0	0.8641197600857898	1.9578084448892585	0.0	0.0	0.0	0.0	0.0	0.0	1.7241605234827215	0.0	1.3356787852802856	0.0	1.5078876092954636	0.0	9.933761677136852	1.3470462643039476	0.0	1.771107080071397	1.30413020644642	0.0	2.3880996219638297	0.0	0.0	1.4820031465890808	1.9886938775672547	0.0	0.0	0.0	2.010587755118454	2.4722343361704695	0.7729672931257392
2L_2441	NA	NA	NA	NA	NA	NA	NA	NA	NA	NA	NA	NA	NA	NA	NA	NA	NA	NA	NA	NA	NA	NA	NA	NA	NA	NA	NA	NA	NA	NA	NA	NA	NA	NA	NA	NA	NA	NA	NA	NA	NA	NA	NA	NA	NA	NA	NA	NA	NA
2L_2442	NA	NA	NA	NA	NA	NA	NA	NA	NA	NA	NA	NA	NA	NA	NA	NA	NA	NA	NA	NA	NA	NA	NA	NA	NA	NA	NA	NA	NA	NA	NA	NA	NA	NA	NA	NA	NA	NA	NA	NA	NA	NA	NA	NA	NA	NA	NA	NA	NA
2L_2443	NA	NA	NA	NA	NA	NA	NA	NA	NA	NA	NA	NA	NA	NA	NA	NA	NA	NA	NA	NA	NA	NA	NA	NA	NA	NA	NA	NA	NA	NA	NA	NA	NA	NA	NA	NA	NA	NA	NA	NA	NA	NA	NA	NA	NA	NA	NA	NA	NA
2L_2444	NA	NA	NA	NA	NA	NA	NA	NA	NA	NA	NA	NA	NA	NA	NA	NA	NA	NA	NA	NA	NA	NA	NA	NA	NA	NA	NA	NA	NA	NA	NA	NA	NA	NA	NA	NA	NA	NA	NA	NA	NA	NA	NA	NA	NA	NA	NA	NA	NA
2L_2445	NA	NA	NA	NA	NA	NA	NA	NA	NA	NA	NA	NA	NA	NA	NA	NA	NA	NA	NA	NA	NA	NA	NA	NA	NA	NA	NA	NA	NA	NA	NA	NA	NA	NA	NA	NA	NA	NA	NA	NA	NA	NA	NA	NA	NA	NA	NA	NA	NA
2L_2446	NA	NA	NA	NA	NA	NA	NA	NA	NA	NA	NA	NA	NA	NA	NA	NA	NA	NA	NA	NA	NA	NA	NA	NA	NA	NA	NA	NA	NA	NA	NA	NA	NA	NA	NA	NA	NA	NA	NA	NA	NA	NA	NA	NA	NA	NA	NA	NA	NA
2L_2447	NA	NA	NA	NA	NA	NA	NA	NA	NA	NA	NA	NA	NA	NA	NA	NA	NA	NA	NA	NA	NA	NA	NA	NA	NA	NA	NA	NA	NA	NA	NA	NA	NA	NA	NA	NA	NA	NA	NA	NA	NA	NA	NA	NA	NA	NA	NA	NA	NA
2L_2448	0.0	0.0	0.0	0.0	0.0	0.0	0.0	0.0	0.0	0.0	0.0	0.0	0.0	0.0	0.0	0.0	0.0	0.0	0.0	0.0	0.0	0.0	0.0	0.0	0.0	0.0	0.0	0.0	0.0	0.0	0.0	0.0	0.0	0.0	0.0	0.0	0.0	0.0	0.0	0.0	0.0	0.0	0.0	0.0	0.0	0.0	0.0	0.0	0.0
2L_2449	NA	NA	NA	NA	NA	NA	NA	NA	NA	NA	NA	NA	NA	NA	NA	NA	NA	NA	NA	NA	NA	NA	NA	NA	NA	NA	NA	NA	NA	NA	NA	NA	NA	NA	NA	NA	NA	NA	NA	NA	NA	NA	NA	NA	NA	NA	NA	NA	NA
2L_2450	NA	NA	NA	NA	NA	NA	NA	NA	NA	NA	NA	NA	NA	NA	NA	NA	NA	NA	NA	NA	NA	NA	NA	NA	NA	NA	NA	NA	NA	NA	NA	NA	NA	NA	NA	NA	NA	NA	NA	NA	NA	NA	NA	NA	NA	NA	NA	NA	NA
[truncated: 152 more columns]
