# Supplementary material for: Convergence of topological domain boundaries, insulators, and polytene interbands revealed by high-resolution mapping of chromatin contacts in the early Drosophila melanogaster embryo
Source: eLife. 2017 Nov 17;6:e29550. doi: 10.7554/eLife.29550 (PMC5739541; doi:10.7554/eLife.29550)
Supplement: Supplementary file 3. [file elife-29550-supp3.zip › local_HiC_maps/22A1_2_leftside7.txt]

2L_2288	2L_2289	2L_2290	2L_2291	2L_2292	2L_2293	2L_2294	2L_2295	2L_2296	2L_2297	2L_2298	2L_2299	2L_2300	2L_2301	2L_2302	2L_2303	2L_2304	2L_2305	2L_2306	2L_2307	2L_2308	2L_2309	2L_2310	2L_2311	2L_2312	2L_2313	2L_2314	2L_2315	2L_2316	2L_2317	2L_2318	2L_2319	2L_2320	2L_2321	2L_2322	2L_2323	2L_2324	2L_2325	2L_2326	2L_2327	2L_2328	2L_2329	2L_2330	2L_2331	2L_2332	2L_2333	2L_2334	2L_2335	2L_2336	2L_2337
2L_2288	5.901989040568446	50.23058980130663	34.24494945367631	28.77794207366525	37.68083142169426	37.84246503343864	32.86593348246723	25.049722352109676	17.036571248064902	22.11209493769772	17.46582122995132	13.874396398311408	17.661976090370203	13.146533364324094	10.918238768978503	14.316048051264666	11.022535062633006	12.300086897318455	10.348431695176595	8.675011304624107	11.542398464930958	12.588154102701566	11.41810131751456	9.90138503402823	13.779007681796784	8.72209043845347	6.591530542406063	5.031350343993423	10.095870921633459	8.404346374077457	4.838560284083395	5.304159571662595	3.286157591984607	4.724284034754533	4.711323469654169	4.285854784412481	2.4233879556003015	3.3033417430908543	2.1506682932887857	4.171004635624759	5.109168562647189	0.8804863101988492	2.0198143790585648	3.324302864601643	2.6329642230940675	2.13408959145226	3.7042681636143495	3.9921716176026556	2.1520486965579058
2L_2289	50.23058980130663	5.610963823310749	22.60405690658265	35.06852389569218	35.55516514589905	30.943910846172294	43.04236064561009	39.71577944022414	26.431322174029113	19.5000955504682	23.168174731935075	33.92074709860644	12.884346083199055	17.62226326251533	15.52233775276464	16.40165689537957	5.472278123063327	11.241575844101828	13.871549452073797	9.690345024734606	14.065455943475621	14.337202172196415	12.004225487371555	12.640291434559316	4.104458468010877	9.406971103128624	3.272449412022652	0.0	7.122633950034723	1.9764212939630212	4.117997088576058	1.4812411912437908	6.776812458492024	7.036293200327289	0.0	7.055228327346469	6.015609303019475	9.839916852702595	0.0	3.9935863004015557	5.707151774567506	1.967078966418028	0.0	0.0	0.0	2.118991995507737	7.093405969810465	1.1891787115605414	1.9231416441899487
2L_2290	34.24494945367631	22.60405690658265	3.232956499923702	36.224450170805525	43.100369678027924	39.72653894447408	37.66118398288676	28.344468233906905	19.33020511641043	20.948570614569828	20.027173473562843	14.13635976122166	17.967202668249378	17.110939467758037	19.584366150958765	14.231521233734641	14.696902944253177	11.612119894673429	11.9406520933396	9.008781760460096	11.138961744156067	12.303512899002923	12.089910244506346	10.576121280378144	2.543849607611198	7.079559927891767	5.070473497040668	4.1799449584847865	15.45056041389844	4.287292709397501	4.78545100387277	4.131177556358901	5.250141963838702	7.164391256003761	6.523455082750028	3.123335262305191	2.6098360694854685	5.336236245851076	4.46683021221017	2.8876558323469927	4.421452889419463	2.4383012257827925	3.3560425546195924	4.602940247759703	4.687315436954671	3.611582805713918	3.2972482485017305	4.790667720318755	2.3838385283134462
2L_2291	28.77794207366525	35.06852389569218	36.224450170805525	6.818879646384592	40.522430864811426	53.41508419874979	41.67091287994114	34.600868451710426	25.99080013779529	17.33341826708284	23.371404334846787	20.956783408621796	20.802850446831805	17.62226326251533	13.859230136396999	11.617840300893862	15.960811192268038	16.65418643570641	6.42201363521935	4.037643760306086	14.97710586573793	16.083399872656237	11.253961394410831	14.747006673652535	11.971337198365058	11.198775122772172	9.544644118399402	13.113859776120186	9.892547152826005	4.117544362422961	6.434370450900092	3.703102978109477	4.235507786557515	2.931788833469704	5.847491572302771	3.779586603935608	3.0078046515097374	6.662443702350715	2.6693167643503135	2.218659055778642	1.1889899530348969	6.556929888060093	3.7603597912248246	3.7133832560578277	2.8010757251214757	2.648739994384671	3.9407810943391466	3.963929038535138	2.403927055237436
2L_2292	37.68083142169426	35.55516514589905	43.100369678027924	40.522430864811426	18.12562731967832	42.42977265015577	50.49138141611856	46.20645871188236	31.921273469648337	26.16709736578254	21.13525451584825	23.107852719789904	21.611813233231416	17.516475558998906	16.117957661348814	12.227397434221263	16.48826505528609	14.898789149798503	12.639254421871886	10.836194841284964	10.777036256192753	11.71607726987281	9.228782525585542	17.19753736918858	10.709525166427934	13.5248309133153	5.489107871764926	5.8658113531605585	7.964860804101372	2.5784806634209736	3.6455743456558607	4.140982110101482	3.789073558042797	2.622770186356814	5.558096659224266	3.1933628545327797	3.5876983027361717	3.667817673700395	1.790972549136899	3.9696125169424925	4.254668501492458	4.765971724442953	2.6912059798596877	3.598814262676733	2.819063926064598	3.9492591288605734	2.644058905401918	2.21632497547581	2.6881831233354547
2L_2293	37.84246503343864	30.943910846172294	39.726538944474086	53.415084198749796	42.429772650155776	20.025561323013957	48.62184982151791	51.438534317514474	31.235599087337445	30.469978160963215	25.457970883478534	24.650792723417737	24.108250103300676	20.825365702677455	16.815102530196867	14.537172292563111	15.987723153136843	14.760995133152294	14.57147124502293	15.268941408109411	13.543898267593816	13.68488990049912	15.368348578735123	9.958565396952897	6.467337922448533	10.058079586513406	7.089985189665483	5.313426639466646	7.949649724404349	3.8927743101809282	4.258190040507148	3.500956607218284	2.891993218676332	5.939458387916956	3.800696978722316	4.962868217029642	3.5545168572724983	4.360674276527799	5.047206204177282	3.670705613971922	7.3065520100043555	5.424123027788868	2.8440702911972466	3.803232009966574	1.324084777705696	3.547545244766014	2.7942451961336587	3.7475445970689236	3.030267447617092
2L_2294	32.86593348246723	43.04236064561009	37.66118398288676	41.67091287994114	50.491381416118564	48.62184982151791	15.423772872491185	52.135083739805964	40.55155360754373	37.54353363375591	30.262904026619687	28.501706460502916	21.438979196450347	21.2050894759353	18.011143494480038	17.02257478359404	16.462151527890352	14.93620451147212	8.693650366419975	8.745384896414194	15.514710572545358	15.925047172975672	11.172176648769517	14.259581768748255	12.0386812087762	13.644071296275914	8.860003309211237	10.14433152000026	8.035082240405911	4.459223301403808	3.9487047458692603	4.678789566392843	4.5869754768059074	5.669771978099983	5.54113321715424	2.0466106944413873	3.257396012654115	3.330139174841465	5.781639961452361	3.0034576705740954	7.725922885632198	3.1067015280000794	6.515838578244022	4.021524405073274	1.895945289692667	2.6294910811248196	2.400632998909152	3.7562531889583433	2.8203585630316512
2L_2295	25.04972235210967	39.71577944022414	28.344468233906905	34.600868451710426	46.20645871188236	51.438534317514474	52.135083739805964	9.035014968180226	39.458430769956436	40.989677070497336	35.04731073092161	31.61183000984282	27.290479588379423	30.99468443681802	23.54376800741529	20.404567696163884	18.388929457562575	18.486106806616675	16.199075396447576	14.549529925473152	17.43116166088399	12.300877185014276	16.736289631533847	15.725221172524547	10.564496249603831	13.547567064492416	14.03830322959589	5.78637624715696	9.16650031166101	8.478542504629283	5.520491357295387	2.5417184965430084	4.845246696704612	4.958900631565585	3.7627255377687336	2.3780303889800516	3.354784686822075	6.067935551137396	6.183516887596855	3.9974361586602973	3.672420124862284	4.6411559482404785	2.7100690680459625	3.8231619384348585	5.04679678366199	4.3178206913603585	3.042961751187972	2.0405573006855047	3.299992410017457
2L_2296	17.036571248064902	26.431322174029113	19.33020511641043	25.990800137795297	31.921273469648337	31.235599087337445	40.55155360754374	39.45843076995644	14.144208170870005	54.86999363361101	58.58950253031978	54.879250221610796	48.85844963642182	32.098137953812326	25.487681719858625	20.397318123527086	24.575047167334848	22.829575220449556	22.071785578411472	14.607323198894226	20.31897552314368	16.20903167244789	17.812550893002552	15.957810407398137	17.7879177502151	11.141556257642412	13.565538353014157	16.943968836652516	10.73672979341861	10.055060767945957	6.401494768426897	6.9776181732902645	6.38464688220667	4.735079858068823	8.263656932629711	6.267125394923857	5.894193335435596	4.6352466472681595	5.432069034354669	3.5116503389557785	3.226131666498639	4.447791819621286	4.4213551453520505	5.037832019368785	3.8001326562974773	4.392010932114484	2.67316781078249	4.03330479023286	4.1672592932147055
2L_2297	22.11209493769772	19.5000955504682	20.948570614569828	17.33341826708284	26.16709736578254	30.469978160963215	37.54353363375591	40.98967707049734	54.86999363361101	15.963545767365234	43.22526470954345	65.8539298048057	58.2109926086219	40.28470178650676	28.51412728583116	22.040615991135724	22.18779896738406	17.653163038768025	21.068930398252782	13.470958633829259	21.36344705518642	18.65313910356182	14.601634048006835	13.471716365780763	19.97023484045209	17.43603807383091	12.8893161065349	14.58410507556025	12.101802563491832	5.037095921875559	9.302478237448478	5.147840134442365	6.542176206241215	3.027591324730502	5.283749543768549	4.670367341204709	5.296283581086046	2.849767658442807	6.679314319403476	6.476928840203494	5.950314870828581	6.380545970557609	5.436532663106434	3.4414207891962514	3.1151151070077083	3.927600574804344	4.6565095593210835	5.23490420318173	4.232947570711389
2L_2298	17.465821229951317	23.168174731935075	20.027173473562843	23.371404334846783	21.13525451584825	25.45797088347853	30.262904026619694	35.0473107309216	58.58950253031978	43.22526470954345	7.154886248040985	69.64961566121939	50.05058784415423	46.97740243967948	33.01037142498882	27.446008799618152	20.018845860416835	21.44433223720222	24.11657954552306	12.635465350500438	14.604292119941723	17.256563102361905	25.43545498941885	14.83377192767998	12.487763107133858	14.31029545152808	7.8228747542817265	12.702460114763797	11.35122682253621	6.442753770406886	6.935671069132352	7.081890572493918	5.645505088121916	6.771865633253758	3.812339857898844	5.9139486304784405	4.706335391553247	5.078737810695127	5.568934340210585	4.628737499407304	4.961124935079029	3.8473797462986496	4.314833810253222	4.519168683426391	5.478581285582702	3.2235032065798146	3.853856816578614	4.651793006478888	3.34350525149742
2L_2299	13.874396398311406	33.92074709860644	14.13635976122166	20.956783408621796	23.107852719789904	24.650792723417737	28.50170646050292	31.61183000984282	54.87925022161078	65.85392980480569	69.6496156612194	12.191786754140622	41.9674276357324	52.16509129723659	36.056505536615106	29.06274228924417	23.19565734705715	24.99688320112586	22.812388347817592	26.261077124339334	20.199142696257155	17.702790290815003	25.02442383766556	14.756217795872178	11.978814610731307	13.727068232157556	13.643722564179388	13.12205081907841	14.353152892754231	10.30029055059585	7.511454324005166	5.558123957774562	6.592682950719129	5.657695824167866	5.11975097531256	4.202163744538027	2.7588764089581823	7.179420907909567	5.341968090554905	5.827617735361107	4.164064126587549	6.150961321443006	4.515250257745536	4.644628338698189	4.904944281935076	4.417324038105604	3.6967898851096854	2.479003091713496	5.011309523332256
2L_2300	17.661976090370203	12.884346083199055	17.967202668249374	20.802850446831805	21.611813233231416	24.108250103300676	21.438979196450344	27.290479588379423	48.85844963642182	58.2109926086219	50.05058784415423	41.9674276357324	11.094776620772352	37.76794672129711	38.50786050454335	33.896522485140494	26.178926733639866	30.83316186868608	19.465701875697334	8.344405896379724	21.083567050655247	24.375116968905456	22.82732139214616	20.680777826548933	17.671851391511034	23.143974732334147	10.332384350796096	16.77729788969985	19.081491940965957	6.240323952235426	10.342582990954437	8.503362676028642	5.511350918995072	6.636034730351365	8.560018570204992	5.496693998929359	5.180072083120403	4.236601483022349	3.6776998120741364	5.349396398946826	4.914457720305925	6.775447224686477	2.5904521116070387	5.5425298997104795	6.2712538219071	3.345237309614182	5.090140276121785	5.461375463111839	4.968081456663564
2L_2301	13.146533364324094	17.62226326251533	17.11093946775804	17.622263262515332	17.516475558998906	20.825365702677455	21.2050894759353	30.994684436818016	32.098137953812326	40.28470178650676	46.97740243967948	52.165091297236586	37.7679467212971	12.54508358666203	45.96499751510438	55.976827928467245	47.54985707544166	41.32137168542448	27.753251648414064	30.434309774201765	22.5784099092649	23.784347368592176	21.3641701251488	25.672122636735544	25.78161255392654	16.038346166261263	21.240639729698472	27.300757191207726	20.87861175127807	10.759344904870838	9.484439655856246	7.753517057365357	11.114886493833179	7.787186382643986	5.509536640622475	5.0647408946088195	4.282442068131336	7.210949105121215	6.371444767353736	5.574485268753739	7.16974368166338	3.706783842771739	7.936387960877386	3.732020060354228	6.3340510986200504	2.8838696739363847	3.960559167585516	4.979779108950196	2.818657256109641
2L_2302	10.918238768978503	15.522337752764638	19.584366150958765	13.859230136396999	16.117957661348814	16.815102530196867	18.011143494480038	23.54376800741529	25.48768171985862	28.514127285831165	33.01037142498882	36.056505536615106	38.50786050454335	45.96499751510438	21.90890732041444	64.1718467607413	64.6998069530774	56.521254509236066	36.851864034286244	55.53015210666078	37.67582411541797	42.06006997400906	40.91804435942979	37.21645308918541	35.686188633948916	30.272497085873834	20.045932344073037	16.880642132519082	14.074476499846586	10.544716628315141	10.171562524513467	8.780892496938103	9.150602672083108	7.746439259812235	3.8130734342480546	9.958058251932183	8.796359429326435	7.7775541730953	9.177850668900744	6.313129320350593	4.510981420395274	8.551377922394535	5.7066632426687205	5.5766705914687265	5.977784162936862	3.349738678511342	4.672240462648989	5.874606201647879	3.040135103604004
2L_2303	14.316048051264668	16.40165689537957	14.231521233734641	11.617840300893862	12.227397434221263	14.537172292563111	17.02257478359404	20.404567696163884	20.397318123527082	22.040615991135724	27.446008799618152	29.062742289244177	33.8965224851405	55.97682792846724	64.1718467607413	18.69831982171967	53.58746624889416	59.87958580414213	48.658248789626064	45.32204285709026	39.28800809844625	37.073974894922685	41.23084783255573	40.64433538789217	33.59418820544046	30.247727315402635	28.697525498468845	15.771581240334978	18.044421896628364	10.976992800825931	6.921562327826138	8.226775304554138	12.546080432789589	9.402560152584746	7.179085886994009	8.838621618137134	9.143936891079743	10.786311308045187	9.831525573272744	4.669531605899782	10.843838301688093	2.875027830269397	4.220956521509731	7.381233457081883	3.930215293754854	4.955295492012838	4.4925939933603605	4.171369161199885	2.810810263842327
2L_2304	11.022535062633006	5.472278123063327	14.69690294425318	15.960811192268038	16.48826505528609	15.987723153136843	16.462151527890352	18.388929457562575	24.575047167334848	22.18779896738406	20.018845860416835	23.19565734705715	26.17892673363987	47.54985707544164	64.6998069530774	53.58746624889416	22.978837424710395	54.00646668559329	50.85784405832568	61.43039251343081	46.742137775550304	50.3740443093679	43.17147299309725	38.216373628581806	40.69725743850795	33.20280698277749	32.447573099727826	21.925243980460806	18.910146509254492	8.674066180554863	8.869136856270517	10.834721120658802	10.281149790918132	8.9864470653499	7.984143491026821	8.68297090503556	6.258050150371167	8.996910460947712	8.851354287144337	8.006136422270986	9.740655059052722	12.150239372505364	4.987684819394466	4.58735985826893	6.556420277576433	7.233159697316378	4.612052584778751	5.992227076334227	3.126012534997664
2L_2305	12.300086897318455	11.241575844101826	11.612119894673429	16.65418643570641	14.898789149798501	14.760995133152294	14.93620451147212	18.48610680661668	22.829575220449556	17.653163038768025	21.444332237202214	24.996883201125858	30.83316186868608	41.321371685424474	56.521254509236066	59.87958580414213	54.006466685593296	15.015011257504689	57.29888263747787	62.55823038729368	47.31484596182228	45.910273550595484	41.086248252331295	44.17778694724795	31.06576119109783	39.189550522181314	45.166022650177574	35.03152136292236	16.38431471414524	10.119395669690608	13.292334274155586	10.221972102655373	12.571625579577082	11.18827440200687	7.029275762002781	7.6285002924856755	9.106169960448689	7.39285899107189	7.4871731354238165	9.186513759219519	6.3523825404765875	7.0063042725844715	5.62530261114493	6.613128760163015	5.611960119615563	4.481259960484722	8.421719277146991	5.029767887065722	3.8530176513160304
2L_2306	10.348431695176595	13.871549452073797	11.9406520933396	6.422013635219351	12.639254421871884	14.57147124502293	8.693650366419977	16.199075396447576	22.071785578411472	21.06893039825278	24.11657954552306	22.812388347817592	19.465701875697334	27.753251648414064	36.851864034286244	48.658248789626064	50.85784405832568	57.29888263747787	5.080526342529086	31.942248414865922	41.6416602057699	51.50091853402939	39.15730188878337	34.72178819986972	42.84345228028638	23.256123004956873	32.36088863000178	29.641486224119276	22.173961247741843	11.401022834620019	14.705316763834874	10.985872168391449	9.307659086509105	10.216275797476966	13.010668748373666	6.367747965642954	9.584128154995843	8.446687884746632	6.159201274778687	5.1193503398151625	10.973936899862826	7.564754296780441	7.437156031533541	11.01637032630489	5.53990532301803	6.984825466673652	5.520742403458453	9.473056341165918	7.659920653787435
2L_2307	8.675011304624107	9.690345024734606	9.008781760460097	4.037643760306086	10.836194841284964	15.268941408109411	8.745384896414196	14.54952992547315	14.607323198894226	13.470958633829259	12.635465350500438	26.26107712433933	8.344405896379724	30.434309774201765	55.530152106660786	45.32204285709026	61.43039251343081	62.55823038729369	31.942248414865922	0.0	32.388760128572585	55.2358226785336	44.054964009685875	54.57564380703973	35.442768789097805	44.096806880587245	16.95492871300223	7.765072393769928	8.200704030441013	17.066768612164513	14.223870926905661	10.232636431101998	1.9506348926448582	15.623925855097463	15.148255981288875	8.703317147484324	8.311346359152392	6.372714585231871	5.532012233491853	9.19609781981212	4.928232612579315	13.588876689097372	3.1172555681977587	2.565260878052885	8.707613153256023	3.6595786727074113	6.125289113646165	6.161268744889998	0.0
2L_2308	11.542398464930958	14.065455943475621	11.138961744156063	14.977105865737927	10.777036256192755	13.543898267593818	15.51471057254536	17.43116166088399	20.31897552314368	21.36344705518642	14.604292119941723	20.19914269625715	21.083567050655244	22.5784099092649	37.67582411541797	39.28800809844624	46.7421377755503	47.31484596182228	41.6416602057699	32.38876012857258	13.058894001349158	40.2407613969823	50.15326838819433	51.4024453058618	32.010151790996574	42.2964628703308	46.485440896633065	23.794203681890032	16.53229766203553	11.009899551181446	10.896411031893566	11.552012461650929	8.808583687962718	13.15883928510434	11.726703315871946	8.702590811815849	10.388315919276485	7.536990349569039	9.367948527672988	11.123383498927762	5.56366923986369	10.957856958765147	7.03837674922515	9.929213396544359	8.426019153933119	3.5412321894464784	3.9514696305850068	6.293243901258739	3.4817570660250947
2L_2309	12.588154102701566	14.337202172196415	12.303512899002923	16.083399872656237	11.71607726987281	13.68488990049912	15.925047172975672	12.300877185014276	16.20903167244789	18.65313910356182	17.256563102361905	17.702790290815003	24.375116968905456	23.784347368592172	42.06006997400906	37.07397489492268	50.37404430936791	45.910273550595484	51.50091853402939	55.2358226785336	40.2407613969823	10.621863732153534	59.28213056084081	63.35499428165275	49.21180437904383	48.60189259996036	38.59293255344735	30.047354630898298	23.799790561843054	11.654251004596437	11.93882658575137	12.228090929481647	8.658096305736828	7.507806538208888	12.06819981077063	10.697699186404318	12.060446389755034	10.395693958506191	11.018005813981308	7.849584380206236	7.29149139043132	7.732775088834121	7.095519888742249	5.839065543977856	7.2674553044892	6.24746977474123	1.858990374891435	4.441036221839389	4.725033302034713
2L_2310	11.41810131751456	12.004225487371555	12.089910244506346	11.253961394410831	9.228782525585542	15.368348578735123	11.172176648769517	16.736289631533847	17.812550893002552	14.601634048006835	25.43545498941885	25.02442383766556	22.82732139214616	21.364170125148796	40.91804435942979	41.23084783255573	43.17147299309725	41.086248252331295	39.15730188878337	44.054964009685875	50.15326838819433	59.28213056084081	17.656455456936225	31.775444153101933	47.198805760449595	47.798041272207044	49.88322075478038	24.048080770769847	24.12735178186842	15.856504972599959	14.041157440690151	12.27988114976448	9.967697411153381	13.171907042679988	9.382693808923316	12.668277855979687	9.652450023474758	8.223337964717276	11.136055876273964	7.475974354417574	11.446886446886447	7.364724736048266	4.827000308928019	6.7528231567493915	6.292320348860622	7.083469335944583	3.4777866809116813	7.314449587032537	3.8572627629110303
2L_2311	9.90138503402823	12.640291434559316	10.576121280378144	14.747006673652535	17.19753736918858	9.958565396952897	14.259581768748255	15.725221172524547	15.957810407398135	13.471716365780763	14.833771927679978	14.756217795872182	20.68077782654894	25.67212263673555	37.21645308918541	40.64433538789217	38.2163736285818	44.177786947247945	34.72178819986972	54.57564380703973	51.4024453058618	63.35499428165274	31.775444153101937	13.383649781664262	32.36260916601557	49.34679974196771	38.335038505334545	28.360990025439808	31.02179923226395	14.247843010141793	17.626222772820064	17.01827649440322	13.485582334925276	12.22810801821499	6.323105972884941	9.08223308134375	10.028384121587816	7.481433575676363	7.937681407590487	12.595364150270852	6.428491072433023	6.647107037212455	7.319185618613502	10.373160044006292	6.436423919841231	5.728358381375962	8.256288841844023	4.28634108655639	6.931877408015071
2L_2312	13.77900768179678	4.104458468010876	2.543849607611198	11.971337198365058	10.709525166427934	6.467337922448533	12.038681208776197	10.564496249603833	17.7879177502151	19.97023484045209	12.487763107133858	11.978814610731307	17.67185139151103	25.78161255392654	35.68618863394892	33.59418820544046	40.69725743850795	31.06576119109783	42.84345228028637	35.442768789097805	32.010151790996574	49.21180437904383	47.19880576044959	32.36260916601557	9.00731844623757	59.96529876972834	43.08874486076949	29.600881448469796	41.68204415691553	15.903422850327106	15.061715378764488	11.918918845706886	12.39321182477651	8.823594291134494	5.132976163741939	13.271008744120206	14.081470105479012	16.19542479249612	7.029444586009648	5.8426714641491255	10.437051532941945	12.950385633705537	3.9610496781647138	7.605822800626937	6.147018235129594	8.52531437096743	6.918500069185	2.609677117698613	6.330560782175954
2L_2313	8.72209043845347	9.406971103128624	7.079559927891768	11.198775122772172	13.5248309133153	10.058079586513406	13.644071296275914	13.547567064492416	11.141556257642412	17.43603807383091	14.31029545152808	13.727068232157556	23.143974732334147	16.03834616626126	30.272497085873834	30.247727315402635	33.20280698277749	39.189550522181314	23.25612300495688	44.096806880587245	42.2964628703308	48.60189259996036	47.79804127220704	49.34679974196771	59.96529876972833	15.127387407499246	38.404606797176484	60.303992425818564	55.15760575049315	25.088211096941794	17.259904374212084	19.157279776958177	13.525661751116571	13.000317207739869	17.646332209850183	9.414384716369211	12.390601077855505	10.310596406138517	9.97330300221737	11.7966269171352	8.201342969911321	11.306998579840977	7.78139468530743	6.047738284623782	11.673158955659627	5.328842895053768	3.9641118758449223	8.54442185109431	6.218123480877889
2L_2314	6.591530542406062	3.272449412022652	5.070473497040669	9.544644118399402	5.489107871764926	7.089985189665483	8.860003309211237	14.038303229595886	13.565538353014153	12.889316106534897	7.822874754281725	13.64372256417939	10.332384350796096	21.240639729698472	20.045932344073037	28.697525498468842	32.447573099727826	45.166022650177574	32.360888630001774	16.954928713002225	46.485440896633065	38.59293255344735	49.88322075478038	38.33503850533454	43.08874486076949	38.404606797176484	7.634285653211429	47.20105604496057	66.46547014973424	19.59584153188762	19.213721671468896	18.141807250554685	20.420735662930856	12.31120763097894	11.254313727295699	16.459117198789926	14.73548333858899	14.347192003449065	8.40677350554889	6.2110822321666825	9.98564563440055	13.76697467978017	8.42162884828962	4.331469328822368	2.9405788411825715	11.122625087822392	4.137045421449091	10.403365530362533	6.168924212522803
2L_2315	5.031350343993423	0.0	4.1799449584847865	13.113859776120185	5.865811353160558	5.313426639466646	10.14433152000026	5.78637624715696	16.943968836652516	14.584105075560249	12.702460114763795	13.122050819078412	16.77729788969985	27.300757191207726	16.880642132519082	15.771581240334978	21.925243980460806	35.03152136292236	29.64148622411928	7.765072393769927	23.794203681890032	30.047354630898294	24.04808077076985	28.360990025439808	29.6008814484698	60.30399242581855	47.20105604496059	10.808645186766183	9.512521331829086	42.76116779165492	43.722821729021454	28.486775370618883	19.911462775701352	27.386155750544983	23.897146680686326	28.267496449602447	22.1739836313581	21.6835502673976	17.967417884408412	11.73385650688212	2.2866289372892012	12.610086051227213	8.678170063206005	17.853661393171187	9.42714981437942	9.33895481813659	6.631440454969867	5.7174798797118465	11.55789658610556
2L_2316	10.095870921633459	7.122633950034723	15.45056041389844	9.892547152826005	7.964860804101373	7.949649724404349	8.035082240405911	9.16650031166101	10.73672979341861	12.101802563491832	11.35122682253621	14.353152892754233	19.08149194096595	20.87861175127807	14.074476499846588	18.044421896628368	18.910146509254492	16.38431471414524	22.173961247741843	8.200704030441013	16.53229766203553	23.799790561843057	24.127351781868423	31.021799232263955	41.68204415691553	55.15760575049315	66.46547014973424	9.512521331829086	3.0138562038974186	39.3060393311283	30.057789367209477	30.711693351889885	30.10902333975022	23.818577299364637	12.61890534707557	11.088384661181614	17.308938590431314	21.33866279448005	23.719269568482108	14.081980219324027	10.86710436948155	17.479257947235947	12.220037041987283	13.827203325568101	14.222894807114434	10.759509276714404	11.505706830587972	6.03823865584782	9.358171820103388
2L_2317	8.404346374077457	1.976421293963021	4.287292709397501	4.117544362422961	2.5784806634209736	3.8927743101809282	4.459223301403807	8.478542504629283	10.055060767945957	5.037095921875558	6.4427537704068865	10.30029055059585	6.240323952235426	10.759344904870838	10.544716628315141	10.976992800825933	8.674066180554863	10.119395669690608	11.40102283462002	17.06676861216451	11.009899551181444	11.654251004596437	15.85650497259996	14.247843010141791	15.903422850327104	25.088211096941798	19.595841531887626	42.76116779165492	39.30603933112829	18.10068156027875	58.02138378099249	56.349697876920786	53.70936786858949	52.75628578752743	33.36773093250449	44.732753748320754	33.479484704113396	29.461334165182773	26.51497842414149	29.07204380688098	30.15454202789295	15.93645373716769	14.623136344851703	19.881787079663702	22.49581607420778	15.301190880490235	15.824471629220971	13.823025893878535	12.193428419494582
2L_2318	4.838560284083394	4.117997088576058	4.78545100387277	6.434370450900091	3.6455743456558607	4.258190040507148	3.94870474586926	5.520491357295387	6.401494768426897	9.302478237448476	6.935671069132352	7.511454324005165	10.342582990954435	9.484439655856244	10.171562524513465	6.921562327826138	8.869136856270517	13.292334274155586	14.705316763834874	14.223870926905661	10.896411031893566	11.938826585751372	14.041157440690151	17.626222772820068	15.061715378764488	17.259904374212084	19.213721671468896	43.722821729021454	30.057789367209477	58.02138378099249	22.8559874829279	66.31384079655751	58.23299298186745	55.882662785643404	42.808604980217915	44.38261124797393	39.51402081077649	36.10854589982948	33.49999876578952	31.507946890400117	36.65017408832692	22.377010177352965	20.532928856713276	19.622341867634876	20.66043580814929	16.718077996443327	15.61797191263931	11.782283303518339	14.996460835242882
2L_2319	5.304159571662595	1.4812411912437908	4.131177556358901	3.703102978109477	4.140982110101482	3.500956607218284	4.678789566392843	2.5417184965430084	6.977618173290264	5.147840134442365	7.081890572493918	5.558123957774562	8.503362676028642	7.753517057365357	8.780892496938103	8.22677530455414	10.8347211206588	10.221972102655373	10.985872168391449	10.232636431101996	11.552012461650929	12.228090929481647	12.27988114976448	17.01827649440322	11.918918845706886	19.15727977695818	18.141807250554688	28.486775370618886	30.71169335188988	56.349697876920786	66.31384079655751	14.07721013469974	56.95028425049729	60.7672639266097	41.67942134143828	50.553932744750746	34.30217715283164	44.809370223783844	38.47521618949154	25.30245304822342	29.37936099889827	16.097995456834106	23.824783015788682	15.292647753739434	17.746977700789415	17.62090387405361	18.413819827701577	12.871207588939336	13.961506350073856
2L_2320	3.2861575919846064	6.7768124584920235	5.250141963838702	4.235507786557515	3.7890735580427974	2.891993218676332	4.5869754768059074	4.845246696704612	6.38464688220667	6.542176206241215	5.645505088121916	6.592682950719129	5.511350918995072	11.114886493833177	9.150602672083108	12.546080432789589	10.281149790918132	12.571625579577082	9.307659086509108	1.950634892644858	8.808583687962718	8.658096305736827	9.967697411153381	13.485582334925276	12.39321182477651	13.525661751116571	20.42073566293086	19.911462775701356	30.10902333975022	53.70936786858949	58.23299298186745	56.95028425049728	13.414144383120332	54.02489078473764	50.84989957144835	58.83662861735708	47.46816436152219	46.05227973640269	33.85146056478937	39.390899855363045	40.78350278591533	20.590262643054807	25.796793930850058	20.03278439916118	16.577114163946444	13.862751086413137	16.658594387786184	18.43209071997374	17.226935649459346
2L_2321	4.7242840347545325	7.036293200327289	7.16439125600376	2.931788833469704	2.622770186356814	5.939458387916956	5.669771978099985	4.958900631565585	4.735079858068823	3.027591324730502	6.771865633253758	5.657695824167866	6.636034730351364	7.787186382643987	7.746439259812235	9.402560152584746	8.9864470653499	11.188274402006874	10.216275797476968	15.623925855097461	13.15883928510434	7.507806538208888	13.171907042679988	12.22810801821499	8.823594291134494	13.000317207739869	12.311207630978936	27.386155750544987	23.81857729936464	52.756285787527425	55.882662785643404	60.76726392660971	54.02489078473764	11.524823461313616	45.254499994343185	66.2655057672296	52.37503317085434	49.35803703086729	39.02102670977802	38.395127548613715	35.273368606701936	21.143723189758994	24.89830497513403	25.545206553750468	20.473563150284026	17.082453586973603	15.672695825674891	14.486532935516097	15.331325446486094
2L_2322	4.711323469654169	0.0	6.523455082750028	5.847491572302771	5.558096659224266	3.8006969787223164	5.54113321715424	3.7627255377687336	8.263656932629711	5.283749543768549	3.812339857898844	5.119750975312561	8.560018570204994	5.509536640622475	3.813073434248055	7.179085886994009	7.984143491026821	7.029275762002781	13.010668748373666	15.148255981288875	11.726703315871946	12.06819981077063	9.382693808923317	6.323105972884941	5.13297616374194	17.646332209850186	11.2543137272957	23.89714668068633	12.61890534707557	33.3677309325045	42.80860498021792	41.67942134143828	50.84989957144835	45.254499994343185	17.00223222855388	51.99365740402286	45.89050525446285	44.99255892294736	53.077519717547474	42.03553542659202	39.255046280807406	19.680003148800505	23.701362828362633	21.36195463742494	18.39066931001887	20.537349820629437	16.263335935467083	17.102450744012376	15.332212979469867
2L_2323	4.285854784412481	7.055228327346468	3.1233352623051913	3.779586603935608	3.1933628545327797	4.962868217029642	2.0466106944413873	2.3780303889800516	6.267125394923857	4.670367341204709	5.9139486304784405	4.202163744538028	5.496693998929359	5.06474089460882	9.958058251932183	8.838621618137134	8.682970905035559	7.628500292485676	6.367747965642954	8.703317147484324	8.702590811815849	10.697699186404318	12.668277855979687	9.08223308134375	13.271008744120206	9.414384716369211	16.459117198789926	28.267496449602444	11.088384661181612	44.732753748320754	44.38261124797393	50.553932744750746	58.83662861735708	66.2655057672296	51.99365740402286	28.786291728898163	62.24115890271603	65.8405227649131	52.35984076164121	46.38943828224788	47.670306012609565	21.907309748441893	33.07092741255658	21.078146668468182	23.54757927262373	20.744424127173595	20.386861075773886	13.457464415473538	18.481644790387058
2L_2324	2.4233879556003015	6.015609303019475	2.6098360694854685	3.0078046515097374	3.587698302736172	3.5545168572724983	3.2573960126541146	3.354784686822075	5.894193335435595	5.296283581086046	4.706335391553247	2.7588764089581823	5.180072083120403	4.282442068131336	8.796359429326435	9.143936891079743	6.258050150371168	9.10616996044869	9.584128154995843	8.311346359152392	10.388315919276485	12.060446389755034	9.652450023474758	10.028384121587816	14.081470105479013	12.390601077855505	14.735483338588988	22.1739836313581	17.308938590431314	33.479484704113396	39.51402081077649	34.30217715283163	47.46816436152219	52.375033170854344	45.89050525446285	62.24115890271604	16.76853508735994	53.53892279687333	55.633774811375744	42.81591480112493	34.87678399339177	26.994414855566387	26.704956672175367	21.65762492675423	27.02772633900942	23.17243334631293	19.772897623845264	16.064226716318558	21.030693678874506
2L_2325	3.3033417430908543	9.839916852702595	5.336236245851076	6.662443702350715	3.667817673700395	4.360674276527799	3.330139174841464	6.067935551137396	4.6352466472681595	2.849767658442807	5.078737810695126	7.179420907909567	4.236601483022349	7.210949105121215	7.777554173095301	10.786311308045187	8.99691046094771	7.392858991071891	8.446687884746634	6.372714585231871	7.536990349569038	10.395693958506193	8.223337964717276	7.481433575676364	16.19542479249612	10.310596406138517	14.347192003449065	21.6835502673976	21.33866279448005	29.461334165182773	36.10854589982948	44.80937022378384	46.052279736402696	49.35803703086729	44.99255892294735	65.8405227649131	53.53892279687333	12.672528385115442	29.491347975787605	51.06741102524977	53.17069356478223	20.266727380607417	27.69699487605595	26.69977438690643	25.7892144347391	15.561021267503245	19.95530012771392	17.46569619959485	22.34349540799012
2L_2326	2.1506682932887857	0.0	4.466830212210169	2.6693167643503135	1.7909725491368989	5.047206204177282	5.781639961452361	6.183516887596855	5.432069034354669	6.679314319403475	5.568934340210585	5.341968090554905	3.6776998120741364	6.3714447673537355	9.177850668900746	9.831525573272746	8.851354287144337	7.487173135423817	6.159201274778686	5.5320122334918524	9.367948527672986	11.018005813981308	11.136055876273964	7.937681407590487	7.029444586009648	9.973303002217373	8.406773505548891	17.967417884408412	23.719269568482108	26.51497842414149	33.49999876578952	38.47521618949154	33.85146056478937	39.02102670977801	53.077519717547474	52.35984076164121	55.63377481137575	29.491347975787605	9.600294482175888	46.357023786358866	39.09710131647271	28.074090444388148	25.760514798127726	31.374396567539257	25.90500949634473	21.77437573318406	16.872811933748434	17.990237275276055	19.487383017376985
2L_2327	4.17100463562476	3.9935863004015557	2.887655832346993	2.218659055778642	3.9696125169424925	3.6707056139719225	3.0034576705740945	3.9974361586602973	3.5116503389557785	6.476928840203494	4.628737499407305	5.827617735361107	5.349396398946826	5.5744852687537385	6.313129320350593	4.669531605899782	8.006136422270986	9.186513759219519	5.1193503398151625	9.196097819812119	11.123383498927762	7.849584380206236	7.475974354417575	12.595364150270852	5.8426714641491255	11.7966269171352	6.211082232166683	11.73385650688212	14.081980219324025	29.072043806880973	31.507946890400124	25.302453048223416	39.390899855363045	38.39512754861372	42.03553542659201	46.38943828224788	42.81591480112493	51.067411025249775	46.35702378635887	11.685515982959233	17.602207045960377	34.534873128209874	32.97355050199019	30.306275573342752	29.50612449455311	23.125519538676045	26.645969199727862	19.74920039014263	15.741086951711138
2L_2328	5.109168562647188	5.707151774567506	4.421452889419463	1.1889899530348969	4.254668501492458	7.3065520100043555	7.725922885632198	3.6724201248622848	3.226131666498639	5.950314870828581	4.96112493507903	4.16406412658755	4.914457720305925	7.16974368166338	4.510981420395275	10.843838301688093	9.740655059052722	6.3523825404765875	10.973936899862826	4.928232612579313	5.56366923986369	7.29149139043132	11.446886446886447	6.428491072433023	10.437051532941945	8.201342969911325	9.98564563440055	2.2866289372892017	10.867104369481547	30.15454202789295	36.65017408832692	29.37936099889827	40.78350278591533	35.27336860670194	39.255046280807406	47.670306012609565	34.87678399339177	53.170693564782226	39.09710131647271	17.602207045960377	1.4512471655328798	26.010404161664663	32.1285140562249	30.971738288811462	27.351303994786157	23.70849329830942	28.258778258778264	12.095646323301507	23.96234488660676
2L_2329	0.880486310198849	1.9670789664180277	2.438301225782792	6.556929888060092	4.765971724442953	5.424123027788868	3.1067015280000794	4.6411559482404785	4.447791819621286	6.380545970557608	3.847379746298649	6.150961321443005	6.775447224686477	3.7067838427717383	8.551377922394535	2.875027830269397	12.150239372505364	7.006304272584471	7.564754296780441	13.588876689097372	10.957856958765147	7.732775088834121	7.364724736048266	6.647107037212455	12.950385633705535	11.306998579840979	13.76697467978017	12.610086051227213	17.479257947235947	15.93645373716769	22.377010177352965	16.09799545683411	20.590262643054807	21.143723189758994	19.680003148800505	21.9073097484419	26.994414855566383	20.266727380607417	28.074090444388144	34.534873128209874	26.010404161664667	1.3792281618529765	35.43586109142452	39.054884297561976	51.26012711568809	36.02926319042468	33.571667303284954	24.59707489917701	26.63132005048489
2L_2330	2.0198143790585648	0.0	3.3560425546195924	3.760359791224825	2.6912059798596872	2.8440702911972466	6.515838578244022	2.7100690680459625	4.4213551453520505	5.436532663106434	4.314833810253222	4.515250257745536	2.5904521116070387	7.9363879608773855	5.7066632426687205	4.220956521509731	4.987684819394466	5.62530261114493	7.437156031533542	3.1172555681977587	7.03837674922515	7.095519888742249	4.82700030892802	7.319185618613503	3.9610496781647138	7.78139468530743	8.42162884828962	8.678170063206005	12.220037041987283	14.623136344851702	20.532928856713276	23.824783015788686	25.796793930850058	24.89830497513403	23.70136282836263	33.07092741255658	26.704956672175367	27.69699487605595	25.760514798127726	32.97355050199019	32.1285140562249	35.43586109142452	8.709536942952534	33.9251115108859	39.46681948795856	39.194969410882564	33.467202141900934	28.690727348192578	29.076511437276707
2L_2331	3.324302864601643	0.0	4.602940247759703	3.7133832560578277	3.598814262676733	3.803232009966574	4.021524405073274	3.823161938434859	5.037832019368785	3.441420789196252	4.5191686834263916	4.644628338698189	5.5425298997104795	3.7320200603542286	5.576670591468727	7.381233457081883	4.58735985826893	6.613128760163015	11.016370326304887	2.565260878052885	9.92921339654436	5.839065543977857	6.7528231567493915	10.37316004400629	7.605822800626937	6.047738284623782	4.331469328822369	17.853661393171187	13.827203325568101	19.881787079663702	19.622341867634876	15.292647753739434	20.032784399161184	25.54520655375047	21.361954637424937	21.078146668468182	21.65762492675423	26.699774386906434	31.374396567539257	30.306275573342752	30.971738288811466	39.054884297561976	33.9251115108859	9.830193628469562	27.139274440840854	41.790530714497464	37.55580793058485	30.850733855535523	38.437091844540035
2L_2332	2.6329642230940675	0.0	4.687315436954671	2.8010757251214757	2.8190639260645987	1.324084777705696	1.895945289692667	5.04679678366199	3.800132656297477	3.1151151070077083	5.4785812855827	4.904944281935077	6.2712538219071	6.3340510986200504	5.977784162936862	3.930215293754854	6.556420277576433	5.611960119615563	5.539905323018029	8.707613153256023	8.426019153933119	7.2674553044892	6.292320348860623	6.43642391984123	6.147018235129594	11.673158955659627	2.940578841182571	9.42714981437942	14.222894807114434	22.495816074207774	20.66043580814929	17.746977700789415	16.57711416394644	20.47356315028402	18.390669310018872	23.54757927262373	27.027726339009423	25.789214434739108	25.905009496344732	29.506124494553106	27.351303994786157	51.26012711568809	39.46681948795857	27.139274440840854	8.054428201291639	33.95640695516072	37.53600623692614	30.27643129780849	32.258036643401525
2L_2333	2.13408959145226	2.118991995507737	3.611582805713918	2.648739994384671	3.949259128860574	3.547545244766014	2.6294910811248196	4.317820691360359	4.392010932114484	3.927600574804344	3.2235032065798146	4.417324038105604	3.345237309614182	2.8838696739363847	3.3497386785113425	4.955295492012838	7.233159697316378	4.481259960484722	6.984825466673652	3.659578672707411	3.5412321894464784	6.24746977474123	7.083469335944582	5.728358381375961	8.525314370967429	5.328842895053768	11.122625087822394	9.33895481813659	10.759509276714404	15.301190880490235	16.718077996443323	17.62090387405361	13.86275108641314	17.082453586973607	20.537349820629437	20.7444241271736	23.17243334631293	15.561021267503248	21.77437573318406	23.125519538676052	23.70849329830942	36.02926319042468	39.194969410882564	41.790530714497464	33.95640695516072	14.004229277241727	47.32616118754732	51.196918843677174	49.386930257302275
2L_2334	3.7042681636143495	7.093405969810464	3.2972482485017305	3.940781094339147	2.644058905401918	2.7942451961336587	2.400632998909152	3.0429617511879727	2.67316781078249	4.6565095593210835	3.8538568165786136	3.6967898851096854	5.090140276121785	3.960559167585517	4.672240462648989	4.492593993360361	4.612052584778751	8.421719277146991	5.520742403458453	6.125289113646165	3.951469630585007	1.8589903748914351	3.4777866809116804	8.256288841844023	6.918500069185001	3.964111875844922	4.137045421449091	6.631440454969867	11.505706830587972	15.82447162922097	15.617971912639314	18.413819827701573	16.658594387786184	15.672695825674891	16.263335935467083	20.386861075773886	19.772897623845264	19.955300127713922	16.872811933748434	26.645969199727862	28.258778258778257	33.571667303284954	33.467202141900934	37.55580793058485	37.53600623692614	47.32616118754733	15.942250790735642	48.85936680666003	55.5134139858145
2L_2335	3.9921716176026556	1.1891787115605414	4.790667720318755	3.963929038535138	2.21632497547581	3.7475445970689236	3.7562531889583437	2.040557300685505	4.033304790232859	5.234904203181731	4.651793006478888	2.479003091713496	5.461375463111839	4.979779108950196	5.874606201647879	4.171369161199884	5.992227076334227	5.029767887065722	9.473056341165918	6.161268744889997	6.293243901258739	4.441036221839389	7.314449587032537	4.28634108655639	2.6096771176986127	8.54442185109431	10.403365530362533	5.7174798797118465	6.03823865584782	13.823025893878535	11.782283303518335	12.871207588939338	18.43209071997374	14.486532935516095	17.102450744012376	13.457464415473536	16.064226716318558	17.46569619959485	17.990237275276055	19.749200390142637	12.095646323301507	24.59707489917701	28.69072734819258	30.850733855535523	30.27643129780849	51.19691884367717	48.85936680666003	12.853664482711457	49.92947716093249
2L_2336	2.1520486965579058	1.9231416441899487	2.3838385283134462	2.403927055237436	2.6881831233354547	3.030267447617092	2.8203585630316512	3.299992410017457	4.1672592932147055	4.2329475707113895	3.3435052514974206	5.011309523332256	4.9680814566635645	2.818657256109641	3.0401351036040047	2.8108102638423267	3.126012534997664	3.853017651316031	7.6599206537874345	0.0	3.4817570660250947	4.7250333020347135	3.8572627629110303	6.931877408015071	6.330560782175955	6.218123480877889	6.168924212522804	11.55789658610556	9.358171820103388	12.193428419494582	14.996460835242882	13.961506350073856	17.226935649459346	15.331325446486096	15.332212979469865	18.481644790387058	21.030693678874503	22.34349540799012	19.487383017376978	15.741086951711138	23.96234488660676	26.63132005048489	29.076511437276704	38.43709184454004	32.25803664340152	49.386930257302275	55.513413985814495	49.92947716093249	13.018237067040625
2L_2337	2.6797409440834534	10.776171729072674	2.968366709648617	2.4944841965446005	2.454714533659581	4.244965847834766	2.9716275485218153	5.136457175918316	6.0915409703508905	4.161225632972354	2.0816740656301875	4.243271868125899	3.7805031616004254	4.763306773803296	5.678385339771865	3.8500372683607575	4.476403979344081	5.863972054228308	5.262437771673351	10.339362698226262	5.335999910355201	5.17759723339328	3.842465079677356	7.2829172755545155	10.510457905616088	7.742835984021539	4.888273618182814	3.8378522764604566	9.119612842036146	16.026830601461644	15.378309939555333	13.907945584024977	13.738319054479716	16.30211701007505	13.850871781356876	13.765041749371628	16.688123314242805	17.323271137540473	17.772119863925717	20.737156484741767	17.050298380221655	26.025435749747473	25.806551012233076	28.210078744789694	33.71230748837858	39.113794463114566	45.41095094164148	48.722872018413995	42.88565903561848
2L_2338	5.081101525648368	0.0	2.1985818970877236	1.1824582787333222	5.024663561089608	2.235819607590183	2.5611602670688285	3.6522458146480377	4.54524612039849	2.3012993991175765	1.850201688944277	3.845389774031881	5.294748680477354	5.0506695048656365	5.888138160619661	4.977354488804332	2.537109434778839	4.738114463558735	6.626145836013024	4.901159540829966	3.1617745254008467	6.414731704683156	4.553601352237457	3.1965881919182966	3.113914787721834	8.496134564633936	6.620526561924971	5.685168555014354	8.405760467648479	9.996296372194102	14.058837379970072	14.234393944269277	13.71024001831688	11.947398502274126	13.30888638780409	18.096766622670284	15.82131456016715	11.508872251829056	19.84618558135735	16.4955766774495	15.15438530024626	22.385351185369014	21.453497262396812	26.669674705470065	27.626066987772234	41.26194017393783	43.05223096660869	36.38832793558099	52.52482709969821
2L_2339	3.343085485147451	5.974982747237317	1.8515789154043218	1.6597174297881438	2.7839599216675337	1.1768371153086188	1.5727624858580567	2.990371346022533	5.066296239100661	2.768692109532044	6.276017609726321	4.774668052621326	3.7158971396224345	3.961612227720476	4.525899083627438	6.113007857776739	4.370474717402677	5.985444197770248	4.103190312531799	3.4396731209839673	5.270027031910236	3.5232340846121106	4.52731815733677	4.262443395873398	0.7284568006905772	7.6321989882184615	7.550300391605043	7.979793885115865	5.477856607411709	9.470899433780524	14.069047817075774	8.938252814484933	10.824701101938535	14.093566725652703	13.07639666813413	12.34269680125954	12.598230969219061	17.24552696872971	15.349458564904078	14.175585511927881	16.206429394411316	25.136350738114974	25.307291383027454	25.571101555076222	24.757234436752338	39.112051137502554	43.22337976951112	39.25617732884845	56.14681316490882
2L_2340	4.332648004700057	3.8717970558855184	1.9997094822064252	1.6132487732856327	4.0890890308214365	2.541973576082998	3.203049955815382	2.7682353629001537	3.404558314490724	2.6911744548458003	2.8047365942846425	4.03564105996812	2.593130042804427	7.296054207412878	2.2952260522234313	4.527128591729509	4.405447885943038	4.309528989167223	7.090327941847966	4.4578258470092	5.032609150462504	4.312447692546224	3.4514216543851277	3.7796736362297887	9.44082021846058	6.491199046869424	5.268959296235644	9.30765138584724	6.553215936110513	8.182874516528498	10.419157003056412	11.924706178646817	13.249462331622714	7.629809415684225	10.087527458249744	8.809484420751362	14.390199786892211	11.599497091072461	8.841306939674437	12.860118531100113	13.127235732335663	19.90803213083993	25.740453198043724	24.257273047928408	20.101724001164662	26.075759097028147	26.105298331349328	30.08802443016291	35.60910142091374
2L_2341	3.2885818246659713	3.2653167847078683	4.04753751864903	2.0408229904424178	0.6085715353322636	3.858835562925646	1.4734486758779803	3.151733705676819	6.46034975718314	5.295797527437526	2.8384814635096887	2.3824473261317167	2.343150885607936	4.4439752821992675	5.161868451847252	5.249745673684591	2.9192242166951816	1.0903446492208615	4.036294358875004	0.0	3.6379702963363276	3.8508815438030073	2.6197102810006037	4.413632711020929	3.582902389795894	7.429562275216639	4.76102873261796	1.3082826853496412	9.671754470077664	15.527485950500674	6.5903211906865105	14.654214836651192	11.502708592089501	11.406918840298923	7.146226078008204	10.264526827601934	10.502404210371838	10.379042637107153	10.718575141592378	11.233049521944652	10.79420434259144	11.447473496809359	15.756137015367486	16.423708158658552	16.13793257239232	28.67082075002867	23.736162849066076	21.107403743664495	19.865407666144755
2L_2342	3.1306179918181303	1.3988117094528199	3.901281961252468	1.7485146368160245	2.8677299948784953	3.030621120288383	1.8936085504000484	2.4002745914132575	3.162874182841803	0.9722736717040165	4.255866978621715	2.3328090345028287	2.007539918425623	2.6359351770821253	5.528163505386367	2.862249928801533	6.821187016143362	3.4253043110412973	5.379380833266091	2.415800300283977	3.8961269186720524	6.8735778567414405	4.488975077210371	4.726831670906635	8.185922770934857	6.700443602868728	1.6316414435295015	11.208965378868635	7.6945728106350835	9.854425499311423	12.06273236800676	9.231825351589453	11.826202133446866	10.023690993663525	12.24533529258698	11.558265214948557	12.897331542103938	10.732262253560428	8.78407096571078	15.929599136615725	27.03303543639678	23.04843506029863	17.999167538501347	17.774311786979315	12.988517522033868	17.168583605059187	16.50491846570278	23.420491655412228	23.97193366007079
2L_2343	3.301018717955066	4.214141605693306	3.26478588881184	0.877946167852772	1.1781123224069305	2.0750512848925062	1.9015984598954072	4.067553935765188	5.161356920734462	3.905504369038919	2.2895486910306704	3.0747308951595826	4.2336221570849215	4.41176211072817	2.9145317721435715	3.079635999343422	4.452479457372903	5.628693390295711	4.051558982016866	10.916970977232658	7.042619290966697	2.899083723881326	3.380936925240723	3.3227432758356343	6.165346897096507	4.03722931008293	9.83115603949421	5.065317266146965	7.132651719303407	8.906404818365008	8.891919873750203	8.89994707312725	8.907076290380866	8.304437665003514	5.2701443031387	10.976217186787965	13.102352414424695	11.085475947981404	12.630260841951232	16.496713029928785	11.78755609135356	10.341689418383387	18.97886906274889	15.06035437013833	11.360312181378745	17.506271422802318	19.534302234724176	20.54218415666184	15.52713728336484
2L_2344	1.010363679143353	2.257235710146105	1.7487289188980097	3.2918020772964036	1.472418519566896	1.5560539769338562	1.7824799485647587	2.6628780851137175	2.5519347972152864	2.876388962469243	2.9432619303712033	4.234960502405599	3.88743453843696	4.726175773282701	2.6762075249067947	2.969201560915859	2.7518047665698138	4.522375697416284	3.4102372843102424	9.745826885656696	5.344039687227818	3.1056931259298226	3.3200627407347314	4.830811996950384	1.6511833824904385	5.406188864451114	5.924134350678344	11.75700052508573	8.596097324058782	10.733781157284483	6.626519346992963	8.938332033948143	11.132167821110334	13.344406764692254	12.350039643627255	11.150264532930422	9.43808040866985	14.102163494545803	12.56392743732702	14.994752238361723	17.21948384597172	15.035394902273097	15.974701881202677	16.43243426705114	27.0442869467808	17.47521875457526	25.206867530206384	21.288574448405264	18.954694990912383
2L_2345	3.1965514440639096	2.5968579317454847	2.8165781536863457	4.869108622022784	1.6939576554629034	1.5344372995928985	2.636576647787899	3.620538994653188	2.935897252403858	3.0083350736551737	2.25740214154662	2.165399961823999	8.19928160130777	5.1654094603767415	2.3091509806040555	4.934143793019803	3.5879514648096777	3.4685396086845643	3.9233393752759715	11.21217768072517	2.8932237336784663	4.338610921743505	4.861305563333645	3.21758848529214	7.598477455079939	6.530580563014411	6.058200679563516	6.242746708667867	6.592973703100264	9.14724363820639	7.62354115201808	8.912095986838617	8.8865637456218	6.047835400623039	6.495185646614	8.862930764090986	8.90923312272463	12.23913214875612	12.230551227608222	10.78178308697421	11.886189733303617	10.469606459328402	14.619058657928647	17.873674164363624	20.22367933831855	21.085237563203613	22.707137241718623	19.263087293349383	19.581442222173266
2L_2346	2.4473663279103772	0.9941123694916855	1.8483844195980506	2.0710674364410115	2.5938796852994	1.762210109094512	2.0186344633163094	1.492606056057166	1.498534947942301	2.9942416127261717	2.8085333180088234	3.5230137766417555	2.568105809383488	3.9547773293846618	2.5537034003150088	2.6153405122493103	2.42385245331438	2.213006525381691	5.461481536096296	5.150608072204658	4.430260841298227	2.735565398380389	2.392680312388342	3.135329089740061	5.090400050904001	2.857136734706997	5.218112765156226	3.9830132451122453	5.468405759913852	6.653208509803853	8.207985238759347	4.198979674182796	7.604240124293305	10.507415564011355	8.3917518403578	10.357120663312864	13.002817348145745	11.331901591151528	12.485388194129058	12.264311478605437	11.62827440199703	8.712841473683037	10.55316155131475	13.947733631446402	17.27038832617034	18.020571608777146	21.783863854202274	15.591103505649087	14.140259448206189
2L_2347	1.373331953461704	0.876610497849017	2.1732126548346105	0.3652543741037571	1.9605333206116502	2.93518371919201	0.5933454527438419	3.0084190607414856	3.3035286228043406	2.0310222398966293	1.9050545574286795	2.923860123993598	3.0194152172739734	2.9367001621792665	2.251861336614815	4.356180260276646	1.9948679173016106	2.53686429717687	4.575149234144098	1.5139392168543826	3.9066138606415617	4.4798513516400735	2.344300910714018	3.949628804010927	4.488726083506337	3.7791442883587876	2.5563019105033593	4.9171219102035195	7.047614985084093	5.866814057504041	7.237819634178077	7.636756077266846	7.234812364259039	9.893629350723508	10.414625422922864	9.60532506624525	6.954734266182491	8.070862169851296	9.508328106880613	9.774822407594913	11.145476329794645	15.366005969385998	15.227674889141117	13.691498287344404	13.65364612086129	14.23531135191593	18.28554710356934	17.83559317420702	15.773925100896786
2L_2348	3.555215978562694	0.0	1.79006189855039	1.8051466898303088	1.345732699105661	1.4221722224393405	2.28076333499601	2.16826424376147	3.537425072915174	3.680469162118443	2.196854412041574	3.9135941039356665	2.4870737450940914	4.233148260091402	3.4243280013122024	4.643499739900694	2.5821092550988025	5.786583285859239	1.9834327826530556	0.0	4.0223172642160865	5.10926677934303	3.8619724854542667	3.578613451253201	3.1691452023103066	7.95508132202937	5.05346438987882	4.62880351677976	5.4995467456890434	7.121518022781736	7.154097024181802	8.387132019824588	8.720883585971517	10.348344952972464	8.578462911015604	9.857383377297262	9.599228494523269	12.029568679814984	7.419743417852867	9.935845615323322	12.485426019260606	13.163160000842442	12.07838874294169	15.67395662389244	15.139417380717289	14.725094751894426	13.08389466284203	14.691068408868226	16.581396217907265
2L_2349	1.7000031207200146	0.0	0.33626868998192355	2.2606827659833435	1.8201604981124024	1.4960930385209334	2.203449323640213	2.793018347896131	2.2491320650477618	3.016963935665658	1.1791026505307884	1.5834663671291205	4.049105937163544	3.6352459634683227	4.5028945892961305	1.9031909565694678	3.704073523107836	2.8987404030857964	3.2788273005891755	1.8740562955266835	5.74259645574805	2.986018437896021	5.223481429478822	2.9334705024140266	3.9688918258688397	3.638506858663397	5.0629812719689875	7.825816115233576	5.509903707545331	4.586740421452643	7.167569899933556	8.020975768317095	8.300441740772136	10.10863752750813	8.481531126710342	7.601880401136025	6.74762608044036	11.18002286909359	10.531098473173465	13.387163116223668	13.796623966115492	14.456021435084246	8.726780219530882	12.064864503384754	14.95124383135244	15.57242705086303	11.66049894863454	15.408675917069768	15.62082456754026
2L_2350	1.432859773178298	2.400845097474311	2.9759779063400233	2.0007042478952592	1.7898244898105293	2.206737231818377	1.8056043068718415	2.4031595368356293	1.8095289796066085	3.522933929042919	1.913094050486204	2.8361013682687637	2.7565067341459515	3.35124237257236	4.269708976636153	4.678677768233276	2.601670688849552	3.0285798169740143	2.637965600928564	6.910582589754648	2.674840980703697	2.0448894123805785	2.5682117028270874	3.9662965751389643	4.097880810209578	4.79178358618617	4.200692274086769	5.130257231097568	7.111219472550692	7.32922896511287	6.02026096803447	6.126736401602923	9.182363675729176	7.025017089429327	7.255949878900698	11.06902008409005	6.520766238080726	9.473285335354301	9.365708531840669	10.062898813565242	9.768009768009769	12.34468146232852	10.555040675522603	12.711196530351794	11.266249767483783	15.866971312515867	13.152356902356903	14.416886142556883	15.22333037095553
2L_2351	2.44182123508132	1.2122732973166936	2.629687549541435	1.515341621645867	2.03343063901439	0.955081057490579	1.0940576994543085	3.900349096845564	1.8273929167737881	5.617441346469234	2.634518723616777	1.7690028050319335	3.1316842974113253	3.55354264850204	3.5932168115403775	3.5436497742889994	2.955774111623863	6.476777796569429	3.330009983369931	2.093641464317964	4.3895270342022155	2.621059094684283	3.8903482017254474	2.45789127020926	3.547144880915696	3.4841439223203143	4.949189149595677	7.771355831537988	6.155504983522483	6.405217092022899	7.5625460369990005	5.120458301499817	10.737173323941885	6.298062359851824	8.338282609412481	9.581395786380865	5.978614133329438	7.175105254807917	11.419007935276232	10.64159223759696	6.165275626353471	11.899888617042546	8.969361829905802	12.83668333863007	15.250653753768681	18.312699880257835	12.515918204540961	13.103290593396903	16.827878434575183
2L_2352	2.6227251793157205	1.1718768310575487	1.0894537391795454	1.4648460388219358	2.8393023039234615	2.3081374586335603	3.43720169055328	3.770378139769828	4.637059556626446	1.629075566950879	2.2920560190715356	2.9315219914962407	3.3636972037450596	3.1897619829052313	2.315653596006257	2.3978955520544756	3.23824968718508	1.8261112199821228	4.1847576960913075	4.047750503135387	3.590446748191133	1.382027888217162	3.4473179615545075	3.4319815057380616	6.857887427777873	4.49072284022053	3.4173341403709636	7.512391690092809	4.958654736804523	7.430131992166989	9.460698880747719	6.806015924097331	6.369164712827101	7.557756374211726	8.793192896272565	9.051613224819507	11.810056499310292	9.761791730632092	10.03499403118555	8.340797420269206	7.74777996304905	16.84419074262997	15.833044317445	8.996472638190163	12.98740320172484	13.27685066021353	13.580343484911698	13.163382311712471	15.262981165481241
2L_2353	1.7244429294893968	3.8525475934098314	1.1938605007432974	2.140304218561018	1.9147102376851883	1.264667806924886	2.897386647063335	3.029919741282315	1.9357896164486947	4.165458435776337	2.511713024842321	3.2124616097452376	4.054659314070335	3.4954497847986006	6.343930132724153	3.3784657568658587	3.5485842620413224	4.002229699340212	2.1165230605770065	2.2178314088840563	1.4307395610827252	4.54341964417149	3.777688395380835	2.8929862960974946	2.8181649518915757	2.1529755567763953	3.744831103248963	3.0871254725102792	6.520635229416324	5.428127743748945	8.246760413325747	7.119251979516489	9.56456515764368	11.962956429348296	8.832890149761653	7.612306432887969	5.782534092581895	9.852779764755033	14.295694565667658	12.491510723611585	5.877886899659573	15.306997134530137	11.56692602744253	10.878500442228042	13.078089541909527	9.94197041609086	11.905442215745662	13.880547330121626	16.06546964979697
2L_2354	1.7156610442003304	2.1902446503274415	3.054293114401603	1.8252038752728679	2.653336305069995	3.4511379264527995	1.9766615569965418	3.523429396112389	2.2698477551205705	1.2686465672453726	2.8559107356540463	3.6526878303399557	1.5716924361358495	1.3757731845297057	4.544368618408068	3.841440693917847	3.382171895504417	4.3881589917765895	2.105744470916661	5.6739520210617105	2.135180081088039	4.735533376039235	2.635796221322537	5.674271176873447	4.0054474084755265	3.93430652339496	4.470912244934457	5.265264000336978	4.170489615480857	5.400484500609484	6.027989159264295	8.094853176709488	8.156448620546138	8.436057041871093	8.559650492351096	6.491605763601685	9.39279347313567	11.523060524875406	8.439958137807636	10.652482755968768	9.468114731272626	8.446361000540566	10.920876488409778	11.88608377311843	10.824683427212863	11.58010537895895	14.76755862720775	9.980234493732876	13.512600499966219
2L_2355	1.4310251255813988	0.0	1.9814449568461105	2.6641900356095642	2.383377041489053	1.2593781165672828	0.7213169574187125	2.0572135782679246	2.40961605478985	0.7407206589806528	1.3895596409072186	3.998781171498927	2.7529772760996702	2.6775611273817574	2.5269582220524107	0.9345374287380166	2.598339484382395	3.558472934005771	6.147371822906512	0.0	5.3428321765656435	0.6283911126393583	3.4198977860949693	2.1606644129496395	0.0	3.8285185118824203	3.7291677038414344	5.1236883998157525	2.7055673135001723	9.00903944495308	5.279314449342866	6.751880462007549	5.791961992373144	8.591047578596058	8.995852911807656	9.188444428517807	8.91172850652181	7.008263443426144	10.950692590241236	7.5849163622650115	19.511005426498386	7.84564786221787	11.312857062051021	5.924296462289441	16.27923523217206	11.469959873250906	8.083394767133564	13.5514603494095	12.601379467531451
2L_2356	1.1162910737905236	0.0	2.1639152175544716	1.6625908252585453	1.3014305119677039	1.5718326952282027	1.1253466714822502	2.7815806978498125	1.5037236426615042	2.311237853231681	3.468625104430004	1.2477219716103325	2.5769979056738017	1.8798019540917272	4.139496783847542	3.4991948789982787	2.7565444134354817	0.6662007258789869	2.740195989777973	3.445628075115381	3.334200503314237	3.529333704148661	3.468060549562747	1.348365087106407	2.918871783084043	2.1502722029581722	2.908989189672553	3.996804474886239	6.753649450558958	3.162431994535317	6.955186852559044	4.476863608373662	5.421720714394836	3.75287711643505	5.301990460783515	6.271627258628002	5.7752733340614455	6.1229206944004355	4.840602794001627	6.390057184621746	12.175865152293438	9.792170963471285	8.022501512241535	8.714507888966711	8.067500959808518	11.866947781474112	8.407419514091508	13.108046604856307	13.334447956418922
2L_2357	2.463097791909801	0.0	0.8526217693095384	3.4392271368778005	2.051148726614821	2.438613989353011	2.1726941081036366	2.0655255523215326	2.07373018048581	2.231140409172027	2.989658621345834	3.728156587165161	2.764100416609163	2.0162846671344443	1.3591972254978875	2.814940012622995	2.683376049325818	1.8374660241047978	3.401013502023603	0.0	3.065382501302308	4.596776199731548	3.3110828565374018	2.479307851627061	3.018981848371636	3.6243308579153575	8.023360817355814	5.511846611923006	6.403175975283741	4.361194094943195	5.048233345499576	6.173878573972054	5.815363859008996	4.929005075396526	5.591361776160584	5.436496286873036	7.669487563188466	5.428218594362795	5.104792555955889	8.159531238194178	4.197822379640561	5.3051523639758935	8.850830318519256	9.104438286202388	9.06529961948405	9.871116981828052	8.11605494801087	11.370907184095424	11.552094642303533
2L_2358	1.516916846284369	1.1296390746674483	1.750311240344758	2.3534147388905176	4.21071664018161	3.1149239164258793	0.25487040133193234	0.0	1.2771219460954497	2.0938120995224483	3.191418873653519	3.0613501156860656	3.8909520481987796	2.365226105208663	2.2321908891075246	2.6416784141555394	2.0198161221833044	1.0058817173126855	3.103020914981571	0.0	2.831757455065594	2.8864673352257904	2.718872893054766	4.326216469722872	0.8263387203731745	3.2466483631454115	2.6353309998794994	4.5260149000031324	4.779930791382072	2.3874430047721007	4.974386469536152	4.1749959077584755	5.4574239976394825	4.856902301710285	5.297663341970879	5.884550158201058	4.84442070247685	6.6860164936598	7.416200082887321	5.3601143226623185	8.043030211632233	5.544368252503837	7.267798384005029	5.681795583767564	7.443908374014574	6.185852443529034	7.378490073407884	8.379486547680033	9.485922987082303
2L_2359	0.6560576316013339	0.9771245374536721	0.9083992043876409	0.81427044787806	1.4568881837226326	1.5396414960172937	1.1022995246752172	1.8862710985709947	1.2888114047289436	1.1319518027600244	2.335841418282138	1.2221685735483938	1.9632829074402418	2.25048209418243	1.5446551302553606	1.7137656109051704	2.3824325901022503	1.7401517525438082	3.2208919938287712	3.3750614683069915	1.6329579689138145	2.8808773354696386	2.351793132513195	1.1006254281983228	2.144319875343538	2.808312717977723	4.5590607514221135	4.6979397028835015	4.1345840174347135	2.7534802269143053	5.199199624452847	5.932886874137829	7.474295504376475	4.726308903987871	7.0263721130011705	3.8614299872193687	4.3998853850809025	5.140734019707004	6.414926004386358	3.9409705664672274	5.963251462860125	5.480929653364084	8.17252836024505	7.7600312760300545	8.780309114879866	9.040820596539174	8.646996972068717	8.904879198686784	8.707571937103198
2L_2360	1.0833953306311286	0.0	0.9000631124254432	2.420394437159057	1.0826390865081137	1.9068908666906705	1.5290576991888718	1.6612990095667568	2.0066897563687087	1.79450278298221	2.3144061409526784	1.2109531194031262	3.612637751614314	1.6216946417100837	1.3391702791741495	1.6980389263537594	2.8326837124038544	2.8017972624242415	1.5956674437567118	5.016134396285653	2.426959245772257	1.9029602906992584	1.8123866999400151	2.835365876266989	4.2492842611822566	2.086906290812061	1.1293059234975418	4.65482819727348	3.6869780237674896	3.4102655130420487	4.796213165882254	2.300260167092432	6.236384219266281	3.8157264959399626	6.053820278421248	5.217265727030153	4.5671046976782215	4.881327500359202	6.632408618052271	5.512666626378261	2.954264295869569	7.8065347891774	9.654749280176151	4.100703960160021	6.379805664739647	7.1297220011703715	11.21953671391438	11.285439691913242	9.457248508119047
2L_2361	2.3653558160403647	2.6421998956331043	1.2281813581720733	1.1009166231804601	0.984876967938069	1.5612290619667428	2.0864760879407944	1.416828751875881	1.9914393003078021	1.83651693544092	3.445225649360437	1.9278074660127544	2.654413892140546	3.5959362600935165	2.871573820853474	0.7723531553908899	2.362151800034831	1.764550705687941	1.8144736937603878	2.281589172490423	4.047642965509298	3.6353589553432504	2.8263917152806046	2.976153274274548	3.86557464183035	2.531278694417075	2.3114920450001275	6.35174704802556	4.47205941130928	2.7920872248049027	5.332697287984075	5.580125545849626	5.052729218390657	4.733409635896663	4.543408134352709	4.508840174430414	3.965846133101728	4.923212367109466	6.787691200776512	6.268592252834892	5.374989501973629	6.947223333777956	5.949724825226833	3.497260421049171	6.331320369163462	7.733199623817257	5.845491956603068	6.7198035129452816	6.565646274674944
2L_2362	1.447916454255312	1.0782548875946236	1.336555501335954	1.7970914793243729	1.406713936140131	1.698991177266241	1.4596622696692472	2.775328293583848	2.0317152786715917	2.248391613059598	0.9373076835024077	2.4725441949292706	3.0949694150479954	2.709166138529779	2.343720104252079	4.412652474084413	3.1548112685862417	3.12041246860175	1.4809364968506404	1.8621866428704044	2.4026209471125766	2.11936141775445	4.613686778650072	2.6719832980639633	0.7887508355829165	2.5824726855737756	3.1443212646107965	2.5920833282211686	2.7375029000421347	3.0384596832481745	4.55027711979012	6.546928282300359	5.209180729573543	6.374465790791888	4.719574671930566	3.8737090283606634	6.2424827213858345	4.490958164833764	7.078857456402163	4.8604825348920615	4.386957028384983	3.7801215203225382	7.63092675871183	9.419496147725788	8.39717907749818	5.700872375995337	6.361295406926614	9.826515609202946	7.760943715973113
2L_2363	1.6705988386832173	0.0	1.5421111223685224	2.591844068025747	2.086790884980886	1.7152516600083048	0.28069185039562256	2.401620036812032	1.8753464262988266	2.882425683427453	3.7851133815843365	2.852809254637708	1.7854801965070939	1.5629112410202934	2.458338778553728	2.545648292431857	1.8200028137243502	2.215579361401899	3.0756549607238863	2.148581731941654	2.772132157381012	3.1789013286633803	2.3289214245865963	2.8026555497652694	0.0	1.1918576812277708	1.4511609251121875	3.987643886652817	2.632097747687636	4.820419648205773	6.847939852079021	4.926400075511861	4.7581754971391845	3.56597676605668	4.278545776744703	5.363359565524967	5.068458062484272	6.272517998717679	4.9715525984760705	5.017684830183983	6.327061633489137	3.0530398507185637	8.004114114654932	7.90412220721427	10.433902402096736	9.866457497767714	8.65027957703593	7.91008261052976	9.167741744288659
2L_2364	1.3042212032197047	1.1654950527648746	2.5282152432887086	0.48562293865203116	2.8238401006190705	1.836454287921048	1.8407218637971534	0.9999588016973701	2.415708517974903	1.6202039869223614	2.279573996251013	1.4577787902321435	2.3417654844308227	3.172391254820327	3.45456459911436	2.725528172438989	1.7050314207926422	4.670142757702175	3.841817025780513	0.0	2.921640529724592	2.9780869612388696	3.1168587649060653	2.6256090034443265	2.557702841820999	2.791417106998758	2.7189792843007563	1.8678702226183768	4.438485914095078	4.9264461069375445	4.276899107864508	3.692155575497982	5.161427879931298	3.5495048607754742	5.8302047604350635	5.652619641672485	4.748278511625609	6.131767075629981	4.324816472254523	5.5302502059396055	3.5564249038653895	4.085966111977699	5.2489403701627735	6.787743347155339	2.094596224511251	4.621591768636954	8.103832788755769	7.163381642767444	6.990726102752089
2L_2365	1.5862559532752447	3.037565573446817	1.882613760701718	1.265652322269507	2.2644981379597935	1.5954165596740435	1.1422314350040843	1.5202469089471136	1.7170712945172197	1.8767326347571447	0.6601253525234414	2.532885721768582	1.453146291317817	1.2720044041880492	1.4005353406286019	3.255722242614883	1.152078017933378	2.2539881277035745	3.615703053989678	0.0	3.384227031547257	2.1891760132541473	3.2493189427496	2.737192062471482	1.4813333481466668	3.6375583427982594	2.9526358239052723	1.6227090998605445	2.142181743555996	3.923188253831707	5.573323310268692	5.078627036482665	4.8916164542237635	5.441693559516238	3.1656128341541767	5.092581679917565	4.993492393868964	3.32935142902422	6.936326774516143	5.765274626694865	4.119517501512635	5.679481849511905	4.885722940423494	8.041146223580212	6.368869258214158	6.882857211685716	9.38692139016551	11.158797804343441	5.726142547633698
2L_2366	1.0838155770743525	0.0	0.9004122447421328	1.6142222015601781	1.083059039606061	0.9538152725359269	1.092607726423612	3.1161439189822526	2.3724623549535826	1.7951988662960119	2.5257860656676594	2.4228456904116853	0.5560060130938304	1.622323693161484	3.4449164745551575	1.9818138568311623	2.5189177809807917	0.646819401425564	2.128381865760827	3.345386761836229	1.888367177998731	3.2362873555130958	3.1081538063694776	1.5273276888538507	3.542443790273158	3.7114947497659205	1.129743978549325	1.5522112646455013	4.508054458937156	4.776223685566184	5.153486465096396	5.113672072176004	4.484139870226652	3.643697215840547	3.633701124448813	4.697360542672493	5.814933430226739	4.0339651371994005	5.805608649228941	8.501991005444996	4.433115371827552	5.772285640400458	5.296593667143361	7.948195813392976	3.7713474949172388	7.132487603187893	5.509909020382255	8.005506803387586	6.971201964683892
2L_2367	0.6440437705027309	0.0	1.7835288259279434	0.0	1.6089855190766955	1.9837745380157517	0.6492683946339006	2.468972423553207	2.711165201869294	2.3335688682177653	1.250763825833889	2.3995759469386573	1.238998416807823	3.6151704119028762	1.7059152269310789	2.5235741784861765	0.9355219995248484	1.6015178802104344	1.58095518150156	2.4849424909759317	2.0038186371003492	2.5453099101471666	2.308726617216821	1.296564661170702	2.105052652629474	2.067664742222169	1.678340363061944	6.917865109931794	1.8264918024003753	6.081880355222358	2.6399952522325387	4.558102935790536	3.1859870326852144	4.381995340031497	5.848053183095348	4.9107037627776515	2.4681793068093736	3.469534647088398	3.285628472139226	5.803204065028384	4.390538389770046	7.06198729972204	3.7028637022157014	7.23703160122219	6.4646417282624915	6.5206015689654135	7.88231915777056	7.318725685439828	6.164507527356852
2L_2368	2.0394719399253147	0.0	0.0	3.796956966808521	2.547560405204768	1.7948436296332992	0.0	2.931904752969433	1.7170712945172197	0.0	1.9803760575703242	0.9498321456632184	7.846989973116212	4.770016515705184	2.7010324426408747	0.0	0.7406215829571717	4.057178629866434	3.7547685560662036	0.0	0.0	0.8955720054221511	3.6554838105932994	1.0264470234268057	0.0	4.365070011357912	0.0	0.0	3.855927138400793	3.209881298589578	4.179992482701519	2.405665438333894	3.6687123406678235	4.081270169637178	2.8490515507387593	4.9107037627776515	1.9539752845574208	2.9964162861217982	3.9016838106653307	8.647911940042297	2.3172285946008575	3.194708540350447	4.397150646381145	8.44320353475922	2.7295153963774963	2.5810714543821427	3.8401042050677088	3.8626607784265765	4.685025720791208
2L_2369	2.4459380429218096	0.0	1.6933635591955196	0.45536892715445054	0.814743566998665	1.5067887722366506	1.4794680168357544	1.1720774763840454	2.4711396628418227	1.5192662713670875	2.375064370182093	2.7339201297992375	1.5684820926713177	1.8306173683850182	1.9436084048883564	2.8751956171284734	2.13174534411717	2.432886514261897	2.101443271238687	1.887454130146002	1.522013397248967	1.074059218641681	1.1690721495215222	1.4772211028716096	1.5989063480579282	1.832259472231794	1.2747942705136388	0.0	3.237088525584792	3.4646486499804054	4.010450914246453	3.173625166824492	4.1798912559490855	2.545226322307726	6.150359898560064	3.533643267875602	3.28076270421459	4.312321308185791	3.431477970628919	1.2964297517352583	3.3348618116636795	4.980836805104301	4.570367844298114	5.496934128386742	6.87436457138435	3.920939011238237	3.9146203794584307	3.93761465696914	5.056874858828909
2L_2370	1.0243050517017975	3.0511758468919963	2.8365736459615705	0.6356616347691659	1.4216528534136585	2.403847598466105	1.7210240643910826	4.253948973554835	2.5871473394782876	1.0603921612983724	0.3315415721635044	1.5901466878516608	2.6273832007745526	2.874833579078367	0.9043782761103052	1.7838054546095095	1.7358601174482957	1.3584524781059912	2.09532909238725	0.0	1.6996952871274003	2.99861583892875	0.8159695023238811	3.093138525177804	1.1159780152331	1.4615427899536473	2.6692790010490266	4.889939682594015	3.8732042050086988	1.6121318293934626	3.0790624870539416	4.8328887746895175	2.456767041978779	3.279645535910479	3.815756211335658	4.110589096744633	1.9627303672988186	4.013122911921985	3.483703019543139	3.9813859349217133	3.1034817185530015	4.278697222269764	2.9445684980246853	4.846305479596449	3.1987029716407567	5.185272673324941	1.6072126560924929	4.8499600201629	4.706017689397604
2L_2371	1.8866148262644706	0.0	2.089815680346809	0.0	2.5137305461214723	2.6565140014559026	0.0	1.8081069149530153	0.9530267414538518	1.9530818185816674	1.4655585139075458	2.4601999397461887	1.4517726216298732	1.4120021880385907	1.6657278624433938	0.9856498741990424	1.6442699289420528	1.125928708220867	0.9262269496845734	2.9116836840019578	0.0	1.988278699411231	1.8034707433762127	1.5192247639105725	1.2332775275252128	2.422746488410671	1.9665631172857259	2.701958568707699	3.5669278727947917	2.375442203412679	2.165354647352198	1.33521741411915	2.0362468224368335	3.9263968519237347	4.743930536206468	2.422746488410671	1.446020872299077	5.17409537410003	1.4437020447296431	2.7999147705943828	1.714843038273153	6.5015878059529015	4.881104431229306	2.677848289986334	2.5249399682897837	4.456894035115868	5.683665373064428	3.573156830819993	3.178183102062728
2L_2372	1.9984123723930434	3.968549247215815	1.5372601105597472	1.240171639754942	1.1094541208361957	1.3678848006503315	0.8953884138977712	1.4896406135616882	0.7477788630957111	2.298686760253867	1.2936708233028924	1.2409462628903294	1.993447254097602	1.6618611182663465	1.7644360274310986	0.5800321047769994	0.8063456174712518	1.5460268765729441	0.817594636579184	0.0	0.8290235622313445	1.7550838930100858	2.653251825437256	2.458578539291438	0.0	0.4752433840180403	1.1572768119338386	1.590039989505736	0.8396217504014442	1.0484195075923046	2.1844474622181607	2.095318665229627	1.3979980667683876	1.5996416802636209	1.2407525164011972	3.920757918148832	3.4037990652316816	3.2623234267445276	2.2655605067492464	3.2953698876161175	2.018290760012614	3.130391229339418	3.829889092795021	4.727554947977198	5.349127126463767	3.746826905964012	3.344705331460298	1.4719039813951336	3.2304958811177515
2L_2373	1.1727498668195933	0.0	0.8119142241851062	4.366699722583567	1.4649140630138644	0.5160410855398992	1.7733952059098042	1.68592214546406	3.949444152761538	0.6070334046840398	2.8469204605155762	2.1847136026167626	0.7520375140377203	2.1943077025027833	1.553164510563693	2.2976088095836023	1.7035073555531168	2.3329841439315904	2.159090418388541	0.0	3.6487862276125984	1.5449321898363237	2.1019990852099983	3.5414037912144147	0.0	3.1375372064849634	3.0561174991607136	4.19895135388888	3.3258888853782285	6.460180829690253	1.4421631986487509	1.3833207347397418	3.1644087555392977	1.8774699290335142	1.6382793806976286	4.2356752287547	3.3707611414610703	1.7230179693544023	1.4957136958689063	6.215970282191997	1.3324672296340712	10.103726695295117	5.056953943791957	2.774322012920434	1.5695429561541112	4.452551386153456	2.7602008189626237	1.6658484574326577	5.8370274982365435
2L_2374	3.7089511827845323	0.0	1.7118456983371815	2.3016951524458733	1.5443175907657223	0.5440123390702698	0.0	0.592435031204738	0.5204397507718121	1.919810292026183	0.6002467254140142	1.1515664066890345	0.7928006093782604	0.5783117368598321	2.7289192082728606	2.422147340191563	2.693765226507943	1.2297200714418173	2.276120761863141	0.0	3.077250685765315	1.0857819888746434	1.4772899175554042	4.355587148081003	4.040893845718673	1.9845616976417055	1.6108849428651328	2.2132746904071365	2.337442557349153	2.9187194993812313	2.53388924836331	2.187452422909802	2.2239539410242997	4.453279751471364	5.18123976705146	1.9845616976417055	1.1844894424087018	2.4218821899627514	0.0	5.2423182999371445	4.214075010535188	1.9366153541062443	2.6655293741337034	4.3870501299444244	3.309235480563867	2.0861757477896967	3.4917761687673194	4.683048908357884	4.733396192834774
2L_2375	0.0	0.0	0.0	0.0	0.0	0.0	0.0	0.0	0.0	0.0	0.0	0.0	0.0	0.0	0.0	0.0	0.0	0.0	0.0	0.0	0.0	0.0	0.0	0.0	0.0	0.0	0.0	0.0	0.0	0.0	0.0	0.0	0.0	0.0	0.0	0.0	33.46182674804583	68.41817186644772	0.0	0.0	0.0	0.0	0.0	0.0	0.0	0.0	0.0	0.0	0.0
2L_2376	0.0	0.0	0.0	0.0	3.028336446967924	0.0	0.0	0.0	3.0616759307877537	0.0	0.0	0.0	0.0	0.0	0.0	0.0	0.0	0.0	0.0	0.0	0.0	9.581260587292949	0.0	0.0	0.0	3.8916350860479434	0.0	0.0	0.0	0.0	2.981304833649153	4.289494555987984	0.0	5.821785821157069	0.0	2.9187263145359577	0.0	0.0	0.0	0.0	0.0	0.0	5.2269816794292145	0.0	14.600835070427127	3.0681717071614196	0.0	0.0	0.0
2L_2377	1.4402456482977735	0.0	0.398842399818766	1.6088137251116517	2.1588604670910505	1.267492666287433	1.4519292364536456	0.5521250187722507	1.2125709657157684	1.78918402473368	1.39851298910894	2.6830310093991945	2.2165724253957135	1.886369417963411	0.50864803387189	1.1286707193469963	1.046032545001366	1.7190725947166023	1.7677089078387285	2.222785327838608	1.7924192138736115	1.7708320684532846	1.7209666049872234	1.4497241464894062	0.0	2.4660395528083874	3.0025566770104746	1.0313403712000264	1.0892000370328014	1.3600631069281615	2.1253322602766898	1.35907696928554	1.2953958522461129	1.844565816875195	1.207175450880031	2.5431032888336498	3.5876597750482127	1.692820747211078	1.8368751960864271	3.664218358100396	5.891016200294551	2.707268474400069	2.0701362149629445	1.7035624215935394	2.313053253425054	2.6733159324769002	1.0847304661737653	1.3638776459908273	2.8673645390821783
2L_2378	1.9254738912158598	2.8677782175037714	2.666075153459286	0.5974537953132857	0.26724025690126585	1.9769391739873665	2.5881250095437114	0.6151163111130357	0.27018235147265596	1.3288732802386445	2.1812947617265785	1.494567426751848	0.8231528532288829	1.5011307717877724	0.5666790882722816	0.41914647693973445	1.6315224304500635	0.6383998533212497	2.363261679239219	0.0	3.1950627334592405	1.972864211025673	2.300771586759336	0.9690728789320456	1.0488997042102834	0.3434233871876153	3.345114827756692	1.149004778021469	0.6067327924512733	2.525385171746395	2.1047190326374574	1.5141324581243956	1.7318232450395965	1.5412576168951426	1.3449006746021783	1.8029727827349797	2.7671342180619827	2.2002781151537554	1.637153696971364	3.0616985323714063	3.6461751622547944	1.508068771153178	2.7675787376150853	3.0366717591652073	1.2884733858091322	2.978311394911095	1.5106076074682506	1.5194808383741605	2.9487681029788457
2L_2379	1.6355570093840084	0.0	0.0	0.0	0.0	2.878754075236238	0.0	0.0	1.377007418627468	0.0	3.176329988922549	0.0	0.0	1.5301282247452335	1.444064174211902	6.408647401560505	0.0	0.0	0.0	0.0	0.0	0.0	3.908692933083177	0.0	0.0	5.250859828296884	0.0	0.0	3.0922654709906845	0.0	2.6817200552434333	0.0	1.4710641678190002	0.0	2.2848003655680587	5.250859828296884	4.700978587042536	0.0	0.0	5.201402644913244	0.0	0.0	0.0	1.9345821060828097	0.0	0.0	3.079576250307958	1.5488327609105588	1.2523873634115033
2L_2380	1.8489241440570756	2.360370790647503	1.4629039022815304	1.4752317441546894	1.9796073607168607	1.162251034786964	1.3313735869166878	0.7594219968302739	0.44475582293781457	2.1875008715823787	1.7953495880352361	0.9841021253948834	0.6775091390054647	0.2471059445980565	0.699621448826469	1.0349556619819629	0.9591790470943675	1.0508904470616698	0.6483734579247771	0.0	0.6574368882775748	0.9278842772421722	1.2624579349016092	1.06348127084523	1.7266274002818722	0.847980356704633	2.064937749354139	2.8371203531042166	0.9987622838397517	1.6628469686091907	1.7323227078144126	0.9346732268680294	1.4254048577417444	1.057130637920832	1.1069420394078746	1.695960713409266	3.0367121800652903	2.328395324271736	1.3474855700296842	2.799977790576165	4.201460007352555	1.6549868726441264	3.0372000053151003	3.1242266562704897	1.4139982075451722	0.8913988700182225	1.989327654996475	2.00101286268577	2.2247782452284066
2L_2381	1.3105424754679553	1.1711439499874687	1.088772404758545	1.951906583312448	0.6548138377355596	1.8453551764334857	1.5854086596923482	1.0048053812553155	1.9860683922511555	1.0853711719772794	1.2725681045362776	0.7324221611024067	0.6723187156453541	0.0	0.23142054073908683	0.684684551448772	1.142196887787608	1.0428395352564754	1.286812488257836	0.0	0.9786003587940355	0.9207757203965081	1.2527861965010183	1.3191673753233808	0.8566998209497374	1.1219785957899324	1.3660787883209007	1.8769233772308174	3.9644429115265187	0.41252695863674693	2.148814146829674	0.9275126596202912	1.8859797023320517	0.8392255358203279	1.8307695236923545	1.0518549335530616	2.7623271611895244	3.0807431984892037	1.0028718237545033	1.1114108215626592	0.0	1.2317309663077238	1.8837074376304466	1.8601751020027018	4.209496540004319	1.1057122865864715	4.194935597374622	2.4821037835105106	1.8063279279973605
2L_2382	1.4600643917598053	2.609523324898049	0.8086614760303843	0.5436506926870935	1.4590452207478273	1.027947370533755	0.0	1.399306570830212	1.4751081039120237	2.116105125926091	1.4177574632666838	0.27199513106955775	0.0	0.8195687669555118	0.7734710565583695	2.6698046278927383	0.6362559914901186	0.5809093944870595	2.1504405177400594	2.2533723407107993	0.7268336404629451	0.512914257764855	2.093577907895971	0.29393466408529323	1.9088841856103538	2.1874771682070566	0.7609684663038216	3.1365969136304583	1.656282237118334	0.4595928283296696	0.4787951675012226	1.72222347179103	1.3132213656283536	1.402461207221778	2.4475739850624563	1.171862768682352	1.1190856533051383	1.4300959108123548	2.979442923873334	1.5477668556686048	1.327129005233865	2.744522299426651	2.518347208726913	2.0724054959779274	1.5632549422207294	1.4782377533545528	1.9243998951367007	1.3826455146606191	2.6832197474240536
2L_2383	1.1130300986712311	0.9946403803106958	0.6164553889112251	0.41443349179612327	1.6683797528176756	0.5877153619274619	0.6732355455711233	1.49339883579747	1.3119145171493936	1.1522430646605162	1.0807788602594652	0.8293847018830599	0.2854966475413414	1.8743105660967707	0.7861722366576549	0.581495470862614	0.9700559413477016	0.6642545811479634	0.546438233627481	1.7177812518949276	1.1081534802543533	1.1730078690059884	1.0639782914381242	0.8962841091561113	0.0	0.9528847561641758	0.5800982558823848	1.5940515098616794	3.787830164638038	1.0510645707504847	1.64246896226402	1.5754537168852427	1.4015250835348994	2.6727957079605047	2.4877656350628174	1.6079930260270465	1.7061932640087103	1.9623323759331708	3.974733527476354	1.179887069232965	2.0233827165177583	3.138288910040181	1.9197757701900418	1.8431319361498022	3.277158174750408	1.5025119182062563	2.9340007430566457	3.1620374052582445	1.3636404700536882
2L_2384	1.46469315306169	0.0	0.8691697829300616	1.1686589965239405	0.696986071918229	0.36828793398865994	1.0546964748078154	0.6016040207041622	1.0569889696154426	1.0830682126757798	1.8286098444714503	0.9744907934787389	1.8784980989062523	0.7830161908955888	0.5542308207316023	0.0	0.9118186837605518	0.20812536406329313	0.513632842916695	0.0	1.5624383162373068	2.0214084056483004	1.000102410486834	0.0	2.7356225935069998	1.3435175546690727	1.6358162625000898	0.0	1.5824124352298812	0.32932132144790727	2.2300249460882893	0.7404357177897382	2.0701757978231687	0.8374448525815678	2.0461111611271616	1.8473366376699754	1.2028215306336991	2.664312234439802	2.9355154781191484	2.4399157439422883	1.9019090412001047	0.6555293110754038	1.8045221324639547	1.4849825202707538	2.5203388545183123	1.588847280705533	1.3789290811257862	2.972204655391892	1.6022179823973925
2L_2385	1.602720778794081	2.3870735194773265	1.4794536436872008	0.994613966448886	1.557113083869581	1.4104794106678507	1.6157224007954525	1.280022151551346	2.0240429312999346	1.1061239668525618	2.0750403050641255	1.2440440148743874	1.027760637014265	1.2495071943625435	1.1792270383741232	0.34888801713403006	0.9700301803549953	1.5941686585804056	2.6228338670800255	2.0612827609975617	1.329748862300117	1.1729767183827409	1.595925054338056	0.5377561843574469	0.8730803146581454	1.715147012110996	2.0882982624523136	0.9564055067533705	2.0201224396210655	1.6816586535631823	2.189900459388559	3.1508237576648512	1.4415303747748327	1.4967258480619712	1.4926197416872276	2.3583271416526195	2.5592219310168893	2.0930989481131235	2.0440943864671137	2.8316537662184387	1.8209960848584175	1.255282227613799	3.8394495765087115	2.5276566714275077	3.217488034162001	2.028337223233386	1.005916397885805	2.782519021552988	1.6363251083451762
2L_2386	0.7551558264047786	0.0	0.0	1.4059002823047768	1.257714506353345	1.9937317075115837	0.7612818158702898	2.1711943305773644	0.6357804522942138	0.781760587383635	0.7332743780733363	0.7033892105722211	0.0	0.7064781217855246	2.0002240250908105	2.9589475615313146	0.5484603073790947	0.7511263139077046	0.0	0.0	1.879617986440436	0.0	0.9023446523446523	3.800628167823578	4.9364432926076764	1.6162556528541459	1.967891876148757	0.0	0.0	0.0	0.6190907785190357	3.5629855681269564	0.0	0.6044692035030199	0.0	1.8182876094609142	3.617494783572522	1.4793118241394103	0.9631183460561267	0.0	0.0	2.3658111893406013	2.1708455443395205	0.0	3.0319752105706788	0.6371293500006371	1.4218764218764217	6.436028026756714	3.469451479721056
2L_2387	0.0	0.0	0.0	0.0	0.0	0.0	0.0	0.0	0.0	0.0	0.0	0.0	0.0	0.0	0.0	35.316470895696334	0.0	0.0	0.0	0.0	0.0	0.0	0.0	54.43480343592479	0.0	0.0	0.0	0.0	0.0	0.0	0.0	0.0	0.0	0.0	0.0	0.0	0.0	0.0	0.0	0.0	0.0	0.0	0.0	0.0	0.0	0.0	0.0	0.0	0.0
2L_2388	5.419545047258433	0.0	0.0	0.0	0.0	0.0	0.0	0.0	1.5209403061348648	0.0	1.7541693096150932	0.0	0.0	1.690066196512785	0.0	0.0	2.6240988844430824	1.7968754492188623	0.0	0.0	0.0	0.0	0.0	0.0	0.0	0.0	0.0	6.46810448317258	0.0	0.0	1.4810145779226933	0.0	1.6248284181190467	4.33810872341607	0.0	0.0	0.0	1.7694354793046825	0.0	0.0	0.0	0.0	2.596593269630245	4.273591936928621	0.0	1.5241671950446274	3.401471612678509	3.4214516808907818	1.3832942322163693
2L_2389	1.5671903769137634	1.0003521239476296	0.0	0.41681338497817905	2.0508405612412313	0.5910903299513509	1.3542032301538809	1.9311103421000595	0.3769852040847101	0.9270878760639262	1.3043823071496847	1.4597580571971578	0.8614083544206098	1.0472632414288625	1.5813736950504271	1.7545041630874783	0.325208836106194	0.6680690772736796	0.5495761668601175	0.0	2.2290341505864144	1.7696158376370392	1.8726543666447513	0.9014310398043102	1.463528860789135	1.1979458965465426	1.1668589650241028	0.801602692358995	2.963008113562789	0.35236677716888803	2.2025345005004158	3.4330850526223275	1.6109409957419607	2.15051543553959	2.1892952220821074	1.2578431913738695	1.7159911152844016	2.631468148709528	2.5698590483709154	2.1359926726907354	2.5437525437525434	3.156310601163543	1.9308001235712078	1.8537161606763035	2.6967087209402667	1.5111401250015113	2.107749503582837	2.5441563780982737	2.571508508607353
2L_2390	1.075449118754587	0.8008806483609378	2.7300214301718593	1.3348010806015627	1.0448456874121126	1.261936459795635	1.264868963821694	1.37426178092783	1.0563485757138973	1.298894421890483	1.218334634369683	0.8347717563724639	1.3792848835457132	0.838437629832067	2.5320915703063394	0.9364358796250071	1.0414471355771113	0.8914254340185525	1.5399649503977288	0.0	1.7845619287491787	1.101918383235124	0.6425334528616897	1.9846325212926714	0.0	1.5345183574622918	0.467092907628594	1.9252863125363477	1.3555317471465633	0.28210439724587116	2.35112845643068	0.634274668120537	2.740649323665784	1.2912749584080334	1.0015697101281984	1.2947498641088087	1.2020927817110443	1.2289375466228183	3.4290431865357656	0.5700243463098553	2.0365250772606704	2.5269382852039564	1.5457961429809906	1.6960946509012125	3.1185289774072413	1.0585897678830216	1.8562077527115484	1.867111020984342	2.1959962322194646
2L_2391	0.0	0.0	0.0	0.0	0.0	1.354163803174458	0.7756060721578905	0.7373491531102567	1.2954865572218033	0.0	1.494143294467927	0.0	0.0	0.7197711933748804	2.0378601815977966	0.0	1.1175602408275265	1.5305189691373144	0.9442924133658926	0.0	0.0	2.702745070057855	0.9193231428201598	1.5488562703200262	0.0	0.0	0.0	0.0	2.9091988139196436	0.0	1.2614791448483336	0.9075066499818544	0.0	4.310900147974727	0.0	1.8525004557151121	0.0	0.0	0.9812403525675086	2.4467359848719945	0.0	0.0	1.1058460551706597	4.550130010864801	2.0593498447198733	1.2982351142739004	1.4486304068681306	1.4571395869052985	1.1782441922870956
2L_2392	1.3217013044927535	3.5433475421569773	0.36601431203803503	1.9685264123094317	1.3207787152811852	0.6979004084950671	0.5329692939867686	1.2667012020082382	0.8902129322567989	0.8209595572335239	2.3101264701837367	0.9848779864208963	1.6951082092666683	0.7419022849403333	0.7001730267583725	0.6905144104488089	0.9599352588943473	0.788789222741298	0.9733269483085525	2.039831379378855	0.6579552081201148	1.3929237246111794	0.9475899376561628	0.2660799284947443	3.455977328788723	1.1315318667096197	2.7554209807948533	0.9464523747057952	0.9995497028588621	1.2481184614194103	1.0835552887986908	2.182623609614195	1.6642834128195092	0.634778444549056	0.7385431645245222	1.4851355750563757	1.7728120131415008	2.589145576781371	1.0114109405130562	1.1208741114340537	3.6040906428796684	2.4844374836027128	1.1398479442842324	2.5013518243265596	1.7688912455237322	1.115127055346432	1.4931720229733474	1.251619031798583	2.0241202262642553
2L_2393	1.0771766553557134	3.208668538924759	0.9943297352517533	2.0054178368279745	1.4950343778670085	0.9479726688103909	0.7239432988785792	0.3441173280418182	0.6045973887741076	0.7434176500285584	2.4405833872905642	0.0	2.7630009671884883	1.6795688909443827	0.31701987118594976	0.4689700568715298	1.0431200534432128	1.0714288392857814	1.7627870368166887	0.0	4.021714218149487	0.946018661542525	1.2871311596948778	0.7228438237368466	0.0	0.7684916576003863	1.8713728700150953	1.285585984233059	1.3577091915893988	1.6953453164107732	1.1774525836900915	1.6941160765135668	1.9376835793717824	2.0118765094103512	2.5079464282579353	0.8645531148004346	1.032020358046391	1.4067561574596235	1.3738205578783045	0.7612533320534126	0.8159185713265816	1.6873316043058901	0.516093072224645	0.8494095775261855	0.9610887366983517	1.2117602544454182	1.3521377839218918	0.6800400856428883	2.474464216635493
2L_2394	1.7901184566135702	0.0	0.0	1.6663633885299542	0.7453620406044915	0.7876996602021206	1.8046402896231108	0.8578130296995459	2.2607035837049994	1.8531858024470576	0.8691239291632709	0.0	1.1479312614168937	0.0	0.7902646975799249	0.0	1.9502112371301499	0.8902831910705308	1.0985654931790068	0.0	3.341766094418927	0.0	1.0695168863882158	0.0	0.0	1.9156900957481067	2.332471951441666	3.204698857653045	0.0	0.0	1.467572374065413	2.1115397654142667	0.8050404548929393	0.0	1.2503579149531554	3.5919189295277	0.0	0.0	2.283099549647198	3.7952929069486214	0.0	2.8041115004464143	0.0	1.0587008322129632	3.5936919206977604	1.510333323012722	1.6852993361268853	0.8475993486029486	4.112216916700878
2L_2395	0.8124283666676078	1.8150319127986068	1.1249153219991366	0.7562632969994195	0.6765510550289376	1.4299602263712836	0.0	2.3358620857192864	0.0	1.2615763295311384	0.0	1.5134713326584261	1.0419555379858698	1.1400882701942314	1.7932708729915188	0.5305600183021983	0.8850849641736783	0.8080932478192897	1.99429432393921	3.134628206450375	1.0110860019136825	1.4270127229600353	2.4269507247457334	0.4088875470108235	1.3277082759376109	0.8694178699627342	3.1757111449359634	2.908844662168235	0.7680087491556704	1.917995464580058	2.6641754849765147	0.4791511970706229	0.730720025206918	0.9754700497528744	1.7023894170394427	1.3041268049441013	1.5567411523200387	1.1936293613724829	1.0361631830601412	1.291843399814896	0.9230733727947201	1.272619539698603	1.7516151351225109	3.8438510467358955	1.0873087743262912	2.0563515730575443	0.3824285990508428	0.7693499296987268	1.555242364304326
2L_2396	0.0	0.0	0.0	0.0	1.3567182721595847	0.0	3.2848311588572265	1.5614031143121956	0.0	0.0	0.0	1.5175160811179114	0.0	0.0	1.4384507080342075	0.0	1.1832671354534403	0.0	0.0	0.0	0.0	0.0	0.0	0.0	0.0	1.7434827742158423	0.0	0.0	0.0	0.0	5.342590974974769	1.9217269099227021	2.93069149079587	2.6082053095757125	0.0	0.0	1.5609015392674437	0.0	0.0	1.7270611308830826	3.7021611365634683	5.1040824493062535	0.0	1.9270618646597473	2.1804292087680293	0.0	1.5338025542107174	0.0	0.0
2L_2397	0.6165670962186866	0.0	0.8537192964123642	1.1478847468615683	1.026894521553669	0.7234823898779316	0.8287584313998007	0.39393988099233773	1.384266376455221	0.8510523496342625	0.5987014046792226	0.7657344844772985	1.0543460844103676	1.7304686616739953	0.7258383124026969	1.0737384800947274	1.4926834404579996	1.226554186741526	0.25225121597698663	0.0	2.3019962835037338	1.2634844475172387	1.4734866702501863	1.0343747128317204	0.6717484436428246	0.879756662826089	0.5355792527951747	2.943435557378524	0.3885708112989398	0.9704017754470884	1.1794373787159271	1.6969717950439163	0.9242618438240011	2.632186601498991	1.435527997246083	0.6598174971195667	0.9845333357277185	1.2078235563036008	1.834848485682507	1.9608082791600134	1.401075325312177	0.6438765281765519	2.067852136755924	1.9447803444745666	2.7505966112814786	0.5202012346456103	0.38697629723742266	0.7784987519594571	1.2589893808966932
2L_2398	0.8912524904936783	0.0	0.0	2.765460417080103	1.2369866224102541	0.5228996858261817	0.2994941753025063	0.8541647020878519	1.2506048237578897	0.6151013659371503	0.0	0.2767187750257542	0.3810163481541453	0.5558679533453357	0.5246024379114653	0.0	1.2946112518677195	1.1819956880206302	0.7292621544300123	0.0	0.36972815256935737	0.5218218596186484	1.064968170231328	2.691353917884639	1.9420351071396493	1.9075425567975566	1.5483678770335778	2.1273793940755463	1.1233642061901299	3.2730209094602927	1.9484409403682572	1.752132722231491	0.8016165720438465	1.4268172586674157	2.9050935004343112	0.23844281959969457	1.4231505262326773	0.2909863768907931	0.37889823289821034	1.2597171034405046	0.67508839438664	0.9307284849080515	0.4270137434373325	0.7027987448998334	1.9880043025184317	1.5039097894751883	0.8390658310913495	1.68798892071592	0.9099394276071527
2L_2399	1.134266532218274	0.0	0.3926357860191506	2.111704077616106	2.361405788315651	0.7486610944985986	0.8576009630744468	0.8152996302235704	1.193701458130205	0.0	1.1013999454146188	1.3206394176846505	0.7273596930425719	1.0611511707468637	0.5007326720457373	0.7407378875281371	0.6178527819933645	0.8461605633669337	1.0441203494879634	0.0	2.1174316288385153	2.241353753759497	0.6776742652926685	1.4271641631543204	0.9268355979016443	3.034580133065125	0.0	1.0152910961407569	1.608375562127259	1.3388983901085758	1.6273123643751382	0.6689637991578015	1.5302849513002115	0.9079307386851856	0.39612996865819694	1.3655610598793062	0.8150377286398173	1.6664777991827593	1.4466324277703664	0.9017993421914877	1.2887428313680007	0.8883797091231621	3.6682589627793987	2.683283706001191	1.1385292570140233	1.6747276892777234	2.1357007148617435	2.6853071379115745	1.5199389939914643
2L_2400	1.020978035699518	0.0	0.7068400630162053	0.9503954405348977	0.8502211340147459	0.4492574493174701	0.0	0.9784919638411993	0.859581366682798	1.056947931785426	1.4870911565068268	3.803956266675593	1.3094246361960062	1.910330609456595	0.9014407908448231	1.333508645269898	3.336856559511057	1.0155300955390403	0.6265569941304141	0.0	0.635315458267017	1.344994254184546	1.2199787626097003	0.5138486317033095	3.3370597166836298	1.6388950438502758	1.3303044960567112	0.0	2.8954678207357962	1.6068955100125657	0.8370167651109984	1.2042978016507069	1.8365904653038676	1.634496506427167	0.7131304429681059	0.8194475219251379	0.9781776394069426	2.000044000968021	0.6510726943497568	0.5411528330324884	8.120178643930167	2.398949835719915	2.2012532468485393	1.8114616249100608	3.4160500240899845	1.722810179051662	1.4417930830841914	1.4502621010353132	0.39089435063848676
2L_2401	2.0912007500440026	0.0	4.825910118389228	1.2977541067428708	0.0	0.6134559100035643	0.0	0.0	0.0	0.0	0.0	0.6492823482205119	0.8940021840473358	0.6521336508789457	0.0	0.9104454035480968	1.0125421059306363	1.3866947333680701	2.5666692333359	0.0	1.7350319874834794	0.612191424912273	6.663468201929741	0.7016544309828144	0.0	2.9838565898845775	0.0	2.4958008151285465	0.0	0.0	1.142936821881297	0.8222274387985284	3.1348040998221944	1.6739147173929783	1.9475429311494885	1.6784193318100746	0.6678451908133887	0.0	1.7780646388728494	1.4778760113752119	6.336006336006336	2.183825713237478	0.0	2.4735301356360253	0.0	2.9405970000029407	1.3125013125013125	1.980316315925143	0.5337617661109317
2L_2402	0.0	0.0	2.0975265966372456	0.9400899478062062	1.6820037374123047	1.3331579489987095	1.0180997778506287	1.4518227150246228	0.42513030243769717	1.0454870505973914	1.9612880955696466	0.94067713703032	0.6476130279017597	0.47240404529032065	1.7833322633339754	1.3190489129717908	2.933932246702627	0.5022591617093688	0.6197630026277952	0.0	0.0	0.8869399860927811	0.6033750386160025	1.0165535581407643	0.0	0.5403746309241271	3.947638522635759	1.8079520965012512	0.0	0.7947356709158535	0.0	0.5956195753947171	0.4541689072332757	0.4041932625833447	0.7053977032250784	1.215842919579286	0.0	0.49458919421528486	0.6440128699531933	1.070569821493188	0.0	0.7909790422192975	1.451589490492089	0.5972730899803856	0.6758017035609344	1.2780968286157361	0.4753863940610929	0.47817878913654305	1.1599672115934856
2L_2403	0.0	0.0	0.0	0.0	0.0	0.0	0.0	0.0	0.0	0.0	0.0	0.0	0.0	9.989690639260283	0.0	0.0	0.0	0.0	0.0	0.0	0.0	0.0	0.0	0.0	0.0	0.0	0.0	0.0	0.0	0.0	0.0	0.0	0.0	0.0	0.0	0.0	10.230367413415285	0.0	0.0	0.0	0.0	0.0	15.348016268897245	0.0	0.0	0.0	0.0	0.0	0.0
2L_2404	2.6352307067622873	0.0	1.216276010974702	0.8176836852807452	1.097246346910306	0.0	3.0993763213582137	0.4209284266772988	2.9582029952175106	1.818714701589384	0.0	2.0454860459396524	0.563289298567944	1.6435749859720876	1.938912468649724	1.7209493284253388	0.3189892277656773	0.8737230373985351	1.0781310813331306	3.3892089620174746	0.546600986363344	0.38572710948756006	2.0992456150957595	0.0	2.8710778385090494	1.8800563528091194	0.0	1.5725441342373996	2.491149154649294	0.6912555481898437	1.800342583589546	1.5541972677315647	2.370197702930797	2.109386898260473	2.4542000258918106	0.7050211323034197	1.2623796310501965	2.581141406541387	1.68047371881944	0.9311741701224481	3.9921653754506785	1.3759761174577247	3.156456057396997	2.0780158854963378	2.9390380610719173	1.4822396195980243	3.3079021813630147	0.8318331568945889	1.34524186271605
2L_2405	3.4592642447637014	0.0	0.0	1.6100586157939667	1.0802654903679747	0.0	0.4359158192499467	0.8288283748399533	0.7281055476363966	1.342926363676814	0.41987854509228956	1.2082982054193945	0.0	1.2136044083290156	1.1453436511997932	2.2590881563406477	0.3140525876661311	1.2903021023021184	0.0	0.0	1.0762837064477089	1.5190305668444843	1.0333789673485314	1.30576134112484	0.0	1.8509608198793934	2.2536600283983703	4.644622873652943	0.0	3.4027887895803888	1.7724806916588334	1.5301446920122213	1.944597333008093	2.768989696727788	2.4162191124139905	1.388220614909545	0.0	0.8470653210186978	0.5514889678216666	2.750290281679688	0.9825957723816895	2.0320225072231626	3.107607111448114	1.5343925654383905	4.0509753909610815	0.729650326026007	1.6283547364279891	2.0473995098443676	1.986634584725495
2L_2406	0.0	0.0	1.5357345464407663	0.0	1.8472551796919787	1.952181890252824	0.0	0.5314865380837742	0.0	1.1482027813375255	2.1539783252700055	0.0	1.4224778383287082	0.5188162191081259	0.9792694532366522	0.7243206071892732	0.0	0.5516045044244473	1.3613054374623088	0.0	0.6901673717991678	0.0	1.325309380221719	1.116426666565444	0.0	1.1869293911135308	0.0	0.0	0.0	0.8728158873439079	1.3639247717290037	1.3082745552831365	0.9975790751005461	2.6634236819914734	2.3241022574005226	0.44509852166757413	3.187894840700363	0.0	2.829140229235331	0.0	5.040719562717578	1.737380363988136	2.3913052142410196	0.6559532447022429	0.0	0.9357771465441048	1.5662747220802131	0.0	2.123217081536207
2L_2407	0.0	0.0	0.0	0.0	0.0	0.0	0.0	9.73747760380151	0.0	0.0	0.0	0.0	0.0	0.0	0.0	0.0	0.0	10.106063132576388	0.0	0.0	0.0	0.0	12.140637140637141	0.0	0.0	0.0	0.0	0.0	0.0	0.0	0.0	0.0	0.0	8.132858374404268	0.0	0.0	9.734349599431514	0.0	0.0	10.770581234416316	0.0	0.0	0.0	0.0	0.0	0.0	9.565350474441384	0.0	0.0
2L_2408	1.4615919220737652	1.6326583923539342	0.5059421898311287	0.6802743301474726	1.2171430706645272	0.9647088907314115	0.0	2.4513484377486368	0.92290710816902	0.7565425039196467	0.3548101829387111	0.6806992360376335	0.9372603542431744	1.367377009907467	0.0	1.9089984267943965	2.1230721575964955	0.3634482164069539	3.5878172078888926	0.0	0.45474628704204095	0.9627203859507518	0.0	2.2068163555104645	2.388601593197263	0.39102959343245464	0.0	1.3082826853496412	0.0	1.7252762167222973	1.1982402164884562	0.4310063187250351	1.6432440845842144	0.2924850984692032	3.573113039004102	1.4663609753717048	3.150721263111551	1.4315920878768487	1.398075018468571	0.7746930704789416	1.6606468219371446	3.4342420490428083	0.5252045671789162	0.8644056925609765	0.9780565195389285	0.9248651854847959	0.3440023601313924	1.3840920487648847	1.3989723708552644
2L_2409	0.5462515264316091	0.0	0.0	4.0679030651242805	0.0	0.4807303563240703	0.0	0.5235203012796511	0.4598998384141918	0.5654964170712511	2.1216932151486563	2.544027447817418	0.7005784466060092	1.5331196777750384	0.0	1.4269281169978318	0.3967357062175269	0.0	1.3409013807261518	0.0	0.6798227321436571	1.9189578063395456	0.6527224269159753	1.0996929987055515	1.7854193726929035	1.7537084796364633	0.0	1.955816539714615	1.0327703185941517	0.0	1.7913086064675914	1.9329980354940965	0.49131338286558335	0.4372504502367886	0.7630890761509481	0.4384271199091158	0.5233521290016943	1.605118401558891	0.6966838475870321	0.5790635072266836	1.241291563872209	0.0	2.355462907347867	1.9383642802882501	0.731072549958391	0.9217511612912443	1.0285323090797187	0.517286927316169	2.0913930392583753
2L_2410	0.2935468279843475	0.0	0.8129093913308416	0.546506500913431	0.7333548075917771	0.5166735995652502	0.887784432445479	1.6879885882968826	0.49428562566736284	1.215554896859863	0.8551229833599053	0.5468478541307411	1.5059185800272052	1.3731232974644236	0.25917803862146727	1.5336166664564335	1.0659970954137543	1.1679218468745258	0.7205789419451164	0.0	1.0959775687001665	1.0312172137377107	1.052287757768409	0.8864361266925243	1.9189115933442553	0.942414870251148	1.5299316984942182	0.0	0.5549942405472688	1.8480283154898498	0.9626205766501554	1.038762208182697	0.5280478977462705	0.4699427882250759	0.8201437137829661	0.471207435125574	3.0936516412131323	0.5750432935719648	0.0	2.800615152006344	2.0011506616304375	0.919646443763988	0.42192935636786333	2.0832918845052144	0.39286668811456876	1.7336701276501316	1.934508807210611	1.6678902958501027	0.2247762296439837
2L_2411	0.0	0.0	0.0	7.92157011857006	0.0	0.0	0.0	0.0	0.0	0.0	0.0	0.0	0.0	0.0	0.0	0.0	0.0	0.0	0.0	0.0	0.0	0.0	0.0	0.0	13.90723871775259	0.0	0.0	0.0	8.044599258287947	0.0	0.0	0.0	0.0	0.0	0.0	0.0	0.0	0.0	0.0	0.0	0.0	0.0	0.0	0.0	11.389145461026914	3.5899166421355693	4.005793980413269	0.0	3.2581143337481997
2L_2412	0.0	0.0	0.0	0.0	0.0	0.0	0.0	0.0	0.0	0.0	0.0	0.0	0.0	0.0	0.0	0.0	0.0	0.0	0.0	0.0	0.0	0.0	0.0	0.0	0.0	0.0	0.0	0.0	0.0	0.0	0.0	0.0	0.0	0.0	0.0	0.0	0.0	0.0	0.0	0.0	0.0	0.0	0.0	0.0	0.0	0.0	0.0	0.0	32.91530891017412
2L_2413	0.0	0.0	0.0	0.0	0.0	0.0	0.0	0.0	78.4129224496197	0.0	0.0	0.0	0.0	0.0	0.0	0.0	0.0	0.0	0.0	0.0	0.0	0.0	0.0	0.0	0.0	0.0	0.0	0.0	0.0	0.0	0.0	0.0	0.0	0.0	0.0	0.0	0.0	0.0	0.0	0.0	0.0	0.0	0.0	0.0	0.0	0.0	0.0	0.0	0.0
2L_2414	0.0	0.0	0.0	0.0	0.0	0.0	0.0	0.0	0.0	0.0	0.0	0.0	0.0	0.0	0.0	0.0	0.0	0.0	0.0	0.0	0.0	0.0	0.0	0.0	0.0	0.0	0.0	0.0	0.0	0.0	0.0	0.0	0.0	0.0	0.0	0.0	0.0	0.0	0.0	0.0	0.0	0.0	0.0	0.0	0.0	0.0	0.0	0.0	0.0
2L_2415	0.0	0.0	0.0	0.0	0.0	0.0	0.0	0.0	0.0	0.0	0.0	0.0	0.0	0.0	0.0	0.0	0.0	0.0	0.0	0.0	0.0	0.0	0.0	0.0	0.0	0.0	0.0	0.0	0.0	0.0	0.0	0.0	0.0	0.0	0.0	0.0	0.0	0.0	0.0	0.0	0.0	0.0	0.0	0.0	0.0	0.0	0.0	0.0	0.0
2L_2416	0.0	0.0	0.0	0.0	0.0	0.0	1.5735992842011575	0.0	2.6283661156297105	0.0	1.515706815011924	0.0	0.0	1.4603179053667266	0.0	2.03875344090612	4.534755614084134	0.0	0.0	0.0	3.8852438825863755	0.0	0.0	0.0	0.0	3.3408636399778437	4.067709464665028	0.0	2.951184457882171	0.0	0.0	1.8412076259873937	1.4039485772946696	0.0	0.0	0.0	1.4955006367841712	1.528897695339614	1.990803285143949	0.0	0.0	2.445112123061515	0.0	0.0	0.0	0.0	0.0	0.0	1.1952486475761552
2L_2417	0.5167835803386587	0.0	0.715555723472632	0.0	1.7214094969817668	1.3643909958926372	0.0	0.9905572161696975	0.8701803970981224	1.604970872988597	2.0072368918900203	0.0	0.0	1.4504143930615268	0.45627798352872984	2.024927122872848	0.7506670051674416	1.5420780673937462	1.2685654554403698	0.0	0.0	0.0	1.8525324860096746	0.5201846197637696	0.0	1.1060689116326152	0.0	3.7006171149100826	2.93117025995572	1.6267092647599466	0.8473375636943646	0.6095736714890446	0.9296182318215014	0.41366264851316403	1.4438473333583601	1.2443275255866921	0.9902390159717632	1.0123527279868962	3.2955035885397677	0.0	2.348658328929599	0.8095099938865805	4.4567914073061665	3.6675955463653764	0.691634295876172	0.0	0.48652368319446004	2.936288988779265	1.1871427689551086
2L_2418	0.6059808185861588	0.0	1.25859177676408	0.0	1.2615788017822274	2.1331812232909044	1.5272416692861406	0.5807640717973068	0.0	0.940995031985362	0.0	1.1288805692899557	0.0	0.28345950304787	1.6050957295144042	1.1872155406830867	0.6601745250577934	1.5068682603245114	1.4875208159944189	0.0	1.13123583857702	0.0	2.5343278325385685	1.2199377599954229	0.0	0.6484886226886326	3.1583010772096443	0.0	1.7185462359111432	1.907480518663028	1.2419858379832456	0.7147865499043776	1.3625888053628008	2.4253056782517697	2.5395847186415255	1.215916167541186	0.8708662663507319	1.1870855772960387	1.932155004739383	2.2483320668264675	1.377019269663405	1.4238480499736492	3.0485215759114537	0.35838544347277784	0.8110109003514557	1.022539061631241	1.4262451005628305	1.7215473485631552	2.088066768022974
2L_2419	1.7539714737587453	0.0	0.0	1.3061722647903764	0.8763735731652309	0.6174352222467344	1.0609200447156582	0.6723933059749946	0.5906811483963819	0.36315306633012545	2.0437779275867003	0.0	0.8998013193696767	0.32818192725755696	1.54861454129232	1.374526801966838	0.2547775439174702	0.0	0.0	0.0	0.8731433207570135	0.6161625348039408	0.0	0.0	1.1465687496954426	0.3754015012906679	1.8282987926554677	0.0	0.6632291499823084	0.0	0.5751753623403472	0.41378049598461203	0.6310277346785834	1.403977434376129	1.9601760826175016	0.5631022519360018	0.33608865534760407	1.7179704172366033	0.8947992166748697	1.8593282105866207	0.0	0.5494978908072959	1.5126419047186865	2.0746460124867965	0.4694835019506805	1.479835903956282	0.6605075657178607	1.3287747059496318	1.0744482506773725
2L_2420	0.8826496672263646	1.3146080561810898	0.8147640459618175	1.0955067134842416	1.4700559165168967	1.0357047831229005	1.4830165244226423	0.0	0.9908266789000734	0.60916409406517	0.857073948397406	1.6442864662727248	0.37733858417582344	1.651507297680447	0.2597693539078974	0.3842789040949759	1.0684291702190156	0.8779398474245899	0.7222229444451667	0.0	0.3661593480078771	1.2919624227044724	0.7031257031257031	0.8884585327379793	0.9616447972612355	0.6297099946184983	3.0668444823097505	0.0	0.556260461173298	1.3891834472309406	0.7236125982690029	1.041132146530604	0.7938789603445816	0.4710149637685869	0.4110074367685609	0.2361412479819369	0.28188271040824847	1.1527105123164236	1.1257227421435247	0.6237788359700569	0.0	0.9217446192236107	2.114459945785247	0.696014973230916	2.3625780861589702	1.9858577142877	1.938922393467848	1.6716955913653804	1.8023124569979512
2L_2421	0.701588589503498	0.0	0.4857214410850007	0.6530861323951882	2.044871670718872	0.6174352222467344	0.35364001490521935	1.3447866119499892	0.5906811483963819	0.7263061326602509	0.6812593091955667	0.6534940562755099	0.8998013193696767	0.0	0.30972290825846405	0.0	0.2547775439174702	0.697844911853988	1.291659239626039	0.0	0.8731433207570135	0.9242438022059112	1.2575047885782349	0.35310293084613276	1.1465687496954426	0.0	0.0	0.0	0.6632291499823084	1.1042152866460069	0.5751753623403472	0.8275609919692241	0.6310277346785834	0.8423864606256776	0.4900440206543754	0.0	1.0082659660428124	1.0307822503419621	0.44739960833743486	2.603059494821269	1.594276547195568	0.0	1.5126419047186865	0.8298584049947186	0.0	1.1838687231650258	1.3210151314357215	1.3287747059496318	2.4175085640240876
2L_2422	1.309723386420788	0.0	5.4404596100278555	0.0	0.0	0.0	1.3203481494000338	0.0	0.0	0.0	0.0	2.4398813241723922	0.0	0.0	0.0	1.7106415590102915	0.0	0.0	1.6075102880658438	0.0	0.0	1.1502502944640756	0.0	1.3183428957138037	0.0	1.4015966989594546	0.0	0.0	0.0	0.0	3.2212067069818584	0.0	4.712002412545235	0.0	0.0	0.0	1.2548185030517185	1.2828407224958949	1.6704083814410948	2.7767904744979566	0.0	0.0	3.7650602409638556	0.0	1.7528606686111736	1.1050212164073552	1.2330334595959596	0.0	1.0028883183568678
2L_2423	0.5704137239260322	0.0	0.789813802975576	0.0	0.4750129642913279	1.0039887468925293	0.5750410449921889	0.0	0.9604849296312722	1.181019737319952	0.5538853757478076	1.0626226930726987	0.0	0.5336445833153673	0.0	2.980090092593634	1.242853231420473	0.5673699955342307	1.4002131124357124	4.401704868329602	2.12967944703867	0.5009596382830951	0.0	1.7225031369652961	0.0	0.0	2.972929544096795	4.084655297981731	0.0	0.0	0.9352715401920785	0.6728332733278193	2.0521820646675404	0.9131824646319865	0.0	0.0	1.0930028471631166	0.0	0.7275000776606333	0.6046770682812834	0.0	1.7870366928670072	0.0	1.3494022856310852	0.7634098862954413	1.4437841003757206	1.6110406549331353	1.620503824362017	3.0574614945483276
2L_2424	0.0	0.0	0.0	0.0	0.0	0.0	0.0	0.0	0.0	0.0	0.0	0.0	0.0	0.0	0.0	0.0	0.0	0.0	0.0	0.0	0.0	0.0	0.0	0.0	0.0	0.0	0.0	0.0	0.0	0.0	0.0	0.0	40.752453297688525	0.0	0.0	0.0	0.0	0.0	0.0	0.0	0.0	0.0	65.12536633018561	0.0	0.0	0.0	0.0	0.0	0.0
2L_2425	0.0	0.0	0.0	0.0	0.0	0.0	0.0	0.0	0.0	0.0	0.0	0.0	0.0	0.0	0.0	0.0	0.0	0.0	0.0	0.0	0.0	30.047354630898294	0.0	0.0	0.0	0.0	0.0	0.0	0.0	0.0	0.0	0.0	0.0	0.0	0.0	0.0	0.0	0.0	0.0	0.0	0.0	0.0	0.0	0.0	0.0	0.0	0.0	0.0	0.0
2L_2426	0.0	0.0	0.0	0.0	0.0	0.0	0.0	0.0	0.0	0.0	0.0	0.0	0.0	0.0	0.0	0.0	0.0	0.0	0.0	0.0	0.0	0.0	0.0	0.0	0.0	0.0	0.0	0.0	0.0	0.0	0.0	123.59106189440381	0.0	0.0	0.0	0.0	0.0	0.0	0.0	0.0	0.0	0.0	0.0	0.0	0.0	0.0	0.0	0.0	0.0
2L_2427	0.0	0.0	0.0	0.0	0.0	0.0	0.0	0.0	8.821453775582217	0.0	10.17418199576754	0.0	0.0	0.0	0.0	0.0	0.0	0.0	0.0	0.0	13.039849780930524	0.0	0.0	10.54674316571043	0.0	0.0	0.0	0.0	0.0	0.0	8.589884551951622	0.0	0.0	0.0	0.0	0.0	10.038548024413748	0.0	0.0	0.0	0.0	0.0	0.0	0.0	0.0	0.0	0.0	0.0	0.0
2L_2428	0.7992590868265119	0.0	3.320042098133804	0.0	0.6655843156387188	1.0550856711980252	0.0	0.0	0.3364559246944349	0.4137088209753682	0.7760996993195739	1.4889383050968592	0.5125328373382222	1.8693461625314236	0.35284047164891524	1.0439195211123589	0.0	0.0	2.9429508968642857	0.0	0.99469652679327	0.7019405849411283	0.4775220806210079	0.0	2.612372850915147	1.2829872047686066	2.0828223909655494	1.4308464744658294	0.7555595012551732	0.6289683974828685	1.63811862730901	0.4713842646747225	0.718875219077223	0.6397719341009318	0.5582646900374875	0.32074680119215176	0.7657533653903218	0.39142696657800846	1.0193672125123248	0.8472686072365636	0.9081105624609797	2.5039813303152014	1.7232218504530636	0.4726928864683862	1.069683745326485	1.011509289869903	0.0	0.7568789415653506	2.14204513289095
2L_2429	0.0	0.0	1.703054121016301	2.289874267583716	1.0242575950493125	0.0	0.0	1.1787848896751647	1.035533825453525	0.0	1.1943280405889996	1.1456522725387608	1.5774579989976831	1.150683367838492	0.0	0.0	0.0	0.0	1.5096208134440792	0.0	1.5307233785391663	2.1604114114659083	2.9394059107925576	0.0	0.0	2.6324926994396214	0.0	0.0	2.325438083466949	1.9358198293768403	0.0	0.0	1.1062661570172234	0.9845353131157039	0.0	0.9871847622898581	0.0	0.0	0.0	2.6076975842680734	0.0	0.0	0.0	0.0	0.0	0.0	1.1579477830394924	3.494248525165054	0.9418173495941239
2L_2430	1.0184969226115483	2.275406046208946	0.0	0.0	0.42407749151039265	0.44816569366906794	0.0	1.4641711463796319	1.2862387036085854	0.5271897035211632	2.9669546524717005	0.4743390180651066	2.6124851186316427	0.4764220626864716	0.4496250846194409	0.6651340205143295	0.0	0.0	0.6250343768907289	0.0	0.0	0.44724191279283604	0.0	1.0251998216972469	0.0	0.544970769947783	0.0	0.0	0.0	1.6029905391498378	1.2524740537475023	1.2013711970294414	0.9160636524996811	0.40763111536351887	0.0	1.6349123098433491	1.9516010740051029	2.4939795334063573	2.5979620027273405	0.5398377593191652	1.1572065035005497	0.0	0.0	1.807059531046367	1.3630994263804992	1.718623520050321	0.4794297777286841	1.9289836937221418	1.1698332753615954
2L_2431	22.96501280299464	0.0	0.0	0.0	0.0	0.0	0.0	0.0	0.0	0.0	0.0	0.0	0.0	0.0	0.0	0.0	0.0	0.0	0.0	0.0	0.0	0.0	0.0	0.0	0.0	0.0	0.0	0.0	0.0	36.14414284165251	0.0	0.0	0.0	0.0	0.0	0.0	0.0	0.0	0.0	24.34446443395468	0.0	0.0	0.0	0.0	0.0	0.0	0.0	0.0	0.0
2L_2432	2.0514512171054924	0.0	0.0	0.7638518420745483	1.366679492953708	1.4443088238458854	0.0	0.3932167901681962	0.6908627528600856	2.1237255310715484	1.1952049334234995	0.0	0.0	0.767685477417457	1.449012020134312	0.5358837972425778	0.8939661397809032	0.40810093413487625	1.510729198769662	0.0	1.5318472576717208	0.7206658722046092	0.9805213549706943	2.8909330263327653	0.0	0.0	1.069192355616799	4.407049163277645	0.7757151511907616	0.0	1.0090906962645076	0.9679182527217136	0.7380522623663609	0.6568387820737661	0.573157213584743	0.0	0.7861809514959374	2.4112131054254706	0.5232801586501717	1.3048060966803905	0.0	0.0	1.769191302655556	0.9706053150929418	2.1964382337956945	0.3461642577095973	0.38626598832178866	2.719744263223999	1.570848075742524
2L_2433	0.9434135816649458	0.0	0.65314090234812	0.0	0.7856292076827308	0.4151270297013427	0.4755333796376036	0.4520776040031653	0.7942783365746509	1.953301636456578	0.4580385816890283	0.878741726207277	0.6049733406397981	0.4413003461912956	0.0	0.6161005052147362	0.6851895792805797	0.46918976276733376	1.1579139947801238	0.0	0.587050074549489	1.2428140491677122	0.5636480383244593	0.0	0.0	0.5047956597265341	0.0	0.0	0.8918323319542633	0.7424092367587601	1.1601419766282437	0.0	0.42426583343119734	0.37758065047177947	1.3179067949956444	0.3785967447949005	0.9038647630310636	0.0	1.8048306653724826	1.0000821067409635	0.0	1.4777998988002632	0.0	4.463582799628318	1.2626120741824998	0.0	0.8881726664506631	0.893389746726687	0.7223956373082672
2L_2434	1.1176306230790722	0.0	0.0	2.080732417811069	0.0	0.0	0.0	0.0	0.9409550693954363	0.0	2.1704921590970754	1.0410160316468875	0.0	0.0	0.0	0.0	1.6234425098421201	0.0	0.0	0.0	1.3909173099659224	0.9815469179426776	0.0	0.0	0.0	0.0	0.0	0.0	4.226096143687268	1.7590149516270888	2.748763056624519	3.9549139806209217	0.0	2.6838432635534084	0.0	2.6910656620021527	1.0707784559374665	1.0946907498631635	1.4254151521630674	3.554291807357384	0.0	1.7507002801120448	1.6064257028112447	0.0	1.495774437214868	0.0	1.0521885521885521	1.0583690532888819	0.8557980316645271
[truncated: 98 more columns]
