# Supplementary material for: Convergence of topological domain boundaries, insulators, and polytene interbands revealed by high-resolution mapping of chromatin contacts in the early Drosophila melanogaster embryo
Source: eLife. 2017 Nov 17;6:e29550. doi: 10.7554/eLife.29550 (PMC5739541; doi:10.7554/eLife.29550)
Supplement: Supplementary file 3. [file elife-29550-supp3.zip › local_HiC_maps/22A1_2_middle1.txt]

2L_2717	2L_2718	2L_2719	2L_2720	2L_2721	2L_2722	2L_2723	2L_2724	2L_2725	2L_2726	2L_2727	2L_2728	2L_2729	2L_2730	2L_2731	2L_2732	2L_2733	2L_2734	2L_2735	2L_2736	2L_2737	2L_2738	2L_2739	2L_2740	2L_2741	2L_2742	2L_2743	2L_2744	2L_2745	2L_2746	2L_2747	2L_2748	2L_2749	2L_2750	2L_2751	2L_2752	2L_2753	2L_2754	2L_2755	2L_2756	2L_2757	2L_2758	2L_2759	2L_2760	2L_2761	2L_2762	2L_2763	2L_2764	2L_2765	2L_2766
2L_2717	11.022873012644888	8.819607928739332	28.79076721225171	30.43970148799408	17.610739263612807	24.506094088985954	8.97871998470026	20.727515050766865	13.2925782883014	16.197610852399272	13.708080933293148	18.802019221159618	12.107953126308091	6.125334136977171	7.876822253598231	11.96117879809291	0.0	8.398082549792232	14.062645570354537	16.818996316303426	13.850568981373756	0.0	13.694083419905617	10.470952008485659	11.731216709006583	8.022952061256843	0.0	0.0	3.508461707947227	27.90941719555012	5.9044843377648455	0.0	0.0	0.0	12.38607712036093	0.0	1.3727634937160378	12.153732563191813	10.890814142811244	0.0	8.407593402057001	0.0	8.151419131502973	6.987862362590674	0.0	3.493602340713568	6.624937510276935	1.444339489108236	7.697153938845342
2L_2718	8.81960792873933	0.8820917641826462	25.778419130219685	36.5330661458224	28.181367137613844	24.798083050510236	20.953457760553107	26.258751247117928	24.594921640579653	20.520020520020523	20.36931606965899	12.150801163074687	13.14772982992927	13.886152500013885	15.755983925745198	14.355546041904796	74.25007425007425	23.518123065634377	14.06473387531004	13.008621980076443	14.644204409662832	10.800010800010801	10.956893594661638	7.6798384273701625	7.039775277857975	8.559086368884639	6.484722641927882	10.141473556107703	8.421558516076475	0.0	7.873814872754428	0.0	0.0	0.0	8.671541518256847	4.387005864110739	10.434551854670199	10.534799075044642	7.261620953552494	8.583823612725347	5.381658835792471	0.0	1.6305259236908973	3.3546720293708243	4.277488674992275	3.494121141179965	3.180442230950887	5.2003943054526705	1.5396593934696576
2L_2719	28.790767212251705	25.77841913021968	10.913223672487335	44.590555636183126	41.373583502356595	29.40411836950578	30.152083760255195	24.061525320243867	23.559345992555244	17.459917736926048	17.536796217313054	19.787592783572844	24.955703626063737	17.776477555419437	17.634481289080583	14.876923214248523	0.0	16.712416907952186	11.077417300156467	13.109188523100691	13.289311259295134	12.087635356333417	11.496771004121591	9.984628014001052	7.2954519423046476	9.313439825865286	8.064288507985662	7.20672026664865	9.600161980914878	0.0	13.708435289820804	0.0	0.0	17.92934046921084	5.006754304123736	9.09267389625168	10.585869844339905	8.5659686661905	9.481947050098544	5.337347018291088	6.692537506967036	10.752384677314215	12.166162404581168	5.9100668602387385	7.979115993739053	8.25593395252838	6.26230935181967	6.4671200836414195	6.222754507069289
2L_2720	30.43970148799408	36.53306614582241	44.590555636183126	10.838927199884232	36.424054445555846	29.19256032023354	31.22303856183011	28.972879618038515	27.19074100887166	28.163180782770763	19.227891980106346	22.4846715928807	23.35223449040117	20.047562842844652	20.140621821558117	12.641431107870554	0.0	17.178765671328986	15.821277100679056	12.844247331120224	13.15420942796593	12.148823082763858	9.804215077167052	12.494381990383609	8.398909821505168	6.564565786796033	8.841938197062488	7.407818952904792	4.3060573308473025	8.563550105331668	10.06497140340325	27.117908666883608	0.0	0.0	6.650815556257586	11.215678621458508	7.300975410314818	6.6296442470744115	8.539820626637185	8.77805136037851	7.911181509161062	6.631453647796866	6.669680528555508	5.717631345427267	6.196891274813537	6.074411541381929	6.775847248552035	6.204408675536016	4.7234926449315155
2L_2721	17.610739263612807	28.181367137613844	41.373583502356595	36.424054445555846	9.031267359137933	26.101509281389625	34.00270130210157	35.568393974174406	29.4957547350125	24.440504145301194	21.553141634593043	21.053061828940073	23.950113019969237	16.672726840422577	11.186167185658217	18.402056047566766	0.0	20.871249436476266	10.401502143333532	19.506311963889914	15.806013984599183	11.501413715435856	10.331471278084432	10.533049114492757	9.718295760782206	9.494742950723044	13.428081879072066	14.14299857284287	17.43873771440928	4.954399705114129	11.180236025962746	0.0	0.0	25.589714981754533	9.344648786872197	6.4887755862154535	8.285427317502254	9.349148256635559	9.02209511092666	0.0	6.566964229745841	3.836594822592019	5.064557919803738	11.412280646042262	5.694110846876249	4.961394151756644	5.644991561208031	4.6151100755032015	2.732753388409245
2L_2722	24.506094088985954	24.798083050510236	29.404118369505778	29.19256032023354	26.10150928138962	8.671882364030541	29.355184027648672	41.56369862704261	27.813752162084644	26.478375992939103	16.390377823818806	23.07551177513103	21.26331219066405	22.429427408760294	17.511781823800572	18.24950726330389	24.271844660194176	19.76892325264684	15.019041999678166	10.557757532300139	12.161798497112219	16.946160635481025	11.640635668250837	15.519374112771075	9.716408713061666	14.689012618561316	8.479247042862594	9.471939379587969	11.929451061721144	32.849113073947	11.325144910376922	34.674063800277395	0.0	18.85191818267509	8.908956538465432	9.560549349165601	3.590509565117481	6.357700101988106	6.171813801125169	11.223974409338348	3.0786484733202126	11.305662723816793	8.528125491366605	4.386477950637501	10.720161827834202	6.853226727584238	4.85176976966223	5.666578519889691	4.026433536164923
2L_2723	8.97871998470026	20.953457760553107	30.152083760255202	31.22303856183011	34.00270130210157	29.355184027648665	8.126275495122792	13.131743560685399	28.87337706807819	22.356196514632312	27.11734488652747	27.096213115721678	21.134091017109593	22.72954568184091	24.59502421273199	15.6970882009643	0.0	15.961604588186042	18.136730905164466	12.78664110190889	11.282029682267959	16.12578109252167	10.225016832933962	10.898359342030982	14.333555751187944	15.248622250673408	7.3352352131193905	11.799352018918293	17.1469789499876	15.155809297482772	12.825382629259016	17.997523540760792	0.0	0.0	8.40760223801964	14.887168660008928	10.063703991727188	4.9499328046621764	7.392625806473871	5.82578796695147	8.218121734580691	11.736376340991027	6.639767125660857	9.107180586891003	3.3869559423803315	9.485753583836276	4.6768506648844745	7.8432787414988665	5.747265163871772
2L_2724	20.727515050766865	26.258751247117928	24.061525320243867	28.97287961803851	35.5683939741744	41.563698627042605	13.131743560685399	15.15741735797121	19.788096564244867	28.766022251364273	29.45920630269899	27.19653494387587	22.767909996933916	14.077722337147627	22.217477007997054	12.49550786492256	0.0	57.90339187541717	13.956308673882567	16.164706836525404	17.983273819032206	20.30542747155125	13.948179081314986	12.03258072822491	11.029745630780736	11.733894057017338	16.933504835870313	6.809747017898285	4.398229800469907	0.0	16.037447687079293	0.0	0.0	0.0	9.704540414801173	11.455753640810345	11.185882521387407	12.696663380346962	14.790526326567994	0.0	6.323887377889688	0.0	3.8320014786416374	8.760028480604596	10.052795045625167	3.2847015027509374	7.474557230068616	6.337215934295745	0.0
2L_2725	13.292578288301401	24.594921640579656	23.559345992555247	27.190741008871658	29.4957547350125	27.813752162084644	28.873377068078188	19.788096564244867	8.515743907335883	24.822983641246843	33.061387676178825	34.44630657980267	39.110051304043836	25.237528229098647	27.308844028505685	24.641152696295027	27.976723366159355	22.786471519948797	21.197833016190195	19.60610125645362	15.807743479812855	21.1605762187678	9.289020439766999	9.996384465576451	13.55732709869192	16.12491260297369	11.40244911575636	12.009520274253772	6.34632666151063	21.035130350495752	6.526913192529224	0.0	0.0	0.0	9.802063661136124	12.121869306853881	9.93256450869563	8.54950345705279	4.924997756389912	6.468606558649562	7.097152926409621	19.547055627010906	7.372400338049131	9.69073249129014	6.446868562533121	6.8460687766601716	7.9890696744342256	7.402401513225044	8.701935728198865
2L_2726	16.197610852399272	20.520020520020523	17.459917736926048	28.163180782770763	24.440504145301194	26.4783759929391	22.356196514632312	28.76602225136427	24.822983641246843	10.90909090909091	38.84798925685235	28.691355400881992	29.65347792934	29.502950295029503	27.007475283337357	23.92344497607656	0.0	10.283833813245577	22.386453325679845	18.124150430448573	15.264586160108548	15.867768595041323	16.769027606011697	17.52361413856477	16.28079584360859	13.099292638197538	15.87931718936086	15.077605321507761	14.607320845506099	13.67053998632946	13.978598284006555	16.233766233766232	0.0	0.0	12.892217271779316	12.533011055906183	8.741258741258742	13.890611434949772	7.557234941098022	10.509721492380452	7.412745804591784	5.293105729786952	5.989069947346094	7.872398685651698	13.529437437262688	5.5614973262032095	8.1125371148573	9.904492394764768	7.540411894999764
2L_2727	13.708080933293148	20.36931606965899	17.536796217313057	19.227891980106342	21.553141634593043	16.390377823818806	27.117344886527473	29.45920630269899	33.06138767617882	38.84798925685235	2.0874384840576408	30.833739696327747	36.26089455503949	32.64636672055494	19.59128383782055	25.499933275174598	32.97283038776049	8.951899652785652	29.563642715466386	17.52973311658615	19.33374916126681	11.51051533536366	23.11215226626513	15.502035913380576	15.978406087300314	15.203610553434231	19.198154519802323	7.720467602987821	13.712708289805871	19.83328143624691	9.790448047267164	23.552021705543208	0.0	25.609965349716884	8.251803225299808	10.390256744542942	10.730802788916133	4.3184061626534875	15.478688103789763	0.0	4.1822842620941945	11.518892711881392	15.929778062711625	12.414469272500183	9.497694782840274	10.551305724083356	7.061823391988681	9.237524466609942	2.7349159471444677
2L_2728	18.802019221159618	12.150801163074687	19.787592783572844	22.4846715928807	21.053061828940073	23.07551177513103	27.096213115721685	27.19653494387587	34.44630657980267	28.691355400881992	30.833739696327747	9.1089582847285	31.319737480683894	36.434580531889154	33.07252546455271	20.40251333853545	0.0	22.03821779577272	24.294569502534863	24.71635554512761	18.692543793514684	18.419141738837826	13.925186084283041	15.570772780200866	12.314006551359334	16.84304138166837	11.343105986295827	11.40397143305156	6.444824750484006	10.985968720749858	16.011010617056083	0.0	0.0	37.82870782808365	10.969930810208618	15.347540743643982	10.086722760372897	7.9734452379794325	10.479199503476474	16.891720692020012	7.501479887539579	8.50732948972187	9.091142932606983	9.168761545304537	10.75566596792249	8.709503672889378	4.867838362314531	8.717530043261691	7.574566303057186
2L_2729	12.107953126308091	13.14772982992927	24.955703626063737	23.35223449040117	23.950113019969237	21.26331219066405	21.134091017109593	22.767909996933923	39.11005130404383	29.653477929339996	36.26089455503949	31.319737480683894	10.314167366582444	39.72904280176387	39.55295275152588	28.15419590114949	0.0	18.449562060109727	23.90600599783301	28.15183353595615	18.00841353080159	13.555875624841143	20.41429851850212	12.049401670529049	17.794987507918773	15.107525293354568	18.65289472577532	14.775077853294842	9.90985118486585	8.759083169246509	8.02993361592111	0.0	0.0	0.0	8.260390842822256	9.177414566300625	7.754898338452715	8.26436823990571	7.405601369010863	6.7338616272241945	8.443637138915774	10.174306214059264	8.953836322337084	9.21088828753972	13.422464462906797	9.867880050435831	4.57417050744517	8.159239341313674	10.870526234928017
2L_2730	6.125334136977171	13.886152500013887	17.77647755541944	20.047562842844652	16.672726840422577	22.429427408760294	22.72954568184091	14.077722337147627	25.23752822909865	29.502950295029503	32.64636672055494	36.434580531889154	39.72904280176387	7.564012726905254	29.180636896580907	45.78868198312849	0.0	24.88936676473077	28.219080787321037	24.923199161782964	20.52444050375187	12.001200120012001	17.755983576222505	11.637270920321933	14.48656848829471	14.860996186073937	18.01490192687391	25.490353913440124	19.496278550350308	31.018139407925755	10.207807631240323	0.0	119.57717510881523	0.0	9.750714383221428	12.187333947574963	3.559897409859329	13.507489903151297	9.414144348420171	7.948771755788295	9.344082766147508	8.006623078610627	5.284634969124143	8.283960926213103	14.523775949366419	7.765482430596001	7.36286371810481	9.096240363335944	7.128758495341499
2L_2731	7.87682225359823	15.755983925745198	17.634481289080583	20.140621821558117	11.186167185658215	17.511781823800572	24.595024212731992	22.217477007997054	27.308844028505685	27.00747528333735	19.591283837820555	33.07252546455271	39.55295275152588	29.180636896580904	5.628689430024837	21.36831278651346	0.0	30.005881152705932	27.634777110867798	21.633601309554003	33.93415642514973	15.432843019049914	13.455254246203019	16.2119222476209	15.368827407369633	21.021411262889945	7.722037536824466	15.526945720385585	10.028430600753135	0.0	16.87711491346259	0.0	0.0	0.0	11.063690902603563	5.224066753124971	18.63826848523849	14.474869816639586	10.376605941903975	0.0	9.612756127381033	15.444075073648932	10.19359827466068	6.9908280336198905	7.640479771193099	8.737712591667966	11.361855694017652	7.224762356923903	8.250450680868441
2L_2732	11.961178798092911	14.355546041904796	14.876923214248523	12.641431107870554	18.402056047566766	18.24950726330389	15.697088200964298	12.49550786492256	24.64115269629503	23.923444976076553	25.499933275174598	20.40251333853545	28.154195901149496	45.78868198312849	21.36831278651346	1.4421507197485812	0.0	27.338870770980456	30.519415010635168	25.95653480909212	20.75513181369507	35.15281710770433	22.28965806921533	19.568364796738976	18.387516630094368	13.542501787610234	11.726133799877111	13.098949464252968	20.304609755552804	10.095055038240067	8.54279312886063	0.0	0.0	0.0	13.4404236421532	10.577192083394813	11.916943669401737	8.05951733748716	7.8785857413355265	7.760938266392653	7.9068403900870114	19.543556333128517	8.845296646187839	7.077180904067397	4.5120001155072025	10.109306880646995	6.709617162663932	6.791575938177853	6.264272099934351
2L_2733	0.0	74.25007425007425	0.0	0.0	0.0	24.271844660194176	0.0	0.0	27.976723366159355	0.0	32.97283038776049	0.0	0.0	0.0	0.0	0.0	0.0	141.4027149321267	0.0	37.7586467301012	16.65778251599147	0.0	0.0	0.0	0.0	0.0	90.97525473071326	0.0	0.0	0.0	0.0	0.0	0.0	0.0	0.0	0.0	23.11390532544379	0.0	30.56234718826406	0.0	0.0	0.0	0.0	0.0	0.0	0.0	0.0	0.0	64.80041472265424
2L_2734	8.398082549792232	23.518123065634374	16.712416907952186	17.178765671328982	20.871249436476266	19.76892325264684	15.96160458818604	57.90339187541717	22.786471519948797	10.283833813245577	8.951899652785652	22.038217795772713	18.449562060109727	24.889366764730774	30.005881152705932	27.338870770980456	141.4027149321267	25.593251571425647	17.856696439731863	61.507297840888825	31.657324238535825	0.0	23.474741699592165	10.636781565181133	14.896256511153721	8.150012388018832	16.466109453522762	22.07261891623441	16.03811511517505	0.0	26.990974218221428	0.0	0.0	0.0	14.15501630186044	5.569777052964125	20.917561380492113	15.43276561332897	24.89240947460421	0.0	10.248894400516546	0.0	9.315578255204613	10.647794799105926	5.430733170700978	2.6616981634282677	12.113743203180585	0.0	5.864290925127079
2L_2735	14.062645570354537	14.06473387531004	11.077417300156467	15.821277100679056	10.401502143333532	15.019041999678164	18.136730905164466	13.956308673882567	21.197833016190202	22.386453325679845	29.563642715466386	24.294569502534863	23.90600599783301	28.219080787321037	27.634777110867795	30.519415010635168	0.0	17.856696439731863	11.711286877316171	38.86130650043564	46.27892222280188	27.55255793929827	26.569710275507877	25.974903048674367	27.022538251961887	27.294500840443174	18.381740498076233	15.40031185631509	19.39595042395072	17.80299208953718	19.250389820393867	28.188070808433867	0.0	0.0	15.80177984005636	17.098819909399573	18.388963352839255	11.198316806843033	10.034677529848341	22.81115556751874	6.793229295622568	6.893152686778589	9.532721173755291	12.48086267722825	12.125065503771843	10.399740006499838	8.170163661055971	5.22082556607569	8.1831620802089
2L_2736	16.818996316303426	13.008621980076445	13.109188523100691	12.844247331120224	19.506311963889914	10.55775753230014	12.78664110190889	16.164706836525404	19.60610125645362	18.124150430448573	17.52973311658615	24.71635554512761	28.151833535956158	24.923199161782964	21.633601309553995	25.956534809092123	37.75864673010119	61.507297840888825	38.86130650043564	19.845958408209057	57.765093878139886	61.512268127583035	32.73518831108611	35.504134207899575	29.833010321386247	27.203635972695384	25.28235443354665	17.682097980925437	22.12699524826346	22.711967957955608	13.213524306398085	13.485230975036142	0.0	0.0	14.804224369674712	18.59116037917341	12.846876846040345	14.011394148141234	16.986775057062637	17.460645886751998	15.736332952069352	13.190793617502601	10.364712250919899	13.647703637385975	11.238771470313365	9.950513961814902	6.199884881615758	9.109089872631417	4.306325702759079
2L_2737	13.850568981373755	14.644204409662832	13.289311259295134	13.154209427965931	15.806013984599183	12.161798497112219	11.282029682267959	17.983273819032206	15.807743479812855	15.264586160108548	19.33374916126681	18.692543793514684	18.00841353080159	20.52444050375187	33.93415642514973	20.755131813695066	16.65778251599147	31.657324238535825	46.278922222801874	57.765093878139886	20.24506617082119	37.79802287264974	46.09024445282399	39.471191293181484	34.04382205006421	27.84297942154194	30.066448791600326	29.252691247594782	19.523298979044824	25.049297016528527	19.077842117996596	47.593664331404206	0.0	25.876167015132385	15.841394843153514	17.715810061320322	14.538597166323918	14.544312155845214	14.987931456931202	23.109062449930363	9.960712535043598	11.638625338683998	10.242501464677709	15.052213116859763	10.556059971727672	8.15251473723818	7.848749927220682	5.444567048028341	9.671703689948393
2L_2738	0.0	10.8000108000108	12.087635356333417	12.148823082763858	11.501413715435856	16.946160635481025	16.12578109252167	20.30542747155125	21.160576218767805	15.867768595041323	11.510515335363662	18.419141738837826	13.555875624841141	12.001200120012001	15.432843019049914	35.15281710770432	0.0	0.0	27.55255793929827	61.512268127583035	37.79802287264974	26.446280991735538	16.769027606011697	49.57900585545155	30.646203940910283	23.578726748755564	26.46552864893476	17.738359201773836	30.933150025777625	0.0	30.849320350911015	0.0	0.0	0.0	19.71750876860366	3.5808603016874803	22.8617536309844	9.921865310678408	14.225383418537453	0.0	19.767322145578092	0.0	19.963566491153646	6.8455640744797375	10.47440317723563	8.556149732620321	6.490029691885841	1.4149274849663955	5.655308921249823
2L_2739	13.694083419905617	10.956893594661638	11.496771004121591	9.80421507716705	10.331471278084432	11.640635668250837	10.225016832933962	13.948179081314986	9.289020439766999	16.769027606011694	23.11215226626513	13.925186084283043	20.41429851850212	17.755983576222505	13.455254246203019	22.28965806921533	0.0	23.474741699592165	26.569710275507877	32.73518831108611	46.09024445282399	16.769027606011694	2.658221461640083	35.23111994093313	41.293233636083585	36.54633177823154	43.63120356003771	35.99205925192754	29.421084587579593	34.67280144100163	17.115789046432937	0.0	0.0	22.385837823559303	11.059864401253805	23.84075195093982	14.069797108409407	18.873735027230083	12.966271345724204	6.663992184469967	13.57854443748399	10.068739283085625	6.329237704712073	14.75813329407091	8.855463450126196	12.47812936564988	11.522533693225956	11.21469501861191	9.562431501613721
2L_2740	10.470952008485659	7.6798384273701625	9.984628014001055	12.494381990383609	10.533049114492757	15.519374112771075	10.898359342030982	12.03258072822491	9.996384465576451	17.523614138564774	15.502035913380576	15.570772780200864	12.049401670529047	11.637270920321933	16.2119222476209	19.568364796738976	0.0	10.636781565181133	25.974903048674367	35.504134207899575	39.471191293181484	49.57900585545155	35.231119940933134	3.3155553256770527	33.43148569893907	32.178563250861366	25.662977357041818	27.520726547180846	28.884190393918143	22.09331509309239	18.696145752160902	20.98864933843777	0.0	0.0	17.15860383872285	15.046515724650614	11.301580413004954	12.186588210694566	14.943507793039315	20.382040976055176	17.570565788191622	23.9521121999057	11.614909982511818	10.62076231583598	11.285303532909412	10.50914018639896	10.069157490937128	9.146804380953425	12.795568492484614
2L_2741	11.731216709006583	7.039775277857974	7.2954519423046476	8.39890982150517	9.718295760782206	9.716408713061666	14.333555751187946	11.029745630780734	13.557327098691918	16.28079584360859	15.978406087300314	12.314006551359336	17.79498750791877	14.486568488294708	15.368827407369633	18.387516630094368	0.0	14.896256511153721	27.02253825196189	29.833010321386247	34.043822050064215	30.64620394091029	41.293233636083585	33.43148569893907	1.3872310514469202	37.94896471429363	51.75310777412184	17.985958105564727	38.58383869864429	39.60388197251095	20.24816712194787	23.514804921178374	0.0	0.0	31.856553236282526	28.528054813285827	19.479720053047174	10.060358558364989	18.029933553255596	15.223457521225306	14.316601501274626	0.0	12.289922747714417	13.882234230575184	15.80447762345162	6.196842708639948	8.930841490677777	12.80962135784036	15.70091691989515
2L_2742	8.022952061256845	8.559086368884639	9.313439825865284	6.564565786796033	9.494742950723044	14.689012618561316	15.248622250673408	11.733894057017338	16.12491260297369	13.099292638197538	15.20361055343423	16.84304138166837	15.107525293354568	14.860996186073939	21.021411262889945	13.542501787610234	0.0	8.150012388018828	27.294500840443174	27.203635972695384	27.84297942154194	23.578726748755567	36.54633177823154	32.178563250861366	37.94896471429363	6.488302369424213	15.730591596088749	38.65888802980249	32.3458431165322	54.17000715044094	28.650361682165876	64.3268834911486	0.0	34.97383956800313	17.27904607645452	21.28393190844504	18.65098988796617	17.692086919257246	19.376704269216408	20.822575002915162	17.95033306027069	15.730591596088749	11.86595270547677	12.206607409464949	12.105683307023648	13.561620613663333	11.57263940015667	14.016752822974016	16.807023991466515
2L_2743	0.0	6.484722641927882	8.064288507985662	8.841938197062488	13.428081879072066	8.479247042862593	7.3352352131193905	16.933504835870313	11.40244911575636	15.879317189360856	19.19815451980232	11.343105986295827	18.65289472577532	18.01490192687391	7.722037536824467	11.72613379987711	90.97525473071326	16.46610945352276	18.381740498076237	25.28235443354665	30.06644879160033	26.46552864893476	43.63120356003771	25.662977357041814	51.75310777412184	15.730591596088743	10.59391612584725	14.20101537259914	41.274217647204495	27.360978866379924	40.51920147073124	0.0	0.0	0.0	24.285365183589775	14.333865836449158	32.29890700498695	13.90072105025905	14.2357366815786	21.034740978199594	13.187805895278931	0.0	19.978096015528575	9.590764805948686	13.97603529228432	15.412278448497302	11.690555667698291	8.495743632440147	13.205324688750498
2L_2744	0.0	10.141473556107702	7.20672026664865	7.40781895290479	14.142998572842872	9.47193937958797	11.799352018918293	6.809747017898285	12.009520274253774	15.077605321507761	7.720467602987821	11.40397143305156	14.775077853294844	25.490353913440124	15.526945720385585	13.098949464252968	0.0	22.07261891623441	15.40031185631509	17.682097980925437	29.252691247594775	17.738359201773836	35.99205925192754	27.520726547180846	17.985958105564727	38.65888802980249	14.20101537259914	2.379535990481856	6.915948176494997	45.84632312488539	32.33065204459044	43.55400696864111	212.08907741251323	0.0	20.346397416007527	16.812575806703414	14.43209698369173	26.619638638405483	32.20227801300018	0.0	14.3634505427727	35.502538431497854	17.407256147774216	14.692918013517485	17.563785815486575	16.06886657101865	15.671047304797519	12.337477460377716	11.379585024466108
2L_2745	3.508461707947227	8.421558516076475	9.600161980914878	4.306057330847303	17.43873771440928	11.929451061721144	17.1469789499876	4.398229800469907	6.34632666151063	14.607320845506102	13.712708289805873	6.444824750484006	9.909851184865852	19.49627855035031	10.028430600753136	20.304609755552804	0.0	16.03811511517505	19.395950423950715	22.12699524826346	19.523298979044824	30.933150025777625	29.421084587579596	28.884190393918143	38.583838698644286	32.3458431165322	41.2742176472045	6.915948176494998	8.933644462391143	35.533067072217406	30.06933989780434	84.39103429651634	0.0	0.0	13.798242103955955	25.59570513375385	29.71163633516404	24.499880079534346	21.954049019925034	40.97599353125649	9.633766995570607	0.0	15.56705326578616	19.572619400095657	19.2847490759202	14.455687757144444	10.964960372633213	19.30814325538973	11.024645226916597
2L_2746	27.90941719555012	0.0	0.0	8.563550105331666	4.954399705114129	32.849113073947	15.15580929748277	0.0	21.035130350495752	13.67053998632946	19.83328143624691	10.985968720749858	8.759083169246509	31.018139407925755	0.0	10.095055038240067	0.0	0.0	17.80299208953718	22.711967957955604	25.049297016528527	0.0	34.672801441001624	22.09331509309239	39.60388197251094	54.17000715044094	27.36097886637992	45.84632312488539	35.533067072217406	0.0	19.93318396734147	0.0	0.0	0.0	35.28111206065215	9.25504307297046	31.28197713217956	5.128783760219101	9.191683364891444	0.0	29.802706085712583	0.0	20.639025507771624	7.077180904067397	45.120001155072025	8.84564352056612	30.193277231987697	21.942014569497672	19.48884653312909
2L_2747	5.9044843377648455	7.873814872754428	13.7084352898208	10.06497140340325	11.180236025962746	11.325144910376922	12.825382629259016	16.037447687079297	6.526913192529224	13.978598284006557	9.790448047267164	16.011010617056083	8.02993361592111	10.207807631240325	16.877114913462595	8.54279312886063	0.0	26.990974218221428	19.250389820393867	13.213524306398085	19.077842117996596	30.849320350911025	17.115789046432937	18.6961457521609	20.24816712194787	28.650361682165872	40.51920147073125	32.33065204459044	30.069339897804337	19.933183967341474	4.217041571033535	47.341311922436	0.0	25.738965705402098	29.856126643054523	39.15972625784956	25.491475650542462	20.25407287704765	21.39040206177548	38.31088826093087	24.61962676645822	23.153829411846427	21.104114894876766	20.462283918281823	17.18196438471513	11.228245274780114	13.721629584514735	15.47342490850048	12.369114157028378
2L_2748	0.0	0.0	0.0	27.117908666883608	0.0	34.67406380027739	17.997523540760792	0.0	0.0	16.233766233766232	23.552021705543204	0.0	0.0	0.0	0.0	0.0	0.0	0.0	28.188070808433867	13.485230975036139	47.593664331404206	0.0	0.0	20.98864933843777	23.514804921178374	64.32688349114862	0.0	43.55400696864111	84.39103429651634	0.0	47.34131192243599	0.0	0.0	0.0	37.241173841799494	0.0	16.50993237531699	24.36172286104073	43.66049598323437	0.0	20.223264843876397	0.0	24.508842790478802	33.616609294320135	21.432000548659214	42.016806722689076	31.87068152265368	34.741523068371315	0.0
2L_2749	0.0	0.0	0.0	0.0	0.0	0.0	0.0	0.0	0.0	0.0	0.0	0.0	0.0	119.57717510881523	0.0	0.0	0.0	0.0	0.0	0.0	0.0	0.0	0.0	0.0	0.0	0.0	0.0	212.08907741251323	0.0	0.0	0.0	0.0	0.0	0.0	0.0	0.0	0.0	0.0	0.0	0.0	98.47850706583289	0.0	0.0	0.0	0.0	0.0	0.0	0.0	0.0
2L_2750	0.0	0.0	17.92934046921084	0.0	25.589714981754533	18.851918182675085	0.0	0.0	0.0	0.0	25.60996534971688	37.82870782808365	0.0	0.0	0.0	0.0	0.0	0.0	0.0	0.0	25.876167015132378	0.0	22.385837823559303	0.0	0.0	34.97383956800313	0.0	0.0	0.0	0.0	25.738965705402094	0.0	0.0	0.0	0.0	47.80274674582801	35.90509565117481	0.0	71.21323616682888	0.0	65.97103871400455	0.0	0.0	18.27699146098959	0.0	22.844089091947456	0.0	18.88859506629897	50.33041920206153
2L_2751	12.38607712036093	8.671541518256847	5.006754304123736	6.650815556257587	9.344648786872199	8.908956538465432	8.40760223801964	9.704540414801171	9.802063661136124	12.892217271779316	8.25180322529981	10.969930810208618	8.260390842822256	9.75071438322143	11.063690902603563	13.4404236421532	0.0	14.155016301860442	15.80177984005636	14.804224369674712	15.841394843153518	19.71750876860366	11.059864401253805	17.15860383872285	31.856553236282526	17.27904607645452	24.28536518358977	20.34639741600753	13.798242103955955	35.28111206065215	29.856126643054527	37.241173841799494	0.0	0.0	3.044533919913535	49.28817099298722	48.975449031597265	38.694240106295354	38.24277020429288	42.192312560651445	28.342093795797577	15.17835323974361	23.4712421467943	26.696986067314093	22.02646479745414	16.684045881126174	23.821589692844793	17.04109744667557	20.00096220845219
2L_2752	0.0	4.387005864110739	9.092673896251682	11.215678621458508	6.4887755862154535	9.560549349165605	14.887168660008927	11.455753640810345	12.121869306853881	12.533011055906181	10.390256744542942	15.347540743643984	9.177414566300627	12.187333947574965	5.224066753124972	10.577192083394813	0.0	5.569777052964125	17.098819909399573	18.59116037917341	17.715810061320322	3.5808603016874807	23.84075195093982	15.046515724650616	28.528054813285827	21.28393190844504	14.333865836449158	16.812575806703414	25.59570513375385	9.255043072970462	39.15972625784957	0.0	0.0	47.80274674582802	49.28817099298722	16.969857411985227	30.955107082819843	41.64643120311838	46.9495436865504	14.230297441677125	21.18912239673509	0.0	29.734017053540022	25.95314789438403	29.546824980918657	25.48729979436383	29.87778317042472	17.242469351510728	12.76226779372806
2L_2753	1.3727634937160378	10.434551854670199	10.585869844339905	7.300975410314819	8.285427317502254	3.590509565117481	10.063703991727188	11.185882521387407	9.932564508695629	8.741258741258742	10.730802788916133	10.086722760372897	7.7548983384527155	3.5598974098593295	18.63826848523849	11.916943669401737	23.11390532544379	20.917561380492113	18.388963352839255	12.846876846040345	14.538597166323918	22.8617536309844	14.069797108409405	11.301580413004954	19.479720053047174	18.65098988796617	32.29890700498695	14.43209698369173	29.711636335164034	31.28197713217956	25.491475650542462	16.50993237531699	0.0	35.90509565117481	48.97544903159726	30.955107082819843	6.154590175414027	40.36261775793731	48.37531285716352	58.78681123234257	36.01895099412305	43.0652093399826	36.03815049369221	30.284785592072428	29.294627968877386	25.670031326139924	27.391813557191995	23.743466949094003	19.651013340449875
2L_2754	12.153732563191813	10.53479907504464	8.5659686661905	6.6296442470744115	9.349148256635559	6.357700101988105	4.9499328046621764	12.696663380346962	8.54950345705279	13.890611434949772	4.3184061626534875	7.9734452379794325	8.264368239905709	13.507489903151296	14.474869816639586	8.059517337487161	0.0	15.432765613328971	11.198316806843033	14.011394148141234	14.544312155845214	9.921865310678408	18.87373502723008	12.186588210694566	10.060358558364992	17.692086919257246	13.90072105025905	26.619638638405483	24.499880079534346	5.128783760219102	20.25407287704765	24.361722861040732	0.0	0.0	38.694240106295354	41.646431203118375	40.36261775793731	5.211348082689205	44.02979349359734	39.42937804099078	41.406651947734915	23.829807514729797	45.68742536004125	38.01015795788885	36.02213461930171	28.890137228151836	28.731441132564193	24.418598478615145	21.924287655140855
2L_2755	10.890814142811248	7.261620953552494	9.481947050098544	8.539820626637187	9.02209511092666	6.171813801125169	7.392625806473871	14.790526326567994	4.92499775638991	7.557234941098022	15.478688103789764	10.479199503476474	7.405601369010863	9.414144348420171	10.376605941903975	7.8785857413355265	30.562347188264056	24.89240947460421	10.034677529848341	16.98677505706264	14.987931456931202	14.22538341853745	12.966271345724204	14.943507793039315	18.029933553255592	19.376704269216408	14.2357366815786	32.20227801300018	21.954049019925034	9.191683364891444	21.39040206177548	43.66049598323437	0.0	71.21323616682888	38.24277020429288	46.9495436865504	48.37531285716352	44.029793493597325	7.173558264238019	42.398631937476154	35.442631393864545	46.266144215130446	40.26880771442972	40.96459186378767	29.931439397051694	28.189270818351794	31.418725647760304	24.2596063284275	20.279836392419902
2L_2756	0.0	8.583823612725347	5.337347018291088	8.778051360378509	0.0	11.223974409338346	5.82578796695147	0.0	6.468606558649562	10.509721492380452	0.0	16.891720692020012	6.7338616272241945	7.948771755788295	0.0	7.760938266392653	0.0	0.0	22.81115556751874	17.460645886751998	23.109062449930363	0.0	6.663992184469966	20.382040976055176	15.223457521225304	20.822575002915162	21.034740978199594	0.0	40.97599353125648	0.0	38.31088826093086	0.0	0.0	0.0	42.19231256065145	14.230297441677125	58.78681123234257	39.42937804099078	42.39863193747615	250.59307026629688	32.73129570107162	42.06948195639919	71.40148419885155	48.967546486524135	27.750104756645452	27.201632097925874	46.424345339356805	33.73743280627966	7.491377424584303
2L_2757	8.407593402057001	5.381658835792471	6.692537506967036	7.911181509161062	6.566964229745841	3.0786484733202126	8.218121734580691	6.323887377889688	7.097152926409621	7.4127458045917844	4.1822842620941945	7.501479887539579	8.443637138915774	9.34408276614751	9.612756127381035	7.9068403900870114	0.0	10.248894400516546	6.793229295622568	15.736332952069352	9.960712535043598	19.767322145578092	13.57854443748399	17.570565788191622	14.316601501274624	17.950333060270694	13.187805895278931	14.363450542772698	9.633766995570607	29.802706085712583	24.61962676645822	20.223264843876397	98.47850706583289	65.97103871400455	28.342093795797577	21.18912239673509	36.018950994123045	41.406651947734915	35.44263139386455	32.73129570107162	1.0260501302442384	3.2969514738197327	41.03496396539509	38.37547244470521	33.70867764663411	37.305975617880215	27.893162718807208	22.473791593039294	17.612796753609302
2L_2758	0.0	0.0	10.752384677314216	6.631453647796865	3.836594822592019	11.305662723816793	11.736376340991027	0.0	19.547055627010902	5.293105729786953	11.518892711881392	8.50732948972187	10.174306214059264	8.006623078610627	15.444075073648934	19.543556333128517	0.0	0.0	6.8931526867785875	13.190793617502601	11.638625338683998	0.0	10.068739283085625	23.952112199905695	0.0	15.730591596088743	0.0	35.502538431497854	0.0	0.0	23.153829411846424	0.0	0.0	0.0	15.178353239743606	0.0	43.0652093399826	23.829807514729797	46.26614421513046	42.06948195639919	3.2969514738197327	42.375664503389	79.9123840621143	49.3239332877361	48.91612352299512	27.399606130661873	25.979012594885095	28.319145441467157	22.637699466429424
2L_2759	8.151419131502973	1.6305259236908973	12.166162404581168	6.6696805285555065	5.064557919803738	8.528125491366605	6.639767125660858	3.8320014786416374	7.372400338049131	5.989069947346094	15.929778062711625	9.091142932606983	8.953836322337084	5.284634969124143	10.19359827466068	8.84529664618784	0.0	9.315578255204613	9.532721173755291	10.364712250919899	10.24250146467771	19.963566491153646	6.329237704712073	11.614909982511817	12.289922747714417	11.86595270547677	19.978096015528575	17.407256147774216	15.567053265786159	20.639025507771624	21.104114894876766	24.508842790478802	0.0	0.0	23.4712421467943	29.73401705354002	36.03815049369221	45.68742536004125	40.26880771442973	71.40148419885155	41.03496396539509	79.9123840621143	5.274480578571338	40.82346404558668	49.417733903029756	40.69044581873375	49.481354568248484	35.24695834770804	31.30626678887495
2L_2760	6.987862362590675	3.3546720293708243	5.9100668602387385	5.717631345427267	11.41228064604226	4.386477950637501	9.107180586891003	8.760028480604596	9.69073249129014	7.872398685651698	12.414469272500185	9.168761545304537	9.21088828753972	8.283960926213105	6.9908280336198905	7.077180904067397	0.0	10.647794799105926	12.480862677228249	13.647703637385973	15.052213116859763	6.8455640744797375	14.75813329407091	10.62076231583598	13.882234230575184	12.206607409464949	9.590764805948686	14.692918013517485	19.572619400095657	7.077180904067398	20.462283918281823	33.61660929432014	0.0	18.276991460989592	26.696986067314093	25.95314789438403	30.284785592072428	38.01015795788885	40.964591863787675	48.96754648652413	38.37547244470521	49.3239332877361	40.82346404558668	10.277366998112933	53.321784497567805	62.45570517363572	54.42974826308626	49.810135483568516	31.717070459130458
2L_2761	0.0	4.277488674992276	7.979115993739054	6.196891274813538	5.6941108468762485	10.7201618278342	3.3869559423803315	10.052795045625167	6.446868562533121	13.529437437262688	9.497694782840274	10.75566596792249	13.422464462906797	14.523775949366419	7.6404797711931	4.512000115507203	0.0	5.430733170700977	12.125065503771843	11.238771470313365	10.556059971727674	10.47440317723563	8.855463450126196	11.285303532909412	15.80447762345162	12.105683307023648	13.97603529228432	17.563785815486575	19.2847490759202	45.12000115507203	17.18196438471513	21.432000548659214	0.0	0.0	22.02646479745414	29.546824980918657	29.294627968877386	36.02213461930171	29.931439397051694	27.750104756645452	33.70867764663411	48.91612352299512	49.41773390302976	53.321784497567805	15.556977834648455	53.65564372652566	68.54568085525132	52.77108928868307	38.57537890354836
2L_2762	3.4936023407135686	3.4941211411799644	8.25593395252838	6.074411541381929	4.961394151756644	6.853226727584238	9.485753583836276	3.284701502750938	6.8460687766601716	5.5614973262032095	10.551305724083356	8.709503672889378	9.867880050435831	7.765482430596001	8.737712591667966	10.109306880646995	0.0	2.6616981634282673	10.399740006499838	9.950513961814902	8.15251473723818	8.55614973262032	12.47812936564988	10.50914018639896	6.196842708639948	13.561620613663333	15.4122784484973	16.068866571018653	14.455687757144446	8.84564352056612	11.228245274780113	42.016806722689076	0.0	22.84408909194746	16.684045881126174	25.48729979436383	25.670031326139924	28.89013722815183	28.189270818351787	27.201632097925874	37.30597561788023	27.399606130661873	40.69044581873375	62.455705173635714	53.65564372652566	22.14532871972318	70.13049731761346	70.03891050583657	60.988625621321624
2L_2763	6.624937510276935	3.1804422309508875	6.26230935181967	6.775847248552036	5.644991561208031	4.85176976966223	4.6768506648844745	7.474557230068616	7.989069674434226	8.112537114857302	7.061823391988682	4.867838362314531	4.574170507445169	7.362863718104811	11.361855694017652	6.709617162663933	0.0	12.113743203180585	8.170163661055971	6.199884881615759	7.848749927220683	6.490029691885841	11.522533693225956	10.069157490937128	8.930841490677777	11.572639400156667	11.690555667698291	15.671047304797517	10.964960372633213	30.193277231987697	13.721629584514734	31.87068152265368	0.0	0.0	23.821589692844793	29.87778317042472	27.391813557192	28.731441132564193	31.418725647760304	46.424345339356805	27.893162718807208	25.979012594885095	49.48135456824848	54.42974826308626	68.54568085525132	70.13049731761346	36.313123476819754	73.61259358695418	78.18147483939721
2L_2764	1.4443394891082362	5.200394305452671	6.46712008364142	6.204408675536017	4.6151100755032015	5.666578519889691	7.8432787414988665	6.337215934295745	7.402401513225044	9.904492394764768	9.237524466609942	8.71753004326169	8.159239341313674	9.096240363335944	7.224762356923902	6.791575938177853	0.0	0.0	5.22082556607569	9.109089872631417	5.4445670480283415	1.4149274849663955	11.21469501861191	9.146804380953427	12.80962135784036	14.01675282297402	8.495743632440147	12.337477460377716	19.30814325538973	21.942014569497672	15.473424908500482	34.74152306837132	0.0	18.88859506629897	17.04109744667557	17.242469351510728	23.743466949094003	24.418598478615145	24.2596063284275	33.73743280627966	22.47379159303929	28.31914544146716	35.24695834770804	49.810135483568516	52.77108928868308	70.03891050583657	73.61259358695418	20.06086390407122	55.97545551917992
2L_2765	7.697153938845342	1.5396593934696576	6.222754507069289	4.7234926449315155	2.732753388409245	4.026433536164923	5.747265163871772	0.0	8.701935728198867	7.540411894999765	2.7349159471444673	7.574566303057186	10.870526234928017	7.128758495341499	8.250450680868441	6.2642720999343515	64.80041472265422	5.864290925127079	8.1831620802089	4.306325702759079	9.671703689948393	5.655308921249823	9.56243150161372	12.795568492484614	15.70091691989515	16.807023991466515	13.205324688750498	11.379585024466108	11.024645226916599	19.48884653312909	12.369114157028378	0.0	0.0	50.330419202061535	20.00096220845219	12.76226779372806	19.651013340449875	21.92428765514086	20.279836392419906	7.491377424584304	17.612796753609302	22.637699466429424	31.30626678887495	31.717070459130458	38.57537890354836	60.988625621321624	78.18147483939721	55.97545551917992	10.077824995747159
2L_2766	0.0	3.703245598507444	2.302645970484684	3.7870396143278855	6.572919309527972	4.8422632738542	2.5133698710289387	0.0	0.0	11.335298118340514	6.578120775613065	0.0	8.715396968901139	10.287811823576371	6.614762827678813	3.348235212184362	0.0	0.0	3.9364886914521113	11.299345654893123	4.984872573364031	0.0	8.62496744074791	14.655415996914156	9.851589094159518	4.491652712598906	0.0	6.08235508789003	17.677922396277737	0.0	13.222511060630502	0.0	0.0	121.05658184635499	18.20266851120374	12.278511009526897	6.916879399135298	23.81495102625428	27.437518672755765	0.0	25.41776928008405	18.14967675425701	51.34021931172618	32.86212180392393	47.887961325682426	52.80915358662168	80.1138328549499	80.0527863221324	42.01523149099775
2L_2767	32.84913705316961	8.761070707973362	5.44755772368353	4.47965452904272	7.7750461448988695	8.59180341953776	0.0	0.0	3.301088302791664	0.0	11.671798367348844	5.746839094826868	6.872908917461862	20.28226421462205	7.824542459879659	3.9605968144127703	0.0	0.0	6.984654713594233	4.455297549274477	7.862080243535798	0.0	13.603193485702702	10.40145453940279	11.653354651203442	0.0	0.0	14.389524426217713	27.881403661385928	0.0	7.820393709900931	0.0	0.0	0.0	15.379835804872947	0.0	5.454608926358416	16.09742159549594	28.84941327505752	0.0	13.362865265570244	0.0	16.19463358426918	16.659558588335642	31.863505240484496	31.23373243102551	63.17728018649933	60.25963293275025	57.34549975456126
2L_2768	0.0	7.665422963405132	3.8996946539085986	4.9883717491404855	3.7105687139193577	3.189167763892242	8.040188836604539	5.4590886073406395	7.35193105821175	5.972441448743655	6.808092618777388	8.227877089777932	4.920048124630723	9.03422111333611	4.9789204953528	11.34094873840766	0.0	7.962611821612015	6.2963499318697895	7.796248034370964	4.6901311635827705	5.119235527494562	4.8689985130078535	10.479550866305862	6.797334505605762	8.452147995082878	10.245922635087368	5.722722642524407	18.850367116443817	8.820737907650402	11.818666326952581	20.949252530669703	0.0	22.779769742087446	18.594373049119973	12.707769137264934	13.015807785327333	17.925472288180135	14.341786573563613	13.562521869566513	16.47470097089133	30.7377679052621	25.762462623497196	26.060365346887316	36.60839136420438	45.27010240980485	54.85765360163946	41.53984081567814	46.220849544079975
2L_2769	2.454183462484738	1.9636383272746911	3.052433170791267	8.032279724141395	6.970553766930823	6.419000240712508	9.995318859001035	6.153159839864015	5.179162011586525	8.414725770097672	4.36004368763775	8.372337154017192	1.5404404119137662	9.091818272736365	5.261196483767017	7.101579213677642	0.0	7.479151864178603	4.696458739653114	7.489318359689494	7.4891187509912065	2.4042073628850487	3.8111426377299304	6.993903647320751	7.8356771439827435	15.480982208778908	16.84170004932212	9.675468655513003	12.498242434657627	18.64164543590381	11.393214902325093	0.0	0.0	0.0	15.85673782090504	9.765982640965856	16.50447454643259	12.627828577227065	21.014770959203055	19.108584531600822	15.72400625216439	24.059571499031602	19.056131650646662	30.49387633177337	30.947100296377997	28.779776373359258	43.660199745413834	34.08688941055407	40.272654439203286
2L_2770	4.033634867707868	4.034233863084719	5.016903201110341	6.6008275374973415	5.728314356143911	2.6375272654381066	5.4760191159065705	7.584885295675895	5.472219729322123	6.421180015312045	2.86642372292403	6.880282502282534	5.063659055733923	7.4715431336668034	2.8823905394177713	5.106490758273026	0.0	3.0731369721733595	6.432485596056629	3.2824686100604135	6.87851926767374	1.9757476970190906	8.769458881166127	3.831668664881875	10.016629751808665	11.743457132858428	13.84029955153475	6.625983130246951	8.987037610495626	20.425963033092103	14.404311152710763	0.0	0.0	0.0	19.829584550374083	10.700750697789264	14.56785122386025	11.859877035312412	9.299057009197432	7.851598506940028	21.536321159466308	23.726227802630998	18.642966534458203	23.0138156538133	28.040346276105076	46.023299295268224	51.39482899170667	49.681982459089	42.24965915087479
2L_2771	0.0	7.953944750945287	3.9565550473030884	3.6602640514486713	5.647007269674809	5.72019906292739	5.9381223894529445	6.231021865154206	7.192730163768875	5.843112431221698	6.357910519332498	3.130442077899799	2.495893008055245	3.682746421401647	5.682956387571942	6.472298275722207	33.47616497054097	9.088551575712481	10.145893724299711	5.6627857977655776	6.780886294672479	3.8954082874811315	8.027487103841967	7.5545647324210945	12.695727563228603	3.858923915912504	3.898243373571001	15.676643108155773	8.859476551749975	10.068019540012324	4.259957366346677	0.0	0.0	0.0	11.170357445853089	17.141906237992423	14.856286229530017	13.152981598248022	14.405391283166775	15.480307500828197	20.017457649428806	38.98243373571002	23.524288313089457	22.687159995095538	32.142261133500696	32.13711837171934	35.84811526383113	26.5725200544372	42.34413816906167
2L_2772	6.412817426446587	1.7103385948764582	2.6586842331251317	4.372596848101014	6.830309757583199	2.7954903150238035	6.384379211695161	9.379006594379536	4.511075463590337	4.711671858231029	6.835714909066383	3.3656984505838903	6.708655695420591	7.127116397214152	3.055018593606915	10.051454167070014	0.0	3.2571889417132556	5.908700129150549	2.174410983593504	6.52305909062724	8.376305525744051	5.9751430067490565	7.445440824922354	9.099884196390365	3.1116949111756314	8.382401817975305	12.641070839156418	5.443015169138976	0.0	7.6334968835485615	0.0	0.0	0.0	15.012278542620008	14.177031139707127	14.907903233226053	14.927079253756027	9.151984185371328	24.965505992553624	11.086984239199728	25.147205453925917	19.75950469718994	24.39212652510416	23.499296887214022	25.74482139530157	24.666971475062795	30.250033331055242	29.85334395515311
2L_2773	2.603052234928588	2.0827510308576227	3.237591283886249	3.1948167293383216	3.696690944068327	3.404185786843503	3.5338755900512075	3.26320275518735	3.9238041186759265	6.375111564452378	3.6996163127922004	3.415460121224243	4.901646822621819	8.678988515962395	9.300560637795247	3.76617761594931	0.0	3.9664155661185605	7.748754387732172	5.295742879397082	8.877920555507377	0.0	13.743899729681745	5.769670785881912	14.775080791988655	12.63080461256775	15.311403320737153	10.262374713508706	4.971140870201523	0.0	8.366066342534271	0.0	0.0	0.0	4.3874594708431385	8.631982669741033	12.318771421695144	9.567015990310525	16.288487982525023	30.401543587706424	15.089448663313101	15.311403320737153	14.43718649649523	15.84176819479883	18.51628658902395	18.150317630558536	30.663797369621914	30.697278447509017	33.627143684967834
2L_2774	4.122101595789191	4.397561310387518	4.443343862349309	4.497065734874647	2.439145514640678	3.2344490385600233	5.9691952961398	2.58374632365195	6.213597638236392	4.711187387478336	4.882151454785932	5.048028566360968	4.312263784970519	2.5451369863989917	5.8912157554674165	5.9639858748958545	23.13529520636683	6.281075621638054	4.09021793703723	3.633998944966245	8.879217776430767	5.384214157118099	7.254784754590475	5.220941090294349	5.361880374401583	7.3339552527387655	5.388132799153847	9.028407885411449	3.4987213922671963	3.478991760355915	8.34146380717362	0.0	0.0	17.969161325333463	11.193719474196257	13.669302928429445	7.186999990143543	14.644989052870683	12.67067512524736	16.047603611352717	11.31874012361322	18.858464797038465	14.225380527658992	15.330617305423806	14.21660003079671	17.419516390676204	22.462253421851788	23.7654394337776	30.223402757928678
2L_2775	0.0	2.8299218389737684	4.399052092255161	1.446977499138144	3.7671376509586234	1.850164433364015	4.801626099488349	8.867702961214219	4.265150775212479	4.33106674173849	3.7701187675381216	0.9281459995932864	2.2200248909190767	3.930836151742854	5.054825905477283	5.1172646787458	0.0	5.389336443339751	9.776520032653577	3.5977748194474697	6.348845170458874	0.0	4.393980554219358	12.319207234376053	2.5094408300828754	5.148602394717946	10.402125362254015	11.619935160761802	4.502999447932267	0.0	10.104291444140697	0.0	0.0	0.0	5.961426589254231	4.691455850233716	12.33328916841212	12.999108911084145	8.153842032123807	0.0	11.869967740664944	27.739000966010707	30.078503586599997	17.04052991384308	20.584522680370167	23.54062158450803	14.454925588168797	22.245167700758003	17.288343137058774
2L_2776	13.376405358587988	2.675678351354027	0.0	1.3681107075184524	0.0	8.746610688358261	1.8159663392479357	0.0	10.0817021139313	8.19000819000819	2.376420208126882	5.265347170665698	2.099023534251866	9.910901000009911	0.0	14.515052109037072	0.0	10.191186661774896	1.4221008696146817	6.803359771189404	8.403926314374075	0.0	8.308977642618409	6.353320880824408	14.235990006335017	3.2453202482020926	0.0	4.394638540980004	0.0	0.0	14.33034306841306	0.0	0.0	0.0	3.7576679912446336	4.435750373711969	14.992803454341916	14.7487187050625	13.21615013546554	0.0	30.60818462856968	13.11355023145416	17.31075022318503	11.87181157060675	19.462573471214856	21.197668256491784	11.255231672865085	19.27998036947453	11.675750400478238
2L_2777	3.430640006477048	1.3724597828109844	0.8533835805585567	6.315816066593964	3.653984255712639	8.075659960877914	3.7259198457767257	4.300672023010315	1.034259643850623	3.360779700890607	0.0	5.401603844213423	0.0	7.625531499545518	0.0	6.204446950489507	0.0	0.0	5.106157004115563	5.583533712399436	4.9265160860603245	6.721559401781214	6.392998047578396	6.517732142065704	8.519226921535973	11.652559301538938	3.3632256832056653	6.762544520084757	4.367742995013784	17.372451461370616	15.92628238425758	0.0	0.0	0.0	9.637272343534066	13.651616214843676	5.9814172746065255	11.347789576677014	15.8178506704509	26.7113993567895	11.513429892632033	13.452902732822661	16.490238032780564	15.658753312696255	17.74775646173628	11.960421876698923	28.866236499261188	30.56740292152449	11.977895512505404
2L_2778	0.0	4.040820367350979	1.256273515869875	3.0991895619295557	1.7930208456603516	2.6418334324020867	2.742479777639739	0.0	1.5225427682263595	2.4737167594310447	5.383319246981305	3.9758743941761394	1.5849769544350825	14.96748314287211	3.608870603944495	0.0	0.0	0.0	3.221493806678157	2.0548923390531257	6.3458219108538945	0.0	9.411188962557585	1.5991351876904967	10.7496251068244	2.4505479425199477	0.0	9.955201592832255	0.0	0.0	7.213914197704532	0.0	0.0	0.0	12.76840246004554	10.048332479225072	8.805297266835728	12.992918859221724	3.326513979674999	0.0	15.408201785810588	9.902068542118448	22.408084837009195	20.49012376034751	11.430400292618248	12.805122048819525	21.85418161553395	25.146245268535427	26.44914886638948
2L_2779	3.3668503283520783	3.3673503061258163	4.606336224856209	2.7548351661596047	3.586041691320703	6.604583581005217	5.484959555279478	3.165528659113715	2.537571280377266	5.359719645433931	2.9907329149896134	3.092346751025886	2.1133026059134434	3.118225654765023	2.405913735962997	7.306896980059478	0.0	5.130257231097568	3.5794375629757296	3.424820565088544	5.741457919343999	3.2982890125747266	4.182750650025594	6.929585813325487	5.3748125534122	9.80219177007979	11.55241329913819	7.7429345722028655	7.501425270801453	12.787069715104087	7.815073714179911	0.0	0.0	0.0	9.458075896330032	10.048332479225072	7.966697527137087	10.518077171750921	7.761865952574999	0.0	10.78574125006741	9.902068542118448	12.448936020560664	14.940715241920062	15.784838499329961	21.875416833400028	17.402403879036296	18.087650105437763	17.63276591092632
2L_2780	4.008587998928905	3.207346619873618	2.9914504346577484	1.6399599193795704	5.692744369591182	4.193839250141542	2.1768063029861864	2.5125956419531112	9.667982156772132	2.94521892794031	8.54587396659019	3.1557966303665896	1.2580540621056	0.0	8.593476978075175	8.699626264055697	0.0	0.0	5.966373518847774	5.708650693535818	3.5977931999981574	3.92695857058708	8.715004897832753	10.154335749049809	4.266184910105796	11.670536097746186	3.9298166190372896	2.633935626613286	2.5517807346678807	0.0	10.020407275159238	0.0	469.5276551788901	52.42299062676928	15.765162144692658	7.9757282637477624	8.985967513131493	13.259512226743553	9.241314484572285	0.0	6.115026086701286	7.859633238074579	7.410881189345642	14.230789247703557	14.257140753751703	11.434379367297675	15.419077021759016	16.807993881890226	11.196615934799867
2L_2781	0.0	4.387005864110739	2.7278021688755048	6.7294071728751055	5.839898027593907	4.3022472071245215	1.4887168660008927	3.436726092243103	6.611928712829391	2.6856452262656103	3.8963462792036023	8.632991668299741	1.7207652311813675	6.0936669737874825	0.0	1.9832235156365274	0.0	8.354665579446186	3.4974858905590036	3.346408868251214	2.952635010220054	5.371290452531221	6.811643414554235	8.680682148836892	5.835283939081193	5.32098297711126	0.0	21.61616889433296	3.4903234273300705	0.0	7.831945251569914	0.0	0.0	0.0	6.161021374123402	10.909194050561934	6.8283324447396705	10.075749484625412	9.028758401259692	0.0	11.70977816661676	0.0	10.136596722797732	15.293819294904877	17.728094988551195	5.21331132157442	15.817649913754265	4.310617337877682	26.800762366828927
2L_2782	3.718459791643542	2.231407190084876	4.624898743623132	1.901581374086504	1.320180637676292	4.862878970236749	3.5336985865155173	4.661484727169708	3.363092215315926	4.098080732190424	4.624288759615795	5.854781226585449	2.334000624111767	4.821418780996557	10.62867976518589	6.052482284384354	0.0	8.499036209293866	2.7672736681457746	3.4042356180406785	6.674793895714088	5.464107642920566	5.774458542015046	6.475836710482178	4.616981482144714	5.412930842230387	9.113474052663486	3.664950248300379	3.550637055300462	0.0	3.983641574239543	0.0	0.0	0.0	12.5349706094111	9.864628930268541	11.577212785095812	6.14991651488331	6.123185011422802	0.0	14.18110231977308	0.0	9.62430891446801	8.957694036853649	20.439032829775677	10.017530678687704	18.325841416482056	18.5148913322049	15.579363419421
2L_2783	6.571765984670699	4.381827928596887	3.8144156029215157	4.929073986072677	5.44413824191355	6.302514989958947	3.568703399053187	5.492271618645219	1.3208249449942453	5.901445854234288	2.3350484783306333	3.449120896688654	2.7499747689814944	6.492239663624078	7.826851265562715	7.131177858231551	0.0	0.0	3.7262483688929993	4.90227340255076	3.9322000627893705	8.5839212425226	6.1232433350367295	6.936349146960845	8.548315037737312	8.503524285640184	8.590168637895614	2.878754075236238	6.9724076727720785	11.092943335026854	6.2581610331222555	0.0	0.0	0.0	9.230624380971252	11.622739250092147	9.821193174576292	8.85619432422608	10.82172222659099	0.0	12.698467863018285	17.180337275791228	8.09970608596526	10.554167096239784	12.040876082811197	10.414316213354624	14.219082461567531	11.481412167770989	14.531813275071467
2L_2784	0.0	2.430444328971334	4.533687565455114	3.7281576563309713	5.032783552058106	6.3559658684632865	5.498425086102588	2.5386400048538795	2.442048957220675	3.967663542131627	1.4390760671144782	3.188508106622436	2.54218889582059	4.50126845745131	2.894184281395749	5.859868281880759	0.0	6.171422364740936	4.736457069829586	3.7078867492734395	5.452629301470203	5.951495313197442	6.918481793260418	4.488570944172181	5.747208185863562	5.895753642396601	1.9852756078715381	10.644950966694608	5.156462542940441	15.382154239936995	4.338974578815738	0.0	0.0	0.0	3.4132663422925886	6.71533403548866	9.583506845246744	7.4427522106834765	8.003233306255728	15.767449047488402	11.738981884279589	0.0	8.236468717367673	12.324256107901329	11.1310772080325	10.269246814928916	12.657859328146143	15.920828902035957	16.969012038665593
2L_2785	0.0	2.9203569026577876	7.263410298244707	5.972872705390294	10.366728193198494	1.9092896487861692	1.982028157881228	4.575542899603896	6.602176605583328	1.7877893984088675	0.0	3.831226063217912	6.872908917461862	8.11290568584882	10.432723279839545	0.0	0.0	11.123124085123044	6.208581967639319	8.910595098548955	5.241386829023866	7.15115759363547	15.870392399986489	9.245737368358036	0.0	3.5420899464152633	7.156362220705074	0.0	0.0	0.0	0.0	0.0	0.0	0.0	4.101289547966119	4.841379463933417	3.636405950905611	10.731614396997294	4.80823554584292	0.0	8.908576843713497	0.0	5.398211194756393	12.95743445759439	0.0	9.254439238822373	17.549244496249813	17.217037980785786	15.292133267883003
2L_2786	0.0	0.0	0.0	0.0	0.0	0.0	0.0	0.0	0.0	0.0	0.0	0.0	0.0	0.0	0.0	0.0	0.0	0.0	0.0	0.0	0.0	0.0	0.0	32.649010082014314	0.0	0.0	0.0	0.0	0.0	0.0	0.0	0.0	0.0	0.0	0.0	0.0	0.0	0.0	0.0	0.0	0.0	0.0	38.12486656296703	0.0	33.33866752013655	0.0	0.0	0.0	0.0
2L_2787	2.2970003013664395	1.8378731250018379	1.71416033570116	5.638377049550057	4.8930828770805395	0.6007882341632221	3.742059350059174	1.4397670572082801	0.6924931526277068	5.625562556255626	2.44847750404162	4.822223893926505	2.883559558192539	3.4038057271073643	1.641410825432676	4.985058119130925	0.0	14.00026880516106	4.884071674728641	4.673099842834306	2.886249445840107	4.5004500450045	6.420690489616174	5.818635460160967	4.889216864799463	4.458298855822182	4.503725481718478	4.527891813571601	11.697767130210186	0.0	9.84324307298174	0.0	0.0	0.0	9.679017953933036	7.617083717234353	12.014653758275236	6.753744951575649	4.538962453702583	35.76947290104733	12.614511734299136	9.007450963436956	13.589061349176367	7.572058034116665	13.368475589757725	9.464181712288875	8.835436461725772	12.039141657356398	9.623823968711022
2L_2788	6.247325363828611	5.831702886401344	4.144116843374399	2.5558533834706574	0.0	3.268018355369763	1.6962602832245797	3.9158433062248204	2.5112346359525928	1.0200178503123805	2.9596930502337604	3.278841716375273	2.614211638731637	3.0858625834532964	8.928538212283437	2.259706569569586	0.0	6.346264905789698	3.985073685119403	3.812934873165899	4.859493356698774	8.160142802499044	4.527402263895164	3.9563456817475973	6.648786356394895	4.041857476021681	2.041520442764954	6.841583142339137	3.976912696161219	10.54529732465807	5.949202732468815	0.0	0.0	0.0	9.944908133911113	8.286703362951393	7.780276687386408	5.357528954573896	10.28746609422633	8.107078290055046	4.447416448134389	4.083040885529908	6.159866238504631	13.201473495665692	10.099792684922154	14.520254104446826	12.015202234627363	18.009070022538626	16.722687670362383
2L_2789	3.9279920497440917	3.9285753571467854	2.931304870363042	1.6069871802597695	2.0918576532704103	4.1095186726254695	3.732819697342979	1.2310389229886671	2.3683998616854485	2.405002405002405	2.7913507206569728	1.546173375512943	5.547419340522789	5.0931019027828714	7.017248396558741	5.683142095601816	33.06878306878307	2.992650051473581	3.758409441124517	3.5960615933429714	7.756004557710314	1.9240019240019242	3.659906818772394	4.975087250592657	2.090204881882522	8.576917798819817	13.477815515661222	1.2904890953671442	6.251187725667876	4.97274933365159	4.909469384548918	0.0	0.0	25.68449170390918	8.275816409288776	13.025616176773243	6.848564540872233	5.052801778586226	9.055510278004165	0.0	8.98811770838951	7.701608866092127	11.619006952523286	10.458500669344044	7.620266861745499	7.469654528478058	4.249424203020491	8.23502769028061	10.971498789020822
2L_2790	13.876457895357632	4.163555565424724	2.58886271261035	3.548137582582902	2.463309012262352	4.536793394428817	1.883852931369354	2.1744519293911972	3.1375764522795535	3.398470688190314	3.697887520122671	6.372546342067364	2.177491703756609	3.8555257394898366	4.957981110091971	3.7644177198670907	0.0	5.286082801200998	3.688158797365179	4.940383684312306	2.4908833668772297	3.398470688190314	4.309796814629174	5.492356836226707	4.922725516209305	1.6833203156562255	3.4009441020827382	4.558924093913836	6.625090542904085	0.0	2.4776761379966503	0.0	0.0	0.0	3.8981415610107883	4.601572817589052	10.368854725432726	10.20004845023014	7.997623563284053	0.0	11.642552470867159	6.8018882041654765	8.978940536324945	7.91718274969035	8.97339836056012	6.597031335898845	4.169995713244407	7.2729917451543695	14.534672461156086
2L_2791	0.0	13.84616769232154	2.152356722993842	8.849667164017962	0.0	9.052436236902256	2.349327082243833	0.0	2.6085522952129936	2.1190930281839373	0.0	4.54120851549256	16.293119741395603	6.410897500006411	6.183030055709101	6.259404755645357	0.0	0.0	3.6795616906114144	5.280929612601566	6.212692779856959	0.0	0.0	5.479554139638767	3.0695316447225847	0.0	0.0	5.685371539030076	5.5080395345045625	0.0	3.089875836429389	0.0	0.0	0.0	4.8613187299318685	0.0	6.4654280630612	9.540255106421546	2.8496361014698426	0.0	0.0	0.0	9.59786850536233	2.1940910495127364	19.583552948891402	13.711778417660772	4.160275443516564	4.535023990276909	18.125990132210973
2L_2792	6.934988298940992	4.16161088743994	2.587653528718426	4.255776418530076	0.0	5.441609265246709	3.7659460748532623	4.346872609899263	3.136110979859059	1.698441679758821	2.464106894928387	3.6397542328749335	3.26471198928478	3.8537249334461707	2.4778326893033205	3.7626594677793435	0.0	5.283613822779138	4.423723396372621	6.348955078391607	6.846729852439277	0.0	5.38472978941291	6.587749815707699	7.380639377408626	1.6825340847754893	3.3993556181490234	6.835192125858672	4.414664101452512	8.779538758151801	8.667816101632372	41.70280910122106	0.0	0.0	8.76672191324939	6.89913533136892	6.909341152865027	6.372052686680434	5.709920072538825	13.499175200395255	3.173758518235623	0.0	11.53896008071118	4.396380477538364	5.605754463918337	6.593950050828365	8.336096054500729	9.995692765117576	13.317226752904185
2L_2793	9.188001205465758	0.9189365625009189	1.71416033570116	3.2890532789042	0.8155138128467564	1.2015764683264443	1.871029675029587	0.0	1.3849863052554137	2.812781278127813	2.44847750404162	1.8083339602224395	3.6044494477406737	1.7019028635536821	0.0	2.4925290595654626	0.0	3.500067201290265	1.9536286698914564	2.336549921417153	3.7108921446515652	6.75067506750675	4.99387038081258	6.545964892681087	4.074347387332887	1.1145747139555455	0.0	4.527891813571601	1.4622208912762733	0.0	6.5621620486544945	0.0	0.0	30.039411708161108	7.7432143631464285	6.093666973787482	5.149137324975101	4.221090594734781	8.321431165121401	17.884736450523665	10.512093111915949	4.503725481718478	8.49316334323523	9.901922044614102	7.426930883198738	8.7361677344205	9.387651240583635	7.825442077281658	8.821838637985104
2L_2794	4.038388925122211	2.692659084318196	4.353107323349649	1.6521518244919116	2.389610737190133	2.816678256124075	5.482473172888146	3.375033275718703	4.0582735617275585	1.3187175471853623	3.8264028011181708	2.11950511675029	3.3797514023855975	2.4934497076180873	4.809646226471812	3.4083395251501374	0.0	6.153517966221289	4.007152767690327	3.5601987850684718	3.1412681444480746	2.6374350943707245	5.017025485026164	3.409941941476019	2.387722711851295	5.225465784956406	7.9180638750212795	0.8845056718926211	2.570751362069763	6.816679050300276	6.249224855763083	0.0	0.0	0.0	4.159666924124839	7.142241762205311	7.041044595964744	6.431671529587545	5.76334380340791	5.2405682872250665	4.92838947419218	18.47548237504965	9.45690253094087	6.826945133207353	5.222957159999635	10.239453895792224	9.708566628841012	9.524783840322291	8.929884893783719
2L_2795	1.9639960248720458	3.1428602857174286	2.931304870363042	2.4104807703896545	0.6972858844234702	2.568449170390918	2.6662997838164135	4.9241556919546685	2.96049982710681	3.367003367003367	0.6978376801642432	3.092346751025886	3.6982795603485257	5.0931019027828714	5.613798717246993	4.262356571701362	0.0	2.992650051473581	2.0880052450691755	4.395186391863631	5.288184925711578	1.9240019240019242	1.829953409386197	6.218859063240822	5.57387968502006	9.52990866535535	3.8508044330460636	7.7429345722028655	5.000950180534303	0.0	4.208116615327644	0.0	0.0	0.0	4.413768751620681	1.3025616176773243	7.826930903853982	2.165486476536954	4.527755139002083	0.0	7.789702013937575	19.254022165230317	7.9880672798597585	7.470357620960031	7.620266861745499	7.469654528478058	8.026690161260927	10.8084738434933	10.971498789020822
2L_2796	0.0	2.216420126867888	4.134452391780709	2.266571470664899	3.9339412583891296	4.347196058542241	0.7521353121511972	1.7363160928720753	0.0	4.07055630936228	0.984263593664492	0.7269322586366822	3.47748675077548	2.0524440503751866	3.958984916267469	2.003943761322282	0.0	0.0	2.356017858615368	2.817809457470238	4.972472392833275	5.4274084124830395	3.4414049191441913	4.3856879214646085	2.9481247960880355	2.688287668286808	10.86271698277173	1.8201674554058973	0.0	7.013803164627988	2.967664329466137	0.0	0.0	0.0	5.447216472382613	3.6743902349405113	6.209705908328181	4.07240740363666	3.6492354851658577	0.0	5.916059566268319	0.0	10.242501464677709	6.321929509081101	12.53931972399166	4.389815627743634	5.327636314234645	5.807538184563564	6.770192582963874
2L_2797	0.0	0.0	0.0	0.0	0.0	4.131377814501136	0.0	0.0	0.0	3.8684719535783367	11.224793323492932	4.145060538609167	0.0	0.0	0.0	0.0	0.0	24.068547222489652	6.71715729903105	6.427003698740629	2.835367236764506	0.0	0.0	0.0	5.603527981216974	22.993439205346743	0.0	0.0	0.0	0.0	11.281333904920919	0.0	0.0	0.0	8.87449248996073	0.0	11.80284527256704	0.0	5.202101649066223	0.0	4.819160984072672	30.970299482796	5.840405090497077	12.016149705203793	10.214400261488647	5.006257822277848	0.0	4.1394155145293485	0.0
2L_2798	1.694181874490263	2.0333201529002536	1.685734430240727	3.8121021768143097	2.405970463825392	5.317428314419537	3.680004813446296	2.1238371195331633	1.5322714760105536	4.149205427160699	4.213780241247346	4.001279342381737	2.1268061369416444	3.138150419332212	2.4212869866720257	3.6767932088158717	0.0	12.90759606865602	0.36023093684899515	4.825386163591206	3.041128711271834	3.319364341728559	2.630923432024884	1.6093533039057717	2.404069512708332	4.932412791653569	8.304450454652054	6.6792087364050285	1.0784796715209755	4.28959207695185	6.050007913410351	0.0	0.0	22.155951310081402	6.662957620258055	4.494461811793962	4.641770124689761	8.094629960218008	5.021654490084464	6.595557759937527	7.753328374649097	3.3217801818608215	4.384968678168732	6.873683689573447	6.573393139524871	12.349987918490081	6.923981928244251	8.435641384013483	10.647261205000238
2L_2799	0.0	4.805830048548495	0.0	0.0	8.529904993918178	3.141986363779181	0.0	0.0	3.6215823127714377	0.0	4.268327558286147	0.0	0.0	22.251416080119338	8.58420677637283	0.0	0.0	0.0	0.0	2.4439253546991067	4.3126945025220635	11.768167107972934	0.0	0.0	4.261582768886696	5.828973261333855	11.776732003975827	0.0	0.0	0.0	4.289827617567016	0.0	0.0	0.0	3.3746047494187246	0.0	0.0	4.415069515269518	7.91258179631432	0.0	3.6650577063335863	0.0	0.0	3.046165243498265	3.8841166042877546	0.0	2.887958196227518	6.29619835543299	16.776806400687178
2L_2800	0.0	0.0	0.0	0.0	0.0	0.0	0.0	0.0	0.0	0.0	0.0	0.0	0.0	0.0	0.0	0.0	0.0	0.0	0.0	0.0	0.0	0.0	0.0	0.0	0.0	0.0	0.0	0.0	0.0	0.0	0.0	0.0	0.0	0.0	0.0	0.0	0.0	0.0	0.0	0.0	0.0	0.0	0.0	0.0	0.0	0.0	0.0	0.0	0.0
2L_2801	0.0	0.0	0.0	0.0	0.0	0.0	0.0	0.0	0.0	0.0	0.0	0.0	0.0	0.0	0.0	0.0	0.0	0.0	0.0	0.0	0.0	0.0	0.0	0.0	97.54289448785102	0.0	0.0	0.0	0.0	0.0	0.0	0.0	0.0	0.0	0.0	0.0	0.0	0.0	0.0	0.0	0.0	0.0	0.0	0.0	0.0	0.0	0.0	0.0	0.0
2L_2802	0.0	0.0	0.0	0.0	0.0	0.0	0.0	0.0	0.0	0.0	0.0	0.0	0.0	0.0	0.0	0.0	0.0	0.0	0.0	0.0	0.0	0.0	0.0	0.0	0.0	0.0	0.0	0.0	0.0	0.0	0.0	0.0	0.0	0.0	0.0	0.0	0.0	0.0	0.0	0.0	0.0	0.0	0.0	0.0	0.0	0.0	0.0	0.0	0.0
2L_2803	0.0	0.0	0.0	0.0	0.0	0.0	0.0	0.0	0.0	0.0	0.0	0.0	0.0	0.0	0.0	0.0	0.0	0.0	0.0	0.0	0.0	0.0	0.0	0.0	0.0	0.0	0.0	0.0	0.0	0.0	0.0	0.0	0.0	0.0	0.0	0.0	0.0	0.0	0.0	0.0	0.0	0.0	0.0	0.0	0.0	0.0	0.0	0.0	0.0
2L_2804	0.0	0.0	0.0	0.0	0.0	0.0	0.0	0.0	0.0	0.0	0.0	0.0	0.0	0.0	0.0	0.0	0.0	0.0	0.0	0.0	0.0	0.0	0.0	0.0	0.0	0.0	0.0	0.0	0.0	0.0	0.0	0.0	0.0	0.0	0.0	0.0	0.0	0.0	0.0	0.0	0.0	0.0	0.0	0.0	0.0	0.0	0.0	0.0	0.0
2L_2805	0.0	0.0	0.0	0.0	0.0	0.0	0.0	0.0	0.0	0.0	0.0	0.0	0.0	0.0	0.0	0.0	0.0	0.0	0.0	0.0	0.0	0.0	0.0	0.0	0.0	0.0	0.0	0.0	0.0	0.0	0.0	0.0	0.0	0.0	0.0	0.0	0.0	0.0	0.0	0.0	0.0	0.0	0.0	0.0	0.0	0.0	0.0	0.0	0.0
2L_2806	0.0	3.4696296378539366	4.314771187683917	2.661103186937177	3.07913626532794	2.2683966972144085	0.0	2.718064911738996	3.9219705653494423	2.1240441801189465	10.785505267024456	1.1379547039406004	4.082796944543642	6.425876232483061	0.0	0.0	0.0	6.607603501501247	2.766119098023885	2.646634116595878	0.778401052149134	0.0	8.080869027429701	5.492356836226707	1.5383517238154074	2.1041503945702815	0.0	2.8493275586961473	5.520908785753405	10.979551682945681	3.0970951724958127	0.0	0.0	56.709917430360214	7.309015426895228	2.8759830109931572	6.480534203395455	3.187515140696918	5.712588259488609	0.0	9.261121283644329	8.502360255206844	0.0	6.597652291408625	7.010467469187593	6.871907641561297	4.169995713244407	3.4092148805411107	1.5140283813704256
2L_2807	0.0	2.493705264486121	2.325846433663371	1.2750653949164419	3.3195725983888122	1.6303506068980134	2.538693496933512	1.9535378374883128	2.8188134373964084	2.289901534234028	2.214799690193819	4.9072505117035465	4.890671962677521	1.1546074842580816	2.2271367706962253	1.1273235265205113	0.0	4.749041643396362	4.638842887030259	4.438463931330115	1.6783659965734479	0.0	0.967985430657686	0.9868718412699541	5.528249687598611	1.5123028864417811	3.055424172316146	2.0478794208596995	0.0	0.0	5.56488973059701	37.483507256807	0.0	0.0	1.751054353602663	0.0	2.328856959742447	3.436414307854612	8.211545844034003	12.133389632261228	3.8035359572026133	0.0	5.761944568710382	5.532204384287781	3.0231537297856823	1.9756013236528869	5.244881258136123	8.16761247619141	14.146186253476154
2L_2808	4.395444034349516	0.0	1.0933819232260014	0.8991136088487164	0.0	2.29928664631798	3.580324398872484	2.755078229068775	1.3251260327369734	2.1529684051886537	0.0	1.153450830755659	1.3794648448902138	3.256690381886027	0.0	1.5898665720378082	0.0	13.395165416897733	3.7383823925927686	1.7884498155169302	0.789000948063539	0.0	0.0	0.0	1.5593002671237288	2.1328037155146964	0.0	2.8881283484238036	8.39413485009754	0.0	4.708904915908376	0.0	0.0	0.0	4.9390307522576	0.0	3.2843915204893483	6.461842416664445	4.342784680392762	0.0	5.36413419186301	0.0	6.500865346438427	7.802078652086141	5.6847461490818985	5.572388813429457	6.340171102197535	2.3037599666415556	6.138582803803834
2L_2809	4.941034924470105	0.0	1.2290995463086298	2.0214347891454008	3.508473401824582	1.938516711629485	0.0	6.194112650778251	2.2344138462157224	3.025260928755105	2.633437368739606	1.2966245944401387	1.5506929271344903	2.745698862731531	3.530808511013916	1.7872110749895898	0.0	0.0	2.101207274904888	2.0104437526842567	3.5477473578151555	4.840417486008168	2.3019047878468637	2.34681736363231	0.876425341488179	4.795082163732876	2.4219701758592547	8.116553711294184	3.14535635314803	0.0	2.646702297161147	0.0	0.0	32.30861186049141	3.470059459468838	3.2769936205126697	2.4613809331587397	1.815982003618344	0.8136398585893927	0.0	3.0149825790537856	19.375761406874037	1.826948680554826	8.77052302387587	2.396390077986521	3.9150435548595475	4.75143604730411	8.416581961322569	0.8625679164413208
2L_2810	6.324945664763648	1.265176984026824	0.3933380337228363	0.323451093790305	2.2455724329036992	3.308622062305489	1.2880016847062037	1.9822479782309526	3.336946769978539	2.3235550392099915	1.6855120964989387	1.6597899494324242	0.9925095305727674	1.7573642348260385	3.3898017813408363	4.0036192718217265	0.0	2.4094179328157903	1.3448621642362486	1.6084620545304025	2.554548117468341	1.5490366928066608	2.4555285365565584	4.005501556387698	2.804747764826388	1.5345284240699988	0.0	3.116964076989013	6.0394861605174635	8.007238543643453	1.6940022157548984	0.0	0.0	0.0	3.109380222787093	8.389662048682062	4.726165945138666	3.48691752132468	4.686877524078834	6.155853909275025	3.859434568714217	0.0	2.9233124521124885	3.6086839370260595	3.578847375963541	7.517383950385265	3.0411214743661015	4.143823837761009	4.416641685037136
2L_2811	7.287864830513415	0.0	0.6042938705264125	1.4907750837815597	0.8624805769374073	1.9061658110100135	0.6595951035880919	1.5226855788276055	0.7323749572293025	0.5949547834364588	0.8631630991560337	0.6374929493279804	3.0496284332716908	2.699877317574689	1.7359423389392699	1.7573852357145672	0.0	0.0	1.5496059868510765	0.49422312473954444	1.3082028153920005	2.379819133745835	1.5089929946509217	6.153740120170237	4.308995666184519	1.1787648807278543	0.0	3.1924403013663647	1.5464325656429696	0.0	5.2050657087495065	0.0	0.0	0.0	4.094579322920363	0.0	1.2101521112797795	0.8928380106140584	0.8000614447189545	0.0	5.929334195063237	0.0	6.287608883421264	1.8480334952374944	5.498261920860217	3.079765937788728	3.5041063454226555	5.092998146148675	5.089037805444049
2L_2812	0.0	8.761070707973362	0.0	0.0	0.0	5.727868946358507	0.0	0.0	0.0	0.0	0.0	5.746839094826868	6.872908917461862	0.0	0.0	7.921193628825541	0.0	0.0	0.0	0.0	0.0	0.0	0.0	0.0	0.0	0.0	0.0	0.0	0.0	0.0	7.820393709900931	0.0	0.0	0.0	6.151934321949179	0.0	0.0	0.0	0.0	0.0	6.681432632785122	0.0	0.0	0.0	21.242336826989664	6.94082942911678	10.52954669774989	0.0	0.0
2L_2813	0.0	3.8823568235332937	0.0	1.985101810909127	0.0	0.0	2.634931551065632	0.0	0.0	2.3767082590612003	3.4481391255174363	0.0	0.0	0.0	0.0	3.5101760002246514	0.0	0.0	0.0	1.974308325756925	3.4839806569393925	0.0	3.0140409095772656	3.072848007718994	0.0	0.0	0.0	0.0	6.177644340660019	0.0	0.0	0.0	0.0	0.0	2.726151287765714	0.0	2.4171404261902	0.0	0.0	0.0	0.0	0.0	7.176445470676146	2.4608236869044804	9.413270829215026	9.22722029988466	4.666034419002892	0.0	3.388256978962312
2L_2814	0.0	0.9380931680363138	0.0	2.3982989345317156	0.0	0.6133125624812172	2.546712111895399	0.0	2.1207876209343794	2.29713432492965	4.165866126059442	3.0767189721198807	0.0	1.7373815713851863	3.3512569727090384	2.5444895516473705	0.0	3.573031331197137	1.495766233675581	0.9541035181326897	1.262750411825001	0.0	2.1848464584585674	8.909900414043072	4.1592832456916895	6.826858134246979	2.2988061839725393	3.081521655393433	0.0	0.0	0.8373700150525634	0.0	0.0	0.0	1.9761583087246732	1.5551746414467105	7.008638380425154	2.585451320691625	0.7722639845423641	0.0	2.8616622394367104	4.597612367945079	0.0	3.5676502599152133	3.032702541313748	2.2295715506670133	3.946085646519344	3.0725288879166044	0.8187039131099713
2L_2815	0.0	0.0	0.0	0.0	0.0	5.661071640861615	0.0	0.0	0.0	0.0	0.0	0.0	0.0	0.0	0.0	7.828818192920869	0.0	0.0	0.0	0.0	0.0	0.0	0.0	0.0	0.0	10.502348325085489	0.0	0.0	0.0	0.0	0.0	0.0	0.0	0.0	0.0	0.0	0.0	0.0	0.0	0.0	0.0	0.0	0.0	0.0	0.0	0.0	0.0	5.672085398917766	0.0
2L_2816	0.0	0.0	1.0316883063288917	1.27257225028951	2.944961612425382	2.711937950859684	2.2522040632013502	1.299812047177978	1.2503563515601945	0.5078720162519045	2.947292101699261	2.1767357018394504	1.3016291190053468	0.0	0.0	3.0003180337115736	0.0	0.0	2.2046535827825373	0.0	1.8612047503901086	0.0	4.508432701336944	3.283140678638311	3.678293507223433	2.0124611594996216	2.0329665861611894	0.0	1.3200832180460655	0.0	3.702672440860916	0.0	0.0	0.0	2.9127175071798486	0.0	2.5825592542395293	2.2864633746675103	2.731829916269413	0.0	5.694148313583074	0.0	1.5335141857729755	3.155078414215521	2.6819933647484153	3.9434768320736113	2.9912148021261555	2.7172140947329524	5.068188860989716
2L_2817	7.931522408137108	6.346160192314039	0.0	0.0	5.631924451112643	0.0	4.307099650780361	0.0	2.3911729372785775	1.9425019425019425	0.0	0.0	4.9784532543153235	0.0	5.667777551066676	2.868893846337456	0.0	0.0	3.3729315497271304	0.0	1.4237420953838866	0.0	4.926797640655146	0.0	5.627474681991406	0.0	0.0	5.211590577444236	0.0	0.0	2.832386183393607	0.0	0.0	0.0	2.22810441788544	0.0	5.926642391139432	2.915077949184362	2.612166426347356	0.0	0.0	0.0	0.0	0.0	2.5645128861643505	7.541478129713424	5.7203787348352755	2.07855266221025	0.0
2L_2818	0.0	1.3667754118743534	0.0	1.3977016892273193	2.425900269784369	0.0	2.7828660421977105	0.0	1.0299760097987798	0.8367150566874452	2.4278200009395667	0.8965386346738649	2.144423491044244	0.0	2.4413436667272936	2.4714998989156545	0.0	5.205806348168493	2.1792894136294936	4.170306127576754	1.2265279349096343	10.040580680249342	1.061086652474279	0.0	2.4239835721785346	0.0	0.0	0.0	8.699305882383646	0.0	3.6600738163687287	0.0	0.0	0.0	0.0	4.531691592103346	5.105694687626791	2.5112866640005174	2.250333893291417	0.0	2.084680775438708	0.0	1.263226135542396	2.598983139183517	7.732484321283398	4.331230881676187	3.285334864737425	4.476588338308314	3.578485856750348
2L_2819	0.0	2.2131169672153277	0.458698973752786	0.7543978566048097	0.6546797424542268	0.0	0.5006762634290136	0.0	1.1118419618940627	1.3548299688389107	5.8967803972149895	0.0	1.1574347357275565	0.6831284221318307	1.317694929905218	1.3339715053014696	0.0	0.0	1.5683377697687997	1.5005920210671113	2.648032988135753	0.0	1.1454253829242962	4.087208415632194	1.3083249633243805	0.8947604261063892	3.6155093782697763	0.0	2.3476889819199775	0.0	1.9754943872253472	0.0	0.0	48.23019306546284	1.5540281185847777	2.445942829021503	0.9185854078666184	0.6777230403468858	2.429197988138226	7.178771511188834	5.6259455104673535	14.462037513079105	2.0454473863886933	1.8703726979452835	2.9811029079108695	1.7533093714385903	1.7732321562529618	5.315642873849163	2.5752772865436353
2L_2820	1.8472020338433273	2.9559621497914605	1.378493706142361	1.8892795289194853	0.0	0.4831419688518373	2.0061932187760227	1.1578320798450266	0.5568892434169566	1.3571897125019792	0.6563389975170039	1.4542262651005038	2.3189013416467494	2.7372729808437426	1.3199899944758418	2.0044423788294536	0.0	0.0	1.9638367321128352	2.2548084636039527	0.6631612845381029	1.8095862833359724	2.2948408020170277	1.7547116640246558	1.3106037079731168	1.7926377086361398	5.4327099117619255	1.2137468973594936	4.7035560294649565	0.0	0.0	22.215903032026446	0.0	0.0	6.226939244013251	3.6753044897887177	0.0	2.715613794910736	3.6501434810566677	7.191274969904514	1.127148874105079	3.6218066078412843	2.0490099969148736	4.215668346438753	0.5972590349464623	2.9272719289258378	5.328961926654211	5.3249012714896065	3.2247033950064306
2L_2821	5.006004702640817	0.0	0.0	1.0240073400846137	0.5924343994427325	0.0	0.9061463864082753	0.0	2.515326892889131	2.860704141890926	1.778709663533944	0.43789131336172354	0.5236943409798992	0.6181782484834233	1.192411730231155	0.6035703843946635	0.0	0.0	0.3548060160198464	0.3394798537208468	0.898599191692055	3.2693761621610578	2.5913028723607643	0.0	1.7758989556115834	2.429066402902443	1.6358778103971814	4.385748510216053	3.186714713826645	0.0	2.383558972943507	0.0	0.0	0.0	1.4062749394071286	5.533471470915133	2.9093699667899573	0.613286797131167	1.6486768543905088	6.496231536085916	2.0364177680504887	0.0	2.4679616925454044	1.2694066894685958	1.6186001762979312	2.6443483664537966	1.2034781964049939	2.623769779944429	4.660852486232716
2L_2822	8.713503490629499	0.0	2.167514164705066	0.0	0.0	0.0	0.0	0.0	0.0	0.0	3.09604041199629	0.0	0.0	0.0	6.2265725208901515	0.0	0.0	0.0	0.0	0.0	3.128222068730793	0.0	5.412538253114104	0.0	3.091148064755843	0.0	0.0	5.725409366769724	0.0	0.0	0.0	0.0	0.0	0.0	2.447776684437525	0.0	2.1703197488679615	0.0	0.0	0.0	5.316914700737456	0.0	0.0	6.628627184795521	0.0	0.0	0.0	0.0	6.084545983347814
2L_2823	0.0	0.0	0.0	0.0	0.0	0.0	0.0	0.0	0.0	0.0	0.0	0.0	0.0	0.0	0.0	0.0	0.0	0.0	0.0	0.0	0.0	0.0	0.0	0.0	0.0	0.0	0.0	0.0	0.0	0.0	0.0	0.0	0.0	0.0	0.0	0.0	0.0	0.0	0.0	0.0	0.0	0.0	0.0	0.0	0.0	0.0	0.0	0.0	0.0
2L_2824	0.0	0.0	7.599679293533813	0.0	0.0	0.0	0.0	0.0	0.0	0.0	0.0	0.0	0.0	0.0	0.0	0.0	0.0	0.0	0.0	0.0	0.0	0.0	0.0	0.0	0.0	0.0	0.0	0.0	19.44813959096673	0.0	0.0	0.0	0.0	0.0	8.582328128151325	0.0	0.0	33.685345190574836	0.0	0.0	0.0	0.0	11.29625675939764	0.0	0.0	0.0	0.0	0.0	0.0
2L_2825	0.0	0.0	0.7233537282917024	2.9741537119966357	1.0324091825776407	2.2817245273978073	1.5791011645634225	0.0	1.7533394980750086	0.0	1.0332261774464704	0.763093792850101	0.912618927935594	0.0	0.0	2.1036307404401553	0.0	0.0	0.0	1.7747895055276706	0.5219830008927997	0.0	0.9031497437628704	2.7623134264453943	1.0315934787199286	2.822017607132254	0.0	1.910712409121741	0.0	0.0	1.0384306571313808	0.0	0.0	0.0	0.8168843459227464	3.8571742380104075	0.7242900219488848	2.137495464501811	0.0	0.0	4.435968786749229	0.0	0.0	1.474759201317609	5.641325643830392	2.7649132508467544	1.3981654252006313	3.048218240233128	2.0305652870396935
2L_2826	0.0	0.0	0.0	0.0	0.0	2.5184793421731957	0.0	0.0	2.9029025542058995	0.0	0.0	0.0	0.0	0.0	0.0	0.0	0.0	0.0	0.0	3.9178881172608238	0.0	0.0	0.0	0.0	3.415899028757429	0.0	0.0	0.0	0.0	0.0	6.877077737111325	0.0	0.0	0.0	2.704936102646915	0.0	2.3983299948579804	0.0	0.0	0.0	2.937750535037816	0.0	3.560298823000812	0.0	6.226677202204492	3.051804379339284	0.0	0.0	0.0
2L_2827	0.0	2.6329813563856113	0.0	0.3365697884187682	0.584162376578173	0.8607037113544033	0.0	1.0313225019718886	0.0	2.014829142488717	1.1692493045305137	0.0	2.06552847785423	2.4381870811194593	2.3515247286340464	2.975714361892573	0.0	0.0	0.3498519426578672	0.3347397759760744	0.886052261488908	3.223726627981947	0.5110242233658263	0.5209948417342709	2.3348033255070724	0.0	1.613036431395625	1.0811278325549212	1.0474064540347772	0.0	1.1751389484292623	0.0	0.0	21.517592783860085	0.46221315051878803	2.1824835615338145	2.049105082042889	0.0	0.0	0.0	2.0079837433636136	0.0	0.6083755302601122	1.6689096812783049	1.596000040857601	1.0429703796412182	1.977790520022835	3.4495129287744573	1.148943523451316
2L_2828	0.0	0.0	0.48356168324920573	0.3976441176605086	1.380330266101449	2.0337759338209316	2.1112570165647644	0.0	1.1721067657987685	1.4282653717060632	0.6907112937996436	0.5101279007976717	0.0	0.7201558071491884	2.7782350289596276	0.0	0.0	2.962088817640779	1.2400093992712466	1.18644608735589	1.046836293228058	1.9043538289414175	1.2075104979453304	0.0	0.6896198353422304	1.886517661955655	3.8114796430778	2.5546209900433645	0.0	0.0	4.165142918548964	0.0	0.0	0.0	1.6382605931977783	2.5785194631161485	2.4209379759564063	0.0	0.0	0.0	1.7792660349679155	0.0	0.7187720326089622	1.9717518936705187	2.514149318093566	1.2322289481385642	1.8693460751700508	3.5660322185916615	3.3935802420871553
2L_2829	0.0	0.0	2.1473512422426935	0.0	3.0648147013031593	0.0	0.0	0.0	0.0	0.0	0.0	0.0	5.418409588417608	0.0	0.0	3.122424000199835	0.0	0.0	1.835502285200345	1.7562161269814507	0.0	0.0	2.6810945300309394	0.0	0.0	0.0	0.0	0.0	0.0	0.0	6.165380157340501	0.0	0.0	0.0	4.850013337536677	5.725212691651495	2.1501307279482593	6.345378977759447	0.0	0.0	0.0	0.0	3.191849293643751	0.0	0.0	5.471956224350205	0.0	2.26223871142883	3.0139727777978713
2L_2830	2.224057811269123	0.8897552336737478	0.0	0.9098878881638599	3.948083647574471	1.7451296340463158	0.0	1.3940464736061	0.6705026570679294	1.0893839533743668	0.7902415910787415	1.7509093347630091	2.0939929206287338	0.0	1.5892869346310392	0.0	0.0	0.0	0.47289753303543947	1.3574109070138236	0.7984557227557326	0.0	1.3815106625683693	1.4084653840054109	1.5779857107081952	0.0	0.0	1.4613687179412238	0.0	0.0	0.7942221293158824	0.0	0.0	0.0	1.2495540653929131	1.4750398186999059	1.1079163726995225	0.0	1.464941746591447	0.0	5.428413810698997	0.0	0.8223458335930576	0.0	1.4382169331634704	0.7048954992422373	1.0693577982436226	1.1656832185912487	1.553035703358999
2L_2831	0.0	0.0	1.492501671601872	0.0	1.4201188809917655	0.0	0.5430287275229548	1.2535902825692784	1.2058932485413514	0.9796238244514106	0.7106213445638037	1.0496651148417608	1.2553427386958895	0.0	0.0	0.0	0.0	0.0	0.42525106823068337	0.8137639381487326	0.0	0.0	1.2423175085272675	0.6332782127976914	0.7094984243458993	0.0	3.921347186668674	0.0	1.2731406036112378	0.0	1.4284016528321204	0.0	0.0	0.0	1.1236561072956743	2.652846398071275	1.4944335339726587	2.205155948628687	1.3173425512182784	0.0	0.6101847151169602	0.0	1.4789818925288933	0.0	0.646655188968166	3.169371196754564	0.0	3.144706829464645	0.6982803310630843
2L_2832	0.0	0.0	1.4560226557125227	0.0	0.0	0.5103147366138066	1.5892688330343299	1.2229506252029334	0.0	0.4778401624656552	0.0	0.5120048497099364	0.6123301243152618	2.168416578845795	0.0	0.705725266799437	0.0	0.0	0.8297145678172387	0.0	0.7004586603307845	1.9113606498626208	1.817930062412569	1.2355998559290566	0.6921572013592583	0.0	0.0	1.2820101919810263	0.0	0.0	0.6967446695549055	0.0	0.0	0.0	1.6442883588494914	0.0	2.429845500703683	0.0	2.570289382455847	0.0	0.0	3.8255034840772977	0.7214166603242118	2.9685100454379936	1.2616999008934728	1.2367627734405195	1.8762240896384819	1.0226151336813634	2.724853181504514
2L_2833	0.0	0.0	0.7313750765658283	2.405707541141358	0.0	0.0	0.0	0.0	0.8863912353634648	2.16021602160216	1.044683735057758	1.543111646056482	0.9227390586216124	0.0	0.0	0.0	0.0	0.0	1.2503223487305322	1.7944703396483737	2.111085308957335	2.8802880288028807	0.9131648696343004	0.0	2.086065862314438	4.279966901589294	0.0	0.0	0.0	0.0	0.0	0.0	0.0	0.0	0.0	1.9499734316119943	1.4646435057706955	0.0	1.9366239802464353	0.0	0.897031945550161	11.529537233199303	2.174249815868219	1.4911129667183587	2.851941459148315	0.0	1.4136698338761238	2.3115151982124282	3.0796236699875275
2L_2834	0.0	1.1476054752716267	0.0	1.7603588315442218	1.0184469254716835	0.0	0.0	1.7980398488783467	0.0	0.0	0.0	0.7527737454197482	2.7008301271478796	0.0	0.0	1.037590664672279	0.0	0.0	0.0	0.5835957763539596	1.0298474507568143	0.0	1.781871171427054	1.8166373461399	0.0	0.0	0.0	3.7697440343800657	1.8260811130621772	7.263134652705953	0.0	0.0	0.0	0.0	0.8058368373805146	0.0	1.4289895100738044	0.0	1.8894805062296172	0.0	2.6255861621106913	11.24887230055187	1.0606608935601336	2.182221932552466	0.9275054333268283	1.8183471224656789	1.3792566964981499	0.751748567167231	2.0031040099738555
2L_2835	3.401560125551584	2.0412391546412167	1.2692247892293584	0.34790444108716656	1.2076703977643606	0.0	1.8471685100253916	0.0	0.5127463618081898	1.666145996042903	0.0	1.3389542633307963	1.0675446153583374	0.0	0.0	1.8455564537263633	0.0	2.591573240451348	0.7232677962301475	0.0	0.6105945481233988	1.666145996042903	0.5282339738434383	1.6156211174605022	0.0	0.0	1.6673586204941717	0.0	0.0	0.0	2.4294281490551346	0.0	0.0	0.0	0.9555581833405598	0.0	0.8472450978398638	0.0	0.5601346563713917	13.242489852942152	2.5945082044835694	3.3347172409883434	2.515455113432876	0.4312783781172801	1.649748495841809	2.1561889360555218	2.044396523789927	1.7828410463494102	1.1876364668527692
2L_2836	0.0	0.0	0.0	0.4988839964998299	1.7317612635484343	3.827360524603549	0.0	1.5286882815036666	0.0	0.0	0.0	0.6400060621374206	0.0	0.0	0.0	0.8821565834992965	0.0	0.0	0.5185716048857743	0.992342883839716	0.8755733254134808	0.0	0.7574708593385704	0.7722499099556605	0.8651965016990729	0.0	0.0	1.6025127399762829	0.0	0.0	0.8709308369436319	0.0	0.0	0.0	2.055360448561864	1.6175042427136286	0.6074613751759208	0.8963577399594488	2.4096462960523564	0.0	0.7440885882109581	4.781879355096622	3.6070833016210595	1.855318778398746	1.577124876116841	2.318930200200974	0.5863200280120257	3.8348067513051123	2.554549857660482
2L_2837	0.0	1.1656212598127826	1.4495463644652409	0.0	0.0	0.7620673362698329	0.0	0.0	0.8783900585921306	1.4271442842871414	1.0352537013425585	0.0	0.0	0.0	0.0	0.0	0.0	0.0	0.6195180397457993	0.5927574054960941	1.0460146006902022	0.0	0.9049220156305371	2.7677339786950905	1.0336177987331154	1.4137776591461237	5.712731851222182	1.9144618447754338	1.854748006516843	0.0	0.0	0.0	0.0	0.0	0.8184873371824065	1.9323716306202063	0.7257113132007469	0.0	1.9191426805817307	0.0	0.0	0.0	2.154623542020115	0.738826577897146	1.8841319163656454	0.9234463015975621	1.4009090779188431	1.5270999150932447	3.0518248691987857
2L_2838	0.0	1.3241208069562953	0.0	0.33852048268958584	0.0	0.8656921858294845	0.0	2.074599700801231	0.9978323090917292	0.8106026830948809	1.1760260503882474	0.0	2.5968748584703203	1.2261591740984175	0.0	0.5985922069041145	0.0	0.0	1.4075184710408353	1.010039591531909	1.4853127522061054	0.0	1.5419580667587662	2.0960577136915117	0.587083850016045	0.0	0.0	0.0	1.0534770219805873	4.190145448328802	0.0	0.0	0.0	0.0	0.9297840994831794	0.0	1.6487850432773097	0.0	1.090052507829302	0.0	0.5049054084962453	0.0	0.6119015587457927	0.8392911816682691	1.6052501525522729	0.5245076184731583	0.7957013665932261	0.8673764118719545	2.31120516175316
2L_2839	0.0	1.388176195374139	0.4315779547391252	0.3548966780428797	0.6159711715636169	1.3613560921819587	1.4132198900901205	1.0874800488191543	0.5230516170349961	0.0	1.8493758572242383	0.4552882573373004	0.5445001455993389	0.6427377956304628	3.71935484070933	0.6275495770441362	0.0	0.0	0.7378041436187412	0.0	0.3114331856226496	5.098897363445154	0.0	0.5493640397067143	0.6154844943145544	1.6837137067091952	0.0	1.1399973780060306	1.10443980383382	4.392847039308952	0.0	0.0	0.0	0.0	2.4369078466239444	4.602648202683137	0.8642731601007259	3.188260061271982	0.0	0.0	0.5293306058691648	0.0	0.6415027792787161	1.759785109120755	2.2438738597334256	0.5498810882146736	0.8341940478002366	2.728009289780968	1.2115057671914788
2L_2840	0.0	0.5472642288562687	1.361136589886653	0.8394709150610736	0.0	0.0	0.0	0.0	1.6496317444575261	0.3350252106471012	0.0	0.3589788931539171	0.4293193519475901	1.013552617469228	2.9325814194573843	0.4948009287215512	0.0	0.0	0.0	0.2783021686390359	0.0	0.0	0.4248648048326162	0.4331543626137886	1.9411521291114635	0.663774732910323	0.0	0.898848126126369	0.0	0.0	0.48850441637302666	0.0	0.0	0.0	1.5371333960868043	0.9072568481334596	1.3628984160939768	0.5027663461279827	0.0	0.0	1.669434798241501	0.0	1.0116050829311318	0.34688227759018386	2.653824280209875	0.4335620373080133	1.9731986349017203	0.0	1.4328449911034653
2L_2841	1.304728466435208	0.0	0.0	0.8006693595846128	0.0	0.6825123278789224	1.0627711616336777	2.453423793794637	0.786691693951757	0.3195398625978591	0.92717976485794	2.0543182282737873	0.4094755927978157	0.0	0.0	0.47193051672616143	0.0	0.0	0.832266414027573	0.530877282672776	0.9368172943967085	0.0	1.2156808238101626	1.2394000312328808	0.0	3.1654705408649586	0.0	0.8573020703845	0.8305620247108814	0.0	0.4659250382524457	0.0	0.0	0.0	0.36652121882966116	0.0	1.2999032871954328	0.4795277610609073	0.4296990817330623	0.0	1.1942033370021914	0.0	1.9296944762978039	0.9925466364579585	2.109300581238868	2.0676108756332057	1.2546630335807425	0.0	0.4555389435687468
2L_2842	1.5685410889533768	1.2550192140304122	0.0	0.9625625725832339	0.5568858320559301	0.0	0.8517737741665787	0.0	0.0	0.768299944298254	0.5573265225059875	0.0	0.9845409351445473	1.7432548241090746	0.0	0.5673536108539738	0.0	0.0	0.33351615577272276	0.6382192559493124	0.8446794430251325	1.536599888596508	0.0	1.490003418067841	0.5564458379826702	0.0	1.5377182291267821	0.0	0.9984994550189975	0.0	0.0	0.0	0.0	0.0	1.3218925006174338	2.08057592005928	1.1720552034875362	1.1529739955362612	1.5497492763962335	0.0	0.9571120483896709	0.0	0.0	1.5909825653766556	0.0	2.4856762903767047	0.3770881397144742	1.233166253007898	0.5476477052411091
2L_2843	0.0	0.0	0.0	1.9717847461746145	2.8519158657441213	0.0	0.8724183668319448	0.0	0.48434059062816454	0.3934606834412071	0.5708345446918067	0.0	1.0084034291363648	0.0	0.0	0.5811046613659074	0.0	0.0	0.0	0.9805318345838873	0.28838402970770777	1.5738427337648284	0.49897020035200346	2.034822528374837	0.0	0.0	0.0	0.0	1.022700264143024	0.0	0.0	0.0	0.0	0.0	0.9026209630559496	0.0	1.2004625141974699	0.0	0.0	6.254432829267743	0.9803097435681264	0.0	1.1880503754744107	0.4073858732919125	1.558353643010062	1.0183688277301832	0.7724553842322467	1.2630547231089335	1.6827634206272466
2L_2844	2.1828594454620207	0.0	0.0	0.0	0.7749898980066794	2.283737221776576	0.592685279789829	0.0	3.290411451474197	2.1384084894817033	0.0	0.5728251846945922	0.0	0.8086665767429432	1.5598470413991201	0.7895573772925193	0.0	0.0	0.0	0.44408875895443917	1.1754977370884896	2.1384084894817033	2.033879414136967	0.6911875112922758	0.7743775804680911	0.0	0.0	0.0	1.389561282153753	0.0	1.559019975099333	0.0	0.0	0.0	0.6132036857220733	2.895432469756122	0.0	1.6045357015210595	4.313415657267495	0.0	1.3319645177972104	0.0	0.8071127293541975	0.5535225288097405	2.8231509102614902	1.3836760814293374	0.5247745266887991	1.1440901451507166	3.0485346532268967
2L_2845	0.0	0.0	1.6849653908108726	0.3463966435550826	0.6012182123906745	0.0	0.919581494783398	0.0	0.5105241490175064	0.41473125414731254	0.6016939851781111	0.0	0.0	0.0	0.0	0.0	0.0	0.0	0.7201331958359017	0.0	1.823844801020964	0.0	1.5778339159397412	1.6086191098802674	1.2014863828339315	0.8216937672227013	0.0	4.450774434751647	0.0	0.0	2.418899149321547	0.0	0.0	0.0	0.4757084249864899	1.1231028546579118	1.2653597805899885	1.8671393433644359	1.1154141309585424	0.0	0.0	0.0	0.6261383194647869	2.1470462140532933	1.6425985821965092	1.07342206955775	0.407107245727328	2.218892896702547	2.3649786395129277
2L_2846	0.0	0.6323191334900937	1.9658527446547973	0.9699401013490412	0.5611540649607658	0.8268033096936488	0.4291510829391545	0.0	0.0	0.0	0.0	0.0	0.49604345816895284	1.1710772950831383	2.2589055941232314	0.0	0.0	0.0	0.3360723792361713	0.0	2.553460381416619	0.0	0.0	0.0	0.5607106985675916	1.5338750161823813	0.0	0.0	2.0123048416456952	4.001914515904408	1.6932809033360117	0.0	0.0	0.0	3.5520642710509205	0.0	1.9683973025713253	1.1618109263089471	0.52054242602962	0.0	0.4822239008972017	0.0	1.168827077936396	0.8015882991194071	2.555231063923602	1.0018910693934802	0.7599566383941265	1.656823752888051	1.1036902656615581
2L_2847	0.0	0.0	0.0	0.0	0.0	0.0	0.0	0.0	0.0	0.0	0.0	0.0	0.0	0.0	0.0	0.0	0.0	0.0	0.0	0.0	3.195737652948004	0.0	5.529355625483473	0.0	0.0	0.0	0.0	0.0	0.0	0.0	0.0	0.0	0.0	0.0	0.0	0.0	0.0	6.543196547809501	5.863280036117805	0.0	0.0	0.0	0.0	0.0	0.0	0.0	0.0	4.665528277766891	0.0
2L_2848	4.957532536905732	0.0	1.233203384526689	1.0140920770253636	0.0	0.0	0.673029260956664	0.0	0.7472914421678626	1.2141447867658217	0.8807433826446874	0.0	0.7779352664506082	0.9182888238740402	0.0	0.0	0.0	7.5540682434525115	0.0	1.0085782098190637	1.3348473468574134	0.0	0.0	0.0	1.7587032729028234	2.4055462273818513	0.0	0.0	1.577929188849721	0.0	0.0	0.0	0.0	0.0	2.0889873807753974	3.287935168494348	0.0	0.0	1.6327130384381467	0.0	3.025049298850292	4.860113775263479	0.0	1.2571152724420218	1.602927586944796	2.3568692919571834	1.191825152099236	0.6495910824136206	0.8654479428735122
2L_2849	1.2733970795911376	0.5094344716986227	0.0	0.7814423080680012	0.4520995957325415	0.999183999733551	0.34575002342456407	0.0	0.0	0.6237330422579135	1.357372091434394	0.0	0.3996425596946091	0.47174528773632074	0.9099553666892638	1.842390833737124	0.0	3.880692004998331	0.541520399750359	1.2953223578079311	1.3714812363080457	2.494932169031654	0.7909918682080987	1.2096374232787463	0.4517423929969087	1.8536734865373874	2.4967479857485624	2.5101451700623354	0.810617139040294	3.2241839590399666	1.8189457754074891	0.0	0.0	0.0	1.0731590403811861	0.0	0.0	0.9360250293092838	2.0969020369306386	0.0	0.3885086899681228	2.4967479857485624	0.0	0.32290396577734604	1.6469187385590611	0.0	0.9184004280970529	1.0011279374762232	0.4445997579598917
2L_2850	1.6612004864659504	1.3291577399879033	0.4132293730876519	0.6796164176976872	1.1795661862254272	1.3034778962735742	0.45104556647241184	0.0	1.0016280462263363	0.813686201916231	1.7707494502265646	0.8718632594076117	1.0427013305077517	0.615411731372287	1.187075360885748	0.6008692414794938	0.0	5.06252727436569	0.3532181618420892	0.3379605883204403	0.0	1.627372403832462	0.0	1.5780233111915625	1.1786342139950672	0.0	0.0	0.0	0.0	0.0	0.5932229732952373	0.0	0.0	0.0	2.7999629471569993	2.2034830677199757	2.0688212419282874	0.6105421706056303	0.5470995245158032	0.0	0.5068260600837226	0.0	0.0	0.8424838310503145	1.0742376645557539	1.0530056730680637	0.0	1.306013845488114	1.7399977101630135
2L_2851	1.409245439258985	0.5637818849663953	0.0	0.0	1.500991254624554	0.7371858666725641	1.147905829479048	0.0	1.6994213130544789	1.0354110581901015	1.0014527072972055	0.3698136775144853	0.8845543367576202	0.5220719490324127	0.0	0.5097351253173611	0.0	4.294691417832246	1.498226998170365	0.5734038987107243	0.25296556592242175	0.0	1.3130645192634443	1.338683784683958	0.0	1.3676178722491736	0.0	0.0	0.0	0.0	2.01299428068065	0.0	0.0	0.0	0.39588187834866584	0.9346398851215425	0.3510084331882124	0.5179409568026884	0.9282413724605637	5.4862821002365685	2.1497775840111584	0.0	2.0842751651735965	1.0720558772676125	0.45565377020687775	0.0	0.33879236242760175	0.3693100402104772	1.4760914515410983
2L_2852	0.0	0.0	1.0069367875292894	1.6560554911073961	0.7185770564669349	0.0	1.0990854070693614	1.2686278977364127	0.0	0.9913750371765638	0.0	0.5311282587639881	0.0	0.7498023520999865	2.8926062092684885	0.0	0.0	0.0	0.43035222608295987	0.0	1.0899312442306306	0.0	0.0	0.0	2.154027931710996	0.9820898242923455	0.0	0.0	0.0	0.0	0.7227681209532214	0.0	0.0	0.0	2.2742701582778317	0.0	1.5123602175862894	3.719347001685608	1.3331449155186068	7.879425873513153	0.6175042700420273	0.0	2.2450848357690507	1.0264613524983248	0.6544122304934111	1.9244338956956828	0.9731505808443872	0.5304049323415468	1.413313298204018
2L_2853	0.0	0.0	0.0	0.0	0.0	0.0	0.0	0.0	1.6265536840790322	0.660676532769556	0.0	0.0	0.8466264981902512	2.9981195793998	1.9277034112639566	0.9757575000624485	0.0	0.0	0.0	1.0976350793634067	1.452713591510884	0.0	1.6756840812693374	0.8541892172620024	0.9569978746991199	0.0	5.2892589959717	1.7725467952353942	0.0	0.0	0.9633406495844533	0.0	0.0	0.0	0.0	3.578257932282184	0.0	0.9914654652749135	2.6653209757207024	0.0	1.64607969659459	0.0	1.9949058085273446	1.36811782011768	0.0	0.0	3.2426565502699964	2.8277983892860377	2.825599479185504
2L_2854	1.4931425933258915	0.0	0.7428487805022994	1.5271549530827457	0.5301167826067411	0.0	0.8108297009514113	0.0	0.450148404926136	1.462736780516346	0.0	0.0	2.811644557143489	1.6594579811963497	1.0669830627108625	0.5400813837835595	0.0	0.0	0.3174843051633742	0.9113108623515975	2.948280091325924	0.0	2.3187261623356883	0.9455867763093445	3.7078855708374587	0.7245183981303946	1.4638013633260378	0.0	2.851507192641743	3.780569686484917	0.0	0.0	0.0	0.0	0.8389001348112516	2.9708464892318696	1.85952577034946	0.5487757362100889	0.9835027252860518	0.0	1.8222088998504875	0.0	1.1041795625638078	4.1648896470839105	0.4827803824315832	3.7859069613364253	0.3589618192414734	0.7825926354902629	1.563968175124398
2L_2855	0.0	1.118855893766423	0.0	0.5720862254079798	1.4893994969602848	0.0	0.3796802856592972	0.876497858146009	0.4215742831593047	1.7123580883234302	0.9937187534454093	1.8347885224583804	0.4388615790204504	0.5180401257304107	1.998508113693128	0.5057985760353849	0.0	0.0	0.8919939528756622	0.2844878261827176	1.2550598994907871	4.109659411976232	0.0	0.0	1.4882227262226284	0.0	1.370883476823707	0.9188262912954991	0.0	0.0	1.4980863445035313	0.0	0.0	0.0	1.5712983500778088	2.782265726965692	0.34829768808353795	2.0557641442354964	1.3816092155176822	16.331738992680116	0.8532701685869868	0.0	0.5170447151127568	0.7091844492303364	0.4521348768976892	2.2159928201832626	0.0	0.36645795664509206	1.4646919884570555
2L_2856	0.0	0.0	0.0	0.0	0.0	0.0	0.0	0.0	0.0	0.0	0.0	0.0	0.0	0.0	0.0	0.0	0.0	0.0	5.405931387918825	0.0	4.563776031778485	0.0	0.0	0.0	0.0	0.0	0.0	0.0	0.0	0.0	0.0	0.0	0.0	0.0	0.0	0.0	0.0	0.0	0.0	0.0	0.0	0.0	0.0	0.0	0.0	0.0	0.0	0.0	0.0
2L_2857	0.0	0.0	0.0	0.0	3.3762689706926348	0.0	0.8606843025470574	3.9738062586653813	1.9113047560143026	1.5526744817948916	1.1263135913837912	0.8318439168003023	0.9948403599571184	1.1743275096083476	0.0	1.146577557716421	0.0	0.0	0.0	1.2897915193885976	1.1380210087782388	0.0	0.9845180597039318	3.0111811177263412	2.2490675928027137	1.5381321415475333	0.0	2.082856012163879	2.017889803844968	16.052085808029894	0.0	0.0	0.0	0.0	1.7809613451244846	0.0	2.368632484247015	1.1650354229020334	1.043974284825416	0.0	0.9671245356593323	6.215218085787412	2.3441420943925073	4.822878190816211	4.099716586592369	0.0	3.0482633053263983	0.8307110554350102	1.1067534538455033
2L_2858	0.0	1.8209705518105272	0.0	0.0	0.0	0.0	1.2358814448591102	2.8530515811754515	2.744497693798588	2.2295301265258343	1.6173062115394472	1.1944687021130032	0.0	0.0	0.0	0.0	0.0	0.0	0.9678307573711199	0.0	0.0	4.4590602530516685	2.8273958256610765	2.882561282532226	0.0	0.0	0.0	0.0	2.8975462419404754	0.0	6.501811079476187	0.0	0.0	0.0	0.0	0.0	1.1337292618243426	1.6729080076251144	2.9981456469173815	0.0	0.0	8.924611132381434	5.049031991171599	0.0	0.0	1.442637140693187	2.1885446539161326	0.0	1.589219245190784
2L_2859	3.3722030315768037	0.674540760845553	1.258270771062037	0.3449018590382653	4.788990493973594	0.0	0.4578066401465384	2.113707530727759	0.5083211149881327	0.8258831788243554	0.5990975314605584	0.44246614879543683	0.5291655968702184	1.249273235295367	0.0	3.6592568342110265	0.0	0.0	1.0755384728178266	1.0290796292555402	0.907987236847139	6.607065430594843	0.5236750615095636	0.5338925109936477	1.1963016812046232	0.0	0.0	1.107892069154623	1.0733358893038645	0.0	1.2042305099506772	0.0	0.0	0.0	0.9473112582969665	0.0	2.939765383204297	0.0	0.5553004258598966	0.0	0.514423271068398	0.0	1.2468727651753924	0.8551124780749161	1.0903402504882271	1.0687899961256362	0.0	0.4418635684371551	1.7660798925093135
2L_2860	0.0	0.0	0.0	0.0	2.926974617568814	0.0	1.1192241180262126	0.0	0.0	2.0190803089192877	0.0	0.0	0.0	1.527082191839395	0.0	0.0	0.0	6.281075621638054	0.0	1.6772302822921132	2.9597392588102562	0.0	0.0	1.3052352725735872	0.0	0.0	4.041099599365386	0.0	0.0	0.0	0.0	0.0	0.0	0.0	1.1579709800892681	2.733860585685889	2.053428568612441	0.0	4.072717004543795	0.0	0.0	0.0	3.0482958273554983	0.0	0.0	0.0	1.9819635372222169	1.0802472469898912	1.4392096551394609
2L_2861	0.0	4.446112230543369	0.0	0.0	1.972859762814908	2.9068077437358295	0.0	0.0	1.6752528961772069	0.0	0.0	0.0	0.0	0.0	0.0	2.009943592943008	0.0	0.0	0.0	2.2609968101857003	0.9974720069455971	0.0	0.0	1.7595274894498734	1.9713010113562708	0.0	0.0	0.0	3.5373487429677506	0.0	0.0	0.0	0.0	0.0	3.1220145735640297	0.0	1.3840661871523225	0.0	0.0	0.0	1.6953635198459254	0.0	2.0546335273455285	1.409079431498449	0.0	3.5223670306445936	0.0	1.4562315058598758	1.940132177324977
2L_2862	0.0	0.6331278981033831	0.0	0.6474537989108856	0.0	0.4139304141580759	0.0	2.975907351671602	0.0	0.38758938780256197	0.5623164423408311	2.076506558459079	0.0	0.0	2.26179483598312	0.5724333063679083	0.0	0.0	1.0095066927769965	1.2878668677928355	1.1363228320437584	1.5503575512102479	1.966097886017146	0.0	0.5614278727716857	0.0	0.0	0.0	1.0074393350255626	0.0	1.6954466857747275	0.0	0.0	0.0	0.8891518802561379	2.0992039713580413	2.3650979655111954	0.0	4.169665785651033	6.1611029853008406	1.448522060870277	3.1029718091908163	1.1703220603426245	1.6052271332184418	1.5350995916328067	1.0031725331360426	0.760928657117291	0.829471452495755	1.1051019351550497
2L_2863	2.318521228612221	0.0	0.0	0.9485339696099201	0.0	1.2128342116274415	0.0	0.0	0.698981220890927	0.5678269263528476	1.6476117620367512	1.8252765020109072	0.0	0.8589241185205341	0.0	0.0	0.0	3.532859835905726	0.0	0.9433765579038399	0.8323688952400485	2.2713077054113904	0.0	0.7341438869159995	0.8225041071742591	0.0	0.0	1.5234380950930058	0.0	0.0	0.0	0.0	0.0	0.0	3.2565673565596054	0.0	1.7324601118383853	0.0	0.0	0.0	2.1221164858033945	0.0	1.714547403206512	2.93961605321975	0.7496514870236826	0.0	0.5573885587971911	0.6075969056304791	3.2379969880152015
2L_2864	1.7583858299422863	0.0	1.312213691375213	1.0790641061194806	1.8728616601994674	0.9198235778377708	1.9097324837188145	1.1021618022020752	0.0	1.7225787003143707	0.0	1.8457398892906756	1.6555538534009269	0.0	0.0	0.0	0.0	0.0	1.12164753572167	0.7154646467096388	1.2625510196867056	3.4451574006287413	0.0	1.6703425338027218	0.6237939723287489	0.0	0.0	0.0	0.0	0.0	0.627928343831458	0.0	0.0	0.0	0.987923133652663	0.0	1.313912192824848	0.6462607675122127	1.158213062558562	0.0	2.145907780686079	6.895329586411236	4.551144658393032	0.891771729266664	1.137083875627585	0.5573048736311199	0.8454562601935605	0.9216131178724746	3.0696548897515035
2L_2865	0.0	0.5082140605754568	0.9480092753227498	1.039427026246052	1.3530496114582735	0.6645268900806072	1.0347652138425096	1.5925144178292818	0.0	0.0	0.0	0.6667277389275524	0.3986851682100567	0.4706151655548854	0.0	2.2974714580525823	0.0	0.0	0.5402231229542426	0.5168877033552525	0.9121304594656521	2.488955261029183	0.7890969527127338	0.40224653078457057	1.8026407605557686	0.6164109300999868	0.0	0.0	1.617350417729266	0.0	0.0	0.0	0.0	0.0	0.7137254398154592	0.0	1.2656484777792627	2.3344566738848065	0.41837573152996654	0.0	1.9378898549915777	0.0	0.4697108816792652	1.2885216430403337	1.2322300110112074	2.4157506945283247	1.5270004836315931	0.33290987197617966	2.2176733306863183
2L_2866	3.0050212402413816	0.0	1.121264158062366	0.6146945498261414	0.5334427531108514	0.0	0.0	0.0	0.4529726511420256	1.4719140402200512	1.6015946757867874	0.39428829248053193	0.9430949698520832	1.1132463175481686	1.0736773502931407	1.630409617590685	0.0	2.2894590557721384	0.0	2.751085371956371	1.078828254425677	2.9438280804401025	0.9333095712716488	0.47575970975612847	1.0660425627087546	0.7290640509015024	0.0	0.0	0.956465881522954	3.8042891077115986	0.0	0.0	0.0	0.0	2.5324902673233414	1.9929904532767801	0.37423849950121496	0.552218773615981	2.474183136066712	5.8493693794871975	1.3752311247809086	2.945970604516114	1.66666083335375	1.1430055376332289	0.9716187255413204	0.0	1.083641873265699	1.181253971966481	4.196748170663702
2L_2867	0.0	1.4122696005720259	0.43906848985466396	0.0	1.2533241289209305	0.4616613344782534	0.0	0.0	1.0642595669485253	1.2968486577616392	0.6271579721875509	0.9263806244157434	0.553950576086441	0.6538932542802545	2.522605700332101	1.2768828531487677	0.0	0.0	0.7506095888123142	0.0	2.217869284107281	0.0	1.6446086275510758	1.6766966661234168	0.6261669403642364	0.8564682538051173	1.730390009143381	0.0	1.1236086354267512	0.0	0.6303170393857384	0.0	0.0	0.0	0.9916812815695538	0.0	1.3189104322649807	0.648719201245022	1.7439285128824	0.0	0.5385177514298993	0.0	1.3052736055794703	0.8951641086457098	0.5707047221706686	3.3565494671477722	1.2730086770817448	0.9251190165614807	2.4650657050938363
2L_2868	1.8837617290069355	0.0	0.0	1.9266720189615352	0.6687999601930263	0.49270428135385286	1.534424742373922	1.1807478124580466	0.5679111568872744	0.9227007450808516	0.6693292136566453	0.9886721406477078	1.7735976577159893	0.0	0.0	1.3627427760324071	0.0	2.8703925893352285	1.2016229119048187	0.0	0.0	1.8454014901617033	0.5850650331962974	1.1929605307815432	0.6682715430530266	0.0	0.0	1.2377692921816303	1.199162121442506	0.0	2.690802809090501	0.0	0.0	0.0	0.0	1.2493486208627977	0.4691987886413355	1.384680517856667	2.481591245938721	0.0	2.2989146536555762	0.0	0.696521287118403	1.4330348544648015	0.6090799445444892	2.3881666343269106	0.9057387288853622	0.9873256999892382	0.6577053004075538
2L_2869	1.4940440680250218	0.0	0.3716486352040081	0.6112307850052252	0.0	1.563089211362877	0.8113192338761153	0.0	0.0	0.7318099489562561	0.5308565971062263	1.1761995088426092	0.0	1.1069732451208494	0.0	1.0808149085014522	0.0	0.0	0.9530279524686839	1.215814746793357	0.26818728140054693	1.4636198979125121	2.3201260775071524	0.4730788339515054	2.120070960895132	1.449911642384513	1.4646851234568443	1.963392545980199	2.8532287707415467	0.0	0.0	0.0	0.0	0.0	2.9379231527440934	1.9817600784142828	0.37212968928064055	1.09821411166696	0.4920482541881917	5.816408553843075	0.4558272615242818	0.0	1.1048462034749953	0.7577098492581716	0.9661437156167566	1.8940963384750156	2.155071240010392	0.7830651204784841	2.086549880383312
2L_2870	0.0	0.0	0.0	0.0	0.0	0.5465093084197956	1.701989279396461	0.0	0.0	0.5117314433385359	1.4848445995051163	0.0	0.655760237269792	0.7740712151710526	1.4931156171681421	0.7557795215794703	0.0	0.0	0.44428144251964446	1.275270928120502	0.0	2.0469257733541437	0.648956176703239	1.9848539762778195	0.0	1.013877139179376	2.0484155301033096	2.7458760374262905	1.3301148101899565	0.0	0.7461619666919267	0.0	0.0	0.0	0.5869703729639099	0.0	2.081747735474813	1.535892462953314	1.3762948353848155	0.0	3.824946235599476	0.0	0.7725838425369057	0.0	2.7023744007315864	1.3244813827585635	0.0	2.190290224406185	0.7295290146091103
2L_2871	2.5459207729822815	0.0	0.6333066077944843	0.5207828824915919	1.3558336641567477	0.6658942293606083	2.7650516276614656	1.5957911964667904	0.7675369922128766	0.6235191420376606	0.45230220010645383	1.0021494100546853	0.7990110161246814	0.4715835095169325	0.909643310665022	0.9208795062317757	0.0	3.8793611778361234	0.8120020397491239	0.776926887450642	1.371010906665965	1.2470382840753211	0.3953603044970178	0.0	0.9031749489615837	1.235358530694212	0.0	0.8364281173675934	0.8103391496236135	3.223078271811215	1.8183219942773767	0.0	0.0	0.0	1.0727910160189156	0.8442529003464138	0.0	1.4035560496072852	1.257709760833912	0.0	1.1651263696060477	0.0	2.353386824874508	2.5823458442824796	1.6463539516116816	0.8069071249899137	1.5301424599353617	0.3335948717127561	0.8888945778141868
2L_2872	1.2142468063487624	0.9715416977438567	0.9061442926048657	0.7451437121420422	0.4310992219693682	0.0	0.0	0.7610937404149758	0.7321353841324006	0.5947601629642847	0.8628807428919985	0.6372844138522434	1.9053942779028223	0.0	0.0	1.7568103632135155	0.0	0.0	2.58183180450163	1.4821843662453853	0.6538874392930901	1.1895203259285694	0.37712484393631146	1.1534488350858834	1.2922758347261913	0.0	3.571158183737517	0.7978489990984307	0.7729633497881773	0.0	0.0	0.0	0.0	0.0	0.3411033259962008	0.8053128745208187	1.5121953107912192	0.0	0.7997997301475711	4.727140023560066	2.2227729759707127	2.380772122491678	1.7958720265185648	2.771143455076439	0.7852090485606255	1.9242240566491562	0.2919133407374233	1.272833033581154	0.8478955148531794
2L_2873	1.579554249790709	0.0	0.7858391780122198	0.9693209906460524	1.6823876445451384	2.065688907250568	0.0	1.9801392037860261	0.4761995466580316	0.7736943907156673	1.6837189985239396	1.2435181615827497	1.4871805040550454	1.7554946984060107	2.2574637394886845	0.0	0.0	0.0	1.6792893247577625	0.6427003698740629	0.5670734473529011	1.5473887814313345	1.4717497632935796	0.0	1.120705596243395	1.532895947023116	1.5485149741397999	0.0	1.005510195873386	3.9993601023836183	0.0	0.0	0.0	0.0	0.8874492489960729	0.0	0.0	2.3221386897332446	1.0404203298132446	0.0	0.9638321968145346	6.1940598965591995	1.7521215271491228	1.6021532940271725	1.0214400261488648	0.5006257822277848	1.5189431193775371	1.6557662058117395	0.5514928912566317
2L_2874	0.0	1.2972277658890456	0.0	0.0	0.575614903498737	0.0	0.8804204571151818	0.0	0.0	1.1912088784768409	1.1521408303213971	0.8509187390898922	1.5264792245159888	0.0	2.3171171818293987	0.0	0.0	0.0	2.757863228254722	1.3193674332422343	2.037204238688627	1.588278504635788	0.5035469088942145	1.0267432740358289	1.1503202232679528	1.5734026973157118	0.0	1.06530875310937	0.0	0.0	0.5789721484290054	0.0	0.0	0.0	1.366350121297732	1.0752747138720868	1.211473526557438	2.383501166574852	0.5339567099936939	6.311800415821411	1.4839521702429501	3.1788689139362565	1.7984213098058262	0.822245084289988	1.5726473431643362	1.0277096206466863	1.1693108748211	1.274639850510238	0.0
2L_2875	0.0	0.0	0.0	0.0	0.0	0.0	0.0	0.0	0.0	0.0	0.0	0.0	0.0	0.0	0.0	0.0	0.0	0.0	22.232844581299954	0.0	0.0	0.0	0.0	0.0	0.0	0.0	0.0	0.0	0.0	0.0	0.0	0.0	0.0	0.0	0.0	0.0	0.0	0.0	0.0	0.0	0.0	0.0	0.0	0.0	0.0	0.0	0.0	0.0	0.0
2L_2876	0.0	0.0	0.0	0.0	0.0	0.0	0.0	0.0	0.0	0.0	0.0	0.0	0.0	0.0	0.0	0.0	0.0	0.0	0.0	0.0	0.0	0.0	0.0	0.0	0.0	0.0	0.0	0.0	0.0	0.0	0.0	0.0	0.0	0.0	0.0	0.0	0.0	0.0	0.0	0.0	0.0	0.0	0.0	0.0	0.0	0.0	0.0	0.0	0.0
2L_2877	0.0	0.0	0.0	0.0	0.0	0.0	0.0	0.0	0.0	0.0	0.0	0.0	0.0	0.0	0.0	0.0	0.0	0.0	0.0	0.0	0.0	0.0	0.0	0.0	0.0	0.0	0.0	0.0	0.0	0.0	0.0	0.0	0.0	0.0	0.0	0.0	0.0	0.0	0.0	0.0	0.0	0.0	0.0	0.0	0.0	0.0	0.0	0.0	0.0
2L_2878	0.0	0.0	0.0	0.0	0.0	0.0	0.0	0.0	7.90861437912632	0.0	0.0	0.0	16.465838325226652	0.0	0.0	0.0	0.0	0.0	0.0	0.0	4.708913785439285	0.0	8.147495744970348	0.0	0.0	0.0	0.0	0.0	0.0	0.0	0.0	0.0	0.0	0.0	0.0	0.0	0.0	0.0	0.0	0.0	0.0	0.0	0.0	0.0	0.0	8.314279775514445	6.306565955012743	0.0	0.0
2L_2879	1.3549744431495405	1.0841405256444496	1.0111637534196296	0.5543357858534339	0.48106235501381944	0.35439816988785067	0.0	0.84930226846088	1.2254815856685977	0.0	0.48144304271232685	0.35557190238114766	0.4252447751450212	0.501966604764145	0.0	0.0	0.0	2.064649971631709	0.5762117047900335	0.5513217263018972	0.0	1.3273822363072225	0.4208325051700325	2.1452169427861203	0.4806822688760682	0.6574749909662936	1.3283483078038072	0.8903173536206981	0.0	0.0	0.48386812696777065	0.0	0.0	0.0	0.7612723982992412	1.797292540543999	0.0	0.9959893996848191	2.2312354216655637	5.275001661625523	0.0	5.313393231215229	0.0	1.7179504658531919	0.43810623497898005	1.717788776397582	0.9772357174312499	1.065262981472236	0.9461641134901145
2L_2880	0.0	0.0	0.0	0.0	0.0	0.0	0.0	0.0	0.0	0.0	7.03420381605557	0.0	0.0	0.0	0.0	0.0	0.0	0.0	0.0	0.0	0.0	0.0	0.0	0.0	0.0	0.0	0.0	0.0	0.0	0.0	0.0	0.0	0.0	0.0	0.0	0.0	4.930966469428008	0.0	0.0	0.0	0.0	0.0	0.0	5.02008032128514	0.0	6.2745098039215685	0.0	0.0	6.912044237083117
2L_2881	1.7807399793754697	2.1372053034322165	2.6577914152008395	1.4570428259491313	2.528894836287567	0.4657585926638364	0.0	1.11617345380119	0.5368524512575553	1.3083582284829587	0.6327240179949242	0.9346022802332974	1.6766007121752733	3.2984828825890506	0.0	2.576430453511018	0.0	2.7134126156320786	0.0	0.0	0.6393008401435921	0.0	0.5530681928104122	2.2554365324106795	1.8951725722033903	0.8640694352373045	0.0	2.34015292899391	2.267161391511113	0.0	0.0	0.0	0.0	0.0	0.5002412413386356	1.1810225269417811	0.4435386006321667	1.3089532072135102	1.1729372871485366	0.0	1.0865942252406602	3.4914945447143486	1.9752869219479199	0.4515543584749167	2.30307897476597	0.5643898240514723	1.284306667259731	0.9333294755715009	0.0
2L_2882	0.0	1.53119245746845	0.9520821799254424	2.3487585440985286	1.358862679044879	0.33369093878940265	1.0392108454537938	0.0	1.9231292913668572	1.874736365198644	0.4533126707373843	0.6695921818684683	0.4003980276713475	0.9452741115321363	0.0	1.3844052106058728	0.0	0.0	1.0850881356056346	1.2977709823028423	0.6870369142185861	0.0	1.584974253876342	1.2119240724720899	0.45259634837119406	0.6190591984025301	1.250733868097106	2.514890245998181	0.0	3.230278824747037	0.4555960590576415	0.0	0.0	0.0	1.0751876964121523	1.6922780253721554	1.27108604642413	0.0	0.8403463739684224	0.0	0.7784862218642916	2.501467736194212	1.4151866605260146	2.264600591746605	0.825016003247923	0.0	0.0	0.6686802859009431	1.3363206335656483
2L_2883	1.9718207102301015	0.0	0.980994458607552	1.2100421397175158	0.7000639158355157	1.0314728142446394	1.0707689968473884	0.0	0.0	0.0	0.7006179099656942	0.5174444762672797	0.6188356236439764	3.6524236753024573	2.8180822245941077	2.1396690359935127	0.0	0.0	1.2577943946392802	1.2034628439872892	0.7079004522068089	0.0	2.449658747226144	0.6243635394170067	3.4975539856201565	3.8271505715849377	1.933073141688462	1.29563048618534	2.510437142419609	0.0	0.7041470033615977	0.0	0.0	0.0	0.5539191859603643	0.0	0.49113211846892507	0.0	0.6493991434425297	0.0	1.8047853884574951	0.0	0.7290811135547479	1.0000160002560041	0.0	0.0	0.9480787066499899	1.0334795706925863	0.688450621223418
2L_2884	0.0	0.0	0.0	1.1409488244519024	0.990135478257219	0.0	0.7572211256818967	0.0	0.0	1.3660269107301415	0.0	0.0	2.6257507021257376	0.0	0.0	1.0087470473973923	0.0	0.0	0.0	0.5673726030067798	2.503047710892783	0.0	0.0	0.0	0.989353174745296	1.3532327105575968	0.0	0.0	1.775318527650231	0.0	0.0	0.0	0.0	0.0	0.0	0.0	1.3892655342114975	1.024986085813885	0.0	0.0	0.0	0.0	2.0623519102431453	0.7071863713305514	2.705166109823252	0.8838997657665622	1.3409152255962482	2.192552920919001	0.9737102137138125
2L_2885	3.8472473522281905	1.0260849784083503	0.6380107335735763	1.049302390979777	2.731809269083486	0.6708404120972652	0.3481987625782015	1.607644542717969	1.5464763304838476	0.0	0.911323693563945	0.0	1.2074189616615503	0.9501727509078425	0.9164000324405611	0.927719689124843	0.0	1.9540883044688435	1.0907113251147327	0.5217985383327164	0.9207964078627173	0.0	1.194890980735848	0.81213637101573	1.3648254367793977	0.6222673130945452	0.0	0.8426410054392477	0.8163582519614639	0.0	1.3738712045205124	15.423339831700515	0.0	0.0	1.0807595794476272	4.252619549853416	0.6388365610763527	0.471327165388938	0.42235062619815594	0.0	1.5650410520049447	2.51443094781726	0.47417350017855003	0.32519090006597473	0.4146457179909884	1.2193511019885581	0.0	0.3360727745428906	1.3432457707235286
2L_2886	0.0	0.0	0.789197465097742	1.9469267760839515	0.0	0.0	0.0	0.0	0.9564691749114309	0.0	0.0	0.0	0.0	2.3506624166690173	0.0	0.0	0.0	0.0	0.674586309945426	0.0	0.5694968381535546	3.108003108003108	0.0	2.009169851200881	1.1254949363982811	1.5394467844035566	0.0	0.0	4.039228991970013	0.0	4.53181789342977	0.0	0.0	0.0	1.7824835343083518	6.31241399335934	1.5804379709705154	3.4980935390212333	1.0448665705389422	0.0	0.9679511378265625	0.0	1.1730728173220624	0.8045000514880033	1.0258051544657403	5.027652086475617	0.7627171646447034	4.1571053244205	0.0
2L_2887	0.0	0.0	0.0	0.0	0.0	0.0	0.0	0.0	0.0	0.0	0.0	0.0	0.0	0.0	0.0	0.0	0.0	0.0	0.0	0.0	0.0	0.0	0.0	0.0	0.0	0.0	0.0	0.0	0.0	0.0	0.0	0.0	0.0	0.0	0.0	0.0	0.0	0.0	0.0	0.0	0.0	0.0	0.0	0.0	0.0	0.0	0.0	0.0	0.0
2L_2888	0.0	0.0	2.357016041261923	0.0	0.0	1.2391496954789625	1.2863577770039623	0.0	0.0	2.320589429715148	5.050082509931408	3.7297609185953573	4.460592449941744	1.7551212683489155	0.0	3.427293733467592	0.0	0.0	2.0147185261931035	0.9638454813044338	0.0	0.0	0.0	0.0	0.0	0.0	0.0	0.0	0.0	0.0	5.075520359265633	0.0	0.0	0.0	0.0	3.1421077950352814	1.1800334563085533	0.0	7.801492581560705	0.0	5.781763018542837	9.28911343772439	1.751748814635371	1.201359362145455	1.5318341170707288	0.0	1.1389650065530352	0.0	0.0
2L_2889	0.0	1.0319676754701077	1.283337087094313	0.5276590984522176	0.9158237119946897	1.6867160986931324	0.0	1.6168614068440448	0.3888356270487749	0.631751847874155	0.9165484471927862	1.0153814036551292	0.0	0.9556202319328528	0.9216538894715789	1.399557665134742	0.0	0.0	1.6454468018821715	1.0495801731786294	0.46303773498238976	0.0	1.201741467595522	1.225188703564123	0.0	0.6258348637081866	1.264423276312901	1.6949439821013914	0.0	3.265634551981065	1.3817478114956996	0.0	0.0	0.0	0.7246371560600319	1.7108001788812668	0.9637486584618674	3.7922348303496345	1.274316074562782	0.0	1.180510248009463	0.0	0.9537840140839562	1.6352763381531685	0.8340458865357303	0.8175612148959652	1.2402766958086213	1.0139985885139646	0.45031559918453246
2L_2890	0.0	0.7160084305696649	0.8904156549318788	1.0983145265275909	0.6354244559114554	0.46811657975302173	1.457851472925657	1.1218242837264132	0.5395703638603541	0.0	0.6359272977388716	0.4696669366312219	0.5616962688089613	0.0	1.278939196672712	0.0	0.0	0.0	1.5222101883050114	1.092342721217971	0.32126870811941116	0.0	2.779341002683954	1.700141315746165	2.5396896346885036	0.0	0.0	0.0	0.0	0.0	0.0	0.0	0.0	0.0	1.5083214092146373	1.1870016670251413	2.2289204749704714	1.315580019496896	0.0	0.0	0.5460476524865372	0.0	0.6617623897139889	0.0	1.1573693642477494	0.5672471495830733	1.2908087019782593	0.46902731239845563	1.2497669184697053
2L_2891	2.298422592574716	0.9195055634684117	0.5717405784299432	0.0	0.8160187749599743	1.2023204785235504	1.872188207336107	1.4406585538381307	1.3858438819150147	0.0	1.6333290594556278	0.0	1.4426725219935428	0.0	3.2848543577699125	1.6627149474748348	0.0	0.0	0.977419173543218	0.4675993403108507	0.8251533134856457	0.0	0.7138517943735629	1.4555595826037342	0.8153740406105194	1.1152648530973137	0.0	1.5102318205844598	0.0	0.0	0.8207781633611195	0.0	0.0	0.0	1.2913348205206017	1.524360035548076	1.717441881766721	0.0	0.7569621594616486	8.947905295370354	1.4024802863864745	4.506514166227282	0.8498422267905964	1.1656533253758068	0.0	0.7284647605172101	1.1051134150270008	0.0	0.8024819160700214
2L_2892	1.442655455502591	1.7314436280623613	1.0765966197019334	0.8853106599371253	0.5121921187564549	1.5093257464559144	0.0	0.9042610044495066	2.6095661126615806	0.7066388722043601	1.0251948818580796	0.378581121870639	0.9055251158257176	0.0	0.0	0.5218197901616514	0.0	0.0	0.30674931311160064	0.5869980059090741	2.0717024504925265	1.4132777444087201	0.4480647679414318	0.4568069813262788	3.0707246224313773	0.7000204966001404	0.0	0.0	0.0	0.0	2.0607178139575715	0.0	0.0	0.0	1.6210693627211594	0.9567980790556326	0.0	0.5302201633184147	0.9502478721574522	0.0	2.200743939481302	0.0	0.5334221516777353	0.7316479286754479	0.9329125773221267	0.45723691730870347	0.6936487233846118	1.1341966334019398	1.007390823515806
2L_2893	0.0	1.5022776783019576	0.9341032212082533	0.0	0.0	1.4732530901483567	2.548966409414781	0.0	0.0	1.3795006207752796	1.3342571729999186	1.4781323620229956	1.1785109372886047	0.695567786419512	1.3416893747593344	0.0	0.0	0.0	0.7984481362024769	0.7639584568558664	0.6740630254321283	1.839334161033706	0.5831414506390006	0.0	0.0	2.7331604518242205	0.0	0.0	0.0	0.0	0.0	0.0	0.0	0.0	1.0548840339609367	1.2452410002074572	0.0	0.6900639758311993	1.2367161229444232	0.0	2.2913562594983876	0.0	2.082693772787273	0.0	0.6070774055260071	0.5950786991579636	0.0	2.460198902160842	0.6555428904669118
2L_2894	1.3371586768761403	0.0	1.3304914036950406	0.5470471488996693	0.47473714753615215	1.049215187040094	0.36306243453984305	0.8381352897869526	0.4031228150743423	1.6374115797746922	0.9502256595896393	0.7017933909028488	0.41965348037096023	0.0	0.0	0.48366077812893693	0.0	0.0	0.5686354341758993	2.4483272375425846	0.240025684668465	3.9297877914592614	0.41529922475263115	1.6936085921505983	1.4230861767860112	0.6488302369424211	1.3108826330073955	0.0	0.0	3.3856254469025586	1.4325180841082938	0.0	0.0	0.0	0.7512628728893269	0.0	0.3330533908565387	0.0	1.3211389274465735	0.0	1.6318484600246084	0.0	1.9776587842461284	0.6781448560813861	0.43234583239370167	1.2714019325309376	1.6073110277995373	3.1537693851691544	0.933723555081473
2L_2895	0.0	0.0	0.569975947015036	1.4061137827272985	0.0	1.7979144192736427	0.6221366162238298	0.0	1.381566585983178	1.6835016835016836	1.6282879203832339	0.0	0.0	0.8488503171304785	1.6373579591970395	0.8287915556085983	0.0	0.0	0.48720122384947434	0.0	0.0	0.0	0.0	0.0	0.0	0.0	2.246302585943537	0.0	2.917220938645009	0.0	0.0	0.0	0.0	0.0	1.2873492192226985	6.07862088249418	2.282854846957411	0.0	2.2638775695010414	8.920288303717976	0.0	8.985210343774147	1.6944385139096458	2.9051390748177894	0.0	1.4524328249818446	0.5508512855767302	0.0	0.8000051200327682
2L_2896	3.038847717567062	0.0	0.0	0.621613952249481	0.0	1.5896418934224592	0.8251013657655377	0.0	2.748429638918643	0.0	0.0	0.0	0.0	1.1257777435541345	0.0	2.1983500942872354	0.0	0.0	0.6461448895916073	0.6182340848154104	1.090972248284337	0.0	1.8876310240086847	0.9622303421633362	1.078042632489553	0.0	0.0	0.0	0.0	0.0	3.255562997531415	0.0	0.0	0.0	0.8536658760297878	2.0154248525666336	0.7569023438540741	1.1168698159789447	1.000813661506805	0.0	0.9271410816676857	0.0	0.0	1.5411626037510666	0.0	1.9262719414413332	1.4611200698064724	0.7963672909655316	2.1219947514581814
2L_2897	3.432226062883186	0.6865471497926421	0.8537781175814686	1.0531226666750917	0.6092789281370127	1.7954207793023893	0.0	0.0	1.034737803648982	1.6811667297104191	0.6097610797551638	0.9006835197162775	0.5385844019925037	0.0	0.0	0.0	0.0	0.0	0.3648941204975258	0.6982643870568875	0.616099214646009	0.0	0.0	0.0	1.8263926152371555	1.6654209318096729	1.6823902862822606	0.0	0.0	0.0	1.8384975503858638	0.0	0.0	0.0	0.9641727855482068	3.4144819104162867	2.1372080744746915	0.630724216467074	2.8259220701122567	0.0	2.617898361666847	0.0	0.6345331466790629	1.305499390070685	1.1097476012250724	1.0878137662832124	1.2376963698117933	0.44972845395949923	0.5991716571673992
2L_2898	0.0	0.0	0.0	0.0	0.0	0.0	0.0	0.0	0.0	0.0	0.0	0.0	0.0	0.0	0.0	0.0	0.0	0.0	0.0	0.0	0.0	0.0	0.0	0.0	0.0	0.0	0.0	0.0	0.0	0.0	0.0	0.0	0.0	0.0	21.724018074383036	0.0	0.0	0.0	0.0	0.0	0.0	0.0	0.0	0.0	0.0	0.0	0.0	0.0	0.0
2L_2899	0.0	0.0	2.4124390180649464	1.9838052061991929	0.0	1.268287114837057	1.3166052492261324	0.0	0.0	2.375155869603943	1.7229434559247805	2.5449751184145115	0.0	3.5927825310290666	0.0	0.0	0.0	0.0	1.0310463522353344	0.0	0.0	0.0	0.0	1.535420461074481	0.0	0.0	4.753769025772084	0.0	0.0	0.0	0.0	0.0	0.0	0.0	0.0	0.0	0.0	0.0	0.0	0.0	0.0	0.0	1.7929395117789853	1.2296081779764387	0.0	0.0	1.1657466788168558	1.2707545994962728	1.6930219391941015
2L_2900	0.0	0.0	1.1183218015716894	1.2261630079495212	1.0640858470410646	1.1758665156331454	0.8137757919116707	0.9393070506453696	0.9035679730693373	1.1010386464564907	0.0	1.5730144958791346	0.9406201546304285	0.0	0.0	0.542043730353625	0.0	0.0	0.0	0.0	1.0759972557765989	0.0	2.3271510858161166	0.9490224973375173	1.594867673297524	0.7271508832265487	1.469119979502838	2.954006124639365	1.907911958257939	0.0	1.0702920741446975	36.04590806851606	0.0	0.0	0.0	0.0	1.8662822224823405	0.5507696730796451	1.974152422334376	0.0	1.8288297638386404	0.0	0.5540957594940706	0.38000204289098255	0.4845345299656504	1.4248735424731056	3.242394728990201	0.7854361291194161	3.13930148030622
2L_2901	0.0	2.1584323909905305	1.3420945264016835	1.1036358178382863	0.0	0.0	0.0	0.0	1.6265536840790322	0.0	0.0	1.4158273642051658	3.3865059927610046	0.0	0.0	0.0	0.0	0.0	0.0	0.0	4.842378638369614	0.0	0.0	1.7083784345240047	0.0	0.0	0.0	0.0	0.0	0.0	0.0	0.0	0.0	0.0	4.546887503940636	0.0	1.3438317049676618	0.0	0.0	0.0	0.0	0.0	0.0	0.0	0.0	0.0	1.2970626201079987	0.0	0.0
2L_2902	0.0	0.0	0.5878472284987161	0.9668011366197564	0.4195035242910579	1.5452391953012365	0.32082168336228056	2.2218655716523132	0.7124424221845451	0.0	2.0991774876817115	0.9302141269200899	0.3708286046505764	1.3131983260398297	0.0	0.0	0.0	0.0	1.2561928738439414	1.9230888036976577	0.6362991888966979	0.0	1.467923791708807	0.37414113097326607	1.6766883025127985	0.0	0.0	0.0	0.7521721980908667	0.0	2.1097512873280406	0.0	0.0	0.0	3.319283360083991	0.0	1.1772162508581907	0.0	0.0	0.0	2.8839798344920027	0.0	2.1844583738131673	1.1984912433435797	1.910221280797256	0.3744932638024174	0.8521843857720545	0.3096490994475241	1.2376332590670869
2L_2903	0.0	0.611993193901292	0.38053205611554014	0.3129204379446697	3.2586943867142595	0.8002256636371456	0.4153559935226064	0.9588557858844347	0.9223729113096016	1.1239533184721728	1.630636573884714	1.2043139005643777	0.9601962180175443	1.1334329394200495	0.0	1.1066493468666219	0.0	0.0	1.6263465539586819	1.2448760512705936	0.0	0.0	0.9502333796936362	0.9687734291799013	2.1707464670694234	0.7422842521129863	2.9993902239674672	0.0	1.9476191718956994	0.0	1.6388502787902839	0.0	0.0	0.0	0.8594707336248801	2.0291295754462335	1.9051230435148394	2.8111610966789224	1.511428667872115	0.0	1.866891129210102	0.0	1.131255055649547	0.7758211912144767	0.4946185991036126	1.4545278239051647	1.8388194573136267	2.4053475687147667	0.5341060352166018
2L_2904	1.6788568462271216	1.3432849253744776	1.2528643611456691	0.6868398395954238	1.1921034116330695	0.4391107129840647	0.9116791662438755	1.0523127835588335	0.5061370125040137	0.8223346079519757	0.5965233900996921	0.4405650052343528	0.5268919319356787	0.6219527425379354	0.0	0.0	0.0	0.0	0.0	0.0	1.2054478528080665	0.0	0.0	1.5947956078053125	0.5955807668864717	1.6292652535071563	0.0	1.1031317911550893	4.274896355137869	0.0	1.798584442100689	0.0	0.0	0.0	0.9432409475987208	0.0	0.8363240280576675	1.8510942743802996	1.6587434023481171	0.0	0.5122129494604605	0.0	1.862272993577765	1.7028766354427207	2.1713107747171705	2.128395455875702	2.421652870106657	0.43996501398208815	1.7584915799906167
2L_2905	0.0	0.0	2.1649731164463266	1.7803081891506236	3.0899655839633255	0.0	0.0	0.0	0.0	0.0	0.0	0.0	0.0	0.0	0.0	3.1480476438122604	0.0	0.0	3.7011300475317626	1.770628217120806	0.0	0.0	0.0	0.0	0.0	0.0	0.0	0.0	0.0	0.0	0.0	0.0	0.0	0.0	2.444907075194339	0.0	8.671101646121935	0.0	0.0	0.0	2.655340753240511	0.0	0.0	2.206952075594288	0.0	0.0	0.0	6.8424101705584786	0.0
2L_2906	0.0	0.7240377791328547	0.45020040671104744	0.7404207144541599	0.6425501324038803	0.9467321174137172	0.4913999601572912	0.0	0.5456211285452824	0.4432427640618766	1.9291758393619007	0.0	2.271980617278958	1.3409434556327402	1.293281274451099	0.654628142411472	0.0	0.0	0.0	1.8409871638274593	1.949228573299831	3.545942112495013	1.124203459691179	0.0	0.0	0.8781827097767729	1.774261428195285	4.756751614322579	2.3041920627035175	0.0	0.6462977736851331	0.0	0.0	0.0	0.5084119295808804	2.400625506982099	1.8031325461097054	0.0	1.7881431802007253	7.045766480752375	0.5521710537577172	0.0	1.3383668418008903	1.8357192788707244	1.1703481528278068	1.1472165658072102	3.0456623980692936	1.8971480173854645	1.2637818570971082
2L_2907	0.0	0.0	0.0	0.0	0.0	0.0	0.0	0.0	0.0	0.0	0.0	0.0	0.0	28.064030892885206	0.0	0.0	0.0	0.0	0.0	0.0	0.0	0.0	0.0	0.0	0.0	0.0	0.0	0.0	0.0	0.0	0.0	0.0	0.0	0.0	0.0	0.0	0.0	0.0	24.948854847562494	0.0	0.0	0.0	0.0	0.0	0.0	0.0	0.0	0.0	0.0
2L_2908	0.0	0.0	7.631082926978167	0.0	0.0	0.0	0.0	0.0	9.248503592118796	0.0	0.0	0.0	0.0	0.0	0.0	0.0	0.0	0.0	0.0	0.0	0.0	0.0	0.0	9.713755065723266	0.0	0.0	0.0	0.0	0.0	0.0	0.0	0.0	0.0	0.0	0.0	0.0	0.0	0.0	0.0	0.0	0.0	0.0	0.0	0.0	0.0	0.0	7.375033740779364	0.0	0.0
2L_2909	0.0	0.7016307512409568	0.8725358225035278	0.7175066786418531	0.6226649286843178	0.45871664843267984	0.0	0.0	2.114942470392392	0.8590511779739278	0.6231576732862837	0.46023587364665913	0.5504172272666126	0.0	2.506515373398728	1.2687383133342112	0.0	0.0	0.7458218593301662	0.3568027094741431	0.9444525877245342	0.0	0.5447061884778192	1.110667954597227	0.6221729627148542	1.7020106191846553	0.0	0.0	1.1164417483120517	0.0	1.2525931810330335	0.0	0.0	0.0	2.956067661432703	2.326332584370558	0.8736652142856144	1.2891627500290865	1.7328049433459423	0.0	1.0701656803752215	0.0	2.5938959532564385	1.7789086893285402	0.5670645077840378	1.1117132891427302	0.4216296161749601	0.0	1.2246711972152937
2L_2910	1.745569004001019	0.698331288502932	1.3026490018777686	0.3570662791783405	0.0	1.369678513624877	0.0	1.0941281751462877	1.578747615301727	0.8550114357779536	1.2404544702660893	0.0	2.7391442781796043	1.2933341300271575	0.0	0.6313859958081021	0.0	0.0	1.1134718776903103	0.7102496445821997	1.5666854000462236	0.0	0.5421446733662375	1.1054449686832968	2.47698862090005	2.541010210795431	1.7112674296865884	1.1469665601899377	0.0	0.0	0.0	0.0	0.0	0.0	0.0	0.0	0.8695567486647087	1.283100381112891	0.0	0.0	1.065133158953283	6.845069718746354	0.0	1.3279074444970098	0.5643978512696525	1.6597280812160273	1.258940629157258	0.4574477526049362	1.828368155823773
2L_2911	0.0	0.0	0.0	0.0	0.0	0.0	0.0	0.0	0.0	0.0	0.0	0.0	0.0	0.0	0.0	0.0	0.0	0.0	0.0	0.0	0.0	0.0	0.0	0.0	0.0	0.0	0.0	0.0	0.0	0.0	0.0	0.0	0.0	0.0	0.0	0.0	0.0	0.0	14.298174123164472	0.0	0.0	0.0	0.0	22.017896145987457	0.0	0.0	0.0	0.0	0.0
2L_2912	0.0	0.0	0.9920612776409973	0.4078976323785877	0.7079614942575119	0.5215545454782525	0.0	0.0	0.0	0.976729421532	0.0	0.0	0.6258168474401212	2.2161764927500003	0.0	2.885076164568207	0.0	0.0	1.6959784746411999	0.0	0.0	1.953458843064	1.238646949141342	1.262814249747532	1.4148042713789835	2.9027441381984875	3.90976114878166	2.6204935699639025	2.5387579482164466	0.0	0.0	0.0	0.0	0.0	1.6805042184857144	2.6450082808596753	1.986690761252219	1.4657603870193727	0.0	0.0	0.0	3.90976114878166	0.7373060415078233	0.0	0.0	0.6320013904030589	0.0	1.0451384860750974	2.0886515623740283
2L_2913	0.0	2.135924466021553	1.3280992940156178	0.5460636049426401	0.0	0.0	2.1744580761221233	0.0	0.0	0.6537870615540519	0.9485172351746993	0.0	0.0	0.0	0.0	0.0	0.0	0.0	3.4056784579769075	1.6292835697994041	0.0	2.6151482462162075	2.4873153137288115	1.690563628842165	0.9470183930859324	0.0	0.0	0.0	6.797408012376721	13.518153528373253	2.85988507837801	0.0	0.0	0.0	2.2497364996124825	0.0	2.659636714901838	0.9811265589487818	1.758351510292071	0.0	0.0	0.0	0.9870515615007645	2.0307768289988433	0.0	0.8460773737758317	0.0	0.6995775950481099	1.8640896000763532
2L_2914	0.0	0.0	0.0	0.0	0.0	0.0	0.0	0.0	0.0	0.0	0.0	0.0	0.0	0.0	0.0	0.0	0.0	0.0	0.0	0.0	0.0	0.0	0.0	0.0	0.0	0.0	0.0	0.0	0.0	0.0	0.0	0.0	0.0	0.0	0.0	0.0	0.0	30.31681067151736	0.0	0.0	0.0	0.0	0.0	0.0	0.0	0.0	0.0	0.0	0.0
2L_2915	0.0	0.697183795775345	0.43350283294101327	0.7129591011011653	0.6187184608264594	1.3674278681799534	0.4731743278322086	0.0	2.6269223817990004	0.8536064874093042	1.857624247197774	0.9146377714301916	1.6407860021264589	0.6456044665499413	0.0	0.6303485070825957	0.0	0.0	1.1116422290649979	1.0636238515521463	0.3128222068730792	0.0	1.6237614759342314	0.5518142549072842	0.6182296129511685	0.0	0.0	2.2901637467078895	0.0	0.0	1.2446542101673312	0.0	0.0	0.0	1.4686660106625153	1.1557941114601609	0.0	1.2809920002049586	1.7218223768036092	0.0	0.5316914700737456	6.833821951602873	0.6443639419093019	1.325725436959104	0.5634704369600544	0.5523336095001381	0.8379146315815053	1.370088233682249	0.0
2L_2916	2.292743969739448	0.0	1.7109840040105466	0.468994096771304	0.8140026692775532	0.0	1.245041776754298	2.8741983501526636	0.0	1.123027682632377	1.6292936572086714	1.8049831252127626	0.0	2.548123867358941	0.0	0.0	0.0	0.0	0.4875021511032418	1.3993321827091239	1.2346719591840498	2.246055365264754	0.0	1.4519633884527676	0.0	1.1125094118296242	0.0	3.0130010997454018	2.9190228045737583	0.0	0.8187502988438592	0.0	0.0	0.0	2.5762887401368397	1.5205938588079944	2.2842648870111217	1.6853075728453135	0.0	0.0	2.0985228497660495	0.0	2.543227664484521	1.1627733912797578	0.7413168812383669	1.4533299422301347	0.0	0.6008416589959215	0.0
2L_2917	3.5101205550904644	1.4042567234056595	0.0	0.7180155486267055	0.0	0.0	0.0	0.0	1.0582212147956258	0.0	1.247199258165881	0.9211245641353702	2.203230376377845	2.6007328865274233	0.0	2.539276255481662	0.0	0.0	0.0	0.714111522082292	0.0	0.0	2.180370019694192	0.0	1.2452284402704386	0.0	0.0	0.0	0.0	0.0	0.0	0.0	0.0	0.0	0.9860547211067477	0.0	1.7485696700099318	1.2900770498518024	3.468067766044149	0.0	1.0709246631272606	0.0	1.2978677978882394	0.8900851633484291	1.1349333623876272	1.1125017382839661	1.6877145770861524	3.6794804573594204	3.6766192750442115
2L_2918	2.180295146553989	0.8722475682828106	0.0	0.0	0.0	1.1405272087022227	0.0	0.0	0.6573092127144636	0.0	0.7746920502263843	0.0	0.6842631785666876	0.0	0.0	0.7886298502707365	0.0	0.0	2.3179617698565296	0.4435670687823929	1.565489105761313	0.0	0.677163376160531	0.6903755435844436	3.8673394290337413	0.0	2.1374509187832773	0.0	0.0	0.0	1.5571885272578063	0.0	0.0	0.0	0.0	1.4460155403290118	0.5430579812145383	0.8013253921986967	3.5902904185919597	0.0	1.3303998017704295	0.0	0.8061645793050296	2.211489128319445	1.4099172167106209	1.3820506176038698	1.5724741544216796	0.5713730666163858	0.0
2L_2919	2.250009084411678	0.9001372844379361	0.0	0.0	0.0	0.5884975216898117	0.9163764069852441	1.4103128137284926	0.0	1.1020953588009201	1.598924946822754	0.5904465686153382	1.0592132700498127	0.4167714846950675	0.0	1.2207688923345317	0.0	0.0	0.7176232604662662	0.4577499224743287	0.8077724511467299	0.0	0.6988153646996842	0.7124499851204821	0.7981991668955835	0.0	0.0	0.7392103016347636	0.0	2.8484607487805738	0.0	0.0	0.0	0.0	0.9481008039736801	0.0	0.8406330168368706	2.4808422128533674	0.7410176617854598	0.0	1.7161734069663255	0.0	0.831941322180217	0.8558251797917538	0.7274993367024797	1.782801315707371	0.8113766473413879	0.2948212292512189	0.39278929972816623
2L_2920	0.0	0.0	0.6600150351425006	0.0	0.9420088074055458	0.6939769738440079	0.0	0.0	0.7999063149723905	0.6498148027812074	0.0	0.0	0.8327076922871949	0.9829431835249286	0.0	0.9597157398755748	0.0	4.042965401919276	1.128328781466974	0.0	0.4762768410576546	0.0	0.0	0.0	0.0	1.2874572821673778	2.6011509572755753	0.0	0.0	0.0	0.0	0.0	0.0	0.0	1.4907117477775351	0.0	0.6608693445444972	0.0	0.8738340868695942	0.0	0.0	0.0	1.962108929616602	0.6728127664338556	0.0	1.681873607198419	0.0	2.0859813707957042	4.63190955844562
2L_2921	0.0	0.0	0.7367732169673714	0.0	0.5257810977699415	0.3873424242600307	0.4020990697317392	0.0	0.892933520563634	1.8134668044901439	0.5261971735529302	0.7772505298808331	0.0	0.0	0.0	1.0713284022229637	0.0	0.0	0.9446630552198065	0.30128583068103887	0.7975000606100046	1.4507734435921151	0.9199047659392013	0.0	0.5253656794677793	0.0	0.0	0.9730797487508089	0.0	0.0	0.528847689538483	0.0	0.0	0.0	0.8320389926753528	0.0	0.7377268805248366	0.5442874447310119	0.9754589168406642	0.0	1.8073055356187162	0.0	1.0951487702109022	0.0	0.47883184948131496	0.9387357576184274	0.3560259655433086	0.7761920174860538	0.5170589644736024
2L_2922	0.0	0.4590421901086507	0.570856899019696	0.4694290217451259	0.0	0.6002310889692533	0.9346472812512561	1.4384318791026776	1.0377764463490333	0.8430518476886328	0.8154022970698112	0.3011094981678992	0.0	1.2752434439734546	0.0	0.4150362658689116	0.0	0.0	0.975908479302811	0.4668766210831678	1.44178643105954	0.0	1.4254969371416435	1.08998240768394	1.2211707037891706	0.5567705526281798	0.0	0.7539488068760132	0.7304324452248709	0.0	0.4097547863456593	0.0	0.0	0.0	0.3223347349522058	0.7610019961082359	1.1431916080590436	1.265152841006134	0.0	4.467037728600656	0.7001563098961844	2.249774460110374	0.42426435742405355	0.5819258486806577	0.7420043466614629	1.8183471224656789	1.10340535719852	0.6013988537337848	0.8012416039895423
2L_2923	1.1200822229958258	0.0	1.1144973254850432	0.9164772995446483	0.7953351367292447	0.5859226230583989	0.3041223048529283	0.7020710816079001	0.0	0.0	1.5919290470855998	0.8817947132527043	0.35152627082371324	0.0	0.0	0.8102850453143808	0.0	0.0	0.7144833880230673	0.9114941878117367	1.2063572129867088	0.0	0.695757783894571	0.7093327477082167	0.7947067444695166	0.5434981103657699	1.0980718736356456	0.0	2.1390606158441074	2.8359976586003333	0.399986944426134	0.0	0.0	0.0	0.629301670229563	1.4857220624080525	1.3949248838529744	1.2349937962144968	0.7377754300124094	0.0	0.6834658003965469	0.0	0.8283012650976542	1.1361074957645914	0.3621581263503066	1.0650005325002663	2.423479705403961	0.5870625503406137	0.39107069838656744
2L_2924	0.0	1.137932172414931	0.7075563480186654	0.8727602789341851	0.0	1.4879291745712904	1.1584612853823038	0.0	0.42876204392581385	0.3483106931382794	0.0	0.37321426305484834	0.8926881697392994	1.0537452212654217	1.0162911470878178	0.5144223448605092	0.0	2.1670914165843174	0.6048015192614165	0.8680148673586481	1.0211667442753392	0.0	0.0	0.9006623470900501	1.513596638604585	1.3801936687756027	4.1827703324465855	0.0	1.8106888584693162	0.0	1.0157522864583968	0.0	0.0	0.0	0.3995221714829065	0.9432342748697865	0.35423609694166724	0.5227036322675407	1.4051653879661636	0.0	0.4339091307498384	2.7885135549643905	0.5258602284547177	0.7212759082306237	0.0	0.901510029299076	0.683815388991803	1.1181179838096515	0.993109804178609
2L_2925	0.0	0.5464586881330211	0.6795665384834283	0.5588235088667828	0.48495688005900955	0.7145345254150999	2.596146910019588	0.8561779445992937	1.2354026877420876	0.0	0.0	1.075351492077079	1.714749676555342	0.0	0.9760882774238101	0.0	0.0	2.0813647092125365	0.2904382640795394	0.27789252423257543	0.4903855018507149	4.014384879150289	0.0	1.7300671395805192	1.4537211506009078	1.988393086754916	1.3391021855486769	2.6925752238203158	2.6085913085215724	0.0	1.9511414665364604	0.0	0.0	0.0	0.7674354131152794	0.0	0.0	0.5020263036681807	1.7994390248839922	0.0	0.0	0.0	0.5050580299049909	0.6927433746023652	0.44165300118672157	0.0	1.3135294684589556	1.4318493408123596	0.47691197587969986
2L_2926	0.0	2.1199164668115418	0.43938188634992065	1.083942102316547	0.6271093607234635	1.385972571602808	0.0	0.0	1.0650192097514863	0.0	1.2552112448350412	0.4635209262779701	0.554345972643248	0.6543599875095766	0.0	0.0	0.0	0.0	0.7511453558278833	0.7186989622669749	0.9511938624406264	0.0	0.0	0.5592978172507805	3.133069416097999	0.8570795801818517	0.0	0.0	0.0	8.944559829266243	0.6307669444816597	0.0	0.0	0.0	1.4885836796151117	1.1714686925577649	0.8799012258079958	0.0	0.0	0.0	3.233412794452757	0.0	0.0	2.6874091655702035	1.7133362322982384	0.0	0.4246391066544388	0.9257793441964282	3.083531511903603
2L_2927	0.0	0.8852467868861312	0.0	1.8105548558515436	0.7856156909450721	0.0	0.6008115161148163	2.7739655015780396	0.0	1.625795962606693	0.7862373862953319	1.161358243306294	1.3889216828730677	0.8197541065581968	1.5812339158862618	0.8003829031808818	0.0	0.0	1.4115039927919197	2.250888031600667	0.0	0.0	0.0	0.7006642998226619	0.7849949779946284	3.221137533983001	2.1693056269618656	1.4539638689978553	1.4086133891519865	0.0	0.0	0.0	0.0	0.0	1.243222494867822	0.0	0.0	0.0	0.0	0.0	2.025340383768247	4.338611253923731	2.4545368636664318	1.683335428150755	0.7154646978986087	1.4026474971508722	0.0	0.0	0.7725831859630905
2L_2928	0.0	0.0	1.5124668864281055	0.0	0.0	1.5902928524287747	6.6035139609015845	0.0	1.833036747987509	0.0	0.0	0.0	0.0	0.0	0.0	2.1992503195510715	0.0	0.0	0.0	2.4739490077052384	1.091419001866763	5.956369592733229	1.8884040096860017	0.0	2.1569681827780327	0.0	0.0	0.0	0.0	0.0	2.171264101274706	0.0	0.0	0.0	3.4160618102223945	0.0	3.0288491826953368	0.0	0.0	0.0	0.0	0.0	2.2481493796344196	0.0	0.0	1.9270607505901625	1.4617183990733875	1.5933868073945896	0.0
2L_2929	0.0	0.0	0.6354859147724421	2.090299911005481	2.7209985992299215	1.33637135087098	2.774566602292097	3.2025651265637727	2.310534620742686	0.0	0.9077172852790223	0.0	0.0	0.0	3.651094141636895	1.848096792960673	0.0	0.0	0.0	0.0	0.0	0.0	0.0	1.6178449593289954	1.8125658301252427	2.4792191847930645	2.5044805156424843	0.0	0.0	0.0	3.64915824866678	0.0	0.0	0.0	0.0	1.6943162129457279	1.2726169484070908	0.9389239368329533	1.6827169821480554	0.0	0.779423834313199	5.008961031284969	1.8891881572839822	0.0	2.4780289691498614	1.6193676369377756	0.6141631676767398	0.0	1.7839068058542114
2L_2930	0.0	0.0	0.0	0.0	0.0	0.0	0.0	0.0	0.0	2.6504108136761197	0.0	0.0	0.0	0.0	0.0	0.0	0.0	0.0	0.0	0.0	0.0	0.0	0.0	3.426718259336779	0.0	0.0	0.0	14.221716561188936	0.0	0.0	0.0	0.0	0.0	0.0	0.0	0.0	0.0	3.9774241405780786	0.0	0.0	0.0	0.0	0.0	0.0	0.0	3.429943405933802	0.0	0.0	0.0
2L_2931	0.0	2.827900947396306	0.879182132029858	1.445944189807648	0.6274079131446602	0.9244216009595496	0.0	0.0	0.0	0.4327973859037892	1.255808822195115	1.8549663919507815	1.6638296522396365	1.3093430266616284	0.0	0.6392012949706875	0.0	0.0	0.751502958948963	1.0785616776034619	0.6344311360529958	0.0	1.0977106859445886	1.1191281722947062	0.0	1.7149752323276948	5.19734852067869	1.1611637182784587	0.0	4.474409064794813	1.8932017145844435	0.0	0.0	0.0	1.489292360252872	2.3440528040087054	1.3204801899801257	0.6494913021748542	0.0	0.0	1.6174760741591214	0.0	0.6534135664207632	0.4481147632663479	0.0	0.5600907346990213	0.8496825352385652	0.4631100432822646	2.4679996085752625
2L_2932	0.0	1.1175928391356427	0.6949095271227532	0.8571606126126897	0.0	1.8266675191115092	0.7585033439568047	0.8755083967821564	0.0	0.6841700162490378	0.49629848184775893	0.7330869061698244	0.43836615672992874	0.0	0.0	3.031365539234459	0.0	0.0	0.8909869982722277	1.705000040493751	0.25072861736205415	1.3683400324980757	0.4338177414537363	0.0	0.9910284670449588	0.6777620838201924	4.108007739486581	0.9177890461877337	2.667487067133536	0.0	3.491588762670726	0.0	0.0	0.0	1.1771434064764468	0.0	1.3916180064237087	1.5400825740940143	0.9200330291857478	0.0	0.42615346425478007	0.0	0.5164610334023756	1.0625757970735246	1.354873411919002	0.44269824580820094	0.6715929126128339	0.3660442693939405	2.9260770523870203
2L_2933	0.0	0.0	0.0	0.0	0.0	3.2579657262005606	0.0	0.0	0.0	3.0506406345332517	0.0	0.0	3.9092552399657237	0.0	0.0	0.0	0.0	0.0	0.0	2.534137364436322	2.23594396187805	0.0	0.0	0.0	0.0	0.0	0.0	0.0	0.0	0.0	4.4481769591550595	0.0	0.0	0.0	6.998341393089838	0.0	3.102537627576347	0.0	0.0	0.0	0.0	0.0	0.0	0.0	0.0	0.0	0.0	0.0	0.0
2L_2934	0.0	2.9581702888475796	1.8393646098891598	0.0	1.312619842191592	0.9670057633543496	0.0	4.634787976989204	2.229220985351343	0.9054690329590729	0.0	0.0	0.0	1.3696588782384214	0.0	1.3372931474959453	0.0	0.0	2.3583644899486504	0.7521642774920557	0.6636566739438833	3.6218761318362915	2.2965550755245103	0.0	0.0	5.381930491291318	0.0	0.0	2.3535348210183837	0.0	1.3202756313029957	0.0	0.0	0.0	1.038598473675683	2.452033324113688	0.0	0.0	0.0	0.0	1.1279908677859343	0.0	0.0	2.8125450007200117	0.0	2.343566908835247	2.666471362453097	0.9688870975242997	1.290844914793909
2L_2935	1.6055157815779266	0.6423016803639641	0.7987552198653618	1.3136703160428047	0.0	1.259784324923573	0.8718523514555401	0.0	0.9680527116318116	1.572821642025794	0.57046419355987	1.2639566088752	1.007749188157254	0.5947826616571692	0.0	0.0	0.0	2.4464137531509813	1.3655120806853778	0.6532637842578062	1.152787717369652	0.0	1.495939422032834	1.0167511790246673	0.0	1.5580906035918352	3.147932689644057	2.109882690522407	0.0	0.0	0.5733376876419585	0.0	0.0	0.0	0.9020353525695379	0.0	1.199683667410577	1.180152664548686	1.5862809959306605	0.0	1.4695105941917104	6.295865379288114	0.0	1.2213646975445032	1.0382284002810693	1.526562181966212	0.38597711186604805	1.2622352671899615	0.0
2L_2936	1.7997345391554744	0.0	0.0	0.3681461540231472	0.0	0.4707266843189173	0.9773200662134344	1.1280793039750694	0.5425788774043027	1.322314049586777	1.9184192225606098	0.0	1.6944844531051426	0.0	0.0	1.9529342837613513	0.0	2.742355683532154	0.7653488316471742	1.4645778125615008	0.0	0.0	0.5589675868670565	0.5698736305224317	0.6384625821022977	0.0	0.0	1.1825572801182558	2.2913444463538983	0.0	0.6426941739773129	0.0	0.0	0.0	1.0111542958258286	3.5808603016874803	1.3448090371167294	0.6614576873785605	1.1854486182114545	0.0	1.0981845636432273	0.0	0.6654522163717881	0.0	1.1638225752484033	1.1408199643493762	0.0	1.4149274849663955	1.885102973749941
2L_2937	3.455657862226377	1.3824684111728331	1.4326780980052107	0.7068748884463066	0.817917965281836	0.0	1.5637879259621479	0.7220057608839661	0.6945346374841733	0.5642146836871429	0.8185652229700042	0.3022774946697142	1.0845226329028261	1.7069201101646236	1.6462497402012128	0.0	0.0	0.0	0.7347705036178264	0.2343438121340648	0.4135368817003313	0.0	2.1465396082171684	1.458947230972866	0.40863586519347983	2.794651261058435	0.0	1.513746712331359	0.0	0.0	0.41134421530743454	0.0	0.0	0.0	0.6471701272740952	0.0	1.434532526016682	0.4233534461499708	0.37936195113438703	4.4843652605191995	1.4057443987675133	6.775503843404556	1.703640274652367	0.8762746875788647	1.8622064091930426	1.8254004472231096	0.5538427200212896	1.5093291635599642	0.40217480045091836
2L_2938	0.0	1.688781067097974	0.0	0.5756644751120099	1.498715301243774	0.3680340357876296	0.38205508653624115	0.0	0.8484222400654846	0.0	0.9999342043293551	0.36925292895115774	0.883213086815607	1.5638409936520565	1.0055041296054603	2.0358488553236227	0.0	2.14408968812929	0.29919104724645507	0.28626722312434566	0.7577459825318333	0.0	1.3110735192342353	0.8911026254378434	0.4991770567043173	0.6827720764792121	0.0	2.7737199282531115	0.8957350114869058	0.0	0.502485494248752	0.0	0.0	0.0	1.1858448076994532	0.9332226904511535	0.350476199021134	2.068622411248341	0.0	0.0	2.575821450925879	0.0	0.0	3.2112909560912337	1.8198514491659075	0.8919413102617848	1.3531146059655845	2.2125003318750496	0.4912844179124657
2L_2939	0.0	1.605407010812416	1.9964562900850988	0.0	0.0	2.0991865652059825	0.0	0.0	0.0	0.0	1.4258521248761291	2.106138868266279	1.2594141205511198	1.4866351500014865	2.8675890744856263	0.0	0.0	0.0	0.0	0.8164031725427285	0.0	0.0	0.0	1.2706641761648814	1.4235990006335018	0.0	0.0	0.0	0.0	0.0	1.4330343068413058	0.0	0.0	0.0	1.12730039737339	0.0	0.999520230289461	1.4748718705062498	1.321615013546554	0.0	0.0	0.0	0.0	1.0175838489091502	0.0	0.0	0.9647341433884358	1.0516352928804291	0.0
2L_2940	0.0	0.0	0.5507670946402377	0.9058174084971561	0.0	2.316430149496611	0.0	0.0	0.6675030925418277	1.6267657186237563	0.0	0.5810254855789765	0.6948750739694516	0.0	0.0	0.8008603161860598	0.0	0.0	0.0	2.252230643012299	0.0	0.0	0.6876651642787379	0.701082232599174	0.0	0.0	0.0	0.0	0.0	0.0	0.7906690926502881	0.0	0.0	0.0	0.6219820265853778	0.0	0.0	3.2550109876964655	0.7291940874026617	0.0	1.351032306897797	0.0	3.2746679302518653	1.1228930035681048	0.7158914588278653	0.0	0.0	1.1604684114696056	0.7730440169717177
2L_2941	0.0	0.0	0.29257320474155835	0.9623592429312308	0.4175761475159564	1.2305117698450787	0.6386953854769355	0.0	1.7729229002635838	0.8641548565502938	0.4179065955356209	1.2345871059228821	0.7382497221228045	0.8714432913506813	0.0	0.8508506464422871	0.0	0.0	0.7502528352054642	0.9571266598251252	0.21112525368810484	2.3044129508007836	1.826474410509037	2.6069551776513333	2.0862311083428215	0.0	1.1530450536212071	0.0	1.497432801205613	0.0	1.26003491808765	14.145391997103022	0.0	0.0	0.9912099501619637	1.5601023177504072	1.1718076210617887	0.0	0.7747109553425616	0.0	0.7176824025710254	0.0	1.3046532283905068	2.0877235176447235	1.1408669493582853	0.0	0.28275636331885395	0.6164528808076025	0.4106490159864019
2L_2942	2.4068422674716587	0.9628798735623181	0.5987103479749446	1.9693342653207744	0.4272557372541282	0.9442766604711625	0.32675030581378	0.7543081745659201	0.36280399891274895	0.2947287758440295	0.4275938451970885	0.6316026756836791	0.37768132971625407	2.2291092782482984	0.8599513353539323	0.8705737202696898	0.0	0.0	1.279406682827279	1.2241415701118885	0.6480576760962803	1.178915103376118	0.7475251404852029	1.143165209550185	0.0	1.7518100869691955	0.0	1.581471480138695	0.7660719598970521	0.0	0.8594953696405951	0.0	0.0	0.0	1.014186611350675	1.5962661419420605	1.4987132647394255	1.7691768263488812	0.3963345396435605	0.0	1.4686371616237033	2.3595462403816048	1.3348956358568451	1.2206387553781344	1.1673127223779374	0.3814137099158029	1.1572430962999554	1.5768562909943213	0.42016803191865276
2L_2943	0.0	0.0	0.32813114220481815	0.0	0.0	1.0350466806052954	1.0744790173588532	0.8268171870819405	0.7953581625063072	0.6461200491051238	1.8747877974561753	1.3846328735936801	1.2419595538483854	0.0	0.0	0.4771294669814958	0.0	0.0	1.1219132660073183	1.0734512218934242	1.1839219982936369	0.0	0.8193821236057599	1.2530536918470312	1.403868950518112	1.28013698489848	0.0	0.0	1.6794235680898773	6.679812537740941	0.94211566014798	0.0	0.0	17.250778010088254	0.7411178873989949	0.8748548178429789	0.6571117363310245	0.9696208103896808	0.8688655917061565	0.0	0.8049060634378664	0.0	1.9509526599386113	1.6724681240955293	0.853014947210317	0.8361553576654542	0.31712120918063363	0.6913735934004241	1.8422292742758841
2L_2944	1.5456808190748141	0.6183641411623922	1.1534803674757754	1.5808899493498672	0.0	2.425668423254883	0.4196799160035829	0.0	0.0	0.7571025684704635	0.5492039206789171	1.2168510013406046	0.485096007291187	0.0	0.0	0.5590848719908095	0.0	0.0	0.6573108329262114	0.6289177052692265	0.554912596826699	1.514205136940927	1.4401881922714603	1.9577170317759989	1.6450082143485183	0.0	0.0	3.0468761901860115	0.9839470998552811	0.0	0.5519703243090601	0.0	0.0	0.0	0.8684179617492284	1.0251265698147587	0.0	1.7042554406224621	1.018108588407714	0.0	0.0	0.0	1.143031602137675	0.3919488070959667	0.0	0.0	1.1147771175943821	0.4050646037536527	1.0793323293384005
2L_2945	0.0	0.0	0.0	1.006363741116953	0.0	1.2867777155835216	0.0	0.0	1.4831927563238891	0.0	0.0	0.0	1.5440133353343748	0.9112905989074719	0.0	0.0	0.0	0.0	2.61519543617014	1.0008918947674272	0.44155818465186136	0.0	0.7639964532228655	2.336708475054702	2.617950448481091	0.0	4.8230751348290655	0.0	0.0	6.228294394036782	3.5137355436135396	0.0	0.0	0.0	1.382044887435899	0.0	0.6126946408334999	0.0	0.0	0.0	1.500997788279759	0.0	2.7286186804509205	0.6237674355473584	0.7953558851722439	0.779635910030016	1.1827423229082878	1.933921761261226	0.0
2L_2946	0.0	0.0	4.085668292762647	1.11991363226068	0.0	0.0	0.0	0.0	1.650544151395832	1.3408420488066506	0.0	0.0	3.436454458730931	0.0	0.0	0.0	0.0	0.0	0.0	3.341473161955858	1.9655200608839496	0.0	0.0	0.0	0.0	0.0	0.0	3.5973811065544283	0.0	0.0	5.8652952824256985	0.0	0.0	0.0	0.0	0.0	1.363652231589604	2.0121776994369927	0.0	0.0	1.6703581581962805	0.0	0.0	2.776593098055941	0.0	0.0	0.0	0.0	0.0
2L_2947	0.0	0.0	2.3450438962904334	0.0	0.0	0.0	1.2798238962318784	0.0	1.4210399170112689	3.463203463203463	0.0	0.0	1.4793118241394103	0.0	0.0	0.0	0.0	0.0	1.0022425176332042	0.9589497582247922	1.6922191762277052	0.0	1.4639627275089575	2.9850523503555944	1.6721639055060178	2.287178079685284	0.0	0.0	0.0	0.0	0.0	0.0	0.0	0.0	0.0	0.0	1.174039635578097	5.19716754368869	0.0	0.0	1.4380988333423215	0.0	0.0	0.0	0.0	1.4939309056956116	2.2663595749442615	0.0	0.0
2L_2948	0.0	0.5085621523977688	0.3162195322480679	0.5200694812826994	0.4513254525891639	0.6649820454847719	0.34515798571322065	0.0	0.7664855716755988	1.5566625155666252	0.0	1.6679610044060857	0.39895824024307724	0.9418750094187501	0.9083972239380836	0.45980901372805794	0.0	0.0	1.3514828469797062	1.8103460761007422	0.45637760317784853	0.0	0.3948187150388028	0.0	1.352906584506153	0.0	2.4924727323483085	0.0	0.8092290959939923	0.0	1.8158311422304219	0.0	0.0	0.0	1.0713214392846429	0.8430963895240215	2.216401880522007	2.336055616812125	0.4186622902501926	0.0	1.939217176810065	0.0	0.4700326014612374	0.6447020960554547	0.8220493361129562	1.2087026591458498	1.5280463743738066	0.9994136773093117	0.887676914008962
2L_2949	0.0	0.0	0.7383934699435092	1.2143965496565232	0.0	0.7763884737367189	0.0	3.7211732338242	0.0	0.7269819344989277	0.0	0.7789597973395875	3.7263752467326214	1.0996701429439224	0.0	3.2210531469474506	0.0	0.0	0.6311603219801267	0.6038967889660327	1.5985077184478023	0.0	2.7657832416952517	0.0	2.106084087302661	0.0	0.0	0.0	1.8896033269112016	0.0	2.1200427570223237	0.0	0.0	0.0	0.0	0.0	0.7393492307219125	0.0	0.977604068397091	0.0	0.0	0.0	1.0975571341597865	1.5054219276144964	0.9597697166932555	0.0	1.427235637959701	3.88949478574329	2.0727841574619505
2L_2950	0.0	0.0	0.0	0.9562990461873313	0.0	0.0	0.0	0.0	1.4094067186982042	3.4348523013510417	3.322199535290729	0.0	0.0	0.0	0.0	0.0	0.0	0.0	1.9880755230129683	1.9021988277129065	0.8391829982867239	0.0	0.0	1.480307761904931	0.0	2.2684543296626716	0.0	3.07181913128955	0.0	0.0	0.0	0.0	0.0	0.0	1.3132907652019974	0.0	0.0	0.0	0.0	18.20008444839184	0.0	0.0	0.0	1.1854723680616672	0.0	0.0	1.1239031267434547	0.0	0.0
2L_2951	0.0	0.0	0.0	0.0	0.0	0.0	0.0	0.0	0.0	0.0	0.0	0.0	0.0	0.0	0.0	0.0	0.0	0.0	0.0	0.0	0.0	0.0	0.0	0.0	0.0	0.0	0.0	0.0	0.0	0.0	0.0	0.0	0.0	0.0	0.0	0.0	0.0	0.0	0.0	0.0	0.0	0.0	0.0	0.0	0.0	0.0	0.0	0.0	0.0
2L_2952	0.0	0.0	0.0	1.407416946566712	0.0	0.0	0.0	0.0	0.0	0.0	0.0	0.0	0.0	2.5489110542194164	0.0	0.0	0.0	0.0	0.0	0.0	0.0	0.0	2.136924277874521	0.0	0.0	0.0	0.0	0.0	0.0	0.0	0.0	0.0	0.0	0.0	1.9328134709367673	0.0	0.0	0.0	2.265975695144694	0.0	0.0	0.0	0.0	3.4893978136829062	0.0	0.0	1.6540854173017665	0.0	4.8044793121523055
2L_2953	0.0	0.8918927837846756	0.0	0.45603690250615075	0.0	0.0	1.5133052827066131	0.6986977671016759	0.6721134742620866	1.6380016380016382	0.0	2.0476350108144383	0.3498372557086443	0.4129542083337463	0.7965525206904517	0.8063917838353928	0.0	0.0	1.1850840580122348	0.6803359771189404	1.2005609020534393	0.0	0.692414803551534	1.0588868134707345	0.39544416684263933	1.6226601241010463	0.0	1.4648795136600015	0.0	5.6447424868477505	1.194195255701088	0.0	0.0	0.0	0.6262779985407723	0.0	0.27764450841373917	0.40968663069618044	0.3671152815407094	0.0	0.6801818806348818	0.0	0.4121607195996435	0.5653243605050834	0.3604180272447195	0.35329447094152977	0.8039451194903631	1.7527254881340486	0.0
2L_2954	0.0	1.064135782874586	0.0	1.0882141779616497	0.47218571177368623	0.6957175108618896	1.4444447413580856	0.0	0.40095626465294665	0.32572228917624835	0.9451187499178928	1.7450541500773094	0.41739808724822125	0.9854084656047116	0.0	0.0	0.0	0.0	1.131158699586024	0.0	1.1936784318159421	1.3028891567049934	0.8261344664373371	0.42112660800878365	1.4154379171472473	0.6453431521863708	0.0	0.0	0.8466316590119876	0.0	0.9498794223061323	0.0	0.0	0.0	1.1208379085314073	0.0	1.6563171139694581	0.9776112362725051	0.4380128583054684	0.0	1.2173086684956054	0.0	0.0	1.0117503334729099	1.7200889010747629	0.4215229624633801	0.6394690667390205	0.6970710468752396	1.3930580019201912
2L_2955	0.0	1.1480490800166099	0.0	0.5870130983167693	0.5094203021106913	1.1258683259463862	0.7791738061713214	0.0	0.0	0.702814773166532	0.0	0.3765323643498856	0.900624709323375	0.0	0.0	1.0379917433984762	0.0	0.0	0.3050892859049665	1.7514640926216247	0.772684152268642	0.0	1.3369199627908435	0.908669781950147	0.5090178104313834	0.0	0.0	0.942800305467299	0.0	0.0	0.0	0.0	0.0	0.0	1.209222498148882	0.9516202000039207	1.072156412467435	0.0	0.9451054406884905	0.0	1.7510673850128768	0.0	1.0610708900400563	1.0915327331746778	0.9278639588132322	0.4547625002842265	1.0348423841913061	0.0	0.5009695765183937
2L_2956	1.4768062411013194	0.5908102188189716	1.4694426642758835	0.0	0.0	0.0	0.8019584788403457	0.0	0.44522336767311493	1.4467330958279834	0.5247317348360531	0.7750859173050758	0.9269608605608002	1.6413019857784463	1.0553092874076804	1.0683447941801705	0.0	0.0	0.6280214701700007	0.9013402839888885	0.7952790538766566	0.0	0.45867143342482763	0.9352411879470979	0.0	1.433183001990978	0.0	1.9407395187936365	0.9401030277710195	0.0	0.5273748692374012	0.0	0.0	0.0	0.8297217963559863	0.0	0.36783616988969625	1.08554325062127	0.4863711507979162	5.749300597582304	0.45056806495209	0.0	0.5460494116836336	0.37448381151420884	2.864989928127908	1.8722428298950375	0.0	0.7740303528262559	0.0
2L_2957	1.9562331947342113	0.0	0.9732395617015633	0.8003177261372764	1.3890596274680984	0.511659439477084	0.5311522098986057	3.678519469483922	1.1795192987050056	0.0	0.6950794284639891	0.5133540060991589	0.6139436424293995	0.0	1.3979024473777095	0.7075848854207794	0.0	0.0	1.2478513559464797	0.0	0.0	5.749191519942507	1.8227203919577932	0.6194278592635126	2.0819432025074924	0.9492241042172128	0.0	3.8561650438638773	0.0	0.0	0.6985806238883835	0.0	0.0	0.0	2.198161512664845	0.0	0.4872496511292498	0.7189757471506092	0.0	0.0	1.1936788735252468	0.0	2.169952879473222	0.49605536771592296	0.0	0.6200108501898782	0.4702920066583942	0.5126548858573896	1.3660166476448847
2L_2958	0.0	0.0	0.0	0.0	0.0	0.0	0.0	0.0	0.0	0.0	0.0	0.0	0.0	0.0	0.0	0.0	0.0	0.0	0.0	0.0	0.0	0.0	0.0	0.0	0.0	0.0	0.0	0.0	0.0	0.0	0.0	0.0	0.0	0.0	0.0	0.0	0.0	0.0	0.0	0.0	0.0	0.0	43.571276071962316	0.0	0.0	0.0	0.0	0.0	0.0
2L_2959	0.0	0.0	0.0	1.4002792857035335	0.0	0.8952270967337639	1.8586654094653836	0.0	1.0318754584106724	0.0	1.2161486542281412	2.694576007117992	0.0	0.0	2.4458459141532543	1.2380288797472836	0.0	0.0	0.7277694630116629	2.088998435966871	0.0	0.0	0.0	0.0	0.0	0.0	0.0	0.0	0.0	0.0	2.4445490711446896	0.0	0.0	0.0	0.0	0.0	0.0	3.7738768470768496	0.0	0.0	2.0885252766382263	0.0	1.2655557365300258	0.0	1.106677760004533	1.084804599571502	0.0	0.0	0.0
2L_2960	0.0	3.3221509731576844	1.0328423200943604	0.0	2.9482557529314506	1.0859885754001868	0.0	0.0	0.0	0.0	0.0	0.0	0.0	0.0	2.967024489820139	3.0036740941519664	0.0	0.0	0.0	0.0	3.72657326979675	0.0	1.2895644831245012	1.3147252382019188	1.4729631717964082	0.0	0.0	0.0	0.0	0.0	0.0	0.0	0.0	0.0	2.332780464363279	0.0	1.0341792091921158	1.5260139599757059	0.0	0.0	0.0	0.0	0.0	1.052869194900407	0.0	1.3159626266614028	0.0	1.088101393640265	1.449673707441929
2L_2961	0.0	0.0	1.1044988446942083	0.605503542801229	1.0509332707817851	0.7742215202613771	1.6074343194299912	0.0	0.8923994694149715	1.087429317094389	0.5258824623247287	0.7767856671237274	0.46449683473276937	0.5483004440794956	0.0	0.0	0.0	0.0	0.9440980653542445	0.6022112716124592	1.3283718114825733	1.449905756125852	0.0	0.9372921554645257	0.5250514655446528	0.0	0.0	0.9724977632551445	0.0	0.0	0.5285313930734481	0.0	0.0	0.0	0.0	0.0	0.7372856563139963	1.0879238279252639	0.9748755083975776	0.0	0.0	0.0	0.5472468884636416	0.7506100958859361	2.3927273339810924	0.46908715639365794	1.4232521254135615	0.3878638939052619	0.5167497186814531
2L_2962	0.0	0.9243706722698319	1.149531321710997	0.0	0.8203363346158472	1.2086819625369027	1.8820939650468804	0.0	0.0	0.0	0.0	2.4253700008046164	1.4503057099405985	0.8559835130727516	0.0	0.835756190529679	0.0	0.0	0.4912953517809825	0.940146821789012	1.2442788060497831	0.0	0.0	0.7316304780283319	0.0	0.0	0.0	1.5182224651378167	1.4708677001571475	0.0	3.300483619864819	0.0	0.0	0.0	1.2981672798884356	0.0	0.575509625283381	0.8492103829556683	1.5219345005049019	0.0	0.0	0.0	0.854338746509065	2.3436416065756958	0.7470849864456371	0.0	0.0	1.8165502257971933	0.8067278521338839
2L_2963	0.0	0.5569103637732926	0.3462820304385367	0.28475583824216805	0.0	1.0923012785386466	1.511886470328302	0.8725533712539211	1.259031240929729	1.3637215962361284	0.9892467395540366	1.4612251664326332	0.0	1.0314175989134635	2.9842713975989543	1.007044680356969	0.0	0.0	0.5919864861324946	0.5664151018953864	0.24988235538708375	0.0	1.2970605451865411	1.322367556293848	0.4938417684552743	0.6754744938129239	1.3647141155929232	0.0	0.886161245191246	0.0	0.9942296897267638	0.0	0.0	0.0	1.1731702991603816	0.0	1.7336512526115722	1.534884470524974	0.45846386181532434	0.0	2.1235755320777763	0.0	0.5147178684668341	0.7059929197382065	0.4501001427807673	0.0	1.6733153621494523	1.0944263783023405	0.0
2L_2964	0.0	0.0	0.0	0.0	0.0	0.0	0.0	0.0	0.0	0.0	0.0	5.060203774405996	0.0	0.0	0.0	0.0	0.0	0.0	0.0	0.0	0.0	18.890200708382526	0.0	0.0	0.0	0.0	0.0	0.0	12.27505953403874	0.0	0.0	0.0	0.0	0.0	0.0	0.0	0.0	0.0	12.701235195122726	0.0	0.0	0.0	0.0	4.889688624628384	0.0	0.0	0.0	0.0	0.0
2L_2965	0.0	0.0	0.0	0.0	0.0	0.0	0.0	0.0	0.0	0.0	0.0	0.0	7.924884772175412	0.0	0.0	0.0	0.0	0.0	0.0	0.0	4.53272993632421	0.0	0.0	0.0	8.958020922353665	0.0	0.0	0.0	16.074482723145966	0.0	0.0	0.0	0.0	0.0	0.0	0.0	0.0	0.0	0.0	0.0	0.0	0.0	0.0	0.0	0.0	0.0	6.070606004314987	0.0	0.0
2L_2966	0.0	0.7805526859403338	0.0	0.0	1.3854090108387471	1.5309442098414194	1.05951255535622	0.0	1.1764193793917206	0.9556803249313104	0.6932526756953584	1.0240096994198729	0.6123301243152618	0.7228055262819317	0.0	0.705725266799437	0.0	0.0	0.41485728390861937	0.3969371535358864	1.0506879904961768	1.9113606498626208	1.817930062412569	1.2355998559290566	0.6921572013592583	0.9467294285162478	0.0	0.0	0.0	0.0	1.393489339109811	0.0	0.0	0.0	0.5480961196164971	0.0	0.48596910014073663	0.717086191967559	0.0	0.0	0.0	0.0	0.7214166603242118	1.4842550227189968	1.2616999008934728	2.473525546881039	0.9381120448192409	1.533922700522045	0.0
2L_2967	0.0	0.0	0.0	0.0	0.0	0.0	0.0	0.0	0.0	0.0	0.0	0.0	0.0	0.0	0.0	28.71962182001987	0.0	0.0	0.0	0.0	0.0	0.0	0.0	12.570741849759521	28.167466857454308	0.0	0.0	0.0	0.0	0.0	0.0	0.0	0.0	0.0	0.0	0.0	0.0	0.0	0.0	0.0	0.0	0.0	0.0	0.0	0.0	0.0	0.0	0.0	0.0
2L_2968	2.341925859311146	0.0	0.0	0.958109075927749	2.4943917758240226	0.0	1.2717492975174818	0.0	0.706037182742192	0.0	0.8321219025302332	0.0	1.4699786265107706	1.7351892917998424	0.0	0.0	0.0	0.0	1.493878831487978	0.0	2.5223140718220525	0.0	0.7273631848033465	0.0	0.8308069877514127	1.136373967036064	2.2959054821631106	1.538816649996153	1.4908195333138534	5.929650624985176	1.6726267934740795	0.0	0.0	0.0	1.3157764890478056	0.0	1.7499486681724001	0.8607296405162658	3.0851580757869086	9.117266278878942	0.0	0.0	0.0	1.7815742465128654	0.0	1.4845054741139359	1.689045582273129	2.454921503884914	2.4530125447061537
2L_2969	0.0	0.0	0.0	0.0	1.9113420182166185	0.0	2.923455600529672	0.0	3.246030267284624	1.318478475838882	0.0	4.2382417399847165	3.3791386845824096	1.994398134519761	0.0	0.0	0.0	0.0	1.1446932307993452	0.0	0.0	0.0	0.0	0.0	0.0	0.0	5.277752268641813	0.0	0.0	0.0	1.9224898242613604	0.0	0.0	0.0	0.0	0.0	1.340908213223715	1.9786170851606686	0.0	0.0	0.0	0.0	0.0	1.3651414941855893	0.0	0.0	0.0	1.410823271812033	0.0
2L_2970	0.0	2.63414897561239	0.0	0.0	1.1688428572597414	1.7221707962887218	0.0	0.0	2.9775670101455636	0.0	1.1697678186345184	0.8639372297766333	0.0	0.0	2.3525675333917557	0.0	0.0	0.0	2.1000425258611486	0.0	1.1819269190947386	3.2251562185043334	0.0	0.0	0.0	1.5974747119753094	3.227503493772532	6.4896436104050625	0.0	0.0	1.175660074348743	0.0	0.0	0.0	0.0	0.0	1.6400110208740604	0.0	0.0	0.0	0.0	0.0	0.0	0.0	0.0	1.0434328942219904	0.0	0.8627606615648752	3.448359098323063
2L_2971	3.885844006289627	0.7772842109403219	0.9666171517030706	1.1923079445266809	0.6898038846167801	0.5081778520846726	1.0550759678436055	2.4356593189726046	0.5857466289695755	0.47583926149746614	0.690349759492499	0.0	0.6097660620307698	0.0	0.0	1.4055402460988529	0.0	2.960538391669755	1.2393603495987673	0.39527502465429143	0.0	1.9033570459898645	1.8103176884270675	0.6152129615035411	0.0	0.0	0.0	0.0	1.2368222770491792	0.0	0.0	0.0	0.0	0.0	0.5458010298719632	0.0	1.451802480530361	2.142250426932658	0.63988164749048	7.5639188966360225	0.5927782419560733	0.0	1.4367916213209244	0.0	1.256416677021634	1.8473759564019274	0.0	1.5274995748459517	2.7134431707994437
2L_2972	0.0	1.3208819079399468	0.41065645281937213	0.6753848722906303	1.172221767009436	0.0	2.2411859423673657	1.0347625370018148	0.9953915362653984	0.8086198880061455	0.0	0.8664347134295344	1.5543136244293336	0.6115799482994775	0.0	1.7913840161253223	0.0	0.0	0.3510188937674665	0.0	0.0	1.617239776012291	3.5891014166747293	0.5227326497453926	1.1712955975859363	2.4031390763871396	0.0	0.0	0.0	0.0	0.0	0.0	0.0	21.589365941911648	0.46375488884606886	1.0948816799689316	0.0	1.2134814144703412	0.0	0.0	0.0	0.0	0.0	1.2558573185336408	1.0675490600177149	0.5232246334157412	0.39687751062232735	0.8652547439754475	2.305551780214515
2L_2973	0.0	0.0	1.2377493755554398	0.5089151760541161	0.0	0.0	0.6755102669454452	0.0	0.0	0.6093102607847916	0.0	2.611499266952156	0.0	1.8433478736613609	0.0	0.0	0.0	7.581915009765507	2.115994591517824	0.5061480794919732	0.8931786871845293	0.0	2.318104519932917	0.0	0.0	0.0	0.0	3.269469692015955	0.0	0.0	0.0	0.0	0.0	0.0	0.0	1.6500277864679243	0.6196757459904502	0.0	0.0	0.0	0.0	0.0	2.759708839678579	0.6308747052553377	3.21767300462444	0.7885191610156127	0.5981093047146803	0.0	0.0
2L_2974	0.0	1.5509153890354936	0.0	0.793004117673881	0.0	1.0139674009480595	0.5262983385287751	1.2149679187721047	1.168740401719451	0.9494422027059103	0.0	2.034651126001366	0.608333191388922	1.4361749490875981	0.0	0.0	0.0	0.0	0.4121493381912002	0.0	1.0438297137958101	3.797768810823641	0.6020212260643886	0.0	1.3752784079227038	1.881099465015312	0.0	6.368209896198178	0.0	0.0	1.3843934556952562	0.0	0.0	0.0	0.5445184687051623	0.0	0.0	2.1372164180965236	0.0	0.0	0.0	0.0	0.716707674290764	0.4915222246689106	1.2534642618536982	0.6143449546920596	1.863977196102983	0.507970050085847	2.7070669335834663
2L_2975	0.0	0.0	0.0	0.0	2.3439223149139323	0.0	0.8962750718386876	0.0	0.0	0.8084401147984962	0.0	0.866242086770257	0.0	0.0	0.0	2.3879810050438937	0.0	0.0	0.0	1.3431266066732306	1.1850801256374546	0.0	0.0	2.0904657411338645	1.1710351939404082	1.6017365386857816	0.0	0.0	0.0	0.0	1.1787965618747958	0.0	0.0	0.0	1.8546071455231408	0.0	0.0	0.0	3.2614332259597036	0.0	1.0071167908022036	0.0	1.2205381914333597	0.0	1.0673117214094408	1.0462166191509952	0.7935785528095181	2.5951871389445893	1.1525196037822005
2L_2976	0.0	0.0	0.0	0.0	0.0	0.0	0.0	0.0	0.0	0.0	0.0	0.0	0.0	0.0	0.0	0.0	0.0	0.0	0.0	0.0	0.0	0.0	0.0	0.0	0.0	0.0	0.0	0.0	0.0	0.0	0.0	0.0	0.0	0.0	0.0	0.0	0.0	0.0	0.0	0.0	0.0	0.0	0.0	0.0	0.0	0.0	0.0	0.0	0.0
2L_2977	0.0	1.0033793817577603	0.6238925906515935	0.5130415153194197	1.7809058399464306	1.3119916032537393	0.0	1.5720699759787709	0.0	1.8427518427518428	0.8911575780475807	0.6581683963332122	0.0	0.9291469687509292	0.0	0.0	0.0	0.0	1.599863478316517	0.5102519828392054	0.9004206765400795	0.0	1.5579333079909516	0.0	0.0	1.2169950930757847	4.917581336795311	0.0	0.0	0.0	1.7912928835516324	0.0	0.0	0.0	2.1136882450751067	0.0	0.6247001439309131	0.9217949190664062	0.0	0.0	0.765204615714242	0.0	4.63680809549599	1.9079697167046565	0.0	0.7949125596184421	0.0	0.6572720580502681	0.0
2L_2978	0.0	0.0	2.3675923952932263	3.893853552167903	1.689577335333793	0.0	1.2921298952341083	0.0	0.0	1.1655011655011656	0.0	1.2488323417604539	0.0	0.0	0.0	0.0	0.0	0.0	1.011879464918139	0.9681704289769537	0.0	0.0	2.9560785843930875	3.013754776801321	0.0	0.0	0.0	0.0	0.0	0.0	1.699431710036164	0.0	0.0	0.0	0.0	0.0	2.370656956455773	1.7490467695106167	0.0	0.0	1.4519267067398438	0.0	0.0	0.0	0.0	1.5082956259426847	0.0	2.4942631946522997	0.0
2L_2979	1.6273355927260704	2.6041236036851996	0.8096107270182887	0.9986428443744951	0.5777598954670576	1.2769054621759321	0.44185064370127325	2.0400381976752135	0.4906045307524657	0.3985492806185485	0.0	0.4270448165599097	2.0428900684082167	1.8085982206287268	0.0	1.1772400877561853	0.0	0.0	0.6920350571119233	0.6621419856221165	0.29211367849173997	0.0	0.0	2.576423417256719	0.5773034088496225	0.7896329407067783	1.5953573823886584	0.0	2.0718535381871614	4.120340307146648	1.162259301909871	0.0	0.0	0.0	1.3714417372692493	1.0792816560325047	0.40532933494859774	0.5980957826472078	0.5359464653794662	0.0	0.9929880151311514	0.0	1.2034153408740142	1.2379636916803558	0.5261692374944831	0.0	0.7824454911304718	2.1323161900797825	1.704526472318831
2L_2980	0.0	0.7434300300382903	0.0	0.7602517573694528	0.0	0.4860444487648395	0.0	1.1647877669329565	2.2409390430966187	0.9102286949596086	0.0	0.0	1.1664160816118003	0.6884292934925532	0.0	0.672161361745146	0.0	0.0	1.5805075997720117	1.1341771233071696	0.6671452321798836	3.6409147798384343	1.1543135398381017	0.5884177036057648	0.0	2.705110494746675	0.0	1.2210384932384992	1.1829531716157482	4.705129532216022	0.663607876760054	0.0	0.0	0.0	0.52202896999769	0.0	0.4628566773555702	1.3659639351372026	1.2240239174273464	0.0	0.5669601157732556	0.0	0.6871064812349501	1.8848862282672618	0.6008470742052145	0.5889715085032761	0.0	0.48699006053286453	1.9464454985528177
2L_2981	0.0	1.218212867105402	0.0	0.622888796286088	1.0811077289256428	0.0	0.0	3.817331524936146	0.0	0.7457677679170708	0.0	0.7990887830788795	0.9556669905740653	1.1280865576303325	0.0	1.1014293027776285	0.0	0.0	0.6474700431797772	0.0	0.0	0.0	0.9457511467705532	0.0	1.0802535484708686	0.0	0.0	0.0	3.8768645780187985	0.0	1.0874132352979557	0.0	0.0	0.0	0.8554166263908005	0.0	0.0	0.0	0.0	0.0	1.858085038977979	0.0	0.0	0.7721616572936538	0.9845709850081347	0.9651112290691503	0.732058312251274	1.5960010597447039	0.0
2L_2982	0.0	0.0	0.0	0.0	0.0	0.0	0.0	0.0	0.0	0.0	0.0	0.0	0.0	0.0	0.0	0.0	0.0	0.0	0.0	0.0	0.0	0.0	0.0	0.0	0.0	0.0	0.0	0.0	0.0	0.0	0.0	0.0	0.0	0.0	0.0	0.0	0.0	0.0	0.0	0.0	0.0	0.0	0.0	0.0	0.0	0.0	0.0	0.0	0.0
2L_2983	0.0	0.0	0.0	0.0	0.0	0.0	0.0	0.0	0.0	0.0	0.0	0.0	0.0	0.0	0.0	0.0	0.0	0.0	0.0	0.0	0.0	0.0	0.0	0.0	0.0	0.0	0.0	0.0	0.0	0.0	0.0	0.0	0.0	0.0	0.0	0.0	0.0	0.0	0.0	0.0	0.0	0.0	0.0	0.0	0.0	0.0	0.0	0.0	0.0
2L_2984	0.0	1.3611379330902704	0.0	2.0879049752687657	3.62384139750786	0.0	0.9237958921013789	0.0	0.0	1.6665277893508874	0.0	0.0	3.2033677218417567	1.2604376844650553	0.0	0.0	0.0	0.0	1.446867062577724	0.6921841747039633	0.6107344643809889	0.0	0.0	1.0773275554101882	2.41398547311822	0.0	0.0	0.0	4.331712117878016	0.0	0.0	0.0	0.0	0.0	0.9557771471772556	0.0	1.6948784839922117	1.250464234847187	0.0	0.0	3.114123275683991	0.0	0.0	0.0	1.1000843544683008	0.0	0.0	0.891624790022362	0.0
2L_2985	0.0	0.7743457098169652	0.481481441358028	0.3959334859458955	0.0	1.0125133999820277	0.5255436413936145	1.8198385330063203	0.583532230294029	0.4740403645370403	0.6877399116206071	0.25396668663098787	0.30373042928165445	0.7170577571379873	0.6915708235951517	0.7001133203420304	0.0	0.0	1.028895818845194	0.0	0.34744429703541063	0.0	0.0	0.9193307492784631	0.0	0.4696005052150075	1.8975414883214858	0.6359078060862736	2.4642930103532343	0.0	0.3456020685251487	0.0	0.0	0.0	1.0874752888232415	1.2837134440934128	0.24105233033965623	0.7113839031251629	0.31873129644911025	0.0	1.4763431511629228	0.0	0.3578399677400112	0.0	0.3129167072676094	0.6134640011655816	0.4653260762009141	0.7608624528075063	1.0136944031701873
2L_2986	0.0	0.39967742834113446	0.2485159559048199	0.8174420052996808	1.0640858470410646	0.26130367014069894	1.3562929865194513	1.2524094008604931	0.30118932435644574	0.9787010190724361	0.3549759697242415	1.3108454132326122	0.0	0.3701083336701319	0.0	0.0	0.0	1.5223007932404975	0.637275722758295	1.8292440886605341	0.5379986278882994	1.9574020381448722	0.0	0.31634083244583916	0.3544150385105609	0.4847672554843659	0.0	0.0	0.0	5.059074816633833	0.35676402471489915	0.0	0.0	0.0	0.561298811772513	0.6625868543695714	0.49767525932862416	1.1015393461592902	0.6580508074447919	0.0	0.6096099212795468	0.0	0.7387943459920941	0.0	0.6460460399542005	0.0	0.480354774665215	0.7854361291194161	0.0
2L_2987	0.0	0.8184080931394242	1.0177580977286949	0.0	0.0	0.5350640873010566	0.0	0.0	0.6167368060878338	0.5010145544728075	0.0	1.0736723357102829	0.0	0.0	0.0	0.0	0.0	0.0	1.304931357348275	0.4161878945175111	0.7344296507463862	0.0	0.6353654714319671	0.0	0.0	0.9926441100866141	0.0	0.0	1.3022590026467113	0.0	2.1916066142103188	0.0	0.0	0.0	1.1493555994162425	0.0	0.0	0.7518635878855228	1.3474719068950811	0.0	1.2482808831712078	0.0	1.5128081524021086	1.0374924885543828	0.0	1.2967435527531488	0.49180439935756576	1.0722101360313	0.0
2L_2988	0.0	0.0	0.5710334163044888	0.9391483520998654	0.40750473765007994	0.6004166891822926	0.3116454292772432	2.1583149948502607	0.0	0.28110417720807335	1.2234816470412053	0.3012026056194045	0.7204440701977649	0.850425178572279	0.0	0.0	0.0	0.0	0.4881051222239632	0.2335104930742189	0.4120663578476555	3.3732501264968797	0.35648443039990857	0.0	0.0	0.556942714209079	2.2504701232087383	2.262545816552785	2.9226332223901763	2.906152207978202	1.2296444655178183	0.0	0.0	0.0	0.3224344055567056	0.0	0.2858862748972639	0.8436960298195926	0.3780129522357954	0.0	1.0505592126689036	0.0	1.2731866384664314	0.8731586829693543	0.3711168926174756	0.0	0.0	0.0	0.80148935958756
2L_2989	0.0	0.7511388391509788	0.46705161060412664	0.0	0.0	0.0	0.0	1.1768657382137484	0.5660439730128347	0.0	1.3342571729999186	0.9854215746819971	0.0	0.0	0.0	0.0	0.0	0.0	1.1976722043037153	0.7639584568558664	0.0	0.0	0.5831414506390006	0.5945191517210497	0.66607439331613	2.7331604518242205	0.0	0.0	0.0	0.0	2.011466970907751	0.0	0.0	0.0	0.5274420169804683	0.0	0.46765615225986423	0.6900639758311993	0.6183580614722116	7.309492691969207	1.1456781297491938	0.0	3.471156287978789	0.9522155389387595	0.0	0.0	0.4513804161023283	0.9840795608643368	0.6555428904669118
2L_2990	0.0	0.4395446159542652	0.2733050271316733	0.8989805448249116	0.0	0.8621048865541812	0.0	0.0	0.0	0.0	0.7807685159155954	0.576640063089036	0.3448151728606736	0.40702605113256624	0.0	1.1922234601917383	0.0	0.0	0.2336143207447531	0.6705694254272818	1.1833262701903073	0.0	0.34123742723495754	0.3478953272021652	0.0	1.0662440359639846	1.0771082401150005	0.7219252302039078	0.0	0.0	0.0	0.0	0.0	0.0	0.0	2.1860365168655997	0.2736587873369103	0.0	1.0855354928493968	4.277302664502922	1.3408350821454231	0.0	0.8124879066253149	0.8358132842157441	1.420976209234768	0.696445516196711	1.056538798442271	0.5758547556101209	0.0
2L_2991	0.0	0.0	1.911225943936576	0.0	1.3639020145514706	0.5023926449716777	0.0	0.0	0.5790783620421083	0.4704222039280255	0.6824906677932312	0.5040565208657978	0.0	0.71158474191533	0.0	2.084308905696138	0.0	0.0	1.6336682693633084	0.39077512786650653	0.3447923936039632	0.0	0.0	0.60820924344244	2.044236598581095	0.9320324645548054	0.0	1.2621083520020193	0.0	4.863387446624324	1.3718569043500213	0.0	0.0	0.0	1.6187625369786065	0.0	0.9568498970429511	0.0	0.6325970957467334	0.0	0.0	3.766116625333537	0.0	0.4870711825308998	0.0	0.0	0.4617744282713082	0.0	0.6706381860041835
2L_2992	1.0482780251364492	0.4193734778315405	0.2607627885242469	0.21443135912813927	1.4886984711215572	0.0	0.0	0.657063983182316	0.9480956802991027	1.2836640907807246	1.4898765495740407	0.5501774790020639	0.0	0.776694444366775	0.0	1.1375111438175056	0.0	0.0	0.22289352799665305	0.0	1.1290222546845392	0.0	1.3023108137964463	0.6638601315744227	0.0	0.0	0.0	1.377590731569558	1.3346224006226814	0.0	0.0	0.0	0.0	0.0	0.0	0.6952390447359906	0.7833009429690073	1.1558230558189335	0.0	0.0	0.0	0.0	1.1628030468230555	1.063275978809335	0.0	0.3322424705550111	0.5040265928462598	0.8241423150926831	0.7320012959350943
2L_2993	0.0	0.42696994968415325	0.5309724175758243	1.3098932306027735	1.894580680794075	0.8374414488853653	1.1591274505837887	0.6689659472250088	0.0	0.0	0.7584319813170899	0.5601433160282657	0.0	0.0	1.5253133374923544	1.9301930996059937	0.0	0.0	0.22693098983213006	0.8685140133433282	0.1915788673489531	1.0455329604265775	0.0	0.0	0.0	0.5178702523726744	0.0	0.0	1.3587975619910624	5.404540678896781	0.0	0.0	0.0	0.0	0.29981393547164625	1.4156650128867987	1.5949790908874377	0.7845063140990691	0.7029867093332733	0.0	0.32561898541031575	4.185175605783243	0.3946219655741269	0.27063400236945484	0.345081089915157	1.6913033183371107	0.513156459249168	0.0	0.37263033193015654
2L_2994	0.0	0.46493471665669533	0.8672771141180572	1.4263646387089688	0.412608115704558	0.6079359964982887	0.6310966301080803	0.0	1.051097934858836	1.4231229008937212	0.4129346322825358	0.6099494217740477	1.8236663455068653	0.0	0.0	0.0	0.0	0.0	0.49421789770579105	0.23643485742079642	0.6258402949026226	3.415494962144931	0.7218977131579862	0.36799134719865845	0.4122821150864085	0.0	1.1393269221128772	0.0	0.0	0.0	0.4150146317558572	0.0	0.0	0.0	0.326472406878643	0.0	0.5789331327600197	1.2813930621962564	1.530987961841656	0.0	0.0	0.0	0.0	0.5893957797376104	0.0	2.5783638439721535	0.0	0.3045593756776446	0.8115267967771349
2L_2995	0.9138238520453389	1.0967514660276847	0.22731684740629204	0.9346398851215425	0.32443877931077264	0.47802746745828023	0.24811947766681547	0.0	0.0	0.22380376885546754	0.6493910465339339	0.7194159723583118	0.2867942051968946	1.3541482163972183	0.0	0.9916117578182637	0.0	0.0	0.19430477169772242	0.3718232075834682	1.1482469484189097	2.6856452262656103	1.4190923780321323	0.28935607162789645	0.6483648821201324	0.88683049618521	0.0	0.0	0.0	0.0	0.6526621042974927	0.0	0.0	0.0	1.2835461196090423	1.212132672284659	0.9104443259652896	0.671716632308361	0.6019172267506462	0.0	1.1152169682492155	0.0	0.3378865574265911	0.23172453477128607	0.2954682498091866	0.0	0.4393791642709518	0.7184362229796137	0.0
2L_2996	0.9768296018442543	1.9539493223703748	0.4859794916654517	0.19981616912440553	0.0	0.0	0.530453325411897	0.6122798853812054	0.5889836498138812	1.1961722488038278	0.0	1.02535708060332	1.2262716436945111	1.0856348792774013	0.6980315510261065	1.7666346316920118	0.0	0.0	0.20770157437793377	0.5961891588963346	0.1753450791156997	0.0	1.213548050435057	0.9279192339098805	0.6930679345189416	0.9479751251327164	0.0	0.0	1.2436573475276091	0.0	1.395322877713903	0.0	0.0	0.0	1.0976345974425115	0.0	0.4866085331672376	1.7950743160766855	0.9651267533136019	0.0	1.4901353042856291	0.0	0.7223658927720068	0.24770133164235889	0.9475200242565126	0.6191950464396285	0.4696732013864753	0.25599016997747287	1.0231644429892772
2L_2997	0.0	0.4492516971718303	0.8380224179377022	0.0	0.3986901592982479	0.5874293065543893	0.3049043467803976	0.0	0.3385475524569276	0.5500474415918373	0.7980113238604868	0.29468740782730424	0.3524302107123841	0.0	0.0	1.6247373408996266	0.0	1.7111204348162359	0.47754710793292904	0.22845951735048373	0.0	0.0	0.0	0.0	0.39837515522189954	0.5448957004241904	0.0	1.4757370384171244	0.0	0.0	0.40101549956987076	0.0	0.0	0.0	0.3154599508608034	1.489542554778486	0.5594047575360771	0.0	1.4793451974352594	0.0	0.6852233134213149	2.2017910689629585	1.2456468276510178	0.28475724103493083	1.0892682172666004	0.0	1.0798718289327522	1.4714304128186309	0.39207632565514583
2L_2998	0.0	0.7838487648463897	0.731085537739001	0.400792527143173	0.3478148117076692	0.0	0.5319933060346289	0.0	0.295346776100917	0.7197869430648528	1.3923602169547844	1.028333836445663	0.0	0.0	0.0	0.7087053682163786	0.0	0.0	1.249827367594851	0.0	1.5826871749160543	0.0	0.9128033633517846	0.6204087426511034	0.695080008226967	0.4753636151364903	0.9604144072917736	0.643711900301901	0.0	0.0	0.6996868481542402	0.0	0.0	0.0	0.0	0.6497338235445086	0.0	1.4402285354640074	0.3226428840144003	0.0	0.8966768260151053	0.0	0.7244630225741954	1.9873635476188207	0.0	0.0	0.0	0.0	0.6840898888641248
2L_2999	0.0	0.0	0.0	0.4767235552803271	0.0	0.30477908849718005	0.632780611070541	0.7303919524246054	0.35130087416304323	0.570768111185628	0.0	1.5289424369379283	0.3657065018081261	0.43168655273940515	0.0	0.0	0.0	5.326738594209764	0.2477683197727667	0.7111972386771532	0.6275102501707664	0.0	0.36191199118295525	1.4758930942740733	1.6535288972983693	1.1308446006919863	0.0	0.0	0.0	2.9503990709783405	0.41612203228008404	0.0	0.0	0.0	0.6546870931222011	0.7728273292764535	0.580477923727987	0.42827075191281777	0.0	0.0	1.4220723041997527	0.0	0.43085706993150624	0.29548424430731873	0.37676723614029695	0.0	1.1205513516048382	0.6107440878445436	0.40684611346824184
2L_3000	0.0	0.6097316711153705	1.1373775826290597	0.3117640906067506	0.0	0.0	0.0	0.0	0.45948221500569664	0.7465332860528918	0.0	0.0	0.478323983374989	0.0	0.0	0.0	0.0	0.0	0.6481346603458414	1.8604137169419597	0.8207488819211564	0.0	1.420082916748065	0.4825967411014228	0.0	0.0	1.4941532289996016	0.0	0.0	0.0	2.177058893579483	0.0	0.0	0.0	1.7125893944904713	0.0	0.7592331866292354	0.0	0.5019478084707708	0.0	0.46499808304540263	0.0	0.56353734192848	0.38647713415765295	0.4927908153253607	0.48305094979893004	1.0992146367903548	1.1982294960965678	0.0
2L_3001	0.0	0.0	0.6350488543083619	0.0	0.9063757369741118	0.0	0.6931645930416811	0.0	0.0	0.0	2.7212789866102187	0.0	0.0	0.9457617013420737	1.8242915363818462	0.923412874887159	0.0	0.0	0.0	2.0775046343934633	0.45826086701489605	0.0	1.5857918128105972	0.0	0.0	0.0	0.0	1.6774583151608682	0.0	0.0	0.0	0.0	0.0	0.0	1.4343230640583025	0.0	0.6358708480177108	0.0	0.0	0.0	0.7788877794065187	0.0	0.0	0.0	0.8254415617090206	1.6182539040375434	0.6137407721006212	0.0	0.0
2L_3002	0.0	1.115703595042438	0.46248987436231315	0.7606325496346016	0.660090318838146	0.9725757940473497	0.504814083787931	1.165371181792427	0.5605153692193209	0.9106846071534276	0.3303063399725568	0.0	1.4587503900698544	0.6887741115709367	0.0	0.0	0.0	0.0	0.7906496194702212	0.0	0.33373969478570437	0.9106846071534276	0.2887229271007523	0.5887124282256524	0.989353174745296	0.0	0.0	0.0	0.5917728425500769	0.0	0.0	0.0	0.0	0.0	0.26114522102939786	0.0	0.9261770228076648	0.34166202860462835	0.30615925057114	3.6190501006819735	0.28362204639546157	1.822694810532697	0.3437253183738575	0.7071863713305514	1.2022960488103338	0.5892665105110413	0.446971741865416	0.9744679648528893	0.3245700712379375
2L_3003	0.0	0.0	0.28909237137268573	0.7131823193544844	0.0	0.6079359964982887	0.0	0.0	0.35036597828627875	0.0	0.4129346322825358	0.9149241326610715	0.3647332691013731	0.43053773129348	0.0	0.0	0.0	0.0	0.7413268465586866	0.7093045722623893	0.417226863268415	0.0	0.7218977131579862	1.1039740415959756	0.0	0.5639175760025552	0.0	0.0	0.0	0.0	0.4150146317558572	0.0	0.0	0.0	0.326472406878643	0.7707706504101888	0.5789331327600197	0.4271310207320855	0.765493980920828	0.0	0.35457195718756357	0.0	0.0	0.0	0.7515291363336981	0.0	0.5587846478611791	0.3045593756776446	0.8115267967771349
2L_3004	0.0	2.6236775353383126	0.40784497975457523	0.6707609917603721	1.1641963971381257	0.857662355483893	0.44516842680327046	2.055356505696626	0.0	0.0	0.0	0.0	0.0	0.6073928947665084	0.0	0.5930398940308874	0.0	0.0	0.0	0.0	0.0	0.0	1.0184369681212935	0.5191538705620651	0.5816382842694298	0.0	0.0	0.0	2.0874107423166586	4.151279258216212	0.0	0.0	0.0	0.0	0.9211597770056411	0.0	0.4083728856085475	1.2051735690974215	1.0799415967584474	0.0	1.0004441972235674	0.0	0.0	0.8315062369619821	1.0602403098276643	0.0	0.0	0.0	0.5724418261718571
2L_3005	0.0	1.02378592554394	0.0	0.0	1.3628441794833077	0.334668661291888	0.0	0.0	0.7715056426379692	0.6267431293284448	0.45464088780090295	0.0	0.8031424071077461	0.47402189374401077	0.0	0.4628205170927022	0.0	1.9497099611461801	1.360334337532141	1.0412587860765583	0.0	0.0	0.3974045666712527	0.8103166928317928	0.0	0.0	0.0	0.0	0.0	0.0	0.0	0.0	0.0	0.0	0.35944600743550015	0.0	0.31870258980274097	0.47027110659023824	0.0	0.0	1.171150807918385	0.0	1.4193331915892589	1.2978491006424873	0.4137166600223771	0.4055396719184054	0.0	0.3353197676368138	0.4467453617556306
2L_3006	0.0	0.0	0.0	0.0	0.0	0.0	2.0238179081980006	0.0	0.7490421249306387	0.6084945843981988	0.8828067038222351	0.0	0.0	0.920440102912567	0.0	0.898689638611733	0.0	0.0	0.0	0.5054705050883693	0.8919829995176156	4.8679566751855905	0.0	0.0	0.8814116971793767	1.2055908552557975	0.0	0.0	1.58162581010874	0.0	0.0	0.0	0.0	0.0	2.791841680241997	0.0	0.6188461934523103	0.9131569479372698	2.454807003073418	0.0	0.0	4.871499583973936	0.0	0.0	0.0	0.7874635798094338	0.5973086229145268	0.6511128821381506	0.8674754313608329
2L_3007	0.0	0.0	0.6712911916861929	0.0	0.0	0.7058333598020843	1.465447209425815	0.0	0.0	3.304583457255213	1.9177218691536448	0.7081710116853174	0.0	0.0	1.9284041395123257	0.0	0.0	0.0	0.5738029681106132	0.5490170371515986	0.9688277726494494	0.0	0.8381465997188688	0.0	0.9573457474271093	2.6189061981129207	0.0	0.0	3.4357672996037185	0.0	0.0	0.0	0.0	35.291667990104216	0.0	3.5795586439987535	0.6721600967050174	0.0	0.8887632770124044	0.0	0.8233390267227031	5.291181663727415	0.0	0.0	0.8725496406578814	0.0	0.6487670538962581	0.0	0.0
2L_3008	13.209795327431197	0.0	1.0953274426623467	0.0	0.0	2.30337790369577	0.0	2.7599805034977236	0.0	0.0	1.564547112112004	1.1555032343691034	1.3819194086711575	0.0	0.0	0.0	0.0	0.0	0.0	0.0	0.0	0.0	0.0	1.3942637757443836	3.1241496455183606	0.0	4.31673806551427	0.0	0.0	0.0	0.0	0.0	0.0	0.0	2.4739095316023394	0.0	0.0	0.0	2.90034137017927	0.0	1.3434197286560834	0.0	0.0	0.0	0.0	0.0	1.05857542423998	2.30785918366405	1.537376387251583
2L_3009	3.2193863720799363	1.2879457805737078	0.40041675375731056	0.0	0.5714962365829829	0.0	0.4370604155605396	0.0	0.0	0.3942284948356067	1.1438969778928183	0.4224151025902663	0.5051856294491699	1.788990694386004	0.0	0.582238647045069	0.0	0.0	1.026798763186663	0.3274817582836183	2.022627538802087	1.5769139793424267	0.4999439062937138	0.0	0.0	0.7810723060503736	0.0	1.057686205656506	4.098783972770958	0.0	0.0	0.0	0.0	0.0	0.4521911828145645	0.0	0.0	0.5916116566427931	0.0	0.0	0.4911113752198951	0.0	1.1903687738654058	1.224542576202468	0.0	1.020356104280394	1.1609441664800126	0.0	1.6860472174151142
2L_3010	0.0	0.0	0.0	0.0	0.0	0.0	0.0	0.0	3.9037288417896776	0.0	0.0	0.0	0.0	0.0	0.0	0.0	0.0	0.0	0.9177511426001725	0.0	0.7747805821391381	0.0	0.0	0.0	0.0	0.0	0.0	2.836074872376631	0.0	0.0	1.5413450393351253	0.0	0.0	0.0	1.2125033343841694	0.0	0.0	0.0	1.421504520384375	0.0	0.0	0.0	1.5959246468218755	1.094494256094144	1.3955721287499023	1.3679890560875512	0.0	2.26223871142883	1.5069863888989357
2L_3011	0.0	0.0	0.0	0.0	0.0	0.0	1.2512244795563057	0.0	1.389284835066883	1.128604480559788	0.0	0.0	2.892509153345216	0.0	3.2930104207314765	0.0	0.0	0.0	0.9798460367922388	0.0	0.8272021112844926	4.514417922239152	2.8624969532298055	1.4591736349503603	0.0	0.0	0.0	0.0	0.0	0.0	0.0	0.0	0.0	0.0	0.0	0.0	2.2956082259906925	0.0	0.0	0.0	2.811925093127444	0.0	0.0	1.1685475608205633	0.0	0.0	0.0	0.0	0.0
2L_3012	0.0	0.0	0.0	0.0	0.0	0.0	0.0	0.0	0.0	0.0	0.0	0.0	0.0	0.0	0.0	0.0	0.0	0.0	0.0	0.0	0.0	0.0	0.0	0.0	0.0	0.0	0.0	0.0	0.0	0.0	0.0	0.0	0.0	0.0	0.0	0.0	0.0	0.0	0.0	0.0	0.0	0.0	0.0	0.0	0.0	0.0	0.0	0.0	0.0
2L_3013	0.0	0.8613697708825319	1.6067767415853103	0.0	3.057703762321017	1.1263036965287319	0.0	0.0	1.2982238220955615	0.0	0.7650308674654405	0.0	0.6757297340544	1.595287138922709	0.0	0.0	0.0	0.0	0.45781089480055004	0.0	0.38649147368889725	2.1092596498628984	0.0	0.6817658717822014	1.5276439391948828	1.0447521680696992	0.0	1.4147473261275536	0.0	0.0	0.7688844163736704	0.0	0.0	0.0	0.0	0.0	3.2177130383448427	1.5826641301836206	0.0	0.0	0.6569041944646625	4.221589546668828	0.796110902706968	0.0	1.3923341423722924	0.0	0.0	0.0	0.0
2L_3014	0.0	0.8699481458708171	0.0	0.0	2.316116558102563	0.0	0.5904284231298209	0.0	1.966729234879392	0.0	0.7726498040482832	0.0	0.0	0.0	0.0	0.786550861210269	0.0	3.313478967360907	0.46237023001531835	0.44239773556064665	0.3903405393319618	0.0	1.3507564709001805	0.6885555729071561	0.0	1.0551568469549861	0.0	2.857673567948333	1.3842700411848023	0.0	0.7765417304207428	0.0	0.0	0.0	0.0	0.0	0.0	0.7992129351015119	0.7161651362217706	0.0	0.0	0.0	0.8040393651240849	1.6542443940965972	0.0	2.0676108756332057	0.522776263991976	1.1397336214579927	0.7592315726145779
2L_3015	0.0	0.0	0.0	1.2478248852469038	0.0	0.0	1.6563045493551427	0.0	0.0	0.0	0.0	0.0	0.0	0.0	0.0	0.0	0.0	0.0	0.0	0.0	0.0	0.0	0.0	0.0	0.0	0.0	0.0	0.0	3.8832357605627896	0.0	0.0	0.0	0.0	0.0	0.0	0.0	0.0	0.0	0.0	0.0	0.0	0.0	4.5110770625039045	0.0	0.0	0.0	1.4665227323488956	0.0	0.0
2L_3016	0.0	0.0	0.0	0.0	0.0	0.0	0.0	0.0	0.0	0.0	0.0	0.0	0.0	0.0	0.0	0.0	0.0	0.0	0.0	0.0	0.0	0.0	0.0	0.0	0.0	0.0	0.0	0.0	0.0	0.0	0.0	0.0	0.0	0.0	0.0	0.0	0.0	0.0	0.0	0.0	0.0	0.0	0.0	0.0	0.0	0.0	0.0	5.672085398917766	0.0
2L_3017	4.064552408440368	0.0	1.0110714855344738	0.41571390236668	0.0	0.5315487470067161	0.5517992435163451	0.0	0.0	0.0	0.0	0.5333091850934323	0.0	0.0	0.0	0.0	0.0	0.0	0.4321193444490273	1.2403606919277699	1.459208980322275	0.0	1.2623823136198238	0.0	0.7209576105042369	0.0	1.9923406456219706	0.0	1.2937032358622815	0.0	0.72573596158128	0.0	0.0	0.0	0.5709021996005397	1.3478464042760157	0.5061900974638661	1.4938477746709893	2.0079286408933408	0.0	0.0	0.0	0.0	0.515338111273454	1.314198774404507	0.6441120110787266	1.4657198181784339	1.0651657770757152	0.7095583325776537
[truncated: 252 more columns]
