# Supplementary material for: Convergence of topological domain boundaries, insulators, and polytene interbands revealed by high-resolution mapping of chromatin contacts in the early Drosophila melanogaster embryo
Source: eLife. 2017 Nov 17;6:e29550. doi: 10.7554/eLife.29550 (PMC5739541; doi:10.7554/eLife.29550)
Supplement: Supplementary file 3. [file elife-29550-supp3.zip › local_HiC_maps/22A1_2_middle4.txt]

2L_2737	2L_2738	2L_2739	2L_2740	2L_2741	2L_2742	2L_2743	2L_2744	2L_2745	2L_2746	2L_2747	2L_2748	2L_2749	2L_2750	2L_2751	2L_2752	2L_2753	2L_2754	2L_2755	2L_2756	2L_2757	2L_2758	2L_2759	2L_2760	2L_2761	2L_2762	2L_2763	2L_2764	2L_2765	2L_2766	2L_2767	2L_2768	2L_2769	2L_2770	2L_2771	2L_2772	2L_2773	2L_2774	2L_2775	2L_2776	2L_2777	2L_2778	2L_2779	2L_2780	2L_2781	2L_2782	2L_2783	2L_2784	2L_2785	2L_2786
2L_2737	20.24506617082119	37.79802287264974	46.09024445282399	39.471191293181484	34.04382205006421	27.84297942154194	30.066448791600326	29.252691247594782	19.523298979044824	25.049297016528527	19.077842117996596	47.593664331404206	0.0	25.876167015132385	15.841394843153514	17.715810061320322	14.538597166323918	14.544312155845214	14.987931456931202	23.109062449930363	9.960712535043598	11.638625338683998	10.242501464677709	15.052213116859763	10.556059971727672	8.15251473723818	7.848749927220682	5.444567048028341	9.671703689948393	4.984872573364031	7.862080243535798	4.6901311635827705	7.4891187509912065	6.87851926767374	6.780886294672479	6.523059090627239	8.877920555507377	8.87921777643077	6.3488451704588735	8.403926314374075	4.9265160860603245	6.3458219108538945	5.741457919344	3.597793199998158	2.952635010220054	6.674793895714088	3.9322000627893705	5.452629301470203	5.241386829023865
2L_2738	37.79802287264974	26.446280991735538	16.769027606011697	49.57900585545155	30.646203940910283	23.578726748755564	26.46552864893476	17.738359201773836	30.933150025777625	0.0	30.849320350911015	0.0	0.0	0.0	19.71750876860366	3.5808603016874803	22.8617536309844	9.921865310678408	14.225383418537453	0.0	19.767322145578092	0.0	19.963566491153646	6.8455640744797375	10.47440317723563	8.556149732620321	6.490029691885841	1.4149274849663955	5.655308921249823	0.0	0.0	5.119235527494562	2.4042073628850487	1.9757476970190906	3.895408287481131	8.376305525744051	0.0	5.384214157118099	0.0	0.0	6.721559401781214	0.0	3.2982890125747266	3.9269585705870798	5.371290452531221	5.464107642920566	8.5839212425226	5.951495313197441	7.151157593635469
2L_2739	46.09024445282399	16.769027606011694	2.658221461640083	35.23111994093313	41.293233636083585	36.54633177823154	43.63120356003771	35.99205925192754	29.421084587579593	34.67280144100163	17.115789046432937	0.0	0.0	22.385837823559303	11.059864401253805	23.84075195093982	14.069797108409407	18.873735027230083	12.966271345724204	6.663992184469967	13.57854443748399	10.068739283085625	6.329237704712073	14.75813329407091	8.855463450126196	12.47812936564988	11.522533693225956	11.21469501861191	9.562431501613721	8.62496744074791	13.603193485702704	4.868998513007854	3.8111426377299304	8.769458881166127	8.027487103841967	5.9751430067490565	13.743899729681745	7.254784754590475	4.393980554219358	8.308977642618409	6.392998047578396	9.411188962557585	4.182750650025594	8.715004897832753	6.811643414554235	5.774458542015046	6.1232433350367295	6.918481793260416	15.870392399986489
2L_2740	39.471191293181484	49.57900585545155	35.231119940933134	3.3155553256770527	33.43148569893907	32.178563250861366	25.662977357041818	27.520726547180846	28.884190393918143	22.09331509309239	18.696145752160902	20.98864933843777	0.0	0.0	17.15860383872285	15.046515724650614	11.301580413004954	12.186588210694566	14.943507793039315	20.382040976055176	17.570565788191622	23.9521121999057	11.614909982511818	10.62076231583598	11.285303532909412	10.50914018639896	10.069157490937128	9.146804380953425	12.795568492484614	14.655415996914154	10.40145453940279	10.47955086630586	6.993903647320752	3.831668664881875	7.5545647324210945	7.445440824922354	5.769670785881913	5.220941090294349	12.319207234376053	6.353320880824406	6.517732142065704	1.5991351876904967	6.929585813325487	10.154335749049807	8.680682148836892	6.475836710482178	6.936349146960845	4.488570944172181	9.245737368358036
2L_2741	34.043822050064215	30.64620394091029	41.293233636083585	33.43148569893907	1.3872310514469202	37.94896471429363	51.75310777412184	17.985958105564727	38.58383869864429	39.60388197251095	20.24816712194787	23.514804921178374	0.0	0.0	31.856553236282526	28.528054813285827	19.479720053047174	10.060358558364989	18.029933553255596	15.223457521225306	14.316601501274626	0.0	12.289922747714417	13.882234230575184	15.80447762345162	6.196842708639948	8.930841490677777	12.80962135784036	15.70091691989515	9.851589094159518	11.653354651203442	6.797334505605762	7.8356771439827435	10.016629751808665	12.695727563228601	9.099884196390365	14.775080791988655	5.361880374401584	2.5094408300828754	14.235990006335017	8.519226921535973	10.7496251068244	5.374812553412199	4.266184910105796	5.835283939081193	4.616981482144714	8.548315037737314	5.747208185863563	0.0
2L_2742	27.84297942154194	23.578726748755567	36.54633177823154	32.178563250861366	37.94896471429363	6.488302369424213	15.730591596088749	38.65888802980249	32.3458431165322	54.17000715044094	28.650361682165876	64.3268834911486	0.0	34.97383956800313	17.27904607645452	21.28393190844504	18.65098988796617	17.692086919257246	19.376704269216408	20.822575002915162	17.95033306027069	15.730591596088749	11.86595270547677	12.206607409464949	12.105683307023648	13.561620613663333	11.57263940015667	14.016752822974016	16.807023991466515	4.491652712598906	0.0	8.452147995082878	15.480982208778908	11.74345713285843	3.858923915912504	3.1116949111756322	12.63080461256775	7.3339552527387655	5.148602394717946	3.2453202482020926	11.652559301538938	2.4505479425199477	9.80219177007979	11.670536097746188	5.320982977111259	5.412930842230388	8.503524285640184	5.895753642396601	3.542089946415263
2L_2743	30.06644879160033	26.46552864893476	43.63120356003771	25.662977357041814	51.75310777412184	15.730591596088743	10.59391612584725	14.20101537259914	41.274217647204495	27.360978866379924	40.51920147073124	0.0	0.0	0.0	24.285365183589775	14.333865836449158	32.29890700498695	13.90072105025905	14.2357366815786	21.034740978199594	13.187805895278931	0.0	19.978096015528575	9.590764805948686	13.97603529228432	15.412278448497302	11.690555667698291	8.495743632440147	13.205324688750498	0.0	0.0	10.245922635087366	16.84170004932212	13.84029955153475	3.898243373571002	8.382401817975307	15.311403320737153	5.388132799153849	10.402125362254015	0.0	3.3632256832056653	0.0	11.55241329913819	3.9298166190372896	0.0	9.113474052663486	8.590168637895616	1.9852756078715383	7.156362220705074
2L_2744	29.252691247594775	17.738359201773836	35.99205925192754	27.520726547180846	17.985958105564727	38.65888802980249	14.20101537259914	2.379535990481856	6.915948176494997	45.84632312488539	32.33065204459044	43.55400696864111	212.08907741251323	0.0	20.346397416007527	16.812575806703414	14.43209698369173	26.619638638405483	32.20227801300018	0.0	14.3634505427727	35.502538431497854	17.407256147774216	14.692918013517485	17.563785815486575	16.06886657101865	15.671047304797519	12.337477460377716	11.379585024466108	6.082355087890032	14.389524426217713	5.722722642524408	9.675468655513003	6.625983130246951	15.676643108155773	12.64107083915642	10.262374713508706	9.028407885411447	11.619935160761802	4.394638540980004	6.762544520084758	9.955201592832255	7.7429345722028655	2.633935626613286	21.61616889433296	3.664950248300379	2.878754075236238	10.644950966694608	0.0
2L_2745	19.523298979044824	30.933150025777625	29.421084587579596	28.884190393918143	38.583838698644286	32.3458431165322	41.2742176472045	6.915948176494998	8.933644462391143	35.533067072217406	30.06933989780434	84.39103429651634	0.0	0.0	13.798242103955955	25.59570513375385	29.71163633516404	24.499880079534346	21.954049019925034	40.97599353125649	9.633766995570607	0.0	15.56705326578616	19.572619400095657	19.2847490759202	14.455687757144444	10.964960372633213	19.30814325538973	11.024645226916597	17.677922396277737	27.881403661385928	18.850367116443817	12.498242434657627	8.987037610495626	8.859476551749975	5.443015169138976	4.971140870201523	3.4987213922671963	4.502999447932268	0.0	4.367742995013785	0.0	7.501425270801453	2.5517807346678807	3.4903234273300705	3.550637055300462	6.9724076727720785	5.156462542940441	0.0
2L_2746	25.049297016528527	0.0	34.672801441001624	22.09331509309239	39.60388197251094	54.17000715044094	27.36097886637992	45.84632312488539	35.533067072217406	0.0	19.93318396734147	0.0	0.0	0.0	35.28111206065215	9.25504307297046	31.28197713217956	5.128783760219101	9.191683364891444	0.0	29.802706085712583	0.0	20.639025507771624	7.077180904067397	45.120001155072025	8.84564352056612	30.193277231987697	21.942014569497672	19.48884653312909	0.0	0.0	8.820737907650402	18.641645435903808	20.425963033092103	10.068019540012324	0.0	0.0	3.4789917603559144	0.0	0.0	17.372451461370616	0.0	12.787069715104087	0.0	0.0	0.0	11.092943335026854	15.382154239936993	0.0
2L_2747	19.077842117996596	30.849320350911025	17.115789046432937	18.6961457521609	20.24816712194787	28.650361682165872	40.51920147073125	32.33065204459044	30.069339897804337	19.933183967341474	4.217041571033535	47.341311922436	0.0	25.738965705402098	29.856126643054523	39.15972625784956	25.491475650542462	20.25407287704765	21.39040206177548	38.31088826093087	24.61962676645822	23.153829411846427	21.104114894876766	20.462283918281823	17.18196438471513	11.228245274780114	13.721629584514735	15.47342490850048	12.369114157028378	13.222511060630502	7.820393709900932	11.818666326952581	11.393214902325093	14.404311152710763	4.259957366346677	7.633496883548563	8.366066342534271	8.34146380717362	10.1042914441407	14.330343068413057	15.926282384257581	7.213914197704534	7.815073714179911	10.020407275159238	7.831945251569914	3.983641574239543	6.258161033122256	4.338974578815738	0.0
2L_2748	47.593664331404206	0.0	0.0	20.98864933843777	23.514804921178374	64.32688349114862	0.0	43.55400696864111	84.39103429651634	0.0	47.34131192243599	0.0	0.0	0.0	37.241173841799494	0.0	16.50993237531699	24.36172286104073	43.66049598323437	0.0	20.223264843876397	0.0	24.508842790478802	33.616609294320135	21.432000548659214	42.016806722689076	31.87068152265368	34.741523068371315	0.0	0.0	0.0	20.949252530669703	0.0	0.0	0.0	0.0	0.0	0.0	0.0	0.0	0.0	0.0	0.0	0.0	0.0	0.0	0.0	0.0	0.0
2L_2749	0.0	0.0	0.0	0.0	0.0	0.0	0.0	212.08907741251323	0.0	0.0	0.0	0.0	0.0	0.0	0.0	0.0	0.0	0.0	0.0	0.0	98.47850706583289	0.0	0.0	0.0	0.0	0.0	0.0	0.0	0.0	0.0	0.0	0.0	0.0	0.0	0.0	0.0	0.0	0.0	0.0	0.0	0.0	0.0	0.0	469.52765517889003	0.0	0.0	0.0	0.0	0.0
2L_2750	25.876167015132378	0.0	22.385837823559303	0.0	0.0	34.97383956800313	0.0	0.0	0.0	0.0	25.738965705402094	0.0	0.0	0.0	0.0	47.80274674582801	35.90509565117481	0.0	71.21323616682888	0.0	65.97103871400455	0.0	0.0	18.27699146098959	0.0	22.844089091947456	0.0	18.88859506629897	50.33041920206153	121.05658184635499	0.0	22.779769742087446	0.0	0.0	0.0	0.0	0.0	17.969161325333463	0.0	0.0	0.0	0.0	0.0	52.42299062676928	0.0	0.0	0.0	0.0	0.0
2L_2751	15.841394843153518	19.71750876860366	11.059864401253805	17.15860383872285	31.856553236282526	17.27904607645452	24.28536518358977	20.34639741600753	13.798242103955955	35.28111206065215	29.856126643054527	37.241173841799494	0.0	0.0	3.044533919913535	49.28817099298722	48.975449031597265	38.694240106295354	38.24277020429288	42.192312560651445	28.342093795797577	15.17835323974361	23.4712421467943	26.696986067314093	22.02646479745414	16.684045881126174	23.821589692844793	17.04109744667557	20.00096220845219	18.20266851120374	15.379835804872947	18.594373049119973	15.85673782090504	19.829584550374083	11.170357445853089	15.012278542620008	4.3874594708431385	11.193719474196257	5.961426589254231	3.7576679912446336	9.637272343534066	12.768402460045541	9.458075896330032	15.765162144692658	6.161021374123402	12.5349706094111	9.230624380971253	3.4132663422925886	4.101289547966119
2L_2752	17.715810061320322	3.5808603016874807	23.84075195093982	15.046515724650616	28.528054813285827	21.28393190844504	14.333865836449158	16.812575806703414	25.59570513375385	9.255043072970462	39.15972625784957	0.0	0.0	47.80274674582802	49.28817099298722	16.969857411985227	30.955107082819843	41.64643120311838	46.9495436865504	14.230297441677125	21.18912239673509	0.0	29.734017053540022	25.95314789438403	29.546824980918657	25.48729979436383	29.87778317042472	17.242469351510728	12.76226779372806	12.278511009526897	0.0	12.707769137264934	9.765982640965856	10.700750697789266	17.141906237992426	14.177031139707129	8.631982669741035	13.669302928429444	4.691455850233718	4.4357503737119695	13.651616214843676	10.048332479225072	10.048332479225072	7.9757282637477624	10.909194050561934	9.864628930268541	11.622739250092147	6.71533403548866	4.841379463933419
2L_2753	14.538597166323918	22.8617536309844	14.069797108409405	11.301580413004954	19.479720053047174	18.65098988796617	32.29890700498695	14.43209698369173	29.711636335164034	31.28197713217956	25.491475650542462	16.50993237531699	0.0	35.90509565117481	48.97544903159726	30.955107082819843	6.154590175414027	40.36261775793731	48.37531285716352	58.78681123234257	36.01895099412305	43.0652093399826	36.03815049369221	30.284785592072428	29.294627968877386	25.670031326139924	27.391813557191995	23.743466949094003	19.651013340449875	6.916879399135298	5.454608926358416	13.015807785327333	16.50447454643259	14.56785122386025	14.856286229530017	14.907903233226053	12.318771421695146	7.186999990143542	12.33328916841212	14.992803454341916	5.981417274606526	8.805297266835728	7.966697527137088	8.985967513131493	6.8283324447396705	11.577212785095812	9.821193174576292	9.583506845246744	3.6364059509056106
2L_2754	14.544312155845214	9.921865310678408	18.87373502723008	12.186588210694566	10.060358558364992	17.692086919257246	13.90072105025905	26.619638638405483	24.499880079534346	5.128783760219102	20.25407287704765	24.361722861040732	0.0	0.0	38.694240106295354	41.646431203118375	40.36261775793731	5.211348082689205	44.02979349359734	39.42937804099078	41.406651947734915	23.829807514729797	45.68742536004125	38.01015795788885	36.02213461930171	28.890137228151836	28.731441132564193	24.418598478615145	21.924287655140855	23.81495102625428	16.097421595495945	17.925472288180135	12.627828577227065	11.859877035312413	13.152981598248022	14.927079253756027	9.567015990310527	14.644989052870683	12.999108911084145	14.748718705062496	11.347789576677014	12.992918859221724	10.518077171750921	13.259512226743551	10.075749484625415	6.14991651488331	8.85619432422608	7.442752210683476	10.731614396997296
2L_2755	14.987931456931202	14.22538341853745	12.966271345724204	14.943507793039315	18.029933553255592	19.376704269216408	14.2357366815786	32.20227801300018	21.954049019925034	9.191683364891444	21.39040206177548	43.66049598323437	0.0	71.21323616682888	38.24277020429288	46.9495436865504	48.37531285716352	44.029793493597325	7.173558264238019	42.398631937476154	35.442631393864545	46.266144215130446	40.26880771442972	40.96459186378767	29.931439397051694	28.189270818351794	31.418725647760304	24.2596063284275	20.279836392419902	27.43751867275576	28.84941327505752	14.341786573563613	21.01477095920305	9.299057009197432	14.405391283166777	9.151984185371328	16.288487982525023	12.67067512524736	8.153842032123807	13.21615013546554	15.817850670450898	3.326513979674999	7.761865952574999	9.241314484572285	9.028758401259692	6.123185011422802	10.821722226590992	8.003233306255728	4.808235545842919
2L_2756	23.109062449930363	0.0	6.663992184469966	20.382040976055176	15.223457521225304	20.822575002915162	21.034740978199594	0.0	40.97599353125648	0.0	38.31088826093086	0.0	0.0	0.0	42.19231256065145	14.230297441677125	58.78681123234257	39.42937804099078	42.39863193747615	250.59307026629688	32.73129570107162	42.06948195639919	71.40148419885155	48.967546486524135	27.750104756645452	27.201632097925874	46.424345339356805	33.73743280627966	7.491377424584303	0.0	0.0	13.562521869566513	19.108584531600822	7.851598506940028	15.480307500828195	24.965505992553616	30.401543587706424	16.047603611352717	0.0	0.0	26.7113993567895	0.0	0.0	0.0	0.0	0.0	0.0	15.767449047488402	0.0
2L_2757	9.960712535043598	19.767322145578092	13.57854443748399	17.570565788191622	14.316601501274624	17.950333060270694	13.187805895278931	14.363450542772698	9.633766995570607	29.802706085712583	24.61962676645822	20.223264843876397	98.47850706583289	65.97103871400455	28.342093795797577	21.18912239673509	36.018950994123045	41.406651947734915	35.44263139386455	32.73129570107162	1.0260501302442384	3.2969514738197327	41.03496396539509	38.37547244470521	33.70867764663411	37.305975617880215	27.893162718807208	22.473791593039294	17.612796753609302	25.41776928008405	13.362865265570244	16.47470097089133	15.724006252164392	21.5363211594663	20.017457649428806	11.086984239199728	15.089448663313103	11.31874012361322	11.869967740664945	30.60818462856968	11.513429892632033	15.408201785810588	10.78574125006741	6.1150260867012864	11.70977816661676	14.181102319773078	12.698467863018285	11.738981884279589	8.908576843713496
2L_2758	11.638625338683998	0.0	10.068739283085625	23.952112199905695	0.0	15.730591596088743	0.0	35.502538431497854	0.0	0.0	23.153829411846424	0.0	0.0	0.0	15.178353239743606	0.0	43.0652093399826	23.829807514729797	46.26614421513046	42.06948195639919	3.2969514738197327	42.375664503389	79.9123840621143	49.3239332877361	48.91612352299512	27.399606130661873	25.979012594885095	28.319145441467157	22.637699466429424	18.14967675425701	0.0	30.7377679052621	24.059571499031602	23.726227802630998	38.98243373571002	25.147205453925917	15.311403320737153	18.858464797038465	27.739000966010707	13.11355023145416	13.452902732822661	9.90206854211845	9.902068542118448	7.859633238074579	0.0	0.0	17.18033727579123	0.0	0.0
2L_2759	10.24250146467771	19.963566491153646	6.329237704712073	11.614909982511817	12.289922747714417	11.86595270547677	19.978096015528575	17.407256147774216	15.567053265786159	20.639025507771624	21.104114894876766	24.508842790478802	0.0	0.0	23.4712421467943	29.73401705354002	36.03815049369221	45.68742536004125	40.26880771442973	71.40148419885155	41.03496396539509	79.9123840621143	5.274480578571338	40.82346404558668	49.417733903029756	40.69044581873375	49.481354568248484	35.24695834770804	31.30626678887495	51.34021931172618	16.19463358426918	25.762462623497196	19.05613165064666	18.642966534458203	23.524288313089457	19.75950469718994	14.43718649649523	14.225380527658992	30.078503586600004	17.310750223185032	16.490238032780564	22.408084837009195	12.448936020560662	7.410881189345642	10.136596722797732	9.62430891446801	8.099706085965257	8.236468717367673	5.398211194756393
2L_2760	15.052213116859763	6.8455640744797375	14.75813329407091	10.62076231583598	13.882234230575184	12.206607409464949	9.590764805948686	14.692918013517485	19.572619400095657	7.077180904067398	20.462283918281823	33.61660929432014	0.0	18.276991460989592	26.696986067314093	25.95314789438403	30.284785592072428	38.01015795788885	40.964591863787675	48.96754648652413	38.37547244470521	49.3239332877361	40.82346404558668	10.277366998112933	53.321784497567805	62.45570517363572	54.42974826308626	49.810135483568516	31.717070459130458	32.86212180392393	16.659558588335642	26.060365346887313	30.493876331773375	23.013815653813296	22.687159995095538	24.392126525104157	15.84176819479883	15.330617305423807	17.04052991384308	11.87181157060675	15.658753312696257	20.490123760347515	14.940715241920062	14.230789247703557	15.293819294904878	8.957694036853649	10.554167096239784	12.324256107901327	12.957434457594388
2L_2761	10.556059971727674	10.47440317723563	8.855463450126196	11.285303532909412	15.80447762345162	12.105683307023648	13.97603529228432	17.563785815486575	19.2847490759202	45.12000115507203	17.18196438471513	21.432000548659214	0.0	0.0	22.02646479745414	29.546824980918657	29.294627968877386	36.02213461930171	29.931439397051694	27.750104756645452	33.70867764663411	48.91612352299512	49.41773390302976	53.321784497567805	15.556977834648455	53.65564372652566	68.54568085525132	52.77108928868307	38.57537890354836	47.887961325682426	31.863505240484496	36.60839136420438	30.947100296377997	28.040346276105073	32.142261133500696	23.499296887214022	18.51628658902395	14.21660003079671	20.584522680370167	19.462573471214853	17.74775646173628	11.430400292618248	15.784838499329961	14.257140753751703	17.7280949885512	20.439032829775684	12.040876082811197	11.131077208032501	0.0
2L_2762	8.15251473723818	8.55614973262032	12.47812936564988	10.50914018639896	6.196842708639948	13.561620613663333	15.4122784484973	16.068866571018653	14.455687757144446	8.84564352056612	11.228245274780113	42.016806722689076	0.0	22.84408909194746	16.684045881126174	25.48729979436383	25.670031326139924	28.89013722815183	28.189270818351787	27.201632097925874	37.30597561788023	27.399606130661873	40.69044581873375	62.455705173635714	53.65564372652566	22.14532871972318	70.13049731761346	70.03891050583657	60.988625621321624	52.809153586621676	31.233732431025505	45.270102409804835	28.779776373359258	46.023299295268224	32.13711837171934	25.744821395301567	18.150317630558536	17.4195163906762	23.54062158450803	21.197668256491784	11.960421876698923	12.805122048819529	21.875416833400028	11.434379367297675	5.21331132157442	10.017530678687704	10.414316213354624	10.269246814928918	9.254439238822373
2L_2763	7.848749927220683	6.490029691885841	11.522533693225956	10.069157490937128	8.930841490677777	11.572639400156667	11.690555667698291	15.671047304797517	10.964960372633213	30.193277231987697	13.721629584514734	31.87068152265368	0.0	0.0	23.821589692844793	29.87778317042472	27.391813557192	28.731441132564193	31.418725647760304	46.424345339356805	27.893162718807208	25.979012594885095	49.48135456824848	54.42974826308626	68.54568085525132	70.13049731761346	36.313123476819754	73.61259358695418	78.18147483939721	80.1138328549499	63.17728018649934	54.85765360163946	43.660199745413834	51.39482899170667	35.84811526383113	24.666971475062795	30.663797369621914	22.462253421851788	14.454925588168797	11.255231672865085	28.86623649926119	21.85418161553395	17.402403879036296	15.419077021759014	15.817649913754265	18.325841416482056	14.219082461567531	12.657859328146143	17.549244496249813
2L_2764	5.4445670480283415	1.4149274849663955	11.21469501861191	9.146804380953427	12.80962135784036	14.01675282297402	8.495743632440147	12.337477460377716	19.30814325538973	21.942014569497672	15.473424908500482	34.74152306837132	0.0	18.88859506629897	17.04109744667557	17.242469351510728	23.743466949094003	24.418598478615145	24.2596063284275	33.73743280627966	22.47379159303929	28.31914544146716	35.24695834770804	49.810135483568516	52.77108928868308	70.03891050583657	73.61259358695418	20.06086390407122	55.97545551917992	80.0527863221324	60.25963293275025	41.53984081567814	34.08688941055407	49.68198245908901	26.57252005443719	30.250033331055246	30.697278447509017	23.7654394337776	22.245167700758003	19.279980369474533	30.567402921524486	25.14624526853543	18.087650105437763	16.807993881890226	4.310617337877682	18.5148913322049	11.481412167770989	15.920828902035955	17.217037980785786
2L_2765	9.671703689948393	5.655308921249823	9.56243150161372	12.795568492484614	15.70091691989515	16.807023991466515	13.205324688750498	11.379585024466108	11.024645226916599	19.48884653312909	12.369114157028378	0.0	0.0	50.330419202061535	20.00096220845219	12.76226779372806	19.651013340449875	21.92428765514086	20.279836392419906	7.491377424584304	17.612796753609302	22.637699466429424	31.30626678887495	31.717070459130458	38.57537890354836	60.988625621321624	78.18147483939721	55.97545551917992	10.077824995747159	42.015231490997756	57.34549975456126	46.22084954407997	40.272654439203286	42.249659150874805	42.34413816906167	29.85334395515311	33.627143684967834	30.22340275792868	17.288343137058774	11.675750400478238	11.977895512505402	26.449148866389482	17.63276591092632	11.196615934799867	26.800762366828927	15.579363419421	14.531813275071467	16.96901203866559	15.292133267883003
2L_2766	4.984872573364031	0.0	8.62496744074791	14.655415996914156	9.851589094159518	4.491652712598906	0.0	6.08235508789003	17.677922396277737	0.0	13.222511060630502	0.0	0.0	121.05658184635499	18.20266851120374	12.278511009526897	6.916879399135298	23.81495102625428	27.437518672755765	0.0	25.41776928008405	18.14967675425701	51.34021931172618	32.86212180392393	47.887961325682426	52.80915358662168	80.1138328549499	80.0527863221324	42.01523149099775	15.547166995230128	73.56240666769654	49.73488381346026	61.82889882731189	33.87347984290835	30.05341493614651	57.44349176009013	21.859796511526234	23.077601203358437	35.64219513151376	22.466356630945157	17.28580581817176	16.9643917417341	25.44658761260115	26.93051388806601	9.208883257145173	12.490686631780179	11.037616934353407	20.407247021562295	24.520802222565514
2L_2767	7.862080243535798	0.0	13.603193485702702	10.40145453940279	11.653354651203442	0.0	0.0	14.389524426217713	27.881403661385928	0.0	7.820393709900931	0.0	0.0	0.0	15.379835804872947	0.0	5.454608926358416	16.09742159549594	28.84941327505752	0.0	13.362865265570244	0.0	16.19463358426918	16.659558588335642	31.863505240484496	31.23373243102551	63.17728018649933	60.25963293275025	57.34549975456126	73.56240666769654	21.754074538161	65.75222623195448	87.76420683098077	80.137259097382	63.19983947240774	63.70254478925924	82.74481086604857	51.86673851574865	42.16082668948973	79.7257434425576	34.07870271920785	10.033511929845684	13.378015906460913	15.927929305478571	32.67931138155057	11.081339246335956	21.760493562810794	12.069772943431389	58.01086543509599
2L_2768	4.6901311635827705	5.119235527494562	4.8689985130078535	10.479550866305862	6.797334505605762	8.452147995082878	10.245922635087368	5.722722642524407	18.850367116443817	8.820737907650402	11.818666326952581	20.949252530669703	0.0	22.779769742087446	18.594373049119973	12.707769137264934	13.015807785327333	17.925472288180135	14.341786573563613	13.562521869566513	16.47470097089133	30.7377679052621	25.762462623497196	26.060365346887316	36.60839136420438	45.27010240980485	54.85765360163946	41.53984081567814	46.220849544079975	49.73488381346025	65.75222623195448	11.560920214015754	58.173130994256375	87.32554491458734	65.34999825314428	41.21085323626128	44.42534337499663	45.16322292749227	42.47737911888055	23.251782988995565	32.527490066104534	25.538136418340212	22.345869366047687	16.469822723895835	36.39042980216776	23.504295351214697	22.15465360575988	16.640541017269555	18.456765258092485
2L_2769	7.4891187509912065	2.4042073628850487	3.8111426377299304	6.993903647320751	7.8356771439827435	15.480982208778908	16.84170004932212	9.675468655513003	12.498242434657627	18.64164543590381	11.393214902325093	0.0	0.0	0.0	15.85673782090504	9.765982640965856	16.50447454643259	12.627828577227065	21.014770959203055	19.108584531600822	15.72400625216439	24.059571499031602	19.056131650646662	30.49387633177337	30.947100296377997	28.779776373359258	43.660199745413834	34.08688941055407	40.272654439203286	61.82889882731189	87.76420683098077	58.173130994256375	30.59900280035517	67.35503512565082	68.16964503091981	72.34082044960772	54.47822609622941	53.842141571180996	47.24800081896535	26.80366316729953	25.96966132506378	47.22550177095631	36.73094582185491	10.709887010692038	26.856452262656102	26.492643117190624	29.263367872236138	25.248767995383083	6.501052357850428
2L_2770	6.87851926767374	1.9757476970190906	8.769458881166127	3.831668664881875	10.016629751808665	11.743457132858428	13.84029955153475	6.625983130246951	8.987037610495626	20.425963033092103	14.404311152710763	0.0	0.0	0.0	19.829584550374083	10.700750697789264	14.56785122386025	11.859877035312412	9.299057009197432	7.851598506940028	21.536321159466308	23.726227802630998	18.642966534458203	23.0138156538133	28.040346276105076	46.023299295268224	51.39482899170667	49.681982459089	42.24965915087479	33.87347984290835	80.137259097382	87.32554491458734	67.35503512565082	25.09269351688196	62.568871229916304	85.26207488935681	58.10513256924131	58.32532994161483	55.653207520845044	26.92178731298536	27.61846942459681	42.505456406958324	37.57728754818054	19.06937909514916	20.063907558354874	23.132032265375027	24.048271614646644	26.677444354185756	26.71241969912733
2L_2771	6.780886294672479	3.8954082874811315	8.027487103841967	7.5545647324210945	12.695727563228603	3.858923915912504	3.898243373571001	15.676643108155773	8.859476551749975	10.068019540012324	4.259957366346677	0.0	0.0	0.0	11.170357445853089	17.141906237992423	14.856286229530017	13.152981598248022	14.405391283166775	15.480307500828197	20.017457649428806	38.98243373571002	23.524288313089457	22.687159995095538	32.142261133500696	32.13711837171934	35.84811526383113	26.5725200544372	42.34413816906167	30.05341493614651	63.19983947240774	65.34999825314428	68.1696450309198	62.568871229916304	17.930457938157993	37.01366930229696	78.87792026719332	76.8285111298738	66.34628217124843	65.1428075102419	44.55238221587709	49.18946689548878	36.4366421448065	37.59742070125552	31.646596131678322	24.81578971019316	20.546008598030458	23.376700033983877	21.06661315746925
2L_2772	6.52305909062724	8.376305525744051	5.9751430067490565	7.445440824922354	9.099884196390365	3.1116949111756314	8.382401817975305	12.641070839156418	5.443015169138976	0.0	7.6334968835485615	0.0	0.0	0.0	15.012278542620008	14.177031139707127	14.907903233226053	14.927079253756027	9.151984185371328	24.965505992553624	11.086984239199728	25.147205453925917	19.75950469718994	24.39212652510416	23.499296887214022	25.74482139530157	24.666971475062795	30.250033331055242	29.85334395515311	57.44349176009013	63.70254478925923	41.21085323626128	72.34082044960772	85.26207488935681	37.01366930229696	16.5813707139333	40.383660932321426	83.13518116195165	57.614535982815504	20.752108284501027	54.55339926222515	37.216153377561795	49.62153783674906	37.31345604070649	29.77176539338497	26.680725245569032	31.43586187829954	21.206379067324598	25.481017915703696
2L_2773	8.877920555507377	0.0	13.743899729681745	5.769670785881912	14.775080791988655	12.63080461256775	15.311403320737153	10.262374713508706	4.971140870201523	0.0	8.366066342534271	0.0	0.0	0.0	4.3874594708431385	8.631982669741033	12.318771421695144	9.567015990310525	16.288487982525023	30.401543587706424	15.089448663313101	15.311403320737153	14.43718649649523	15.84176819479883	18.51628658902395	18.150317630558536	30.663797369621914	30.697278447509017	33.627143684967834	21.859796511526234	82.74481086604857	44.42534337499663	54.47822609622941	58.10513256924131	78.87792026719332	40.383660932321426	15.98248516333608	59.0550312420584	76.84150670826354	63.17678126934789	68.05225376102122	52.47540811556039	43.72950676296699	30.29210678573484	33.66473241199003	24.587207135629004	36.211536623106596	20.085253292259946	13.790801811008093
2L_2774	8.879217776430767	5.384214157118099	7.254784754590475	5.220941090294349	5.361880374401583	7.3339552527387655	5.388132799153847	9.028407885411449	3.4987213922671963	3.478991760355915	8.34146380717362	0.0	0.0	17.969161325333463	11.193719474196257	13.669302928429445	7.186999990143543	14.644989052870683	12.67067512524736	16.047603611352717	11.31874012361322	18.858464797038465	14.225380527658992	15.330617305423806	14.21660003079671	17.419516390676204	22.462253421851788	23.7654394337776	30.223402757928678	23.077601203358437	51.86673851574865	45.16322292749227	53.84214157118099	58.32532994161483	76.82851112987377	83.13518116195165	59.0550312420584	13.70219223771495	52.02410356076773	80.03561584905283	65.856478036608	42.808165279808016	58.33661739111093	37.97586254176845	42.37483907813128	42.64356942621084	35.498239915345984	33.320883439611805	30.93805455325358
2L_2775	6.348845170458874	0.0	4.393980554219358	12.319207234376053	2.5094408300828754	5.148602394717946	10.402125362254015	11.619935160761802	4.502999447932267	0.0	10.104291444140697	0.0	0.0	0.0	5.961426589254231	4.691455850233716	12.33328916841212	12.999108911084145	8.153842032123807	0.0	11.869967740664944	27.739000966010707	30.078503586599997	17.04052991384308	20.584522680370167	23.54062158450803	14.454925588168797	22.245167700758003	17.288343137058774	35.64219513151376	42.16082668948973	42.47737911888055	47.24800081896535	55.653207520845044	66.34628217124843	57.614535982815504	76.84150670826354	52.02410356076773	6.809204501065754	34.33638497954839	63.845207514536895	32.40934296539007	56.176194473342775	43.73161342900096	17.59295943837644	42.95272801724123	42.17326718128362	24.69156980423744	32.79175409182534
2L_2776	8.403926314374075	0.0	8.308977642618409	6.353320880824408	14.235990006335017	3.2453202482020926	0.0	4.394638540980004	0.0	0.0	14.33034306841306	0.0	0.0	0.0	3.7576679912446336	4.435750373711969	14.992803454341916	14.7487187050625	13.21615013546554	0.0	30.60818462856968	13.11355023145416	17.31075022318503	11.87181157060675	19.462573471214856	21.197668256491784	11.255231672865085	19.27998036947453	11.675750400478238	22.466356630945157	79.72574344255762	23.25178298899556	26.80366316729953	26.921787312985355	65.14280751024191	20.75210828450103	63.17678126934789	80.03561584905283	34.33638497954839	8.116224332440549	20.81564003929993	67.41435312863884	77.62864905722047	87.56056272254978	33.268127802839764	60.91741628931712	42.53294309358045	44.23408678727828	26.575247814185868
2L_2777	4.9265160860603245	6.721559401781214	6.392998047578396	6.517732142065704	8.519226921535973	11.652559301538938	3.3632256832056653	6.762544520084757	4.367742995013784	17.372451461370616	15.92628238425758	0.0	0.0	0.0	9.637272343534066	13.651616214843676	5.9814172746065255	11.347789576677014	15.8178506704509	26.7113993567895	11.513429892632033	13.452902732822661	16.490238032780564	15.658753312696255	17.74775646173628	11.960421876698923	28.866236499261188	30.56740292152449	11.977895512505404	17.28580581817176	34.07870271920785	32.527490066104534	25.969661325063782	27.618469424596807	44.552382215877074	54.55339926222515	68.05225376102122	65.856478036608	63.845207514536895	20.815640039299932	4.270861449837878	53.44096973354962	66.01531555320834	67.36984146628714	51.193560805663786	46.29173141722599	43.63361075219436	47.899819795835846	27.262962175366276
2L_2778	6.3458219108538945	0.0	9.411188962557585	1.5991351876904967	10.7496251068244	2.4505479425199477	0.0	9.955201592832255	0.0	0.0	7.213914197704532	0.0	0.0	0.0	12.76840246004554	10.048332479225072	8.805297266835728	12.992918859221724	3.326513979674999	0.0	15.408201785810588	9.902068542118448	22.408084837009195	20.49012376034751	11.430400292618248	12.805122048819525	21.85418161553395	25.146245268535427	26.44914886638948	16.964391741734097	10.033511929845684	25.538136418340212	47.22550177095631	42.50545640695833	49.18946689548878	37.21615337756179	52.47540811556039	42.808165279808016	32.40934296539006	67.41435312863885	53.440969733549615	0.0	30.85134280469557	91.82938834281013	65.31416111496299	54.51717376156572	52.18965721431684	57.524373633796124	46.8230556726132
2L_2779	5.741457919343999	3.2982890125747266	4.182750650025594	6.929585813325487	5.3748125534122	9.80219177007979	11.55241329913819	7.7429345722028655	7.501425270801453	12.787069715104087	7.815073714179911	0.0	0.0	0.0	9.458075896330032	10.048332479225072	7.966697527137087	10.518077171750921	7.761865952574999	0.0	10.78574125006741	9.902068542118448	12.448936020560664	14.940715241920062	15.784838499329961	21.875416833400028	17.402403879036296	18.087650105437763	17.63276591092632	25.44658761260115	13.378015906460913	22.345869366047687	36.73094582185492	37.57728754818056	36.4366421448065	49.62153783674906	43.72950676296699	58.33661739111092	56.176194473342775	77.62864905722049	66.01531555320834	30.851342804695577	15.425671402347785	67.3415514513941	77.03721567405888	68.71435442864015	65.57162060260319	49.4833321581042	44.593386354869715
2L_2780	3.5977931999981574	3.92695857058708	8.715004897832753	10.154335749049809	4.266184910105796	11.670536097746186	3.9298166190372896	2.633935626613286	2.5517807346678807	0.0	10.020407275159238	0.0	469.5276551788901	52.42299062676928	15.765162144692658	7.9757282637477624	8.985967513131493	13.259512226743553	9.241314484572285	0.0	6.115026086701286	7.859633238074579	7.410881189345642	14.230789247703557	14.257140753751703	11.434379367297675	15.419077021759016	16.807993881890226	11.196615934799867	26.930513888066013	15.927929305478571	16.469822723895835	10.709887010692036	19.06937909514916	37.59742070125552	37.31345604070649	30.29210678573484	37.97586254176845	43.73161342900096	87.56056272254978	67.36984146628714	91.82938834281012	67.3415514513941	8.746600487943686	27.915048923117173	94.65809226621751	50.98441342751004	53.023581354080875	42.47447814794286
2L_2781	2.952635010220054	5.371290452531221	6.811643414554235	8.680682148836892	5.835283939081193	5.32098297711126	0.0	21.61616889433296	3.4903234273300705	0.0	7.831945251569914	0.0	0.0	0.0	6.161021374123402	10.909194050561934	6.8283324447396705	10.075749484625412	9.028758401259692	0.0	11.70977816661676	0.0	10.136596722797732	15.293819294904877	17.728094988551195	5.21331132157442	15.817649913754265	4.310617337877682	26.800762366828927	9.208883257145173	32.67931138155057	36.390429802167766	26.856452262656102	20.06390755835487	31.646596131678322	29.77176539338497	33.66473241199003	42.37483907813127	17.592959438376436	33.268127802839764	51.193560805663786	65.31416111496297	77.0372156740589	27.91504892311717	10.909194050561934	64.7366273548873	78.45348993812199	50.36500526616496	43.57241517540076
2L_2782	6.674793895714088	5.464107642920566	5.774458542015046	6.475836710482178	4.616981482144714	5.412930842230387	9.113474052663486	3.664950248300379	3.550637055300462	0.0	3.983641574239543	0.0	0.0	0.0	12.5349706094111	9.864628930268541	11.577212785095812	6.14991651488331	6.123185011422802	0.0	14.18110231977308	0.0	9.62430891446801	8.957694036853649	20.439032829775677	10.017530678687704	18.325841416482056	18.5148913322049	15.579363419421	12.490686631780177	11.081339246335956	23.504295351214697	26.49264311719062	23.132032265375027	24.815789710193158	26.680725245569036	24.587207135629004	42.643569426210846	42.95272801724123	60.91741628931711	46.29173141722598	54.51717376156572	68.71435442864015	94.65809226621751	64.7366273548873	10.035092089844932	50.98920159556296	86.07534543880597	61.56299581297753
2L_2783	3.9322000627893705	8.5839212425226	6.1232433350367295	6.936349146960845	8.548315037737312	8.503524285640184	8.590168637895614	2.878754075236238	6.9724076727720785	11.092943335026854	6.2581610331222555	0.0	0.0	0.0	9.230624380971252	11.622739250092147	9.821193174576292	8.85619432422608	10.82172222659099	0.0	12.698467863018285	17.180337275791228	8.09970608596526	10.554167096239784	12.040876082811197	10.414316213354624	14.219082461567531	11.481412167770989	14.531813275071467	11.037616934353407	21.760493562810794	22.15465360575988	29.263367872236135	24.048271614646644	20.546008598030458	31.43586187829954	36.2115366231066	35.498239915345984	42.17326718128361	42.53294309358045	43.63361075219436	52.189657214316824	65.5716206026032	50.98441342751004	78.45348993812199	50.98920159556296	6.965412634091812	49.098226555959016	75.43637768441076
2L_2784	5.452629301470203	5.951495313197442	6.918481793260418	4.488570944172181	5.747208185863562	5.895753642396601	1.9852756078715381	10.644950966694608	5.156462542940441	15.382154239936995	4.338974578815738	0.0	0.0	0.0	3.4132663422925886	6.71533403548866	9.583506845246744	7.4427522106834765	8.003233306255728	15.767449047488402	11.738981884279589	0.0	8.236468717367673	12.324256107901329	11.1310772080325	10.269246814928916	12.657859328146143	15.920828902035957	16.969012038665593	20.4072470215623	12.069772943431389	16.640541017269555	25.248767995383083	26.67744435418576	23.376700033983877	21.2063790673246	20.085253292259946	33.320883439611805	24.69156980423744	44.23408678727828	47.899819795835846	57.524373633796124	49.4833321581042	53.023581354080875	50.36500526616495	86.07534543880595	49.098226555959016	18.601805000105657	34.86823294769068
2L_2785	5.241386829023866	7.15115759363547	15.870392399986489	9.245737368358036	0.0	3.5420899464152633	7.156362220705074	0.0	0.0	0.0	0.0	0.0	0.0	0.0	4.101289547966119	4.841379463933417	3.636405950905611	10.731614396997294	4.80823554584292	0.0	8.908576843713497	0.0	5.398211194756393	12.95743445759439	0.0	9.254439238822373	17.549244496249813	17.217037980785786	15.292133267883003	24.520802222565514	58.010865435096	18.456765258092485	6.501052357850427	26.71241969912733	21.06661315746925	25.481017915703696	13.790801811008095	30.93805455325358	32.79175409182534	26.575247814185868	27.262962175366276	46.823055672613194	44.59338635486971	42.47447814794286	43.57241517540076	61.56299581297753	75.43637768441074	34.86823294769068	19.336955145032
2L_2786	0.0	0.0	0.0	32.649010082014314	0.0	0.0	0.0	0.0	0.0	0.0	0.0	0.0	0.0	0.0	0.0	0.0	0.0	0.0	0.0	0.0	0.0	0.0	38.12486656296703	0.0	33.33866752013655	0.0	0.0	0.0	0.0	0.0	204.85086856768274	0.0	0.0	37.731292825017356	37.19573885615664	0.0	0.0	0.0	0.0	0.0	0.0	0.0	157.47039556563368	0.0	0.0	69.56618526866461	40.98226287662699	75.77135236709705	136.56724571178847
2L_2787	2.886249445840107	4.5004500450045	6.420690489616174	5.818635460160967	4.889216864799463	4.458298855822182	4.503725481718478	4.527891813571601	11.697767130210186	0.0	9.84324307298174	0.0	0.0	0.0	9.679017953933036	7.617083717234353	12.014653758275236	6.753744951575649	4.538962453702583	35.76947290104733	12.614511734299136	9.007450963436956	13.589061349176367	7.572058034116665	13.368475589757725	9.464181712288875	8.835436461725772	12.039141657356398	9.623823968711022	7.71585886768228	4.563509448289962	18.14910491518415	20.45659111365682	12.60822903806273	18.229594785938154	22.272238741294228	28.206712676877785	23.4788886995307	25.059080467360697	25.086968156275084	31.45531743562526	48.41045329022698	37.88644170539503	31.742510104142163	59.41325299442796	50.36660690862475	62.99501298610239	58.23516066827632	94.31252859799254
2L_2788	4.859493356698774	8.160142802499044	4.527402263895164	3.9563456817475973	6.648786356394895	4.041857476021681	2.041520442764954	6.841583142339137	3.976912696161219	10.54529732465807	5.949202732468815	0.0	0.0	0.0	9.944908133911113	8.286703362951393	7.780276687386408	5.357528954573896	10.28746609422633	8.107078290055046	4.447416448134389	4.083040885529908	6.159866238504631	13.201473495665692	10.099792684922154	14.520254104446826	12.015202234627363	18.009070022538626	16.722687670362383	17.487837209220984	4.137240543302428	17.77013734999865	17.6184901417593	16.002725035463182	12.770710900402728	16.961137591575	21.63782606728577	18.170778843710274	18.709236415925037	42.96021126315656	34.998301934239485	32.439343198710056	39.43606428078478	46.952765517889	58.006923540659756	63.92673855263542	48.83384367458948	69.6288780798345	74.4703297794437
2L_2789	7.756004557710314	1.9240019240019242	3.659906818772394	4.975087250592657	2.090204881882522	8.576917798819817	13.477815515661222	1.2904890953671442	6.251187725667876	4.97274933365159	4.909469384548918	0.0	0.0	25.68449170390918	8.275816409288776	13.025616176773243	6.848564540872233	5.052801778586226	9.055510278004165	0.0	8.98811770838951	7.701608866092127	11.619006952523286	10.458500669344044	7.620266861745499	7.469654528478058	4.249424203020491	8.23502769028061	10.971498789020822	19.791790365356448	7.8038426121021995	11.172934683023843	12.243648607284971	15.092517130006943	11.33584422282869	13.71121440225961	24.117485548060586	23.992157991787824	21.426176738230094	54.81672148338816	42.78770452522763	39.59255659935932	37.792894935752074	32.85451449598318	35.169163677287756	51.67773762815085	49.95932998293577	54.122394547926454	52.025617414014654
2L_2790	2.4908833668772297	3.398470688190314	4.309796814629174	5.492356836226707	4.922725516209305	1.6833203156562255	3.4009441020827382	4.558924093913836	6.625090542904085	0.0	2.4776761379966503	0.0	0.0	0.0	3.8981415610107883	4.601572817589052	10.368854725432726	10.20004845023014	7.997623563284053	0.0	11.642552470867159	6.8018882041654765	8.978940536324945	7.91718274969035	8.97339836056012	6.597031335898845	4.169995713244407	7.2729917451543695	14.534672461156086	17.47966532267462	27.568715022192816	12.060504260647232	16.99235344095157	13.96410463430549	15.017345033513708	10.763944016727168	18.023095778007892	23.35151291857587	22.26249259772121	16.839269175717774	21.593794807124223	19.073049780659925	27.54996079428656	35.32427686158939	41.414155358301464	45.64061874635753	39.98643218990522	56.084963621253145	55.137430044385624
2L_2791	6.212692779856959	0.0	0.0	5.479554139638767	3.0695316447225847	0.0	0.0	5.685371539030076	5.5080395345045625	0.0	3.089875836429389	0.0	0.0	0.0	4.8613187299318685	0.0	6.4654280630612	9.540255106421546	2.8496361014698426	0.0	0.0	0.0	9.59786850536233	2.1940910495127364	19.583552948891402	13.711778417660772	4.160275443516564	4.535023990276909	18.125990132210973	0.0	0.0	5.469268725955728	11.558689244639659	25.33009867973193	15.60660371586992	30.203024732250185	8.173219954426125	34.51419331485961	11.105299337791001	10.5000105000105	21.543459621093632	15.857158714301573	18.5000185000185	6.293202837479295	25.823511791015484	20.432026442544846	44.70792313813854	47.6882637275436	11.460188451338894
2L_2792	6.846729852439277	0.0	5.38472978941291	6.587749815707699	7.380639377408626	1.6825340847754893	3.3993556181490234	6.835192125858672	4.414664101452512	8.779538758151801	8.667816101632372	41.70280910122106	0.0	0.0	8.76672191324939	6.89913533136892	6.909341152865027	6.372052686680434	5.709920072538825	13.499175200395255	3.173758518235623	0.0	11.53896008071118	4.396380477538364	5.605754463918337	6.593950050828365	8.336096054500729	9.995692765117576	13.317226752904185	17.47150106983825	20.666878846622826	12.054871143290553	13.896341016208536	15.226453526770198	13.759469955196662	20.17296841061082	16.376979731194805	14.69593716985469	11.126047211378653	25.247106050468968	12.95022537708898	22.241498187317895	27.53709299382216	35.3077778999539	41.394811988213526	31.582593218655767	50.99334343920332	43.31813885909705	36.741117949551686
2L_2793	3.7108921446515652	6.75067506750675	4.99387038081258	6.545964892681087	4.074347387332887	1.1145747139555455	0.0	4.527891813571601	1.4622208912762733	0.0	6.5621620486544945	0.0	0.0	30.039411708161108	7.7432143631464285	6.093666973787482	5.149137324975101	4.221090594734781	8.321431165121401	17.884736450523665	10.512093111915949	4.503725481718478	8.49316334323523	9.901922044614102	7.426930883198738	8.7361677344205	9.387651240583635	7.825442077281658	8.821838637985104	19.289647169205697	22.817547241449812	12.341391342325224	10.22829555682841	15.129874845675277	22.372684510015013	15.145122344080075	13.018482773943594	18.32498630207274	17.688762682842842	19.512086343769514	22.876594498636553	18.943220852697515	37.184840933072906	16.70658426533798	22.851251151703057	32.54457677172676	31.04102089170263	35.44748910242907	57.804453011672855
2L_2794	3.1412681444480746	2.6374350943707245	5.017025485026164	3.409941941476019	2.387722711851295	5.225465784956406	7.9180638750212795	0.8845056718926211	2.570751362069763	6.816679050300276	6.249224855763083	0.0	0.0	0.0	4.159666924124839	7.142241762205311	7.041044595964744	6.431671529587545	5.76334380340791	5.2405682872250665	4.92838947419218	18.47548237504965	9.45690253094087	6.826945133207353	5.222957159999635	10.239453895792224	9.708566628841012	9.524783840322291	8.929884893783719	9.043574201395876	10.697561223480077	14.039607860989161	6.593587735926811	7.881495799532185	16.99605837126287	17.22914157890464	14.62287602725704	16.779905861372136	27.643435958149567	17.96901162268343	15.920284621172637	30.83735760850124	20.969403173780844	26.43487523717958	33.47925826033739	26.338022636622245	45.47805055393603	41.54715676484162	33.875610541020244
2L_2795	5.288184925711578	1.9240019240019242	1.829953409386197	6.218859063240822	5.57387968502006	9.52990866535535	3.8508044330460636	7.7429345722028655	5.000950180534303	0.0	4.208116615327644	0.0	0.0	0.0	4.413768751620681	1.3025616176773243	7.826930903853982	2.165486476536954	4.527755139002083	0.0	7.789702013937575	19.254022165230317	7.9880672798597585	7.470357620960031	7.620266861745499	7.469654528478058	8.026690161260927	10.8084738434933	10.971498789020822	13.194526910237633	11.705763918153298	11.172934683023843	9.62000962000962	10.780369378576388	7.084902639267931	9.902543734965274	17.624316362044272	14.199440444119325	12.603633375429467	7.15000715000715	19.560093497246918	19.79627829967966	23.99548884809656	15.713028671991955	17.584581838643878	32.46421979204348	27.321508584417995	33.91670058336725	33.81665131910953
2L_2796	4.972472392833275	5.4274084124830395	3.4414049191441913	4.3856879214646085	2.9481247960880355	2.688287668286808	10.86271698277173	1.8201674554058973	0.0	7.013803164627988	2.967664329466137	0.0	0.0	0.0	5.447216472382613	3.6743902349405113	6.209705908328181	4.07240740363666	3.6492354851658577	0.0	5.916059566268319	0.0	10.242501464677709	6.321929509081101	12.53931972399166	4.389815627743634	5.327636314234645	5.807538184563564	6.770192582963874	4.652547735139763	22.013824681900235	11.381384956960854	20.96953250277538	16.218824378514924	12.990750585583065	12.892634437945603	19.624877017437356	16.574539849337434	15.999089829556363	26.89256420599704	32.76133197230116	15.229972586049348	18.614410938504754	12.088585151993811	38.58109746687538	22.42730748959934	31.92946450984969	27.481251679409823	18.344853901583527
2L_2797	2.835367236764506	0.0	0.0	0.0	5.603527981216974	22.993439205346743	0.0	0.0	0.0	0.0	11.281333904920919	0.0	0.0	0.0	8.87449248996073	0.0	11.80284527256704	0.0	5.202101649066223	0.0	4.819160984072672	30.970299482796	5.840405090497077	12.016149705203793	10.214400261488647	5.006257822277848	0.0	4.1394155145293485	0.0	0.0	0.0	9.984324610361732	7.03358537014243	5.780112943406913	5.69807063328357	6.126287286115995	22.38071081137537	19.689612941588795	10.13653918279221	0.0	29.49620482164628	14.473874656245478	28.947749312490952	11.488442626717521	0.0	21.31389506103767	25.11253554993314	5.8037631600329656	62.762819305843216
2L_2798	3.041128711271834	3.319364341728559	2.630923432024884	1.6093533039057717	2.404069512708332	4.932412791653569	8.304450454652054	6.6792087364050285	1.0784796715209755	4.28959207695185	6.050007913410351	0.0	0.0	22.155951310081402	6.662957620258055	4.494461811793962	4.641770124689761	8.094629960218008	5.021654490084464	6.595557759937527	7.753328374649097	3.3217801818608215	4.384968678168732	6.873683689573447	6.573393139524871	12.349987918490081	6.923981928244251	8.435641384013483	10.647261205000238	5.690930137003452	10.097623827160994	6.960774003800796	13.579217761616833	4.339701411184105	7.945050563524101	10.513391234959442	13.602759727893595	14.782936234100212	5.436071903140506	24.670951188523073	13.709250833733362	23.286356989167185	18.629085591333748	20.947662388743268	18.539654973650094	22.28912006325995	24.24144805481907	30.502205745221175	33.65874609053664
2L_2799	4.3126945025220635	11.768167107972934	0.0	0.0	4.261582768886696	5.828973261333855	11.776732003975827	0.0	0.0	0.0	4.289827617567016	0.0	0.0	0.0	3.3746047494187246	0.0	0.0	4.415069515269518	7.91258179631432	0.0	3.6650577063335863	0.0	0.0	3.046165243498265	3.8841166042877546	0.0	2.887958196227518	6.29619835543299	16.776806400687178	0.0	0.0	18.983141451739538	0.0	8.791757551460355	17.333936554325422	4.6591505250396725	17.020928934217512	14.974301104444551	0.0	14.577684480597103	22.432388780216428	11.007639301675363	18.34606550279227	0.0	23.90137337291401	24.314394851183742	28.647795408904308	26.483191118597027	47.73224121965422
2L_2800	0.0	0.0	0.0	0.0	0.0	0.0	0.0	0.0	0.0	0.0	0.0	0.0	0.0	0.0	0.0	0.0	0.0	0.0	0.0	0.0	0.0	0.0	0.0	0.0	0.0	0.0	0.0	0.0	0.0	0.0	0.0	0.0	0.0	0.0	0.0	0.0	0.0	0.0	0.0	0.0	0.0	0.0	0.0	0.0	0.0	0.0	0.0	0.0	0.0
2L_2801	0.0	0.0	0.0	0.0	97.54289448785102	0.0	0.0	0.0	0.0	0.0	0.0	0.0	0.0	0.0	0.0	0.0	0.0	0.0	0.0	0.0	0.0	0.0	0.0	0.0	0.0	0.0	0.0	0.0	0.0	0.0	0.0	0.0	0.0	0.0	0.0	0.0	0.0	0.0	0.0	0.0	0.0	0.0	0.0	0.0	0.0	0.0	0.0	0.0	0.0
2L_2802	0.0	0.0	0.0	0.0	0.0	0.0	0.0	0.0	0.0	0.0	0.0	0.0	0.0	0.0	0.0	0.0	0.0	0.0	0.0	0.0	0.0	0.0	0.0	0.0	0.0	0.0	0.0	0.0	0.0	0.0	0.0	0.0	0.0	0.0	0.0	0.0	0.0	0.0	0.0	0.0	0.0	0.0	0.0	0.0	0.0	0.0	0.0	0.0	0.0
2L_2803	0.0	0.0	0.0	0.0	0.0	0.0	0.0	0.0	0.0	0.0	0.0	0.0	0.0	0.0	0.0	0.0	0.0	0.0	0.0	0.0	0.0	0.0	0.0	0.0	0.0	0.0	0.0	0.0	0.0	0.0	0.0	0.0	0.0	0.0	0.0	0.0	0.0	0.0	0.0	0.0	0.0	0.0	0.0	0.0	0.0	0.0	0.0	0.0	0.0
2L_2804	0.0	0.0	0.0	0.0	0.0	0.0	0.0	0.0	0.0	0.0	0.0	0.0	0.0	0.0	0.0	0.0	0.0	0.0	0.0	0.0	0.0	0.0	0.0	0.0	0.0	0.0	0.0	0.0	0.0	0.0	0.0	0.0	0.0	0.0	0.0	0.0	0.0	0.0	0.0	0.0	0.0	0.0	0.0	0.0	0.0	0.0	0.0	0.0	0.0
2L_2805	0.0	0.0	0.0	0.0	0.0	0.0	0.0	0.0	0.0	0.0	0.0	0.0	0.0	0.0	0.0	0.0	0.0	0.0	0.0	0.0	0.0	0.0	0.0	0.0	0.0	0.0	0.0	0.0	0.0	0.0	0.0	0.0	0.0	0.0	0.0	106.64277868424138	0.0	0.0	0.0	0.0	0.0	0.0	0.0	0.0	0.0	92.7549136915528	0.0	0.0	0.0
2L_2806	0.778401052149134	0.0	8.080869027429701	5.492356836226707	1.5383517238154074	2.1041503945702815	0.0	2.8493275586961473	5.520908785753405	10.979551682945681	3.0970951724958127	0.0	0.0	56.709917430360214	7.309015426895228	2.8759830109931572	6.480534203395455	3.187515140696918	5.712588259488609	0.0	9.261121283644329	8.502360255206844	0.0	6.597652291408625	7.010467469187593	6.871907641561297	4.169995713244407	3.4092148805411107	1.5140283813704256	0.0	17.230446888870507	10.964094782406574	1.9309492546535876	15.868300720801692	3.1286135486486892	10.09119751568172	6.144237197048144	11.89197417149697	2.782811574715151	15.786814852235413	5.398448701781056	7.947104075274969	9.271621421154132	15.76976645606669	4.313974516489736	10.239882411041751	17.235531116338453	20.71319679194008	22.973929185160678
2L_2807	1.6783659965734479	0.0	0.967985430657686	0.9868718412699541	5.528249687598611	1.5123028864417811	3.055424172316146	2.0478794208596995	0.0	0.0	5.56488973059701	37.483507256807	0.0	0.0	1.751054353602663	0.0	2.328856959742447	3.436414307854612	8.211545844034003	12.133389632261228	3.8035359572026133	0.0	5.761944568710382	5.532204384287781	3.0231537297856823	1.9756013236528869	5.244881258136123	8.16761247619141	14.146186253476154	10.469209009382505	0.0	10.835213735426146	2.775638223313973	10.264432305042504	7.870131143368155	8.46158067645744	5.888012360115546	3.8850201857878814	10.000364013250081	7.564239302274567	5.819990036177058	11.423545068741182	11.423545068741182	15.867748212384821	15.502779958502158	25.23307475739976	9.910068604927435	14.887066711923351	12.383931601068982
2L_2808	0.789000948063539	0.0	0.0	0.0	1.5593002671237288	2.1328037155146964	0.0	2.8881283484238036	8.39413485009754	0.0	4.708904915908376	0.0	0.0	0.0	4.9390307522576	0.0	3.2843915204893483	6.461842416664445	4.342784680392762	0.0	5.36413419186301	0.0	6.500865346438427	7.802078652086141	5.6847461490818985	5.572388813429457	6.340171102197535	2.3037599666415556	6.138582803803834	0.0	8.732541466473153	4.1675244821225705	1.957244004716958	3.216877541031675	14.270478850674662	5.114307325887243	6.227906501685272	7.6706721820991275	8.462119744071652	16.001792200726484	10.943924425635485	4.027661982495781	2.6851079883305204	6.3938046590375786	21.86360086509896	13.344845486706534	10.48214183700584	25.84031910210059	11.643388621964203
2L_2809	3.5477473578151555	4.840417486008168	2.3019047878468637	2.34681736363231	0.876425341488179	4.795082163732876	2.4219701758592547	8.116553711294184	3.14535635314803	0.0	2.646702297161147	0.0	0.0	32.30861186049141	3.470059459468838	3.2769936205126697	2.4613809331587397	1.815982003618344	0.8136398585893927	0.0	3.0149825790537856	19.375761406874037	1.826948680554826	8.77052302387587	2.396390077986521	3.9150435548595475	4.75143604730411	8.416581961322569	0.8625679164413208	8.298720752196049	4.908240444882914	10.150453139652276	5.500474415918373	2.7121328619646423	10.694548543001442	7.665504224890563	8.16778020736827	8.006890853451416	9.512492677362408	14.990031628966737	15.37794372287715	11.319003474934066	10.564403243271794	5.39058372834333	22.119706938460517	11.667673003463214	14.729066191932498	12.708406520138738	13.088641186354439
2L_2810	2.554548117468341	1.5490366928066608	2.4555285365565584	4.005501556387698	2.804747764826388	1.5345284240699988	0.0	3.116964076989013	6.0394861605174635	8.007238543643453	1.6940022157548984	0.0	0.0	0.0	3.109380222787093	8.389662048682062	4.726165945138666	3.48691752132468	4.686877524078834	6.155853909275025	3.859434568714217	0.0	2.9233124521124885	3.6086839370260595	3.578847375963541	7.517383950385265	3.0411214743661015	4.143823837761009	4.416641685037136	7.9673021918048335	9.42444890535026	8.995461789527184	7.745183464033305	4.050387983771831	3.422483319671921	7.3593738644716105	11.202272717088842	8.27844429109612	8.117867375356488	1.9188517591073502	7.874031248093008	7.244644396629792	9.659525862173055	8.050474172928785	3.1461232682557734	14.402200656260277	8.798747812489886	10.457899112647262	0.0
2L_2811	1.3082028153920005	2.379819133745835	1.5089929946509217	6.153740120170237	4.308995666184519	1.1787648807278543	0.0	3.1924403013663647	1.5464325656429696	0.0	5.2050657087495065	0.0	0.0	0.0	4.094579322920363	0.0	1.2101521112797795	0.8928380106140584	0.8000614447189545	0.0	5.929334195063237	0.0	6.287608883421264	1.8480334952374944	5.498261920860217	3.079765937788728	3.5041063454226555	5.092998146148675	5.089037805444049	8.160227702993824	0.0	2.303320958869444	4.3269438795378825	5.333742964793029	5.258036382807483	7.537578598100833	11.473531938641388	7.873268002166724	0.0	8.8439224564879	6.0485236763410795	15.582149090002492	13.356127791430708	8.83437178428867	2.416729179394774	4.097484734410874	5.793304176277115	11.603728045746537	16.087764547200216
2L_2812	0.0	0.0	0.0	0.0	0.0	0.0	0.0	0.0	0.0	0.0	7.820393709900931	0.0	0.0	0.0	6.151934321949179	0.0	0.0	0.0	0.0	0.0	6.681432632785122	0.0	0.0	0.0	21.242336826989664	6.94082942911678	10.52954669774989	0.0	0.0	0.0	0.0	6.921286971784681	0.0	16.0274518194764	0.0	0.0	20.686202716512142	5.459656685868279	0.0	0.0	0.0	0.0	0.0	31.855858610957142	0.0	0.0	8.704197425124317	8.046515295620926	29.005432717547993
2L_2813	3.4839806569393925	0.0	3.0140409095772656	3.072848007718994	0.0	0.0	0.0	0.0	6.177644340660019	0.0	0.0	0.0	0.0	0.0	2.726151287765714	0.0	2.4171404261902	0.0	0.0	0.0	0.0	0.0	7.176445470676146	2.4608236869044804	9.413270829215026	9.22722029988466	4.666034419002892	0.0	3.388256978962312	0.0	0.0	3.0670801090653685	4.321287743747637	0.0	3.500775421755919	7.527725554181745	9.166827086140673	7.258131829448418	6.2276776678592665	11.776482364717658	6.0406171094439	17.784891734471564	8.892445867235782	0.0	0.0	6.547405672344905	19.285770765471526	24.959974897396677	0.0
2L_2814	1.262750411825001	0.0	2.1848464584585674	8.909900414043072	4.1592832456916895	6.826858134246979	2.2988061839725393	3.081521655393433	0.0	0.0	0.8373700150525634	0.0	0.0	0.0	1.9761583087246732	1.5551746414467105	7.008638380425154	2.585451320691625	0.7722639845423641	0.0	2.8616622394367104	4.597612367945079	0.0	3.5676502599152133	3.032702541313748	2.2295715506670133	3.946085646519344	3.0725288879166044	0.8187039131099713	0.0	0.0	1.482196009750478	5.220759829385569	2.5742132818078804	4.229458619146048	4.547307366510609	6.644936248481632	11.691873761903643	6.019170455985267	5.691098552753638	2.919186411070489	10.743400329177787	7.162266886118524	3.410971594792947	11.66380981085033	9.492290598882853	13.98005177092772	15.508476416259914	3.105761747077944
2L_2815	0.0	0.0	0.0	0.0	0.0	10.502348325085489	0.0	0.0	0.0	0.0	0.0	0.0	0.0	0.0	0.0	0.0	0.0	0.0	0.0	0.0	0.0	0.0	0.0	0.0	0.0	0.0	0.0	5.672085398917766	0.0	0.0	0.0	6.840572254912557	0.0	0.0	0.0	0.0	10.222482100433844	0.0	0.0	26.265332387781367	13.472513378205784	0.0	19.83300608873287	0.0	0.0	7.301407200209696	0.0	7.9526783825524605	0.0
2L_2816	1.8612047503901086	0.0	4.508432701336944	3.283140678638311	3.678293507223433	2.0124611594996216	2.0329665861611894	0.0	1.3200832180460655	0.0	3.702672440860916	0.0	0.0	0.0	2.9127175071798486	0.0	2.5825592542395293	2.2864633746675103	2.731829916269413	0.0	5.694148313583074	0.0	1.5335141857729755	3.155078414215521	2.6819933647484153	3.9434768320736113	2.9912148021261555	2.7172140947329524	5.068188860989716	6.965825659315398	0.0	5.89856048908242	5.540421995475321	4.553049860449022	8.228777981585491	6.43431290385367	2.9382497433928556	7.237857718192976	5.3230987887288705	7.549448890231013	1.2908022594202748	7.600805685402652	5.067203790268435	3.0165184550599076	10.314978173506185	9.793675244527085	5.769569969223466	7.619465601160597	13.733019121855826
2L_2817	1.4237420953838866	0.0	4.926797640655146	0.0	5.627474681991406	0.0	0.0	5.211590577444236	0.0	0.0	2.832386183393607	0.0	0.0	0.0	2.22810441788544	0.0	5.926642391139432	2.915077949184362	2.612166426347356	0.0	0.0	0.0	0.0	0.0	2.5645128861643505	7.541478129713424	5.7203787348352755	2.07855266221025	0.0	0.0	0.0	15.04048899637825	3.5318217136398955	0.0	5.722421362485637	9.22870200152089	3.7460591457786414	7.909502634655328	0.0	0.0	4.937042829833958	7.267864410721555	9.690485880962074	0.0	0.0	8.026867530999763	6.304963519481078	2.9142827833498868	10.505172747060653
2L_2818	1.2265279349096343	10.040580680249342	1.061086652474279	0.0	2.4239835721785346	0.0	0.0	0.0	8.699305882383646	0.0	3.6600738163687287	0.0	0.0	0.0	0.0	4.531691592103346	5.105694687626791	2.5112866640005174	2.250333893291417	0.0	2.084680775438708	0.0	1.263226135542396	2.598983139183517	7.732484321283398	4.331230881676187	3.285334864737425	4.476588338308314	3.578485856750348	0.0	0.0	4.319035956622194	4.563900309204246	5.000741985092038	1.2324404959241961	5.300239345558247	0.0	3.4069463718533766	4.384881192740303	0.0	6.379758981212035	3.1305665386264954	7.304655256795156	0.0	0.0	2.3050001561637607	6.7895143283873525	8.78710575080923	9.050015362401078
2L_2819	2.648032988135753	0.0	1.1454253829242962	4.087208415632194	1.3083249633243805	0.8947604261063892	3.6155093782697763	0.0	2.3476889819199775	0.0	1.9754943872253472	0.0	0.0	48.23019306546284	1.5540281185847777	2.445942829021503	0.9185854078666184	0.6777230403468858	2.429197988138226	7.178771511188834	5.6259455104673535	14.462037513079105	2.0454473863886933	1.8703726979452835	2.9811029079108695	1.7533093714385903	1.7732321562529618	5.315642873849163	2.5752772865436353	3.0970759886176267	7.327005731183883	5.245118368334591	3.284436288094329	3.373886094636425	1.9955985079309075	4.291140125893469	6.967335043117353	5.976330604724666	5.9167578439050414	6.713121467219827	2.2956145497886657	16.896972400485282	5.632324133495094	10.729395001604043	3.6689142435322544	2.4882093091623703	5.863334182050956	2.0326145195346452	7.327005731183883
2L_2820	0.6631612845381029	1.8095862833359724	2.2948408020170277	1.7547116640246558	1.3106037079731168	1.7926377086361398	5.4327099117619255	1.2137468973594936	4.7035560294649565	0.0	0.0	22.215903032026446	0.0	0.0	6.226939244013251	3.6753044897887177	0.0	2.715613794910736	3.6501434810566677	7.191274969904514	1.127148874105079	3.6218066078412843	2.0490099969148736	4.215668346438753	0.5972590349464623	2.9272719289258378	5.328961926654211	5.3249012714896065	3.2247033950064306	6.204940497723098	0.0	1.751417977184628	4.935235318189015	3.379762482459878	1.9990742953296425	2.149307059821735	9.596771576247047	6.447258181420963	4.74165057567787	4.483209260517048	1.1498064415836238	3.3852804620230774	2.8210670516858984	5.374041338200782	1.8376522448943589	6.231357724986131	8.07612644893968	2.714873038283647	14.679534746825734
2L_2821	0.898599191692055	3.2693761621610578	2.5913028723607643	0.0	1.7758989556115834	2.429066402902443	1.6358778103971814	4.385748510216053	3.186714713826645	0.0	2.383558972943507	0.0	0.0	0.0	1.4062749394071286	5.533471470915133	2.9093699667899573	0.613286797131167	1.6486768543905088	6.496231536085916	2.0364177680504887	0.0	2.4679616925454044	1.2694066894685958	1.6186001762979312	2.6443483664537966	1.2034781964049939	2.623769779944429	4.660852486232716	0.0	3.3151860051411903	2.109522394637003	2.2291201105643577	3.6637263430900195	4.8156317332313385	7.7662981105179165	4.728673446323409	4.16008904587401	1.070841406138984	4.049902903577887	2.077353152944295	6.116179895199257	3.0580899475996284	8.49561165248385	4.98012432382362	3.377454712976299	5.305862759482389	0.61311950667914	17.68099202741968
2L_2822	3.128222068730793	0.0	5.412538253114104	0.0	3.091148064755843	0.0	0.0	5.725409366769724	0.0	0.0	0.0	0.0	0.0	0.0	2.447776684437525	0.0	2.1703197488679615	0.0	0.0	0.0	5.316914700737456	0.0	0.0	6.628627184795521	0.0	0.0	0.0	0.0	6.084545983347814	0.0	0.0	2.753892351449539	7.760058976448221	3.1885599570437204	3.1433018751681665	0.0	8.230777841429127	4.344656376782504	0.0	10.573954235926067	5.423793531366883	7.984414423046213	7.984414423046213	12.675042334641399	8.668455835951208	2.9394162789576597	0.0	6.4032128760927085	0.0
2L_2823	0.0	0.0	0.0	0.0	0.0	0.0	0.0	0.0	0.0	0.0	0.0	0.0	0.0	0.0	0.0	0.0	0.0	0.0	0.0	0.0	0.0	0.0	0.0	0.0	0.0	0.0	0.0	0.0	0.0	0.0	0.0	0.0	50.08765339343852	0.0	0.0	0.0	0.0	0.0	0.0	0.0	0.0	0.0	0.0	0.0	0.0	0.0	0.0	0.0	0.0
2L_2824	0.0	0.0	0.0	0.0	0.0	0.0	0.0	0.0	19.44813959096673	0.0	0.0	0.0	0.0	0.0	8.582328128151325	0.0	0.0	33.685345190574836	0.0	0.0	0.0	0.0	11.29625675939764	0.0	0.0	0.0	0.0	0.0	0.0	0.0	0.0	0.0	0.0	22.359284637047324	11.02095966108345	0.0	0.0	0.0	0.0	0.0	0.0	0.0	0.0	0.0	0.0	20.61220304256729	0.0	11.22538553586623	0.0
2L_2825	0.5219830008927997	0.0	0.9031497437628704	2.7623134264453943	1.0315934787199286	2.822017607132254	0.0	1.910712409121741	0.0	0.0	1.0384306571313808	0.0	0.0	0.0	0.8168843459227464	3.8571742380104075	0.7242900219488848	2.137495464501811	0.0	0.0	4.435968786749229	0.0	0.0	1.474759201317609	5.641325643830392	2.7649132508467544	1.3981654252006313	3.048218240233128	2.0305652870396935	0.0	0.0	1.8380856117783053	2.589725909884012	1.0641022653353895	4.1959940425276585	3.3834959159512548	2.7468165769281687	0.7249602884877974	3.7322157586465643	3.5287931880176298	5.4301669667738945	7.99379681367259	2.664598937890863	0.0	5.785761357015612	1.9619135680939488	3.4673594913244927	3.205368607773788	0.0
2L_2826	0.0	0.0	0.0	0.0	3.415899028757429	0.0	0.0	0.0	0.0	0.0	6.877077737111325	0.0	0.0	0.0	2.704936102646915	0.0	2.3983299948579804	0.0	0.0	0.0	2.937750535037816	0.0	3.560298823000812	0.0	6.226677202204492	3.051804379339284	0.0	0.0	0.0	0.0	19.130042200873095	0.0	4.287659045352713	0.0	10.420596099779292	3.73457201617966	0.0	0.0	0.0	0.0	5.993608415985193	0.0	0.0	0.0	0.0	6.496453099019263	3.8271373892569955	3.5379619782302125	38.26008440174619
2L_2827	0.886052261488908	3.223726627981947	0.5110242233658263	0.5209948417342709	2.3348033255070724	0.0	1.613036431395625	1.0811278325549212	1.0474064540347772	0.0	1.1751389484292623	0.0	0.0	21.517592783860085	0.46221315051878803	2.1824835615338145	2.049105082042889	0.0	0.0	0.0	2.0079837433636136	0.0	0.6083755302601122	1.6689096812783049	1.596000040857601	1.0429703796412182	1.977790520022835	3.4495129287744573	1.148943523451316	0.0	0.0	1.5600507203690208	2.930660570892679	1.8062852948146606	3.5612941458022314	1.9144647769112484	3.885540071419335	3.281602156931466	1.055889498207522	3.9933550571848446	3.072521335588154	3.0153905533844743	1.0051301844614915	9.57370218893127	1.6368626711503609	2.77524675273928	5.231778239569404	3.6273519750206034	0.0
2L_2828	1.046836293228058	1.9043538289414175	1.2075104979453304	0.0	0.6896198353422304	1.886517661955655	3.8114796430778	2.5546209900433645	0.0	0.0	4.165142918548964	0.0	0.0	0.0	1.6382605931977783	2.5785194631161485	2.4209379759564063	0.0	0.0	0.0	1.7792660349679155	0.0	0.7187720326089622	1.9717518936705187	2.514149318093566	1.2322289481385642	1.8693460751700508	3.5660322185916615	3.3935802420871553	3.2649457790454477	3.8620745055965324	2.4575190190468783	3.4624615071662137	2.1340558392782794	1.4025101846783337	4.523731381735299	0.9181229014005782	3.8770853448742537	1.2474923843708665	4.717993720350359	0.0	0.0	4.15632780126103	1.4138696084203288	0.0	4.5903845738946005	6.181142554840836	2.8570502070861417	5.14943267412871
2L_2829	0.0	0.0	2.6810945300309394	0.0	0.0	0.0	0.0	0.0	0.0	0.0	6.165380157340501	0.0	0.0	0.0	4.850013337536677	5.725212691651495	2.1501307279482593	6.345378977759447	0.0	0.0	0.0	0.0	3.191849293643751	0.0	0.0	5.471956224350205	0.0	2.26223871142883	3.0139727777978713	28.997274256219914	0.0	5.4565494963604815	3.843936190659235	0.0	3.114061857724742	3.348087237761067	8.154212466160018	4.304240968626387	5.539736530130627	0.0	0.0	0.0	0.0	6.2785674820432975	8.587819037477242	0.0	3.431073171066446	0.0	0.0
2L_2830	0.7984557227557326	0.0	1.3815106625683693	1.4084653840054109	1.5779857107081952	0.0	0.0	1.4613687179412238	0.0	0.0	0.7942221293158824	0.0	0.0	0.0	1.2495540653929131	1.4750398186999059	1.1079163726995225	0.0	1.464941746591447	0.0	5.428413810698997	0.0	0.8223458335930576	0.0	1.4382169331634704	0.7048954992422373	1.0693577982436226	1.1656832185912487	1.553035703358999	0.0	0.0	2.811643239586587	3.9613961940886067	2.441569577652411	0.8023047326672492	1.7251977378517185	4.201691264767894	1.6634124773900658	5.70901547742641	2.698924208810368	2.7687669794635017	4.075926356162597	2.7172842374417314	4.852817286899852	4.425119456099718	2.250793292095799	7.955813763946762	6.537492355219877	5.891456974984284
2L_2831	0.0	0.0	1.2423175085272675	0.6332782127976914	0.7094984243458993	0.0	3.921347186668674	0.0	1.2731406036112378	0.0	1.4284016528321204	0.0	0.0	0.0	1.1236561072956743	2.652846398071275	1.4944335339726587	2.205155948628687	1.3173425512182784	0.0	0.6101847151169602	0.0	1.4789818925288933	0.0	0.646655188968166	3.169371196754564	0.0	3.144706829464645	0.6982803310630843	0.0	3.973400467907639	3.1604475800579297	0.890567113137646	1.463713945798087	1.4429381452819385	3.8784415739150297	4.7229409488803995	3.490238500960514	1.2834518900625915	0.0	0.0	0.0	2.4435061380874186	4.3638750279288	7.958539194213824	6.072048498665769	0.7949145816587133	1.4697029553962788	5.297867290543519
2L_2832	0.7004586603307845	1.9113606498626208	1.817930062412569	1.2355998559290566	0.6921572013592583	0.0	0.0	1.2820101919810263	0.0	0.0	0.6967446695549055	0.0	0.0	0.0	1.6442883588494914	0.0	2.429845500703683	0.0	2.570289382455847	0.0	0.0	3.8255034840772977	0.7214166603242118	2.9685100454379936	1.2616999008934728	1.2367627734405195	1.8762240896384819	1.0226151336813634	2.724853181504514	0.0	0.0	1.8499208542194534	0.8688002953921004	1.427938545808804	0.7038352687630165	5.297105169861137	2.764503043717851	3.8913505734756297	0.0	2.3676764806856787	3.643420832108739	3.575674685117148	2.9797289042642903	2.8381435135649067	0.0	5.923638377673412	4.652913945519806	3.5844529372082707	0.0
2L_2833	2.111085308957335	2.8802880288028807	0.9131648696343004	0.0	2.086065862314438	4.279966901589294	0.0	0.0	0.0	0.0	0.0	0.0	0.0	0.0	0.0	1.9499734316119943	1.4646435057706955	0.0	1.9366239802464353	0.0	0.897031945550161	11.529537233199303	2.174249815868219	1.4911129667183587	2.851941459148315	0.0	1.4136698338761238	2.3115151982124282	3.0796236699875275	0.0	5.841292093811152	2.7877025149722856	0.0	3.2277066337440585	1.0606309693636746	5.701693117771322	0.0	2.9319978083316385	1.8868013528365701	7.135848720007136	3.660255119781849	0.0	0.8980489885723267	0.0	2.9249601474179916	7.934677765297192	4.674412557809337	2.160608859576629	0.0
2L_2834	1.0298474507568143	0.0	1.781871171427054	1.8166373461399	0.0	0.0	0.0	3.7697440343800657	1.8260811130621772	7.263134652705953	0.0	0.0	0.0	0.0	0.8058368373805146	0.0	1.4289895100738044	0.0	1.8894805062296172	0.0	2.6255861621106913	11.24887230055187	1.0606608935601336	2.182221932552466	0.9275054333268283	1.8183471224656789	1.3792566964981499	0.751748567167231	2.0031040099738555	0.0	0.0	0.0	1.2773512843767165	2.0994227846995743	2.069623800342564	1.1125792212034458	1.354834374207422	0.7151559569201493	0.0	0.0	1.7855765412382472	0.0	1.752375344779849	0.0	0.0	4.838451834760289	3.4204670716195635	4.216025788586544	0.0
2L_2835	0.6105945481233988	1.666145996042903	0.5282339738434383	1.6156211174605022	0.0	0.0	1.6673586204941717	0.0	0.0	0.0	2.4294281490551346	0.0	0.0	0.0	0.9555581833405598	0.0	0.8472450978398638	0.0	0.5601346563713917	13.242489852942152	2.5945082044835694	3.3347172409883434	2.515455113432876	0.4312783781172801	1.649748495841809	2.1561889360555218	2.044396523789927	1.7828410463494102	1.1876364668527692	0.0	3.3789833990545604	2.1501180146025263	3.786695445552053	3.1118592020632874	1.227075921027848	1.9789381611508714	1.6065573243751696	4.240145742289454	1.0914486634392528	2.0639195896927856	2.1173297084648723	0.0	2.0779598590104236	4.948057763626332	3.3839745119039764	2.8687086708727674	6.759960886866309	1.8747551101137414	6.757966798109122
2L_2836	0.8755733254134808	0.0	0.7574708593385704	0.7722499099556605	0.8651965016990729	0.0	0.0	1.6025127399762829	0.0	0.0	0.8709308369436319	0.0	0.0	0.0	2.055360448561864	1.6175042427136286	0.6074613751759208	0.8963577399594488	2.4096462960523564	0.0	0.7440885882109581	4.781879355096622	3.6070833016210595	1.855318778398746	1.577124876116841	2.318930200200974	0.5863200280120257	3.8348067513051123	2.554549857660482	0.0	4.8453556297218	0.0	3.2580011077203763	0.8924615911305026	0.8797940859537707	4.729558187376014	2.3037525364315425	0.6080235271055672	4.695308885590347	2.959595600857099	0.0	0.0	2.9797289042642903	7.095358783912267	9.705025456281772	1.6454551049092812	0.0	4.480566171510338	3.2302370864812
2L_2837	1.0460146006902022	0.0	0.9049220156305371	2.7677339786950905	1.0336177987331154	1.4137776591461237	5.712731851222182	1.9144618447754338	1.854748006516843	0.0	0.0	0.0	0.0	0.0	0.8184873371824065	1.9323716306202063	0.7257113132007469	0.0	1.9191426805817307	0.0	0.0	0.0	2.154623542020115	0.738826577897146	1.8841319163656454	0.9234463015975621	1.4009090779188431	1.5270999150932447	3.0518248691987857	0.0	0.0	0.9208462650843827	3.8922116844194763	0.0	2.1021139698926827	2.260090286086749	2.7522067193475728	2.9055315800774673	1.8697697864648113	7.071435642864214	0.0	0.0	2.6698277427140398	2.1191397309879263	0.0	2.9486452154693006	2.3161090479726405	2.1411057183795084	0.0
2L_2838	1.4853127522061054	0.0	1.5419580667587662	2.0960577136915117	0.587083850016045	0.0	0.0	0.0	1.0534770219805873	4.190145448328802	0.0	0.0	0.0	0.0	0.9297840994831794	0.0	1.6487850432773097	0.0	1.090052507829302	0.0	0.5049054084962453	0.0	0.6119015587457927	0.8392911816682691	1.6052501525522729	0.5245076184731583	0.7957013665932261	0.8673764118719545	2.31120516175316	0.0	3.287842741166553	1.0460616511078942	0.7369115300862554	1.211169453143669	1.7909673635599273	3.2092677490799355	3.908059920250566	2.4754662726384487	3.1860276967759735	6.0247496716511435	3.090329082963387	6.065734363295029	0.0	3.6109460775014948	3.292699229705942	1.6747989320142171	2.6310503139698116	1.2161251383038314	2.191895160777702
2L_2839	0.3114331856226496	5.098897363445154	0.0	0.5493640397067143	0.6154844943145544	1.6837137067091952	0.0	1.1399973780060306	1.10443980383382	4.392847039308952	0.0	0.0	0.0	0.0	2.4369078466239444	4.602648202683137	0.8642731601007259	3.188260061271982	0.0	0.0	0.5293306058691648	0.0	0.6415027792787161	1.759785109120755	2.2438738597334256	0.5498810882146736	0.8341940478002366	2.728009289780968	1.2115057671914788	2.91395838517751	6.893789454018769	2.7416642713659813	0.0	1.9046410960980948	1.2517378815813405	4.037422329246811	2.458269240791405	1.297609453032961	0.0	4.210801125968221	0.0	1.5897922618451445	3.7095152776386713	5.047504589443548	3.4519861520123527	2.9263644188734816	0.6895823620278438	1.2749561510705745	2.2979298180062564
2L_2840	0.0	0.0	0.4248648048326162	0.4331543626137886	1.9411521291114635	0.663774732910323	0.0	0.898848126126369	0.0	0.0	0.48850441637302666	0.0	0.0	0.0	1.5371333960868043	0.9072568481334596	1.3628984160939768	0.5027663461279827	0.0	0.0	1.669434798241501	0.0	1.0116050829311318	0.34688227759018386	2.653824280209875	0.4335620373080133	1.9731986349017203	0.0	1.4328449911034653	2.2975544371060557	0.0	0.4323413089063952	1.2182734932621861	1.0011619986737608	0.9869516114403089	2.1222443519252017	1.9382594585123316	2.0462394875725223	0.8778650112239431	4.980104482592045	2.5544898224016497	1.2534956860945963	0.4178318953648654	0.9949452799994906	0.0	3.6917378583702614	1.631134840860776	5.528921234083366	1.81183742237862
2L_2841	0.9368172943967085	0.0	1.2156808238101626	1.2394000312328808	0.0	3.1654705408649586	0.0	0.8573020703845	0.8305620247108814	0.0	0.4659250382524457	0.0	0.0	0.0	0.36652121882966116	0.0	1.2999032871954328	0.4795277610609073	0.4296990817330623	0.0	1.1942033370021914	0.0	1.9296944762978039	0.9925466364579585	2.109300581238868	2.0676108756332057	1.2546630335807425	0.0	0.4555389435687468	0.0	0.0	0.0	0.5809815683597438	0.9548868482956941	0.9413332856391137	0.5060377898900734	3.697340626132311	2.2769359078322364	4.186444126460755	4.749916876454662	3.248556828628882	0.0	0.7970382060264058	1.8979149506352322	2.595966387427216	0.0	0.5185804792824507	4.314572612818883	0.0
2L_2842	0.8446794430251325	1.536599888596508	0.0	1.490003418067841	0.5564458379826702	0.0	1.5377182291267821	0.0	0.9984994550189975	0.0	0.0	0.0	0.0	0.0	1.3218925006174338	2.08057592005928	1.1720552034875362	1.1529739955362612	1.5497492763962335	0.0	0.9571120483896709	0.0	0.0	1.5909825653766556	0.0	2.4856762903767047	0.3770881397144742	1.233166253007898	0.5476477052411091	0.0	0.0	0.49573553421403066	1.3969089896331892	1.1479624269601731	2.8291709250404375	0.6083572838526342	0.7408221763044175	1.9552330620212834	0.0	5.710337423838374	0.0	0.0	0.0	2.2816683011017265	0.0	1.587396579128624	1.870308214948538	2.8816487272506803	4.15501444802399
2L_2843	0.28838402970770777	1.5738427337648284	0.49897020035200346	2.034822528374837	0.0	0.0	0.0	0.0	1.022700264143024	0.0	0.0	0.0	0.0	0.0	0.9026209630559496	0.0	1.2004625141974699	0.0	0.0	6.254432829267743	0.9803097435681264	0.0	1.1880503754744107	0.4073858732919125	1.558353643010062	1.0183688277301832	0.7724553842322467	1.2630547231089335	1.6827634206272466	0.0	0.0	2.031003058589056	0.7153830608021947	2.35157159350898	2.8977420446259226	0.6231021476897896	2.2763328459957637	2.4031468727669507	2.0619664210830293	0.0	1.0000156002433638	0.0	2.4535530146560536	3.5054542531209063	1.598252406888212	1.625870592732261	0.6385464027520328	1.7708950564047783	2.127860136604365
2L_2844	1.1754977370884896	2.1384084894817033	2.033879414136967	0.6911875112922758	0.7743775804680911	0.0	0.0	0.0	1.389561282153753	0.0	1.559019975099333	0.0	0.0	0.0	0.6132036857220733	2.895432469756122	0.0	1.6045357015210595	4.313415657267495	0.0	1.3319645177972104	0.0	0.8071127293541975	0.5535225288097405	2.8231509102614902	1.3836760814293374	0.5247745266887991	1.1440901451507166	3.0485346532268967	0.0	0.0	0.0	0.9720038588553196	0.7987806772717582	0.787442869051243	0.8466201189281145	1.0309648222431071	1.088399656871124	2.8016309414362475	2.6489294351687764	0.0	4.0004240449487645	0.6667373408247941	0.0	0.0	0.7363665597388785	0.8676045066501451	0.0	5.782323840781399
2L_2845	1.823844801020964	0.0	1.5778339159397412	1.6086191098802674	1.2014863828339315	0.8216937672227013	0.0	4.450774434751647	0.0	0.0	2.418899149321547	0.0	0.0	0.0	0.4757084249864899	1.1231028546579118	1.2653597805899885	1.8671393433644359	1.1154141309585424	0.0	0.0	0.0	0.6261383194647869	2.1470462140532933	1.6425985821965092	1.07342206955775	0.407107245727328	2.218892896702547	2.3649786395129277	0.0	0.0	0.0	0.0	1.2393490343983802	1.2217578456401814	1.970361558718876	1.5995945987448938	4.221769198242122	2.1734367773322716	4.109949365423818	3.1622299877221156	0.0	2.068954102322194	2.463306585108228	6.738617127947471	1.7137655130054237	2.6922654444499483	3.111050051568766	0.0
2L_2846	2.553460381416619	0.0	0.0	0.0	0.5607106985675916	1.5338750161823813	0.0	0.0	2.0123048416456952	4.001914515904408	1.6932809033360117	0.0	0.0	0.0	3.5520642710509205	0.0	1.9683973025713253	1.1618109263089471	0.52054242602962	0.0	0.4822239008972017	0.0	1.168827077936396	0.8015882991194071	2.555231063923602	1.0018910693934802	0.7599566383941265	1.656823752888051	1.1036902656615581	0.0	0.0	2.4976754134926624	0.0	0.5783804733662443	2.2806840090638945	2.452080071939125	0.0	2.3642626568141534	2.028602689338871	0.0	0.0	1.4483119200415955	1.4483119200415955	1.1495780358861476	3.144783637313361	1.5995631273186668	2.512857506593267	2.3229880223253088	2.093430208909681
2L_2847	3.195737652948004	0.0	5.529355625483473	0.0	0.0	0.0	0.0	0.0	0.0	0.0	0.0	0.0	0.0	0.0	0.0	0.0	0.0	6.543196547809501	5.863280036117805	0.0	0.0	0.0	0.0	0.0	0.0	0.0	0.0	4.665528277766891	0.0	0.0	0.0	0.0	0.0	6.51475559568645	0.0	0.0	0.0	0.0	0.0	0.0	0.0	0.0	0.0	0.0	17.711089621655702	0.0	0.0	0.0	0.0
2L_2848	1.3348473468574134	0.0	0.0	0.0	1.7587032729028234	2.4055462273818513	0.0	0.0	1.577929188849721	0.0	0.0	0.0	0.0	0.0	2.0889873807753974	3.287935168494348	0.0	0.0	1.6327130384381467	0.0	3.025049298850292	4.860113775263479	0.0	1.2571152724420218	1.602927586944796	2.3568692919571834	1.191825152099236	0.6495910824136206	0.8654479428735122	0.0	0.0	0.0	2.2075359759378577	0.9070627991323037	0.8941880459576889	0.9613873203587705	0.0	3.7078269445930148	6.362835947796113	3.008016363609018	7.7146445554667515	0.0	2.2713592949700745	5.408582338454659	2.465951376370761	2.508563609020293	0.9852163362661581	1.8215483707615985	0.0
2L_2849	1.3714812363080457	2.494932169031654	0.7909918682080987	1.2096374232787463	0.4517423929969087	1.8536734865373874	2.4967479857485624	2.5101451700623354	0.810617139040294	3.2241839590399666	1.8189457754074891	0.0	0.0	0.0	1.0731590403811861	0.0	0.0	0.9360250293092838	2.0969020369306386	0.0	0.3885086899681228	2.4967479857485624	0.0	0.32290396577734604	1.6469187385590611	0.0	0.9184004280970529	1.0011279374762232	0.4445997579598917	0.0	0.0	2.4147337393842268	3.4021802304977107	0.46597823042903075	0.459364184844473	0.9877718780358551	1.8042768578638806	2.8571891163952174	0.8171824041016018	0.0	0.7926367219081618	1.1668475280335118	1.944745880055853	0.926169474195066	0.0	1.7182728436857124	3.036764590515071	1.871539406665862	1.686593772083837
2L_2850	0.0	1.627372403832462	0.0	1.5780233111915625	1.1786342139950672	0.0	0.0	0.0	0.0	0.0	0.5932229732952373	0.0	0.0	0.0	2.7999629471569993	2.2034830677199757	2.0688212419282874	0.6105421706056303	0.5470995245158032	0.0	0.5068260600837226	0.0	0.0	0.8424838310503145	1.0742376645557539	1.0530056730680637	0.0	1.306013845488114	1.7399977101630135	0.0	0.0	1.0500408518393407	2.2191441870442667	0.6078883605731147	2.9963002882560734	1.9328854494122967	0.7845852227453138	0.4141471507069471	1.0660490973175967	0.0	1.0340282140802382	3.0444041568294358	0.507400692804906	3.6246820549724115	1.6526123007899816	1.6811698386698988	1.3205293923102006	1.8311268864726968	2.20023309269384
2L_2851	0.25296556592242175	0.0	1.3130645192634443	1.338683784683958	0.0	1.3676178722491736	0.0	0.0	0.0	0.0	2.01299428068065	0.0	0.0	0.0	0.39588187834866584	0.9346398851215425	0.3510084331882124	0.5179409568026884	0.9282413724605637	5.4862821002365685	2.1497775840111584	0.0	2.0842751651735965	1.0720558772676125	0.45565377020687775	0.0	0.33879236242760175	0.3693100402104772	1.4760914515410983	0.0	2.7997840806517003	1.7815613389787448	0.6275218534485464	0.0	1.5251100214369462	1.6397238180378801	1.3311736372243006	0.0	5.42616562176804	1.7101383843980655	0.0	3.873986952411944	0.43044299471243824	2.049949899224463	1.4019598276823135	4.278558091694634	3.3607322632313705	0.5177996744904126	3.7330454408689335
2L_2852	1.0899312442306306	0.0	0.0	0.0	2.154027931710996	0.9820898242923455	0.0	0.0	0.0	0.0	0.7227681209532214	0.0	0.0	0.0	2.2742701582778317	0.0	1.5123602175862894	3.719347001685608	1.3331449155186068	7.879425873513153	0.6175042700420273	0.0	2.2450848357690507	1.0264613524983248	0.6544122304934111	1.9244338956956828	0.9731505808443872	0.5304049323415468	1.413313298204018	0.0	4.02106394135037	3.198359164987741	0.9012500337968763	2.221908192531011	1.4602471088567492	1.569986381938123	6.691433893986274	2.0183463647866375	3.8965431427854464	4.9122186526766685	2.519668532565204	0.0	0.0	1.4720741642740556	2.013501737249299	0.0	0.0	2.2309994699145257	5.36141858846716
2L_2853	1.452713591510884	0.0	1.6756840812693374	0.8541892172620024	0.9569978746991199	0.0	5.2892589959717	1.7725467952353942	0.0	0.0	0.9633406495844533	0.0	0.0	0.0	0.0	3.578257932282184	0.0	0.9914654652749135	2.6653209757207024	0.0	1.64607969659459	0.0	1.9949058085273446	1.36811782011768	0.0	0.0	3.2426565502699964	2.8277983892860377	2.825599479185504	0.0	0.0	0.0	2.4024601191620216	2.961467750800781	0.9731443305389817	0.0	1.2740956978375029	2.0176129540436194	0.0	3.2736224596689714	0.0	0.0	1.6479460001054684	0.0	0.0	3.640091089639427	1.0722103659582645	0.9911950164300486	7.145960531430793
2L_2854	2.948280091325924	0.0	2.3187261623356883	0.9455867763093445	3.7078855708374587	0.7245183981303946	1.4638013633260378	0.0	2.851507192641743	3.780569686484917	0.0	0.0	0.0	0.0	0.8389001348112516	2.9708464892318696	1.85952577034946	0.5487757362100889	0.9835027252860518	0.0	1.8222088998504875	0.0	1.1041795625638078	4.1648896470839105	0.4827803824315832	3.7859069613364253	0.3589618192414734	0.7825926354902629	1.563968175124398	2.5078093182169274	0.0	2.3595296494720506	0.6648803547801573	3.278342417620172	1.6159049865104251	0.0	3.52605728122366	1.4889972779640759	0.9582006065793118	0.0	2.788257495207915	1.3682061722516843	2.280343620419474	1.0859951799189933	0.0	0.5036972384698161	2.3738720250339047	2.1945041715329796	0.0
2L_2855	1.2550598994907871	4.109659411976232	0.0	0.0	1.4882227262226284	0.0	1.370883476823707	0.9188262912954991	0.0	0.0	1.4980863445035313	0.0	0.0	0.0	1.5712983500778088	2.782265726965692	0.34829768808353795	2.0557641442354964	1.3816092155176822	16.331738992680116	0.8532701685869868	0.0	0.5170447151127568	0.7091844492303364	0.4521348768976892	2.2159928201832626	0.0	0.36645795664509206	1.4646919884570555	2.348620819396226	2.7781620902002553	0.44195070322753943	3.113378342406237	0.5117071168584009	1.0088880006190537	3.254121331107008	1.9813400040207994	1.0458600206306348	2.692130391361277	1.696931438879075	0.8704223184638509	0.0	1.7084751901639668	4.068237358867761	2.782265726965692	2.358619956368361	1.6673891093146413	2.5690042241622657	1.8521080601335036
2L_2856	4.563776031778485	0.0	0.0	0.0	0.0	0.0	0.0	0.0	0.0	0.0	0.0	0.0	0.0	0.0	0.0	0.0	0.0	0.0	0.0	0.0	0.0	0.0	0.0	0.0	0.0	0.0	0.0	0.0	0.0	0.0	0.0	0.0	11.321181931393637	0.0	0.0	0.0	0.0	0.0	0.0	0.0	0.0	0.0	0.0	0.0	0.0	0.0	0.0	0.0	0.0
2L_2857	1.1380210087782388	0.0	0.9845180597039318	3.0111811177263412	2.2490675928027137	1.5381321415475333	0.0	2.082856012163879	2.017889803844968	16.052085808029894	0.0	0.0	0.0	0.0	1.7809613451244846	0.0	2.368632484247015	1.1650354229020334	1.043974284825416	0.0	0.9671245356593323	6.215218085787412	2.3441420943925073	4.822878190816211	4.099716586592369	0.0	3.0482633053263983	0.8307110554350102	1.1067534538455033	0.0	0.0	1.0018429903650756	1.4115222561771743	1.1599714275837958	3.4305207484755913	1.2294427943956097	0.0	0.7902748149057842	2.0342328846764897	0.0	1.9731306954417522	0.0	0.968221048738311	0.0	0.0	1.0693350425584653	1.2599158527400274	1.1647176281876574	0.0
2L_2858	0.0	4.4590602530516685	2.8273958256610765	2.882561282532226	0.0	0.0	0.0	0.0	2.8975462419404754	0.0	6.501811079476187	0.0	0.0	0.0	0.0	0.0	1.1337292618243426	1.6729080076251144	2.9981456469173815	0.0	0.0	8.924611132381434	5.049031991171599	0.0	0.0	1.442637140693187	2.1885446539161326	0.0	1.589219245190784	0.0	0.0	4.315725843228094	0.0	1.6656364705096562	1.6419946030921386	3.5307848246162084	2.1497923730526103	3.4043352848117965	0.0	0.0	8.499826036893777	0.0	2.7805931283202017	0.0	0.0	1.535489067855258	7.236598227141982	0.0	6.028719614499552
2L_2859	0.907987236847139	6.607065430594843	0.5236750615095636	0.5338925109936477	1.1963016812046232	0.0	0.0	1.107892069154623	1.0733358893038645	0.0	1.2042305099506772	0.0	0.0	0.0	0.9473112582969665	0.0	2.939765383204297	0.0	0.5553004258598966	0.0	0.514423271068398	0.0	1.2468727651753924	0.8551124780749161	1.0903402504882271	1.0687899961256362	0.0	0.4418635684371551	1.7660798925093135	0.0	3.349821153048639	0.5328903664399289	0.7508028898403231	1.8510014195329887	2.432971335583264	2.6158119686345835	2.389037947160214	0.8407102505152608	1.0820289384311468	2.0461069745648444	0.0	4.6350586566673	2.0600260696299113	0.0	3.3547691902023296	0.5687900680608508	2.680647673965155	3.0976251251595435	2.233214102032426
2L_2860	2.9597392588102562	0.0	0.0	1.3052352725735872	0.0	0.0	4.041099599365386	0.0	0.0	0.0	0.0	0.0	0.0	0.0	1.1579709800892681	2.733860585685889	2.053428568612441	0.0	4.072717004543795	0.0	0.0	0.0	3.0482958273554983	0.0	0.0	0.0	1.9819635372222169	1.0802472469898912	1.4392096551394609	0.0	0.0	1.3027852767545849	3.6710551071259774	0.0	1.487003441223364	1.5987534838836857	1.9468691618261014	1.0276644178286212	0.0	0.0	5.131673613242182	0.0	2.5181273694004718	0.0	0.0	1.390551176941658	4.915140911355597	0.0	0.0
2L_2861	0.9974720069455971	0.0	0.0	1.7595274894498734	1.9713010113562708	0.0	0.0	0.0	3.5373487429677506	0.0	0.0	0.0	0.0	0.0	3.1220145735640297	0.0	1.3840661871523225	0.0	0.0	0.0	1.6953635198459254	0.0	2.0546335273455285	1.409079431498449	0.0	3.5223670306445936	0.0	1.4562315058598758	1.940132177324977	9.332955037555811	0.0	1.7562247630501548	0.0	0.0	2.0045607766791003	0.0	0.0	1.3853470183453196	0.0	0.0	0.0	0.0	1.6972857007074287	0.0	0.0	3.7490758528022847	4.4172498908939275	0.0	0.0
2L_2862	1.1363228320437584	1.5503575512102479	1.966097886017146	0.0	0.5614278727716857	0.0	0.0	0.0	1.0074393350255626	0.0	1.6954466857747275	0.0	0.0	0.0	0.8891518802561379	2.0992039713580413	2.3650979655111954	0.0	4.169665785651033	6.1611029853008406	1.448522060870277	3.1029718091908163	1.1703220603426245	1.6052271332184418	1.5350995916328067	1.0031725331360426	0.760928657117291	0.829471452495755	1.1051019351550497	2.658031961239515	0.0	2.000696042153065	0.0	1.737360744021264	2.8545013831201	1.84141229448381	0.7474549905028368	3.550929982644238	1.0155986817122873	3.840975915160524	0.0	1.4501643761320344	0.9667762507546898	4.604193591607108	1.5744029785185307	2.1354787206752723	0.6290178910929746	1.7444694213699596	2.0961078003088405
2L_2863	0.8323688952400485	2.2713077054113904	0.0	0.7341438869159995	0.8225041071742591	0.0	0.0	1.5234380950930058	0.0	0.0	0.0	0.0	0.0	0.0	3.2565673565596054	0.0	1.7324601118383853	0.0	0.0	0.0	2.1221164858033945	0.0	1.714547403206512	2.93961605321975	0.7496514870236826	0.0	0.5573885587971911	0.6075969056304791	3.2379969880152015	0.0	0.0	1.4655317198219906	0.0	2.5452714710192845	3.345525543589354	0.8992364223842966	0.0	1.7340633508832106	0.0	2.8135568422888846	0.0	0.0	0.7081741711883587	1.686311066382647	0.0	0.7821307525521316	0.0	0.0	3.070843751170759
2L_2864	1.2625510196867056	3.4451574006287413	0.0	1.6703425338027218	0.6237939723287489	0.0	0.0	0.0	0.0	0.0	0.627928343831458	0.0	0.0	0.0	0.987923133652663	0.0	1.313912192824848	0.6462607675122127	1.158213062558562	0.0	2.145907780686079	6.895329586411236	4.551144658393032	0.891771729266664	1.137083875627585	0.5573048736311199	0.8454562601935605	0.9216131178724746	3.0696548897515035	0.0	0.0	1.1114714748626278	3.1319612732988555	0.0	1.2686372324222066	1.3639767998458159	4.152429370498352	2.191880171138497	0.0	2.1338249666056393	0.0	3.2225111740574963	1.6112555870287482	2.557824743987321	3.49859041792062	2.965872417896644	2.795568855629696	2.58433793009521	2.3289535033748865
2L_2865	0.9121304594656521	2.488955261029183	0.7890969527127338	0.40224653078457057	1.8026407605557686	0.6164109300999868	0.0	0.0	1.617350417729266	0.0	0.0	0.0	0.0	0.0	0.7137254398154592	0.0	1.2656484777792627	2.3344566738848065	0.41837573152996654	0.0	1.9378898549915777	0.0	0.4697108816792652	1.2885216430403337	1.2322300110112074	2.4157506945283247	1.5270004836315931	0.33290987197617966	2.2176733306863183	0.0	0.0	0.8029829854329251	0.0	1.8594476956887402	1.8330548922951937	3.4489194338332685	1.799954497150312	3.1670493095642485	2.445674238148018	1.5415826504122192	0.7907378659692992	0.0	1.1640522054133084	2.771852173797349	1.2637789822433998	2.5712347737904784	2.0196597721541023	5.134403753827931	5.047660005774524
2L_2866	1.078828254425677	2.9438280804401025	0.9333095712716488	0.47575970975612847	1.0660425627087546	0.7290640509015024	0.0	0.0	0.956465881522954	3.8042891077115986	0.0	0.0	0.0	0.0	2.5324902673233414	1.9929904532767801	0.37423849950121496	0.552218773615981	2.474183136066712	5.8493693794871975	1.3752311247809086	2.945970604516114	1.66666083335375	1.1430055376332289	0.9716187255413204	0.0	1.083641873265699	1.181253971966481	4.196748170663702	0.0	0.0	0.9497333671058519	0.0	1.6494554240444748	0.5420144095614812	0.5827474245040514	2.8385439064552176	1.8729241211387841	1.9284247787542357	0.0	0.9352503721361232	4.1303710312297355	2.2946505729054083	3.278426250490125	1.4947428399575853	2.5342872593320442	1.194382888936306	2.208272564432701	0.0
2L_2867	2.217869284107281	0.0	1.6446086275510758	1.6766966661234168	0.6261669403642364	0.8564682538051173	1.730390009143381	0.0	1.1236086354267512	0.0	0.6303170393857384	0.0	0.0	0.0	0.9916812815695538	0.0	1.3189104322649807	0.648719201245022	1.7439285128824	0.0	0.5385177514298993	0.0	1.3052736055794703	0.8951641086457098	0.5707047221706686	3.3565494671477722	1.2730086770817448	0.9251190165614807	2.4650657050938363	2.9645335069364154	3.5067195760516303	0.5578498058571106	0.0	1.2917988984314075	4.457121346529469	2.7383309790532744	0.8336451166069444	1.320130967553029	1.1327088482910936	0.0	0.0	1.6173849473217723	2.1565132630956967	3.8513324069595116	0.0	2.9771548617117523	0.7015508623673666	2.594168982611026	2.337813050701087
2L_2868	0.0	1.8454014901617033	0.5850650331962974	1.1929605307815432	0.6682715430530266	0.0	0.0	1.2377692921816303	1.199162121442506	0.0	2.690802809090501	0.0	0.0	0.0	0.0	1.2493486208627977	0.4691987886413355	1.384680517856667	2.481591245938721	0.0	2.2989146536555762	0.0	0.696521287118403	1.4330348544648015	0.6090799445444892	2.3881666343269106	0.9057387288853622	0.9873256999892382	0.6577053004075538	15.819370629503377	0.0	0.0	0.0	0.0	4.756826283558221	1.4612306645392124	1.7794018576243635	1.4088989722222887	1.208874249153093	0.0	1.1725633313180879	0.0	0.0	1.3701009983651957	3.748045862588393	0.6354688327003111	0.7487244169289886	1.3843028090411034	2.495011847563758
2L_2869	0.26818728140054693	1.4636198979125121	2.3201260775071524	0.4730788339515054	2.120070960895132	1.449911642384513	1.4646851234568443	1.963392545980199	2.8532287707415467	0.0	0.0	0.0	0.0	0.0	2.9379231527440934	1.9817600784142828	0.37212968928064055	1.09821411166696	0.4920482541881917	5.816408553843075	0.4558272615242818	0.0	1.1048462034749953	0.7577098492581716	0.9661437156167566	1.8940963384750156	2.155071240010392	0.7830651204784841	2.086549880383312	2.5093233910594814	0.0	0.47219083989434635	2.661127087113658	1.6401608472939724	0.0	2.3178547188364	2.116911668614696	0.372474062489303	5.752674682123976	0.0	2.789940886732492	4.107096652305519	2.7380644348703456	2.1733016842653394	0.0	2.5200067112818734	0.0	4.391658177042453	0.0
2L_2870	0.0	2.0469257733541437	0.648956176703239	1.9848539762778195	0.0	1.013877139179376	2.0484155301033096	2.7458760374262905	1.3301148101899565	0.0	0.7461619666919267	0.0	0.0	0.0	0.5869703729639099	0.0	2.081747735474813	1.535892462953314	1.3762948353848155	0.0	3.824946235599476	0.0	0.7725838425369057	0.0	2.7023744007315864	1.3244813827585635	0.0	2.190290224406185	0.7295290146091103	0.0	0.0	1.3207522000759961	0.9304208060700653	0.0	0.7537554735838102	0.0	0.9868593753022257	0.5209185523527573	2.681775072283895	2.5356062507765293	3.9018340180618503	0.0	1.2764276364453278	0.0	4.157345551494752	2.1145927410683303	3.3219509452486844	2.3032102605253253	5.53495169786027
2L_2871	1.371010906665965	1.2470382840753211	0.3953603044970178	0.0	0.9031749489615837	1.235358530694212	0.0	0.8364281173675934	0.8103391496236135	3.223078271811215	1.8183219942773767	0.0	0.0	0.0	1.0727910160189156	0.8442529003464138	0.0	1.4035560496072852	1.257709760833912	0.0	1.1651263696060477	0.0	2.353386824874508	2.5823458442824796	1.6463539516116816	0.8069071249899137	1.5301424599353617	0.3335948717127561	0.8888945778141868	6.414006136921072	0.0	0.4023176068990067	1.7005067510118015	1.3974552898154577	0.9184133050902873	0.987433135965198	0.6012193690755844	2.5388526975436854	1.6338043264445608	0.0	2.3770946958459795	0.0	1.1664473745602495	3.703407431109215	2.532758701039241	3.0059462770410637	0.5059538626744073	1.4031731919832788	5.058046137473648
2L_2872	0.6538874392930901	1.1895203259285694	0.37712484393631146	1.1534488350858834	1.2922758347261913	0.0	3.571158183737517	0.7978489990984307	0.7729633497881773	0.0	0.0	0.0	0.0	0.0	0.3411033259962008	0.8053128745208187	1.5121953107912192	0.0	0.7997997301475711	4.727140023560066	2.2227729759707127	2.380772122491678	1.7958720265185648	2.771143455076439	0.7852090485606255	1.9242240566491562	0.2919133407374233	1.272833033581154	0.8478955148531794	0.0	2.4123752922592665	1.5350450006117153	1.6220731717207764	1.3329995502459517	1.3140790959976831	3.767556459894691	2.2939557477584613	2.1190325998634982	2.337670959721462	4.420514724734548	0.0	1.1126465633685596	1.1126465633685596	2.6494445704402527	3.623907935343684	1.228843311909679	0.482617423473527	1.7846049625224034	0.0
2L_2873	0.5670734473529011	1.5473887814313345	1.4717497632935796	0.0	1.120705596243395	1.532895947023116	1.5485149741397999	0.0	1.005510195873386	3.9993601023836183	0.0	0.0	0.0	0.0	0.8874492489960729	0.0	0.0	2.3221386897332446	1.0404203298132446	0.0	0.9638321968145346	6.1940598965591995	1.7521215271491228	1.6021532940271725	1.0214400261488648	0.5006257822277848	1.5189431193775371	1.6557662058117395	0.5514928912566317	2.6529421128030988	0.0	1.9968649220723464	0.703358537014243	0.0	1.709421189985071	3.6757723716695967	1.4920473874250246	0.7875845176635519	3.0409617548376633	0.0	0.9832068273882094	2.8947749312490956	0.0	2.297688525343504	1.5713881643043466	1.0656947530518834	1.2556267774966567	0.5803763160032965	4.184187953722881
2L_2874	2.037204238688627	1.588278504635788	0.5035469088942145	1.0267432740358289	1.1503202232679528	1.5734026973157118	0.0	1.06530875310937	0.0	0.0	0.5789721484290054	0.0	0.0	0.0	1.366350121297732	1.0752747138720868	1.211473526557438	2.383501166574852	0.5339567099936939	6.311800415821411	1.4839521702429501	3.1788689139362565	1.7984213098058262	0.822245084289988	1.5726473431643362	1.0277096206466863	1.1693108748211	1.274639850510238	0.0	0.0	0.0	1.0248160224656069	2.165834324503347	0.0	2.3394568225754777	2.5152697309233614	2.2972120727989567	2.02099106410717	1.0404397064669881	0.0	1.0091880516978782	2.9712693113934803	1.9808462075956537	1.1792024534957928	0.0	2.18771143889227	1.2888066945259418	1.7871382519428873	0.0
2L_2875	0.0	0.0	0.0	0.0	0.0	0.0	0.0	0.0	0.0	0.0	0.0	0.0	0.0	0.0	0.0	0.0	0.0	0.0	0.0	0.0	0.0	0.0	0.0	0.0	0.0	0.0	0.0	0.0	0.0	0.0	0.0	0.0	46.56035385868933	0.0	0.0	0.0	0.0	26.067938260695026	0.0	0.0	0.0	0.0	0.0	0.0	0.0	0.0	0.0	0.0	0.0
2L_2876	0.0	0.0	0.0	0.0	0.0	0.0	0.0	0.0	0.0	0.0	0.0	0.0	0.0	0.0	0.0	0.0	0.0	0.0	0.0	0.0	0.0	0.0	0.0	0.0	0.0	0.0	0.0	0.0	0.0	0.0	0.0	0.0	0.0	0.0	0.0	0.0	0.0	0.0	0.0	0.0	0.0	0.0	0.0	0.0	0.0	0.0	0.0	0.0	0.0
2L_2877	0.0	0.0	0.0	0.0	0.0	0.0	0.0	0.0	0.0	0.0	0.0	0.0	0.0	0.0	0.0	0.0	0.0	0.0	0.0	0.0	0.0	0.0	0.0	0.0	0.0	0.0	0.0	0.0	0.0	0.0	0.0	0.0	0.0	0.0	0.0	0.0	0.0	0.0	0.0	0.0	0.0	0.0	0.0	0.0	0.0	0.0	0.0	0.0	0.0
2L_2878	4.708913785439285	0.0	8.147495744970348	0.0	0.0	0.0	0.0	0.0	0.0	0.0	0.0	0.0	0.0	0.0	0.0	0.0	0.0	0.0	0.0	0.0	0.0	0.0	0.0	0.0	0.0	8.314279775514445	6.306565955012743	0.0	0.0	0.0	0.0	0.0	11.681219519317818	0.0	0.0	0.0	0.0	0.0	0.0	0.0	0.0	0.0	0.0	0.0	0.0	0.0	0.0	0.0	0.0
2L_2879	0.0	1.3273822363072225	0.4208325051700325	2.1452169427861203	0.4806822688760682	0.6574749909662936	1.3283483078038072	0.8903173536206981	0.0	0.0	0.48386812696777065	0.0	0.0	0.0	0.7612723982992412	1.797292540543999	0.0	0.9959893996848191	2.2312354216655637	5.275001661625523	0.0	5.313393231215229	0.0	1.7179504658531919	0.43810623497898005	1.717788776397582	0.9772357174312499	1.065262981472236	0.9461641134901145	0.0	2.6919624998855913	1.7129522054645059	1.8100666858734857	0.9916601874069171	0.48879233393744803	0.5255256478325456	0.6399546195380192	1.3512127151008189	0.0	1.6442797972274152	2.5302457138481023	2.4831980611189537	2.8970644046387792	0.9855024702604919	0.0	1.3712626408132464	2.692756823432327	1.4935765752229389	1.7946416665903944
2L_2880	0.0	0.0	0.0	0.0	0.0	0.0	0.0	0.0	0.0	0.0	0.0	0.0	0.0	0.0	0.0	0.0	4.930966469428008	0.0	0.0	0.0	0.0	0.0	0.0	5.02008032128514	0.0	6.2745098039215685	0.0	0.0	6.912044237083117	0.0	0.0	0.0	0.0	0.0	0.0	0.0	0.0	0.0	0.0	0.0	0.0	0.0	0.0	0.0	0.0	0.0	0.0	0.0	0.0
2L_2881	0.6393008401435921	0.0	0.5530681928104122	2.2554365324106795	1.8951725722033903	0.8640694352373045	0.0	2.34015292899391	2.267161391511113	0.0	0.0	0.0	0.0	0.0	0.5002412413386356	1.1810225269417811	0.4435386006321667	1.3089532072135102	1.1729372871485366	0.0	1.0865942252406602	3.4914945447143486	1.9752869219479199	0.4515543584749167	2.30307897476597	0.5643898240514723	1.284306667259731	0.9333294755715009	0.0	0.0	0.0	2.2512029584408797	0.7929443808987628	1.9548954785808947	0.6423826331598173	1.3813168742981616	0.841043742012187	0.8878981129812169	1.1427616732819237	0.0	5.542182884054431	1.6317392872236445	1.6317392872236447	2.590342065031056	0.0	1.802146320224461	2.12333144191687	1.9628942325849081	2.358561211621197
2L_2882	0.6870369142185861	0.0	1.584974253876342	1.2119240724720899	0.45259634837119406	0.6190591984025301	1.250733868097106	2.514890245998181	0.0	3.230278824747037	0.4555960590576415	0.0	0.0	0.0	1.0751876964121523	1.6922780253721554	1.27108604642413	0.0	0.8403463739684224	0.0	0.7784862218642916	2.501467736194212	1.4151866605260146	2.264600591746605	0.825016003247923	0.0	0.0	0.6686802859009431	1.3363206335656483	0.0	5.069346120251987	1.6128656356315567	2.272407715392296	1.867436386596494	1.3806976444285672	0.49481956083081596	2.410250118885587	0.6361311622303993	0.8187271723513214	3.096411413991755	0.7941350900025064	0.0	1.5587377186080942	1.8558405343039133	1.2692085190291165	2.1519012456366435	0.0	2.3438466104274736	0.0
2L_2883	0.7079004522068089	0.0	2.449658747226144	0.6243635394170067	3.4975539856201565	3.8271505715849377	1.933073141688462	1.29563048618534	2.510437142419609	0.0	0.7041470033615977	0.0	0.0	0.0	0.5539191859603643	0.0	0.49113211846892507	0.0	0.6493991434425297	0.0	1.8047853884574951	0.0	0.7290811135547479	1.0000160002560041	0.0	0.0	0.9480787066499899	1.0334795706925863	0.688450621223418	0.0	3.9174668092624585	1.246383151891106	0.8780305774148585	2.1646638114750996	3.556564671505017	0.7647689308033248	0.9312911979943713	0.49158661793076935	0.0	11.96415539045021	1.2273763847874062	0.0	1.2045544202630145	1.4341482163498633	5.884879977872852	0.6651746798597413	2.351173647105294	1.4490139098090271	0.0
2L_2884	2.503047710892783	0.0	0.0	0.0	0.989353174745296	1.3532327105575968	0.0	0.0	1.775318527650231	0.0	0.0	0.0	0.0	0.0	0.0	0.0	1.3892655342114975	1.024986085813885	0.0	0.0	0.0	0.0	2.0623519102431453	0.7071863713305514	2.705166109823252	0.8838997657665622	1.3409152255962482	2.192552920919001	0.9737102137138125	0.0	0.0	0.8814110756705511	0.0	4.0821233409485345	0.0	0.0	1.3171718108372683	1.3905511769416579	1.7896970007183843	3.384300904962062	1.7359399281459746	0.0	0.0	0.0	2.774426886638027	0.0	2.216921808502738	2.049412986638237	0.0
2L_2885	0.9207964078627173	0.0	1.194890980735848	0.81213637101573	1.3648254367793977	0.6222673130945452	0.0	0.8426410054392477	0.8163582519614639	0.0	1.3738712045205124	15.423339831700515	0.0	0.0	1.0807595794476272	4.252619549853416	0.6388365610763527	0.471327165388938	0.42235062619815594	0.0	1.5650410520049447	2.51443094781726	0.47417350017855003	0.32519090006597473	0.4146457179909884	1.2193511019885581	0.0	0.3360727745428906	1.3432457707235286	0.0	0.0	0.4053059739911914	1.142091941256501	0.9385569471070132	0.9252351693360781	1.9895353425286009	1.2113703093621724	1.9182832439205526	0.8229700148406183	0.0	1.5965009807305524	1.1751116062248013	0.3917038687416004	0.0	2.5515717299120495	1.7304423352371225	2.548560137430596	1.8847943929628561	0.0
2L_2886	0.5694968381535546	3.108003108003108	0.0	2.009169851200881	1.1254949363982811	1.5394467844035566	0.0	0.0	4.039228991970013	0.0	4.53181789342977	0.0	0.0	0.0	1.7824835343083518	6.31241399335934	1.5804379709705154	3.4980935390212333	1.0448665705389422	0.0	0.9679511378265625	0.0	1.1730728173220624	0.8045000514880033	1.0258051544657403	5.027652086475617	0.7627171646447034	4.1571053244205	0.0	0.0	0.0	0.0	1.412728685455958	3.4828885684631405	0.0	1.2304936002027853	2.9968473166229126	0.7909502634655327	2.0359715452616833	3.85000385000385	5.924451395800749	0.0	0.9690485880962071	2.3075077070757417	6.31241399335934	1.0702490041333017	6.304963519481078	0.0	0.0
2L_2887	0.0	0.0	0.0	0.0	0.0	0.0	0.0	0.0	0.0	0.0	0.0	0.0	0.0	0.0	0.0	0.0	0.0	0.0	0.0	0.0	0.0	0.0	0.0	0.0	0.0	0.0	0.0	0.0	0.0	0.0	0.0	0.0	0.0	0.0	0.0	0.0	0.0	0.0	0.0	0.0	0.0	0.0	0.0	0.0	0.0	0.0	0.0	0.0	0.0
2L_2888	0.0	0.0	0.0	0.0	0.0	0.0	0.0	0.0	0.0	0.0	5.075520359265633	0.0	0.0	0.0	0.0	3.1421077950352814	1.1800334563085533	0.0	7.801492581560705	0.0	5.781763018542837	9.28911343772439	1.751748814635371	1.201359362145455	1.5318341170707288	0.0	1.1389650065530352	0.0	0.0	0.0	0.0	2.9946602213592945	2.109626754286498	0.0	0.0	3.6749904588060214	4.4751899941912034	0.0	0.0	0.0	2.9489930368376416	4.34123872905895	0.0	0.0	0.0	3.1964041731613606	1.8830395195387006	1.7407585738452418	0.0
2L_2889	0.46303773498238976	0.0	1.201741467595522	1.225188703564123	0.0	0.6258348637081866	1.264423276312901	1.6949439821013914	0.0	3.265634551981065	1.3817478114956996	0.0	0.0	0.0	0.7246371560600319	1.7108001788812668	0.9637486584618674	3.7922348303496345	1.274316074562782	0.0	1.180510248009463	0.0	0.9537840140839562	1.6352763381531685	0.8340458865357303	0.8175612148959652	1.2402766958086213	1.0139985885139646	0.45031559918453246	0.0	0.0	0.8152593062665069	1.1486397234075545	1.8878756660189364	0.9305396795146901	2.501177053921576	1.2183152746521224	1.2861873638007968	3.3107528950051	0.0	0.8028269785831453	3.545546085008013	1.181848695002671	0.938076447977282	0.0	3.480726434568347	1.0252685639739902	0.0	0.0
2L_2890	0.32126870811941116	0.0	2.779341002683954	1.700141315746165	2.5396896346885036	0.0	0.0	0.0	0.0	0.0	0.0	0.0	0.0	0.0	1.5083214092146373	1.1870016670251413	2.2289204749704714	1.315580019496896	0.0	0.0	0.5460476524865372	0.0	0.6617623897139889	0.0	1.1573693642477494	0.5672471495830733	1.2908087019782593	0.46902731239845563	1.2497669184697053	0.0	0.0	1.6969500603435441	3.1878352207974374	1.9647924904059182	0.6456348113894114	0.69415502036512	0.8453016780252671	1.7847865154381357	0.0	0.0	2.2280964747948815	0.0	2.7333337706667367	1.3017280700475495	5.341507501613136	0.6037566706055751	3.5568019854353223	1.315221159698888	0.0
2L_2891	0.8251533134856457	0.0	0.7138517943735629	1.4555595826037342	0.8153740406105194	1.1152648530973137	0.0	1.5102318205844598	0.0	0.0	0.8207781633611195	0.0	0.0	0.0	1.2913348205206017	1.524360035548076	1.717441881766721	0.0	0.7569621594616486	8.947905295370354	1.4024802863864745	4.506514166227282	0.8498422267905964	1.1656533253758068	0.0	0.7284647605172101	1.1051134150270008	0.0	0.8024819160700214	3.8603182446360877	0.0	1.4528274200835958	0.0	0.0	1.6582620418843828	0.8914411840478383	2.1710906256648967	3.438062445528198	0.0	0.0	0.0	0.0	1.4040704000898605	5.015078669867401	0.0	1.550701343450109	0.9135365099433882	0.8445104288592861	0.0
2L_2892	2.0717024504925265	1.4132777444087201	0.4480647679414318	0.4568069813262788	3.0707246224313773	0.7000204966001404	0.0	0.0	0.0	0.0	2.0607178139575715	0.0	0.0	0.0	1.6210693627211594	0.9567980790556326	0.0	0.5302201633184147	0.9502478721574522	0.0	2.200743939481302	0.0	0.5334221516777353	0.7316479286754479	0.9329125773221267	0.45723691730870347	0.6936487233846118	1.1341966334019398	1.007390823515806	0.0	5.732321234696135	2.2797476519967033	0.6423989747312363	1.055830969063836	1.0408446162624476	1.1190653029438467	0.6813663739698421	1.4386503043212955	2.777403856925188	3.5013637811927745	0.0	2.6438869368190336	0.44064782280317233	0.0	4.305591355750347	0.48666588994790627	1.7202038051596253	3.710528720658464	7.643094979594847
2L_2893	0.6740630254321283	1.839334161033706	0.5831414506390006	0.0	0.0	2.7331604518242205	0.0	0.0	0.0	0.0	0.0	0.0	0.0	0.0	1.0548840339609367	1.2452410002074572	0.0	0.6900639758311993	1.2367161229444232	0.0	2.2913562594983876	0.0	2.082693772787273	0.0	0.6070774055260071	0.5950786991579636	0.0	2.460198902160842	0.6555428904669118	0.0	0.0	3.5604192464871125	3.3442439291521926	0.0	2.031937175753625	0.7282132080107531	0.0	0.46808892678536845	1.2048997005342286	0.0	1.1687081660911949	1.7204656268172418	1.7204656268172418	1.365596366858178	0.0	1.9001385961092003	0.7462627534438907	3.4493787117039627	0.0
2L_2894	0.240025684668465	3.9297877914592614	0.41529922475263115	1.6936085921505983	1.4230861767860112	0.6488302369424211	1.3108826330073955	0.0	0.0	3.3856254469025586	1.4325180841082938	0.0	0.0	0.0	0.7512628728893269	0.0	0.3330533908565387	0.0	1.3211389274465735	0.0	1.6318484600246084	0.0	1.9776587842461284	0.6781448560813861	0.43234583239370167	1.2714019325309376	1.6073110277995373	3.1537693851691544	0.933723555081473	0.0	0.0	0.42260739975414385	1.1908447852906852	1.4679321416073037	0.0	3.1116949111756322	0.6315402306283876	1.6668080119860829	0.0	0.0	3.3293026575825535	2.4505479425199477	1.6336986283466315	0.0	1.3302457442778148	1.8043102807434623	0.5314702678525115	0.0	0.0
2L_2895	0.0	0.0	0.0	0.0	0.0	0.0	2.246302585943537	0.0	2.917220938645009	0.0	0.0	0.0	0.0	0.0	1.2873492192226985	6.07862088249418	2.282854846957411	0.0	2.2638775695010414	8.920288303717976	0.0	8.985210343774147	1.6944385139096458	2.9051390748177894	0.0	1.4524328249818446	0.5508512855767302	0.0	0.8000051200327682	0.0	0.0	0.0	0.0	0.0	0.8265719745812586	0.0	0.0	1.1424837138946584	0.0	2.7805583361138915	0.0	6.298815822625347	1.3997368494722993	1.6665333439991468	2.2794828309353172	2.3188728422888203	3.6428678112557327	0.8419039151899672	0.0
2L_2896	1.090972248284337	0.0	1.8876310240086847	0.9622303421633362	1.078042632489553	0.0	0.0	0.0	0.0	0.0	3.255562997531415	0.0	0.0	0.0	0.8536658760297878	2.0154248525666336	0.7569023438540741	1.1168698159789447	1.000813661506805	0.0	0.9271410816676857	0.0	0.0	1.5411626037510666	0.0	1.9262719414413332	1.4611200698064724	0.7963672909655316	2.1219947514581814	0.0	0.0	0.9604241847871497	2.706332479710964	1.1120151794520057	3.2886940617805296	3.535843255597033	1.4352482032127745	1.5152055804415445	1.950132384736938	0.0	0.0	0.0	2.784576786097165	0.0	0.0	0.0	1.2078276410630961	2.2331303194559915	4.024904499078498
2L_2897	0.616099214646009	0.0	0.0	0.0	1.8263926152371555	1.6654209318096729	1.6823902862822606	0.0	0.0	0.0	1.8384975503858638	0.0	0.0	0.0	0.9641727855482068	3.4144819104162867	2.1372080744746915	0.630724216467074	2.8259220701122567	0.0	2.617898361666847	0.0	0.6345331466790629	1.305499390070685	1.1097476012250724	1.0878137662832124	1.2376963698117933	0.44972845395949923	0.5991716571673992	2.8822995677703567	3.4094458014038733	0.0	0.0	1.2559653644943363	1.2381383253089586	1.996778796445574	0.8105204254389291	0.42783717441270147	3.3038650595785986	2.0825263543710144	0.0	1.5725199002393373	1.5725199002393377	1.2481664434945066	1.7072409552081433	0.5789141631234225	0.682090366878674	3.152760847452027	0.0
2L_2898	0.0	0.0	0.0	0.0	0.0	0.0	0.0	0.0	0.0	0.0	0.0	0.0	0.0	0.0	21.724018074383036	0.0	0.0	0.0	0.0	0.0	0.0	0.0	0.0	0.0	0.0	0.0	0.0	0.0	0.0	0.0	0.0	0.0	0.0	0.0	0.0	0.0	0.0	0.0	0.0	0.0	0.0	0.0	0.0	0.0	0.0	0.0	0.0	0.0	0.0
2L_2899	0.0	0.0	0.0	1.535420461074481	0.0	0.0	4.753769025772084	0.0	0.0	0.0	0.0	0.0	0.0	0.0	0.0	0.0	0.0	0.0	0.0	0.0	0.0	0.0	1.7929395117789853	1.2296081779764387	0.0	0.0	1.1657466788168558	1.2707545994962728	1.6930219391941015	0.0	0.0	1.5325383954506904	2.159232608730857	3.5488609841949703	0.0	0.0	0.0	2.4177970169945744	0.0	5.884395172442201	0.0	0.0	4.443318803680845	0.0	0.0	0.0	1.927317391977233	0.0	6.422496205910367
2L_2900	1.0759972557765989	0.0	2.3271510858161166	0.9490224973375173	1.594867673297524	0.7271508832265487	1.469119979502838	2.954006124639365	1.907911958257939	0.0	1.0702920741446975	36.04590806851606	0.0	0.0	0.0	0.0	1.8662822224823405	0.5507696730796451	1.974152422334376	0.0	1.8288297638386404	0.0	0.5540957594940706	0.38000204289098255	0.4845345299656504	1.4248735424731056	3.242394728990201	0.7854361291194161	3.13930148030622	0.0	5.954486288604422	1.420861697679657	0.0	0.54837567287066	1.0811841734530794	2.3248728497977535	0.0	1.1208055812531368	1.9233643180913762	3.6370645979043235	1.8655922845073007	1.3731774502291831	1.8309032669722443	3.2698231941202476	1.4908204223315358	1.0110547717690455	1.1912486585051045	1.6518583075588376	3.9696575257362823
2L_2901	4.842378638369614	0.0	0.0	1.7083784345240047	0.0	0.0	0.0	0.0	0.0	0.0	0.0	0.0	0.0	0.0	4.546887503940636	0.0	1.3438317049676618	0.0	0.0	0.0	0.0	0.0	0.0	0.0	0.0	0.0	1.2970626201079987	0.0	0.0	0.0	0.0	1.7051717176126504	2.4024601191620216	1.9743118338671872	5.83886598323389	0.0	5.0963827913500115	5.380301210782984	0.0	0.0	0.0	0.0	0.0	0.0	0.0	1.8200455448197135	0.0	0.0	7.145960531430793
2L_2902	0.6362991888966979	0.0	1.467923791708807	0.37414113097326607	1.6766883025127985	0.0	0.0	0.0	0.7521721980908667	0.0	2.1097512873280406	0.0	0.0	0.0	3.319283360083991	0.0	1.1772162508581907	0.0	0.0	0.0	2.8839798344920027	0.0	2.1844583738131673	1.1984912433435797	1.910221280797256	0.3744932638024174	0.8521843857720545	0.3096490994475241	1.2376332590670869	0.0	0.0	0.37343884823094176	2.6307378035707005	0.4323815189242798	1.7049773659992222	0.4582771008235744	0.5580632437448365	0.8837292455082031	1.516528224068865	0.0	0.0	0.0	1.443624826449228	1.7187865779268618	2.350954757991542	0.7971932738093033	1.4089079709297199	1.7366026963014445	3.1299830307969985
2L_2903	0.0	0.0	0.9502333796936362	0.9687734291799013	2.1707464670694234	0.7422842521129863	2.9993902239674672	0.0	1.9476191718956994	0.0	1.6388502787902839	0.0	0.0	0.0	0.8594707336248801	2.0291295754462335	1.9051230435148394	2.8111610966789224	1.511428667872115	0.0	1.866891129210102	0.0	1.131255055649547	0.7758211912144767	0.4946185991036126	1.4545278239051647	1.8388194573136267	2.4053475687147667	0.5341060352166018	0.0	0.0	0.48347749504121307	0.0	0.5597883955081907	1.103685636778602	0.0	0.0	0.0	3.926786248433826	7.425517419335676	0.0	0.0	1.4017558393643879	1.1126247753054266	1.5218471815846752	1.5481450667660783	2.4320815389385073	0.5620788553916122	2.026136758963274
2L_2904	1.2054478528080665	0.0	0.0	1.5947956078053125	0.5955807668864717	1.6292652535071563	0.0	1.1031317911550893	4.274896355137869	0.0	1.798584442100689	0.0	0.0	0.0	0.9432409475987208	0.0	0.8363240280576675	1.8510942743802996	1.6587434023481171	0.0	0.5122129494604605	0.0	1.862272993577765	1.7028766354427207	2.1713107747171705	2.128395455875702	2.421652870106657	0.43996501398208815	1.7584915799906167	0.0	3.335427982106096	1.0612013945884247	1.4951538326399556	2.4573976331083216	2.4225175917171216	1.3022863068631922	0.7929243239368629	0.0	1.077379786502112	4.074630940302582	0.0	0.0	1.5383810692979134	0.0	1.6701773795184143	0.566346148727256	2.0018473046927703	1.2337262257871975	0.0
2L_2905	0.0	0.0	0.0	0.0	0.0	0.0	0.0	0.0	0.0	0.0	0.0	0.0	0.0	0.0	2.444907075194339	0.0	8.671101646121935	0.0	0.0	0.0	2.655340753240511	0.0	0.0	2.206952075594288	0.0	0.0	0.0	6.8424101705584786	0.0	0.0	0.0	2.7506638727256822	0.0	3.184821903166764	0.0	0.0	0.0	8.679125985975833	0.0	0.0	5.417435039536441	0.0	0.0	0.0	0.0	0.0	3.4592296918137673	0.0	0.0
2L_2906	1.949228573299831	3.545942112495013	1.124203459691179	0.0	0.0	0.8781827097767729	1.774261428195285	4.756751614322579	2.3041920627035175	0.0	0.6462977736851331	0.0	0.0	0.0	0.5084119295808804	2.400625506982099	1.8031325461097054	0.0	1.7881431802007253	7.045766480752375	0.5521710537577172	0.0	1.3383668418008903	1.8357192788707244	1.1703481528278068	1.1472165658072102	3.0456623980692936	1.8971480173854645	1.2637818570971082	0.0	0.0	1.1439864863164344	1.611791869315915	1.324550503852389	1.3057499744725878	0.0	0.8547809264867888	1.8048011862597237	4.645707865346015	0.0	0.0	0.0	0.0	2.632651406415034	1.8004691302365745	1.8315816696771765	1.4386752448157698	2.659940209863963	0.0
2L_2907	0.0	0.0	0.0	0.0	0.0	0.0	0.0	0.0	0.0	0.0	0.0	0.0	0.0	0.0	0.0	0.0	0.0	0.0	24.948854847562494	0.0	0.0	0.0	0.0	0.0	0.0	0.0	0.0	0.0	0.0	0.0	0.0	0.0	0.0	0.0	0.0	0.0	0.0	0.0	0.0	0.0	0.0	0.0	0.0	0.0	0.0	0.0	0.0	0.0	0.0
2L_2908	0.0	0.0	0.0	9.713755065723266	0.0	0.0	0.0	0.0	0.0	0.0	0.0	0.0	0.0	0.0	0.0	0.0	0.0	0.0	0.0	0.0	0.0	0.0	0.0	0.0	0.0	0.0	7.375033740779364	0.0	0.0	0.0	0.0	19.39104366475212	13.660269107301415	0.0	0.0	0.0	0.0	0.0	0.0	0.0	0.0	0.0	0.0	0.0	0.0	0.0	0.0	0.0	0.0
2L_2909	0.9444525877245342	0.0	0.5447061884778192	1.110667954597227	0.6221729627148542	1.7020106191846553	0.0	0.0	1.1164417483120517	0.0	1.2525931810330335	0.0	0.0	0.0	2.956067661432703	2.326332584370558	0.8736652142856144	1.2891627500290865	1.7328049433459423	0.0	1.0701656803752215	0.0	2.5938959532564385	1.7789086893285402	0.5670645077840378	1.1117132891427302	0.4216296161749601	0.0	1.2246711972152937	2.945624363376935	0.0	3.8800411018296828	0.7809556163399344	0.0	0.6326702569438407	2.0406484936034857	1.6566554974953025	1.7489474287827516	0.0	0.0	3.2750333725900664	4.8212055906700035	1.6070685302233343	1.275588952175109	0.0	2.366532170727074	1.3941521035280622	4.510838836878917	2.322901415367061
2L_2910	1.5666854000462236	0.0	0.5421446733662375	1.1054449686832968	2.47698862090005	2.541010210795431	1.7112674296865884	1.1469665601899377	0.0	0.0	0.0	0.0	0.0	0.0	0.0	0.0	0.8695567486647087	1.283100381112891	0.0	0.0	1.065133158953283	6.845069718746354	0.0	1.3279074444970098	0.5643978512696525	1.6597280812160273	1.258940629157258	0.4574477526049362	1.828368155823773	0.0	0.0	1.1033699898589264	1.5545662468690065	2.5550463986844583	1.8890852558029236	2.031052215712098	3.297729941640074	1.3055421701218055	2.2403825139489015	0.0	2.1730882147776085	3.1990223787610508	1.5995111893805252	1.2695904148970691	1.7365446443052972	0.588850851086745	2.0813940233603176	1.9241255715133978	4.623955650716563
2L_2911	0.0	0.0	0.0	0.0	0.0	0.0	0.0	0.0	0.0	0.0	0.0	0.0	0.0	0.0	0.0	0.0	0.0	0.0	14.298174123164472	0.0	0.0	0.0	0.0	22.017896145987457	0.0	0.0	0.0	0.0	0.0	0.0	0.0	0.0	0.0	0.0	0.0	0.0	0.0	0.0	0.0	0.0	0.0	0.0	0.0	31.576421254720675	0.0	0.0	0.0	0.0	0.0
2L_2912	0.0	1.953458843064	1.238646949141342	1.262814249747532	1.4148042713789835	2.9027441381984875	3.90976114878166	2.6204935699639025	2.5387579482164466	0.0	0.0	0.0	0.0	0.0	1.6805042184857144	2.6450082808596753	1.986690761252219	1.4657603870193727	0.0	0.0	0.0	3.90976114878166	0.7373060415078233	0.0	0.0	0.6320013904030589	0.0	1.0451384860750974	2.0886515623740283	3.3491345501408984	7.923321266115045	4.411553581532379	0.8879358377563638	1.459389247059495	1.4386748308585968	0.7733964610460698	2.8253919101118514	1.4913969512565242	0.0	2.419825143435135	0.0	3.6544298084530613	0.609071634742177	1.450327164801836	0.0	1.3453573299338846	0.7925659218686929	1.4653605614909986	0.0
2L_2913	0.0	2.6151482462162075	2.4873153137288115	1.690563628842165	0.9470183930859324	0.0	0.0	0.0	6.797408012376721	13.518153528373253	2.85988507837801	0.0	0.0	0.0	2.2497364996124825	0.0	2.659636714901838	0.9811265589487818	1.758351510292071	0.0	0.0	0.0	0.9870515615007645	2.0307768289988433	0.0	0.8460773737758317	0.0	0.6995775950481099	1.8640896000763532	0.0	15.910747073218074	1.6873903512657367	0.0	0.9768619501622616	0.9629964752403013	0.0	0.0	1.996573480592607	0.0	0.0	1.66165842816418	0.0	2.446142067038969	0.0	2.6557081525460005	3.60213257054574	3.1830883787671453	3.9234357212736333	0.0
2L_2914	0.0	0.0	0.0	0.0	0.0	0.0	0.0	0.0	0.0	0.0	0.0	0.0	0.0	0.0	0.0	0.0	0.0	30.31681067151736	0.0	0.0	0.0	0.0	0.0	0.0	0.0	0.0	0.0	0.0	0.0	0.0	0.0	0.0	0.0	0.0	0.0	0.0	0.0	0.0	0.0	0.0	0.0	0.0	0.0	0.0	0.0	0.0	0.0	0.0	0.0
2L_2915	0.3128222068730792	0.0	1.6237614759342314	0.5518142549072842	0.6182296129511685	0.0	0.0	2.2901637467078895	0.0	0.0	1.2446542101673312	0.0	0.0	0.0	1.4686660106625153	1.1557941114601609	0.0	1.2809920002049586	1.7218223768036092	0.0	0.5316914700737456	6.833821951602873	0.6443639419093019	1.325725436959104	0.5634704369600544	0.5523336095001381	0.8379146315815053	1.370088233682249	0.0	0.0	0.0	3.3046708217394465	1.5520117952896442	1.9131359742262324	1.8859811251009	1.3518098706453134	0.0	2.172328188391252	0.0	2.1147908471852133	0.0	3.1937657692184853	2.661471474348738	2.5350084669282795	0.0	4.115182790540723	4.155947784672033	0.6403212876092709	4.6163576015252445
2L_2916	1.2346719591840498	2.246055365264754	0.0	1.4519633884527676	0.0	1.1125094118296242	0.0	3.0130010997454018	2.9190228045737583	0.0	0.8187502988438592	0.0	0.0	0.0	2.5762887401368397	1.5205938588079944	2.2842648870111217	1.6853075728453135	0.0	0.0	2.0985228497660495	0.0	2.543227664484521	1.1627733912797578	0.7413168812383669	1.4533299422301347	0.0	0.6008416589959215	0.0	0.0	0.0	1.449237976179745	0.0	0.0	0.0	0.8892387351681649	0.0	2.2863787727107434	2.9426642470119453	2.7822757903054383	5.70855106698528	0.0	3.50150354562249	1.6675627036927843	2.2808907882119915	2.3203051294057375	1.8225589420118244	2.527271789884645	0.0
2L_2917	0.0	0.0	2.180370019694192	0.0	1.2452284402704386	0.0	0.0	0.0	0.0	0.0	0.0	0.0	0.0	0.0	0.9860547211067477	0.0	1.7485696700099318	1.2900770498518024	3.468067766044149	0.0	1.0709246631272606	0.0	1.2978677978882394	0.8900851633484291	1.1349333623876272	1.1125017382839661	1.6877145770861524	3.6794804573594204	3.6766192750442115	0.0	0.0	1.1093694011513036	0.0	2.5689390859586285	0.0	1.3613971746924431	3.3156608609444986	0.0	2.2525642628427134	0.0	2.1849040608626877	0.0	1.0721388634255908	2.5529872503816713	0.0	0.0	1.3951408638851743	2.579450293347984	4.6490977263587565
2L_2918	1.565489105761313	0.0	0.677163376160531	0.6903755435844436	3.8673394290337413	0.0	2.1374509187832773	0.0	0.0	0.0	1.5571885272578063	0.0	0.0	0.0	0.0	1.4460155403290118	0.5430579812145383	0.8013253921986967	3.5902904185919597	0.0	1.3303998017704295	0.0	0.8061645793050296	2.211489128319445	1.4099172167106209	1.3820506176038698	1.5724741544216796	0.5713730666163858	0.0	3.661917160110004	0.0	0.6890796720807657	1.9417240082037839	0.0	0.7865178260332681	1.6912511156972205	1.0297537035091946	1.0871210669658424	1.399169872514637	2.6458176237911917	4.071429153061308	0.0	1.997862287352533	1.5857762216027123	2.169023310493518	2.2065045547770272	0.8665852943075312	3.2044272366701834	0.0
2L_2919	0.8077724511467299	0.0	0.6988153646996842	0.7124499851204821	0.7981991668955835	0.0	0.0	0.7392103016347636	0.0	2.8484607487805738	0.0	0.0	0.0	0.0	0.9481008039736801	0.0	0.8406330168368706	2.4808422128533674	0.7410176617854598	0.0	1.7161734069663255	0.0	0.831941322180217	0.8558251797917538	0.7274993367024797	1.782801315707371	0.8113766473413879	0.2948212292512189	0.39278929972816623	1.8895026413357423	0.0	1.7777816967987625	1.0019048716372	2.0583823938484995	0.4058331864893587	0.0	1.0626796061369321	0.5609406323713734	2.1658615317073826	1.3652082147308695	0.7002685389793277	1.0308715090824934	1.718119181804156	3.2729613787284344	0.0	1.1385282632240912	0.8942939618478992	0.8267218321610831	2.980100527731102
2L_2920	0.4762768410576546	0.0	0.0	0.0	0.0	1.2874572821673778	2.6011509572755753	0.0	0.0	0.0	0.0	0.0	0.0	0.0	1.4907117477775351	0.0	0.6608693445444972	0.0	0.8738340868695942	0.0	0.0	0.0	1.962108929616602	0.6728127664338556	0.0	1.681873607198419	0.0	2.0859813707957042	4.63190955844562	0.0	0.0	0.83856907914046	2.3629629192043904	0.0	0.0	1.029076134551293	2.506298327697504	0.6614809208396522	1.7027067247721013	3.2198030768438204	1.6515625763847692	0.0	2.4312798743514556	1.9297955806137368	0.0	3.58024684727938	3.1637486709619123	1.9497989172376653	0.0
2L_2921	0.7975000606100046	1.4507734435921151	0.9199047659392013	0.0	0.5253656794677793	0.0	0.0	0.9730797487508089	0.0	0.0	0.528847689538483	0.0	0.0	0.0	0.8320389926753528	0.0	0.7377268805248366	0.5442874447310119	0.9754589168406642	0.0	1.8073055356187162	0.0	1.0951487702109022	0.0	0.47883184948131496	0.9387357576184274	0.3560259655433086	0.7761920174860538	0.5170589644736024	0.0	0.0	1.872185344851392	1.3188849487201046	3.2515297228022138	2.1369185698330564	1.1487552461498176	0.6994437184218648	1.4768191633826824	0.0	1.7971292657109532	5.530906150478257	2.7140319522981744	1.3570159761490872	3.2313393384543603	0.0	0.4995776320909487	0.0	2.17655590282505	1.9614685200975008
2L_2922	1.44178643105954	0.0	1.4254969371416435	1.08998240768394	1.2211707037891706	0.5567705526281798	0.0	0.7539488068760132	0.7304324452248709	0.0	0.4097547863456593	0.0	0.0	0.0	0.3223347349522058	0.7610019961082359	1.1431916080590436	1.265152841006134	0.0	4.467037728600656	0.7001563098961844	2.249774460110374	0.42426435742405355	0.5819258486806577	0.7420043466614629	1.8183471224656789	1.10340535719852	0.6013988537337848	0.8012416039895423	1.9271758779249712	0.0	0.7252909686043298	1.0218810275013732	1.2596536708197448	0.0	1.335095065444135	0.5419337496829688	1.4303119138402987	0.7363482868488933	0.0	1.428461232990598	1.0514252068679095	1.0514252068679095	4.172772824232794	4.566011976649415	1.5483045871232928	1.3681868286478256	2.5296154731519263	0.0
2L_2923	1.2063572129867088	0.0	0.695757783894571	0.7093327477082167	0.7947067444695166	0.5434981103657699	1.0980718736356456	0.0	2.1390606158441074	2.8359976586003333	0.399986944426134	0.0	0.0	0.0	0.629301670229563	1.4857220624080525	1.3949248838529744	1.2349937962144968	0.7377754300124094	0.0	0.6834658003965469	0.0	0.8283012650976542	1.1361074957645914	0.3621581263503066	1.0650005325002663	2.423479705403961	0.5870625503406137	0.39107069838656744	0.0	2.2252960978987866	1.0620019387907393	0.0	2.049376194478915	1.2121725396695586	1.7376916261161846	0.0	1.1169726110496963	1.437590047046572	0.0	0.6972045999886216	1.0263610573982158	2.3948424672625035	3.2586409381757604	2.2285830936120785	1.1335467726336417	0.44519054422407117	0.4115523061580407	0.0
2L_2924	1.0211667442753392	0.0	0.0	0.9006623470900501	1.513596638604585	1.3801936687756027	4.1827703324465855	0.0	1.8106888584693162	0.0	1.0157522864583968	0.0	0.0	0.0	0.3995221714829065	0.9432342748697865	0.35423609694166724	0.5227036322675407	1.4051653879661636	0.0	0.4339091307498384	2.7885135549643905	0.5258602284547177	0.7212759082306237	0.0	0.901510029299076	0.683815388991803	1.1181179838096515	0.993109804178609	0.0	2.82552922162321	0.0	0.633292169342326	1.5612948755179596	1.5391340216340677	1.1032011588024973	0.0	1.0636917336260614	1.82535379920013	5.177591384487935	1.7705257044921778	1.3032032736466233	0.8688021824310823	1.0344000066201602	1.4148514123046798	1.439300384868923	1.695817774205255	2.612805254037829	1.8836861477488067
2L_2925	0.4903855018507149	4.014384879150289	0.0	1.7300671395805192	1.4537211506009078	1.988393086754916	1.3391021855486769	2.6925752238203158	2.6085913085215724	0.0	1.9511414665364604	0.0	0.0	0.0	0.7674354131152794	0.0	0.0	0.5020263036681807	1.7994390248839922	0.0	0.0	0.0	0.5050580299049909	0.6927433746023652	0.44165300118672157	0.0	1.3135294684589556	1.4318493408123596	0.47691197587969986	2.2941725722492294	2.7137557565543986	0.0	0.6082401332045891	0.0	1.478248315166483	0.5297801332979793	0.0	0.34053792392076293	3.506291382456183	1.6575913540034974	1.7004865091902792	0.0	2.503301228495078	0.0	1.3588821292052304	1.382363939101339	0.0	1.0037787250103012	1.809170504369599
2L_2926	0.9511938624406264	0.0	0.0	0.5592978172507805	3.133069416097999	0.8570795801818517	0.0	0.0	0.0	8.944559829266243	0.6307669444816597	0.0	0.0	0.0	1.4885836796151117	1.1714686925577649	0.8799012258079958	0.0	0.0	0.0	3.233412794452757	0.0	0.0	2.6874091655702035	1.7133362322982384	0.0	0.4246391066544388	0.9257793441964282	3.083531511903603	2.9666495194324445	3.509222587883216	0.5582479855900564	2.3595896673568464	1.2927209533196526	0.6371861046022551	2.055214150231633	0.8342401523789693	0.4403577483962281	1.1335173485396954	0.0	0.0	3.237078795353497	1.6185393976767486	7.7081627902316	0.0	2.3834239064210574	0.7020516124475717	0.6490051594612167	0.0
2L_2927	0.0	0.0	0.0	0.7006642998226619	0.7849949779946284	3.221137533983001	2.1693056269618656	1.4539638689978553	1.4086133891519865	0.0	0.0	0.0	0.0	0.0	1.243222494867822	0.0	0.0	0.0	0.0	0.0	2.025340383768247	4.338611253923731	2.4545368636664318	1.683335428150755	0.7154646978986087	1.4026474971508722	0.0	0.0	0.7725831859630905	0.0	0.0	0.6993491157779455	0.0	0.0	2.394718209517089	0.0	1.0451002564676029	0.5516612865899692	1.42002188253721	0.0	1.3773687298731994	2.0276366880582337	0.6758788960194112	0.0	2.2013485461193527	1.4929255854974222	2.6385003819229307	0.0	0.0
2L_2928	1.091419001866763	5.956369592733229	1.8884040096860017	0.0	2.1569681827780327	0.0	0.0	0.0	0.0	0.0	2.171264101274706	0.0	0.0	0.0	3.4160618102223945	0.0	3.0288491826953368	0.0	0.0	0.0	0.0	0.0	2.2481493796344196	0.0	0.0	1.9270607505901625	1.4617183990733875	1.5933868073945896	0.0	0.0	0.0	1.9216349577682286	0.0	0.0	0.0	0.0	0.0	0.0	0.0	0.0	3.78466182532726	5.5714341428627145	0.0	0.0	0.0	0.0	4.83328898790687	2.234044787236277	0.0
2L_2929	0.0	0.0	0.0	1.6178449593289954	1.8125658301252427	2.4792191847930645	2.5044805156424843	0.0	0.0	0.0	3.64915824866678	0.0	0.0	0.0	0.0	1.6943162129457279	1.2726169484070908	0.9389239368329533	1.6827169821480554	0.0	0.779423834313199	5.008961031284969	1.8891881572839822	0.0	2.4780289691498614	1.6193676369377756	0.6141631676767398	0.0	1.7839068058542114	0.0	10.150903328887239	0.8074040892756389	0.0	1.8696855357200617	0.9215737087554294	0.9908310476512449	1.2065765177043386	2.5475892863170633	1.6394265023786438	0.0	0.0	2.3409226044168525	1.560615069611235	5.574227151986134	0.0	3.447188808908363	2.0307797158411174	1.877335640203368	0.0
2L_2930	0.0	0.0	0.0	3.426718259336779	0.0	0.0	0.0	14.221716561188936	0.0	0.0	0.0	0.0	0.0	0.0	0.0	0.0	0.0	3.9774241405780786	0.0	0.0	0.0	0.0	0.0	0.0	0.0	3.429943405933802	0.0	0.0	0.0	0.0	0.0	0.0	0.0	3.960135690089285	7.807851888172823	0.0	0.0	0.0	0.0	0.0	0.0	0.0	0.0	0.0	0.0	0.0	0.0	0.0	0.0
2L_2931	0.6344311360529958	0.0	1.0977106859445886	1.1191281722947062	0.0	1.7149752323276948	5.19734852067869	1.1611637182784587	0.0	4.474409064794813	1.8932017145844435	0.0	0.0	0.0	1.489292360252872	2.3440528040087054	1.3204801899801257	0.6494913021748542	0.0	0.0	1.6174760741591214	0.0	0.6534135664207632	0.4481147632663479	0.0	0.5600907346990213	0.8496825352385652	0.4631100432822646	2.4679996085752625	0.0	0.0	0.0	1.5738086760137788	1.2933363881938822	1.2749789086614034	0.6853975302248316	0.8346373150318513	0.4405673926468333	2.2681139804391046	2.144491551775532	2.199986712080259	1.619309947259075	0.5397699824196917	1.2853054117013176	5.274118809019587	2.3845586000208767	2.1071575294814164	0.6493141359713148	2.3405954989880438
2L_2932	0.25072861736205415	1.3683400324980757	0.4338177414537363	0.0	0.9910284670449588	0.6777620838201924	4.108007739486581	0.9177890461877337	2.667487067133536	0.0	3.491588762670726	0.0	0.0	0.0	1.1771434064764468	0.0	1.3916180064237087	1.5400825740940143	0.9200330291857478	0.0	0.42615346425478007	0.0	0.5164610334023756	1.0625757970735246	1.354873411919002	0.44269824580820094	0.6715929126128339	0.3660442693939405	2.9260770523870203	2.3459695070883466	0.0	1.7658071747394222	0.6219727420445799	2.044517842634995	2.015498173202843	2.7087065140870346	0.0	1.0446793696195749	3.585455063715777	0.0	1.7388794313168707	1.2799098943434382	0.8532732628956256	2.031822402467445	0.0	1.4135744137376816	0.5551689420728398	1.5396624751921881	0.0
2L_2933	2.23594396187805	0.0	0.0	0.0	0.0	0.0	0.0	0.0	0.0	0.0	4.4481769591550595	0.0	0.0	0.0	6.998341393089838	0.0	3.102537627576347	0.0	0.0	0.0	0.0	0.0	0.0	0.0	0.0	0.0	0.0	0.0	0.0	0.0	0.0	0.0	0.0	0.0	0.0	0.0	0.0	3.105408752532461	0.0	0.0	0.0	0.0	3.804653852592491	0.0	0.0	4.201984345087124	0.0	0.0	0.0
2L_2934	0.6636566739438833	3.6218761318362915	2.2965550755245103	0.0	0.0	5.381930491291318	0.0	0.0	2.3535348210183837	0.0	1.3202756313029957	0.0	0.0	0.0	1.038598473675683	2.452033324113688	0.0	0.0	0.0	0.0	1.1279908677859343	0.0	0.0	2.8125450007200117	0.0	2.343566908835247	2.666471362453097	0.9688870975242997	1.290844914793909	0.0	0.0	0.0	0.0	2.7058297643438745	1.3337117518143815	1.433941745256234	0.0	0.0	0.0	0.0	2.3013307214763863	0.0	0.0	2.6890279056559936	0.0	1.2472025247370149	1.4694835294408086	0.0	0.0
2L_2935	1.152787717369652	0.0	1.495939422032834	1.0167511790246673	0.0	1.5580906035918352	3.147932689644057	2.109882690522407	0.0	0.0	0.5733376876419585	0.0	0.0	0.0	0.9020353525695379	0.0	1.199683667410577	1.180152664548686	1.5862809959306605	0.0	1.4695105941917104	6.295865379288114	0.0	1.2213646975445032	1.0382284002810693	1.526562181966212	0.38597711186604805	1.2622352671899615	0.0	0.0	0.0	0.5074213415733146	1.4298378563870857	2.9375573998715936	3.4750344260077135	0.6226978859157695	0.7582853288167838	2.0013231147376156	2.0606286401004925	0.0	0.0	4.4135301179295245	0.9807844706510055	0.0	0.0	1.0832104972629437	0.6381321209163374	2.3596614924009462	2.1264796045088175
2L_2936	0.0	0.0	0.5589675868670565	0.5698736305224317	0.6384625821022977	0.0	0.0	1.1825572801182558	2.2913444463538983	0.0	0.6426941739773129	0.0	0.0	0.0	1.0111542958258286	3.5808603016874803	1.3448090371167294	0.6614576873785605	1.1854486182114545	0.0	1.0981845636432273	0.0	0.6654522163717881	0.0	1.1638225752484033	1.1408199643493762	0.0	1.4149274849663955	1.885102973749941	0.0	3.575578796817735	0.0	2.4042073628850487	0.6585825656730302	0.0	2.7921018419146835	0.850014875260317	1.7947380523727	4.619804524521056	2.184002184002184	2.2405198005937375	3.2982890125747266	1.6491445062873633	0.0	0.0	0.0	0.0	0.0	2.3837191978784897
2L_2937	0.4135368817003313	0.0	2.1465396082171684	1.458947230972866	0.40863586519347983	2.794651261058435	0.0	1.513746712331359	0.0	0.0	0.41134421530743454	0.0	0.0	0.0	0.6471701272740952	0.0	1.434532526016682	0.4233534461499708	0.37936195113438703	4.4843652605191995	1.4057443987675133	6.775503843404556	1.703640274652367	0.8762746875788647	1.8622064091930426	1.8254004472231096	0.5538427200212896	1.5093291635599642	0.40217480045091836	1.934651346807535	0.0	0.36405217741427565	1.025844879431169	0.42151327903820784	0.0	0.4467579556981408	0.5440358976646714	0.8615160356133499	0.0	1.3978291712969757	0.0	1.055503659958941	1.7591727665982348	0.0	2.2918617136479216	0.3885776058451398	0.0	1.2697138953679568	1.5256542577577612
2L_2938	0.7577459825318333	0.0	1.3110735192342353	0.8911026254378434	0.4991770567043173	0.6827720764792121	0.0	2.7737199282531115	0.8957350114869058	0.0	0.502485494248752	0.0	0.0	0.0	1.1858448076994532	0.9332226904511535	0.350476199021134	2.068622411248341	0.0	0.0	2.575821450925879	0.0	0.0	3.2112909560912337	1.8198514491659075	0.8919413102617848	1.3531146059655845	2.2125003318750496	0.4912844179124657	0.0	0.0	0.8894299785576221	0.6265703419194356	2.059630844125284	0.5075991655881876	0.5457458348132141	1.3291551783354087	0.3508005338342204	0.9029896542669331	3.4150906023536804	2.6275997471898696	2.578741883409922	3.868112825114883	1.0234207798630088	2.79966807135346	0.0	1.1185454613787504	1.0340290694524237	3.7273850232178813
2L_2939	0.0	0.0	0.0	1.2706641761648814	1.4235990006335018	0.0	0.0	0.0	0.0	0.0	1.4330343068413058	0.0	0.0	0.0	1.12730039737339	0.0	0.999520230289461	1.4748718705062498	1.321615013546554	0.0	0.0	0.0	0.0	1.0175838489091502	0.0	0.0	0.9647341433884358	1.0516352928804291	0.0	0.0	0.0	0.0	0.0	1.4684611261628375	1.447617944672042	1.556408121337577	0.0	2.0008903962263207	0.0	0.0	0.0	0.0	0.0	2.918685424084992	0.0	0.0	1.5949853660092668	2.948939119151885	5.3150495628371734
2L_2940	0.0	0.0	0.6876651642787379	0.701082232599174	0.0	0.0	0.0	0.0	0.0	0.0	0.7906690926502881	0.0	0.0	0.0	0.6219820265853778	0.0	0.0	3.2550109876964655	0.7291940874026617	0.0	1.351032306897797	0.0	3.2746679302518653	1.1228930035681048	0.7158914588278653	0.0	0.0	1.1604684114696056	0.7730440169717177	0.0	0.0	0.0	0.0	4.051078263348121	2.3961466128630584	0.0	3.1371709159995302	0.0	2.841737796547772	0.0	2.7563806076496182	0.0	0.6762820447793393	1.6103692318989669	2.2026616081808617	1.4938160868905017	0.8800247322150742	0.0	0.0
2L_2941	0.21112525368810484	2.3044129508007836	1.826474410509037	2.6069551776513333	2.0862311083428215	0.0	1.1530450536212071	0.0	1.497432801205613	0.0	1.26003491808765	14.145391997103022	0.0	0.0	0.9912099501619637	1.5601023177504072	1.1718076210617887	0.0	0.7747109553425616	0.0	0.7176824025710254	0.0	1.3046532283905068	2.0877235176447235	1.1408669493582853	0.0	0.28275636331885395	0.6164528808076025	0.4106490159864019	0.0	2.336701922825278	1.1151693362333683	2.094920864364348	2.1519748759515602	1.2728579836707594	0.0	1.110998529926745	1.1728920256713222	1.5095606514297653	1.4272827961040888	0.0	0.0	0.7184961014401536	0.8554448723949992	2.340153476625611	2.380591891323123	1.402434851291418	1.7286240083748377	1.5578012818835187
2L_2942	0.6480576760962803	1.178915103376118	0.7475251404852029	1.143165209550185	0.0	1.7518100869691955	0.0	1.581471480138695	0.7660719598970521	0.0	0.8594953696405951	0.0	0.0	0.0	1.014186611350675	1.5962661419420605	1.4987132647394255	1.7691768263488812	0.3963345396435605	0.0	1.4686371616237033	2.3595462403816048	1.3348956358568451	1.2206387553781344	1.1673127223779374	0.3814137099158029	1.1572430962999554	1.5768562909943213	0.42016803191865276	2.021207315638607	0.0	1.141019427833526	3.7510935107421943	1.3211151321452017	1.3023633640670826	0.9334916597421034	0.5683759702462	0.0	0.7722764493292817	0.0	0.0	1.1027267123416071	0.3675755707805357	0.8752744423013836	0.0	1.6238500046503004	3.826517007122248	1.3265206768757467	1.593911767101438
2L_2943	1.1839219982936369	0.0	0.8193821236057599	1.2530536918470312	1.403868950518112	1.28013698489848	0.0	0.0	1.6794235680898773	6.679812537740941	0.94211566014798	0.0	0.0	17.250778010088254	0.7411178873989949	0.8748548178429789	0.6571117363310245	0.9696208103896808	0.8688655917061565	0.0	0.8049060634378664	0.0	1.9509526599386113	1.6724681240955293	0.853014947210317	0.8361553576654542	0.31712120918063363	0.6913735934004241	1.8422292742758841	0.0	0.0	0.416900547874024	1.1747637256456795	0.0	0.0	0.0	3.738071812845211	1.315439670582336	0.0	1.6007478694045858	1.642172028686775	1.2087279830197892	0.4029093276732631	0.9594115199995088	1.3122822267644685	2.224931298571363	1.5728800251157482	0.0	0.0
2L_2944	0.554912596826699	1.514205136940927	1.4401881922714603	1.9577170317759989	1.6450082143485183	0.0	0.0	3.0468761901860115	0.9839470998552811	0.0	0.5519703243090601	0.0	0.0	0.0	0.8684179617492284	1.0251265698147587	0.0	1.7042554406224621	1.018108588407714	0.0	0.0	0.0	1.143031602137675	0.3919488070959667	0.0	0.0	1.1147771175943821	0.4050646037536527	1.0793323293384005	0.0	0.0	0.0	2.0648251867376275	0.56561588244873	0.5575875905982257	0.5994909482561976	1.4600505352691266	1.5413896452295206	0.0	0.0	0.0	2.8326966847534347	0.4721161141255725	0.0	0.0	1.5642615051042632	1.2286999488307906	2.271720745546945	0.0
2L_2945	0.44155818465186136	0.0	0.7639964532228655	2.336708475054702	2.617950448481091	0.0	4.8230751348290655	0.0	0.0	6.228294394036782	3.5137355436135396	0.0	0.0	0.0	1.382044887435899	0.0	0.6126946408334999	0.0	0.0	0.0	1.500997788279759	0.0	2.7286186804509205	0.6237674355473584	0.7953558851722439	0.779635910030016	1.1827423229082878	1.933921761261226	0.0	4.131487054398464	0.0	0.0	0.0	0.9001501270381874	0.0	0.0	2.3235993110992763	0.6132616356889816	1.5785862875786414	2.9850924483131243	0.0	0.0	0.0	0.0	0.0	3.3192613249462237	4.888540303374989	1.8076664580619575	0.0
2L_2946	1.9655200608839496	0.0	0.0	0.0	0.0	0.0	0.0	3.5973811065544283	0.0	0.0	5.8652952824256985	0.0	0.0	0.0	0.0	0.0	1.363652231589604	2.0121776994369927	0.0	0.0	1.6703581581962805	0.0	0.0	2.776593098055941	0.0	0.0	0.0	0.0	0.0	0.0	0.0	0.0	2.43789463419391	0.0	0.0	0.0	0.0	1.3649141714670698	3.513402224124144	0.0	0.0	0.0	5.016755964922842	0.0	0.0	0.0	0.0	0.0	0.0
2L_2947	1.6922191762277052	0.0	1.4639627275089575	2.9850523503555944	1.6721639055060178	2.287178079685284	0.0	0.0	0.0	0.0	0.0	0.0	0.0	0.0	0.0	0.0	1.174039635578097	5.19716754368869	0.0	0.0	1.4380988333423215	0.0	0.0	0.0	0.0	1.4939309056956116	2.2663595749442615	0.0	0.0	0.0	0.0	1.489724624403179	2.0989111898202806	0.0	1.7003766334243036	0.0	0.0	0.0	0.0	0.0	0.0	0.0	0.0	0.0	0.0	1.5900842347123338	1.8734748743600913	0.0	0.0
2L_2948	0.45637760317784853	0.0	0.3948187150388028	0.0	1.352906584506153	0.0	2.4924727323483085	0.0	0.8092290959939923	0.0	1.8158311422304219	0.0	0.0	0.0	1.0713214392846429	0.8430963895240215	2.216401880522007	2.336055616812125	0.4186622902501926	0.0	1.939217176810065	0.0	0.4700326014612374	0.6447020960554547	0.8220493361129562	1.2087026591458498	1.5280463743738066	0.9994136773093117	0.887676914008962	0.0	2.5255586535741705	1.6070659475582239	0.0	0.46518032250021396	1.3757328070085333	1.4791207317506083	0.6003957808987684	0.9507655564260341	1.6315662383261436	1.542638528939899	0.7912794672473603	4.659398005777653	1.941415835740689	0.9245835675611705	0.0	2.5729958934985535	0.5052607751912918	0.46708367897525577	0.0
2L_2949	1.5985077184478023	0.0	2.7657832416952517	0.0	2.106084087302661	0.0	0.0	0.0	1.8896033269112016	0.0	2.1200427570223237	0.0	0.0	0.0	0.0	0.0	0.7393492307219125	0.0	0.977604068397091	0.0	0.0	0.0	1.0975571341597865	1.5054219276144964	0.9597697166932555	0.0	1.427235637959701	3.88949478574329	2.0727841574619505	0.0	5.897346076318734	3.752605011491415	0.0	0.0	1.0708089554751212	0.0	0.0	0.0	1.9049074034035742	0.0	0.0	0.0	1.813333623466713	0.0	0.0	2.0027050537160545	1.1798172439492778	2.1813424112079116	0.0
2L_2950	0.8391829982867239	0.0	0.0	1.480307761904931	0.0	2.2684543296626716	0.0	3.07181913128955	0.0	0.0	0.0	0.0	0.0	0.0	1.3132907652019974	0.0	0.0	0.0	0.0	18.20008444839184	0.0	0.0	0.0	1.1854723680616672	0.0	0.0	1.1239031267434547	0.0	0.0	31.407627028147513	0.0	0.0	0.0	3.421477435014168	0.0	0.0	2.2080046350433298	1.1655060557363643	3.0001092039750246	0.0	0.0	4.283829400777943	2.8558862671852956	3.400231759796748	0.0	1.577067172337485	0.0	1.7177384667603863	0.0
2L_2951	0.0	0.0	0.0	0.0	0.0	0.0	0.0	0.0	0.0	0.0	0.0	0.0	0.0	0.0	0.0	0.0	0.0	0.0	0.0	0.0	0.0	0.0	0.0	0.0	0.0	0.0	0.0	0.0	0.0	0.0	0.0	0.0	0.0	0.0	0.0	0.0	0.0	0.0	0.0	0.0	0.0	0.0	0.0	0.0	0.0	0.0	0.0	0.0	0.0
2L_2952	0.0	0.0	2.136924277874521	0.0	0.0	0.0	0.0	0.0	0.0	0.0	0.0	0.0	0.0	0.0	1.9328134709367673	0.0	0.0	0.0	2.265975695144694	0.0	0.0	0.0	0.0	3.4893978136829062	0.0	0.0	1.6540854173017665	0.0	4.8044793121523055	0.0	0.0	2.1745285295968557	0.0	0.0	2.4820140849335295	5.337080675578346	0.0	1.715313824383083	0.0	0.0	0.0	0.0	0.0	0.0	0.0	0.0	2.7346829723050448	0.0	0.0
2L_2953	1.2005609020534393	0.0	0.692414803551534	1.0588868134707345	0.39544416684263933	1.6226601241010463	0.0	1.4648795136600015	0.0	5.6447424868477505	1.194195255701088	0.0	0.0	0.0	0.6262779985407723	0.0	0.27764450841373917	0.40968663069618044	0.3671152815407094	0.0	0.6801818806348818	0.0	0.4121607195996435	0.5653243605050834	0.3604180272447195	0.35329447094152977	0.8039451194903631	1.7527254881340486	0.0	3.7443927718241934	4.429207969030978	1.4091989690300342	0.0	0.815811736757132	1.6084643829689356	1.7293423570417523	0.0	3.0569158831235455	2.1460240612217745	0.0	0.6938546679766643	1.0214295928581643	0.0	1.62149190226944	2.2178751868559843	2.6322340371927146	0.4430514905581297	0.819149755319968	0.0
2L_2954	1.1936784318159421	1.3028891567049934	0.8261344664373371	0.42112660800878365	1.4154379171472473	0.6453431521863708	0.0	0.0	0.8466316590119876	0.0	0.9498794223061323	0.0	0.0	0.0	1.1208379085314073	0.0	1.6563171139694581	0.9776112362725051	0.4380128583054684	0.0	1.2173086684956054	0.0	0.0	1.0117503334729099	1.7200889010747629	0.4215229624633801	0.6394690667390205	0.6970710468752396	1.3930580019201912	0.0	0.0	0.4203361310345767	0.5922223439568151	0.4866809536727426	0.959546111660078	1.0316571209152696	0.6281460695895392	0.6631399557539759	0.0	0.0	0.0	2.4373776741079807	0.8124592247026602	2.90195344028515	0.0	0.4486532908763751	0.0	1.466016849811265	0.0
2L_2955	0.772684152268642	0.0	1.3369199627908435	0.908669781950147	0.5090178104313834	0.0	0.0	0.942800305467299	0.0	0.0	0.0	0.0	0.0	0.0	1.209222498148882	0.9516202000039207	1.072156412467435	0.0	0.9451054406884905	0.0	1.7510673850128768	0.0	1.0610708900400563	1.0915327331746778	0.9278639588132322	0.4547625002842265	1.0348423841913061	0.0	0.5009695765183937	0.0	0.0	0.0	1.277845042120967	0.0	0.0	1.669513929923377	1.3553580828947847	0.35771619955727607	0.0	0.0	2.6794001287541076	0.0	1.31478954163807	4.17438580174506	0.0	1.4520966387738263	1.1405964155845163	1.5816208070441595	0.0
2L_2956	0.7952790538766566	0.0	0.45867143342482763	0.9352411879470979	0.0	1.433183001990978	0.0	1.9407395187936365	0.9401030277710195	0.0	0.5273748692374012	0.0	0.0	0.0	0.8297217963559863	0.0	0.36783616988969625	1.08554325062127	0.4863711507979162	5.749300597582304	0.45056806495209	0.0	0.5460494116836336	0.37448381151420884	2.864989928127908	1.8722428298950375	0.0	0.7740303528262559	0.0	0.0	0.0	0.46674284532226124	0.6576059526490834	0.5404123897754625	0.5327418336270695	1.1455560073501165	0.6974957947978532	1.104529709474446	0.0	0.0	1.8385009304653208	1.3532367392948825	1.8043156523931767	2.1482267891614226	0.0	0.9963726555289143	1.7609247625525026	0.5426235697663604	3.91201181271087
2L_2957	0.0	5.749191519942507	1.8227203919577932	0.6194278592635126	2.0819432025074924	0.9492241042172128	0.0	3.8561650438638773	0.0	0.0	0.6985806238883835	0.0	0.0	0.0	2.198161512664845	0.0	0.4872496511292498	0.7189757471506092	0.0	0.0	1.1936788735252468	0.0	2.169952879473222	0.49605536771592296	0.0	0.6200108501898782	0.4702920066583942	0.5126548858573896	1.3660166476448847	0.0	0.0	0.61826516032543	2.61326887270114	0.7158506148619893	0.7056899071523788	2.276169979821753	0.923929212239475	1.950802230839891	2.510763328544052	0.0	0.0	0.0	1.195032250932872	1.4228110762996666	1.9461197291779784	1.9797491459857122	3.887645490272917	0.7187796271977586	0.0
2L_2958	0.0	0.0	0.0	0.0	0.0	0.0	0.0	0.0	0.0	0.0	0.0	0.0	0.0	0.0	0.0	0.0	0.0	0.0	0.0	0.0	0.0	0.0	43.571276071962316	0.0	0.0	0.0	0.0	0.0	0.0	0.0	0.0	0.0	0.0	0.0	0.0	0.0	0.0	0.0	0.0	0.0	0.0	0.0	0.0	0.0	0.0	0.0	0.0	0.0	0.0
2L_2959	0.0	0.0	0.0	0.0	0.0	0.0	0.0	0.0	0.0	0.0	2.4445490711446896	0.0	0.0	0.0	0.0	0.0	0.0	3.7738768470768496	0.0	0.0	2.0885252766382263	0.0	1.2655557365300258	0.0	1.106677760004533	1.084804599571502	0.0	0.0	0.0	0.0	0.0	0.0	0.0	1.2524910481333562	0.0	0.0	1.6165566438214882	1.7066146763571661	2.1964838247636416	0.0	2.130508109139965	0.0	1.0454466095643729	0.0	0.0	1.154625481637587	1.3604070664440497	0.0	0.0
2L_2960	3.72657326979675	0.0	1.2895644831245012	1.3147252382019188	1.4729631717964082	0.0	0.0	0.0	0.0	0.0	0.0	0.0	0.0	0.0	2.332780464363279	0.0	1.0341792091921158	1.5260139599757059	0.0	0.0	0.0	0.0	0.0	1.052869194900407	0.0	1.3159626266614028	0.0	1.088101393640265	1.449673707441929	0.0	0.0	1.3122574292142097	0.0	1.5193809191282157	1.4978149874962403	0.0	3.9220485016205906	0.0	0.0	5.0385956426224885	2.5844922196446216	0.0	1.2682179508641636	0.0	0.0	1.4006614483623745	1.6502924648306174	0.0	0.0
2L_2961	1.3283718114825733	1.449905756125852	0.0	0.9372921554645257	0.5250514655446528	0.0	0.0	0.9724977632551445	0.0	0.0	0.5285313930734481	0.0	0.0	0.0	0.0	0.0	0.7372856563139963	1.0879238279252639	0.9748755083975776	0.0	0.0	0.0	0.5472468884636416	0.7506100958859361	2.3927273339810924	0.46908715639365794	1.4232521254135615	0.3878638939052619	0.5167497186814531	0.0	0.0	0.9355328083871639	2.6361922838651854	2.7079875233266044	0.5339101271218656	1.7221022873651421	0.0	0.3689839745832031	1.8995906762010921	0.0	1.842532730751429	1.3562043637231607	0.9041362424821071	1.076468906410932	0.0	0.998557683282267	1.7647864396633635	2.175254134940585	1.9602953929921791
2L_2962	1.2442788060497831	0.0	0.0	0.7316304780283319	0.0	0.0	0.0	1.5182224651378167	1.4708677001571475	0.0	3.300483619864819	0.0	0.0	0.0	1.2981672798884356	0.0	0.575509625283381	0.8492103829556683	1.5219345005049019	0.0	0.0	0.0	0.854338746509065	2.3436416065756958	0.7470849864456371	0.0	0.0	1.8165502257971933	0.8067278521338839	0.0	4.590495654177764	0.7302571688250877	0.0	1.6910383338943353	0.0	0.0	2.1825778776525415	2.30416883474553	1.4827803971093494	2.803924372551824	0.0	0.0	0.7057496720028399	0.0	2.298638148842337	0.7794530562315363	0.0	0.8489787380066897	0.0
2L_2963	0.24988235538708375	0.0	1.2970605451865411	1.322367556293848	0.4938417684552743	0.6754744938129239	1.3647141155929232	0.0	0.886161245191246	0.0	0.9942296897267638	0.0	0.0	0.0	1.1731702991603816	0.0	1.7336512526115722	1.534884470524974	0.45846386181532434	0.0	2.1235755320777763	0.0	0.5147178684668341	0.7059929197382065	0.4501001427807673	0.0	1.6733153621494523	1.0944263783023405	0.0	0.0	0.0	0.43996180075661107	0.6198734528346037	1.0188085818118318	0.5021738604243912	2.6995640581984977	1.3149489444773326	1.3882044751617075	1.7866766982607682	1.689294770112321	2.599515519627555	1.275589928452161	0.8503932856347739	1.0124822866223955	1.3848723743166	1.8784044025291025	2.7664756489003786	2.557442982575936	1.8437730529249523
2L_2964	0.0	18.890200708382526	0.0	0.0	0.0	0.0	0.0	0.0	12.27505953403874	0.0	0.0	0.0	0.0	0.0	0.0	0.0	0.0	0.0	12.701235195122726	0.0	0.0	0.0	0.0	4.889688624628384	0.0	0.0	0.0	0.0	0.0	0.0	0.0	6.094328008922096	0.0	7.056241775068181	0.0	0.0	0.0	0.0	0.0	0.0	0.0	0.0	0.0	0.0	0.0	6.504890051095911	0.0	0.0	0.0
2L_2965	4.53272993632421	0.0	0.0	0.0	8.958020922353665	0.0	0.0	0.0	16.074482723145966	0.0	0.0	0.0	0.0	0.0	0.0	0.0	0.0	0.0	0.0	0.0	0.0	0.0	0.0	0.0	0.0	0.0	6.070606004314987	0.0	0.0	0.0	0.0	0.0	0.0	0.0	0.0	0.0	0.0	0.0	0.0	0.0	15.717932274573416	0.0	0.0	0.0	0.0	0.0	0.0	0.0	0.0
2L_2966	1.0506879904961768	1.9113606498626208	1.817930062412569	1.2355998559290566	0.6921572013592583	0.9467294285162478	0.0	0.0	0.0	0.0	1.393489339109811	0.0	0.0	0.0	0.5480961196164971	0.0	0.48596910014073663	0.717086191967559	0.0	0.0	0.0	0.0	0.7214166603242118	1.4842550227189968	1.2616999008934728	2.473525546881039	0.9381120448192409	1.533922700522045	0.0	0.0	0.0	0.0	0.8688002953921004	0.0	0.7038352687630165	2.270187929940487	1.8430020291452338	1.4592564650533613	0.0	0.0	1.214473610702913	0.0	2.383783123411432	2.8381435135649067	0.0	0.6581820419637123	0.7754856575866342	1.433781174883308	0.0
2L_2967	0.0	0.0	0.0	12.570741849759521	28.167466857454308	0.0	0.0	0.0	0.0	0.0	0.0	0.0	0.0	0.0	0.0	0.0	0.0	0.0	0.0	0.0	0.0	0.0	0.0	0.0	0.0	0.0	0.0	0.0	0.0	0.0	0.0	0.0	0.0	0.0	0.0	0.0	0.0	0.0	0.0	0.0	0.0	0.0	0.0	0.0	0.0	0.0	0.0	0.0	0.0
2L_2968	2.5223140718220525	0.0	0.7273631848033465	0.0	0.8308069877514127	1.136373967036064	2.2959054821631106	1.538816649996153	1.4908195333138534	5.929650624985176	1.6726267934740795	0.0	0.0	0.0	1.3157764890478056	0.0	1.7499486681724001	0.8607296405162658	3.0851580757869086	9.117266278878942	0.0	0.0	0.0	1.7815742465128654	0.0	1.4845054741139359	1.689045582273129	2.454921503884914	2.4530125447061537	0.0	0.0	0.7401628654369108	0.0	1.7139767087705047	0.0	0.0	2.2121838236270084	1.1677120608891778	0.0	0.0	2.915502895094375	0.0	2.145968797613683	3.406667529689108	0.0	1.58005215752172	1.8616548436070308	0.860494853380282	0.0
2L_2969	0.0	0.0	0.0	0.0	0.0	0.0	5.277752268641813	0.0	0.0	0.0	1.9224898242613604	0.0	0.0	0.0	0.0	0.0	1.340908213223715	1.9786170851606686	0.0	0.0	0.0	0.0	0.0	1.3651414941855893	0.0	0.0	0.0	1.410823271812033	0.0	0.0	0.0	1.701462134470636	2.397233592434331	0.0	0.0	2.0880021932375037	2.542647832087605	0.0	0.0	0.0	0.0	0.0	3.2887218218203405	3.915567827815254	0.0	0.0	0.0	0.0	0.0
2L_2970	1.1819269190947386	3.2251562185043334	0.0	0.0	0.0	1.5974747119753094	3.227503493772532	6.4896436104050625	0.0	0.0	1.175660074348743	0.0	0.0	0.0	0.0	0.0	1.6400110208740604	0.0	0.0	0.0	0.0	0.0	0.0	0.0	0.0	1.0434328942219904	0.0	0.8627606615648752	3.448359098323063	0.0	0.0	1.0404950259135286	0.0	2.4094484109988907	1.187624477890589	0.0	3.1098105192450625	0.8207643532192225	4.225430967549746	0.0	0.0	0.0	0.0	0.0	0.0	1.1105909843334483	0.0	0.0	0.0
2L_2971	0.0	1.9033570459898645	1.8103176884270675	0.6152129615035411	0.0	0.0	0.0	0.0	1.2368222770491792	0.0	0.0	0.0	0.0	0.0	0.5458010298719632	0.0	1.451802480530361	2.142250426932658	0.63988164749048	7.5639188966360225	0.5927782419560733	0.0	1.4367916213209244	0.0	1.256416677021634	1.8473759564019274	0.0	1.5274995748459517	2.7134431707994437	0.0	0.0	0.0	1.7303245872635131	1.4219592166455113	0.0	0.7535605926392352	0.0	0.4843819985630323	1.2468394179304734	0.0	0.0	0.0	0.0	2.8262591125659435	0.0	2.621703920096232	2.3167152005630545	4.283332141139221	0.0
2L_2972	0.0	1.617239776012291	3.5891014166747293	0.5227326497453926	1.1712955975859363	2.4031390763871396	0.0	0.0	0.0	0.0	0.0	0.0	0.0	21.589365941911648	0.46375488884606886	1.0948816799689316	0.0	1.2134814144703412	0.0	0.0	0.0	0.0	0.0	1.2558573185336408	1.0675490600177149	0.5232246334157412	0.39687751062232735	0.8652547439754475	2.305551780214515	0.0	0.0	1.043502905686016	0.0	0.0	0.5955288409257901	0.640283527790642	0.7797001023902174	0.4115685160127522	1.059411477854645	0.0	1.0275899685845193	3.025448560567211	0.5042414267612019	1.2007044773309397	3.2846450399067946	0.5569007493155272	1.312307283574447	0.6065752024050464	2.1865336204689285
2L_2973	0.8931786871845293	0.0	2.318104519932917	0.0	0.0	0.0	0.0	3.269469692015955	0.0	0.0	0.0	0.0	0.0	0.0	0.0	1.6500277864679243	0.6196757459904502	0.0	0.0	0.0	0.0	0.0	2.759708839678579	0.6308747052553377	3.21767300462444	0.7885191610156127	0.5981093047146803	0.0	0.0	0.0	0.0	3.1451960903954514	3.3235105133715908	0.0	0.8974843155641012	1.9298626169400253	0.0	1.860747603729236	0.0	0.0	1.548616651717354	0.0	0.7599107560808058	0.0	2.475041679701886	2.5178109949784777	0.0	0.9141315969220823	0.0
2L_2974	1.0438297137958101	3.797768810823641	0.6020212260643886	0.0	1.3752784079227038	1.881099465015312	0.0	6.368209896198178	0.0	0.0	1.3843934556952562	0.0	0.0	0.0	0.5445184687051623	0.0	0.0	2.1372164180965236	0.0	0.0	0.0	0.0	0.716707674290764	0.4915222246689106	1.2534642618536982	0.6143449546920596	1.863977196102983	0.507970050085847	2.7070669335834663	0.0	3.850982385606568	0.6126152176070514	0.8631292751871911	0.7093088990603785	2.097723131313273	0.7517898236225895	0.0	0.4832437641016571	1.243909508071107	0.0	0.0	0.0	2.3682231813526107	1.4098088863073721	0.0	0.6538858145357509	0.0	1.4244222899297618	5.134643180808758
2L_2975	1.1850801256374546	0.0	0.0	2.0904657411338645	1.1710351939404082	1.6017365386857816	0.0	0.0	0.0	0.0	1.1787965618747958	0.0	0.0	0.0	1.8546071455231408	0.0	0.0	0.0	3.2614332259597036	0.0	1.0071167908022036	0.0	1.2205381914333597	0.0	1.0673117214094408	1.0462166191509952	0.7935785528095181	2.5951871389445893	1.1525196037822005	0.0	0.0	0.0	1.469891117815448	1.2079382318369274	1.190792884679092	0.0	0.0	1.6459080627028428	2.1183518968040635	4.005784352605162	0.0	0.0	0.0	0.0	3.2839147942331826	0.0	1.3120155300654261	0.0	0.0
2L_2976	0.0	0.0	0.0	0.0	0.0	0.0	0.0	0.0	0.0	0.0	0.0	0.0	0.0	0.0	0.0	0.0	0.0	0.0	0.0	0.0	0.0	0.0	0.0	0.0	0.0	0.0	0.0	0.0	0.0	0.0	0.0	0.0	0.0	0.0	0.0	0.0	0.0	0.0	0.0	0.0	0.0	0.0	0.0	0.0	0.0	0.0	0.0	0.0	0.0
2L_2977	0.9004206765400795	0.0	1.5579333079909516	0.0	0.0	1.2169950930757847	4.917581336795311	0.0	0.0	0.0	1.7912928835516324	0.0	0.0	0.0	2.1136882450751067	0.0	0.6247001439309131	0.9217949190664062	0.0	0.0	0.765204615714242	0.0	4.63680809549599	1.9079697167046565	0.0	0.7949125596184421	0.0	0.6572720580502681	0.0	4.212441868302218	0.0	0.0	0.0	0.9177882038517735	0.9047612154200264	0.0	0.0	3.126391244103626	1.609518045916331	0.0	0.0	0.0	0.0	0.0	0.0	0.0	0.9968658537557918	0.9215434747349641	0.0
2L_2978	0.0	0.0	2.9560785843930875	3.013754776801321	0.0	0.0	0.0	0.0	0.0	0.0	1.699431710036164	0.0	0.0	0.0	0.0	0.0	2.370656956455773	1.7490467695106167	0.0	0.0	1.4519267067398438	0.0	0.0	0.0	0.0	1.5082956259426847	0.0	2.4942631946522997	0.0	0.0	0.0	0.0	0.0	0.0	0.0	0.0	0.0	0.0	0.0	0.0	0.0	0.0	1.4535728821443108	0.0	4.734310495019505	1.6053735061999523	1.891489055844323	0.0	0.0
2L_2979	0.29211367849173997	0.0	0.0	2.576423417256719	0.5773034088496225	0.7896329407067783	1.5953573823886584	0.0	2.0718535381871614	4.120340307146648	1.162259301909871	0.0	0.0	0.0	1.3714417372692493	1.0792816560325047	0.40532933494859774	0.5980957826472078	0.5359464653794662	0.0	0.9929880151311514	0.0	1.2034153408740142	1.2379636916803558	0.5261692374944831	0.0	0.7824454911304718	2.1323161900797825	1.704526472318831	0.0	0.0	0.0	0.0	1.1909921452877026	0.0	0.0	0.7685908286823341	0.0	0.0	0.0	1.0129487261562	0.0	0.4970569259415004	3.550790027109098	0.0	1.0979319025304366	0.0	1.1958652719050826	2.1553795903657984
2L_2980	0.6671452321798836	3.6409147798384343	1.1543135398381017	0.5884177036057648	0.0	2.705110494746675	0.0	1.2210384932384992	1.1829531716157482	4.705129532216022	0.663607876760054	0.0	0.0	0.0	0.52202896999769	0.0	0.4628566773555702	1.3659639351372026	1.2240239174273464	0.0	0.5669601157732556	0.0	0.6871064812349501	1.8848862282672618	0.6008470742052145	0.5889715085032761	0.0	0.48699006053286453	1.9464454985528177	0.0	0.0	1.174626424748439	0.0	0.0	0.6703612509745376	1.4414793614390577	0.0	1.3898550311709734	0.0	0.0	2.313427829148728	0.0	1.135205855391802	1.351581485496179	0.0	1.2537585330022156	1.4772079735254786	1.3655913317724624	0.0
2L_2981	0.0	0.0	0.9457511467705532	0.0	1.0802535484708686	0.0	0.0	0.0	3.8768645780187985	0.0	1.0874132352979557	0.0	0.0	0.0	0.8554166263908005	0.0	0.0	0.0	0.0	0.0	1.858085038977979	0.0	0.0	0.7721616572936538	0.9845709850081347	0.9651112290691503	0.732058312251274	1.5960010597447039	0.0	0.0	0.0	0.9623938816386411	1.355941396212856	0.0	1.0984795724541747	0.0	0.0	0.7591565285108067	0.0	0.0	0.0	0.0	0.0	0.0	3.029337314286476	1.0272283304642846	0.0	3.3565652402159483	0.0
2L_2982	0.0	0.0	0.0	0.0	0.0	0.0	0.0	0.0	0.0	0.0	0.0	0.0	0.0	0.0	0.0	0.0	0.0	0.0	0.0	0.0	0.0	0.0	0.0	0.0	0.0	0.0	0.0	0.0	0.0	0.0	0.0	0.0	0.0	0.0	0.0	0.0	0.0	0.0	0.0	0.0	0.0	0.0	0.0	0.0	0.0	0.0	0.0	0.0	0.0
2L_2983	0.0	0.0	0.0	0.0	0.0	0.0	0.0	0.0	0.0	0.0	0.0	0.0	0.0	0.0	0.0	0.0	0.0	0.0	0.0	0.0	0.0	0.0	0.0	0.0	0.0	0.0	0.0	0.0	0.0	0.0	0.0	0.0	0.0	0.0	0.0	0.0	0.0	0.0	0.0	0.0	0.0	0.0	0.0	0.0	0.0	0.0	0.0	0.0	0.0
2L_2984	0.6107344643809889	0.0	0.0	1.0773275554101882	2.41398547311822	0.0	0.0	0.0	4.331712117878016	0.0	0.0	0.0	0.0	0.0	0.9557771471772556	0.0	1.6948784839922117	1.250464234847187	0.0	0.0	3.114123275683991	0.0	0.0	0.0	1.1000843544683008	0.0	0.0	0.891624790022362	0.0	0.0	0.0	0.0	1.5150252630462615	0.0	0.0	1.3195944200158192	0.0	0.0	2.183397532498781	0.0	0.0	0.0	0.0	2.4745957995221057	0.0	0.0	0.0	0.0	0.0
2L_2985	0.34744429703541063	0.0	0.0	0.9193307492784631	0.0	0.4696005052150075	1.8975414883214858	0.6359078060862736	2.4642930103532343	0.0	0.3456020685251487	0.0	0.0	0.0	1.0874752888232415	1.2837134440934128	0.24105233033965623	0.7113839031251629	0.31873129644911025	0.0	1.4763431511629228	0.0	0.3578399677400112	0.0	0.3129167072676094	0.6134640011655816	0.4653260762009141	0.7608624528075063	1.0136944031701873	0.0	0.0	0.30586837223764923	1.2928373578282917	0.0	0.3491191758106215	1.876779444971006	0.9141732135181352	0.9651016120502394	0.6210628882691095	1.1744243265557306	0.0	0.886810205766572	0.886810205766572	0.0	0.0	0.3264740802596697	0.7693189746101273	0.35559492702587586	0.0
2L_2986	0.5379986278882994	1.9574020381448722	0.0	0.31634083244583916	0.3544150385105609	0.4847672554843659	0.0	0.0	0.0	5.059074816633833	0.35676402471489915	0.0	0.0	0.0	0.561298811772513	0.6625868543695714	0.49767525932862416	1.1015393461592902	0.6580508074447919	0.0	0.6096099212795468	0.0	0.7387943459920941	0.0	0.6460460399542005	0.0	0.480354774665215	0.7854361291194161	0.0	3.3558950155226923	0.0	0.6314940878576254	1.3345922987351402	0.3655837819137734	0.7207894489687197	0.7749576165992512	0.47184919397776987	0.7472037208354246	1.2822428787275844	0.0	0.0	0.0	0.6103010889907482	0.0	0.9938802815543571	0.0	1.5883315446734725	1.1012388717058916	0.0
2L_2987	0.7344296507463862	0.0	0.6353654714319671	0.0	0.0	0.9926441100866141	0.0	0.0	1.3022590026467113	0.0	2.1916066142103188	0.0	0.0	0.0	1.1493555994162425	0.0	0.0	0.7518635878855228	1.3474719068950811	0.0	1.2482808831712078	0.0	1.5128081524021086	1.0374924885543828	0.0	1.2967435527531488	0.49180439935756576	1.0722101360313	0.0	0.0	0.0	1.293092468137232	0.0	0.0	0.0	0.7934293261158771	0.0	0.0	3.9384183653174474	0.0	0.0	0.0	0.0	2.9757883904972364	0.0	0.6901026921113051	0.0	0.0	0.0
2L_2988	0.4120663578476555	3.3732501264968797	0.35648443039990857	0.0	0.0	0.556942714209079	2.2504701232087383	2.262545816552785	2.9226332223901763	2.906152207978202	1.2296444655178183	0.0	0.0	0.0	0.3224344055567056	0.0	0.2858862748972639	0.8436960298195926	0.3780129522357954	0.0	1.0505592126689036	0.0	1.2731866384664314	0.8731586829693543	0.3711168926174756	0.0	0.0	0.0	0.80148935958756	0.0	0.0	0.36275761957869623	0.0	2.10007195686553	0.4140527516455285	0.0	0.5421013235078553	1.1446033497274872	0.7365759764861379	0.0	0.7144514670260643	0.0	1.0517503228873493	0.8348126212982739	1.1418559635483039	1.5487833454990267	0.4562032973279443	0.8434658890585943	0.0
2L_2989	0.0	0.0	0.5831414506390006	0.5945191517210497	0.66607439331613	2.7331604518242205	0.0	0.0	0.0	0.0	2.011466970907751	0.0	0.0	0.0	0.5274420169804683	0.0	0.46765615225986423	0.6900639758311993	0.6183580614722116	7.309492691969207	1.1456781297491938	0.0	3.471156287978789	0.9522155389387595	0.0	0.0	0.4513804161023283	0.9840795608643368	0.6555428904669118	0.0	0.0	1.186806415495704	0.8360609822880481	0.6870645127469018	1.3546247838357501	3.6410660400537656	0.8867757613679332	0.0	2.409799401068457	2.2784544787579692	0.0	0.0	1.146977084544828	0.0	0.0	0.0	0.0	0.0	7.460426169384499
2L_2990	1.1833262701903073	0.0	0.34123742723495754	0.3478953272021652	0.0	1.0662440359639846	1.0771082401150005	0.7219252302039078	0.0	0.0	0.0	0.0	0.0	0.0	0.0	2.1860365168655997	0.2736587873369103	0.0	1.0855354928493968	4.277302664502922	1.3408350821454231	0.0	0.8124879066253149	0.8358132842157441	1.420976209234768	0.696445516196711	1.056538798442271	0.5758547556101209	0.0	0.0	2.182812274215355	1.0417269276757468	0.0	0.8041003650736271	0.3963435248843093	0.42612920297092166	0.0	0.0	0.0	3.9998560051838137	0.6838940489454763	0.0	0.671177651663497	2.3973219037548774	1.0930182584327999	1.1119058767227732	0.0	0.4036952323835272	0.0
2L_2991	0.3447923936039632	0.0	0.0	0.60820924344244	2.044236598581095	0.9320324645548054	0.0	1.2621083520020193	0.0	4.863387446624324	1.3718569043500213	0.0	0.0	0.0	1.6187625369786065	0.0	0.9568498970429511	0.0	0.6325970957467334	0.0	0.0	3.766116625333537	0.0	0.4870711825308998	0.0	0.0	0.4617744282713082	0.0	0.6706381860041835	0.0	0.0	0.0	1.7106261961019107	0.7028856619408149	0.0	0.0	0.9071956948121107	0.47886768861820095	0.0	2.3309208302739997	1.1956202040684563	1.7600830759211836	0.0	0.0	0.0	0.6479644682204208	0.0	1.411523252375417	0.0
2L_2992	1.1290222546845392	0.0	1.3023108137964463	0.6638601315744227	0.0	0.0	0.0	1.377590731569558	1.3346224006226814	0.0	0.0	0.0	0.0	0.0	0.0	0.6952390447359906	0.7833009429690073	1.1558230558189335	0.0	0.0	0.0	0.0	1.1628030468230555	1.063275978809335	0.0	0.3322424705550111	0.5040265928462598	0.8241423150926831	0.7320012959350943	1.760636533489772	0.0	0.9939210463576703	0.46678694210208166	0.0	0.37815492765366815	0.8131474228959384	1.9804074331820436	0.0	0.6727158169884693	0.0	0.6525094731325309	1.9211299317806763	1.2807532878537842	1.5248709501714872	0.0	0.3536264712894558	1.666604307888813	0.3851692580084007	0.0
2L_2993	0.1915788673489531	1.0455329604265775	0.0	0.0	0.0	0.5178702523726744	0.0	0.0	1.3587975619910624	5.404540678896781	0.0	0.0	0.0	0.0	0.29981393547164625	1.4156650128867987	1.5949790908874377	0.7845063140990691	0.7029867093332733	0.0	0.32561898541031575	4.185175605783243	0.3946219655741269	0.27063400236945484	0.345081089915157	1.6913033183371107	0.513156459249168	0.0	0.37263033193015654	0.0	0.0	1.011924791590716	0.4752422547393534	0.7810963437036371	0.38500477251916015	0.8278766602859453	0.0	0.5321517011240214	0.0	0.0	0.6643289374244657	0.0	0.3259881679334567	0.7762461234268596	1.061748759665099	0.3600320111661768	0.4241982356407625	0.7842923189233738	0.0
2L_2994	0.6258402949026226	3.415494962144931	0.7218977131579862	0.36799134719865845	0.4122821150864085	0.0	1.1393269221128772	0.0	0.0	0.0	0.4150146317558572	0.0	0.0	0.0	0.326472406878643	0.0	0.5789331327600197	1.2813930621962564	1.530987961841656	0.0	0.0	0.0	0.0	0.5893957797376104	0.0	2.5783638439721535	0.0	0.3045593756776446	0.8115267967771349	3.903828406441629	0.0	0.7346012158531643	0.5174992366886259	1.2758233015347136	0.41923813363232276	0.0	0.0	0.0	0.7458004721215308	0.0	0.0	1.0649218986279545	0.3549739662093182	0.0	1.156155975615283	1.568179505117048	0.46191655089498174	1.2810435278094052	0.0
2L_2995	1.1482469484189097	2.6856452262656103	1.4190923780321323	0.28935607162789645	0.6483648821201324	0.88683049618521	0.0	0.0	0.0	0.0	0.6526621042974927	0.0	0.0	0.0	1.2835461196090423	1.212132672284659	0.9104443259652896	0.671716632308361	0.6019172267506462	0.0	1.1152169682492155	0.0	0.3378865574265911	0.23172453477128607	0.2954682498091866	0.0	0.4393791642709518	0.7184362229796137	0.0	3.069627752381724	1.8155172989750317	0.2888129349378394	0.8138318867471547	0.6687969186118291	0.32965204303831586	0.3544257784926782	0.43159913348705176	0.6834651464214723	0.5864319812792147	0.0	1.7064520268554595	0.0	0.5582406932902818	0.0	1.818199008426989	0.0	0.0	0.671533403548866	1.2103448659833547
2L_2996	0.1753450791156997	0.0	1.213548050435057	0.9279192339098805	0.6930679345189416	0.9479751251327164	0.0	0.0	1.2436573475276091	0.0	1.395322877713903	0.0	0.0	0.0	1.0976345974425115	0.0	0.4866085331672376	1.7950743160766855	0.9651267533136019	0.0	1.4901353042856291	0.0	0.7223658927720068	0.24770133164235889	0.9475200242565126	0.6191950464396285	0.4696732013864753	0.25599016997747287	1.0231644429892772	0.0	0.0	0.30872582676776406	1.3049151805132666	0.3574543530791118	0.0	0.0	0.4613567579537905	0.24352942322491405	0.0	0.0	0.6080358011479716	1.7901897601145722	0.5967299200381907	0.7104694782312152	0.0	0.6590480709662964	0.7765060334518799	1.0767507967955896	0.0
2L_2997	0.0	0.0	0.0	0.0	0.39837515522189954	0.5448957004241904	0.0	1.4757370384171244	0.0	0.0	0.40101549956987076	0.0	0.0	0.0	0.3154599508608034	1.489542554778486	0.5594047575360771	0.0	1.4793451974352594	0.0	0.6852233134213149	2.2017910689629585	1.2456468276510178	0.28475724103493083	1.0892682172666004	0.0	1.0798718289327522	1.4714304128186309	0.39207632565514583	1.8860728982263748	0.0	0.3549109489388908	1.5001293861595564	0.8218584430195885	2.4305792143185094	1.3066200383336186	0.0	0.8398836559564422	0.0	1.3627301480878853	0.6989974419489615	1.029000315903097	0.0	0.0	0.0	0.0	0.0	1.6504424052128235	2.9746911787169177
2L_2998	1.5826871749160543	0.0	0.9128033633517846	0.6204087426511034	0.695080008226967	0.4753636151364903	0.9604144072917736	0.643711900301901	0.0	0.0	0.6996868481542402	0.0	0.0	0.0	0.0	0.6497338235445086	0.0	1.4402285354640074	0.3226428840144003	0.0	0.8966768260151053	0.0	0.7244630225741954	1.9873635476188207	0.0	0.0	0.0	0.0	0.6840898888641248	0.0	0.0	0.30962210127144457	0.0	0.7169841866986673	0.3534036945953125	1.1398871830857156	0.46269614152135236	0.7327092701937239	0.0	0.0	0.0	1.7953869328148258	1.496155777345688	0.0	0.0	0.330480690112421	0.7787603396983753	0.7199178372170741	0.0
2L_2999	0.6275102501707664	0.0	0.36191199118295525	1.4758930942740733	1.6535288972983693	1.1308446006919863	0.0	0.0	0.0	2.9503990709783405	0.41612203228008404	0.0	0.0	0.0	0.6546870931222011	0.7728273292764535	0.580477923727987	0.42827075191281777	0.0	0.0	1.4220723041997527	0.0	0.43085706993150624	0.29548424430731873	0.37676723614029695	0.0	1.1205513516048382	0.6107440878445436	0.40684611346824184	0.0	2.31506239787681	0.0	1.556640303233531	1.2792276330566237	0.840713607798863	0.9038942158136926	0.0	0.0	2.243371566117881	2.828130280649508	0.7253291616268379	0.0	0.7118423155376313	0.847522843283195	1.1592409939146804	0.7861819713300662	0.0	0.0	0.0
2L_3000	0.8207488819211564	0.0	1.420082916748065	0.4825967411014228	0.0	0.0	1.4941532289996016	0.0	0.0	0.0	2.177058893579483	0.0	0.0	0.0	1.7125893944904713	0.0	0.7592331866292354	0.0	0.5019478084707708	0.0	0.46499808304540263	0.0	0.56353734192848	0.38647713415765295	0.4927908153253607	0.48305094979893004	1.0992146367903548	1.1982294960965678	0.0	2.5598086491838563	0.0	0.4816908814278396	0.0	0.0	1.0996071433558932	1.77336585371044	0.7198339890061194	1.5198715799707219	0.0	0.0	0.0	0.0	0.0	1.108513248728646	3.032446878353696	1.5424241447373799	0.6057735428284015	1.6800053491370317	0.0
2L_3001	0.45826086701489605	0.0	1.5857918128105972	0.0	0.0	0.0	0.0	1.6774583151608682	0.0	0.0	0.0	0.0	0.0	0.0	1.4343230640583025	0.0	0.6358708480177108	0.0	0.0	0.0	0.7788877794065187	0.0	0.0	0.0	0.8254415617090206	1.6182539040375434	0.6137407721006212	0.0	0.0	0.0	0.0	1.6136975814546128	1.136789932588357	0.0	0.0	3.9605983830461042	0.0	0.6364592904089913	0.0	0.0	1.5890894390387151	0.0	0.7797708721269342	0.0	0.0	0.0	1.0146915155148362	0.0	3.3813073216123697
2L_3002	0.33373969478570437	0.9106846071534276	0.2887229271007523	0.5887124282256524	0.989353174745296	0.0	0.0	0.0	0.5917728425500769	0.0	0.0	0.0	0.0	0.0	0.26114522102939786	0.0	0.9261770228076648	0.34166202860462835	0.30615925057114	3.6190501006819735	0.28362204639546157	1.822694810532697	0.3437253183738575	0.7071863713305514	1.2022960488103338	0.5892665105110413	0.446971741865416	0.9744679648528893	0.3245700712379375	0.0	0.0	0.2938036918901837	0.41394754870610345	0.3401769450790445	1.3413940383888194	0.0	0.8781145405581787	0.4635170589805526	0.5965656669061281	0.0	0.5786466427153248	0.8518308400244644	0.0	1.3522584609459642	1.8496179244253514	0.9407898834229624	1.4779478723351582	1.3662753244254915	1.2312599162595506
2L_3003	0.417226863268415	0.0	0.7218977131579862	1.1039740415959756	0.0	0.5639175760025552	0.0	0.0	0.0	0.0	0.4150146317558572	0.0	0.0	0.0	0.326472406878643	0.7707706504101888	0.5789331327600197	0.4271310207320855	0.765493980920828	0.0	0.35457195718756357	0.0	0.0	0.0	0.7515291363336981	0.0	0.5587846478611791	0.3045593756776446	0.8115267967771349	0.0	0.0	0.36730060792658215	0.0	0.42527443384490443	1.676952534529291	0.9014887365292791	0.0	0.0	0.0	0.0	0.7233988867759211	0.0	2.129843797255909	0.0	1.156155975615283	0.0	0.46191655089498174	1.7080580370792071	0.0
2L_3004	0.0	0.0	1.0184369681212935	0.5191538705620651	0.5816382842694298	0.0	0.0	0.0	2.0874107423166586	4.151279258216212	0.0	0.0	0.0	0.0	0.9211597770056411	0.0	0.4083728856085475	1.2051735690974215	1.0799415967584474	0.0	1.0004441972235674	0.0	0.0	0.8315062369619821	1.0602403098276643	0.0	0.0	0.0	0.5724418261718571	0.0	3.2573459666239306	0.0	0.0	2.399870215018772	0.0	1.9076998837066153	0.0	1.226252396097182	0.0	1.9896221309648872	2.0411095798253465	3.0047354630898293	0.5007892438483049	2.384968213143655	0.0	0.0	0.6516614238332914	1.2048448256252182	0.0
2L_3005	0.0	0.0	0.3974045666712527	0.8103166928317928	0.0	0.0	0.0	0.0	0.0	0.0	0.0	0.0	0.0	0.0	0.35944600743550015	0.0	0.31870258980274097	0.47027110659023824	0.0	0.0	1.171150807918385	0.0	1.4193331915892589	1.2978491006424873	0.4137166600223771	0.4055396719184054	0.0	0.3353197676368138	0.4467453617556306	0.0	0.0	0.40439784271544416	0.569766481207677	0.0	0.923162081228293	0.0	0.0	1.275990083770663	1.6422521254437572	0.0	0.0	1.1724786433015122	2.735783501036862	0.0	2.5458546612307575	0.4316412736421796	0.5085699633087114	0.47014282751042635	1.6947331422352243
2L_3006	0.8919829995176156	4.8679566751855905	0.0	0.0	0.8814116971793767	1.2055908552557975	0.0	0.0	1.58162581010874	0.0	0.0	0.0	0.0	0.0	2.791841680241997	0.0	0.6188461934523103	0.9131569479372698	2.454807003073418	0.0	0.0	4.871499583973936	0.0	0.0	0.0	0.7874635798094338	0.5973086229145268	0.6511128821381506	0.8674754313608329	0.0	0.0	0.785246413465531	0.0	2.727563336748242	2.688848592011323	0.0	0.0	0.6194188810272244	0.0	3.015063256027111	0.0	0.0	1.517786945210927	0.0	0.0	1.676293620931677	1.9750488133314215	0.0	0.0
2L_3007	0.9688277726494494	0.0	0.8381465997188688	0.0	0.9573457474271093	2.6189061981129207	0.0	0.0	3.4357672996037185	0.0	0.0	0.0	0.0	35.291667990104216	0.0	3.5795586439987535	0.6721600967050174	0.0	0.8887632770124044	0.0	0.8233390267227031	5.291181663727415	0.0	0.0	0.8725496406578814	0.0	0.6487670538962581	0.0	0.0	0.0	0.0	0.8528957773300644	1.2016667117291682	1.9750295044720099	0.0	0.0	0.0	0.0	3.4635939046981745	0.0	0.0	0.0	0.8242725176827062	0.0	0.0	1.8207071389835883	0.0	0.0	0.0
2L_3008	0.0	0.0	0.0	1.3942637757443836	3.1241496455183606	0.0	4.31673806551427	0.0	0.0	0.0	0.0	0.0	0.0	0.0	2.4739095316023394	0.0	0.0	0.0	2.90034137017927	0.0	1.3434197286560834	0.0	0.0	0.0	0.0	0.0	1.05857542423998	2.30785918366405	1.537376387251583	14.791017710764608	0.0	2.783293337408075	3.921453290589493	1.6113007612107058	0.0	0.0	0.0	0.0	0.0	0.0	0.0	0.0	0.0	0.0	0.0	0.0	0.0	0.0	0.0
2L_3009	2.022627538802087	1.5769139793424267	0.4999439062937138	0.0	0.0	0.7810723060503736	0.0	1.057686205656506	4.098783972770958	0.0	0.0	0.0	0.0	0.0	0.4521911828145645	0.0	0.0	0.5916116566427931	0.0	0.0	0.4911113752198951	0.0	1.1903687738654058	1.224542576202468	0.0	1.020356104280394	1.1609441664800126	0.0	1.6860472174151142	0.0	0.0	0.5087416052547716	0.0	0.5890401308328815	0.0	0.0	2.2807749525902916	0.4013060746984707	0.0	0.0	0.0	1.4750045725141747	0.9833363816761165	2.3415299369285494	0.0	0.5430144556964279	1.279584964057738	1.77435083600314	0.0
2L_3010	0.7747805821391381	0.0	0.0	0.0	0.0	0.0	0.0	2.836074872376631	0.0	0.0	1.5413450393351253	0.0	0.0	0.0	1.2125033343841694	0.0	0.0	0.0	1.421504520384375	0.0	0.0	0.0	1.5959246468218755	1.094494256094144	1.3955721287499023	1.3679890560875512	0.0	2.26223871142883	1.5069863888989357	0.0	8.57515263771695	0.0	0.0	3.1588989341874996	1.557030928862371	3.348087237761067	2.0385531165400046	0.0	0.0	0.0	0.0	0.0	0.0	0.0	0.0	1.4560364358557707	0.0	0.0	0.0
2L_3011	0.8272021112844926	4.514417922239152	2.8624969532298055	1.4591736349503603	0.0	0.0	0.0	0.0	0.0	0.0	0.0	0.0	0.0	0.0	0.0	0.0	2.2956082259906925	0.0	0.0	0.0	2.811925093127444	0.0	0.0	1.1685475608205633	0.0	0.0	0.0	0.0	0.0	0.0	0.0	1.456434688662326	2.0520081464723416	0.0	0.0	0.0	0.0	1.1488663044750755	0.0	0.0	0.0	0.0	1.4075566084078988	0.0	0.0	0.0	0.0	0.0	0.0
2L_3012	0.0	0.0	0.0	0.0	0.0	0.0	0.0	0.0	0.0	0.0	0.0	0.0	0.0	0.0	0.0	0.0	0.0	0.0	0.0	0.0	0.0	0.0	0.0	0.0	0.0	0.0	0.0	0.0	0.0	0.0	0.0	0.0	0.0	0.0	0.0	0.0	0.0	0.0	0.0	0.0	0.0	0.0	0.0	0.0	0.0	0.0	0.0	0.0	0.0
2L_3013	0.38649147368889725	2.1092596498628984	0.0	0.6817658717822014	1.5276439391948828	1.0447521680696992	0.0	1.4147473261275536	0.0	0.0	0.7688844163736704	0.0	0.0	0.0	0.0	0.0	3.2177130383448427	1.5826641301836206	0.0	0.0	0.6569041944646625	4.221589546668828	0.796110902706968	0.0	1.3923341423722924	0.0	0.0	0.0	0.0	0.0	0.0	0.0	1.9175087726026345	0.0	0.0	0.0	0.0	0.536781791331017	0.0	0.0	0.0	0.0	1.9729469514023705	0.0	0.0	2.178987241593903	1.7115562222257212	0.0	0.0
2L_3014	0.3903405393319618	0.0	1.3507564709001805	0.6885555729071561	0.0	1.0551568469549861	0.0	2.857673567948333	1.3842700411848023	0.0	0.7765417304207428	0.0	0.0	0.0	0.0	0.0	0.0	0.7992129351015119	0.7161651362217706	0.0	0.0	0.0	0.8040393651240849	1.6542443940965972	0.0	2.0676108756332057	0.522776263991976	1.1397336214579927	0.7592315726145779	0.0	0.0	0.0	0.9683026139329063	0.0	0.7844444046992612	0.0	0.0	0.0	1.3954813754869184	0.0	0.0	3.9851910301320292	0.0	0.0	0.0	0.0	0.8643007988040843	0.0	0.0
2L_3015	0.0	0.0	0.0	0.0	0.0	0.0	0.0	0.0	3.8832357605627896	0.0	0.0	0.0	0.0	0.0	0.0	0.0	0.0	0.0	0.0	0.0	0.0	0.0	4.5110770625039045	0.0	0.0	0.0	1.4665227323488956	0.0	0.0	0.0	0.0	1.9279509313352563	5.432678921884868	2.2322539715704597	0.0	0.0	0.0	1.5208082304924786	0.0	0.0	3.797101141104835	0.0	0.0	0.0	0.0	0.0	0.0	0.0	0.0
2L_3016	0.0	0.0	0.0	0.0	0.0	0.0	0.0	0.0	0.0	0.0	0.0	0.0	0.0	0.0	0.0	0.0	0.0	0.0	0.0	0.0	0.0	0.0	0.0	0.0	0.0	0.0	0.0	5.672085398917766	0.0	0.0	0.0	0.0	0.0	0.0	0.0	0.0	0.0	0.0	0.0	0.0	0.0	0.0	0.0	0.0	0.0	0.0	8.602690749612663	0.0	0.0
2L_3017	1.459208980322275	0.0	1.2623823136198238	0.0	0.7209576105042369	0.0	1.9923406456219706	0.0	1.2937032358622815	0.0	0.72573596158128	0.0	0.0	0.0	0.5709021996005397	1.3478464042760157	0.5061900974638661	1.4938477746709893	2.0079286408933408	0.0	0.0	0.0	0.0	0.515338111273454	1.314198774404507	0.6441120110787266	1.4657198181784339	1.0651657770757152	0.7095583325776537	0.0	0.0	1.2845969249575728	0.0	0.0	1.4662431960817288	0.0	0.9598443362849186	0.0	0.0	0.0	0.0	1.8622286034589033	1.8622286034589033	1.4781188159204037	2.0217696064140234	0.0	0.8077533334566502	0.7467201437764833	0.0
2L_3018	0.3088349018028546	0.0	0.5343548773642197	1.0895614025052285	0.0	0.8348332504065639	0.0	0.0	2.190450948136693	0.0	0.6143947781359016	0.0	0.0	0.0	1.449946049924059	2.2821241783639796	1.714125076278566	0.0	0.0	0.0	0.524914406144648	0.0	0.0	0.4362758100769242	1.1125766217612199	1.0905868720605276	0.0	0.4508749227876695	0.0	0.0	0.0	0.0	0.0	0.6295835650987832	0.0	0.0	0.8125866420507087	0.0	2.2081916180358467	4.175670456087605	0.0	0.0	0.5255095471946987	1.2513483278232296	0.0	1.1607799164180421	0.0	0.0	0.0
2L_3019	1.762728308570526	0.0	0.0	0.0	3.4836748031375366	0.0	0.0	0.0	0.0	0.0	0.0	0.0	0.0	0.0	0.0	0.0	2.445915907454369	0.0	0.0	0.0	0.0	0.0	0.0	0.0	0.0	0.0	0.0	0.0	0.0	0.0	0.0	0.0	8.745463290917836	0.0	0.0	0.0	0.0	0.0	0.0	0.0	0.0	0.0	0.0	0.0	9.769212132579932	0.0	0.0	0.0	0.0
2L_3020	0.0	0.0	0.4328404910506117	0.0	1.4831940029126962	0.6762353060830341	0.0	0.0	0.0	0.0	0.9953495279355794	0.0	0.0	0.0	1.5659889131899918	1.8485762773870043	0.34712078581481187	1.5366132685019123	0.9179604937342312	0.0	0.8503869579553806	0.0	1.0305952290345883	0.0	0.4506071074619546	0.8834019810289425	0.6700800320137437	0.0	0.9731618505373265	0.0	2.7687746455553137	0.0	3.723429837394716	0.0	0.502739477687869	0.540520935700116	0.0	1.0423260464666868	0.0	3.3823949724081133	2.6024434515062422	0.0	0.42567555775204147	0.0	0.0	2.820780179844482	1.107836653695192	0.5120647053154672	0.0
2L_3021	0.0	0.0	0.0	0.0	0.0	0.0	0.0	0.0	0.0	0.0	0.0	0.0	0.0	0.0	0.0	0.0	0.0	0.0	0.0	0.0	0.0	0.0	0.0	0.0	0.0	0.0	0.0	0.0	0.0	0.0	0.0	0.0	0.0	0.0	0.0	0.0	0.0	0.0	0.0	0.0	0.0	0.0	0.0	0.0	0.0	0.0	0.0	0.0	0.0
2L_3022	0.0	0.0	0.0	0.0	0.0	0.0	0.0	0.0	0.0	0.0	0.0	0.0	0.0	0.0	0.0	0.0	0.0	0.0	0.0	0.0	0.0	0.0	0.0	0.0	0.0	0.0	0.0	0.0	0.0	0.0	0.0	0.0	0.0	0.0	0.0	0.0	0.0	0.0	0.0	0.0	0.0	0.0	0.0	0.0	0.0	0.0	0.0	0.0	0.0
2L_3023	3.624540166670855	0.0	0.0	2.131213713422512	0.0	0.0	0.0	0.0	0.0	0.0	0.0	0.0	0.0	0.0	0.0	4.463901101378319	0.0	0.0	0.0	0.0	2.0534956142467418	0.0	0.0	0.0	0.0	0.0	3.2361888762803375	0.0	0.0	0.0	0.0	0.0	0.0	0.0	0.0	2.6104759968037334	0.0	1.6779905861372135	4.319286868460869	0.0	0.0	0.0	0.0	0.0	0.0	0.0	0.0	0.0	0.0
2L_3024	0.0	1.7056114617090228	0.0	1.1025932110248737	0.0	0.8448183572946347	1.7068528092066275	0.0	1.1083250282844548	0.0	1.243486617099632	0.0	0.0	0.0	0.9781921834619004	0.0	0.43365676032727557	0.0	2.867011931356854	6.778080230780076	0.5311926975877477	0.0	1.287518945841288	0.8829878613892719	1.6888255591814014	2.7590773645293014	1.6742571906834953	0.0	0.0	0.0	0.0	0.5502617925504238	0.0	0.6371137625237452	0.0	2.025812634480195	0.0	2.17029035707006	0.0	0.0	1.0837411089879418	0.0	1.0635899137641298	0.0	0.0	1.1746635411219164	2.0760245734876714	0.0	0.0
2L_3025	0.0	0.0	0.0	0.0	0.0	0.0	0.0	0.0	0.0	0.0	0.0	0.0	0.0	0.0	0.0	0.0	0.0	0.0	0.0	0.0	0.0	0.0	0.0	0.0	0.0	0.0	0.0	0.0	0.0	0.0	0.0	0.0	0.0	0.0	0.0	0.0	0.0	0.0	0.0	0.0	0.0	123.68583797155225	0.0	0.0	0.0	0.0	0.0	0.0	0.0
2L_3026	0.0	0.0	0.0	0.0	0.0	0.0	0.0	0.0	0.0	0.0	0.0	0.0	0.0	0.0	0.0	0.0	0.0	0.0	0.0	0.0	0.0	0.0	0.0	0.0	0.0	0.0	0.0	0.0	0.0	0.0	0.0	0.0	0.0	0.0	0.0	0.0	0.0	0.0	0.0	0.0	0.0	0.0	0.0	0.0	0.0	0.0	0.0	0.0	0.0
2L_3027	0.0	2.595548634092532	0.0	0.0	0.0	0.0	0.0	0.0	0.0	0.0	0.0	0.0	0.0	0.0	0.0	0.0	0.6599259193559968	0.0	0.0	0.0	0.0	0.0	1.959307917582888	0.6718522913925509	0.8566681161491192	1.679472645589285	0.0	0.0	0.0	4.449974279148666	5.263833881824824	0.0	1.1797948336784232	0.0	0.9557791569033827	2.055214150231633	0.0	0.6605366225943421	0.0	3.215206641330838	0.0	0.0	0.8092696988383743	0.0	0.0	0.0	0.0	3.8940309567673004	0.0
2L_3028	0.8488042046365081	0.0	0.0	0.0	0.0	0.0	0.0	0.0	0.0	0.0	3.3772146084795103	0.0	0.0	0.0	2.656695204000983	0.0	0.0	0.0	0.0	0.0	0.0	0.0	0.0	1.199063771007597	0.0	0.0	0.0	0.0	0.0	0.0	0.0	0.0	0.0	0.0	0.0	0.0	0.0	1.1788685455473544	6.069010720907438	0.0	0.0	0.0	0.0	6.8784306172703635	0.0	0.0	1.8794413548516837	0.0	0.0
2L_3029	0.0	0.0	0.0	0.0	0.0	0.0	0.0	0.0	0.0	0.0	0.0	0.0	0.0	0.0	0.0	0.0	7.885340835972294	0.0	10.426387100473878	0.0	0.0	0.0	0.0	0.0	0.0	0.0	0.0	0.0	0.0	0.0	0.0	0.0	0.0	0.0	0.0	0.0	0.0	0.0	0.0	0.0	0.0	0.0	0.0	0.0	0.0	0.0	0.0	0.0	0.0
2L_3030	1.300965767601026	0.0	2.2509677473087617	0.0	0.8570316144393029	1.1722438904992913	0.0	0.0	0.0	0.0	0.0	0.0	0.0	0.0	0.6786546485977129	0.0	1.2034574852167281	0.0	0.7956354621090546	0.0	0.7370666002323971	0.0	1.7865215701487966	0.0	1.5622414978521522	2.2970463811948467	1.7423607210562375	0.6331029260751037	0.0	0.0	0.0	1.5270525762674956	0.0	0.884039402343394	0.0	0.0	0.0	0.0	0.0	0.0	0.0	0.0	0.7379022766498942	0.0	0.0	0.814963446037073	0.9602092180661059	0.0	3.199753235030514
2L_3031	0.0	0.0	0.0	0.0	0.0	0.0	24.2600679281902	0.0	0.0	0.0	0.0	0.0	0.0	0.0	0.0	0.0	0.0	0.0	0.0	0.0	0.0	0.0	0.0	0.0	0.0	0.0	0.0	0.0	8.640055296353898	0.0	0.0	0.0	0.0	0.0	0.0	0.0	0.0	0.0	0.0	0.0	0.0	0.0	0.0	0.0	0.0	0.0	0.0	0.0	0.0
2L_3032	0.3105622468607126	0.0	0.0	0.0	0.0	0.0	0.0	0.0	0.0	0.0	0.617831150700633	0.0	0.0	0.0	0.48601858194844366	1.1474441656537604	2.154640440498139	0.6358687859325478	2.2791776043450245	0.0	0.5278503058760561	0.0	0.0	0.0	0.0	1.096686635502488	0.8318611816679591	0.45339671214840216	1.2081177296230106	2.9058093521730513	0.0	1.640398240574463	1.5407994052514296	0.0	0.0	0.0	0.0	0.8626537480817276	0.0	2.09951270310161	0.0	1.5853463268318282	0.5284487756106093	0.0	0.0	1.1672722767056285	1.3753078196770654	1.2713906712726608	0.0
2L_3033	0.615245891634034	0.0	0.0	1.0852856536957667	0.0	0.0	0.0	6.756300249983109	0.0	0.0	0.0	0.0	0.0	0.0	0.0	0.0	0.0	1.2597012744397793	0.0	0.0	2.0914179709271985	0.0	0.0	1.7382549588937468	0.0	0.0	0.0	0.0	1.1966835590517861	0.0	0.0	0.0	0.0	0.0	0.0	0.0	0.0	1.708978408595888	0.0	0.0	0.0	3.140683789674688	2.0937891931164585	0.0	0.0	0.0	0.0	0.0	0.0
2L_3034	1.042740689576931	0.0	0.0	0.0	0.686921792167965	0.0	1.8982838754452422	0.0	1.2326285656246518	0.0	0.0	0.0	0.0	0.0	1.0879007486389	2.5684313588003573	0.0	0.7116622223360881	0.0	0.0	1.7723049002458189	0.0	0.0	0.0	0.0	2.4548160422228356	1.3965243859691756	0.5074400865489811	0.0	0.0	0.0	0.0	0.0	0.0	0.0	0.0	0.914530871269903	0.9654791948405563	0.0	0.0	0.0	0.0	1.1828762108216613	1.4083380371823775	0.0	1.9596108526384397	3.8480998006222538	0.0	0.0
2L_3035	0.5113670764694235	2.7907625758738575	0.0	0.4510223956072583	0.5053066291580924	0.0	1.396396849281861	0.0	0.0	3.6064835919422498	1.0173113843654702	0.0	0.0	0.0	0.0	1.8893641269456198	1.7738991040248493	0.5235059402219037	0.46910740120129024	0.0	0.0	0.0	0.0	0.7223830086269868	0.0	0.45144688727371224	0.6848649905098259	0.0	0.9946341476999881	0.0	0.0	0.4501758026544526	0.6342642217895131	0.0	0.0	0.5524472418408514	0.0	0.35510813824047327	1.8281555701889254	1.7285128566786279	1.7732433187738235	0.0	0.43506786188509683	0.0	1.4170230952092149	0.0	0.0	0.0	0.0
2L_3036	0.0	4.155052717231349	0.0	0.0	0.0	0.0	0.0	0.0	0.0	0.0	1.0097556532684882	0.0	0.0	18.489312253052123	0.0	0.93766576172544	0.3521448154704824	1.5588533386611476	0.0	0.0	0.431347488576301	0.0	0.522755740341578	0.0	0.45712893952577266	0.0	0.33988919544250734	0.0	0.0	0.0	5.617696643257725	0.44683227641116113	0.0	0.5173591855648924	0.0	1.6450323887685303	0.0	0.35247069444093443	0.9072887861192801	0.0	0.0	0.0	0.0	1.028293284052035	0.0	0.9538688515223485	1.123870853977202	0.5194760398429811	0.0
2L_3037	0.6554956228624287	0.0	0.0	0.0	0.0	0.0	0.0	0.0	2.324593172948802	0.0	0.0	0.0	0.0	0.0	2.0516534531635724	0.0	0.0	2.6842232763763523	0.0	0.0	0.0	0.0	0.0	0.0	1.1807103106000156	0.0	0.0	0.0	1.274971268522464	0.0	0.0	0.0	3.2521250604692002	0.0	1.3173109678520796	0.0	0.0	1.8207807343918807	0.0	0.0	0.0	0.0	0.0	0.0	0.0	1.2318655532080305	2.9028262932780553	0.0	0.0
2L_3038	0.0	1.6897600540723217	1.0714411225960077	0.5461730311117635	0.0	0.0	0.0	0.0	0.0	0.0	1.2319300500262154	0.0	0.0	0.0	0.0	1.1439783724024826	0.42962649303798855	1.9018445356202802	0.0	6.715086920085093	1.0525119249601096	0.0	0.6377765781908983	0.0	0.0	0.5466870763175158	0.8293485898088317	0.9040545036379153	1.2044686751422717	0.0	0.0	0.5451478353705871	0.0	0.0	0.0	0.0	1.6293268403572527	0.0	2.2138352304425366	0.0	1.0736691655958606	0.0	0.0	0.0	1.715967558603724	0.5818732968568601	0.6855768882707117	0.0	0.0
2L_3039	0.0	0.0	0.5735674865240319	0.0	0.6551388435751189	0.0	0.0	0.0	0.0	0.0	1.318961924207172	0.0	0.0	0.0	1.037565042358593	2.449593489960341	1.8399128617268685	0.0	0.6082059141943096	0.0	0.0	0.0	0.0	0.0	0.0	0.0	0.44396969285288707	0.0	0.0	0.0	0.0	0.0	0.0	0.0	0.6661923377222084	1.4325149375495112	0.0	0.0	0.0	0.0	0.0	0.0	0.0	1.3431761279993122	0.0	0.6229807635999816	0.0	0.6785494241829586	0.0
2L_3040	0.0	0.0	0.0	1.2905455536124242	2.1688098966554854	0.0	0.0	0.0	0.0	0.0	0.0	0.0	0.0	0.0	0.5724693206535195	1.3515462297063645	0.5075795844182001	0.0	0.0	0.0	2.486967513054248	0.0	0.0	0.0	1.3178062374141266	0.6458800923608532	0.0	0.0	0.0	0.0	0.0	0.0	0.0	0.0	0.0	0.0	0.0	0.0	0.0	0.0	0.0	1.8673404030840994	0.0	0.0	2.0273193445595465	0.687450636747715	0.0	0.0	2.6991055973781966
2L_3041	0.0	1.1647545279832274	0.738546219034788	0.0	0.4217902228014058	0.5769227218937095	1.1656022387022837	1.5624755863189637	0.0	3.010408789430334	0.0	0.0	0.0	0.0	0.0	0.0	0.0	0.8739631519655868	0.0	0.0	0.3627491451816393	0.0	0.43962049848392476	0.9044827612821563	1.1532915093448906	0.0	1.1433428348934054	0.6231663330649564	0.0	0.0	0.0	0.3757713458416091	0.5294338763560125	0.0	0.0	0.4611394978338433	0.0	0.29641633832628866	0.0	0.0	1.4801640258566893	0.0	0.0	0.0	0.0	0.40108626996667607	0.9451386698004944	0.0	3.149532892776672
2L_3042	0.20648010555923735	0.0	0.0	0.0	0.40806602900092626	1.6744524986849965	0.0	2.2674537250485614	0.7322432476921158	0.0	0.0	0.0	0.0	0.0	0.0	0.0	0.0	0.0	0.3788329369478036	0.0	0.7018920553189205	0.0	1.7012645754779216	0.8750527365115871	1.4876876736596418	0.0	0.0	0.30144488562578153	0.8032279482200709	1.931953506379697	0.0	1.0906335373884446	1.0244143551183582	0.8418509709951192	0.41495091379660337	0.0	0.0	0.5735431101671357	0.0	0.0	0.7160012532885938	0.0	0.35134392565000383	3.3464939786533843	0.0	0.0	0.0	0.0	0.0
2L_3043	0.8237930772383996	0.0	0.0	0.48438671458995064	0.5426866167673559	0.0	0.0	0.0	0.0	0.0	0.5462834262634279	0.0	0.0	0.0	0.0	1.0145647877231168	0.3810246087029679	0.0	0.0	0.0	0.4667227823025255	0.0	0.0	0.7758211912144767	0.0	0.0	0.0	0.40089126145246107	0.0	0.0	0.0	0.0	0.0	0.5597883955081907	1.103685636778602	0.5933144497165707	0.7225038863484047	0.7627544267501943	1.963393124216913	0.0	0.0	0.0	0.0	2.225249550610853	0.0	0.0	0.6080203847346268	0.0	4.052273517926548
2L_3044	0.5545662094379183	0.0	0.0	0.0	1.0959875785151802	0.0	0.0	0.0	1.9666658013337142	0.0	0.0	0.0	0.0	0.0	4.33937939063831	0.0	0.0	0.0	0.0	0.0	0.0	0.0	0.0	0.7834082898385051	0.0	0.0	0.0	0.0	2.157317177616454	0.0	0.0	0.976411270676241	1.3756908547511206	0.0	0.0	0.0	0.0	0.0	0.0	0.0	0.0	0.0	0.0	4.494022500671856	0.0	0.0	0.0	0.0	4.091902493237108
2L_3045	0.0	0.0	0.45237223775291513	0.46119849438984317	0.0	0.0	2.85580552421309	0.9570431195777527	0.9271920581920571	0.0	0.5201321302053004	0.0	0.0	0.0	0.0	0.9659962556053141	0.0	0.53531743387023	0.0	0.0	0.8887603148966672	2.85580552421309	0.0	0.36934081233704685	0.4709405653227059	0.0	0.3501585570470092	0.763400153748791	0.0	0.0	0.0	0.0	0.0	0.5329905990585148	0.0	0.0	2.063750065008127	0.7262403831702361	0.0	0.0	0.0	0.0	1.3346519694791785	3.1780859532414567	1.4489943834079713	0.4913444515738525	0.5789136604114467	0.5351714116569538	1.9291429647339162
2L_3046	0.24742343135523906	0.0	0.8561980303849269	0.43645167580858346	0.0	0.0	0.0	0.9056904531169336	1.7548822579297865	0.0	1.4766692170384788	0.0	0.0	0.0	0.3872086400187099	0.0	0.6866366231101013	1.0131871371840186	0.9079048552027942	0.0	0.8410715419658953	2.702569765487211	0.0	0.3495228593542384	0.0	0.4368624538564033	0.3313698784382856	1.083656865110728	0.0	0.0	0.0	0.8712648657389553	0.0	0.5043915862237746	0.49723230554089826	0.0	0.6510047085868562	0.0	0.0	0.0	0.0	0.0	0.0	0.0	1.3712447776142644	0.9299601446980786	0.0	0.0	0.0
2L_3047	0.9424487986416675	0.0	0.40766288822959834	0.8312336371658524	1.3969191042284184	0.0	0.0	1.7249111670748956	0.0	3.3233720794206167	0.9374517212363565	0.0	0.0	0.0	0.36872449348316333	0.8705238533982117	0.9807880619000193	0.48241035368397495	0.0	0.0	0.4004606899777504	0.0	0.0	0.6656754315706959	0.4243960504684993	0.0	0.9466539066134757	0.0	0.0	2.2045311050520797	2.6077196847371207	0.0	1.7534220954562987	0.48031348716429456	0.0	0.5090797426581538	0.0	0.6544637965025978	0.842322032516326	0.0	0.0	1.202744181123652	0.0	0.9546619580193132	0.0	0.0	0.5216978301126493	0.0	0.0
[truncated: 262 more columns]
