# Supplementary material for: Convergence of topological domain boundaries, insulators, and polytene interbands revealed by high-resolution mapping of chromatin contacts in the early Drosophila melanogaster embryo
Source: eLife. 2017 Nov 17;6:e29550. doi: 10.7554/eLife.29550 (PMC5739541; doi:10.7554/eLife.29550)
Supplement: Supplementary file 3. [file elife-29550-supp3.zip › local_HiC_maps/22A1_2_right1.txt]

2L_3229	2L_3230	2L_3231	2L_3232	2L_3233	2L_3234	2L_3235	2L_3236	2L_3237	2L_3238	2L_3239	2L_3240	2L_3241	2L_3242	2L_3243	2L_3244	2L_3245	2L_3246	2L_3247	2L_3248	2L_3249	2L_3250	2L_3251	2L_3252	2L_3253	2L_3254	2L_3255	2L_3256	2L_3257	2L_3258	2L_3259	2L_3260	2L_3261	2L_3262	2L_3263	2L_3264	2L_3265	2L_3266	2L_3267	2L_3268	2L_3269	2L_3270	2L_3271	2L_3272	2L_3273	2L_3274	2L_3275	2L_3276	2L_3277	2L_3278
2L_3229	5.05968317950491	38.45296049342839	128.33675564681724	84.70396646815881	66.3613535885474	88.43187296938311	38.26188988228092	55.779642522215994	29.639924319393238	35.613303255711955	11.039720915855249	20.57797656756411	21.510831151627162	4.830080777063396	16.32507301643986	22.096412963018494	18.92523585575185	5.433681107036454	19.012852688417368	0.0	5.299066039610518	10.388135364329223	0.0	0.0	0.0	0.0	14.00674004330884	10.19829806095052	3.8087421105477874	7.435321992815002	0.0	14.20678688652684	8.85081073426326	14.667057788207684	10.351974528227245	9.934146542569309	9.51744190196559	2.488201260647169	21.844554152649746	8.504598625467871	9.759449098617281	2.8748870708422483	3.7131791868880213	0.0	2.367700305966072	6.163245893994226	4.780880303490282	8.288145672448339	8.158077434839395
2L_3230	38.45296049342839	175.34261947846093	0.0	62.29737777877454	90.43302113071884	64.51883466080835	0.0	76.30529749527861	45.05194489246101	59.82936664632469	8.390050071818829	13.404861675232373	24.52194468830156	5.506201634901389	13.957708144322702	7.196999139238902	0.0	14.866307298464905	0.0	0.0	0.0	0.0	0.0	0.0	0.0	21.649239029248122	0.0	21.46314241868152	4.341894681265853	0.0	0.0	9.254554860538486	10.089758491540746	0.0	6.743461202844661	4.529896410328889	0.0	11.346011366434187	0.0	12.926777561182439	8.9004713689637	6.554634847847262	0.0	0.0	0.0	9.367979870084856	7.26681868851363	0.0	3.720022201092496
2L_3231	128.33675564681724	0.0	0.0	0.0	29.02117384843982	0.0	0.0	53.05602716468591	125.30072173215717	0.0	0.0	0.0	0.0	0.0	0.0	0.0	0.0	0.0	0.0	0.0	0.0	0.0	0.0	0.0	0.0	0.0	0.0	29.84718242597899	0.0	0.0	0.0	38.60884605880899	0.0	0.0	0.0	0.0	0.0	0.0	0.0	0.0	0.0	0.0	0.0	0.0	0.0	0.0	0.0	0.0	0.0
2L_3232	84.70396646815881	62.29737777877453	0.0	8.853439716264964	50.666374037462475	65.90322083367002	51.656521325878266	64.38735432361085	37.34845198669755	50.10517531800844	20.866272234503512	14.287816635876421	18.87683965692941	13.694066341491279	14.877078141852941	12.78508829126272	15.330322458002582	23.768287716707363	0.0	0.0	10.015810672561686	7.012394547610793	0.0	0.0	0.0	11.537618404808878	6.80766706695749	8.896565353851356	10.798404736242023	14.053566574354809	0.0	11.508159038154643	9.85815724872095	5.940499952476	9.583521709431933	4.8282728205900725	7.709571201359351	6.046676716243368	17.695106241417875	5.358205203337763	13.439534113016048	5.821981052479104	3.0078480772030383	0.0	4.794868799922975	9.152946400013047	7.745471416499558	10.070676004197457	7.269264939859389
2L_3233	66.36135358854742	90.43302113071884	29.02117384843982	50.666374037462475	23.80339964983474	41.594516178986964	98.05912157485257	52.346511199630676	58.08889328444731	59.340419370611784	25.796598976390953	18.613437199858325	11.350053150677468	16.383608876508223	19.842551659852518	14.99018357121565	8.55924021336474	18.676764964118984	17.1977326509273	0.0	9.586349038968509	21.14190067879596	80.75457070870212	0.0	0.0	15.030619519191953	8.868680684925675	10.289073288004642	14.641797888756098	13.45097255015195	9.862062617522911	4.589461641463179	7.505475995286162	6.633411165357673	7.3571863123160375	5.840739390880971	6.4566226870225325	6.189308206392498	0.0	8.974794673792712	7.0621867920157735	5.850961195905263	11.755412191773091	0.0	8.031227124388074	7.433137073737463	12.252633739659498	10.3082272398091	6.641317495709708
2L_3234	88.43187296938312	64.51883466080835	0.0	65.90322083367002	41.59451617898696	22.256497227953272	26.749268407509053	61.41886348780177	27.628755179528195	51.10563101498534	15.435957754870817	18.496630838692734	3.7596090908851663	5.0651363876612265	17.119531780805797	3.310247666109883	0.0	11.39622178779825	0.0	0.0	14.818519444675983	14.524897853655844	0.0	0.0	0.0	9.957531129731695	14.688377263332052	19.743872612533902	17.97342449454237	20.79243072351941	0.0	8.513233928557367	4.640767471561377	0.0	13.957396443097089	4.167036491155256	0.0	7.82786830707475	0.0	11.891299255247928	10.234392142606838	3.01479328919073	0.0	0.0	9.931697235189295	10.771966517281037	6.6847221010616344	4.345743908788051	6.844071853172758
2L_3235	38.26188988228092	0.0	0.0	51.656521325878266	98.05912157485257	26.749268407509053	192.89379267775163	10.545297324658067	199.23593020765364	99.22012977992974	0.0	0.0	40.666827526562216	0.0	7.715751707110064	23.870792176109155	0.0	0.0	0.0	0.0	0.0	0.0	0.0	0.0	0.0	0.0	0.0	17.797077719838402	7.20053341551542	18.742245395967416	54.9661957895894	0.0	8.366352538016706	0.0	5.5916277675761625	0.0	0.0	9.40802805850288	0.0	14.29171680677313	7.380204520227664	10.870108722827444	0.0	0.0	8.952407212775443	0.0	24.102367575566948	0.0	6.169229364544698
2L_3236	55.77964252221599	76.30529749527861	53.05602716468591	64.38735432361085	52.346511199630676	61.41886348780177	10.54529732465807	0.0	87.13612159845769	41.84427884097547	21.298476854640935	14.583761224938717	20.749978323683354	10.982488422210784	21.09059464931614	14.35489743425783	15.647860546266813	8.08686733179653	31.44060869018424	0.0	10.22326889022765	14.315285575631949	0.0	0.0	0.0	9.813831614277161	13.8973495438195	8.432209092840242	10.234781961747895	4.098474035654675	30.049431314512375	5.873264188233083	10.977109068555704	0.0	9.170649275854965	13.142083168030569	11.803890168736608	8.229229296673488	18.061626268829247	9.375754455241319	8.069357743678465	8.319601039474724	12.280599416057498	0.0	6.851859374395874	12.739816427738488	6.588253276173647	11.992482426730215	12.816076486344471
2L_3237	29.639924319393238	45.05194489246101	125.30072173215717	37.34845198669755	58.08889328444731	27.628755179528195	199.23593020765367	87.13612159845769	0.0	58.561359677649	21.557113416285105	11.480667417119628	21.001954231841275	14.147449910364115	5.97707790622961	6.163909447239092	0.0	14.854385640647372	0.0	0.0	17.245690733028084	16.903975950375337	0.0	0.0	0.0	4.635402422461306	16.41046287351581	15.318521854552166	9.296598876487431	4.839617495991587	14.193356090014264	9.907642934096936	15.122500898708626	0.0	4.331605792685304	1.939827332089516	18.584579816588782	7.288015320379938	0.0	7.380806434291817	13.340000792777191	11.227506042503409	21.752024025835603	0.0	9.246752598279688	6.017443364825957	15.559266959367598	16.184149729279635	11.151117071117682
2L_3238	35.61330325571195	59.82936664632468	0.0	50.10517531800844	59.34041937061177	51.10563101498534	99.22012977992974	41.84427884097547	58.561359677649	4.16624917378071	2.0448593055003443	19.60254532516866	15.937585228727258	22.813919872950624	17.009165105130815	15.786753931164842	0.0	15.70088319883514	21.13021282350356	0.0	17.667584399522976	11.545006669165518	0.0	0.0	0.0	10.552892415900043	12.453276861873857	8.718483228035852	14.815155014670706	8.263354200138991	0.0	9.022240612556004	4.918239191677553	0.0	5.752409396675798	13.248551436507311	15.866023070255281	9.678546437181877	0.0	5.250950264469361	11.930937658898399	4.792571896965455	4.126696175295451	0.0	6.57844619469122	11.416022936160003	3.54220098554658	9.211152310548472	6.346619346272821
2L_3239	11.039720915855249	8.390050071818829	0.0	20.866272234503516	25.79659897639095	15.435957754870817	0.0	21.29847685464094	21.557113416285105	2.0448593055003443	4.0145938515692245	38.4849254546994	70.40171216963996	40.837662125518634	34.506556245686674	41.32470473498467	61.93944799563947	33.19609120768328	20.74206823310766	0.0	15.41604039002582	33.998803242125874	0.0	0.0	0.0	10.359044481737003	13.752585486071382	18.82833013251721	20.77573261465919	21.63083518817745	15.859422082659307	23.248337411755955	8.44881658633049	0.0	11.293484756376948	16.25648308545448	15.574577305971918	13.57251359694412	0.0	12.370787128443409	14.905896943183832	4.704536302083922	16.203568673964753	0.0	19.372816683559762	14.5682160076454	12.16996785737632	22.604877590066874	7.120042492413595
2L_3240	20.57797656756411	13.404861675232373	0.0	14.287816635876423	18.613437199858325	18.496630838692734	0.0	14.58376122493872	11.480667417119626	19.60254532516866	38.4849254546994	0.0	0.0	61.03725019189901	44.4608455563608	46.767615022198115	32.98707896117091	35.989872071158416	0.0	0.0	30.787940363759517	24.142314113234693	0.0	0.0	0.0	12.413056880764314	26.85544252398191	30.082199610435516	26.554866253926594	34.5597882176178	0.0	12.381362229310257	19.283933552193123	12.782493097453726	15.466034140239296	12.120796551044656	16.58909880550194	15.179452572559411	0.0	16.47076883243002	13.608737898429823	7.516481765391061	6.472148403774039	0.0	8.25390156768416	12.533109790399854	8.333173614172395	3.6116024896942918	15.641668152625142
2L_3241	21.51083115162716	24.52194468830156	0.0	18.876839656929413	11.350053150677468	3.759609090885166	40.666827526562216	20.749978323683358	21.00195423184127	15.937585228727258	70.40171216963996	0.0	9.526202868873153	52.62015652314754	61.81357784037456	46.97055047136625	0.0	30.031108763551106	40.41579772701554	0.0	41.30233780618878	31.283054227150306	0.0	0.0	0.0	22.70760427205728	25.30811890409295	13.340687387255556	15.180522216036438	10.536888725450037	15.450995237230718	12.94264241517473	22.34192266590406	7.794475275924424	22.79119166024715	25.340529198941525	25.28914342130752	17.189875797858168	23.21758592828552	11.047852669050727	9.335588258236479	4.5833806312751255	15.786279039846935	0.0	12.582606383735019	5.458862124209202	8.46896809180768	6.6068206173325095	5.202510315277327
2L_3242	4.830080777063396	5.506201634901389	0.0	13.69406634149128	16.383608876508223	5.0651363876612265	0.0	10.982488422210784	14.147449910364116	22.81391987295062	40.837662125518634	61.037250191899005	52.62015652314754	7.7808894611396875	47.48329409873969	56.500992948450076	40.64947013415681	33.45684094750085	13.612554041839546	0.0	29.08695418488553	32.229385960780306	0.0	0.0	0.0	23.794429724001613	23.065200709365232	16.849923627721157	14.998111942226183	26.617184728762904	15.61227437010978	26.155478188619796	19.80274564276227	5.250556558995253	23.293790711855067	16.358773217188887	27.256655138237235	20.486873214134768	15.639955707645434	15.560784279765041	6.2886894147661785	19.554050328214736	15.951057900745074	56.54445525071811	10.171155974761632	11.031684616198133	17.114736164361712	11.868059225175951	13.434081938788015
2L_3243	16.32507301643986	13.957708144322702	0.0	14.87707814185294	19.842551659852518	17.119531780805797	7.715751707110066	21.090594649316134	5.97707790622961	17.009165105130815	34.50655624568668	44.46084555636079	61.81357784037456	47.48329409873968	6.789861502256857	38.193267481774654	34.34753985745771	50.623008157207444	23.004370830457788	0.0	44.880785413744746	28.280246771338494	0.0	0.0	0.0	24.413887193480058	26.26829247625262	21.831082003001775	22.46566425640811	23.9900741068383	13.191886989501457	14.733711191634935	14.055472263868067	13.309671694764864	19.682529741868095	18.630535447598614	25.90990550081688	18.063413872325533	13.215276860050219	14.863385479044055	16.53165812530997	11.304913071740543	13.47814855166062	0.0	20.053392156616994	8.07857344821479	9.64094703022678	18.802765260010904	9.377228634107942
2L_3244	22.096412963018498	7.196999139238902	0.0	12.78508829126272	14.990183571215649	3.310247666109883	23.870792176109155	14.354897434257834	6.163909447239092	15.786753931164842	41.32470473498467	46.767615022198115	46.97055047136625	56.500992948450076	38.19326748177465	1.4770167334179762	88.55293871782429	43.73048272961198	0.0	0.0	29.75378740918896	46.98681647143915	0.0	0.0	0.0	19.993513215712234	27.52631253322819	20.55578436101243	19.60360442563845	18.55496700231056	54.41695632359043	14.244616532074032	18.636194969386942	20.588558251894145	13.14741686473135	21.38208597680992	4.4532995832602245	15.135282649074965	0.0	12.380295804176264	14.612918404386214	20.177795976655094	17.374310761092108	0.0	12.18655893453137	15.380480401615104	5.965382290032712	7.756200888705498	14.50551316382954
2L_3245	18.92523585575185	0.0	0.0	15.330322458002582	8.55924021336474	0.0	0.0	15.647860546266813	0.0	0.0	61.93944799563947	32.98707896117091	0.0	40.64947013415681	34.34753985745771	88.55293871782429	212.36382169933532	12.194482484455085	0.0	0.0	39.641246717209256	19.427887566929073	0.0	0.0	0.0	0.0	62.8689622220406	8.802855646371682	32.053987462617044	0.0	0.0	45.54776309241982	37.243762911171146	0.0	8.297254106725921	11.147302687168786	0.0	0.0	0.0	21.20706364876013	10.951271223563632	16.129838750002016	0.0	0.0	53.13686861776392	34.57950173243304	17.882401749614186	23.25073123549736	9.154340347388906
2L_3246	5.433681107036454	14.866307298464905	0.0	23.768287716707363	18.676764964118984	11.396221787798247	0.0	8.086867331796528	14.854385640647372	15.70088319883514	33.19609120768328	35.989872071158416	30.031108763551103	33.456840947500844	50.62300815720745	43.730482729611985	12.194482484455083	1.4004777449731425	24.50187684376623	0.0	31.86824755937595	31.236794087499614	230.10458253276113	0.0	0.0	24.473550974582686	15.34292151608281	20.724796688480776	23.928102310675484	22.35777778381083	4.683544600224342	12.423486850360343	19.24770282231205	9.45072392545269	19.534445564313444	16.002677183882156	18.397701268552165	17.6360070829411	28.151092543901626	18.875352892988804	15.092410831521406	13.893258833357123	4.785176671115286	0.0	13.730656841822299	7.280697771484313	17.456517611623905	12.016056655974154	13.141650273772115
2L_3247	19.012852688417368	0.0	0.0	0.0	17.1977326509273	0.0	0.0	31.44060869018424	0.0	21.130212823503555	20.742068233107656	0.0	40.41579772701554	13.612554041839546	23.004370830457788	0.0	0.0	24.50187684376623	214.3347050754458	0.0	19.91238550378335	39.03566298170008	0.0	0.0	0.0	26.760864911153927	78.95002779040978	26.53082882309243	10.734128517573916	0.0	0.0	11.43965809149896	12.472062579821198	0.0	16.67133464036597	11.19891056997975	0.0	14.02493071684226	0.0	21.30524449898587	0.0	0.0	0.0	0.0	40.03715447935684	11.579864006077111	0.0	0.0	9.196721552700891
2L_3248	0.0	0.0	0.0	0.0	0.0	0.0	0.0	0.0	0.0	0.0	0.0	0.0	0.0	0.0	0.0	0.0	0.0	0.0	0.0	0.0	0.0	0.0	0.0	0.0	0.0	0.0	0.0	0.0	0.0	0.0	0.0	95.037159529376	0.0	0.0	0.0	0.0	0.0	0.0	0.0	88.4987079188644	0.0	0.0	0.0	7396.449704142013	0.0	0.0	0.0	0.0	0.0
2L_3249	5.299066039610518	0.0	0.0	10.015810672561686	9.586349038968509	14.818519444675983	0.0	10.22326889022765	17.245690733028084	17.667584399522976	15.41604039002582	30.787940363759514	41.30233780618878	29.08695418488554	44.880785413744746	29.75378740918896	39.641246717209256	31.86824755937595	19.91238550378335	0.0	5.549774540409296	3.626539012493427	0.0	0.0	0.0	32.320218783019456	20.537194325866597	31.220794692464906	28.919819799605595	28.552702448394236	38.062612998382335	15.94171708234694	17.38042269187987	23.04147465437788	17.037028432477225	13.525393927098127	24.919323689555064	20.84738088490617	22.878059940517044	12.865618613581145	26.575084835847747	4.516354850000565	11.666569445254623	0.0	17.358043748469548	12.909680646775001	15.021217469675916	13.02040949187852	15.379291783613365
2L_3250	10.38813536432922	0.0	0.0	7.012394547610793	21.14190067879596	14.524897853655842	0.0	14.315285575631947	16.903975950375337	11.545006669165518	33.998803242125874	24.142314113234693	31.283054227150306	32.229385960780306	28.280246771338494	46.98681647143915	19.42788756692907	31.236794087499614	39.03566298170008	0.0	3.626539012493427	3.554680946057006	0.0	0.0	0.0	43.864351928569334	40.26052007389531	33.823451248326954	30.30173885062181	10.177070855820418	22.385052754107658	45.835797007422485	21.578981799151013	0.0	14.422250709119295	18.35639304219278	19.54044774981974	22.98858795408208	0.0	17.460959235256546	28.052244500157094	16.231840259803885	11.43540217547091	0.0	10.937637480026659	12.653881746944299	21.26739263729411	4.254138851688808	17.58698522894235
2L_3251	0.0	0.0	0.0	0.0	80.75457070870212	0.0	0.0	0.0	0.0	0.0	0.0	0.0	0.0	0.0	0.0	0.0	0.0	230.10458253276113	0.0	0.0	0.0	0.0	0.0	0.0	0.0	0.0	0.0	0.0	0.0	0.0	0.0	0.0	0.0	0.0	0.0	0.0	0.0	0.0	0.0	0.0	0.0	0.0	0.0	0.0	0.0	0.0	0.0	0.0	0.0
2L_3252	0.0	0.0	0.0	0.0	0.0	0.0	0.0	0.0	0.0	0.0	0.0	0.0	0.0	0.0	0.0	0.0	0.0	0.0	0.0	0.0	0.0	0.0	0.0	14792.899408284025	0.0	0.0	131.17850771329626	0.0	0.0	0.0	0.0	0.0	0.0	0.0	0.0	0.0	0.0	0.0	0.0	0.0	0.0	0.0	0.0	0.0	0.0	0.0	0.0	0.0	0.0
2L_3253	0.0	0.0	0.0	0.0	0.0	0.0	0.0	0.0	0.0	0.0	0.0	0.0	0.0	0.0	0.0	0.0	0.0	0.0	0.0	0.0	0.0	0.0	0.0	0.0	0.0	0.0	0.0	0.0	74.79263741277309	0.0	0.0	0.0	0.0	0.0	0.0	0.0	373.78985534332594	0.0	0.0	0.0	0.0	0.0	0.0	0.0	0.0	0.0	0.0	0.0	0.0
2L_3254	0.0	21.649239029248125	0.0	11.537618404808878	15.030619519191953	9.957531129731695	0.0	9.813831614277161	4.635402422461306	10.552892415900043	10.359044481737005	12.413056880764314	22.70760427205728	23.79442972400161	24.413887193480054	19.993513215712234	0.0	24.47355097458269	26.760864911153927	0.0	32.320218783019456	43.864351928569334	0.0	0.0	0.0	16.70620468441979	29.57203353074308	57.41700758014917	34.84558714144226	38.372851556367976	51.15351168857742	19.996257843175062	26.47249352202512	41.28819157720892	32.26336900343657	25.168418668255075	13.395937012304168	15.759806539619277	0.0	22.610652543432405	19.231191894327345	12.139335290463944	10.452706728407321	0.0	9.99771718790876	30.36200181015363	24.673579755103503	17.498527207293385	14.927395445077519
2L_3255	14.00674004330884	0.0	0.0	6.80766706695749	8.868680684925675	14.688377263332052	0.0	13.8973495438195	16.41046287351581	12.453276861873857	13.752585486071382	26.85544252398191	25.308118904092947	23.065200709365236	26.268292476252615	27.52631253322819	62.8689622220406	15.34292151608281	78.95002779040979	0.0	20.537194325866597	40.26052007389531	0.0	131.17850771329626	0.0	29.572033530743088	11.632473398859831	47.56003966377006	38.748300214871186	32.93316789905325	12.073066196621955	31.182042110252286	26.645634379263303	12.180861430520366	31.93254274907752	28.05075007705706	27.664528857265257	22.730719906696596	54.425125540622915	27.46719788750566	28.36797576499515	20.294329859739914	18.502574324841063	0.0	17.697186973139996	21.32717108895512	15.8819147871744	13.766462968902937	14.227943029690056
2L_3256	10.19829806095052	21.463142418681517	29.84718242597899	8.896565353851356	10.289073288004644	19.743872612533902	17.797077719838402	8.432209092840244	15.318521854552166	8.71848322803585	18.828330132517213	30.082199610435516	13.340687387255558	16.849923627721157	21.831082003001775	20.55578436101243	8.802855646371684	20.724796688480776	26.53082882309243	0.0	31.220794692464906	33.82345124832695	0.0	0.0	0.0	57.41700758014917	47.56003966377006	14.96065075181831	41.63242510426376	49.57118046849377	40.57103735071126	36.8166875884574	31.39100220663307	47.75549188156638	31.64209760968028	31.883202127025452	28.775035664443244	30.091312666967	20.321485907049524	23.295361893447016	21.33562850222072	18.721088872017624	17.271425635286214	0.0	14.86766538832277	20.5451340761116	12.601371548104439	13.492974497314416	18.973179134511874
2L_3257	3.8087421105477874	4.341894681265853	0.0	10.798404736242023	14.6417978887561	17.97342449454237	7.200533415515421	10.234781961747895	9.296598876487433	14.815155014670706	20.77573261465919	26.554866253926594	15.18052221603644	14.99811194222618	22.465664256408118	19.603604425638448	32.05398746261704	23.928102310675484	10.734128517573916	0.0	28.91981979960559	30.30173885062181	0.0	0.0	74.79263741277309	34.84558714144226	38.748300214871186	41.63242510426376	12.901860012776067	33.58221015998984	77.96966979844841	41.82252000620348	40.59999040590996	20.701533569606838	40.911060939864	39.82065673573139	32.23970002033788	16.154847160044596	0.0	20.80632734285381	22.590646899152706	19.476976631117665	25.156293958003243	0.0	18.714329568834543	21.457517536881124	17.99434815518794	11.69814207767894	12.43572457578289
2L_3258	7.435321992815	0.0	0.0	14.05356657435481	13.45097255015195	20.792430723519413	18.74224539596742	4.098474035654675	4.839617495991587	8.26335420013899	21.630835188177453	34.5597882176178	10.536888725450037	26.617184728762904	23.990074106838293	18.55496700231056	0.0	22.35777778381083	0.0	0.0	28.552702448394232	10.177070855820421	0.0	0.0	0.0	38.37285155636797	32.93316789905325	49.571180468493765	33.58221015998985	0.0	10.681421269914175	58.15792381580402	30.890371048633803	32.3303733080438	24.99191022731989	23.357534658931822	13.986102010432234	27.423521739631212	0.0	18.052240963534196	25.815126976004553	23.235923413551482	16.36980926989559	0.0	6.958781225138666	15.095055071289416	9.367486251457523	27.404150937191513	14.386181209777135
2L_3259	0.0	0.0	0.0	0.0	9.862062617522911	0.0	54.9661957895894	30.049431314512375	14.193356090014264	0.0	15.859422082659307	0.0	15.450995237230718	15.61227437010978	13.191886989501457	54.41695632359043	0.0	4.683544600224342	0.0	0.0	38.062612998382335	22.385052754107658	0.0	0.0	0.0	51.15351168857742	12.073066196621955	40.571037350711265	77.96966979844841	10.681421269914175	62.65173466990367	34.987131295770276	71.52120842233751	0.0	54.17446088444588	21.406767107217934	41.01764784298444	21.44697369796763	0.0	32.58005530464388	16.824253844342003	6.1950000154875005	0.0	0.0	5.102079862856093	26.561953543143254	0.0	26.789780591696953	7.031829576578382
2L_3260	14.206786886526842	9.254554860538486	38.60884605880899	11.508159038154643	4.5894616414631795	8.513233928557367	0.0	5.873264188233083	9.907642934096936	9.022240612556004	23.24833741175595	12.381362229310257	12.94264241517473	26.155478188619796	14.733711191634935	14.244616532074032	45.547763092419835	12.423486850360343	11.439658091498961	95.03715952937598	15.94171708234694	45.835797007422485	0.0	0.0	0.0	19.996257843175062	31.182042110252286	36.816687588457405	41.82252000620348	58.15792381580402	34.987131295770276	14.043049517807471	44.59987389552074	57.36171414451622	38.26126912273761	35.86307906768905	42.948426670285784	34.43333620028285	39.430310868570885	19.899635336339653	20.552237445753835	20.75715349889066	33.51219911072028	0.0	14.95828454973747	21.63176967777192	15.341660211183706	18.700551067838866	17.17993944611286
2L_3261	8.85081073426326	10.089758491540746	0.0	9.858157248720948	7.505475995286162	4.640767471561377	8.366352538016706	10.977109068555704	15.122500898708626	4.918239191677553	8.44881658633049	19.283933552193123	22.341922665904065	19.80274564276227	14.055472263868067	18.636194969386946	37.24376291117114	19.24770282231205	12.472062579821202	0.0	17.38042269187987	21.578981799151013	0.0	0.0	0.0	26.472493522025115	26.645634379263303	31.391002206633075	40.59999040590995	30.890371048633796	71.52120842233751	44.59987389552074	6.531705187277051	28.863916256157633	48.50496069934064	35.841340940560194	46.82442961601471	42.43750587596235	85.97762289068231	26.034641445959025	31.369845614265113	32.05979264480465	17.05041466608468	0.0	22.520899394638224	30.3222732055683	16.726211981320166	14.951372699119661	21.941316290603208
2L_3262	14.667057788207684	0.0	0.0	5.940499952476	6.633411165357673	0.0	0.0	0.0	0.0	0.0	0.0	12.782493097453726	7.794475275924424	5.250556558995253	13.309671694764862	20.58855825189415	0.0	9.45072392545269	0.0	0.0	23.04147465437788	0.0	0.0	0.0	0.0	41.28819157720892	12.180861430520366	47.75549188156638	20.701533569606834	32.3303733080438	0.0	57.36171414451622	28.863916256157637	63.77551020408163	32.15185966356294	21.59789895638952	20.69193842079126	37.867312935474104	0.0	53.41529156531458	38.19255839217816	6.250312515625781	16.14569878584345	0.0	15.442902442037639	40.198670763953395	34.64715338987748	0.0	14.189227538452807
2L_3263	10.351974528227245	6.743461202844662	0.0	9.583521709431936	7.3571863123160375	13.957396443097092	5.591627767576164	9.170649275854965	4.331605792685304	5.752409396675798	11.293484756376946	15.466034140239296	22.79119166024715	23.29379071185507	19.6825297418681	13.147416864731348	8.297254106725921	19.534445564313447	16.67133464036597	0.0	17.037028432477225	14.422250709119295	0.0	0.0	0.0	32.263369003436566	31.93254274907752	31.642097609680278	40.911060939864	24.99191022731989	54.17446088444588	38.26126912273761	48.50496069934064	32.15185966356294	12.64307913309713	39.1982033634149	58.41728383831598	26.181217441883426	47.88574843509374	36.04322601953029	28.667722779868857	18.27603083431089	30.93090296747827	34.62507963768317	22.318154531524808	25.21966781013841	13.973644867361465	16.35170259377974	20.744783509585307
2L_3264	9.934146542569309	4.529896410328889	0.0	4.828272820590073	5.840739390880971	4.167036491155256	0.0	13.142083168030569	1.939827332089516	13.248551436507311	16.25648308545448	12.120796551044656	25.340529198941525	16.35877321718889	18.630535447598614	21.38208597680992	11.147302687168786	16.002677183882156	11.19891056997975	0.0	13.525393927098127	18.35639304219278	0.0	0.0	0.0	25.16841866825507	28.05075007705706	31.88320212702545	39.82065673573139	23.357534658931815	21.406767107217934	35.86307906768905	35.8413409405602	21.597898956389525	39.19820336341491	14.628475345401707	44.847549165527255	35.90707951307655	64.334167104139	33.39573883730731	27.592753039341748	34.71387889665407	19.684161074177794	0.0	27.195048325600876	18.756354471381798	24.40554201047974	37.83446275306984	20.662590658317825
2L_3265	9.51744190196559	0.0	0.0	7.709571201359351	6.4566226870225325	0.0	0.0	11.80389016873661	18.584579816588782	15.86602307025528	15.574577305971916	16.58909880550194	25.28914342130752	27.256655138237235	25.909905500816883	4.4532995832602245	0.0	18.397701268552165	0.0	0.0	24.919323689555068	19.54044774981974	0.0	0.0	373.78985534332594	13.395937012304168	27.664528857265257	28.775035664443244	32.23970002033788	13.986102010432234	41.01764784298444	42.948426670285784	46.82442961601471	20.69193842079126	58.41728383831598	44.847549165527255	0.0	7.020591042498095	0.0	37.327380860332134	44.05888028761637	20.27911360805584	0.0	0.0	20.041773737059277	11.593282156721465	26.979011677865206	29.231799989008845	29.923979281557482
2L_3266	2.488201260647169	11.346011366434187	0.0	6.046676716243369	6.189308206392497	7.82786830707475	9.408028058502882	8.229229296673488	7.288015320379939	9.678546437181877	13.572513596944122	15.179452572559411	17.189875797858168	20.486873214134768	18.063413872325533	15.135282649074965	0.0	17.6360070829411	14.02493071684226	0.0	20.84738088490617	22.98858795408208	0.0	0.0	0.0	15.75980653961928	22.730719906696596	30.091312666967	16.154847160044596	27.423521739631212	21.446973697967632	34.43333620028285	42.43750587596235	37.8673129354741	26.181217441883426	35.90707951307655	7.020591042498095	0.9177173689299993	48.34125055592438	46.70243841098508	30.236257476994528	28.629120035220183	43.824738297836205	58.25740451611399	22.705105478750685	16.669952667942574	24.686490388667632	24.455176870538267	21.66425531469317
2L_3267	21.844554152649746	0.0	0.0	17.695106241417875	0.0	0.0	0.0	18.061626268829244	0.0	0.0	0.0	0.0	23.21758592828552	15.639955707645436	13.215276860050219	0.0	0.0	28.151092543901626	0.0	0.0	22.878059940517044	0.0	0.0	0.0	0.0	0.0	54.425125540622915	20.321485907049524	0.0	0.0	0.0	39.430310868570885	85.97762289068231	0.0	47.88574843509374	64.334167104139	0.0	48.341250555924375	282.93345405160704	12.239183010055712	25.281126122482	37.23590434840891	0.0	0.0	15.333378311243045	26.60904920545379	0.0	0.0	21.132892078546732
2L_3268	8.504598625467871	12.926777561182439	0.0	5.358205203337764	8.974794673792712	11.891299255247928	14.291716806773131	9.37575445524132	7.380806434291817	5.25095026446936	12.370787128443409	16.47076883243002	11.047852669050727	15.560784279765041	14.863385479044055	12.380295804176264	21.20706364876013	18.875352892988804	21.30524449898587	88.4987079188644	12.865618613581145	17.46095923525655	0.0	0.0	0.0	22.610652543432405	27.46719788750566	23.295361893447016	20.80632734285381	18.052240963534196	32.580055304643885	19.899635336339657	26.034641445959025	53.41529156531457	36.04322601953029	33.39573883730731	37.32738086033214	46.70243841098508	12.239183010055713	4.765001760932874	37.18291720545443	31.409761928501396	31.206596824916016	0.0	33.164693080001065	37.40940880012026	30.358113232547968	16.253042221224337	22.397170021579903
2L_3269	9.759449098617281	8.9004713689637	0.0	13.439534113016046	7.062186792015774	10.234392142606838	7.3802045202276645	8.069357743678465	13.340000792777188	11.930937658898397	14.90589694318383	13.608737898429823	9.335588258236479	6.2886894147661785	16.531658125309967	14.612918404386214	10.951271223563632	15.092410831521406	0.0	0.0	26.575084835847747	28.052244500157094	0.0	0.0	0.0	19.231191894327345	28.36797576499515	21.33562850222072	22.590646899152706	25.815126976004553	16.824253844342003	20.552237445753835	31.369845614265113	38.192558392178164	28.66772277986886	27.592753039341748	44.058880287616375	30.236257476994528	25.281126122482	37.18291720545443	8.471099770128236	49.907438337696355	45.122009914809645	0.0	32.1971793626767	32.69220161411504	25.82069226013683	35.97011890282505	32.101104126917946
2L_3270	2.8748870708422483	6.554634847847262	0.0	5.821981052479104	5.850961195905263	3.01479328919073	10.870108722827444	8.319601039474724	11.227506042503409	4.792571896965455	4.7045363020839215	7.516481765391061	4.5833806312751255	19.554050328214736	11.304913071740543	20.177795976655094	16.129838750002016	13.893258833357121	0.0	0.0	4.516354850000565	16.231840259803885	0.0	0.0	0.0	12.139335290463947	20.294329859739918	18.72108887201762	19.47697663111767	23.235923413551486	6.1950000154875005	20.75715349889066	32.05979264480465	6.250312515625781	18.276030834310887	34.71387889665407	20.279113608055837	28.629120035220183	37.23590434840891	31.409761928501396	49.90743833769635	13.476347601069238	6.329430395570411	67.31105786058534	38.341496204242326	41.147630167901596	21.73178119519092	33.553645391654044	23.64043510081742
2L_3271	3.7131791868880213	0.0	0.0	3.007848077203038	11.755412191773091	0.0	0.0	12.280599416057496	21.752024025835603	4.126696175295451	16.203568673964753	6.472148403774039	15.786279039846935	15.951057900745074	13.47814855166062	17.374310761092108	0.0	4.785176671115286	0.0	0.0	11.666569445254623	11.43540217547091	0.0	0.0	0.0	10.452706728407321	18.502574324841063	17.271425635286214	25.156293958003243	16.369809269895594	0.0	33.51219911072028	17.050414666084677	16.14569878584345	30.93090296747827	19.684161074177794	0.0	43.824738297836205	0.0	31.206596824916012	45.122009914809645	6.329430395570411	8.175037359920735	0.0	13.031985183154125	63.322800640826735	24.560007466242272	50.180375641168354	48.494828295977946
2L_3272	0.0	0.0	0.0	0.0	0.0	0.0	0.0	0.0	0.0	0.0	0.0	0.0	0.0	56.544455250718116	0.0	0.0	0.0	0.0	0.0	7396.449704142013	0.0	0.0	0.0	0.0	0.0	0.0	0.0	0.0	0.0	0.0	0.0	0.0	0.0	0.0	34.62507963768317	0.0	0.0	58.25740451611401	0.0	0.0	0.0	67.31105786058535	0.0	0.0	55.43606004834025	0.0	0.0	0.0	38.20176644968063
2L_3273	2.367700305966072	0.0	0.0	4.794868799922975	8.031227124388073	9.931697235189295	8.952407212775444	6.851859374395874	9.246752598279688	6.57844619469122	19.372816683559762	8.25390156768416	12.582606383735017	10.171155974761632	20.053392156616994	12.18655893453137	53.13686861776392	13.730656841822299	40.03715447935684	0.0	17.358043748469548	10.937637480026659	0.0	0.0	0.0	9.99771718790876	17.697186973139996	14.86766538832277	18.714329568834547	6.958781225138668	5.102079862856094	14.95828454973747	22.520899394638224	15.442902442037639	22.318154531524808	27.195048325600872	20.041773737059277	22.705105478750685	15.333378311243047	33.164693080001065	32.1971793626767	38.341496204242326	13.031985183154125	55.43606004834025	9.971779034351199	33.16734758269882	48.100516208028246	33.451830382348604	43.52072095968229
2L_3274	6.163245893994225	9.367979870084854	0.0	9.152946400013047	7.433137073737463	10.771966517281035	0.0	12.739816427738488	6.017443364825957	11.416022936160003	14.5682160076454	12.533109790399854	5.458862124209202	11.031684616198131	8.078573448214792	15.380480401615102	34.57950173243304	7.280697771484313	11.579864006077111	0.0	12.909680646775001	12.653881746944299	0.0	0.0	0.0	30.362001810153636	21.32717108895512	20.5451340761116	21.457517536881124	15.095055071289416	26.561953543143254	21.631769677771924	30.3222732055683	40.19867076395341	25.219667810138418	18.756354471381798	11.593282156721465	16.669952667942574	26.60904920545379	37.40940880012026	32.69220161411504	41.147630167901596	63.32280064082675	0.0	33.16734758269882	15.640636726567385	33.97119592003996	45.431393799826246	45.215297358651505
2L_3275	4.780880303490282	7.26681868851363	0.0	7.745471416499558	12.252633739659498	6.684722101061634	24.102367575566948	6.588253276173647	15.559266959367598	3.54220098554658	12.16996785737632	8.333173614172395	8.46896809180768	17.114736164361712	9.64094703022678	5.965382290032711	17.882401749614186	17.456517611623905	0.0	0.0	15.021217469675916	21.26739263729411	0.0	0.0	0.0	24.673579755103503	15.8819147871744	12.601371548104439	17.99434815518794	9.367486251457523	0.0	15.341660211183704	16.726211981320166	34.64715338987749	13.973644867361465	24.40554201047974	26.979011677865202	24.686490388667632	0.0	30.358113232547968	25.820692260136838	21.73178119519092	24.560007466242272	0.0	48.10051620802824	33.97119592003996	3.011626837148839	54.820117573489306	44.709556698578496
2L_3276	8.288145672448339	0.0	0.0	10.070676004197457	10.3082272398091	4.345743908788051	0.0	11.992482426730215	16.184149729279635	9.211152310548472	22.604877590066877	3.6116024896942927	6.6068206173325095	11.868059225175951	18.802765260010904	7.756200888705498	23.25073123549736	12.016056655974158	0.0	0.0	13.02040949187852	4.254138851688808	0.0	0.0	0.0	17.498527207293385	13.766462968902937	13.492974497314416	11.69814207767894	27.404150937191513	26.789780591696953	18.700551067838866	14.951372699119663	0.0	16.35170259377974	37.834462753069836	29.231799989008845	24.455176870538267	0.0	16.253042221224337	35.97011890282504	33.553645391654044	50.180375641168354	0.0	33.451830382348604	45.43139379982625	54.820117573489306	7.636844618722895	29.06572341378325
2L_3277	8.158077434839395	3.720022201092496	0.0	7.269264939859389	6.641317495709708	6.844071853172758	6.169229364544699	12.816076486344471	11.151117071117682	6.3466193462728215	7.120042492413595	15.641668152625142	5.202510315277327	13.434081938788015	9.377228634107942	14.50551316382954	9.154340347388906	13.141650273772115	9.196721552700893	0.0	15.379291783613363	17.58698522894235	0.0	0.0	0.0	14.92739544507752	14.22794302969006	18.97317913451187	12.43572457578289	14.386181209777135	7.031829576578382	17.17993944611286	21.941316290603208	14.189227538452807	20.744783509585304	20.662590658317825	29.923979281557482	21.664255314693165	21.132892078546732	22.397170021579903	32.101104126917946	23.64043510081742	48.494828295977946	38.20176644968063	43.52072095968229	45.21529735865152	44.709556698578496	29.065723413783246	20.519979435823686
2L_3278	0.0	0.0	0.0	8.054915189797967	4.497227908717067	4.17107236184887	15.039177056231482	11.510460130643722	0.0	6.630691481661165	6.508891145304485	10.39931641826744	16.91004805624282	9.967158213685904	18.04701246747778	13.027788272384997	0.0	8.970178641107637	22.419513944937673	0.0	8.331380665989743	14.291022379741046	210.54847878724078	0.0	0.0	13.995997144816583	14.864780050804514	11.100550171017849	15.719130574887902	2.922519621066106	8.5710000214275	7.179562656940752	18.26417299824664	8.647526807333103	20.054041281679936	22.256817907601405	11.222746262124074	10.269101813009925	25.75859048992839	14.485502797373444	28.770288807667168	27.1200000678	17.51397834396578	0.0	36.29518314060824	38.76030024697579	33.82501754672785	36.64945771019075	28.859445840920962
2L_3279	2.2695640678077655	10.349042144404324	0.0	10.111489280810215	9.238019417906239	4.76002455220664	0.0	6.56786409775609	11.07936749220511	16.395036642276317	7.427941539128911	13.845640492406359	12.06108359910936	10.562048010357957	10.297618332506662	13.80535176142483	25.467228134156265	9.505563716122627	38.37769795216604	0.0	8.319294523824379	15.143981991242585	0.0	0.0	0.0	19.166665335648243	16.963675493181167	16.890585688976227	14.735327569855542	15.008297086906213	0.0	16.386622698626862	13.399110060885556	19.737101803971104	17.9105137003987	12.031324757137684	35.220320716240444	24.275260019425236	0.0	15.895042870202225	18.386273543623272	13.540328853966876	9.993469267833472	53.13835101069143	27.08233052375395	29.028053678676862	25.73405590273299	39.036043931163846	44.4614093081113
2L_3280	2.3254678259898935	0.0	0.0	3.767474488546501	6.310379817554298	9.754546350190166	8.79272384516365	6.7296433096770345	6.811364261770718	10.337771166198797	15.221812248079008	8.106677389098627	12.35817144540679	4.162389118116282	7.737596983744013	9.792972214943989	13.047267641210578	14.234952231995559	13.107671658068035	0.0	15.830684738002166	15.517007595217132	0.0	0.0	0.0	13.09251828042865	13.518962856070168	20.55162731030037	16.41118176526023	22.21263851288777	10.022148949177684	7.695534435277898	17.542810559612608	15.167448632907297	12.234456225319533	19.861261554460125	16.403575192020252	15.43854208014799	30.119756150454208	22.80119598136087	26.24026284400312	23.783748643830833	25.599069422628347	54.447251502744145	26.93326133718909	26.202229087363612	39.551903303506805	21.42727354800223	34.30804166998499
2L_3281	0.0	0.0	0.0	0.0	0.0	0.0	0.0	52.23978059292151	0.0	0.0	0.0	0.0	0.0	0.0	0.0	0.0	0.0	0.0	0.0	0.0	66.17038875103391	0.0	0.0	0.0	0.0	0.0	0.0	0.0	0.0	0.0	0.0	38.014863811750395	0.0	0.0	0.0	0.0	0.0	46.605923612891196	0.0	70.7989663350915	0.0	0.0	0.0	0.0	44.3488480386722	0.0	119.39942091280858	0.0	0.0
2L_3282	0.0	0.0	0.0	0.0	0.0	0.0	0.0	0.0	0.0	0.0	0.0	0.0	0.0	0.0	0.0	0.0	0.0	0.0	0.0	0.0	0.0	0.0	0.0	0.0	0.0	0.0	0.0	0.0	0.0	0.0	0.0	0.0	0.0	0.0	0.0	0.0	0.0	0.0	0.0	0.0	0.0	0.0	821.962847279303	0.0	0.0	0.0	0.0	0.0	90.29508433560878
2L_3283	0.0	0.0	0.0	0.0	0.0	0.0	0.0	0.0	0.0	0.0	0.0	0.0	0.0	0.0	0.0	0.0	0.0	0.0	0.0	0.0	0.0	0.0	0.0	0.0	0.0	0.0	0.0	0.0	0.0	0.0	0.0	0.0	0.0	0.0	0.0	0.0	0.0	0.0	0.0	0.0	0.0	0.0	0.0	0.0	0.0	0.0	0.0	0.0	0.0
2L_3284	0.0	0.0	0.0	0.0	64.04672849310857	0.0	0.0	0.0	0.0	0.0	0.0	0.0	0.0	0.0	0.0	0.0	0.0	0.0	0.0	0.0	0.0	0.0	0.0	0.0	0.0	0.0	0.0	0.0	0.0	0.0	0.0	0.0	0.0	0.0	0.0	0.0	0.0	0.0	0.0	0.0	0.0	0.0	0.0	0.0	0.0	0.0	0.0	0.0	0.0
2L_3285	5.172262192315053	0.0	0.0	20.948866331149624	14.035429165996085	0.0	0.0	12.8296690373044	0.0	0.0	0.0	0.0	16.492088745029008	11.109489948503812	6.258115994179953	4.84029916921105	0.0	3.3327489913435175	0.0	0.0	5.416971371306303	15.928910335101795	0.0	0.0	0.0	7.280033779356736	17.18207153927306	12.029091154046949	17.520693398961956	15.20151893577206	0.0	12.448192180170153	3.3929036741075302	0.0	22.676374573797542	3.046555016518421	14.593810473102147	15.261385565934145	0.0	11.591770306753016	41.90171533650669	22.041404337219383	11.387394609662888	0.0	18.152866010791517	9.450569113272001	9.774511787572491	12.708837980108127	35.02630475487091
2L_3286	5.458416588400934	6.222492693237956	0.0	4.974268111061479	4.6287301702113695	1.4310125315198399	10.319289124810771	7.333878484967384	2.664644024209357	8.341150634431708	8.93228789835771	4.757066711795373	7.251879306392554	8.793090233373013	10.31928912481077	13.408730411600775	38.28123385010448	8.353190111880432	23.075077070757416	0.0	8.574996382423402	9.805934944065548	0.0	0.0	0.0	15.365600454053494	14.166145541392684	13.01196323073083	14.637934353255806	15.039881253118896	14.702703974287912	13.136885982462339	14.322461630125295	38.568343103980254	12.563743799418516	14.869860986090412	23.101815282890392	17.112326164560486	17.67452711802696	13.379934242592887	16.58246983411845	33.14669803933791	21.030449988538404	63.90021342671285	17.241452801211654	26.59578667885197	22.564685377690605	31.853385905949693	26.402948734120525
2L_3287	3.914943928215588	0.0	0.0	12.68514765829003	7.082383703718393	8.210928910598584	0.0	3.236974011954145	0.0	8.701860762396127	0.0	0.0	16.644065412841478	25.226696908804648	9.473677977843435	0.0	0.0	10.090382074839859	0.0	0.0	16.400668327234335	8.03784862158934	0.0	0.0	0.0	5.510340153297663	9.753978647890476	23.672884440814602	11.05134299235446	0.0	0.0	9.42217787517169	17.976890963479175	0.0	18.880405674694728	6.917916157623337	11.046220701280367	8.6636368965813	0.0	15.354399276676185	29.45046341436893	13.346711186846282	8.61924816022148	0.0	19.236154297040848	23.84414323462971	14.796877710834236	19.23892727589295	32.19290900049349
2L_3288	3.750480530317947	11.401273522252437	0.0	4.050751870181504	7.350263817930573	5.2439966071341955	0.0	7.235646931439661	12.205854171777867	8.33630314132743	16.366344249684946	6.5371654197023625	10.62990844326984	8.05564841928039	6.0504646567779385	10.52930832973582	0.0	7.249870408566447	14.09324088167315	0.0	10.474460319798368	12.833642624120575	132.3539143670174	0.0	0.0	7.038474058824048	10.382469408053888	11.048454742767259	9.175474239679621	11.022836561646592	10.775716921916462	9.778557053555277	9.840969925995907	0.0	7.673381423510912	7.363667224096275	0.0	13.832808378255377	0.0	11.207142311795307	18.08543269036003	12.786027429225342	11.009548030529478	0.0	14.917953449842551	11.42123573202126	15.356546525315563	9.215358316169729	14.51318250508415
2L_3289	5.938080076197443	0.0	0.0	2.8860728514053444	5.908301442828697	2.4908225642619763	0.0	5.891704578149042	4.638083395522301	1.3198744852159539	3.8868884369733263	8.280157472034803	3.7867896077365626	3.4011702406446984	10.77706210102418	6.66835894798191	26.65294928210281	10.713371251525317	0.0	0.0	9.950434398651714	7.314953618317424	0.0	0.0	0.0	8.357933517653628	10.849350262001947	9.390900659185986	5.363960115201771	6.980917313477742	20.47323891757986	6.431085983190856	7.7905307034163656	5.16400892340742	9.892879896480904	8.394325100459087	6.701842403495144	9.636563153041413	0.0	6.6540381893883	8.933931787644013	17.207338099698507	5.229376124969539	0.0	15.838874299525786	12.296489482450886	13.466100102948335	7.295269922069009	13.787103681087746
2L_3290	0.0	0.0	0.0	0.0	0.0	0.0	0.0	0.0	0.0	0.0	0.0	0.0	0.0	0.0	0.0	0.0	0.0	50.88851344474526	0.0	0.0	0.0	81.0740692696848	0.0	0.0	0.0	0.0	0.0	0.0	0.0	0.0	0.0	0.0	0.0	0.0	0.0	0.0	0.0	0.0	0.0	0.0	0.0	0.0	0.0	0.0	0.0	0.0	0.0	0.0	76.40353289936127
2L_3291	0.0	0.0	0.0	0.0	0.0	0.0	0.0	0.0	0.0	0.0	0.0	0.0	0.0	0.0	0.0	0.0	0.0	0.0	0.0	0.0	0.0	0.0	0.0	0.0	0.0	0.0	62.01165819174004	0.0	0.0	0.0	0.0	0.0	0.0	0.0	0.0	0.0	0.0	55.07972790614414	0.0	0.0	0.0	0.0	0.0	0.0	0.0	0.0	0.0	0.0	0.0
2L_3292	1.8735292795155802	0.0	0.0	4.552937919780876	2.5420006290604222	3.9294089540227715	0.0	5.4217837978511145	3.658415233055684	6.2465227689919285	6.13177929518876	4.898400639535188	6.969512564238993	2.0120745937755533	9.067416239742485	10.519701296588252	0.0	9.657674084404208	0.0	0.0	4.905423436151008	8.65480483992073	0.0	0.0	0.0	6.592548837601789	10.891646169625876	6.10015407246286	7.93306943360846	4.129792210881507	12.111620696337447	6.199960680976627	11.060989806191795	0.0	7.803279808857429	10.483651683210974	10.572523280696265	10.365140402045832	0.0	15.745664273885543	7.04688323943271	4.790385504676694	4.124813558427158	0.0	5.91790057085384	14.834059365449146	4.425731272429606	9.206950142523588	11.78120169707304
2L_3293	6.362162944536254	7.252746615143155	30.25755228505035	3.8652362200463517	4.675758451181629	6.671777248038665	6.013923435537958	3.2877476167117528	17.082050367823133	5.303012358493533	6.073200458648098	4.158518281123598	6.762054460910424	9.67956979892231	10.103391371703767	5.209601623252327	0.0	10.761087661049924	0.0	0.0	6.663168503202486	3.265570567020611	0.0	0.0	0.0	7.835481747804946	4.62325491940742	10.35750404867435	5.836838279889147	11.686682837919266	6.854808305285744	11.962461985688302	7.825229039237159	13.832023901737301	11.505932737851339	5.152713306404317	8.975589090350974	4.6930829354576735	10.30044333108097	11.139457813180064	7.823245457731649	6.778030613381947	14.007112811885875	0.0	10.048054261279331	10.17162337946665	12.774628205717804	8.793314892123613	13.079148544352316
2L_3294	7.752291044262676	0.0	0.0	3.9248229983324214	6.13567054464419	2.032388963477564	7.3279614490604095	8.0122362872579	3.7844484147513255	3.230858402461139	8.457360525438895	11.82335369089632	9.269503395625083	6.937969969413266	4.103658411473829	9.068422700220799	0.0	7.492787255668013	10.924090678691906	0.0	4.05953305221067	5.968643136418511	0.0	0.0	0.0	5.455730836063473	8.852537330345147	6.310305675714293	12.036002528435876	5.696085906089202	4.1762895338008	4.664400467699435	8.899366975313663	0.0	9.346647264159873	9.13247638741152	13.670936191178747	6.433333014049399	0.0	8.144052875969114	7.289649863537755	9.91083060523956	2.1334571307391066	0.0	4.76137939065499	11.21372389828704	9.156397309264461	10.714647971431415	12.655799928115055
2L_3295	0.0	0.0	0.0	5.8568309390608455	6.53998283908503	0.0	0.0	11.956287811760205	0.0	0.0	15.775657529405827	12.602457983405085	7.684693934009997	20.70642023265734	4.3740705100166215	13.53238570547033	0.0	9.317615137770257	0.0	0.0	22.716946842344388	0.0	0.0	0.0	0.0	0.0	12.009300001921488	6.726125617122025	12.245977604556156	0.0	0.0	17.401170054674477	9.48579407479359	0.0	9.509704970912981	4.2587406392880744	0.0	16.000273071327083	0.0	16.203988773876578	20.919241685856587	12.32455988996633	0.0	0.0	5.075132257946642	4.403610255832141	34.15916531396372	8.882761757223463	10.492034447447498
2L_3296	2.7197193249656633	0.0	0.0	4.4061986402471	6.15018253741771	8.556222940944949	0.0	1.1243661385893702	2.655379533396708	4.53389997007626	7.417693275415984	2.3702636207198964	4.335999491242727	8.762518230905986	6.581382913084612	7.635491802026968	0.0	4.381130296567472	0.0	0.0	4.272591326639607	5.583909406653786	0.0	0.0	0.0	7.656088504383111	7.905459736364212	5.692707641511225	6.14191194647938	9.99172685016806	11.7212682412237	2.4546021335401744	8.920415620004567	5.912961210974456	8.942901363375123	8.810798514659567	3.836915733656657	7.021753392008443	17.613075947583486	9.142912871087976	6.295167829174326	5.794991736341784	8.981713231859933	0.0	8.59075367636531	8.28228683878363	2.569855085871708	6.682660500798577	10.524460160971618
2L_3297	74.66865783087549	0.0	0.0	0.0	0.0	0.0	0.0	0.0	0.0	0.0	0.0	0.0	0.0	0.0	0.0	0.0	0.0	0.0	0.0	0.0	78.20136852394917	0.0	0.0	0.0	0.0	0.0	0.0	0.0	0.0	0.0	0.0	0.0	0.0	0.0	0.0	0.0	0.0	0.0	0.0	0.0	0.0	0.0	164.39256945586058	0.0	0.0	45.47728409659375	0.0	0.0	36.118033734243504
2L_3298	0.0	0.0	0.0	53.22687957418496	0.0	0.0	0.0	0.0	64.15396952686447	0.0	0.0	0.0	0.0	0.0	0.0	0.0	0.0	0.0	0.0	0.0	0.0	0.0	0.0	0.0	0.0	0.0	0.0	30.563514804202484	37.09714815673545	48.28002414001207	0.0	0.0	0.0	0.0	0.0	0.0	0.0	24.23508027870342	0.0	0.0	0.0	0.0	0.0	0.0	23.06140098010954	0.0	0.0	0.0	0.0
2L_3299	3.517581311090494	16.039907289335865	0.0	8.5482140643766	3.9772058379018174	11.066292625975908	0.0	5.816849230903466	3.434366677027006	1.9546578029450827	11.512514102829776	6.1312172458878695	7.477355296818291	7.5554047272908145	4.25605490310825	8.229545054290309	0.0	6.799664323237909	19.82710762154017	0.0	5.526006769358292	7.222015592331664	0.0	0.0	0.0	12.377616318649356	10.224620301421806	9.816974776510435	6.950750457632446	7.753751200216071	37.899603949138736	6.34937768161998	6.922395333382559	7.647598654022636	3.8554692530182546	8.287673432516065	9.92504112688917	5.1895246849472	22.780081097088704	5.912547509782802	11.195153923189032	4.4970128592082705	11.616605550414132	0.0	9.876402989340274	9.640794701419232	8.309381541041283	10.80387297238314	10.208951719315081
2L_3300	5.144187282711673	15.638072451189666	0.0	1.389010427301278	1.5510272453445917	3.596352579214161	0.0	5.671124406747221	0.0	1.905689340240822	11.224100388353873	11.95523362768115	3.645015577885326	3.683062638460136	9.3362206460146	6.418701528774237	0.0	11.048863044370577	19.33039511327612	0.0	8.979280310683098	7.041088270603105	0.0	0.0	0.0	4.827011958922129	7.120336535586017	7.178278529170729	8.712795757062084	7.559502735910032	29.56010863339923	3.095155926217673	5.624145129940248	0.0	11.276643890351929	8.08004904589771	4.8381985451536975	7.589273573706708	0.0	11.528850467927217	8.930201544726417	5.84580377244332	7.5503894113338905	0.0	15.647088347673488	4.177454071503393	9.721455982462492	4.21328490864545	14.100359725059572
2L_3301	3.3745079545588754	0.0	0.0	1.822339070603429	7.122150580170386	4.718304260322057	25.518406426555472	4.650213282032181	6.589355949760114	2.500205954465499	4.908558464367301	7.842449887235373	7.17322293265025	3.221376798726203	4.763435866290355	11.579066815636624	12.622007479801633	5.073519280714125	0.0	0.0	7.068324188688914	8.082980338034856	0.0	0.0	0.0	12.665783228286493	4.6708315537465115	7.848067688014195	8.255664989687086	3.3059452300747787	14.543233397081172	6.767916044272187	2.2136117643725384	14.673083695269398	7.397305427935599	7.288033830257982	3.173784036056725	2.4892235290369165	0.0	9.45343634301756	7.1598697372353834	10.545583428171682	12.382349109931981	0.0	11.053807645902957	12.331556082067328	6.377126014242036	12.437326240187986	9.793714981347868
2L_3302	10.83582105725106	0.0	0.0	8.777519718698047	9.801346312929542	0.0	0.0	0.0	0.0	0.0	0.0	0.0	11.516902782368543	7.758078292974517	13.110670446909978	0.0	0.0	6.982065169199877	0.0	0.0	0.0	11.123619002700813	0.0	0.0	0.0	15.251574725090364	0.0	5.040157454518878	12.235207175704303	0.0	0.0	13.039399196642615	7.108088435993085	0.0	9.501341114298283	12.76498513517481	0.0	0.0	0.0	0.0	12.540505833843314	0.0	0.0	0.0	15.212005923555108	0.0	10.238736621810762	0.0	5.241403312357237
2L_3303	5.4226798160627006	0.0	0.0	6.588934806443451	7.766229621413474	5.686574225716053	0.0	2.9890719529400513	8.823994488180084	3.013287392084134	1.9719571911757283	4.725921743776906	3.8423469670049983	4.529529425893792	6.014346951272854	7.611966959327062	0.0	5.24115851499577	10.188445487741262	0.0	4.732697258821748	4.638921217015414	0.0	0.0	0.0	3.8162501017666695	9.75755625156121	4.624211361771392	6.633237869134585	10.625005312502658	0.0	7.613011898920083	5.3357591670713935	3.9298289738430583	4.358614778335117	6.920453538843122	5.100125667096437	6.0001024017476565	11.705873539106983	6.582870439387359	4.706829379317731	4.621709958737373	7.959147288796068	0.0	5.075132257946642	9.908123075622319	7.685812195641836	15.544833075141058	13.55221116128635
2L_3304	17.328169538810766	0.0	0.0	0.0	0.0	0.0	0.0	0.0	0.0	0.0	18.904163452958876	0.0	0.0	12.406378367246168	0.0	16.216023377019297	0.0	11.165412232602332	0.0	0.0	0.0	0.0	0.0	0.0	0.0	0.0	0.0	0.0	0.0	0.0	0.0	20.85203500222595	0.0	0.0	7.597063886749049	0.0	0.0	0.0	0.0	9.708719012196093	10.027113314402143	0.0	0.0	0.0	0.0	0.0	16.373338310828178	42.5772884228095	16.763644349226944
2L_3305	0.0	0.0	0.0	0.0	0.0	0.0	0.0	0.0	0.0	0.0	0.0	0.0	0.0	0.0	0.0	0.0	0.0	0.0	0.0	0.0	0.0	0.0	0.0	0.0	0.0	0.0	0.0	0.0	0.0	0.0	0.0	0.0	0.0	0.0	0.0	0.0	0.0	0.0	0.0	0.0	0.0	0.0	0.0	0.0	0.0	0.0	0.0	168.18028927009755	0.0
2L_3306	3.113552828429228	0.0	0.0	6.305307000353602	2.816308000455115	6.530147405017374	0.0	3.861545570742871	0.0	3.4602926231059654	0.0	0.0	8.27313524358923	5.572994073232263	5.650808301037395	5.82744130455432	0.0	2.0062188772757796	17.549771150984192	0.0	3.260860704182869	4.794372557267182	0.0	0.0	0.0	2.191185299776061	7.757334042181279	3.620583160088429	6.152389051770949	4.575438224034503	13.418586083584373	4.683408164828991	7.148505921413819	0.0	10.237893145334676	10.086660922771756	4.3925267307214195	8.038550130350833	0.0	3.488955884595108	6.305906364136906	2.6536580809328565	3.427441743772681	0.0	2.185500471958827	10.42977895316119	4.412980871493114	1.9125885815401542	10.542413182474414
2L_3307	0.0	0.0	0.0	8.651963519861015	12.076431250326063	0.0	0.0	0.0	0.0	0.0	0.0	0.0	22.70432330048207	3.8235522406207307	6.461565798932226	4.997656099289433	0.0	13.764383350464255	0.0	0.0	0.0	5.482251758158139	0.0	0.0	0.0	0.0	0.0	2.4840307870775753	12.060191208301513	7.847858280236032	0.0	3.2132199580803325	0.0	0.0	2.3413577908446355	6.291195534761057	0.0	15.757529439989222	0.0	2.9921539738497716	3.0902806963762135	4.551592989272351	11.7575959948925	0.0	0.0	22.76821115369128	5.046139375378776	19.68299874422468	15.499286257867826
2L_3308	0.0	0.0	0.0	0.0	0.0	0.0	0.0	0.0	0.0	0.0	0.0	0.0	0.0	0.0	0.0	0.0	0.0	0.0	0.0	0.0	0.0	0.0	0.0	0.0	0.0	0.0	0.0	0.0	0.0	0.0	0.0	0.0	0.0	0.0	0.0	0.0	0.0	0.0	0.0	0.0	0.0	0.0	0.0	0.0	0.0	0.0	0.0	0.0	0.0
2L_3309	0.0	0.0	0.0	0.0	0.0	0.0	0.0	0.0	0.0	0.0	0.0	0.0	0.0	0.0	0.0	0.0	0.0	0.0	0.0	0.0	0.0	0.0	0.0	0.0	0.0	0.0	0.0	0.0	0.0	0.0	0.0	0.0	0.0	0.0	0.0	0.0	0.0	0.0	0.0	0.0	0.0	0.0	0.0	0.0	0.0	0.0	0.0	0.0	0.0
2L_3310	0.0	0.0	0.0	6.600555502751112	3.6852284251987073	0.0	0.0	0.0	0.0	0.0	0.0	0.0	0.0	0.0	4.929508035098097	15.250783890291961	0.0	10.5008043616141	0.0	0.0	17.067759003242873	0.0	0.0	0.0	0.0	0.0	6.767145239177981	30.32094722639135	0.0	0.0	0.0	9.805421221284822	10.690339354132458	0.0	10.71728655452098	4.799533101419894	0.0	12.021369185864792	0.0	4.565409535496972	14.145391997103022	20.834375052085935	0.0	0.0	5.719593497050978	4.962798859747333	7.699367419972774	10.010731504172472	7.882904188029337
2L_3311	1.80875409852374	0.0	0.0	5.860700239394952	7.3623413947154095	3.793554030926191	13.678000713991636	2.9910466756572545	7.063859230000492	2.0101854084460555	3.9465199192699885	3.1526959412350086	2.8836640527533657	4.532521847888438	5.471200285596655	7.616995785770132	0.0	4.6618853981532755	10.195176458114137	0.0	4.735823903123987	5.570383090099462	0.0	0.0	0.0	7.6375425952115155	4.506462718184148	9.254532670288134	3.063516969560844	2.6580061737509397	0.0	2.720729077035648	6.525791827715299	3.9324252052725956	5.154493247098397	3.1961656240241707	7.655242578050939	4.66982938644913	0.0	8.614056133040753	5.756592030532127	8.478732679201677	3.9822027395165525	0.0	6.348106413815664	5.508149362062666	7.690889807750827	7.777551364615831	7.436767571353816
2L_3312	0.0	0.0	0.0	8.663229097360833	9.673724616146608	0.0	0.0	0.0	0.0	0.0	0.0	0.0	11.366943110723119	0.0	6.469979296066252	10.008326928004099	0.0	13.782305724618507	0.0	0.0	22.40143369175627	21.957560427206296	0.0	0.0	0.0	0.0	0.0	0.0	6.0379472911353265	15.716153691410177	0.0	6.434807676468165	7.015535201149425	0.0	14.066438602808788	12.598774391227222	30.175743530320588	0.0	0.0	5.992100015339776	18.565826996197718	0.0	23.545810729355033	0.0	0.0	19.541020510255127	10.105419738714266	0.0	15.519467620182757
2L_3313	1.5421615398791406	7.032141104130538	0.0	2.4984453423857005	4.882270328239219	3.2344214897551318	0.0	1.2750979115808856	3.0113579387375364	1.7139038565064846	8.412104277790565	2.688019577384186	1.6390935615913171	1.1041350631007667	3.731839353645424	11.545467639064437	0.0	2.981077017416545	0.0	0.0	1.6151240213357885	0.0	0.0	0.0	0.0	8.682458611805105	3.8422544504833303	6.455868222817836	6.094630987071634	4.532484429216304	0.0	7.423105212959146	6.069768345267847	20.116946515744864	4.056712297017329	5.450164513215832	0.0	2.2751671309334798	0.0	4.32025235803694	1.7847734551357926	6.57186445503274	3.3952652347248717	0.0	2.1649831937767123	7.514083741081957	7.285920352358765	13.262433626256284	5.221720986738171
2L_3314	1.1753795594442333	0.0	0.0	3.808448738851242	3.189505082370032	2.46515867979906	0.0	2.915500061711418	6.885443209093927	1.3062753205142439	3.8468403592025657	2.048710971543814	3.7477728859625166	7.573785076512901	7.110681309929711	1.0999420550525398	0.0	5.301493673121715	0.0	0.0	7.3859334896689255	4.826389927903388	0.0	0.0	0.0	13.234909721372063	3.9045692049750453	4.373714196365552	2.6543466053760336	8.636237861335875	0.0	11.315242806016144	3.8551309634249846	15.33240657453594	5.153131485860116	6.923196002048158	9.949186189733634	0.0	0.0	5.926931211509521	7.481592561719058	4.007069271608972	5.175495890138714	0.0	7.425322296114263	8.590442903191722	6.663676896965561	2.888041601661663	6.822524975558305
2L_3315	5.733051904185415	0.0	0.0	4.644039050795571	4.753584548464782	0.0	0.0	4.740231370693204	5.597426377983756	5.309592798832909	3.127235973721211	3.33094282669804	4.062267244781459	3.420558018889416	3.4683183569419835	9.836010456930971	0.0	4.925458723362966	10.771590576150837	0.0	6.004293069544725	3.923547326220204	0.0	0.0	0.0	4.03467670135592	2.3806243838150554	7.111101629642272	5.3945364350767	2.8082843264316004	4.117988609643506	6.898928285985414	8.14833683670031	8.309512730173504	7.959418027461835	1.6884350975679105	0.0	7.048359783243202	0.0	6.424289639526685	5.529143451636362	6.514983729642508	4.207348217809368	0.0	7.377716693264453	7.565439304109942	3.6114296693031913	8.21727797736633	5.5462778651932805
2L_3316	2.84994877217082	0.0	0.0	4.617182475206884	2.5778697103402477	5.977282739221315	0.0	9.425637025787365	11.130112686825898	0.0	6.218302204512498	0.0	3.029081300845023	4.080932231835311	3.4482609988750044	2.6670350731114323	0.0	1.8363655094564557	0.0	0.0	2.9847850581659987	5.851286054161844	0.0	0.0	0.0	8.022688162122483	2.366857182890841	7.953725226631458	12.872015321559836	4.188065938585363	0.0	0.0	0.0	0.0	6.247412009575033	0.0	0.0	4.204559382148408	0.0	3.1935689186543703	9.894902937598784	0.0	0.0	0.0	2.0004685097249775	6.9430968086402665	13.464542608141148	7.0026491021553445	8.27130543532294
2L_3317	3.974299529707889	0.0	0.0	4.292490288240723	3.594880889613191	5.5569447917534935	0.0	3.2860507147160307	2.5868536099542125	4.416896099880744	5.7810151462596835	4.618191054563927	4.224102730178398	6.639413455245611	2.40432779002204	4.9589645681981604	0.0	3.414455095647423	0.0	0.0	2.774887270204648	6.799760648425176	0.0	0.0	0.0	3.7292560134253216	6.601241033314263	11.09159811442832	4.487558244766385	1.9467751669359707	0.0	7.173772687056124	6.083147942157954	11.52073732718894	3.484846724824887	3.901555940509075	0.0	0.9772209789799767	17.158544955387782	5.937977821652836	3.066355942597817	2.2581774250002824	2.916642361313656	0.0	9.298952008108685	7.261695363810938	8.762376857310953	1.627551186484815	11.534468837710024
2L_3318	1.571670945540816	0.0	0.0	0.0	2.843253159280748	6.592624896454586	11.885151404943748	1.2994970296746644	6.137961110492201	5.24009870249916	6.858456545505174	5.47891016806283	5.011373311730974	3.375788373177201	3.803248449581999	2.941597811215901	0.0	6.076240411312866	0.0	0.0	9.87617742552745	1.613414313824573	0.0	0.0	0.0	8.848598271426328	1.305258783216878	5.117312562892685	5.32393056210325	6.92882091561597	13.546969035015527	7.5651470272140084	6.18591393166792	6.833962057842655	12.40301360155815	3.7029692814628805	4.434552436143553	5.796756668270049	20.35648272548876	4.402920791983303	7.27570105017469	5.358094158056544	3.460233953338053	0.0	12.13525692600483	3.828933219001388	7.425337121443319	9.65443681229033	9.883044056633796
2L_3319	2.318029829180518	0.0	0.0	6.259040401479888	1.747276694543884	6.4822309894396355	11.686133817918348	3.1943421811287847	6.035180576374834	6.869803905741138	6.743611271271879	6.7339568528448615	3.284971706128074	6.085311082485562	5.1418988798840735	5.061596007991537	8.670357348778131	4.480870045558001	8.710497892059509	0.0	5.664633467868378	2.3795963887245204	0.0	0.0	0.0	4.350213976149952	9.62551608808759	4.312819586670153	9.16086678376581	2.2709324619008497	9.990093157618693	3.7192340888260027	7.096052162065722	0.0	5.081385158493485	4.096083188718841	0.0	6.2696585857417135	0.0	6.493790421139627	4.024051307548405	5.268372543744779	3.402292124204076	0.0	5.966025653367944	7.529634996237536	6.57089945757225	9.49277267752197	5.60627993052698
2L_3320	1.594864536193457	0.0	0.0	7.751487316628879	1.4426059233399213	13.379828236455015	0.0	1.3186740732193782	0.0	7.089904419226048	5.219751539826705	2.779881994009355	0.0	3.4256058326648646	2.8945305433275044	4.4775116974993106	0.0	12.33181840369749	0.0	0.0	5.010961478233636	3.2744478462319293	0.0	0.0	0.0	4.4895897637353395	7.9471251274851324	5.192830185180034	5.40249730437895	4.687380984467191	6.87344273563021	1.9191970079718648	7.32340140609307	6.934812760055479	3.4961245459408246	6.575826323032771	8.999988750014063	2.3529204154080996	0.0	8.935791867535821	4.614419136919045	5.437165062136603	7.022595200056181	0.0	8.955883875770697	6.799516262985862	4.520948947184014	9.796910054568787	5.400172034051941
2L_3321	0.0	0.0	0.0	0.0	0.0	0.0	0.0	0.0	0.0	0.0	0.0	0.0	0.0	0.0	0.0	0.0	0.0	0.0	0.0	0.0	0.0	0.0	0.0	0.0	0.0	0.0	0.0	0.0	0.0	0.0	0.0	0.0	61.226489028213166	0.0	40.92054866271648	0.0	0.0	0.0	0.0	0.0	0.0	0.0	0.0	0.0	0.0	0.0	0.0	0.0	0.0
2L_3322	0.0	0.0	0.0	0.0	0.0	0.0	0.0	0.0	0.0	0.0	0.0	0.0	0.0	0.0	0.0	0.0	0.0	0.0	0.0	0.0	0.0	0.0	0.0	0.0	0.0	0.0	0.0	0.0	0.0	0.0	0.0	0.0	0.0	0.0	0.0	0.0	0.0	0.0	0.0	0.0	0.0	0.0	0.0	0.0	0.0	0.0	0.0	0.0	0.0
2L_3323	0.0	0.0	0.0	9.5047999239616	5.306728932286139	0.0	0.0	0.0	0.0	13.040359913933624	12.800819252432156	0.0	0.0	0.0	7.098491570541261	0.0	0.0	0.0	0.0	0.0	12.28878648233487	24.09058058299205	0.0	0.0	0.0	0.0	9.744689144416293	5.457770500750444	0.0	34.48573152858005	0.0	7.0599032793250736	7.69704433497537	0.0	5.14429754617007	6.911327666044647	0.0	8.655385813822651	0.0	0.0	13.579576317218903	10.00050002500125	0.0	0.0	0.0	7.146430358036161	22.17417816952159	0.0	5.6756910153811235
2L_3324	1.6633358366537676	0.0	0.0	4.04213848528136	4.513621206075695	3.488563964041278	0.0	2.750575729882461	3.247973345831535	7.394290757192011	10.887695597451406	2.8992288920915703	1.7678842262121013	9.527133813000704	3.0187995743492597	12.452644926216522	0.0	3.215313121660696	0.0	0.0	5.226093886776676	1.7075138120792261	0.0	0.0	0.0	2.341169226735216	12.43247096189199	6.189452167720228	0.0	7.332931977523096	28.674143449571144	3.002389000928038	6.546696275191686	28.930162587513742	7.292442856053158	1.9594691641276847	23.46594879636109	2.4539368447451824	21.5437380970847	5.591655907388757	4.812527046402002	5.67059539692254	3.6620458971536385	0.0	5.837738198691156	2.0261244433476358	9.430087921424734	12.261017443749516	8.045734529701875
2L_3325	0.0	0.0	0.0	23.26349631738853	12.988497386714325	0.0	0.0	0.0	0.0	0.0	0.0	0.0	0.0	0.0	0.0	0.0	0.0	0.0	0.0	0.0	0.0	0.0	0.0	0.0	0.0	0.0	0.0	0.0	0.0	0.0	0.0	34.55896710159127	0.0	0.0	0.0	0.0	0.0	0.0	0.0	16.09067416706625	16.618362625967187	0.0	0.0	0.0	20.15856729030554	0.0	27.13623202563831	0.0	0.0
2L_3326	3.8167064876376875	0.0	0.0	4.122280016588054	4.603110598017716	2.6682975301170746	0.0	2.1038325517595404	4.968554021597311	5.655670346811362	6.9397254311512615	2.2175328793600024	4.056604232823121	2.7326316663915815	3.0786518583512277	3.571744925979158	0.0	4.098826981299184	0.0	0.0	2.6648545655620843	5.2241035960639515	0.0	0.0	0.0	5.372069536068074	6.339481785400934	6.509422685219705	3.59134411368644	1.8695796212829952	10.965994451206809	6.88931082090272	1.6691236166303465	0.0	5.0199929586232095	4.496216883114547	3.5896795277704787	4.692356001917485	0.0	4.276889230279691	2.208574215161067	5.421584586044668	2.800988636949298	0.0	3.5720881319872277	2.3245823655322084	4.8085268645183135	6.252055363200652	6.1539400724392594
2L_3327	2.2210796001612505	0.0	0.0	2.6987668794374478	3.0135561811251734	2.3291683145532494	0.0	0.9182222116116545	6.505608050993557	2.468429405017182	2.423086391752977	1.9356939249794722	1.1803423889988314	7.1559775709399895	1.3436841804702224	9.353374219356995	0.0	5.0090370183578345	0.0	0.0	4.652325872165716	1.140035587350895	0.0	0.0	0.0	1.5631008168764868	4.611467280348435	3.0993288403396244	8.777718939195111	4.895892118038001	4.786131704772252	5.345518978396487	2.913970272840865	14.486595070694584	3.8950873794689556	3.270639106429998	6.266893193965985	4.9151731230469355	0.0	3.733314882461559	4.4983723603550985	7.5720389588976476	12.224974743202182	0.0	6.236181984886302	2.0291378788366603	7.345421378492144	5.4574458389431335	3.2230803494592637
2L_3328	4.894846460903637	7.440044402184992	0.0	2.6433690690397773	2.2137724985699028	3.422035926586379	12.338458729089398	4.047182048319306	6.372066897781533	1.8133198132208062	0.0	11.375758656454648	6.93668042036977	8.177267267088357	3.9483067933086073	3.053792245016745	0.0	2.1026640438035384	36.78688621080357	0.0	1.7088101981792627	0.0	0.0	0.0	0.0	4.5930447523315445	4.065126579911445	6.830344488424273	8.290483050521926	7.193090604888567	21.095488729735145	3.926843301968654	7.492156782157194	7.094613769226403	2.861349449597973	5.766304369763114	0.0	2.407139479410352	0.0	6.399191434737116	3.7766004855197584	2.781227658919696	28.73767602724619	0.0	4.58112852207182	4.96871399545621	4.6251265550253615	6.013597947679292	6.313839826407288
2L_3329	2.960905681829958	0.0	0.0	7.19541450624346	8.034701339438277	18.629987946397797	0.0	2.4481512174043965	5.781720397157937	0.0	3.2301995229641345	10.321840136372153	6.294024736146616	6.359722436273992	1.791255983914521	0.0	0.0	0.0	0.0	0.0	3.100991542045569	0.0	0.0	0.0	0.0	4.1675175348300275	2.4590059124338155	8.263387203731746	8.358225521975362	8.702239390773624	0.0	7.126073966153642	9.711483479601222	0.0	6.490642181541185	3.4880528956245516	8.354351489288469	6.552382916015705	0.0	6.635807947773537	6.853427124768012	2.5235580452418436	0.0	0.0	4.156705295621763	9.016765051595733	19.58425973876276	10.912924321779942	0.0
2L_3330	0.0	0.0	0.0	0.0	0.0	0.0	0.0	0.0	0.0	0.0	0.0	0.0	0.0	0.0	0.0	0.0	0.0	0.0	0.0	0.0	0.0	0.0	0.0	0.0	0.0	0.0	110.02068388857106	0.0	0.0	0.0	0.0	0.0	0.0	0.0	0.0	0.0	0.0	0.0	0.0	0.0	0.0	0.0	0.0	0.0	0.0	0.0	0.0	0.0	0.0
2L_3331	0.0	0.0	0.0	0.0	0.0	0.0	0.0	0.0	0.0	0.0	0.0	0.0	0.0	13.869394684138404	11.719207781553965	0.0	0.0	37.44626461028424	0.0	0.0	0.0	0.0	0.0	0.0	0.0	0.0	0.0	18.02094033266656	0.0	0.0	0.0	23.311001393997884	0.0	84.23180592991913	8.49294406207323	0.0	0.0	0.0	0.0	0.0	0.0	0.0	42.649015660718554	0.0	0.0	11.798352006191774	18.304156507859805	0.0	9.37024460086506
2L_3332	4.002705829140499	6.084012917576226	0.0	3.2423781417023	1.8102876474660319	8.394994568438515	10.089636329148151	2.206358504574333	5.210686283858387	5.931287810106261	5.8223349426267115	6.976799351436732	0.0	0.0	6.457367250654817	4.994408759393859	0.0	5.158289861845522	30.082063870238006	0.0	4.192081158691232	1.3696723853228099	0.0	0.0	0.0	5.633866297085038	3.3242116964383066	7.44725019595577	1.5065443533437073	11.764138435675456	5.750199819443726	12.844528383437428	9.627557079160225	5.801540889260187	3.5097546611296773	5.501219227358474	3.764615177271964	7.873645314718461	0.0	5.232867069926353	4.6324090750746745	7.960112105670261	11.749956231413039	0.0	5.61924975148868	4.063110177570916	7.564290798569743	1.6391841059463699	8.389991591937656
2L_3333	0.0	0.0	0.0	0.0	0.0	0.0	0.0	0.0	0.0	0.0	0.0	0.0	0.0	0.0	0.0	0.0	0.0	0.0	0.0	0.0	0.0	0.0	0.0	0.0	0.0	0.0	0.0	0.0	0.0	0.0	0.0	0.0	24.05326354679803	0.0	0.0	0.0	0.0	0.0	0.0	0.0	21.218087995654535	0.0	0.0	0.0	0.0	22.332594868863	34.64715338987748	45.04829176877613	0.0
2L_3334	0.0	0.0	0.0	0.0	3.6634223398425028	0.0	0.0	0.0	15.817053630883747	18.004441695766346	0.0	0.0	0.0	0.0	0.0	0.0	0.0	20.87733884912626	0.0	0.0	0.0	0.0	0.0	0.0	0.0	0.0	0.0	0.0	9.146239683613278	0.0	0.0	0.0	5.3135414541250094	0.0	21.30774131549733	4.7711334972694806	0.0	5.975118411909128	0.0	13.615185833671443	9.374460968494311	6.903698242111316	17.833513451819197	0.0	17.057249245643153	0.0	15.30761806574469	0.0	7.836259784549873
2L_3335	4.595422805704757	6.984927922528768	0.0	4.96334199684679	4.503098963428186	3.2127058661760226	0.0	2.5330740309883613	5.98227988874156	5.107190566814735	4.17781307194261	4.004958672831455	4.884266491440893	2.74180499164243	4.170132123686119	6.4507232120817175	8.594358319424797	5.922124653025183	0.0	0.0	4.010700549064905	7.8624610257806955	0.0	0.0	0.0	5.390103339061217	5.088610519277438	7.12502676338178	4.756488130875722	2.2510268621788545	3.30084204480563	2.304145978891995	7.5362705629654405	6.660627697554218	7.0515827982749	3.157917340882019	4.322075910348044	4.519783714789896	0.0	8.582493121560887	6.2047672467710395	1.9583224592039001	5.058704580420924	71.72983674289158	11.289850349270335	8.396589193515071	6.513302987131016	5.645738916191264	8.891421956210635
2L_3336	4.00582928277229	3.653256293464617	0.0	4.5428715984599926	3.26106050267291	6.72123638487547	6.058505778602812	1.3248481227233313	10.950979971909172	3.56154972288472	2.6220952428899262	0.0	3.4060914198343175	4.588859419488633	3.8774436983057994	3.7487295555536226	26.970122498296387	3.6136205411407087	9.031661392176414	0.0	2.5172114331743294	8.224447136214609	0.0	0.0	0.0	3.3829575619250383	8.649694812152582	7.080408472491309	1.8092639561419943	8.241322887731284	3.4528121428497442	6.7486394983794105	6.832140406581727	6.967281645393234	5.619989515909558	3.303307214555089	4.521063408366409	5.909842050015466	0.0	4.937696149979558	6.490433471944266	3.4141387131783434	1.7638687709856289	0.0	2.8118173259009875	6.343397996305995	3.0280773934188674	4.921389658703595	6.588053363542271
2L_3337	5.801555614618614	6.613664757301652	0.0	1.1748825616763412	4.919711618312243	1.520971998449217	0.0	1.7988269849231315	1.4160773778665123	6.447643962389925	1.5823015145157178	2.528057967357968	6.936986648535953	1.5576434785647228	3.9484810960983516	3.393252287085974	0.0	1.8691172164059708	0.0	67.91724962305926	3.038018907870178	5.211188630437094	0.0	0.0	0.0	2.0414433412711457	8.431745860434368	3.7104743824632185	3.6848217973094983	4.262760386721885	9.376186673625881	4.363351841362839	7.611415906032504	6.306601750712646	5.087068030823309	7.261592726993758	2.0461743803007426	6.4193219880019665	0.0	6.094737080762336	3.7767672081263943	4.9446230037089	11.1762562670857	0.0	10.180735025653162	5.300195568382814	8.908044382069862	3.563770918667086	5.261765465433673
2L_3338	5.931219209558279	5.409183061900527	0.0	3.843651037997181	4.828479531109572	7.463833992389874	0.0	1.9616324312766595	0.0	5.273398001013019	3.8823975202350556	2.0676476414136586	3.7824143453359427	2.5479303925800187	5.023484791399794	5.5505452633644925	13.311077212234478	3.0574265732255954	0.0	0.0	3.7271016194256537	6.088751591599666	0.0	0.0	0.0	10.017932098456235	4.925824957460576	3.310606022985537	6.697203234534852	1.743212887782065	5.112396026645808	4.282436997857497	3.112611805016036	15.474127259222579	5.200762972731152	4.192313142314777	3.347049542357916	0.0	0.0	3.323175051834885	4.80502050508179	5.055134328062446	2.6116670479700557	0.0	8.326617915984093	7.224871823548979	5.604392229442921	4.372104573746037	4.590391346928695
2L_3339	1.5954841416853736	0.0	0.0	2.5848329241542816	4.329499128904776	6.692513152461473	0.0	6.595931893045646	0.0	3.546329424923674	5.221779415327802	5.561923958488024	5.087303210393564	1.1423122272872346	2.895655069568113	2.986167475022202	0.0	7.196355436630642	0.0	0.0	3.3419388258097937	3.2757199704923146	0.0	0.0	0.0	6.737000956654136	3.9751062943423108	3.7106054298031372	6.305362206127335	4.689202033800706	6.876113070803336	0.9599713083775352	2.0932133001098516	6.937506937506938	3.4974827916851687	4.6988435957957	0.0	7.061503577710788	0.0	2.6817790278443754	6.462696576765018	5.439277402875583	10.537985221529524	0.0	5.599602025084873	8.74563155703726	10.552979121081565	0.0	12.348045721108893
2L_3340	3.91774498516399	4.46615591707599	0.0	3.173555901155793	3.543725497353014	4.108401825527267	0.0	4.858934994333267	3.8250637685943523	1.08851084423486	8.548126378919637	1.70717770917579	5.204991837011302	4.908700622766848	2.962642558656619	5.499447947083579	0.0	2.5244003807553095	0.0	0.0	8.206201323762851	11.059949349453781	0.0	0.0	0.0	6.8928533517877995	3.253652468920298	4.100161478026211	1.6588874980653225	5.7572172835692905	0.0	11.786149047287267	5.782420618929743	4.2587986780688905	5.152885688985046	6.345960294364868	2.763531007785143	4.334917769861095	25.37156659275084	7.133928756636337	5.6676028035137325	5.00859767529278	2.1563537610475394	0.0	1.3749940961190998	5.368770719726665	4.627332673105507	3.6098798078485044	3.7901108616902324
2L_3341	0.0	0.0	0.0	0.0	5.011751555046272	4.648280856566603	0.0	0.0	0.0	7.38930270352418	0.0	0.0	9.422355433389484	3.173568994103985	2.681567241974572	8.296163066062762	0.0	5.712256231250412	24.984509604045492	0.0	0.0	6.825447817631315	0.0	0.0	0.0	3.1194532222392057	9.203025365746635	9.27791531428165	2.5025059468925694	6.513764724772271	9.551600131812082	5.333979811686509	5.815359994045071	0.0	4.858349004747772	9.138020929200962	12.506730184180363	8.174271545704068	0.0	3.7252559188728664	8.977323793088589	9.444616861172255	0.0	0.0	6.222720178119142	2.6996768756747507	2.094161456916502	13.61416265003488	7.5042865556847005
2L_3342	3.5879575228884777	9.816490526104992	0.0	1.7438476184098692	0.3245422202166955	3.0100522198909365	5.4265071852381634	1.186645374293167	2.802462411622596	3.9875292415488106	3.1314252932736353	3.7523306663851588	5.338868265179756	4.623939377483151	3.4729645985524247	4.029212867747938	0.0	5.086183765576496	0.0	0.0	6.0123365630853804	7.366506381309818	0.0	0.0	0.0	4.040081650050148	7.151440574270214	4.672912013572807	7.697512394919334	4.218069556177885	6.185257747421907	6.044648972338435	3.295082757415631	3.120241631511944	4.089909808679682	5.494765137253738	12.148333582711626	5.822686595005627	9.29433677471643	6.030839784790688	5.398136662881881	7.339175276079898	9.479215083074262	0.0	6.548100051140661	4.370523545889666	8.136602159006701	7.934418679525831	6.942134738365867
2L_3343	0.0	0.0	53.842177808407996	2.292680891375989	3.200129438835542	0.0	0.0	4.680338716112884	0.0	0.0	6.17544691709339	2.4666423620172595	1.5041027410467531	7.092412719249274	3.4244962780006074	1.3243272020515418	15.879720643954432	5.471128943749317	0.0	0.0	7.410536300512069	8.716440252288645	0.0	0.0	0.0	5.975548057349327	2.3505452794939368	5.924182314736009	8.788521487855142	6.238803946417824	0.0	5.108820429559839	1.856626820979586	6.153391749532342	2.481742441295003	6.668407120925228	3.992930915107893	5.219478006267966	18.329252019883572	4.7573392265137295	1.6377848763013838	6.030625445813986	0.0	0.0	7.946726733325135	4.309528989167223	8.023048614058467	1.7385970634400159	8.214301262784533
2L_3344	8.376291743848212	0.0	0.0	2.907937039673566	3.2471243466785813	2.5096924321730523	0.0	0.9893897839568467	7.009830586414388	5.319494137385512	7.832669122991704	4.171442968866018	5.087303210393564	4.2836708523271305	3.6195688369601413	5.59906401566663	0.0	3.084152329984561	0.0	0.0	2.506454119357345	7.370369933607708	0.0	0.0	0.0	8.42125119581767	5.962659441513466	3.3395448868228237	6.080170698765644	3.5169015253505296	5.157084803102502	8.639741775397818	3.9247749377059726	5.203130203130203	3.1477345125166516	7.048265393693551	3.3763069684274782	4.413439736069242	0.0	6.034002812649845	5.539454208655729	7.139051591274201	15.806977832294288	0.0	5.879582126339117	2.9152105190124202	4.522705337606386	1.470107423689664	5.209331788592814
2L_3345	2.291727779407451	0.0	0.0	1.85640623514875	2.5911762364678412	7.209763750461424	0.0	1.8948581130244966	2.237512888074235	2.546945295690161	2.5001600102406556	1.9972645464771448	6.089433809315957	1.6407989246860166	3.46606033717835	5.361603711430767	0.0	5.1683646467319395	0.0	0.0	6.000384024577573	3.5288936400867263	0.0	0.0	0.0	4.83845995045417	6.661408594815826	3.1979124027834627	5.1753833924017085	8.419368048969739	0.0	5.515549436972713	4.50998691502463	14.947385204081632	8.037964915890734	5.39947473909738	3.233115378248634	6.762020167048946	0.0	4.494075011504832	3.315326249321021	0.0	2.522765435288039	0.0	4.021589177613969	5.58314871721575	6.496341260602029	8.446554706645523	6.09693370792894
2L_3346	12.955129907565148	0.0	0.0	5.247129295562398	0.9765274060463451	4.528530193069356	0.0	3.5705423118190307	4.216217765961125	0.0	7.066698325475165	0.0	4.589806681932363	4.637715572614104	6.5312093840416425	2.0206085911427834	24.22867997305771	1.3912737639993442	0.0	0.0	4.522686928304106	6.649608205084556	0.0	0.0	0.0	3.039088759626314	3.586373502151107	3.0129647874805285	4.876070998519381	3.1729774014203516	0.0	10.393127855999056	5.665542623010261	9.388613489559862	7.573098385529021	1.2718005694614227	6.092263678045796	1.5927366113764079	0.0	2.419523034585146	0.0	5.520780770899743	4.753728349144234	0.0	1.5156020623100384	9.205443941739535	4.080421850332574	7.95805785189736	3.1332679106993577
2L_3347	0.0	0.0	0.0	3.9556242251921048	4.417015758145419	5.120846865171174	0.0	2.0187786792746123	0.0	5.42702255633385	7.990998938795341	0.0	12.975345286913432	3.4962088858945797	2.954187930665209	2.2848974675110427	0.0	7.866238701328042	0.0	0.0	2.5571196604145086	2.5064516064349633	0.0	0.0	0.0	0.0	6.083188823803275	1.1356835168030053	1.37846121272055	10.763976844533012	0.0	7.34532148562359	6.4065767354135055	0.0	2.1409086101777937	7.190739248262862	0.0	7.204245029341089	0.0	4.1039828880329505	7.064286134106148	4.16192034334178	5.375500190292706	0.0	5.141513298181378	7.4353466864228785	4.614127443122804	5.999296882405382	9.448237124296755
2L_3348	1.8650209721608317	0.0	0.0	3.021507696082253	1.6869710502272013	0.0	0.0	6.168184811153312	0.0	10.363592120519458	4.0692885906914205	3.2507702700154804	5.946738630133075	12.017622641841996	6.769678609508013	6.981285268580517	0.0	2.403453859334017	21.02465771857234	0.0	3.906517047063764	0.0	0.0	0.0	0.0	0.0	0.0	6.072451283759576	6.317634222877291	10.962766607632167	16.075490503403984	4.488585191214851	7.340505496570516	0.0	6.541341112296184	6.591184422658383	0.0	8.254455135798167	0.0	1.0449438718848656	7.554487279106793	9.537261604224625	4.106081435091886	0.0	2.6182335354347797	9.087195732289397	0.0	6.873853784881371	6.314915071609333
2L_3349	0.0	480.1690194948622	0.0	0.0	0.0	0.0	0.0	0.0	0.0	0.0	0.0	0.0	0.0	0.0	0.0	0.0	0.0	0.0	0.0	0.0	0.0	0.0	0.0	0.0	0.0	0.0	0.0	0.0	0.0	0.0	0.0	0.0	0.0	0.0	0.0	0.0	0.0	0.0	0.0	0.0	0.0	0.0	0.0	0.0	0.0	0.0	0.0	0.0	0.0
2L_3350	0.0	0.0	0.0	0.0	40.37728535435106	0.0	0.0	0.0	0.0	0.0	0.0	0.0	0.0	0.0	0.0	0.0	0.0	0.0	0.0	0.0	0.0	0.0	0.0	0.0	0.0	0.0	0.0	0.0	0.0	0.0	0.0	0.0	0.0	0.0	0.0	0.0	0.0	0.0	0.0	0.0	0.0	0.0	0.0	0.0	0.0	0.0	0.0	0.0	43.18460555181289
2L_3351	2.8440278259682494	0.0	0.0	4.607589990840111	5.1450280506929325	9.941440936308767	14.337904257210532	2.35151366934896	11.106989184013933	4.2143360756018176	3.1026916470576555	1.6523998463929104	4.030384260865815	4.072453840771941	1.1470323405768426	3.548658855358794	0.0	2.443400460874195	10.687049006531925	0.0	5.957167962350699	5.839129642691979	0.0	0.0	0.0	2.668673509145544	6.298506372198896	5.732422848202797	2.1408788179094786	6.96560828428152	0.0	6.274383108356771	2.48750278600312	20.61073736974014	3.3250307315965366	3.350366597113056	2.6748581522721846	3.4965201233124747	0.0	4.249245440240949	8.22862138335633	5.65586912771308	4.174326555896736	0.0	3.9926248234261674	5.773893410232356	6.270398951445972	6.988100662192418	4.585622934864712
2L_3352	0.0	0.0	0.0	0.0	0.0	0.0	0.0	2.4082168358439	0.0	3.2369687729622476	0.0	0.0	0.0	0.0	8.810184573366811	5.451344028870318	0.0	1.8767395029267755	0.0	0.0	0.0	2.989965675194049	0.0	0.0	0.0	8.19907350469397	7.256683405416388	4.064297181409905	6.5775085384282725	0.0	0.0	12.26720782577761	3.821227684030325	0.0	5.10781316641	1.7155777894437068	0.0	6.4455000741232515	75.44892108042856	3.2637821360148567	1.6854084081654668	4.964787246454522	6.412476113526478	0.0	2.0444504414990727	7.095746454787678	11.008457247280225	7.156608054046704	4.226578415709347
2L_3353	2.068904876926021	4.717025632317286	0.0	4.189773266229925	1.8713905554661445	2.1695880169314647	7.82264499272494	1.7106225383072533	2.019961257143088	4.5986155867776	3.385607107066439	7.212288296800088	1.0994725830019338	6.6656939691022865	3.1290579970899763	5.80835900305326	11.607795795656362	3.3327489913435175	0.0	0.0	4.333577097045042	6.371564134040718	0.0	0.0	0.0	2.9120135117426944	7.731932192672877	2.886981876971267	2.9201155664936596	0.0	8.916430752769665	4.356867263059554	10.178711022322592	13.494062612450522	4.988802406235458	5.483799029733158	11.67504837848172	3.815346391483536	0.0	7.534650699389462	4.190171533650669	3.5266246939551005	4.5549578438651555	0.0	5.082802483021624	3.150189704424	4.887255893786246	5.08353519204325	5.003757822124415
2L_3354	4.4784909276970035	5.105395790703279	0.0	6.3486259034094665	3.0382035871867203	0.0	8.46671227402345	2.7771966236694916	4.37254426982446	4.977236608371613	4.8858088749741055	3.9030513274667875	0.0	3.2064467535848875	2.0320109457656277	5.238818893611742	12.5635085356477	0.7214293072864648	0.0	0.0	5.8629706499689265	2.2987195212778673	0.0	0.0	0.0	3.151770349405261	2.789510251264206	3.6454573955394185	3.7926473715310234	3.2906232374599282	0.0	3.368274465326848	2.9378031812883094	0.0	8.344757469932366	4.6163448151061575	0.0	4.955373557532052	0.0	5.018465443599726	5.830924945370713	5.725477113550334	4.929984362089604	0.0	3.1435933724249647	2.727645174822962	4.231713391130075	2.751040718703886	4.87416213152959
2L_3355	0.0	0.0	0.0	3.307935008339304	3.693778839178287	11.419641269098992	0.0	6.752905015326281	0.0	0.0	5.940055337555524	9.490482114118777	2.8935407056796008	5.847487583103762	4.940945408729415	5.0953895132297955	0.0	0.8770973480698552	0.0	0.0	8.553679686079956	9.78155824135408	0.0	0.0	0.0	11.495552179269305	2.2609487574051723	6.331520302494714	6.148019250370475	4.000664910508126	0.0	6.552114412366657	1.7858571542866284	0.0	4.77429006605111	5.612447060593101	3.840731029381208	4.01642033124021	17.63058977848927	3.8133351108559395	7.089105966065553	6.960904889792054	11.98752578067263	0.0	0.95547733593427	3.316208982847406	3.8586156907520173	3.3446527531341905	2.6337313296432123
2L_3356	3.1602740905718756	0.0	0.0	3.8399537976759066	0.7146422186610807	0.0	11.949172997736827	2.6129940273489023	6.171024386962724	7.024433966720691	8.619251131880059	0.0	0.0	4.5252969188724	8.603404558370515	2.957443278456002	0.0	9.163456826525886	0.0	0.0	3.3097924346419423	3.2442105440735736	0.0	0.0	0.0	4.448131451180646	6.561449019903237	4.409895364207745	8.921014851081054	4.644096204310511	6.809971159772139	5.704423580832111	8.292314019981161	0.0	6.23491237800528	3.7229160186465973	4.4584399829330925	3.496789189886027	0.0	5.311965538800633	5.486169731850653	1.3467391338016306	3.478873151239836	0.0	2.2182955925461276	6.736727347898651	1.4930670179554748	11.647730692042154	6.878963716217983
2L_3357	0.865677947027435	3.9474265936550643	0.0	6.311155092849713	4.306683471606584	7.262448926827921	0.0	2.8630571151263893	1.6903975950375334	1.9241677781942532	4.722056005850816	4.526683896231505	7.360718641682425	6.197958838611597	4.189666188346443	7.291057728326764	9.713943783464535	5.577998944196359	9.75891574542502	0.0	2.71990425937007	3.554680946057006	0.0	0.0	0.0	9.747633761904297	5.032565009236913	6.845222276447121	3.421164063779882	6.360669284887762	3.7308421256846094	3.6460293074086065	5.110811478746292	3.7641532160925077	6.452059527763895	6.118797680730927	4.885111937454935	5.10857510090713	0.0	6.3053463905093095	4.5083964375252465	2.2134327627005295	3.81180072515697	0.0	4.861172213345182	5.272450727893457	5.72583647927149	4.254138851688808	3.349901948369971
2L_3358	0.0	0.0	0.0	0.0	0.0	0.0	0.0	0.0	0.0	0.0	0.0	0.0	0.0	0.0	10.66297017034095	16.49441004443594	0.0	0.0	0.0	0.0	0.0	0.0	0.0	0.0	0.0	0.0	0.0	16.396735409979872	0.0	0.0	0.0	0.0	0.0	0.0	15.454971168751284	0.0	0.0	0.0	0.0	9.875392299959117	10.199252598769563	0.0	0.0	0.0	0.0	0.0	0.0	0.0	8.525716117525292
2L_3359	NA	NA	NA	NA	NA	NA	NA	NA	NA	NA	NA	NA	NA	NA	NA	NA	NA	NA	NA	NA	NA	NA	NA	NA	NA	NA	NA	NA	NA	NA	NA	NA	NA	NA	NA	NA	NA	NA	NA	NA	NA	NA	NA	NA	NA	NA	NA	NA	NA
2L_3360	NA	NA	NA	NA	NA	NA	NA	NA	NA	NA	NA	NA	NA	NA	NA	NA	NA	NA	NA	NA	NA	NA	NA	NA	NA	NA	NA	NA	NA	NA	NA	NA	NA	NA	NA	NA	NA	NA	NA	NA	NA	NA	NA	NA	NA	NA	NA	NA	NA
2L_3361	NA	NA	NA	NA	NA	NA	NA	NA	NA	NA	NA	NA	NA	NA	NA	NA	NA	NA	NA	NA	NA	NA	NA	NA	NA	NA	NA	NA	NA	NA	NA	NA	NA	NA	NA	NA	NA	NA	NA	NA	NA	NA	NA	NA	NA	NA	NA	NA	NA
2L_3362	NA	NA	NA	NA	NA	NA	NA	NA	NA	NA	NA	NA	NA	NA	NA	NA	NA	NA	NA	NA	NA	NA	NA	NA	NA	NA	NA	NA	NA	NA	NA	NA	NA	NA	NA	NA	NA	NA	NA	NA	NA	NA	NA	NA	NA	NA	NA	NA	NA
2L_3363	NA	NA	NA	NA	NA	NA	NA	NA	NA	NA	NA	NA	NA	NA	NA	NA	NA	NA	NA	NA	NA	NA	NA	NA	NA	NA	NA	NA	NA	NA	NA	NA	NA	NA	NA	NA	NA	NA	NA	NA	NA	NA	NA	NA	NA	NA	NA	NA	NA
2L_3364	NA	NA	NA	NA	NA	NA	NA	NA	NA	NA	NA	NA	NA	NA	NA	NA	NA	NA	NA	NA	NA	NA	NA	NA	NA	NA	NA	NA	NA	NA	NA	NA	NA	NA	NA	NA	NA	NA	NA	NA	NA	NA	NA	NA	NA	NA	NA	NA	NA
2L_3365	NA	NA	NA	NA	NA	NA	NA	NA	NA	NA	NA	NA	NA	NA	NA	NA	NA	NA	NA	NA	NA	NA	NA	NA	NA	NA	NA	NA	NA	NA	NA	NA	NA	NA	NA	NA	NA	NA	NA	NA	NA	NA	NA	NA	NA	NA	NA	NA	NA
2L_3366	NA	NA	NA	NA	NA	NA	NA	NA	NA	NA	NA	NA	NA	NA	NA	NA	NA	NA	NA	NA	NA	NA	NA	NA	NA	NA	NA	NA	NA	NA	NA	NA	NA	NA	NA	NA	NA	NA	NA	NA	NA	NA	NA	NA	NA	NA	NA	NA	NA
2L_3367	NA	NA	NA	NA	NA	NA	NA	NA	NA	NA	NA	NA	NA	NA	NA	NA	NA	NA	NA	NA	NA	NA	NA	NA	NA	NA	NA	NA	NA	NA	NA	NA	NA	NA	NA	NA	NA	NA	NA	NA	NA	NA	NA	NA	NA	NA	NA	NA	NA
2L_3368	NA	NA	NA	NA	NA	NA	NA	NA	NA	NA	NA	NA	NA	NA	NA	NA	NA	NA	NA	NA	NA	NA	NA	NA	NA	NA	NA	NA	NA	NA	NA	NA	NA	NA	NA	NA	NA	NA	NA	NA	NA	NA	NA	NA	NA	NA	NA	NA	NA
2L_3369	NA	NA	NA	NA	NA	NA	NA	NA	NA	NA	NA	NA	NA	NA	NA	NA	NA	NA	NA	NA	NA	NA	NA	NA	NA	NA	NA	NA	NA	NA	NA	NA	NA	NA	NA	NA	NA	NA	NA	NA	NA	NA	NA	NA	NA	NA	NA	NA	NA
2L_3370	NA	NA	NA	NA	NA	NA	NA	NA	NA	NA	NA	NA	NA	NA	NA	NA	NA	NA	NA	NA	NA	NA	NA	NA	NA	NA	NA	NA	NA	NA	NA	NA	NA	NA	NA	NA	NA	NA	NA	NA	NA	NA	NA	NA	NA	NA	NA	NA	NA
2L_3371	NA	NA	NA	NA	NA	NA	NA	NA	NA	NA	NA	NA	NA	NA	NA	NA	NA	NA	NA	NA	NA	NA	NA	NA	NA	NA	NA	NA	NA	NA	NA	NA	NA	NA	NA	NA	NA	NA	NA	NA	NA	NA	NA	NA	NA	NA	NA	NA	NA
2L_3372	0.0	0.0	0.0	0.0	8.823539792399757	0.0	0.0	0.0	0.0	10.841154322747668	0.0	0.0	0.0	0.0	5.9013587878609055	9.12873525024602	0.0	0.0	0.0	0.0	0.0	0.0	0.0	0.0	0.0	0.0	8.101285511985042	4.53733889611082	0.0	0.0	0.0	0.0	0.0	0.0	4.276731926744715	0.0	0.0	21.58706675656481	0.0	10.930956797579448	0.0	8.313954890143558	0.0	0.0	0.0	0.0	0.0	0.0	23.59253985015906
2L_3373	0.0	9.011834340856412	0.0	3.2018094065318197	3.5752745453323365	4.144978068921038	0.0	1.6340643592588537	0.0	8.785613031524099	10.780285703443827	6.889505423074194	6.301596950699246	4.244915793605402	4.782429354551378	3.698938922380726	0.0	6.367186475280926	0.0	0.0	2.0698148550612148	0.0	0.0	0.0	0.0	0.0	9.84785717193177	5.51555247910295	4.463083271984535	8.712708879934805	0.0	2.3782157341326045	6.482111446682818	0.0	5.198760754069849	4.656332402532486	0.0	5.8313475165311415	0.0	3.3218956774164683	5.718060287568114	6.737584232435876	4.351102656435194	0.0	11.097883051063304	3.611045176101044	11.204469238689928	4.856023751783375	7.64770685421903
2L_3374	0.7977420708426868	3.6376440870822893	0.0	1.2924164620771408	1.4431663763015918	5.0193848643461045	0.0	1.9787795679136935	4.673220390942925	2.659747068692756	1.7405931384426008	5.561923958488024	4.239419341994637	4.569248909148938	7.239137673920283	0.7465418687555505	8.95162185484766	2.0561015533230407	8.993064548620104	0.0	4.1774235322622415	4.913579955738472	0.0	0.0	0.0	4.491333971102757	6.625177157237184	2.597423800862196	7.206128235574097	7.033803050701059	3.438056535401668	6.719799158642747	3.6631232751922407	13.875013875013876	3.8472310708536854	3.7590748766365603	0.0	5.884586314758989	0.0	4.022668541766563	5.539454208655729	7.479006428953927	3.5126617405098415	37.35580658657582	3.9197214175594115	5.8304210380248405	6.03027378347518	6.860501310551765	5.016393574200488
2L_3375	6.570841889117044	0.0	0.0	0.0	5.943536404160476	0.0	0.0	0.0	0.0	7.30260155180283	0.0	0.0	0.0	0.0	3.9751552795031055	6.149116064565719	0.0	0.0	0.0	0.0	13.763440860215054	13.49072512647555	0.0	0.0	0.0	0.0	0.0	9.169054441260744	3.7097148156735456	9.656004828002416	0.0	15.814183345688166	4.310344827586207	0.0	0.0	7.740686985970005	0.0	0.0	0.0	3.6815462494247586	11.406844106463877	11.200560028001401	0.0	0.0	9.224560392043816	0.0	12.417539774932091	24.217961654894044	6.356773937226858
2L_3376	3.2707679043470472	2.9828913284962764	0.0	3.7092640671720174	2.662662653185941	2.743951713035335	0.0	5.949576795785103	2.5547136638604844	10.17804453301605	2.1409461954529725	4.560813083513277	4.866891220392442	1.8734066091349741	3.9574260109739425	3.0608454446906452	7.340386955838764	4.215040935213051	0.0	0.0	7.5361306079944645	5.372222493817914	0.0	0.0	0.0	1.841461236320245	4.8894187328625875	5.172624160475492	2.9545355333494308	2.8838816585703286	0.0	4.329504241064277	2.145560303632829	5.6887998907750426	6.0227121638021694	5.009006193135257	3.6914576348018815	3.860318617187547	25.418042065165082	2.565588537947327	2.2711938727428875	6.132832923901691	2.8804050079873633	0.0	3.214196536730782	3.5857367995880707	5.5629707895821126	6.429319755467252	6.012001473763056
2L_3377	2.3881233847827983	3.6298879163209197	0.0	4.513812718299267	5.040312418724962	0.0	0.0	5.265494457902537	0.0	4.423459943668123	4.34220463108282	2.7750324227850696	4.230380068344329	3.4196297806210607	5.2973817690606415	7.449500950481826	0.0	4.103435082964532	8.973889570904497	0.0	0.0	1.6343677464716453	0.0	0.0	0.0	10.083954523605978	3.305525489964821	4.443232429376209	4.494227097879367	10.528208404247641	3.4307259244519845	2.3948111530953438	2.088750158745012	6.922714811840612	4.537033113989885	6.095472161369091	13.47643207867002	4.110427455682398	10.310426315507293	4.906111739638537	5.5276430056522	4.749219821913755	5.257758084942237	0.0	8.381493862706995	5.333156983609075	3.7608850355362264	3.911927643421536	5.390751303618433
2L_3378	2.687680746530204	12.255622879777242	0.0	3.6285776324024437	3.6466396458772548	5.636953159174029	0.0	2.2222419754842266	5.248197768886165	0.9956644785944085	0.9773749429213033	4.684683334145346	0.9522046584898948	6.414292480447954	5.961865738783562	4.191969393928419	0.0	2.3090773988889643	0.0	0.0	7.506239561635609	1.8393767897136164	0.0	0.0	0.0	5.043932653411211	4.464190053070292	3.3337167107550703	4.552169685463283	6.582682174412641	3.8610634913280513	3.7732903652588194	2.9384440633086597	3.8955372725006234	3.5350212195540403	2.1107894268024663	5.055621952723868	4.6260242678589645	0.0	3.5136921555919103	6.739427600714006	3.817817417921507	7.889695741773414	0.0	4.401990806630857	3.8195362951982097	3.3861092318204875	5.503281716953454	5.20024045911883
2L_3379	6.001134214366515	0.0	0.0	3.240798805052665	2.7141088060888676	4.195452716618566	0.0	3.30792570729654	3.906111149955217	2.2231495225897557	2.1823120985636897	6.9734010078656485	0.0	2.8644049420724227	1.2101666096879886	5.615973025358365	0.0	5.1557772998085785	0.0	0.0	4.1900392292422834	0.0	0.0	0.0	0.0	2.8155610427711877	4.983888748970827	0.930452837439189	3.3880736869887462	2.9396020543114996	8.621098414148948	3.610763976274392	7.873255286628483	0.0	5.262067631250437	4.713033966128839	11.288344389325967	2.9511787967247227	0.0	6.724694805330173	1.1575381663484208	1.7049074567707927	4.404087345383504	0.0	7.0206408244366605	4.873357282635473	5.670454719434406	9.830314034296984	8.708439697248192
2L_3380	1.5352434320366923	21.0017851517379	0.0	2.487237363279671	2.7773534598880727	3.219911935408567	0.0	7.616267077098837	5.9956980866228475	1.7062153158417825	5.024620641141594	0.0	6.526962474045125	4.3967277353829415	5.572647588088466	0.0	0.0	1.97846930775832	0.0	0.0	4.823635815495931	6.304077161904461	0.0	0.0	0.0	2.160877316190373	6.375030281393837	5.712806505458408	6.934046384436533	4.512151788786174	0.0	0.9237256627154302	5.035449564937157	6.675567423230974	4.038513961479308	9.947144491316594	0.0	9.059843094842401	0.0	5.161046144053399	7.10706797910522	0.0	3.380034138344797	0.0	9.698720038363826	7.480375701869626	2.9012943399374045	1.886134085272122	6.683523999420761
2L_3381	2.7428793993642695	6.253662300985014	0.0	4.99918513282335	4.03166081848421	2.8763614717708856	0.0	3.9687928151242753	6.694979287742578	3.810424085721129	2.992343789181002	2.3904478659455966	3.6441026502902636	7.85523238747662	2.9038744945443455	8.342222077908911	0.0	4.418438302098435	7.730221455384254	0.0	7.181625094034403	3.5196623827213296	0.0	0.0	0.0	8.686445381079185	4.555874036461115	6.060139226914417	8.517044367258515	1.007681251878696	8.86581150989203	2.8880886682829234	3.1487324462664312	2.981656847076784	6.012703760759808	5.250716460261002	3.869589419149476	5.564073365038771	8.88153103384574	6.147180246159223	4.364782836975519	4.675471709801887	1.5096996694059666	0.0	6.257267756332945	8.352815579604796	5.831412692769495	5.054675583339049	5.638731264237382
2L_3382	0.0	0.0	0.0	0.0	0.0	0.0	0.0	0.0	0.0	0.0	0.0	0.0	0.0	0.0	0.0	0.0	0.0	0.0	0.0	0.0	0.0	0.0	0.0	0.0	0.0	0.0	16.637274149003428	0.0	0.0	0.0	0.0	0.0	0.0	0.0	0.0	0.0	0.0	0.0	0.0	0.0	0.0	0.0	0.0	0.0	0.0	0.0	0.0	0.0	0.0
2L_3383	0.0	0.0	0.0	0.0	0.0	0.0	0.0	49.21138751507099	0.0	0.0	0.0	0.0	0.0	0.0	0.0	0.0	0.0	0.0	0.0	0.0	0.0	0.0	0.0	0.0	0.0	0.0	0.0	0.0	0.0	0.0	0.0	0.0	0.0	0.0	0.0	0.0	0.0	0.0	0.0	0.0	0.0	0.0	0.0	0.0	0.0	0.0	0.0	0.0	0.0
2L_3384	1.9926133821922134	4.5430838816835575	0.0	1.6141096425941581	4.05536053777325	2.089583800877709	0.0	2.4713142201891545	0.0	2.2145201212405476	0.0	5.209749734042276	7.412504386614203	6.419894482614284	9.643753710584924	0.932362333904312	0.0	5.135764578606023	22.46302585943537	0.0	2.086887563715286	6.136610774415734	0.0	0.0	0.0	2.8046321304266124	5.791967104274604	2.317102953981872	6.187357922793698	7.320479157570971	0.0	5.994580659300765	8.496252237782128	0.0	3.4944282215614257	8.215794653958945	5.622263714528436	2.204792601774329	0.0	5.023944117664791	6.918270321727243	4.245724173641967	2.193496196038897	0.0	2.7973557714834474	4.247635705285928	1.882814740255351	4.896078290250292	6.746939829055678
2L_3385	4.329758756666475	0.0	0.0	5.260959367506421	2.9373038370587485	4.540466224152829	0.0	3.5799533353082746	0.0	7.217911391476176	2.361774769821431	3.7734296966653074	2.300952110974	1.549979796013359	2.619369583225557	0.0	0.0	5.579763203219301	0.0	0.0	2.2673037790285737	4.444756565127685	0.0	0.0	0.0	3.0470990093881123	10.787478757656412	1.0069687270757277	4.888923057028921	3.181340546916979	0.0	6.512825903436414	8.520713285950594	18.826718879433695	1.898264777184528	0.0	0.0	7.984673259983995	0.0	6.064750674460923	5.010913770191477	3.690221411439576	9.532515888320857	0.0	4.558790388793399	9.229707104474747	4.091176784044574	0.0	4.188701856369833
2L_3386	0.0	0.0	0.0	0.0	0.0	0.0	0.0	0.0	0.0	0.0	0.0	0.0	0.0	0.0	0.0	0.0	0.0	0.0	0.0	0.0	0.0	0.0	0.0	0.0	0.0	0.0	0.0	0.0	0.0	0.0	0.0	0.0	0.0	0.0	0.0	0.0	0.0	0.0	0.0	0.0	0.0	0.0	0.0	0.0	0.0	0.0	0.0	0.0	0.0
2L_3387	48.60090154672369	0.0	0.0	0.0	0.0	0.0	0.0	0.0	0.0	0.0	0.0	0.0	0.0	0.0	0.0	0.0	0.0	0.0	0.0	0.0	0.0	0.0	0.0	0.0	0.0	0.0	0.0	0.0	0.0	0.0	0.0	0.0	0.0	0.0	10.653870657748666	0.0	0.0	35.85071047145477	0.0	0.0	14.061691452741467	20.711094726333947	0.0	0.0	0.0	14.800299558063054	22.961427098617033	0.0	0.0
2L_3388	3.862171956769422	0.0	0.0	2.08569277328311	1.746728958902961	2.7000828925448017	0.0	4.257787759924637	2.5138702792658494	2.861520984248758	2.808957202728059	6.731845894583781	6.841545696736173	0.9217277971903894	5.451819544773068	3.614292357699286	0.0	3.3181225067420104	0.0	0.0	5.393197829237874	5.2863342972082865	0.0	0.0	0.0	10.872125681772882	5.345832602736211	5.988149452234028	7.995075033779192	7.567401902823209	0.0	6.1967803078715376	8.445032969408713	0.0	7.901899052110767	6.06636911126176	0.0	3.7986019245616656	0.0	2.1639182500537375	2.2348832496990356	0.0	5.668709291581401	0.0	4.518299565068483	4.704546630682112	3.6493553413789455	6.326531257809313	4.359073036891458
2L_3389	2.3221804810280755	5.294484523692288	0.0	2.821611512626429	2.100486430647609	2.4351892641272026	0.0	2.8800557578794725	0.0	2.580789352488984	6.333455949040507	10.11902196009908	2.4681403192070555	0.8313010101886744	7.024235368078714	5.43284922300477	0.0	8.229638023860414	0.0	0.0	1.2160235422157772	5.95964320331299	0.0	0.0	0.0	1.6342512922842092	4.821375742925789	3.2404065738128165	5.244154390265118	5.118747258271	5.0039906825693485	2.095815222870039	4.569916059781814	0.0	3.5633387017576115	2.7356117422851303	0.0	1.7129686371715733	0.0	4.5537927173404915	3.35938062696255	6.927120458369539	2.5562881877501646	0.0	6.520045513177704	4.243003605280164	3.291332637545614	1.4264655578464591	3.9314229538263357
2L_3390	1.0077978357541477	0.0	0.0	8.163631836531437	2.2789633451535565	6.34105356605	0.0	1.6665451477496434	0.0	1.120030912853195	12.09402555137762	0.0	4.284570458422261	2.886195507275919	4.267804747932782	7.544927686583704	0.0	1.9481246864736834	0.0	0.0	1.0554785935747741	2.0691296206250844	0.0	0.0	0.0	2.8369800347530054	1.6739343315561732	3.7501245158530656	3.4138479898836307	1.4809823355831924	0.0	8.489208851212972	2.644383329807489	4.382120946538125	3.976573563297109	4.155276756272242	2.8435547277651794	3.717036852561875	0.0	5.081888994604728	10.497095803494366	6.012570567178666	6.6563862479060125	0.0	4.951834566281191	5.524234509892983	8.570387881471536	7.428822593525782	6.337274630670947
2L_3391	2.704940675579221	0.0	0.0	3.8344738701969248	3.3642197248973544	2.8365764621168834	5.113765951114443	5.032154066665417	5.2819009984245415	2.2546316333987	3.6886931815834467	3.536075811579493	5.749917542588741	1.4524839484788448	1.2273038282674662	7.594001397043123	0.0	3.921591353884535	0.0	0.0	2.124687272592065	4.1651753025097396	0.0	63.33202447149426	0.0	3.80724308961584	6.7392877336651456	4.7181450895669075	2.2907015575128917	7.949946342830903	2.914394046475842	3.255018801598914	4.879568695810171	5.88083084378161	2.964768880552486	5.1780900511284615	3.816066364446931	3.9906274129266297	0.0	4.54661565464938	5.087030482738844	5.763502402026079	5.955271740538339	0.0	8.54407248563255	5.354233184433482	5.750754259344065	2.492380377788371	3.2710223207366917
2L_3392	1.8971864093154382	0.0	0.0	4.098158267183936	3.718142384031711	3.9790257594169613	4.782245245013552	3.6601632537387254	0.0	1.4056439697803416	1.3798234488300751	3.3068352946908317	4.705011253714774	4.980509455406646	4.208375815611927	2.3672297753948714	0.0	4.074842468627584	14.258175637910778	0.0	1.9869457663153085	4.544342656939523	0.0	0.0	0.0	5.340634574200106	4.201590638183804	3.2356662192622743	3.2132962485623175	4.646599181938334	2.7254565821139187	2.6634990813591664	6.6374265900619145	13.748955079413966	5.545131324790653	3.724922517886706	1.7843371597848947	1.865959368548154	8.190866855821085	4.960506572600344	2.195650621047097	3.772901918887136	4.176897745644749	0.0	3.5511858608114477	3.0813065910842705	5.975486879683213	6.215471115618018	3.976654468737929
2L_3393	1.163557495593753	5.3057350220426756	0.0	4.712678811993994	3.4205435106816733	0.0	8.798951868853381	2.4051464361381907	1.1360314762513188	3.2328417409525203	1.2693828412951564	2.028104868840937	4.328423725970215	3.748803663031035	3.8715388222954883	2.7221968694953778	6.52825461237509	3.3738240957842156	0.0	0.0	3.65582258293005	2.3889228514087595	0.0	0.0	0.0	6.550895957851536	2.8989725461501936	3.2472922656398726	3.284561212347309	2.564812162134088	2.507311948469725	4.200537437762474	2.671449018372242	10.118794649181389	4.846235824058786	3.4267809648896823	3.2830388201283767	8.153890871500302	0.0	5.541355560297218	5.049778698498317	3.4709201106747507	1.2808600821748592	0.0	3.6753188982325025	3.1890148219030894	3.8480476353115103	5.717986885511178	4.784014951341221
2L_3394	0.0	10.300655533718166	0.0	1.829856971059714	4.086589936854012	0.0	0.0	1.8677589320901529	4.411026507622695	2.510520335465769	0.0	0.0	7.2028154364978185	3.234666306971773	2.7331925739157765	2.1139700441988856	0.0	8.73334224134242	0.0	0.0	2.365827980647527	2.318950276140599	0.0	0.0	0.0	0.0	1.876040264326569	4.202903575935435	5.10136800835196	0.0	9.735486823018585	2.718334595999753	4.445487652213497	9.82241081250982	6.932634206884858	2.6611272641536043	6.373754409044612	1.6663284020010605	0.0	3.796974267145997	1.3071649370260219	11.551732702146658	9.946745126592225	0.0	7.92814940185284	6.879127132323037	0.0	5.550504596372856	5.463398942198551
2L_3395	3.197925697475589	2.9164603270985245	24.334215854228315	5.180937507220931	1.73557557355566	0.0	4.836614331275193	2.1153002576171303	2.4978184677956894	5.686498638687767	3.4887764665560304	3.344430525420069	4.07871623222334	3.663369161236371	5.030078904526201	1.7956070115341416	0.0	2.8848183918217214	7.2101380308824625	0.0	2.0095352447362735	4.596007041608046	0.0	0.0	0.0	1.8004506527983954	3.1870187203354954	3.569947999244956	2.527644030302408	2.8196556692889776	8.269326449578472	3.8482575109231827	4.195554457625571	2.7810532404832355	3.925721534999743	2.637089671672541	9.023115959852907	5.6615200775666	0.0	6.091952795536218	4.811327849505218	1.0902273816385104	5.632512892117947	0.0	3.5915590998457474	5.843133371700646	4.834737492186611	3.1430672344512858	3.0937421825002223
2L_3396	1.2295737067958539	5.606764000089709	0.0	3.9840478723192336	1.1121886983833225	2.578821684795783	9.298173838658087	0.0	4.801943826861113	2.73300956280046	1.341403215075226	0.0	2.613716260190226	3.5213313449549	2.9754156283705884	3.451973838640935	13.797290212202324	0.0	0.0	0.0	6.438735432361085	1.2622310185699426	0.0	0.0	0.0	1.7306427607213317	5.105750300218118	3.431532350771237	6.941831616155586	0.0	0.0	2.95924089552548	5.646035515176543	5.3464499572284	2.1562923846221853	4.345445538531066	0.0	3.6280060297460217	0.0	2.755648390287993	6.403542724437058	2.0959131788924776	0.0	0.0	6.041534687902948	1.4977548654566804	6.970924274849603	0.0	1.7842741216018498
2L_3397	0.9984867932648072	0.0	37.98930221249696	2.4264624167662734	4.0642344120353355	6.282468582945234	7.5506687627323155	4.127869849914781	3.8994632583798	1.109682949155548	4.357195952687824	1.7403832080170405	4.244985319248896	3.5744124398703407	2.416214004074341	2.8032075421980847	0.0	3.2168766096848445	0.0	0.0	2.0914540572901554	2.0500129355816235	0.0	0.0	0.0	7.026922952600594	1.658468855115829	4.644346402291892	4.509743272153592	1.4672995423052537	0.0	3.0038489518159195	1.9649639075429461	0.0	3.93983400691362	2.9406329724235674	5.634566260949723	5.1557732175700215	38.797585238294765	2.2377499692589096	1.7333521922051844	4.255014598529586	6.594887906690251	0.0	2.8034769000862556	3.648797411105261	2.8304020274735806	1.2266979523712438	4.829788123956706
2L_3398	2.111453049202135	0.0	0.0	2.2805004102050113	1.5915639471295189	2.9522757248390454	0.0	4.0735390179570325	0.0	2.346594328985485	3.07131910084062	3.6803064959249805	0.7480558962326782	7.558641833000878	3.4063027245099446	3.2932283979036625	15.79535537575176	4.988556930658832	0.0	0.0	3.6855829210087445	2.167532957338616	0.0	0.0	0.0	4.953167798465509	3.5070860673991797	1.3094907799572615	3.9735591427522983	4.137105753214401	0.0	2.5408392264923143	4.616907484561062	6.120700208103806	3.394266590017956	3.3164897112125122	7.943434800783619	4.1533985053476306	0.0	2.7603710096372436	2.44362555836844	7.1983033598980715	4.648633069445929	0.0	4.446285536010837	3.8579701161634805	3.9902120099396177	5.1880809029336	5.447107058463459
2L_3399	7.0867578614290805	16.157542502415552	0.0	0.0	1.6025497207076347	0.0	0.0	0.0	0.0	3.937986169004977	0.0	6.176183032419403	7.532193536700048	0.0	0.0	3.315959914023791	0.0	2.2831774798332645	0.0	0.0	0.0	7.2749811941736136	0.0	0.0	0.0	4.9873570498785575	2.942744780453583	6.592647714452649	4.0009866433062395	10.414155336499585	0.0	12.791886873669242	6.97316354764809	0.0	7.767489823811582	4.174227235747414	0.0	0.0	0.0	0.0	2.0504105742133807	6.039991386972283	0.0	0.0	12.436044531983143	0.0	3.3481287141210343	17.41297214185652	3.427941079177555
2L_3400	1.1763896249493417	0.0	0.0	1.9058607696285077	2.660204993268617	1.2336385601858946	4.447994932844172	2.9180055043310498	3.4456801163812916	1.3073978716347088	0.6416910252579855	2.050471536686934	3.750993544415077	3.3690193904753274	5.337593919413007	3.8531055259918396	0.0	1.8950176877160936	0.0	0.0	1.8480701527429981	1.8114515620267584	0.0	0.0	0.0	0.0	1.4654717275332438	3.83028866423334	1.6603922656802963	2.593097830493344	5.06992696770203	1.7695260296217241	2.31506632819368	7.672791259156198	5.415437835054428	3.118115460905276	3.319245349654284	3.904964954675072	0.0	3.9546830235871795	3.403646312680189	6.0157691356352405	1.2949858665242526	0.0	4.5415964405114035	2.8659417076054496	2.778918060488598	7.226308619454206	2.2761293100926876
2L_3401	1.6261240074037426	3.7075018333596566	0.0	3.2930904507885175	1.8386013921007214	3.410518482367022	0.0	0.6722600947416152	1.5876551555846483	0.9036083884135355	5.32205908337112	5.668735802474034	1.7283334605098706	1.1642493260888307	2.4593863093342323	2.2826356406772366	9.123529857207634	2.6194839627071405	9.165768421361372	0.0	3.4061178133575165	1.669313641664466	0.0	0.0	0.0	1.1443965196613044	3.3762039205560312	0.7563728668630588	2.295161116408598	1.194813505741736	7.008162757571881	4.402830197955649	4.266823230633743	14.141471278671833	2.495254204735037	2.8734484455936964	9.1763892422436	3.5985567628247015	0.0	1.8221868191569779	3.293403482200189	2.7718669639678777	1.79005965552808	0.0	9.1314199089723	4.9519909430066456	6.914339856859336	3.9955721069910326	1.966434226275384
2L_3402	23.94621679707377	0.0	0.0	9.698775432613878	5.415029522740958	0.0	0.0	9.899666876209615	0.0	0.0	0.0	0.0	0.0	8.572337239175924	7.243358745450266	0.0	0.0	15.42975334767786	0.0	0.0	0.0	0.0	0.0	0.0	0.0	0.0	0.0	5.56915357219433	27.03873772356811	17.59476098396941	0.0	0.0	7.854126872423846	0.0	0.0	0.0	0.0	8.832026340635359	0.0	0.0	0.0	10.204591862246172	0.0	0.0	16.808601297455933	0.0	0.0	0.0	11.583042888532903
2L_3403	7.572420738841092	0.0	0.0	2.044671157582397	2.283165490227595	5.293954780097059	0.0	2.0870225805408102	9.857708900870385	0.0	2.7537103493246797	4.39962884731044	5.365588389081349	1.8071983239319864	6.108105838203911	2.3621373941939607	0.0	1.626430669407961	0.0	0.0	2.6435619353516926	0.0	0.0	0.0	0.0	0.0	6.28882827390111	1.1740747850415827	5.700237885177542	0.0	0.0	1.5187253520367399	8.278935209715364	10.975502678022654	2.2132810585857707	2.9735275760487108	14.243989570550836	0.0	0.0	1.414238725193899	4.381854681339843	4.3026121803939	5.557216545834254	0.0	1.7717732775130255	3.074678088890788	0.0	0.0	7.325722884019887
2L_3404	1.4359357275168363	0.0	0.0	0.0	1.948274608007149	0.0	0.0	2.3745354814964323	0.0	7.9792412060782665	0.0	0.0	4.5785728893542075	4.112324018234045	1.7373930417408678	6.718876818799955	16.112919338725792	4.626228494976841	0.0	0.0	6.015489886457628	4.422221960164625	0.0	0.0	0.0	2.0211002869962407	0.0	5.343271818916518	3.2427577060083435	4.220281830420635	6.188501763723002	3.4558967101591267	3.767783940197733	12.487512487512488	1.888640707509991	5.920542930702584	8.103136724225948	4.2369021466264725	0.0	7.240803375179814	5.816426919088516	7.343024493882036	3.1613955664588578	0.0	3.0237850935458317	6.121942089926082	4.070434803845747	1.7641289084275966	4.167465430874251
2L_3405	1.1757160551669485	0.0	0.0	0.95238476192	0.5317363659605349	4.9317288446710075	0.0	2.9163347310677628	4.591609614004041	5.2265971598932355	1.2826472196825807	0.0	1.2496152746973026	2.525317783885493	2.845086801820144	7.701798678063274	0.0	2.2727191804695845	0.0	0.0	3.6940239926858327	6.034714574897809	0.0	0.0	0.0	3.3096746755277686	6.83495230570281	6.015578708241972	5.310213019859068	3.455484121100205	0.0	3.5370256910446263	4.627481564113449	5.112265347020571	3.09276405581367	0.6925178022088825	3.3173448370006025	1.7345462552750803	0.0	1.3174728920071421	2.7213579794025855	5.010270553607841	7.765466349904666	0.0	5.776904053133652	1.432150372351936	3.332792310048336	1.4444342050108576	2.274826058268987
2L_3406	1.2482602372942713	0.0	0.0	2.022297856162043	1.1290912621885403	0.0	9.439483471464442	0.0	7.312382544855374	1.3872723312695345	1.3617892821736337	0.0	3.980157587706089	0.8937117547225965	5.286110744020088	8.177016043305477	0.0	0.0	0.0	0.0	5.229270843546754	1.2814138607974495	0.0	0.0	0.0	3.5138886448688442	1.0366690579166271	2.3224555322342315	0.0	5.5030422651989435	5.379670226215134	4.506321242122387	2.456503511162352	5.427702996092054	3.2835941784064278	4.411485744283817	0.0	3.6831428994990008	0.0	6.29443697660008	5.778543113710171	0.0	0.0	0.0	1.752386092713491	3.0410341949090047	2.358955124417191	1.5335588687242938	3.62278149917944
2L_3407	1.0130182981495197	0.0	0.0	2.461776003986108	5.039690771904694	0.0	0.0	2.5127669500788588	1.9781071018396794	0.0	2.210304261643441	3.5314238453744884	2.153382414660917	1.4505730996730846	0.6128446101848647	3.792005466555081	0.0	1.3054774046012598	22.83981070364889	0.0	2.1218920911777035	4.1596957099394265	0.0	0.0	0.0	9.980865255467375	1.6826054270082402	2.3559690124107737	2.2876879721716485	0.0	0.0	2.4380524398261234	2.658081418097069	8.809641271407429	3.5530422124509617	2.3867436439226704	2.8582845376524686	2.9890330881479312	0.0	3.4054756870603953	2.3447714410590117	6.043716097990395	0.0	47.43652992296308	3.555346722389853	4.935867045510916	9.571981202926192	2.489101469217033	3.43005500436205
2L_3408	4.5441506840366825	5.180246683347061	0.0	0.0	3.0827470975936078	0.0	0.0	1.8786089839778135	2.218325363999463	2.5251042710244915	4.957440374385897	0.0	0.0	1.6267284498131904	4.123605061725213	1.0631251840535474	0.0	1.464012558299725	0.0	0.0	4.759142759410461	0.0	0.0	0.0	0.0	0.0	0.9434692117692124	4.227318783430496	3.848251883478781	0.0	0.0	3.417657189161516	3.726093384842849	9.879470460383324	0.9961295386774687	1.338293047366875	0.0	3.3520166360585644	0.0	3.182526149226105	1.3147584262867542	1.9364730338868257	0.0	0.0	0.7974205041531653	2.767635546680671	3.2203163316732604	2.7913740957692537	3.297081917648785
2L_3409	6.157085728183136	0.0	0.0	1.9950104787925396	1.670784221559354	2.5826879841732877	0.0	0.0	0.0	1.3685535142059275	2.686828628696404	2.1463856475484517	3.926452312909455	0.8816526755734158	1.489938260683323	1.152383070570787	0.0	0.0	0.0	0.0	6.44838870887137	1.2641234188976338	0.0	0.0	0.0	1.7332374275290099	1.0226810196538838	0.5727795128223853	2.780895663923197	1.809596107196854	0.0	2.222758153910443	0.8077857622912682	5.354465624330691	2.699406508485044	2.175980224691718	0.0	0.9083613297864851	0.0	2.7597797971699833	2.1377144127555994	4.198110955023013	0.0	0.0	6.05059246104823	3.0000007500001873	3.4906877178407303	1.512866170345705	4.169548122244003
2L_3410	0.0	0.0	0.0	1.7499631632754131	0.9770410974750913	1.5103041254108216	10.891075090695427	0.5954034260108536	4.218435660630226	0.0	2.356805227959629	0.0	0.7653701831523194	3.093436794358066	0.8712860072556342	2.021671509917714	0.0	1.8560075042095412	0.0	0.0	1.5083553458941625	4.435404105232624	0.0	0.0	0.0	1.0135624795387075	2.9902167285163097	0.0	1.219659000418709	4.232862014730149	0.0	0.8665495871519466	1.4171307297429665	0.0	0.31571175541987107	1.2724695860681885	0.0	0.0	9.326931327670021	2.0173298315715185	1.2500925068455064	1.2274855369982247	1.585409665101233	0.0	0.505466442664158	1.3157551947988722	2.7217122073759623	3.5387751556043674	3.1349161315887315
2L_3411	2.3208681439379215	5.29149244427794	0.0	2.3500141094847136	2.361711802303099	0.0	0.0	2.39869012329747	0.0	1.2896654337035232	3.164938357128606	0.0	1.233372747815111	1.2462468238361153	0.3510132876080024	1.0859557898710297	0.0	1.1215891632354138	0.0	0.0	0.6076681645686923	1.786882566554228	0.0	0.0	0.0	0.8166638627874044	0.9637302064271553	0.8096438295829281	1.310297688497296	2.557927246751134	2.500581385172053	2.443735947209159	2.2836667283764167	5.045816009365034	1.0175214134837665	1.0252746608288894	0.0	2.5680008772290996	0.0	3.901045050958701	0.6714964271018107	0.49451469465250597	0.0	0.0	1.2218176557701437	1.4135352502473335	1.09649086738239	1.4256594173786175	2.2452578190261576
2L_3412	0.9344200638676113	0.0	0.0	0.0	2.9582447972926142	3.91957425584433	0.0	0.7726019882912168	0.0	1.03848144934625	0.0	3.2574271374626105	3.9726108346008444	3.3450644744452127	3.957065835682841	0.0	0.0	2.408375607851425	0.0	0.0	0.9786291851688748	0.9592381347038929	0.0	0.0	0.0	0.0	0.7760275769159732	2.1731736919939193	2.6377380657519516	0.0	0.0	0.0	2.4518457494802086	4.0630586705672025	0.8193420437586005	0.0	2.6365154756867137	2.0678396142238413	0.0	1.5706255330310401	1.081422459846784	1.5927986387942832	4.1144897929794455	0.0	1.3117975529072547	2.8455638513227037	2.648792614106675	0.0	1.3559671367804729
2L_3413	0.0	0.0	0.0	0.0	0.0	0.0	0.0	0.0	0.0	0.0	0.0	53.82102356822622	0.0	0.0	0.0	0.0	0.0	0.0	0.0	0.0	0.0	0.0	0.0	0.0	0.0	0.0	0.0	0.0	0.0	0.0	0.0	0.0	20.25537982888255	0.0	0.0	0.0	0.0	0.0	0.0	0.0	0.0	0.0	0.0	0.0	0.0	18.806395679042527	0.0	0.0	0.0
2L_3414	1.6769196327881388	0.0	0.0	2.7167660052156473	1.1376205346877186	0.0	0.0	2.0797789333645764	1.6372491202241855	1.86366924045601	1.8294351728669884	0.0	1.782321827079493	2.401234522692807	1.5217264493810378	0.0	0.0	1.620785646668081	0.0	0.0	0.8781288829761544	0.8607291960031869	0.0	0.0	0.0	4.720577232183952	0.6963334423327282	2.729999535900079	1.8934844914626099	0.0	0.0	0.5044847177957893	2.7500668816265614	0.0	1.837999327439286	0.0	2.3657585781223163	3.0924714524682813	0.0	0.4697767263965852	0.9703658046195622	0.7146131091773046	1.8459761780466177	0.0	0.5885412663359928	2.0426709884137657	0.7922583053626538	0.0	0.4055720407071035
2L_3415	1.3659658009972233	0.0	0.0	2.212991833285588	1.8533395572594198	1.432440450227493	5.164793051907203	1.694122271016081	2.6673029073201593	1.51808613666282	2.235300218701773	0.0	0.0	1.466977385516718	0.41318344415257624	2.556592410014019	0.0	0.44008027592329174	7.699367419972774	0.0	1.4305921399691348	1.402245668393018	0.0	0.0	0.0	0.9613083021468898	2.836056211995429	0.635363271332997	1.1567795242620817	3.010977723682775	0.0	1.2328119812558334	1.344070605641799	0.0	1.1977409886309827	1.6091566160755872	1.9270722627046575	1.0076118525986788	0.0	1.9133264642362167	2.766502742157518	0.5821012820140425	3.007347853009257	0.0	3.8352571062879663	2.07986913796163	1.9360458238813962	0.8390834322472852	0.6607323650036232
2L_3416	1.210367279899249	2.7595920660624262	0.0	1.4706808016739876	1.0948158716770695	0.0	4.576466345581788	0.5003810401620834	0.0	2.0177391555600215	1.3204499670943866	1.0548476472994528	0.6432222449922896	0.433290844833089	1.464469230586172	1.1326842146635938	13.58177109011369	2.729652062170243	0.0	0.0	1.901447952615917	1.8637717073490756	0.0	0.0	0.0	3.407218874629678	0.0	1.1259768200781934	1.708349366192135	2.6679942606107465	2.608180819959886	2.9130163840421757	0.7939774586623575	0.0	1.5919576844911798	1.7823199846121622	1.7075575472506785	0.8928337856875708	0.0	1.0172265278030388	2.1011722860418285	1.0315870936488174	2.664777872110914	0.0	2.123986975032193	0.737179671474405	2.8591815352684042	0.7435026050844277	1.463669212631442
2L_3417	1.39142001717708	6.34477105210897	0.0	1.1271150172409148	1.2585838565476188	0.0	0.0	2.3009220657563256	5.434014020571275	0.7731875266604724	2.276954127571364	0.0	2.218315850169919	2.9886278228399203	3.367063594361431	0.6510583669919658	0.0	0.8965619851352713	0.0	0.0	2.9145012832913464	1.4283759451206532	0.0	0.0	0.0	0.979221890701211	1.73334297842404	3.2360150351730566	1.1783356394016427	0.0	0.0	0.8371899535028885	1.8254890850356627	6.050192396118197	1.22006040397054	0.8195712970068191	0.0	3.592359011327375	0.0	1.5591844186958996	3.220634735576226	0.0	3.063388554996555	0.0	1.4650220849637603	2.542351982360823	2.6294976653676287	1.7094388202957569	1.6826121085747863
2L_3418	3.1485633892395746	4.785737735829191	0.0	1.7003219899752415	0.0	0.0	0.0	2.603311325228647	0.0	4.6656028314610465	0.0	0.0	0.0	1.5028426644709134	1.2698553793454848	0.982161395439196	0.0	3.3812965744016776	0.0	0.0	2.1983517857486348	0.0	0.0	0.0	0.0	1.477216156608548	1.743235982900947	0.0	1.1850609556841123	0.0	0.0	0.6314761430523321	0.6884655040228417	0.0	1.3804018460205916	0.0	2.9612792015443663	0.7741847776227774	0.0	0.5880312818529194	0.607315577693153	0.8944991077818649	2.3106545668470053	0.0	2.9467673115396806	2.5568623821238496	1.983379084930375	1.2893965443656852	0.5076646704276496
2L_3419	1.4876928747321687	0.0	0.0	0.0	1.0092492988408706	0.0	0.0	2.4601237011700037	1.452498857246524	0.0	0.8114991375387166	1.2965397816652937	1.5812012876354564	1.0651373566518174	2.7000239627126694	0.6961053324313664	8.346848271826799	0.9585954352931545	0.0	0.0	2.337117516111504	1.5272057967844987	0.0	0.0	0.0	1.0469746098187374	0.617757870049937	0.691983218714963	1.2598651112819954	0.0	0.0	1.7902308623537588	0.0	0.0	1.3044768275019198	2.6288332002705594	0.0	1.097404468334696	0.0	2.917363673470987	1.2913018595435473	3.169874124932474	3.2753455243877316	0.0	0.5221291654616361	0.9060860805334745	2.1085751746058388	1.8277155146179773	1.4392261223571041
2L_3420	0.0	0.0	0.0	1.733849881890146	0.968044714888889	1.496397572484002	0.0	0.5899210803578697	1.3931977398988984	0.7929336292350189	0.0	0.0	0.7583228204512991	2.043302066044018	2.1581584865266166	2.0030563969876165	0.0	0.9194588947625966	0.0	0.0	2.2417001053599046	2.1972819329518463	0.0	0.0	0.0	0.0	1.7776100767263912	1.3274632906620258	0.8056190965239631	4.193886739055947	0.0	0.8585705864363362	0.9360547314945723	0.0	0.0	1.6810039493506785	0.0	0.5263003882623224	9.24105096624429	1.9987546958742823	1.6514425681120972	0.0	1.5708115566491194	0.0	1.0016244345078849	1.3036400062435665	0.0	0.0	0.6902334452339794
2L_3421	0.0	0.0	0.0	2.0189227573276045	0.8454051553482697	1.306822094859341	4.711864758172965	2.0607408517917754	1.2166964331449035	1.384957053520488	0.6797582670840926	0.0	0.0	0.8922202011947631	1.884745903269186	0.0	0.0	2.007436427800602	0.0	0.0	0.6525679364007289	2.5585505094969556	0.0	0.0	0.0	0.0	1.0349389168701875	1.4491121796864326	0.3517784493697414	0.915643000682978	0.0	1.1247001127736804	2.452403748057696	0.0	1.0927046828460172	0.7340205380414585	1.7580770013113494	1.8384979728951163	0.0	0.698214658136997	1.8027809554796754	1.5931611327949193	0.0	0.0	0.0	0.3794948604631552	0.5887545409901803	1.5309994471560995	1.2055784283922881
2L_3422	4.854345367255498	0.0	0.0	0.0	0.0	0.0	0.0	0.0	0.0	0.0	0.0	0.0	5.159463539619005	1.7377728564050483	0.0	4.542786690725265	0.0	3.1278991715446254	0.0	0.0	2.5420066600574494	0.0	0.0	0.0	0.0	0.0	2.015745390393441	2.257942878561058	0.0	0.0	0.0	1.460381884021144	1.592178201679302	0.0	3.192383229006249	0.0	0.0	0.0	0.0	1.3599092233395238	0.0	6.205984058068152	0.0	0.0	0.0	1.4782805114140996	0.0	5.9638400450389195	3.522148679757789
2L_3423	0.0	0.0	0.0	0.0	0.0	0.0	0.0	0.0	0.0	0.0	0.0	0.0	0.0	0.0	0.0	0.0	0.0	0.0	0.0	0.0	0.0	0.0	0.0	0.0	0.0	0.0	0.0	0.0	0.0	0.0	0.0	0.0	0.0	0.0	0.0	0.0	0.0	0.0	0.0	0.0	0.0	0.0	0.0	0.0	0.0	0.0	0.0	0.0	0.0
2L_3424	1.2135863418138746	0.0	0.0	2.9491843735696457	1.0977276160166363	0.0	0.0	1.0034236816016247	0.0	1.3487369887342695	0.0	0.0	1.2898658849047513	1.7377728564050483	2.202546143341703	1.1356966726813162	0.0	0.7819747928861563	0.0	0.0	0.0	1.2458190313308535	0.0	0.0	0.0	0.0	0.0	0.5644857196402645	0.0	0.0	5.230234942153602	0.730190942010572	2.3882673025189534	0.0	0.0	0.0	0.0	0.0	0.0	0.0	0.7022535034022777	0.0	2.6718650473026986	0.0	0.0	2.217420767121149	1.1467142965916899	1.4909600112597299	0.5870247799596314
2L_3425	0.6786937994873825	0.0	0.0	1.0995471734875426	0.0	0.0	0.0	0.5611610871822671	0.0	0.7542763129857493	1.4808417578420938	0.0	1.4427057195563304	0.9718432236117475	0.41058867124267745	1.9054028459859067	0.0	1.7492663686179164	0.0	0.0	2.8432161750568197	1.393439630482105	0.0	0.0	0.0	3.821085321969426	0.0	0.6313732193894085	0.0	0.997356307635351	0.0	0.8167133193732525	0.4452099681443364	0.0	0.8926644229843949	0.7995255934938446	0.0	0.0	0.0	0.3802621725153651	1.178198242693757	0.5784457128987668	1.4942309238261995	0.0	0.9527929672826616	0.8267230624070918	0.0	0.0	2.9546234834656313
2L_3426	1.979487233627001	0.0	0.0	2.137969134567198	0.5968364801735695	0.0	0.0	0.0	0.0	0.733310727807964	0.7198404142595203	0.0	0.7013024027181359	0.9448302291251097	0.7983522010570183	3.0874016230346837	0.0	0.8503222040895736	0.0	0.0	0.6910467976891393	0.0	0.0	0.0	0.0	2.7861568866368485	0.5479821980311218	0.9207357046574496	1.1175635088990838	1.9392683218192508	0.0	0.7940122582788482	0.865670153355199	0.0	1.7357045062591818	0.7773022760654326	1.8617425314336606	0.9734527746908508	0.0	1.1090776378006784	0.7636329869901375	0.5623674499920368	4.358093502605558	0.0	1.8526189733378484	1.60748754840145	0.6234706265530653	2.431912923250125	1.2766657168273734
2L_3427	3.486227657638499	2.6494894963638407	0.0	0.9413355895264743	2.1022695260895854	0.0	0.0	1.9216670846292576	0.0	1.2914900876844282	1.2677664794429129	0.0	0.0	1.6640133973046645	0.35150991082193567	1.0874922298680176	0.0	2.246352036610147	0.0	0.0	0.0	1.7894106969539936	0.0	0.0	0.0	2.4534579035692903	0.4825468591603994	1.8918417836500547	0.6560757667787114	0.8538487574280573	0.0	0.0	0.762299240871924	0.0	0.7642207729879137	1.0267252475023882	1.639429190102307	0.4286056925350776	0.0	1.9532821781752752	2.3535626752395524	1.9808573903511248	0.0	0.0	1.6313950891418747	0.707767579318805	0.549021106347804	0.0	0.562108617822126
2L_3428	0.9928142585998192	4.527158651105918	0.0	1.206338682480319	0.6735241603892718	1.0411295089106631	0.0	0.41044188789313407	0.0	1.1033786945187403	2.7077763437394258	0.8652479311705654	0.5276086249870274	1.4216422932611346	0.3003108968559702	1.858188101222567	0.0	2.239020777696999	0.0	0.0	4.679037521981728	2.5479581784259695	0.0	0.0	0.0	0.0	0.8245234378207912	0.9235922520307773	0.8407730302656711	0.0	2.1393829377792564	0.8960351073723349	0.0	0.0	1.0881809145168164	0.877178055040116	0.0	0.0	0.0	0.5562592544156834	1.1490031937692773	1.6923365206094223	1.0929035803302711	0.0	1.7422187371652924	2.116373066262371	0.469053690277563	0.6098644600632088	0.24011747315162493
2L_3429	0.0	0.0	0.0	0.0	0.0	0.0	0.0	1.8749783205631687	0.0	0.0	0.0	0.0	0.0	3.2471691585172193	1.3718785475921818	0.0	0.0	1.4611831579937897	0.0	0.0	0.0	4.6558272799818985	0.0	0.0	0.0	3.1917983549471285	1.8832916623664842	1.0547872309567397	0.0	0.0	0.0	0.0	2.9751137683505022	0.0	1.988408769916648	1.3357066168501528	0.0	3.345538415061213	0.0	0.0	0.0	3.8654610808950167	4.992595980161421	0.0	0.0	0.0	0.0	0.0	3.2907098653507334
2L_3430	0.6080509595348166	0.0	0.0	1.9701983851859994	0.2750007590020948	1.2752834508762088	0.0	2.011007248172874	0.0	0.6757663562150975	0.0	2.119690889716934	0.6462697889425049	0.8706874957173057	0.7357038938967844	0.0	0.0	0.3917978529947813	0.0	0.0	0.0	0.0	0.0	0.0	0.0	0.0	1.0099618598003264	1.131311622897634	0.6865773644643073	1.787090025911018	0.0	1.463409030360542	0.0	0.0	0.53316675782041	1.0744586984523068	0.0	1.3455959586191566	7.875553651421694	1.0220460790156087	0.0	0.0	1.338701705666617	0.0	2.5608603398108016	1.481344758846702	0.5745456292073258	0.0	1.176483183525847
2L_3431	1.2193515975944633	0.0	0.0	0.9877315835470785	1.3786780925624618	0.0	0.0	1.5122858099197884	0.0	0.6775721451717293	0.0	0.0	1.295993513811662	0.8730141547022987	1.1065047727239197	1.1410919062807525	0.0	0.7856896375079434	0.0	0.0	0.6385206752994662	2.5034748230543995	0.0	0.0	0.0	0.0	1.5189910334971952	0.5671673620138525	0.0	0.8959327520043808	0.0	0.7336597825901947	0.3999354984028176	0.0	0.5345914908430893	0.3591099588948377	1.7202324102795585	0.4497305574284335	0.0	1.0247771997730735	1.0583844368378748	0.5196221806339724	4.026836989343379	57.09848346427919	0.0	0.74265161084105	0.5760809352236163	2.247064435022087	1.1796269925079532
2L_3432	1.3124883926807773	0.0	0.0	0.0	0.0	0.0	0.0	2.1703967648065823	0.0	0.0	0.0	0.0	2.78996877885438	0.9396969233101125	0.0	0.0	0.0	1.691404729387506	0.0	0.0	0.0	0.0	0.0	0.0	0.0	1.847346379293464	0.0	0.6104888703300273	0.0	3.8574643767986636	0.0	0.0	0.8609669278495939	0.0	1.7262743443523725	0.0	0.0	0.9681639612777014	0.0	0.0	2.2784524022179364	0.0	0.0	0.0	0.0	3.197507990172779	1.2401665642909168	0.0	0.0
2L_3433	0.8384598163940694	0.0	0.0	0.6791915013039118	0.0	0.0	0.0	0.0	0.0	2.7955038606840152	0.0	1.4614528653683314	1.782321827079493	1.8009258920196052	1.5217264493810378	1.5692925848728354	0.0	0.0	0.0	0.0	0.8781288829761544	0.8607291960031869	0.0	0.0	0.0	0.0	1.3926668846654564	1.1699998011000339	0.9467422457313049	0.0	0.0	1.0089694355915786	0.0	0.0	0.3675998654878573	0.0	0.0	1.2369885809873125	0.0	1.8791069055863407	1.9407316092391245	1.4292262183546092	0.0	0.0	1.1770825326719856	3.5746742297240908	1.5845166107253077	0.0	0.811144081414207
2L_3434	0.0	0.0	0.0	1.3509360298016486	1.5085117777057044	0.0	0.0	0.6894590332060707	0.0	1.8534521705083324	0.0	4.3603225185222865	1.7725507226467725	0.0	0.5044613298861809	0.0	0.0	1.074600080863656	0.0	0.0	0.8733147753943562	2.5680314327047364	0.0	0.0	0.0	1.1736744813825886	0.0	1.1635855889924802	0.0	0.0	3.5937289429944745	0.0	1.093996149133555	0.0	1.4623383887590047	0.49116034174936574	0.0	0.6151035603731834	0.0	0.46720130068842114	0.0	0.0	1.835856105598443	0.0	1.1706294913761188	1.0157362945432107	1.5758299206766615	0.0	1.6133944003113851
2L_3435	2.9383087388729923	0.0	0.0	0.7933889752889483	0.44296568716912676	0.0	0.0	2.4294674971666335	0.0	0.0	0.0	1.70717770917579	0.0	2.103728838328649	1.1850570234626476	1.8331493156945262	0.0	2.5244003807553095	0.0	0.0	3.0773254964110697	2.0108998817188692	0.0	0.0	0.0	1.3785706703575598	0.8134131172300745	2.2778674877923386	2.21184999742043	2.8786086417846453	0.0	1.1786149047287267	1.284982359762165	4.2587986780688905	1.2882214222462616	0.0	0.0	1.444972589953698	0.0	2.19505500204195	0.0	0.0	2.1563537610475394	0.0	0.6874970480595499	1.193060159939259	0.0	1.2032932692828349	0.47376385771127905
2L_3436	0.7568699190376248	0.0	0.0	1.8392996535495174	1.369226042241171	0.0	11.447069893519355	1.2515981343678209	0.0	0.8411584905780997	0.8257071025343262	0.0	0.8044427118536082	0.5418930470028275	1.8315311829630971	1.416585897660735	0.0	1.4630682081423256	8.532306726188038	0.0	2.3780364552988598	0.0	0.0	0.0	0.0	5.326526742360163	1.2571475121805022	1.0561479959063704	0.0	0.0	3.2619084121356043	0.45539368738735264	0.9929839724442976	0.0	1.6591449881676417	2.229049652705148	0.0	1.6749272216206752	0.0	0.8481262093219587	1.7518804684948823	0.0	0.0	0.0	1.0625415121687036	0.4609750507395239	1.430328484948868	0.0	0.0
2L_3437	0.762066465150891	0.0	0.0	2.4692373155587752	2.0679403892746135	0.0	0.0	0.6300957020857112	1.4880768585745148	0.8469337483534549	0.0	1.328297668319556	0.8099658850468876	0.0	0.9220530895117612	1.4263119466890235	0.0	1.9641511962343685	0.0	0.0	0.798121222641901	2.34692054297102	0.0	0.0	0.0	4.290478248884207	0.6328894415560776	1.0633993367578336	0.43024155869288655	2.2397487539437777	0.0	1.375561039764581	0.0	3.3136282904328924	0.6682145634290312	0.0	0.0	0.5621423334269675	0.0	1.7078986126483384	1.7639085956676994	0.649503620105852	0.0	0.0	0.0	0.9282800613518858	1.4401488883526734	1.8724842004464377	0.7372395083998489
2L_3438	0.0	0.0	0.0	0.0	2.052326106409004	0.0	0.0	0.0	0.0	0.0	4.950593081051109	0.0	0.0	0.0	2.7452729830822555	0.0	0.0	0.0	0.0	0.0	4.752569357809066	0.0	0.0	0.0	0.0	0.0	0.0	0.0	0.0	0.0	0.0	0.0	0.0	0.0	1.9895073382978175	0.0	0.0	6.694773557652879	0.0	0.0	0.0	0.0	0.0	0.0	0.0	0.0	0.0	5.5750372133734	2.1950186247330308
2L_3439	2.1501445972241635	0.0	0.0	0.0	1.944874477801203	0.0	0.0	2.666690370581072	4.198558215108932	0.0	2.345699863011128	1.8738733336581384	2.2852911803757476	1.5394301953075091	1.9511560599655295	4.024290618171282	0.0	0.0	0.0	0.0	1.1259359342453417	3.3108782214845096	0.0	0.0	0.0	1.5131797960233635	2.678514031842175	1.0001150132265213	0.0	0.0	0.0	1.293699553803024	0.7052265751940785	4.674644727000748	1.8853446504288218	1.2664736560814798	0.0	1.586065463265931	0.0	0.0	3.1105050464833877	0.9162761803011618	0.0	0.0	3.018507981689731	0.0	0.0	1.320787612068829	1.040048091823766
2L_3440	0.7861363286175636	0.0	0.0	1.2736140786319143	1.4221708470904662	1.6487872180738736	5.944850808024122	0.6499972700114659	3.0701555095168684	0.8736841443102543	0.8576352868206844	2.7405038800053934	0.8355486513242109	2.2513871922184854	1.4267641939257893	2.207042997905958	0.0	2.0261888967279886	0.0	0.0	1.646659750695714	0.8070160034501548	0.0	0.0	0.0	1.1064982428807904	0.6528792497216123	1.4626490622225539	0.44383073502985565	2.3104912011874075	0.0	0.9460054164486125	1.031380366478323	0.0	0.34466005764921986	2.7782902179735376	0.0	0.5798975947239525	0.0	1.7618425772515114	2.7294324527335085	2.010054560921002	3.46155869834316	0.0	1.655441303128078	0.9575997799818746	0.0	0.0	2.2815756378829173
2L_3441	0.0	0.0	0.0	1.7842209564958755	1.4942519117458959	0.0	0.0	0.9105888277124962	2.1505084984870098	1.2239544032922414	2.402942739796865	0.0	0.0	0.7884987055611	2.665027674646759	0.0	0.0	3.5481398486548046	0.0	0.0	1.153412515102495	1.130558219904427	0.0	0.0	0.0	1.5501064148053765	0.0	1.0245211452199814	1.8653031052260383	1.6183971621082083	4.746343535598763	0.0	1.4448728974209597	0.0	0.0	1.297379824679875	0.0	1.6247707346945177	0.0	0.6170465019818916	1.2745646851774246	0.9386363659829545	0.0	0.0	1.5460848069260889	0.6707564026046277	2.0812449341197525	0.0	0.5327143618619986
2L_3442	0.0	0.0	0.0	1.0584409714879288	0.0	0.0	0.0	0.0	2.5514623578931146	0.0	1.4254809857942266	2.2775043380763877	2.7775413009975676	0.0	0.0	1.2227800001124958	0.0	3.3677412651947223	0.0	0.0	0.0	1.3413463576276197	0.0	0.0	0.0	0.0	1.085154693142126	3.038847717567062	0.0	1.9201409537071297	0.0	1.5723615321436688	0.8571318858547182	0.0	1.14572328422496	0.7696355975550832	3.686759629539645	0.9638514269290257	0.0	1.4641847953486948	1.512202262496537	1.1136414281738585	0.0	0.0	0.0	2.387448894666869	1.2346424370557678	3.2105686783982983	4.424258029807111
2L_3443	1.1266875667210294	5.13761090817548	0.0	0.9126694028495365	1.019124897832729	0.0	0.0	0.9315735908202738	0.0	1.252160759911322	1.2291595989989725	0.0	1.1975051178374974	0.8066698691460471	2.0448329627073587	1.0543751825387035	12.642784446846575	1.451963072223184	0.0	0.0	0.0	1.1566122364948173	0.0	0.0	0.0	0.0	0.9357040330715234	1.5721972635906627	1.2721930094902418	0.0	0.0	3.3895283234070996	2.217255569745991	0.0	0.49396547082565834	0.663639144887689	0.0	1.6622140108850085	0.0	0.0	0.6519686846401394	0.0	0.0	0.0	3.1634294897269606	0.6862141633230882	0.0	1.3841999116880457	1.6349727204801587
2L_3444	2.6336743356337013	0.0	0.0	1.4222659142311074	1.5881617155195797	0.0	0.0	0.725862705972616	0.0	0.0	0.9577355148249795	0.0	2.799213010592782	0.6285403319874608	1.0621941212866357	0.8215471441542483	0.0	1.6970089990124537	0.0	0.0	2.7582782826959416	1.8024162471242449	0.0	0.0	0.0	0.0	0.7290810603988247	0.4083411020227993	0.4956331252235925	3.8702456290090907	0.0	0.5282099503556595	0.5758797599917441	3.8172601233738472	0.38488758896099284	0.0	2.477016997786042	0.6475812387426096	0.0	0.4918696891599987	3.556002776526968	0.748220395201034	0.0	0.0	1.8486586933606408	1.6040512774557438	1.6590342794639925	3.2356190753118383	0.4246455441178693
2L_3445	0.0	0.0	0.0	0.0	0.8089525811411796	0.0	0.0	1.4789136491898511	0.0	0.0	0.0	0.0	0.0	1.280623550974452	0.0	1.6738665245442397	0.0	0.0	0.0	0.0	0.0	0.0	0.0	0.0	0.0	0.0	1.4854709061610203	1.663954420960501	1.0098309058344799	0.0	0.0	2.1524095363795954	3.5199897873362973	0.0	0.7841916991112912	3.160668139959443	0.0	2.6388371383605644	0.0	2.004326137535256	3.1050860481445666	0.0	0.0	0.0	0.0	1.0893948716518538	0.0	2.197477647257372	0.0
2L_3446	0.8400033096130399	0.0	0.0	0.0	1.899524571793975	3.5235280945869976	0.0	2.0836075302965216	1.6402630785146368	0.9335500040656104	0.0	1.464143206090016	0.0	0.6014137191731115	0.5081759152565845	0.0	0.0	1.0825128652594613	0.0	0.0	0.8797454016807537	0.0	0.0	0.0	0.0	1.182316797056504	2.092845899291697	1.1721536154199153	0.9484850725285195	1.234404380753019	3.620191254703986	1.516240221577281	2.204103511754043	0.0	0.7365531360848946	0.989553971411588	0.0	2.4785314255168154	0.0	0.9412830459768764	1.9443042385054679	0.7159286170485657	1.849374375142633	0.0	0.5896246926802399	0.5116078186362562	0.7937167477329267	1.0319919570674834	1.2189559349867414
2L_3447	1.9285166380362302	4.396945705635037	0.0	5.467659031158939	1.7444049084763076	0.0	0.0	0.0	0.0	1.0716426320443222	2.1039148806533245	1.6807222668640731	1.0248664368437843	0.6903760678650721	1.7500390112862931	0.9023708711795198	0.0	1.8639605769852685	0.0	0.0	2.0197582854271916	0.9898688898857969	0.0	0.0	0.0	2.714415036773538	2.4024239496682576	1.3455409781141032	0.0	0.0	8.31139471436853	0.0	0.0	0.0	0.0	0.5679654104521311	2.7207056857579492	2.1338706514472374	12.48919684472931	1.0805195613479568	0.0	3.2873209755815336	2.122937619176411	0.0	1.353686368872361	0.5872858946496023	0.0	1.1846463202871393	0.46642213087189316
2L_3448	0.8739681167691322	0.0	0.0	0.7079548783542371	1.976330204618162	0.0	0.0	2.1678563983017014	1.706585697139404	0.0	0.0	0.0	0.0	1.8771940879148812	2.114894275113378	1.6357512408399977	9.806969420888649	2.2525666730170277	0.0	0.0	0.0	1.794361184091768	0.0	0.0	0.0	0.0	0.7258227709184301	0.4065162109518313	1.4802543688844216	0.0	0.0	0.0	2.866530663163842	0.0	1.149502537450218	0.5147828651022828	0.0	0.6446871748963455	0.0	1.469014517487002	0.5057301246038111	0.7448765713450601	0.0	0.0	1.226931314115213	0.5322942382023104	0.0	0.0	0.8454955758175752
2L_3449	0.0	0.0	0.0	0.7316208430584034	0.40847924484278614	1.8942741207868738	0.0	0.0	0.0	1.0037664327857418	0.0	1.574267898520802	1.919905939968189	0.6466487075076626	1.0927961511719555	0.0	0.0	0.5819667251213444	0.0	0.0	0.0	0.9271721139264589	0.0	0.0	0.0	0.0	0.0	0.4201054926902694	0.5099124169333551	0.0	0.0	1.0868555741208603	0.0	0.0	0.0	0.5319913532253412	0.0	1.3324763733617453	0.0	1.5181216665210957	0.0	0.7697767778206371	0.0	0.0	0.0	3.3005286456731775	2.560247094567591	0.0	0.873759338193707
2L_3450	1.864456498500977	0.0	0.0	0.0	0.8432302328844501	1.3034601130777719	4.6997428300723385	0.5138598272608804	0.0	1.3813940586794096	1.3560189886051015	4.333048507611434	0.0	0.4449624202538351	0.7519588528115742	0.5815976907314732	0.0	0.8009088072417534	0.0	0.0	0.0	4.465944493669077	0.0	0.0	0.0	0.8747498215510364	0.5161381962084901	0.2890768273702566	0.3508734503323193	0.0	0.0	1.1218066651469927	0.40768243299657675	0.0	1.089893547917388	0.0	0.0	0.4584420452236574	8.049559528102623	0.34820920185993853	1.0788858302875188	0.5296875013242188	0.0	0.0	0.0	0.37851855709937293	0.0	0.0	1.5030961375479668
2L_3451	0.0	0.0	0.0	0.0	0.0	2.4320949956848557	0.0	1.438198110351503	0.0	2.5775100775811204	0.0	0.0	1.2325020907857343	0.8302447191973295	1.4030620074485056	1.085189196767916	0.0	0.0	0.0	0.0	0.6072392021484123	1.785621178324273	0.0	0.0	0.0	0.8160873670491668	0.0	0.809072289395449	0.9820295467157838	0.0	0.0	0.3488586965641361	0.7606848841568205	0.0	0.7626023469544789	0.683033935653149	1.6359572943164062	0.8553960284732255	0.0	0.32485760354235127	3.3551120365852154	1.9766624361148881	0.0	0.0	0.8139701037734556	1.4125374137019098	0.0	1.424653022194812	0.8413773212127882
2L_3452	0.5946678512450263	0.0	0.0	0.481708655283313	1.075792138024992	0.0	0.0	0.4916863218273817	0.0	0.6608928424379914	0.0	1.036518409292512	1.896136470250946	1.2772856963672208	1.0792667461726502	0.0	0.0	2.2990466543238512	0.0	0.0	0.6228026743146834	1.220924298298178	0.0	0.0	0.0	1.6740071881868661	2.469331885712209	1.1064116277223603	0.0	0.8738782243703314	2.562860562445379	0.3577999055551369	0.7801811518220039	0.0	0.5214318393163987	1.7513500456962254	0.0	0.8773197320700631	7.702213924370421	0.33318366723001364	0.0	1.0136620355489248	0.0	0.0	0.41741603279955003	1.0865554410567577	0.5618999680953198	0.0	0.8629417269258873
2L_3453	4.635187562864731	0.0	0.0	0.0	1.5722532107506901	0.0	0.0	0.0	0.0	1.2878459282947992	0.0	0.0	0.0	0.0	0.7010361314022123	0.0	0.0	2.2400135714955582	0.0	0.0	1.2136216898468408	0.0	0.0	0.0	0.0	0.0	0.0	0.5390010370379952	0.0	3.4057579105538984	0.0	0.6972252109942932	0.7601482836459873	0.0	2.032171716884339	0.6825521114886078	0.0	0.8547926170535913	0.0	1.2985137730758882	0.6705490562960801	0.9876340318144575	0.0	0.0	2.4401877447915004	0.0	1.0949438994543674	0.0	2.242090130229563
2L_3454	0.0	0.0	0.0	0.0	0.0	0.0	0.0	0.0	15.83787924461763	0.0	0.0	0.0	0.0	0.0	0.0	0.0	0.0	1.742068926350726	0.0	0.0	0.0	0.0	0.0	0.0	0.0	0.0	0.0	1.2575508066245262	1.526380355362716	0.0	0.0	1.6267058247292794	0.0	0.0	0.0	1.5924718124526835	0.0	0.0	0.0	0.0	1.5644673176519472	0.0	0.0	0.0	1.8977453077772828	4.939928818919006	0.0	3.321533033642479	0.0
2L_3455	2.065263354638246	0.0	0.0	0.8364797519201811	0.9340483411114653	2.1657692801654305	0.0	0.0	2.0164058815333314	1.1476303670799017	2.2530986866237135	0.0	2.195074757112234	0.7393290603563847	0.6247100954713204	0.0	11.587364674064812	0.0	0.0	0.0	0.0	0.0	0.0	0.0	0.0	1.4534440082497482	2.572774352938674	1.4409502202132174	0.5829951621312461	1.5174762427713124	0.0	1.2426281859511066	0.0	0.0	0.4527292283529104	0.6082385423976934	0.0	0.0	0.0	0.5785683695978059	0.0	0.8801043522128331	0.0	0.0	1.4496731820536548	1.8867869942011488	0.0	2.537293778276553	0.0
2L_3456	3.0191333804066542	0.0	0.0	0.0	0.6827256483367574	0.0	0.0	1.87222150627085	1.4738552087590624	0.0	0.8234307550728275	0.0	1.6044499740921438	2.1615965249309625	0.9132409666199011	1.412680588257149	0.0	0.9726898361061397	0.0	0.0	2.3714805746097434	2.3244908667654522	0.0	0.0	0.0	1.0623684655043648	0.6268408749394785	1.053236358351032	2.5567782684756097	0.0	0.0	0.45413823704535483	0.990246468384995	6.563919447580539	0.9927425883989293	1.3337427034271052	0.0	1.113539803285399	0.0	1.6915761116636456	0.43676270088463665	0.0	0.0	0.0	0.5298061243362787	0.45970421343735635	0.0	0.9272943720093597	1.4603873224652768
2L_3457	0.9813085258537997	0.0	0.0	0.0	1.331437366523404	4.116255401298885	0.0	0.0	1.9161878592253427	0.0	0.0	3.420882262639946	3.128964985317332	0.0	0.5936611827214913	0.0	11.011457421447014	1.2646129983879344	0.0	0.0	2.055472052003443	1.0073719479148409	0.0	0.0	0.0	1.3812059308982674	3.25987211521692	1.3693331005467062	0.5540195363909117	0.0	0.0	0.0	1.9311580768755408	4.266939750810718	0.8604559814382435	1.156016574965652	0.0	0.0	0.0	1.099625522528303	0.0	0.0	0.0	0.0	0.6888112598599027	0.0	0.0	0.0	0.9493389989884793
2L_3458	2.1759675983918148	0.0	0.0	0.5875450323890075	1.9682322073120613	1.5212406264955696	0.0	1.1994297910773217	2.8326549596814052	3.2243913598564244	0.0	0.0	0.7709124257360787	1.0386123889217032	0.877595213595705	0.0	0.0	0.0	0.0	0.0	1.5192777353646074	2.9783480056683915	0.0	0.0	0.0	1.020901946451651	1.2047478631387152	1.349501713361113	0.8189939102069819	2.1317566292834718	0.0	0.872824495854389	0.4757975127589861	0.0	0.0	1.7089118213462569	0.0	0.0	0.0	1.2191627018140978	0.8394298323960819	1.2363740758567423	1.59689002473902	0.0	0.5091266553362226	0.4417609723265023	0.6853552065818225	0.0	1.4033852740257102
2L_3459	0.9669828539435253	0.0	0.0	1.566602294978366	0.8746668831175647	0.0	7.31243245140523	0.7995257213420999	0.0	1.0746705839125898	0.0	0.0	1.027762221454598	0.0	1.754983788337255	0.0	0.0	0.6230757473809166	0.0	0.0	1.0127325803666598	0.9926657880912665	0.0	0.0	0.0	0.0	0.0	0.4497809454350495	0.5459316599472488	0.0	0.0	0.5818144920564576	1.2686439921080195	0.0	0.4239472901246821	1.1391404205865914	0.0	0.0	12.524485368896192	1.0835725951921233	1.1191080082473783	1.648304689781228	0.0	0.0	0.6787556210298312	0.0	2.741098078408014	1.1879935667772372	1.4032200532493944
2L_3460	0.6102193433429646	0.0	0.0	0.9886121763407311	1.103925780861901	0.0	0.0	0.5045446862615004	0.0	1.3563524427568405	0.0	3.1908749485471417	0.6485744657529982	0.8737924734137718	0.36916375181120964	0.0	0.0	1.1795851556285675	0.0	0.0	1.9172698077937016	0.6264266867791394	0.0	0.0	0.0	0.8588925439538259	0.5067817534243242	0.2838365044966798	0.6890257830002868	0.0	0.0	0.7343138626341086	1.6011682123277142	0.0	0.26753404772058315	0.7188602327238117	0.0	1.350394517758363	0.0	1.367587759816032	1.0593280188023662	1.0401708792720468	0.0	0.0	0.0	0.7433137073737464	0.0	2.9987570152171923	1.180678665903948
2L_3461	0.0	0.0	0.0	1.7904628489701615	0.6664352803373336	1.5452573425220517	0.0	0.6091829455579294	1.4386878706239792	0.8188241783058431	0.0	2.5684234426171826	0.7830832713522924	0.0	1.7829006456328966	0.6894864622091093	0.0	1.4242210436634837	0.0	0.0	3.0865269241601756	0.7563422321535	0.0	0.0	0.0	2.0740390458590774	1.8356518840396676	0.342701771665349	0.8319238463566437	1.082705959365179	3.1752987162267297	0.0	0.966618413075486	3.203649597621611	2.5841465965691066	0.8679457061771175	0.0	0.5434849362823696	0.0	0.8256068912416484	1.7053648048175876	1.8838401554092774	0.0	0.0	1.5514936073808894	0.0	1.392350620619404	1.8103368059213947	1.069156003973839
2L_3462	1.0807305738679347	4.928050463236743	0.0	1.7508841965192423	0.9775553296316571	2.266648533478399	0.0	1.7871503887052096	0.0	0.0	1.1790228258819089	0.0	0.0	0.7737662297466689	1.3076168682576004	3.034103321331769	0.0	0.6963691313491456	0.0	0.0	0.0	1.1094346321114759	0.0	0.0	0.0	0.0	0.0	0.5026893882270146	0.0	0.0	0.0	0.6502542494115199	0.7089382940108893	0.0	1.4214506377575193	0.6365696534514806	3.049338293590291	0.7972065881152441	0.0	3.0275873761716765	0.0	0.0	4.758732273722281	0.0	3.0343948658038866	0.0	1.0211792578069154	5.3109565032662385	1.045522029149154
2L_3463	0.7043004940315815	0.0	0.0	2.852581009592317	0.9555934451895809	0.0	5.32599907753696	1.7470000369781675	1.375278029644668	1.5654693774230042	0.7683564977450273	2.4552207630163223	0.7485690541103889	0.5042551317162308	0.42607992620295676	0.0	0.0	0.9076325498634037	0.0	0.0	2.212866713505679	0.7230066201378166	0.0	0.0	0.0	0.0	1.169830629581788	0.3275972689526077	0.7952569918696504	1.0349859402334949	9.106044440532218	2.1188185112020026	1.386022389251267	0.0	1.2351254612653233	1.6593823928078386	0.0	1.0390619224276891	0.0	0.3946092275579616	0.0	1.2005402190877852	1.5506073263715199	0.0	0.0	0.0	0.0	1.7305466225700314	0.34067773201567364
2L_3464	0.0	0.0	0.0	1.0510837198693712	0.0	5.442821123044496	0.0	0.0	2.5337270745207134	0.0	1.4155724291789111	0.0	4.137351805230026	0.92900842749995	0.7849832700440571	2.4285608469848805	0.0	0.0	0.0	0.0	0.0	0.0	0.0	0.0	0.0	1.8263339086285144	1.07761175372692	0.0	0.0	0.0	0.0	1.561432004906019	0.0	0.0	0.5688796654532463	3.057143359387837	0.0	1.914303339550033	0.0	0.0	0.7508454519789282	0.0	2.856742913135018	0.0	0.9107978270185442	0.0	1.2260604043179393	0.0	0.0
2L_3465	0.0	0.0	0.0	0.0	0.0	0.0	0.0	0.0	72.24546117890144	0.0	0.0	0.0	0.0	0.0	0.0	0.0	0.0	0.0	0.0	0.0	0.0	0.0	0.0	0.0	0.0	0.0	0.0	0.0	0.0	0.0	0.0	0.0	0.0	0.0	0.0	0.0	0.0	0.0	0.0	0.0	0.0	0.0	0.0	0.0	0.0	0.0	0.0	0.0	0.0
2L_3466	1.4669677373452945	0.0	0.0	2.376624378200793	1.6586489786570358	3.0767152803064532	0.0	2.4258515724521508	1.4322640097978316	0.8151680603459133	0.0	0.0	0.7795867395102122	1.0502988651678307	0.4437349615448189	0.0	0.0	0.9452411856141286	0.0	0.0	0.7681863312765144	0.7529651012723001	0.0	0.0	0.0	2.064778289269244	0.0	1.0235147393798831	1.656418474581865	3.233614762011882	0.0	0.8826455251879891	0.481151190791459	0.0	0.6431520418501606	1.2961053847735096	0.0	1.6231746927154462	0.0	0.8219204879051523	1.6977502093326007	1.2502857684409494	0.0	0.0	0.0	0.893463341779838	3.465334148657152	0.0	0.3547940445407024
2L_3467	2.465791762652748	0.0	0.0	0.0	0.557596855689027	0.0	9.32329649388112	0.0	0.0	0.0	0.0	0.0	0.0	0.8827113998911263	2.237591158531469	1.153766898935327	0.0	1.5888338031382487	0.0	0.0	0.0	0.0	0.0	0.0	0.0	1.7353187693813414	2.0478181930625654	0.5734673297095934	0.6960587690771437	0.0	0.0	2.9672364428265094	3.235023136885475	0.0	1.0810592261540226	0.0	0.0	0.9094521269402366	0.0	0.0	0.7134271556629564	1.0507880542631154	2.714377460243871	0.0	0.0	0.7509008181665136	0.0	1.5146828814478914	0.5963650121235042
2L_3468	0.7533986756004681	0.0	0.0	1.220576031328769	1.3629463410751412	0.0	0.0	1.8687868676609234	0.0	1.6746013464967047	1.6438403002572939	1.3131895312005297	0.0	0.0	0.9115656025277714	1.410088989306026	0.0	0.0	0.0	0.0	0.0	2.3202265283564163	0.0	0.0	0.0	0.0	0.0	1.051304169104378	0.4253479654734848	0.0	3.246948274490513	0.4533051087440425	0.4942149178575269	3.2759388840841783	0.6606142510216564	0.44376530602011127	0.0	0.0	0.0	0.4221182179215692	2.1798072422613357	1.2842322541737068	0.0	0.0	0.0	1.8354434968355575	1.4237685487676677	0.9255932265828153	1.093281153210453
2L_3469	0.0	6.172245141825848	0.0	1.644700052761978	0.3060901658372031	0.0	5.117979667290377	0.5595889483421058	1.3215633142481968	0.0	0.7383465290625008	0.0	2.877327722160631	0.9691205250617474	1.2283151201496907	1.266709802357803	7.5944214417857205	0.8721828276620807	0.0	0.0	0.0	0.6947678974989466	0.0	0.0	0.0	0.0	1.1241401452029343	0.944406563247852	2.6746872641021358	1.9891242641732065	2.9167954918008876	0.8144252299814685	0.8879253517605072	0.0	2.3737694675801246	0.3986428284633531	0.0	1.9969578344350216	17.531802690079804	0.37919683683099437	1.1748974236222682	1.153650299522227	1.4900447132617554	0.0	0.4750618197946098	2.4732207896961005	2.5579968224563467	0.0	1.3094870503516103
[truncated: 192 more columns]
