# Supplementary material for: Convergence of topological domain boundaries, insulators, and polytene interbands revealed by high-resolution mapping of chromatin contacts in the early Drosophila melanogaster embryo
Source: eLife. 2017 Nov 17;6:e29550. doi: 10.7554/eLife.29550 (PMC5739541; doi:10.7554/eLife.29550)
Supplement: Supplementary file 3. [file elife-29550-supp3.zip › local_HiC_maps/22A1_2_rightside5.txt]

2L_3375	2L_3376	2L_3377	2L_3378	2L_3379	2L_3380	2L_3381	2L_3382	2L_3383	2L_3384	2L_3385	2L_3386	2L_3387	2L_3388	2L_3389	2L_3390	2L_3391	2L_3392	2L_3393	2L_3394	2L_3395	2L_3396	2L_3397	2L_3398	2L_3399	2L_3400	2L_3401	2L_3402	2L_3403	2L_3404	2L_3405	2L_3406	2L_3407	2L_3408	2L_3409	2L_3410	2L_3411	2L_3412	2L_3413	2L_3414	2L_3415	2L_3416	2L_3417	2L_3418	2L_3419	2L_3420	2L_3421	2L_3422	2L_3423	2L_3424
2L_3375	51.2	30.582988212806626	52.72339600697809	41.88481675392669	38.96736483195324	5.981308411214953	40.07346802471198	0.0	0.0	11.644832605531295	16.86874011597259	0.0	0.0	25.078369905956112	27.141645462256147	31.41104294478528	13.173061090070805	9.85525100092393	9.066440005666525	0.0	24.918237034729795	19.161676646706585	3.890104546559689	19.194515852613538	0.0	6.874820968203953	25.341516531379927	0.0	9.834050399508298	5.594405594405595	18.32235900372173	19.45288753799392	7.893438579181057	26.55601659751037	9.5952023988006	11.22216377345257	2.2605255721955357	7.281001137656427	0.0	9.799918334013881	7.982704141027773	2.3577954612437373	2.710486193460952	4.088934321492461	2.898025719978265	2.779708130646282	0.0	0.0	0.0
2L_3376	30.582988212806626	6.089317500160606	33.962984422537566	36.83324187569879	38.793569639966194	30.964084639134434	32.181756603683155	31.080272573990477	23.084985064014663	22.026503216101325	10.915778388203032	75.8506652103339	9.425230588266343	13.481920744281918	20.71578812360264	13.290153364460958	13.63888134524693	14.471662179797304	12.86205500166733	14.894767590808142	11.16319554956635	13.353350641819263	10.843712896590404	13.922204359943034	8.246060238569518	15.969704648981786	14.191027246835386	13.931754834551123	8.811171312079352	10.581963433189937	10.488368536098273	9.683063643872414	11.787350538359732	9.253151689559404	8.119546470791365	11.451415526231365	5.4010646038440635	4.711543026716986	0.0	2.9268631532774814	2.6490337093248164	3.5209194726282314	6.206313958426439	7.327255673270179	4.904670798784495	3.8742348109517315	2.658398371049481	2.8242268961294537	0.0
2L_3377	52.72339600697809	33.962984422537566	9.768824157821216	34.25112825753601	27.3806353006068	34.057168943485024	30.09976518622968	28.366246058273727	56.18435209609771	19.75039451413042	21.45786140939525	0.0	34.40876001151547	15.19091024541827	14.796642345918865	13.318793650265127	15.639658689025719	19.40151055982432	15.377272736883521	18.12547992539126	11.471372932251066	13.928336387894884	19.322335531225438	11.959034327909745	11.707093210705434	11.10489915391218	9.210184821930095	11.30239152953569	10.722336401867448	10.843972852113964	8.878832624404792	12.96167879663774	12.431515498322558	13.941179482766156	6.974609225722475	5.438148756276685	7.667997191979428	6.615563642714578	0.0	3.5617070897995795	6.769593063965207	6.2841030416943955	3.2836865107832813	2.4768210418034386	7.021771951876006	3.0307924471574603	3.5291035909246635	0.0	0.0
2L_3378	41.88481675392671	36.83324187569879	34.25112825753601	13.800943565752645	25.502202115152645	45.6688033142503	35.69662473114614	21.28293534244243	0.0	22.757044522516985	13.799689230998517	0.0	51.63315674793726	16.41254574997128	17.269444284085317	17.666142035781967	15.446161291258854	14.108875369450978	15.14287331880112	23.998909489552794	13.929533682699628	15.675455371978556	14.850966309946456	14.954590386292026	13.175587668854567	14.060088694788844	12.524950565315805	6.360060853062242	14.748930300309675	11.441438143008822	14.364305774350994	10.609122784682548	10.762214467687958	10.862245008798418	11.12009440306025	8.032880646082296	6.164173135349955	1.985438791900204	0.0	3.5630883995105744	2.1767845061703137	5.786474463130898	4.4346959971547	1.6725025856889975	5.926917784641412	4.168955802398165	1.9858906441514332	1.2893031161940596	0.0
2L_3379	38.96736483195324	38.793569639966194	27.3806353006068	25.50220211515264	2.372586753041478	12.746334290825827	21.146090449799306	23.76058831216661	70.59305223179935	27.178838886915468	33.38005685393991	0.0	0.0	21.377081020664004	19.279866682476158	17.92976909445701	16.041233670324896	21.75187827468902	17.940775705319172	5.358548519245495	11.378883205094583	13.125235160463292	13.027018391426138	6.678211625013409	12.608077490925336	12.55751516354838	17.3582599231627	0.0	5.98760983896024	18.734310015362134	13.944805622657187	2.961045959874866	12.015097691154798	13.47419254216917	10.22382135770887	3.4163917965941817	6.193597829322888	8.866294614778894	0.0	2.983414008163018	1.6201299198384018	7.177896557610013	4.950961142463989	1.2448046521835305	5.293519946380171	7.616102403743468	4.434156216653759	0.0	0.0
2L_3380	5.981308411214953	30.964084639134438	34.057168943485024	45.668803314250304	12.746334290825827	0.0	22.47110356525905	18.235696375655344	0.0	38.09057394332667	37.44229698638775	0.0	0.0	25.781501772478247	23.252188480125984	16.512814632188523	21.544726081891504	20.723658646802658	21.183271041276928	12.337682366367478	9.897430597906693	15.66959538866193	8.180126382952617	17.298128438603655	9.676404893035407	9.637599488136383	18.5028596169538	0.0	11.4883766349396	6.535520554212144	5.351156251086954	13.635201545322841	9.221306751379739	9.30701516267887	2.2418697193459343	3.2775011020597455	3.1689610825171055	3.402336980213284	0.0	5.342634605770809	2.4868237199463468	4.407094320081751	8.866076333750778	2.866075458990043	6.771088130790338	3.8967870990368443	3.4031112945009974	2.209407657806942	0.0
2L_3381	40.073468024711964	32.181756603683155	30.099765186229675	35.69662473114614	21.146090449799303	22.47110356525905	10.873165059301547	24.435041478482912	24.19895412120288	30.785860119259564	22.88504148309856	0.0	19.760092714355018	18.843323522591838	26.908251783627634	22.945953061184767	14.571970232379208	19.541009456665833	18.21349245586498	17.450400909184257	22.1035455413261	22.996251610987407	13.802758659942125	16.310965991206672	11.525299978346844	15.066292404020182	10.578358879353784	19.472044715603488	10.262617297867234	8.17349289548321	11.95052844519753	12.180385417845585	8.649305506073748	8.313997515500409	9.012024293413488	4.684489803578465	7.0771171278454315	2.6594072447192243	0.0	6.136198656295218	3.609922143143021	6.397424652731797	5.940078692465352	7.254120415070529	5.141346347431803	2.3206780185726186	3.800017829683657	5.921020689230493	0.0
2L_3382	0.0	31.080272573990474	28.366246058273727	21.28293534244243	23.76058831216661	18.235696375655344	24.435041478482912	237.95359904818562	0.0	35.502538431497854	102.85817143885724	0.0	0.0	30.58337793409282	13.79148651537406	0.0	32.12941729285562	45.069745431054564	34.55198172891206	0.0	7.597023486198108	14.604936468526361	23.720149674144444	16.71996154408845	0.0	0.0	9.657590141531983	0.0	0.0	0.0	27.930425310551417	0.0	12.03268076094673	26.98782174543737	29.253665850001827	8.553478485863238	0.0	0.0	0.0	0.0	0.0	0.0	0.0	0.0	0.0	25.424159731520877	7.4010753762521695	0.0	0.0
2L_3383	0.0	23.084985064014663	56.18435209609772	0.0	70.59305223179935	0.0	24.19895412120288	0.0	0.0	35.159518736507536	0.0	0.0	0.0	0.0	0.0	0.0	23.864241105200733	22.317144476729915	41.06177538798245	0.0	0.0	0.0	0.0	0.0	0.0	20.75730968660614	0.0	0.0	0.0	0.0	0.0	0.0	0.0	0.0	43.45653260326358	0.0	20.475775110466806	0.0	0.0	0.0	0.0	0.0	0.0	0.0	0.0	25.17851567614386	0.0	0.0	0.0
2L_3384	11.644832605531295	22.02650321610133	19.75039451413042	22.757044522516985	27.178838886915468	38.09057394332667	30.785860119259564	35.502538431497854	35.159518736507536	4.708407167043221	7.673189645184038	115.5241329913819	43.0652093399826	24.336118297871046	21.948605419906315	17.860172707870085	25.965822745469506	22.041022601835877	21.30789363291957	17.347683336989693	15.868600731723848	18.158733479184278	18.874840109459914	20.37263630644935	25.118275680611077	12.856237658880513	13.448463709945072	28.29162440605271	28.330749270781425	15.268574220539286	15.279745044952316	11.798209326779428	8.377921830159417	7.382040033474197	9.456698142922717	6.806261386130864	5.141297243894504	2.7599622216371102	0.0	7.9248894824631115	3.6311427133496057	3.932519115975423	5.753700677531133	7.439836829498656	9.227701983191345	2.9503209780634365	4.04886583538298	4.301430483721667	0.0
2L_3385	16.86874011597259	10.915778388203032	21.45786140939525	13.799689230998517	33.38005685393991	37.44229698638775	22.88504148309856	102.85817143885724	0.0	7.673189645184038	8.336554485358093	251.02291839244924	62.384393920016976	34.702541382780595	32.78840494693569	15.523380474821401	25.172560069323495	21.91715348452706	21.656460872786738	20.29723267529705	26.271204042941267	14.204590292267337	20.50661331871212	12.6479413894396	9.09660273725873	15.100204200061398	17.74206728689455	15.368750105660158	6.480001581120386	16.58857747418633	13.582402397988236	19.227287366230154	15.603792657843416	8.749346533180802	11.06457841190106	9.24334786295184	2.234309672043558	2.398853827641153	0.0	6.457510763056065	9.643488133819353	5.437720159694965	4.465086639201622	6.7358564863805706	3.8192220874779457	2.7474711359840693	5.598599454360497	0.0	0.0
2L_3386	0.0	75.85066521033389	0.0	0.0	0.0	0.0	0.0	0.0	0.0	115.5241329913819	251.0229183924492	0.0	2817.695125387433	0.0	0.0	0.0	0.0	0.0	0.0	0.0	74.16141974621962	0.0	0.0	0.0	0.0	0.0	0.0	0.0	0.0	0.0	0.0	0.0	0.0	0.0	0.0	0.0	0.0	0.0	0.0	0.0	0.0	0.0	0.0	0.0	0.0	0.0	0.0	0.0	0.0
2L_3387	0.0	9.425230588266341	34.40876001151547	51.63315674793725	0.0	0.0	19.760092714355018	0.0	0.0	43.0652093399826	62.38439392001697	2817.695125387433	0.0	18.549090167127304	0.0	14.520637455984316	48.71694190114942	36.44693417501453	8.382433437191683	0.0	18.43064869432677	35.432094391099454	0.0	10.140805078515182	0.0	42.37438959691785	35.14448483456905	0.0	0.0	0.0	16.940050854032663	17.98528803438787	0.0	16.36835342548716	0.0	10.375521240248307	8.35993184983556	0.0	0.0	0.0	19.681223227386027	0.0	0.0	0.0	0.0	0.0	0.0	0.0	0.0
2L_3388	25.078369905956112	13.481920744281918	15.19091024541827	16.41254574997128	21.377081020664004	25.781501772478247	18.843323522591835	30.583377934092823	0.0	24.33611829787105	34.702541382780595	0.0	18.549090167127304	1.9653894910623915	41.65547729643544	35.38665692251476	27.874032087140417	37.6523108381694	31.974122277037118	20.69172434484828	26.851548528803658	18.77123495954799	20.578531104449763	16.117204309740433	18.93319557179603	18.857267546013976	11.171319003841072	0.0	5.780202037328546	17.537321612556724	13.461764550148215	12.386732856285313	18.558241173623173	13.874616822105734	7.519751096238715	7.695449296058777	7.529180001434973	3.566321090153031	0.0	8.320202347321088	7.298710682757891	5.081455735439088	4.248410961537543	1.6022469911804316	10.220310140989177	4.3569092956838285	5.231794662523085	9.26358226431594	0.0
2L_3389	27.14164546225615	20.715788123602643	14.796642345918864	17.269444284085317	19.279866682476158	23.252188480125984	26.908251783627627	13.791486515374059	0.0	21.948605419906315	32.78840494693569	0.0	0.0	41.65547729643544	7.194032406238378	15.263706548303562	35.84696437430916	25.251120213704585	30.038830595534233	21.77203866838479	26.85914014557742	19.469119437122362	22.684027784222103	24.711223910580255	14.636348933485845	20.24673972824178	13.993539574597515	16.485450353654123	15.639393128989024	12.851157889325828	18.61633521900621	13.749567103473225	12.553178402005496	13.295527110948436	8.47752544423293	4.957486823867582	8.388294638130168	7.7194668550216585	0.0	10.390074569565186	5.642284521506766	6.249457859530685	7.184282743482167	5.057700779341113	8.193456940848925	6.385391168080589	5.576439320811996	1.670954335491538	0.0
2L_3390	31.41104294478528	13.290153364460958	13.318793650265128	17.666142035781967	17.92976909445701	16.512814632188523	22.94595306118477	0.0	0.0	17.860172707870085	15.523380474821401	0.0	14.52063745598432	35.38665692251476	15.263706548303562	7.828672513079153	25.457142597376095	32.120258246876304	43.45494634617775	22.94707998407203	22.16652987752037	20.57235222805922	20.88246305668545	23.55155319339085	14.82132365006855	26.00903638277569	15.546942657288298	0.0	13.57460944717403	18.018791024925996	18.968699888822343	14.17196561433606	16.34377619922458	14.934365162199084	6.622455643343971	8.175656123297498	9.361072154797462	8.933743727185801	0.0	7.014256476288056	6.529819338264027	7.594126485600994	3.3257499306269356	6.271371658730769	2.6668948343358267	6.395034042897889	5.212536522661038	1.4503473581922872	0.0
2L_3391	13.173061090070805	13.638881345246933	15.639658689025719	15.446161291258852	16.041233670324896	21.544726081891504	14.571970232379211	32.12941729285562	23.864241105200733	25.9658227454695	25.172560069323495	0.0	48.71694190114943	27.874032087140417	35.84696437430916	25.457142597376095	5.151658173706267	37.273636823229296	43.38768527328888	29.889371285226662	23.080040065923775	16.762128632575124	24.020899143090453	16.36755662433819	19.89029931632779	21.697250434805824	23.472094597235646	28.80406943893033	13.15686802173636	12.66640489429885	20.742008587285838	14.514391018695036	15.434642372431261	10.932000904623075	12.343572985448656	9.239390559404388	5.583382773412321	10.490492335665033	12.380696513224443	8.404617375759752	8.489208668555523	6.55158873843044	6.973710978565351	7.995405082780006	6.859726613648535	5.435375276045547	3.997287540607133	4.865935686344121	0.0
2L_3392	9.85525100092393	14.471662179797304	19.401510559824317	14.10887536945098	21.751878274689016	20.723658646802654	19.541009456665833	45.06974543105456	22.317144476729915	22.041022601835877	21.91715348452706	0.0	36.44693417501453	37.6523108381694	25.251120213704585	32.120258246876304	37.273636823229296	11.144825922087328	48.86439793629941	31.33975239223953	36.212790578266464	29.967782328782533	23.96122295386319	22.959694651895404	25.24398309662892	22.49614191166215	21.340686561592854	17.957818879234566	18.929108406814553	16.152618554835986	21.160716434849547	18.72198138473391	11.775128770529177	14.482993345064559	6.9260103548472145	9.720460613746642	9.137480177106992	4.5548301696534095	0.0	7.859753822449797	6.146215076245591	8.622981552900947	6.782476230942482	3.541770181459053	6.415016896317764	5.885584662209173	6.541757416028249	10.011059490447993	0.0
2L_3393	9.066440005666525	12.86205500166733	15.377272736883524	15.142873318801119	17.940775705319172	21.183271041276925	18.213492455864984	34.55198172891206	41.06177538798245	21.307893632919566	21.656460872786734	0.0	8.382433437191683	31.97412227703712	30.038830595534236	43.45494634617775	43.38768527328888	48.86439793629941	12.843802246304753	55.32498284535919	36.844326257259134	36.47613400483351	35.131628395407304	30.590494877730887	37.89091352670167	24.550613199245593	22.717705666544635	20.65060132485998	22.638237567928865	15.850419590326092	19.06145685416935	18.084654266622056	17.12257802007507	14.891282858546333	12.743309603166965	6.955229708011757	6.004370941870843	7.735870312002155	10.651362788611989	8.098341164718466	4.711895063646748	4.383916337841628	7.919503858922246	5.792512142644087	6.414740313735711	5.16839059565554	3.4389470511555627	0.8372525123436138	0.0
2L_3394	0.0	14.894767590808142	18.12547992539126	23.998909489552798	5.3585485192454945	12.337682366367478	17.450400909184257	0.0	0.0	17.347683336989693	20.29723267529705	0.0	0.0	20.69172434484828	21.77203866838479	22.947079984072026	29.889371285226662	31.33975239223953	55.32498284535919	15.128025453810508	22.272901639953748	29.64368293116737	17.385643256764286	41.47801241135254	14.237834482326576	27.57365395663027	29.403059094268166	0.0	16.903964520606948	13.462884750013464	20.471557605230895	21.73469626597918	14.925024816245807	9.129543659760166	1.6493403463284857	9.645011493960197	8.548467166581027	12.515472252572243	0.0	15.7222745549361	6.403434289878347	1.6211464942544946	2.795468433849992	1.405711744187452	8.966663737556512	2.8668606957985583	9.18010174557131	0.0	0.0
2L_3395	24.918237034729792	11.16319554956635	11.471372932251066	13.929533682699628	11.378883205094585	9.897430597906693	22.103545541326103	7.597023486198108	0.0	15.86860073172385	26.271204042941267	74.16141974621962	18.43064869432677	26.851548528803658	26.85914014557742	22.16652987752037	23.080040065923775	36.212790578266464	36.844326257259134	22.272901639953748	10.914583656778936	33.57247504679164	40.13696094215533	28.025009518494304	24.187244748982756	35.91231168174857	25.89996920061996	36.323960692025935	16.272665549723666	17.425340583727127	16.050968602388217	26.982133567241608	23.817999139017747	17.23252906966099	11.674586316871155	10.923302224587845	8.14120134823575	12.40242173230294	0.0	9.538933123748135	8.288121415177047	7.344013272835189	9.234057854221824	5.1740525404339275	8.462542010526782	5.681929483683609	4.725807357519684	4.602215764393062	0.0
2L_3396	19.161676646706585	13.35335064181926	13.928336387894884	15.675455371978556	13.125235160463292	15.669595388661929	22.996251610987407	14.604936468526361	0.0	18.15873347918428	14.204590292267337	0.0	35.432094391099454	18.77123495954799	19.469119437122362	20.57235222805922	16.762128632575127	29.967782328782533	36.47613400483351	29.64368293116737	33.57247504679164	12.549750797805586	31.30136517628492	38.483444422209566	20.66617412285007	38.593680584977285	30.823326619380524	17.45779577870498	27.60306062736236	19.890289351367194	13.714340571648002	20.020748776004222	27.32571364424579	14.079724368690005	14.364075447306288	4.724900540843615	8.883053333852216	8.17477672641066	0.0	9.16908526760281	6.970924274849602	6.1768593670307474	7.608026366376175	7.651448954888588	10.303609408605357	4.16123971653635	4.088318583588399	12.38657436899251	0.0
2L_3397	3.8901045465596886	10.843712896590404	19.322335531225438	14.850966309946456	13.027018391426138	8.180126382952617	13.802758659942123	23.720149674144444	0.0	18.874840109459914	20.506613318712116	0.0	0.0	20.578531104449763	22.684027784222106	20.882463056685445	24.020899143090453	23.96122295386319	35.131628395407304	17.385643256764286	40.13696094215533	31.301365176284918	7.0935531483582945	35.00094065027998	54.54201801690676	30.99213196825876	25.511723045889863	42.5302975206963	13.449193653594497	30.60396933482272	27.842145337529978	22.909050331183575	26.987960131226256	14.796386587882633	18.95478227334181	15.347598158441697	11.679107320485077	12.723607020886355	0.0	9.43139883429896	9.299892375984621	7.882248381254896	5.766290832186562	8.077459606643872	4.403758995833736	5.91355364530877	5.9021461789708525	8.62168560850995	0.0
2L_3398	19.194515852613538	13.922204359943034	11.959034327909746	14.954590386292026	6.678211625013408	17.29812843860366	16.310965991206672	16.719961544088445	0.0	20.37263630644935	12.6479413894396	0.0	10.140805078515182	16.117204309740433	24.71122391058026	23.551553193390845	16.36755662433819	22.959694651895404	30.590494877730887	41.47801241135254	28.025009518494304	38.483444422209566	35.00094065027998	8.223871402148045	34.00975784313073	43.20081728091602	29.858256410152013	34.97542976059318	32.65376632227477	27.56455198614582	23.05995268784601	30.212818048512407	18.177905896785852	18.48908610580735	23.638566320952634	13.522851590760647	9.443069549660013	10.528439948410643	0.0	10.147016269865846	8.835469450580582	6.818817207967106	8.709788539398946	3.9417747315158684	6.829109451534043	6.5502976514801	5.460433503815868	5.064409155641449	0.0
2L_3399	0.0	8.246060238569516	11.707093210705434	13.175587668854567	12.608077490925336	9.676404893035407	11.525299978346844	0.0	0.0	25.118275680611074	9.09660273725873	0.0	0.0	18.93319557179603	14.636348933485843	14.821323650068548	19.89029931632779	25.24398309662892	37.89091352670167	14.237834482326575	24.187244748982756	20.666174122850073	54.542018016906766	34.00975784313073	29.77783501739398	42.0160901853132	49.53785452235344	25.154891242827713	21.212360654677088	30.168278658356314	46.93227203822165	39.337968220166736	23.411298633248382	7.160271947128551	15.522868419112273	12.103282758253417	19.504103297631886	5.88950695992485	0.0	17.61561391647592	14.349123060518718	10.17168016067186	7.3082565613162	17.639923733789736	7.8139174934703	13.490818149167676	9.163540263090477	0.0	0.0
2L_3400	6.874820968203953	15.969704648981784	11.104899153912182	14.060088694788844	12.557515163548382	9.637599488136384	15.066292404020185	0.0	20.75730968660614	12.856237658880513	15.100204200061398	0.0	42.37438959691786	18.85726754601398	20.24673972824178	26.00903638277569	21.697250434805824	22.49614191166215	24.550613199245593	27.573653956630263	35.91231168174858	38.593680584977285	30.992131968258764	43.20081728091602	42.0160901853132	15.38514431798722	35.44482202474321	41.75668712465958	27.28941943432731	35.55596508905016	36.49316884782373	26.555476130980313	30.73658856652606	24.9604495733546	17.178463188915423	17.830976706064085	13.760002408809834	11.731776396252481	21.537659674824415	7.017987921808853	10.956876924212187	11.186189437653793	8.006842987701537	6.222418671706875	13.23038811577015	5.971873669391898	4.1287866786740475	3.385944133276179	0.0
2L_3401	25.341516531379924	14.191027246835384	9.210184821930094	12.524950565315805	17.3582599231627	18.5028596169538	10.578358879353784	9.657590141531983	0.0	13.448463709945072	17.74206728689455	0.0	35.14448483456905	11.171319003841072	13.993539574597518	15.546942657288296	23.472094597235646	21.340686561592854	22.717705666544635	29.403059094268166	25.89996920061996	30.82332661938052	25.511723045889863	29.85825641015201	49.53785452235345	35.44482202474321	7.447300257625633	46.17623274668354	45.02324598864173	32.53527308169953	35.7079234691914	36.70764885102051	37.603616276290666	31.216857760387615	23.74579884874431	15.274673518607486	9.230516714815467	14.414969585540344	14.885759240707191	10.509382493745502	9.219119809145782	11.961692475622803	10.061693947216957	11.63698888763693	6.45471972871817	7.910968991890774	6.608364669748027	15.211275252472065	79.19223916056225
2L_3402	0.0	13.931754834551125	11.302391529535694	6.360060853062242	0.0	0.0	19.472044715603484	0.0	0.0	28.29162440605271	15.368750105660157	0.0	0.0	0.0	16.485450353654123	0.0	28.804069438930334	17.957818879234566	20.650601324859977	0.0	36.323960692025935	17.45779577870498	42.5302975206963	34.97542976059318	25.154891242827713	41.75668712465958	46.17623274668354	0.0	35.83837609150254	10.193887744908153	16.69311133721003	53.16933547192216	28.766175580105887	0.0	17.483969385569605	20.44854914987713	16.476133908130723	0.0	0.0	11.90466269923941	14.545743697208042	12.888823585516057	14.816797704779257	7.450682072690344	0.0	5.065065835725733	17.693532969465828	0.0	0.0
2L_3403	9.834050399508296	8.811171312079352	10.722336401867448	14.748930300309674	5.987609838960239	11.4883766349396	10.262617297867234	0.0	0.0	28.330749270781425	6.480001581120385	0.0	0.0	5.780202037328544	15.63939312898902	13.57460944717403	13.156868021736361	18.929108406814553	22.638237567928865	16.903964520606944	16.272665549723666	27.603060627362368	13.449193653594497	32.65376632227476	21.212360654677088	27.289419434327307	45.023245988641726	35.83837609150254	7.555355254692914	21.49049475417023	47.50918994895578	44.83609604639041	40.93478058502775	20.40259418985124	18.429629684235938	16.165916622021793	13.893826503967642	9.78929931691668	0.0	12.548553490593477	8.177324463253198	13.585944959532906	17.700624342669094	21.990273701941632	5.5662755838549955	4.2712171644841455	6.527684797124685	14.530216311330227	0.0
2L_3404	5.594405594405595	10.581963433189939	10.843972852113964	11.441438143008826	18.734310015362137	6.535520554212143	8.17349289548321	0.0	0.0	15.268574220539287	16.58857747418633	0.0	0.0	17.53732161255672	12.851157889325828	18.018791024925992	12.666404894298852	16.152618554835986	15.850419590326092	13.462884750013465	17.425340583727127	19.890289351367194	30.60396933482273	27.564551986145815	30.168278658356314	35.55596508905017	32.53527308169953	10.193887744908153	21.490494754170232	18.338305051591764	33.0330991653637	40.385146768125495	27.599435591542154	36.75439360086663	23.06539038173221	19.61916743610589	16.301867107179344	15.911278709913523	0.0	16.41886084515729	12.21130441153724	8.759292578921226	13.623510150699714	13.403412330067072	10.766266879289882	9.111805498184928	8.48794658535214	8.265965712774223	0.0
2L_3405	18.322359003721726	10.488368536098273	8.878832624404792	14.364305774350996	13.944805622657187	5.351156251086954	11.95052844519753	27.930425310551414	0.0	15.279745044952316	13.582402397988234	0.0	16.940050854032663	13.461764550148214	18.61633521900621	18.968699888822343	20.742008587285838	21.160716434849547	19.06145685416935	20.471557605230892	16.050968602388213	13.714340571647998	27.842145337529985	23.059952687846003	46.93227203822164	36.49316884782373	35.7079234691914	16.693111337210027	47.50918994895577	33.0330991653637	14.752829859137522	37.41743147606546	33.89681611443339	41.180959033261146	22.319215428071825	20.079737642163916	15.370020709889484	15.633412119216494	43.05065555385744	12.85894427833676	18.092301111690965	13.078238494588435	14.064575510014246	11.706081653285029	10.370833524113458	12.43427985724253	10.859006957713246	15.228024437933616	0.0
2L_3406	19.452887537993924	9.683063643872412	12.96167879663774	10.60912278468255	2.961045959874866	13.635201545322841	12.180385417845583	0.0	0.0	11.79820932677943	19.227287366230154	0.0	17.98528803438787	12.386732856285315	13.749567103473227	14.171965614336061	14.514391018695035	18.72198138473391	18.084654266622056	21.73469626597918	26.98213356724161	20.020748776004222	22.909050331183575	30.212818048512407	39.337968220166736	26.555476130980313	36.7076488510205	53.16933547192216	44.83609604639041	40.385146768125495	37.41743147606547	12.934100756644895	15.744890782940935	47.92594180781698	32.810342549090194	22.917602690846337	12.882934491995833	13.831689091292606	22.853486299334964	19.23742834057943	15.670201897914193	10.301917858777728	13.387659770133883	15.535464747311782	11.561272819062225	5.808660607353553	10.606708327972335	8.982014414336732	0.0
2L_3407	7.893438579181057	11.787350538359732	12.43151549832256	10.762214467687958	12.015097691154798	9.221306751379737	8.649305506073748	12.032680760946732	0.0	8.377921830159417	15.603792657843416	0.0	0.0	18.55824117362317	12.553178402005496	16.34377619922458	15.43464237243126	11.775128770529177	17.12257802007507	14.925024816245807	23.817999139017747	27.3257136442458	26.987960131226256	18.17790589678585	23.411298633248382	30.73658856652606	37.603616276290666	28.76617558010589	40.93478058502775	27.599435591542157	33.89681611443339	15.744890782940937	12.169213399082782	36.84696432190327	33.28380210486765	22.923913110237812	24.39516373545996	20.766298878675986	55.63983960888902	15.612022506291645	17.229566165267148	17.811417365710273	9.193188248665045	18.281187611507363	10.722838135094714	15.427585826231217	10.10482294216965	8.747161546078297	0.0
2L_3408	26.55601659751037	9.253151689559404	13.941179482766154	10.862245008798418	13.47419254216917	9.307015162678868	8.313997515500409	26.98782174543737	0.0	7.382040033474197	8.749346533180802	0.0	16.36835342548716	13.874616822105732	13.295527110948436	14.934365162199084	10.932000904623075	14.482993345064557	14.891282858546335	9.129543659760166	17.23252906966099	14.079724368690005	14.796386587882633	18.48908610580735	7.160271947128551	24.9604495733546	31.21685776038761	0.0	20.40259418985124	36.754393600866635	41.180959033261146	47.92594180781697	36.84696432190327	0.0	25.713284436619865	37.83405836485565	27.357674628922457	23.2881260454087	0.0	23.720410905289484	20.24198837051764	19.159126327533826	20.61918957681222	16.259593602062	15.532295525471337	11.534058633387062	16.78805479537145	8.174502744998023	0.0
2L_3409	9.5952023988006	8.119546470791365	6.974609225722475	11.12009440306025	10.22382135770887	2.2418697193459343	9.012024293413486	29.253665850001827	43.45653260326358	9.456698142922717	11.06457841190106	0.0	0.0	7.519751096238714	8.47752544423293	6.622455643343971	12.343572985448654	6.926010354847214	12.743309603166965	1.6493403463284857	11.674586316871155	14.364075447306286	18.954782273341813	23.638566320952634	15.522868419112273	17.178463188915423	23.745798848744307	17.483969385569605	18.429629684235938	23.06539038173221	22.319215428071825	32.810342549090194	33.28380210486765	25.713284436619865	8.091906070952529	51.52605180839355	63.12187223709422	60.72049299582291	0.0	33.05819527965703	41.38958294011152	36.23298872226133	27.429957729927178	32.95055768818887	30.414063028257647	27.609544775909473	25.02162664684954	24.810289890515733	0.0
2L_3410	11.22216377345257	11.451415526231367	5.438148756276687	8.032880646082296	3.4163917965941826	3.2775011020597455	4.684489803578464	8.55347848586324	0.0	6.806261386130865	9.24334786295184	0.0	10.375521240248307	7.695449296058777	4.957486823867582	8.1756561232975	9.239390559404388	9.720460613746644	6.955229708011757	9.645011493960197	10.923302224587847	4.724900540843615	15.347598158441697	13.522851590760647	12.103282758253417	17.830976706064085	15.274673518607486	20.44854914987713	16.165916622021793	19.619167436105894	20.079737642163916	22.917602690846337	22.923913110237812	37.83405836485565	51.52605180839354	21.214966365515608	83.48644549249248	75.80386507949332	65.91966502263021	57.637312663519026	48.69920771054848	45.21898624820862	43.6657757363186	42.12254802519412	38.74705613683022	32.90028034694442	20.485003474336402	16.58121124919115	0.0
2L_3411	2.2605255721955357	5.4010646038440635	7.667997191979428	6.164173135349955	6.193597829322886	3.1689610825171055	7.077117127845432	0.0	20.475775110466806	5.141297243894504	2.234309672043558	0.0	8.35993184983556	7.529180001434973	8.388294638130168	9.361072154797462	5.583382773412321	9.13748017710699	6.004370941870845	8.548467166581027	8.14120134823575	8.883053333852216	11.679107320485079	9.443069549660013	19.504103297631886	13.760002408809834	9.230516714815467	16.476133908130727	13.893826503967643	16.301867107179344	15.370020709889484	12.882934491995835	24.39516373545996	27.357674628922457	63.12187223709422	83.48644549249248	46.90798155075152	80.04420754787947	169.96432873650642	59.70916617043638	66.9642636865674	55.79693977936225	43.5600175905882	49.104184420296576	38.896926165291774	37.30888279335926	25.294152776425538	18.370110294142208	0.0
2L_3412	7.281001137656427	4.711543026716986	6.615563642714578	1.9854387919002037	8.866294614778894	3.402336980213284	2.6594072447192247	0.0	0.0	2.7599622216371102	2.398853827641153	0.0	0.0	3.5663210901530302	7.7194668550216585	8.933743727185801	10.490492335665033	4.554830169653409	7.735870312002155	12.515472252572241	12.402421732302939	8.17477672641066	12.723607020886355	10.528439948410643	5.88950695992485	11.73177639625248	14.414969585540344	0.0	9.78929931691668	15.911278709913521	15.63341211921649	13.831689091292606	20.766298878675986	23.2881260454087	60.72049299582291	75.80386507949332	80.04420754787947	17.601965207644948	0.0	61.31917046311303	63.949421683432575	46.94132033192878	46.254030605135696	54.07720305728084	39.1513713592058	31.228234118466478	27.617209595116172	24.205455909762062	91.01251422070534
2L_3413	0.0	0.0	0.0	0.0	0.0	0.0	0.0	0.0	0.0	0.0	0.0	0.0	0.0	0.0	0.0	0.0	12.380696513224441	0.0	10.651362788611989	0.0	0.0	0.0	0.0	0.0	0.0	21.53765967482441	14.885759240707191	0.0	0.0	0.0	43.05065555385744	22.85348629933496	55.63983960888902	0.0	0.0	65.91966502263021	169.96432873650642	0.0	0.0	30.701498540143746	25.008471619761192	11.079865889303274	38.211741449167555	57.644750772920034	40.85562575157328	52.25015283169703	34.22301771725627	0.0	0.0
2L_3414	9.799918334013885	2.9268631532774823	3.5617070897995795	3.5630883995105744	2.9834140081630185	5.342634605770809	6.136198656295218	0.0	0.0	7.9248894824631115	6.457510763056065	0.0	0.0	8.320202347321088	10.390074569565186	7.014256476288056	8.404617375759752	7.859753822449795	8.098341164718466	15.7222745549361	9.538933123748135	9.16908526760281	9.43139883429896	10.147016269865846	17.615613916475922	7.017987921808854	10.509382493745502	11.904662699239411	12.548553490593479	16.41886084515729	12.85894427833676	19.23742834057943	15.612022506291645	23.72041090528948	33.05819527965703	57.63731266351903	59.70916617043638	61.31917046311303	30.701498540143746	12.088166585273012	38.02839865740739	64.68533383107946	53.95516616219739	66.78537070628765	45.11524319076004	42.91862543489692	24.161534354077624	16.893082234559	81.66598611678236
2L_3415	7.982704141027773	2.6490337093248155	6.769593063965208	2.1767845061703133	1.6201299198384018	2.4868237199463468	3.609922143143021	0.0	0.0	3.6311427133496057	9.643488133819353	0.0	19.681223227386027	7.29871068275789	5.642284521506766	6.529819338264026	8.489208668555525	6.146215076245591	4.711895063646748	6.403434289878347	8.288121415177047	6.970924274849603	9.299892375984621	8.835469450580582	14.349123060518718	10.956876924212187	9.219119809145782	14.545743697208042	8.1773244632532	12.21130441153724	18.092301111690965	15.670201897914195	17.229566165267148	20.241988370517635	41.38958294011152	48.69920771054847	66.96426368656739	63.949421683432575	25.008471619761192	38.02839865740738	19.083880263973764	64.69919359807362	60.00889314892553	62.90145097922047	57.23275473930134	45.93938058921907	29.017188091658884	20.640857338650417	0.0
2L_3416	2.357795461243737	3.5209194726282314	6.2841030416943955	5.786474463130898	7.177896557610013	4.407094320081751	6.397424652731797	0.0	0.0	3.9325191159754227	5.437720159694965	0.0	0.0	5.081455735439088	6.249457859530685	7.594126485600994	6.55158873843044	8.622981552900947	4.383916337841628	1.6211464942544946	7.344013272835187	6.1768593670307474	7.882248381254896	6.818817207967106	10.17168016067186	11.186189437653793	11.961692475622803	12.888823585516054	13.585944959532906	8.759292578921226	13.078238494588437	10.301917858777728	17.811417365710273	19.159126327533823	36.23298872226133	45.21898624820862	55.79693977936225	46.94132033192878	11.079865889303274	64.68533383107946	64.69919359807362	13.029373680613046	54.42141819319993	65.90439012868228	49.91257825264658	53.50712858321111	28.394782997454353	26.998987625057566	0.0
2L_3417	2.7104861934609517	6.206313958426439	3.2836865107832813	4.434695997154699	4.950961142463989	8.866076333750778	5.940078692465352	0.0	0.0	5.753700677531134	4.465086639201621	0.0	0.0	4.248410961537542	7.184282743482168	3.3257499306269347	6.97371097856535	6.782476230942481	7.919503858922246	2.7954684338499916	9.234057854221824	7.608026366376176	5.766290832186562	8.709788539398946	7.308256561316199	8.006842987701537	10.061693947216957	14.816797704779257	17.700624342669094	13.623510150699717	14.064575510014246	13.387659770133881	9.193188248665045	20.61918957681222	27.429957729927178	43.6657757363186	43.5600175905882	46.25403060513571	38.211741449167555	53.95516616219739	60.00889314892553	54.42141819319992	14.63607443953377	43.72589853366282	55.84455796163436	59.450813398965465	38.553797699433204	25.030346792451166	0.0
2L_3418	4.088934321492461	7.327255673270179	2.4768210418034386	1.6725025856889975	1.2448046521835305	2.866075458990043	7.254120415070529	0.0	0.0	7.439836829498656	6.73585648638057	0.0	0.0	1.6022469911804313	5.057700779341113	6.271371658730768	7.995405082780006	3.541770181459053	5.792512142644087	1.405711744187452	5.1740525404339275	7.651448954888587	8.077459606643872	3.9417747315158684	17.639923733789736	6.222418671706874	11.63698888763693	7.450682072690344	21.990273701941632	13.403412330067072	11.70608165328503	15.535464747311782	18.281187611507363	16.259593602062	32.95055768818887	42.12254802519413	49.104184420296576	54.07720305728084	57.644750772920034	66.78537070628764	62.901450979220456	65.90439012868228	43.725898533662814	19.593027990795715	47.67707787467437	59.050150360330235	30.24359705245903	24.16627849581833	0.0
2L_3419	2.898025719978265	4.904670798784495	7.021771951876006	5.926917784641412	5.293519946380171	6.771088130790338	5.141346347431802	0.0	0.0	9.227701983191345	3.819222087477945	0.0	0.0	10.220310140989179	8.193456940848925	2.6668948343358267	6.859726613648535	6.415016896317763	6.414740313735712	8.966663737556512	8.462542010526782	10.303609408605357	4.403758995833736	6.829109451534043	7.8139174934703	13.23038811577015	6.454719728718171	0.0	5.5662755838549955	10.766266879289882	10.370833524113458	11.561272819062225	10.722838135094714	15.532295525471335	30.41406302825765	38.74705613683022	38.896926165291774	39.1513713592058	40.855625751573285	45.11524319076005	57.23275473930134	49.91257825264658	55.844557961634365	47.67707787467437	6.233301109353721	63.564236821969416	40.39692201835883	31.04415849563005	72.45064299945662
2L_3420	2.779708130646282	3.8742348109517315	3.0307924471574603	4.168955802398165	7.616102403743468	3.896787099036844	2.320678018572618	25.42415973152087	25.17851567614386	2.9503209780634365	2.7474711359840684	0.0	0.0	4.356909295683828	6.385391168080589	6.395034042897888	5.435375276045545	5.885584662209173	5.16839059565554	2.866860695798558	5.681929483683609	4.16123971653635	5.91355364530877	6.5502976514801	13.490818149167676	5.971873669391898	7.910968991890775	5.065065835725733	4.271217164484146	9.111805498184927	12.434279857242531	5.808660607353553	15.427585826231217	11.534058633387062	27.609544775909477	32.90028034694442	37.30888279335925	31.228234118466478	52.25015283169704	42.91862543489692	45.93938058921907	53.50712858321111	59.450813398965465	59.050150360330235	63.56423682196941	11.771262280143004	39.80199587767302	40.04455418705859	0.0
2L_3421	0.0	2.658398371049481	3.5291035909246635	1.9858906441514328	4.43415621665376	3.403111294500998	3.800017829683657	7.401075376252169	0.0	4.04886583538298	5.598599454360498	0.0	0.0	5.231794662523085	5.576439320811996	5.212536522661038	3.9972875406071324	6.54175741602825	3.438947051155562	9.18010174557131	4.725807357519685	4.088318583588399	5.9021461789708525	5.460433503815867	9.163540263090479	4.1287866786740475	6.608364669748027	17.693532969465828	6.527684797124685	8.487946585352137	10.859006957713246	10.606708327972335	10.104822942169648	16.78805479537145	25.02162664684954	20.4850034743364	25.29415277642554	27.617209595116172	34.223017717256276	24.16153435407762	29.017188091658888	28.39478299745435	38.553797699433204	30.24359705245903	40.39692201835883	39.80199587767302	14.041943192236896	27.797774241183532	0.0
2L_3422	0.0	2.8242268961294537	0.0	1.2893031161940596	0.0	2.209407657806942	5.921020689230492	0.0	0.0	4.301430483721666	0.0	0.0	0.0	9.26358226431594	1.670954335491538	1.4503473581922872	4.865935686344121	10.011059490447993	0.8372525123436138	0.0	4.602215764393062	12.38657436899251	8.621685608509948	5.064409155641449	0.0	3.385944133276179	15.211275252472065	0.0	14.530216311330227	8.265965712774223	15.228024437933616	8.982014414336732	8.747161546078297	8.174502744998021	24.810289890515733	16.58121124919115	18.370110294142204	24.20545590976206	0.0	16.893082234558996	20.640857338650417	26.998987625057566	25.03034679245117	24.16627849581833	31.044158495630054	40.04455418705858	27.79777424118353	0.0	1654.8463356973994
2L_3423	0.0	0.0	0.0	0.0	0.0	0.0	0.0	0.0	0.0	0.0	0.0	0.0	0.0	0.0	0.0	0.0	0.0	0.0	0.0	0.0	0.0	0.0	0.0	0.0	0.0	0.0	79.19223916056227	0.0	0.0	0.0	0.0	0.0	0.0	0.0	0.0	0.0	0.0	91.01251422070536	0.0	81.66598611678236	0.0	0.0	0.0	0.0	72.45064299945662	0.0	0.0	1654.8463356973996	0.0
2L_3424	9.456264775413711	1.4121134480647268	1.1456029239452548	3.223257790485149	1.4393973416058379	2.209407657806942	3.4539287353844537	0.0	0.0	6.4521457255825	6.231065350167179	0.0	0.0	1.8527164528631879	0.835477167745769	4.351042074576861	5.839122823612945	4.095433427910542	2.5117575370308414	4.8763741622389185	7.823766799468205	4.423776560354469	4.310842804254974	5.064409155641449	0.0	8.041617316530925	5.8504904817200245	8.615401581098498	5.448831116748835	9.299211426871	5.922009503640851	4.491007207168366	8.01823141723844	9.809403293997626	14.177308508866133	17.099374100728372	17.117602774087054	12.7751017301522	44.437334470929095	18.70305533111889	16.70926546462177	21.773377116981912	23.027919049055075	26.431867104801295	18.733543919776753	32.85707010220192	50.66368531054418	59.38109529478173	0.0
2L_3425	5.288382085605686	3.422117270272872	2.5626972696286514	2.8841525335982143	4.024888947276612	4.942413164117462	3.311309537655922	8.06155805732574	0.0	1.6037063578377262	4.3558761248070015	0.0	0.0	4.144500067089095	6.074088838782328	2.8388554140521314	2.7212570422390523	3.308292612068539	3.2776132064775285	4.545157870604446	5.1475452476305135	3.4635735964857597	5.625254467426422	6.230955756390588	4.277703369504167	6.864216936522704	4.580612081671921	14.454397099869764	7.110224838514098	5.778389516614603	11.828080459145266	9.544002624098406	5.299470207886801	9.1431225546433	6.44199466949718	16.22771988393819	20.079862750869285	18.801130850418392	0.0	21.931453881965187	24.460855938118762	23.13569748989372	24.916674022684756	21.961719624608325	25.14400104096164	35.02772185783821	63.68765408055702	55.67334864057404	198.31432821021318
2L_3426	2.5706940874035986	1.791460119845611	2.802898670603846	3.5049821217871933	3.913014624031294	4.2044062177161665	4.828904405291449	0.0	0.0	4.677390988725617	4.234801804499867	0.0	0.0	2.014650538717554	4.542504395327253	7.4912864510227575	4.497550581041205	3.9585680434302417	3.8693334294748887	5.302586813951319	3.2529028905395174	2.8862583316657173	4.687625979948211	3.3042340455059116	5.545069213553923	5.983067734217771	6.998028846129378	0.0	2.9625392832708966	5.617775540654718	7.819531828990335	8.302013580140803	6.737450586744756	9.777882075186579	13.489399259239276	17.748742712873348	17.251761677263485	14.988404093223487	0.0	26.2422834565496	19.2385221907803	18.94115891101974	20.685747781072497	23.814889002908373	24.154094508976943	30.146256236925456	56.066951155252205	54.12587285091798	0.0
2L_3427	0.0	2.9297158464093314	3.565178539204842	2.7778024693552834	3.4457559451005624	5.817981795006056	3.7798026810707386	0.0	20.504744797946245	3.775618947511208	3.7291180576127854	0.0	0.0	2.6611173499528977	5.200100673949048	1.041590717343527	4.6594019135790905	3.9216034861486353	4.209006263241834	4.669397330225382	4.186531759867237	4.659611168156048	4.12786984991478	6.0618140148170125	2.4414622796519256	5.0659817783525165	3.361300473708076	4.124861198420674	13.913483870272069	7.420423379676351	3.2403719234086252	6.4505808102961595	6.281917375197148	5.087899331606578	7.212013687553507	17.86210278032561	16.790830863082288	15.452039765824336	21.27559986553821	17.620349296560992	17.4118122298875	18.76428900607813	23.967938184961728	22.41740307835779	23.31992258400733	26.79224906625325	42.288119562810394	57.69686169209343	0.0
2L_3428	3.8680043515048954	4.043290627070863	2.342995463937352	2.3732029316334025	1.1775463807552653	1.8074786689275213	3.6329144226440198	0.0	0.0	3.225682910795264	1.2743820346286554	0.0	0.0	2.6524324510711472	4.100937607617573	4.746017609208461	4.776886651784409	3.350404138776568	3.595945396904785	4.654158151219449	4.329743229472269	2.5333112332086705	4.114398015520038	5.593193953011578	6.257556651485486	4.154974597004685	5.50411428953503	0.0	2.971730448298168	7.184885705374041	4.4986451983935405	8.082835840910686	7.155903462330221	6.018678970183966	11.960658133401571	17.167957241358526	18.61456601061536	18.15189755399055	36.353424356249015	15.794219483482628	18.89616295118182	18.524925055100073	17.40536432099759	24.712524607110243	21.01795517934194	25.199819871687556	41.447095634203194	55.722580418399424	0.0
2L_3429	0.0	0.8795494033224804	3.210977604608566	0.0	0.0	4.128456937613856	1.8439843560055207	0.0	0.0	2.6791902736819657	0.0	0.0	0.0	1.7309752834039285	3.122313346937253	1.3550456819775536	4.546197228765463	3.4011771814342664	3.1289480969307446	6.074599729437328	2.5798837349596	1.653236872472614	1.3425264172279436	3.7853032761326695	0.0	5.536046702722675	7.652480316454112	0.0	13.575442296394668	9.65351600359883	7.904109868391829	0.0	2.7241298243998675	4.582415895484258	9.934292930839936	21.301042502066927	18.723292977875776	18.845771856855055	0.0	28.184009565427377	21.1211802001241	13.833007606689511	17.773066563969522	15.522597161933003	20.00293843165561	29.738732761607796	60.32019467337495	32.63481769538139	0.0
2L_3430	2.3689665383476455	2.59424099253585	2.582949559644409	4.198920838585214	2.884761980452564	3.320981128524737	4.944411709692031	0.0	0.0	2.514368899871652	3.9024883670724266	0.0	0.0	4.177252908528372	2.5116269490539076	3.270045835142456	5.119823121326008	3.647931226282177	4.824181043879786	4.072068444629479	3.4588165857357387	4.876241003335348	3.9597969732895857	7.358614997009611	6.387420562844171	4.665323675491282	4.983224998998958	4.3166299897005205	7.28016760401858	8.283099784432327	3.391019951828866	2.700189823344581	10.591395783806384	9.420164312239947	11.986899650559677	15.577107695605246	15.897981148843343	13.475350047483763	44.529446209542215	16.32352402393488	18.22130424057519	17.23662287517168	23.326474680917656	21.189325029943163	20.113259642283264	21.864375842550157	39.312049026213586	47.25332190853017	0.0
2L_3431	0.0	2.601173346732056	2.3020904362415338	2.590856143230819	4.338706001182442	4.994783226407973	0.9915248422583128	0.0	0.0	1.4406216109376604	2.3477499790267666	0.0	0.0	5.119174379556066	2.938061631467009	1.821546711743876	1.7111681196276654	4.572099076289679	3.57522732557181	2.449769917609338	3.93046716885398	5.778229763750409	2.5266044226838833	2.798657458574781	3.842693451435528	4.465163559366434	6.466112164238308	8.65632985464291	4.562263583501103	5.709848346427918	8.9252138481238	4.061107942444173	6.957733308178075	6.981336014166363	11.128639955556663	7.288742058915526	15.52097798605159	8.782383349682076	0.0	10.00214348965936	16.047968909800733	12.907320016829395	15.592538598071835	14.037500918128439	21.242580154977258	26.565277747974232	36.93945281318259	25.444596059140963	0.0
2L_3432	5.113454777884309	2.545324335917245	0.0	1.3943757574946303	3.113404029398629	7.168394548435946	3.20177916464621	15.589801152086306	0.0	3.101319006480051	3.369435146207372	0.0	0.0	2.0037048502681456	3.6142598090785327	2.352816615590939	4.209990760649027	5.413458823214446	4.074682409066331	3.515851744969959	5.475004142338361	3.827436210991249	7.77026315627934	3.2862819909282184	0.0	5.49282595733777	6.327280214170843	0.0	1.9642957813015933	3.352352345640936	10.064415000845868	5.828405901843817	5.518343525713825	6.1884826150052135	10.541229864454158	7.285081548362267	5.869853075771405	6.54452403312838	0.0	9.134897775926438	11.69299903474293	10.361037900959214	11.910893307794213	8.984155787874935	17.944790132495648	16.101696985606857	19.880485310770048	18.888352459679037	0.0
2L_3433	3.2666394446712945	3.5772771873391442	5.1446880185993935	1.3361581498164654	0.9944713360543396	3.052934060440462	3.068099328147609	0.0	0.0	2.4765279632697226	4.30500717537071	0.0	0.0	3.2000778258927256	4.617810919806749	4.008146557878889	3.361846950303901	4.087071987673895	1.4461323508425834	5.615098055334321	6.359288749165423	6.723995862908728	2.481947061657621	4.1987653530479365	3.5231227832951837	3.8014101243131293	3.2336561519216933	0.0	6.274276745296739	6.42477163506155	6.42947213916838	6.826184249883024	6.043363550822573	8.471575323317673	6.121888014751302	4.295948769951729	6.922801874833205	6.039009212276284	0.0	7.919833280006456	5.772167653356478	8.42413649893128	6.917328995153513	14.609299842000423	7.026144431347875	12.414478431581752	14.558873264636516	20.513028427678787	0.0
2L_3434	0.0	2.587393249814435	0.7871513288590339	2.657666037685704	0.9890194119785086	3.795246453816595	0.6780620647159387	9.904667574594528	0.0	2.9555412704394155	5.3517576510065314	0.0	0.0	3.8190411024298654	2.8703093762961243	2.9896297219021517	1.6717082601612698	2.1886661486823447	1.7258451787436278	1.116862955331066	4.743319232499326	2.431684853642968	2.9620085379896106	4.871704531120188	1.751904100769524	1.7448784183258765	2.4119463703724544	5.919699279276612	4.991903756095582	7.099499485286288	4.650344924802469	8.023081789147238	7.011937824145607	6.740105735408724	5.479493755660241	5.6965298342398825	8.032324368207485	5.08191703770436	0.0	8.705511210418424	8.44194600362497	8.377953415586884	7.567347240627024	7.264604124478992	8.826474274045477	14.110193556580114	8.625821859835016	4.800134403763305	0.0
2L_3435	0.0	3.7988647016861714	2.7737087726907292	1.5608162694493317	2.3233582656781087	1.7831231848363205	5.176833257028139	0.0	0.0	2.892924866228261	2.51441988373071	0.0	0.0	10.466765403153635	4.0456781335344845	2.341032892975292	4.3198089670516	4.774261530080308	4.729987482088129	3.935523530888744	2.5999829961112053	2.856200311040214	5.218659211638028	8.992013661321119	2.0577456943214654	5.806898226183877	6.138201222795787	13.906281397775969	5.863373717808429	7.505015852261263	4.096640010968071	5.799215221200192	5.294609111363396	5.937578239963266	4.290723705640621	6.691011074083335	6.738986323025087	6.51174678421455	0.0	5.3561045032471135	4.75954217805138	10.543445003176739	6.46431240987587	4.266417280355239	11.231318375780301	9.944102542259536	10.855381245874275	16.914377728500558	0.0
2L_3436	8.84629561371176	3.229175020933861	2.143413358623706	1.2061376000370527	1.7954001489104883	1.37792766568719	4.308180921688534	0.0	0.0	3.1297544323135162	4.857612685441794	0.0	0.0	2.888680647110684	4.1684551944735455	3.618116815424032	4.248591394696629	3.1217679059782535	2.6108205876988473	4.054957652049761	4.0183297835216685	1.6553696881945656	4.032775170364586	4.737733297831918	4.770435512139646	4.223381845560851	5.837982982717454	0.0	1.132746313986857	7.08837789560237	6.859065928180937	2.8008788037334598	5.455288365633793	3.5686992448122585	2.210468669093393	4.201072643720149	5.988767987525033	5.870692955629723	0.0	9.406789775707514	5.823480260148962	6.518048639634364	4.683156664890605	12.245702676788149	9.680559560377084	13.76790564156263	10.625576332658385	11.981537104859799	0.0
2L_3437	0.0	2.3646152821184065	1.7984414059337273	4.452868732344376	3.6154541503018405	1.3873882935644257	3.0984001379903483	9.051862647036193	0.0	2.7010652731330707	4.890964266321613	0.0	0.0	4.653622175905755	2.0985375658947354	0.0	5.194424720059466	4.8576749807393185	2.8916206642678306	6.124197500470032	4.334913197264647	2.222313584002898	4.962788784115395	4.4522443525268	0.0	4.518152581627204	3.673791016912334	0.0	2.281047132934751	3.2441116130112233	3.7187010874597592	3.948152856686	5.49274349080144	9.752975106557669	3.8948794298341647	4.5552947215489885	8.91374436985621	4.222142986672172	13.952119117612177	6.4405351827115425	8.640893330116041	10.66455081978402	6.915788673239579	6.639112138255528	6.385981708061216	11.283376388548417	11.82469084979239	10.96709126857222	0.0
2L_3438	0.0	7.040282737754749	2.141834416923062	2.4104982017683416	0.0	0.0	3.690006263785633	0.0	0.0	2.6806704893027846	0.0	0.0	0.0	6.927726493358042	0.0	2.7115886520014914	3.638967151953261	6.806112569698847	4.696015196305176	6.077955861884532	0.0	0.0	2.686536289060559	5.6810919058643075	9.533842758331387	6.330406048069938	2.187630916037632	0.0	0.0	0.0	3.163390711968531	6.717157299031051	2.725634868501746	0.0	13.253041987293646	11.62516965481965	6.244545779545679	7.5424735542021	0.0	4.51193293462886	1.8376390748222315	6.513247130507562	1.8718827302907128	5.6476993390779855	14.009792845198794	7.678751742116803	8.382433437191683	13.061139192560375	0.0
2L_3439	0.0	3.752820870354216	2.029696489335467	3.426441161152381	3.8253303172728965	0.9786172138767922	3.4968122185612547	12.769761205465459	0.0	2.5403212490251517	2.759937846199704	0.0	0.0	1.641254574997128	3.7005952037325685	3.2120258246876308	3.0173896475947526	1.6124428993658264	3.7084587719512947	2.8798691387463355	1.223081006285821	2.3513183057967835	3.8188199082719456	3.589101692710086	2.2586721718036404	3.7493569852770254	3.6279167154707843	7.632073023674692	9.653845287475422	4.57657525720353	6.744978363608293	1.5913684177023826	2.58293147224511	5.7931973380258235	7.064530561944158	6.426304516865836	8.506558926782938	8.338842925980856	0.0	5.8790958591924465	6.965710419745003	8.101064248383258	5.321635196585639	4.683007239929193	4.74153422771313	7.27672285509498	5.957671932454299	17.01880113376159	0.0
2L_3440	3.0627871362940278	2.744214342410625	2.9683922623512577	3.3407364052072728	0.9324120604889271	5.724835768773883	3.5158893908868665	0.0	0.0	4.643963998505015	1.009089067044685	0.0	11.32687550404596	1.8002275487621635	1.6236148941338147	3.288268397861686	1.2608213141338827	2.0633960149809627	2.982952480807684	1.052938371938266	2.981220931605306	2.865631676921807	1.861650338131551	4.920930488904285	0.0	3.8383539734421	2.652879374635987	0.0	4.706187978325181	2.007946112080875	4.932200870785544	3.4910187723716124	4.249673813925482	1.5885825395715911	4.591884762060012	7.048760505674051	3.515844233171655	6.96879894492384	0.0	8.207244010587814	6.6853619098385355	9.308868948727428	5.188526404021731	6.84880844430686	8.668003804490885	5.321033940747094	13.94076985113349	14.707532791010031	0.0
2L_3441	0.0	2.56293478586808	4.158455666002405	1.755028859694569	5.22490812978724	2.0049974561594777	0.8955365161507101	0.0	0.0	1.3011567674009226	4.240934260853929	0.0	0.0	2.5219599664074934	1.5163608128998027	0.6580819871443684	1.324724566579928	4.955375603843487	1.5195829990725604	10.325516327443953	5.011712999744528	4.0144971521157204	3.260009843925725	3.67668770881001	2.3137912835317525	4.609024516092755	4.778292789253555	0.0	0.0	8.438866041440457	6.141847346380306	4.075507747132677	1.9844726918697344	5.934570617124872	5.628722243865999	3.2915638581962314	5.304263544304354	5.491503271563073	0.0	4.927553466418887	6.243734802359257	8.29875715441782	6.814375989191855	7.538595725465451	8.257313830723804	6.988405396837998	7.730541322204935	9.509518076642912	0.0
2L_3442	10.181355392936686	3.5475812236459054	1.850168769311522	3.470411824054007	0.0	2.3788213534898794	4.250023122782053	0.0	0.0	4.63125700188168	1.6772132632012198	0.0	0.0	2.9921694924382893	0.8995401640635323	3.903893939009465	3.6673332656099125	3.4295834496533715	2.253629097813227	3.5001909354155267	1.486531798921997	0.9525968743391359	3.8678258695510745	0.5452739606328558	0.0	4.101269269927589	1.2598192675876911	9.27601621076593	3.911092268337694	3.3374198184888613	2.7326139939530893	4.835370152420538	3.1392931033968563	2.640392996093539	2.8620751666801025	4.463157720908594	4.944674931226315	5.791442203035657	0.0	9.09420780810494	4.762192257215105	7.501735479617363	6.467911692954865	1.626206777558249	6.915428857727326	5.527577415379976	8.689140355828988	1.88042172594132	0.0
2L_3443	0.0	1.7479988690447317	2.1271441945847696	1.1969826461455961	2.6726587676236795	5.128007897132162	2.7485231841366233	0.0	0.0	1.3311422731517255	4.338667725301591	0.0	0.0	5.160158416863398	2.3269586301659935	6.732476625682715	3.614008529511881	3.8021801701095406	3.4978549404577644	4.527201691362552	1.7090697554684358	2.4642073876937483	2.6681101142384698	2.3508862253347953	0.0	3.9293672657772936	4.8884098247260654	7.998496282698853	3.3724452673210896	0.9592602185194778	4.712540896018963	1.6677715653286969	4.060410791759803	2.276750394162412	4.113169752572273	3.848478660306094	5.814108981984402	4.369599448182012	0.0	7.841727061968128	6.387623341014451	10.107147896278022	7.900937120856685	6.310083829463674	4.969179903940782	6.672824730632366	7.492446677193555	16.214445774029	0.0
2L_3444	0.0	5.107515934428212	2.486139564748232	2.331659761223118	5.206199876009144	3.9956367646529993	2.8554558945925588	0.0	0.0	3.1115948603920733	1.1268664570845304	0.0	0.0	3.350573149042875	2.4174901544691596	2.0983221291674643	2.111970033679586	2.6334039656166977	4.239597587087543	1.1758337013692817	2.6633429921686393	3.2000983070199918	3.1184036018808965	4.396227597098929	3.6888104729755895	2.143176694876179	3.8089469455165688	0.0	1.3138694954452086	4.484613291795848	3.0599279546082947	5.197971231828217	3.163787374083899	2.3653285411777087	4.48685447784872	5.622476772986204	6.644340875948827	4.377472359909941	16.072674203679355	6.110110119896072	4.9771028383919775	6.61523416605901	5.431981202158278	6.00928248402323	7.3565744815609	6.684847471092491	9.081268204294025	8.843770498596621	0.0
2L_3445	0.0	0.6937560842408589	3.3769340545563957	1.9002620841466455	6.36444329790177	1.6281871763977986	4.363400264014806	21.245857057873714	0.0	3.1698695028123085	0.0	0.0	25.771601756592375	0.0	2.4627654491739395	1.0688099869605183	8.606093917729186	6.0361266202305215	1.233999347461145	4.791419908541377	2.034917005231636	1.3040121846898536	4.235741013240079	2.985707418587223	0.0	1.247608334822146	0.8622848340653557	12.697961215347263	2.676951872688452	1.522867376525913	1.246893987078188	5.295319996187369	6.4460789790786075	6.02406735389227	6.52983612723255	3.8185171811889456	2.461373663104895	5.945939517903224	32.74737366063241	4.446101160539109	5.794645863115399	4.492750497796755	6.6404550689102155	4.4522368483149615	6.311031620161726	8.323385626390762	5.947292713059779	10.296455548142108	0.0
2L_3446	6.545305788504807	1.9548340798736081	0.3964737466384478	1.784823786132419	1.9926040515418921	2.2939155800834605	3.7568022454475325	0.0	0.0	1.984869537998789	3.2346990915778897	0.0	12.103006265726345	2.564774995495614	5.782889620887057	3.513584395669758	2.0208213985586223	1.5748445171756638	2.6078300793554	1.125086941093373	2.5483981422304964	2.449590489709883	2.4865159967271486	5.258118403361832	1.7648041923276552	1.7577267764890452	2.0247555522745517	0.0	1.2571653711787045	7.866954072722123	2.9278672472198	2.4868183087024343	2.522703575367233	0.5658113579274556	7.359789117509154	5.0211665482568	3.756753993472842	5.584731901454614	0.0	8.76961397245055	4.081971845483623	6.631149026815583	5.197547159684277	4.1817696067625905	5.557167339905141	4.619580397116188	9.310004819789496	3.626610033524383	0.0
2L_3447	0.0	2.2439971393524467	5.006330504923475	0.5122096437192649	0.0	0.0	0.3920469204890817	11.453507350288342	0.0	5.696188759847429	2.475454936013822	0.0	0.0	0.7360404410059906	2.6553225974657733	1.152377426654778	1.9331211977680802	3.6155974850771635	4.656688779618578	1.2915121049555063	2.925362413093425	2.1089541977327335	3.4251918407135085	5.633516040330341	2.0258576417679985	3.6991777534947308	4.648523078220372	0.0	1.4431278468402644	2.462904552596969	2.0165780190172717	3.568341955636946	4.633387285267114	3.2475366622532644	6.336348144312441	6.587323182350651	2.6538219913072734	2.6711820327748694	0.0	3.355611075472391	4.685785478414988	6.228034500819921	5.568620378676528	11.400820631069022	5.953915250014045	10.197919591769935	8.193489175634886	5.550754153213027	0.0
2L_3448	3.4049797829325392	0.6779587016033248	2.4750289176191163	2.7854873878702056	4.146346545217412	0.0	1.7766842246892942	0.0	0.0	2.065126020701443	3.3654913510798687	0.0	0.0	1.334239726854443	4.211701032041237	3.655653141185241	3.854641200010078	1.966226391437792	1.8088502884257005	0.0	2.651440416549244	0.6371593905188134	5.691523464055726	2.5530054070830945	3.672325046303429	2.438398584168246	3.3705996663359126	0.0	1.3079977654166175	1.4881904645684172	5.483255447751368	2.587370655723814	4.724472441784788	2.3547578028579106	3.19057325986932	4.8510364257981555	7.21597863011982	5.326333562607783	0.0	6.082803818019541	3.893104275346949	4.390446964435561	2.1630821931216366	10.333282627734192	5.396408820985276	5.915531242064869	11.623736172960419	10.061996994481497	0.0
2L_3449	7.0376072135473935	2.452176772799447	0.8525885846999653	0.4797670711678797	1.0712383118526843	4.110751877072076	2.2032916222076078	0.0	0.0	0.533540090789316	4.637326840766601	0.0	0.0	2.06826230805664	1.2435692701348944	2.1587752188795686	2.5349523760307795	2.709272872477438	1.8693176831564478	7.25825826479723	3.4250930606347305	0.658458758752563	4.812368171189411	2.638348891111384	1.897542928588059	1.2599554593145577	2.6124556573750475	6.411814152284434	0.0	3.8448465983104203	1.2592340419316121	1.3369314615401584	1.6274683677110708	3.650211210346159	6.594459532934215	3.856307652522463	2.796449602727048	5.003986926583756	0.0	3.592082081230805	2.1944975096293637	3.5649535509238386	4.098216973838585	5.620373764972044	4.780117198116778	5.349119450880794	11.011276648415642	3.899383429492129	0.0
2L_3450	2.4213075060532687	1.6873558998061566	2.6400183604476903	0.33013027733056133	0.7371247887400355	2.2629042112647375	1.0107311346022996	0.0	0.0	1.8356588928715345	1.5954846507994656	0.0	0.0	1.4231823115516864	1.2835599586796378	1.8568309095500526	2.491877476178648	1.6312319585745383	1.286287455404414	3.3296307839016346	1.4140948680423233	2.7185338765568137	1.8396756519368986	1.0374068149328486	2.611418794276606	1.9507096421583552	2.69646698110268	0.0	5.58076407357084	3.174791310384531	1.7329713040747703	5.519697962127513	2.613029190671695	2.511729778063557	5.445219278980365	2.918900421552906	3.2070864466303184	6.886540119605429	0.0	4.325528925677032	3.2717650900852835	2.230057753143668	4.614553522463031	2.320445476028561	3.563326116044704	3.943668844553404	6.428900220897011	10.732746037470164	0.0
2L_3451	2.258929831992094	1.3493129770580363	1.6419823357182304	1.847946524862642	0.6876917413517091	3.6945114074637044	2.5931111362407155	0.0	0.0	1.02753358442144	1.4884882920348537	0.0	0.0	1.770321184946782	2.3949637743766896	2.0787697840418042	2.0922905162120085	2.6088656821590237	3.200070593557294	1.5531695764522098	1.759017156200042	3.804335420645368	3.775867394832396	3.62938597685105	0.0	3.03315198724232	3.6336972648853223	4.116125787157606	1.7355023294346144	4.442825281452982	3.2335096364043716	4.291280075972822	3.4825632584979247	3.1243842766142382	2.9633637226283085	3.218271941949108	3.3909479323136473	5.4610078418466435	10.61527176688014	4.0354503940242585	2.113168186422007	4.993213598567847	4.065920627632729	3.247247714018791	3.580082599154287	5.396157955158319	3.85570635865742	10.012986843936584	0.0
2L_3452	6.950477845351868	1.1532464302179348	1.9647438504499852	2.8429637783670927	2.821268812044109	1.0826289478741227	1.9342343867512293	0.0	0.0	1.0538691541351086	0.763319039421001	0.0	0.0	2.269617896209466	0.8187821418047153	2.4873898219561896	1.6690455334219452	3.5676408199116456	2.0513050258983414	0.7964885686367652	1.5785879963356912	1.734151159019927	1.4082336180711297	3.4742462808813963	4.997467533327486	3.110891330095186	1.1467164662693636	0.0	1.7799830581212526	3.544095637927089	2.901836107778836	3.961138589676217	2.857456769179357	5.207250575701607	7.381192114629045	4.570277383845258	2.454958266936941	2.9652209237849267	0.0	5.0257810743748195	4.334656896735324	1.9204459121772404	2.2077157309901327	6.6609486123356785	3.4095654466874317	3.521929647140887	3.734831695082365	4.279007735761345	0.0
2L_3453	0.0	2.696722295852729	1.0938827016452433	1.2310953005645309	2.748826525956069	1.0548300668762263	3.7691373236185073	0.0	0.0	2.0536174882779514	1.487438286185506	0.0	0.0	0.8845361846062397	0.0	3.4621723053912947	3.2523782318882493	1.738016894914632	1.19917995278109	1.5520739432859765	3.0761085504216377	0.8448115056568578	2.0581111808124763	0.48357676587727594	4.869146555468344	2.4248098787401076	0.5586359985931311	0.0	1.7342780755340534	3.946392208243224	3.231228661773725	4.288252931449704	4.176127916468532	3.1221802809337813	1.6921561792467197	4.947694948086806	5.58115089071979	2.568073200358503	0.0	4.032603716263237	3.284831698363103	4.158076081482324	4.780061712508734	8.65321879548348	4.599716330383109	5.882565174900427	6.8497537342288695	11.673577424501973	0.0
2L_3454	0.0	2.0972534159539324	0.0	0.0	3.206662675440523	0.0	2.198456661439103	32.11355352526534	0.0	4.79132348812183	10.411088781253657	0.0	0.0	0.0	1.8612605237996591	0.0	0.0	3.04124351987037	0.93260780176787	0.0	2.050546168098238	3.9420829177720926	6.402410379459659	1.1282396696965542	5.680136732251419	0.9428929350729582	2.606722816345038	0.0	12.138804805186345	2.30184561981797	1.8847061187172613	4.00199299251027	1.6238970085543645	3.642201091385557	0.0	10.38918222937306	1.8602086670470173	8.987410884203952	0.0	2.688149641763738	4.379363693783066	4.850632532183462	11.152428379941377	8.412060404650388	2.384813791950514	0.0	6.991799318579238	3.8908265204960957	0.0
2L_3455	0.0	1.6020759058757976	3.4117478076961527	3.8397048298220877	3.67431778023195	0.0	2.09923036756726	0.0	0.0	3.0500462570015334	2.6509837999705477	0.0	0.0	1.5764627801078774	2.843605467087435	1.85113482277698	2.4842332958393527	3.09757700557076	2.1372359832316743	2.7661805657558465	1.5663965950923935	4.516990660368978	2.4453762550664377	1.292780531759416	4.339013173894848	3.961478011600216	0.9956278496424726	0.0	3.090913502485636	2.6375434974881795	2.8794252897475685	3.8213649457022254	4.961930210699683	2.78224966447808	3.015841840206374	2.2045047643977416	4.618247491598876	5.1490610258131015	18.905700257684696	3.593549803982125	3.7635328801677335	4.075897358825922	5.537515796296263	5.7833179679142805	3.188046900906439	4.805253557503945	4.959483499550423	4.458259103319263	0.0
2L_3456	2.9406359125160817	2.927520620137864	1.0687521488597893	0.8018749761442194	3.5809010137799335	1.374128931082281	1.2275154084638844	0.0	0.0	1.3376255060571696	1.9376883978097532	0.0	0.0	0.5761433997876335	2.5981021279651557	1.353053333979792	2.723707724008391	1.4150734873133284	0.5207245913932713	2.0218893787926855	1.7173936570526875	2.7513434810217827	2.234254127549904	1.2599125589186297	9.514568310556779	2.8955703091589893	3.274812315957822	10.716603179723329	9.036988053214754	0.0	1.578497662744819	1.1172628846945598	3.173478568637853	2.542043492838936	2.204374747013554	4.189490932700887	2.3369704730012657	5.854508358251584	13.818777784380083	5.253279753882343	3.056539905741811	4.33338625481297	2.8021475534309603	5.636281457672019	4.993381938025405	4.150915008546415	8.086637219595506	3.2586834136924665	0.0
2L_3457	0.0	2.2836759418165045	1.8526739759286703	0.521266636224695	4.6555991436025375	0.8932658917585056	0.7979583437816004	23.31206107760002	0.0	0.0	3.7788396317142894	0.0	0.0	2.2471657621824477	2.0267059036929624	1.75913098929129	1.180381818106703	2.2077175181281206	1.6925104550602084	1.3143488781375152	1.860680782163216	1.430830096080241	3.4857567621502588	1.2285276403362482	2.0616792583727372	4.449057775122032	3.311503429653141	13.932864492443162	1.4686455196398294	5.01290823871469	6.84078517164043	3.631438085796356	1.7682434093147525	1.3219840998362393	1.4329752686380823	5.446838749062253	3.7135276723642314	2.1747315225974995	0.0	2.9270962765871813	3.973867055469819	3.8733199034768684	4.047918449015759	3.663919642914392	3.462396320165191	7.472333684533017	5.438066136672741	2.8244518445082774	0.0
2L_3458	0.0	1.125301285352887	2.0540729219166773	1.5411521530203807	0.8602826923338316	1.3204937326066215	2.359205700265629	0.0	0.0	1.7138868193705545	0.0	0.0	10.450653061309803	1.1073105751481858	2.4966926312713547	1.3002407612476243	1.454108650882065	2.175744216028773	1.5011987822875956	1.9429707011676087	2.2004801337627864	2.6439526457505336	1.7176371187564856	1.210735470341975	3.0477314363440144	3.035509081686662	2.4476583986397733	0.0	2.171063758280708	2.470154359945953	3.0337710289631086	1.073653718760703	2.6139521963907595	0.9771288339481916	3.1774999112947944	4.025966118831779	2.994338006263956	2.8129971721341285	0.0	2.8847045608188755	2.643512939672744	1.8218571428720154	5.08635037186906	2.7081426537613438	4.15868226330332	6.4436010622982085	2.9476200942155852	3.1314900130520504	0.0
2L_3459	0.0	1.5002250712663168	0.4564069101284133	0.5136569043090061	1.14690854815026	1.7604510275532592	0.7863093168650807	0.0	0.0	1.7136850431968589	0.0	0.0	0.0	2.214360422588543	0.665706318731265	1.1556334966147161	1.163149966747481	2.1754880653087314	3.0020440918221216	5.180645213096775	2.933628094505509	2.819884130961059	3.4348698021188677	0.4035309767527822	0.0	1.6861953948385022	0.9323315182547947	0.0	0.0	3.2931513976957816	0.6740919694682177	3.578424391113198	3.484859273831994	3.9080551856472767	4.942195725777328	1.651483955358572	2.328655375171996	3.7502213300267093	0.0	2.8843649440822587	3.524268957953161	3.816775087367717	5.983237123545191	5.415647647373462	4.691294284165427	4.0906936229195345	3.929697427230667	8.34965691259746	0.0
2L_3460	4.7548291233283795	1.8934489978211135	1.152071409994277	1.6207287315010022	1.4475246965807296	1.6664120759328436	1.9848176337153032	7.248215127024969	0.0	2.1628589534790668	1.5665620464313323	0.0	0.0	1.3973831671223689	2.100486430647609	2.917073081796552	2.691375779917884	2.0592788588483324	1.6839598821817467	1.6346359747416048	1.6198705353186158	1.3346264380599868	3.251387529628269	2.5465023154072304	1.2820397765661076	1.9153475951534045	0.5883524454722308	4.332023618192766	1.8265323921820757	3.1172393728114383	2.552334556610568	2.7098190292524964	2.932183721835459	2.0551647317290715	2.2277122954124717	4.950341560540463	4.61845863561495	4.733191675668183	0.0	1.2134619036668997	3.7066791145188396	3.065484440695795	4.782618654880952	4.177031717720753	4.575263488078613	4.13032411685926	7.214123992305235	7.025456742506472	0.0
2L_3461	0.0	4.000734763515997	3.8252532508914747	1.5654832239686753	0.8738644786498305	2.0120117099081516	0.8986694479886967	0.0	0.0	0.4352362383959491	0.0	0.0	0.0	2.811980838037777	1.014443751579362	1.7610245640913884	3.249544133270067	2.2100939632498946	2.2873486289861056	1.973645516686581	1.1176102006965283	3.2228331281462905	2.1809430764260904	2.1522376045718445	1.5479238780570337	1.7986689233280886	2.1311151550205127	0.0	2.205339612376278	1.25457606620147	1.5408334738059848	1.6359061775089072	1.327610094722325	3.9702213547288565	4.841497442882434	2.20205267800749	2.027740915137725	6.939418468568312	0.0	2.930247079898901	3.8786910145826248	2.9081169350647094	3.343127481170442	5.960278321156484	4.2243378139259775	2.8051414127889016	3.2663518883351874	3.180928678489542	0.0
2L_3462	4.2105263157894735	0.8383494575879009	2.0403791024372326	2.870395885000459	0.0	2.9513034923757995	0.8788041233489468	0.0	0.0	1.276845680431063	2.7744638348639126	0.0	0.0	1.6498927569707968	4.464086424713182	0.6457862447529868	1.7332975118514216	1.6209294409414359	1.863988488007098	4.342539517109605	1.2295182747399567	0.7878978884336589	3.1990991336839545	1.803995850809543	0.0	1.1307271329282818	1.0420031468495035	0.0	3.234884999838256	4.600662495399337	5.273705305347536	3.9993601023836183	0.6491314621037053	2.1838829438742082	9.468949735658487	2.3071882757920577	4.089766660222186	4.790132327405544	0.0	3.2236573467150933	3.501186026766567	3.8779530612561466	3.120625551682017	4.035132554104402	5.243138638118571	3.200321860941443	4.791222480415877	3.1106134129650367	0.0
2L_3463	0.0	1.3658583171128553	1.6621164014023078	2.9929698132057614	3.341396401299369	3.2055545849848617	2.577182388829873	0.0	0.0	2.080266500445052	0.9040441238623622	0.0	0.0	3.225652105893858	1.4545985606165404	3.366815613186554	3.1063212140022904	1.8485990022741465	2.9153790105684676	0.9433287695087464	2.4037915163840693	1.5403937451798513	4.169637011832971	2.0573782212113634	2.959398969744437	2.2106481418937425	2.3767178619616525	4.999917501361228	5.270349425220962	0.5996404555828325	2.9458431771547113	5.212679948227663	1.6921279753003464	4.269639094523405	3.0854063621593424	2.7064256227778554	4.845921737685508	2.3412582975657354	12.894524082457904	2.100822829277543	2.8521066072956947	5.307162652859552	3.7768307874927514	3.067927912284259	2.7956430586310645	6.554791081527419	3.902985213852756	9.12218990939841	0.0
2L_3464	0.0	1.5098236676938501	0.6124360655024869	2.067773338957677	0.0	1.181143051187787	1.5826804117184823	0.0	0.0	3.066043340055633	0.0	0.0	0.0	1.980913894625285	1.7865748724497201	5.427461014353696	0.0	1.9461396131366366	1.7903712491442585	1.7379305071107425	1.9682651686200465	1.8919506957648682	1.5363762032226256	2.707418733442442	0.0	3.6202322107445775	1.25106223002468	0.0	0.0	5.523702206166661	0.904539840231128	1.9207037458524803	3.117471792725535	8.74013184488888	3.789574407109241	1.1080335479317307	2.6783478343549	2.8755928663729966	0.0	1.9352129411559802	3.152726753960416	3.259195937738183	5.887706976317234	3.229805941147283	5.722799605012371	5.489155076315723	3.3556218530558812	3.734701728046489	0.0
2L_3465	0.0	0.0	0.0	0.0	0.0	0.0	0.0	0.0	0.0	0.0	0.0	0.0	0.0	0.0	0.0	0.0	0.0	0.0	0.0	49.55450500004956	0.0	0.0	0.0	0.0	0.0	0.0	0.0	0.0	0.0	0.0	0.0	0.0	0.0	0.0	0.0	0.0	0.0	0.0	0.0	18.393240116392423	0.0	0.0	0.0	0.0	0.0	0.0	0.0	0.0	0.0
2L_3466	8.5729594570459	2.2759263717335405	2.0771853695110245	1.9481165141992758	0.869962601177738	1.3353519403498288	2.0875325666263604	0.0	0.0	2.5997572346694264	4.707520348492082	0.0	0.0	1.1197700440237592	1.5148712639676811	2.1914518039483384	1.1763762359413115	3.8503949927703336	2.5301504748801475	1.96483302554224	1.947084962081494	2.138961940380714	1.3027229906768023	1.8365380156482223	4.623036808156763	1.5348323290328525	1.414399699242048	5.2070939364953235	0.0	1.8734614198089818	3.5792248902162247	2.1714689607512416	1.321682205390648	1.9762469933254727	2.6777109748394246	1.5658716642275083	2.271022743989978	1.6255137385373342	0.0	2.5525178729124693	3.5643436957616417	2.6319381376626825	1.2102545961158027	2.282178916710831	3.8819776566953004	2.4823255319220237	3.7937285818617124	1.0555751892540757	0.0
2L_3467	0.0	1.9127757062948207	3.491492309784517	1.964726093605838	5.849199164207932	2.2445618474988565	1.5038077163281285	0.0	0.0	1.456623712290015	0.0	0.0	0.0	0.9410976398212291	1.6975411201751318	0.0	4.943358259558243	1.3868654778394152	1.2758612286569149	0.0	2.3377211267946745	0.0	1.4598110727107807	1.5434969002723498	0.0	1.7199091784759213	1.1887156883903072	0.0	5.535528219477051	1.049685829031371	3.4378488073629785	2.737478545011903	2.221584709691456	2.491370515377361	0.9001803511333495	2.6320370603451875	2.544872679595694	2.732288028240929	0.0	1.8387718279071381	1.9970739870478769	0.8847926528233777	1.5257164853615386	0.0	2.7188022740714737	3.6509225672703343	3.6438798009767512	1.7742916495447523	0.0
2L_3468	0.0	2.3377200064824977	2.844777321321403	1.200605873748128	0.8935829396430297	2.743216112279835	0.6126317499038705	0.0	0.0	0.8901143983925958	0.9670668292499419	0.0	0.0	0.5750864498705768	4.668004516761171	2.2509518712725645	1.5103950066582743	1.4124774985272097	2.338961889188874	2.018180170612915	0.8571215270614265	3.844814498685623	1.784124264611855	2.2008021294961404	0.0	2.6275075552666	1.4528020392691663	5.348471647484373	3.382653549638242	0.6414425787017971	3.6764043588920643	1.672819855702559	3.620179131893715	2.0299040388239447	3.850578838263862	2.251741263477114	0.777561080144309	0.41741200798342204	0.0	1.4981835647914579	1.5254663022510726	4.866116114289496	1.5538927452881077	3.2817992398696596	3.3228143001034955	0.9561461649168553	1.9483660181474707	0.0	0.0
2L_3469	2.636783124588002	0.7875069064355695	1.5971985393172141	1.4380361717866506	0.8027225781137368	1.8482124705056093	1.1006775440758068	8.03897294081708	0.0	1.1994100821451978	4.3436727803571475	0.0	0.0	0.0	2.3296429924618343	2.8309021276251563	1.8995432521113966	1.2688554456941035	2.3345933600616258	0.0	2.053249590864353	0.4934100158285933	3.2054256316411407	4.5189085254293095	4.265719032443921	1.8882720743254098	1.3050797488556733	0.0	1.0129007085848196	2.8811004420760518	0.943595449680791	3.0054518897279667	4.065094851671192	2.279376836607886	2.470748804898803	2.8896886776564994	3.0268243694938572	2.2498149527201385	0.0	2.691693675569623	3.2888530574438746	1.4571082695557043	3.908496076595803	3.790417857349224	1.492473693957165	1.717848630508167	3.750544954181843	1.9479780766755337	0.0
2L_3470	0.0	0.48195581525476905	1.1729864734132351	2.640243113585899	0.0	4.524439040253369	2.0208506316042345	0.0	0.0	1.4680827793155944	3.190003804079536	0.0	0.0	1.8970022621751974	4.277238631848233	2.970030535626444	1.9928988033390023	2.7955515320321283	2.571796522030973	0.0	1.8848893369689705	3.6236150996041196	1.471295214281274	1.5556393872336454	2.610628652432649	3.0335190858186882	3.5942014747607685	0.0	3.7193836609335467	3.1738307078700423	2.5986704335838304	5.518027856843964	3.7317693736672917	4.184949665517898	2.7217858544252835	2.6527429494734704	3.847339287019633	4.13067386780811	0.0	4.324220142340972	1.5095885289386861	0.44587660008391394	3.588011224324256	1.5464955830153029	2.1921525869729686	1.5769902405330647	0.9181364309420239	0.0	0.0
2L_3471	0.0	3.4657614652241335	3.3739950344915073	1.8986082442126624	4.2392694551733285	4.88031038774066	3.633002250572234	0.0	0.0	3.167110695586188	2.293943118468857	0.0	0.0	4.092423287525476	0.0	1.0678797780945821	2.1496509611734345	2.6803881094767	3.6987761119723097	0.0	1.3554306481032308	1.302877274172282	2.116027277284426	0.745777222919524	0.0	0.6232612569085394	2.584603105762476	0.0	5.349244125058909	1.5215419915158817	6.229043938928459	1.3226778406490645	2.146822938201984	1.2037648950858706	3.914491840241759	2.2891163049633994	3.688847213112819	2.970382317908138	0.0	0.8884463241599473	3.618501659517231	1.2825258166034255	4.423117156431058	1.1120904921378538	3.152769495189583	4.536077236694325	1.9807055510857634	0.0	0.0
2L_3472	0.0	1.3630531999118705	1.6587028472662768	0.7467057582065203	2.5009005326001135	3.8387654530303053	1.1430620122286488	8.348534623460216	0.0	2.4911930099117097	4.510937263598694	0.0	0.0	1.6095137283473457	1.9354815920942543	2.9399134195497942	3.3817545156779407	1.844802461451403	1.6971450892003699	0.9413914179369332	2.9319335891454275	3.586870414570482	2.080536831764338	1.4665377873259164	1.4766605675663025	2.206108046445732	0.6776676293048286	0.0	2.1038102001344123	1.7952268508489626	3.4297587130447784	4.681777015283921	2.532979177813534	2.367150204438927	2.052713160790818	1.5004818497364059	2.90158168602884	2.336449962879651	0.0	1.7470902386783833	3.4154989478982425	2.5220300586639324	3.4791453792498954	2.6242518749951613	2.1699234168928476	2.3786651811109722	2.5966463325889007	3.0344851024988375	0.0
2L_3473	0.0	1.972892360324523	3.001022058082321	2.364221413253204	2.262387647001465	1.7363296595491622	2.5851181829431784	0.0	0.0	1.5024039590147205	1.632290226425587	0.0	0.0	0.9706754105107646	2.1886164542898916	1.8996653739443798	2.5493615672067667	1.6688621740610852	0.8773068591951662	3.4064406595482275	4.099028773711163	2.3177055086297447	3.3878058638176576	0.7960037428095986	9.350811870882387	3.3261829270223497	2.145632737745533	0.0	2.854752206081136	2.1653528388317054	3.1026598792879145	3.2941005952439775	2.673308080501403	2.569671833634306	3.2496524612751685	0.27147593893822014	0.6562138795272687	2.465891003038154	0.0	1.5804688441860653	2.574800066131165	1.3689012199510782	1.311390208169295	1.186987436568875	1.6825509289237486	1.075904989412557	1.8792016747257403	2.7450838293699813	61.929091190586774
2L_3474	0.0	1.9385768390470732	2.359059002817896	1.327485318012383	1.9760326993891095	1.5165589277928382	1.6934359374878283	0.0	0.0	1.4762718820399716	0.0	0.0	0.0	3.815167835591701	1.1469593248079846	2.488831369230578	1.6700128156783476	0.9370484597734466	1.4367456905531384	8.925841874248276	2.8431051383439168	3.6438279627357857	1.9726696483568402	2.4333818271568886	3.5002546435253166	2.905181274595991	2.8110835401822305	5.913695527472072	1.2467102433453725	1.4184598363097347	2.3228142753196916	6.165342145662374	3.0020684251449246	5.611058273645701	0.0	0.7113440525768616	1.1463111420869854	2.307619528922549	0.0	2.898894030514587	2.0240122061429444	0.8967274827245449	2.7489717986419393	3.1102441593502492	0.3673967697741208	3.1715736784757276	2.4620210176579223	3.5964495849697182	0.0
2L_3475	0.0	0.0	1.374723508734306	4.641491218298615	1.7272768099270055	1.3256445946841653	1.7763062067691477	0.0	0.0	0.8602860967443334	3.738639210100308	0.0	0.0	3.3348896151537386	1.0025726012949228	1.7404168298307445	5.2552105412516505	1.638173371164217	1.0047030148123366	0.0	3.8658612420901717	0.0	0.0	3.6463745920618424	0.0	3.555241339939988	2.1061765734192095	0.0	2.1795324466995343	3.7196845707484005	4.060806516782298	1.077841729720408	4.373580773039149	0.0	0.0	0.6217954218446681	1.5030090240661804	1.613697060650804	0.0	0.0	1.769216343312893	3.657927355652961	4.8058265841506245	1.8124708871863748	1.284585868784692	0.0	1.6140643107783987	4.191606726690475	0.0
2L_3476	0.0	1.8883983039917152	6.893989854115131	2.586248811618671	0.0	0.0	4.948808044940719	0.0	0.0	0.0	0.0	0.0	0.0	3.7164152202068923	3.3518135573819583	4.363937872071161	0.9760715093413459	0.9127936982183544	1.6794679915653756	0.0	2.769513600481231	0.0	4.323619457498173	2.031767703934874	0.0	4.244974417237177	2.347132162435159	0.0	3.643320391044864	0.0	3.3940350851588854	0.0	2.924362247770101	1.639746134503456	1.7774159748815572	0.0	0.8374798355792588	4.0461995059590405	0.0	1.210225046188239	0.9858111219407939	2.62054919373563	2.0083626211180734	1.514868969136211	3.220982943070093	3.0894799910858204	0.0	0.0	0.0
2L_3477	7.162041181736795	0.7130098341168362	0.4338317250034403	0.9764999429724034	4.36071674484705	0.0	2.989664877999998	0.0	0.0	1.0859475348339391	1.1798301894004999	0.0	0.0	1.4032212346663	0.0	3.84465400860104	2.5797736020169997	0.6892940773922848	2.2194312346011107	1.231098938004812	1.742826560732556	2.0103034754126483	3.8091332567588716	2.301427114953983	0.0	3.8466992883862763	0.8862157470967129	0.0	1.3756225379795628	6.260525508511185	3.203747307891137	2.0408551999629925	1.6562441065313878	3.0956263752320172	1.3422116157677653	1.5697968572980876	1.2648419719088717	2.5462319332113177	0.0	2.741696042416597	1.488866036449525	2.3087186980620746	3.033220896890054	0.5719749218739454	2.4323179162754016	0.7776712540975498	2.3770239849869883	1.3227765184945321	0.0
2L_3478	2.068787173519524	1.0297801715910342	2.2556557183654435	1.4103315700803911	1.8894183878953277	1.4500844674202273	1.2953668226245143	0.0	0.0	1.8820844009457098	0.6815983044015301	0.0	0.0	4.053266405798441	2.1933706250207	1.2691945849813033	3.193624197554016	1.7919507008080262	2.0148621359890537	2.13365013770578	2.0136925454753194	2.3227400900294057	2.2005698721487765	2.659109477531522	4.462439977393279	2.5926507831990597	1.791911281755676	7.539311856849578	2.3841278121383573	2.712570594649726	1.1104998426421722	2.7510467732972397	3.8273073017751433	2.146044785808635	1.9385187158166455	1.1336068590651434	2.1921310824239097	2.059372897417046	0.0	1.3199183171189286	0.6450982787874784	2.6675343012519654	2.409437882084826	0.33043495615888135	1.8735620118814744	2.2463377057847507	1.1770523290393289	1.5283593184984665	0.0
2L_3479	0.0	2.644306236840858	1.2066985768719884	2.7161247635613393	4.043096579368463	2.3272366198439585	2.4254191410128643	0.0	0.0	2.517126782339717	3.281685797618655	0.0	0.0	2.6020304944963804	2.3467563690821187	2.036926939249927	2.05017551723451	1.9172645389844747	1.469839438561314	2.282859537250675	3.8781236306385853	1.2425864187789601	3.5316886057685486	0.35563313099586347	1.7904394472483722	2.674888839050096	0.8216667271276434	0.0	2.550853496448511	0.0	0.0	3.153676777144169	1.5356087711106536	5.1662721643838925	1.866674050399577	2.183187079811534	2.0522513754628484	1.4164636992224322	0.0	1.2709999914419332	2.070632947973587	1.5289709102275737	2.812291132455854	1.0606283257658387	2.2551559348243395	1.802570638777678	1.2593653887791616	3.679289573334864	0.0
2L_3480	0.0	0.0	2.5758938834755765	0.9663348272869763	1.0788306985590599	3.311909419277383	3.698179035133995	0.0	0.0	1.6119646463913755	1.1675484576392987	0.0	13.105558722732248	1.3886140590230407	3.130957625306403	1.08703775418	2.1882161279187384	2.387415455650177	1.8825664463593286	2.4365670232582506	1.0348105080867855	2.652502304361377	2.153989228438366	3.036626459834447	0.0	0.6344426880956029	3.5079618675775093	0.0	0.0	1.5488387581410838	3.1703971144313625	3.3660173619175526	2.1853373696514553	2.4507213545136928	2.656479069435382	2.718547425739479	1.5645941114310185	2.519726307328498	0.0	2.7131556849429357	2.210050980350989	0.9791509390547082	2.626440109942783	2.2640832344919497	1.2034990531471201	0.384787947210172	0.6720799344990896	0.0	0.0
2L_3481	0.0	0.6634168968833869	1.6146273613622417	0.0	0.0	1.5569836555640757	2.7817206736576408	0.0	0.0	1.0104151573590254	2.195535729380022	0.0	0.0	0.0	2.3550643362363033	0.0	3.429055885586944	3.848104045550264	0.0	0.0	3.8918529312884935	1.2469854127646414	0.0	2.141352842485297	3.5935558918325303	3.5791446106851073	1.649151169524412	0.0	5.119768013071792	4.368809033532067	2.3847301910300045	0.0	1.0273634135752103	2.3042496700602504	0.0	0.0	2.3537334154472465	0.0	0.0	3.401332199782689	2.7706178470872462	1.8412605122165795	2.116685386397037	3.1931494597244336	1.5087597459278763	0.0	0.6319118917666368	4.92308661777057	0.0
2L_3482	0.0	2.247087421587884	1.1719227009161857	3.9567730458289283	2.9449338597304444	0.7533893101590782	2.355520927154573	9.830811730124557	0.0	4.400254158680205	4.249481085240978	0.0	11.924949140091918	0.0	5.128031564059883	1.4836685187795342	2.322940035028608	1.241340563397311	1.427480099642679	4.434139504236599	2.8247699177822465	2.4135525804497417	2.449934846432694	1.3815365241991666	8.694203643984185	2.8864457242559927	1.5959741870326938	5.875558031124006	1.2386701934084414	0.704656085550886	1.15391720851734	1.2251163554258568	0.49711800806007256	2.2299489954916005	0.6042927750151527	2.827026343574307	1.1389185672085527	2.29273766174691	0.0	2.4687420228773385	1.6757994384463113	2.9698149199462627	1.707027278227625	1.5450930779521088	1.4601096936609557	3.851369084682223	3.974983046697306	1.1910853455529162	0.0
2L_3483	0.0	1.6233008605523687	3.4569480334286875	0.5557964006625092	2.4819977599970215	0.9524376450979224	3.4032669235424176	0.0	0.0	4.326636318403348	2.6861051140083734	0.0	0.0	3.194696803306511	1.44063935574608	2.500879215349146	2.0976211926864337	2.7462880973912225	1.804625797306235	1.4014140267529935	3.1742977114305466	0.7628055989930966	3.097216995668542	2.183179692062504	0.0	1.8245278578035968	2.5220458331389257	0.0	1.5659315922783914	4.454144581533116	2.9175730897646064	0.0	1.2569169712071744	0.7047775105496382	0.0	1.340226565300864	1.0798689039150648	2.898487714035202	0.0	3.1209931000044215	2.542262465295469	4.50534164568867	1.294818245283894	2.6044167652818224	1.3844071910724194	1.770514732895721	2.31931788860896	4.517323937299543	0.0
2L_3484	0.0	0.7124782925676212	4.046077540243805	1.951543944476233	3.6312215625422355	4.459004332201396	2.987436113367524	0.0	0.0	1.8085632867295511	6.2877367362354954	0.0	8.822364340709125	0.9347834317114997	2.9507653421144737	1.0976536738011107	3.682643438777808	2.0663406470924817	1.4785177808554886	4.100603887733339	2.0898327615976604	1.3392032098022533	1.4500166045026424	1.5331409496964956	1.2864362153406748	1.708369605935081	1.18074010974448	4.346879223264846	5.498388101708083	1.5639645876711628	3.4147828767932253	3.6254822457868503	2.574459056501947	2.8870973762265266	2.682422021432999	1.8300643547359097	2.7384479311299725	2.713955992864331	0.0	0.9132173786728308	2.23163415303818	1.3182843267726279	2.525799718075287	2.6672264285864795	2.970616792135168	1.5541830162402799	1.8097157621967435	2.6435808042195776	0.0
2L_3485	6.446414182111201	0.6417663051639854	0.7809670214808103	3.515714540854712	0.0	0.0	4.0364089468887965	0.0	0.0	0.977440287195415	0.0	0.0	0.0	0.0	2.278206878043257	2.9661414948364424	1.3268594973882761	3.7225212785520485	1.7122859599742886	0.0	1.8824212103190316	4.825160315951497	2.938737318613786	1.3809799019089974	0.0	1.731169663629118	3.190662335236191	11.746381527170554	2.476342264179164	1.4087443579788461	3.460356882753651	0.0	0.0	1.1145252735323652	1.2080986098409296	0.7064718330386639	0.5692298479541538	3.666902265137202	0.0	2.467747364528073	1.3400994058937303	0.0	2.0476074185089788	1.0296470390543062	2.9190428283423295	0.0	0.6112894650006827	2.381210912422872	0.0
2L_3486	3.3030553261767133	0.6576647272572304	3.2012554043193577	0.4503511297688581	3.0166725458262724	3.8587094931970953	3.1023019218139942	0.0	0.0	3.004962996885656	0.0	0.0	12.215441295032225	5.824353043806901	2.334644703263156	2.0264143105378607	3.7392566058726997	2.225264405916711	1.1698028496163455	1.1355388222554708	2.250563315997994	0.6180867002576185	1.003846136085799	1.4151907995615738	1.7811989463851994	1.182703854975907	1.6348521709447206	0.0	3.8065327207014983	0.0	2.364053339662692	1.8824403454654521	1.5276834574694962	1.7132029700086688	1.238026733949293	0.0	1.4583283264060793	1.8788710615339668	0.0	3.7933209901478175	1.716621968119446	2.433727767592627	2.0983326229311663	1.5827315963663016	1.8695975175334594	3.2278815513801273	1.2528657738494589	1.220100223912793	0.0
2L_3487	0.0	1.1385732447584072	2.0782989427970384	2.7288252516444684	1.7408579714060597	2.0041017282037235	1.193515249723373	0.0	25.898416052874204	3.034676116821505	0.9420088074055458	0.0	0.0	1.6805555244341568	0.5052277940764264	2.6311519621815753	1.177006887962009	1.6510539337680814	3.290958945945341	0.0	2.226432901602019	2.1401086319141562	1.7378951691206617	0.918761289279342	6.167353607069267	2.30348272254868	1.4151579549778819	10.41977089007767	6.590008755924966	1.8744657772534827	2.5579597876443176	1.629474809405763	1.3223907555364973	1.9773064538293998	1.6074878929370195	2.1933955731261165	1.2623556849733824	1.2197888789408329	0.0	1.824204479020335	1.1887515101601998	0.7900047337083644	0.9081775576732103	2.740082863759244	2.2657009515555595	1.2418281498598474	1.6267553096479928	4.224564320681608	0.0
2L_3488	0.0	5.048697208928722	1.5359430644337333	1.7286060797150151	7.71936704277996	0.0	5.292322771356574	0.0	0.0	0.0	4.177085012869599	0.0	0.0	0.0	0.0	3.8890455310005545	1.304780218905587	1.2201925268576579	2.2450574498976144	0.0	0.0	2.3724342123992903	3.8531146459584873	2.7160000923440033	0.0	1.1349083743073087	4.70635335740267	0.0	0.0	2.770604989305465	0.0	0.0	1.954595527729065	2.1919585807506583	0.0	4.168295775598963	1.1195154378939856	5.408826122466642	0.0	0.0	0.0	5.838439632636037	1.3423564745745602	4.050053804964799	4.3057038232640625	1.3766383372852031	1.2022349066019768	0.0	0.0
2L_3489	0.0	2.471685469785018	1.002600076197606	1.8806042005175423	4.199069486201858	1.2890750886239124	1.1515364374917232	0.0	0.0	2.509662199467952	1.8177521676694597	0.0	0.0	1.6214463301264728	2.4372885652169676	2.115506663845991	0.8517065359959572	3.451461826832195	1.953974139152268	1.8967413982777588	1.879608397016256	0.5162089613875697	1.2575769008274857	2.3638566320952634	2.9752164469965185	1.9755232667252736	1.3653834338027975	5.026641198351261	0.0	1.8085362912949121	1.9743921340217379	1.0481081647626034	1.701172107582124	0.9538799065197692	2.5849144393320582	1.2092848893806647	1.9487289415478752	0.7845906398336667	0.0	1.7600428042409992	1.7204103752215028	2.032582294175635	0.29207825360570605	0.44061792257461857	1.2491490172320106	0.0	3.139076797513851	0.0	0.0
2L_3490	2.352941176470588	1.405468208309128	1.9953707398834706	0.6416179037059849	2.1489355605856564	1.6492578339747115	1.4732892656144108	0.0	0.0	2.140594228957959	0.0	0.0	0.0	3.6879955744053103	1.6630910209715777	0.7217610970768674	0.7264555748200812	1.3587202666714977	2.499937501562461	0.8089044198537501	2.2902791392214885	0.0	2.145278242588064	2.0162306567871364	3.806526924833782	2.1062564240820936	1.7468876285418147	8.574858514834505	0.9038649264253948	1.0283833813245578	1.6840403496067764	2.6819238333631326	2.5392495429350825	1.6272068993572533	2.645735955551636	1.0314488762364493	1.0388444725163306	1.3384193267750786	0.0	2.1016981721230756	1.7119769910292408	3.0339279832180446	1.4947534155115545	1.5032846770192871	0.5327253161724751	3.06585455585987	1.7849652378019938	0.8691419830343484	0.0
2L_3491	0.0	2.796282103987732	1.5467284929104463	2.4370421494099017	2.332071786144664	1.789810608207475	3.4641656314585036	0.0	0.0	1.161509795476709	2.523849961494462	0.0	0.0	0.5002866642586202	2.7072340271161974	1.9581772502883417	1.576730899705251	0.7372564485609785	2.939068985239408	2.633522209546202	1.2427304617543984	0.9556374005898194	2.716119915607826	3.8291006728003385	2.7539507488955968	1.600028818804782	1.2638403951573933	4.652811833775506	0.9808939514351558	2.232048194384613	1.8275573535470926	0.0	3.9366414873828277	2.2073505656777295	4.306815631443774	1.6790262587953693	1.803802722786096	1.0893614054505107	0.0	0.32582982012760275	1.5924641200582055	1.6462424422185364	1.8924955468227997	2.0392466892218226	2.023438002697879	0.8317830745231054	0.9685416228098913	5.659271131152477	0.0
2L_3492	0.0	4.088078316282578	2.2612694205732278	0.5089829380775429	0.0	1.7444319911382855	1.1687315686161914	0.0	0.0	0.5660305162900187	3.6897909143080496	0.0	0.0	2.194211086032091	2.638595180262886	2.862794832082769	1.9209433460789203	3.233538665433802	1.32210102742454	1.2833761210932104	1.816833661538278	1.3971124479924892	2.269076380401125	2.39915453794083	0.0	4.010044895125964	3.6953914680617017	0.0	2.868073494956923	0.0	1.335916282935847	0.7091725799840294	2.877624307039291	1.290831418062217	0.6996035346768986	1.2273423398987149	2.6371040272929718	1.0617418831160212	0.0	1.905412648548352	3.1041779985331206	1.719111249740242	0.7905057727079305	1.1925263420125003	0.8452011549166661	4.0534707924729965	0.7079890117273423	5.515786733209118	0.0
2L_3493	0.0	1.2217556812402774	0.3716893858706369	2.091563636241945	5.604127252917531	3.584197274217973	1.280711665858484	0.0	0.0	0.9303957019440152	4.043322175448846	0.0	0.0	1.8033343652413312	1.6264169140853397	3.7645065849455026	2.8417437634380933	0.8858387165260003	0.8149364818132663	2.109511046981975	1.4931829479104621	2.8705771582434365	0.4662157893767604	2.957653791835397	0.0	1.6478477872013308	3.037094502802004	5.590511783401211	2.357154937561912	0.6704704691281873	1.0979361819104583	4.0798841312906715	2.8380052417956816	3.7130895690031283	2.299904697699089	1.3449381320053415	1.8964140706338384	0.4363016022085587	0.0	1.9574780948413797	2.2322998157236498	2.2605900874820106	0.974527634274072	1.4701345834704438	1.0419555560803924	1.9988313499374033	0.5818678627542453	0.0	0.0
2L_3494	2.678272514228323	0.7998982102864136	2.595728352615161	1.8258293208908176	1.6307065965832457	1.8772938183843382	1.1179965412541004	0.0	0.0	2.0304710351682456	1.764807929776175	0.0	0.0	2.6236995633114444	2.839559493456661	2.0538899648990205	2.756331831702127	2.062113115359041	1.4227967032662148	0.0	1.0427785836428605	2.505868744599853	1.2209484474053258	2.00813063406151	2.888559657278174	1.1987398463138796	1.9884224764118412	0.0	2.0576771006671195	0.5852868256617839	2.396106958764245	0.5087903712439823	2.0645292567744224	2.7782909898634056	3.0115508031053104	1.1740629993987037	1.6554736153926126	0.7617384852754047	0.0	2.392291190230484	1.948684891027592	1.7267082596152241	1.1342844800221594	2.1389219542457214	2.1223405632582706	0.0	1.2698530734279334	0.0	0.0
2L_3495	0.0	2.5445111332540122	0.0	0.0	0.0	0.0	2.6672968600047904	0.0	0.0	3.875410212170958	0.0	0.0	0.0	5.007661722435326	0.0	0.0	0.0	7.379630841346792	0.0	0.0	0.0	4.782766734900805	0.0	0.0	0.0	2.2879462753607407	3.1626293594473744	0.0	0.0	5.585468844254787	0.0	0.0	11.821243878565879	4.41893247429286	0.0	8.403177745696313	0.0	3.634685072711875	0.0	0.0	2.656650739159935	2.354029014820025	2.7061563433116533	0.0	0.0	0.0	2.423674843660854	0.0	0.0
2L_3496	0.0	1.091937596858277	1.9931723879849574	0.7477295193146012	2.504329359380028	2.5626856946079486	1.7169437885480707	16.719961544088445	24.83762403288501	2.4946085273203287	2.710273154879914	0.0	0.0	3.760681005606101	2.4226690108412017	0.0	1.1287970085750474	1.055618144914731	2.427817053788165	1.885364200516024	2.669048525570886	0.5131125922961275	1.6667114595371417	2.0559678505370114	0.0	1.472755134576682	1.6964918414859098	0.0	1.0533473007185408	3.595376346019019	0.9812745824615321	1.0418213120176694	3.8046779783970384	1.8963165236725488	3.083291259254691	1.2020312525120573	2.6634298729810295	0.3899422203115053	0.0	1.049691338261984	1.7100908614026933	1.0101951419210526	2.0322839925264207	2.627849821010579	1.2416562639152806	2.381926418720036	2.340185787349658	3.038645493384869	0.0
[truncated: 73 more columns]
