# Supplementary material for: Convergence of topological domain boundaries, insulators, and polytene interbands revealed by high-resolution mapping of chromatin contacts in the early Drosophila melanogaster embryo
Source: eLife. 2017 Nov 17;6:e29550. doi: 10.7554/eLife.29550 (PMC5739541; doi:10.7554/eLife.29550)
Supplement: Supplementary file 3. [file elife-29550-supp3.zip › local_HiC_maps/22A1_2_zoom.txt]

2L_2267	2L_2268	2L_2269	2L_2270	2L_2271	2L_2272	2L_2273	2L_2274	2L_2275	2L_2276	2L_2277	2L_2278	2L_2279	2L_2280	2L_2281	2L_2282	2L_2283	2L_2284	2L_2285	2L_2286	2L_2287	2L_2288	2L_2289	2L_2290	2L_2291	2L_2292	2L_2293	2L_2294	2L_2295	2L_2296	2L_2297	2L_2298	2L_2299	2L_2300	2L_2301	2L_2302	2L_2303	2L_2304	2L_2305	2L_2306	2L_2307	2L_2308	2L_2309	2L_2310	2L_2311	2L_2312	2L_2313	2L_2314	2L_2315	2L_2316
2L_2267	10.75653739316607	40.093794155928556	36.654423876602465	26.820849598688568	26.41354740280871	29.98848442198196	0.0	0.0	25.625518916758065	28.630981011933393	19.067703695511653	29.35581597426082	18.36801055722145	22.83022969862329	30.45388469753202	9.70338687015316	19.737101803971104	22.7363672741824	23.35544777064466	15.286631993188278	20.37881776772061	14.773874191907959	8.685803228339344	10.22819864841353	15.200155649593851	17.483165007147377	9.238116770890871	11.758202443636664	12.668657086578499	9.8198001212418	7.244701547275058	9.060496025915436	6.156286829080619	5.484885848555719	5.81959714420729	9.26819944835677	7.616956849025415	7.624005293205689	6.1873855913733	3.8174641349244527	3.0001416066838353	10.16092190721859	7.853285869439327	6.968477950620807	6.6528621082403445	6.353724553333164	8.737226175331665	4.052615923052171	1.3920224861744326
2L_2268	40.09379415592856	17.221380012104643	51.52367512872165	63.140038290925446	62.18119184763122	36.36820021621252	33.08793117710315	0.0	40.21737491139609	32.709474447953276	24.688425523717253	30.202626348720035	22.782824354188296	31.785008514047963	22.44923305091957	26.65032113636969	21.166889306203576	15.514375232230805	22.400072766296987	21.991978425869167	15.991530885243176	20.135656357566546	23.173944307559136	18.164567603029003	18.743631425231655	17.022061480891402	14.230055972448463	11.379743103837233	13.157556179840988	8.990016586580603	8.843355434352455	10.072347599085608	8.809325836502321	9.78196202290192	4.566715720804701	6.7341482191410345	7.571028701570569	7.976878574292492	6.676070822793867	7.114586024706336	14.125507488284658	8.353097584872692	6.966393048182789	7.291010475723851	7.984431586779869	6.980193700375184	5.876758497547922	3.975177402229518	7.646370650170896
2L_2269	36.65442387660247	51.52367512872165	10.577977678049274	16.954590942942293	37.56851558028956	43.89188658207255	74.9662651806687	0.0	20.248714965926474	29.19437886937806	33.617965440731524	27.448970045054974	20.71755497455884	25.314108809816148	18.59489532933419	28.752751638331787	22.613937203435757	22.847774767339352	22.043418768156343	15.098945655723806	14.492599595559854	15.206903749976385	15.442489082160218	14.994413145468013	14.155614991980203	18.61161639624308	16.424447299099	13.472051485906887	11.703441677466222	10.86314263733049	8.586902988413978	10.51537226610389	8.584519227434475	7.978564021593423	7.975551528788206	7.323525017649696	4.814999880226878	6.861030398247003	6.416988959937179	7.918247488218778	8.889919329316037	5.734953174680824	8.296472712132308	6.332286688938696	10.204655289527407	10.543200765135142	5.9176814997298575	9.006432033501044	4.124794502737873
2L_2270	26.820849598688568	63.140038290925446	16.954590942942293	0.0	35.125741372678846	30.211991501971028	0.0	0.0	28.398159231318626	44.7936106393784	41.20505776235934	23.856850223441093	39.39754844815027	14.690568875140691	21.476602315607263	0.0	24.059887246619315	19.71892642276984	24.44455500413113	33.88124243363035	13.550264026894565	19.388349282404878	5.775355978504124	12.528018017437569	0.0	12.91654373525563	18.200295618301578	16.939547575957256	8.671385221581145	16.323430270930853	10.704755614443606	12.551034073421793	8.427654843710345	1.6577295702651056	10.883140226117794	6.847335907018657	6.752879554458512	6.571374847086454	3.8569786049539805	9.51864226086791	0.0	8.043083904968713	7.946216375017822	6.177964928928691	6.50531575371499	8.449424911016994	5.5329029288145	0.0	0.0
2L_2271	26.413547402808714	62.181191847631204	37.56851558028955	35.125741372678846	0.0	17.85191479638106	0.0	0.0	83.90071189754043	24.81377263636409	46.82228834569832	19.22282133348712	52.37899578989272	14.467477472329142	9.064482005643546	0.0	19.386419812921048	24.274342796443133	29.73765441277054	6.256260170332939	0.0	49.644184852031685	0.0	15.862843509876207	42.657384419816914	19.080589094107694	23.5251258426196	11.549286773795284	21.95923195390318	9.645325312709485	11.859966997665168	25.956910786468445	0.0	0.0	3.5726228482092584	3.3716760331826867	4.98774759802545	13.867675197968	11.395219249715973	4.687045942424327	0.0	19.010259361721033	0.0	4.563109631446761	3.843915504586944	0.0	12.259980236911858	0.0	0.0
2L_2272	29.98848442198196	36.36820021621252	43.89188658207255	30.211991501971028	17.85191479638106	1.15159540491937	0.0	45.56389881169352	25.257336173701198	29.523884324425232	32.21784417517486	30.31184829526165	22.025267386746073	21.776331442235232	22.60970227544044	49.18613344525912	22.788412370217213	21.296170096769796	20.82751137401358	16.68131752704956	24.10322239423506	17.079778330753847	24.94922099726439	11.824614408419999	15.287512865970829	18.326063447785707	16.47641132892606	13.907115304025433	12.276776720310094	10.231780241270908	8.840756485850982	7.016677238460373	12.237649274845854	8.00380677900529	10.75496670508136	8.700033964932599	5.5770132331369995	8.587959985450087	13.394889712358792	9.272159655301419	2.534602391853585	6.540363526485528	8.942384734391558	3.9247749377059717	8.265472700400023	4.294241422252759	3.866473652301944	3.4237617280957995	7.056113981642814
2L_2273	0.0	33.08793117710315	74.96626518066869	0.0	0.0	0.0	0.0	0.0	0.0	44.01311590854075	49.83026565760379	51.144354941823295	0.0	38.49225824456056	0.0	0.0	17.193208682570383	77.50135627373479	0.0	66.5817749036645	0.0	10.160278391627932	0.0	0.0	0.0	16.921976994572276	8.941584627627709	0.0	19.47495520760302	8.554136994503967	0.0	0.0	18.927564211761588	0.0	19.01068400441048	8.970701688286058	13.270431488079835	7.379284135646001	0.0	0.0	0.0	25.289405635744046	0.0	0.0	10.227144887961627	0.0	10.872992573746073	0.0	0.0
2L_2274	0.0	0.0	0.0	0.0	0.0	45.56389881169352	0.0	0.0	0.0	0.0	0.0	0.0	0.0	0.0	0.0	0.0	0.0	0.0	0.0	0.0	0.0	0.0	0.0	0.0	0.0	0.0	0.0	0.0	0.0	0.0	0.0	0.0	0.0	0.0	0.0	34.42245996667906	0.0	0.0	0.0	0.0	0.0	0.0	0.0	0.0	0.0	0.0	0.0	0.0	0.0
2L_2275	25.625518916758065	40.21737491139609	20.248714965926474	28.39815923131863	83.90071189754046	25.257336173701198	0.0	0.0	67.83133061329698	23.404764675121807	37.85448357967139	15.541102330388293	32.936495613329306	11.696542560501829	7.328374954838889	38.52762816215508	31.3467340621449	51.025294415948785	24.04204472782001	15.174023286056133	0.0	18.52426447092385	13.794911057310959	8.549770780645371	11.495759214425798	23.139167437329494	19.019392716224683	28.011806042520053	20.712314240130283	12.996616980599951	15.98074128905773	2.9979173468191647	8.627204682156526	3.959622933027334	8.665090775490963	2.7259038279322274	4.032451557151331	4.4846478172434265	9.212709485497813	7.5786857043251565	0.0	11.52693903286676	8.134366723281858	7.378287765028097	6.215391920860658	0.0	6.607896039293193	0.0	0.0
2L_2276	28.63098101193339	32.709474447953276	29.19437886937806	44.7936106393784	24.813772636364092	29.52388432442523	44.01311590854075	0.0	23.404764675121804	2.966570312462918	37.31841790806384	52.60217333795008	41.747238837623286	38.0519873169267	26.731006030803943	30.385623953595076	36.568344175074806	29.407740488762837	22.685798040326276	19.44688278436279	12.76303009650127	23.131788495100626	24.479204915424347	16.01452163106723	15.299503072140217	17.995729892103686	18.750054910875097	16.569074816000423	12.54310159748942	11.531312124944074	9.767749387026463	14.777315897992072	9.922538428006826	8.587809651042942	9.111874686209816	8.061905112021783	4.770416548002555	8.842279465371025	7.568538566063473	7.471362268425127	2.3486947363872	9.090962810234789	10.157620610517906	9.455942870975552	9.191061582318456	10.942987037534445	3.9085921016734253	3.9657951752453164	4.359042091782247
2L_2277	19.067703695511653	24.688425523717253	33.617965440731524	41.20505776235934	46.82228834569832	32.21784417517486	49.83026565760379	0.0	37.85448357967139	37.318417908063836	16.477788258308344	20.815174262037026	45.16424819119812	43.73400975268417	29.446058297469804	38.70185381879792	34.40408767211155	32.41834738274415	32.58436571465372	28.791656516666844	7.224950644555909	26.87826986644429	21.555789076603883	27.673841825862826	21.812405613230123	16.3567516581657	19.10540024752107	15.632487853122703	9.907608250527744	15.956586479984274	17.12320826137721	9.703639149097922	11.554956980253221	11.932586191390286	6.447611224517429	10.952922513549678	6.30106818858467	9.510403192291967	8.226106886948099	7.190015183620299	7.977354948419753	8.577085159090991	7.565880662456405	8.646928610957387	6.243498523586029	6.75780315082572	6.26901216225236	9.877886868561694	9.87034073650015
2L_2278	29.35581597426082	30.202626348720035	27.448970045054974	23.856850223441093	19.22282133348712	30.31184829526165	51.144354941823295	0.0	15.541102330388295	52.60217333795006	20.815174262037026	9.495154503967195	40.96513866699439	25.905127383997506	30.22258937071532	17.65443214519005	29.525890016059687	28.776874903327684	24.131894442896854	17.76918676226489	14.830964086820464	26.87972384620554	23.17777883131318	26.11828711049472	22.82660036417207	25.525766985483497	25.730635932667077	17.114386139058666	15.366314868446267	12.307851118674487	7.811008738077838	10.07401424053495	10.541934497689999	7.257637983574151	7.499995588237889	14.572658860717858	9.238907998030264	7.534965235554145	7.035866737869638	3.4727648417287424	3.638990325744219	5.281964468225023	10.76802526013064	7.325363338021566	9.968229827506903	6.165346897096507	5.046536637603662	1.2288945049367763	1.6884390887156553
2L_2279	18.36801055722145	22.782824354188296	20.71755497455884	39.39754844815026	52.37899578989272	22.025267386746073	0.0	0.0	32.936495613329306	41.747238837623286	45.16424819119812	40.96513866699439	5.222138000741022	25.96309702750125	32.533940525110005	10.690087936663367	40.58897501966028	32.67175213379213	39.072052104201546	26.66503121141903	26.941276100483776	21.416018582251006	34.44850809252869	26.687998087004296	24.71999423306457	16.407486636280478	14.323897704452154	24.61231501794238	10.67291234550549	11.539561402907754	10.641850816504872	12.47727991305166	11.569800045130199	8.239940927314162	8.815633997957338	5.294410040863768	7.832063550706289	10.265764465659807	8.520697071410854	5.257059705478487	3.305214769550511	8.52887466509508	8.27568939502002	6.65346618974621	9.916202056672043	8.399773206123434	2.750194851305215	15.626489399770914	7.6678601946655
2L_2280	22.83022969862329	31.785008514047966	25.314108809816148	14.690568875140695	14.467477472329142	21.776331442235232	38.49225824456056	0.0	11.696542560501829	38.0519873169267	43.73400975268417	25.905127383997506	25.96309702750125	11.0929578777195	35.382855767980466	19.93061488604339	41.44060142925031	45.34653824527035	41.45706664720948	18.31580263902806	11.162078401322484	25.55395517995974	19.029880480456907	24.32571334048657	13.87595451699983	18.62008583238899	16.866628354432702	23.614483256338488	15.816830086835417	16.583996935994513	13.227121021213106	12.40675098880513	11.901104204283248	7.510583607168073	8.466968661856367	7.990733005920099	11.820755898400742	9.279760297605007	10.59066635042937	4.57392574819624	8.216329379498697	5.300415280911741	7.948379297408155	12.08666161825895	9.645798766988262	12.180426923963685	7.406341400662217	1.3873356510162718	3.8122584695993353
2L_2281	30.45388469753202	22.44923305091957	18.594895329334193	21.476602315607263	9.064482005643546	22.60970227544044	0.0	0.0	7.328374954838889	26.731006030803943	29.446058297469804	30.22258937071532	32.53394052511	35.382855767980466	3.1669777958436263	33.29964519228047	38.38197401879023	27.139352773930206	35.62229854959359	25.137070807740425	48.95457504981128	16.01062571860191	35.769057082943974	18.474037142421157	23.597641825553314	15.555020635679252	19.374026381787854	25.55580341695887	13.426327058166429	8.986439182447462	9.668571052878383	14.898921505938938	6.213784510427104	13.689297271047145	13.106251507218925	8.24604890566685	9.584493892107004	7.267699258147175	7.962596499204636	4.093937860573577	5.147875291691483	5.8116322143422945	11.717631332383736	7.971369391982205	6.0434978745017975	17.443540166476787	7.852957230938768	1.7384480561282292	9.554159905108083
2L_2282	9.703386870153157	26.650321136369694	28.752751638331787	0.0	0.0	49.18613344525911	0.0	0.0	38.527628162155075	30.385623953595072	38.70185381879792	17.65443214519005	10.690087936663366	19.930614886043386	33.29964519228047	87.53348155669542	0.0	62.422640513363795	39.01622919069416	17.23743649441105	0.0	31.5648816141579	0.0	38.84958605766055	32.64747517485988	17.523804628270454	21.605711809435153	10.606980949155083	26.890105516774046	17.71672724803123	25.415396501970058	20.43350358982602	16.333933550944884	4.498065382079168	26.249061596047937	15.48290563354811	13.742392440584766	10.188969727042595	17.442472979865105	12.913890180277907	0.0	4.364803273951639	3.0801681525397835	8.381611415084217	0.0	0.0	7.506459308234735	18.279163033683012	0.0
2L_2283	19.737101803971104	21.166889306203576	22.613937203435757	24.059887246619315	19.386419812921048	22.788412370217213	17.193208682570383	0.0	31.3467340621449	36.56834417507481	34.40408767211155	29.52589001605969	40.58897501966029	41.44060142925031	38.38197401879023	0.0	6.438307932196569	45.34653824527035	39.680335219471935	24.93274975115947	19.942913410362834	26.632899954224705	27.625043164129945	18.438399283536487	15.937524902382659	20.99045231454391	19.671486180780956	17.739486058322157	20.966653904355592	10.8109731377348	15.754970816378277	12.468784743749156	9.745681998396392	12.199008525582084	15.127650675850038	10.07772444981923	8.696367868784233	12.0894654988243	6.6226966911351655	10.506960861570791	36.69960456176085	5.918797063684777	9.60662940965174	6.251136570285507	7.6594787246010485	17.098999319926165	9.16107459404988	9.91482545259629	10.216852698526218
2L_2284	22.7363672741824	15.514375232230805	22.847774767339356	19.71892642276984	24.274342796443133	21.296170096769796	77.5013562737348	0.0	51.02529441594877	29.407740488762837	32.41834738274415	28.776874903327688	32.67175213379213	45.34653824527036	27.13935277393021	62.422640513363795	45.34653824527036	19.078019287332413	43.3253105987542	38.0482489259272	22.47403125688267	28.941202196101298	41.50821703050215	21.27329475248175	27.938223001299527	26.778704003559067	28.61421423355286	24.133217666783228	28.42172970674802	18.349827120563177	17.384675977751165	12.143098716176093	12.979419831914518	10.539584571734519	12.033617112766224	6.624782896400509	9.800094864918293	10.380067198479031	7.463237159926937	10.524875543346703	11.028653544774679	10.671999820710402	10.041400695065757	9.819632981397687	8.991255895746315	9.342629249436524	4.588347249790543	12.104296578357443	3.8378522764604566
2L_2285	23.35544777064466	22.40007276629699	22.043418768156343	24.44455500413113	29.73765441277054	20.82751137401358	0.0	0.0	24.04204472782001	22.685798040326276	32.58436571465372	24.131894442896854	39.072052104201546	41.45706664720948	35.62229854959359	39.01622919069416	39.680335219471935	43.3253105987542	14.608165185236402	19.976395072038464	22.943462719167428	27.200819901495514	20.954783767586303	33.766970500135585	26.19347970948288	25.255151230709558	29.716344286521032	23.32401654441835	23.671768102490248	18.426013108265725	14.888733902203803	12.447339405489567	17.182006490255414	12.831482298448892	12.284972039403637	14.906555770725248	11.025694196082743	12.943335937290309	8.085604408570068	12.279675755161685	7.237939541973535	17.50968265995893	9.610446324504023	7.471857994051206	8.497189570285165	11.240949758064103	11.041298874309467	6.518045453264066	2.238866452959401
2L_2286	15.286631993188278	21.991978425869164	15.098945655723806	33.88124243363035	6.256260170332939	16.681317527049565	66.5817749036645	0.0	15.174023286056135	19.446882784362796	28.791656516666844	17.76918676226489	26.665031211419034	18.315802639028064	25.137070807740425	17.23743649441105	24.93274975115947	38.048248925927204	19.976395072038468	3.0173009775074546	4.826886141961618	42.82050862936847	49.375248804964684	24.22630737267737	30.859530503102928	31.82456398526055	34.847867581993185	34.348634087111016	26.476525206711056	17.444237073384222	15.729684326208487	21.90760418753571	15.868275132217043	17.715533528979748	20.676272633195687	12.195818005222737	12.027581409135802	9.69785075228402	10.075531219789148	13.562954147042767	14.212151176073274	12.033478512476396	10.918058274286857	6.602159170135001	17.148233875585206	10.534513700511301	9.85467604871245	8.399077109407218	8.242791761032894
2L_2287	20.37881776772061	15.991530885243176	14.492599595559854	13.550264026894562	0.0	24.103222394235058	0.0	0.0	0.0	12.76303009650127	7.224950644555909	14.830964086820464	26.941276100483776	11.162078401322482	48.954575049811275	0.0	19.942913410362834	22.47403125688267	22.943462719167425	4.826886141961618	30.88698144619024	44.1945325470635	13.164563627627151	40.79547920817607	38.39664391391253	41.710145404020416	46.67224313542055	44.55304827500993	39.53176320699735	14.883296352476147	3.050102818966027	14.304649554681957	10.977321950582292	11.33607338822764	13.781910635886334	13.006729161398942	34.63372717012049	21.39862710688208	14.652903487478948	18.0809593033768	0.0	3.666741590419831	18.112904461156617	14.082285611283853	17.794153671497384	9.629968461853286	12.611907027543774	0.0	0.0
2L_2288	14.773874191907959	20.135656357566546	15.206903749976384	19.388349282404878	49.644184852031685	17.07977833075385	10.160278391627932	0.0	18.52426447092385	23.131788495100626	26.87826986644429	26.87972384620554	21.416018582251006	25.553955179959733	16.01062571860191	31.5648816141579	26.6328999542247	28.941202196101298	27.200819901495514	42.82050862936847	44.19453254706349	5.901989040568446	50.23058980130663	34.24494945367631	28.77794207366525	37.68083142169426	37.84246503343864	32.86593348246723	25.049722352109676	17.036571248064902	22.11209493769772	17.46582122995132	13.874396398311408	17.661976090370203	13.146533364324094	10.918238768978503	14.316048051264666	11.022535062633006	12.300086897318455	10.348431695176595	8.675011304624107	11.542398464930958	12.588154102701566	11.41810131751456	9.90138503402823	13.779007681796784	8.72209043845347	6.591530542406063	5.031350343993423
2L_2289	8.685803228339344	23.173944307559132	15.442489082160218	5.775355978504125	0.0	24.94922099726439	0.0	0.0	13.794911057310959	24.479204915424347	21.555789076603887	23.17777883131318	34.44850809252869	19.029880480456907	35.769057082943974	0.0	27.625043164129945	41.50821703050215	20.954783767586303	49.375248804964684	13.164563627627153	50.23058980130663	5.610963823310749	22.60405690658265	35.06852389569218	35.55516514589905	30.943910846172294	43.04236064561009	39.71577944022414	26.431322174029113	19.5000955504682	23.168174731935075	33.92074709860644	12.884346083199055	17.62226326251533	15.52233775276464	16.40165689537957	5.472278123063327	11.241575844101828	13.871549452073797	9.690345024734606	14.065455943475621	14.337202172196415	12.004225487371555	12.640291434559316	4.104458468010877	9.406971103128624	3.272449412022652	0.0
2L_2290	10.22819864841353	18.164567603029006	14.994413145468013	12.528018017437569	15.862843509876207	11.824614408419999	0.0	0.0	8.549770780645371	16.01452163106723	27.673841825862826	26.118287110494716	26.687998087004296	24.32571334048657	18.474037142421153	38.84958605766055	18.438399283536484	21.273294752481753	33.766970500135585	24.226307372677365	40.79547920817606	34.24494945367631	22.60405690658265	3.232956499923702	36.224450170805525	43.100369678027924	39.72653894447408	37.66118398288676	28.344468233906905	19.33020511641043	20.948570614569828	20.027173473562843	14.13635976122166	17.967202668249378	17.110939467758037	19.584366150958765	14.231521233734641	14.696902944253177	11.612119894673429	11.9406520933396	9.008781760460096	11.138961744156067	12.303512899002923	12.089910244506346	10.576121280378144	2.543849607611198	7.079559927891767	5.070473497040668	4.1799449584847865
2L_2291	15.200155649593853	18.743631425231655	14.155614991980201	0.0	42.657384419816914	15.287512865970829	0.0	0.0	11.495759214425798	15.299503072140217	21.812405613230123	22.826600364172073	24.71999423306457	13.87595451699983	23.597641825553314	32.64747517485988	15.93752490238266	27.93822300129953	26.19347970948288	30.859530503102928	38.39664391391253	28.77794207366525	35.06852389569218	36.224450170805525	6.818879646384592	40.522430864811426	53.41508419874979	41.67091287994114	34.600868451710426	25.99080013779529	17.33341826708284	23.371404334846787	20.956783408621796	20.802850446831805	17.62226326251533	13.859230136396999	11.617840300893862	15.960811192268038	16.65418643570641	6.42201363521935	4.037643760306086	14.97710586573793	16.083399872656237	11.253961394410831	14.747006673652535	11.971337198365058	11.198775122772172	9.544644118399402	13.113859776120186
2L_2292	17.483165007147377	17.022061480891402	18.61161639624308	12.916543735255633	19.080589094107694	18.32606344778571	16.921976994572276	0.0	23.139167437329494	17.995729892103686	16.3567516581657	25.5257669854835	16.407486636280478	18.62008583238899	15.555020635679252	17.523804628270454	20.99045231454391	26.778704003559067	25.255151230709558	31.82456398526055	41.710145404020416	37.68083142169426	35.55516514589905	43.100369678027924	40.522430864811426	18.12562731967832	42.42977265015577	50.49138141611856	46.20645871188236	31.921273469648337	26.16709736578254	21.13525451584825	23.107852719789904	21.611813233231416	17.516475558998906	16.117957661348814	12.227397434221263	16.48826505528609	14.898789149798503	12.639254421871886	10.836194841284964	10.777036256192753	11.71607726987281	9.228782525585542	17.19753736918858	10.709525166427934	13.5248309133153	5.489107871764926	5.8658113531605585
2L_2293	9.238116770890871	14.230055972448465	16.424447299098997	18.20029561830158	23.525125842619595	16.47641132892606	8.941584627627709	0.0	19.019392716224683	18.750054910875097	19.10540024752107	25.730635932667074	14.323897704452154	16.866628354432706	19.374026381787854	21.605711809435153	19.671486180780956	28.614214233552865	29.716344286521032	34.847867581993185	46.67224313542056	37.84246503343864	30.943910846172294	39.726538944474086	53.415084198749796	42.429772650155776	20.025561323013957	48.62184982151791	51.438534317514474	31.235599087337445	30.469978160963215	25.457970883478534	24.650792723417737	24.108250103300676	20.825365702677455	16.815102530196867	14.537172292563111	15.987723153136843	14.760995133152294	14.57147124502293	15.268941408109411	13.543898267593816	13.68488990049912	15.368348578735123	9.958565396952897	6.467337922448533	10.058079586513406	7.089985189665483	5.313426639466646
2L_2294	11.758202443636664	11.379743103837233	13.472051485906889	16.939547575957256	11.549286773795284	13.907115304025435	0.0	0.0	28.011806042520053	16.569074816000423	15.632487853122703	17.114386139058666	24.61231501794238	23.614483256338488	25.55580341695887	10.606980949155083	17.739486058322154	24.133217666783228	23.32401654441835	34.348634087111016	44.55304827500992	32.86593348246723	43.04236064561009	37.66118398288676	41.67091287994114	50.491381416118564	48.62184982151791	15.423772872491185	52.135083739805964	40.55155360754373	37.54353363375591	30.262904026619687	28.501706460502916	21.438979196450347	21.2050894759353	18.011143494480038	17.02257478359404	16.462151527890352	14.93620451147212	8.693650366419975	8.745384896414194	15.514710572545358	15.925047172975672	11.172176648769517	14.259581768748255	12.0386812087762	13.644071296275914	8.860003309211237	10.14433152000026
2L_2295	12.668657086578497	13.157556179840988	11.70344167746622	8.671385221581145	21.959231953903178	12.276776720310094	19.47495520760302	0.0	20.71231424013029	12.54310159748942	9.907608250527746	15.366314868446267	10.67291234550549	15.816830086835417	13.426327058166429	26.890105516774046	20.966653904355592	28.421729706748017	23.671768102490248	26.476525206711056	39.53176320699735	25.04972235210967	39.71577944022414	28.344468233906905	34.600868451710426	46.20645871188236	51.438534317514474	52.135083739805964	9.035014968180226	39.458430769956436	40.989677070497336	35.04731073092161	31.61183000984282	27.290479588379423	30.99468443681802	23.54376800741529	20.404567696163884	18.388929457562575	18.486106806616675	16.199075396447576	14.549529925473152	17.43116166088399	12.300877185014276	16.736289631533847	15.725221172524547	10.564496249603831	13.547567064492416	14.03830322959589	5.78637624715696
2L_2296	9.8198001212418	8.990016586580603	10.863142637330492	16.323430270930853	9.645325312709485	10.231780241270908	8.554136994503967	0.0	12.996616980599951	11.531312124944074	15.956586479984276	12.307851118674487	11.539561402907754	16.583996935994513	8.986439182447462	17.71672724803123	10.810973137734802	18.34982712056318	18.426013108265728	17.444237073384222	14.883296352476147	17.036571248064902	26.431322174029113	19.33020511641043	25.990800137795297	31.921273469648337	31.235599087337445	40.55155360754374	39.45843076995644	14.144208170870005	54.86999363361101	58.58950253031978	54.879250221610796	48.85844963642182	32.098137953812326	25.487681719858625	20.397318123527086	24.575047167334848	22.829575220449556	22.071785578411472	14.607323198894226	20.31897552314368	16.20903167244789	17.812550893002552	15.957810407398137	17.7879177502151	11.141556257642412	13.565538353014157	16.943968836652516
2L_2297	7.244701547275058	8.843355434352457	8.586902988413978	10.704755614443606	11.859966997665166	8.840756485850982	0.0	0.0	15.98074128905773	9.767749387026463	17.12320826137721	7.811008738077838	10.64185081650487	13.227121021213105	9.668571052878383	25.415396501970058	15.754970816378277	17.384675977751165	14.888733902203805	15.729684326208485	3.050102818966027	22.11209493769772	19.5000955504682	20.948570614569828	17.33341826708284	26.16709736578254	30.469978160963215	37.54353363375591	40.98967707049734	54.86999363361101	15.963545767365234	43.22526470954345	65.8539298048057	58.2109926086219	40.28470178650676	28.51412728583116	22.040615991135724	22.18779896738406	17.653163038768025	21.068930398252782	13.470958633829259	21.36344705518642	18.65313910356182	14.601634048006835	13.471716365780763	19.97023484045209	17.43603807383091	12.8893161065349	14.58410507556025
2L_2298	9.060496025915436	10.072347599085608	10.51537226610389	12.551034073421793	25.956910786468438	7.016677238460373	0.0	0.0	2.9979173468191647	14.77731589799207	9.70363914909792	10.07401424053495	12.47727991305166	12.40675098880513	14.898921505938937	20.43350358982602	12.468784743749156	12.143098716176093	12.447339405489567	21.90760418753571	14.304649554681955	17.465821229951317	23.168174731935075	20.027173473562843	23.371404334846783	21.13525451584825	25.45797088347853	30.262904026619694	35.0473107309216	58.58950253031978	43.22526470954345	7.154886248040985	69.64961566121939	50.05058784415423	46.97740243967948	33.01037142498882	27.446008799618152	20.018845860416835	21.44433223720222	24.11657954552306	12.635465350500438	14.604292119941723	17.256563102361905	25.43545498941885	14.83377192767998	12.487763107133858	14.31029545152808	7.8228747542817265	12.702460114763797
2L_2299	6.156286829080619	8.809325836502323	8.584519227434475	8.427654843710345	0.0	12.237649274845854	18.927564211761588	0.0	8.627204682156526	9.922538428006826	11.55495698025322	10.541934497689999	11.569800045130199	11.901104204283248	6.213784510427104	16.333933550944884	9.74568199839639	12.979419831914518	17.182006490255414	15.86827513221704	10.977321950582292	13.874396398311406	33.92074709860644	14.13635976122166	20.956783408621796	23.107852719789904	24.650792723417737	28.50170646050292	31.61183000984282	54.87925022161078	65.85392980480569	69.6496156612194	12.191786754140622	41.9674276357324	52.16509129723659	36.056505536615106	29.06274228924417	23.19565734705715	24.99688320112586	22.812388347817592	26.261077124339334	20.199142696257155	17.702790290815003	25.02442383766556	14.756217795872178	11.978814610731307	13.727068232157556	13.643722564179388	13.12205081907841
2L_2300	5.48488584855572	9.78196202290192	7.978564021593422	1.6577295702651058	0.0	8.00380677900529	0.0	0.0	3.9596229330273336	8.587809651042942	11.932586191390286	7.257637983574151	8.239940927314162	7.510583607168074	13.689297271047145	4.498065382079168	12.199008525582084	10.539584571734522	12.831482298448892	17.715533528979748	11.336073388227637	17.661976090370203	12.884346083199055	17.967202668249374	20.802850446831805	21.611813233231416	24.108250103300676	21.438979196450344	27.290479588379423	48.85844963642182	58.2109926086219	50.05058784415423	41.9674276357324	11.094776620772352	37.76794672129711	38.50786050454335	33.896522485140494	26.178926733639866	30.83316186868608	19.465701875697334	8.344405896379724	21.083567050655247	24.375116968905456	22.82732139214616	20.680777826548933	17.671851391511034	23.143974732334147	10.332384350796096	16.77729788969985
2L_2301	5.819597144207289	4.566715720804701	7.9755515287882055	10.883140226117796	3.5726228482092584	10.754966705081358	19.01068400441048	0.0	8.665090775490963	9.111874686209815	6.447611224517429	7.49999558823789	8.815633997957338	8.466968661856367	13.106251507218923	26.249061596047937	15.127650675850042	12.033617112766224	12.284972039403637	20.676272633195687	13.781910635886332	13.146533364324094	17.62226326251533	17.11093946775804	17.622263262515332	17.516475558998906	20.825365702677455	21.2050894759353	30.994684436818016	32.098137953812326	40.28470178650676	46.97740243967948	52.165091297236586	37.7679467212971	12.54508358666203	45.96499751510438	55.976827928467245	47.54985707544166	41.32137168542448	27.753251648414064	30.434309774201765	22.5784099092649	23.784347368592176	21.3641701251488	25.672122636735544	25.78161255392654	16.038346166261263	21.240639729698472	27.300757191207726
2L_2302	9.26819944835677	6.734148219141035	7.323525017649696	6.847335907018657	3.3716760331826863	8.700033964932599	8.970701688286058	34.42245996667906	2.7259038279322274	8.061905112021783	10.952922513549678	14.572658860717858	5.294410040863768	7.9907330059201	8.246048905666848	15.48290563354811	10.07772444981923	6.624782896400509	14.906555770725248	12.195818005222737	13.006729161398942	10.918238768978503	15.522337752764638	19.584366150958765	13.859230136396999	16.117957661348814	16.815102530196867	18.011143494480038	23.54376800741529	25.48768171985862	28.514127285831165	33.01037142498882	36.056505536615106	38.50786050454335	45.96499751510438	21.90890732041444	64.1718467607413	64.6998069530774	56.521254509236066	36.851864034286244	55.53015210666078	37.67582411541797	42.06006997400906	40.91804435942979	37.21645308918541	35.686188633948916	30.272497085873834	20.045932344073037	16.880642132519082
2L_2303	7.616956849025415	7.571028701570569	4.814999880226878	6.752879554458513	4.987747598025451	5.5770132331369995	13.270431488079836	0.0	4.032451557151331	4.770416548002555	6.30106818858467	9.238907998030264	7.832063550706289	11.82075589840074	9.584493892107004	13.742392440584767	8.696367868784233	9.800094864918293	11.025694196082743	12.027581409135802	34.63372717012049	14.316048051264668	16.40165689537957	14.231521233734641	11.617840300893862	12.227397434221263	14.537172292563111	17.02257478359404	20.404567696163884	20.397318123527082	22.040615991135724	27.446008799618152	29.062742289244177	33.8965224851405	55.97682792846724	64.1718467607413	18.69831982171967	53.58746624889416	59.87958580414213	48.658248789626064	45.32204285709026	39.28800809844625	37.073974894922685	41.23084783255573	40.64433538789217	33.59418820544046	30.247727315402635	28.697525498468845	15.771581240334978
2L_2304	7.62400529320569	7.976878574292493	6.861030398247004	6.571374847086455	13.867675197968	8.587959985450087	7.379284135646001	0.0	4.484647817243426	8.842279465371025	9.51040319229197	7.534965235554145	10.265764465659807	9.279760297605007	7.267699258147175	10.188969727042595	12.0894654988243	10.380067198479031	12.94333593729031	9.69785075228402	21.39862710688208	11.022535062633006	5.472278123063327	14.69690294425318	15.960811192268038	16.48826505528609	15.987723153136843	16.462151527890352	18.388929457562575	24.575047167334848	22.18779896738406	20.018845860416835	23.19565734705715	26.17892673363987	47.54985707544164	64.6998069530774	53.58746624889416	22.978837424710395	54.00646668559329	50.85784405832568	61.43039251343081	46.742137775550304	50.3740443093679	43.17147299309725	38.216373628581806	40.69725743850795	33.20280698277749	32.447573099727826	21.925243980460806
2L_2305	6.1873855913733	6.676070822793867	6.416988959937179	3.85697860495398	11.395219249715973	13.394889712358792	0.0	0.0	9.212709485497813	7.568538566063472	8.226106886948099	7.035866737869638	8.520697071410854	10.59066635042937	7.962596499204635	17.44247297986511	6.6226966911351655	7.463237159926937	8.085604408570068	10.075531219789148	14.652903487478948	12.300086897318455	11.241575844101826	11.612119894673429	16.65418643570641	14.898789149798501	14.760995133152294	14.93620451147212	18.48610680661668	22.829575220449556	17.653163038768025	21.444332237202214	24.996883201125858	30.83316186868608	41.321371685424474	56.521254509236066	59.87958580414213	54.006466685593296	15.015011257504689	57.29888263747787	62.55823038729368	47.31484596182228	45.910273550595484	41.086248252331295	44.17778694724795	31.06576119109783	39.189550522181314	45.166022650177574	35.03152136292236
2L_2306	3.8174641349244522	7.114586024706337	7.918247488218779	9.51864226086791	4.687045942424327	9.272159655301417	0.0	0.0	7.578685704325156	7.471362268425127	7.190015183620299	3.472764841728742	5.257059705478488	4.57392574819624	4.093937860573577	12.913890180277907	10.506960861570791	10.524875543346699	12.279675755161685	13.562954147042767	18.0809593033768	10.348431695176595	13.871549452073797	11.9406520933396	6.422013635219351	12.639254421871884	14.57147124502293	8.693650366419977	16.199075396447576	22.071785578411472	21.06893039825278	24.11657954552306	22.812388347817592	19.465701875697334	27.753251648414064	36.851864034286244	48.658248789626064	50.85784405832568	57.29888263747787	5.080526342529086	31.942248414865922	41.6416602057699	51.50091853402939	39.15730188878337	34.72178819986972	42.84345228028638	23.256123004956873	32.36088863000178	29.641486224119276
2L_2307	3.000141606683836	14.125507488284656	8.889919329316038	0.0	0.0	2.534602391853585	0.0	0.0	0.0	2.3486947363872006	7.977354948419753	3.638990325744219	3.3052147695505107	8.216329379498697	5.147875291691484	0.0	36.69960456176085	11.028653544774679	7.237939541973535	14.212151176073275	0.0	8.675011304624107	9.690345024734606	9.008781760460097	4.037643760306086	10.836194841284964	15.268941408109411	8.745384896414196	14.54952992547315	14.607323198894226	13.470958633829259	12.635465350500438	26.26107712433933	8.344405896379724	30.434309774201765	55.530152106660786	45.32204285709026	61.43039251343081	62.55823038729369	31.942248414865922	0.0	32.388760128572585	55.2358226785336	44.054964009685875	54.57564380703973	35.442768789097805	44.096806880587245	16.95492871300223	7.765072393769928
2L_2308	10.16092190721859	8.353097584872692	5.734953174680824	8.043083904968713	19.010259361721037	6.54036352648553	25.289405635744046	0.0	11.52693903286676	9.090962810234787	8.577085159090991	5.281964468225023	8.52887466509508	5.300415280911741	5.8116322143422945	4.364803273951639	5.918797063684777	10.671999820710402	17.50968265995893	12.033478512476398	3.6667415904198313	11.542398464930958	14.065455943475621	11.138961744156063	14.977105865737927	10.777036256192755	13.543898267593818	15.51471057254536	17.43116166088399	20.31897552314368	21.36344705518642	14.604292119941723	20.19914269625715	21.083567050655244	22.5784099092649	37.67582411541797	39.28800809844624	46.7421377755503	47.31484596182228	41.6416602057699	32.38876012857258	13.058894001349158	40.2407613969823	50.15326838819433	51.4024453058618	32.010151790996574	42.2964628703308	46.485440896633065	23.794203681890032
2L_2309	7.853285869439327	6.966393048182789	8.29647271213231	7.946216375017822	0.0	8.942384734391558	0.0	0.0	8.13436672328186	10.157620610517906	7.565880662456406	10.76802526013064	8.275689395020022	7.948379297408155	11.717631332383736	3.0801681525397835	9.60662940965174	10.041400695065755	9.610446324504025	10.918058274286857	18.112904461156617	12.588154102701566	14.337202172196415	12.303512899002923	16.083399872656237	11.71607726987281	13.68488990049912	15.925047172975672	12.300877185014276	16.20903167244789	18.65313910356182	17.256563102361905	17.702790290815003	24.375116968905456	23.784347368592172	42.06006997400906	37.07397489492268	50.37404430936791	45.910273550595484	51.50091853402939	55.2358226785336	40.2407613969823	10.621863732153534	59.28213056084081	63.35499428165275	49.21180437904383	48.60189259996036	38.59293255344735	30.047354630898298
2L_2310	6.968477950620809	7.2910104757238505	6.332286688938696	6.177964928928691	4.563109631446761	3.9247749377059717	0.0	0.0	7.378287765028096	9.45594287097555	8.646928610957387	7.325363338021566	6.65346618974621	12.08666161825895	7.971369391982204	8.381611415084219	6.251136570285507	9.819632981397689	7.471857994051205	6.602159170135001	14.082285611283853	11.41810131751456	12.004225487371555	12.089910244506346	11.253961394410831	9.228782525585542	15.368348578735123	11.172176648769517	16.736289631533847	17.812550893002552	14.601634048006835	25.43545498941885	25.02442383766556	22.82732139214616	21.364170125148796	40.91804435942979	41.23084783255573	43.17147299309725	41.086248252331295	39.15730188878337	44.054964009685875	50.15326838819433	59.28213056084081	17.656455456936225	31.775444153101933	47.198805760449595	47.798041272207044	49.88322075478038	24.048080770769847
2L_2311	6.6528621082403445	7.98443158677987	10.204655289527409	6.50531575371499	3.843915504586944	8.265472700400021	10.227144887961627	0.0	6.215391920860657	9.191061582318456	6.243498523586029	9.968229827506905	9.916202056672043	9.64579876698826	6.0434978745017975	0.0	7.6594787246010485	8.991255895746315	8.497189570285164	17.148233875585206	17.794153671497384	9.90138503402823	12.640291434559316	10.576121280378144	14.747006673652535	17.19753736918858	9.958565396952897	14.259581768748255	15.725221172524547	15.957810407398135	13.471716365780763	14.833771927679978	14.756217795872182	20.68077782654894	25.67212263673555	37.21645308918541	40.64433538789217	38.2163736285818	44.177786947247945	34.72178819986972	54.57564380703973	51.4024453058618	63.35499428165274	31.775444153101937	13.383649781664262	32.36260916601557	49.34679974196771	38.335038505334545	28.360990025439808
2L_2312	6.353724553333164	6.980193700375186	10.543200765135142	8.449424911016994	0.0	4.2942414222527585	0.0	0.0	0.0	10.942987037534445	6.75780315082572	6.165346897096507	8.399773206123434	12.180426923963685	17.443540166476783	0.0	17.098999319926165	9.342629249436522	11.240949758064103	10.534513700511301	9.629968461853286	13.77900768179678	4.104458468010876	2.543849607611198	11.971337198365058	10.709525166427934	6.467337922448533	12.038681208776197	10.564496249603833	17.7879177502151	19.97023484045209	12.487763107133858	11.978814610731307	17.67185139151103	25.78161255392654	35.68618863394892	33.59418820544046	40.69725743850795	31.06576119109783	42.84345228028637	35.442768789097805	32.010151790996574	49.21180437904383	47.19880576044959	32.36260916601557	9.00731844623757	59.96529876972834	43.08874486076949	29.600881448469796
2L_2313	8.737226175331665	5.876758497547923	5.9176814997298575	5.532902928814501	12.259980236911858	3.8664736523019436	10.872992573746073	0.0	6.607896039293193	3.908592101673424	6.269012162252361	5.046536637603662	2.750194851305215	7.406341400662217	7.852957230938766	7.506459308234736	9.161074594049882	4.588347249790542	11.041298874309467	9.854676048712454	12.611907027543776	8.72209043845347	9.406971103128624	7.079559927891768	11.198775122772172	13.5248309133153	10.058079586513406	13.644071296275914	13.547567064492416	11.141556257642412	17.43603807383091	14.31029545152808	13.727068232157556	23.143974732334147	16.03834616626126	30.272497085873834	30.247727315402635	33.20280698277749	39.189550522181314	23.25612300495688	44.096806880587245	42.2964628703308	48.60189259996036	47.79804127220704	49.34679974196771	59.96529876972833	15.127387407499246	38.404606797176484	60.303992425818564
2L_2314	4.052615923052171	3.975177402229518	9.006432033501044	0.0	0.0	3.4237617280957995	0.0	0.0	0.0	3.9657951752453164	9.877886868561694	1.2288945049367763	15.626489399770914	1.3873356510162718	1.7384480561282292	18.279163033683016	9.91482545259629	12.104296578357443	6.518045453264066	8.399077109407218	0.0	6.591530542406062	3.272449412022652	5.070473497040669	9.544644118399402	5.489107871764926	7.089985189665483	8.860003309211237	14.038303229595886	13.565538353014153	12.889316106534897	7.822874754281725	13.64372256417939	10.332384350796096	21.240639729698472	20.045932344073037	28.697525498468842	32.447573099727826	45.166022650177574	32.360888630001774	16.954928713002225	46.485440896633065	38.59293255344735	49.88322075478038	38.33503850533454	43.08874486076949	38.404606797176484	7.634285653211429	47.20105604496057
2L_2315	1.3920224861744326	7.646370650170896	4.124794502737874	0.0	0.0	7.056113981642814	0.0	0.0	0.0	4.359042091782246	9.870340736500149	1.6884390887156548	7.667860194665501	3.8122584695993353	9.554159905108083	0.0	10.216852698526218	3.837852276460456	2.2388664529594005	8.242791761032894	0.0	5.031350343993423	0.0	4.1799449584847865	13.113859776120185	5.865811353160558	5.313426639466646	10.14433152000026	5.78637624715696	16.943968836652516	14.584105075560249	12.702460114763795	13.122050819078412	16.77729788969985	27.300757191207726	16.880642132519082	15.771581240334978	21.925243980460806	35.03152136292236	29.64148622411928	7.765072393769927	23.794203681890032	30.047354630898294	24.04808077076985	28.360990025439808	29.6008814484698	60.30399242581855	47.20105604496059	10.808645186766183
2L_2316	4.410350799302576	3.4608612641660983	6.098681900593228	2.443771864121397	0.0	4.346983690117195	19.209527925851226	0.0	0.0	3.452692927849076	5.21204046497916	6.241070254390482	6.478430470649876	4.0261316071965085	8.828891665084823	0.0	6.2941857459172095	6.0797418946907635	3.546705081423482	4.352612067791063	11.14085099390317	10.095870921633459	7.122633950034723	15.45056041389844	9.892547152826005	7.964860804101373	7.949649724404349	8.035082240405911	9.16650031166101	10.73672979341861	12.101802563491832	11.35122682253621	14.353152892754233	19.08149194096595	20.87861175127807	14.074476499846588	18.044421896628368	18.910146509254492	16.38431471414524	22.173961247741843	8.200704030441013	16.53229766203553	23.799790561843057	24.127351781868423	31.021799232263955	41.68204415691553	55.15760575049315	66.46547014973424	9.512521331829086
2L_2317	3.0595111635443333	2.8810072001171605	3.263702837680827	4.068654475621639	0.0	3.101711317524255	0.0	0.0	4.859157324936709	5.748414874598329	2.7117393909975678	3.7110020076520858	5.392994230844422	2.513676494862464	6.299695409726939	5.519921396319316	4.491102004154269	4.498759467076954	5.412858392735353	3.6233485683062803	0.0	8.404346374077457	1.976421293963021	4.287292709397501	4.117544362422961	2.5784806634209736	3.8927743101809282	4.459223301403807	8.478542504629283	10.055060767945957	5.037095921875558	6.4427537704068865	10.30029055059585	6.240323952235426	10.759344904870838	10.544716628315141	10.976992800825933	8.674066180554863	10.119395669690608	11.40102283462002	17.06676861216451	11.009899551181444	11.654251004596437	15.85650497259996	14.247843010141791	15.903422850327104	25.088211096941798	19.595841531887626	42.76116779165492
2L_2318	0.6374682413322169	2.000919422474627	3.9667416292684785	4.238647735735573	3.130709631690796	4.308406044866017	0.0	0.0	2.5310893707408093	2.24572145149062	1.695023467599909	3.4794469071196445	2.1068699974127636	4.8009516708271995	2.7345434307844396	2.875275163833179	0.3898954690247545	2.343361514598908	5.6390141034818555	3.397262772537857	7.246299797779927	4.838560284083394	4.117997088576058	4.78545100387277	6.434370450900091	3.6455743456558607	4.258190040507148	3.94870474586926	5.520491357295387	6.401494768426897	9.302478237448476	6.935671069132352	7.511454324005165	10.342582990954435	9.484439655856244	10.171562524513465	6.921562327826138	8.869136856270517	13.292334274155586	14.705316763834874	14.223870926905661	10.896411031893566	11.938826585751372	14.041157440690151	17.626222772820068	15.061715378764488	17.259904374212084	19.213721671468896	43.722821729021454
2L_2319	1.8343756867443979	5.038106981682702	2.989558396566117	3.0492783196768865	0.0	4.261760754979441	11.984587820063398	0.0	0.0	1.795077151697949	1.219397938526492	3.8937268444931714	4.041812959244682	3.139817386964847	3.1475638524639247	8.273878620545862	2.8049035323552634	3.793076068370449	4.425491212929043	2.71554104684216	3.4753198423733935	5.304159571662595	1.4812411912437908	4.131177556358901	3.703102978109477	4.140982110101482	3.500956607218284	4.678789566392843	2.5417184965430084	6.977618173290264	5.147840134442365	7.081890572493918	5.558123957774562	8.503362676028642	7.753517057365357	8.780892496938103	8.22677530455414	10.8347211206588	10.221972102655373	10.985872168391449	10.232636431101996	11.552012461650929	12.228090929481647	12.27988114976448	17.01827649440322	11.918918845706886	19.15727977695818	18.141807250554688	28.486775370618886
2L_2320	3.4968478015177995	2.1952185943795817	3.522992457977746	2.325120697015382	0.0	2.6588101387402583	0.0	0.0	0.0	5.2013389012845	3.7192372588229605	3.393171920145092	2.3114574941458486	3.830652961611877	3.000081122193544	6.308957205081486	5.988587463319901	4.820462826133233	4.499338372292354	4.141281988504463	0.0	3.2861575919846064	6.7768124584920235	5.250141963838702	4.235507786557515	3.7890735580427974	2.891993218676332	4.5869754768059074	4.845246696704612	6.38464688220667	6.542176206241215	5.645505088121916	6.592682950719129	5.511350918995072	11.114886493833177	9.150602672083108	12.546080432789589	10.281149790918132	12.571625579577082	9.307659086509108	1.950634892644858	8.808583687962718	8.658096305736827	9.967697411153381	13.485582334925276	12.39321182477651	13.525661751116571	20.42073566293086	19.911462775701356
2L_2321	3.4232694688181233	2.4420775828511454	2.9508996850504765	2.0692700567104154	3.0567690928854314	2.6291568020703457	0.0	31.207479808760567	0.0	2.6799451615003176	2.4824860608407686	2.2648466359100494	1.7142585996125503	3.835279354077592	4.8059270537168075	2.807367430495197	3.8068698773807212	4.576032844933348	2.2523861779168852	3.6855853660442306	4.716771992185253	4.7242840347545325	7.036293200327289	7.16439125600376	2.931788833469704	2.622770186356814	5.939458387916956	5.669771978099985	4.958900631565585	4.735079858068823	3.027591324730502	6.771865633253758	5.657695824167866	6.636034730351364	7.787186382643987	7.746439259812235	9.402560152584746	8.9864470653499	11.188274402006874	10.216275797476968	15.623925855097461	13.15883928510434	7.507806538208888	13.171907042679988	12.22810801821499	8.823594291134494	13.000317207739869	12.311207630978936	27.386155750544987
2L_2322	3.2587018200935898	2.557146905958792	5.471776576418832	1.805644082272367	5.334670557419726	5.047242186869095	0.0	0.0	4.3129288668641985	5.95259354500756	3.851050975880386	0.6587680378923375	4.786756003489544	5.205920172420075	7.455377237428603	0.0	0.6643745743850382	6.987827205008874	3.4940997757661467	3.216040064140703	0.0	4.711323469654169	0.0	6.523455082750028	5.847491572302771	5.558096659224266	3.8006969787223164	5.54113321715424	3.7627255377687336	8.263656932629711	5.283749543768549	3.812339857898844	5.119750975312561	8.560018570204994	5.509536640622475	3.813073434248055	7.179085886994009	7.984143491026821	7.029275762002781	13.010668748373666	15.148255981288875	11.726703315871946	12.06819981077063	9.382693808923317	6.323105972884941	5.13297616374194	17.646332209850186	11.2543137272957	23.89714668068633
2L_2323	1.8722627518567854	2.693514311376131	2.4040581092652547	3.1122578974581567	0.0	2.372608832094375	8.154744430309554	31.29146118607154	0.0	2.198583057191301	1.382870329908609	2.270941486921648	3.093969207718367	0.8545778539225635	1.0708578042189227	2.814922240588026	4.198825855606196	3.441260437342907	2.509386107797606	2.9564028146137353	7.094197702993374	4.285854784412481	7.055228327346468	3.1233352623051913	3.779586603935608	3.1933628545327797	4.962868217029642	2.0466106944413873	2.3780303889800516	6.267125394923857	4.670367341204709	5.9139486304784405	4.202163744538028	5.496693998929359	5.06474089460882	9.958058251932183	8.838621618137134	8.682970905035559	7.628500292485676	6.367747965642954	8.703317147484324	8.702590811815849	10.697699186404318	12.668277855979687	9.08223308134375	13.271008744120206	9.414384716369211	16.459117198789926	28.267496449602444
2L_2324	4.4698544079022255	3.215258329930518	2.648984635359318	3.7151141493589814	3.658696318692938	3.7762563101242943	9.734349599431514	0.0	2.957951535738858	1.749637999897821	1.6507375990813977	3.6144420453585373	6.565836214230761	4.080451404017021	2.5565741088837246	0.0	2.7339024406914034	4.4501662171314145	3.8941029262925393	1.3234010029438614	5.645580611269595	2.4233879556003015	6.015609303019475	2.6098360694854685	3.0078046515097374	3.587698302736172	3.5545168572724983	3.2573960126541146	3.354784686822075	5.894193335435595	5.296283581086046	4.706335391553247	2.7588764089581823	5.180072083120403	4.282442068131336	8.796359429326435	9.143936891079743	6.258050150371168	9.10616996044869	9.584128154995843	8.311346359152392	10.388315919276485	12.060446389755034	9.652450023474758	10.028384121587816	14.081470105479013	12.390601077855505	14.735483338588988	22.1739836313581
2L_2325	1.9040307569512354	2.0917657640697396	3.8365330018568824	1.2660263105587861	0.0	4.8257331253764075	9.951734089665123	0.0	9.072022788921245	2.384947167457873	2.700162178490846	4.157053480493027	2.5171734156281227	2.0857873925623953	0.0	0.0	4.192432659050414	5.599441175770658	2.143650293465725	6.764773928020099	2.885827987336987	3.3033417430908543	9.839916852702595	5.336236245851076	6.662443702350715	3.667817673700395	4.360674276527799	3.330139174841464	6.067935551137396	4.6352466472681595	2.849767658442807	5.078737810695126	7.179420907909567	4.236601483022349	7.210949105121215	7.777554173095301	10.786311308045187	8.99691046094771	7.392858991071891	8.446687884746634	6.372714585231871	7.536990349569038	10.395693958506193	8.223337964717276	7.481433575676364	16.19542479249612	10.310596406138517	14.347192003449065	21.6835502673976
2L_2326	4.958540649917906	1.9455165862098285	2.057017468074795	3.297028108318583	4.870439016502509	3.3512895427031366	0.0	0.0	0.0	3.1054796343421947	1.7579631886903198	6.6158509172125495	5.462756076250898	3.3949233538339176	3.403299209302986	0.0	5.4590367529649395	4.101258430136703	3.5887923450580774	1.174470051219226	0.0	2.1506682932887857	0.0	4.466830212210169	2.6693167643503135	1.7909725491368989	5.047206204177282	5.781639961452361	6.183516887596855	5.432069034354669	6.679314319403475	5.568934340210585	5.341968090554905	3.6776998120741364	6.3714447673537355	9.177850668900746	9.831525573272746	8.851354287144337	7.487173135423817	6.159201274778686	5.5320122334918524	9.367948527672986	11.018005813981308	11.136055876273964	7.937681407590487	7.029444586009648	9.973303002217373	8.406773505548891	17.967417884408412
2L_2327	1.2364187641549342	2.263880132074767	4.152210055324047	2.7403946086024553	0.0	2.7854951468318054	0.0	0.0	3.2728285518944604	2.903833175945575	1.8264603326605262	3.999203158770615	2.7242911144793442	2.8217623113348553	2.1215430604998318	3.717878459578854	5.041548662918275	1.8938042451818968	5.302934438429518	0.9761856103700588	6.246558536656211	4.17100463562476	3.9935863004015557	2.887655832346993	2.218659055778642	3.9696125169424925	3.6707056139719225	3.0034576705740945	3.9974361586602973	3.5116503389557785	6.476928840203494	4.628737499407305	5.827617735361107	5.349396398946826	5.5744852687537385	6.313129320350593	4.669531605899782	8.006136422270986	9.186513759219519	5.1193503398151625	9.196097819812119	11.123383498927762	7.849584380206236	7.475974354417575	12.595364150270852	5.8426714641491255	11.7966269171352	6.211082232166683	11.73385650688212
2L_2328	5.3008216273522395	1.386541877897656	4.712165239927747	0.0	0.0	4.478280340349306	0.0	0.0	0.0	1.3832693571255663	2.3491410952870355	2.143192016609738	4.866535270214371	2.4195133753723783	4.547780114831448	0.0	5.403579871664978	3.247675881946982	3.552334772028916	2.0925700684008843	0.0	5.109168562647188	5.707151774567506	4.421452889419463	1.1889899530348969	4.254668501492458	7.3065520100043555	7.725922885632198	3.6724201248622848	3.226131666498639	5.950314870828581	4.96112493507903	4.16406412658755	4.914457720305925	7.16974368166338	4.510981420395275	10.843838301688093	9.740655059052722	6.3523825404765875	10.973936899862826	4.928232612579313	5.56366923986369	7.29149139043132	11.446886446886447	6.428491072433023	10.437051532941945	8.201342969911325	9.98564563440055	2.2866289372892017
2L_2329	0.0	2.867388993814086	0.0	6.0741335855853515	0.0	4.116066489291641	15.91545709192768	0.0	4.836188619094045	4.7677022878868325	2.1591370361094078	3.6934605065654957	2.683751068132925	1.6678630804497092	4.1799449584847865	5.493829330895538	8.194767268609572	1.6790603709514496	2.448760182924345	4.32746567454227	0.0	0.880486310198849	1.9670789664180277	2.438301225782792	6.556929888060092	4.765971724442953	5.424123027788868	3.1067015280000794	4.6411559482404785	4.447791819621286	6.380545970557608	3.847379746298649	6.150961321443005	6.775447224686477	3.7067838427717383	8.551377922394535	2.875027830269397	12.150239372505364	7.006304272584471	7.564754296780441	13.588876689097372	10.957856958765147	7.732775088834121	7.364724736048266	6.647107037212455	12.950385633705535	11.306998579840979	13.76697467978017	12.610086051227213
2L_2330	1.1176431142007732	3.5081180043193703	2.649410175059777	0.0	0.0	2.3605393360274958	0.0	0.0	8.875280126028978	2.187398832803983	0.9906016666873042	2.033450256723095	2.462584112638597	1.530415086831926	0.9588693013198836	5.041084841457882	1.3671708109031873	2.5678160211177192	1.348175244806155	2.647227194964974	4.234865648887289	2.0198143790585648	0.0	3.3560425546195924	3.760359791224825	2.6912059798596872	2.8440702911972466	6.515838578244022	2.7100690680459625	4.4213551453520505	5.436532663106434	4.314833810253222	4.515250257745536	2.5904521116070387	7.9363879608773855	5.7066632426687205	4.220956521509731	4.987684819394466	5.62530261114493	7.437156031533542	3.1172555681977587	7.03837674922515	7.095519888742249	4.82700030892802	7.319185618613503	3.9610496781647138	7.78139468530743	8.42162884828962	8.678170063206005
2L_2331	1.3796011076541372	2.16518288487885	2.7253252593937334	3.057743498434665	4.516962776161458	3.885083579026019	0.0	0.0	10.955506401850165	3.240108919501438	2.8531606600501873	2.2311636103908636	0.5066291923185693	1.2594135654079899	3.156301884178082	4.148423972248703	3.3752283552934133	2.535737415261995	4.437776931148557	1.6338478374635101	0.0	3.324302864601643	0.0	4.602940247759703	3.7133832560578277	3.598814262676733	3.803232009966574	4.021524405073274	3.823161938434859	5.037832019368785	3.441420789196252	4.5191686834263916	4.644628338698189	5.5425298997104795	3.7320200603542286	5.576670591468727	7.381233457081883	4.58735985826893	6.613128760163015	11.016370326304887	2.565260878052885	9.92921339654436	5.839065543977857	6.7528231567493915	10.37316004400629	7.605822800626937	6.047738284623782	4.331469328822369	17.853661393171187
2L_2332	1.040659395093832	2.449858040934269	3.3920118490991373	0.0	5.110846596406155	2.637533294461954	0.0	0.0	4.131973583466486	2.4440758778020717	2.7671058447962618	2.5245138180841655	2.8662003779027874	1.4249994638439518	2.678465963974097	4.693852836448331	1.909499281550895	1.9127550348016213	2.929062213867235	2.464885092911071	0.0	2.6329642230940675	0.0	4.687315436954671	2.8010757251214757	2.8190639260645987	1.324084777705696	1.895945289692667	5.04679678366199	3.800132656297477	3.1151151070077083	5.4785812855827	4.904944281935077	6.2712538219071	6.3340510986200504	5.977784162936862	3.930215293754854	6.556420277576433	5.611960119615563	5.539905323018029	8.707613153256023	8.426019153933119	7.2674553044892	6.292320348860623	6.43642391984123	6.147018235129594	11.673158955659627	2.940578841182571	9.42714981437942
2L_2333	2.296147982145153	1.8018180343967063	2.332755069271162	2.1810750300715718	0.0	3.0483343900892548	0.0	0.0	0.0	3.595130754905556	2.0351469884912436	2.3872188303821336	0.7227527629031244	4.49167087012199	2.814220368088767	0.0	3.210047448513848	3.0145506329953418	3.16544682656042	1.9423608308176523	2.4858122267160185	2.13408959145226	2.118991995507737	3.611582805713918	2.648739994384671	3.949259128860574	3.547545244766014	2.6294910811248196	4.317820691360359	4.392010932114484	3.927600574804344	3.2235032065798146	4.417324038105604	3.345237309614182	2.8838696739363847	3.3497386785113425	4.955295492012838	7.233159697316378	4.481259960484722	6.984825466673652	3.659578672707411	3.5412321894464784	6.24746977474123	7.083469335944582	5.728358381375961	8.525314370967429	5.328842895053768	11.122625087822394	9.33895481813659
2L_2334	1.8301053203650606	2.8722162480124265	2.169162765644349	0.0	3.595177285382297	2.1645728444317784	0.0	0.0	2.906598210465614	0.8596311700886865	0.973247376125074	2.663768486553297	2.8226826259529374	1.0024025584520981	0.628047285428901	6.6036938421875675	0.8954796188838743	1.345509657530118	1.1773836839110992	4.334750970290657	0.0	3.7042681636143495	7.093405969810464	3.2972482485017305	3.940781094339147	2.644058905401918	2.7942451961336587	2.400632998909152	3.0429617511879727	2.67316781078249	4.6565095593210835	3.8538568165786136	3.6967898851096854	5.090140276121785	3.960559167585517	4.672240462648989	4.492593993360361	4.612052584778751	8.421719277146991	5.520742403458453	6.125289113646165	3.951469630585007	1.8589903748914351	3.4777866809116804	8.256288841844023	6.918500069185001	3.964111875844922	4.137045421449091	6.631440454969867
2L_2335	2.577197370021628	1.4445437488019317	1.7455234523730871	2.448039444769966	7.232590341381881	2.1772874332941337	0.0	0.0	2.9236714179250884	2.3058149309125966	2.936892542528244	0.8931384415939931	2.0280449411514088	4.0331624768074255	4.422154818755774	13.284967196094751	2.2518490495508123	1.3534131116226111	3.848973617891308	2.1801065365741867	0.0	3.9921716176026556	1.1891787115605414	4.790667720318755	3.963929038535138	2.21632497547581	3.7475445970689236	3.7562531889583437	2.040557300685505	4.033304790232859	5.234904203181731	4.651793006478888	2.479003091713496	5.461375463111839	4.979779108950196	5.874606201647879	4.171369161199884	5.992227076334227	5.029767887065722	9.473056341165918	6.161268744889997	6.293243901258739	4.441036221839389	7.314449587032537	4.28634108655639	2.6096771176986127	8.54442185109431	10.403365530362533	5.7174798797118465
2L_2336	2.6793305722335616	1.8688947006322705	1.2350026570200021	2.969229870848398	0.0	2.0120643377692646	0.0	0.0	11.82041480199623	3.4959069920936567	0.2638637302151677	1.4443848635688221	2.6238059223235375	1.2229568569356535	2.5541127089072635	2.685558676771529	3.6416937517639454	3.2831126534444772	3.5910958061267926	2.115402989558018	4.512116159918421	2.1520486965579058	1.9231416441899487	2.3838385283134462	2.403927055237436	2.6881831233354547	3.030267447617092	2.8203585630316512	3.299992410017457	4.1672592932147055	4.2329475707113895	3.3435052514974206	5.011309523332256	4.9680814566635645	2.818657256109641	3.0401351036040047	2.8108102638423267	3.126012534997664	3.853017651316031	7.6599206537874345	0.0	3.4817570660250947	4.7250333020347135	3.8572627629110303	6.931877408015071	6.330560782175955	6.218123480877889	6.168924212522804	11.55789658610556
2L_2337	2.2242098420395826	0.5817890712086552	2.636281703923771	1.232432901423115	0.0	1.2527158880452822	0.0	0.0	0.0	1.4510398267481663	3.285643315818664	2.6978320221869705	2.8587783117068115	2.030442010982255	2.5443143225559575	0.0	0.9069307649054072	2.3847524109165517	1.7886596118751734	3.951164311538594	0.0	2.6797409440834534	10.776171729072674	2.968366709648617	2.4944841965446005	2.454714533659581	4.244965847834766	2.9716275485218153	5.136457175918316	6.0915409703508905	4.161225632972354	2.0816740656301875	4.243271868125899	3.7805031616004254	4.763306773803296	5.678385339771865	3.8500372683607575	4.476403979344081	5.863972054228308	5.262437771673351	10.339362698226262	5.335999910355201	5.17759723339328	3.842465079677356	7.2829172755545155	10.510457905616088	7.742835984021539	4.888273618182814	3.8378522764604566
2L_2338	1.3179254377533272	0.3447312397690232	1.0413953614792646	0.0	4.315029982985837	2.5979794548815587	0.0	0.0	0.0	3.439176039453127	1.9468634763934043	1.0657092334912979	3.871840904508497	1.2031109320614686	4.522797045437602	3.9629668672192095	3.761726847578858	1.2111880834595794	3.179538131812205	4.6824178694800995	0.0	5.081101525648368	0.0	2.1985818970877236	1.1824582787333222	5.024663561089608	2.235819607590183	2.5611602670688285	3.6522458146480377	4.54524612039849	2.3012993991175765	1.850201688944277	3.845389774031881	5.294748680477354	5.0506695048656365	5.888138160619661	4.977354488804332	2.537109434778839	4.738114463558735	6.626145836013024	4.901159540829966	3.1617745254008467	6.414731704683156	4.553601352237457	3.1965881919182966	3.113914787721834	8.496134564633936	6.620526561924971	5.685168555014354
2L_2339	2.1581715280199725	0.967740608742714	1.2790043470068888	0.0	6.0566453815959145	1.8232828426375631	0.0	0.0	7.344937355029299	1.930913088250259	1.9128541888637454	1.1218849462112261	1.0189833888045245	3.3774116513440537	2.116090189033511	2.781241969163814	2.262865806400516	2.266724060119869	1.735553082585252	3.2861584595832816	2.336438771986473	3.343085485147451	5.974982747237317	1.8515789154043218	1.6597174297881438	2.7839599216675337	1.1768371153086188	1.5727624858580567	2.990371346022533	5.066296239100661	2.768692109532044	6.276017609726321	4.774668052621326	3.7158971396224345	3.961612227720476	4.525899083627438	6.113007857776739	4.370474717402677	5.985444197770248	4.103190312531799	3.4396731209839673	5.270027031910236	3.5232340846121106	4.52731815733677	4.262443395873398	0.7284568006905772	7.6321989882184615	7.550300391605043	7.979793885115865
2L_2340	0.799141785653551	1.5677431208999597	2.3679902279673666	1.3284114802382851	0.0	1.0127055387161379	0.0	0.0	6.346039373366688	2.1896600996883424	0.7083040862771042	1.938621310682482	3.961815842826138	2.7357092566990406	2.7424587184545257	0.0	0.48878005386356194	2.2032604729783323	0.0	2.3660391236872504	0.0	4.332648004700057	3.8717970558855184	1.9997094822064252	1.6132487732856327	4.0890890308214365	2.541973576082998	3.203049955815382	2.7682353629001537	3.404558314490724	2.6911744548458003	2.8047365942846425	4.03564105996812	2.593130042804427	7.296054207412878	2.2952260522234313	4.527128591729509	4.405447885943038	4.309528989167223	7.090327941847966	4.4578258470092	5.032609150462504	4.312447692546224	3.4514216543851277	3.7796736362297887	9.44082021846058	6.491199046869424	5.268959296235644	9.30765138584724
2L_2341	1.5164185671098114	0.3966513109722479	1.4978002706105704	1.6804926397783362	4.964917890187932	0.0	0.0	0.0	0.0	3.9571513322303957	0.0	1.226216007759495	3.8981074799559314	2.0764677235241367	1.7346589365638696	4.559830447264649	1.8549778330148956	2.3226757819613195	2.845429443593345	2.3945058542076376	0.0	3.2885818246659713	3.2653167847078683	4.04753751864903	2.0408229904424178	0.6085715353322636	3.858835562925646	1.4734486758779803	3.151733705676819	6.46034975718314	5.295797527437526	2.8384814635096887	2.3824473261317167	2.343150885607936	4.4439752821992675	5.161868451847252	5.249745673684591	2.9192242166951816	1.0903446492208615	4.036294358875004	0.0	3.6379702963363276	3.8508815438030073	2.6197102810006037	4.413632711020929	3.582902389795894	7.429562275216639	4.76102873261796	1.3082826853496412
2L_2342	0.43307366236537903	1.0195160866894528	1.2832694008517829	5.759178510777223	4.253789594805272	4.024598345085161	0.0	0.0	3.4390674624668773	3.051329464247573	1.5353863367889122	3.677045126536315	0.47711130100140886	0.0	2.2293039778585526	3.906723079747938	3.178576395097046	1.5919979813465595	2.4378768043335697	2.051539282745965	0.0	3.1306179918181303	1.3988117094528199	3.901281961252468	1.7485146368160245	2.8677299948784953	3.030621120288383	1.8936085504000484	2.4002745914132575	3.162874182841803	0.9722736717040165	4.255866978621715	2.3328090345028287	2.007539918425623	2.6359351770821253	5.528163505386367	2.862249928801533	6.821187016143362	3.4253043110412973	5.379380833266091	2.415800300283977	3.8961269186720524	6.8735778567414405	4.488975077210371	4.726831670906635	8.185922770934857	6.700443602868728	1.6316414435295015	11.208965378868635
2L_2343	3.9141087965681094	3.071453526988478	0.7732104238043653	4.337609131534744	0.0	4.408996115674422	0.0	0.0	5.180367443462766	2.042802848075731	2.89099642528292	0.0	0.7186866432806033	0.0	0.0	0.0	2.3939910823832182	1.7985546814579803	0.5246064009325403	3.0902933499591114	4.9436546956068215	3.301018717955066	4.214141605693306	3.26478588881184	0.877946167852772	1.1781123224069305	2.0750512848925062	1.9015984598954072	4.067553935765188	5.161356920734462	3.905504369038919	2.2895486910306704	3.0747308951595826	4.2336221570849215	4.41176211072817	2.9145317721435715	3.079635999343422	4.452479457372903	5.628693390295711	4.051558982016866	10.916970977232658	7.042619290966697	2.899083723881326	3.380936925240723	3.3227432758356343	6.165346897096507	4.03722931008293	9.83115603949421	5.065317266146965
2L_2344	0.6988426885540469	1.6451736158571704	1.449551107154711	0.0	3.4321294681606496	3.5424094902567207	0.0	0.0	2.7747787044613723	1.3677422263276373	1.5485147343499746	1.271480874702553	2.3097161520529257	2.39235445621233	3.5973852045901915	0.0	2.5646039770596176	1.284488351681607	1.6859807943183795	4.551978358074094	2.647987410408656	1.010363679143353	2.257235710146105	1.7487289188980097	3.2918020772964036	1.472418519566896	1.5560539769338562	1.7824799485647587	2.6628780851137175	2.5519347972152864	2.876388962469243	2.9432619303712033	4.234960502405599	3.88743453843696	4.726175773282701	2.6762075249067947	2.969201560915859	2.7518047665698138	4.522375697416284	3.4102372843102424	9.745826885656696	5.344039687227818	3.1056931259298226	3.3200627407347314	4.830811996950384	1.6511833824904385	5.406188864451114	5.924134350678344	11.75700052508573
2L_2345	1.2059851596290196	1.577254476287635	0.238235661000565	0.0	0.0	1.3584660418809649	0.0	0.0	0.0	2.2029445690052247	1.425202605911705	3.4131698132435377	1.771489697945949	2.20184524539868	0.6897742417191051	0.0	2.458727190695193	3.324941181790494	2.5862031621635375	1.4282362011316487	0.0	3.1965514440639096	2.5968579317454847	2.8165781536863457	4.869108622022784	1.6939576554629034	1.5344372995928985	2.636576647787899	3.620538994653188	2.935897252403858	3.0083350736551737	2.25740214154662	2.165399961823999	8.19928160130777	5.1654094603767415	2.3091509806040555	4.934143793019803	3.5879514648096777	3.4685396086845643	3.9233393752759715	11.21217768072517	2.8932237336784663	4.338610921743505	4.861305563333645	3.21758848529214	7.598477455079939	6.530580563014411	6.058200679563516	6.242746708667867
2L_2346	0.30777829621321895	0.9660709832730847	0.9119983598621496	0.0	0.0	0.52003919015337	0.0	0.0	4.888176844461879	1.4456862889666666	2.18234740106294	1.1199493782881014	2.373525828538529	2.107240414848206	1.056219668341743	2.7764435424087868	0.3764936207862128	1.4142583261630437	1.4850503691958972	2.186992606324746	0.0	2.4473663279103772	0.9941123694916855	1.8483844195980506	2.0710674364410115	2.5938796852994	1.762210109094512	2.0186344633163094	1.492606056057166	1.498534947942301	2.9942416127261717	2.8085333180088234	3.5230137766417555	2.568105809383488	3.9547773293846618	2.5537034003150088	2.6153405122493103	2.42385245331438	2.213006525381691	5.461481536096296	5.150608072204658	4.430260841298227	2.735565398380389	2.392680312388342	3.135329089740061	5.090400050904001	2.857136734706997	5.218112765156226	3.9830132451122453
2L_2347	2.9853954454807083	1.0648544264135011	1.4475639268356157	0.0	0.0	1.1464292854902407	0.0	0.0	0.0	1.6997458455024514	1.683848941911421	2.6335302720189877	0.896991579940039	0.37163385666193643	1.862753704143952	0.0	0.9959787358539894	0.9976769093166562	2.182534529333155	0.9642474715422447	2.056722345568432	1.373331953461704	0.876610497849017	2.1732126548346105	0.3652543741037571	1.9605333206116502	2.93518371919201	0.5933454527438419	3.0084190607414856	3.3035286228043406	2.0310222398966293	1.9050545574286795	2.923860123993598	3.0194152172739734	2.9367001621792665	2.251861336614815	4.356180260276646	1.9948679173016106	2.53686429717687	4.575149234144098	1.5139392168543826	3.9066138606415617	4.4798513516400735	2.344300910714018	3.949628804010927	4.488726083506337	3.7791442883587876	2.5563019105033593	4.9171219102035195
2L_2348	0.0	2.45591931813856	1.8547658951582449	1.4864276520730686	0.0	1.5108908030868102	0.0	0.0	3.550454262870663	1.400070199519804	1.9813943111395376	1.6269170166571896	3.4479500902328537	4.897800355004814	1.5343387701860485	0.0	1.6407631189266128	1.6435606690015088	1.797740269245403	2.647482373988973	0.0	3.555215978562694	0.0	1.79006189855039	1.8051466898303088	1.345732699105661	1.4221722224393405	2.28076333499601	2.16826424376147	3.537425072915174	3.680469162118443	2.196854412041574	3.9135941039356665	2.4870737450940914	4.233148260091402	3.4243280013122024	4.643499739900694	2.5821092550988025	5.786583285859239	1.9834327826530556	0.0	4.0223172642160865	5.10926677934303	3.8619724854542667	3.578613451253201	3.1691452023103066	7.95508132202937	5.05346438987882	4.62880351677976
2L_2349	1.3438270096865736	0.5272595146286175	1.1945949833222596	1.1169202131396503	0.0	2.83825532218285	0.0	0.0	0.0	1.8410527623629063	1.7866131754681933	0.4074952226278837	0.37011893623968484	0.46003350792064984	4.611684891180665	0.0	2.054816335378903	0.9262439363440708	0.2701688766210605	1.193610697425537	7.637849823069209	1.7000031207200146	0.0	0.33626868998192355	2.2606827659833435	1.8201604981124024	1.4960930385209334	2.203449323640213	2.793018347896131	2.2491320650477618	3.016963935665658	1.1791026505307884	1.5834663671291205	4.049105937163544	3.6352459634683227	4.5028945892961305	1.9031909565694678	3.704073523107836	2.8987404030857964	3.2788273005891755	1.8740562955266835	5.74259645574805	2.986018437896021	5.223481429478822	2.9334705024140266	3.9688918258688397	3.638506858663397	5.0629812719689875	7.825816115233576
2L_2350	0.9910724196438483	1.1665616761158164	2.0556988671337217	0.0	0.0	1.8838919700988668	12.95001295001295	0.0	0.0	1.7457125300262557	2.635254433815585	1.8031663601283854	1.0918508619070704	1.3570988483659172	1.2754191027171529	0.0	1.212341637873553	1.1385081717562537	1.3947468255562252	0.5868585929008889	3.7552761630090274	1.432859773178298	2.400845097474311	2.9759779063400233	2.0007042478952592	1.7898244898105293	2.206737231818377	1.8056043068718415	2.4031595368356293	1.8095289796066085	3.522933929042919	1.913094050486204	2.8361013682687637	2.7565067341459515	3.35124237257236	4.269708976636153	4.678677768233276	2.601670688849552	3.0285798169740143	2.637965600928564	6.910582589754648	2.674840980703697	2.0448894123805785	2.5682117028270874	3.9662965751389643	4.097880810209578	4.79178358618617	4.200692274086769	5.130257231097568
2L_2351	1.8766058115929805	1.1780781451630835	2.2242782461761768	0.0	0.0	1.268326686455945	0.0	0.0	0.0	0.5876488205946936	0.6653175136352666	1.365725613432731	1.6539446621540992	1.0278722463752215	1.932015342520238	6.771484736057682	3.2138138903331925	3.1043187696632724	4.829197618553633	0.888978221322596	2.8442616026674625	2.44182123508132	1.2122732973166936	2.629687549541435	1.515341621645867	2.03343063901439	0.955081057490579	1.0940576994543085	3.900349096845564	1.8273929167737881	5.617441346469234	2.634518723616777	1.7690028050319335	3.1316842974113253	3.55354264850204	3.5932168115403775	3.5436497742889994	2.955774111623863	6.476777796569429	3.330009983369931	2.093641464317964	4.3895270342022155	2.621059094684283	3.8903482017254474	2.45789127020926	3.547144880915696	3.4841439223203143	4.949189149595677	7.771355831537988
2L_2352	1.088443114189583	1.4235264508296883	1.0750794182667862	0.0	0.0	1.2260623585124037	0.0	0.0	5.76226729083546	2.5562999501010246	1.607868005613389	3.5205751211517913	0.3997076058921378	0.0	1.2450899876337662	0.0	2.2190859141302517	2.667443426192374	2.3341373658512903	3.007742100036471	0.0	2.6227251793157205	1.1718768310575487	1.0894537391795454	1.4648460388219358	2.8393023039234615	2.3081374586335603	3.43720169055328	3.770378139769828	4.637059556626446	1.629075566950879	2.2920560190715356	2.9315219914962407	3.3636972037450596	3.1897619829052313	2.315653596006257	2.3978955520544756	3.23824968718508	1.8261112199821228	4.1847576960913075	4.047750503135387	3.590446748191133	1.382027888217162	3.4473179615545075	3.4319815057380616	6.857887427777873	4.49072284022053	3.4173341403709636	7.512391690092809
2L_2353	2.3855060469397618	2.1839282535890128	0.9424869043800854	1.321807000051947	0.0	1.6794510962650622	0.0	0.0	3.157244344507137	1.867520347567947	1.4095652037552933	2.411228803188995	1.3140396109356478	0.5444216192656003	2.728824001698966	0.0	1.9453999195090783	0.7307688316570228	1.918370398061218	3.7668413711999458	3.012976588870607	1.7244429294893968	3.8525475934098314	1.1938605007432974	2.140304218561018	1.9147102376851883	1.264667806924886	2.897386647063335	3.029919741282315	1.9357896164486947	4.165458435776337	2.511713024842321	3.2124616097452376	4.054659314070335	3.4954497847986006	6.343930132724153	3.3784657568658587	3.5485842620413224	4.002229699340212	2.1165230605770065	2.2178314088840563	1.4307395610827252	4.54341964417149	3.777688395380835	2.8929862960974946	2.8181649518915757	2.1529755567763953	3.744831103248963	3.0871254725102792
2L_2354	2.034306545584741	1.0642317045267096	2.210262691730242	0.0	0.0	1.718638288511247	0.0	0.0	0.0	1.592579851953777	0.9015344115684896	1.6449938723978252	2.241167558651355	0.464270658651498	1.1635402340577536	0.0	1.6589938202480194	1.2463668406594777	1.3632863708444305	2.4092089603299653	7.708198439860636	1.7156610442003304	2.1902446503274415	3.054293114401603	1.8252038752728679	2.653336305069995	3.4511379264527995	1.9766615569965418	3.523429396112389	2.2698477551205705	1.2686465672453726	2.8559107356540463	3.6526878303399557	1.5716924361358495	1.3757731845297057	4.544368618408068	3.841440693917847	3.382171895504417	4.3881589917765895	2.105744470916661	5.6739520210617105	2.135180081088039	4.735533376039235	2.635796221322537	5.674271176873447	4.0054474084755265	3.93430652339496	4.470912244934457	5.265264000336978
2L_2355	0.9898034408734976	1.5534239989250307	0.5865904943714296	0.0	0.0	0.0	0.0	0.0	0.0	0.7748788012067033	3.509173637859422	2.401143424498746	3.2713585363156783	0.0	5.095144174747141	0.0	0.0	2.7289209955540414	2.387933105397159	2.3444286937910035	0.0	1.4310251255813988	0.0	1.9814449568461105	2.6641900356095642	2.383377041489053	1.2593781165672828	0.7213169574187125	2.0572135782679246	2.40961605478985	0.7407206589806528	1.3895596409072186	3.998781171498927	2.7529772760996702	2.6775611273817574	2.5269582220524107	0.9345374287380166	2.598339484382395	3.558472934005771	6.147371822906512	0.0	5.3428321765656435	0.6283911126393583	3.4198977860949693	2.1606644129496395	0.0	3.8285185118824203	3.7291677038414344	5.1236883998157525
2L_2356	2.7795958393527025	1.4541240229649808	1.0981873977724808	1.0267812267016923	0.0	0.7827597478636921	0.0	0.0	2.452551106873103	0.7253459972941693	1.6424278532769925	1.1238272160608394	1.7012458495555631	1.2687220556037742	1.5898152618767547	2.786057010527395	2.266783406012076	0.8514931272583726	0.9934615822693732	0.731521697902826	0.0	1.1162910737905236	0.0	2.1639152175544716	1.6625908252585453	1.3014305119677039	1.5718326952282027	1.1253466714822502	2.7815806978498125	1.5037236426615042	2.311237853231681	3.468625104430004	1.2477219716103325	2.5769979056738017	1.8798019540917272	4.139496783847542	3.4991948789982787	2.7565444134354817	0.6662007258789869	2.740195989777973	3.445628075115381	3.334200503314237	3.529333704148661	3.468060549562747	1.348365087106407	2.918871783084043	2.1502722029581722	2.908989189672553	3.996804474886239
2L_2357	0.8518308400244646	1.336886108165784	2.01929333819983	1.4159963693853088	0.0	1.079475288651692	0.0	0.0	0.0	0.6668653925536476	0.0	1.033219291754006	0.0	0.5832160340084933	2.923274637632703	0.0	2.084025294857016	1.1742629738444665	1.3700464685510971	2.5220369281691095	0.0	2.463097791909801	0.0	0.8526217693095384	3.4392271368778005	2.051148726614821	2.438613989353011	2.1726941081036366	2.0655255523215326	2.07373018048581	2.231140409172027	2.989658621345834	3.728156587165161	2.764100416609163	2.0162846671344443	1.3591972254978875	2.814940012622995	2.683376049325818	1.8374660241047978	3.401013502023603	0.0	3.065382501302308	4.596776199731548	3.3110828565374018	2.479307851627061	3.018981848371636	3.6243308579153575	8.023360817355814	5.511846611923006
2L_2358	2.7979001200019358	1.0977748241536258	0.41453220579467936	3.4882070115984045	0.0	0.5909358012073055	0.0	0.0	0.0	1.9165717416062646	0.3099831787628044	2.5452627252000735	0.770602025897314	1.4367114938212546	1.2002134219506913	0.0	0.8556415118757694	1.928475913914378	1.6875063386956846	1.242571956617174	5.300766835434248	1.516916846284369	1.1296390746674483	1.750311240344758	2.3534147388905176	4.21071664018161	3.1149239164258793	0.25487040133193234	0.0	1.2771219460954497	2.0938120995224483	3.191418873653519	3.0613501156860656	3.8909520481987796	2.365226105208663	2.2321908891075246	2.6416784141555394	2.0198161221833044	1.0058817173126855	3.103020914981571	0.0	2.831757455065594	2.8864673352257904	2.718872893054766	4.326216469722872	0.8263387203731745	3.2466483631454115	2.6353309998794994	4.5260149000031324
2L_2359	0.6050376890077236	0.7121717511377538	1.2549792196955147	0.0	0.0	1.2778813259214852	0.0	0.0	0.0	0.9473211746555208	0.5362636207608026	0.7338741251761757	1.9996851162503613	3.313969533186795	2.076341038600322	0.0	0.7401198624117175	1.3900908541140795	1.9462308951893357	1.7913502574851032	4.585101080845877	0.6560576316013339	0.9771245374536721	0.9083992043876409	0.81427044787806	1.4568881837226326	1.5396414960172937	1.1022995246752172	1.8862710985709947	1.2888114047289436	1.1319518027600244	2.335841418282138	1.2221685735483938	1.9632829074402418	2.25048209418243	1.5446551302553606	1.7137656109051704	2.3824325901022503	1.7401517525438082	3.2208919938287712	3.3750614683069915	1.6329579689138145	2.8808773354696386	2.351793132513195	1.1006254281983228	2.144319875343538	2.808312717977723	4.5590607514221135	4.6979397028835015
2L_2360	0.5994854496488574	1.1760606273366119	0.8881876233115286	0.0	0.0	1.0129236907860006	0.0	0.0	2.380277402289018	0.7039709310691376	0.7970137488856751	2.9085583784932467	0.3302224398167953	1.2313343564080055	1.5429653355864743	0.0	2.566648058468243	0.2754668860705321	1.9283709503065076	1.0649469619139822	0.0	1.0833953306311286	0.0	0.9000631124254432	2.420394437159057	1.0826390865081137	1.9068908666906705	1.5290576991888718	1.6612990095667568	2.0066897563687087	1.79450278298221	2.3144061409526784	1.2109531194031262	3.612637751614314	1.6216946417100837	1.3391702791741495	1.6980389263537594	2.8326837124038544	2.8017972624242415	1.5956674437567118	5.016134396285653	2.426959245772257	1.9029602906992584	1.8123866999400151	2.835365876266989	4.2492842611822566	2.086906290812061	1.1293059234975418	4.65482819727348
2L_2361	0.0	0.0	0.24239533127200344	1.3598060372668443	4.017467950649424	1.727731612789084	0.0	0.0	0.0	2.2414086805275377	1.4500870958561949	1.4883277893123181	1.3518153528373253	1.120145081190916	4.210907513732822	0.0	2.501657347993045	3.382995710361439	1.315679545195895	3.875129756297934	3.099593023436023	2.3653558160403647	2.6421998956331043	1.2281813581720733	1.1009166231804601	0.984876967938069	1.5612290619667428	2.0864760879407944	1.416828751875881	1.9914393003078021	1.83651693544092	3.445225649360437	1.9278074660127544	2.654413892140546	3.5959362600935165	2.871573820853474	0.7723531553908899	2.362151800034831	1.764550705687941	1.8144736937603878	2.281589172490423	4.047642965509298	3.6353589553432504	2.8263917152806046	2.976153274274548	3.86557464183035	2.531278694417075	2.3114920450001275	6.35174704802556
2L_2362	1.6691445674151468	0.785880040912915	1.58270508514439	0.0	3.2789755693367257	0.2820278751839386	0.0	0.0	0.0	1.8293921431684381	3.2547118241165562	2.0245714134160653	2.574423077304997	0.0	2.291238002290207	0.0	0.8167207233695447	1.2271698848583312	0.5369154326515564	1.9767512701714125	0.0	1.447916454255312	1.0782548875946236	1.336555501335954	1.7970914793243729	1.406713936140131	1.698991177266241	1.4596622696692472	2.775328293583848	2.0317152786715917	2.248391613059598	0.9373076835024077	2.4725441949292706	3.0949694150479954	2.709166138529779	2.343720104252079	4.412652474084413	3.1548112685862417	3.12041246860175	1.4809364968506404	1.8621866428704044	2.4026209471125766	2.11936141775445	4.613686778650072	2.6719832980639633	0.7887508355829165	2.5824726855737756	3.1443212646107965	2.5920833282211686
2L_2363	0.0	0.9067445016146852	1.369587970415804	0.0	0.0	0.6508047330685339	0.0	0.0	3.058662391880108	2.1107436004967846	1.3655528705372237	0.4671880952998308	1.2730099735239384	0.5274225718611936	0.6609047667293666	3.474589286173428	0.9423283283919991	3.185780713793284	0.6194903688142106	0.9123063327607243	2.918899259737959	1.6705988386832173	0.0	1.5421111223685224	2.591844068025747	2.086790884980886	1.7152516600083048	0.28069185039562256	2.401620036812032	1.8753464262988266	2.882425683427453	3.7851133815843365	2.852809254637708	1.7854801965070939	1.5629112410202934	2.458338778553728	2.545648292431857	1.8200028137243502	2.215579361401899	3.0756549607238863	2.148581731941654	2.772132157381012	3.1789013286633803	2.3289214245865963	2.8026555497652694	0.0	1.1918576812277708	1.4511609251121875	3.987643886652817
2L_2364	0.36083856573309553	0.28315484903386856	0.8553798215729015	0.0	0.0	3.6581564939837956	0.0	0.0	0.0	1.694919276079638	3.1982238344113214	1.3130260721022007	1.9876544397561418	2.9646285718153846	3.095773767292296	0.0	0.8828005080516923	2.6529171277768246	1.4508913609111411	1.2820125477405448	2.734509482321806	1.3042212032197047	1.1654950527648746	2.5282152432887086	0.48562293865203116	2.8238401006190705	1.836454287921048	1.8407218637971534	0.9999588016973701	2.415708517974903	1.6202039869223614	2.279573996251013	1.4577787902321435	2.3417654844308227	3.172391254820327	3.45456459911436	2.725528172438989	1.7050314207926422	4.670142757702175	3.841817025780513	0.0	2.921640529724592	2.9780869612388696	3.1168587649060653	2.6256090034443265	2.557702841820999	2.791417106998758	2.7189792843007563	1.8678702226183768
2L_2365	0.9404336828737246	0.737970890000273	0.5573323310268692	2.0843742177083016	0.0	1.5890086365797418	0.0	0.0	4.97869863787784	0.9816388381872428	1.6670709313675234	1.5209189087863104	1.3814171488848581	0.8585053541974172	0.5378896459147765	0.0	3.067725798998771	0.8642689770996378	1.2604594182989868	1.8562437245040286	2.37560049241447	1.5862559532752447	3.037565573446817	1.882613760701718	1.265652322269507	2.2644981379597935	1.5954165596740435	1.1422314350040843	1.5202469089471136	1.7170712945172197	1.8767326347571447	0.6601253525234414	2.532885721768582	1.453146291317817	1.2720044041880492	1.4005353406286019	3.255722242614883	1.152078017933378	2.2539881277035745	3.615703053989678	0.0	3.384227031547257	2.1891760132541473	3.2493189427496	2.737192062471482	1.4813333481466668	3.6375583427982594	2.9526358239052723	1.6227090998605445
2L_2366	1.7991539658391038	1.4118201821106853	0.8885321491545509	0.9969097790668485	2.9453120351929445	0.7599874510872076	0.0	0.0	2.3812007061688814	1.1737399995004563	0.7973229086020776	0.0	0.3303505323070267	2.0530199800725666	1.0290425654195803	0.0	1.100418709318896	1.929016173092054	1.687979090665408	1.0653600522793485	0.0	1.0838155770743525	0.0	0.9004122447421328	1.6142222015601781	1.083059039606061	0.9538152725359269	1.092607726423612	3.1161439189822526	2.3724623549535826	1.7951988662960119	2.5257860656676594	2.4228456904116853	0.5560060130938304	1.622323693161484	3.4449164745551575	1.9818138568311623	2.5189177809807917	0.646819401425564	2.128381865760827	3.345386761836229	1.888367177998731	3.2362873555130958	3.1081538063694776	1.5273276888538507	3.542443790273158	3.7114947497659205	1.129743978549325	1.5522112646455013
2L_2367	0.8909371732487917	0.6991303168423639	1.3199976261162694	0.0	0.0	0.7526883015377723	0.0	0.0	0.0	1.0462203406995614	2.3689955340485858	0.5403264544372419	1.963066474731114	1.219981292806856	3.0574779873050457	0.0	2.179699909814916	2.8657339766987993	1.0747075040233465	1.0551280118233426	0.0	0.6440437705027309	0.0	1.7835288259279434	0.0	1.6089855190766955	1.9837745380157517	0.6492683946339006	2.468972423553207	2.711165201869294	2.3335688682177653	1.250763825833889	2.3995759469386573	1.238998416807823	3.6151704119028762	1.7059152269310789	2.5235741784861765	0.9355219995248484	1.6015178802104344	1.58095518150156	2.4849424909759317	2.0038186371003492	2.5453099101471666	2.308726617216821	1.296564661170702	2.105052652629474	2.067664742222169	1.678340363061944	6.917865109931794
2L_2368	2.821301048621174	0.0	0.0	0.0	0.0	0.0	0.0	0.0	0.0	4.417374771842593	2.500606397051285	0.0	1.5540942924954653	0.0	2.4205034066164943	0.0	1.7255957619368085	0.0	5.672067382345441	0.0	0.0	2.0394719399253147	0.0	0.0	3.796956966808521	2.547560405204768	1.7948436296332992	0.0	2.931904752969433	1.7170712945172197	0.0	1.9803760575703242	0.9498321456632184	7.846989973116212	4.770016515705184	2.7010324426408747	0.0	0.7406215829571717	4.057178629866434	3.7547685560662036	0.0	0.0	0.8955720054221511	3.6554838105932994	1.0264470234268057	0.0	4.365070011357912	0.0	0.0
2L_2369	1.353434176811558	0.5310289509018598	2.0052254571232266	2.2498103972287735	0.0	1.4292731608570333	0.0	0.0	2.6869282552538847	1.8542146510929591	1.4994882246689205	1.6416338032099687	1.4910598289247414	0.4633223380764876	0.0	0.0	2.0695064434083115	2.176686764326517	0.816301030922898	1.60285860214541	2.564151217228224	2.4459380429218096	0.0	1.6933635591955196	0.45536892715445054	0.814743566998665	1.5067887722366506	1.4794680168357544	1.1720774763840454	2.4711396628418227	1.5192662713670875	2.375064370182093	2.7339201297992375	1.5684820926713177	1.8306173683850182	1.9436084048883564	2.8751956171284734	2.13174534411717	2.432886514261897	2.101443271238687	1.887454130146002	1.522013397248967	1.074059218641681	1.1690721495215222	1.4772211028716096	1.5989063480579282	1.832259472231794	1.2747942705136388	0.0
2L_2370	1.8892948773658695	2.965109922184397	1.3995738577517916	0.0	4.639316350342614	1.9951605385975775	0.0	0.0	0.0	1.848819787400515	1.2559053717165924	1.7187003188189092	1.5610576477775224	1.2935280265483693	2.4313488393956315	0.0	1.1555517037165433	1.7362829307761358	2.658824905744657	1.1187365436970105	0.0	1.0243050517017975	3.0511758468919963	2.8365736459615705	0.6356616347691659	1.4216528534136585	2.403847598466105	1.7210240643910826	4.253948973554835	2.5871473394782876	1.0603921612983724	0.3315415721635044	1.5901466878516608	2.6273832007745526	2.874833579078367	0.9043782761103052	1.7838054546095095	1.7358601174482957	1.3584524781059912	2.09532909238725	0.0	1.6996952871274003	2.99861583892875	0.8159695023238811	3.093138525177804	1.1159780152331	1.4615427899536473	2.6692790010490266	4.889939682594015
2L_2371	0.0	0.40959626710346014	2.784027403738541	0.0	5.126950997115065	0.8819480751306871	0.0	0.0	0.0	2.0431476831277355	0.46263751032549094	0.0	2.3001854754558133	1.4294896714725396	3.5825411663088156	4.708643279777225	1.2770107731821352	0.9593910859904149	2.5185357938084825	2.4726520052002345	0.0	1.8866148262644706	0.0	2.089815680346809	0.0	2.5137305461214723	2.6565140014559026	0.0	1.8081069149530153	0.9530267414538518	1.9530818185816674	1.4655585139075458	2.4601999397461887	1.4517726216298732	1.4120021880385907	1.6657278624433938	0.9856498741990424	1.6442699289420528	1.125928708220867	0.9262269496845734	2.9116836840019578	0.0	1.988278699411231	1.8034707433762127	1.5192247639105725	1.2332775275252128	2.422746488410671	1.9665631172857259	2.701958568707699
2L_2372	0.30716681615451724	0.48207581847435055	1.0922237311090803	1.021205328649405	0.0	0.5190059997093567	8.027292795504717	0.0	2.4392326174185603	0.7214070322757506	1.3612572572027526	1.8628738554968751	0.338401459187092	2.1030538444875804	2.108242437339082	2.770927429410624	3.381710581936029	1.1291588331272617	0.0	0.7275491959671948	0.0	1.9984123723930434	3.968549247215815	1.5372601105597472	1.240171639754942	1.1094541208361957	1.3678848006503315	0.8953884138977712	1.4896406135616882	0.7477788630957111	2.298686760253867	1.2936708233028924	1.2409462628903294	1.993447254097602	1.6618611182663465	1.7644360274310986	0.5800321047769994	0.8063456174712518	1.5460268765729441	0.817594636579184	0.0	0.8290235622313445	1.7550838930100858	2.653251825437256	2.458578539291438	0.0	0.4752433840180403	1.1572768119338386	1.590039989505736
2L_2373	0.8111610570012608	0.6365289313538557	0.0	0.0	0.0	0.6852912378114101	0.0	0.0	0.0	1.2700531872873773	0.0	0.9838893045821201	2.680934959981684	0.0	0.0	0.0	3.9690513223142547	0.7454660012338953	1.3046350159602524	0.9606499527023996	0.0	1.1727498668195933	0.0	0.8119142241851062	4.366699722583567	1.4649140630138644	0.5160410855398992	1.7733952059098042	1.68592214546406	3.949444152761538	0.6070334046840398	2.8469204605155762	2.1847136026167626	0.7520375140377203	2.1943077025027833	1.553164510563693	2.2976088095836023	1.7035073555531168	2.3329841439315904	2.159090418388541	0.0	3.6487862276125984	1.5449321898363237	2.1019990852099983	3.5414037912144147	0.0	3.1375372064849634	3.0561174991607136	4.19895135388888
2L_2374	3.4205154306292105	0.0	2.027111398690648	2.8429573124273624	0.0	0.7224364487104799	22.34736748011084	0.0	0.0	0.6694472829009239	3.789635800840996	1.0372195876844694	1.8841674165652984	0.0	0.0	0.0	0.0	4.715237383910856	3.4383771300058648	0.0	6.480343821121773	3.7089511827845323	0.0	1.7118456983371815	2.3016951524458733	1.5443175907657223	0.5440123390702698	0.0	0.592435031204738	0.5204397507718121	1.919810292026183	0.6002467254140142	1.1515664066890345	0.7928006093782604	0.5783117368598321	2.7289192082728606	2.422147340191563	2.693765226507943	1.2297200714418173	2.276120761863141	0.0	3.077250685765315	1.0857819888746434	1.4772899175554042	4.355587148081003	4.040893845718673	1.9845616976417055	1.6108849428651328	2.2132746904071365
2L_2375	0.0	0.0	0.0	0.0	0.0	0.0	0.0	0.0	0.0	0.0	0.0	0.0	0.0	0.0	0.0	0.0	0.0	0.0	0.0	0.0	0.0	0.0	0.0	0.0	0.0	0.0	0.0	0.0	0.0	0.0	0.0	0.0	0.0	0.0	0.0	0.0	0.0	0.0	0.0	0.0	0.0	0.0	0.0	0.0	0.0	0.0	0.0	0.0	0.0
2L_2376	0.0	0.0	2.981304833649153	0.0	0.0	0.0	0.0	0.0	0.0	0.0	0.0	0.0	0.0	0.0	0.0	0.0	0.0	9.246365715955344	0.0	11.915393556512628	0.0	0.0	0.0	0.0	0.0	3.028336446967924	0.0	0.0	0.0	3.0616759307877537	0.0	0.0	0.0	0.0	0.0	0.0	0.0	0.0	0.0	0.0	0.0	0.0	9.581260587292949	0.0	0.0	0.0	3.8916350860479434	0.0	0.0
2L_2377	0.7969448322909296	1.8761198090110034	2.1253322602766898	0.0	3.9139249622306242	2.019842937013218	0.0	0.0	3.164296608506895	0.9358458923852092	0.3531784292742537	0.48332294189008274	1.3169747509600747	1.6369130439052817	0.0	3.5945879883247787	0.9748726572591455	1.09860169975655	0.6408851392835673	0.47190690975535404	0.0	1.4402456482977735	0.0	0.398842399818766	1.6088137251116517	2.1588604670910505	1.267492666287433	1.4519292364536456	0.5521250187722507	1.2125709657157684	1.78918402473368	1.39851298910894	2.6830310093991945	2.2165724253957135	1.886369417963411	0.50864803387189	1.1286707193469963	1.046032545001366	1.7190725947166023	1.7677089078387285	2.222785327838608	1.7924192138736115	1.7708320684532846	1.7209666049872234	1.4497241464894062	0.0	2.4660395528083874	3.0025566770104746	1.0313403712000264
2L_2378	0.44393366423556757	1.7418034214592968	0.2630898790796822	0.0	0.0	0.7500948119842348	0.0	0.0	0.0	1.737692411205308	0.39347213981166845	1.615394059226808	0.4890756157853263	0.0	2.2852072743936738	0.0	1.0860947291822793	0.8159599148268404	2.856011876439787	0.0	3.364221371148976	1.9254738912158598	2.8677782175037714	2.666075153459286	0.5974537953132857	0.26724025690126585	1.9769391739873665	2.5881250095437114	0.6151163111130357	0.27018235147265596	1.3288732802386445	2.1812947617265785	1.494567426751848	0.8231528532288829	1.5011307717877724	0.5666790882722816	0.41914647693973445	1.6315224304500635	0.6383998533212497	2.363261679239219	0.0	3.1950627334592405	1.972864211025673	2.300771586759336	0.9690728789320456	1.0488997042102834	0.3434233871876153	3.345114827756692	1.149004778021469
2L_2379	0.0	3.5508999312013136	0.0	0.0	0.0	0.0	0.0	0.0	0.0	1.771259542660786	0.0	5.488662481561525	0.0	0.0	0.0	0.0	0.0	0.0	1.8194885417709084	0.0	0.0	1.6355570093840084	0.0	0.0	0.0	0.0	2.878754075236238	0.0	0.0	1.377007418627468	0.0	3.176329988922549	0.0	0.0	1.5301282247452335	1.444064174211902	6.408647401560505	0.0	0.0	0.0	0.0	0.0	0.0	3.908692933083177	0.0	0.0	5.250859828296884	0.0	0.0
2L_2380	1.8269335607110484	2.2937907228494385	0.8661613539072063	1.2147629165437226	0.0	0.6173775481023542	0.0	0.0	0.0	0.5720942275806856	1.619267731507922	2.659151903387693	1.610166073333887	0.5003326461597993	0.626958815263513	0.0	1.3408914917082624	1.0073833137833812	1.1753431575958286	1.298171521085313	8.306928837032732	1.8489241440570756	2.360370790647503	1.4629039022815304	1.4752317441546894	1.9796073607168607	1.162251034786964	1.3313735869166878	0.7594219968302739	0.44475582293781457	2.1875008715823787	1.7953495880352361	0.9841021253948834	0.6775091390054647	0.2471059445980565	0.699621448826469	1.0349556619819629	0.9591790470943675	1.0508904470616698	0.6483734579247771	0.0	0.6574368882775748	0.9278842772421722	1.2624579349016092	1.06348127084523	1.7266274002818722	0.847980356704633	2.064937749354139	2.8371203531042166
2L_2381	1.0877624118042237	1.1381089523081134	1.2892884880978044	0.0	0.0	1.5316194878852574	0.0	0.0	0.0	1.1354227837569142	1.2854899677149194	0.8795933464040905	0.7989152648100516	2.978997472022745	0.6221556598620258	0.0	0.4435396236122754	0.9996657117859788	1.4579235110343813	0.8588174530256911	0.0	1.3105424754679553	1.1711439499874687	1.088772404758545	1.951906583312448	0.6548138377355596	1.8453551764334857	1.5854086596923482	1.0048053812553155	1.9860683922511555	1.0853711719772794	1.2725681045362776	0.7324221611024067	0.6723187156453541	0.0	0.23142054073908683	0.684684551448772	1.142196887787608	1.0428395352564754	1.286812488257836	0.0	0.9786003587940355	0.9207757203965081	1.2527861965010183	1.3191673753233808	0.8566998209497374	1.1219785957899324	1.3660787883209007	1.8769233772308174
2L_2382	0.0	0.6339788241563049	0.9575903350024452	1.34298906659171	0.0	1.3650915512299746	0.0	0.0	0.0	2.2136887682618256	0.35803840069258946	1.4699213665564963	1.3350972044221625	2.7657301037939788	2.772553632104175	0.0	0.9882875570890484	1.8561986566170587	0.649704147470887	0.47840066447938695	0.0	1.4600643917598053	2.609523324898049	0.8086614760303843	0.5436506926870935	1.4590452207478273	1.027947370533755	0.0	1.399306570830212	1.4751081039120237	2.116105125926091	1.4177574632666838	0.27199513106955775	0.0	0.8195687669555118	0.7734710565583695	2.6698046278927383	0.6362559914901186	0.5809093944870595	2.1504405177400594	2.2533723407107993	0.7268336404629451	0.512914257764855	2.093577907895971	0.29393466408529323	1.9088841856103538	2.1874771682070566	0.7609684663038216	3.1365969136304583
2L_2383	0.9238253068516551	0.7249380751855025	2.1899586163520266	2.0475634660212476	0.0	2.0812616108382116	0.0	0.0	0.0	0.4821513826124833	1.6376298964622145	0.7470294839464298	0.6785104280606944	1.2650157901379284	0.5283903333524786	0.0	1.5067743633642883	1.415009492449679	1.2381992798533932	1.4587694674153022	2.3336465864934604	1.1130300986712311	0.9946403803106958	0.6164553889112251	0.41443349179612327	1.6683797528176756	0.5877153619274619	0.6732355455711233	1.49339883579747	1.3119145171493936	1.1522430646605162	1.0807788602594652	0.8293847018830599	0.2854966475413414	1.8743105660967707	0.7861722366576549	0.581495470862614	0.9700559413477016	0.6642545811479634	0.546438233627481	1.7177812518949276	1.1081534802543533	1.1730078690059884	1.0639782914381242	0.8962841091561113	0.0	0.9528847561641758	0.5800982558823848	1.5940515098616794
2L_2384	2.0261815069603384	0.9085552744586488	1.0292422828099796	0.9623190503373699	5.686231472836304	0.733617442175295	0.0	0.0	0.0	0.0	1.0262099143166032	1.0532724120570198	2.232216315281804	0.3963568778302854	0.4966684473886067	5.222292084885225	2.1244728651703295	0.7980356830483175	0.46554562039819797	1.0283942391822867	0.0	1.46469315306169	0.0	0.8691697829300616	1.1686589965239405	0.696986071918229	0.36828793398865994	1.0546964748078154	0.6016040207041622	1.0569889696154426	1.0830682126757798	1.8286098444714503	0.9744907934787389	1.8784980989062523	0.7830161908955888	0.5542308207316023	0.0	0.9118186837605518	0.20812536406329313	0.513632842916695	0.0	1.5624383162373068	2.0214084056483004	1.000102410486834	0.0	2.7356225935069998	1.3435175546690727	1.6358162625000898	0.0
2L_2385	1.4780812377097545	1.7398051766163225	0.6569701378165677	2.457010908637032	0.0	0.3121809510680085	0.0	0.0	0.0	0.5785662942088291	2.6201382515948453	0.8964115748248187	0.4070954456441276	0.0	0.0	0.0	1.3560609142562685	1.3583730385772508	0.8914798065560138	1.3128576552467306	0.0	1.602720778794081	2.3870735194773265	1.4794536436872008	0.994613966448886	1.557113083869581	1.4104794106678507	1.6157224007954525	1.280022151551346	2.0240429312999346	1.1061239668525618	2.0750403050641255	1.2440440148743874	1.027760637014265	1.2495071943625435	1.1792270383741232	0.34888801713403006	0.9700301803549953	1.5941686585804056	2.6228338670800255	2.0612827609975617	1.329748862300117	1.1729767183827409	1.595925054338056	0.5377561843574469	0.8730803146581454	1.715147012110996	2.0882982624523136	0.9564055067533705
2L_2386	0.0	0.8197460426759791	0.6190907785190357	0.0	0.0	0.8825439859922618	0.0	0.0	0.0	1.6356225506552304	0.0	1.2670898746848114	0.0	0.0	1.7924809011159988	0.0	1.2778736182991501	0.0	0.0	1.2371613580072793	0.0	0.7551558264047786	0.0	0.0	1.4059002823047768	1.257714506353345	1.9937317075115837	0.7612818158702898	2.1711943305773644	0.6357804522942138	0.781760587383635	0.7332743780733363	0.7033892105722211	0.0	0.7064781217855246	2.0002240250908105	2.9589475615313146	0.5484603073790947	0.7511263139077046	0.0	0.0	1.879617986440436	0.0	0.9023446523446523	3.800628167823578	4.9364432926076764	1.6162556528541459	1.967891876148757	0.0
2L_2387	0.0	0.0	0.0	0.0	0.0	0.0	0.0	0.0	0.0	0.0	0.0	0.0	0.0	0.0	0.0	0.0	0.0	0.0	0.0	0.0	0.0	0.0	0.0	0.0	0.0	0.0	0.0	0.0	0.0	0.0	0.0	0.0	0.0	0.0	0.0	0.0	35.316470895696334	0.0	0.0	0.0	0.0	0.0	0.0	0.0	54.43480343592479	0.0	0.0	0.0	0.0
2L_2388	0.0	1.9610304038153807	1.4810145779226933	8.308297663042033	0.0	2.111258242352178	0.0	0.0	0.0	0.0	0.0	6.06236965905233	0.0	3.4219949409226795	0.0	0.0	3.05698214722426	0.0	0.0	2.9595885935087933	0.0	5.419545047258433	0.0	0.0	0.0	0.0	0.0	0.0	0.0	1.5209403061348648	0.0	1.7541693096150932	0.0	0.0	1.690066196512785	0.0	0.0	2.6240988844430824	1.7968754492188623	0.0	0.0	0.0	0.0	0.0	0.0	0.0	0.0	0.0	6.46810448317258
2L_2389	3.097101311387026	0.0	1.8354454170836798	1.0296608214881153	0.0	2.6165166251373146	0.0	0.0	2.4594292550093657	0.7273802208442731	1.3725283509456172	1.1269789750802408	1.0236101830378785	3.3927471209147932	0.531424626132147	2.79387047169474	0.3788567618354853	1.1385081717562537	1.494371598810241	2.2007197233783335	0.0	1.5671903769137634	1.0003521239476296	0.0	0.41681338497817905	2.0508405612412313	0.5910903299513509	1.3542032301538809	1.9311103421000595	0.3769852040847101	0.9270878760639262	1.3043823071496847	1.4597580571971578	0.8614083544206098	1.0472632414288625	1.5813736950504271	1.7545041630874783	0.325208836106194	0.6680690772736796	0.5495761668601175	0.0	2.2290341505864144	1.7696158376370392	1.8726543666447513	0.9014310398043102	1.463528860789135	1.1979458965465426	1.1668589650241028	0.801602692358995
2L_2390	1.2397677012544666	1.9457245961089205	0.8816731711615051	0.0	0.0	1.0473899545080836	0.0	0.0	0.0	0.9705661452086528	0.8790755729182749	2.105268539784237	0.819501021125589	0.6790572661555109	1.2763736556647653	0.0	2.7298102099451533	0.9114882059350826	1.5951893555566607	1.4682445283738694	3.7580866979326952	1.075449118754587	0.8008806483609378	2.7300214301718593	1.3348010806015627	1.0448456874121126	1.261936459795635	1.264868963821694	1.37426178092783	1.0563485757138973	1.298894421890483	1.218334634369683	0.8347717563724639	1.3792848835457132	0.838437629832067	2.5320915703063394	0.9364358796250071	1.0414471355771113	0.8914254340185525	1.5399649503977288	0.0	1.7845619287491787	1.101918383235124	0.6425334528616897	1.9846325212926714	0.0	1.5345183574622918	0.467092907628594	1.9252863125363477
2L_2391	1.0642998907602592	0.8351703601379868	0.6307395724241668	0.0	0.0	1.798299815422507	27.81370381186811	0.0	0.0	0.8331991882640228	0.0	1.2909314005508403	1.172524560285702	0.0	1.8262081691039547	0.0	1.3019180507682946	0.0	0.0	1.2604397497825426	0.0	0.0	0.0	0.0	0.0	0.0	1.354163803174458	0.7756060721578905	0.7373491531102567	1.2954865572218033	0.0	1.494143294467927	0.0	0.0	0.7197711933748804	2.0378601815977966	0.0	1.1175602408275265	1.5305189691373144	0.9442924133658926	0.0	0.0	2.702745070057855	0.9193231428201598	1.5488562703200262	0.0	0.0	0.0	0.0
2L_2392	2.19404868681798	1.434749459745091	1.5169774043181674	0.0	3.59177598236869	0.3089321426841409	0.0	0.0	0.0	2.2901810548436528	1.2964354830502405	0.4435413941659226	0.4028588799846333	0.0	1.8823593190527514	0.0	0.0	1.3442367061038831	0.8822023440469162	0.4330649975995207	2.7711593255884974	1.3217013044927535	3.5433475421569773	0.36601431203803503	1.9685264123094317	1.3207787152811852	0.6979004084950671	0.5329692939867686	1.2667012020082382	0.8902129322567989	0.8209595572335239	2.3101264701837367	0.9848779864208963	1.6951082092666683	0.7419022849403333	0.7001730267583725	0.6905144104488089	0.9599352588943473	0.788789222741298	0.9733269483085525	2.039831379378855	0.6579552081201148	1.3929237246111794	0.9475899376561628	0.2660799284947443	3.455977328788723	1.1315318667096197	2.7554209807948533	0.9464523747057952
2L_2393	0.0	0.3897700181496409	0.0	1.6513386659462426	4.878784167955072	1.258886902272106	0.0	0.0	0.0	1.1665502449522203	2.6414630006975663	0.0	1.6416348362792106	1.3602961255841706	1.704565260431577	0.0	0.0	0.9129523656147812	1.9971897144090607	0.0	0.0	1.0771766553557134	3.208668538924759	0.9943297352517533	2.0054178368279745	1.4950343778670085	0.9479726688103909	0.7239432988785792	0.3441173280418182	0.6045973887741076	0.7434176500285584	2.4405833872905642	0.0	2.7630009671884883	1.6795688909443827	0.31701987118594976	0.4689700568715298	1.0431200534432128	1.0714288392857814	1.7627870368166887	0.0	4.021714218149487	0.946018661542525	1.2871311596948778	0.7228438237368466	0.0	0.7684916576003863	1.8713728700150953	1.285585984233059
2L_2394	0.0	0.97161570461328	0.0	0.0	0.0	3.1381435914086833	0.0	0.0	0.0	1.938644987962953	1.0974364433401793	1.5018363704219333	2.72816979910576	1.6954678618132657	0.0	0.0	0.0	1.1379003190217334	0.9957158330566903	0.0	0.0	1.7901184566135702	0.0	0.0	1.6663633885299542	0.7453620406044915	0.7876996602021206	1.8046402896231108	0.8578130296995459	2.2607035837049994	1.8531858024470576	0.8691239291632709	0.0	1.1479312614168937	0.0	0.7902646975799249	0.0	1.9502112371301499	0.8902831910705308	1.0985654931790068	0.0	3.341766094418927	0.0	1.0695168863882158	0.0	0.0	1.9156900957481067	2.332471951441666	3.204698857653045
2L_2395	0.5619359006461364	0.44095861757709554	0.9990658068661931	3.7364188181744646	0.0	2.373694752729369	0.0	0.0	0.0	1.759671462299303	1.9922446894850074	1.3631885252242701	1.8572311729071078	3.847360437577231	1.928426266284234	5.069179087000293	1.3747901296942637	2.0657012818296163	0.0	1.9964852542593847	4.258466790133814	0.8124283666676078	1.8150319127986068	1.1249153219991366	0.7562632969994195	0.6765510550289376	1.4299602263712836	0.0	2.3358620857192864	0.0	1.2615763295311384	0.0	1.5134713326584261	1.0419555379858698	1.1400882701942314	1.7932708729915188	0.5305600183021983	0.8850849641736783	0.8080932478192897	1.99429432393921	3.134628206450375	1.0110860019136825	1.4270127229600353	2.4269507247457334	0.4088875470108235	1.3277082759376109	0.8694178699627342	3.1757111449359634	2.908844662168235
2L_2396	0.0	0.0	0.0	0.0	0.0	0.0	0.0	0.0	0.0	0.0	0.0	2.7336632864920127	0.0	0.0	0.0	0.0	0.0	2.0712218634865955	0.0	2.6690944750011276	0.0	0.0	0.0	0.0	0.0	1.3567182721595847	0.0	3.2848311588572265	1.5614031143121956	0.0	0.0	0.0	1.5175160811179114	0.0	0.0	1.4384507080342075	0.0	1.1832671354534403	0.0	0.0	0.0	0.0	0.0	0.0	0.0	0.0	1.7434827742158423	0.0	0.0
2L_2397	1.4215455816884914	1.3386069987059017	1.684910541022753	0.9452127291042058	0.0	1.9215374759375472	0.0	0.0	0.0	1.5580222163284467	0.7559758949526136	0.34484976361410824	1.879316672940452	2.7251782685097123	0.0	2.5647299365024163	1.7389232760966737	0.2612832288252675	2.286350073942848	3.0303400677927477	0.0	0.6165670962186866	0.0	0.8537192964123642	1.1478847468615683	1.026894521553669	0.7234823898779316	0.8287584313998007	0.39393988099233773	1.384266376455221	0.8510523496342625	0.5987014046792226	0.7657344844772985	1.0543460844103676	1.7304686616739953	0.7258383124026969	1.0737384800947274	1.4926834404579996	1.226554186741526	0.25225121597698663	0.0	2.3019962835037338	1.2634844475172387	1.4734866702501863	1.0343747128317204	0.6717484436428246	0.879756662826089	0.5355792527951747	2.943435557378524
2L_2398	0.0	0.9674833677515543	1.2177755877301608	0.0	4.0366902853415265	1.041598962734089	0.0	0.0	0.0	0.6434666068500109	1.0927689837193815	0.49848299163570464	0.9055222459197394	0.0	1.4103517988578829	0.0	0.0	0.0	2.643949325274047	0.4867088808747404	0.0	0.8912524904936783	0.0	0.0	2.765460417080103	1.2369866224102541	0.5228996858261817	0.2994941753025063	0.8541647020878519	1.2506048237578897	0.6151013659371503	0.0	0.2767187750257542	0.3810163481541453	0.5558679533453357	0.5246024379114653	0.0	1.2946112518677195	1.1819956880206302	0.7292621544300123	0.0	0.36972815256935737	0.5218218596186484	1.064968170231328	2.691353917884639	1.9420351071396493	1.9075425567975566	1.5483678770335778	2.1273793940755463
2L_2399	0.7845431197451302	0.3078207399764332	0.929892779642936	0.0	0.0	0.9942055051942597	0.0	0.0	0.0	1.2283768817505454	1.0430472556035975	2.854810069486077	0.4321601855315536	3.22288021499619	0.6730899188899724	0.0	2.879106325396597	1.4420076437941183	1.8927358815783297	1.3936898924777539	0.0	1.134266532218274	0.0	0.3926357860191506	2.111704077616106	2.361405788315651	0.7486610944985986	0.8576009630744468	0.8152996302235704	1.193701458130205	0.0	1.1013999454146188	1.3206394176846505	0.7273596930425719	1.0611511707468637	0.5007326720457373	0.7407378875281371	0.6178527819933645	0.8461605633669337	1.0441203494879634	0.0	2.1174316288385153	2.241353753759497	0.6776742652926685	1.4271641631543204	0.9268355979016443	3.034580133065125	0.0	1.0152910961407569
2L_2400	3.5309218361245502	0.5541523187395473	1.6740335302219969	0.0	0.0	0.0	0.0	0.0	0.0	2.764222032928297	3.1295652533132707	1.7131178573692334	1.5559872209881513	1.9339898326286518	1.2117258223134946	0.0	3.4553951676298578	0.0	0.5678976112409199	0.0	0.0	1.020978035699518	0.0	0.7068400630162053	0.9503954405348977	0.8502211340147459	0.4492574493174701	0.0	0.9784919638411993	0.859581366682798	1.056947931785426	1.4870911565068268	3.803956266675593	1.3094246361960062	1.910330609456595	0.9014407908448231	1.333508645269898	3.336856559511057	1.0155300955390403	0.6265569941304141	0.0	0.635315458267017	1.344994254184546	1.2199787626097003	0.5138486317033095	3.3370597166836298	1.6388950438502758	1.3303044960567112	0.0
2L_2401	0.0	3.7834432738891337	1.142936821881297	3.2058628820386725	0.0	2.443967961209341	0.0	0.0	0.0	0.0	0.8546771136699195	0.0	3.187024137458476	0.0	0.0	0.0	1.1795756476607542	0.886190144502165	0.7754576945177468	0.0	0.0	2.0912007500440026	0.0	4.825910118389228	1.2977541067428708	0.0	0.6134559100035643	0.0	0.0	0.0	0.0	0.0	0.6492823482205119	0.8940021840473358	0.6521336508789457	0.0	0.9104454035480968	1.0125421059306363	1.3866947333680701	2.5666692333359	0.0	1.7350319874834794	0.612191424912273	6.663468201929741	0.7016544309828144	0.0	2.9838565898845775	0.0	2.4958008151285465
2L_2402	1.3970538927509668	0.5481434381749016	0.0	0.0	6.861157614512721	1.1802696680137479	0.0	0.0	0.0	0.0	2.476504166718261	0.8472709403012896	0.0	2.8695282878098616	0.0	12.602712103644706	0.8544817568144921	2.5678160211177192	0.0	0.0	0.0	0.0	0.0	2.0975265966372456	0.9400899478062062	1.6820037374123047	1.3331579489987095	1.0180997778506287	1.4518227150246228	0.42513030243769717	1.0454870505973914	1.9612880955696466	0.94067713703032	0.6476130279017597	0.47240404529032065	1.7833322633339754	1.3190489129717908	2.933932246702627	0.5022591617093688	0.6197630026277952	0.0	0.0	0.8869399860927811	0.6033750386160025	1.0165535581407643	0.0	0.5403746309241271	3.947638522635759	1.8079520965012512
2L_2403	0.0	0.0	0.0	0.0	0.0	0.0	0.0	0.0	0.0	0.0	0.0	0.0	0.0	0.0	0.0	0.0	0.0	0.0	0.0	0.0	0.0	0.0	0.0	0.0	0.0	0.0	0.0	0.0	0.0	0.0	0.0	0.0	0.0	0.0	9.989690639260283	0.0	0.0	0.0	0.0	0.0	0.0	0.0	0.0	0.0	0.0	0.0	0.0	0.0	0.0
2L_2404	2.4302954801850722	0.953542685219111	1.440274066871637	0.0	0.0	0.5132951660735713	0.0	0.0	4.824785502098541	1.902584261176113	1.6155345494179902	0.7369503593922665	1.3387115624116035	0.0	1.042522295121173	0.0	0.7432222773445412	0.0	1.4657917909210223	0.7195436769128009	0.0	2.6352307067622873	0.0	1.216276010974702	0.8176836852807452	1.097246346910306	0.0	3.0993763213582137	0.4209284266772988	2.9582029952175106	1.818714701589384	0.0	2.0454860459396524	0.563289298567944	1.6435749859720876	1.938912468649724	1.7209493284253388	0.3189892277656773	0.8737230373985351	1.0781310813331306	3.3892089620174746	0.546600986363344	0.38572710948756006	2.0992456150957595	0.0	2.8710778385090494	1.8800563528091194	0.0	1.5725441342373996
2L_2405	0.0	0.9387857697914229	1.0634884149953001	0.0	0.0	0.5053514699259276	0.0	0.0	0.0	0.9365700444814578	1.590532725078274	0.7255454015476609	1.9769907275180898	0.0	2.0527766832486547	0.0	0.0	2.1989035826955967	0.4810357893513493	1.416816205713779	0.0	3.4592642447637014	0.0	0.0	1.6100586157939667	1.0802654903679747	0.0	0.4359158192499467	0.8288283748399533	0.7281055476363966	1.342926363676814	0.41987854509228956	1.2082982054193945	0.0	1.2136044083290156	1.1453436511997932	2.2590881563406477	0.3140525876661311	1.2903021023021184	0.0	0.0	1.0762837064477089	1.5190305668444843	1.0333789673485314	1.30576134112484	0.0	1.8509608198793934	2.2536600283983703	4.644622873652943
2L_2406	0.7671549659168393	1.8059902891902149	2.273207952881673	0.0	0.0	0.6481136781021573	0.0	0.0	0.0	0.6005759282921951	2.039859535272401	1.8610251550117642	0.8451640809998494	1.0504833956917785	0.0	0.0	1.8768636669693108	0.7050239158212726	0.6169287976563615	0.9085339777625407	11.62731885073255	0.0	0.0	1.5357345464407663	0.0	1.8472551796919787	1.952181890252824	0.0	0.5314865380837742	0.0	1.1482027813375255	2.1539783252700055	0.0	1.4224778383287082	0.5188162191081259	0.9792694532366522	0.7243206071892732	0.0	0.5516045044244473	1.3613054374623088	0.0	0.6901673717991678	0.0	1.325309380221719	1.116426666565444	0.0	1.1869293911135308	0.0	0.0
2L_2407	0.0	0.0	8.3295850200743	0.0	0.0	0.0	0.0	0.0	0.0	0.0	0.0	0.0	0.0	0.0	0.0	0.0	0.0	0.0	0.0	0.0	0.0	0.0	0.0	0.0	0.0	0.0	0.0	0.0	9.73747760380151	0.0	0.0	0.0	0.0	0.0	0.0	0.0	0.0	0.0	10.106063132576388	0.0	0.0	0.0	0.0	12.140637140637141	0.0	0.0	0.0	0.0	0.0
2L_2408	1.010945711406541	0.3966513109722479	2.0969203788547985	1.6804926397783362	0.0	1.281112237730703	0.0	0.0	4.01399439004144	1.1871453996691188	0.8960324578797543	0.0	1.670617491409685	1.3843118156827579	1.7346589365638696	0.0	1.8549778330148956	2.3226757819613195	2.845429443593345	0.5986264635519094	0.0	1.4615919220737652	1.6326583923539342	0.5059421898311287	0.6802743301474726	1.2171430706645272	0.9647088907314115	0.0	2.4513484377486368	0.92290710816902	0.7565425039196467	0.3548101829387111	0.6806992360376335	0.9372603542431744	1.367377009907467	0.0	1.9089984267943965	2.1230721575964955	0.3634482164069539	3.5878172078888926	0.0	0.45474628704204095	0.9627203859507518	0.0	2.2068163555104645	2.388601593197263	0.39102959343245464	0.0	1.3082826853496412
2L_2409	1.5113127806885662	2.371894708036068	0.44782715161689784	2.5122516231029675	7.422301492402161	2.5535974570255084	0.0	0.0	0.0	1.1831482771113102	0.6697616351828466	0.0	0.0	3.1042143745613355	1.2966137505628925	0.0	0.0	0.0	1.8230457041204116	0.0	0.0	0.5462515264316091	0.0	0.0	4.0679030651242805	0.0	0.4807303563240703	0.0	0.5235203012796511	0.4598998384141918	0.5654964170712511	2.1216932151486563	2.544027447817418	0.7005784466060092	1.5331196777750384	0.0	1.4269281169978318	0.3967357062175269	0.0	1.3409013807261518	0.0	0.6798227321436571	1.9189578063395456	0.6527224269159753	1.0996929987055515	1.7854193726929035	1.7537084796364633	0.0	1.955816539714615
2L_2410	1.6243106019727578	0.3186545639538913	1.4439308649752334	0.0	0.0	0.343065601278729	0.0	0.0	0.0	0.0	0.35991918374648163	0.9850952624059819	0.4473701657962782	2.7802585406901126	0.6967794782835786	3.6631942027753825	0.49673952593663345	0.37318986123756026	1.3062341133357946	0.4809137129707863	0.0	0.2935468279843475	0.0	0.8129093913308416	0.546506500913431	0.7333548075917771	0.5166735995652502	0.887784432445479	1.6879885882968826	0.49428562566736284	1.215554896859863	0.8551229833599053	0.5468478541307411	1.5059185800272052	1.3731232974644236	0.25917803862146727	1.5336166664564335	1.0659970954137543	1.1679218468745258	0.7205789419451164	0.0	1.0959775687001665	1.0312172137377107	1.052287757768409	0.8864361266925243	1.9189115933442553	0.942414870251148	1.5299316984942182	0.0
2L_2411	0.0	0.0	0.0	0.0	0.0	0.0	0.0	0.0	0.0	0.0	0.0	0.0	6.484596489498844	0.0	0.0	0.0	0.0	0.0	0.0	0.0	0.0	0.0	0.0	0.0	7.92157011857006	0.0	0.0	0.0	0.0	0.0	0.0	0.0	0.0	0.0	0.0	0.0	0.0	0.0	0.0	0.0	0.0	0.0	0.0	0.0	0.0	13.90723871775259	0.0	0.0	0.0
2L_2412	0.0	0.0	0.0	0.0	0.0	0.0	0.0	0.0	0.0	0.0	0.0	0.0	0.0	0.0	0.0	0.0	0.0	0.0	0.0	0.0	0.0	0.0	0.0	0.0	0.0	0.0	0.0	0.0	0.0	0.0	0.0	0.0	0.0	0.0	0.0	0.0	0.0	0.0	0.0	0.0	0.0	0.0	0.0	0.0	0.0	0.0	0.0	0.0	0.0
2L_2413	0.0	0.0	0.0	0.0	0.0	0.0	0.0	0.0	0.0	0.0	0.0	0.0	0.0	0.0	0.0	0.0	0.0	0.0	0.0	0.0	0.0	0.0	0.0	0.0	0.0	0.0	0.0	0.0	0.0	78.4129224496197	0.0	0.0	0.0	0.0	0.0	0.0	0.0	0.0	0.0	0.0	0.0	0.0	0.0	0.0	0.0	0.0	0.0	0.0	0.0
2L_2414	0.0	0.0	0.0	0.0	0.0	0.0	0.0	0.0	0.0	0.0	0.0	0.0	0.0	0.0	0.0	0.0	0.0	0.0	0.0	0.0	0.0	0.0	0.0	0.0	0.0	0.0	0.0	0.0	0.0	0.0	0.0	0.0	0.0	0.0	0.0	0.0	0.0	0.0	0.0	0.0	0.0	0.0	0.0	0.0	0.0	0.0	0.0	0.0	0.0
2L_2415	0.0	0.0	0.0	0.0	0.0	0.0	0.0	0.0	0.0	0.0	0.0	0.0	0.0	0.0	0.0	0.0	0.0	0.0	0.0	0.0	0.0	0.0	0.0	0.0	0.0	0.0	0.0	0.0	0.0	0.0	0.0	0.0	0.0	0.0	0.0	0.0	0.0	0.0	0.0	0.0	0.0	0.0	0.0	0.0	0.0	0.0	0.0	0.0	0.0
2L_2416	0.0	5.083341381957188	0.0	0.0	0.0	3.6485058638786243	0.0	0.0	0.0	1.690447887548702	1.9138719351733298	2.619124321974191	0.0	0.0	0.0	0.0	7.924244225207021	0.0	3.4729529894137445	7.671782722838437	0.0	0.0	0.0	0.0	0.0	0.0	0.0	1.5735992842011575	0.0	2.6283661156297105	0.0	1.515706815011924	0.0	0.0	1.4603179053667266	0.0	2.03875344090612	4.534755614084134	0.0	0.0	0.0	3.8852438825863755	0.0	0.0	0.0	0.0	3.3408636399778437	4.067709464665028	0.0
2L_2417	0.7148919426530842	1.1219705392975792	0.8473375636943646	0.0	0.0	1.2079208686207281	0.0	0.0	0.0	0.0	0.0	0.0	0.0	0.0	1.226666954524512	6.4489833822596205	0.874500441622723	0.65699361822679	1.7247001436330278	0.8466394003625648	0.0	0.5167835803386587	0.0	0.715555723472632	0.0	1.7214094969817668	1.3643909958926372	0.0	0.9905572161696975	0.8701803970981224	1.604970872988597	2.0072368918900203	0.0	0.0	1.4504143930615268	0.45627798352872984	2.024927122872848	0.7506670051674416	1.5420780673937462	1.2685654554403698	0.0	0.0	0.0	1.8525324860096746	0.5201846197637696	0.0	1.1060689116326152	0.0	3.7006171149100826
2L_2418	1.2574242519247811	0.32890587651195974	0.9935886703865965	2.786951104754386	4.116942577296626	1.0623066955916256	0.0	0.0	6.656861110251267	1.3125183670538991	0.7429960088111897	0.5083931902765736	0.46176233812805795	0.0	1.4383906020160915	0.0	1.0254398816642376	0.7703912154446798	1.3482564650751354	0.4963850017668824	0.0	0.6059808185861588	0.0	1.25859177676408	0.0	1.2615788017822274	2.1331812232909044	1.5272416692861406	0.5807640717973068	0.0	0.940995031985362	0.0	1.1288805692899557	0.0	0.28345950304787	1.6050957295144042	1.1872155406830867	0.6601745250577934	1.5068682603245114	1.4875208159944189	0.0	1.13123583857702	0.0	2.5343278325385685	1.2199377599954229	0.0	0.6484886226886326	3.1583010772096443	0.0
2L_2419	0.48527086460904056	1.9039926917144523	0.5751753623403472	3.226658393514546	0.0	0.8199404264083788	0.0	0.0	3.853569002199232	2.2793986581635983	0.8602211585587597	1.1772084209249973	0.5346162412351004	0.0	0.8326653275742869	0.0	0.5936136079983497	0.8919386053683643	2.341463597382525	0.0	0.0	1.7539714737587453	0.0	0.0	1.3061722647903764	0.8763735731652309	0.6174352222467344	1.0609200447156582	0.6723933059749946	0.5906811483963819	0.36315306633012545	2.0437779275867003	0.0	0.8998013193696767	0.32818192725755696	1.54861454129232	1.374526801966838	0.2547775439174702	0.0	0.0	0.0	0.8731433207570135	0.6161625348039408	0.0	0.0	1.1465687496954426	0.3754015012906679	1.8282987926554677	0.0
2L_2420	0.0	0.31938157506856324	0.24120419942300095	0.0	0.0	0.6876966124615028	0.0	0.0	0.0	1.274511078432647	2.1644420411121335	0.49367137974732905	1.3451725255506553	1.6719610241363179	0.6983691822529864	3.6715517887066	3.4851098680885917	0.37404129475740727	0.6546071447227731	1.9280436748165393	3.0843616080874425	0.8826496672263646	1.3146080561810898	0.8147640459618175	1.0955067134842416	1.4700559165168967	1.0357047831229005	1.4830165244226423	0.0	0.9908266789000734	0.60916409406517	0.857073948397406	1.6442864662727248	0.37733858417582344	1.651507297680447	0.2597693539078974	0.3842789040949759	1.0684291702190156	0.8779398474245899	0.7222229444451667	0.0	0.3661593480078771	1.2919624227044724	0.7031257031257031	0.8884585327379793	0.9616447972612355	0.6297099946184983	3.0668444823097505	0.0
2L_2421	0.0	0.0	1.1503507246806943	0.0	0.0	2.0498510660209472	0.0	0.0	0.0	0.7597995527211993	0.8602211585587597	2.943021052312494	3.2076974474106024	0.0	0.0	0.0	0.0	1.7838772107367287	1.9512196644854374	0.5747014469085918	0.0	0.701588589503498	0.0	0.4857214410850007	0.6530861323951882	2.044871670718872	0.6174352222467344	0.35364001490521935	1.3447866119499892	0.5906811483963819	0.7263061326602509	0.6812593091955667	0.6534940562755099	0.8998013193696767	0.0	0.30972290825846405	0.0	0.2547775439174702	0.697844911853988	1.291659239626039	0.0	0.8731433207570135	0.9242438022059112	1.2575047885782349	0.35310293084613276	1.1465687496954426	0.0	0.0	0.0
2L_2422	0.0	0.0	0.0	0.0	0.0	0.0	0.0	0.0	0.0	1.4183914306463326	0.0	0.0	1.996039856923863	0.0	0.0	0.0	2.2163120567375887	0.0	1.4570123088399853	0.0	0.0	1.309723386420788	0.0	5.4404596100278555	0.0	0.0	0.0	1.3203481494000338	0.0	0.0	0.0	0.0	2.4398813241723922	0.0	0.0	0.0	1.7106415590102915	0.0	0.0	1.6075102880658438	0.0	0.0	1.1502502944640756	0.0	1.3183428957138037	0.0	1.4015966989594546	0.0	0.0
2L_2423	0.0	0.6192025228787591	0.0	0.0	7.75061016678538	1.3332750247722498	0.0	0.0	0.0	0.0	0.6993870222443539	0.9571076971079554	2.6079595272499603	0.0	2.7079330387734037	0.0	0.9652532945301509	0.0	0.6345613321929844	0.934500923707438	5.979820497748299	0.5704137239260322	0.0	0.789813802975576	0.0	0.4750129642913279	1.0039887468925293	0.5750410449921889	0.0	0.9604849296312722	1.181019737319952	0.5538853757478076	1.0626226930726987	0.0	0.5336445833153673	0.0	2.980090092593634	1.242853231420473	0.5673699955342307	1.4002131124357124	4.401704868329602	2.12967944703867	0.5009596382830951	0.0	1.7225031369652961	0.0	0.0	2.972929544096795	4.084655297981731
2L_2424	0.0	0.0	0.0	0.0	0.0	0.0	0.0	0.0	0.0	0.0	0.0	0.0	0.0	0.0	0.0	0.0	0.0	0.0	0.0	0.0	0.0	0.0	0.0	0.0	0.0	0.0	0.0	0.0	0.0	0.0	0.0	0.0	0.0	0.0	0.0	0.0	0.0	0.0	0.0	0.0	0.0	0.0	0.0	0.0	0.0	0.0	0.0	0.0	0.0
2L_2425	0.0	0.0	0.0	0.0	0.0	0.0	0.0	0.0	0.0	0.0	0.0	0.0	0.0	0.0	0.0	0.0	0.0	0.0	0.0	0.0	0.0	0.0	0.0	0.0	0.0	0.0	0.0	0.0	0.0	0.0	0.0	0.0	0.0	0.0	0.0	0.0	0.0	0.0	0.0	0.0	0.0	0.0	30.047354630898294	0.0	0.0	0.0	0.0	0.0	0.0
2L_2426	0.0	0.0	0.0	0.0	0.0	0.0	0.0	0.0	0.0	0.0	0.0	0.0	0.0	0.0	0.0	0.0	0.0	0.0	0.0	0.0	0.0	0.0	0.0	0.0	0.0	0.0	0.0	0.0	0.0	0.0	0.0	0.0	0.0	0.0	0.0	0.0	0.0	0.0	0.0	0.0	0.0	0.0	0.0	0.0	0.0	0.0	0.0	0.0	0.0
2L_2427	0.0	0.0	0.0	0.0	0.0	0.0	0.0	0.0	0.0	0.0	0.0	0.0	0.0	0.0	0.0	0.0	0.0	0.0	0.0	0.0	0.0	0.0	0.0	0.0	0.0	0.0	0.0	0.0	0.0	8.821453775582217	0.0	10.17418199576754	0.0	0.0	0.0	0.0	0.0	0.0	0.0	0.0	0.0	13.039849780930524	0.0	0.0	10.54674316571043	0.0	0.0	0.0	0.0
2L_2428	0.5528270469527068	0.0	0.982871176385406	0.0	0.0	0.46704353966694195	0.0	0.0	4.3900372494660616	0.8655737931953782	1.9599508542323303	0.6705457739690778	0.6090419587276626	0.0	0.9485834566096584	0.0	0.6762525465134955	0.0	0.8891421956210637	0.6547075601373445	0.0	0.7992590868265119	0.0	3.320042098133804	0.0	0.6655843156387188	1.0550856711980252	0.0	0.0	0.3364559246944349	0.4137088209753682	0.7760996993195739	1.4889383050968592	0.5125328373382222	1.8693461625314236	0.35284047164891524	1.0439195211123589	0.0	0.0	2.9429508968642857	0.0	0.99469652679327	0.7019405849411283	0.4775220806210079	0.0	2.612372850915147	1.2829872047686066	2.0828223909655494	1.4308464744658294
2L_2429	3.40294858689157	1.3351696366402594	0.0	0.0	0.0	0.0	0.0	0.0	0.0	1.3320183648035993	1.5080693018166957	0.0	3.748981682850396	0.0	0.0	15.348864337527669	2.081349547046305	4.691021197786589	0.0	2.015039042388966	0.0	0.0	0.0	1.703054121016301	2.289874267583716	1.0242575950493125	0.0	0.0	1.1787848896751647	1.035533825453525	0.0	1.1943280405889996	1.1456522725387608	1.5774579989976831	1.150683367838492	0.0	0.0	0.0	0.0	1.5096208134440792	0.0	1.5307233785391663	2.1604114114659083	2.9394059107925576	0.0	0.0	2.6324926994396214	0.0	0.0
2L_2430	0.7044682448258215	0.0	1.2524740537475023	0.0	6.919514969678684	0.5951542068356078	0.0	0.0	0.0	1.1030018415718745	0.0	0.8544773760025155	0.7761029820360099	0.964644989421703	1.2087811666092092	0.0	0.0	1.942242373202649	0.5665175441419139	1.6685894378956014	0.0	1.0184969226115483	2.275406046208946	0.0	0.0	0.42407749151039265	0.44816569366906794	0.0	1.4641711463796319	1.2862387036085854	0.5271897035211632	2.9669546524717005	0.4743390180651066	2.6124851186316427	0.4764220626864716	0.4496250846194409	0.6651340205143295	0.0	0.0	0.6250343768907289	0.0	0.0	0.44724191279283604	0.0	1.0251998216972469	0.0	0.544970769947783	0.0	0.0
2L_2431	0.0	0.0	0.0	0.0	0.0	0.0	0.0	0.0	0.0	0.0	0.0	0.0	0.0	0.0	0.0	0.0	0.0	0.0	0.0	0.0	0.0	22.96501280299464	0.0	0.0	0.0	0.0	0.0	0.0	0.0	0.0	0.0	0.0	0.0	0.0	0.0	0.0	0.0	0.0	0.0	0.0	0.0	0.0	0.0	0.0	0.0	0.0	0.0	0.0	0.0
2L_2432	1.1351490269048483	1.7815332498685008	0.3363635654215026	0.0	5.574900460152285	0.9590052123851305	0.0	0.0	0.0	0.8886642345703897	1.5091765480001147	1.3768671178660215	1.2505780797173494	1.5543863461459846	0.0	0.0	0.0	0.5216072681174025	0.0	0.6721728376838376	0.0	2.0514512171054924	0.0	0.0	0.7638518420745483	1.366679492953708	1.4443088238458854	0.0	0.3932167901681962	0.6908627528600856	2.1237255310715484	1.1952049334234995	0.0	0.0	0.767685477417457	1.449012020134312	0.5358837972425778	0.8939661397809032	0.40810093413487625	1.510729198769662	0.0	1.5318472576717208	0.7206658722046092	0.9805213549706943	2.8909330263327653	0.0	0.0	1.069192355616799	4.407049163277645
2L_2433	1.3050700404989335	0.0	0.38671399220941466	0.0	0.0	0.0	0.0	0.0	0.0	0.0	0.0	0.0	0.7188888623698776	0.0	0.0	0.0	0.798221562359064	0.0	1.0495080221244688	3.8639535942264494	0.0	0.9434135816649458	0.0	0.65314090234812	0.0	0.7856292076827308	0.4151270297013427	0.4755333796376036	0.4520776040031653	0.7942783365746509	1.953301636456578	0.4580385816890283	0.878741726207277	0.6049733406397981	0.4413003461912956	0.0	0.6161005052147362	0.6851895792805797	0.46918976276733376	1.1579139947801238	0.0	0.587050074549489	1.2428140491677122	0.5636480383244593	0.0	0.0	0.5047956597265341	0.0	0.0
2L_2434	0.0	1.2132241431604487	2.748763056624519	0.0	15.18602885345482	0.0	0.0	0.0	0.0	1.2103606874848705	0.0	0.0	3.4065746891500597	0.0	0.0	0.0	0.0	0.0	2.4866343404202413	1.8309988098507735	0.0	1.1176306230790722	0.0	0.0	2.080732417811069	0.0	0.0	0.0	0.0	0.9409550693954363	0.0	2.1704921590970754	1.0410160316468875	0.0	0.0	0.0	0.0	1.6234425098421201	0.0	0.0	0.0	1.3909173099659224	0.9815469179426776	0.0	0.0	0.0	0.0	0.0	0.0
2L_2435	0.0	0.0	0.0	0.0	0.0	0.0	0.0	0.0	0.0	0.0	0.0	0.0	0.0	0.0	9.849771288310686	0.0	0.0	0.0	0.0	0.0	0.0	0.0	0.0	0.0	0.0	0.0	3.651884810788544	0.0	0.0	0.0	0.0	0.0	0.0	5.321968447113471	0.0	0.0	5.419854444389042	0.0	0.0	0.0	0.0	0.0	0.0	0.0	4.176927986419972	13.563000135630002	0.0	0.0	0.0
2L_2436	0.0	1.1603631549887397	0.29211084554989575	1.6387035560686518	0.0	0.8328364076101259	0.0	0.0	0.0	0.7717496413293542	0.8737506730610655	0.5978617474602085	1.6290739746201135	0.6749439543413914	2.537284336117439	0.0	1.808849797634929	0.9059669702561984	0.0	1.1674806439005996	0.0	0.7126231390514808	0.0	0.9867216862678929	0.0	0.2967190440068465	0.9407193178906941	2.5144143291443792	0.0	0.2999856756839861	0.368864719233086	1.3839482417197078	0.9956582661872461	0.4569766743111248	2.00006133521428	1.2583768574428902	0.9307635262627727	0.25878467213211265	0.3544102905154313	1.7492991870132029	0.0	0.44343803718360975	0.3129267538605774	0.0	0.0	1.1646019245046801	0.762611593907801	0.0	0.0
2L_2437	1.0175995884013185	0.7985240082232002	0.6030634174253003	0.0	0.0	0.4298481019971087	0.0	0.0	0.0	0.0	0.0	1.2342867581396584	1.1210754790972115	0.6967115632242752	0.0	0.0	0.0	2.337963248714027	0.40916536974883305	1.2051330472909876	0.0	0.7356059388409867	0.0	0.5092722174079022	2.0542553488700777	1.5314426305969866	0.6473722964276313	0.7415733353365701	0.0	1.548302549465944	0.3807609705993132	1.4285819388528358	0.0	1.4151438696580796	0.0	0.3247401883648968	1.9215631378088398	1.3356536665002086	0.3658403722850163	0.0	0.0	0.4577393516781228	1.9381137037042782	0.8789842598530619	1.1106706273674871	0.0	0.0	0.9584730068122511	0.0
2L_2438	0.6847090233146161	1.880551151931608	1.2173441349089986	1.1381901729115746	0.0	0.0	0.0	0.0	0.0	1.60809657327485	0.30343939450489466	1.2457659529673524	1.5086690385961292	0.46879411059584386	1.1748767642390072	3.088352833193122	0.41878940546562055	0.31462759042334026	0.0	0.40544703495367	0.0	0.49496484635919946	0.0	0.6853447791394208	0.921493541988959	0.41218278773315997	0.2177976769351302	0.24949005480248648	1.1859195487357908	0.6250808698375353	1.2810071626746897	0.9612454203264283	0.2305172789297802	1.5870056485339845	0.23152958818480432	0.21850690560484198	0.3232390309319712	0.5392302402044243	0.4923237132787435	0.6075031499038323	0.0	0.9239928985601789	0.0	0.0	0.4982222930362175	1.617789210154863	0.2648426003348246	0.6449247069752349	0.8860940301718563
2L_2439	2.069524774198291	0.6495935087419858	0.24529386548496507	0.0	0.0	0.6993566478325258	0.0	0.0	0.0	0.0	0.7337135314567753	0.0	0.4559933994043449	0.5667698206632601	0.0	0.0	0.0	0.38038324067958357	0.0	0.0	0.0	0.29920505704419215	0.0	1.2428678031118425	0.0	0.7474905061853718	0.5266326837617604	0.3016322740017925	0.0	1.5114395189289536	0.6194925946784471	0.5810705405399987	0.0	0.767472872616042	0.27991815640975626	0.0	0.0	0.6519267619390988	1.1904339938426587	1.1017025711534605	0.0	1.489470615705075	0.26277358145886426	1.4300946837088189	1.5058708785594044	0.0	0.9605802827064619	0.0	0.0
2L_2440	0.0	0.8641197600857898	1.9578084448892585	0.0	0.0	0.0	0.0	0.0	0.0	1.7241605234827215	0.0	1.3356787852802856	0.0	1.5078876092954636	0.0	9.933761677136852	1.3470462643039476	0.0	1.771107080071397	1.30413020644642	0.0	2.3880996219638297	0.0	0.0	1.4820031465890808	1.9886938775672547	0.0	0.0	0.0	2.010587755118454	2.4722343361704695	0.7729672931257392	0.0	1.020928420054056	0.7447205272383023	0.0	0.0	0.0	0.0	0.977024296640209	0.0	1.9813636894101463	0.0	0.951189519565588	0.8012720353816091	0.0	2.5556179126326235	0.0	0.0
2L_2441	NA	NA	NA	NA	NA	NA	NA	NA	NA	NA	NA	NA	NA	NA	NA	NA	NA	NA	NA	NA	NA	NA	NA	NA	NA	NA	NA	NA	NA	NA	NA	NA	NA	NA	NA	NA	NA	NA	NA	NA	NA	NA	NA	NA	NA	NA	NA	NA	NA
2L_2442	NA	NA	NA	NA	NA	NA	NA	NA	NA	NA	NA	NA	NA	NA	NA	NA	NA	NA	NA	NA	NA	NA	NA	NA	NA	NA	NA	NA	NA	NA	NA	NA	NA	NA	NA	NA	NA	NA	NA	NA	NA	NA	NA	NA	NA	NA	NA	NA	NA
2L_2443	NA	NA	NA	NA	NA	NA	NA	NA	NA	NA	NA	NA	NA	NA	NA	NA	NA	NA	NA	NA	NA	NA	NA	NA	NA	NA	NA	NA	NA	NA	NA	NA	NA	NA	NA	NA	NA	NA	NA	NA	NA	NA	NA	NA	NA	NA	NA	NA	NA
2L_2444	NA	NA	NA	NA	NA	NA	NA	NA	NA	NA	NA	NA	NA	NA	NA	NA	NA	NA	NA	NA	NA	NA	NA	NA	NA	NA	NA	NA	NA	NA	NA	NA	NA	NA	NA	NA	NA	NA	NA	NA	NA	NA	NA	NA	NA	NA	NA	NA	NA
2L_2445	NA	NA	NA	NA	NA	NA	NA	NA	NA	NA	NA	NA	NA	NA	NA	NA	NA	NA	NA	NA	NA	NA	NA	NA	NA	NA	NA	NA	NA	NA	NA	NA	NA	NA	NA	NA	NA	NA	NA	NA	NA	NA	NA	NA	NA	NA	NA	NA	NA
2L_2446	NA	NA	NA	NA	NA	NA	NA	NA	NA	NA	NA	NA	NA	NA	NA	NA	NA	NA	NA	NA	NA	NA	NA	NA	NA	NA	NA	NA	NA	NA	NA	NA	NA	NA	NA	NA	NA	NA	NA	NA	NA	NA	NA	NA	NA	NA	NA	NA	NA
2L_2447	NA	NA	NA	NA	NA	NA	NA	NA	NA	NA	NA	NA	NA	NA	NA	NA	NA	NA	NA	NA	NA	NA	NA	NA	NA	NA	NA	NA	NA	NA	NA	NA	NA	NA	NA	NA	NA	NA	NA	NA	NA	NA	NA	NA	NA	NA	NA	NA	NA
2L_2448	0.0	0.0	0.0	0.0	0.0	0.0	0.0	0.0	0.0	0.0	0.0	0.0	0.0	0.0	0.0	0.0	0.0	0.0	0.0	0.0	0.0	0.0	0.0	0.0	0.0	0.0	0.0	0.0	0.0	0.0	0.0	0.0	0.0	0.0	0.0	0.0	0.0	0.0	0.0	0.0	0.0	0.0	0.0	0.0	0.0	0.0	0.0	0.0	0.0
2L_2449	NA	NA	NA	NA	NA	NA	NA	NA	NA	NA	NA	NA	NA	NA	NA	NA	NA	NA	NA	NA	NA	NA	NA	NA	NA	NA	NA	NA	NA	NA	NA	NA	NA	NA	NA	NA	NA	NA	NA	NA	NA	NA	NA	NA	NA	NA	NA	NA	NA
2L_2450	NA	NA	NA	NA	NA	NA	NA	NA	NA	NA	NA	NA	NA	NA	NA	NA	NA	NA	NA	NA	NA	NA	NA	NA	NA	NA	NA	NA	NA	NA	NA	NA	NA	NA	NA	NA	NA	NA	NA	NA	NA	NA	NA	NA	NA	NA	NA	NA	NA
2L_2451	NA	NA	NA	NA	NA	NA	NA	NA	NA	NA	NA	NA	NA	NA	NA	NA	NA	NA	NA	NA	NA	NA	NA	NA	NA	NA	NA	NA	NA	NA	NA	NA	NA	NA	NA	NA	NA	NA	NA	NA	NA	NA	NA	NA	NA	NA	NA	NA	NA
2L_2452	NA	NA	NA	NA	NA	NA	NA	NA	NA	NA	NA	NA	NA	NA	NA	NA	NA	NA	NA	NA	NA	NA	NA	NA	NA	NA	NA	NA	NA	NA	NA	NA	NA	NA	NA	NA	NA	NA	NA	NA	NA	NA	NA	NA	NA	NA	NA	NA	NA
2L_2453	NA	NA	NA	NA	NA	NA	NA	NA	NA	NA	NA	NA	NA	NA	NA	NA	NA	NA	NA	NA	NA	NA	NA	NA	NA	NA	NA	NA	NA	NA	NA	NA	NA	NA	NA	NA	NA	NA	NA	NA	NA	NA	NA	NA	NA	NA	NA	NA	NA
2L_2454	NA	NA	NA	NA	NA	NA	NA	NA	NA	NA	NA	NA	NA	NA	NA	NA	NA	NA	NA	NA	NA	NA	NA	NA	NA	NA	NA	NA	NA	NA	NA	NA	NA	NA	NA	NA	NA	NA	NA	NA	NA	NA	NA	NA	NA	NA	NA	NA	NA
2L_2455	0.46624637353570664	1.4634790629197212	0.8289394018771167	0.0	0.0	1.5755911933275604	0.0	0.0	0.0	0.7300124773732632	0.4132485843136623	0.0	1.540971662763899	0.0	1.6000432651698901	0.0	0.0	1.2854567536355288	0.3749448643576962	0.0	0.0	0.0	0.0	0.46667928567455125	0.0	1.4033605770528879	0.2966146890950084	0.3397759612448821	0.6460328928939483	1.1350483346145193	1.3956642573314593	1.3091026291297196	0.9418118501027327	1.296788451528252	0.9459477867092064	0.0	1.320640045556799	0.48957856147229195	1.0057300463661665	0.0	0.0	0.0	0.5920065850076464	0.0	1.696299664770475	0.0	0.7213686267262172	0.0	0.0
2L_2456	0.3348894529915675	0.2627922331755485	0.3969332933753818	0.0	0.0	0.5658476964340279	0.0	0.0	0.0	0.7865159702067751	0.29682288207597923	0.4062006529675497	0.7378862142563306	1.3757160888850166	1.1492585127732902	0.0	1.228973039403948	1.2310684751062568	0.5386211567697273	0.39660624040088965	0.0	1.4525163332435598	0.0	0.33520039955887626	0.0	0.6047926795894062	0.6391457603863849	0.24404991064722648	0.23201210175122736	1.0190849127026387	1.0024597856991593	0.7052140589124071	1.127454185899156	0.9314405426572602	0.9059242919069255	0.2137423506956245	0.0	0.8791204926942889	0.9631771361011433	0.0	0.0	1.5064086389522624	0.8504377628384212	0.8678144959733407	0.9747170579140324	0.0	1.0362707723714668	0.0	0.0
2L_2457	0.0	0.0	1.2847088505442694	0.0	0.0	0.7325659558432683	0.0	0.0	0.0	1.018250718579532	1.537108587306903	0.5258813837727203	0.0	0.5936831753928298	0.0	3.91110527052724	1.0607139400351893	0.0	1.0459763069630852	2.567300630749823	0.0	0.31341296216463044	0.0	0.0	3.500951908824009	0.5219903167142317	0.8274601590345327	0.9478663102815723	0.3003708739254532	0.5277369991000764	0.6489095172898371	0.30433148613251193	0.29192821975515626	1.205875071583759	1.1728408527678926	0.8301546710977002	1.6374060164764797	1.3657676751335839	1.2469623607217082	0.384672493685601	2.4185101155394837	0.3900497223684583	0.2752515193333364	0.7490017304935981	0.31547558543908555	0.0	0.33539797619519574	0.0	0.0
2L_2458	2.253750691901462	0.589516104548323	0.0	0.0	0.0	2.5387076759349805	0.0	0.0	0.0	0.5881247266690333	0.0	0.0	0.0	0.0	0.0	0.0	0.9189761686505065	0.0	1.2082771333431688	0.8896981583337092	0.0	0.5430663863357981	0.0	0.7519477703094326	0.0	0.45223942405319495	0.4779272638673702	0.5474718598095378	0.0	0.45721820670332186	0.5621990618696695	1.5819913696042822	0.0	0.0	0.0	0.47948356934473585	0.7093039182161234	0.3944223784844801	0.5401685833738595	0.0	0.0	0.6758587511982131	0.9538842739967713	1.9467493957289876	1.0932807946314664	1.7750087641057728	0.5811609247386141	0.0	0.0
2L_2459	0.0	0.0	0.0	0.0	0.0	0.0	0.0	0.0	0.0	0.0	0.0	0.0	0.0	0.0	0.0	0.0	0.0	0.0	0.0	0.0	0.0	0.0	0.0	0.0	0.0	0.0	22.35396156906927	0.0	0.0	0.0	0.0	0.0	0.0	0.0	0.0	0.0	0.0	0.0	0.0	0.0	0.0	0.0	0.0	0.0	0.0	0.0	0.0	0.0	0.0
2L_2460	0.0	0.0	0.0	0.0	0.0	0.0	0.0	0.0	0.0	0.0	0.0	0.0	0.0	0.0	0.0	0.0	0.0	0.0	0.0	0.0	0.0	0.0	0.0	0.0	0.0	0.0	0.0	0.0	0.0	0.0	0.0	0.0	0.0	0.0	0.0	0.0	0.0	0.0	0.0	0.0	0.0	0.0	0.0	0.0	0.0	0.0	0.0	0.0	0.0
2L_2461	1.1181819970909377	0.8774523696917423	1.3253438074370874	0.0	0.0	0.0	0.0	0.0	0.0	0.8753814036775823	3.964317181053339	2.712574273674331	2.4637714723843245	0.0	0.0	0.0	0.0	0.0	0.0	0.0	0.0	0.0	0.0	2.238440469571088	0.0	1.3462517859712757	0.7113603970870646	3.2594901277377883	0.0	0.0	0.0	0.0	0.7529045551930237	3.110041349036416	0.0	3.568384229911281	1.0557479245579426	1.174138748680415	0.8040021296408411	0.0	0.0	0.0	0.0	0.0	0.0	0.0	1.730032569593155	2.1064223553762007	0.0
2L_2462	3.0757419919981492	1.206787940809465	0.0	5.11279856187202	0.0	1.2992358414474943	0.0	0.0	0.0	1.203939675880176	0.0	3.7306890209552797	0.0	0.0	0.0	0.0	0.0	1.4133204890767286	1.236721323153303	0.0	0.0	1.1117015481555759	0.0	0.0	2.0696940495468197	0.0	2.9350692245860186	1.1207199146101081	1.0654401887448604	0.0	0.0	2.158977611833961	1.0354934001792646	0.0	2.08008147263112	0.0	0.0	0.0	1.1057695072116076	0.0	0.0	2.7670768765900315	3.9053590899576034	0.0	0.0	0.0	1.1896842007082902	0.0	0.0
2L_2463	0.0	0.0	0.0	0.0	0.0	0.0	0.0	0.0	0.0	56.7356572258533	0.0	0.0	0.0	0.0	0.0	0.0	0.0	0.0	0.0	0.0	0.0	0.0	0.0	0.0	0.0	0.0	0.0	0.0	0.0	0.0	0.0	0.0	0.0	0.0	0.0	0.0	0.0	0.0	0.0	0.0	0.0	0.0	0.0	0.0	0.0	0.0	0.0	0.0	0.0
2L_2464	0.0	0.0	0.0	0.0	0.0	0.0	0.0	0.0	0.0	0.0	0.0	0.0	0.0	0.0	0.0	0.0	0.0	0.0	0.0	0.0	0.0	0.0	0.0	0.0	0.0	0.0	0.0	0.0	0.0	0.0	0.0	0.0	0.0	0.0	0.0	0.0	0.0	0.0	0.0	0.0	528.024922776355	0.0	0.0	0.0	0.0	0.0	0.0	0.0	0.0
2L_2465	1.4894730006208123	0.0	0.8827113219731917	0.0	0.0	5.033391519339297	0.0	0.0	0.0	2.332101517311889	0.0	0.0	0.0	0.0	0.0	0.0	0.0	1.3688421949439349	0.0	1.763968024904406	0.0	0.0	9.621884012999164	1.4908559839082967	2.0045591693748257	0.8966365459551783	0.0	0.0	0.0	3.626031095936171	2.2292980141190357	4.1820658171427265	1.0029056181569243	0.0	0.0	0.0	2.8126155369726047	0.0	0.0	1.3215241931434036	0.0	1.3399974084450121	0.0	0.0	0.0	0.0	0.0	0.0	0.0
2L_2466	0.4751299860615867	0.3728408553043789	0.0	0.0	0.0	1.605611677035707	0.0	0.0	0.0	0.0	0.4211224049121402	1.1526078761730307	0.5234441747311094	0.0	0.8152648228800486	0.0	0.0	0.4366497229108188	0.0	1.1253834110945136	3.600633567482534	1.717318105530228	0.0	0.4755711466800283	0.0	0.28601989388490323	0.0	1.731249366146326	0.987513094423632	1.1566749470134436	1.7778206351072212	0.6670227901343193	0.0	0.0	1.9279427539813945	0.30325051804285996	0.0	0.2494533666014321	0.3416308987656431	1.2646669752454085	0.0	0.8548969329845867	0.30164318314157273	1.6416350159435593	0.3457240128075535	0.0	1.1026698061881388	0.895046089950879	0.0
2L_2467	0.9551521672020613	0.7495206815241653	0.8490824927794024	0.0	0.0	4.034694499388017	0.0	0.0	0.0	0.3738758301538933	0.0	0.5792709064662853	0.5261390067674103	0.0	0.8194620264574788	4.308175883865364	0.5842008716277005	1.7555908546356727	2.3043357767485757	0.5655885944761451	0.0	1.035695593874758	1.5425528632866248	0.0	0.6427303597027604	1.1499696063033056	0.9114671315230056	1.3921298445074493	0.0	0.0	0.35739466721409996	0.0	0.6431318152678464	0.8855334648409564	0.3229780540288024	1.219246934569357	0.0	0.501475239860622	0.0	1.6949037633643163	0.0	0.859298173372687	1.2127844949868338	0.8250432982722933	0.34750389343362204	0.0	0.7388977655140453	0.0	0.0
2L_2468	0.8177395846144586	1.2833823799299529	0.48461972084353294	0.0	8.03210270810375	0.6908489594156634	0.0	0.0	12.987451524337185	0.6401766682747905	0.0	2.9756059821582665	0.0	1.1197501076079852	0.0	0.0	0.0	2.254535223054697	0.6576078121703741	1.9368816747363613	0.0	0.5911304423902005	0.0	0.8184988599947878	1.1005284297308195	0.0	1.0404523720441268	0.5959258220141196	0.0	0.9953685501362162	0.0	0.0	0.5506079151869996	0.0	0.0	0.0	0.0	0.4293307060583886	1.1759523391220763	0.7255335573780959	0.0	1.4713511741529504	0.5191538705620651	0.7063487758128096	0.5950207709850736	0.0	3.1629826774825496	0.0	2.116502454296246
2L_2469	0.0	0.4440791153588759	1.6768930311276957	0.0	5.558575715027387	1.4342954970006012	0.0	0.0	0.0	1.7721239933892687	1.003171526781921	0.6864176480722991	0.623458032421314	0.7749173511899089	0.0	0.0	0.0	0.5200798676251115	2.7305647954834273	0.0	0.0	0.0	0.0	0.0	2.2848452611395347	1.0220081274174326	0.360019878857631	0.4124074258740955	0.0	1.0332595930403767	0.847002686184319	0.0	0.7620907991558472	0.0	0.0	0.0	1.0686291827882737	0.29711612552015376	0.8138118188751118	1.5063053943808784	0.0	0.5091205380548764	0.0	0.0	0.8235621798504972	1.3371039665189168	0.0	2.132122969765857	1.4647147292299059
2L_2470	0.5541480195858076	0.0	0.9852197335571753	0.0	0.0	2.3407976689400494	0.0	0.0	4.400527183156542	0.4338210349408138	0.9823170649348417	1.3442960677659646	0.6104972561200824	0.7588079582261043	0.9508500837461211	0.0	0.6778684426819865	0.5092681714522597	0.89126678868109	0.0	0.0	0.0	0.0	1.1093250977038078	0.0	1.0007620803241668	0.35253559463765155	1.6153363261477116	1.9195744380253874	0.3372598815037406	0.0	0.3889770894439203	1.4924961027195518	0.5137575275110734	0.7495251758011299	0.7073671582161049	0.0	0.0	0.39844693354243826	0.4916638395995889	0.0	0.4985366702386819	0.7036178623245001	0.47866311307171516	2.0161038309601773	0.0	0.42868429502224653	0.0	0.0
2L_2471	0.7969448322909296	0.0	1.4168881735177934	0.0	0.0	2.019842937013218	0.0	0.0	0.0	0.0	0.7063568585485074	0.9666458837801655	3.5119326692268658	0.0	1.3674596565214836	0.0	0.9748726572591455	1.4648022663420666	0.0	2.831441458532124	0.0	1.152196518638219	2.574101960178643	0.0	0.0	0.47974677046467795	1.0139941330299465	0.5807716945814583	0.0	0.0	0.0	0.5594051956435762	0.0	0.7388574751319046	1.0779253816933778	0.0	0.7524471462313309	0.0	0.5730241982388675	0.7070835631354915	4.445570655677216	0.0	1.0119040391161627	0.6883866419948895	0.0	1.882973214706021	0.0	0.0	2.062680742400053
2L_2472	0.5138731358224252	0.4032431231421833	0.6090766799522532	1.7084201709069369	0.0	0.0	0.0	0.0	0.0	0.402291387375871	0.45546165707426456	2.493188142521854	0.0	1.4073172192227992	0.0	0.0	0.6286016912528503	0.0	0.4132452371626813	1.2171496630960161	0.0	1.114411212908448	0.0	1.0287005393065447	0.6915795760506546	0.3093425885336168	0.9807410570963252	0.0	0.35601236530628166	0.6254963900257721	0.7691152244589717	1.442826606977892	0.3460057716530758	0.9528363627892055	1.3901009797153685	0.6559564717780632	0.0	0.26979434575262357	0.3694882377299145	0.0	0.0	0.4623035597050485	1.3049593413818006	0.4438743913594346	1.121745340026813	0.0	0.3975279802056507	0.0	0.0
2L_2473	0.0	0.3583060080213966	0.2706008128198975	0.0	0.0	1.9287730349506018	0.0	0.0	3.6259512229789586	1.7873016649215452	0.404705347189635	0.0	0.5030381998154252	0.0	0.7834824966484578	0.0	1.1171015682709642	1.678509389665451	0.0	2.1630228114007957	0.0	0.3300740174480426	0.0	0.45703145637826703	1.2290209201482987	0.5497393589494832	1.161930666319017	0.6655033003473295	0.9490158326209388	0.5557915353782849	0.0	0.3205097695063608	0.0	0.8466529839077938	0.3087972889080261	1.165714336339594	0.4311126590929657	0.4794573271831424	0.32831274205062105	1.2153651321466508	0.0	0.41078479325632683	0.5797678192219006	0.3944093577879756	0.33224628992196664	1.078844665247986	0.3532277563827726	2.5804606999706086	0.0
2L_2474	1.6488513771536473	0.646937865176208	0.48858212879923907	0.0	0.0	2.785990257949266	0.0	0.0	0.0	0.6454109602656615	0.0	0.9999785004622401	0.0	0.0	0.0	7.437078596534024	0.0	2.2729690339790687	0.6629846268450696	0.9763591236317669	0.0	1.1919274330740195	0.0	0.8251911720388262	0.0	0.0	1.5734391719430203	0.0	0.0	0.5017535030548007	0.6169600085288552	0.0	0.0	0.0	0.0	2.1047504849871306	0.7783935995496525	0.43284105310401355	3.556701920103315	0.0	0.0	0.0	1.046797281844306	0.7121241124085063	1.1997717074395085	1.9479033255579525	1.2755376997284764	3.106093114148767	0.0
2L_2475	0.6339829037634239	0.49749486460926	0.3757193899158719	0.0	0.0	2.1424249851315706	0.0	0.0	0.0	0.0	0.0	1.5379658402407224	2.793801002583428	0.0	0.0	0.0	0.0	0.5826373147970767	0.509834815559098	0.0	4.804453920962889	0.0	4.095482068955631	1.2691431202543564	2.5596762930972696	0.7632931121116526	0.0	0.0	0.4392246595481819	2.70093718661894	0.47444190923774454	1.3350484849558282	1.7075167276876229	0.5877734424914822	0.0	0.4046379930473481	0.5985842524694294	1.3314181327300054	0.455850305323976	0.0	0.0	0.0	0.8049865374051485	1.0952461061810432	2.3065594676239316	0.0	0.0	1.194291953266878	0.0
2L_2476	0.70297346528239	0.5516326810368819	0.8332109901862743	0.0	0.0	0.5938913758420192	0.0	0.0	0.0	1.100661431480634	0.0	0.852664298817909	0.0	0.0	0.0	0.0	0.859921016254657	0.6460404054342852	0.0	0.8325244664371507	5.327278703510837	0.0	0.0	0.7036261797348343	0.0	1.269532981557029	0.4472147510029015	1.0245805584916903	0.9740429249028489	0.4278364971485767	0.0	0.0	0.0	0.6517354509347809	0.0	1.3460131360113972	1.327445404991314	0.0	0.5054563252122171	1.2474162890113851	0.0	0.0	0.4462929302558401	0.0	0.5115122481096297	1.6609433327658445	1.0876288418721443	0.0	1.8194607336720685
2L_2477	0.4744495625954593	0.7446138358186061	0.8435238512554784	1.577352747811581	0.0	0.8016561574888795	0.0	0.0	0.0	1.8571409893896338	0.0	0.0	0.522694561551257	1.2993499612014103	0.8140972996066933	0.0	1.160752632006593	2.1801220310226133	0.3815416848026148	1.1237717736400001	0.0	2.4008022795274675	0.0	3.324230640060664	0.0	1.7136617455632726	0.9055000799254737	1.7287700810475075	0.6573992653957649	0.8662638732159296	1.0651647937755746	0.6660675610977114	0.6389214596850782	0.0	0.0	0.908448718433224	1.3438755291733877	1.2454806489173387	0.6822833129603536	1.2628558727849506	0.0	1.7073453068321474	0.0	1.2294630492257335	2.071373453167351	1.121000829540614	0.36703023213340874	1.7875286272709658	1.2279871031882477
2L_2478	0.0	0.0	0.0	0.0	0.0	0.0	0.0	0.0	0.0	0.0	0.0	4.45790732456463	0.0	0.0	0.0	0.0	0.0	0.0	2.955587567852902	0.0	0.0	0.0	0.0	0.0	0.0	0.0	0.0	0.0	0.0	0.0	0.0	0.0	0.0	0.0	0.0	0.0	0.0	0.0	0.0	0.0	0.0	0.0	0.0	0.0	0.0	0.0	2.8431755541491315	6.92348647393065	0.0
2L_2479	1.8590055807347534	0.7293932724411516	0.0	3.0902205335883797	0.0	1.5705391975172915	0.0	0.0	0.0	2.9106870240117124	0.0	1.127430670060233	0.0	0.0	0.0	0.0	1.1370258246990435	0.0	0.7474852726714152	0.0	0.0	2.6876888731360458	3.0022592000480364	0.0	0.0	0.0	0.0	0.0	0.6439614447403805	0.0	2.0867837723346727	1.9573576585043764	0.0	0.0	0.6286097917290038	0.5932528170610019	0.0	0.48800877049362335	1.336673680861807	0.0	0.0	0.0	0.0	0.0	0.6763442511076827	4.392346336508633	0.0	0.0	0.0
2L_2480	1.5621106439220023	0.4903236467036706	0.9257588093171625	0.0	0.0	1.3197141646927262	0.0	0.0	2.480965413109273	0.9783327663894952	0.5538187951976711	2.6526440324130363	0.6883823297487659	0.8556139849592473	0.0	0.0	1.9108712330756523	0.5742387976633994	0.7537285822370393	0.3699984123368127	0.0	0.9033791914959497	0.0	0.3127122143264473	0.0	0.37614525179906044	0.19875541742672395	0.4553538006822156	1.0822334666760403	0.5704294506640798	0.23380149589002688	0.2193007031284934	0.6310887973071526	1.1586017796760568	0.0	0.7976105502180787	1.1799117313933303	0.32805654920694877	0.6739190691937643	0.554388567620714	0.0	0.2810691048024901	0.39669146623036955	0.5397292545345893	0.4546622407419288	0.7381721749689507	0.7250614743371018	0.0	0.0
2L_2481	0.3701100322321425	1.4521514640445843	1.3160372119172608	0.0	0.0	0.0	0.0	0.0	2.939068985239408	0.8692344547848575	1.3121598840575526	0.4489210855091416	0.815490270304036	1.0136007996093988	0.0	0.0	0.0	0.0	0.0	0.0	0.0	0.2675464306764457	2.3908830846217204	0.7409073625742797	0.0	0.6683991870661726	0.47091013838447876	0.26971682592276464	0.25641299148216556	0.45050514015102283	0.0	0.7793819594587328	0.4984117610821357	0.6862672367168344	0.500600520384253	1.1811089838550906	0.3494448125651409	0.9715782655454757	1.0644752102617965	0.9851323820895052	0.0	0.6659355138681404	0.7049092133325965	0.9590832085246385	1.615843191682415	0.8744736761561636	0.5726280800089697	0.6972103359480115	0.0
2L_2482	0.6942402221124397	0.27238979415367065	0.0	1.1540338618923824	0.0	0.2932566455474961	0.0	0.0	0.0	0.8152406965546949	0.9229898780315026	1.6841428060471675	0.7648349100022586	0.47531975829610035	0.5956155666034302	0.0	0.0	2.2330506036063387	0.2791461989694927	1.233272660429349	0.0	0.5018547925815323	0.0	1.389769655408004	1.4014811974479588	0.6268806026278457	0.22082943624585719	0.25296297429008285	0.48097105362288567	0.42252136030329435	1.558606649296515	0.48731301281928047	0.23372609601411934	1.2872775049446743	1.6432674768069229	0.44309707485921257	0.9832156243974731	0.364490909259569	0.49917689473884275	0.9239394560953209	0.0	0.6245699640619321	0.6611227556865812	0.29983612156939504	0.5051575831503274	0.8201544760955727	0.5370584567184858	0.0	0.0
2L_2483	1.0308680376203607	0.26964531260048497	0.20364224749033327	1.1424063166843985	0.0	0.2903019186402165	0.0	0.0	0.0	0.5380177896658188	0.30456341063508013	1.6671741127872461	1.1356931472199783	0.9410612846869896	0.0	0.0	0.0	0.3157930504560241	0.552667285617182	0.4069489131391555	0.0	0.4967983211197536	2.219776768149311	0.0	0.4624534933644398	1.241128850542788	0.2186044545204581	0.25041422895718524	1.1903124941674688	0.6273963272009874	1.028601869309035	0.723604587045254	0.6941135193970949	0.31857686362925497	0.46477446447291876	0.6579489310566897	0.0	0.5412276851599898	0.0	0.3048767474772973	5.750456634177225	0.30913853384929374	0.0	0.2968151027122726	0.2500339171008547	0.0	1.063294576777657	0.6473136709216536	0.8893763461822719
2L_2484	0.0	1.600559555620645	0.0	0.0	0.0	0.0	0.0	0.0	0.0	0.0	0.0	0.0	0.0	0.0	0.0	0.0	0.0	0.0	0.0	0.0	0.0	0.0	0.0	0.0	0.0	0.0	0.0	0.0	0.0	1.2413655269069082	0.0	0.0	1.3733720734127803	0.0	0.0	0.0	1.9257882106712163	0.0	0.0	1.8096861642254003	0.0	0.0	1.294916778288493	0.0	2.9683006271128733	0.0	0.0	0.0	0.0
2L_2485	0.0	0.0	1.0128087902080025	0.0	0.0	2.406346903589808	0.0	0.0	0.0	0.8919386053683643	0.0	1.3819403202163014	0.0	0.7800568177784933	0.0	0.0	0.0	0.0	1.3743373288984384	0.6746495246318251	0.0	2.0590099909341792	0.0	2.2807789407469596	1.5333326586669633	0.6858575789988762	1.0872228913475106	1.2454278785792507	0.7893312722315152	0.6934083046392309	2.131550606720302	0.7997391890556652	1.1507177947460066	0.0	1.5410281801659194	0.3635877618686317	1.6135749414393317	1.1963467279602948	0.0	0.0	0.0	0.5124971665312905	0.361660618254487	0.4920670911827876	0.4145121362106776	0.0	0.4406887189064362	3.219395700110715	1.4744291231599493
2L_2486	0.8659856093975374	0.6795504909412522	1.0264238448933978	0.0	0.0	0.0	0.0	0.0	0.0	0.0	0.0	0.0	0.0	2.371629055396749	4.457775504642476	0.0	1.059327644743881	0.0	0.0	1.0255781235161168	0.0	0.6260066970196447	8.391303253308271	0.0	0.0	0.0	1.101838284957858	0.631085000460061	0.0	0.0	0.6480614279281813	0.0	0.5830933709747316	0.8028660390716365	0.5856540068573057	0.0	0.8176330080407666	0.4546608970805042	1.2453326488985097	0.0	0.0	0.0	0.0	0.0	0.0	0.0	0.0	0.0	0.0
2L_2487	1.1896936364397768	0.3111895032046295	0.23501736120250677	0.0	0.0	0.0	0.0	0.0	3.1491460775496116	0.6209100653992153	0.7029748489658537	0.0	1.310669126297475	0.0	0.6804561560324071	0.0	0.9702050043174122	0.36444721229953947	0.3189083028924728	0.9392948750944461	0.0	0.0	0.0	1.1907982730567124	1.601110786619325	0.4774497613037664	0.7568543759705395	1.1559819639070064	0.2747407326653983	0.48270608895114725	0.5935391600518706	1.6701803549823597	0.5340369519392377	0.7353198538419433	0.5363821581271766	0.5062126465688097	0.37442222905834005	0.20820483624856195	0.570280580326643	0.7036980741191108	0.0	0.0	1.0070590813365365	0.34254533656038444	0.0	1.8739576110788372	1.840674187415973	2.2411354129874694	0.0
2L_2488	0.0	0.7760495585248074	0.0	0.0	0.0	3.342000253992019	0.0	0.0	0.0	0.7742179237643094	0.0	1.199547770490525	2.179045643379569	4.06261574222974	0.0	0.0	3.6292700630585673	0.0	0.0	0.0	0.0	1.4298046350691758	0.0	0.0	0.0	0.0	0.0	0.7207017617194215	0.0	0.0	0.0	0.0	0.0	0.0	0.6688193732894944	0.0	0.9337403818904787	0.0	2.8443503912581733	0.8774469802662174	0.0	0.0	0.0	0.0	0.7196072096007116	2.336653328270584	1.5301013003565902	0.0	0.0
2L_2489	0.0	1.2915799962673338	0.48771523360974434	0.0	0.0	0.6952617632728252	0.0	0.0	6.535204493083794	0.6442658024227487	1.458834959812744	0.9982042305891701	0.0	0.0	0.0	0.0	0.0	2.268936086793158	1.9854248637138194	0.0	6.23658354963884	0.5949062933352053	0.0	0.0	0.0	0.4954091916437945	0.0	0.0	0.0	1.502589713370995	0.615865331437782	0.5776682467433664	1.6623747843899903	0.0	0.0	1.5757620069913407	0.0	0.0	0.5917318725603635	0.0	0.0	0.0	1.0449399410319493	0.0	1.1976429428769828	0.0	0.6366372514790994	1.5502909741129314	4.2600432649994
2L_2490	0.0	0.0	8.431788517253127	0.0	0.0	0.0	0.0	0.0	0.0	0.0	0.0	0.0	0.0	0.0	0.0	0.0	0.0	0.0	0.0	0.0	0.0	0.0	0.0	0.0	0.0	0.0	0.0	0.0	0.0	8.65909573063285	0.0	0.0	0.0	0.0	0.0	0.0	0.0	0.0	0.0	0.0	79.36570925166073	0.0	9.032640349165746	0.0	0.0	0.0	0.0	0.0	0.0
2L_2491	1.1868523346809645	1.397008353178613	1.055052350290885	1.9729017992075248	0.0	0.5013427965462696	0.0	0.0	0.0	0.0	1.05194393980356	0.0	0.6537694516024936	2.43777735811892	2.0364931425166413	0.0	0.0	1.0907304490929923	0.0	0.0	4.497106561638242	0.8579559542572204	0.0	0.0	0.0	0.0	0.0	0.0	0.8222537382943959	1.083494834257795	0.44409122415344665	0.8330957621918149	0.39957114827797624	0.0	0.0	0.7575055161551686	0.0	0.31156138239037623	0.0	0.5265130933276049	0.0	0.0	0.0	1.0251817442196154	0.4318011531508876	0.0	0.0	2.235782991325609	0.0
2L_2492	0.0	0.0	1.655881359412361	0.0	0.0	0.0	0.0	0.0	0.0	1.0936994164019915	2.476504166718261	0.8472709403012896	1.5391150703991234	0.9565094292699539	0.0	0.0	0.8544817568144921	0.6419540052794298	0.5617396853358979	1.6545169968531088	0.0	0.5049535947646412	0.0	0.6991755322124152	1.8801798956124125	0.8410018687061523	0.0	0.5090498889253143	0.0	0.42513030243769717	1.568230575896087	0.49032202389241164	0.47033856851516	0.0	0.0	0.0	0.0	0.0	2.009036646837475	0.6197630026277952	3.8965694602471985	1.8852794863995939	0.44346999304639056	0.0	0.5082767790703822	0.0	1.0807492618482542	0.0	0.0
2L_2493	2.1982080208214265	0.0	0.0	0.0	0.0	0.0	0.0	0.0	0.0	0.0	0.0	3.9994400783890254	0.0	4.515087163757696	5.657783318214479	0.0	0.0	1.010088766600809	1.7677495311044369	0.0	0.0	0.0	0.0	1.1001245340972599	0.0	2.6465651223738633	0.0	0.800969493474902	0.7614615187806869	0.0	1.6450317573380755	0.7715019522856903	0.7400587902702991	0.0	0.0	0.0	2.075470327519595	1.1541060496507964	0.7902845577607128	0.0	0.0	0.0	0.6977821691535623	0.9493863166848949	0.0	0.0	1.700515426225689	0.0	0.0
2L_2494	0.0	0.896912870744541	1.354737829780443	0.0	0.0	0.0	0.0	0.0	0.0	0.0	0.0	4.159102299359706	1.2592070068322054	0.0	1.9612161658341634	0.0	0.0	0.0	0.9191600568335047	0.0	0.0	0.8262424517588017	0.0	0.0	0.0	0.0	0.0	0.0	0.0	0.6956296718053991	2.566054959080832	0.8023011923720091	0.0	0.0	0.0	0.0	0.0	0.0	0.0	1.0141021038562248	0.0	2.0565559043360118	0.0	0.0	1.6633601838478747	0.0	1.7684019464446545	2.1531394603500447	0.0
2L_2495	0.0	0.8515845646891312	1.2862719029595315	0.0	0.0	0.0	0.0	0.0	0.0	1.6991493039095047	0.9618617025625439	0.0	0.0	0.0	0.0	0.0	0.0	0.0	0.0	0.0	0.0	0.0	0.0	0.0	0.0	1.3065635021546214	0.0	3.954248084305202	0.0	0.0	0.0	0.0	0.0	0.0	0.7339173749947892	0.6926372384497892	0.0	1.1395244570721481	0.0	0.962851272215386	0.0	0.0	0.6889660163378646	0.0	0.0	0.0	0.0	0.0	0.0
2L_2496	0.0	0.8600360183084468	1.2990373613537425	0.0	0.0	0.9259204389899912	0.0	0.0	8.703311087670194	0.8580061584250027	0.9714075890246485	0.0	0.0	0.0	1.8805801514544032	0.0	0.0	0.0	1.762737008804519	1.2979670202155769	0.0	1.5845424712841292	0.0	0.0	0.0	1.3195303422043598	0.0	2.3960949403100806	0.7593023651357511	0.0	0.0	0.0	0.7379603248914609	0.0	0.7412010540471949	0.6995112375081284	2.069585250976534	1.150833537222675	1.5760873505435768	0.0	0.0	0.0	0.6958035807722195	0.9466942949929719	0.7974853055357602	7.768599321542327	3.39138709767127	0.0	2.836673421731642
2L_2497	0.6467120641290031	0.0	1.1497893432617898	0.0	0.0	0.5463601921089853	0.0	0.0	0.0	1.5188575275186609	0.5732009086380804	0.0	0.0	0.0	0.0	0.0	0.0	1.7830066627392975	0.5200713205006082	0.7658946499654659	0.0	1.4024924160222605	0.0	1.9419376187494855	0.8703565607129404	0.0	1.2342678166970764	0.47128991389627534	1.3441303440830306	2.3615715628998686	0.0	0.4539512323822662	0.4354500968963556	0.5995748055309097	0.8747247241293166	0.41276234762052416	0.6106026758318943	0.0	0.0	0.5737906215070496	0.0	2.327245917399759	0.0	1.1172365466843994	1.4117224538597342	0.0	1.5008732080324334	0.0	0.0
2L_2498	0.0	1.049098509650657	0.5282019709117062	0.0	0.0	0.3764887872603423	0.0	0.0	0.0	0.6977482825623773	0.0	0.54053411256731	0.4909552299889594	0.0	1.5293265182465479	0.0	2.1805376115481274	0.8190958099645298	0.0	0.0	3.3771507384477806	1.6107282231154962	0.0	0.0	0.5997499282699086	0.26826731399927223	0.8505158321821129	0.9742768819554438	0.3087401623034684	0.5424414312425652	0.6669902013803495	1.564055648849737	0.0	0.4131581961248736	0.6027599655510625	0.5688569479504995	0.4207573396489571	0.9358815391096005	1.281706700134592	1.1861720803560412	0.0	1.2027532465116546	0.5658418051168395	0.7698713021541614	0.9727972174367804	1.052930832973582	0.689486462209109	1.6789853824174636	0.0
2L_2499	0.7821617072400017	1.2275455074136077	0.0	0.0	0.0	0.0	0.0	0.0	0.0	0.0	1.3865082349923483	0.9487148471501793	0.8616968016399814	1.071032480666525	1.342093625793429	0.0	0.9567890160620957	0.0	0.6289968820624556	1.852612623795049	0.0	1.1308235646668523	0.0	1.5657758967590005	1.0526470916413506	0.0	0.9951847983531682	0.0	1.0837664786693082	0.9520624648183168	0.0	0.0	0.0	1.4503037117260318	1.5868952077880583	0.9984254830132882	0.0	1.6426062494186713	1.124789488617271	0.0	0.0	0.7036681163402644	0.0	0.6756172439140399	0.0	0.0	0.0	0.0	4.048837072771773
2L_2500	0.6841030861258421	1.0736496842127867	0.0	4.5487316998837795	0.0	0.0	0.0	0.0	0.0	0.5355578263207391	1.2126834562691189	1.6595513402951512	3.0146678665044777	0.0	0.0	0.0	0.8368375907445762	0.0	0.0	1.620352929071481	5.184275056897419	0.9890536487425419	0.0	2.0542148380046177	0.0	0.0	0.0	0.4985385342867384	0.9478960499275807	0.0	0.0	1.4405921409936342	0.0	0.0	0.0	0.4366270733236577	1.9377178721532502	1.436674787470903	0.9837760571534537	0.0	0.0	0.0	0.0	0.0	0.9955627767042292	1.616357538287469	0.0	0.0	0.0
2L_2501	0.0	1.0907019566920428	0.0	0.0	0.0	1.174256906744274	0.0	0.0	0.0	0.5440638391451321	0.6159719683476644	0.8429546064729642	2.2969113127322847	0.0	1.1924805515365648	0.0	2.5503860646905423	2.554734549029316	2.235511843350532	0.0	0.0	0.0	2.2447218172369943	0.0	0.0	1.2550762080181714	0.0	1.0129131742475537	0.48147551831802504	1.2688935607669953	0.0	0.48782412925466184	0.4679424775158319	0.6443138305765186	0.469997431934032	0.0	0.6561645776245648	0.36487320418986824	0.49970045456251255	0.616605684364483	3.876718791735301	0.0	0.44121078121486856	0.0	0.0	0.0	0.0	0.0	0.0
2L_2502	0.0	0.0	1.3279048582727146	7.449372204157495	0.0	1.8929928974906485	0.0	0.0	0.0	1.7541459238911166	0.0	0.0	2.468532383442072	0.0	0.0	0.0	0.0	0.0	0.0	0.0	0.0	0.0	0.0	2.242765958401177	0.0	0.0	1.4254700131000693	0.0	0.0	0.0	0.0	0.0	0.0	0.0	0.0	0.0	0.0	1.1764076158276233	1.6111115138889895	0.0	0.0	0.0	1.4225317651343155	0.0	0.0	0.0	0.0	0.0	0.0
2L_2503	0.0	1.078314960344069	0.8143678816782103	0.0	0.0	1.1609209849315554	0.0	0.0	0.0	1.7929498629540843	0.40598428962594435	0.5555875018369112	0.5046278919341388	0.6272192978819369	0.0	0.0	0.0	0.0	0.7367077840470793	0.0	0.0	0.6622342226421523	0.0	0.0	0.616452424790955	1.1029532704342981	0.0	0.6676064117053302	0.31733829836603783	0.2787739688116047	0.0	0.3215226386179748	0.6168374669051279	0.8493285611826357	0.6195462889053386	0.8770486540986764	0.4324750534333741	0.9619449989188941	1.3174010798934264	0.8128039378725183	0.0	1.2362488435407173	0.5815999908805122	0.3956557630268869	0.3332962485707424	0.0	1.0630320608343484	0.8628718082263955	0.0
2L_2504	0.0	0.4730533440968737	1.0717818000875432	0.0	0.0	0.5092923443989656	0.0	0.0	0.0	0.9438736840277128	0.5343120505266847	2.193610232753014	0.0	0.8254773343322709	1.0343924097939996	0.0	1.474852837340324	0.5540128145380053	0.4847870432324359	0.713932470698248	0.0	1.3073402141554005	0.0	0.6033955723798331	0.0	2.1773794157299915	1.5340384336455126	0.4393152147730811	0.0	1.1006752826304818	0.45113296178624107	1.269458632172711	1.217720858438002	0.0	0.0	0.3847584555672471	1.1383525841087458	0.0	0.4334547483428916	0.5348617542823706	0.0	0.0	0.7654381995913784	2.6035938760139437	0.43864801313066504	0.0	0.0	0.0	0.0
2L_2505	0.5737529594177647	0.4502316216577619	0.6800502366710834	0.0	0.0	0.48472232778397367	0.0	0.0	0.0	1.3475069504408503	0.0	0.0	0.632095748852683	3.9282673245624027	0.0	0.0	1.4037008573102987	0.5272853284333763	0.46139924673804583	0.0	0.0	1.2442696199544347	3.706401140088991	0.0	1.5443338083704128	0.34538918902825655	0.7300155683120099	0.41812113588125766	0.0	0.34919163881572357	0.0	1.610954101259581	0.3863246035305124	0.0	0.38802113566646823	0.0	0.0	0.0	1.6501735941366695	0.0	0.0	0.0	0.36425541239832177	0.9911950164300487	0.0	0.0	0.4438505132776106	1.0808312630010493	0.0
2L_2506	0.0	0.3969974290446495	0.8994643509896987	1.6819590382423664	0.0	0.8548200911443374	0.0	0.0	0.0	0.792120868772821	1.3452215041728772	0.6136430021379323	1.1147168485438677	0.0	0.8680863002786904	4.563809356904496	0.0	1.3948215297956197	0.0	0.5991488252129495	0.0	0.0	1.6340830506369657	0.0	0.6808679377654023	0.3045512875332052	0.6437004640307905	0.737367203853422	0.35049821217871935	0.92371243723374	0.0	0.35511979042818637	0.3406466072142956	1.8761564159108572	1.3685701835635815	0.9686948812612562	0.9553321097439672	0.5312311877755629	0.7275307228948971	1.3466054769137956	0.0	1.8205723952433541	1.284747274794081	0.0	0.7362473414108502	0.0	0.39137080599216884	0.0	0.0
2L_2507	0.0	0.0	0.0	0.0	0.0	0.0	0.0	0.0	0.0	2.3857306586429776	0.0	0.0	0.0	0.0	0.0	0.0	0.0	2.8006403384069736	0.0	0.0	0.0	0.0	0.0	0.0	0.0	0.0	0.0	0.0	0.0	0.0	0.0	0.0	0.0	0.0	0.0	0.0	0.0	0.0	0.0	0.0	0.0	0.0	0.0	0.0	0.0	0.0	0.0	11.481524218266072	0.0
2L_2508	1.6412664274356723	0.0	0.9726691637029437	0.0	0.0	0.0	0.0	0.0	0.0	0.0	2.9094104152528755	0.0	0.0	2.2474248444276337	0.0	0.0	0.0	0.0	1.3198696074417415	1.9437354669328806	0.0	1.186444398173113	0.0	1.6427903516951299	4.417690908303757	0.988013518791375	0.0	0.0	0.0	0.0	2.4564876206534603	0.0	0.0	0.0	0.0	0.0	0.0	0.0	2.360227058563488	2.912403635844699	0.0	0.0	0.0	0.0	2.38850517553244	0.0	0.0	0.0	0.0
2L_2509	0.0	2.667077989361026	1.3428251375791493	0.0	0.0	1.914262480608521	29.60725970007846	0.0	8.996681124333232	0.0	1.0041516650591873	0.0	0.0	0.0	3.8879409872765187	0.0	0.0	2.0823520249415797	1.8221551102248958	1.3417187175262142	0.0	0.0	0.0	0.0	1.524718430247486	1.3640088930651808	2.1622297951517906	0.0	0.0	0.0	0.0	0.7952462722632175	0.7628353920226336	1.0503543002607925	2.298556077719391	0.7230902679859305	0.0	0.0	0.81460694522477	1.0051847429038983	0.0	0.0	0.7192576340566763	0.9786053386444202	0.824366832688651	0.0	1.7528517583469485	0.0	0.0
2L_2510	0.0	0.35823547534265227	1.0821901797734328	3.0354725320090576	0.0	0.771357342087725	0.0	0.0	0.0	0.35738996677702867	0.0	0.0	0.502939176547745	0.6251203356646154	1.5666565356210695	0.0	0.0	0.41954474360781624	1.1013636350286502	1.081298509754394	0.0	0.33000904224775757	1.4745347842755612	1.370824468668436	0.0	0.5496311425402413	0.2904254849524748	0.33268614788032347	0.6325526789871061	0.27784106379786505	0.0	0.3204466770320485	0.922159870553345	1.2697294799018752	0.3087365020401308	0.29137121625338575	0.0	0.23968147290976183	0.3282481135580914	2.025209811736496	0.0	0.0	0.2898268458492158	0.0	0.0	0.0	1.0594746700795878	0.0	3.544724976604815
2L_2511	2.3331081106303873	0.0	1.3826775938755127	0.0	0.0	0.9855370467318015	0.0	0.0	0.0	0.9132500157079003	0.0	0.0	1.2851765678383023	0.0	2.001663782936377	0.0	0.0	0.0	0.0	1.3815383374125556	0.0	0.8432826632890386	0.0	3.502911620138659	1.5699691281270647	1.4044900423060491	0.0	0.0	0.0	2.129928477001742	0.872992205227198	0.0	0.7854748729730036	0.0	0.0	0.7445501904261568	1.1014191124412338	0.0	0.0	0.0	0.0	0.0	0.740603811324958	0.0	0.8488324479445014	0.0	0.0	2.197545254049417	3.019316378462854
2L_2512	0.7963974800709495	0.0	0.0	0.0	0.0	0.0	0.0	79.86199846664962	0.0	0.6234687607236626	0.7058717233434603	0.9659819786402066	0.8773801568896102	0.0	0.0	0.0	0.0	0.0	0.6404449709186748	0.0	6.035265261978795	1.1514051748754182	0.0	0.7971369391982206	0.0	0.0	0.5066488542440151	1.7411184387692755	1.1034916240571768	0.4846952623946273	1.191970126367905	0.0	0.536237653664262	0.7383500180748085	1.0771850483268302	0.0	0.0	0.8362512928444987	0.0	2.1197937864604532	0.0	0.0	0.5056045250391541	0.0	0.5794913827313423	0.0	0.616086461081079	0.0	0.0
2L_2513	2.38101587470904	0.0	0.0	0.0	0.0	0.0	0.0	0.0	0.0	0.0	2.1103680270802427	0.0	0.0	0.0	0.0	0.0	0.0	0.0	0.0	0.0	0.0	0.0	0.0	0.0	0.0	0.0	0.0	0.0	0.0	0.0	0.0	1.6713235311322447	0.0	2.2074694585563064	0.0	1.5196773907260774	0.0	1.2500840681535832	0.0	0.0	0.0	0.0	0.0	2.056678776391302	0.0	5.625720795476921	0.0	0.0	0.0
2L_2514	0.620746643995344	0.0	0.7357502828224087	0.0	0.0	0.5244238888926182	0.0	0.0	0.0	0.0	1.100373907053617	1.505856275053684	3.4193402259937695	0.0	1.0651251607273868	0.0	2.2780081097088702	0.0	0.499190512664663	0.7351440617709208	0.0	0.0	0.0	0.6213230104243089	1.6708236759724864	0.37367856050648096	0.39490403200175905	0.9047353486252908	0.0	0.7555849058314532	0.9290730749420073	0.0	0.8359336442560659	0.5755019412831484	0.0	0.3961899835565309	2.34434817508905	0.32590521477023293	0.0	1.101505978974454	3.4626902055729922	1.6753554322394675	0.7881800732944414	0.0	1.35504194848528	0.0	0.48020443647433136	2.338715184716403	1.6066383726938314
2L_2515	0.0	0.0	0.0	0.0	0.0	0.0	0.0	0.0	0.0	0.0	0.0	0.0	0.0	0.0	0.0	0.0	0.0	0.0	0.0	11.443742561567335	0.0	0.0	0.0	0.0	0.0	5.81692959188422	0.0	0.0	0.0	0.0	0.0	0.0	0.0	0.0	0.0	0.0	0.0	5.073257843256626	0.0	0.0	0.0	0.0	0.0	0.0	0.0	0.0	0.0	0.0	0.0
2L_2516	0.740220064464285	0.0	0.0	0.0	0.0	1.8760749909698256	0.0	0.0	0.0	0.5794896365232384	1.3121598840575526	0.8978421710182832	0.0	0.0	0.0	0.0	0.0	0.0	0.5952683547127932	0.0	0.0	0.5350928613528914	0.0	0.7409073625742797	0.0	0.44559945804411516	0.9418202767689575	0.5394336518455293	2.0513039318573245	0.0	1.1078892460846919	0.0	0.4984117610821357	0.0	0.500600520384253	0.9448871870840725	0.6988896251302819	0.38863130621819025	0.0	0.6567549213930035	0.0	0.0	0.4699394755550643	0.6393888056830923	0.0	0.0	0.5726280800089697	0.0	0.0
2L_2517	0.6300215870596589	0.0	0.0	2.0945667566702	0.0	0.0	0.0	0.0	0.0	0.4932195140525144	0.0	0.764178082531997	0.0	0.8627034243890916	0.0	0.0	1.5413634515751768	1.7369904625327683	1.0132984272291121	2.9845131374910734	4.77443424147847	0.45543220174371324	2.0349461298885765	3.1530328266031216	0.0	2.2755714784877146	0.8016090538215548	0.9182535350350682	0.4364802511891468	0.0	0.4714774528638059	0.4422355662381978	0.0	2.9205042823062244	0.8521496497494508	0.8042193852579188	0.0	0.0	0.45300201490766207	0.0	0.0	1.7003879094937926	0.3999783691697953	2.1768053552894626	0.0	0.0	0.9747589104417831	1.1868296563570335	3.2612882153676463
2L_2518	1.9900824902459422	0.0	0.0	0.0	0.0	1.1208510577247262	0.0	0.0	0.0	1.0386390338828981	0.0	0.8046165680206755	1.4616310165117532	1.8167112729841228	0.0	0.0	0.8114643685995747	1.2192719093407933	2.133839536973891	0.0	0.0	1.4385977699816435	0.0	1.3279535280006969	1.7855255301582404	0.3993315509302668	0.0	1.45026799018768	3.217044231233051	0.0	1.9857076704710177	0.9312752398871891	0.8933203932896631	0.6150100837053324	0.8972433812150254	1.270165141791075	0.6263218522692142	0.0	0.47697380345397716	1.1771242384006178	0.0	1.1935789273162951	0.8422885451453184	0.5729991785483776	1.4480654232096697	1.5673489859252063	1.0263408321899896	0.0	0.0
2L_2519	0.0	0.0	0.0	0.0	0.0	0.0	0.0	0.0	0.0	0.0	0.0	0.0	0.0	0.0	0.0	0.0	0.0	0.0	0.0	0.0	0.0	0.0	0.0	0.0	0.0	0.0	0.0	0.0	0.0	0.0	0.0	0.0	0.0	0.0	0.0	0.0	18.40017811372414	0.0	0.0	0.0	0.0	0.0	0.0	0.0	0.0	0.0	0.0	0.0	0.0
2L_2520	0.0	0.0	0.0	0.0	0.0	0.0	0.0	0.0	0.0	0.0	0.0	0.0	0.0	0.0	0.0	0.0	0.0	0.0	0.0	0.0	0.0	0.0	0.0	0.0	0.0	0.0	0.0	0.0	0.0	0.0	0.0	0.0	0.0	0.0	0.0	0.0	0.0	0.0	0.0	0.0	0.0	0.0	0.0	0.0	0.0	0.0	0.0	0.0	0.0
2L_2521	0.0	0.0	0.0	0.0	0.0	0.0	0.0	0.0	0.0	0.0	0.0	0.0	0.0	0.0	0.0	0.0	0.0	0.0	0.0	0.0	0.0	0.0	0.0	0.0	0.0	0.0	0.0	0.0	0.0	0.0	0.0	0.0	0.0	0.0	0.0	0.0	0.0	0.0	0.0	0.0	0.0	0.0	0.0	0.0	0.0	0.0	0.0	0.0	0.0
2L_2522	0.0	0.0	3.6359299690800513	0.0	0.0	0.0	0.0	0.0	0.0	3.2020124007536257	0.0	0.0	2.2530255880622088	0.0	0.0	0.0	2.501657347993045	0.0	1.6445994314948684	0.0	0.0	0.0	0.0	0.0	0.0	2.4621924198451723	0.0	0.0	0.0	1.244649562692376	1.5304307795341001	0.0	1.377005332866253	3.792019845915065	0.0	0.0	0.0	1.0737053636521958	0.0	1.8144736937603878	0.0	0.0	2.5966849681023216	0.0	4.464229911411821	0.0	0.0	3.852486741666878	0.0
2L_2523	0.7177683262044583	0.0	1.2761202676994055	0.0	0.0	1.2127809649661538	0.0	0.0	0.0	0.5619130396865695	0.0	0.870609570349824	0.0	0.0	3.694807428484231	0.0	0.0	0.6596370465885815	0.5772131709424887	0.8500458727255216	0.0	0.0	0.0	0.0	0.9659853378881473	0.4320839065466458	0.4566268844192423	0.5230719997623161	0.0	0.4368407935911961	0.5371428362710212	0.0	0.0	1.3309039013518058	0.0	0.0	0.0	0.0	1.0321884350820825	2.547339113245781	0.0	1.2914738254093987	0.4556856629260342	0.0	0.0	0.0	1.110519204375179	0.0	0.0
2L_2524	0.0	0.0	0.0	0.0	0.0	0.0	0.0	0.0	0.0	0.0	0.0	0.0	0.0	0.0	0.0	0.0	0.0	0.0	0.0	0.0	0.0	0.0	0.0	0.0	0.0	0.0	0.0	0.0	0.0	0.0	0.0	0.0	0.0	0.0	0.0	0.0	0.0	0.0	0.0	0.0	0.0	0.0	0.0	0.0	0.0	0.0	0.0	0.0	0.0
2L_2525	0.0	0.0	0.0	0.0	0.0	0.0	0.0	0.0	0.0	0.0	0.0	0.0	0.0	0.0	0.0	0.0	0.0	0.0	0.0	0.0	0.0	0.0	0.0	0.0	0.0	0.0	0.0	0.0	0.0	0.0	0.0	0.0	0.0	0.0	0.0	0.0	0.0	0.0	0.0	0.0	0.0	0.0	0.0	0.0	0.0	0.0	0.0	0.0	0.0
2L_2526	0.44266261919576344	0.34736327824788577	0.7870098463326549	1.471674027734874	0.0	0.7479471841583589	0.0	0.0	3.5152140220481254	1.0396302908344945	1.1770367198183755	0.5369229856461694	0.0	1.2122967379943677	0.7595548006255997	0.0	0.0	0.406811852935237	0.7119586773487997	2.096963706643375	3.3545891282462774	1.2799739909285042	0.0	3.5445890695861317	0.595743200365834	1.0659004405819528	1.1264450952919045	0.6451787101477546	0.0	0.8082263432486092	0.3312671318938098	0.6214426872772691	0.8941729609488439	0.4103980249348811	0.8980996928978038	0.5650566056755868	0.8358928022650021	0.4648146143850316	0.31828601200135603	0.39274922098192017	0.0	1.194718055897433	0.8430924089982916	1.5294561009392083	0.3220994286149396	0.0	1.0273203519763898	0.8338843223993587	1.145715014389035
2L_2527	0.46023208215253125	0.0	0.8182465935576064	0.0	0.0	1.5552670362395882	0.0	0.0	0.0	1.080893648279801	0.0	0.558233681643239	1.5210940763222136	0.63020664917171	1.5794036913981016	0.0	0.5629846065933942	0.8459167682189747	1.1103249188222946	0.0	0.0	0.9980825171374927	1.486532388196041	0.460659409991113	0.0	0.0	1.1711541683338533	0.0	0.9565491990239626	0.2801017273453373	0.6888305235132643	0.3230540026439386	0.6197753710936024	0.42668689276321536	0.31124854740302926	0.5874839367204603	0.4345348671429198	0.48326329921873	0.0	1.2250128013837744	0.0	1.6561825480840513	0.5843700642643447	0.0	0.6697673770643655	2.1748172473881806	0.7120634152284588	0.0	0.0
2L_2528	0.0	0.0	0.0	0.0	0.0	0.0	0.0	0.0	6.535204493083794	1.9327974072682461	0.729417479906372	0.0	1.81329383737583	1.1269025213542394	1.4121034778131714	0.0	2.013399171486241	0.0	0.0	0.9746267618084317	6.23658354963884	1.784718880005616	0.0	0.82372702872435	0.0	0.0	0.0	0.0	1.1403007839795951	0.5008632377903317	0.0	1.1553364934867327	1.1082498562599936	0.762979152815416	0.0	1.050508004660894	3.108049958173418	0.43207305975216115	0.0	1.4603358188248972	0.0	0.0	0.0	1.4217211697694312	0.5988214714384914	0.0	0.0	0.0	2.1300216324997
2L_2529	1.1345936702380648	0.0	0.6723980079805574	0.0	0.0	2.875608095258544	0.0	0.0	9.009885646531375	0.0	2.0112509377457495	1.3761935038161845	0.0	1.5536258831586331	0.0	0.0	0.0	0.0	0.0	0.0	8.59818612665472	0.0	0.0	0.0	1.5269562753016652	1.3660108630647874	0.0	0.0	0.0	0.0	0.0	2.3892403903955084	0.7639550134394966	2.1037918323227416	1.5346197948765796	0.0	0.0	0.0	0.0	0.0	0.0	1.020731881090452	0.0	0.9800416478498669	0.0	0.0	0.8777122185264686	0.0	0.0
2L_2530	0.0	0.0	0.0	0.0	0.0	0.0	0.0	0.0	0.0	0.0	0.0	0.0	0.0	0.0	0.0	0.0	0.0	0.0	0.0	0.0	0.0	0.0	0.0	0.0	0.0	0.0	0.0	0.0	0.0	0.0	0.0	0.0	0.0	0.0	0.0	0.0	0.0	0.0	0.0	0.0	0.0	0.0	0.0	0.0	0.0	0.0	0.0	0.0	0.0
2L_2531	0.0	0.0	0.0	0.0	0.0	0.0	0.0	0.0	0.0	0.0	0.0	0.0	0.0	0.0	0.0	0.0	0.0	0.0	0.0	0.0	0.0	0.0	0.0	0.0	0.0	0.0	0.0	0.0	0.0	0.0	0.0	0.0	0.0	0.0	0.0	0.0	0.0	0.0	0.0	0.0	0.0	0.0	0.0	0.0	0.0	0.0	0.0	0.0	0.0
2L_2532	1.0169302617700526	0.0	0.30133337608249494	0.0	0.0	1.718261476783882	0.0	0.0	0.0	0.398057669639839	0.45066837500025353	2.4669498108312053	2.8008452278694858	0.0	0.87246384575258	4.5868235237996515	1.243972564185097	0.4672850904467675	1.2266887230751025	0.0	0.0	0.3675610468359151	0.0	0.0	0.0	0.3060870646902462	1.6173662174507477	0.7410855651094248	1.7613284418189534	0.618913661080094	0.0	1.0707317162833632	0.0	0.0	0.3438678865081922	0.3245265903458013	0.0	0.5339100558568692	1.0967992217990161	0.0	0.0	0.9148765467874957	0.32280648474326173	1.3176091612837941	0.7399600554762853	2.4027415280835434	0.39334439260427584	0.0	2.632054795169548
2L_2533	0.0	1.8071859133472425	0.0	0.0	0.0	0.0	0.0	0.0	0.0	0.0	2.0412099884569574	2.7933858210529108	2.5371708211147417	0.0	3.9516460779319926	0.0	0.0	4.232943987145395	0.0	2.727406370184866	0.0	0.0	0.0	0.0	0.0	0.0	0.0	0.0	0.0	1.4016212553060126	0.0	0.0	0.0	0.0	0.0	0.0	4.348800785567374	0.0	0.0	2.0433099987331476	0.0	0.0	0.0	1.989280167035877	1.6757486658526997	5.4413625171743005	0.0	0.0	0.0
2L_2534	0.0	18.198362147406733	0.0	0.0	0.0	0.0	0.0	0.0	0.0	0.0	0.0	0.0	0.0	0.0	0.0	0.0	0.0	0.0	0.0	0.0	0.0	0.0	0.0	0.0	0.0	0.0	0.0	0.0	0.0	0.0	0.0	0.0	0.0	0.0	0.0	0.0	0.0	0.0	0.0	0.0	0.0	0.0	0.0	0.0	0.0	0.0	0.0	0.0	0.0
2L_2535	2.9505209439778692	0.3858855417177	0.8742885040154322	0.0	0.0	0.8308938290512389	0.0	0.0	0.0	0.0	1.7434253251706158	0.0	1.6252741837547995	0.0	0.0	0.0	0.0	1.3557807236181343	0.0	0.0	0.0	1.0664414342357562	0.0	0.0	0.661810565461536	0.5920539024818544	0.0	0.7167284271552347	1.022063488948632	0.8978578906445005	0.7360086955011321	0.3451800507469903	1.3244478774133426	0.0	0.3325660369728296	0.0	0.9285925341531691	0.7745431821765842	0.0	0.4363047431561238	0.0	0.4424037245438685	0.6243937137039934	1.2743035166699288	0.7156399094629637	0.0	0.0	0.0	1.2727737405394728
2L_2536	1.0771525601331189	0.42262801085477786	0.3191782462406548	1.7905481261734804	0.0	0.4550040986769209	0.0	0.0	0.0	0.8432610456234583	0.0	0.6532604555969069	1.1866841694670436	0.0	0.0	0.0	1.317640238097591	0.4949575702572473	0.43311095107180236	1.2756610379824247	4.081442741031641	1.5573115974162646	0.0	1.0781527017859815	0.724825505507804	2.26949412781363	0.3426292298092364	1.56994485019233	0.0	0.0	0.0	0.0	0.0	0.4993207739511942	0.3642316373348501	0.34374495554277745	0.0	1.131056091390237	0.7745008903274986	0.9556958517065861	0.0	0.9690552554337593	0.3419229858137521	2.7912751438064953	0.0	2.5450311448186347	1.2499143808649107	0.0	0.0
2L_2537	0.0	4.183531528139479	0.0	0.0	0.0	0.0	0.0	0.0	0.0	0.0	0.0	0.0	0.0	0.0	0.0	0.0	0.0	0.0	0.0	0.0	0.0	0.0	0.0	0.0	0.0	0.0	0.0	0.0	0.0	0.0	0.0	0.0	0.0	0.0	0.0	0.0	0.0	0.0	0.0	0.0	0.0	0.0	0.0	9.210138520483348	3.8792618540544104	0.0	0.0	0.0	0.0
2L_2538	0.0	0.0	0.0	0.0	0.0	0.0	0.0	0.0	0.0	0.0	0.0	0.0	0.0	0.0	0.0	0.0	0.0	0.0	0.0	0.0	0.0	0.0	0.0	0.0	0.0	0.0	0.0	0.0	0.0	0.0	0.0	0.0	0.0	0.0	0.0	0.0	0.0	0.0	0.0	0.0	0.0	0.0	0.0	0.0	0.0	0.0	0.0	0.0	0.0
2L_2539	0.0	0.0	0.0	0.0	0.0	0.0	0.0	0.0	0.0	0.0	0.0	0.0	0.0	0.0	0.0	0.0	0.0	0.0	0.0	0.0	0.0	0.0	0.0	0.0	0.0	0.0	0.0	0.0	0.0	0.0	0.0	0.0	0.0	0.0	0.0	0.0	0.0	64.08325696745212	0.0	0.0	0.0	0.0	0.0	0.0	0.0	0.0	0.0	0.0	0.0
2L_2540	0.0	0.0	0.0	0.0	0.0	0.0	0.0	0.0	0.0	0.0	0.0	0.0	0.0	0.0	0.0	0.0	0.0	0.0	0.0	0.0	0.0	0.0	0.0	0.0	0.0	0.0	0.0	0.0	0.0	0.0	0.0	0.0	0.0	0.0	0.0	0.0	0.0	0.0	0.0	0.0	0.0	0.0	0.0	0.0	0.0	0.0	0.0	0.0	0.0
2L_2541	0.0	0.0	0.0	0.0	0.0	0.0	0.0	0.0	0.0	0.0	0.0	0.0	0.0	0.0	0.0	0.0	0.0	0.0	0.0	0.0	0.0	0.0	0.0	0.0	0.0	0.0	0.0	0.0	0.0	0.0	0.0	0.0	0.0	0.0	0.0	0.0	0.0	0.0	0.0	0.0	0.0	0.0	0.0	0.0	0.0	0.0	0.0	0.0	0.0
2L_2542	0.0	7.777077840772109	0.0	0.0	0.0	0.0	0.0	0.0	0.0	0.0	0.0	0.0	0.0	0.0	0.0	0.0	0.0	0.0	7.969981860321286	0.0	0.0	0.0	0.0	0.0	0.0	0.0	0.0	0.0	0.0	0.0	0.0	0.0	0.0	0.0	0.0	12.650989560403417	0.0	0.0	0.0	0.0	0.0	0.0	0.0	0.0	0.0	0.0	0.0	0.0	0.0
2L_2543	0.5118317064591933	0.4016411862151122	0.0	0.0	5.0273765791618255	0.43240954511207713	0.0	0.0	0.0	0.0	0.9073045501550018	0.0	0.0	0.0	2.6347214304640363	0.0	0.0	0.0	1.6464142620306168	0.6061571871057516	0.0	0.7399893774524867	0.0	0.5123069448124516	0.6888321842234837	0.0	0.0	0.0	0.7091961176902447	0.6230115224423547	0.38302990597918113	0.35927369660622527	0.3446312177158091	0.4745255468183276	0.0	0.3266752987347604	0.48325340885746476	0.5374451036775945	1.1040611897208812	0.0	0.0	0.4604669973402966	0.0	0.0	1.1172890575018772	3.6279753176745886	0.3959487474438539	0.9641844990179299	0.0
2L_2544	0.0	1.2012120229311376	0.0	1.696391690055667	0.0	1.7243103620706897	0.0	0.0	0.0	1.9972948638364199	0.0	0.6189085856546273	1.1242820756270824	0.0	0.8755352256276164	0.0	0.0	0.4689300984659421	1.2310070992179414	1.2085800725087614	0.0	1.1065649733456162	1.6481048853949063	1.0214577632322193	0.6867103689145443	0.6143291978227559	0.32461198318120393	0.3718472235934089	0.707011575193509	0.0	0.38185005588375565	0.0	0.34356964740821366	1.4191915858969257	0.0	0.0	0.0	0.5357896072086205	0.0	0.0	0.0	1.8361944686018778	0.3239428772088045	0.0	0.3712824876817753	1.205600012056	0.39472910333731615	1.9224290275248581	0.0
2L_2545	0.0	0.40922784230732484	0.30905813544237903	0.0	0.0	0.44057738900445725	0.0	0.0	4.141265181360497	0.40826198138684633	0.46222137584352513	1.2650953549810124	1.1490582490949155	0.7141019350520006	0.0	4.704407936148012	1.9137931859393613	0.0	1.2581352070936682	0.6176069743144053	0.0	1.130950709209765	0.0	0.0	0.0	0.3139336860922448	0.3317655641013204	0.38004174302497035	0.7225922215548681	0.6347796735296399	0.39026501101679095	0.0	1.0534230138095328	0.9669778514206622	0.7053660581802854	0.0	0.0	0.5475969788089005	0.37497198490557776	0.0	0.0	0.9383296446813059	0.6621634256415635	0.0	0.0	0.0	0.40342787827031745	1.964794227591743	0.0
2L_2546	0.9232123654325657	0.7244570918553637	1.0942528091658117	0.0	0.0	0.0	0.0	0.0	0.0	0.7227472258070485	0.0	0.0	0.0	0.0	0.0	0.0	1.129330984324886	0.8484423955126222	1.4848533083719593	0.0	6.996294762293889	0.0	0.0	0.0	0.0	0.0	0.0	0.0	0.6396034254089369	1.685628109983863	0.6908871433087858	0.0	0.0	0.0	1.2487113299075354	0.0	0.0	0.0	1.9914415806629429	0.0	0.0	1.6611273606280923	0.0	0.0	1.3435341612369973	0.0	0.0	0.0	0.0
2L_2547	0.42835416733775483	1.3445409787518827	0.5077139003739415	1.4241042170858897	0.0	0.723770834467241	0.0	0.0	0.0	0.6706837943211325	0.7593270995109553	1.5587030966754423	0.47191189820143054	1.759666404789202	0.0	3.8641488902937215	0.0	0.0	1.3778912119063027	0.0	0.0	0.3096501541593292	1.383567917273707	0.0	1.729459896592134	0.2578616738182883	0.8175257463383295	0.6243242080650325	0.8902939441968505	1.303502589668595	0.9616781514545639	2.4054216761327027	0.0	0.0	0.0	0.5467919388870335	0.4044368665558132	0.0	0.0	0.3800541501153084	2.3894736993019388	0.0	0.8158406225973495	0.370004641338221	1.2467520550525812	1.012089407978301	0.6627424361537132	0.0	0.0
2L_2548	1.0967649382674887	0.4303230585813841	0.0	3.6462994709401784	0.0	0.0	0.0	0.0	0.0	0.8586148173219701	0.4860483467430022	0.6651547698747413	1.208290856875169	0.7509130539551304	0.0	0.0	1.3416313230664998	0.5039695666889824	0.0	0.0	0.0	0.39641663150120793	0.0	1.6466749351704077	0.0	0.0	0.3488676906026417	0.0	0.3799205023947149	0.0	0.0	0.38493003530924724	0.0	0.0	0.0	0.7000074620795458	0.5177633472530557	0.28791248105499884	1.971506759133488	1.9461935859297987	0.0	0.49334971977982595	1.3925943503561282	0.47368293407546186	0.399025515846221	0.0	2.12112056593533	0.0	1.4193428612873382
2L_2549	0.0	0.0	0.0	0.0	0.0	0.0	0.0	0.0	0.0	0.0	0.0	0.0	0.0	0.0	0.0	0.0	0.0	0.0	0.0	0.0	0.0	0.0	0.0	0.0	0.0	0.0	0.0	0.0	0.0	0.0	0.0	0.0	0.0	0.0	0.0	0.0	0.0	0.0	0.0	0.0	0.0	0.0	0.0	0.0	0.0	0.0	0.0	0.0	0.0
2L_2550	1.3054373554554488	0.0	0.773645667499161	2.170025395807207	0.0	0.0	0.0	0.0	0.0	0.0	0.0	0.0	0.0	0.8937830861740069	0.0	0.0	0.0	0.5998556987131176	0.0	0.7730082225657642	0.0	0.0	2.1082568826681256	1.3066494607065682	0.0	0.3929251624126689	0.0	0.9513344391961966	0.4522048422818039	1.1917528320516364	0.4884628494206782	0.9163349953970202	0.8789890500818075	0.6051436117742309	0.0	0.4165960536355754	0.0	0.0	0.0	0.0	0.0	1.7616459034187029	1.2431638420326623	0.0	0.0	0.0	1.514813206868648	2.459172510582741	0.0
2L_2551	0.0	0.0	0.0	0.0	0.0	0.0	0.0	0.0	0.0	0.0	0.0	0.0	0.0	0.0	0.0	0.0	0.0	0.0	0.0	0.0	0.0	0.0	0.0	0.0	11.067725626654624	4.950578376071676	0.0	0.0	0.0	0.0	0.0	0.0	0.0	0.0	0.0	0.0	0.0	0.0	0.0	0.0	0.0	0.0	0.0	0.0	0.0	0.0	0.0	0.0	0.0
2L_2552	0.0	0.6826092328359615	1.0310439072109974	0.0	0.0	1.4698031874739845	0.0	0.0	0.0	0.0	1.542009346118647	2.1102321994000612	2.875016148007364	0.0	0.0	0.0	0.0	0.0	0.0	1.030194379135844	0.0	1.2576488631797513	0.0	0.0	0.0	0.5236545769138082	0.0	0.0	0.0	1.5882587442908715	0.0	0.6106035706387121	0.5857179472881963	0.0	0.5882901089136776	0.0	0.0	1.3701221482163428	1.87640707075218	1.5435957754870817	0.0	0.0	0.0	0.751389770519553	0.0	0.0	1.3458692983256577	0.0	0.0
2L_2553	0.4425781415966803	0.0	0.0	0.0	0.0	0.3739022230730575	0.0	0.0	0.0	1.0394318881072362	1.1768120944901659	0.5368205194275346	0.9751645102528796	0.0	0.7594098474193735	3.992462231307292	1.0827784093985164	0.8134684341708804	1.0677342110583097	0.5241408806824733	0.0	0.3199324302707268	0.0	0.8859781553226023	1.7868885267461474	0.532848512233669	0.5631150624269359	0.9675833766595668	0.0	0.5387147343867003	0.9936117389265283	0.0	0.0	1.2309591141033447	0.5986188665510933	0.564948770445496	0.41786664036892607	0.0	0.6364505407920245	0.0	0.0	1.194490056268445	1.1239086846671882	0.7645821100019574	0.6440759185166673	0.0	0.3423747661580347	0.0	0.0
2L_2554	0.0	0.0	0.7995238675463987	0.0	0.0	0.0	0.0	0.0	0.0	2.1123223167275227	0.0	0.0	1.4862891313918234	1.8473596888750705	2.3148968007431745	0.0	0.0	0.0	0.0	0.0	0.0	0.0	0.0	0.0	1.8156478340410727	0.812136766755214	1.7165345707487747	0.0	0.0	0.0	0.0	1.893972215616994	0.0	1.2507709439405714	0.0	0.0	0.0	1.4166165007348344	0.0	1.1969826461455961	0.0	0.0	0.8564981831960538	0.0	0.9816631218811335	0.0	0.0	0.0	0.0
2L_2555	0.0	0.0	0.0	0.0	0.0	0.0	0.0	0.0	0.0	0.0	0.0	0.0	0.0	0.0	0.0	0.0	0.0	0.0	0.0	0.0	0.0	0.0	0.0	0.0	0.0	0.0	0.0	0.0	0.0	0.0	0.0	0.0	0.0	0.0	0.0	0.0	0.0	0.0	0.0	0.0	0.0	0.0	0.0	0.0	0.0	0.0	0.0	0.0	0.0
2L_2556	0.0	0.0	0.0	0.0	0.0	0.0	0.0	0.0	0.0	0.0	0.0	0.0	0.0	0.0	0.0	0.0	0.0	0.0	0.0	0.0	0.0	0.0	0.0	0.0	0.0	0.0	0.0	0.0	0.0	0.0	0.0	0.0	0.0	0.0	0.0	0.0	0.0	0.0	0.0	0.0	0.0	0.0	0.0	0.0	0.0	0.0	0.0	0.0	0.0
2L_2557	0.0	0.0	0.0	0.0	0.0	0.0	0.0	0.0	0.0	0.0	0.0	0.0	0.0	0.0	0.0	0.0	0.0	0.0	0.0	0.0	0.0	0.0	0.0	0.0	0.0	0.0	0.0	0.0	0.0	0.0	0.0	0.0	0.0	0.0	0.0	0.0	0.0	0.0	0.0	0.0	0.0	0.0	0.0	0.0	0.0	0.0	0.0	0.0	0.0
2L_2558	0.0	0.0	0.0	0.0	0.0	0.0	0.0	0.0	0.0	0.0	0.0	0.0	0.0	0.0	0.0	0.0	0.0	0.0	0.0	0.0	0.0	0.0	0.0	0.0	0.0	0.0	0.0	0.0	0.0	0.0	0.0	0.0	0.0	0.0	0.0	0.0	0.0	0.0	0.0	0.0	0.0	0.0	0.0	0.0	0.0	0.0	0.0	0.0	0.0
2L_2559	0.0	0.0	0.0	0.0	0.0	0.0	0.0	0.0	0.0	0.0	0.0	0.0	0.0	0.0	0.0	0.0	0.0	0.0	0.0	0.0	0.0	0.0	0.0	0.0	0.0	0.0	0.0	0.0	0.0	0.0	0.0	0.0	0.0	0.0	0.0	0.0	0.0	0.0	0.0	0.0	0.0	0.0	0.0	0.0	0.0	0.0	0.0	0.0	0.0
2L_2560	0.8978356414892005	0.0	0.0	0.0	0.0	0.7585163178098417	0.0	0.0	0.0	0.0	0.0	0.0	0.0	0.0	1.5405759196583495	0.0	0.0	0.8251209049662047	0.7220192626075033	1.063297798984189	0.0	0.6490305592793684	0.0	2.696007859402112	0.0	1.0809625257856854	0.0	0.0	0.0	0.0	0.6718964397954587	0.6302242041512994	0.6045389266242087	1.6647892006456386	0.0	0.0	0.0	0.9427656851580256	0.0	0.0	0.0	1.6154672589615826	0.5700040173883145	0.0	0.6533019382553885	2.121351937589826	0.0	0.0	2.323809895619107
2L_2561	0.41442270585536184	1.3008121620733906	0.24560070198575046	0.0	0.0	0.350115734257116	0.0	0.0	0.0	0.0	0.7346313289407278	0.0	1.3696913957447523	0.0	0.7110985704927657	0.0	0.506947718481793	0.7617181192021826	0.33326943447376356	1.9631867153510798	3.140581208520774	0.0	0.0	0.8296149989082267	0.0	1.2473758953289964	0.2636457225801594	0.6040191677026602	0.5742258057995887	1.008886779194535	1.2405350278711005	0.29089869894975096	0.2790428962598876	0.0	0.0	0.0	0.3912832729687586	0.43516150192337033	0.8939423249866534	0.7353871224890207	4.623520588999535	0.0	0.0	0.7159417899232052	0.0	0.9791729904922303	1.6029697772231075	0.7806861981862474	1.0726234739785836
2L_2562	0.0	0.0	0.44536018415821754	0.0	0.0	0.6348825822757036	0.0	0.0	0.0	0.0	0.6660720863176138	0.0	0.0	1.0290380120467422	1.289471030614879	0.0	0.0	0.0	0.6043343341915687	0.0	0.0	0.543242363777903	0.0	0.0	0.0	0.0	1.434246400089344	0.5476492648191974	1.041272718488172	0.9147327311037943	0.0	0.5275013348421278	1.0120052154700785	0.0	0.5082247019973637	0.0	0.7095337639446445	0.7891003774346015	0.0	0.0	4.192031953344361	0.0	0.95419337453922	0.0	0.0	0.0	1.7440477394699632	0.0	0.0
2L_2563	0.0	0.0	3.1227072497864454	0.0	0.0	0.5564463643575182	0.0	0.0	0.0	0.5156322156283174	1.1675651567032979	0.0	0.0	1.8038121585778168	1.1301640444412147	0.0	0.0	0.0	0.5296721827080888	0.0	0.0	0.47612778603198197	4.254834821993667	0.0	0.0	0.0	0.8380354805785696	0.0	0.9126292556814821	0.0	0.4929021596113802	0.0	0.0	1.2212867098175757	0.4454363619323671	0.4203822148728201	0.0	0.0	0.0	0.0	0.0	0.5925521059212961	0.0	0.5689307379168215	0.0	0.0	1.5285803249089196	0.0	0.0
2L_2564	0.0	0.662240252816839	0.2500694192707896	0.0	0.0	1.069458323636911	0.0	0.0	3.3508381116284807	0.9910158467397956	1.4959959667948735	1.5354473372272277	1.3946130004708213	0.5778040948282837	1.4480740904212217	0.0	0.5161716580466	1.1633664287814993	0.33933328881280583	1.998906997653683	0.0	1.5251509594419657	1.3629251645050673	1.2670648291185689	0.0	0.5080287853173991	0.268442769934238	0.6150093272314567	0.0	0.25681088138521735	0.9473299694277671	0.29619161559730833	0.28412009597349547	1.5648291503885317	0.0	0.26931691749767095	1.5936107682191942	0.221539643810333	0.6068051007551326	0.7487675286478457	0.0	0.3796171697505247	0.5357788853398896	1.457936774530661	0.30703764674557293	0.0	0.3264271787969618	0.0	0.0
2L_2565	0.0	1.1137308535744634	0.0	2.359271796604347	0.0	0.0	0.0	0.0	0.0	0.5555511111466663	0.6289774964431322	3.4430104306000993	0.0	0.971729285549647	0.0	0.0	0.0	0.0	1.1413560314046394	0.0	0.0	0.0	0.0	0.0	0.0	0.4271918916928435	0.0	0.5171498259583975	0.0	0.8637898433862634	0.0	0.0	0.47782253594563373	0.0	0.4799208783243159	1.3587813144741736	0.6700187256833453	0.7451541507843268	0.0	0.6296245926328885	0.0	0.6384259378668554	1.35157929337272	0.0	0.5163644144778667	5.030096745527406	0.0	0.0	0.0
2L_2566	0.0	0.0	0.0	0.0	0.0	0.0	0.0	0.0	0.0	0.0	0.0	0.0	0.0	0.0	0.0	0.0	0.0	0.0	0.0	0.0	0.0	0.0	0.0	0.0	4.371286592040062	0.0	0.0	0.0	0.0	0.0	0.0	0.0	0.0	0.0	0.0	0.0	0.0	0.0	0.0	0.0	0.0	2.922095189004039	4.124146714044865	2.8056094232564823	2.3634158354533175	0.0	0.0	0.0	0.0
2L_2567	1.0862339400311967	0.0	1.2874768415103133	0.0	0.0	0.9176803976125626	0.0	0.0	0.0	0.0	0.0	0.0	0.0	0.0	0.0	0.0	0.0	0.0	0.0	0.0	0.0	0.0	0.0	0.0	0.0	0.6538937246146195	1.3820716286262968	1.583180919186926	0.0	0.6610925546103769	0.0	0.0	0.0	0.0	0.7346048854163301	0.0	0.0	0.0	0.7810306402225312	0.9637532406202717	0.0	0.9772252763226622	0.0	0.0	1.5807764932212351	0.0	0.0	0.0	0.0
2L_2568	0.7901565458148568	0.6200464104738239	0.0	0.0	0.0	0.6675460473263445	0.0	0.0	0.0	0.0	0.0	0.0	0.0	0.0	0.0	0.0	2.8997064047265217	0.0	2.5417046069031426	0.0	0.0	1.1423822382409599	0.0	0.0	0.0	0.0	0.5026785225071795	0.5758247465867269	0.5474220799411411	0.0	0.5913146521266335	0.5546402450844314	0.0	0.0	1.0687437344898565	0.5043154271097784	1.4920757720839337	0.0	0.0	0.0	0.0	0.7108606354169962	0.0	0.6825230419778971	0.5749502236843844	1.8669342605773493	1.222517052584737	0.0	0.0
2L_2569	0.8827976634817681	0.0	0.5231753057907346	0.0	0.0	0.0	0.0	0.0	0.0	0.0	0.0	1.0707801757899815	0.0	3.6265070100984924	0.0	0.0	3.2396795956879862	0.0	1.4198521167226348	0.0	0.0	0.0	0.0	0.8836173456205628	0.0	0.0	1.1232291309924414	0.6433367458058787	0.0	0.0	0.0	0.6196684885126785	1.7832402521549269	2.4553581111159217	1.791071294667527	1.126886774699048	0.0	0.4634875837006434	0.0	0.0	0.0	0.794204783003001	0.0	0.0	0.6423596903363794	0.0	0.6829249237411885	0.0	0.0
2L_2570	1.2293185592189793	0.48233135826680973	0.0	0.0	0.0	2.0771244621286202	0.0	0.0	0.0	0.0	1.0895830683149514	0.0	2.031485038586704	1.683334908654252	0.0	0.0	0.0	0.5648786900417987	0.49429519091311447	0.0	0.0	1.3329811300969587	0.0	1.845689981668607	0.8272193550799375	0.37001407422534127	0.0	0.4479315216623491	0.0	0.37408762366635423	0.4599810506206386	0.4314521917102588	0.4138680221230668	0.0	0.0	0.39230473855478387	0.0	0.6454184375200583	1.3258683410085643	1.6360560578247654	0.0	0.0	1.170676154450583	1.0618633067612657	1.3417537025022543	1.4522798979047231	0.0	0.0	0.0
2L_2571	0.30024721154409695	0.4712160058883152	1.6014285026942434	0.9982004442391256	0.0	0.5073142539883017	0.0	0.0	0.0	1.6453634410397644	0.0	0.3641817091921648	0.6615564518028338	0.0	0.515187415908534	0.0	0.36728112799380025	0.0	0.7243561970411111	1.4223191169218852	0.0	0.2170437512452885	0.0	1.202103970453246	0.8081560400612646	0.9037176994123595	0.7640401157734705	0.6564133730833933	0.8320475425309422	0.18273337701879266	0.0	0.421509352491664	0.8086608220975303	0.2783629275807667	0.20305300755617092	0.5748960817842567	0.8504484187725944	0.31527236726607716	0.0	0.5327843523366855	0.0	0.8103479926005505	0.38123261960487215	0.25934815227927605	0.0	0.0	0.23226874348370039	1.131206619640145	0.0
2L_2572	0.3665996620244396	1.43837829176468	0.21725917298644634	0.0	0.0	0.6194270151447427	0.0	0.0	0.0	0.573993370606167	0.0	0.8893264374961372	1.2116334256382602	0.0	0.6290400885990385	0.0	0.0	0.33690915231231533	0.29481121645829605	1.302480974443326	0.0	0.530017684040028	0.0	0.36694005168277244	0.0	0.2206865479058193	0.233221856395601	0.0	0.25398099978299865	0.44623224916002363	0.0	0.0	0.2468422458852879	0.33987911043848285	0.0	0.2339813118190325	0.0	0.38494526790439143	0.5271895089709466	1.3010516400406449	0.0	0.0	0.23274112818748288	0.3166622080627772	0.26675290966071274	0.0	1.1343937873336085	0.6905975284619413	3.795384736253022
2L_2573	0.0	0.623445088982759	0.0	0.0	0.0	0.0	0.0	0.0	0.0	0.0	0.0	0.0	0.0	0.0	1.3632434396976763	0.0	0.0	0.0	0.6389091316598771	0.0	0.0	0.0	0.0	0.0	0.0	0.4782675923440263	0.0	1.1579620631942744	0.5504226805848748	0.9670658472717744	0.594555842408931	0.0	0.0	1.473158789060529	0.0	0.5070797459976703	0.7501271653076987	1.2513688410910486	0.5712574227047291	0.7049034493745392	0.0	0.0	0.5043920441637604	0.6862641754728086	1.1562034302937092	1.8771675418960332	0.0	0.0	0.0
2L_2574	0.431622829325629	0.0	0.0	0.0	0.0	0.36464687305096244	0.0	0.0	0.0	1.0137024183290373	0.38256066599221217	1.0470647764006258	0.9510258763679674	0.5910313242464632	0.0	3.893635230234545	0.527987982993507	1.1899984910819132	0.6942027751033616	0.0	3.2709273111636423	0.0	1.3941255730727435	0.0	0.0	0.5196587016758656	0.8237640779221507	0.0	0.2990291838130001	0.5253797149053246	0.0	0.9089163145297635	0.2906242411074504	0.0	0.2919005081637567	0.0	0.0	0.45322236455670584	1.241392456262873	0.7659084938486059	0.0	0.38830745671857136	0.2740220318097928	0.0	0.0	0.0	0.0	2.4392629620604356	0.0
2L_2575	0.0	0.0	0.0	0.0	0.0	0.0	0.0	0.0	0.0	0.0	0.0	6.422236351142195	0.0	0.0	0.0	0.0	0.0	0.0	4.257935514418221	0.0	0.0	0.0	0.0	0.0	0.0	0.0	0.0	3.8585516694795503	0.0	0.0	0.0	0.0	0.0	0.0	0.0	0.0	0.0	0.0	3.80707857734042	0.0	0.0	0.0	0.0	0.0	0.0	0.0	0.0	0.0	0.0
2L_2576	0.0	0.8328769861513379	0.0	0.0	0.0	1.7933616923595619	0.0	0.0	0.0	0.0	0.0	1.287386508833081	0.0	0.0	0.0	0.0	1.2983429897593197	0.9754175274726347	0.0	0.0	0.0	0.7672521439902098	0.0	0.0	1.4284204241265923	1.277860962976854	0.6752226377842434	0.7734762614334294	0.7353243957104116	0.0	1.5885661363768142	0.0	0.0	0.9840161339285319	0.0	0.6774214089552402	0.0	0.0	0.0	0.0	0.0	0.0	0.0	0.0	0.0	0.0	0.0	0.0	0.0
2L_2577	0.0	0.0	1.292927119766942	0.0	0.0	0.0	0.0	0.0	0.0	0.8539703815744618	0.0	0.0	1.2017549467838877	0.0	0.0	19.68062285235203	1.3343741451665632	2.0049739393487367	0.8772228388124088	1.2918618131590593	0.0	0.0	0.0	2.1836902793463953	0.0	0.0	0.6939611775910498	0.0	0.7557308582442377	0.0	0.0	0.0	0.7344892038900899	0.0	0.0	2.0886629048455307	1.0299253036374285	0.5727101986743134	0.7843369787747433	0.0	0.0	0.9813621660154674	0.6925307511354735	0.9422413585160528	0.7937341987364387	5.154705601876312	0.0	2.0549012065146948	0.0
2L_2578	0.0	0.0	1.0024664684990952	0.0	0.0	0.0	0.0	0.0	0.0	0.0	0.0	0.0	0.0	0.0	2.902485485395709	0.0	0.0	0.0	1.3603032496828453	0.0	0.0	2.445581232120509	0.0	1.693116533147497	0.0	2.036561782716576	1.0761206882265295	0.0	0.0	1.0294913231897553	0.0	0.0	0.0	0.0	0.0	1.0796249296624358	0.0	1.776195306172998	0.0	0.0	0.0	0.0	0.0	0.0	0.0	0.0	0.0	0.0	0.0
2L_2579	1.7635813398985587	0.0	1.0451570557507677	4.397395569184225	0.0	0.0	0.0	0.0	3.5011798976254997	0.3451598918683091	0.7815583491924548	0.5347793767681143	0.4857283302020047	0.0	0.7565223575052312	3.977281766549469	1.617992071838848	1.2155630974492624	0.0	0.5221479495772168	0.0	0.3187159571518267	0.0	1.3239141256341551	0.0	0.26541123613159934	0.5609739405165672	0.0	0.916359584388165	0.26833319469451605	0.0	0.6189616423280633	0.5937353792662855	1.226278661198009	0.5963427491877811	0.844201014391939	0.41627779382759933	0.23147944531969392	0.3170152883792974	0.7823624215681672	2.4594316745286497	0.0	0.0	0.38083747684508135	0.641626960651585	1.0417209229647377	1.0232188828905524	0.8305551264354069	0.0
2L_2580	0.8151527107088242	0.6396612354097271	0.966173306370657	0.0	0.0	0.6886634969781446	0.0	0.0	0.0	1.9144545144751905	0.0	0.0	0.0	1.1162078401322484	0.0	0.0	0.0	0.0	0.6555275062619265	0.0	0.0	1.1785208679216932	0.0	0.0	0.0	1.9628303719539022	1.5557414378473517	0.0	0.0	0.4961098784158716	1.2200411275864111	0.0	1.646598292587344	0.0	0.0	0.0	0.0	0.0	0.586116139499158	0.0	0.0	0.7333483180839662	1.0350231120660927	0.7041142805641928	0.0	0.0	0.0	1.5355781950967453	0.0
2L_2581	0.0	0.0	0.0	0.0	0.0	0.0	0.0	0.0	0.0	0.0	0.0	0.0	0.0	0.0	0.0	0.0	0.0	0.0	0.0	0.0	0.0	0.0	0.0	0.0	0.0	0.0	0.0	0.0	0.0	0.0	0.0	0.0	0.0	0.0	0.0	0.0	0.0	0.0	0.0	0.0	0.0	0.0	0.0	0.0	0.0	0.0	0.0	0.0	0.0
2L_2582	0.5117187691894539	0.40155256282892177	0.6065231810733713	0.0	0.0	0.43231413259109036	0.0	0.0	0.0	0.0	0.4535521752815879	1.862051757590654	1.1275070683418116	1.4014171690980788	0.8780466903083665	0.0	0.0	0.940550440215228	0.8230254877825159	0.0	0.0	0.739826096477762	0.0	1.0243878053597608	0.0	1.84827418630037	0.3255431296466399	0.37291386390821785	1.4180792626895404	0.0	0.765890778460578	0.7183888434787319	0.0	0.4744208412696034	0.0	0.6532064336130625	0.0	0.8059897720972574	1.1038175751600425	0.0	2.854503664611805	0.0	0.32487210434995956	0.884026976259986	0.0	1.2090582645177672	0.0	3.855886994748668	0.0
2L_2583	0.0	0.0	0.0	0.0	0.0	0.0	0.0	0.0	0.0	0.0	0.0	0.0	0.0	0.0	0.0	0.0	0.0	3.324941181790494	0.0	0.0	0.0	0.0	0.0	0.0	0.0	0.0	0.0	0.0	0.0	0.0	0.0	0.0	0.0	0.0	0.0	0.0	0.0	1.8995037166639472	0.0	0.0	0.0	3.254876700388274	0.0	0.0	2.632572397057205	0.0	0.0	0.0	0.0
2L_2584	0.0	0.0	0.0	0.0	0.0	0.0	0.0	0.0	0.0	0.0	0.0	0.0	0.0	0.0	0.0	0.0	0.0	0.0	0.0	0.0	0.0	0.0	0.0	0.0	0.0	0.0	0.0	0.0	0.0	0.0	0.0	0.0	0.0	0.0	0.0	0.0	0.0	0.0	0.0	0.0	0.0	0.0	0.0	0.0	0.0	0.0	0.0	0.0	0.0
2L_2585	0.7603637580218376	0.0	0.0	0.0	0.0	1.2847525566575877	0.0	0.0	0.0	1.190518709001512	0.0	0.9222752530492725	0.0	0.0	1.3046910165500054	0.0	0.0	0.6987827205008874	0.0	0.9004912179593969	0.0	0.5496544047929864	0.0	0.0	0.0	0.0	1.4511752100576116	1.108226643430848	0.0	0.4627647882272638	0.0	1.0674551602116764	0.511975097531256	1.4098854115631752	0.0	0.0	1.4358171773988018	0.3992071745513411	0.0	0.0	0.0	0.6840576934258636	0.0	0.6567885666246323	0.0	0.0	0.0	1.4323672016558164	0.0
2L_2586	0.8269243936411499	0.3244493162311773	0.24503147233236933	0.0	0.0	0.0	0.0	0.0	0.0	0.32368354987115455	0.0	0.0	0.0	0.5661635416609461	0.0	0.0	0.5057727638837786	1.1399290234592834	0.6649940293511075	0.9793183151278875	0.0	0.0	0.0	0.41384609858178256	0.5564447542728836	0.497793939045182	0.5260693398319031	0.3013096151242723	0.0	0.25163711964577545	0.0	0.29022448196163425	0.556792315018838	0.7666518996733258	0.27961872532784177	0.7916736201999641	0.0	0.6512293897566002	0.0	0.7336827130412836	2.30640231913366	0.371969328748241	0.0	0.0	0.6017040137328111	1.9538071152770622	0.0	0.7788767989035907	1.0701374505944292
2L_2587	0.0	1.53356984388259	1.1581866811620165	0.0	0.0	0.0	0.0	0.0	0.0	1.5299503072140217	0.5773872074090327	1.5803031021349898	0.7176772519276812	0.8920256475214177	0.0	0.0	1.5937524902382663	0.0	0.5238695941896576	0.0	0.0	0.0	0.0	0.0	0.0	0.39215255675623956	0.8288547548081866	0.0	0.9026313509141851	0.0	0.0	0.4572666065513502	0.4386303504130144	0.6039537226499557	0.0	0.83155380818382	1.8451864007302017	0.0	0.9367979870084856	0.0	0.0	1.7581819929344527	0.8271462791651779	1.1253961394410834	0.0	0.0	1.0078897610494955	1.2271685295084944	1.686067685501167
2L_2588	0.0	0.0	0.0	0.0	0.0	0.0	0.0	0.0	0.0	0.0	0.0	0.0	9.124753631651945	0.0	0.0	0.0	0.0	0.0	0.0	0.0	0.0	0.0	0.0	0.0	0.0	0.0	0.0	0.0	0.0	0.0	0.0	0.0	0.0	0.0	0.0	0.0	0.0	0.0	0.0	7.34861845972957	0.0	0.0	0.0	0.0	0.0	0.0	0.0	0.0	0.0
2L_2589	0.5642602097242347	0.8855650680003276	0.0	1.8759367959374713	0.0	0.4767025909739225	0.0	0.0	0.0	0.8834749543685186	0.500121279410257	2.053240526861519	0.0	0.7726548187776756	0.0	0.0	1.3804766095494472	0.5185613862597827	0.9075307811752705	0.6682477408214502	0.0	0.8157887759701259	0.0	1.1295682564210308	1.5187827867234085	0.3396747206939691	0.7179374518533196	0.4112033166014704	0.7818412674585156	0.6868285178068878	0.0	0.0	0.3799328582652874	0.0	0.7632026425128294	0.3601376590187833	0.5327545487915263	0.29624863318286865	0.0	0.500635807475494	0.0	0.0	0.7164576043377209	0.48739784141243997	0.8211576187414446	0.0	0.0	2.125897793211796	0.0
2L_2590	0.0	0.0	4.078283466801957	0.0	0.0	0.0	0.0	0.0	0.0	0.0	0.0	0.0	0.0	0.0	0.0	0.0	0.0	0.0	5.534052686395195	0.0	0.0	0.0	0.0	0.0	0.0	0.0	0.0	0.0	0.0	0.0	0.0	0.0	0.0	0.0	0.0	0.0	6.49739227161179	0.0	0.0	0.0	0.0	0.0	0.0	0.0	0.0	0.0	0.0	0.0	0.0
2L_2591	0.0	0.912884983566929	1.034147124388457	5.801429820393534	0.0	0.491408991447911	0.0	0.0	0.0	0.0	1.0311003051799128	1.4110556918988117	1.9224462128386341	0.0	0.998070629665793	0.0	0.7115323382553582	0.0	0.0	0.0	0.0	1.2614341118273955	3.7575303256181836	0.0	0.0	0.0	0.7400860113160631	0.0	0.8059612764621265	0.0	0.4352918244273061	0.8165884721960402	0.7833077740006676	0.539271445355867	1.5734952900565482	1.8562400032194626	0.549190166925802	0.9161639446061626	0.0	4.128644431852079	0.0	0.5232946990090002	0.3692802550574408	0.0	0.4232452737681637	1.3743295848493906	0.0	0.0	0.0
2L_2592	0.0	0.0	0.0	0.0	0.0	2.082091019025315	0.0	0.0	0.0	1.9293741033233855	0.0	2.9893087373010427	0.0	0.0	0.0	0.0	0.0	0.0	0.0	0.0	0.0	1.7815578476287017	0.0	0.0	0.0	0.0	0.0	0.0	0.0	1.4999283784199302	0.0	0.0	0.0	0.0	0.0	1.5729710718036127	0.0	0.0	0.0	0.0	0.0	0.0	0.0	2.12880459958037	1.7932825786542705	11.646019245046803	0.0	0.0	0.0
2L_2593	0.0	0.0	0.0	0.0	0.0	0.0	0.0	0.0	0.0	0.0	0.0	0.0	0.0	0.0	0.0	0.0	0.0	0.0	0.0	0.0	0.0	0.0	0.0	0.0	0.0	0.0	0.0	0.0	0.0	0.0	0.0	0.0	0.0	0.0	0.0	0.0	0.0	0.0	0.0	0.0	0.0	0.0	0.0	0.0	0.0	0.0	0.0	0.0	0.0
2L_2594	0.0	0.0	0.0	0.0	0.0	0.0	0.0	0.0	0.0	0.0	0.0	0.0	0.0	0.0	0.0	0.0	0.0	0.0	0.0	0.0	0.0	0.0	0.0	0.0	0.0	0.0	0.0	0.0	0.0	0.0	0.0	81.39345596614032	0.0	0.0	0.0	0.0	0.0	0.0	0.0	0.0	0.0	0.0	0.0	0.0	0.0	0.0	0.0	0.0	0.0
2L_2595	0.0	0.0	0.0	0.0	0.0	0.0	0.0	0.0	0.0	0.0	0.0	0.0	0.0	0.0	0.0	0.0	0.0	0.0	0.0	0.0	0.0	0.0	0.0	0.0	0.0	0.0	0.0	0.0	0.0	0.0	0.0	0.0	0.0	0.0	0.0	0.0	0.0	0.0	0.0	0.0	0.0	0.0	0.0	0.0	0.0	0.0	0.0	0.0	0.0
2L_2596	0.0	0.0	0.0	0.0	0.0	0.0	0.0	0.0	0.0	0.0	0.0	0.0	0.0	0.0	0.0	0.0	0.0	0.0	0.0	0.0	0.0	0.0	0.0	0.0	0.0	0.0	0.0	0.0	0.0	0.0	0.0	0.0	0.0	0.0	0.0	0.0	0.0	0.0	0.0	0.0	0.0	0.0	0.0	0.0	0.0	0.0	0.0	0.0	0.0
2L_2597	0.0	0.0	0.0	0.0	0.0	0.0	0.0	0.0	0.0	0.0	0.0	0.0	0.0	0.0	0.0	0.0	0.0	0.0	0.0	0.0	0.0	0.0	0.0	0.0	0.0	0.0	0.0	0.0	0.0	0.0	0.0	0.0	0.0	0.0	0.0	0.0	0.0	0.0	0.0	0.0	0.0	0.0	0.0	0.0	0.0	0.0	0.0	0.0	0.0
2L_2598	0.0	0.3462397668836897	0.0	0.0	0.0	0.3727640123483298	0.0	0.0	7.007688836191069	0.0	0.0	1.0703727251903659	0.9721959729309531	0.0	0.7570980975033328	0.0	0.0	0.0	0.7096559190697035	0.0	0.0	0.0	0.0	0.0	0.593816329283981	0.2656132233737087	0.0	0.3215459724566292	0.6113713107409624	0.537074811298765	0.9905870456573456	0.0	0.5941872326751639	0.0	0.5967965868964477	1.4080724681955854	1.2497837874047788	0.23165560928112447	0.6345130962234035	0.0	0.0	0.0	0.280121837312408	0.0	0.6421152612304675	0.0	0.0	1.6623744159247489	0.0
2L_2599	0.0	0.0	0.7283420923753363	0.0	4.0238550221130955	0.6921913615625583	0.0	0.0	0.0	0.9621309121501356	0.0	0.0	0.9026430018945575	0.0	0.0	0.0	0.5011269091369217	1.5059440364089078	0.0	0.4851613168655998	0.0	0.5922790795331597	2.646400531397227	0.0	2.205333776164356	0.49322137504052743	0.2606185238577234	0.5970837771531685	0.0	0.24932566756635835	0.3065727793661313	1.15023431854641	0.5516778122135069	0.3798048494318746	0.0	1.0458687712893124	0.7735810618382521	0.4301649469639958	0.5891186775746703	0.0	0.0	0.0	1.0403252972365424	0.0	0.8942654512526066	0.9679300573740542	0.6338257462173121	0.7717223043720616	0.0
2L_2600	0.0	2.144347464344863	0.5398199247102355	0.0	0.0	0.0	0.0	0.0	0.0	0.0	0.8073442491658116	0.0	0.0	1.24729430682492	3.1259289870208304	8.21700789161438	0.0	0.8371120571593507	2.197536239570127	1.0787502807447606	0.0	1.9753879826613612	2.9421196795443247	0.0	0.0	0.0	1.1589642290326567	0.0	0.0	0.0	0.0	0.0	0.0	2.533474374666743	1.2320356876385425	0.5813691196257658	0.8600240359517568	0.4782332609511352	0.6549491032502373	0.0	5.0811510636373525	0.0	1.7348629735828947	0.0	1.3255922282118373	0.0	2.11395574391371	0.0	2.3575808956732733
2L_2601	0.0	0.0	0.0	0.0	0.0	0.0	0.0	0.0	0.0	0.0	0.0	0.0	0.0	0.0	0.0	0.0	0.0	0.0	0.0	0.0	0.0	0.0	0.0	0.0	0.0	0.0	0.0	0.0	0.0	0.0	0.0	0.0	0.0	0.0	0.0	0.0	0.0	0.0	0.0	0.0	0.0	0.0	0.0	0.0	0.0	0.0	0.0	0.0	0.0
2L_2602	0.0	0.0	0.0	0.0	0.0	0.0	0.0	0.0	0.0	0.0	0.0	0.0	0.0	0.0	0.0	0.0	0.0	0.0	0.0	0.0	0.0	0.0	0.0	0.0	0.0	0.0	0.0	0.0	0.0	0.0	0.0	0.0	0.0	0.0	0.0	0.0	0.0	0.0	0.0	0.0	0.0	0.0	0.0	0.0	0.0	0.0	0.0	0.0	0.0
2L_2603	0.0	0.0	0.0	0.0	0.0	0.0	0.0	0.0	0.0	0.0	0.0	0.0	0.0	0.0	0.0	0.0	0.0	0.0	0.0	0.0	0.0	0.0	0.0	0.0	0.0	0.0	0.0	0.0	0.0	0.0	0.0	0.0	0.0	0.0	0.0	0.0	0.0	0.0	0.0	0.0	0.0	0.0	0.0	0.0	0.0	0.0	0.0	0.0	0.0
2L_2604	0.0	0.0	0.0	0.0	0.0	0.0	0.0	0.0	0.0	0.0	0.0	0.0	0.0	0.0	0.0	0.0	0.0	0.0	0.0	0.0	0.0	0.0	0.0	0.0	0.0	0.0	0.0	0.0	0.0	0.0	0.0	0.0	0.0	0.0	0.0	0.0	0.0	0.0	0.0	0.0	0.0	0.0	0.0	0.0	0.0	0.0	0.0	0.0	0.0
2L_2605	0.0	0.0	0.0	0.0	0.0	0.0	0.0	0.0	0.0	0.0	0.0	0.0	0.0	0.0	0.0	0.0	0.0	0.0	0.0	0.0	0.0	0.0	0.0	0.0	0.0	0.0	0.0	0.0	0.0	0.0	0.0	0.0	0.0	0.0	0.0	0.0	0.0	0.0	0.0	0.0	0.0	0.0	0.0	0.0	0.0	0.0	0.0	0.0	0.0
2L_2606	0.0	0.0	0.0	0.0	0.0	0.0	0.0	0.0	0.0	0.0	0.0	0.0	0.0	0.0	0.0	0.0	0.0	0.0	0.0	0.0	0.0	0.0	0.0	0.0	0.0	0.0	0.0	0.0	0.0	0.0	0.0	0.0	0.0	0.0	0.0	0.0	0.0	0.0	0.0	0.0	0.0	0.0	0.0	0.0	0.0	0.0	0.0	0.0	0.0
2L_2607	0.0	0.0	0.0	0.0	0.0	0.0	0.0	0.0	0.0	0.0	0.0	0.0	0.0	0.0	0.0	0.0	0.0	0.0	0.0	0.0	0.0	0.0	0.0	0.0	0.0	0.0	0.0	0.0	0.0	0.0	0.0	0.0	0.0	0.0	0.0	0.0	0.0	0.0	0.0	0.0	0.0	0.0	0.0	0.0	0.0	0.0	0.0	0.0	0.0
2L_2608	0.0	0.0	0.0	0.0	0.0	3.530175943969047	0.0	0.0	0.0	0.0	0.0	0.0	0.0	0.0	14.33984720892799	0.0	0.0	0.0	0.0	0.0	0.0	0.0	0.0	0.0	0.0	0.0	0.0	0.0	0.0	0.0	0.0	0.0	0.0	0.0	5.651824974284197	0.0	3.945263415375086	0.0	3.0045052556308183	0.0	0.0	0.0	0.0	0.0	0.0	0.0	3.2325113057082917	0.0	0.0
2L_2609	0.6042494689855665	0.4741626406307122	0.3580983658968888	2.008884896118553	0.0	0.0	0.0	0.0	0.0	0.9460870407646199	0.0	0.7329180619594271	0.6656933342528776	0.0	0.0	0.0	0.0	1.6659358761290046	0.48592385495445045	0.7156066218801876	0.0	1.3104058894882296	0.0	1.8144315531098631	0.8132096473988025	0.7274951026848424	0.7688178549028513	0.8806907927212314	0.41862527478563033	0.36775211154068643	0.4521908556518159	0.8482903175210038	0.8137175859668218	0.0	0.8172910007107161	0.0	0.5705109941462149	1.2689753854941013	0.0	0.0	0.0	0.5436102045202927	1.1508496953470686	1.0438796916128859	0.8793532602989413	0.0	0.4674423592152428	0.0	1.5639398020802902
2L_2610	2.5456744917306313	1.997624824084164	0.0	0.0	0.0	2.1506560361172573	0.0	0.0	0.0	0.0	0.0	0.0	0.0	0.0	0.0	0.0	0.0	0.0	0.0	0.0	0.0	0.9201130266841979	0.0	0.0	0.0	0.7662256323008853	0.809748333456955	0.927577185088937	0.0	0.0	0.0	0.0	0.0	0.0	0.0	0.0	1.201767944859041	0.0	0.0	0.0	7.1002253611529635	1.145102066382483	0.0	0.0	0.0	3.0073831255732824	0.9846562978419879	0.0	0.0
2L_2611	0.47610541202352796	0.7472125702076261	0.28215592862087036	0.0	0.0	0.8044539720397541	0.0	0.0	0.0	0.0	0.8439739102345128	0.0	0.0	0.6519423742919824	0.0	0.0	0.0	0.4375461501801902	0.0	0.0	0.0	0.3441687404267314	0.0	0.953094956659913	0.0	0.5732141663117276	0.6057735428284015	0.6939214252646452	0.6596936171739886	0.8692871714800788	0.0	0.0	0.32057566156237544	1.7656130179707181	0.32198345932331435	0.6077461624172448	0.4495219042359213	0.7498964580465552	0.3423322555686931	1.2672632942255881	0.0	1.2849780116704272	0.0	0.8225026188483384	0.6928675452735242	0.0	0.0	0.8968835896223034	0.0
2L_2612	0.0	1.6197919134318408	0.611651770499448	0.0	0.0	0.0	0.0	0.0	0.0	0.8079844375733447	1.829549139631648	0.0	0.0	0.0	1.7709424123175421	0.0	0.0	0.0	1.6599695196396802	2.444591201402902	0.0	0.0	0.0	0.0	0.0	0.6213008909889687	0.6565916615747983	0.0	0.7150350710401644	0.6281409007980215	0.0	0.0	0.0	0.0	0.6979890655824942	0.6587297634923006	0.0	2.1674799864380776	2.226302292223103	0.0	0.0	0.0	0.0	1.7830041194527175	0.7509919477141382	2.438563442276155	0.0	0.0	0.0
2L_2613	0.0	0.0	0.9817010916516139	0.0	0.0	0.0	0.0	0.0	0.0	0.4322716741017395	0.9788087897029315	0.6697475051905432	0.6083169087767963	0.0	0.947454190589885	0.0	1.3508949679162445	1.5223480696626477	0.888083693007229	0.0	0.0	0.39915379395681155	0.0	1.1053632223548657	2.229356161940432	0.0	0.0	0.0	1.5301750520259516	0.0	0.0	1.5503515422121965	0.37179143987388835	0.5119226791985338	0.37342415008663443	0.3524204234683809	0.5213383798888507	0.5798008963721858	0.0	0.0	0.0	1.4902685463920597	1.7527623534690673	0.0	0.40178069202706396	1.3046314416177431	0.4271532796828814	0.0	0.0
2L_2614	0.0	0.0	0.0	0.0	0.0	0.0	0.0	0.0	0.0	0.0	0.0	0.0	0.0	0.0	0.0	0.0	0.0	0.0	0.0	0.0	0.0	0.0	0.0	0.0	0.0	0.0	0.0	0.0	0.0	0.0	0.0	0.0	0.0	0.0	0.0	0.0	0.0	0.0	0.0	0.0	0.0	0.0	0.0	0.0	0.0	0.0	0.0	0.0	0.0
2L_2615	0.0	0.0	0.0	0.0	0.0	0.0	0.0	0.0	0.0	0.0	0.0	0.0	0.0	0.0	0.0	0.0	0.0	0.0	0.0	0.0	0.0	0.0	0.0	0.0	0.0	0.0	0.0	0.0	0.0	0.0	0.0	0.0	0.0	0.0	0.0	0.0	0.0	0.0	0.0	0.0	0.0	0.0	0.0	0.0	0.0	0.0	0.0	0.0	0.0
2L_2616	1.1820129775568833	0.0	0.0	0.0	0.0	0.0	0.0	0.0	0.0	0.0	1.0476546678777554	1.4337102557595727	0.0	0.0	0.0	0.0	1.4459120451702923	1.0862830262628476	0.0	2.7996923698024063	0.0	0.0	0.0	1.183110482642823	1.5907740197332338	2.1346530612419157	0.7519681261766422	0.0	0.0	0.7193846096295385	0.0	0.0	0.0	1.0958589462965558	0.7993789145585447	0.0	0.0	0.0	0.8498982756753845	1.0487325018982059	0.0	1.0633924388118674	0.0	1.02100159439609	0.8600809921068647	0.0	1.8287907998655473	0.0	0.0
2L_2617	0.0	0.0	0.7365388683345442	0.0	0.0	1.0499719447496363	0.0	0.0	0.0	0.9729587519974843	0.0	1.5074702689176211	0.0	0.0	0.0	0.0	0.0	0.0	0.0	0.0	0.0	0.0	4.014274761050294	0.0	0.0	0.0	0.0	1.811410108501654	0.0	0.7563947503178748	0.9300688660191155	0.0	0.0	0.0	0.0	0.0	1.17343043704886	0.0	3.5744917832263754	0.0	0.0	1.1181007314838605	0.0	0.0	0.0	2.9364694827409004	0.9614382500900868	0.0	0.0
2L_2618	0.0	0.0	0.0	0.0	0.0	0.0	0.0	0.0	0.0	0.0	0.0	0.0	0.0	0.0	0.0	0.0	0.0	0.0	0.0	0.0	0.0	10.543685123387474	0.0	0.0	0.0	0.0	0.0	0.0	0.0	0.0	5.45757391192349	0.0	0.0	0.0	4.932017076615926	0.0	0.0	0.0	0.0	0.0	0.0	0.0	0.0	0.0	0.0	0.0	0.0	0.0	0.0
2L_2619	0.0	1.5123292643274293	0.0	2.135761836926041	6.309984288139122	0.0	0.0	0.0	0.0	0.5029199532485612	1.7081704640245066	0.779207623767391	0.7077371237846385	2.63901216496641	0.0	0.0	0.0	2.361537171775853	0.0	0.7608028295778839	0.0	0.0	0.0	0.643009076716127	0.0	0.38672108090089	0.0	0.0	1.3351942974741684	0.0	0.0	0.0	0.4325551378034158	0.5955887126409536	0.43445468985148605	0.4100182212097506	1.2130865349214255	1.0118408994860861	0.46191147281858846	1.7099278410451078	3.58354864488108	0.0	0.0	2.2196178705874	1.4023370414241014	3.035707509581452	0.9939300690682006	0.0	1.662714947474835
2L_2620	0.0	0.0	0.0	0.0	0.0	0.0	0.0	0.0	0.0	0.0	0.0	0.0	0.0	0.0	0.0	0.0	0.0	0.0	0.0	0.0	0.0	9.418235587744991	0.0	0.0	0.0	0.0	0.0	9.494638377708107	0.0	0.0	0.0	0.0	0.0	0.0	0.0	0.0	0.0	0.0	0.0	0.0	0.0	0.0	0.0	0.0	0.0	0.0	0.0	0.0	0.0
2L_2621	0.0	0.0	2.01522218227604	0.0	0.0	0.0	0.0	0.0	0.0	0.0	0.0	4.124544753372846	0.0	0.0	0.0	0.0	0.0	0.0	0.0	0.0	0.0	0.0	0.0	6.807222190455185	0.0	0.0	4.326573206916633	0.0	0.0	0.0	0.0	0.0	0.0	0.0	0.0	0.0	6.421176526490243	0.0	0.0	0.0	0.0	3.059202294646457	0.0	0.0	0.0	0.0	0.0	0.0	0.0
2L_2622	2.9171188200837794	0.0	1.728781796619194	0.0	0.0	0.0	0.0	0.0	0.0	4.567398820697624	0.0	0.0	0.0	0.0	0.0	0.0	0.0	0.0	2.3458814532266428	0.0	0.0	0.0	0.0	0.0	0.0	0.0	1.8558005830925433	4.251687122596335	2.020985917770125	0.0	0.0	0.0	0.0	0.0	0.0	5.585531239876224	0.0	0.0	0.0	0.0	0.0	0.0	1.8519753168729765	0.0	0.0	0.0	0.0	0.0	0.0
2L_2623	0.0	0.0	0.742908934222843	0.0	0.0	1.0590527831907142	0.0	0.0	0.0	0.0	0.0	1.5205078496217737	0.0	1.7165466514466197	0.0	0.0	0.0	1.1520471878528145	1.0080950028730709	1.4845936296087354	0.0	0.0	0.0	2.5094732615623982	3.374160677531464	0.0	0.0	0.9135381790443478	0.8684777322309456	0.0	0.0	0.0	0.8440670526866654	0.0	0.8477737461426295	0.8000896100363241	0.0	0.0	0.0	0.0	0.0	2.2555415837285233	0.0	3.2484407484407485	1.8243015205553175	0.0	1.9395067834249753	0.0	0.0
2L_2624	0.0	0.4080350257266084	0.0	0.0	0.0	0.0	0.0	0.0	0.0	0.0	0.9217481876126261	0.6307039286547715	1.1457089761715447	0.0	0.0	0.0	0.0	0.0	1.2544679968487766	0.6158067746134889	0.0	1.1276542161111718	0.0	1.0409250075987526	0.0	0.3130186327471329	0.0	0.7578679960681808	0.7204860110436097	0.6329294188758541	0.0	0.36499307608134673	0.3501174994328096	2.892477918341492	0.0	0.6637514702095064	0.49094645639757234	0.2730004220586525	0.37387901723657047	0.0	0.0	0.4677973015580457	0.990350029314361	0.0	0.37835849921831133	0.0	0.40225196741437264	0.9795336244507264	0.0
2L_2625	0.7459342109895801	0.5853445528274922	0.44206546423681553	0.0	0.0	0.0	0.0	0.0	0.0	1.1679260413170187	0.6611445668627071	0.0	0.0	0.0	0.0	0.0	0.0	0.6855218068599893	0.599863543041229	1.7668048985372535	0.0	0.0	0.0	0.0	0.0	0.8980785474764958	0.9490906809640217	0.0	0.5167847554285138	0.0	1.6746624355017719	0.0	1.0045185252301905	0.0	0.0	0.0	0.0	0.3916313548991927	1.6090386782326511	0.6618247567463107	0.0	0.0	0.9471343691952502	0.0	0.5427722439735183	0.0	0.0	0.0	0.0
2L_2626	0.7423525806551232	0.0	0.43994287077857214	0.0	0.0	0.6271599388293282	0.0	0.0	0.0	0.0	0.6579700570986415	0.0	0.0	0.0	0.0	0.0	0.9080920078822386	2.0466907466655315	0.0	0.0	0.0	0.5366344220930245	0.0	0.0	1.998142526707173	0.4468831952791974	0.9445335874254621	0.0	0.5143033945669812	0.45180301027309683	0.5555404942354896	0.0	0.0	1.3764886380498351	0.5020427113840795	0.47380466663482695	0.7009030715535123	0.7795018453147184	0.0	1.3172939620513955	4.141040527535434	0.0	1.4138800034385561	0.0	0.5401661032374099	1.7539859330328171	1.1485555535647258	0.0	0.0
2L_2627	0.0	1.0949676382314522	0.0	0.0	0.0	1.1788493675708913	0.0	0.0	0.0	1.0923832919538543	0.0	0.0	1.5372629463673555	0.0	0.0	0.0	5.12072099751645	0.0	1.122127409936932	0.0	0.0	0.0	0.0	4.190004994485953	1.8779173445948283	0.0	0.8877024449810902	1.016874627696777	0.0	0.0	1.0442289434366243	0.9794639707116766	0.9395451549159634	1.293667420357306	0.9436711374030473	0.0	1.3174616098274203	0.0	0.0	1.2380343975477015	0.0	2.510681064920438	0.8858726696233553	0.0	0.0	0.0	0.0	0.0	0.0
2L_2628	0.0	0.0	0.0	0.0	0.0	0.0	0.0	0.0	0.0	0.0	0.0	0.0	0.0	0.0	0.0	0.0	0.0	0.0	0.0	0.0	0.0	0.0	0.0	0.0	0.0	0.0	14.323897704452154	0.0	0.0	0.0	0.0	0.0	0.0	0.0	0.0	0.0	0.0	0.0	16.18932443568062	0.0	0.0	0.0	0.0	0.0	0.0	0.0	0.0	0.0	0.0
2L_2629	0.0	0.0	0.0	0.0	0.0	0.0	0.0	0.0	0.0	0.0	0.0	1.7608385112990805	0.0	0.0	0.0	0.0	0.0	0.667069576690988	0.0	0.0	0.0	0.5247092127131795	0.0	0.0	0.0	1.310857372818979	0.46177197607467035	0.5289657687737225	1.5086232907298114	0.8835258867562782	0.5431951499191453	1.5285156049979403	0.9774798419219599	0.0	0.0	0.9265513480858839	1.370654895482424	0.3810897910427512	1.0438187273083595	0.6440103814473489	0.0	0.0	0.4608201492688627	1.2539625215681554	0.5281624120543563	0.0	0.5615160484094215	0.0	1.878685746599109
2L_2630	0.9270875322672816	0.7274979871040069	0.27471147877518676	0.0	0.0	0.3916145610439379	0.0	0.0	0.0	0.3628904719622838	0.8217063595347417	0.5622505540276397	0.0	0.0	0.7953842895217904	0.0	0.0	0.8520037167810142	0.0	2.195881043195011	3.5128307901023885	0.6701762680865915	0.0	0.463974168887711	0.6238454180924653	0.0	0.5897907109968307	0.33780644238098007	0.0	0.8463517514050497	0.3468935646595382	0.976135790119612	0.0	0.429757196209043	0.0	0.29585564232804307	0.43766164212136177	0.48674070852751955	0.0	1.6451034728956864	0.0	0.0	0.5885750057621493	1.2012023555097708	0.33729340525957796	2.190466541992613	1.0757807963230672	1.746440121946928	1.1997603358753057
2L_2631	0.9628853900629458	0.0	0.5706379606860119	0.0	0.0	0.40673606994038225	0.0	0.0	0.0	0.0	1.7068702166295673	0.5839608722857134	0.5303987994317095	0.0	1.6521933155397623	0.0	0.5889307520498471	1.3273535172478972	0.38716540488170664	1.140335567687839	0.0	1.392107896714643	1.555041873390046	0.0	0.647934113912519	0.5796400672834597	0.0	0.7017004904430323	0.333544489231316	0.0	0.0	0.33794252010022974	0.0	1.3390545480385148	0.65118597897607	0.307279588658335	0.454561178229847	0.5055353466396472	0.34616990178017526	0.0	0.0	0.0	0.0	0.0	0.3503173980721753	0.0	0.3724400611725352	1.8138758418311152	0.0
2L_2632	0.0	0.0	1.1673682290307978	0.0	0.0	0.0	0.0	0.0	0.0	0.0	0.5819644559388891	0.0	1.4467333051316789	0.8990971985210211	0.0	0.0	0.0	0.0	0.5280225807800626	0.0	0.0	0.0	0.0	0.0	0.0	0.0	0.41771275865191737	0.9569907311619725	0.0	0.7992257101320241	0.982734147220651	0.4608915966372612	0.884215202418081	0.0	0.8880982051890514	0.41907298373929774	0.0	1.0341861968133552	0.0	0.5825631848030238	0.0	0.0	0.833703497686306	1.134317739640503	0.9555373196566641	0.0	0.5079399135526903	0.0	1.699434020493815
2L_2633	1.888525620493978	0.0	0.5596015994756758	0.0	0.0	3.988696353629522	0.0	0.0	7.49845531820445	0.0	1.6738586794594108	1.1453336815147726	0.0	0.0	1.620239251008761	0.0	2.3101624044170306	0.8677879875927145	1.5187098984651313	2.2365620641499677	0.0	1.3651839858457724	0.0	0.0	0.0	0.0	0.0	0.0	0.6541872168677726	0.0	0.7066402703549143	0.0	0.6357996935954117	0.0	0.0	0.6026733626087946	0.8915395747284905	1.4872742862967303	0.0	1.6755807562901301	0.0	0.0	0.0	0.0	0.6870842453231549	0.0	2.1914215488616877	0.0	0.0
2L_2634	1.958707315850173	1.1527678725130956	0.29019880243079804	3.255954489570527	0.0	0.0	0.0	0.0	0.0	1.5333961412392785	0.43401572178550596	0.0	0.0	0.6705260357213358	0.0	0.0	0.5990032585777266	2.250092163775028	0.0	0.0	0.0	0.7079585872544799	0.0	0.4901314963989059	0.0	0.0	0.0	0.7137017023783967	0.6784982283054263	0.2980220870129127	0.0	1.3748894588875054	0.0	0.4539854840865376	0.9934848587608939	0.9376050117613173	0.0	0.0	0.704180919288473	1.3033867200533868	0.0	0.8810709311439544	0.6217569159265273	1.2689221673596673	0.35630889073346045	1.1569788967049242	1.515239674550762	0.9224493169447299	0.0
2L_2635	0.0	1.1561856510423592	1.3097663865745803	0.0	0.0	1.244757083165706	0.0	0.0	0.0	0.0	0.0	0.0	0.0	0.0	0.0	0.0	0.0	0.6770290017559425	1.1848638852065954	0.0	0.0	0.5325431812638528	2.3794906938118965	0.7373769907703998	1.9829089115099139	0.443476207767539	0.4686662844849339	0.5368632881931522	1.531147208984037	0.0	1.1026102312526491	0.5171121725930135	0.49603686387240503	0.0	0.9964303877788212	0.0	0.0	0.0	0.0	0.0	0.0	0.6627623776838895	0.0	0.0	0.5360479372660956	0.0	0.0	0.0	0.0
2L_2636	0.5515123571858751	0.0	0.9805337895212315	1.8335553463265175	0.0	0.46593285348461866	0.0	0.0	0.0	0.0	0.4888224633474807	0.0	0.6075935830826504	0.0	0.0	0.0	0.6746443359391471	0.0	0.44351385382049485	0.6531505861536648	0.0	0.797358351780551	0.0	0.5520244392259734	0.7422351074236871	0.33200073770563915	0.0	0.40191334868776296	0.0	0.0	1.238174913668254	0.3871270200529861	0.0	1.0226279441778083	0.37298012612695947	0.7040027484267298	1.0414369538802248	1.4477786948651488	0.0	0.0	3.076482903215386	0.0	0.0	0.0	1.2039088512582652	1.3030801557180787	0.8532907370597392	1.0389345933532081	0.0
2L_2637	0.0	0.0	0.0	0.0	0.0	0.0	0.0	0.0	0.0	0.0	0.0	0.0	0.0	0.0	0.0	0.0	0.0	0.0	0.0	0.0	0.0	0.0	0.0	0.0	0.0	0.0	0.0	0.0	0.0	0.0	0.0	0.0	0.0	0.0	0.0	0.0	0.0	0.0	0.0	0.0	0.0	0.0	0.0	0.0	0.0	0.0	0.0	0.0	0.0
2L_2638	1.5601140006502556	0.0	0.4622877659980691	0.0	0.0	0.65901367268847	0.0	0.0	0.0	2.442705726508316	0.0	0.9461619649513223	0.0	0.0	1.338482206686013	0.0	0.0	0.0	0.6273043240212516	0.0	0.0	0.0	2.519554895432173	0.0	2.0996290795268107	0.0	0.0	0.5684647262805393	0.0	0.4747502872832676	0.0	0.5475509987631371	0.0	0.0	0.5275416852888882	0.4978694176142615	0.7365022521134116	0.0	0.0	0.0	0.0	0.7017746266225643	0.49523053377531673	0.6737992358577626	0.0	3.6861433264678913	0.6034456019737982	0.0	2.0189710596650365
2L_2639	0.5907054156817638	0.0	1.0502151260664234	0.0	0.0	0.0	0.0	0.0	4.690831956574154	0.4624404053049683	0.0	0.716489944421875	1.3015440737965076	0.808866863264454	1.0135780948745585	0.0	0.0	1.0857296472377518	0.0	0.0	0.0	1.2810335720468227	0.0	0.5912538886768258	0.0	0.0	0.37579252765119003	0.8609503979786262	0.0	0.3595090687960149	0.4420551462026667	0.8292761687839055	0.39773918682382353	0.0	0.7989716914742051	0.3770162451775852	0.5577231776701917	0.0	0.0	0.0	0.0	0.531425360404708	1.1250537775705678	1.5307222069830322	0.42982142295304854	0.0	0.4569647923250387	0.0	0.0
2L_2640	0.0	0.0	0.31587716118415526	3.5440589433707226	0.0	1.801192966125324	0.0	0.0	4.232637614688606	0.41726983020622976	0.0	0.0	0.587205473882451	0.7298578039936213	0.9145731097397188	0.0	0.0	0.48983849632905235	0.4286315227109126	0.0	0.0	1.1559038850507528	0.0	0.0	0.7173290339500354	0.0	0.3390856041274585	0.3884269435146043	0.3692677096362329	0.6487853845521281	0.39887577660116513	1.4965471103863999	0.3588885422823101	0.0	0.36046458983311064	0.0	0.0	0.8395186502286303	0.38324532679271534	0.47290580756706035	0.0	0.9590328498960624	0.0	0.9208021733877859	0.7756740549361841	0.0	0.0	1.004072618949722	0.0
2L_2641	2.137428075545258	0.0	0.0	0.0	0.0	0.0	0.0	0.0	0.0	0.0	0.0	0.0	2.354775130748889	0.0	0.0	0.0	0.0	0.0	3.4377433277699185	0.0	0.0	0.0	0.0	2.1394126884287727	0.0	0.0	0.0	0.0	0.0	1.3008595429429997	0.0	0.0	0.0	0.0	0.0	0.0	2.018084051182648	0.0	0.0	0.0	0.0	0.0	0.0	0.0	0.0	0.0	0.0	0.0	0.0
2L_2642	0.0	0.0	0.0	0.0	0.0	0.0	0.0	0.0	0.0	0.0	0.0	0.0	0.0	0.0	0.0	0.0	0.0	0.0	0.0	0.0	0.0	0.0	0.0	0.0	0.0	0.0	0.0	0.0	0.0	0.0	0.0	0.0	0.0	0.0	0.0	0.0	0.0	0.0	0.0	0.0	0.0	0.0	0.0	0.0	0.0	0.0	0.0	0.0	0.0
2L_2643	3.378163819324989	0.0	1.0010062114437435	0.0	0.0	1.4269829926459006	0.0	0.0	0.0	0.0	0.0	4.097508407575064	0.0	2.312899712437179	0.0	0.0	0.0	0.0	0.0	2.0003628658238606	0.0	0.0	0.0	0.0	0.0	0.0	0.0	0.0	3.5105982621134366	0.0	0.0	0.0	0.0	0.0	0.0	0.0	0.0	0.0	0.0	0.0	9.422149022593372	0.0	0.0	0.0	0.0	0.0	0.0	0.0	0.0
2L_2644	0.0	0.8002797778103224	0.0	3.3905453963513663	0.0	1.7231729541801422	0.0	0.0	0.0	0.0	0.0	0.0	1.1235404647592546	0.0	0.0	0.0	0.0	0.937241555641032	0.8201300595053567	0.0	7.728536694319372	0.0	3.2940354899383686	0.0	0.0	1.2278479349623683	0.0	1.4864077671346028	2.119635626157321	0.6206827634534541	0.0	0.7158615300452096	0.0	0.0	1.3794031929321589	0.0	0.9628941053356082	1.0708723679697363	0.733289541281928	1.8096861642254003	0.0	0.0	0.0	0.0	0.0	0.0	0.0	0.0	0.0
2L_2645	0.0	0.0	0.0	0.0	0.0	0.0	0.0	0.0	0.0	0.0	0.0	0.0	0.0	0.0	0.0	0.0	0.0	0.0	0.0	0.0	0.0	0.0	0.0	0.0	0.0	0.0	0.0	0.0	0.0	0.0	0.0	0.0	0.0	0.0	0.0	0.0	0.0	0.0	0.0	0.0	0.0	0.0	0.0	0.0	0.0	0.0	0.0	0.0	0.0
2L_2646	0.0	0.0	0.0	0.0	0.0	0.0	0.0	0.0	0.0	0.0	0.0	0.0	0.0	0.0	0.0	0.0	0.0	0.0	0.0	0.0	0.0	0.0	0.0	0.0	0.0	0.0	0.0	0.0	0.0	0.0	0.0	0.0	0.0	0.0	0.0	0.0	0.0	0.0	0.0	0.0	0.0	0.0	0.0	0.0	0.0	0.0	0.0	0.0	0.0
2L_2647	0.0	0.0	0.0	0.0	0.0	0.0	0.0	0.0	0.0	0.0	0.0	0.0	0.0	0.0	0.0	0.0	0.0	0.0	0.0	0.0	0.0	0.0	0.0	0.0	0.0	0.0	0.0	0.0	0.0	0.0	0.0	0.0	0.0	0.0	0.0	0.0	0.0	0.0	0.0	0.0	0.0	0.0	0.0	0.0	0.0	0.0	0.0	0.0	0.0
2L_2648	0.0	0.0	0.0	0.0	0.0	6.826646860288577	0.0	0.0	0.0	0.0	0.0	0.0	0.0	0.0	0.0	0.0	0.0	0.0	0.0	0.0	0.0	0.0	0.0	0.0	0.0	0.0	0.0	0.0	0.0	0.0	0.0	0.0	0.0	7.491551402905373	0.0	10.314744101513586	0.0	0.0	5.81010598214322	0.0	0.0	0.0	0.0	0.0	0.0	0.0	6.251023605115337	0.0	0.0
2L_2649	0.0	0.35044024932421974	0.5293208273877371	2.9694204626624328	0.0	0.3772862793958832	0.0	0.0	0.0	1.048839417231257	0.39582100103526985	0.0	0.0	0.6115176786397548	0.7662829964331825	0.0	0.0	1.2312462724019102	0.35913263148761426	0.0	0.0	0.0	0.0	0.0	1.2020406804223394	0.26883556750475884	0.28410580850348005	0.0	0.9281824405703347	0.5435904502573289	0.6684030440946156	0.0	1.2027914865937461	0.41403336272556174	0.0	0.5700619212660117	0.0	0.0	0.0	0.0	2.4911632212633736	0.4017669872807402	0.283520195823997	0.3857510356643805	0.649905221072085	0.0	0.0	0.8412709349220566	1.155863847560977
2L_2650	0.0	2.8434940855323023	0.0	0.0	0.0	0.0	0.0	0.0	0.0	0.0	0.0	0.0	0.0	4.961892664337886	0.0	0.0	8.865248226950355	3.3301364023870423	0.0	0.0	0.0	0.0	0.0	0.0	0.0	0.0	0.0	0.0	0.0	0.0	0.0	0.0	2.4398813241723922	0.0	0.0	0.0	3.421283118020583	0.0	0.0	0.0	0.0	0.0	0.0	0.0	2.6366857914276074	0.0	0.0	0.0	0.0
2L_2651	0.0	0.0	0.0	0.0	0.0	0.0	0.0	0.0	0.0	0.0	0.0	0.0	0.0	0.0	0.0	0.0	0.0	0.0	0.0	0.0	0.0	0.0	0.0	0.0	0.0	0.0	0.0	0.0	0.0	0.0	0.0	0.0	0.0	0.0	0.0	0.0	0.0	0.0	0.0	0.0	0.0	0.0	0.0	0.0	0.0	0.0	0.0	0.0	0.0
2L_2652	0.0	0.5398505531713655	0.4077073652661702	0.0	6.757354873978711	0.5812066594194071	0.0	0.0	0.0	1.6157291882770446	1.2195185157971855	0.0	1.5158297341219489	0.0	1.1804531594415655	0.0	1.6831085331498747	0.0	1.1064822042807363	0.0	0.0	0.9946282614171513	0.0	0.6885976763409133	0.0	0.4141391581288083	0.0	0.5013484518635548	0.47661934281437246	0.0	1.0296698332789496	0.48290392148407196	0.4632227966390777	0.0	0.0	0.43908803873248287	0.0	1.0835792486338685	1.4839813855310926	1.2207731644759894	0.0	1.2378380094624053	0.4367607169724167	0.0	1.0011740768399102	0.0	1.59659784159131	0.0	0.0
2L_2653	2.898886827458256	0.0	0.0	0.0	0.0	4.898119122257054	0.0	0.0	0.0	0.0	0.0	0.0	0.0	0.0	0.0	0.0	0.0	0.0	0.0	0.0	0.0	0.0	0.0	0.0	0.0	0.0	0.0	0.0	2.0083547557840618	0.0	0.0	0.0	0.0	0.0	0.0	0.0	0.0	1.5219773529769878	0.0	0.0	0.0	0.0	0.0	0.0	0.0	0.0	2.2425547183351275	0.0	0.0
2L_2654	0.0	0.0	0.0	0.0	0.0	0.0	0.0	0.0	0.0	0.0	0.0	0.0	0.0	0.0	0.0	0.0	0.0	0.0	0.0	0.0	0.0	0.0	0.0	0.0	0.0	0.0	0.0	0.0	0.0	0.0	0.0	0.0	0.0	0.0	0.0	0.0	0.0	0.0	0.0	0.0	0.0	0.0	0.0	0.0	0.0	0.0	0.0	0.0	0.0
2L_2655	3.41045509112736	2.6762297275598135	0.0	0.0	0.0	0.0	0.0	0.0	0.0	0.0	0.0	0.0	0.0	0.0	0.0	0.0	0.0	0.0	0.0	4.038967962906118	0.0	0.0	0.0	0.0	0.0	0.0	0.0	0.0	0.0	0.0	0.0	0.0	0.0	0.0	0.0	0.0	0.0	0.0	0.0	3.0259017187121766	0.0	0.0	6.4955310746206605	0.0	0.0	0.0	0.0	0.0	0.0
2L_2656	0.9362573524289886	1.1020405014578158	0.0	0.0	0.0	0.395488019560521	0.0	0.0	0.0	2.198878923569607	0.41491692740737907	1.135623545337215	1.0314618558185484	0.6410196417392504	0.0	0.0	0.5726442132870636	0.0	0.7529171398123459	0.0	0.0	1.0152074694904776	3.0240761825271902	0.0	0.0	1.4090261425638	1.1912486585051045	0.3411476849479296	0.0	0.0	0.0	0.32859691548704206	0.9456140779997968	0.43400792342225314	0.6331778079789521	0.0	0.8839811043735053	0.24577752975001818	0.0	0.0	0.0	0.42114977088189015	1.4859914987020757	0.4043611482045071	1.0218887201334288	1.1060662201846023	0.7242808940928953	0.8818570781288333	1.2116271619669263
2L_2657	1.0275185919214023	0.8063075829599793	0.608941749362986	0.0	0.0	0.8680760517956674	0.0	0.0	0.0	0.0	0.0	0.0	3.3960093268000153	0.0	0.0	0.0	0.0	0.0	0.0	0.0	0.0	0.0	0.0	1.0284726481813107	0.0	0.6185481178786941	1.3073650541059565	0.0	0.0	0.0	1.537889680098954	0.0	0.0	0.0	0.6948965132316635	0.6558111557674787	0.0	1.078938309598219	0.73881276777807	0.9116584708570136	0.0	0.0	0.0	2.6626563511809413	2.242993672813915	2.427758996364431	0.0	0.0	0.0
2L_2658	0.0	0.0	0.0	0.0	0.0	0.8228675551880813	0.0	0.0	0.0	0.7625119828758109	0.4316460433381261	1.1814109709366996	0.5365247830454735	0.6668650367862761	2.506913650027835	0.0	0.59573276619574	0.8951227625063868	0.39163707587467056	0.0	0.0	0.3520466053378011	0.0	0.4874554319498568	0.0	0.0	0.3098197109530811	1.0647074535271168	0.0	0.5927898379223665	1.4577979873932547	1.0255370344326795	0.6558269833978712	0.0	0.0	1.2433143877086936	0.0	0.0	0.7003361683641766	0.0	0.0	0.0	0.3091810955300329	0.0	0.3543634830982085	0.0	1.1302249735414334	0.9174128444036624	0.0
2L_2659	0.5144430927166381	0.807380751881399	1.2195044616790234	0.0	0.0	0.8692314325212163	0.0	0.0	0.0	0.0	0.45596682750136563	0.0	0.566754883953537	0.7044390650346599	0.0	0.0	0.6292988980976294	0.47277890362194025	0.4137035836990198	0.6092498258154747	0.0	0.0	0.0	0.0	0.0	0.6193713851163323	0.9818288355536191	0.0	0.7128144652294807	1.2523803053177947	0.3849841401933606	0.7222134513410855	0.0	0.47694659552658436	0.6958213976769585	0.32834200944259084	0.971437974948169	0.2700935852665462	0.3698980516581864	1.8257437167029988	0.0	0.0	0.6532033615412673	0.4443667098946602	0.37432983729229563	0.0	0.7959377882289717	0.0	1.33149976938424
2L_2660	0.0	2.0371300911276196	1.0256578569494474	0.0	0.0	0.0	0.0	0.0	0.0	0.0	0.766977036707521	0.0	0.9533324689785615	1.184929591483674	0.0	0.0	1.0585371017254155	0.0	0.6958864758638735	1.0248127667075226	0.0	0.0	0.0	0.0	0.0	0.0	1.1010160175810237	0.0	1.199017764647201	0.5266539567511771	0.0	0.0	0.582658226668034	0.0	0.5852169516283077	0.0	0.0	0.4543215979035784	0.0	0.7677661077329402	0.0	0.7784984943839118	0.0	0.0	1.888968925201868	0.0	0.0	0.0	0.0
2L_2661	0.0	0.0	1.2616721496134573	2.359271796604347	0.0	1.1990499687287768	0.0	0.0	0.0	0.0	0.0	0.0	0.0	0.971729285549647	0.0	0.0	0.0	0.6521686956939127	0.5706780157023197	0.0	0.0	0.0	0.0	0.7103007242794425	0.9550485393869657	0.0	0.45145699619295343	0.0	0.9832826221708991	0.8637898433862634	0.0	0.9962479310421091	0.9556450718912675	1.315835527927688	0.0	0.0	0.0	0.0	0.5102510455554174	0.6296245926328885	0.0	0.0	0.0	1.2259517308476917	0.0	0.0	0.548973003264413	0.0	0.0
2L_2662	1.4350924888407208	0.5630681357489707	0.4252418095025555	0.0	0.0	0.0	0.0	0.0	0.0	1.1234783609079861	1.2719668678070275	0.0	1.5810216688505847	0.0	0.0	0.0	0.8777473492030055	0.659432950967731	1.7311037332752297	1.6995657269654458	0.0	0.0	0.0	0.7182124897726542	0.0	0.0	0.912971202697136	0.5229101581782312	0.9942350276158721	0.0	0.0	0.0	0.48314481666780046	0.6652460558891838	0.4852665316719878	0.0	0.0	1.130181202705684	0.0	0.0	0.0	0.6455371178678477	0.45554467107488134	0.6198035668951511	1.044231996604993	0.0	0.0	2.703415819956832	0.0
2L_2663	0.0	0.0	0.0	0.0	0.0	0.0	0.0	0.0	0.0	0.0	0.0	0.0	0.0	0.0	0.0	0.0	0.0	0.0	0.0	0.0	0.0	0.0	0.0	0.0	0.0	0.0	0.0	0.0	0.0	0.0	0.0	0.0	0.0	0.0	0.0	0.0	0.0	0.0	0.0	0.0	0.0	0.0	0.0	0.0	0.0	0.0	0.0	0.0	0.0
2L_2664	0.0	0.0	6.837719046329649	0.0	0.0	0.0	0.0	0.0	0.0	0.0	0.0	0.0	0.0	0.0	0.0	0.0	0.0	0.0	0.0	0.0	0.0	0.0	0.0	0.0	0.0	0.0	0.0	0.0	0.0	0.0	0.0	0.0	0.0	0.0	0.0	0.0	0.0	0.0	8.296021974503006	0.0	0.0	0.0	0.0	0.0	0.0	0.0	0.0	0.0	0.0
2L_2665	0.0	0.0	0.5683960001291396	1.5943135300461138	4.710306716332141	0.4051380580857778	0.0	0.0	0.0	0.3754220494680119	1.2751231131365732	0.5816665677833501	2.113259732723362	0.0	0.0	8.651985976861129	0.0	0.0	0.0	1.1358553410984948	0.0	0.3466596225431366	0.0	0.0	0.6453884670629868	0.2886813693242789	0.6101577599497816	0.34947180133003375	0.33223403735054785	0.0	0.35887272621829397	0.3366147889418541	0.9686873743612475	0.4445978603461212	0.9729413339726207	0.0	1.3583258036806283	1.2588729139594605	0.0	0.0	0.0	0.43142596462962857	0.0	1.6569107760174757	0.3489410476661846	0.0	0.0	0.0	0.0
2L_2666	0.0	0.0	0.0	0.0	0.0	0.0	0.0	0.0	0.0	1.0930409579935616	1.2375065974570476	0.0	0.0	0.0	0.0	0.0	0.0	0.0	0.0	1.6535208999254427	0.0	0.0	0.0	1.3975091914179518	0.0	0.0	0.0	0.0	0.0	0.0	0.0	0.0	1.880221610439893	1.2944462688945468	0.0	0.0	1.3182547835840897	0.0	0.0	1.2387797523927029	0.0	1.2560963064111281	0.8864060065707504	0.0	0.0	0.0	0.0	0.0	0.0
2L_2667	0.0	0.0	0.0	0.0	0.0	0.0	0.0	0.0	0.0	0.0	0.0	0.0	0.0	0.0	0.0	0.0	0.0	0.0	0.0	0.0	0.0	0.0	0.0	0.0	0.0	0.0	0.0	0.0	0.0	0.0	0.0	0.0	0.0	0.0	0.0	0.0	0.0	0.0	0.0	0.0	0.0	0.0	0.0	0.0	0.0	0.0	0.0	0.0	0.0
2L_2668	1.0107254138010917	0.396564875733422	0.0	0.0	0.0	0.853888711659543	0.0	0.0	0.0	0.0	0.0	0.0	0.0	0.0	3.4685618657463646	0.0	1.8545736103448116	0.0	1.219204023958497	0.0	0.0	0.0	0.0	0.0	0.0	0.6084389200489051	0.3214995562341625	0.7365637965709494	1.750581613235181	0.30756866508894193	0.37818882196375453	0.3547328654004808	1.3611018064679286	0.46852805679534587	0.34176976037565143	0.9676394281328391	0.4771456080917788	0.7959785676933472	0.363369016534126	0.8967588445082937	0.0	0.0	0.3208368657472252	1.3095697068240104	0.0	1.1940405436466597	0.3909443832355855	0.0	1.3079975943308244
2L_2669	0.0	0.4077607471971036	0.307950151985718	0.0	0.0	0.0	0.0	0.0	0.0	0.40679834891940525	0.0	0.0	0.0	2.1346255692423797	0.8916216895535551	0.0	0.0	0.47754588786191055	0.4178749171667445	1.2307856664916694	0.0	0.0	0.0	0.0	0.6993274987041461	0.0	0.33057617377516735	0.378679281028914	0.7200017049640374	0.6325039677764529	1.5554635930913463	0.7294954601491402	0.0	0.9635112044068305	0.0	0.6633053007247142	0.4906164453356874	0.5456338258487968	0.7472553963141852	0.0	0.0	0.46748285120969835	0.32989477412368734	0.897694433432726	0.7562083381195019	1.2277508525194982	0.0	0.0	0.0
2L_2670	0.0	0.0	0.0	0.0	0.0	0.0	0.0	0.0	0.0	0.0	0.0	0.0	0.0	0.0	0.0	0.0	0.0	0.0	0.0	0.0	0.0	0.0	0.0	0.0	0.0	0.0	0.0	0.0	0.0	0.0	0.0	0.0	0.0	0.0	0.0	0.0	0.0	0.0	0.0	0.0	0.0	0.0	0.0	0.0	0.0	0.0	0.0	0.0	0.0
2L_2671	1.319550191730643	0.0	1.9550235111127447	4.386970259631868	0.0	0.0	0.0	0.0	0.0	0.0	0.0	0.8002672892746178	0.0	0.0	0.0	0.0	1.6141561494305057	0.0	0.5305763173016163	0.0	4.999912501531224	0.47694052193986025	2.131048848967241	0.6603877004111575	0.0	0.39717300200631944	0.4197329910550703	1.4424287037542334	0.4570935432794451	0.4015455488173982	0.0	0.9262413196715826	0.0	1.8350571146234784	0.8923934169922416	1.2632993842678801	0.0	0.3463959836078493	0.0	0.5853807023397667	0.0	0.5935635746654009	0.0	0.0	0.4800793475145572	1.5588768292445294	0.0	1.242879079672899	0.0
2L_2672	0.0	0.7282257762067521	0.5499726003650498	3.0852742022020836	0.0	0.0	0.0	0.0	0.0	0.7265070152970412	0.8225283947083459	0.0	0.0	0.0	1.5923599841846807	0.0	0.0	0.0	0.0	0.0	0.0	0.0	0.0	0.0	1.2489390262971605	1.117297400602011	0.0	1.3525775360000347	0.0	0.0	0.6944811940742976	0.651408211013528	1.2497191256265154	0.8603742507538386	0.0	0.0	1.7523979155927756	0.4872276440102402	0.6672670735794736	0.0	0.0	0.0	0.0	0.0	0.0	0.0	0.0	0.0	0.0
2L_2673	0.0	0.0	0.259562139435743	2.9122191619652527	0.0	1.1100553251574057	0.0	0.0	0.0	0.0	1.1645883616862074	1.062488960075649	0.0	0.0	0.0	0.0	1.0715314193103356	0.0	0.35221449581023245	0.5186965466999358	0.0	0.31660924166545956	1.414662267067016	0.8767753605081088	0.5894426112779233	0.26365686535452554	0.5572658974725483	0.31917764518074465	0.30343414629409804	0.5331190194874993	0.32776364570192057	0.30743515001375	0.2949053914013845	0.0	0.5924009179844625	0.8386208377151272	0.0	0.2299493640003003	0.3149198143295759	0.0	0.0	0.39402756656258425	0.0	0.3783201375269364	0.3186929001914388	0.0	0.33881846547084077	0.0	0.0
2L_2674	0.0	0.0	0.7601667745089931	0.0	0.0	0.0	0.0	0.0	0.0	0.0	0.5684453701261494	0.7779146907633521	2.119688343635961	0.0	0.0	0.0	0.0	0.589404672988857	0.5157565695008797	0.7595404355022567	4.86025786584133	0.46361889784806654	2.071525637201286	1.2838842737528862	0.8631356821672025	0.7721587953828611	0.4080092543027024	0.4673798758938173	0.888652546807107	0.0	0.47995257300654576	0.0	0.0	1.1892009140673907	0.8674676052897481	0.0	0.6055368350478908	0.3367206533134929	0.4611450267906815	0.0	0.0	0.5769845035809966	0.8143364916559827	1.1079674381665532	0.46667005158010744	0.0	0.0	0.0	1.6599560178053523
2L_2675	1.1908135876593609	0.0	0.3528579020057149	0.0	0.0	0.5030160844423162	0.0	0.0	0.0	1.864483729116617	0.0	0.0	1.3119029611617687	0.0	0.0	0.0	0.728338750352789	0.0	0.9576255483004781	0.7051343298526728	0.0	0.0	0.0	0.0	0.0	0.3584244164447273	0.3787834309521365	0.0	0.0	0.0	0.0	0.4179381564371776	1.6036190474663221	0.0	0.4026653223013773	1.1400506638515016	0.0	0.3126012534997664	1.2843392171053434	0.5282703899163749	0.0	0.53565493323463	0.0	1.0286034034429414	0.0	0.0	0.46060173932428805	1.1216225840950553	0.0
2L_2676	0.0	0.0	1.3279048582727146	0.0	0.0	0.0	0.0	0.0	0.0	1.7541459238911166	0.0	0.0	0.0	0.0	0.0	0.0	2.7409463117141195	0.0	0.0	0.0	0.0	0.0	0.0	0.0	0.0	0.0	1.4254700131000693	0.0	0.0	1.363702999123821	0.0	0.0	0.0	4.154734787698246	0.0	0.0	0.0	0.0	0.0	0.0	0.0	0.0	0.0	0.0	0.0	0.0	0.0	0.0	5.799421217762466
2L_2677	0.0	4.173936272340994	0.0	0.0	0.0	0.0	0.0	0.0	0.0	0.0	0.0	0.0	0.0	0.0	0.0	0.0	0.0	0.0	0.0	0.0	0.0	0.0	0.0	0.0	0.0	0.0	0.0	0.0	0.0	0.0	0.0	0.0	0.0	0.0	0.0	10.184626916746787	0.0	0.0	0.0	0.0	0.0	0.0	0.0	0.0	0.0	0.0	0.0	0.0	0.0
2L_2678	0.0	0.0	0.5446330605556804	0.0	0.0	0.3882004455919994	0.0	0.0	0.0	0.0	0.4072713410691809	0.5573488254012842	0.0	0.6292077085746475	0.7884500892564923	0.0	2.810461098300093	0.0	0.3695216475758234	0.0	0.0	0.3321668188267502	0.0	0.0	0.0	0.5532249265116753	0.29232444294800314	0.33486142881554254	0.0	0.27965773808067257	0.34386932910474927	0.0	0.3093964825580208	1.2780316540324008	0.6215103746240794	0.8798290738461657	0.0	0.0	0.66078875247676	0.8153806890129898	0.0	1.2401679997714783	1.1668875584814873	0.0	0.3343528643775844	0.0	0.3554673617333271	1.7312145690708303	1.1893007648868938
2L_2679	0.0	0.0	1.911518120044867	0.0	0.0	0.0	0.0	0.0	0.0	0.0	0.0	0.0	0.0	0.0	0.0	0.0	0.0	2.9642382441275474	0.0	0.0	0.0	0.0	0.0	0.0	0.0	1.9416732990990442	2.0519630925710315	0.0	0.0	0.0	0.0	0.0	0.0	0.0	2.1813371771402843	0.0	0.0	0.0	0.0	0.0	0.0	0.0	0.0	0.0	0.0	0.0	0.0	0.0	0.0
2L_2680	0.6605267621665066	0.0	0.0	0.0	0.0	2.7901561505309327	0.0	0.0	0.0	0.51710083486964	1.1708906057397643	0.0	0.7276932545891612	1.8089497608523193	1.1333829679514433	0.0	0.8079975598473693	0.0	0.0	0.0	0.0	0.0	0.0	0.0	0.0	0.3976254918975257	0.42021118301297977	0.0	0.45761429923874947	0.0	0.4943060393026687	0.0	0.0	0.6123825840597672	0.0	0.42157954388128727	0.0	0.0	0.0	0.0	3.6845943059016517	0.5942398077325217	0.4193450233306797	0.0	0.48062629066182533	3.1213056421501117	0.5109780047473945	1.2442950626745202	0.0
2L_2681	0.0	0.0	0.0	0.0	0.0	0.0	0.0	0.0	0.0	0.0	0.0	0.0	0.0	0.0	0.0	0.0	0.0	0.0	0.0	0.0	0.0	0.0	0.0	0.0	0.0	0.0	0.0	0.0	0.0	0.0	0.0	0.0	0.0	0.0	0.0	0.0	0.0	0.0	0.0	0.0	0.0	0.0	0.0	0.0	0.0	0.0	0.0	0.0	0.0
2L_2682	0.0	0.0	0.0	0.0	0.0	0.0	0.0	0.0	0.0	0.0	0.0	0.0	0.0	0.0	0.0	0.0	0.0	0.0	0.0	0.0	0.0	0.0	0.0	0.0	0.0	5.308224722631988	0.0	0.0	0.0	0.0	0.0	0.0	0.0	0.0	0.0	5.628006762612926	0.0	0.0	0.0	7.823624215681672	0.0	0.0	0.0	0.0	0.0	0.0	0.0	0.0	0.0
2L_2683	0.6618463076388712	0.5193596503255347	0.0	0.0	0.0	0.0	0.0	0.0	0.0	1.0362677118877317	0.0	0.0	0.7291469796982147	0.9062817651758693	0.0	0.0	0.0	0.6082440917601902	0.0	0.0	0.0	0.9568755334581099	0.0	0.6624608353154161	0.0	0.0	0.42105064599274306	0.9646379173698876	0.45852848305572186	1.2084183254222212	0.0	0.9291490407093643	0.0	0.0	0.0	0.0	0.0	1.0424502417650598	0.4758848221675525	1.1744367401394291	0.0	0.595426930636097	0.0	0.0	0.0	0.0	0.0	1.2467808119435615	0.0
2L_2684	0.0	0.0	0.7559854391156542	0.0	0.0	2.155387952588362	0.0	0.0	0.0	0.0	0.0	0.0	1.4053525945338528	0.0	0.0	0.0	0.0	0.0	0.0	0.0	0.0	0.9221374777880135	0.0	0.0	0.0	0.7679114972784448	0.0	0.0	0.0	2.3290967064243473	0.0	0.0	0.8589241185205341	1.1826596549141046	0.0	0.0	0.0	0.6697370090107756	0.0	1.131800422840638	0.0	0.0	0.0	0.0	0.0	0.0	0.9868227583432903	0.0	0.0
2L_2685	1.5933421243329475	0.6251584385917807	0.23606690627142898	1.3243044024910695	0.0	0.0	0.0	0.0	3.1632095949004	0.9355244063349222	0.0	0.9663138171763247	0.8776815585237187	0.5454502413562773	1.366989900541916	0.0	0.9745377645565487	0.36607476769627395	0.32033248974839934	0.0	0.0	1.1518007108338086	0.0	0.3987053876580588	1.0721740387209222	0.9591639313309605	0.2534114502848801	0.8708582778591771	0.0	0.48486176712234785	0.0	0.5592130262187587	0.0	1.4772073188827497	0.269388771962189	0.5084733007788388	0.7521886621549889	0.41826928285180015	0.28641367517607424	0.7068406625641634	0.0	0.3583606947696469	0.25288910630608324	1.0322252464128108	0.5796904522547813	0.9411631835785849	0.9244471528691696	0.7503813062607765	0.0
2L_2686	0.7745856586394807	0.0	0.9180905332747225	0.0	0.0	1.308782664597743	0.0	0.0	0.0	0.6063931300024401	0.0	0.0	0.0	1.0606584185625407	1.3290940549357104	0.0	0.9475215205825362	0.0	0.0	0.0	0.0	1.1198703638066858	0.0	2.3259145961374927	1.0424511111277905	0.0	0.49277269991936273	0.0	0.0	0.0	0.0	0.5437104606956602	0.5215511180595629	0.0	0.5238414931075032	0.0	0.0	0.8133479508227055	0.0	0.6872455473360989	0.0	0.0	0.9835139458343465	0.0	0.5636202092564023	0.0	0.0	0.0	0.0
2L_2687	0.0	1.2699485099376644	0.4795469393971596	0.0	0.0	1.3672349259614942	0.0	0.0	0.0	0.6334755866110626	0.0	0.0	0.0	1.108029066704901	0.0	0.0	0.0	0.0	0.0	0.9583036339065458	0.0	0.5849427545773233	0.0	1.6198623635346951	0.0	0.48711203839923684	0.5147806920999901	0.0	0.5606014670716153	0.0	0.0	0.567993412185208	0.0	0.0	0.0	0.0	0.0	0.42483666517152485	0.5818214992585848	0.0	0.0	1.4559497312971972	0.0	0.0	0.5887923609608054	0.0	0.6259747992561415	0.0	0.0
2L_2688	0.0	1.2234193040273433	0.0	0.0	0.0	0.6585706382866626	0.0	0.0	0.0	0.6102658928495145	1.381847703110021	0.0	1.7176006836050721	0.0	0.0	0.0	0.0	0.7163990916059518	0.0	0.0	0.0	1.1270224770545267	0.0	1.560512784500987	0.0	0.46926490825284467	0.0	1.136165130240029	1.6201853492039489	0.4744311274262704	0.0	0.0	0.0	0.7227143706332243	1.5815611062492752	0.0	1.4720142490979313	0.40927122096860175	0.0	0.0	0.0	0.0	0.0	0.6733462615815557	0.0	0.0	0.0	1.4684772991765513	0.0
2L_2689	0.0	0.25434468410072303	0.9604343314551079	1.0775821427397634	0.0	0.0	8.470448722021048	0.0	2.5738932580726943	0.2537443789276458	1.149125623131324	0.7862863792593379	0.0	0.8876621398116691	0.0	0.0	0.3964890891158789	0.0	0.0	0.0	0.0	0.46860822770610994	1.0469093926093431	0.3244252644228117	1.3086367407616788	0.19511713515754198	0.618600194364181	0.0	0.4491079817266944	0.7890608548389404	0.24255884052993285	0.22751490137285904	0.0	1.5024984295135164	0.21920075896070781	0.0	0.0	0.5105165125289686	0.0	0.8627308883539957	0.0	0.29159692032828566	0.41155007041621705	0.2799727642494938	0.47169221705483394	0.0	0.501479741346779	0.0	0.0
2L_2690	0.0	0.0	0.0	9.910154538949879	0.0	0.0	0.0	0.0	0.0	0.0	0.0	0.0	0.0	0.0	0.0	0.0	0.0	0.0	0.0	7.060406721789615	0.0	0.0	0.0	0.0	0.0	1.794425581043975	0.0	2.1722951558252483	0.0	1.8141807250554685	0.0	0.0	0.0	0.0	0.0	0.0	0.0	1.565015272984049	0.0	0.0	33.256068401081485	0.0	0.0	2.5748137894667456	0.0	0.0	0.0	0.0	0.0
2L_2691	0.0	0.479156454644727	0.0	0.0	0.0	2.0634519735680055	0.0	0.0	0.0	0.4780255479798067	0.0	0.0	0.0	0.0	1.0477376515211998	0.0	0.0	0.0	0.4910415364178991	0.0	0.0	0.8828045995885248	0.0	1.8335408901620995	0.8217742566394429	1.1027354676557761	1.1653724040747013	0.0	1.6921367084015262	0.0	0.4569532659272431	0.42861219571427234	0.0	0.0	0.8258985941884488	0.0	0.0	0.32058501379188786	0.4390469765337293	0.5417622877104475	0.0	0.5493354304762728	1.1629702819226038	0.0	0.0	1.4427203935741233	0.0	0.0	0.0
2L_2692	0.0	0.0	0.0	0.0	0.0	0.0	0.0	0.0	0.0	0.0	0.0	0.0	0.0	0.0	0.0	0.0	0.0	0.0	0.0	0.0	0.0	0.0	0.0	0.0	0.0	3.277143432047448	0.0	0.0	0.0	0.0	0.0	0.0	0.0	0.0	0.0	0.0	0.0	0.0	0.0	0.0	0.0	0.0	0.0	0.0	0.0	0.0	0.0	0.0	0.0
2L_2693	0.0	0.0	0.0	0.0	0.0	0.0	0.0	0.0	0.0	0.0	0.0	0.0	0.0	0.0	0.0	0.0	53.52602703064365	0.0	0.0	0.0	0.0	0.0	0.0	0.0	0.0	0.0	0.0	0.0	0.0	0.0	0.0	0.0	0.0	0.0	0.0	0.0	0.0	0.0	0.0	0.0	0.0	0.0	0.0	0.0	0.0	0.0	0.0	0.0	0.0
2L_2694	0.0	2.9752090704207195	0.0	0.0	0.0	2.1354197808205138	0.0	0.0	0.0	0.0	2.240325295232868	0.0	0.0	0.0	0.0	0.0	0.0	1.1614644673175514	1.0163355614796628	0.0	0.0	0.9135945147785334	0.0	1.2649933334851327	0.0	0.0	0.8040116967621646	0.0	0.0	0.0	2.8373436032561354	1.7742442717414786	0.0	0.0	0.0	0.8066298520802178	0.0	0.0	0.0	0.0	0.0	0.0	0.0	0.0	0.9196070335224353	0.0	0.0	0.0	0.0
2L_2695	0.5389517689906124	0.8458453240718908	0.3194007734864651	1.7917964748554513	0.0	0.0	0.0	0.0	0.0	0.4219244785561947	0.0	0.0	0.5937557557198571	0.0	0.0	0.0	0.0	0.0	0.0	0.638275206780423	0.0	1.5583973363872725	0.0	0.0	0.0	0.32443948455779986	0.34286810679957513	1.1782795476867605	0.7467737878815939	0.0	0.4033252391335509	0.0	0.0	0.4996688944071211	0.0	0.0	0.5088592134634378	0.28296116253348597	0.38752043153035187	0.0	0.0	1.454596303705938	0.34216137041924627	0.0	1.1764900579923323	0.0	0.0	1.0152730571810922	0.0
2L_2696	0.3555280487454553	0.8369628459638234	0.21069776610643254	1.1819868513418683	0.0	0.9010797097514125	0.0	0.0	0.0	0.5566582956392169	0.0	0.43123402143189965	0.3916803643818097	0.4868329457575114	1.2200851143576628	3.20719026399666	1.739616392840174	0.32673421700562727	0.0	0.0	0.0	0.5140107112122057	0.0	0.0	0.4784759507460684	0.6420648943977677	0.45235672652416736	0.2590902393426404	0.49262112666786734	0.4327556658265076	0.0	0.49911670069685926	0.47877481142735895	0.3296144799377345	0.48087733569335106	0.45382976500604005	0.0	0.18665980107030358	0.7669019240572302	0.3154397008622229	0.0	0.0	1.1285607672190836	0.9212962417009635	0.0	0.0	0.8251006168947272	0.0	0.0
2L_2697	0.0	0.4796616275014954	1.4490053013307953	0.0	0.0	0.0	0.0	0.0	0.0	1.9141181141036434	1.6253282485842035	0.0	0.0	0.0	0.0	0.0	0.0	0.5617520552260693	0.0	1.4478113941888038	0.0	0.44186766858687626	0.0	0.6118246618200365	0.0	0.3679660258440203	0.0	2.227260979483452	0.4234801804499867	0.0	0.0	0.0	0.0	2.833520364567531	0.0	0.0	0.5771273578105358	0.32092300537205853	0.4395098621178451	0.0	0.0	0.0	0.7761309314254172	0.0	0.4447756738306981	0.0	0.0	0.0	0.0
2L_2698	1.3206773701404355	0.0	0.0	0.0	0.0	0.0	0.0	0.0	0.0	0.5169535965909184	0.0	0.8009508888952964	1.4549721052747975	0.0	0.0	0.0	0.0	1.2137171398221565	1.0620590861703763	0.0	0.0	0.9546958625390709	2.1328692209908455	0.6609518129115085	0.0	0.7950245455878205	0.0	0.4812202822414701	0.0	0.0	0.0	0.0	0.0	1.2244164308848757	0.8931557120523146	0.0	0.6234684497531813	0.0	0.0	0.0	0.0	0.5940706050537823	0.0	0.5703887039308452	0.0	0.0	0.5108325098713274	1.2439407645359455	0.0
2L_2699	0.0	0.0	0.0	0.0	0.0	0.0	0.0	0.0	0.0	0.0	0.0	5.872525097704136	2.666942606328335	3.314834347783138	0.0	0.0	0.0	2.2247257803003198	0.0	0.0	0.0	1.7499435643200505	0.0	0.0	0.0	0.0	0.0	0.0	0.0	0.0	0.0	0.0	1.6299833480901158	0.0	0.0	0.0	0.0	0.0	0.0	0.0	0.0	0.0	0.0	0.0	0.0	0.0	0.0	0.0	0.0
2L_2700	0.0	0.0	0.0	0.0	0.0	0.0	0.0	0.0	0.0	0.0	0.0	0.0	0.0	0.0	0.0	0.0	0.0	0.0	0.0	0.0	0.0	0.0	0.0	0.0	0.0	0.0	0.0	0.0	0.0	0.0	0.0	0.0	0.0	0.0	0.0	0.0	0.0	0.0	0.0	0.0	0.0	0.0	0.0	0.0	0.0	0.0	0.0	0.0	0.0
2L_2701	0.0	0.0	0.0	0.0	0.0	0.0	0.0	0.0	0.0	0.0	0.0	0.0	0.0	0.0	0.0	0.0	0.0	0.0	0.0	0.0	0.0	0.0	0.0	0.0	0.0	0.0	0.0	0.0	0.0	0.0	0.0	0.0	0.0	0.0	0.0	0.0	0.0	0.0	0.0	0.0	0.0	0.0	0.0	0.0	0.0	0.0	0.0	0.0	0.0
2L_2702	0.0	0.0	0.0	0.0	0.0	0.0	0.0	0.0	0.0	0.0	0.7029748489658537	0.0	0.0	1.0860503779672526	0.0	0.0	0.9702050043174122	0.7288944245990789	0.0	0.9392948750944461	0.0	0.0	0.0	0.7938655153711416	0.0	0.9548995226075327	0.0	1.1559819639070064	1.0989629306615931	0.9654121779022945	0.0	0.5567267849941199	0.0	1.4706397076838866	0.0	0.0	0.0	1.6656386899884956	0.570280580326643	0.7036980741191108	0.0	1.4270697434670887	0.0	0.0	0.0	0.0	0.0	0.0	0.0
2L_2703	0.0	0.0	0.0	0.0	0.0	0.0	0.0	0.0	0.0	0.0	1.1027352244507276	3.0181754525754094	1.3706711463854853	0.0	2.134821674075921	0.0	1.5219310260858978	0.0	0.0	0.0	0.0	2.6981425986350995	0.0	0.0	0.0	0.0	0.7915029310936544	0.0	0.0	0.7572063326680013	0.0	0.0	0.0	0.0	0.8414063467617299	0.7940803533085835	1.1746894825821743	0.0	0.0	0.0	0.0	0.0	0.0	1.0746808627709916	0.9052998425502514	0.0	0.0	0.0	0.0
2L_2704	0.5969393724495765	0.0	0.3537661591537347	0.0	0.0	0.0	0.0	0.0	0.0	1.8692829150345487	0.0	0.0	0.0	0.8174031673555331	0.0	0.0	2.190640488512829	0.0	0.48004523946336697	2.8277973897309243	0.0	0.8630352301768898	0.0	0.0	0.0	0.3593470018152414	0.0	1.3050545414919255	0.0	0.0	0.0	0.8380278606552413	0.8038733835111098	0.5534299234578745	0.40370178387744254	0.0	0.563609059339298	0.31340588993091123	0.4292150365186883	2.1185206370391554	0.0	1.074067420823106	0.3789756439933118	0.0	0.0	0.0	0.0	2.2490192870271506	0.0
2L_2705	0.795987459058385	1.249244012178255	0.2358643432833807	0.0	3.9092231474484698	0.0	0.0	0.0	0.0	0.0	0.3527541545179606	0.4827423239746493	0.0	1.0899644088471758	2.048725382088991	0.0	0.0	0.0	0.3200576206135543	0.9426800119362143	0.0	0.0	0.0	0.0	0.5356270167696249	0.7187556729288892	0.5063880087724633	0.29003700553149875	0.0	0.4844457196132331	0.8935173351596033	0.27936658989579655	0.5359615745564891	0.36898494124486736	0.0	0.0	0.3757716141295989	0.20895518832702767	0.8585037327313046	1.059351210944369	0.0	0.0	0.25267210861747325	0.0	0.8687895520063507	0.0	0.9236539083583843	0.0	0.0
2L_2706	0.0	0.3365081758026393	0.5082771924231729	0.0	0.0	0.36228691732670515	0.0	0.0	0.0	1.3428557923278888	1.1402543223240513	0.5201441423447265	0.4724354690944054	0.0	0.7358187131060497	11.605308113193535	0.0	0.7881979650620217	0.3448549843408249	1.0157167954053847	0.0	0.0	0.0	0.8584551652903912	1.731378676063205	0.7744432888603251	0.2728109215160081	0.6250168754556373	0.0	0.26098975667403	0.32091503402212823	0.9030339049497816	1.1549734078922567	1.9878654332783303	0.8700340774947474	0.27369929337411236	0.0	0.22514457884274966	0.0	0.3804758078262352	0.0	0.0	0.2722485904056983	0.740830298892429	0.6240676429414455	0.0	0.9952165909771276	0.0	0.0
2L_2707	0.0	0.9662847157915081	0.4865067356857556	0.0	0.0	0.3467694953810303	0.0	0.0	0.0	0.0	0.0	0.0	1.8088007199026865	1.124110196522565	0.7043022301730119	0.0	1.0042051088934916	0.0	0.6601684089611259	0.48610587872144434	0.0	0.0	0.0	0.4108429676009236	0.0	0.0	0.26112592275372953	0.0	0.2843688149782742	0.4996221607409397	0.0	0.2881184281987268	0.0	0.380544292501565	0.8327689010781582	0.2619762439941946	0.38754357443065	0.0	0.2951328171460362	0.0	0.0	0.7385401645836757	1.302938386649572	1.0636487406398911	0.0	0.9698145229724816	0.6350597432453459	0.7732247725752638	2.124743702790851
2L_2708	0.0	0.0	0.2491175508994489	1.3975168082840326	0.0	0.3551291732649667	0.0	0.0	0.0	0.3290812092128522	0.0	0.0	0.0	0.5756047317702097	2.163843175898595	0.0	1.5426206811441616	0.7726254477171313	0.3380416449728441	0.0	0.0	1.5193455996180973	0.0	0.4207472842025047	0.0	1.0121900323017676	0.0	0.6126683455617341	0.2912241806465922	0.5116667044020862	0.6291493579813919	0.2950641869354371	0.0	0.0	0.5685631431444135	0.5365835702618088	0.39688620546187653	0.0	0.3022476738943455	0.37295870377456586	0.0	0.0	0.0	0.3630968149728345	0.0	0.9931941371750084	0.3251846609875117	0.0	0.0
2L_2709	1.1614905485642428	1.2152495590922694	0.0	0.0	0.0	1.6354320942427556	0.0	0.0	6.148983726714567	0.6061906615116213	0.34315500139835664	0.46960593018368635	0.0	0.5301521377589726	0.0	0.0	0.4736025763980156	0.3558075621916038	0.0	0.4585138922831653	2.9340054161739983	0.5597482252482833	0.0	1.550091997960079	1.5631545709765964	0.0	0.24630408406653953	0.0	0.26822768023827204	0.0	0.28973430784501997	0.5435289213097851	0.2606884887262656	1.0768323468950796	0.26183329388378374	0.0	0.0	0.0	0.0	1.3740321660930084	0.0	0.6966196877959545	0.0	0.0	0.0	0.91476662016603	0.5990129464668119	0.7293355534307581	0.0
2L_2710	0.32191969211085575	0.25261468833157597	0.38156066860418086	0.0	3.161999344833736	0.0	0.0	0.0	0.0	0.0	0.0	0.7809382348140703	0.7093089996842158	0.0	0.5523747363239196	0.0	0.7875845176635519	0.2958477647872997	0.0	0.38124628189563586	0.0	0.2327104295694904	0.0	0.0	0.0	0.0	0.40959507594629985	0.2345982275447034	0.0	0.7836938390300693	0.0	0.0	0.21675791886040133	0.0	0.0	0.0	0.303945196492667	0.16901469772093147	0.0	0.5712418569473293	0.0	0.0	0.8175015973981213	0.0	0.4684838718805299	0.0	0.2490343940405472	0.6064297563923154	0.0
2L_2711	0.0	0.41662917004136296	0.0	0.0	0.0	0.0	0.0	0.0	0.0	1.2469375214473253	0.4705811488956401	0.6439879857601377	0.0	0.7270172401960271	0.0	0.0	1.2989374691502351	1.9517282944392917	1.7078532557831327	0.6287770638223811	0.0	0.7676034499169453	0.0	0.0	0.714537231391164	0.31961151603759447	0.0	0.3869152086153945	0.0	0.0	0.3973233754559683	0.37268065918562415	0.35749176910950803	0.4922333453832056	1.0771850483268302	0.0	0.0	0.5575008618963325	0.0	0.47106528588010066	0.0	0.4776501751256602	0.0	0.45860923264769415	0.772655176975123	0.0	0.41072430738738597	0.0	0.0
2L_2712	0.5429898061265757	0.0	0.643587697640955	0.0	0.0	0.45873276724486567	0.0	0.0	0.0	0.4250857015282852	0.0	0.0	0.0	0.0	0.0	0.0	0.0	0.9980272992403216	0.873320419253187	0.0	0.0	0.0	0.0	0.5434939749344927	0.7307653071216588	1.9612218712978873	0.3454370085597218	0.3957025594081113	0.0	0.9914066523716842	0.8126942186802479	0.3811447247302286	0.0	0.5034126089051375	0.36721644354105937	0.0	0.0	0.0	0.39042388594593874	0.9635275901307797	0.0	0.4884982357641966	1.3788999081376883	0.0	0.0	1.282943585763175	0.8401047879504107	0.0	0.0
2L_2713	1.1082960391716152	0.4348473631399458	0.32840657785239175	1.842317856942176	0.0	0.0	0.0	0.0	0.0	0.0	0.49115853246742086	0.0	0.0	0.0	0.0	4.998925231075319	0.6778684426819865	0.5092681714522597	0.89126678868109	0.0	0.0	0.0	0.0	0.0	0.0	0.6671747202161112	0.35253559463765155	0.8076681630738558	0.3839148876050775	0.0	0.0	0.0	1.1193720770396638	0.0	0.37476258790056494	0.0	0.0	0.0	0.0	0.0	0.0	0.4985366702386819	0.35180893116225004	0.0	0.0	0.0	0.8573685900444931	0.0	0.0
2L_2714	0.0	0.0	0.0	0.0	0.0	2.324137187310583	0.0	0.0	0.0	0.0	0.0	0.0	3.0307603995996972	3.7670359492007672	0.0	0.0	0.0	0.0	0.0	0.0	0.0	0.0	0.0	0.0	0.0	0.0	0.0	0.0	0.0	3.3485945530086707	0.0	0.0	0.0	0.0	0.0	0.0	0.0	0.0	0.0	0.0	0.0	0.0	0.0	0.0	2.0017543375013864	0.0	0.0	0.0	0.0
2L_2715	0.0	1.4747457169697515	0.3712537893874283	0.0	0.0	1.5877209472470188	0.0	0.0	0.0	0.49042167240067686	0.0	0.0	0.6901488430206766	0.0	1.0749075095833378	0.0	1.5326198987704558	0.0	0.0	0.0	0.0	0.905697425509783	2.0234026753430174	0.6270293805902805	0.0	0.7542210167759119	0.7970618387674618	0.4565223207001738	0.0	0.0	0.0	0.0	0.0	0.5807874804521453	0.4236578688178997	0.7996573628131818	0.5914697989014513	0.6577968030154457	0.0	0.0	0.0	0.0	0.0	0.541114297192093	0.455828986092293	0.0	0.0	0.0	0.0
2L_2716	0.0	0.0	0.0	0.0	0.0	0.0	0.0	0.0	0.0	0.0	0.0	0.0	0.0	0.0	0.0	0.0	0.0	0.0	0.0	0.0	0.0	0.0	0.0	0.0	0.0	0.0	0.0	0.0	0.0	0.0	0.0	0.0	0.0	0.0	0.0	0.0	0.0	0.0	0.0	0.0	0.0	0.0	0.0	0.0	0.0	0.0	27.18248143436518	0.0	0.0
2L_2717	0.0	0.0	0.0	0.0	0.0	0.0	0.0	0.0	0.0	1.3478404092259137	0.0	0.0	1.896756508435445	0.0	0.0	0.0	0.0	0.0	0.0	0.0	13.047284664352077	0.0	0.0	0.0	0.0	1.0364239807366094	0.0	0.0	0.0	1.0478341530015995	0.0	0.0	0.0	1.5961954362537805	0.0	0.0	0.0	0.0	0.0	0.0	0.0	0.0	1.0930366569517567	0.0	2.5055366095228933	0.0	0.0	0.0	0.0
2L_2718	0.0	0.5404918962698761	0.4081917221004632	0.0	0.0	0.0	0.0	0.0	0.0	0.0	0.0	0.0	0.0	0.943157500794846	0.0	0.0	1.6851080680867914	0.0	0.5538983532269619	1.6314215709986102	0.0	0.49790494048666717	0.0	0.0	0.0	0.0	0.8763655857193773	0.0	0.4771855671598602	1.2575877078347084	0.5154465411320669	0.0	1.8550924234871766	1.2771459772104794	0.0	0.4396096758441341	1.3006362907829954	0.36162218068951296	0.49524811906002497	0.0	0.0	0.0	0.8745591784461042	0.0	0.0	0.0	0.0	0.0	0.0
2L_2719	0.42827506222836653	0.0	0.7614302095912795	0.0	0.0	0.7236371741099986	0.0	0.0	0.0	0.0	0.3795934364498903	0.5194717491782606	0.4718247491897589	0.5864471477703133	0.0	7.72687057878124	0.0	0.3935895286293087	0.6888183768477123	0.0	0.0	0.3095929703820145	0.0	0.4286727178107513	0.0	0.2578140539339266	0.2724582573515368	0.0	0.0	0.26065237379374967	0.961500556228072	0.0	0.28837009186894386	1.5882365670425427	0.28963645990099063	0.5466909616130007	0.0	0.4497070664382604	0.9238229456371769	0.0	0.0	0.7705913074603449	0.2718966531697168	0.0	0.0	0.0	0.0	0.0	1.1084766316498897
2L_2720	0.3521806320374495	0.27636085265613874	0.0	0.0	0.0	0.5950638265460354	0.0	0.0	0.0	1.3785429242424494	0.31214858897132214	0.0	0.7759851228132255	0.48224924907763805	0.6042988003762365	0.0	0.0	0.0	0.5664315126242008	0.0	0.0	0.25458556334375226	1.1375302511951177	0.7050152671056092	0.0	0.6360196364702564	0.44809763509751616	0.7699524515863523	0.0	0.0	0.0	0.24720867415684228	0.0	0.6530220964719339	0.0	0.22477840221217915	0.33251650653503007	0.9245116798645332	0.2532270944381328	0.9374091884848657	0.0	0.0	0.22358699725345735	0.9126219262893523	0.7687831009173889	0.0	0.0	0.0	0.0
2L_2721	0.0	1.438984882504486	0.3622513253326988	0.0	0.0	0.5164068658151875	0.0	0.0	0.0	0.0	0.0	0.0	0.0	0.8370087783806659	0.0	0.0	0.0	0.0	0.49155923967189796	0.0	0.0	0.0	0.0	0.0	1.645281300325042	0.3679660258440203	0.0	0.8909043917933808	0.8469603608999734	0.37201702796340397	0.0	0.0	0.0	0.5667040729135061	0.0	0.3901333101125988	0.0	0.0	0.0	0.542333465662699	0.0	1.6497437782937932	0.0	0.0	0.4447756738306981	0.0	1.8914536369721686	3.454443831088751	0.0
2L_2722	0.0	0.0	0.0	1.4971068410297101	0.0	0.0	0.0	0.0	0.0	0.35253223907326325	0.7982518284955947	0.0	0.9922062201407941	2.466494217612619	0.7726810874713625	0.0	0.5508503752668182	0.4138421936947004	0.362131214624307	0.0	0.0	0.0	0.0	0.9014612687165896	0.0	0.5421604279814419	0.5729559081780862	0.3281642002392317	0.3119774377916989	0.27406458331905914	0.3369919425226543	0.0	0.30320855290686044	0.8349806806345018	0.6090801671315978	0.2874108307897475	0.8503383283623973	0.47284733296372433	0.3237864887136125	0.7990730752327301	0.0	0.0	0.0	0.3889718695543939	0.32766580709003273	1.0639712727756352	0.3483580144986606	0.0	0.0
2L_2723	0.4674681439158647	1.1004855158681757	0.27703719578961084	0.0	0.0	1.9746499182652906	0.0	0.0	0.0	0.0	0.0	0.0	0.0	0.0	0.8021180408138514	0.0	1.7155086268640072	0.0	0.7518547693268215	0.0	0.0	0.0	1.5099045966780589	0.0	0.6291269152825246	0.0	0.2973919499210989	0.3406663235702566	0.32386289147898595	0.0	0.3498303777447429	0.0	0.3147599370026872	1.3001866071158088	0.0	0.5967207331454141	0.8827338018678383	0.0	0.3361218336777069	0.4147577441492199	0.0	0.42055552609330454	0.0	0.4037905922606588	0.6802978861171814	0.0	0.3616294647587386	0.0	1.2099175489587086
2L_2724	0.0	0.8468293228202296	0.0	0.0	0.0	0.911702023686748	0.0	0.0	0.0	0.0	0.0	0.0	1.1888929813227291	0.0	0.0	9.734993993508706	0.0	0.9917577001059594	0.0	1.278035465228553	0.0	0.7801051347690129	0.0	0.0	1.452349291166405	0.0	0.0	0.7864335184886195	0.7476425335631686	0.0	0.8075888804056164	2.272502260571624	0.7266282212518991	1.0005003502251477	1.4596383716741412	0.0	0.0	0.5665806804939927	0.0	0.0	0.0	0.0	2.055356505696626	0.0	0.7852391375121771	0.0	0.8348272567092144	0.0	0.0
2L_2725	0.0	0.0	0.0	1.725626730372204	5.098263939163436	0.43850663583321875	0.0	0.0	0.0	0.4063431135244641	0.0	0.0	0.5718287862270691	0.0	0.890623903419319	0.0	0.6349327288773754	1.4310344432818085	0.4174072863283753	0.0	0.0	0.0	0.0	0.519530610327936	0.0	0.3124581696625364	0.0	0.0	0.7191959734231197	0.9476942283526105	0.7768614610526722	0.36433955222086084	0.0	0.48121648447489757	0.3510253872792893	0.0	0.49006741171288554	0.5450232239845972	0.0	0.0	0.0	0.0	0.0	0.0	0.0	0.0	0.803063462250717	1.955559518822847	0.0
2L_2726	0.42165626581210996	0.0	0.0	0.0	0.0	0.0	0.0	0.0	0.0	0.9902951079421668	0.0	0.0	0.0	0.0	0.723510472814094	0.0	0.5157962604771115	0.38750678136867395	0.0	0.9987266235549674	6.390797251957181	0.3048083517488379	0.0	0.42204777580822145	0.5674724775848371	0.5076593098371682	0.26824753882883123	0.0	0.0	0.25662410983511896	0.9466410021772743	0.0	0.2839134631764238	0.3909227732061531	0.0	0.0	0.79622588928479	0.22137852406938002	0.0	0.0	2.352111019640127	0.37934108453616067	0.5353892279687332	0.0	0.9204430399165465	0.9962640099626401	0.0	1.5886254418364507	0.0
2L_2727	0.0	0.0	0.0	0.0	0.0	0.0	0.0	0.0	0.0	0.4789082118774217	1.0844096324854424	0.0	0.0	0.0	0.0	0.0	0.0	0.562196596551756	0.0	0.7244785583688105	0.0	0.0	0.0	1.2246176559985325	0.0	0.368257214996627	0.3891747463884389	0.0	0.42381530061388806	0.3723114228681495	0.0	0.0	0.41190294050918785	0.5671525330081356	0.4137117990936071	0.0	0.0	0.642353934255653	0.0	0.5427626401277447	0.0	0.5503497665388773	0.3883725605154356	0.0	0.0	0.0	0.47323760872279136	0.0	0.0
2L_2728	1.807215633716427	0.3545365701813118	0.0	0.0	0.0	0.3816964053970039	0.0	0.0	0.0	0.35369979178400657	0.4004477807083881	0.5480108166374987	0.0	1.8559972560936564	0.0	0.0	1.1053494769624443	0.8304255981015806	0.3633305582145297	0.5350668643631717	0.0	0.0	0.0	0.9044468213306909	0.0	0.5439560109301432	1.1497069655628847	0.0	0.0	0.27497225873624676	0.0	0.3171379542806948	0.0	0.0	0.3055486908949667	0.28836270768891475	0.8531545667380374	0.0	0.32485883827685647	0.0	0.0	0.40646327000757526	0.0	0.0	0.32875100458088224	0.0	0.3495117425809667	0.0	0.0
2L_2729	0.5403330526483235	0.0	0.32021936819950125	0.0	0.0	0.0	0.0	0.0	4.2908215893546435	0.0	0.47891389990124794	0.0	0.595277496939083	0.0	1.854290587361378	0.0	0.0	0.4965720637296614	0.4345237081349443	0.6399110472451445	0.0	0.390597841243851	0.0	0.0	0.7271898011921258	0.0	0.0	0.0	0.3743438500995455	0.986555874249642	0.0	0.7585597014551755	0.7276440109367804	0.5009494996816967	0.3654197181649265	0.0	0.0	0.5673727317714772	0.7770272212838324	0.9588132193496178	0.0	1.944432399765968	0.0	0.46672999259206155	0.0	1.2766663687778472	0.4179971516002101	1.0178751083528053	0.0
2L_2730	0.0	0.0	0.0	0.0	0.0	0.5388469881470905	0.0	0.0	0.0	0.49932371595910496	0.0	0.0	0.0	1.746760893936329	0.0	0.0	0.7802198659582269	0.5861626230824276	0.5129196246741422	0.0	0.0	1.3832062166820203	2.060131106743633	1.2768222040402741	0.0	0.7679114972784448	0.4057649789765049	0.0	1.3256467034878296	0.0	0.9546251397093892	0.0	0.8589241185205341	1.1826596549141046	0.0	0.0	0.0	0.0	0.0	1.697700634260957	0.0	0.5738107714380868	0.40492859651100566	0.0	0.0	0.0	0.0	0.0	0.0
2L_2731	0.0	0.0	0.0	0.0	0.0	0.0	0.0	0.0	0.0	0.0	0.0	0.0	1.3554010699536045	0.0	0.0	0.0	0.0	1.1306563912613827	0.0	0.0	0.0	0.8893612385244606	0.0	0.0	0.0	0.7406170302664258	0.0	0.0	0.0	0.7487706122510103	0.9206941665738299	0.0	0.0	2.281246952396649	0.0	1.5704676695673203	0.0	0.6459320330936816	0.0	0.0	0.0	0.0	1.5621436359830412	0.0	0.8952142740125563	0.0	0.0	0.0	0.0
2L_2732	1.245493803419229	0.48867782350716255	0.3690605607712834	0.0	0.0	0.0	0.0	0.0	0.0	0.487524444475646	1.1039196876348851	0.0	0.6860717016279658	0.0	0.0	0.0	0.7617828766444987	0.0	1.5023972250122295	0.7375129470397852	0.0	0.4501734518309905	4.022898337336117	0.6233251253880822	0.0	1.1246480413954454	0.3961765476795306	0.4538253574736958	1.2943210026535306	0.7580196584818231	1.398100298596941	0.4371291942327622	0.41931365399310716	0.0	0.0	0.0	1.1759512328319939	0.3269553926910822	0.0	0.5525277037390655	0.0	0.0	0.0	0.5379175961882728	0.4531361188275157	0.0	0.0	0.0	3.2236310206144756
2L_2733	0.0	0.0	0.0	0.0	0.0	0.0	0.0	0.0	0.0	0.0	0.0	0.0	0.0	0.0	0.0	0.0	0.0	0.0	0.0	0.0	0.0	0.0	0.0	0.0	0.0	0.0	0.0	0.0	0.0	0.0	0.0	0.0	0.0	0.0	0.0	0.0	0.0	0.0	0.0	0.0	0.0	0.0	0.0	0.0	0.0	0.0	0.0	0.0	0.0
2L_2734	0.0	0.0	0.0	0.0	0.0	0.0	0.0	0.0	0.0	0.0	0.0	0.0	2.8901934579893043	0.0	0.0	0.0	0.0	2.4109584813661846	0.0	0.0	0.0	0.0	0.0	2.625862858535315	0.0	0.0	0.0	1.9118163249231261	0.0	0.0	0.0	0.0	0.0	0.0	0.0	1.6743956771122168	0.0	0.0	0.0	0.0	0.0	0.0	0.0	0.0	1.9089127901738334	0.0	0.0	0.0	0.0
2L_2735	0.7321576833359447	0.8618008909584878	0.6508515524762082	0.0	3.5957447956088764	0.3092735041677697	0.0	0.0	0.0	0.0	0.324467002111469	0.0	0.806608055836636	0.5012803954500783	0.0	0.0	0.0	0.0	0.8831771532668576	0.0	0.0	0.2646323495846264	1.1824209477695107	0.36641874774194444	0.4926753949039627	0.4407460464253236	0.23289052305581243	0.5335582103337153	0.5072403487378845	0.4455982964777125	0.0	0.0	0.49298312469465855	0.33939625140234286	0.24757402215688468	0.4672977990740961	0.34563870489868553	0.0	0.0	0.0	0.0	0.6586822304495292	0.6972314334241594	0.3162123327869184	0.5327478789309135	0.8649490220670119	0.2831955445411368	0.6896164112155075	0.0
2L_2736	0.7005314792226566	0.0	0.41515829279935346	1.1644918035497671	0.0	0.0	0.0	0.0	0.0	0.2742094896884618	0.31045136057637157	0.0	0.0	0.0	0.0	0.0	0.0	0.0	0.0	0.41481622334634655	0.0	0.0	0.0	1.7529548156964343	0.0	0.42170762786654975	0.6684918276205581	1.276276718948832	0.48532964948716184	0.42635028065040165	0.0	0.4917290799948064	0.23584413947595997	0.6494714552586747	0.23687984146863988	0.4471124538792326	0.6614170655590312	0.3677939532945447	1.0074009466093365	0.9323122649407702	0.0	0.9453447960801467	0.44474259988340625	0.6051065181105961	0.5097353591643766	0.8275867776460535	0.0	0.6598278152922882	0.0
2L_2737	0.0	0.4850309740780046	0.3663063774819455	0.0	6.071173582138122	0.0	0.0	0.0	0.0	0.0	0.0	0.37485867827828906	1.3619035271122306	0.42318913981559786	0.0	0.0	0.0	0.2840201622504939	0.24853088423709765	0.0	2.342043235991771	0.2234069742295587	0.998219176988253	0.0	0.0	0.3720850485213787	0.7864400125578741	0.45043860107463835	1.070551575577858	0.5642720965191184	0.2312777857131756	0.21693351803342303	0.0	0.0	0.0	0.1972502370158848	0.0	0.0	0.2222148743170448	0.0	1.723961968019816	0.8341055296970484	0.0	0.0	0.22487725300022235	0.0	0.0	0.5821854964086141	0.7998935181748607
2L_2738	0.0	0.0	0.0	0.0	0.0	0.0	0.0	0.0	0.0	1.3203934772562222	0.0	2.0457741976729316	0.0	0.0	0.0	0.0	0.0	0.0	0.0	0.0	0.0	1.2192334069953517	0.0	0.0	0.0	0.0	0.0	0.0	0.0	0.0	0.0	2.3678096281059	1.1356538527056952	0.0	0.0	0.0	1.59245177856958	0.0	0.0	0.0	0.0	0.0	1.0707784559374665	0.0	0.0	0.0	0.0	0.0	0.0
2L_2739	0.0	0.0	0.9506904738152591	1.777749649827763	0.0	1.3552554638479282	0.0	0.0	0.0	1.2558503789905273	0.9478895357971668	0.6485910818077661	1.1782019907136476	0.0	0.9175253863217702	0.0	0.0	0.0	0.0	0.0	0.0	0.386545062167076	0.0	0.0	0.0	0.32189603459815835	0.0	0.779361600752614	0.3704597197664859	1.3017593766134699	0.0	0.37534450526234875	0.36004704806786514	0.0	1.0848845494792698	0.682575872062347	0.5048700012758065	0.2807428827257529	0.0	0.0	0.0	0.962128644200546	0.0	0.0	0.3890889800584894	0.0	1.2409802453318666	0.0	1.3839983768467037
2L_2740	0.0	0.0	0.3230798138956886	0.0	0.0	0.0	0.0	0.0	0.0	0.42678444551652694	0.4831919272158336	0.6612457738129481	1.2011899468089067	0.0	0.9354272685654716	0.0	0.6668733974198668	2.505039136727441	0.4384052081135827	0.0	0.0	0.39408696159346696	1.7608454875693111	0.0	0.0	0.32817656371702225	0.34681745734804226	0.0	0.7553755545967321	0.663579033424144	0.0	0.3826678700805845	0.7341438869159995	0.0	0.0	0.3479468214779501	0.0	0.0	0.3919841130406921	0.9673780765041278	0.0	0.49045039138431684	0.6922051607494201	0.0	0.0	1.2880705347424823	0.8434620473286797	0.0	0.0
2L_2741	0.0	0.0	0.3619651114859783	0.0	0.0	0.5159988540697449	0.0	0.0	0.0	0.4781514435678973	0.0	0.0	0.0	0.8363474598831305	0.0	0.0	0.0	0.5613082163623142	1.4735125799171829	2.8933349642098083	0.0	0.44151855007074237	0.0	0.6113412607177293	0.8219906838863852	0.0	0.0	0.44510024525468617	0.8462911796825122	1.1151692947799483	0.0	0.0	0.0	1.1325126429464536	0.8261161076449115	0.0	0.5766713709594872	0.0	0.0	1.0838099387539004	0.0	2.1979204265987717	0.7755177123592397	0.5275757514366943	0.8888485154140999	2.8862007136131265	0.47248980107139904	0.0	0.0
2L_2742	0.0	0.0	0.0	0.0	0.0	0.0	0.0	0.0	0.0	0.6540133397792888	0.0	0.0	1.8407283983159544	0.0	1.4334681557916125	0.0	0.0	0.0	0.6718212375054686	0.0	0.0	1.207814073932715	0.0	0.8361897575451074	1.1243150672610245	1.508713727001671	0.0	0.6088060631239348	1.7363297600438574	0.0	1.2503663573427013	0.0	0.0	0.0	0.0	0.5332009288786741	0.0	0.0	0.0	0.0	0.0	0.0	0.0	0.0	0.6078814504732235	0.0	0.0	0.0	0.0
2L_2743	0.0	0.0	0.0	0.0	0.0	0.0	0.0	0.0	0.0	2.6427089246394555	1.4959959667948735	0.0	0.0	0.0	0.0	0.0	0.0	0.0	2.7146663105024467	1.998906997653683	0.0	0.0	0.0	0.0	0.0	0.0	0.0	0.0	0.0	1.0272435255408694	0.0	1.1847664623892333	1.1364803838939819	0.0	1.1414712011381838	0.0	0.0	0.886158575241332	2.4272204030205304	1.4975350572956914	0.0	0.0	0.0	0.0	0.0	0.0	2.6114174303756945	0.0	0.0
2L_2744	0.0	0.0	0.0	0.0	0.0	0.0	0.0	0.0	0.0	0.0	1.002682174817637	0.0	0.0	0.0	1.9411256587695205	0.0	0.0	0.0	0.0	0.0	0.0	0.0	0.0	1.132323300948887	0.0	0.6810063912449819	0.0	1.6488250060800422	0.783748197379146	0.0	0.0	0.0	0.7617190475465029	0.0	0.0	0.0	2.136215800520169	0.0	1.626829675000102	1.003713740841112	0.0	0.0	0.0	0.0	0.0	2.672903441363181	1.7502866094322946	2.1310829097806048	0.0
2L_2745	0.0	0.0	0.0	0.0	0.0	1.8518408779799824	0.0	0.0	0.0	0.0	0.0	1.3293665036863334	0.0	1.5007614863781884	0.0	0.0	0.0	2.0144492415195714	0.0	0.0	0.0	0.0	3.5399984424006856	0.0	0.0	0.6597651711021799	3.4862038363860393	0.0	0.0	0.0	0.0	0.0	0.0	2.0322072331132723	0.7412010540471949	0.6995112375081284	0.0	0.0	0.0	0.0	0.0	0.9859999834352002	1.391607161544439	0.9466942949929719	0.7974853055357602	2.5895331071807752	0.0	0.0	0.0
2L_2746	0.0	0.0	0.0	0.0	0.0	0.0	0.0	0.0	0.0	0.0	0.0	0.0	0.0	0.0	0.0	0.0	0.0	4.006179130691177	0.0	5.1625906292784975	0.0	0.0	0.0	0.0	0.0	0.0	0.0	0.0	0.0	0.0	0.0	0.0	0.0	0.0	0.0	0.0	0.0	0.0	0.0	11.603081778520375	0.0	0.0	0.0	0.0	0.0	10.299721907508497	0.0	0.0	0.0
2L_2747	0.0	1.4473776893483616	0.0	0.0	0.0	0.0	0.0	0.0	0.0	1.4439615836908584	1.6348078937244084	0.7457421849947724	0.0	0.0	1.0549595971573482	0.0	0.0	0.0	0.0	1.4562556812174765	0.0	0.0	0.0	0.6153930983417865	0.8274386603172335	0.3701121691548815	0.391135064570141	0.44805027339131587	0.0	1.1225603956202184	1.8404119872658216	0.0	0.8279554864635902	2.28003738349294	0.8315914264919749	0.7848174859847294	0.0	0.6455895452712569	0.8841465625000553	0.5454965982832132	0.0	1.1062438838541273	0.39032883799417195	0.0	0.4473698055444509	1.4526649137843377	0.47562136125877574	2.316394467152832	0.0
2L_2748	0.0	0.0	0.0	0.0	0.0	0.0	0.0	0.0	0.0	0.0	0.0	0.0	0.0	0.0	0.0	0.0	0.0	0.0	0.0	0.0	0.0	0.0	0.0	0.0	0.0	0.0	0.0	0.0	0.0	0.0	0.0	0.0	0.0	0.0	0.0	0.0	0.0	0.0	0.0	0.0	0.0	0.0	0.0	0.0	0.0	0.0	0.0	0.0	0.0
2L_2749	0.0	0.0	0.0	0.0	0.0	0.0	0.0	0.0	0.0	0.0	0.0	0.0	0.0	0.0	0.0	0.0	0.0	0.0	0.0	0.0	0.0	0.0	0.0	0.0	0.0	0.0	0.0	0.0	0.0	0.0	0.0	0.0	0.0	0.0	0.0	0.0	0.0	0.0	0.0	0.0	0.0	0.0	0.0	0.0	0.0	0.0	0.0	0.0	0.0
2L_2750	0.0	0.0	0.0	0.0	0.0	0.0	0.0	0.0	0.0	0.0	0.0	0.0	0.0	0.0	0.0	0.0	0.0	0.0	0.0	0.0	0.0	16.276174122510763	0.0	0.0	0.0	0.0	0.0	0.0	0.0	0.0	0.0	0.0	0.0	0.0	0.0	0.0	0.0	0.0	0.0	0.0	0.0	0.0	0.0	0.0	0.0	0.0	0.0	0.0	0.0
2L_2751	0.0	0.0	0.8598841678700267	0.0	9.50116508036798	0.0	0.0	0.0	0.0	0.3786321233007937	0.0	1.7599204515955882	0.0	0.0	0.0	0.0	0.0	0.0	0.0	0.5727837778469573	0.0	0.0	1.5621765806297916	0.0	0.6509069085957464	0.0	0.3076874793657084	0.3524599856584032	0.0	0.2943550790600948	0.0	0.33949303844062695	0.6513134713119212	0.0	0.0	0.3086894220161	0.0	0.5078547997420606	0.0	0.8582328128151324	0.0	0.43511490405607584	0.0	0.0	0.7038493874926668	0.0	0.0	0.9110990542336267	1.2518041627495629
2L_2752	0.0	0.0	0.0	0.0	0.0	0.0	0.0	0.0	0.0	0.8939148356609089	0.0	0.0	0.0	0.0	0.0	0.0	0.0	0.0	0.0	1.3522886335677795	0.0	0.0	0.0	0.0	0.0	0.0	0.0	0.0	1.5821603196723284	0.0	0.0	0.0	0.0	0.0	0.0	0.0	0.0	0.0	0.8210243313023655	0.0	0.0	0.0	0.0	0.0	0.0	0.0	3.5333210727092115	0.0	0.0
2L_2753	0.0	0.0	0.7624157886347595	0.0	0.0	1.4491476693068206	0.0	0.0	0.0	0.3357139480819722	1.1402543223240513	0.0	0.4724354690944054	1.1744124649320438	0.0	0.0	0.5245709010029795	0.0	1.3794199373632996	0.0	3.2497582179885818	0.0	0.0	0.0	1.1542524507088032	0.0	0.2728109215160081	0.31250843772781867	0.2970938987846245	0.0	0.32091503402212823	0.6020226032998545	0.28874335197306417	0.0	0.29001135916491577	1.0947971734964494	0.4048855760971103	0.0	0.0	0.3804758078262352	0.0	0.3857943722168794	0.816745771217095	0.3704151494462145	1.8722029288243363	1.0132122882386316	0.3317388636590425	0.8078254373243787	0.0
2L_2754	1.2655440447293889	0.4965446697791742	0.0	0.0	0.0	0.0	0.0	0.0	0.0	0.4953727233908065	0.0	0.0	0.0	0.0	1.0857592361466624	0.0	0.0	0.5815245013718163	1.0177221038554876	0.0	0.0	0.4574204460078059	0.0	0.0	0.0	0.3809176267536734	0.0	0.0	0.4383857584248975	0.0	0.47353574460891396	0.0	0.0	1.173301638545071	0.0	0.0	0.0	0.0	0.0	0.0	0.0	0.5692703860706368	0.8034490460649477	0.5465771154720678	0.4604308066885863	2.99015118951952	0.48950716907724473	0.0	3.2755257628290066
2L_2755	1.134038856707386	0.8898954595308916	0.0	0.0	0.0	0.0	0.0	0.0	4.50273991723964	0.8877951252945259	1.0051337204773378	0.6877602742787974	0.0	0.0	0.9729358436375346	0.0	0.0	1.0421942775196609	0.4559842922531004	0.0	0.0	0.8197779631386839	0.0	0.0	0.763104798708216	0.6826714435463141	0.7214481484393994	0.0	0.3928322260702321	1.0352806386991356	0.0	0.0	0.38179072065289266	0.0	1.5338693695490118	0.0	0.0	0.59539456351178	0.0	0.0	0.0	1.0202327456962756	0.35998053225281573	0.0	0.0	1.3397193288006162	0.0	0.0	0.0
2L_2756	0.0	0.0	0.0	0.0	0.0	0.0	0.0	0.0	0.0	0.0	0.0	0.0	0.0	0.0	0.0	0.0	0.0	6.159789877247707	0.0	0.0	0.0	0.0	0.0	0.0	0.0	0.0	0.0	0.0	4.643594811061414	0.0	0.0	0.0	0.0	0.0	0.0	0.0	0.0	0.0	0.0	0.0	0.0	0.0	0.0	0.0	0.0	0.0	0.0	0.0	0.0
2L_2757	1.0505592126689036	0.8243878662471907	0.0	1.7463420682453017	0.0	0.0	0.0	0.0	0.0	0.4112210716256638	0.0	0.0	0.0	1.4385555176336338	0.0	0.0	0.6425547978763564	0.4827377797344749	0.42241806462405007	0.0	0.0	1.1391478604429957	3.3932669101335677	0.0	0.7069306062778266	0.0	0.3341702069215338	0.0	0.7278295830701017	0.31969028405280964	0.0	0.3687132773098089	0.0	1.4609797866141623	0.0	0.0	0.0	0.27578298581689475	0.37768978864668273	0.932101095684838	2.9301496280907586	0.0	0.3334813990745224	0.0	1.5288597114506624	0.0	0.0	0.9895175458777442	0.0
2L_2758	0.0	0.0	0.0	0.0	0.0	2.8518888630317636	0.0	0.0	0.0	0.0	0.0	4.094526232605941	0.0	0.0	0.0	0.0	0.0	0.0	0.0	0.0	0.0	0.0	0.0	0.0	0.0	0.0	0.0	0.0	0.0	0.0	2.526213251807379	0.0	0.0	0.0	0.0	0.0	0.0	0.0	0.0	0.0	0.0	0.0	0.0	0.0	0.0	0.0	0.0	0.0	0.0
2L_2759	1.2731866384664312	0.0	0.3772664090892834	0.0	0.0	0.5378115972832339	0.0	0.0	0.0	0.49836426879695456	1.1284647040220455	0.0	0.0	0.0	0.0	0.0	0.7787206787329436	0.0	0.0	0.0	0.0	0.9203655968260271	0.0	0.0	0.0	0.38321798025040155	0.0	1.391747706202616	0.4410331607541173	0.3874368937944426	0.0	0.0	0.428636850801628	0.0	0.0	0.4063040841524017	0.0	0.6684501138520945	0.45772726238679773	0.0	0.0	0.5727081978997759	0.40415052893604625	0.0	0.0	0.0	0.0	1.1992094331732748	0.0
2L_2760	0.43657934148467714	0.0	0.2587314624081814	1.451449591736259	0.0	0.0	0.0	0.0	0.0	0.3417810676256223	0.38695377604972825	1.059088675376612	0.0	0.5978183932937211	0.0	0.0	0.0	0.0	0.0	0.0	0.0	0.6311919934558015	0.0	0.4369847076327595	0.0	0.2628130839706726	0.5554824787494623	0.0	0.6049261312602595	0.0	0.3267147033116848	0.30645126493275726	0.58792321064395	0.4047581424385998	0.5905050566129009	0.835936998437801	0.8244055706073693	0.6876403703209282	0.31391197606835547	1.1620556299271159	0.0	0.7855331193331642	0.5543374913079882	1.1313281974050045	0.3176729869189888	0.0	0.0	0.8224246922157832	0.0
2L_2761	0.0	0.0	0.0	0.0	0.0	0.9405893657718777	0.0	0.0	0.0	0.4357995754266216	0.0	2.700854077580683	0.6132815690980664	2.286806028691488	0.0	0.0	0.0	0.0	0.0	0.0	4.218601162477736	0.4024114101340875	0.0	0.5571922148212237	0.7491835397783496	0.3351087618944341	0.35414341420032924	0.8113517192664633	0.771331639283365	0.0	0.0	0.7815022176297679	1.124477230535524	0.0	0.0	1.4211865372704746	0.0	0.29226641439788525	0.8005282846255901	0.0	0.0	0.5008103612455314	0.7068268732184427	0.0	0.40505974712282006	0.0	0.4306394082256605	1.0486605773044264	1.4408067595737284
2L_2762	0.0	0.0	0.3233838890146493	1.8141412308948253	0.0	1.3829983404019917	0.0	0.0	0.0	0.42718612499466013	0.0	0.6618681227765368	0.6011602392617752	0.0	0.0	0.0	0.0	0.0	0.43881782478004255	0.0	0.0	0.0	0.0	0.5461794745753454	0.7343761474627305	0.6569708715539825	0.0	0.0	0.7560864962951762	0.0	0.8167098842313739	0.0	0.7348348458683911	0.0	0.0	0.0	0.515204987184276	0.0	0.0	0.0	0.0	0.4909119917526785	0.0	0.0	0.3970538603561573	0.0	0.0	0.0	0.0
2L_2763	0.0	0.6495935087419858	0.24529386548496507	0.0	0.0	0.3496783239162629	10.816716153143066	0.0	0.0	0.0	0.0	0.0	0.0	0.0	0.7102101732067672	0.0	0.0	0.38038324067958357	0.3328530707326755	0.0	0.0	0.5984101140883843	1.3368975020738623	0.41428926770394753	1.1140812517282184	0.49832700412358116	0.5266326837617604	0.3016322740017925	0.0	0.0	0.6194925946784471	0.0	0.0	0.0	0.27991815640975626	0.0	0.0	0.6519267619390988	0.29760849846066467	0.0	2.3088721413565407	0.0	0.7883207443765928	0.0	0.6023483514237618	0.0	0.6403868551376412	0.0	1.071283412526174
2L_2764	0.0	0.0	0.5347788047907625	0.0	0.0	0.762353170779308	0.0	0.0	0.0	0.0	0.0	0.0	0.0	0.6178232111237834	0.0	0.0	0.0	0.4146473341493593	0.36283575006131924	0.5343381740809651	3.419200864373979	0.0	1.4573223159766246	0.0	0.0	0.0	0.861105912582824	0.0	0.0	0.0	0.0	0.3167060543429585	0.0	0.8366051566668647	0.0	0.28796999583019445	0.4259963415434188	0.0	0.32441642351655725	0.4003138460553074	0.0	0.8118194416143517	0.5728873061922244	0.7794572483288437	0.3283032892049939	0.0	0.0	0.0	0.0
2L_2765	0.0	1.8868182630800137	0.0	0.0	0.0	0.0	0.0	0.0	0.0	0.4705912470780989	0.5327886102582053	0.7291185904096116	0.6622423579218623	0.8231237182934801	1.0314431312798127	0.0	0.0	0.0	0.0	0.0	0.0	0.434537567293574	0.0	0.0	0.0	0.0	0.0	0.0	0.4164551074720709	0.0	0.4498466832534136	0.843892752370558	0.4047496235019002	0.0	0.0	0.0	0.0	0.0	0.43221887425482225	0.0	0.0	0.0	1.1448836523437143	0.5192340923289601	0.4373973319112672	0.0	0.9300382450327122	0.0	0.0
2L_2766	0.0	0.0	0.0	0.0	0.0	0.0	0.0	0.0	0.0	0.0	0.0	0.0	0.0	0.0	0.0	0.0	0.0	0.0	0.0	0.0	0.0	2.0903315893000105	0.0	0.0	0.0	0.0	0.0	0.0	4.006692779619076	0.0	0.0	2.0297619941680876	0.0	0.0	0.0	0.0	0.0	0.0	0.0	0.0	16.130437167108102	0.0	0.0	0.0	0.0	0.0	0.0	0.0	7.484290474294456
2L_2767	0.0	0.0	2.027111398690648	0.0	0.0	0.0	0.0	0.0	0.0	0.0	0.0	0.0	0.0	0.0	0.0	0.0	4.184187953722881	0.0	0.0	0.0	0.0	0.0	0.0	0.0	0.0	0.0	0.0	0.0	0.0	0.0	0.0	0.0	0.0	0.0	0.0	0.0	0.0	0.0	0.0	0.0	0.0	0.0	0.0	0.0	2.488906941760573	0.0	2.6460822635222745	0.0	0.0
2L_2768	1.0882728587360886	0.0	0.3224733759531345	0.0	0.0	0.0	0.0	0.0	0.0	0.42598334848130115	0.48228495034635294	0.0	0.599467624791775	0.0	0.9336714219797083	0.0	0.0	0.0	0.43758229829075096	0.6444153483754482	0.0	0.39334723946940603	0.0	0.0	0.0	0.32756055890478947	0.0	0.0	0.0	0.6623334603909687	0.0	0.3819495821968105	0.0	0.504475657586542	0.3679918888699823	0.0	0.0	0.5713664394094745	0.0	0.0	0.0	0.48952978999269914	1.0363587824359572	1.410045843410461	0.7918718472612241	1.285652758046579	0.4209394121698972	0.0	0.0
2L_2769	1.5332955120440364	1.2031974973492057	0.0	0.0	0.0	0.0	0.0	0.0	0.0	0.0	0.0	0.0	0.8446052948305933	0.0	0.0	0.0	0.9378113826856574	0.0	0.0	0.0	0.0	0.0	0.0	0.0	0.0	0.46150846348833485	0.0	0.5586927706552209	1.062270284051074	0.4665892906093073	0.5737218195013785	0.0	0.0	0.0	0.0	1.4679330035377185	0.0	0.8050128147977457	0.5512398072314395	0.0	0.0	0.0	0.0	0.6622165713074805	0.0	0.0	0.0	0.0	1.9842647802922824
2L_2770	0.0	0.4943863664060509	0.3733717816659221	0.0	0.0	0.0	0.0	0.0	0.0	1.4796585421575434	0.0	0.0	0.0	0.0	0.0	0.0	0.0	0.0	0.0	0.0	0.0	0.0	0.0	0.6306065653206243	0.0	0.0	0.4008045269107774	0.0	0.4364802511891468	0.3834372735922723	0.4714774528638059	0.4422355662381978	0.8484238236730948	0.5841008564612448	0.0	1.206329077886878	0.0	0.0	0.9060040298153241	0.5589821159261831	0.0	0.5667959698312642	0.0	0.0	0.0	0.0	0.48737945522089154	1.1868296563570335	0.0
2L_2771	0.6210791274682926	0.0	0.0	0.0	0.0	0.0	0.0	0.0	0.0	0.0	0.0	0.7533314198715269	0.0	0.8504583034751598	1.0656956616169033	0.0	0.0	0.5707786013732477	0.998915776815844	0.0	4.706666428195567	0.0	0.0	0.6216558026098602	0.0	0.3738787097086804	0.0	0.0	0.4302848967935858	0.0	0.46478535189921516	0.8719170430223923	0.0	0.0	0.0	0.39640219029651835	0.0	0.0	0.44657215235005465	0.0	0.0	0.5587509279456035	0.3943011186165014	0.0	0.0	0.0	0.0	0.0	1.607498918153228
2L_2772	0.0	0.0	0.39573323590908704	0.0	0.0	1.128273912411645	0.0	0.0	0.0	0.522758719040399	0.591850981392501	0.8099451545638587	0.0	0.0	2.291567866672915	0.0	0.0	0.0	0.5369927311589925	0.790814343442603	0.0	1.4481249075311908	0.0	0.0	0.8986751012716971	0.803952261475504	0.4248089443013452	0.0	0.4626213085595305	0.0	0.0	0.4687213127909031	0.0	0.0	0.0	0.4261922771572702	0.0	0.35058505107445725	0.0	0.0	0.0	1.2014834235236878	0.0	0.0	0.0	1.5777287805339824	0.0	2.5158191563779098	0.0
2L_2773	0.0	0.0	0.963801913262454	0.0	0.0	0.0	0.0	0.0	0.0	1.273170428630649	0.0	0.0	0.0	0.0	1.39526914462746	0.0	0.0	0.0	0.0	1.9260155783844042	0.0	1.1756282851462894	0.0	2.441721003098056	0.0	0.9790063829258153	0.5173076660443799	0.0	0.0	0.49489221742396716	0.0	0.0	0.5475189507259225	1.5077666568259762	0.0	0.5189922084737726	0.0	0.0	0.5846775655242301	0.7214632428907012	0.0	0.0	0.5162413663793887	0.0	0.5916826460426609	0.0	0.0	1.5318092444075175	0.0
2L_2774	0.0	0.33681958444210125	0.2543737790694539	0.0	0.0	0.3626221819179754	0.0	0.0	0.0	0.0	0.0	0.5206254898760468	0.0	0.0	0.0	0.0	0.0	0.39446368638306617	0.6903482344309387	0.5083283758608478	0.0	0.31028057275932047	2.7727694629353508	0.0	1.7329809143345942	0.5167733118831067	0.5461267679283998	0.6255952734525423	0.0	0.5224625593533794	0.6424240251681176	0.0	0.2890105584805351	0.0	0.0	0.0	0.4052602619902226	0.0	0.0	0.0	0.0	0.3861513908844871	0.27250053246604045	0.741515871998937	0.9369677437610598	1.0141499268544365	0.33204585872072956	0.8085730085230871	0.0
2L_2775	0.0	0.8670015315582054	0.0	0.0	0.0	0.0	0.0	0.0	0.0	0.0	1.9585502223688958	1.3401331690330067	0.0	0.0	0.0	0.0	0.0	1.0153822284553151	0.0	0.0	0.0	0.798687915492429	3.568669225402501	0.0	0.0	0.0	1.4057755727094539	0.805167046799449	1.5309040539564072	0.0	0.0	0.7755450782862346	0.0	0.0	0.0	2.1155299360179125	0.0	0.5800771235738876	0.7944261157099114	0.0	0.0	0.0	2.1043168798199376	0.0	0.0	0.0	4.273567829128399	0.0	0.0
2L_2776	0.0	0.0	0.0	0.0	0.0	0.0	0.0	0.0	0.0	0.0	0.0	2.5341797493696228	0.0	0.0	0.0	0.0	0.0	0.0	0.0	0.0	0.0	0.0	0.0	0.0	0.0	0.0	0.0	0.0	0.0	1.2715609045884275	0.0	0.0	0.0	0.0	0.0	0.0	0.0	1.0969206147581894	0.0	0.0	0.0	1.879617986440436	0.0	0.0	3.0405025342588625	0.0	1.6162556528541459	0.0	0.0
2L_2777	0.0	0.0	0.0	0.0	0.0	0.0	0.0	0.0	8.510261673525937	0.0	0.0	0.0	0.0	0.0	0.0	0.0	1.3109424365176126	0.0	0.8618187409035032	2.5383532484068025	0.0	0.0	0.0	1.0726722582926147	0.0	0.0	0.6817751680030368	0.0	0.0	0.0	0.0	0.0	0.0	0.0	1.4495207304656788	0.6839952766022178	1.0118397391558098	0.5626533652410306	0.0	0.0	0.0	0.0	0.0	0.0	0.0	0.0	0.0	0.0	2.773752754336485
2L_2778	0.0	0.0	0.0	0.0	0.0	0.0	0.0	0.0	0.0	0.0	0.0	0.0	0.0	0.0	0.0	0.0	0.0	0.0	0.0	1.8683661325007892	0.0	2.280878822610352	0.0	1.5790903176498081	0.0	0.0	0.0	0.0	0.0	0.0	0.0	0.0	1.062261256782538	2.9252724525630502	0.0	0.0	1.489538228253859	0.0	2.2687080501702095	0.0	0.0	0.0	0.0	1.3627245770102911	0.0	0.0	0.0	0.0	0.0
2L_2779	0.5258751614436746	0.41266127318382617	0.0	3.4966440958290286	0.0	0.0	0.0	0.0	4.176010490138351	0.0	0.9321988473361253	0.0	0.5793494369302823	0.0	0.0	0.0	0.0	0.4832851014802056	0.8457939933402181	0.0	0.0	0.38014647043505867	0.0	0.0	0.0	0.0	0.0	0.38323030186667645	1.0929821800185369	0.6401054893846506	0.7870786866175373	0.7382626391486651	0.35408708559417934	0.0	0.7112840954031132	0.0	0.9930254855025727	0.0	0.0	0.46657894982409975	0.0	0.9462022516774984	0.0	0.0	0.38264827812101326	0.0	0.40681264731703	0.9906394478571974	4.0832659594450025
2L_2780	1.252218931947411	0.0	0.0	0.0	0.0	0.0	0.0	0.0	0.0	0.0	0.0	0.0	0.0	0.0	0.0	0.0	0.0	0.0	0.0	0.0	0.0	0.0	0.0	0.0	1.6852584377519462	0.0	0.0	0.0	0.8675398513106098	0.0	0.0	0.0	0.0	1.1609477606014267	0.0	0.0	0.0	0.0	4.501890974284838	0.0	0.0	0.0	0.0	0.0	0.9111657162600802	2.958667416195746	0.0	0.0	0.0
2L_2781	3.4255678906449116	0.0	0.0	0.0	0.0	0.0	0.0	0.0	0.0	0.0	0.0	0.0	0.0	0.0	2.9389273267928484	0.0	0.0	0.0	0.0	0.0	0.0	0.0	0.0	0.0	0.0	1.0310658065378233	0.0	0.0	0.0	0.0	2.5635280708887294	0.0	1.1532673910416034	0.0	0.0	1.093180043254948	0.0	0.0	1.2315364969535483	0.0	0.0	0.0	2.1747716054859922	1.4794720296935955	1.2462916591681452	0.0	1.3249954022659542	0.0	0.0
2L_2782	0.0	0.0	1.0325931843067315	0.0	0.0	0.0	0.0	0.0	0.0	0.0	0.5147754716694606	0.0	0.0	0.0	0.0	0.0	0.7104631687012555	0.0	0.0	1.3756565062740596	4.401375517876847	0.0	0.0	0.0	1.563285062217182	0.6992552477095981	0.0	0.0	0.8047502151902074	0.0	0.0	0.8153614421852272	0.0	0.0	0.0	1.1120704572255444	0.5483649375239601	0.0	0.8352118291385444	0.0	0.0	0.0	0.36872536361483005	0.0	0.0	0.0	0.0	0.0	0.0
2L_2783	0.6843049459919164	0.0	0.4055419086197284	0.0	0.0	0.5781196957517915	0.0	0.0	0.0	0.0	1.2130412855568935	0.0	0.0	0.0	2.3483668341561033	0.0	0.8370845183311045	0.0	0.0	0.0	0.0	0.0	0.0	2.0548209798865904	0.0	0.8238790805855489	0.0	0.0	0.9481757477882852	0.4164746544978326	0.5121004732934994	0.0	0.46076248081154647	0.6344276342973862	0.0	0.43675590987524326	0.6460965463361383	0.3592746775985807	0.984066342210153	0.6071446352092889	0.0	1.231263478872165	0.0	0.0	0.0	0.0	0.0	0.0	0.0
2L_2784	1.2651988335878912	0.4964092238790707	0.3748994894468793	0.0	0.0	0.0	0.0	0.0	0.0	0.0	0.0	0.0	0.0	0.0	1.0854630661422577	0.0	0.0	0.0	0.5087222464034863	0.0	0.0	0.4572956722909461	4.0865448467647845	0.0	0.8513635097426634	0.0	0.8048889599337544	0.0	0.0	0.770012331747493	0.47340657501136646	0.0	0.42594763979005207	0.0	0.8556363504440067	0.4037549859703217	0.0	0.3321281730446236	0.0	0.0	0.0	0.5691151022773823	0.0	0.0	0.0	0.0	0.0	0.0	0.0
2L_2785	0.0	0.0	0.0	0.0	0.0	0.0	0.0	0.0	0.0	1.785192754402464	0.0	0.0	0.0	0.0	0.0	0.0	0.0	0.0	0.0	0.0	0.0	0.0	0.0	2.2824609311162423	0.0	0.0	0.0	0.0	0.0	2.7756786707829986	0.0	0.0	3.0708437511707594	0.0	0.0	1.4554235777455258	0.0	0.0	3.2792535238448464	0.0	0.0	0.0	0.0	0.0	0.0	0.0	0.0	0.0	0.0
2L_2786	0.0	25.275502982509348	0.0	0.0	0.0	0.0	0.0	0.0	0.0	0.0	0.0	0.0	0.0	0.0	0.0	0.0	0.0	0.0	0.0	0.0	0.0	0.0	0.0	0.0	0.0	0.0	0.0	0.0	0.0	0.0	0.0	0.0	0.0	0.0	0.0	0.0	0.0	0.0	0.0	0.0	0.0	0.0	0.0	0.0	0.0	0.0	0.0	0.0	0.0
2L_2787	0.7175462444203604	0.5630681357489707	0.0	0.0	0.0	0.0	0.0	0.0	0.0	0.5617391804539931	0.0	0.0	0.0	0.0	0.0	0.0	0.0	0.0	0.0	0.0	0.0	0.0	0.0	0.0	0.0	0.0	0.0	0.0	0.0	0.4367056324545651	0.0	0.5036723760280961	0.9662896333356009	0.0	0.0	1.3739162548581678	0.0	0.0	0.0	0.0	0.0	1.936611353603543	0.45554467107488134	0.6198035668951511	0.5221159983024966	0.0	1.1101756031362018	0.0	0.0
2L_2788	0.0	0.0	0.7710415306099633	0.0	6.389633458676643	0.0	0.0	0.0	0.0	0.5092681714522597	0.0	0.0	0.0	0.0	0.0	0.0	0.0	0.5978365490961309	0.0	0.7704062313537617	0.0	0.0	0.0	0.0	0.0	1.5664102126813049	0.41384613283550403	0.0	0.450682694145091	0.0	0.0	0.0	0.0	0.6031066627303906	0.0	0.41519376677901815	0.0	1.7076884745884853	0.0	0.577170594312561	0.0	0.0	0.8259861862070218	0.5619088718667962	0.0	0.0	0.0	1.2254473955260141	0.0
2L_2789	0.0	0.0	0.36359299690800523	0.0	0.0	0.0	0.0	0.0	0.0	0.9606037202260878	1.0875653218921462	0.0	0.6759076764186627	0.0	0.0	0.0	0.0	0.0	0.9867596588969212	0.0	0.0	0.0	0.0	0.0	0.0	0.36932886297677586	0.0	0.0	0.4250486255627644	0.0	0.0	1.2919596185101638	0.0	1.7064089306617796	0.8298314446369655	0.0	0.5792648665431674	0.0	0.44113767642198526	0.5443421081281165	0.0	0.0	0.38950274521534833	0.0	0.8928459822823643	0.0	0.9492295104064031	1.1557460225000638	0.0
2L_2790	0.0	0.0	0.6422343590244204	0.0	0.0	0.0	0.0	0.0	0.0	0.0	0.0	0.0	0.0	0.0	0.0	0.0	0.0	0.0	0.0	2.566820761473047	0.0	0.0	0.0	0.0	0.0	0.6523659355384173	1.3788424893070765	0.0	0.0	0.6595479458379228	0.0	0.0	0.0	0.0	0.7328885188616189	0.0	0.0	0.0	0.0	0.0	0.0	0.0	0.0	0.0	0.7885415450998451	0.0	0.0	0.0	0.0
2L_2791	0.0	0.0	0.0	0.0	0.0	0.0	0.0	0.0	0.0	0.0	0.0	0.0	0.0	0.0	0.0	0.0	3.306386285109689	0.0	2.17363141645126	3.2010468703684856	0.0	0.0	0.0	0.0	0.0	0.0	0.0	0.0	0.0	0.0	0.0	0.0	0.0	0.0	0.0	0.0	0.0	0.0	0.0	0.0	0.0	0.0	1.7159911152844014	0.0	0.0	0.0	0.0	0.0	0.0
2L_2792	0.0	0.0	0.0	0.0	0.0	0.0	0.0	0.0	0.0	0.0	0.0	0.0	0.0	0.0	0.0	0.0	0.0	0.0	0.0	0.0	0.0	0.0	0.0	1.0841955940893127	0.0	0.6520612340271895	1.3781984713298194	0.0	0.0	0.6592398898146448	0.0	0.0	0.0	1.004238791515106	0.7325462075496798	0.6913431940995793	1.0227095728786422	0.0	0.0	0.0	0.0	0.0	1.3753576617599406	0.0	0.0	0.0	0.0	0.0	0.0
2L_2793	0.0	0.0	0.850483619005111	0.0	0.0	0.0	0.0	0.0	0.0	1.6852175413619794	0.0	0.0	0.0	0.0	0.0	0.0	0.0	0.0	0.5770345777584099	0.0	0.0	0.5187023312557576	0.0	0.0	0.0	0.0	0.0	0.0	0.49711751380793606	0.0	0.5369766410865314	0.5036723760280961	0.0	0.0	0.9705330633439756	0.4579720849527226	0.0	0.7534541351371227	0.0	0.0	0.0	0.0	1.366634013224644	0.0	0.0	0.0	0.0	0.0	0.0
2L_2794	0.4205094219341079	0.0	0.4984157854260234	4.194070842050593	0.0	0.0	0.0	0.0	0.0	0.0	0.37271050922505106	0.0	0.0	0.5758134732867175	0.0	0.0	0.0	0.38645281913467033	0.0	0.9960102320131136	0.0	0.3039793172472545	0.0	0.420899867079822	0.5659290347627569	0.2531392750774638	0.0	0.9193357921479836	0.0	0.5118522589639727	0.9440662759700832	0.0	0.5662825194815344	0.0	0.8531539965714584	0.0	0.0	0.2207764065968432	0.3023572832049147	0.7461879125020054	0.0	0.3783093318130342	0.2669665234658235	0.3632284910616733	0.3059798561221521	0.0	0.6506051766702092	1.584304611078963	0.0
2L_2795	0.0	0.0	0.36359299690800523	0.0	0.0	0.0	0.0	0.0	0.0	0.4803018601130439	0.5437826609460731	0.0	0.6759076764186627	0.840108810893187	1.0527268784332056	5.534524362976247	0.7504972043979137	0.5638326183935732	0.0	0.0	0.0	0.0	1.9816499217248282	0.0	0.0	0.7386577259535517	0.3903072654916857	0.0	0.0	0.0	0.45912923386023	0.43065320617005465	0.8262031997197519	0.0	0.8298314446369655	0.0	0.0	0.0	0.44113767642198526	1.088684216256233	0.0	0.0	0.0	0.5299484466151133	0.0	0.0	0.0	2.3114920450001275	0.0
2L_2796	0.0	0.0	0.0	0.0	0.0	0.7310625555607543	0.0	0.0	0.0	0.6774406832937708	0.0	0.0	1.906664937957123	0.0	0.0	0.0	0.0	0.0	0.0	0.0	0.0	0.6255395278427643	0.0	0.0	0.0	0.0	1.1010160175810237	0.0	0.0	0.0	0.0	0.0	0.0	0.8022668853111352	1.755650854884923	0.0	0.817022834154169	0.0	0.6222016480877255	0.7677661077329402	0.0	0.0	0.0	0.0	0.0	2.0445716622367613	1.3388386378120165	1.6301193899441195	0.0
2L_2797	0.0	0.0	0.0	0.0	0.0	0.0	0.0	0.0	0.0	0.0	0.0	0.0	0.0	0.0	0.0	0.0	0.0	0.0	0.0	0.0	0.0	0.0	0.0	0.0	0.0	0.0	0.0	0.0	0.0	0.0	0.0	0.0	0.0	0.0	0.0	0.0	0.0	0.0	0.0	0.0	0.0	0.0	0.0	0.0	0.0	0.0	0.0	0.0	0.0
2L_2798	0.0	0.0	0.0	0.0	0.0	0.0	0.0	0.0	4.202694263238277	0.0	0.0	0.0	0.0	0.0	0.9081030580733722	0.0	0.6473937545924495	0.0	0.42559921390122796	0.0	0.0	0.0	0.0	0.5297267838761338	0.0	0.0	0.0	0.3856790577891473	0.0	0.3220978101536181	0.3960539717005179	0.37148998615308226	0.35634962288232114	0.0	0.0	0.0	0.4996853481362786	0.27785985449146283	0.7610681957440001	0.0	0.0	0.0	0.33599278341260075	0.0	0.7701866300838286	0.0	0.40941208915292143	0.0	0.0
2L_2799	0.0	0.0	0.0	0.0	0.0	0.0	0.0	0.0	0.0	0.0	0.0	0.0	0.0	0.0	0.0	0.0	0.0	0.0	0.0	0.0	0.0	2.712695687085127	0.0	0.0	0.0	0.0	2.3873162840753595	0.0	0.0	0.0	0.0	0.0	0.0	0.0	2.5378340297149915	0.0	0.0	1.9701972206821847	0.0	0.0	0.0	3.3760128882668026	0.0	0.0	0.0	0.0	0.0	0.0	0.0
2L_2800	0.0	0.0	0.0	0.0	0.0	0.0	0.0	0.0	0.0	0.0	0.0	0.0	0.0	0.0	0.0	0.0	0.0	0.0	0.0	0.0	0.0	0.0	0.0	0.0	0.0	0.0	0.0	0.0	0.0	0.0	0.0	0.0	0.0	0.0	0.0	0.0	0.0	0.0	0.0	0.0	0.0	0.0	0.0	0.0	0.0	0.0	0.0	0.0	0.0
2L_2801	0.0	0.0	0.0	0.0	0.0	0.0	0.0	0.0	0.0	0.0	0.0	0.0	0.0	0.0	0.0	0.0	0.0	0.0	0.0	0.0	0.0	0.0	0.0	0.0	0.0	0.0	0.0	0.0	0.0	0.0	0.0	0.0	0.0	0.0	0.0	0.0	0.0	0.0	0.0	0.0	0.0	0.0	0.0	0.0	0.0	0.0	0.0	0.0	0.0
2L_2802	0.0	0.0	0.0	0.0	0.0	0.0	0.0	0.0	0.0	0.0	0.0	0.0	0.0	0.0	0.0	0.0	0.0	0.0	0.0	0.0	0.0	0.0	0.0	0.0	0.0	0.0	0.0	0.0	0.0	0.0	0.0	0.0	0.0	0.0	0.0	0.0	0.0	0.0	0.0	0.0	0.0	0.0	0.0	0.0	0.0	0.0	0.0	0.0	0.0
2L_2803	0.0	0.0	0.0	0.0	0.0	0.0	0.0	0.0	0.0	0.0	0.0	0.0	0.0	0.0	0.0	0.0	0.0	0.0	0.0	0.0	0.0	0.0	0.0	61.085862288032054	0.0	0.0	0.0	0.0	0.0	0.0	0.0	0.0	0.0	0.0	0.0	0.0	0.0	0.0	0.0	0.0	0.0	0.0	0.0	0.0	0.0	0.0	0.0	0.0	0.0
2L_2804	0.0	0.0	0.0	0.0	0.0	0.0	0.0	0.0	0.0	0.0	0.0	0.0	0.0	0.0	0.0	0.0	0.0	0.0	0.0	0.0	0.0	0.0	0.0	0.0	0.0	0.0	0.0	0.0	0.0	0.0	0.0	0.0	0.0	0.0	0.0	0.0	0.0	0.0	0.0	0.0	0.0	0.0	0.0	0.0	0.0	0.0	0.0	0.0	0.0
2L_2805	0.0	0.0	0.0	0.0	0.0	0.0	0.0	0.0	0.0	0.0	0.0	0.0	0.0	0.0	0.0	0.0	0.0	0.0	0.0	0.0	0.0	0.0	0.0	0.0	0.0	0.0	0.0	0.0	0.0	0.0	0.0	0.0	0.0	0.0	0.0	0.0	0.0	0.0	0.0	0.0	0.0	0.0	0.0	0.0	0.0	0.0	0.0	0.0	0.0
2L_2806	1.3546200128309607	0.0	0.8027929487805253	0.0	0.0	0.0	0.0	0.0	0.0	0.0	1.2006416228832688	1.6430721505842762	0.0	0.0	0.0	0.0	0.0	0.0	1.0893549972635401	0.0	0.0	0.0	0.0	1.355877784430618	0.0	1.6309148388460428	0.0	0.0	0.0	0.0	0.0	1.9017162608911289	0.0	0.0	0.0	0.0	0.0	0.0	1.9480145056952152	0.0	0.0	0.0	0.0	0.0	0.0	0.0	1.0479227655771624	0.0	3.506075327327192
2L_2807	0.0	0.0	0.0	0.0	0.0	0.8225221028139468	0.0	0.0	0.0	0.0	0.0	1.1809149965576329	0.0	0.0	0.0	0.0	0.0	0.0	0.0	1.1530219205609404	0.0	0.0	0.0	0.0	0.0	0.0	0.0	0.7095069820453582	0.0	0.0	0.7285929907605665	0.6834043322094066	0.0	0.0	0.0	0.0	0.9192364380911724	0.0	0.0	0.0	0.0	0.0	0.0	0.0	0.0	0.0	0.0	1.8340554009446852	5.039799295032875
2L_2808	0.0	0.0	0.0	0.0	0.0	1.16000452865768	0.0	0.0	0.0	1.0749206816029044	0.0	0.0	0.0	0.0	0.0	0.0	1.6796207416365385	0.0	1.1041893163500183	1.6261090673630314	0.0	0.0	0.0	0.0	0.0	0.0	0.0	0.0	0.9512633538349611	0.8356616957330696	0.0	0.0	0.0	1.2729871241171358	0.0	0.0	0.0	0.0	0.0	1.2182434391499584	0.0	0.0	0.0	1.18603027128782	0.9990994117902122	0.0	0.0	0.0	0.0
2L_2809	0.0	0.0	0.4573649012686388	0.0	0.0	0.0	0.0	0.0	0.0	0.6041733880956093	0.6840261092765911	0.0	0.0	1.0567758087108974	2.6484576375890296	0.0	0.0	0.0	0.0	0.0	0.0	0.0	0.0	0.0	0.0	0.4645800672386732	0.0	0.0	0.5346701512902661	0.0	0.0	0.0	0.0	0.0	1.0438478737862658	0.0	0.0	0.0	0.0	0.0	0.0	1.3886029716797894	0.0	0.0	0.5615570404371609	0.0	1.194039117915542	2.9076339201665498	1.9974712014589528
2L_2810	0.0	0.0	0.0	0.0	0.0	0.4173051435362771	0.0	0.0	0.0	0.0	0.43780584842942627	0.5991351484132654	0.0	0.0	0.0	0.0	1.8127025128588583	0.0	0.7944518659489588	0.5849836453197359	0.0	0.35707048660673235	0.0	0.4944116649510582	0.6647707405147186	0.594702066901901	0.3142409933032102	0.0	0.0	0.6012492456200871	0.36965037358715	0.0	0.0	0.0	0.6681071055863107	0.630528553170266	0.46637299159386	1.037343456768128	0.0	0.0	0.0	0.0	0.31359326451842734	0.42666775893612946	0.35942042737245333	0.0	0.38211794987606007	0.0	1.2784666582287867
2L_2811	0.7588708972403813	0.0	0.0	0.0	0.0	0.0	0.0	0.0	0.0	0.0	0.0	0.9204645032068984	0.0	0.0	0.0	0.0	0.0	0.0	0.0	0.0	0.0	0.0	0.0	0.0	0.0	0.0	0.0	1.106050805780133	0.0	0.92371243723374	0.0	0.5326796856422796	0.0	0.0	0.5132138188363431	0.4843474406306281	0.7164990823079754	0.0	0.0	0.0	0.0	0.0	0.9635604560955606	0.0	0.0	0.0	0.5870562089882533	1.42955496238555	0.0
2L_2812	0.0	0.0	0.0	0.0	0.0	0.0	0.0	0.0	0.0	0.0	0.0	0.0	0.0	0.0	0.0	0.0	0.0	0.0	0.0	0.0	0.0	0.0	0.0	0.0	0.0	0.0	0.0	0.0	4.739480249637904	0.0	0.0	0.0	0.0	0.0	0.0	0.0	0.0	0.0	0.0	0.0	0.0	0.0	0.0	0.0	0.0	0.0	0.0	0.0	0.0
2L_2813	0.0	0.0	0.0	0.0	0.0	0.0	0.0	0.0	0.0	0.0	0.0	0.0	0.0	0.0	0.0	0.0	0.0	0.0	0.0	0.0	0.0	0.0	0.0	0.0	0.0	0.0	0.0	0.0	0.0	0.0	0.0	2.1279334893108577	0.0	0.0	2.050171804397208	0.0	2.862249928801533	0.0	4.35947821405256	0.0	0.0	5.454577686140873	0.0	0.0	0.0	0.0	0.0	0.0	7.846275765208043
2L_2814	0.0	0.5748061322617414	0.0	0.0	0.0	0.0	0.0	0.0	0.0	1.1468989458163648	0.0	0.8884837403033106	0.0	1.0030357881163128	0.0	0.0	0.8960453040505727	0.0	0.0	1.7349957136930891	0.0	0.5295154562914114	2.3659623196840966	1.466369404261035	0.9858176332017069	1.32286459449041	0.9320034513951811	0.0	0.5074806710762	0.4458094138007437	0.0	0.0	0.0	0.0	0.49538263751227557	0.0	0.0	0.38458050612179095	0.5266899611102667	1.2998188052585469	0.0	0.0	0.0	0.0	1.5990008589832616	0.0	0.5666594360922621	0.0	0.0
2L_2815	0.0	0.0	0.0	0.0	0.0	0.0	0.0	0.0	0.0	0.0	0.0	0.0	0.0	0.0	0.0	0.0	0.0	0.0	0.0	0.0	0.0	0.0	0.0	6.767529932784893	0.0	0.0	0.0	0.0	0.0	0.0	0.0	0.0	0.0	0.0	0.0	0.0	0.0	0.0	0.0	0.0	0.0	0.0	0.0	0.0	0.0	0.0	0.0	0.0	0.0
2L_2816	0.0	0.0	0.7678109096716532	0.0	0.0	0.0	0.0	0.0	0.0	1.014268732529221	0.0	0.0	0.71366788180518	0.0	0.0	0.0	0.7924244225207021	0.0	1.0418858968241234	0.7671782722838436	0.0	0.0	0.0	0.0	0.0	0.0	0.0	0.0	0.0	0.0	0.0	0.9094240890071544	0.0	0.0	0.0	0.0	0.0	0.0	0.0	0.0	0.0	0.0	0.0	0.5595545050852313	0.0	0.0	0.0	0.0	1.6766483129564675
2L_2817	0.0	0.0	0.0	0.0	0.0	0.0	0.0	0.0	0.0	0.0	0.0	0.0	2.7296271547676763	0.0	0.0	0.0	0.0	0.0	0.0	0.0	0.0	1.7910747164728726	0.0	0.0	0.0	0.0	1.5762408798702694	0.0	0.0	0.0	0.0	0.0	0.0	0.0	0.0	0.0	0.0	0.0	0.0	0.0	0.0	0.0	0.0	0.0	0.0	0.0	0.0	0.0	0.0
2L_2818	0.0	0.0	0.0	0.0	0.0	0.0	0.0	0.0	0.0	0.0	0.0	0.0	0.0	0.0	0.0	0.0	0.0	0.0	0.0	0.0	0.0	0.0	0.0	0.0	0.0	0.0	0.0	0.0	0.0	0.0	1.5973387059288262	0.0	0.7186028750438707	0.0	0.7217585965779405	0.0	1.0076489625095135	1.1206460031123702	0.0	0.0	0.0	0.0	0.0	0.0	0.7765664549073487	0.0	0.0	0.0	0.0
2L_2819	0.0	0.0	0.34137643524894673	0.0	0.0	0.48664869570363173	0.0	0.0	0.0	0.0	0.0	0.0	0.0	0.0	0.0	0.0	0.0	0.5293808488643087	0.0	0.0	0.0	0.41640485211589884	0.0	0.0	0.0	0.34676182365926794	0.0	0.0	0.0	0.0	0.0	0.0	0.0	1.0680950087599812	0.38956319681169016	0.36765170853631385	0.5438701429540916	0.0	0.0	0.5110812639652955	0.0	0.5182255253226239	0.0	0.49756709592775167	0.0	0.0	0.0	0.0	1.4909093294545837
2L_2820	0.5770364423902973	0.0	0.0	0.0	0.0	0.4874963047780098	0.0	0.0	0.0	0.0	0.0	0.6999103064942228	0.6357131169103122	0.0	0.0	0.0	0.0	0.0	0.4640397500162182	0.0	0.0	0.41713011560552593	0.0	0.0	0.0	0.0	0.36709665676998554	0.0	0.0	0.0	0.43182595272248564	0.0	0.0	0.0	0.7804834189419579	1.1048761721078872	0.0	0.0	0.0	0.5119714278985519	3.2188630525057724	0.0	0.3663399793267023	0.4984337218723882	0.419875318863814	0.0	0.44639058837225726	0.0	0.0
2L_2821	0.0	0.0	0.0	0.0	0.0	0.0	0.0	0.0	0.0	0.0	0.0	0.0	0.0	0.0	0.0	0.0	0.0	0.47904861711119506	0.0	0.0	0.0	0.0	0.0	0.0	0.0	0.31379256058714605	0.0	0.0	0.0	0.0	0.0	0.0	0.0	0.48327157847467794	0.3525244842355281	0.3326962864839738	0.0	0.2736754062444572	0.0	0.0	0.0	0.0	0.0	0.0	0.0	0.0	0.0	0.9819554877613487	0.0
2L_2822	0.0	0.0	0.0	0.0	0.0	0.0	0.0	0.0	0.0	0.0	0.0	0.0	0.0	0.0	0.0	0.0	0.0	0.0	0.0	0.0	0.0	0.0	0.0	2.7244868156634015	0.0	0.0	0.0	0.0	0.0	0.0	0.0	1.9106445062474255	0.0	0.0	0.0	0.0	0.0	0.0	0.0	0.0	0.0	0.0	0.0	0.0	0.0	0.0	0.0	0.0	0.0
2L_2823	0.0	0.0	0.0	0.0	0.0	0.0	0.0	0.0	0.0	0.0	0.0	0.0	0.0	0.0	0.0	0.0	0.0	0.0	0.0	0.0	0.0	0.0	0.0	0.0	0.0	0.0	0.0	0.0	0.0	0.0	0.0	0.0	0.0	0.0	0.0	0.0	0.0	0.0	0.0	0.0	0.0	0.0	0.0	0.0	0.0	0.0	0.0	0.0	0.0
2L_2824	0.0	0.0	0.0	0.0	0.0	0.0	0.0	0.0	0.0	0.0	0.0	0.0	0.0	0.0	0.0	0.0	0.0	0.0	0.0	0.0	0.0	0.0	0.0	0.0	12.844027270438701	0.0	0.0	6.954920293135981	0.0	5.808364625897756	0.0	0.0	0.0	0.0	0.0	0.0	0.0	0.0	6.862141633230882	0.0	0.0	0.0	0.0	0.0	0.0	0.0	0.0	0.0	0.0
2L_2825	0.0	0.0	0.0	0.0	0.0	0.0	0.0	0.0	0.0	0.0	0.8051306143267357	0.0	0.0	1.2438743851062461	1.5586790444486944	0.0	0.0	0.0	0.0	1.0757924852237213	20.651812506324617	0.0	0.0	0.9092294425950718	0.0	0.0	0.5778932485540822	0.0	0.6293316900224243	0.5528525672123598	0.0	2.5505195759072565	0.0	0.8421759704793741	0.61432880155263	0.0	0.0	0.0	0.0	0.8059589380040265	0.0	0.0	0.0	0.7846475237779585	0.0	0.0	1.4054396981340398	0.0	2.3511167099037027
2L_2826	0.0	0.0	0.0	0.0	0.0	0.0	0.0	0.0	0.0	0.0	0.0	0.0	0.0	0.0	0.0	0.0	0.0	0.0	0.0	0.0	0.0	0.0	0.0	0.0	0.0	0.0	0.0	0.0	0.0	0.0	0.0	0.0	0.0	0.0	0.0	0.0	0.0	0.0	0.0	0.0	0.0	0.0	0.0	0.0	0.0	0.0	0.0	0.0	0.0
2L_2827	0.0	0.0	0.0	0.0	0.0	0.0	0.0	0.0	0.0	0.8047610954021746	0.0	0.0	0.0	0.7038145623174306	0.0	0.0	0.0	0.0	0.0	0.0	0.0	0.0	0.0	0.0	0.0	0.30941114850447976	0.32698613997308773	0.0	0.0	0.0	0.7692856843934706	0.3607865955945936	0.0	0.0	1.3904090694715112	0.3280509261008864	0.0	0.0	0.0	0.0	0.0	1.3872180618011194	0.32631214027349653	0.0	0.3739979845996606	0.0	0.0	0.0	0.0
2L_2828	0.6072556852491765	0.0	0.3598799498068237	0.0	0.0	0.0	0.0	0.0	0.0	0.0	0.0	0.0	0.0	0.0	0.0	0.0	0.0	0.0	0.0	0.7191668538298405	0.0	0.0	1.9614131196962163	0.0	0.8172554665400902	0.0	0.7726428193551045	0.0	0.0	0.3695817240359138	0.4544405614013275	0.0	0.40888296608283087	0.5629943054814984	0.41067856254618085	0.0	0.5733493573011712	0.0	0.43663273550015824	0.0	0.0	0.0	0.0	0.0	0.0	0.0	0.4697679430919356	0.0	1.5717205971155157
2L_2829	0.0	0.0	0.0	0.0	0.0	0.0	0.0	0.0	0.0	0.0	0.0	0.0	0.0	0.0	0.0	0.0	0.0	0.0	0.0	0.0	0.0	0.0	0.0	0.0	0.0	0.0	0.0	0.0	0.0	0.0	0.0	0.0	0.0	0.0	0.0	0.0	0.0	0.0	0.0	0.0	0.0	0.0	0.0	0.0	0.0	0.0	0.0	0.0	0.0
2L_2830	0.0	0.0	0.0	0.0	0.0	0.5869525610853269	0.0	0.0	0.0	0.5439008481807387	0.0	0.8427020736369927	0.0	0.9513514994536388	0.0	0.0	0.0	0.0	0.5587105318499643	0.0	0.0	0.5022306574651314	0.0	0.0	0.0	0.0	0.0	0.5063048625620262	0.4813312775995355	0.0	0.0	1.4630339598467403	0.0	0.6441208066608275	0.0	0.4434289330638705	0.0	0.729527790522223	0.0	0.0	0.0	0.0	0.0	0.0	0.5055359216637713	0.0	0.0	1.3087836923457878	0.0
2L_2831	0.0	0.0	0.3702536444806733	0.0	0.0	0.5278145605880445	0.0	0.0	0.0	0.4891004933263216	0.0	0.0	0.0	0.0	0.0	0.0	0.0	0.574161448687421	0.0	0.0	0.0	0.45162875393820273	0.0	0.6253401850606729	0.0	0.0	0.39745729082935666	0.4552924653103565	0.0	0.3802350765337162	0.0	0.8770846548075466	0.0	0.0	0.0	0.0	0.0	0.0	0.0	0.5543138924364978	0.0	0.0	0.0	0.5396565539345711	0.0	0.0	0.0	0.0	0.0
2L_2832	0.0	0.0	0.3612040810281891	0.0	0.0	0.0	0.0	0.0	0.0	0.0	0.0	0.0	0.671466758702377	0.0	0.0	0.0	0.0	0.5601280676813947	0.0	0.0	0.0	0.0	0.0	1.2201118354508371	0.0	1.1007067821699443	0.7754856575866342	0.0	0.42225592762871206	0.7418831033341153	0.0	0.0	0.4103873974954878	0.0	0.0	0.0	0.0	0.0	0.4382392685611312	0.0	0.0	0.0	0.0	0.5264665251524646	0.0	0.0	0.0	0.0	0.0
2L_2833	0.9184591928580613	0.0	2.1772380646530847	0.0	0.0	1.551879325863621	0.0	0.0	0.0	0.0	0.0	0.0	0.0	0.0	0.0	0.0	1.123516606979847	0.0	0.0	2.175444130515771	0.0	0.0	0.0	0.0	0.0	0.0	0.0	0.0	0.0	0.0	0.0	0.0	0.0	0.8515149515381554	1.2422823210802887	0.0	0.0	0.964421292975517	0.0	0.8148963044452594	0.0	0.0	0.0	0.0	0.0	0.0	0.0	0.0	0.0
2L_2834	0.0	0.0	0.0	0.0	0.0	0.0	0.0	0.0	0.0	0.7015228095932403	0.0	0.0	0.0	0.0	0.0	0.0	0.0	0.0	0.7206243258559432	0.0	0.0	0.0	0.0	0.8969330629618307	0.0	0.0	0.0	0.0	0.0	0.0	0.0	0.0	0.0	0.0	0.0	0.5719342266488406	0.0	0.0	0.0	0.0	0.0	0.0	0.0	0.0	0.0	0.0	1.3864325924792131	0.0	0.0
2L_2835	0.0	0.41691551311355635	0.3148640385595096	0.0	0.0	0.0	0.0	0.0	0.0	0.41593150772675963	0.0	0.0	0.0	0.7275169084023474	0.0	0.0	0.6499151048394304	0.0	0.0	0.6292092130071386	0.0	0.0	1.7160679734524285	0.0	0.0	0.3198311803097853	0.0	0.3871811297209721	0.0	0.0	0.7951928998816356	0.7458735941914347	0.3577374679198926	0.0	0.3593084605644592	0.6781973784958532	0.0	0.0	0.0	0.0	0.0	1.4339353710988894	0.6746026927441083	0.0	0.38659310573050826	1.2553154764706804	0.8220131842694626	0.0	1.3751204949333686
2L_2836	0.0	0.0	0.0	0.0	0.0	0.0	0.0	0.0	0.0	0.0	0.0	0.0	0.8393334483779713	0.0	2.614525361680366	0.0	0.0	0.0	0.612672718566091	0.0	0.0	1.6522134703862763	0.0	0.0	0.0	0.0	0.9693570719832929	0.0	0.5278199095358901	0.0	0.0	0.5347796055593976	0.0	0.0	0.0	0.0	0.0	0.3999940480885645	0.0	0.0	0.0	0.0	0.4836794930729358	0.0	0.0	0.0	0.0	1.435190527283259	0.0
2L_2837	0.0	1.4284428687132444	0.0	0.0	0.0	0.0	0.0	0.0	0.0	0.0	0.8067105409639547	0.0	0.0	0.0	0.0	0.0	0.0	0.0	0.0	0.0	0.0	0.0	0.0	2.733040934393899	0.0	0.0	0.5790272619931601	0.0	0.0	0.0	0.0	0.0	0.0	0.0	1.2310686266592343	0.0	0.0	0.0	0.0	0.0	0.0	0.0	0.0	0.0	0.0	0.0	0.7040988126640902	0.0	0.0
2L_2838	0.0	0.0	0.0	0.0	0.0	0.0	0.0	0.0	0.0	0.4047126685749678	0.0	0.0	0.0	0.0	0.0	0.0	0.0	0.0	0.0	0.0	0.0	0.0	1.6697808078733505	0.0	0.0	0.0	0.0	0.0	0.0	0.3146305403685142	0.3868721587141484	0.0	0.34808828521407287	0.0	0.0	0.0	0.488101024416668	0.0	0.0	0.4586743577182969	0.0	0.4650860376613651	0.3282033831729863	0.8930918984418761	0.0	0.0	0.0	0.0	0.0
2L_2839	0.0	0.0	0.3211922244244589	0.0	0.0	0.0	0.0	0.0	0.0	0.0	0.0	0.0	0.0	0.0	0.9299620473188869	0.0	0.0	0.0	0.0	0.0	0.0	0.0	0.0	0.0	0.0	0.0	0.0	0.0	0.7509622830695253	0.0	0.4055874045318228	0.0	0.0	0.502471430856238	0.0	0.0	0.0	0.0	0.7793879022552486	0.0	0.0	0.48758494156318855	0.0	0.0	0.3943629134175435	0.0	0.0	0.0	0.0
2L_2840	0.0	0.0	0.5064977071355296	0.0	0.0	0.36101854595592797	0.0	0.0	0.0	0.0	0.0	0.0	0.4707814661622526	0.0	0.0	0.0	0.0	0.0	0.0	0.0	0.0	0.0	0.0	0.0	0.0	0.0	0.5437116136202587	0.0	0.0	0.26007602802527263	0.0	0.0	0.0	0.0	0.0	0.0	0.0	0.0	0.0	0.7582875138103113	0.0	0.38444370093032687	0.27129544442860076	0.0	0.0	0.0	0.33057744143506573	0.0	0.0
2L_2841	0.0	0.0	0.0	0.0	0.0	0.0	0.0	0.0	0.0	0.0	0.0	0.0	0.0	0.0	0.0	0.0	0.0	0.0	0.0	0.0	0.0	0.2946302169804233	0.0	0.0	0.5485234844844648	0.24535379649423777	0.0	0.29702032183339955	0.0	0.2480549392079358	0.3050102818966028	0.0	0.0	0.0	0.0	0.0	0.38481919077911647	0.0	0.293058069749579	0.0	0.0	0.0	0.0	0.3520571402820964	0.0	0.0	0.3152976756885944	0.7677890975483727	0.0
2L_2842	0.0	0.0	0.0	0.0	0.0	0.0	0.0	0.0	0.0	0.0	0.0	0.0	0.539812173433878	0.0	0.0	0.0	0.0	0.0	0.0	0.0	0.0	0.0	0.0	0.0	0.0	0.0	0.0	0.7141540803853975	0.0	0.0	1.1000476467304052	0.0	0.0	0.45427324162979976	0.33137152553641763	0.0	0.0	0.2572537254133932	0.35231363128567594	0.0	0.0	0.0	0.0	0.0	0.0	0.0	0.37905002634018636	0.0	0.0
2L_2843	0.0	0.0	0.5948416049825836	0.0	0.0	0.0	0.0	0.0	0.0	0.39288920822923734	0.0	0.0	0.0	0.0	0.0	4.527267278089203	0.0	0.0	0.4035870494081759	0.0	0.0	0.0	0.0	0.5023290991008912	0.0	0.0	0.0	0.3657315800112623	0.0	0.0	0.0	0.35227637293287306	0.0	0.46528354309323566	1.018209108654316	0.0	0.0	0.5269776595462411	0.0	0.0	0.0	0.45149880219625266	0.0	0.0	0.0	0.0	0.0	0.0	0.0
2L_2844	0.0	0.0	0.0	0.0	0.0	0.0	0.0	0.0	0.0	1.06765129739918	0.0	0.0	0.0	0.0	0.0	0.0	1.6682619421488465	0.0	0.0	0.0	0.0	0.0	0.0	0.6825236009835984	0.0	0.0	0.8676045066501451	0.0	0.0	0.0	0.0	0.4786442573721865	0.4591367384505531	0.6321891363227998	0.0	0.0	0.0	0.35800702216453695	0.0	0.0	0.0	0.0	0.4329080790691021	0.0	0.0	1.6111296838560776	0.0	0.0	0.0
2L_2845	0.0	0.0	0.0	0.0	0.0	0.0	0.0	0.0	0.0	0.0	0.0	0.0	1.1655707193715987	0.7243638926040709	0.0	0.0	0.0	0.0	0.0	0.6264822570201095	0.0	0.3824009887359965	0.0	0.0	0.0	0.0	0.0	0.0	0.0	0.3219508677219787	0.0	0.0	0.7123741092474137	0.0	0.0	0.0	0.0	0.0	0.0	0.0	0.0	0.47590692631133297	0.33583950203330665	0.0	0.0	0.0	0.8184506271296086	0.0	0.0
2L_2846	0.0	0.0	0.0	0.0	0.0	0.0	0.0	0.0	0.0	0.0	0.0	0.0	0.0	0.0	0.0	0.0	0.0	0.0	0.0	0.0	0.0	0.0	0.0	0.0	0.0	0.2972244202793725	0.0	0.35981384526975585	0.0	0.600993231463979	0.0	0.34657635071807674	0.0	0.45775500375427763	0.0	0.0	0.0	0.5184508760407026	0.7100278547477556	0.4380696548273962	0.0	0.0	0.3134597353446916	0.0	0.0	0.0	0.0	0.0	0.0
2L_2847	0.0	0.0	0.0	0.0	0.0	0.0	0.0	0.0	0.0	0.0	0.0	0.0	0.0	0.0	9.542704077883732	0.0	0.0	0.0	0.0	0.0	0.0	0.0	0.0	0.0	0.0	0.0	0.0	0.0	0.0	0.0	0.0	0.0	0.0	0.0	0.0	0.0	0.0	0.0	3.9988019589331034	0.0	0.0	0.0	0.0	0.0	0.0	0.0	0.0	0.0	0.0
2L_2848	0.0	0.0	0.0	0.0	0.0	0.0	0.0	0.0	6.148983726714567	0.6061906615116213	0.0	0.0	0.0	0.0	0.0	0.0	0.0	0.7116151243832076	0.0	0.0	0.0	0.0	0.0	0.0	0.0	0.0	0.0	0.0	0.0	0.0	1.1589372313800799	0.0	0.0	0.7178882312633863	0.0	0.0	0.7310922188758506	0.8130763822247681	0.0	0.0	0.0	0.0	0.0	0.0	0.0	0.0	0.0	0.0	0.0
2L_2849	0.0	0.0	0.23574297226625374	1.3224871751806186	3.9072115403400054	0.0	0.0	0.0	0.0	0.3114135559566562	0.0	0.0	0.0	0.544701767611706	0.0	0.0	0.0	0.0	0.0	0.0	0.0	0.0	0.0	0.0	0.0	0.23946193860243786	0.25306371587625587	0.0	0.0	0.0	0.0	0.0	0.0	0.0	0.0	0.0	0.0	0.6265429926491889	0.0	0.3529353634175437	0.0	0.0	0.0	0.687205875885121	0.0	0.0	0.0	0.74935162350776	0.0
2L_2850	0.0	0.0	0.0	0.0	0.0	0.0	0.0	0.0	4.120878554824374	0.0	0.0	0.0	0.0	0.0	0.8904246141144588	0.0	0.0	0.0	0.0	0.0	0.0	0.0	0.0	0.0	0.0	0.0	0.0	0.0	0.0	0.3158273895934559	0.0	0.0	0.0	0.48110880569117076	0.0	0.0	0.0	0.0	0.0	0.0	0.0	0.4668552170393564	0.0	0.0	0.0	0.0	0.0	0.0	0.0
2L_2851	0.44022579004681184	0.0	0.2608924693075663	0.0	0.0	0.37191489159127206	0.0	0.0	0.0	0.0	0.0	0.5339672592635311	0.0	0.0	0.0	0.0	0.0	0.0	0.0	0.5213550141944117	0.0	0.0	0.0	0.4406345419410057	0.0	0.0	0.0	0.0	0.0	0.26792570313081904	0.0	0.0	0.5928337310062002	0.4081388102949587	0.0	0.5619460055304478	0.0	0.0	0.0	0.0	0.0	0.0	0.0	0.0	0.32032629204891205	0.0	0.6811100131617699	0.0	0.0
2L_2852	0.0	0.49613855363704296	0.0	0.0	6.210208091652736	0.0	0.0	0.0	0.0	0.49496756576535056	0.0	0.0	0.0	0.0	0.0	0.0	0.0	0.5810488815506288	0.0	0.0	0.0	0.0	0.0	0.6328415395161446	0.0	0.0	0.0	0.460753988885508	0.0	0.384796238847643	0.4731484471078707	0.0	0.0	0.0	0.0	0.8070696720649942	0.0	0.0	0.4546075291371604	0.5609632412007306	0.0	0.0	0.0	0.0	0.0	0.0	0.0	0.0	0.0
2L_2853	0.0	0.0	0.0	0.0	0.0	1.4238718378654225	0.0	0.0	0.0	0.0	0.0	0.0	0.0	0.0	0.0	0.0	1.0308428170872506	0.0	0.0	0.0	0.0	0.0	0.0	0.843482110081838	0.0	0.5072903713852517	0.0	0.614115418325597	0.0	0.0	0.0	0.0	0.0	0.0	0.0	0.0	0.0	0.0	0.0	0.0	0.0	0.0	0.0	0.7279088401908169	0.6131827421924668	0.0	0.6519054413764905	1.5874709175327908	0.0
2L_2854	0.0	0.3660169377998136	0.0	0.0	0.0	0.0	0.0	0.0	0.0	0.36515306340050396	0.0	0.0	1.5415915226443349	0.0	0.0	0.0	0.5705710845985748	0.0	0.0	0.0	0.0	0.33717738025313926	0.0	0.0	0.0	0.28078501650285853	0.0	0.3399126370136853	0.0	0.0	0.0	0.32740730477128044	0.31406356546064584	0.0	0.31544276555990836	0.0	0.0	0.48977549572871687	0.33537820130231377	0.8276802770411422	0.0	0.0	0.0	0.0	0.0	0.0	0.0	0.8786645142900724	0.0
2L_2855	0.0	0.34278323879085953	0.5177553318185193	1.452269774214166	0.0	1.1071280743470455	0.0	0.0	0.0	0.3419742006455652	0.0	0.0	0.0	0.0	0.7495399511165035	0.0	0.0	0.0	0.0	0.0	0.0	0.0	0.0	0.0	0.0	0.0	0.0	0.955007891071036	0.0	0.2658565839316547	0.0	0.0	0.0	0.0	0.5908387381291635	0.2788031227288001	0.0	0.0	0.0	0.0	0.0	0.0	0.5546507353226658	0.0	0.0	0.0	0.3379249905195144	0.8228894264551215	0.0
2L_2856	0.0	0.0	0.0	0.0	0.0	0.0	0.0	0.0	0.0	0.0	0.0	0.0	0.0	0.0	0.0	0.0	0.0	0.0	0.0	0.0	0.0	0.0	0.0	0.0	0.0	0.0	0.0	0.0	0.0	0.0	0.0	0.0	0.0	0.0	0.0	0.0	0.0	0.0	0.0	0.0	0.0	0.0	0.0	0.0	0.0	0.0	0.0	0.0	0.0
2L_2857	0.0	0.0	0.0	3.2921008673368948	0.0	0.8365703026912131	0.0	0.0	0.0	0.7752096632055107	0.0	0.0	0.0	0.0	0.0	0.0	0.0	0.0	0.0	0.0	0.0	0.0	0.0	0.0	0.0	0.0	0.0	0.0	0.6860306595334114	0.0	0.0	0.0	0.0	0.0	0.0	0.0	0.0	0.0	0.0	0.0	0.0	0.0	0.0	0.0	0.0	0.0	0.0	1.8653800021563793	0.0
2L_2858	0.0	0.0	0.0	0.0	0.0	0.0	0.0	0.0	0.0	0.0	0.0	0.0	1.5664813101548405	0.0	0.0	0.0	1.7393497440981687	1.3067365404829592	0.0	0.0	0.0	0.0	0.0	0.0	0.0	0.0	0.0	0.0	0.0	0.0	0.0	0.0	0.0	0.0	0.0	0.0	0.0	0.0	0.0	0.0	0.0	0.0	0.0	0.0	0.0	0.0	0.0	0.0	3.68019678748262
2L_2859	0.0	0.0	0.0	0.0	0.0	0.0	0.0	0.0	0.0	0.0	0.0	0.6388688443788966	0.5802705012179298	0.7212380888431175	0.0	0.0	0.0	0.0	0.0	0.0	0.0	0.0	0.0	0.5272002650341172	0.0	0.31707088395462474	1.0052428777369329	0.3838395710270368	0.0	0.32056157258531787	0.0	0.0	0.0	0.0	0.3562074563624493	0.336172105057279	0.0	0.0	0.7574382997388619	0.0	0.0	0.47385327389254683	0.6687805482234914	0.0	0.38325662196540283	0.0	0.0	0.9922143913355076	0.0
2L_2860	0.0	0.0	0.7631213372083617	0.0	0.0	0.0	0.0	0.0	0.0	0.0	0.0	0.0	1.4186179993684316	0.0	0.0	0.0	0.0	0.0	2.0710447032928165	0.0	0.0	0.0	0.0	0.0	0.0	0.0	0.0	0.0	0.0	0.7836938390300693	0.0	0.0	0.0	0.0	0.0	0.0	0.0	0.0	0.0	0.0	0.0	0.0	0.0	0.0	0.0	0.0	0.0	0.0	0.0
2L_2861	0.0	0.0	0.0	0.0	0.0	0.0	0.0	0.0	0.0	0.0	0.0	0.0	0.0	0.0	2.978523653052034	0.0	0.0	0.0	0.0	0.0	0.0	0.0	0.0	0.0	0.0	0.0	1.1043124727234819	0.0	1.2026076381940491	0.0	0.0	0.0	0.0	0.0	0.0	0.0	0.0	0.0	1.2481290545472339	0.0	0.0	0.0	0.0	0.0	0.0	0.0	0.0	0.0	0.0
2L_2862	0.0	0.0	0.292982632341134	0.0	4.855903491831642	0.0	0.0	0.0	0.0	0.0	0.0	0.0	0.0	0.0	0.0	0.0	0.0	0.0	0.0	0.0	0.0	0.0	0.0	0.494833248123048	0.665337588300278	0.0	0.0	0.0	0.0	0.0	0.3699655732235492	0.0	0.3328765822789023	0.0	0.0	0.0	0.0	0.0	0.0	0.43862996562018325	0.0	0.0	0.627721328891075	0.42703157710618805	0.0	1.168077607076214	0.38244378057303385	0.0	0.0
2L_2863	0.0	0.0	0.0	2.4079013839172414	0.0	0.6118824637422926	0.0	0.0	0.0	0.0	0.0	1.756989082948333	0.0	0.0	0.0	0.0	0.0	0.0	0.0	0.0	0.0	0.5235621282381663	0.0	1.4498830524329906	0.0	0.0	0.0	0.0	0.0	0.0	0.0	0.0	0.4876714701656249	0.6714788421717183	0.0	0.4622628914950654	0.0	0.0	0.0	0.0	0.0	0.0	0.0	0.625610595941639	0.0	0.0	0.0	0.0	0.0
2L_2864	0.0	0.4310365264662893	0.0	0.0	0.0	0.0	0.0	0.0	0.0	0.8600383852332097	0.0	0.0	0.0	0.0	0.0	0.0	0.0	0.0	0.0	0.0	0.0	0.39707388314036207	0.0	0.0	0.0	0.0	0.0	0.0	0.0	0.0	0.0	0.3855682423786846	0.3698541088276483	0.0	0.0	0.3505840309254381	0.0	0.0	0.3949550963702284	0.0	6.128190719100284	0.0	1.0461774350407507	0.0	0.0	0.0	0.0	0.0	0.0
2L_2865	0.3968359791181733	0.3114025008112035	0.23517822181934625	0.0	0.0	0.0	0.0	0.0	3.151301550566415	0.3106675275885191	0.3517280045133737	0.4813380427447435	0.4371887434740836	0.0	0.0	0.0	0.0	0.0	0.31912658372949704	0.0	0.0	0.0	0.0	0.0	0.0	0.0	0.5049149430385256	0.0	0.0	0.0	0.296972707733003	0.5571078437107483	0.0	0.0	0.0	0.0	0.0	0.0	0.2853354580552882	0.0	0.0	0.0	0.251937093927792	0.0	0.8662622723376123	0.0	0.0	0.0	0.0
2L_2866	0.0	0.0	0.5563171537390242	0.0	0.0	0.0	0.0	0.0	0.0	0.0	0.0	1.1386114235176206	0.0	0.0	0.8053648250308676	0.0	0.0	0.43134735833388116	0.3774490498512813	0.0	0.0	0.0	0.0	0.0	0.6316734723166575	0.0	0.597191444468153	0.0	0.0	0.0	0.0	0.3294614692011347	1.5801700541088148	0.0	0.0	0.0	0.44315344981444504	0.0	0.0	0.0	0.0	0.0	0.0	0.8108500822526324	0.0	0.0	0.36309325534671155	0.0	0.0
2L_2867	0.0	0.43267622794595184	0.0	0.0	0.0	0.0	0.0	0.0	0.0	0.0	0.0	0.668792087922083	0.0	0.0	0.0	0.0	0.6744839354788668	1.0134509260711873	0.4434084059237235	0.0	0.0	0.39858438768868487	0.0	0.5518931923312455	0.0	0.0	0.7015508623673666	0.0	0.0	0.3355759876588575	0.8252536871096859	0.0	0.0	0.0	0.0	1.0557530517597715	0.0	0.28948689547826684	0.3964575408642663	0.0	0.0	0.0	0.3500523958426097	0.9525464233024861	0.0	0.0	0.42654393120972467	0.0	0.0
2L_2868	0.0	0.0	0.3487392865547474	1.9563816877196163	0.0	0.4971447979961485	0.0	0.0	0.0	1.3820408763465917	0.0	0.0	0.0	0.0	0.0	0.0	0.0	0.0	0.0	0.0	0.0	0.0	0.0	0.0	0.0	0.0	0.0	0.0	0.0	0.3581407267427441	0.0	0.0	0.0	0.0	0.0	0.0	0.555600404854903	0.0	0.42311606619515457	0.0	0.0	0.0	0.0	1.52489606308434	0.4281854621958053	0.0	0.0	0.0	0.0
2L_2869	0.0	0.0	0.27659117092216934	0.0	0.0	0.0	0.0	0.0	0.0	0.0	0.0	0.0	0.0	0.0	0.0	0.0	0.0	0.0	0.37532214838301087	0.0	0.0	0.33738094880632086	1.5074736776252466	0.0	0.0	0.28095453854944913	0.29691315426817705	0.3401178569595579	0.0	0.2840476160380669	0.34926715717280526	0.0	0.0	0.0	0.3156332119870929	0.5957600235730326	0.0	0.0	0.3355806836134241	0.8281799833867094	0.0	0.0	0.0	0.0	0.0	0.0	0.0	0.8791950020225882	0.0
2L_2870	0.0	0.0	0.0	0.0	0.0	0.0	0.0	0.0	0.0	0.0	0.5785247560867313	2.3751248424995337	0.7190911952892048	0.0	0.0	0.0	0.0	0.0	0.5249017042823475	0.0	0.0	0.0	0.0	0.0	0.8784403677783856	0.0	0.0	0.9513344391961966	0.0	0.0	0.4884628494206782	0.0	0.43949452504090375	0.0	0.44142455118600177	0.0	0.0	0.0	0.0	0.0	0.0	0.5872153011395675	0.0	0.0	0.47494480903846564	0.0	0.0	0.0	0.0
2L_2871	0.0	0.3120432466976463	0.0	0.0	0.0	0.0	0.0	0.0	0.0	0.0	0.35245172468726954	0.0	0.43808830878987387	0.0	0.0	0.0	0.0	0.0	0.0	0.0	0.0	0.2874564359771276	1.28440272704387	0.0	0.0	0.0	0.0	0.2897883455473325	0.27549447953142137	0.0	0.5951675253743722	0.27912707807318354	0.2677510369462159	0.0	0.0	0.0	0.0	0.41755208586474285	0.0	0.3528143293422976	0.0	0.3577462216990541	0.0	0.0	0.2893482349989143	0.0	0.0	0.0	0.0
2L_2872	0.0	0.0	0.0	0.0	0.0	0.32045267401092925	0.0	0.0	0.0	0.0	0.0	0.0	0.0	0.5193999517789085	0.0	0.0	0.0	0.3485913146103544	0.3050336531428166	0.44921462459538114	2.8744999088783527	0.27419789575050846	0.0	0.0	0.0	0.0	0.0	0.27642224913837804	0.0	0.23085256854647604	0.0	0.0	0.25540138166017845	0.3516642546015444	0.0	0.0	0.0	0.5974395889997988	0.2727347754130036	0.0	2.115899674193768	0.6824913199047706	0.0	0.32764231733809757	0.27600243809513714	0.8962139441927577	0.0	0.7145436645486163	0.0
2L_2873	0.4934275450992776	0.0	0.0	0.0	0.0	0.0	0.0	0.0	0.0	0.3862853257930438	0.8746801950536836	0.0	0.0	0.0	0.0	0.0	0.0	0.45346538245270357	0.7936067043894387	0.5843613222928001	0.0	0.356690624386938	0.0	0.0	0.0	0.0	0.0	0.0	0.3418476180057977	0.30030480938152226	0.0	0.34635513177080984	0.3322391590362406	0.0	0.0	0.6298577781137019	0.0	0.0	0.0	0.0	0.0	0.0	0.0	0.0	0.0	0.0	0.0	0.0	1.2771065873157772
2L_2874	1.012932719793232	0.0	0.0	0.0	0.0	0.0	0.0	0.0	0.0	0.0	0.0	0.0	0.0	0.0	0.0	0.0	0.0	0.46544819775665136	0.8145777485543484	0.0	0.0	0.0	0.0	0.5069366164981913	0.0	0.6097676794287892	0.6444033472629709	0.3690861828416779	0.0	0.30824035905069985	0.37901474208160507	0.7110151209097211	0.0	0.46955126722730767	0.0	0.0	0.0	0.0	0.36416257193166723	0.0	0.0	0.0	0.0	0.0	0.36852564020827006	1.1966481884242237	0.39179816000613715	0.0	0.0
2L_2875	0.0	0.0	0.0	0.0	0.0	0.0	0.0	0.0	0.0	0.0	0.0	0.0	0.0	0.0	0.0	0.0	0.0	0.0	0.0	0.0	0.0	0.0	0.0	0.0	0.0	0.0	0.0	0.0	0.0	0.0	0.0	0.0	0.0	0.0	0.0	0.0	0.0	0.0	0.0	0.0	0.0	0.0	0.0	0.0	0.0	0.0	0.0	0.0	0.0
2L_2876	0.0	0.0	0.0	0.0	0.0	0.0	0.0	0.0	0.0	0.0	0.0	0.0	0.0	0.0	0.0	0.0	0.0	0.0	0.0	0.0	0.0	0.0	0.0	0.0	0.0	0.0	0.0	0.0	0.0	0.0	0.0	0.0	0.0	0.0	0.0	0.0	0.0	0.0	0.0	0.0	0.0	0.0	0.0	0.0	0.0	0.0	0.0	0.0	0.0
2L_2877	0.0	0.0	0.0	0.0	0.0	0.0	0.0	0.0	0.0	0.0	0.0	0.0	0.0	0.0	0.0	0.0	0.0	0.0	0.0	0.0	0.0	0.0	0.0	0.0	0.0	0.0	0.0	0.0	0.0	0.0	0.0	0.0	0.0	0.0	0.0	0.0	0.0	0.0	0.0	0.0	0.0	0.0	0.0	0.0	0.0	0.0	0.0	0.0	0.0
2L_2878	0.0	0.0	0.0	0.0	0.0	0.0	0.0	0.0	0.0	0.0	0.0	0.0	0.0	0.0	0.0	0.0	0.0	0.0	0.0	0.0	0.0	0.0	0.0	0.0	0.0	0.0	0.0	0.0	0.0	0.0	0.0	0.0	0.0	0.0	0.0	0.0	0.0	0.0	0.0	0.0	0.0	0.0	0.0	0.0	0.0	0.0	0.0	0.0	0.0
2L_2879	0.0	0.0	0.0	0.0	0.0	0.0	0.0	0.0	0.0	0.0	1.1254782579172238	0.5134038185435812	0.4663133814313825	0.5795968799372598	0.7262835554804739	0.0	0.0	0.7779840472815136	0.0	0.0	0.0	0.9179298784186578	0.0	0.0	0.0	0.0	0.0	0.0	0.0	0.0	0.0	0.5942212518060983	0.0	0.3924211083471148	0.28625322693262717	0.0	0.0	0.444454054528779	0.0	0.0	0.0	0.0	0.0	0.0	0.6159806192785795	0.0	0.0	0.0	0.0
2L_2880	0.0	4.852896572641795	0.0	0.0	0.0	0.0	0.0	0.0	0.0	0.0	0.0	0.0	0.0	0.0	0.0	0.0	0.0	0.0	0.0	0.0	0.0	0.0	0.0	0.0	0.0	0.0	0.0	0.0	0.0	0.0	0.0	0.0	0.0	0.0	0.0	0.0	0.0	0.0	0.0	0.0	0.0	0.0	0.0	0.0	0.0	0.0	0.0	0.0	0.0
2L_2881	0.0	0.0	0.32966695330109363	0.0	0.0	0.0	0.0	0.0	0.0	1.7419439013934332	0.0	0.0	0.0	0.0	0.0	0.0	0.0	0.0	0.0	1.31758129756592	0.0	0.0	0.0	0.5567912609607144	0.0	0.6697352372522009	1.4155542946112467	0.0	0.38538829566496746	0.0	0.0	0.39046992547920517	0.0	0.0	0.3762008707996796	0.0	0.0	0.0	0.0	0.49355077206147274	0.0	0.0	0.0	0.48050015068484725	0.0	0.0	0.0	2.0958119285441303	0.0
2L_2882	0.39854089396229675	0.6254807405879613	0.2361886111552259	0.0	0.0	0.0	0.0	0.0	0.0	0.0	0.7064782465633808	0.0	0.0	0.5457314495920685	0.0	0.0	0.4875200949689146	0.36626349845810396	0.0	0.0	0.0	0.28809863114256895	1.2872721608729765	0.3989109412176007	0.0	0.0	0.5070841943834239	0.0	0.0	0.24255586940937526	0.0	0.0	0.2683492090514403	0.0	0.0	0.2543677227302285	0.3762882274502789	0.41848492262642734	0.2865613364624685	0.0	0.0	0.358545448521891	0.7590584517515122	0.0	0.0	0.9416484026111911	0.6166158359402311	0.0	0.0
2L_2883	0.0	0.48335623233484015	0.0	0.0	0.0	0.0	0.0	0.0	0.0	0.0	0.0	0.0	0.0	0.0	0.0	5.556574260836708	0.0	0.0	0.0	0.0	0.0	0.0	0.0	0.6165372554967379	0.0	0.0	0.0	0.0	0.4267420463817395	0.0	0.9219168679902626	0.0	0.4147474229668874	0.0	0.4165687730050105	0.0	0.0	0.0	0.4428951970451804	0.0	3.436018753790358	0.0	0.0	0.0	0.0	2.9107315032109002	0.0	0.0	0.0
2L_2884	0.0	0.0	0.5162965921533658	0.0	0.0	0.0	0.0	0.0	0.0	0.0	0.7721632075041909	0.0	0.0	0.0	0.0	0.0	0.0	0.0	0.0	0.0	0.0	0.0	0.0	0.0	0.0	0.5244414357821987	0.0	0.0	0.0	0.530215102965122	0.6519566130697483	0.0	0.0	0.0	0.0	0.0	0.0	0.0	0.0	0.0	4.859733511653155	0.0	0.0	0.0	0.6339139393364646	0.0	0.67394582068674	0.0	0.0
2L_2885	0.0	0.0	0.0	0.0	0.0	0.0	0.0	0.0	0.0	0.0	0.7101393879344121	0.0	0.0	0.0	0.0	0.0	0.0	0.0	0.3221585343436139	0.0	0.0	0.28959162802187055	0.0	0.0	0.0	0.0	0.0	0.0	0.0	0.0	0.0	0.0	0.0	0.37140702239313217	0.0	0.0	0.0	0.0	0.0	0.710869984012534	0.0	0.0	0.25433069215996135	0.0	0.0	0.0	0.0	0.7546588296856521	0.0
2L_2886	0.9910724196438483	0.0	0.0	0.0	0.0	0.0	0.0	0.0	0.0	0.0	0.0	0.0	1.0918508619070704	0.0	0.0	0.0	0.0	0.9108065374050028	0.0	0.0	0.0	0.0	0.0	0.0	0.0	0.0	0.0	0.0	0.6866170105244656	0.0	0.0	0.0	2.001953907013245	0.9188355780486506	0.0	0.0	0.0	0.0	0.0	0.0	0.0	0.0	0.6291967422709472	0.0	0.0	0.0	0.0	0.0	0.0
2L_2887	0.0	0.0	0.0	0.0	0.0	0.0	0.0	0.0	0.0	0.0	0.0	0.0	0.0	0.0	0.0	0.0	0.0	0.0	0.0	0.0	0.0	0.0	0.0	0.0	0.0	0.0	0.0	0.0	0.0	0.0	0.0	0.0	0.0	0.0	0.0	0.0	0.0	0.0	0.0	0.0	0.0	0.0	0.0	0.0	0.0	0.0	0.0	0.0	0.0
2L_2888	0.0	1.1613504880285088	0.0	0.0	0.0	0.0	0.0	0.0	0.0	0.0	0.0	0.0	0.0	0.0	0.0	0.0	0.0	0.0	0.0	0.0	0.0	0.0	0.0	0.0	0.0	1.7818291028107374	0.0	0.0	0.0	0.0	0.0	0.0	0.0	0.0	1.0008815764925747	0.0	0.0	0.0	1.0641355563976416	0.0	0.0	0.0	0.0	0.0	0.0	0.0	0.0	0.0	0.0
2L_2889	0.0	0.0	0.23877371930372818	0.0	0.0	0.34038353872529903	0.0	0.0	0.0	0.0	0.3571053610799438	0.0	0.0	0.0	0.0	0.0	0.0	0.0	0.32400551690673746	0.0	0.0	0.0	1.3013614843849637	0.4032770616652568	0.0	0.24254049722936286	0.25631714099349756	0.0	0.5582640043875085	0.0	0.30151294370946313	0.28281256416310047	0.0	0.3735363538279781	0.0	0.0	0.7608134800323741	0.0	0.28969777916523703	0.0	0.0	0.0	0.25578880766400564	0.0	0.0	0.0	0.0	0.0	0.0
2L_2890	0.5590909985454688	0.0	0.33133595185927184	0.0	0.0	0.0	0.0	0.0	0.0	0.0	0.0	1.3562871368371654	0.0	0.0	0.0	0.0	0.0	0.5138108238977114	0.0	0.0	0.0	0.0	0.0	0.0	1.5048691546367428	0.0	0.3556801985435323	0.0	0.0	0.0	0.41839645708574486	0.0	0.0	0.0	0.0	0.0	0.0	0.0	0.0	0.0	0.0	0.0	0.0	0.0	0.0	0.0	0.0	0.0	0.0
2L_2891	0.0	0.5634167847494345	0.0	0.0	0.0	0.0	0.0	0.0	0.0	0.0	0.0	2.612637326749487	0.0	0.0	0.0	0.0	0.0	1.3196825371688587	0.0	0.0	0.0	0.0	0.0	0.0	0.0	0.4322176786539359	0.0	0.0	0.0	0.0	0.0	0.5039842474683612	0.4834439775449942	0.0	0.0	0.0	0.0	0.0	0.0	0.6370319407815108	0.0	0.0	0.0	0.0	0.0	0.0	0.0	0.0	0.0
2L_2892	0.450662546048699	0.0	0.5341552772297938	0.0	0.0	0.0	0.0	0.0	0.0	0.3528062633554811	0.3994361559223001	0.0	0.49648873238681396	0.6171028575935186	0.0	0.0	0.0	0.0	0.0	1.0674303205503926	0.0	0.32577651275138136	0.0	0.45108098852413875	0.0	0.27129092538908134	0.28670063419327085	0.0	0.0	0.0	0.3372538872894811	0.632673579216015	0.3034442377517161	0.0	0.0	0.0	0.850999298691478	0.47321487850042365	0.324038168844754	0.0	0.0	0.0	0.28610967293315515	0.0	0.0	0.0	0.0	0.0	0.0
2L_2893	0.0	0.0	0.6951853962125744	0.0	0.0	0.0	0.0	0.0	0.0	0.0	0.0	0.0	0.6461636360299811	0.0	0.0	0.0	0.0	0.0	0.4716681222344919	0.6946125985776835	0.0	0.0	0.0	0.5870669617969697	0.0	0.35307615125245645	0.0	0.4274268161942446	0.40634390607669435	0.0	0.43892476074650216	0.0	0.0	0.0	0.0	0.374346428570359	0.553773696391799	0.0	0.0	0.0	0.0	0.0	0.0	0.0	0.4267776698314792	0.0	0.0	0.0	0.0
2L_2894	0.0	0.0	0.0	0.0	0.0	0.3528904266755802	0.0	0.0	0.0	0.0	0.0	0.5066533720821832	0.0	0.0	0.0	0.0	0.510965315674372	0.0	0.0	0.0	0.0	0.0	0.0	0.0	0.0	0.2514522878336118	0.0	0.9132090946859025	0.28938829334064287	0.5084411398030095	0.0	0.0	0.0	0.38726139276546145	0.0	0.26660046443933705	0.0	0.0	0.0	0.0	0.0	0.0	0.2651873877726975	0.0	0.0	0.0	0.32313468563906733	0.0	0.0
2L_2895	2.1473235758950047	0.5616778440557634	0.848383659452012	0.0	0.0	0.0	0.0	0.0	0.0	0.0	0.0	0.0	0.0	0.0	0.0	0.0	0.0	0.0	0.0	0.0	0.0	0.0	0.0	0.0	0.0	0.4308836734729052	0.0	0.5216190219851986	0.4958900631565584	0.0	0.0	0.0	0.0	0.0	0.0	0.0	0.0	0.0	0.514660622492316	0.0	0.0	0.0	0.0	0.6182731877176322	0.0	0.0	0.0	0.0	3.7051857780149096
2L_2896	0.0	0.0	0.0	0.0	0.0	0.0	0.0	0.0	0.0	0.0	0.0	0.0	0.0	0.0	0.0	0.0	0.0	0.0	0.0	0.0	0.0	0.6862242876048337	6.132326405337577	0.0	0.0	0.0	0.0	0.0	0.0	1.1554912845625498	0.0	0.0	1.2783659823744011	0.0	0.0	0.0	0.0	0.0	0.0	0.8422485340664265	0.0	0.0	0.0	0.0	0.0	0.0	0.7343609392828907	0.0	0.0
2L_2897	0.0	0.0	0.0	0.0	0.0	0.45290051985733265	0.0	0.0	0.0	0.0	0.0	0.0	0.0	0.0	0.0	0.0	0.0	0.0	0.43110858883846065	0.0	0.0	0.0	0.0	0.0	0.0	0.645429080930288	0.0	0.0	0.0	0.326267361094118	0.0	0.0	0.0	0.49701230990148915	0.0	0.34215575094017553	0.0	0.0	0.3854601056114434	0.0	0.0	0.0	0.0	0.9261234989390328	0.0	0.0	0.0	0.0	1.3875175590347095
2L_2898	0.0	0.0	0.0	0.0	0.0	0.0	0.0	0.0	0.0	0.0	0.0	0.0	0.0	0.0	0.0	0.0	0.0	0.0	0.0	0.0	0.0	0.0	0.0	0.0	0.0	0.0	0.0	0.0	0.0	0.0	0.0	0.0	0.0	0.0	0.0	0.0	0.0	0.0	0.0	0.0	0.0	0.0	0.0	0.0	0.0	0.0	0.0	0.0	0.0
2L_2899	0.0	0.0	0.0	0.0	0.0	0.0	0.0	0.0	0.0	0.0	0.0	0.0	0.0	0.0	5.1983116923285655	0.0	0.0	0.0	0.0	0.0	0.0	1.0950006104628405	0.0	0.0	0.0	0.9118635545736204	0.0	0.0	0.0	0.0	0.0	0.0	0.0	0.0	0.0	0.0	2.8603803991289	1.5905707150641282	0.0	0.0	0.0	0.0	0.0	0.0	0.0	0.0	0.0	0.0	0.0
2L_2900	0.0	0.36734683381927197	1.1097145969416708	0.0	0.0	0.0	0.0	0.0	0.0	0.0	0.0	0.0	0.0	0.0	0.0	0.0	0.0	0.0	0.37645856990617294	0.0	0.0	0.3384024898301592	0.0	0.4685633360809887	0.0	0.0	0.0	0.0	0.0	0.2849076713954692	0.35032468792726473	0.0	0.0	0.0	0.0	0.597563899300444	0.0	0.0	0.0	0.41534379667425914	0.0	0.8422995417637803	0.0	0.0	0.0	0.0	0.0	0.0	1.2116271619669263
2L_2901	0.0	0.0	0.0	0.0	0.0	0.0	0.0	0.0	0.0	0.0	0.0	0.0	0.0	0.0	0.0	0.0	0.0	0.0	0.0	1.996001609575698	0.0	1.2183473362053843	0.0	0.0	0.0	0.0	0.0	0.0	0.0	0.0	0.0	0.0	1.13482852287088	0.0	0.0	0.0	0.0	0.0	1.2118462331941164	0.0	0.0	0.0	0.0	0.0	0.0	0.0	0.0	0.0	0.0
2L_2902	0.0	0.5792889430974609	0.656238195915451	0.0	0.0	0.0	0.0	0.0	0.0	0.2889608516993961	0.32715238872770275	0.8954128670381287	0.4066418935003254	0.0	0.0	0.0	0.4515167010383756	0.0	0.0	0.0	0.0	0.2668225265985371	0.0	0.0	0.0	0.0	0.0	0.26898704937641943	0.7671576339140136	0.22464310108119603	0.0	0.0	0.7455948022299845	0.0	0.24962301931622863	0.0	0.0	0.0	0.26539876124066597	0.6549779305186313	0.0	0.33206684146886584	0.0	0.0	0.2685785304016662	0.8721076006357665	0.0	0.0	0.9553399586796362
2L_2903	0.0	0.0	0.28320245792546045	0.0	0.0	1.614875457574961	0.0	0.0	0.0	0.0	0.0	0.0	0.0	0.0	0.0	0.0	0.0	0.0	0.0	0.0	0.0	0.0	0.0	0.0	0.0	0.0	0.0	0.34824760585865305	0.0	0.0	0.0	0.335435631428561	0.0	0.0	0.0	0.3050001604300844	0.0	0.2508926194893036	0.0	0.0	0.0	0.0	0.0	0.0	0.0	0.0	0.3696772665708019	0.0	0.0
2L_2904	0.0	0.0	0.0	0.0	0.0	0.0	0.0	0.0	0.0	0.0	0.46483456770152787	0.0	0.5777772539264009	0.0	0.0	0.0	0.6415376374093427	0.0	0.0	0.6210986464894075	0.0	0.37911486535925115	0.0	0.0	0.0	0.0	0.33364121744879505	0.0	0.0	0.0	0.0	0.7362592127194963	0.0	0.0	0.0	0.0	0.0	0.0	0.37709190793195485	0.0	0.0	0.0	0.0	0.0	0.0	0.0	0.0	0.0	1.357395061145218
2L_2905	0.0	4.266907889192669	0.0	0.0	0.0	0.0	0.0	0.0	0.0	0.0	0.0	0.0	0.0	0.0	0.0	0.0	0.0	0.0	0.0	0.0	0.0	1.96535279556695	0.0	0.0	0.0	0.0	0.0	0.0	0.0	0.0	0.0	0.0	0.0	0.0	0.0	0.0	0.0	0.0	0.0	0.0	0.0	0.0	0.0	0.0	0.0	0.0	0.0	0.0	0.0
2L_2906	0.5653606684462713	0.44364607867885747	0.33505156711659173	0.0	0.0	0.4776322888597809	0.0	0.0	0.0	0.0	0.5010966500185656	0.0	0.0	0.0	0.9700896149384487	0.0	0.6915844545646302	0.0	0.45465035478185784	0.0	0.0	0.40868989142335654	0.0	0.0	0.0	0.0	0.0	0.4120052733378945	0.0	0.0	0.8461767449983761	0.0	0.0	0.0	0.38234554616378946	0.36084002402905885	0.0	0.0	0.0	0.0	0.0	1.0172481545338292	0.0	0.0	0.0	0.0	0.0	2.1300438639932913	0.0
2L_2907	0.0	0.0	0.0	0.0	0.0	0.0	0.0	0.0	0.0	0.0	0.0	0.0	0.0	0.0	0.0	0.0	0.0	0.0	0.0	0.0	0.0	0.0	0.0	0.0	0.0	0.0	0.0	0.0	0.0	0.0	0.0	0.0	0.0	0.0	0.0	0.0	0.0	0.0	0.0	0.0	0.0	0.0	0.0	0.0	0.0	0.0	0.0	0.0	0.0
2L_2908	0.0	0.0	0.0	0.0	0.0	0.0	0.0	0.0	0.0	0.0	0.0	0.0	0.0	0.0	0.0	0.0	0.0	0.0	0.0	0.0	0.0	0.0	0.0	0.0	0.0	0.0	0.0	0.0	0.0	0.0	0.0	0.0	0.0	0.0	0.0	0.0	0.0	0.0	0.0	0.0	0.0	0.0	0.0	0.0	0.0	0.0	0.0	0.0	0.0
2L_2909	0.0	0.429916422097962	0.6493652389852396	1.8214269386494228	0.0	0.0	0.0	0.0	0.0	0.0	0.9711781045953963	0.0	0.603574537411421	0.0	1.8801358849409482	0.0	0.0	0.0	0.0	0.0	0.0	0.0	0.0	0.5483729664411099	0.0	0.3298046543945695	0.0	0.0	0.0	0.0	0.0	0.38456629324895025	0.3688929949138509	0.0	0.0	0.0	0.0	0.0	0.39392875428185786	0.0	0.0	0.0	0.0	0.9464706488094157	0.7972969083456974	0.0	0.4238232399404918	0.0	0.0
2L_2910	0.5452879054706337	0.0	0.0	0.0	0.0	0.0	0.0	0.0	0.0	1.280654383654342	0.0	0.0	1.2014723803726992	0.0	0.9356472138437614	0.0	0.0	0.0	0.0	0.0	0.0	0.0	0.0	0.0	0.7338581299592298	0.3282537272636287	0.0	0.397377293964741	0.0	0.6637350595312272	0.4080668948957606	0.0	0.0	0.0	0.0	0.34802863356858676	0.0	0.0	0.0	0.0	0.0	0.0	0.34618395883235753	0.0	0.39677378474339725	0.0	0.8436603689951103	0.0	0.0
2L_2911	0.0	0.0	0.0	0.0	0.0	0.0	0.0	0.0	0.0	0.0	0.0	0.0	0.0	0.0	0.0	0.0	0.0	0.0	0.0	0.0	0.0	0.0	0.0	0.0	0.0	0.0	0.0	0.0	0.0	0.0	0.0	0.0	0.0	0.0	0.0	0.0	0.0	0.0	0.0	0.0	0.0	0.0	0.0	0.0	0.0	0.0	0.0	0.0	0.0
2L_2912	0.6229141718954083	0.0	0.7383193813119846	0.0	0.0	0.0	0.0	0.0	0.0	0.0	0.0	0.0	0.0	0.0	0.0	0.0	0.0	0.5724650275390026	0.5009335899315555	0.0	0.0	0.0	0.0	0.0	0.0	0.0	0.0	0.0	0.0	0.0	0.0	0.8744932147852842	0.0	0.0	0.0	0.0	0.0	0.0	0.0	1.1053522260135804	0.0	0.0	0.0	0.538062081172476	0.0	0.0	0.0	0.0	0.0
2L_2913	0.0	0.0	0.0	0.0	0.0	0.704511919778073	0.0	0.0	0.0	0.0	0.7391220634218468	0.0	0.0	0.0	0.0	0.0	1.0200932875311448	0.0	0.0	0.0	0.0	0.0	0.0	0.0	2.2445872899795787	0.0	0.0	0.0	0.0	0.0	0.0	0.0	0.0	0.0	0.5639631177144424	0.0	0.0	0.4378216045960411	0.599604608728912	0.0	0.0	0.0	0.0	0.0	0.0	0.0	0.0	0.0	0.0
2L_2914	0.0	0.0	0.0	0.0	0.0	0.0	0.0	0.0	0.0	0.0	0.0	0.0	0.0	0.0	0.0	0.0	0.0	0.0	0.0	0.0	0.0	0.0	0.0	0.0	0.0	0.0	0.0	0.0	0.0	0.0	0.0	0.0	0.0	0.0	0.0	0.0	0.0	0.0	0.0	0.0	0.0	0.0	0.0	0.0	0.0	0.0	0.0	0.0	0.0
2L_2915	0.0	0.4271915997043834	0.6452495438085726	0.0	0.0	0.0	0.0	0.0	0.0	0.0	0.0	0.0	0.5997490649912076	1.4908973263738245	0.0	0.0	0.0	0.0	0.0	0.6447178907925258	0.0	0.3935319095348846	0.0	0.5448973631326803	0.0	0.0	0.6926579641120055	1.1901729797408755	0.0	0.0	0.0	0.0	0.0	0.0	0.0	0.0	0.0	0.0	0.0	0.4830077860855117	0.0	0.0	0.0	0.9404718911761165	0.0	0.0	0.0	0.0	0.0
2L_2916	1.4324332686637462	0.0	0.42445383826814687	0.0	0.0	0.0	0.0	0.0	0.0	0.5606982801813792	0.0	0.0	0.0	0.0	0.0	0.0	0.0	0.0	0.0	0.0	0.0	0.0	0.0	0.0	0.0	0.0	0.0	1.5658236237480327	0.0	0.43589641880579205	0.0	0.0	0.4822495514114673	0.0	0.0	0.0	0.0	0.0	0.0	0.0	0.0	0.0	0.45470054876899835	0.0	0.0	0.0	0.5540592262718042	0.0	0.0
2L_2917	0.0	0.0	0.6498257817079242	0.0	0.0	0.0	0.0	0.0	0.0	0.0	0.9718668833929816	0.0	0.0	0.0	0.0	0.0	0.0	0.0	0.0	0.0	0.0	0.0	0.0	1.0975237668771718	0.0	0.0	0.0	0.0	0.0	0.0	0.0	0.0	0.0	0.0	0.0	0.0	1.03528188914098	0.0	0.0	0.0	0.0	0.0	0.0	0.0	0.0	0.0	0.8482476475972112	0.0	0.0
2L_2918	0.6810894161429089	0.0	0.4036362785058031	0.0	0.0	0.0	0.0	0.0	0.0	0.0	0.0	0.0	0.0	0.0	0.0	0.0	0.0	0.0	0.0	0.0	5.161436840787738	0.0	0.0	0.0	0.0	0.0	0.4332926471537656	0.0	0.0	0.41451765171605126	0.0	0.0	0.0	0.0	0.0	0.0	0.0	0.0	0.0	0.0	0.0	0.0	0.0	0.0	0.0	0.0	0.0	0.0	0.0
2L_2919	0.0	0.2757745438309855	0.0	2.33674806222246	0.0	0.593801378664289	0.0	0.0	0.0	0.0	0.31148635526233615	0.0	0.0	0.0	0.0	0.0	0.0	0.0	0.5652298091575029	0.0	0.0	0.0	0.0	0.0	0.0	0.0	0.2235734904619748	0.25610632387210835	0.2434738300692907	0.0	0.26299568176870275	0.24668421265688836	0.23663040573879845	0.3258183440875651	0.0	0.0	0.0	0.0	0.0	0.0	0.0	0.0	0.22311264993393187	0.0	0.25571736725468536	0.8303458182746658	0.0	0.6620275746401334	0.0
2L_2920	0.8288454117107237	0.0	0.0	0.0	0.0	0.0	0.0	0.0	0.0	0.6488709904314889	0.0	0.0	0.0	0.0	0.0	0.0	0.0	0.0	0.0	0.9815933576755399	0.0	0.0	0.0	0.0	0.0	0.0	0.0	0.6040191677026602	1.1484516115991774	0.0	0.0	0.0	0.0	0.0	0.0	0.0	0.0	0.0	1.1919230999822046	0.0	0.0	0.0	0.0	0.0	0.603101825058495	0.0	0.641187910889243	0.0	0.0
2L_2921	0.0	0.0	0.0	0.0	0.0	0.0	0.0	0.0	0.0	0.36216657315525747	0.8200672086080816	0.0	0.0	0.0	0.0	0.0	0.0	0.0	0.0	0.0	0.0	0.0	0.0	0.0	0.0	0.0	0.29430709426662116	0.0	0.0	0.0	0.6924031533978334	0.0	0.3114949226950591	0.0	0.31286284268180026	0.29526546550313176	0.43678858877581744	0.0	0.0	0.0	0.0	0.8323861819065964	0.0	1.1988061808528596	0.0	0.0	0.3578782714279078	0.0	0.0
2L_2922	1.0753212342967255	0.2812729852767656	0.21242372926000921	0.0	0.0	0.0	0.0	0.0	0.0	0.0	0.0	0.0	0.0	0.0	0.6150398146023983	0.0	0.43846668201300054	0.0	0.0	0.4244974056841052	0.0	0.0	0.0	0.0	0.48239546007984613	0.0	0.0	0.2612126168828506	0.0	0.0	0.0	0.0	0.0	0.0	0.2424082581706128	0.0	0.0	0.0	0.0	0.0	0.0	0.0	0.0	0.0	0.26081590517985603	0.0	0.0	0.0	0.0
2L_2923	0.0	0.0	0.0	0.0	0.0	0.0	0.0	0.0	0.0	0.2739198900463648	0.62024696993849	0.4244024625528487	0.0	0.0	0.0	0.0	0.0	0.0	0.0	0.41437812534341584	0.0	0.0	0.0	0.0	0.47089599075386307	0.0	0.22259527211203559	0.0	0.0	0.0	0.0	0.491209752360533	0.23559505845961543	0.6487855318750279	0.7098889998629441	0.0	0.0	0.1837027583557016	0.25158425118815697	0.3104425420525468	0.0	0.3147821311027284	0.44427289587025237	0.30223372483481115	0.0	0.8267127421234944	0.0	0.0	0.0
2L_2924	0.0	0.34862762734495656	0.0	0.0	0.0	0.3753347986403872	0.0	0.0	0.0	0.0	0.393773651029915	0.5388773030268739	0.489450386372135	0.0	0.0	0.0	0.0	0.0	0.0	0.0	0.0	1.2846329000908878	2.8699757487049236	0.0	0.0	0.0	0.0	0.0	0.6155876646081415	0.0	0.0	1.2474092868373998	0.0	0.0	0.300456212713384	0.2835566625607662	0.0	0.23325323417271843	0.0	0.3941787679548429	0.0	0.0	0.2820537120524936	0.0	0.0	0.0	0.0	0.0	0.0
2L_2925	0.0	0.0	0.0	0.0	0.0	0.0	0.0	0.0	0.0	0.0	0.0	0.0	0.0	0.0	0.0	0.0	0.5219649370053566	0.0	0.0	0.0	0.0	0.30845371382127107	0.0	0.0	0.0	0.0	0.0	0.0	0.0	0.25969321142468343	0.0	0.0	0.2873089323772458	0.0	0.2885706403613366	0.0	0.0	0.0	0.3068078043928435	0.0	0.0	0.0	0.0	0.0	0.310483699450537	0.0	0.0	0.803812321076401	0.0
2L_2926	0.0	0.0	0.3270001256988483	0.0	0.0	0.0	0.0	0.0	0.0	0.0	0.48905506980160746	0.0	0.0	0.0	0.0	0.0	1.3499307316793308	0.0	0.0	0.0	0.0	0.0	0.0	0.0	0.0	0.0	0.0	0.0	0.0	0.0	0.0	0.0	0.37152606411380706	0.0	0.0	0.0	0.0	0.0	0.0	0.9791164257550702	0.0	0.0	0.0	0.0	0.0	0.0	0.0	0.0	0.0
2L_2927	0.0	0.0	0.40965172229873603	0.0	0.0	0.0	0.0	0.0	0.0	0.0	0.0	0.0	0.0	0.0	0.0	0.0	0.0	0.0	0.0	0.0	0.0	0.0	0.0	0.0	0.0	0.0	0.0	0.0	0.0	0.0	0.0	0.0	0.46543190684659647	0.0	0.46747583617402816	0.44118205024357665	0.0	0.0	0.0	0.0	0.0	0.0	0.0	0.0	0.0	0.0	0.0	0.0	0.0
2L_2928	0.0	0.0	0.0	0.0	0.0	0.0	0.0	0.0	0.0	0.0	1.683454920864993	0.0	0.0	0.0	0.0	0.0	0.0	0.0	0.0	0.0	0.0	0.0	0.0	0.0	0.0	0.0	2.416644493953435	0.0	0.0	0.0	0.0	0.0	0.0	0.0	0.0	0.0	0.0	0.0	0.0	0.0	0.0	0.0	0.0	0.0	0.0	0.0	0.0	0.0	0.0
2L_2929	0.0	0.0	0.0	0.0	0.0	0.0	0.0	0.0	0.0	0.6247560327692037	0.0	0.0	0.0	0.0	1.369341913447184	0.0	0.0	0.0	0.0	0.0	0.0	0.0	0.0	0.0	0.0	0.9608142477991829	0.0	0.0	0.0	0.0	0.0	0.0	0.5373448201893775	0.0	0.0	0.0	0.0	0.0	0.0	0.0	0.0	0.0	0.0	0.6893341803871742	0.0	0.0	0.0	0.0	0.0
2L_2930	0.0	0.0	4.006943231231077	0.0	0.0	0.0	0.0	0.0	0.0	0.0	0.0	0.0	0.0	0.0	0.0	0.0	0.0	0.0	0.0	4.003641712501691	0.0	0.0	0.0	0.0	0.0	0.0	0.0	0.0	0.0	0.0	0.0	0.0	0.0	0.0	0.0	0.0	0.0	0.0	0.0	0.0	0.0	0.0	0.0	0.0	0.0	0.0	0.0	0.0	0.0
2L_2931	0.0	0.0	0.0	0.0	0.0	1.399129480292422	0.0	0.0	0.0	0.0	0.48928789773295794	0.0	0.0	0.0	1.894457319913124	0.0	0.0	0.5073285640389685	0.0	0.0	0.0	0.0	0.0	0.0	0.0	0.0	0.0	0.0	0.7649054056782906	0.6719507755739845	0.0	0.3874956246900277	0.0	0.0	0.3733352607388395	0.0	0.0	0.0	0.0	0.0	0.0	0.0	0.0	0.0	0.4016850527287952	0.0	0.0	0.0	1.4288028946403601
2L_2932	0.0	0.0	0.0	0.0	0.0	0.0	0.0	0.0	0.0	0.0	0.3867353637584489	0.0	0.0	0.0	0.0	0.0	0.0	0.0	0.3508891355249635	0.0	0.0	0.3154178616403779	0.0	0.0	0.587224576992776	0.2626647416843298	0.0	0.3179766004199517	0.0	0.0	0.0	0.6125565830001153	0.29379568155603597	0.0	0.295085875891602	0.27848838731273745	0.8239402429099427	0.0	0.0	0.0	0.0	0.0	0.2770123004541894	0.0	0.0	0.0	0.3375435135781942	0.0	0.0
2L_2933	0.0	0.0	0.0	0.0	0.0	0.0	0.0	0.0	0.0	0.0	0.0	0.0	0.0	0.0	0.0	0.0	0.0	0.0	0.0	0.0	0.0	0.0	0.0	0.0	0.0	0.0	0.0	0.0	0.0	0.0	0.0	0.0	0.0	0.0	0.0	0.0	0.0	0.0	0.0	0.0	0.0	0.0	0.0	0.0	0.0	0.0	0.0	0.0	0.0
2L_2934	0.0	0.0	0.0	0.0	0.0	0.0	0.0	0.0	0.0	0.0	0.0	0.0	0.0	1.5814797336535091	0.0	0.0	0.0	0.0	0.0	1.3677779954064542	0.0	0.0	0.0	0.0	0.0	0.0	0.7347417647204043	0.0	0.0	0.0	0.0	0.0	0.0	0.0	0.7810664493843946	0.0	0.0	0.0	0.0	0.0	0.0	0.0	0.0	0.9976121156400041	0.8403779414908709	0.0	0.0	2.1756573531126695	0.0
2L_2935	0.0	0.0	0.2972278391678762	0.0	0.0	0.0	0.0	0.0	0.0	0.0	0.44452821331664283	0.0	0.0	1.3735343015468195	0.0	0.0	1.8405359640727381	0.46091853320235876	0.8066504131986076	0.0	0.0	0.7251063731049345	0.0	0.0	0.6749780767120684	0.30191676082444047	0.3190660604581687	0.0	0.0	0.610481230144098	0.0	0.0	0.0	0.0	0.0	0.0	0.0	0.0	0.0	0.4449855468694377	2.7977099065788704	0.902411749545365	0.0	0.43321910212048625	0.0	0.0	0.3879852453867002	0.0	0.0
2L_2936	0.0	0.4411724156947087	0.0	0.0	0.0	0.0	0.0	0.0	8.929069702550366	0.44013115908540745	0.0	0.0	0.0	0.0	0.0	0.0	0.0	0.0	0.45211533462186204	0.0	0.0	0.4064111356651172	0.0	0.0	0.0	0.0	0.0	0.0	0.0	0.34216547978015865	0.0	0.7892698760353	0.0	0.0	0.0	0.0	0.0	0.29517136542584005	1.2127275759091667	0.4988153136301285	3.1361480261868357	0.0	0.0	0.0	0.40908579551846513	0.0	0.0	0.0	0.0
2L_2937	0.0	0.28236403642213703	0.0	0.0	0.0	0.0	0.0	0.0	0.0	0.0	0.0	0.0	0.39642063876843203	0.0	0.0	0.0	0.4401674837275583	0.6613769736315614	0.2893678441140699	0.42614402091173936	0.0	0.0	0.0	0.0	0.0	0.0	0.22891566540862246	0.2622258543416669	0.0	0.21899652507263836	0.26927982994440175	0.2525786065667659	0.2422845690411685	0.0	0.24334855397422256	0.22966109830367717	0.0	0.18891883357355935	0.5174555211404512	0.0	0.0	0.0	0.0	0.0	0.0	0.0	0.556724212464888	0.0	0.0
2L_2938	0.0	1.0347817748714974	0.2604968779970166	0.0	0.0	0.7427019139131241	0.0	0.0	0.0	0.0	0.0	0.5331576045868615	0.0	0.0	0.0	0.0	1.0753902322305207	0.4039589267489967	0.0	0.520564483467809	0.0	0.0	0.0	0.0	0.0	0.0	0.0	0.3203270718787042	0.30452687729856887	0.26751944732622335	0.0	0.0	0.0	0.0	0.0	0.0	0.0	0.0	0.0	0.3899949144663154	2.451973200913703	0.7908930875469612	0.0	0.0	0.3198405812194216	0.0	1.3601544917877952	0.0	0.0
2L_2939	0.0	0.0	0.0	0.0	0.0	0.0	0.0	0.0	0.0	0.9813735303931382	0.0	0.0	1.3810437928986727	0.0	0.0	0.0	0.0	0.0	0.0	0.0	0.0	0.9061869916857344	0.0	0.0	0.0	0.0	0.0	0.0	0.8684777322309456	0.0	0.0	0.0	0.0	0.0	0.0	0.0	0.0	0.0	0.0	1.1122233344455565	0.0	0.0	0.0	0.0	0.0	0.0	0.0	0.0	0.0
2L_2940	0.0	0.0	0.0	0.0	0.0	0.0	0.0	0.0	0.0	1.082935300463648	0.0	0.0	0.0	0.0	0.0	0.0	0.0	0.0	0.0	0.0	0.0	0.4999838755200145	0.0	0.0	0.9308376459041469	0.0	0.0	0.0	0.0	0.0	0.0	0.0	0.0	0.0	0.0	0.0	0.0	0.0	0.0	0.0	0.0	0.0	0.4391053912657371	0.0	0.5032743532698087	0.0	0.0	1.3029287101253328	0.0
2L_2941	0.0	0.28831372223394697	0.2177410532814099	0.0	0.0	0.31040045134708827	0.0	0.0	0.0	0.2876332432235909	0.32564931216352283	0.0	0.0	0.0	0.0	0.0	0.0	0.0	0.0	0.0	2.7843302349306476	0.0	0.0	0.3677539237872652	0.0	0.0	0.0	0.0	0.0	0.2236109955787634	0.0	0.5158013686067193	0.0	0.3406329614438913	0.0	0.23450028177553855	0.0	0.0	0.2641794069827478	0.0	0.0	0.0	0.23325734741983783	0.31736456403756785	0.2673445669381604	0.0	0.5684549349391957	0.0	0.0
2L_2942	0.37592956102554786	0.0	0.0	0.0	0.0	0.0	0.0	0.0	0.0	0.0	0.0	0.45597982198091774	0.0	0.5147692178920809	1.2900981035751393	0.0	0.0	0.0	0.3023141117385607	0.0	0.0	0.0	0.0	0.37627861354274894	0.0	0.0	0.2391573129451405	0.0	0.0	0.4575887839497989	0.2813273632666023	0.0	0.5062486780581394	0.0	0.0	0.0	0.0	0.19737102972630738	0.27030319612175463	0.33354079570826384	0.0	0.3382032687548847	0.0	0.6494424147204176	0.0	0.0	0.0	1.4163462360350916	0.0
2L_2943	0.0	0.3233539827186698	0.0	0.0	0.0	0.0	0.0	0.0	0.0	0.0	0.0	0.0	0.0	0.0	0.0	0.0	0.0	0.0	0.33137451231613024	0.0	0.0	0.0	0.0	0.0	0.0	0.0	0.0	0.0	0.0	0.0	0.0	0.0	0.0	0.0	0.0	0.5260006320423595	0.0	0.0	0.0	0.0	0.0	0.0	0.0	0.0	0.5996726746672597	0.0	0.0	0.0	0.0
2L_2944	0.0	0.0	0.2861506409144825	0.0	0.0	0.0	0.0	0.0	0.0	0.0	0.8559227392780163	0.0	0.0	0.0	0.0	0.0	0.0	0.0	0.0	0.0	0.0	0.6980828376508884	0.0	0.0	0.0	0.2906648140854076	0.0	0.0	0.3345167196808764	0.0	0.0	0.0	0.0	0.44765256144781224	0.0	0.0	0.0	0.5070089037608121	0.0	0.0	0.0	0.0	0.0	0.0	0.0	0.0	0.373525666181158	0.9095815042786258	0.0
2L_2945	1.5368518634636215	0.0	0.0	0.0	0.0	0.0	0.0	0.0	0.0	0.0	0.0	0.0	0.0	0.0	0.0	0.0	0.0	0.0	0.6179508798261036	0.910039169905951	0.0	0.0	0.0	0.0	0.0	0.0	0.0	0.5599886120715849	0.0	0.0	0.0	0.0	0.5174035942578963	0.0	0.0	0.0	0.0	0.0	0.0	0.0	0.0	0.0	0.4878463806872156	0.6637525275696249	0.0	0.0	0.0	0.0	1.9888671174235102
2L_2946	3.4205154306292105	0.0	0.0	0.0	0.0	0.0	0.0	0.0	0.0	0.0	0.0	0.0	0.0	0.0	0.0	0.0	0.0	1.5717457946369517	0.0	0.0	0.0	0.0	0.0	0.0	0.0	0.0	0.0	0.0	0.0	0.0	1.2798735280174554	0.0	0.0	0.0	1.1566234737196641	0.0	1.614764893461042	0.0	0.0	0.0	0.0	0.0	0.0	0.0	0.0	0.0	0.0	0.0	0.0
2L_2947	0.0	0.0	0.0	0.0	0.0	0.0	0.0	0.0	0.0	1.1527244642713053	0.0	0.0	0.0	0.0	0.0	0.0	0.0	0.0	0.0	1.74380839033407	0.0	1.0644101172181641	0.0	0.0	0.0	0.0	0.0	0.0	0.0	0.8961476851385108	0.0	0.0	0.0	1.3651271445294237	0.0	0.0	0.0	0.0	0.0	0.0	0.0	0.0	0.0	0.0	0.0	0.0	0.0	0.0	0.0
2L_2948	0.0	0.0	0.47067860558639024	0.0	0.0	0.3354876111134968	10.377750103777501	0.0	0.0	0.0	0.3519689141055062	0.0	0.0	0.0	0.0	0.0	0.0	0.0	0.0	0.0	0.0	0.0	0.0	0.0	0.0	0.0	0.0	0.2893913752109663	0.0	0.0	0.0	0.27874471221280933	0.0	0.0	0.0	0.5069060885504109	0.0	0.0	0.0	0.0	0.0	0.0	0.0	0.0	0.0	0.0	0.30719927648426404	0.0	0.0
2L_2949	0.0	0.0	0.0	0.0	0.0	0.7833857052790169	0.0	0.0	0.0	0.7259260420740926	0.0	0.0	1.021563781232525	0.0	0.0	0.0	0.0	0.0	0.0	1.0981600219017036	0.0	0.0	0.0	0.9281338532367926	0.0	0.0	0.5899086219746389	0.0	0.0	0.5643473027161754	0.0	0.0	0.0	0.0	0.0	0.5918295795950418	0.8754982789017085	0.0	0.6667334733606973	0.0	0.0	0.0	0.0	0.0	0.0	0.0	0.0	0.0	0.0
2L_2950	0.0	0.0	0.0	0.0	0.0	0.0	0.0	0.0	0.0	0.0	0.0	0.0	0.0	0.0	0.0	0.0	0.0	1.3421204644381024	0.0	1.729532880841411	0.0	1.0556964323794764	0.0	0.0	1.965427346798869	0.0	0.0	0.0	0.0	0.0	0.0	0.0	0.0	0.0	0.0	0.0	0.0	0.0	0.0	0.0	0.0	0.0	0.9271538897443429	0.0	0.0	0.0	0.0	0.0	0.0
2L_2951	0.0	0.0	0.0	0.0	0.0	0.0	0.0	0.0	0.0	0.0	0.0	0.0	0.0	0.0	0.0	0.0	0.0	0.0	0.0	0.0	0.0	0.0	0.0	0.0	0.0	0.0	0.0	0.0	0.0	0.0	0.0	0.0	0.0	0.0	0.0	0.0	0.0	0.0	0.0	0.0	0.0	0.0	0.0	0.0	0.0	0.0	0.0	0.0	0.0
2L_2952	0.0	0.0	0.0	0.0	0.0	0.0	0.0	0.0	0.0	1.6826144867722945	0.0	0.0	0.0	0.0	0.0	0.0	0.0	0.0	0.0	0.0	0.0	0.0	0.0	0.0	0.0	0.0	0.0	0.0	0.0	0.0	0.0	0.0	0.0	0.0	0.0	0.0	0.0	0.0	0.0	0.0	0.0	0.0	0.0	0.0	0.0	0.0	0.0	0.0	0.0
2L_2953	0.0	0.273248680891993	0.0	0.0	0.0	0.2941813286640873	0.0	0.0	0.0	0.0	0.0	0.42236329156160374	0.38362327580518685	0.0	0.0	0.0	0.0	0.0	0.0	0.0	0.0	1.0068744352063714	0.0	0.3485379529947775	0.0	0.20961908439222413	0.22152574527906485	0.2537606052900966	0.24124381450859597	0.0	0.0	0.0	0.0	0.0	0.0	0.0	0.0	0.18282010245969824	0.25037543796923484	0.0	0.0	0.6265393288134786	0.4421382513255305	0.3007815507815507	0.0	1.645481097535892	0.5387518842847153	0.0	0.9012614054630861
2L_2954	0.0	0.0	0.0	0.0	0.0	0.7019876921901903	0.0	0.0	0.0	0.32524919943162045	0.0	0.0	0.0	0.0	0.0	0.0	0.0	0.38181427759364145	0.33410529475370493	0.0	0.0	0.0	0.0	0.0	0.0	0.5002017563784352	0.26430696229999495	0.0	0.0	0.25285428235276863	0.310911591542757	0.2916282908138313	0.0	0.3851800882540025	0.0	0.26516764216538863	0.0	0.4362529137877428	0.0	0.0	0.0	0.0	0.2637621599630986	0.0	0.0	0.0	0.0	0.0	1.0753136797535208
2L_2955	0.0	0.0	0.0	0.0	0.0	1.514687011134767	0.0	0.0	0.0	0.35089699096005134	0.7945490755222869	0.5436682492849403	0.4938018973449062	0.0	0.0	0.0	0.5482952131086419	0.0	0.0	0.0	0.0	0.32401351654785626	0.0	0.0	0.6032274114257061	0.0	0.8554473116883873	0.3266419851627451	0.31053030626734623	0.0	0.0	0.31462487810645656	0.30180209653466	0.0	0.30312745078543957	0.0	0.0	0.0	0.32228457999132276	0.3976832564213916	0.0	0.0	0.0	0.0	0.0	0.0	0.34674212884965244	0.0	0.0
2L_2956	0.0	0.7240247522342047	0.0	0.0	0.0	0.0	0.0	0.0	0.0	0.7223159065953078	0.4088916766214753	0.0	0.0	0.0	1.5831739011249322	0.0	0.0	0.0	0.0	0.5463493564305074	0.0	0.0	0.0	0.4617590544947719	0.0	0.0	0.0	0.0	0.0	0.2807703608699333	0.0	0.0	0.3106274214184068	0.0	0.0	0.0	0.0	0.24220845084177248	0.0	0.0	0.0	0.0	0.0	0.0	0.0	1.0900043872676588	0.0	0.0	0.0
2L_2957	0.0	0.0	0.0	0.0	0.0	0.0	0.0	0.0	0.0	0.0	1.083266644730517	0.0	0.0	0.0	0.0	0.0	0.0	0.5616040309690926	0.0	0.0	0.0	0.44175123441860564	0.0	0.611663443200321	0.0	0.36786906509939726	0.0	0.0	0.0	0.0	0.0	0.0	0.0	0.0	0.0	0.0	0.0	0.0	0.0	0.0	0.0	0.0	0.0	0.0	0.0	0.0	0.0	0.0	1.5816603321170364
2L_2958	0.0	0.0	0.0	0.0	0.0	0.0	0.0	0.0	0.0	0.0	0.0	0.0	0.0	0.0	0.0	0.0	0.0	0.0	0.0	0.0	0.0	0.0	0.0	0.0	0.0	0.0	0.0	0.0	0.0	0.0	0.0	0.0	0.0	0.0	0.0	0.0	0.0	0.0	0.0	0.0	0.0	0.0	0.0	0.0	0.0	0.0	0.0	0.0	0.0
2L_2959	0.0	0.0	0.0	0.0	0.0	0.0	0.0	0.0	0.0	0.0	0.9476710273748992	0.0	0.0	0.0	0.0	0.0	0.0	0.0	0.0	1.2662509058442417	0.0	0.0	0.0	0.0	0.0	0.0	0.0	0.7791819415546534	0.0	0.0	0.0	0.0	0.7199280993408627	0.0	0.0	0.0	0.0	0.5613563312040526	0.7687876518557419	0.9486459975676715	0.0	0.0	0.0	0.0	0.0	0.0	0.0	0.0	0.0
2L_2960	0.0	0.0	0.0	0.0	0.0	0.0	0.0	0.0	0.0	0.0	0.0	0.0	0.0	0.0	0.0	0.0	0.0	0.0	0.0	0.0	0.0	1.8752191662400544	0.0	0.0	0.0	0.0	0.8251462324153087	0.0	0.0	0.7893918367411379	0.0	1.8208826838062713	0.0	0.0	0.0	0.0	0.0	0.0	0.0	0.0	0.0	0.0	0.0	0.0	0.0	0.0	0.0	0.0	0.0
2L_2961	0.0	0.0	0.0	0.0	0.0	1.17179883307585	0.0	0.0	0.0	0.0	0.0	0.0	0.0	0.6330963527065882	0.0	0.0	0.0	0.0	0.37180537386666285	0.0	0.0	0.0	0.0	0.0	0.0	0.2783219900423072	0.0	0.0	0.0	0.0	0.0	0.6490706217395561	0.0	0.0	0.0	0.2950888713251993	0.43652735158157346	0.0	0.0	0.0	0.0	0.0	0.29352479603548975	0.0	0.6728384794711597	0.0	0.0	0.0	0.0
2L_2962	0.0	0.5663978259385849	0.0	0.0	0.0	0.0	0.0	0.0	0.0	0.5650610118976986	0.0	0.0	0.0	0.0	0.0	0.0	0.0	0.0	0.5804468581746595	0.0	0.0	0.5217696653030217	2.331352849088033	0.0	0.0	0.0	0.4591850182255126	0.0	0.0	0.0	0.0	0.0	0.0	0.0	0.0	0.0	0.0	0.7579096684603737	0.0	0.0	0.0	0.0	0.0	0.0	0.0	0.0	0.0	1.3597012029412512	0.0
2L_2963	0.0	0.0	0.5154252871975471	0.0	0.0	0.36738189553775014	0.0	0.0	0.0	0.34043522055640457	0.38543005032367456	0.527459126532961	0.0	0.0	0.0	0.0	0.0	0.39964134587056194	0.6994096213445269	1.0300012056164112	0.0	0.0	0.0	0.0	0.0	0.2617781927718381	0.0	0.31690336231615285	0.0	0.5293203090542488	0.0	0.9157336129698892	0.0	0.0	0.29408989881190034	0.0	0.0	0.0	0.0	0.0	0.0	0.0	0.0	0.0	0.0	0.0	0.0	0.0	0.0
2L_2964	0.0	0.0	0.0	0.0	0.0	0.0	0.0	0.0	0.0	0.0	0.0	0.0	0.0	0.0	0.0	0.0	0.0	0.0	0.0	0.0	0.0	4.354405024983399	0.0	0.0	0.0	0.0	0.0	0.0	0.0	0.0	0.0	0.0	0.0	0.0	0.0	0.0	0.0	0.0	0.0	0.0	0.0	0.0	0.0	0.0	0.0	0.0	0.0	0.0	0.0
2L_2965	0.0	0.0	0.0	0.0	0.0	0.0	0.0	0.0	0.0	0.0	0.0	0.0	0.0	0.0	0.0	0.0	0.0	0.0	0.0	0.0	0.0	0.0	0.0	0.0	0.0	4.748513952558547	0.0	0.0	0.0	0.0	0.0	0.0	0.0	0.0	0.0	0.0	0.0	0.0	0.0	0.0	0.0	0.0	0.0	0.0	0.0	0.0	0.0	0.0	0.0
2L_2966	0.6094900031449684	0.4782749578819115	0.0	0.0	0.0	2.0596558726967897	0.0	0.0	0.0	0.47714613172859544	0.0	0.0	0.0	0.834589042096254	0.0	0.0	0.0	1.1202561353627893	0.49013817485287275	0.0	0.0	0.4405902587696737	0.0	0.0	0.8202624511738775	0.0	0.3877428287933171	0.0	0.0	0.0	0.45611261602934805	0.0	0.0	0.0	0.0	0.0	0.0	0.3199952384708515	0.8764785371222624	0.0	0.0	0.548324826530587	0.7738871889166972	0.5264665251524646	0.8869797143304433	0.0	0.0	0.0	0.0
2L_2967	0.0	0.0	0.0	0.0	0.0	0.0	0.0	0.0	0.0	0.0	0.0	0.0	0.0	0.0	0.0	0.0	0.0	0.0	0.0	0.0	0.0	0.0	0.0	0.0	0.0	0.0	0.0	0.0	0.0	0.0	0.0	0.0	0.0	0.0	0.0	0.0	0.0	0.0	0.0	0.0	0.0	0.0	0.0	0.0	0.0	0.0	0.0	0.0	0.0
2L_2968	0.0	0.0	0.0	0.0	0.0	0.0	0.0	0.0	0.0	0.0	0.0	1.7747252503471806	0.0	0.0	0.0	0.0	0.0	0.6723303777689927	0.0	0.0	0.0	0.5288472979869429	0.0	0.0	1.969147398559372	0.44039845490606083	0.0	0.0	0.0	0.0	0.0	0.0	0.0	0.0	0.0	0.0	0.0	0.0	0.0	0.6490893276732744	0.0	0.0	0.0	0.6319259079511446	0.0	0.0	1.131888816825301	0.0	0.0
2L_2969	0.0	0.0	0.0	0.0	0.0	0.0	0.0	0.0	0.0	0.0	0.0	0.0	0.0	0.0	0.0	0.0	2.0572004587557022	0.0	1.352411715239435	1.9916593290617552	0.0	0.0	0.0	0.0	0.0	0.0	0.0	0.0	0.0	0.0	0.0	0.0	0.0	0.0	0.0	0.0	0.0	0.0	0.0	0.0	0.0	1.5129629912609746	0.0	0.0	1.2236975391687228	0.0	0.0	0.0	0.0
2L_2970	0.0	0.0	1.2189636614742878	0.0	0.0	0.0	0.0	0.0	0.0	0.0	0.0	0.0	0.0	0.0	0.0	0.0	0.0	0.0	0.0	0.0	0.0	0.0	0.0	0.0	0.0	0.6190967193136199	0.0	0.0	0.0	0.0	0.7696268310384343	0.0	0.0	0.0	0.0	0.0	0.0	0.0	0.0	0.0	0.0	0.0	0.0	0.0	0.0	0.0	0.0	0.0	0.0
2L_2971	0.0	0.0	0.0	0.0	0.0	0.0	0.0	0.0	0.0	0.0	0.0	0.0	0.0	0.0	0.0	0.0	0.0	0.0	0.0	0.0	0.0	0.0	0.0	0.0	0.0	0.0	0.38611920009384243	0.44230453578436096	0.0	0.3693882763918227	0.0	0.0	0.0	0.0	0.4104636038638744	0.0	0.0	0.0	0.0	0.0	0.0	0.5460287791020371	0.0	0.0	0.0	0.0	0.0	1.1433446650223082	0.0
2L_2972	0.0	0.809355665884222	0.0	0.0	0.0	0.4356788189688284	0.0	0.0	0.0	0.0	0.9141643132649127	0.0	0.0	0.0	0.0	0.0	0.0	0.0	0.0	0.0	0.0	0.0	0.0	0.0	0.0	0.0	0.0	0.0	0.0	0.31386093041875796	0.0	0.0	0.0	0.0	0.0	0.0	0.0	0.0	0.3708028500945306	0.4575524057647943	0.0	0.0	0.0	0.445453664266206	0.0	0.0	0.0	0.0	0.0
2L_2973	0.0	0.0	0.0	0.0	0.0	0.0	0.0	0.0	0.0	0.6084252785614296	0.0	0.0	0.0	0.0	0.0	0.0	0.0	0.7142383704851565	0.0	0.0	0.0	0.0	0.0	0.0	0.0	0.0	0.0	0.0	0.5384329103978718	0.47300020244408664	0.0	0.0	0.0	0.0	0.5255969940897669	0.0	0.0	0.0	0.5588138126257052	0.0	0.0	0.6991876558139691	0.0	0.6713153914896542	0.0	1.8362774982555365	0.0	0.0	0.0
2L_2974	0.6055116088685653	0.0	0.0	0.0	0.0	0.5115529109406844	0.0	0.0	0.0	0.47403160084263857	0.0	0.0	0.0	0.0	1.0389837076964796	0.0	0.0	0.0	0.0	0.0	0.0	0.0	0.0	0.6060738294896131	2.4447247728850687	0.7290146747008944	0.7704237407616563	0.0	0.0	0.0	0.0	0.4250311016508633	0.0	0.0	0.0	0.0	0.0	0.0	0.0	0.5372358142883237	6.755410239175299	0.5447456827542777	0.0	0.0	0.440595014755527	0.0	0.4684187401222198	0.0	0.0
2L_2975	0.0	0.0	0.0	0.0	0.0	0.0	0.0	0.0	0.0	0.8072659098387308	0.0	0.0	0.0	0.0	0.0	0.0	0.0	0.0	0.0	0.0	0.0	0.0	0.0	0.0	0.0	0.0	0.0	0.0	0.0	0.0	0.7716800818104355	0.7238190837362412	0.0	0.0	0.6973683549861559	0.0	0.0	0.0	0.0	0.0	0.0	0.0	0.0	0.0	0.0	2.4363948665160162	0.0	0.0	0.0
2L_2976	0.0	0.0	0.0	0.0	0.0	0.0	0.0	0.0	0.0	0.0	0.0	0.0	0.0	0.0	0.0	0.0	0.0	0.0	0.0	0.0	0.0	0.0	0.0	0.0	0.0	0.0	0.0	0.0	0.0	0.0	0.0	0.0	0.0	0.0	0.0	0.0	0.0	0.0	0.0	0.0	0.0	0.0	0.0	0.0	0.0	0.0	0.0	0.0	0.0
2L_2977	0.0	0.0	0.0	0.0	0.0	0.0	0.0	0.0	0.0	0.0	0.0	0.0	0.0	0.0	0.0	0.0	0.0	0.0	0.0	0.0	0.0	0.0	0.0	0.0	0.0	0.47164293988250433	0.0	0.5709613619027174	0.0	0.0	0.0	0.0	0.0	0.0	1.5895757740174303	0.0	0.0	0.8226904610686421	0.0	0.0	0.0	0.0	0.49740553274122185	0.0	0.0	0.0	0.0	0.0	0.0
2L_2978	0.0	0.0	0.0	0.0	0.0	0.0	0.0	0.0	0.0	0.0	0.0	0.0	0.0	0.0	0.0	0.0	0.0	0.0	0.0	0.0	0.0	2.149289659767447	0.0	0.0	2.0007042478952592	0.0	0.0	0.0	0.0	0.0	0.0	0.0	0.0	0.0	0.0	0.0	0.0	0.7805012066548654	0.0	0.0	0.0	0.0	0.0	0.0	0.0	0.0	0.0	0.0	0.0
2L_2979	0.0	0.0	0.0	0.0	0.0	0.0	0.0	0.0	0.0	0.0	0.0	0.0	0.5600462553403212	0.0	0.0	0.0	0.0	0.0	0.4088066101085447	0.0	0.0	0.7349609533619502	0.0	0.0	0.0	0.0	0.0	0.37046155879702836	0.0	0.3093889969515902	0.0	0.71366467309198	0.0	0.0	0.0	0.0	0.0	0.2668965108245485	0.0	0.0	0.0	0.0	0.0	0.43910677952764754	0.0	2.402214842084402	0.0	0.0	0.0
2L_2980	0.5805029942344442	0.4555284642655002	0.0	0.0	0.0	0.0	0.0	0.0	0.0	0.45445332446240444	0.0	0.0	0.0	0.0	0.0	0.0	0.0	0.0	0.0	0.0	0.0	0.0	0.0	0.0	0.7812512207050324	0.6989051825042366	0.0	0.4230402080680959	0.0	0.0	0.0	0.814953251225435	0.0	0.0	1.570344360814883	0.0	0.0	0.0	0.0	0.0	0.0	0.0	0.3685407701912432	0.0	0.0	0.0	0.0	2.187093849837417	0.0
2L_2981	0.0	0.7464463555129915	0.0	0.0	0.0	0.0	0.0	0.0	0.0	0.0	0.8431084734930911	0.0	0.0	0.0	1.6322016408849538	0.0	0.0	0.0	0.0	0.0	0.0	0.0	0.0	4.760588119247782	0.0	0.0	0.0	0.0	0.0	0.5789305184959617	0.0	0.6677067757681733	0.0	0.0	0.0	0.0	0.0	0.0	0.0	0.0	0.0	0.8557735705286644	0.0	0.0	0.0	0.0	0.0	0.0	0.0
2L_2982	0.0	0.0	0.0	0.0	0.0	0.0	0.0	0.0	0.0	0.0	0.0	0.0	0.0	0.0	0.0	0.0	0.0	0.0	0.0	0.0	0.0	0.0	0.0	0.0	0.0	0.0	0.0	0.0	0.0	0.0	0.0	0.0	0.0	0.0	0.0	0.0	0.0	0.0	0.0	0.0	0.0	0.0	0.0	0.0	0.0	0.0	0.0	0.0	0.0
2L_2983	0.0	0.0	0.0	0.0	0.0	0.0	0.0	0.0	0.0	0.0	0.0	0.0	0.0	0.0	0.0	0.0	0.0	0.0	0.0	0.0	0.0	0.0	0.0	0.0	0.0	0.0	0.0	0.0	0.0	0.0	0.0	0.0	0.0	0.0	0.0	0.0	0.0	0.0	0.0	0.0	0.0	0.0	0.0	0.0	0.0	0.0	0.0	0.0	0.0
2L_2984	1.0628366003513312	0.0	0.0	0.0	0.0	0.0	0.0	0.0	0.0	0.8320536348429449	0.0	1.2891565177819804	0.0	0.0	0.0	0.0	0.0	0.0	0.0	0.0	0.0	0.0	0.0	1.0638234495624281	0.0	1.9194268130873686	1.3523019830967662	0.0	0.7363353825056138	0.0	0.0	0.0	0.0	0.0	0.0	0.0	1.0034927568896301	0.0	0.0	0.0	0.0	0.0	0.0	0.9180591788291147	0.0	0.0	0.0	0.0	0.0
2L_2985	0.0	0.23723585122417848	0.0	1.0050971491725988	0.0	0.255409679168664	0.0	0.0	2.400756910638786	0.23667592637561016	0.2679570405913383	0.3666978909920846	0.0	0.0	0.0	0.0	0.0	0.27783695704962935	0.0	0.0	0.0	0.2185433365426422	0.0	0.0	0.0	0.1819923219987241	0.0	0.660948623868613	0.0	0.0	0.45248559613913947	0.0	0.0	0.0	0.20445592887027303	0.0	0.0	0.0	0.0	0.0	0.0	0.0	0.0	0.0	0.0	0.0	0.0	0.0	0.0
2L_2986	0.3120857841429962	0.244897889212848	0.5548572984708354	0.0	0.0	0.0	0.0	0.0	0.0	0.24431988039662303	0.0	0.0	0.0	0.4273464278261669	0.0	0.0	0.0	0.0	0.25097237993744864	0.0	0.0	0.0	0.0	0.9371266721619774	0.0	0.0	0.0	0.0	0.2162136730759318	0.0	0.0	0.0	0.0	0.0	0.0	0.0	0.0	0.0	0.6731935473859928	0.0	0.0	0.0	0.0	0.0	0.0	0.0	0.0	0.0	0.0
2L_2987	0.0	0.5014704366879783	0.3787218319956626	2.1245798377798315	0.0	0.0	0.0	0.0	0.0	0.0	0.0	0.775128002700546	0.0	0.8750651157829282	0.0	0.0	0.0	0.0	0.5139089984335027	0.0	0.0	0.0	0.0	0.0	0.0	0.0	0.0	0.0	0.0	0.3889315525194695	0.4782332609511352	0.4485723668566565	0.0	0.5924704471297444	0.0	0.0	0.0	0.0	0.0	0.0	3.5647866100911267	0.0	0.0	0.0	0.0	0.0	0.0	0.0	0.0
2L_2988	0.35855124643886904	0.0	0.21248941377740563	0.0	0.0	0.0	0.0	0.0	0.0	0.28069589227385683	1.5889753079593045	0.0	0.3950109797251925	0.0	0.6152299938895357	0.0	0.438602262310469	0.3295125691910493	0.0	0.0	0.0	0.25919077529663087	0.0	0.0	0.0	0.0	0.0	0.0	0.0	0.21821778047204	0.0	0.0	0.0	0.0	0.0	0.0	0.0	0.0	0.2578077329738875	0.3181220112437044	0.0	0.32256894943551084	0.22763147447650225	0.0	0.0	0.0	0.0	0.0	1.8560299815659103
2L_2989	0.0	0.0	0.3475926981062872	0.0	0.0	0.0	0.0	0.0	0.0	0.4591656629305275	0.0	0.0	0.0	0.0	0.0	0.0	0.0	0.0	0.4716681222344919	0.6946125985776835	0.0	0.0	0.0	1.7612008853909091	0.789352207060345	0.35307615125245645	0.0	0.0	0.8126878121533887	0.0	0.0	0.0	0.0	0.0	0.7933138241597696	0.374346428570359	0.0	0.0	0.42172494104074465	0.5203877513212645	0.0	1.0553242108997896	0.3723622602210462	0.0	0.0	0.0	0.0	0.0	0.0
2L_2990	0.0	0.2693260640433141	0.0	0.0	0.0	0.57991642708386	0.0	0.0	0.0	0.0	0.0	0.0	0.3781161783132373	0.4699735541181362	0.0	0.0	0.0	0.0	0.0	0.0	0.0	0.24810506654115858	0.0	0.0	0.0	0.0	0.0	0.0	0.0	0.0	0.2568460121343303	0.722747870056004	0.0	0.0	0.0	0.0	0.0	0.0	0.0	0.0	0.0	0.0	0.0	0.0	0.0	0.0	0.0	0.0	0.0
2L_2991	0.0	0.0	0.35559677317264154	0.0	0.0	0.0	0.0	0.0	0.0	0.0	0.0	0.0	0.0	0.8216329379498698	0.0	0.0	0.0	0.551432677238734	0.0	0.0	0.0	0.0	0.0	0.0	0.0	0.0	0.3817235352027353	0.0	0.0	0.0	0.0	0.0	0.0	0.0	0.40579079698935694	0.0	0.0	0.9450829617450893	0.0	0.0	0.0	0.0	0.0	0.0	0.0	0.0	0.0	0.0	0.0
2L_2992	0.32746532928079713	0.0	0.0	0.0	0.0	0.0	0.0	0.0	0.0	0.25635993098380483	0.0	0.0	0.0	0.0	0.0	0.0	0.0	0.0	0.2633402648002232	0.0	0.0	0.0	0.0	0.0	0.0	0.19712836798252087	0.41665107697220327	0.0	0.0	0.0	0.49011818808011004	0.0	0.4409839162582127	0.0	0.22146024150859425	0.0	0.6183623822460245	0.3438525507996584	0.7063684341464718	0.0	0.0	0.0	0.2078961277766191	0.5657173476998385	0.23827716838656718	1.5474306847767638	0.25332445279131627	0.0	0.0
2L_2993	0.0	0.0	0.19758216335713907	1.1084100390027325	0.0	0.28166297425284953	0.0	0.0	0.0	0.0	0.0	0.0	0.734597762180145	0.0	0.0	0.0	0.0	0.0	0.0	0.789677462557838	0.0	0.0	0.0	0.6674131014793612	0.0	0.20069912335425713	0.21209911782038124	0.2429622816607308	0.0	0.0	0.0	0.4680474753659593	0.0	0.0	0.0	0.0	0.0	0.0	0.23972116401309723	0.0	0.0	0.0	0.2116619288260518	0.0	0.24259328730788796	0.0	0.0	0.0	0.0
2L_2994	0.0	0.0	0.0	1.2069662228088616	0.0	0.0	0.0	0.0	0.0	0.0	0.0	0.0	0.0	0.0	0.0	0.0	0.8881901792811877	0.0	0.0	0.8598929914765686	0.0	0.2624367461832512	0.0	0.3633786422894831	0.0	0.0	0.0	0.0	0.2515159368546101	0.0	0.5433652172797964	0.0	0.4888929390952821	0.0	0.0	0.0	0.0	0.0	0.0	0.0	0.0	0.0	0.0	0.0	0.0	0.8577727073879964	0.0	0.0	0.0
2L_2995	0.28546399088707597	0.0	0.0	0.0	0.0	0.0	0.0	0.0	0.0	0.0	0.0	0.0	0.0	0.0	0.0	0.0	0.3491973698454104	0.26234457133526673	0.0	0.0	0.0	0.41271441029507844	0.0	0.0	0.0	0.34368860217927444	0.1816053007826898	0.0	0.19777003995904105	0.0	0.21362733924072744	0.0	0.0	0.0	0.38611064263019806	0.18219667387582467	0.0	0.0	0.0	0.5065517402078483	0.0	0.0	0.0	0.0	0.2077152765280242	0.0	0.44166513408865143	0.0	0.0
2L_2996	0.0	0.0	0.0	0.0	0.0	0.0	0.0	0.0	0.0	0.0	0.2704603234705469	0.0	0.0	0.0	0.0	0.0	0.0	0.0	0.0	0.0	0.0	0.22058499139718532	0.0	0.0	0.0	0.0	0.0	0.6671232754863329	0.4228115275334866	0.3714296326560933	0.22835638210416703	0.428386610348107	0.2054636904566225	0.0	0.0	0.0	0.0	0.0	0.0	0.2707385748321421	0.0	0.0	0.0	0.0	0.2220366982254827	0.7209805335255948	0.0	0.0	0.7897896000505465
2L_2997	0.35079556223969216	1.101095879437709	0.0	0.0	0.0	0.0	0.0	0.0	0.0	0.0	0.0	0.425493801512673	0.0	0.0	0.0	0.0	0.0	0.3223850094581314	0.0	0.0	0.0	0.5071686385172012	0.0	0.0	0.4721068865098479	0.21117275783576053	0.0	0.25564145079897793	0.24303188695012093	0.21349759553670467	0.26251830343241106	0.0	0.0	0.0	0.0	0.44778876979797294	0.0	0.0	0.0	0.3112408362916775	0.0	0.0	0.44541533108879644	0.30301091033204175	0.0	0.0	0.5427450535979736	0.0	0.907941455208615
2L_2998	0.3060318635479817	0.24014729674593213	0.0	0.0	0.0	0.0	0.0	0.0	4.860439762868865	0.0	0.0	0.7423962844550757	0.0	0.0	0.0	0.0	0.0	0.0	0.0	0.3624304849269148	2.3191729272739843	0.22122538065698188	0.0	0.0	0.0	0.0	0.0	0.4460400187996948	0.0	0.0	0.0	0.0	0.0	0.28372595046632915	0.41393017428447204	0.0	0.0	0.16067324919260892	0.0	0.27152456699977306	0.0	0.27532013261399896	0.0	0.2643448308531444	0.2226813019944139	0.0	0.0	0.5765003912708156	0.0
2L_2999	0.0	0.0	0.2157246159648814	0.0	0.0	0.0	0.0	0.0	0.0	0.2849695544227446	0.0	0.0	0.0	0.0	0.0	0.0	0.0	0.33452947693104795	0.0	0.0	0.0	0.26313701689194924	0.0	0.0	0.0	0.0	0.0	0.26527164200785486	0.2521870671208993	0.22154019841361708	0.0	0.0	0.49019747213006776	0.0	0.49235015864506815	0.0	0.0	0.19111315058571496	0.0	0.0	2.0305463205180816	0.0	0.23109721816261442	0.0	0.0	0.0	0.0	0.0	0.9421442411527473
2L_3000	0.0	0.0	0.0	0.0	0.0	0.40222698601987705	0.0	0.0	0.0	0.0	0.0	0.0	0.0	0.0	0.0	0.0	0.0	1.7501846007207609	0.0	0.0	0.0	0.3441687404267314	0.0	0.0	0.0	0.0	0.9086603142426023	0.0	0.0	0.0	0.35629408827585085	0.0	0.32057566156237544	0.44140325449267953	0.32198345932331435	0.0	0.4495219042359213	0.24996548601551838	0.3423322555686931	0.0	0.0	0.8566520077802848	0.0	0.0	0.0	0.0	0.0	0.8968835896223034	0.0
2L_3001	0.0	0.0	0.0	0.0	0.0	0.6737440333228408	0.0	0.0	0.0	0.0	0.0	0.0	0.0	1.0920258958652842	0.0	0.0	0.0	0.7329048478430903	0.0	0.0	0.0	0.0	0.0	0.0	0.0	0.0	0.5073457577574181	0.0	0.0	0.4853619683951701	0.0	0.0	0.0	0.0	0.0	0.0	0.0	0.0	0.5734183001633784	0.0	0.0	0.7174607857458335	0.5062999920612161	0.0	0.0	0.0	0.6169338977538177	0.0	0.0
2L_3002	0.0	0.0	0.0	0.0	0.0	0.0	0.0	0.0	0.0	0.22734047473419805	0.5147754716694606	0.0	0.0	0.0	0.0	0.0	0.7104631687012555	0.2668779486010151	0.0	0.0	0.0	0.0	0.0	0.5813330245292306	0.781642531108591	0.17481381192739953	0.0	0.21162604949061395	0.0	0.0	0.0	0.0	0.1955326881380329	0.2692305600593341	0.0	0.0	0.0	0.30492909651429756	0.0	0.0	0.0	0.0	0.36872536361483005	0.0	0.4226092928909763	0.0	0.0	0.0	0.0
2L_3003	0.7260831127008781	0.0	0.43030104205142744	0.0	0.0	0.3067075217443364	0.0	0.0	0.0	0.28421118209569596	0.0	0.44034745175333145	0.39995789243308466	0.0	0.0	0.0	0.0	0.33363921376451267	0.2919498677700659	0.4299464957382843	0.0	0.2624367461832512	0.0	0.3633786422894831	0.0	0.0	0.0	0.0	0.0	0.6628518804444997	0.0	0.0	0.24444646954764104	1.0097410391204644	0.0	0.2317103598257983	0.6855420148820202	0.19060455265835788	0.0	0.3221060063751221	0.0	0.0	0.46096442608453864	0.0	0.0	0.0	0.0	0.0	0.0
2L_3004	0.51217081757213	0.0	0.0	0.0	0.0	0.43269603553507535	0.0	0.0	0.0	0.0	0.0	0.0	0.0	0.0	0.8788223499287803	0.0	0.0	0.0	0.0	0.0	0.0	0.0	0.0	0.0	0.0	0.0	0.0	0.7464865862332346	0.0	0.0	0.3832836802101744	0.0	0.0	0.0	0.0	0.3268917355492931	0.0	0.0	0.0	0.9088397388358126	0.0	0.4607720770646828	0.0	0.0	0.3726764369508986	0.0	0.0	0.0	1.3256185866572778
2L_3005	0.0	0.0	0.23688064948504992	0.0	0.0	0.3376848757157569	0.0	0.0	0.0	0.0	0.0	0.484822392588811	0.0	0.0	0.0	0.0	0.0	0.0	0.0	0.0	3.0290748781251726	0.0	2.5820877987314206	0.0	0.5379349580690459	0.24061756326304942	0.0	0.29128673409721534	0.2769189597771888	0.24326656395952337	0.2991224584611633	0.0	0.0	0.0	0.5406347571057789	0.25511302629562216	0.37739076103639657	0.0	0.0	0.0	0.0	0.0	0.5075216742206192	0.0	0.0	0.0	0.0	0.7529679360651914	0.0
2L_3006	0.7761410515283148	0.0	0.4599670442812113	0.0	7.623508460569689	0.0	0.0	0.0	0.0	0.0	0.6879178240884057	0.0	0.0	0.0	0.0	0.0	0.0	0.0	0.0	0.0	0.0	0.5610595497384901	0.0	0.0	0.0	0.0	0.9875244066657107	0.0	0.0	0.0	0.0	0.0	0.0	0.0	0.0	0.0	0.0	0.8149811796396186	0.5580657352326319	0.0	0.0	0.0	0.9854888734364233	0.0	0.0	0.0	0.0	1.462088341716948	0.0
2L_3007	0.0	0.0	0.49959343086596125	0.0	0.0	0.0	0.0	0.0	0.0	0.6599567543538007	0.0	0.0	0.9287281050027425	0.0	0.0	0.0	0.0	0.0	0.0	0.9983635822523302	0.0	0.6093951052775748	0.0	0.8437887193548593	0.0	0.0	1.072600118908449	0.0	0.0	0.0	0.0	0.0	0.0	0.0	0.0	0.0	0.0	1.3277883123027157	0.0	0.0	0.0	0.758406384932346	0.53519461174628	0.7281734380971022	0.0	1.9918037276606761	0.0	0.0	0.0
2L_3008	1.3755097639185083	1.0793809102850969	0.0	0.0	0.0	0.0	0.0	0.0	0.0	0.0	1.2191568555018721	0.0	0.0	0.0	0.0	0.0	0.0	0.0	0.0	0.0	0.0	0.0	0.0	0.0	0.0	0.0	0.0	1.0023995440284956	0.0	0.8371486382521677	0.0	0.0	0.0	1.2752522257614725	0.9302380963012246	0.0	0.0	0.0	0.0	0.0	0.0	0.0	0.0	0.0	0.0	0.0	0.0	0.0	0.0
2L_3009	0.0	0.394587210481499	0.0	0.0	0.0	0.0	0.0	0.0	0.0	0.3936559044291643	0.4456848348603981	1.8297525076758117	0.0	0.0	0.0	0.0	0.0	0.0	0.40437462170754135	0.0	0.0	0.0	0.0	0.0	0.0	0.3027023204796645	0.0	0.7328905599445114	0.0	0.0	1.128908393750002	0.0	0.0	0.46619151184601954	0.3400653578412542	0.32093793984544655	0.0	0.0	0.7231137974306611	0.0	0.0	1.3571396129329252	0.3192368553586332	1.7373851935864078	0.731777496319891	0.0	0.0	0.0	0.0
2L_3010	0.0	1.0580443108957402	0.0	0.0	0.0	0.0	0.0	0.0	0.0	0.0	0.0	0.0	0.0	0.0	0.0	0.0	1.6493485073396008	0.0	0.0	0.0	0.0	0.0	0.0	0.0	0.0	0.0	0.0	0.0	0.0	0.0	1.00901657208818	0.0	0.0	0.0	0.0	0.8605614991669764	0.0	0.0	0.0	0.0	0.0	0.0	0.0	1.1646541443053071	0.0	3.185727938834024	0.0	0.0	0.0
2L_3011	0.0	0.0	0.0	0.0	0.0	0.0	0.0	0.0	0.0	0.0	1.2759146234488865	0.0	0.0	0.0	0.0	0.0	0.0	0.0	0.0	0.0	0.0	0.0	0.0	0.0	0.0	0.0	0.0	1.0490661894674385	0.0	0.0	0.0	0.0	0.0	0.0	0.0	0.0	0.0	0.0	1.035071643001306	0.0	0.0	0.0	0.0	0.0	0.0	0.0	0.0	2.7118063097766854	0.0
2L_3012	0.0	0.0	0.0	0.0	0.0	0.0	0.0	0.0	0.0	0.0	0.0	0.0	0.0	0.0	0.0	0.0	0.0	0.0	0.0	0.0	0.0	0.0	0.0	0.0	0.0	0.0	0.0	0.0	0.0	0.0	0.0	0.0	0.0	0.0	0.0	0.0	0.0	0.0	0.0	0.0	0.0	0.0	0.0	0.0	0.0	0.0	0.0	0.0	0.0
2L_3013	0.6725955516144445	0.0	0.0	0.0	0.0	0.0	0.0	0.0	0.0	0.0	0.0	0.0	0.0	0.0	0.0	0.0	0.0	0.0	0.0	0.0	0.0	0.0	0.0	0.0	0.0	0.0	0.0	0.4901524452529128	0.46597558138841333	0.0	0.0	0.47211981418874893	0.0	0.0	0.0	0.42928241837795805	0.0	0.35312699605034514	0.0	0.0	0.0	0.0	0.0	1.1619519305134154	0.0	0.0	0.0	0.0	0.0
2L_3014	0.6792939255906868	0.0	0.0	0.0	0.0	0.0	0.0	0.0	0.0	0.0	0.0	0.0	0.0	0.0	0.0	0.0	1.6619094508635697	0.0	0.0	0.0	0.0	0.0	0.0	0.0	0.0	0.8178459883141259	0.8643007988040843	0.0	0.0	0.8268497973597859	0.0	0.0	0.0	0.0	0.9187940423924221	0.0	0.6413653179651941	0.3566437851147013	0.0	0.0	0.0	0.0	0.0	0.0	0.0	0.0	0.0	0.0	0.0
2L_3015	0.0	0.0	1.1293192508728507	0.0	0.0	0.0	0.0	0.0	0.0	0.0	0.0	0.0	2.0993681321795763	0.0	0.0	0.0	0.0	0.0	0.0	2.2567774977618407	0.0	0.0	0.0	0.0	0.0	0.0	0.0	0.0	0.0	0.0	0.0	0.0	0.0	0.0	0.0	0.0	0.0	0.0	0.0	0.0	0.0	0.0	1.209794886535757	0.0	0.0	0.0	0.0	0.0	0.0
2L_3016	0.0	0.0	0.0	0.0	0.0	0.0	0.0	0.0	0.0	0.0	0.0	0.0	0.0	0.0	0.0	0.0	0.0	0.0	0.0	0.0	0.0	0.0	0.0	0.0	0.0	8.140309632957509	0.0	0.0	0.0	0.0	5.059791556827025	0.0	0.0	0.0	0.0	0.0	0.0	0.0	0.0	0.0	0.0	0.0	0.0	0.0	0.0	0.0	0.0	0.0	0.0
2L_3017	0.0	0.0	0.0	0.0	0.0	0.0	0.0	0.0	0.0	0.0	0.0	0.7700354562825844	0.0	0.0	0.0	0.0	0.0	0.0	0.5105326458568795	0.0	0.0	0.45892305902507763	0.0	0.0	0.0	0.0	1.2116300001849754	0.46264594339776705	0.0	0.38637629457792344	0.0	0.0	0.42746346768966076	0.0	0.42934065983133435	0.0	0.0	0.0	0.4564742449699163	0.0	0.0	0.0	0.0	0.0	0.0	1.4999868751148426	0.0	0.0	0.0
2L_3018	0.0	0.0	0.9555375631371446	0.0	0.0	0.0	0.0	0.0	4.26795046616689	0.0	0.47636117227720887	0.0	0.5921045230272409	0.0	0.922203383656435	0.0	0.0	0.9878504275910576	0.0	0.0	0.0	1.1655475791091137	0.0	0.0	0.0	0.323537219479076	0.0	0.0	0.0	0.0	0.0	0.0	0.0	0.4982793169487468	1.0904158264406938	0.0	0.0	0.0	0.0	0.0	0.0	0.483517025480622	0.3412098208375473	0.0	0.0	0.0	1.247307375203779	0.0	0.0
2L_3019	0.0	2.407190760238986	0.0	0.0	0.0	0.0	0.0	0.0	0.0	0.0	0.0	0.0	0.0	0.0	0.0	0.0	0.0	0.0	0.0	0.0	0.0	0.0	0.0	0.0	0.0	0.0	0.0	0.0	0.0	0.0	0.0	0.0	0.0	0.0	0.0	0.0	0.0	0.0	0.0	0.0	0.0	0.0	0.0	0.0	2.2321149557059106	0.0	0.0	0.0	0.0
2L_3020	0.0	0.0	0.0	0.0	0.0	0.0	0.0	0.0	0.0	0.0	0.0	0.0	0.4796191133588408	1.1922700601375058	0.7470072461943903	0.0	0.0	0.0	0.35009869632348056	0.0	0.0	0.0	0.0	0.43575422694672766	0.5859017508384841	0.2620730433737963	0.553918326847596	0.31726030246518555	0.0	0.0	0.0	0.0	0.0	0.4036184067268335	0.2944211433008944	0.0	0.0	0.6857040824375391	0.0	0.386261154256482	0.0	0.0	0.0	0.37604751796604624	0.6335569388074596	0.0	0.0	0.0	0.0
2L_3021	0.0	0.0	0.0	0.0	0.0	14.301077729217674	0.0	0.0	0.0	0.0	0.0	0.0	0.0	0.0	0.0	0.0	0.0	0.0	0.0	0.0	0.0	0.0	0.0	0.0	0.0	0.0	0.0	0.0	0.0	0.0	0.0	0.0	0.0	0.0	0.0	10.804129770563499	0.0	0.0	0.0	0.0	0.0	0.0	0.0	0.0	0.0	0.0	0.0	0.0	0.0
2L_3022	0.0	0.0	0.0	0.0	0.0	0.0	0.0	0.0	0.0	0.0	0.0	0.0	0.0	0.0	0.0	0.0	0.0	0.0	0.0	0.0	0.0	0.0	0.0	0.0	0.0	0.0	0.0	0.0	0.0	0.0	0.0	0.0	0.0	0.0	0.0	0.0	0.0	0.0	0.0	0.0	0.0	0.0	0.0	0.0	0.0	0.0	0.0	0.0	0.0
2L_3023	0.0	0.0	0.0	0.0	0.0	0.0	0.0	0.0	0.0	0.0	0.0	0.0	2.316347250102035	0.0	0.0	0.0	0.0	0.0	0.0	0.0	0.0	0.0	0.0	0.0	0.0	0.0	0.0	0.0	0.0	0.0	1.573443793283472	0.0	0.0	0.0	0.0	0.0	0.0	1.103882032984216	0.0	0.0	0.0	0.0	0.0	0.0	0.0	0.0	0.0	0.0	0.0
2L_3024	0.0	0.0	0.3223221220244511	0.0	0.0	0.0	0.0	0.0	0.0	0.0	0.0	0.0	0.5991864486075387	0.0	0.9332334897930387	0.0	0.0	0.0	0.43737705331031446	0.0	0.0	0.0	0.0	0.0	0.0	0.0	0.0	0.0	0.0	0.0	0.0	0.0	0.3662110805512033	0.0	0.3678192847945273	0.6942616222172606	0.0	0.0	0.0	0.0	0.0	0.48930017939701775	0.34529089514869055	0.0	0.0	0.0	0.42074197342122466	1.0245590912406755	0.0
2L_3025	0.0	0.0	0.0	0.0	0.0	0.0	0.0	0.0	0.0	0.0	0.0	0.0	0.0	0.0	0.0	0.0	0.0	0.0	0.0	0.0	0.0	0.0	0.0	0.0	0.0	0.0	0.0	0.0	0.0	0.0	0.0	0.0	0.0	0.0	0.0	0.0	0.0	0.0	0.0	0.0	0.0	0.0	0.0	0.0	0.0	0.0	0.0	0.0	0.0
2L_3026	0.0	0.0	0.0	0.0	0.0	0.0	0.0	0.0	0.0	0.0	0.0	0.0	0.0	0.0	0.0	0.0	0.0	0.0	0.0	0.0	0.0	0.0	0.0	0.0	0.0	0.0	0.0	0.0	0.0	0.0	0.0	0.0	0.0	0.0	0.0	0.0	0.0	0.0	0.0	0.0	0.0	0.0	0.0	0.0	0.0	0.0	0.0	0.0	0.0
2L_3027	0.0	0.0	0.0	0.0	0.0	0.0	0.0	0.0	0.0	0.0	0.0	1.0039041833691225	0.0	0.0	0.0	0.0	1.012448048759498	0.0	0.0	0.0	0.0	0.0	0.0	0.0	0.0	0.0	0.0	0.0	0.0	0.0	0.0	0.0	0.0	0.0	0.5597364134060901	0.0	0.0	0.0	0.0	0.0	0.0	0.0	0.0	0.0	0.0	0.0	0.0	0.0	0.0
2L_3028	0.0	0.0	0.0	0.0	0.0	0.0	0.0	0.0	0.0	0.0	0.0	0.0	0.0	2.02268235998487	0.0	0.0	1.8069295749198173	0.0	0.0	0.0	0.0	0.0	0.0	0.0	0.0	0.0	0.0	0.0	0.0	0.8990016586580603	0.0	0.0	1.9892026082424599	0.0	0.0	0.0	0.0	0.0	0.0	0.0	0.0	0.0	0.0	0.0	0.0	0.0	0.0	2.7826241815606623	0.0
2L_3029	0.0	0.0	0.0	0.0	0.0	0.0	0.0	0.0	0.0	0.0	0.0	0.0	0.0	0.0	0.0	0.0	0.0	0.0	0.0	0.0	0.0	0.0	0.0	0.0	0.0	0.0	0.0	0.0	0.0	0.0	0.0	0.0	0.0	0.0	0.0	0.0	0.0	0.0	0.0	0.0	0.0	0.0	0.0	0.0	0.0	0.0	0.0	0.0	0.0
2L_3030	0.7546727829373917	0.0	0.0	0.0	0.0	0.0	0.0	0.0	0.0	0.0	0.0	0.0	0.0	1.0333912480235101	0.0	6.807843179970781	0.0	0.0	0.0	0.0	0.0	0.0	0.0	0.0	0.0	0.0	0.0	0.0	0.0	0.0	0.0	0.0	0.0	0.0	0.0	0.4816680047403838	0.0	0.0	0.0	0.0	0.0	0.0	0.0	0.0	0.5491307863695635	0.0	0.0	0.0	0.0
2L_3031	0.0	0.0	0.0	0.0	0.0	0.0	0.0	0.0	0.0	0.0	0.0	0.0	0.0	0.0	0.0	0.0	0.0	0.0	0.0	0.0	0.0	0.0	0.0	0.0	0.0	0.0	0.0	0.0	0.0	0.0	0.0	0.0	0.0	0.0	0.0	0.0	0.0	0.0	0.0	0.0	0.0	0.0	0.0	0.0	0.0	0.0	0.0	0.0	0.0
2L_3032	0.0	1.272316160387327	0.0	0.0	0.0	0.0	0.0	0.0	0.0	0.42310441184509573	0.0	0.0	0.0	0.0	0.0	0.0	0.0	0.0	0.0	0.6400601758974973	0.0	0.0	0.0	0.5409607939746489	0.0	0.3253467960969967	0.34382695491926635	0.0	0.0	0.3289285956870554	0.0	0.0	0.3639067926987488	0.0	0.0	0.0	0.0	0.0	0.0	0.0	0.0	0.0	0.0	0.4668387621079301	0.7865201148980046	0.0	0.4180945641268008	1.0181123199837427	0.0
2L_3033	0.0	0.0	0.0	0.0	0.0	0.0	0.0	0.0	0.0	0.0	0.0	0.0	0.0	0.0	0.0	0.0	0.0	0.0	0.0	0.0	0.0	0.7739824259550362	0.0	0.0	1.440950427847001	0.0	0.0	0.0	0.0	0.0	0.0	0.0	0.0	0.0	0.0	0.0	0.0	0.0	1.5397049093952948	0.0	0.0	0.0	0.0	0.0	0.0	0.0	0.0	0.0	0.0
2L_3034	0.0	0.0	0.0	0.0	0.0	1.0220384188329792	0.0	0.0	0.0	0.0	0.0	0.0	0.0	0.0	0.0	0.0	0.7399268212373796	0.0	0.0	0.0	0.0	0.4372576772609829	0.0	0.0	0.0	0.0	0.3848099800622253	0.44080480731143534	0.0	0.0	0.0	0.4245876680549834	0.0	0.0	0.0	0.3860630617024516	0.0	0.31757482586895935	0.0	0.0	0.0	1.0883547026337421	0.7680335821147712	0.0	0.0	0.0	0.0	0.0	0.0
2L_3035	0.0	0.3491627426593771	0.0	1.4792978187457804	0.0	0.0	0.0	0.0	0.0	0.0	0.39437806185267765	0.0	0.49020165327370385	0.0	0.0	0.0	0.0	0.0	0.0	1.0539133594689793	0.0	0.0	0.0	0.44536891153975794	0.0	0.5357110905802812	0.0	0.0	0.0	0.2708044136786559	0.0	0.0	0.0	0.0	0.30091738878815516	0.0	0.0	0.0	0.0	0.0	0.0	0.40030237240001604	0.28248664177168387	0.38434480587205067	0.32376801736639843	1.0513146689935764	0.0	0.0	0.0
2L_3036	0.0	0.3465694562446531	0.0	0.0	0.0	0.7462379161694235	0.0	0.0	0.0	0.0	0.0	0.5356959668254202	0.4865608487645296	0.0	1.5156380119891515	0.0	0.0	0.0	0.7103316531385188	0.5230428898831004	0.0	0.0	0.0	0.0	0.0	0.0	0.0	0.0	0.0	0.0	0.3305100940757322	0.0	0.0	0.0	0.0	0.0	0.0	0.2318761916552257	0.0	0.0	0.0	0.0	0.0	0.0	0.32136334155659274	1.0435063901722568	0.0	0.0	3.429290207798983
2L_3037	0.0	0.0	0.0	0.0	0.0	0.0	0.0	0.0	9.058635642651318	0.0	0.0	0.0	0.0	0.0	0.0	0.0	2.790830725650874	0.0	0.0	0.0	0.0	0.8246167902698517	0.0	0.0	0.0	0.0	0.0	0.0	0.0	0.0	0.0	0.0	0.0	0.0	0.0	2.18420921579026	0.0	0.0	0.8202166339769327	0.0	0.0	0.0	1.4484214234274633	0.0	0.8300437316840474	0.0	0.0	0.0	0.0
2L_3038	0.0	0.0	0.319326563269577	0.0	0.0	0.0	0.0	0.0	0.0	0.0	0.0	0.0	0.0	0.0	0.0	0.0	0.6591262622267922	0.4951875691281847	0.0	0.0	0.0	0.0	0.0	0.0	0.0	0.0	0.0	0.0	0.0	0.0	0.0	0.0	0.0	0.0	0.0	0.0	0.0	0.0	0.0	0.0	0.0	0.0	0.34208187195957634	0.0	0.0	0.0	0.0	0.0	0.0
2L_3039	0.0	0.4526955758061376	1.0256578569494474	0.0	0.0	0.0	0.0	0.0	0.0	0.0	0.0	0.6997361994528063	0.0	0.0	0.9898775125565962	0.0	0.0	0.0	0.46392431724258226	0.0	0.0	0.0	0.0	0.0	0.7763926932130856	0.0	0.0	0.0	0.0	0.0	0.0	0.40494256699572295	0.0	0.0	0.39014463441887176	0.0	0.0	0.0	0.4148010987251503	0.0	0.0	0.0	0.0	0.0	0.0	0.0	0.0	0.0	0.0
2L_3040	0.0	0.0	0.0	0.0	0.0	0.5378115972832339	0.0	0.0	0.0	0.0	1.1284647040220455	0.0	0.0	0.0	0.0	0.0	0.0	0.5850363155442511	0.0	0.7539111212671316	0.0	0.0	0.0	0.0	0.0	0.38321798025040155	0.0	0.0	0.0	0.0	0.0	0.0	0.0	0.0	0.0	0.0	0.0	0.0	0.0	0.0	0.0	0.0	0.0	0.0	0.0	0.0	0.4924632925248701	0.0	0.0
2L_3041	0.0	0.0	0.22011235238825422	0.0	0.0	0.0	0.0	0.0	0.0	0.2907657000684346	0.0	0.0	0.0	0.0	0.0	0.0	0.0	0.0	0.0	0.4398619818667777	0.0	0.0	0.0	0.0	0.0	0.447169475353047	0.0	0.0	0.5146328650311497	0.22604622102709074	0.0	0.0	0.5001678563325852	0.0	0.0	0.23705409650339518	0.7013520805679605	0.0	0.2670564408832646	0.0	0.0	0.0	0.0	0.3208208084889699	0.27025607087022235	0.0	0.0	0.6996668746076617	0.0
2L_3042	0.0	0.0	0.8518013810426152	0.0	0.0	0.0	0.0	0.0	0.0	0.0	0.0	0.0	0.3958678365141842	0.0	0.0	0.0	0.0	0.0	0.0	0.0	0.0	0.2597530112517212	0.0	0.0	0.0	0.0	0.22859644616649702	0.0	0.0	0.21869113791341102	0.2689043235190067	0.0	0.0	0.0	0.24300920829932826	0.0	0.0	0.1886553892751147	0.0	0.0	0.0	0.0	0.22812525207840356	0.0	0.0	0.8490009381460367	0.0	0.0	0.0
2L_3043	0.0	0.3749920079828299	0.5664049158509209	0.0	0.0	0.0	0.0	0.0	0.0	0.0	0.0	0.0	0.0	0.6543604585156081	0.0	0.0	0.0	0.0	0.7685867526541029	0.0	0.0	0.34544527809985753	0.0	0.0	0.0	0.0	0.6080203847346268	0.0	0.0	0.0	0.0	0.0	0.3217646914218692	0.0	0.32317771076939306	0.0	0.0	0.0	0.0	0.4239878773386111	0.0	0.0	0.0	0.0	0.0	0.0	0.0	0.0	0.0
2L_3044	0.0	0.0	0.0	0.0	0.0	0.0	0.0	0.0	0.0	0.0	0.0	0.0	0.0	1.3215194778095074	0.0	0.0	0.0	1.7738554286539383	0.0	0.0	0.0	0.0	0.0	0.0	0.0	0.0	0.0	0.0	0.0	0.0	0.0	0.0	0.0	0.0	0.0	0.0	0.0	0.0	0.0	0.0	0.0	0.0	0.0	0.0	0.0	0.0	0.0	0.0	0.0
2L_3045	0.0	0.0	0.0	0.0	0.0	0.0	0.0	0.0	0.0	0.0	0.0	0.0	0.0	0.623035374764812	0.0	0.0	0.0	0.0	0.0	0.0	0.0	0.0	0.0	0.0	0.0	0.0	0.2894568302057233	0.0	0.0	0.0	0.0	0.0	0.0	0.0	0.0	0.0	0.0	0.0	0.0	0.4036910278054306	2.538083305477869	0.0	0.0	0.0	0.0	0.0	0.3519803364073184	0.0	0.0
2L_3046	0.0	0.3378826986150526	0.0	0.0	0.0	0.363766737635132	0.0	0.0	0.0	0.0	0.0	0.0	0.0	0.0	0.0	0.0	0.0	0.0	0.0	0.0	0.0	0.0	1.3907606208911716	0.0	0.0	0.2592022098128876	0.0	0.3137849296754629	0.29830742752084094	0.0	0.0	0.0	0.0	0.0	0.2911959581069188	0.0	0.0	0.0	0.0	0.0	0.0	0.387370212578701	0.0	0.0	0.0	0.0	0.0	0.0	0.0
2L_3047	0.0	0.0	0.0	0.0	0.0	0.0	0.0	0.0	0.0	0.32099381740228183	0.0	0.0	0.0	0.0	0.0	0.0	0.5015699138302888	0.0	0.0	0.0	0.0	0.2964013321461472	0.0	0.0	0.0	0.0	0.2608489150563246	0.0	0.0	0.0	0.0	0.0	0.27608275238160024	0.0	0.0	0.0	0.0	0.0	0.5896394684848318	0.36379299305591933	0.0	0.0	0.0	0.0	0.0	0.0	0.0	0.0	0.0
2L_3048	0.0	0.0	0.0	0.0	0.0	0.0	0.0	0.0	0.0	0.0	0.0	0.0	0.0	0.0	0.0	0.0	0.0	0.0	0.0	0.7093228860475621	0.0	0.0	0.0	0.5994996815457692	0.0	0.0	0.0	0.0	0.0	0.0	0.0	0.4204207436267579	0.0	0.0	0.0	0.0	0.0	0.3144581307803694	0.0	0.531408359691188	0.0	0.0	0.0	0.0	0.0	1.4151477414242046	0.0	0.0	0.0
2L_3049	0.0	0.0	0.8406003231267641	0.0	0.0	0.0	0.0	0.0	5.631867358259978	0.0	0.6285928007266532	0.8602261534557435	0.0	0.0	0.0	0.0	0.8675472271021754	0.6517698157577084	0.5703289771606057	0.0	0.0	0.5126745977426937	0.0	0.0	0.0	0.0	0.0	0.0	0.0	0.0	0.0	0.0	0.0	1.3150307355558668	0.0	0.0	0.0	0.0	0.5099389654052306	0.0	0.0	0.6380354632871204	0.0	0.0	0.0	0.0	1.6459117198789928	0.0	0.0
2L_3050	0.0	0.0	0.0	0.0	0.0	0.0	0.0	0.0	0.0	0.0	0.0	0.0	0.0	0.9708380633372811	0.0	0.0	0.0	0.0	0.0	0.0	0.0	0.5125178644508128	0.0	1.4192985429197298	0.0	0.42680009234246796	0.0	0.0	0.0	1.2944964268662376	0.0	0.49766711076820735	0.0	1.3146287084279071	0.0	0.0	0.0	0.0	0.5097830684424042	0.6290471319854111	0.0	0.0	0.9002264609685211	0.0	0.5158908304841542	0.0	0.5484695122800678	0.0	0.0
2L_3051	0.0	0.0	0.37830485227422506	0.0	0.0	0.539291948500639	0.0	0.0	0.0	0.0	0.0	0.7742745724746164	0.0	0.0	0.0	0.0	0.0	0.0	0.0	0.0	0.0	0.0	0.0	0.0	0.0	0.3842728054093622	0.0	0.0	0.0	0.0	0.0	0.0	0.0	0.0	0.0	0.0	0.0	0.0	0.0	0.0	0.0	0.0	0.0	0.0	0.0	1.5082444411765814	0.0	0.0	0.0
2L_3052	0.0	0.4064856409963532	0.0	0.0	0.0	0.0	0.0	0.0	0.0	0.0	0.0	0.6283090287693279	0.0	0.0	0.8888335046856192	0.0	1.2673126793049425	0.0	0.0	0.0	0.0	0.37445743458088193	0.0	0.0	0.0	0.0	0.0	0.0	0.35887509596320066	0.31526303419547785	0.0	0.0	0.0	0.0	0.0	0.0	0.0	0.0	0.0	0.0	0.0	0.0	0.0	0.0	0.3769218017676276	0.0	0.4007245420299535	0.0	0.0
2L_3053	0.0	0.0	0.0	0.0	0.0	0.0	0.0	0.0	0.0	0.0	0.0	0.0	0.0	0.0	0.0	0.0	0.0	7.652737154498049	0.0	0.0	0.0	0.0	0.0	0.0	0.0	0.0	0.0	0.0	0.0	0.0	0.0	0.0	0.0	0.0	0.0	0.0	0.0	0.0	0.0	0.0	0.0	0.0	0.0	0.0	0.0	0.0	0.0	0.0	0.0
2L_3054	0.0	0.0	0.0	0.0	0.0	0.0	0.0	0.0	0.0	0.0	0.0	1.4484755519053971	0.0	1.6352272426242256	0.0	0.0	0.0	0.0	0.0	0.0	0.0	0.0	1.928588234840332	0.0	0.0	0.718879043281263	0.3798561955609093	0.0	0.0	0.36339665398896875	0.0	0.0	0.40204017700060013	0.0	0.0	0.0	0.563754169807717	0.0	0.0	0.5297665212987331	0.0	0.0	0.3790732175370794	0.0	0.0	0.0	0.0	0.0	0.0
2L_3055	0.0	0.0	0.0	0.0	0.0	0.0	0.0	0.0	0.0	0.0	0.0	0.0	0.0	0.0	0.0	0.0	0.0	0.0	0.0	0.0	0.0	0.0	0.0	0.0	0.0	0.0	0.0	0.0	0.0	0.0	0.0	0.0	0.0	0.0	0.0	0.0	0.0	0.0	0.0	0.0	0.0	0.0	0.0	0.0	0.0	0.0	0.0	0.0	0.0
2L_3056	0.0	0.0	0.0	0.0	0.0	0.0	0.0	0.0	0.0	0.0	0.0	0.0	0.0	0.0	0.0	0.0	0.0	0.0	0.0	0.0	0.0	0.0	0.0	0.0	0.0	0.0	0.0	0.0	0.0	0.0	0.0	0.0	0.0	0.0	0.0	0.0	0.0	0.0	0.0	0.0	0.0	0.0	0.0	0.0	0.0	0.0	0.0	0.0	0.0
2L_3057	0.0	0.0	0.0	0.0	0.0	0.0	0.0	0.0	0.0	0.0	0.0	0.0	0.0	0.0	0.0	0.0	0.0	0.0	0.0	0.0	0.0	0.0	0.0	0.0	0.0	0.0	0.0	0.0	0.0	0.0	0.0	0.0	0.0	0.0	0.0	0.0	0.0	0.0	0.0	0.0	0.0	0.0	0.0	0.0	0.0	0.0	0.0	0.0	0.0
2L_3058	0.0	0.0	0.0	0.0	0.0	1.0782870935073314	0.0	0.0	0.0	0.0	0.0	0.0	0.0	0.0	0.0	0.0	0.0	0.0	1.026403827911492	0.0	0.0	0.0	0.0	0.6387624565066643	0.0	0.3841670616544339	0.0	0.0	0.0	0.0	0.0	0.4479551786799137	0.0	0.0	0.0	0.0	0.0	0.0	0.0	0.0	0.0	0.0	0.0	0.0	0.0	0.0	0.49368293193948865	0.0	0.0
2L_3059	0.0	0.0	0.42432279355117614	0.0	0.0	0.0	0.0	0.0	0.0	1.1210503434561936	0.0	0.8684592534116337	0.0	0.0	0.0	0.0	0.0	0.0	0.0	0.0	5.425962470787975	1.035162664167094	0.0	0.0	0.0	0.8620334066392175	0.0	0.0	0.0	0.0	0.0	0.5025838590067325	0.0	0.0	0.0	0.45698233361136137	0.0	0.37591289977820014	0.0	0.0	0.0	0.0	0.0	0.0	0.0	0.0	0.0	0.0	0.0
2L_3060	0.0	0.0	0.0	0.0	0.0	0.0	0.0	0.0	0.0	0.0	0.0	0.0	0.0	0.0	0.0	0.0	0.0	0.0	0.0	0.0	0.0	0.0	0.0	0.0	0.0	0.0	0.0	0.0	0.0	0.0	0.0	0.0	0.0	0.0	0.0	0.0	0.0	0.6549660475425444	0.0	0.0	0.0	0.0	0.7919958993620314	0.0	0.0	0.0	0.0	0.0	0.0
2L_3061	0.0	0.0	0.0	0.0	0.0	0.5703777726063527	0.0	0.0	0.0	0.0	0.0	0.0	0.0	0.0	0.0	0.0	0.0	0.0	0.0	0.0	0.0	0.0	0.0	0.0	0.9086167763367116	0.0	0.0	0.0	0.0	0.0	0.0	0.0	0.4545921535575928	0.0	0.0	0.0	0.0	0.3544634300965328	0.0	0.5990140229182765	0.0	0.0	0.0	0.0	0.0	0.0	0.5222834860751389	0.0	0.0
2L_3062	0.0	0.0	0.0	0.0	0.0	0.0	0.0	0.0	0.0	0.0	1.0705721137375814	0.0	0.0	0.0	0.0	0.0	0.0	0.0	0.0	0.0	0.0	0.0	0.0	0.0	0.0	0.0	0.0	0.0	0.0	0.0	0.0	0.0	0.0	0.0	1.6337306566290255	0.770919676337083	0.0	0.0	0.0	0.0	0.0	1.086654148410877	0.0	0.0	0.0	0.0	0.0	0.0	0.0
2L_3063	0.0	0.0	0.0	0.0	0.0	0.4377228884948216	0.0	0.0	0.0	0.0	0.4592266439625014	0.0	0.0	0.0	0.0	0.0	0.0	0.0	0.0	0.0	0.0	0.0	0.0	0.0	0.697296386665908	0.31189971002060163	0.0	0.3775794529115378	0.0	0.0	0.0	0.3636883644599657	0.0	0.0	0.0	0.0	0.0	0.0	0.0	0.0	0.0	0.0	0.0	0.44754359432643614	0.0	0.0	0.0	0.0	0.0
2L_3064	1.0934038010215017	0.8580085878079554	0.6479875192419894	0.0	0.0	1.847475387932882	0.0	0.0	0.0	0.8559835130727513	0.0	0.0	0.0	0.0	0.0	0.0	0.0	0.0	0.0	0.0	0.0	0.0	0.0	0.0	0.0	0.0	0.0	0.0	0.0	0.0	0.0	0.0	0.0	0.0	1.4789075250955817	0.0	0.0	0.0	0.0	0.0	0.0	0.0	0.0	0.0	0.0	0.0	0.0	0.0	0.0
2L_3065	1.2749364826644338	0.0	1.5111396682927538	0.0	0.0	0.0	0.0	0.0	0.0	0.0	0.0	0.0	0.0	1.7458006075735275	0.0	0.0	0.0	0.0	0.0	0.0	0.0	0.0	0.0	0.0	0.0	0.7674893359275496	0.0	0.0	0.0	0.0	0.0	0.8949252992428843	0.0	0.0	0.0	0.0	0.0	0.0	0.0	0.0	0.0	0.0	0.8094119719153473	0.0	0.0	0.0	0.0	0.0	0.0
2L_3066	0.0	0.0	0.0	0.0	0.0	0.0	0.0	0.0	0.0	0.0	0.0	0.0	0.0	0.0	0.0	0.0	0.0	0.0	0.0	0.0	0.0	0.0	0.0	0.0	0.0	0.0	0.0	0.0	0.0	0.0	0.0	0.0	0.0	0.0	0.0	0.0	0.0	0.0	0.0	0.0	0.0	0.0	0.0	0.0	0.0	0.0	0.0	0.0	0.0
2L_3067	0.0	0.0	0.0	0.0	0.0	0.0	0.0	0.0	0.0	0.0	0.0	0.0	0.0	0.0	0.0	0.0	0.0	0.0	0.0	0.0	0.0	0.0	0.0	0.0	0.0	0.0	0.0	0.0	0.0	0.0	0.0	0.0	0.0	0.0	0.0	0.0	0.0	0.0	0.0	0.0	0.0	0.0	0.0	0.0	0.0	0.0	0.0	0.0	0.0
2L_3068	0.0	0.0	0.0	0.0	0.0	0.0	0.0	0.0	0.0	0.0	0.0	0.0	0.0	0.0	0.0	0.0	0.0	0.0	0.0	0.0	0.0	0.0	0.0	0.0	0.0	0.0	0.0	0.0	0.0	0.0	0.0	0.0	0.0	0.0	0.0	0.0	0.0	0.0	0.0	0.0	0.0	0.0	0.0	0.0	0.0	0.0	0.0	0.0	0.0
2L_3069	0.0	0.0	0.0	0.0	0.0	0.0	0.0	0.0	0.0	0.0	0.0	0.0	0.0	0.0	0.0	0.0	0.0	0.0	0.0	0.0	0.0	0.0	0.0	0.0	0.0	0.0	0.0	0.0	0.0	0.0	0.0	0.0	0.0	0.0	0.0	0.0	0.0	0.0	0.0	0.0	0.0	0.0	0.0	0.0	0.0	0.0	0.0	0.0	0.0
2L_3070	0.0	0.0	0.0	0.0	0.0	0.0	0.0	0.0	0.0	0.0	0.0	0.0	0.0	0.0	0.0	0.0	0.0	0.0	0.0	0.0	0.0	0.0	0.0	0.0	0.0	0.0	0.0	0.0	0.0	0.0	0.0	0.0	0.0	0.0	0.0	0.0	0.0	0.0	0.0	0.0	0.0	0.0	0.0	0.0	0.0	0.0	0.0	0.0	0.0
2L_3071	0.0	0.0	0.0	0.0	0.0	0.0	0.0	0.0	0.0	0.0	0.0	0.0	0.0	0.0	0.0	0.0	0.0	0.0	0.0	0.0	0.0	0.0	0.0	1.7598656307393619	0.0	0.0	0.0	0.0	0.0	0.0	0.0	0.0	0.0	0.0	1.1890685597906478	0.0	0.0	0.0	1.264215630686205	0.0	0.0	0.0	0.0	0.0	0.0	0.0	0.0	0.0	0.0
2L_3072	0.0	0.0	0.0	0.0	0.0	0.0	0.0	0.0	0.0	0.0	0.0	0.0	0.0	0.0	0.0	0.0	0.0	0.0	0.0	0.0	0.0	0.0	0.0	0.0	0.0	0.0	0.0	0.0	0.0	0.0	0.0	0.0	0.0	0.0	0.0	0.0	0.0	0.0	0.0	0.0	0.0	0.0	0.0	0.0	0.0	0.0	0.0	0.0	0.0
2L_3073	0.0	0.0	0.0	0.0	0.0	0.0	0.0	0.0	0.0	0.0	0.0	0.0	0.0	0.0	0.0	0.0	0.0	0.0	0.0	0.0	0.0	0.0	0.0	0.0	0.0	0.0	0.0	0.0	0.0	0.0	0.0	0.0	0.0	0.0	0.0	0.0	0.0	0.0	0.0	0.0	0.0	0.0	0.0	0.0	0.0	0.0	0.0	0.0	0.0
2L_3074	0.0	0.0	0.0	0.0	0.0	0.0	0.0	0.0	0.0	0.0	0.0	0.0	0.0	0.0	0.0	0.0	0.0	0.0	0.0	0.0	0.0	0.0	0.0	0.0	0.0	0.0	0.0	0.0	0.0	0.0	0.0	0.0	0.0	0.0	0.0	0.0	0.0	0.0	0.0	0.0	0.0	0.0	0.0	0.0	0.0	0.0	0.0	0.0	0.0
2L_3075	0.0	0.0	0.0	0.0	0.0	0.0	0.0	0.0	0.0	0.0	0.0	0.0	0.0	0.0	0.0	0.0	0.0	0.0	0.0	0.0	0.0	0.0	0.0	0.0	0.0	0.0	0.0	0.0	0.0	0.0	0.0	0.0	0.0	0.0	0.0	0.0	0.0	0.0	0.0	0.0	0.0	0.0	0.0	0.0	0.0	0.0	0.0	0.0	0.0
2L_3076	0.0	0.4003159293314284	0.3023276569098679	0.0	0.0	0.0	0.0	0.0	0.0	0.0	0.0	0.0	0.0	0.0	0.0	0.0	0.0	0.0	0.0	0.0	0.0	0.36877385275376345	0.0	1.5318496042313363	0.0	0.0	0.3245405771136322	0.0	0.7068560513098325	0.0	0.0	0.0	0.0	0.0	0.0	0.32559739959683226	0.0	0.0	0.0	0.4526205826494237	0.0	0.0	0.0	0.0	0.0	0.0	0.7892845467083598	0.0	0.0
2L_3077	0.0	0.0	0.0	0.0	0.0	0.0	0.0	0.0	0.0	0.4702255973134695	0.0	0.0	0.0	0.8224841505247984	0.0	0.0	0.0	0.0	0.48302920365583557	0.0	0.0	0.0	0.0	0.6012076578464693	0.0	0.0	0.3821190011806713	0.0	0.0	0.0	0.4494971520309945	1.2648555705693911	0.0	0.0	0.0	0.0	0.5671124567555486	0.0	0.0	0.0	0.0	0.0	0.0	0.0	0.0	0.0	0.9293156045936815	0.0	0.0
2L_3078	0.0	0.5414567732046037	0.4089204190158463	0.0	0.0	0.0	0.0	0.0	0.0	0.0	0.0	0.0	0.0	0.0	0.0	0.0	0.0	0.0	0.0	0.0	0.0	0.0	0.0	0.0	0.0	0.0	0.8779300586483617	0.5028401164034643	0.4780374307132548	0.0	0.0	0.4843407079210968	0.0	0.0	0.0	0.0	0.0	0.0	0.0	0.0	0.0	0.0	0.0	0.0	0.0	0.0	0.0	0.0	0.0
2L_3079	0.0	1.343052557004187	0.0	0.0	0.0	0.0	0.0	0.0	0.0	0.0	0.0	0.0	1.8855579460240182	0.0	0.0	0.0	0.0	0.0	0.0	0.0	0.0	0.0	0.0	0.0	0.0	0.0	0.0	0.0	0.0	0.0	1.2808180841266934	0.0	0.0	0.0	1.1574770703792359	0.0	0.0	0.0	0.0	0.0	0.0	0.0	0.0	2.9567603368341375	0.0	0.0	0.0	0.0	0.0
2L_3080	0.3697559728900836	0.0	0.2191297079579495	0.0	0.0	0.0	0.0	0.0	0.0	0.0	0.0	0.0	0.0	0.0	0.0	0.0	0.45230858300767113	0.0	0.0	0.0	0.0	0.8018714610739518	0.0	0.0	0.0	0.0	0.0	0.5389176120000138	0.25616769844184456	0.0	0.0	0.0	0.0	0.34280536553473245	0.0	0.0	0.0	0.19412976441033006	0.26586422462932147	0.9841899722852103	0.0	0.0	0.0	0.0	0.0	0.0	0.0	0.0	0.0
2L_3081	0.604879880533804	0.0	0.0	0.0	0.0	0.0	0.0	0.0	0.0	0.9470740903637485	0.0	0.0	0.0	0.0	0.0	0.0	0.0	0.0	0.4864308177660879	0.0	0.0	0.0	0.0	0.0	0.0	0.0	0.0	0.0	0.0	0.0	0.0	0.0	0.0	0.0	0.0	0.0	0.0	0.6351496517379187	0.4349244697118164	0.0	0.0	0.0	0.0	0.0	0.0	0.0	0.4679300403411846	0.0	0.0
2L_3082	0.0	0.0	0.0	0.0	0.0	0.0	0.0	0.0	0.0	2.5204179054520672	0.0	0.0	0.0	0.0	0.0	0.0	0.0	0.0	0.0	0.0	0.0	0.0	0.0	0.0	0.0	0.0	0.0	0.0	0.0	0.0	0.0	0.0	0.0	0.0	0.725766511042973	0.0	1.0132444218108159	0.5634344666272976	0.0	0.0	0.0	0.0	0.0	0.0	0.0	0.0	0.0	0.0	0.0
2L_3083	0.0	0.0	0.0	0.0	0.0	0.0	0.0	0.0	0.0	0.0	0.0	0.0	0.0	0.0	0.0	0.0	0.0	0.0	0.0	0.753290788473988	0.0	0.0	0.0	0.0	0.0	0.0	0.0	0.0	0.0	0.0	0.0	0.0	0.4282841600302609	0.0	0.0	0.0	0.0	0.0	0.0	0.0	0.0	0.0	0.0	0.0	0.0	0.0	0.49205808411083435	0.0	0.0
2L_3084	0.0	0.0	0.0	0.0	0.0	0.0	0.0	0.0	0.0	0.0	0.0	0.0	0.0	0.0	0.0	0.0	0.0	0.0	0.0	0.0	0.0	0.0	0.0	0.0	0.0	0.0	0.0	0.0	0.0	0.0	0.0	0.0	0.0	0.0	0.0	2.8853134085130594	0.0	0.0	0.0	0.0	0.0	0.0	0.0	0.0	0.0	0.0	0.0	0.0	0.0
2L_3085	0.0	0.0	0.0	0.0	0.0	0.0	0.0	0.0	0.0	0.0	0.0	0.0	0.0	0.0	0.0	0.0	0.0	0.0	0.0	0.0	0.0	0.0	0.0	0.0	0.0	0.0	0.0	0.0	0.0	0.0	0.0	0.0	0.0	0.0	0.0	0.0	0.0	0.0	0.0	0.0	0.0	0.0	0.0	0.0	0.0	0.0	0.0	0.0	0.0
2L_3086	0.0	0.0	0.0	0.0	0.0	0.0	0.0	0.0	0.0	0.0	0.0	0.0	0.0	0.0	24.412930064279244	0.0	0.0	0.0	0.0	0.0	0.0	0.0	0.0	0.0	0.0	0.0	0.0	0.0	9.856955856608892	0.0	0.0	0.0	0.0	0.0	0.0	0.0	0.0	0.0	0.0	0.0	0.0	0.0	0.0	0.0	0.0	0.0	0.0	0.0	0.0
2L_3087	0.0	0.0	0.0	0.0	0.0	0.0	0.0	0.0	0.0	0.0	0.0	0.0	0.0	0.0	0.0	0.0	0.0	0.6776748163840085	0.592997060513571	0.0	0.0	0.0	0.0	0.0	0.0	0.0	0.0	0.0	0.0	0.0	0.0	0.0	0.0	0.0	0.0	0.0	0.0	0.0	0.5302068098172033	0.0	0.0	0.0	0.0	0.636949166360931	0.0	0.0	0.0	0.0	0.0
2L_3088	0.0	0.0	0.0	0.0	0.0	0.0	0.0	0.0	0.0	0.0	0.0	0.0	0.0	0.0	0.0	0.0	0.0	0.0	0.0	0.0	0.0	0.0	0.0	0.0	0.0	0.0	0.0	0.0	0.0	0.0	0.0	0.0	0.0	0.0	0.0	0.0	0.0	0.0	0.0	0.0	0.0	0.0	0.0	0.0	0.0	0.0	0.0	0.0	0.0
2L_3089	0.0	0.0	0.0	0.0	0.0	0.0	0.0	0.0	0.0	0.0	0.0	0.0	0.0	0.0	0.0	0.0	0.0	0.0	0.0	0.0	0.0	0.0	0.0	0.0	0.0	0.0	0.0	0.0	0.0	0.0	0.0	0.0	0.0	0.0	0.0	0.0	0.0	0.0	0.0	0.0	0.0	0.0	0.0	0.0	0.0	0.0	0.0	0.0	0.0
2L_3090	0.0	0.0	0.0	0.0	0.0	0.0	0.0	0.0	0.0	0.0	0.0	0.0	0.0	0.0	0.0	0.0	0.0	0.0	0.0	0.0	0.0	0.0	0.0	0.0	0.0	0.0	0.0	0.0	0.0	0.0	0.0	0.0	0.0	0.0	0.0	0.0	0.0	0.0	0.0	0.0	0.0	0.0	0.0	0.0	0.0	0.0	0.0	0.0	0.0
2L_3091	0.0	0.0	0.4899755894161353	0.0	0.0	0.0	0.0	0.0	0.0	0.6472517045373638	0.0	0.0	0.0	1.1321252424870754	0.0	0.0	0.0	0.0	0.0	0.0	0.0	0.0	0.0	0.0	0.0	0.0	0.0	0.0	0.0	1.0063690581769373	0.0	0.0	0.0	0.0	0.0	0.5276883346050623	0.0	0.0	0.0	0.7335519318090125	0.0	0.0	0.0	0.0	0.0	0.0	0.0	0.0	0.0
2L_3092	0.0	0.0	0.5767442418431639	0.0	0.0	0.8221769403704663	0.0	0.0	0.0	0.0	0.0	0.0	0.0	0.0	0.0	0.0	0.0	0.0	0.0	0.0	0.0	0.0	0.0	0.0	0.0	0.0	0.0	0.0	0.0	0.0	0.0	0.0	0.0	0.0	0.0	0.0	0.0	0.0	0.6997483914708789	0.0	0.0	0.0	0.0	0.8406232178787781	0.0	0.0	0.0	0.0	0.0
2L_3093	0.0	0.0	0.0	0.0	0.0	0.0	0.0	0.0	0.0	0.0	0.0	0.0	0.0	0.0	0.0	0.0	0.0	0.0	0.0	0.0	0.0	0.0	0.0	0.0	0.0	0.0	0.0	0.0	0.0	0.0	0.0	0.0	0.0	0.0	0.0	0.0	0.0	0.0	0.0	0.0	0.0	0.0	0.0	0.0	0.0	0.0	0.0	0.0	0.0
2L_3094	0.0	0.0	0.0	0.0	0.0	0.0	0.0	0.0	0.0	0.0	0.0	0.0	0.0	0.0	0.0	0.0	0.0	0.0	0.0	0.0	0.0	0.0	0.0	0.0	0.0	0.0	0.0	0.0	0.0	0.0	0.0	0.0	0.0	0.0	0.0	0.0	0.0	0.0	0.0	0.0	0.0	0.0	0.0	0.0	0.0	0.0	0.0	0.0	0.0
2L_3095	0.0	0.0	0.0	0.0	0.0	0.0	0.0	0.0	0.0	0.0	0.0	0.0	0.0	0.0	0.0	0.0	0.0	0.0	0.0	0.0	0.0	0.0	0.0	0.0	0.0	0.0	0.0	0.0	0.0	0.0	0.0	0.0	0.0	0.0	0.0	0.0	0.0	0.0	0.0	0.0	0.0	0.0	0.0	0.0	0.0	0.0	0.0	0.0	0.0
2L_3096	0.0	0.0	0.0	0.0	0.0	0.0	0.0	0.0	0.0	0.0	0.0	0.0	0.0	0.0	0.0	0.0	0.0	0.0	0.0	0.0	0.0	0.0	0.0	0.0	0.0	0.0	0.0	0.0	0.0	0.0	0.0	0.0	0.0	0.0	0.0	0.0	0.0	0.0	0.0	0.0	0.0	0.0	0.0	0.0	0.0	0.0	0.0	0.0	0.0
2L_3097	0.0	0.0	1.4482418633427392	0.0	0.0	0.0	0.0	0.0	0.0	0.0	0.0	0.0	0.0	0.0	0.0	0.0	0.0	0.0	0.0	0.0	0.0	0.0	0.0	0.0	0.0	0.0	0.0	0.0	0.0	0.0	1.828776084290484	0.0	0.0	0.0	1.6526674714055472	0.0	0.0	0.0	0.0	0.0	0.0	0.0	0.0	0.0	0.0	0.0	1.8904570860570094	0.0	0.0
2L_3098	0.0	0.0	0.0	0.0	0.0	0.0	0.0	0.0	0.0	0.0	0.0	0.0	0.0	0.0	0.0	0.0	0.0	0.0	0.0	0.0	0.0	0.0	0.0	0.0	0.0	0.0	0.0	0.0	0.0	0.0	0.0	0.0	0.0	0.0	0.0	0.0	0.0	0.0	0.0	0.0	0.0	0.0	0.0	0.0	0.0	0.0	0.0	0.0	0.0
2L_3099	0.0	0.0	0.0	0.0	0.0	0.0	0.0	0.0	0.0	0.0	0.0	0.0	0.0	0.0	0.0	0.0	0.0	0.0	0.0	0.0	0.0	0.0	0.0	0.0	0.0	0.0	0.0	0.0	0.0	0.0	0.0	0.0	0.0	0.0	0.0	0.0	0.0	0.0	0.0	0.0	0.0	0.0	0.0	0.0	0.0	0.0	0.0	0.0	0.0
2L_3100	0.0	0.0	0.4050638161839845	0.0	0.0	0.0	0.0	0.0	0.0	0.0	0.0	0.0	0.7530005944186692	0.0	0.0	0.0	0.0	1.2562848791793142	0.0	0.0	0.0	0.0	0.0	0.0	0.0	0.0	0.0	0.0	0.0	0.0	0.0	0.0	0.0	0.0	0.0	0.0	0.0	0.0	0.0	0.0	3.8127352219335977	0.0	0.0	1.1807869898055574	0.49734126334030904	0.0	0.0	0.0	0.0
2L_3101	0.0	0.0	0.4731089598321031	0.0	0.0	0.0	0.0	0.0	0.0	0.0	0.0	0.0	0.0	0.0	0.0	0.0	0.0	0.0	0.0	0.9454382839160621	0.0	0.0	0.0	0.0	0.0	0.0	0.0	1.163542603257861	0.5530753200093802	0.0	0.5974211717699379	0.0	0.0	0.0	0.0	0.0	0.0	0.0	0.0	0.0	0.0	0.0	0.0	0.0	0.5808877475090082	0.0	0.6175710067704311	0.0	0.0
2L_3102	0.0	0.0	0.0	0.0	0.0	0.0	0.0	0.0	0.0	0.0	0.0	0.0	0.0	0.5172005383023203	0.6480957004035044	0.0	0.0	0.34711519503708577	0.0	0.0	0.0	0.546073594338309	0.0	0.0	0.0	0.0	0.0	0.27525173147101684	0.26167488674710904	0.22987501695328252	0.0	0.0	0.0	0.3501751225788017	0.25543671504297466	0.24106934504351785	0.0	0.0	0.0	0.0	0.0	0.0	0.23979159233127306	0.32625490687379943	0.0	0.0	0.29218953984822504	0.0	0.0
2L_3103	0.0	0.0	0.0	0.0	0.0	0.0	0.0	0.0	0.0	0.0	0.0	0.0	0.0	0.0	0.0	0.0	0.0	0.0	0.0	0.0	0.0	0.0	0.0	0.0	0.0	0.0	0.0	0.0	0.0	0.0	0.0	0.0	0.0	0.0	0.0	0.0	0.0	0.0	0.0	0.0	0.0	0.0	0.0	0.0	0.0	0.0	0.0	0.0	0.0
2L_3104	0.0	0.0	0.0	0.0	0.0	0.0	0.0	0.0	0.0	0.0	0.0	0.0	0.0	0.0	0.0	0.0	0.0	0.0	0.0	0.0	0.0	0.0	0.0	0.0	0.0	0.0	0.0	0.0	0.0	0.0	0.0	0.0	0.0	0.0	0.0	0.0	0.0	0.0	0.0	0.0	0.0	0.0	0.0	0.0	0.0	0.0	0.0	0.0	0.0
2L_3105	0.0	0.0	0.0	0.0	0.0	0.0	0.0	0.0	0.0	0.0	0.42636350515995775	0.0	0.0	0.6587038591944091	0.8254112425798625	0.0	0.5884421142136721	0.0	0.386844172436254	0.0	0.0	0.34773821502149105	0.0	0.0	0.0	0.0	0.0	0.0	0.0	0.0	0.0	0.6753242560974099	0.0	0.0	0.0	0.0	0.0	0.0	0.0	0.0	0.0	0.0	0.0	1.2465495508432658	0.0	0.0	0.3721310463945451	0.0	0.0
2L_3106	0.0	0.0	0.0	0.0	0.0	4.03137376317453	0.0	0.0	0.0	0.0	0.0	0.0	0.0	0.0	0.0	0.0	0.0	0.0	0.0	0.0	0.0	0.0	0.0	0.0	0.0	0.0	0.0	0.0	0.0	0.0	0.0	0.0	0.0	0.0	0.0	0.0	0.0	0.0	0.0	0.0	0.0	0.0	0.0	0.0	0.0	0.0	0.0	8.98913573055605	0.0
2L_3107	0.0	0.0	0.0	0.0	0.0	0.0	0.0	0.0	0.0	0.0	0.0	0.0	0.0	0.0	0.0	0.0	0.0	0.0	0.0	0.0	0.0	0.0	0.0	0.0	0.0	0.0	0.0	0.0	0.0	0.0	0.0	0.0	0.0	0.0	0.0	0.0	0.0	0.0	0.0	0.0	0.0	0.0	0.0	0.0	0.0	0.0	0.0	0.0	0.0
2L_3108	0.0	0.0	0.0	0.0	0.0	0.0	0.0	0.0	0.0	0.0	0.0	0.0	0.0	0.0	0.0	0.0	0.0	0.0	0.0	0.0	0.0	0.0	0.0	0.0	0.0	0.0	0.0	0.0	0.0	0.0	0.0	0.0	0.0	0.0	0.0	0.0	0.0	0.0	0.0	0.0	0.0	0.0	0.0	0.0	0.0	0.0	0.0	0.0	0.0
2L_3109	0.0	0.0	0.0	0.0	0.0	0.0	0.0	0.0	0.0	0.7571063516377421	0.0	0.0	0.0	0.0	0.0	0.0	0.0	0.8887770214877843	0.0	0.0	0.0	0.0	0.0	0.0	0.0	0.5821781076114315	0.0	0.0	0.0	0.0	0.0	0.0	0.0	0.0	0.0	0.0	0.0	0.0	0.0	0.858053865189441	0.0	0.8700483590278915	0.613978472441208	0.0	0.7037026299056166	0.0	0.0	0.0	0.0
2L_3110	0.0	0.0	0.0	0.0	0.0	0.0	0.0	0.0	4.436571009759125	0.0	0.4951815124972672	0.0	0.0	0.0	0.0	0.0	0.0	0.0	0.0	0.0	0.0	0.0	0.0	0.5592056774139288	0.0	0.0	0.0	0.0	0.0	0.3400223088636845	0.41809407467879295	1.176489365928311	0.3761802089786392	0.0	0.37783219233049015	0.0	0.0	0.0	0.0	0.0	0.0	0.0	0.0	0.0	0.0	0.0	0.0	0.0	0.0
2L_3111	0.0	0.0	0.437840563336177	0.0	0.0	0.6241629974204592	0.0	0.0	0.0	1.7351459361841088	0.6548258867079185	0.0	0.0	0.0	0.0	0.0	0.0	0.0	0.0	0.0	0.0	0.0	0.0	0.0	0.0	0.0	0.0	0.0	0.0	0.0	0.0	0.0	0.0	0.0	0.0	0.0	0.0	0.0	1.0624405332112803	0.0	0.0	0.0	0.9380824319299246	0.0	0.5375848698673681	0.0	0.0	1.391755324960255	0.0
2L_3112	0.0	0.0	0.0	0.0	0.0	0.0	0.0	0.0	0.0	0.0	0.0	0.0	0.0	0.0	0.0	0.0	0.0	0.0	0.0	0.0	0.0	0.0	0.0	0.0	0.0	0.0	0.0	0.0	0.0	0.0	0.0	0.0	0.0	0.0	14.936966003465379	0.0	0.0	0.0	0.0	0.0	0.0	0.0	0.0	0.0	0.0	0.0	0.0	0.0	0.0
2L_3113	0.0	0.0	0.0	0.0	0.0	0.0	0.0	0.0	0.0	0.0	0.0	0.0	0.0	0.0	0.0	0.0	0.0	0.0	0.0	0.0	0.0	0.0	0.0	0.0	0.0	0.0	0.0	0.0	0.0	0.0	0.0	0.0	0.0	0.0	0.0	0.0	0.0	0.0	0.0	0.0	0.0	0.0	0.0	0.0	0.0	0.0	0.0	0.0	0.0
2L_3114	0.0	0.0	0.0	0.0	0.0	0.0	0.0	0.0	0.0	0.0	0.0	0.0	0.0	0.0	0.0	0.0	0.0	0.0	0.0	0.0	0.0	0.0	0.0	0.0	0.0	0.0	0.0	0.0	0.0	0.0	0.0	0.0	0.0	0.0	0.0	0.0	0.0	0.0	0.0	0.0	0.0	0.0	0.0	0.0	0.0	0.0	0.0	0.0	0.0
2L_3115	0.0	0.0	0.5041751754630446	0.0	0.0	0.0	0.0	0.0	0.0	0.0	0.0	0.0	0.0	0.0	1.4597606751568293	0.0	0.0	0.0	0.0	0.0	0.0	0.0	2.747849121100459	0.0	0.0	0.0	0.0	0.0	0.0	0.0	0.0	0.0	0.0	0.0	0.0	0.0	0.0	0.44665512926690765	0.0	0.0	0.0	0.7653616892695831	0.0	0.0	0.0	0.0	0.0	0.0	0.0
2L_3116	0.0	0.0	0.0	0.0	0.0	0.0	0.0	0.0	0.0	0.0	0.0	0.0	0.0	0.0	0.0	0.0	0.0	0.0	0.0	0.0	0.0	0.0	0.0	0.0	0.0	0.0	0.0	0.0	0.0	0.0	0.0	0.0	0.0	0.0	0.0	0.0	0.0	0.0	0.0	0.0	0.0	0.0	0.0	0.0	0.0	0.0	3.5177328915060824	0.0	0.0
2L_3117	0.0	0.49371573921342193	0.37286530882047186	0.0	0.0	0.0	0.0	0.0	0.0	0.0	0.0	0.0	0.0	0.0	2.1591468260865527	0.0	0.0	0.0	0.0	0.0	0.0	0.0	0.0	0.6297511576085779	0.0	0.0	0.0	0.0	0.0	0.0	0.0	0.0	0.0	0.0	0.0	0.0	0.0	0.0	0.0	0.0	0.0	0.5660271201706142	0.0	0.0	0.0	0.0	0.0	0.0	1.6284321650526732
2L_3118	0.4033935400881205	0.0	0.0	0.0	0.0	0.0	0.0	0.0	0.0	0.0	0.0	0.0	0.0	0.0	0.0	0.0	0.0	0.0	0.6488000540320685	0.0	0.0	0.0	0.0	0.0	0.0	0.24283581528130332	0.0	0.0	0.27947187417416064	0.0	0.0	0.28315691760702844	0.0	0.0	0.0	0.0	0.0	0.0	0.0	0.0	0.0	0.0	0.2561002568992897	0.3484440995312451	0.2935256403746162	0.0	0.6241237692357287	0.7599095434075909	0.0
2L_3119	0.0	0.7523093074579055	0.0	0.0	0.0	0.0	0.0	0.0	0.0	0.0	0.0	0.0	0.0	0.656389273496537	0.0	0.0	1.172748835313813	0.0	0.0	0.0	0.0	0.0	0.0	0.0	0.0	0.0	0.0	0.0	0.33209669380472284	0.2917388598787008	0.0	0.0	0.0	0.888828132548095	0.0	0.0	0.0	0.0	0.0	0.0	0.0	0.43124761573974446	0.0	0.0	0.0	0.0	0.0	0.0	0.0
2L_3120	0.4564277626385761	0.0	0.0	0.0	0.0	0.0	0.0	0.0	0.0	0.0	0.40454604573433506	0.5536192721512067	0.0	0.0	0.0	0.0	0.0	0.0	0.0	0.0	0.0	1.319776370492902	0.0	0.0	0.0	0.0	0.0	0.0	0.3162140926249261	0.0	0.0	0.0	0.0	0.0	0.0	0.0	0.0	0.0	0.0	0.0	0.0	0.0	0.0	0.7885082181480528	0.3321155100400844	0.0	0.0	0.0	1.1813424444763145
2L_3121	0.0	0.5014704366879783	0.0	0.0	0.0	0.0	0.0	0.0	0.0	0.0	0.0	0.0	0.7040316938171797	0.0	1.0965300635099249	0.0	0.0	0.0	0.5139089984335027	0.0	0.0	0.0	0.0	0.6396425370474562	0.0	0.0	0.4065476614931309	0.46570560243374026	0.4427345838046981	0.3889315525194695	0.0	0.4485723668566565	0.0	0.0	0.0	0.0	0.0	0.0	0.0	0.0	0.0	0.0	0.0	0.0	0.4649983208910633	0.0	0.0	0.0	0.0
2L_3122	0.4705985109510156	0.0	0.0	0.0	0.0	0.3975746040793063	0.0	0.0	0.0	0.0	0.4171060183393175	0.0	1.0369038217786304	0.6444016447192059	0.0	4.245231755692007	0.0	0.0	0.0	0.0	0.0	0.3401878925768281	0.0	0.0	0.0	0.283292025578777	0.0	0.0	0.0	0.2864108368695525	0.0	0.0	0.0	0.0	0.0	0.0	0.0	0.2470742456131474	0.0	0.0	0.0	0.0	0.0	0.0	0.0	0.0	0.0	0.0	0.0
2L_3123	0.0	0.0	0.0	0.0	0.0	1.1831205609316553	0.0	0.0	0.0	0.5481706012159739	0.0	0.8493174884662684	0.7714163698256475	0.0	1.2014817634292019	0.0	0.8565457224106623	0.6435046188187521	0.0	0.0	0.0	0.5061732894379857	0.0	0.0	0.0	0.0	0.0	0.0	0.0	0.0	0.0	0.0	0.9429493040279776	0.0	0.0	0.4469099572968598	0.0	0.0	0.0	0.6212600147114371	0.0	0.0	0.0	0.0	0.0	0.0	0.0	0.0	0.0
2L_3124	0.0	0.0	0.0	0.0	0.0	0.0	0.0	0.0	0.0	0.9621309121501356	0.0	0.0	0.0	0.0	0.0	0.0	0.0	0.0	0.0	0.0	0.0	0.0	0.0	0.0	1.6540003321232668	0.0	0.0	0.0	0.8514487570891625	0.0	0.0	0.0	0.0	0.0	0.0	0.0	0.0	0.0	0.0	0.0	0.0	0.0	0.0	0.0	0.0	0.0	0.0	0.0	0.0
2L_3125	0.0	0.0	0.0	0.0	0.0	0.0	0.0	0.0	0.0	0.0	0.0	0.0	0.0	0.0	0.0	0.0	0.0	0.0	0.0	0.0	0.0	0.0	0.0	0.0	0.0	0.0	0.0	0.0	0.0	0.0	0.0	0.0	0.0	0.0	0.0	0.0	0.0	0.0	0.0	0.0	0.0	0.0	0.0	0.0	0.0	0.0	0.0	0.0	0.0
2L_3126	0.0	0.0	0.0	0.0	0.0	0.0	0.0	0.0	0.0	0.49645639355408966	1.1241446313241215	0.0	0.6986412405968129	0.0	0.0	0.0	0.0	0.0	0.0	0.0	0.0	0.4584210923211946	0.0	0.0	0.0	0.0	0.0	0.0	0.0	0.38595367899730776	0.0	0.4451378505121155	0.0	0.0	0.0	0.0	0.0	0.0	0.0	0.0	0.0	0.0	0.40260332975499497	0.0	0.0	0.0	0.0	0.0	0.0
2L_3127	0.0	0.0	0.0	0.0	0.0	0.0	0.0	0.0	0.0	0.5089826272013753	0.0	0.0	0.0	0.0	1.115589459062943	0.0	0.0	0.0	0.0	0.0	0.0	0.0	0.0	0.0	0.0	0.39138298347412753	0.0	0.0	0.0	0.0	0.0	0.0	0.0	0.0	0.8793840372099044	0.0	0.6138551150920025	0.34134619635031965	0.0	0.0	0.0	0.0	0.0	1.1231876244491887	0.0	0.0	0.5029559222506593	1.2247602929773593	0.0
2L_3128	0.0	0.0	0.0	0.0	0.0	0.0	0.0	0.0	0.0	0.0	0.0	0.0	0.0	0.0	0.0	0.0	0.0	0.0	0.0	0.0	0.0	0.0	0.0	0.0	0.0	0.0	0.0	0.0	0.0	0.0	0.0	0.0	0.0	0.0	0.0	0.0	0.0	0.0	0.0	0.0	0.0	0.0	0.0	0.0	0.0	0.0	0.0	0.0	0.0
2L_3129	0.0	0.0	0.0	0.0	0.0	0.0	0.0	0.0	0.0	0.0	0.0	0.0	0.0	0.0	0.0	0.0	0.0	0.0	0.0	0.0	0.0	0.0	0.0	0.0	0.0	0.0	0.0	0.0	0.0	0.0	0.0	0.0	0.0	0.0	0.0	0.0	0.0	0.0	0.0	0.0	0.0	0.0	0.0	0.0	0.0	0.0	0.0	0.0	0.0
2L_3130	0.0	0.0	0.0	0.0	0.0	0.0	0.0	0.0	0.0	0.0	0.0	0.0	0.0	0.0	0.0	0.0	0.0	0.0	0.0	0.0	0.0	0.0	0.0	0.0	0.0	0.0	0.0	0.0	0.0	0.0	0.0	0.0	0.0	0.0	0.0	0.0	0.0	0.0	0.0	0.0	0.0	0.0	0.0	0.0	0.0	0.0	0.0	0.0	0.0
2L_3131	1.3866125333133663	0.0	0.0	0.0	0.0	0.5857242597616805	0.0	0.0	0.0	0.0	0.0	0.0	0.0	0.0	1.18962858011286	0.0	0.0	0.0	0.0	0.0	0.0	0.0	0.0	0.0	0.0	0.0	0.0	0.0	0.0	0.0	0.5188366230169416	0.486657434775129	0.0	0.0	0.0	0.0	0.0	0.0	0.0	0.0	0.0	0.0	0.0	0.5988655091794106	0.0	0.0	0.0	0.0	1.794439748993768
2L_3132	0.6463515780285966	0.0	0.0	0.0	0.0	0.0	0.0	0.0	0.0	0.0	0.0	0.0	0.0	0.0	0.0	0.0	0.0	0.0	0.0	0.0	0.0	0.0	0.0	0.0	0.0	0.0	0.0	0.9420544209766127	0.0	0.3933758651318714	0.0	0.0	1.3056221132695074	0.5992405943795547	0.0	0.0	0.0	0.0	0.0	0.5734707828105574	0.0	0.0	0.0	0.0	0.0	0.0	0.0	0.0	0.0
2L_3133	0.51524315973486	0.0	0.0	0.0	0.0	0.0	0.0	0.0	0.0	0.0	0.0	0.0	0.0	0.0	0.0	0.0	0.0	0.9470283481571681	0.0	0.0	0.0	0.0	0.0	0.0	0.6934233785195745	0.31016731882964066	0.0	0.0	0.0	0.9407460147254973	0.0	0.0	0.34692824871591443	0.0	0.0	0.0	0.0	0.0	0.0	0.0	0.0	0.0	0.32710961495534696	0.0	0.7498239975621722	0.0	0.3985878192997338	0.970610967573926	0.0
2L_3134	0.0	1.0322383520934053	0.0	0.0	0.0	0.0	0.0	0.0	0.0	0.0	0.0	0.0	0.0	0.0	0.0	0.0	0.0	0.0	0.0	0.0	0.0	0.0	0.0	0.0	0.0	0.0	0.0	0.0	0.0	0.0	0.0	0.0	0.0	0.0	0.0	0.0	0.0	0.0	0.0	0.0	0.0	0.0	0.0	0.0	0.0	0.0	0.0	0.0	0.0
2L_3135	0.0	0.0	0.0	0.0	0.0	0.0	0.0	0.0	0.0	0.0	0.0	0.0	0.0	0.0	0.0	0.0	0.0	0.0	0.0	0.0	0.0	0.0	0.0	0.0	0.0	0.0	0.0	0.0	0.0	0.0	0.0	0.0	0.0	0.0	0.0	0.0	0.0	0.0	0.0	0.0	0.0	0.0	0.0	0.0	0.0	0.0	0.0	0.0	0.0
2L_3136	0.0	0.0	0.0	0.0	0.0	0.0	0.0	0.0	0.0	0.0	0.0	0.0	0.0	0.0	0.0	0.0	0.0	0.0	0.0	0.0	0.0	0.0	0.0	0.0	0.0	0.0	0.0	0.0	0.0	0.0	0.0	0.0	0.0	0.0	0.0	0.0	0.0	0.0	0.0	0.0	0.0	0.0	0.0	0.0	0.0	0.0	0.0	0.0	0.0
2L_3137	0.0	0.0	0.0	0.0	0.0	0.0	0.0	0.0	0.0	0.0	0.0	0.8972693849442683	0.0	1.012954164330541	0.0	6.673206408947435	1.809811440270567	0.0	0.0	0.0	0.0	0.0	0.0	0.0	0.0	0.0	0.4706097172435636	0.0	0.0	0.0	0.0	0.5192564973916448	0.4980937950463576	0.0	0.0	0.0	0.0	0.3883833755603158	0.0	0.0	0.0	0.0	0.0	0.0	0.0	0.0	0.0	0.0	0.0
2L_3138	0.0	0.0	0.0	0.0	0.0	0.0	0.0	0.0	0.0	0.0	0.0	0.0	0.0	0.0	0.0	0.0	0.0	0.0	0.0	0.0	0.0	0.0	0.0	0.0	0.0	0.0	0.0	0.0	0.0	0.0	0.0	0.0	0.0	0.0	0.0	0.0	0.0	0.0	0.0	0.0	0.0	0.0	0.0	0.0	0.0	0.0	0.0	6.170508425212204	0.0
2L_3139	0.0	0.0	0.0	0.0	0.0	0.0	0.0	0.0	0.0	0.0	0.0	0.0	0.0	0.0	0.0	0.0	0.0	0.0	0.0	0.0	0.0	0.0	0.0	0.0	0.0	0.0	0.0	0.0	0.0	0.0	0.0	0.0	0.0	0.0	0.0	0.0	0.0	0.0	0.0	0.0	0.0	0.0	0.0	0.0	0.0	0.0	0.0	0.0	0.0
2L_3140	0.0	0.0	0.0	0.0	0.0	0.0	0.0	0.0	0.0	0.0	0.0	0.0	0.0	0.0	0.0	0.0	0.0	1.1071622324819257	0.0	0.0	0.0	0.0	0.0	0.0	0.0	0.0	0.7664215395109464	0.0	0.0	0.0	0.0	0.0	0.0	0.0	0.0	0.7689172875673764	0.0	0.0	0.0	0.0	0.0	0.0	0.0	0.0	0.0	0.0	0.9319707920353776	0.0	0.0
2L_3141	0.0	0.0	0.0	0.0	0.0	0.9100081973538418	0.0	0.0	0.0	0.0	0.0	0.0	0.0	0.0	0.0	0.0	0.0	0.0	0.0	0.0	0.0	0.0	0.0	0.0	0.0	0.0	0.0	0.0	0.7462535088839988	0.6555655383618925	0.0	0.0	0.0	0.0	1.4569265493394004	0.6874899110855549	0.0	0.5655280456951185	0.0	0.0	0.0	0.0	0.0	0.0	0.0	0.0	0.0	0.0	0.0
2L_3142	NA	NA	NA	NA	NA	NA	NA	NA	NA	NA	NA	NA	NA	NA	NA	NA	NA	NA	NA	NA	NA	NA	NA	NA	NA	NA	NA	NA	NA	NA	NA	NA	NA	NA	NA	NA	NA	NA	NA	NA	NA	NA	NA	NA	NA	NA	NA	NA	NA
2L_3143	NA	NA	NA	NA	NA	NA	NA	NA	NA	NA	NA	NA	NA	NA	NA	NA	NA	NA	NA	NA	NA	NA	NA	NA	NA	NA	NA	NA	NA	NA	NA	NA	NA	NA	NA	NA	NA	NA	NA	NA	NA	NA	NA	NA	NA	NA	NA	NA	NA
2L_3144	NA	NA	NA	NA	NA	NA	NA	NA	NA	NA	NA	NA	NA	NA	NA	NA	NA	NA	NA	NA	NA	NA	NA	NA	NA	NA	NA	NA	NA	NA	NA	NA	NA	NA	NA	NA	NA	NA	NA	NA	NA	NA	NA	NA	NA	NA	NA	NA	NA
2L_3145	NA	NA	NA	NA	NA	NA	NA	NA	NA	NA	NA	NA	NA	NA	NA	NA	NA	NA	NA	NA	NA	NA	NA	NA	NA	NA	NA	NA	NA	NA	NA	NA	NA	NA	NA	NA	NA	NA	NA	NA	NA	NA	NA	NA	NA	NA	NA	NA	NA
2L_3146	NA	NA	NA	NA	NA	NA	NA	NA	NA	NA	NA	NA	NA	NA	NA	NA	NA	NA	NA	NA	NA	NA	NA	NA	NA	NA	NA	NA	NA	NA	NA	NA	NA	NA	NA	NA	NA	NA	NA	NA	NA	NA	NA	NA	NA	NA	NA	NA	NA
2L_3147	0.0	0.0	0.0	0.0	0.0	0.0	0.0	0.0	0.0	0.0	0.0	0.0	0.0	0.0	0.0	0.0	0.0	0.0	0.0	0.0	0.0	0.0	0.0	0.0	0.0	0.0	0.0	0.0	0.0	0.0	0.0	0.0	0.0	8.848046307135155	0.0	0.0	0.0	0.0	0.0	0.0	0.0	0.0	0.0	0.0	0.0	0.0	0.0	0.0	0.0
2L_3148	0.0	0.0	0.0	0.0	0.0	0.0	0.0	0.0	0.0	7.66051068028399	0.0	0.0	0.0	0.0	0.0	0.0	0.0	0.0	0.0	0.0	0.0	0.0	0.0	0.0	0.0	0.0	0.0	0.0	0.0	0.0	0.0	0.0	0.0	0.0	0.0	0.0	0.0	0.0	0.0	0.0	0.0	0.0	0.0	0.0	0.0	0.0	7.569804956405493	0.0	0.0
2L_3149	0.0	0.6567434914257212	0.0	2.7824252007589343	0.0	0.0	0.0	0.0	0.0	0.0	0.0	0.0	0.0	1.1460163497568554	0.0	0.0	0.0	0.0	0.0	0.0	0.0	0.6049967284801907	0.0	0.0	0.0	0.0	0.0	0.6099045944540032	0.0	0.0	0.6263112609136302	0.0	0.0	0.0	0.0	0.0	0.0	0.0	0.0	0.7425525690091229	0.0	0.0	0.5313317852450438	0.0	0.0	0.0	0.0	0.0	0.0
2L_3150	0.0	0.0	0.0	0.0	0.0	0.0	0.0	0.0	0.0	0.0	0.0	0.0	0.0	0.0	0.0	0.0	0.0	0.0	0.0	0.0	0.0	0.0	0.0	0.0	0.0	0.0	0.0	0.0	0.0	0.0	0.0	0.0	0.0	0.0	0.0	0.0	0.0	4.333031609898898	0.0	0.0	0.0	0.0	0.0	0.0	0.0	0.0	0.0	0.0	0.0
2L_3151	0.0	0.0	0.0	0.0	0.0	0.5269627888388438	0.0	0.0	0.0	0.0	0.0	0.7565732979559658	0.0	0.0	0.0	0.0	0.0	0.5732348836814702	0.0	0.7387031239311889	0.0	0.0	0.0	0.0	0.0	0.0	0.0	0.0	0.4321365800503629	0.0	1.867142016128746	0.0	0.0	0.0	0.0	0.0	0.0	0.0	0.0	0.5534193568381602	0.0	0.0	0.0	0.0	0.0	0.0	0.0	0.0	0.0
2L_3152	0.0	0.0	0.3113687195995151	0.0	0.0	0.0	0.0	0.0	0.0	0.0	0.0	0.0	0.0	0.0	0.0	0.0	0.0	0.0	0.0	0.0	0.0	0.0	0.0	0.0	0.0	0.0	0.33424591381027907	0.0	0.0	0.0	0.3931827149958472	0.0	0.0	1.4613107743320177	0.0	0.0	0.0	0.0	0.0	0.0	0.0	0.9453447960801467	0.0	0.0	0.0	0.0	0.0	0.0	0.0
2L_3153	0.0	0.0	0.0	0.0	0.0	0.27502072556187834	0.0	0.0	0.0	0.2548485445293804	0.0	0.3948539474733691	0.0	0.0	0.558577709219191	0.0	0.398214406600802	0.0	0.0	0.7710550855632119	0.0	0.23532368537599785	0.0	0.0	0.0	0.0	0.0	0.23723268265469447	0.0	0.19812361090583305	0.0	0.0	0.0	0.0	0.0	0.2077717263569904	0.0	0.17091267299011653	0.23406799787690966	0.5776567009332622	0.0	0.0	0.2066704627897272	0.28119106235333075	0.47374478004314113	0.0	0.7554928865811772	0.0	0.0
2L_3154	0.0	0.0	0.0	0.0	0.0	0.0	0.0	0.0	0.0	0.0	0.0	0.0	0.0	0.0	0.0	0.0	0.0	0.0	0.0	0.0	0.0	0.0	0.0	0.0	0.0	0.0	0.0	0.0	1.6632337522021217	0.0	0.0	0.0	1.616484521190819	0.0	0.0	0.0	0.0	0.0	0.0	0.0	0.0	2.1598094875247247	0.0	0.0	0.0	0.0	0.0	0.0	0.0
2L_3155	0.0	0.0	0.0	0.0	0.0	0.0	0.0	0.0	0.0	0.0	0.0	0.0	0.0	0.0	0.0	0.0	0.0	0.0	0.0	2.6232074639695897	0.0	0.0	0.0	0.0	0.0	0.0	0.0	0.0	0.0	0.0	0.0	1.5547938102414578	0.0	0.0	0.0	0.0	1.045664372269901	0.0	0.0	0.0	0.0	0.0	0.0	0.0	0.0	2.6167392811817196	0.0	0.0	0.0
2L_3156	0.0	0.0	0.0	1.6990084247031747	0.0	0.0	0.0	0.0	0.0	0.0	0.0	0.0	0.0	0.0	0.0	0.0	0.0	0.0	0.0	0.0	0.0	0.0	0.0	0.5115166961095677	0.0	0.30763840944297327	0.0	0.0	0.35405108079049125	0.6220505086351497	0.0	0.0	0.3440996138101214	0.0	0.0	0.0	0.0	0.0	0.3674527141637515	0.0	0.0	0.45975671329856405	0.0	0.8828581437660328	0.0	0.0	0.0	0.0	0.0
2L_3157	0.0	0.0	0.0	0.0	0.0	0.0	0.0	0.0	0.0	0.0	0.0	0.0	0.0	0.0	0.0	0.0	0.0	0.0	1.1127540306176498	0.0	0.0	0.0	0.0	0.0	0.0	0.0	0.8802872694263556	0.0	0.0	0.0	0.0	0.0	0.9316969256982883	0.0	0.0	0.8831538058276847	0.0	0.0	0.0	0.0	0.0	0.0	1.7569455571766308	0.0	0.0	0.0	0.0	0.0	0.0
2L_3158	0.0	0.0	0.0	0.0	0.0	0.0	0.0	0.0	0.0	0.0	0.0	0.0	0.0	0.0	0.0	0.0	0.0	0.0	0.0	0.0	0.0	0.0	4.641038850136215	0.0	0.0	0.0	0.0	0.0	0.0	0.0	0.0	0.0	0.0	0.0	0.0	1.834158337753655	0.0	0.0	0.0	0.0	0.0	0.0	0.0	0.0	0.0	0.0	0.0	0.0	0.0
2L_3159	0.969527367042895	0.0	0.0	0.0	0.0	0.0	0.0	0.0	0.0	0.0	0.0	0.0	0.0	0.0	0.0	0.0	0.0	0.0	0.0	0.0	7.347279449365488	0.0	0.0	0.9704275781543554	0.0	0.0	0.0	0.0	0.0	0.0	0.0	0.0	0.0	0.0	0.0	0.0	0.0	0.5090225260792601	0.0	0.0	0.0	0.0	0.0	0.0	0.0	0.0	0.0	0.0	0.0
2L_3160	0.0	0.0	0.0	0.0	0.0	0.0	0.0	0.0	0.0	0.0	0.0	0.0	0.0	0.0	0.0	0.0	0.0	0.8216219342820766	0.7189575001215037	0.0	0.0	0.0	0.0	0.0	0.0	0.0	0.0	0.0	0.0	0.0	0.0	0.6275517036710895	0.0	0.0	0.0	0.0	0.0	0.0	0.0	0.0	0.0	0.0	0.0	0.0	0.0	0.0	0.0	0.0	0.0
2L_3161	0.0	0.0	0.28449213999425776	0.0	0.0	0.0	0.0	0.0	0.0	0.0	0.0	0.0	0.0	0.6573403653852714	0.0	0.0	0.0	0.0	0.0	1.1370309313914968	0.0	0.0	0.0	0.0	0.0	0.0	0.0	0.0	0.0	0.0	0.0	0.0	0.0	0.0	0.6492988740897804	0.0	0.0	0.0	0.0	0.0	0.0	0.0	0.0	0.0	0.0	0.0	0.0	0.0	0.0
2L_3162	0.0	0.0	0.0	0.0	0.0	0.49955319961826145	0.0	0.0	0.0	0.4629120426382728	0.0	0.0	0.0	0.0	0.0	0.0	0.0	0.0	0.0	0.7002800139663846	0.0	0.0	0.0	0.0	1.5915852252506908	0.0	0.0	0.0	0.0	0.3598757277137059	0.4425059928586613	0.41506096872075643	0.39814483617295543	0.0	0.39989327648237244	0.0	0.0	0.0	0.4251658380609649	0.0	0.0	0.0	0.0	0.0	0.0	0.0	0.4574308451473998	0.0	0.0
2L_3163	0.0	0.0	0.0	0.0	0.0	0.0	0.0	0.0	0.0	0.0	0.0	0.0	0.0	0.0	0.0	0.0	0.0	0.0	0.0	0.0	0.0	0.0	0.0	0.0	0.0	0.0	0.0	0.0	0.0	0.0	0.0	0.0	0.0	0.0	0.0	0.0	0.0	0.0	0.0	0.0	0.0	0.0	0.0	0.0	0.0	0.0	0.0	0.0	0.0
2L_3164	0.0	0.0	0.0	0.0	0.0	0.0	0.0	0.0	0.0	0.0	1.125683712144664	0.0	0.0	0.0	0.0	0.0	0.0	0.0	0.0	0.0	9.62469465656202	0.0	0.0	0.0	0.0	0.7645471533692294	0.0	0.0	0.0	0.0	0.0	0.0	0.0	0.0	0.0	0.0	0.0	0.0	0.0	0.0	0.0	0.0	0.0	0.0	0.0	0.0	0.0	0.0	0.0
2L_3165	0.0	0.0	0.0	0.0	0.0	0.0	0.0	0.0	0.0	0.0	0.0	0.0	0.0	1.731050043704686	0.0	0.0	0.0	0.0	0.0	0.0	0.0	0.0	0.0	0.6326690561311579	0.0	0.0	0.0	0.0	0.0	0.0	0.4730194886867456	0.8873639244059998	0.0	1.7580337306899771	0.0	0.0	0.0	0.0	0.0	0.5608103485211992	0.0	0.0	0.0	0.0	0.0	0.0	0.0	0.0	0.0
2L_3166	0.5615277147618898	0.44063830865391607	0.0	0.0	0.0	0.0	0.0	0.0	0.0	0.4395983126458367	0.0	0.0	0.6186273648577589	0.0	0.0	0.0	0.0	0.0	0.0	0.0	0.0	0.4059191124984524	0.0	0.0	0.0	0.0	0.0	0.0	0.7780551111996366	0.3417512358579066	0.0	0.39415717174886356	0.37809298970225935	0.0	0.0	0.0	0.5301746236157804	0.0	0.0	0.0	0.0	0.0	0.0	0.0	0.4085905342648108	0.0	0.0	0.0	1.45336584997195
[truncated: 303 more rows]
[truncated: 1,154 more columns]
