# Supplementary material for: Convergence of topological domain boundaries, insulators, and polytene interbands revealed by high-resolution mapping of chromatin contacts in the early Drosophila melanogaster embryo
Source: eLife. 2017 Nov 17;6:e29550. doi: 10.7554/eLife.29550 (PMC5739541; doi:10.7554/eLife.29550)
Supplement: Supplementary file 3. [file elife-29550-supp3.zip › local_HiC_maps/AP/nc14_anterior_dm3_CompressedBinCounts_500bp_VCnorm_chr2R_5,011,766-5,111,107.txt]

2R_10023	2R_10024	2R_10025	2R_10026	2R_10027	2R_10028	2R_10029	2R_10030	2R_10031	2R_10032	2R_10033	2R_10034	2R_10035	2R_10036	2R_10037	2R_10038	2R_10039	2R_10040	2R_10041	2R_10042	2R_10043	2R_10044	2R_10045	2R_10046	2R_10047	2R_10048	2R_10049	2R_10050	2R_10051	2R_10052	2R_10053	2R_10054	2R_10055	2R_10056	2R_10057	2R_10058	2R_10059	2R_10060	2R_10061	2R_10062	2R_10063	2R_10064	2R_10065	2R_10066	2R_10067	2R_10068	2R_10069	2R_10070	2R_10071	2R_10072
2R_10023	25.3792613365988	100.12330976044181	113.20861517561487	148.01734659430264	91.59606136936112	87.93221891458667	53.46704053989829	118.24735114778018	90.37540652794473	63.09058704213978	0.0	70.84778227464395	32.50182822783781	69.19004635733106	63.55001964273334	48.19308075875186	20.458003554578116	36.341088370170326	0.0	22.847090137482365	19.235522624340824	21.26462668014715	13.268964114086552	0.0	0.0	21.808586040324073	25.38417979809814	20.36839639615173	10.015473907186603	20.174189718080108	7.94185503202553	7.019670286086662	8.112372585048085	15.617574679895496	12.673668868716632	12.2872765251582	20.73161882845622	17.401669690206777	7.040927149287017	17.58388612675344	9.829821220126558	12.104236846023214	13.72693017796965	8.25866127100797	24.297990556181002	0.0	0.0	14.164339387014605	12.263348041175417
2R_10024	100.12330976044181	16.412527791880393	110.75028117010159	99.74981667601259	128.16908396315347	87.48573602130088	98.68161364174625	97.28311424558333	72.38000467521216	72.0493184134478	41.1820907323823	52.53767476657511	33.7427453097584	69.89031879304079	71.97420444512686	73.38186320553326	37.1684047320689	28.296441062286124	0.0	39.53231687840175	11.981959961082595	26.090418955933686	29.84707278277576	0.0	0.0	16.980927022768025	32.43488696441892	10.573030033044242	5.198931931424008	8.976187968557012	5.496716261705258	19.433815227171582	14.036837152475984	9.265058499579366	4.385849495188722	10.6303364288873	3.5871917167438627	9.0330319913861	18.274372896619678	15.973332749165737	17.858965200530665	0.0	9.500682148978296	8.573976267233691	0.0	0.0	0.0	14.705132679510456	5.09262465726636
2R_10025	113.20861517561487	110.75028117010159	13.072881688926671	111.37941173849894	131.5245575138101	100.57358371965113	91.73040230915998	112.91840095295474	97.46126689900842	67.65061326633938	102.08317737292344	91.16217446964235	139.40390888560518	56.144484462094134	54.51460198393504	63.3896600991304	48.26064256851914	37.0193428014524	0.0	32.66455914931036	23.100915027244227	16.58296690504129	11.382408714979174	0.0	0.0	28.0618258146348	33.500164150804345	8.736228791348571	4.295746695282067	4.944532237361281	9.083596795488722	8.02883636870183	13.917942594053976	13.397098418147175	10.87175138478933	5.270147774943609	8.892018879534485	14.927534284814369	18.119585641315552	13.198363101298568	16.86447287981955	16.61324815167231	3.925087352819037	10.626691415050228	13.895566480558715	0.0	0.0	2.0250802134272536	4.207907668406777
2R_10026	148.01734659430264	99.7498166760126	111.37941173849894	18.5992135189712	158.91772951387478	146.20431115276477	103.33592686247812	139.25287408800781	79.26149423768938	116.19725128946672	81.17542008279892	77.66909857244197	33.25573661456601	101.40901124300662	47.29026766291497	59.173153797601515	52.33136218535768	58.10008087531258	0.0	38.96174735644544	13.777195199237925	27.691845147201942	18.10233248554076	0.0	515.4639175257732	11.157227652073011	15.983377287620876	10.420429599577623	5.123895800455003	26.539904220434547	27.086911062836215	14.36499537925982	11.06739490125117	11.414170007213754	4.322548574639608	12.57229067136032	7.070835631354914	13.353987500667698	10.806371436599019	15.742789802270561	10.057832537088258	17.33900731706109	14.045338352200904	8.450228156160216	24.861603739185202	0.0	19.825535289452816	4.83096455038213	12.5478071452233
2R_10027	91.59606136936111	128.16908396315347	131.5245575138101	158.91772951387475	64.05349247762032	112.10923463887892	102.54306808859721	161.0435622835977	117.50333770256663	113.84983207149769	0.0	95.29046718136755	0.0	80.69461928278622	61.19229792943395	65.5400500120997	40.12760578640076	39.20492413847179	0.0	23.90064501865744	49.80327705563026	28.81765703348005	17.351049912030177	47.05439488048184	0.0	38.49905035675786	15.320035542482458	39.951844709843066	23.573971192607203	15.82836624126048	8.308080231130791	9.179213121134403	2.1216152281054614	17.504735030825838	4.971785119447138	14.460618914489539	13.554763957340446	11.946452586236322	2.7621028441372983	17.245066186564024	3.8561650438638773	22.792325823895098	0.0	19.438864770297414	6.354612813441277	0.0	20.269585486976794	5.556563969016599	1.9243277361053917
2R_10028	87.93221891458668	87.48573602130087	100.57358371965113	146.20431115276477	112.10923463887892	15.867768595041323	120.06861063464838	128.83484982687818	178.92922044639113	118.40382535435761	114.5311381531854	87.66722980685815	0.0	59.39123979213066	112.59382819015848	69.57328385899815	29.533917858790954	32.78957291581277	0.0	10.994296708582421	16.66145996042903	39.07067606223401	28.733338654321972	86.58008658008657	0.0	62.96733569460842	33.826638477801275	24.50379808870375	7.229351165732875	16.64239650509673	7.643433812640328	6.755900857154921	19.518860098570244	0.0	33.542976939203356	11.825572801182558	14.964459408903853	12.560841576385618	10.164538466425258	15.865460891638902	10.643015521064301	20.968939757983488	13.211130377342911	0.0	11.692487576731947	0.0	9.324009324009323	17.040129504984236	10.622289103301762
2R_10029	53.46704053989829	98.68161364174625	91.73040230915998	103.33592686247812	102.54306808859721	120.06861063464837	0.0	36.557648277821414	114.84192915099175	36.92064129677107	0.0	94.76606995631285	0.0	100.67795660517433	40.57036524147481	97.76906045437042	71.83219998084475	42.533644112492986	0.0	35.65367446769064	31.51858335674714	49.77627825482559	31.06001623403515	0.0	0.0	51.04957935146614	22.853590756179614	31.78558714336571	35.16636032859447	13.49250895902595	37.180618487195	5.477219150110859	37.978914106887856	15.66756354763775	19.77769866698311	23.968400061359105	0.0	10.183465311043765	16.481415555819257	15.435147683493035	11.50483202945237	5.666724089470772	10.710674686819873	28.99783482833282	0.0	0.0	0.0	16.577956181146224	22.964854586540756
2R_10030	118.2473511477802	97.28311424558333	112.91840095295474	139.25287408800781	161.0435622835977	128.83484982687818	36.557648277821414	52.95608724338854	161.16737845142214	113.69857011568968	69.74327500470767	106.76921256371118	171.43346952770077	83.83949372781952	43.169647573154776	90.38159107752934	13.488420191265797	39.93415656265949	0.0	46.86452870686706	45.65668002885503	23.791930728774027	42.77056856083258	105.44518959045088	0.0	28.757778979213874	22.315144773793094	35.811573823172	26.413705543532426	15.201480421506648	18.617752865155804	14.398925099671416	16.640303671278886	15.690692516559565	7.427585681843082	27.004255870725228	6.075031499038322	22.94662156890641	9.284482102303851	17.390175246592687	4.320680939316036	14.897109918112715	12.067296901359502	21.780481784257066	0.0	0.0	5.677817901024278	2.0753036376752285	4.312266760271604
2R_10031	90.3754065279447	72.38000467521215	97.46126689900842	79.26149423768938	117.50333770256665	178.92922044639113	114.84192915099176	161.16737845142214	36.780150068266586	60.980561001904206	80.7177421633162	113.27241165459844	33.06823630561664	138.8890474380298	135.19296150174694	88.25929141518216	57.23994203154961	36.974403082925726	0.0	15.496830317069023	31.313182908716787	35.40306189281291	29.250437294037543	0.0	0.0	38.830125964928634	27.813206505111673	17.269463030224323	15.285019763530554	8.796756225464382	8.080257426227924	9.522669070823184	16.507493163834393	9.079852307122373	15.043621128550967	6.250703204110463	7.030969310522057	17.704927901107354	21.49088732650138	4.472579954075549	5.000562563288369	9.852141523057336	4.655382949473732	0.0	16.48095378575749	0.0	26.285008345490148	4.803726923496326	12.477060923492157
2R_10032	63.09058704213978	72.0493184134478	67.65061326633939	116.19725128946672	113.8498320714977	118.4038253543576	36.920641296771066	113.69857011568969	60.98056100190419	23.52563843681543	49.30504538529428	113.22082747441759	201.9916375462056	104.59477890755633	140.02745974390055	95.84297087651592	50.85677777813095	28.231473236845687	0.0	42.596875945118185	66.94491843837588	33.63943618382702	24.739098716150725	0.0	0.0	47.437430029790704	14.562187823098542	33.756014899904976	6.22439439754709	17.911157791568574	32.904575743207424	17.45027616516221	6.72221230695907	5.546271712960472	15.75280695328899	7.636269224307773	25.768480510009766	10.81475088762068	30.63045796472859	19.123990116721906	6.109015379446218	3.00900565301892	0.0	10.26514879333176	0.0	0.0	0.0	0.0	3.0485592813692177
2R_10033	0.0	41.1820907323823	102.08317737292346	81.17542008279892	0.0	114.5311381531854	0.0	69.74327500470767	80.7177421633162	49.30504538529428	620.00124000248	39.54804494239828	0.0	116.9118893545879	45.14917286715308	200.86774867427286	159.87849234581716	35.50052185767131	0.0	0.0	60.12994080207328	30.21494914824058	34.565477383808144	937.3828271466067	0.0	0.0	30.519440883843007	0.0	0.0	90.09171336420476	41.37685626921438	0.0	42.26524824493556	0.0	0.0	0.0	0.0	0.0	0.0	0.0	38.40983291722681	0.0	71.51694594034056	0.0	0.0	0.0	0.0	36.897918219454056	0.0
2R_10034	70.84778227464396	52.537674766575115	91.16217446964235	77.66909857244197	95.29046718136755	87.66722980685815	94.76606995631285	106.7692125637112	113.27241165459843	113.22082747441759	39.54804494239828	5.045305582807213	64.80776397012363	128.64124641062958	141.11667642003695	92.89250607324797	61.189056337274074	56.61183169166569	0.0	22.77823903711828	28.766332804608137	40.47376663905457	24.2531250151582	59.79287747243549	0.0	10.871432267715543	27.254427871156636	6.76900499687949	4.992645832688451	20.1133935662426	23.75376530171373	11.664193468844822	8.087925455208664	22.243585950773163	18.95321399126257	26.542204146300627	13.779428553318466	13.011921522498913	31.58868998543761	13.1481720096455	9.800198454018695	16.894863985483934	4.561854412065923	8.233773291286198	0.0	0.0	6.439232958569976	16.475263333548295	2.4452783386974595
2R_10035	32.50182822783781	33.742745309758405	139.40390888560515	33.25573661456601	0.0	0.0	0.0	171.4334695277008	33.06823630561664	201.9916375462056	0.0	64.80776397012362	416.2330905306972	119.74040280671504	184.96596626220776	82.29098090849241	65.49860815457671	87.26257308240496	0.0	0.0	0.0	24.75676478597777	56.642782293466254	0.0	0.0	69.82265046781175	25.006251562890725	0.0	0.0	0.0	0.0	29.965689285767798	0.0	0.0	54.10157570839251	78.67820613690007	0.0	0.0	0.0	0.0	31.47128245476003	0.0	0.0	0.0	0.0	0.0	0.0	0.0	0.0
2R_10036	69.19004635733106	69.89031879304079	56.144484462094134	101.40901124300662	80.69461928278622	59.39123979213066	100.67795660517433	83.83949372781953	138.8890474380298	104.59477890755635	116.9118893545879	128.64124641062958	119.74040280671504	30.312900784773444	180.91511547918242	191.75264760692696	113.0543904672538	83.67791900379095	206.2195826115648	39.27992049744091	53.858035321233416	28.48773973145177	47.25488240703987	88.37982111924204	0.0	24.103587577975105	33.091049302785976	37.51973538081031	22.138881632255462	14.864798288934304	19.5057934157024	17.24083830472906	19.924597353774377	23.014762984107318	10.89461945872418	21.124932852892005	15.275524637893689	8.013714350190341	10.375828055927789	12.956204143134961	9.05354265123943	16.053614792442815	16.857186589501207	6.085168011488798	5.967769271717309	0.0	9.517826889764528	8.697170775558027	14.45745856673093
2R_10037	63.55001964273335	71.97420444512687	54.514601983935044	47.29026766291498	61.19229792943395	112.59382819015848	40.57036524147481	43.169647573154776	135.19296150174694	140.02745974390055	45.14917286715308	141.11667642003695	184.96596626220776	180.91511547918242	62.46843700025251	153.58781127129754	104.78275043077353	85.3111737990255	0.0	39.006428259377145	43.787284873069424	39.605145500503426	27.688057285080266	0.0	0.0	12.411136264347274	42.22672640637224	57.95766463067831	34.19847885166068	22.96202212751664	12.052432904106025	15.979409997571132	27.70021716970261	35.551474472009815	16.829188544611775	9.323487730290147	15.730987528473088	9.903186449271919	8.013899306957988	15.010327105048274	13.98523159543522	19.287657221960156	10.415885475256024	14.099864641299444	9.2185610194991	0.0	7.351211479651847	18.80862918411391	2.7915992960703218
2R_10038	48.19308075875186	73.38186320553326	63.38966009913041	59.17315379760152	65.5400500120997	69.57328385899814	97.76906045437043	90.38159107752932	88.25929141518216	95.84297087651592	200.86774867427286	92.89250607324797	82.29098090849241	191.75264760692698	153.58781127129748	48.80778842149104	161.86677716771987	120.765168105114	0.0	62.66679007203789	38.96174735644544	63.628674800695414	41.99440970418018	0.0	0.0	34.510557469741144	37.078785002373046	34.3803289509874	19.018541810362315	25.53939195815626	23.459199759777793	17.77301724219646	10.269808406454368	14.122123605863958	13.37012792538399	2.592500414800066	13.122532963802804	2.753692150435304	31.19696515922931	22.260212985717843	18.66600298656048	15.32328452765056	23.170030955161355	15.6825025092004	0.0	0.0	32.70538984824699	11.954172484363943	12.419768296802653
2R_10039	20.458003554578116	37.1684047320689	48.260642568519145	52.33136218535768	40.12760578640075	29.533917858790957	71.83219998084475	13.488420191265797	57.23994203154961	50.856777778130954	159.8784923458172	61.189056337274074	65.49860815457671	113.0543904672538	104.78275043077353	161.86677716771987	30.920662732871243	73.23559432973411	0.0	138.1263165164543	108.53912156963075	74.01895664437009	62.39331856691461	0.0	0.0	98.88588568791616	66.89489631291072	47.88813332056316	60.55040316476774	34.84765765661118	10.669768012568987	28.29247820889751	38.14599562410936	8.992280127510533	21.283614809139184	0.0	6.963157931385042	4.383542428307164	7.094538269713062	26.576660376857046	34.66633651108084	29.271362606322125	18.44193326786447	16.64308895731048	16.32200042437201	0.0	13.015749056358194	47.57396562305244	14.828068545218194
2R_10040	36.341088370170326	28.29644106228613	37.0193428014524	58.10008087531258	39.20492413847179	32.78957291581277	42.533644112492986	39.93415656265949	36.974403082925726	28.231473236845687	35.5005218576713	56.6118316916657	87.26257308240496	83.67791900379095	85.3111737990255	120.765168105114	73.2355943297341	44.71977370168333	500.95180843602844	92.01155665151543	172.14838777870395	166.08686204479227	118.75064818062131	53.673408046717334	0.0	97.58801463039515	124.07294790334193	72.91481847855941	58.26179084196355	43.84761252329082	47.38377588990285	39.78762621577374	21.780513410262106	23.960493937595697	20.794226010552123	20.160255705352363	9.276885341407935	19.467039187928567	31.506403046291098	15.736706024168432	21.99300622402076	12.999230012275607	16.379895643684854	18.477730639033837	14.496997671782173	0.0	23.120852697047468	21.1273021364773	15.365123627784708
2R_10041	0.0	0.0	0.0	0.0	0.0	0.0	0.0	0.0	0.0	0.0	0.0	0.0	0.0	206.2195826115648	0.0	0.0	0.0	500.95180843602844	0.0	0.0	0.0	213.18325232369745	243.87864598575746	0.0	0.0	0.0	215.33161068044788	0.0	0.0	0.0	0.0	0.0	0.0	0.0	465.8746797111577	0.0	0.0	0.0	0.0	0.0	0.0	0.0	0.0	0.0	0.0	0.0	0.0	0.0	0.0
2R_10042	22.847090137482365	39.53231687840175	32.66455914931035	38.96174735644544	23.90064501865744	10.994296708582421	35.65367446769064	46.86452870686706	15.496830317069023	42.596875945118185	0.0	22.77823903711828	0.0	39.27992049744091	39.006428259377145	62.66679007203789	138.1263165164543	92.01155665151542	0.0	11.42642326099836	155.84698942578177	188.52940681687528	116.13268856464643	179.9661663607242	0.0	155.4253254933527	102.5388622287847	112.05440546988487	45.0809879949329	47.565428408841285	47.663136019865995	28.08575564198947	44.62929085273997	36.82212969825269	28.52293957415251	24.58074467365989	20.736842214404433	35.89998655382322	63.384310164783365	16.489046656087293	11.06133510314695	18.16092981054881	6.865194357084846	12.391113093689206	12.152056249437969	0.0	9.69048588096207	10.625931097212394	7.359862694401573
2R_10043	19.235522624340824	11.981959961082595	23.100915027244227	13.777195199237925	49.80327705563026	16.66145996042903	31.51858335674714	45.656680028855014	31.31318290871679	66.9449184383759	60.129940802073286	28.766332804608137	0.0	53.858035321233416	43.78728487306942	38.96174735644544	108.53912156963075	172.14838777870395	0.0	155.84698942578177	94.76377650269472	183.1471239894308	182.69946675221698	90.91074383170604	0.0	140.49842228536386	131.71486838872758	156.94968038870005	56.93217556061113	43.68708513651777	34.10944356060857	46.10986171120436	40.99035148611544	32.1287748351202	44.826429662929264	24.8341544125636	36.66359216258103	21.43232561835557	16.00943916533188	23.322651558919347	33.526108456960856	12.843709123748955	41.61581733985453	31.297141319111915	30.69333794961136	0.0	14.685581695890974	19.681707427482753	9.294671959424667
2R_10044	21.26462668014715	26.090418955933686	16.58296690504129	27.691845147201935	28.81765703348005	39.07067606223401	49.77627825482559	23.791930728774027	35.4030618928129	33.63943618382702	30.21494914824058	40.47376663905457	24.75676478597777	28.48773973145177	39.605145500503426	63.628674800695414	74.01895664437008	166.08686204479227	213.18325232369745	188.52940681687528	183.1471239894308	58.89944039641679	186.97986749023156	365.45700398348134	767.4597083653108	199.34018399098983	150.2198266373961	121.53169236243131	106.80353794348262	54.881272051295106	36.29604506194323	33.86375861342523	35.01560666186335	20.39308348180631	16.089302062165846	20.278406928351707	15.79135202397759	24.852969830482863	29.497053780637387	28.461638399237096	33.69335305018438	29.50349671755159	20.91170867480411	28.307940062654907	18.507870780513926	0.0	24.598067575811243	21.578061153663846	9.34103831992832
2R_10045	13.268964114086552	29.847072782775754	11.382408714979174	18.10233248554076	17.351049912030177	28.733338654321972	31.06001623403515	42.77056856083258	29.250437294037543	24.739098716150732	34.565477383808144	24.253125015158204	56.642782293466254	47.25488240703987	27.688057285080262	41.99440970418018	62.39331856691461	118.75064818062133	243.8786459857575	116.13268856464643	182.69946675221695	186.97986749023156	38.540962491164485	52.259709854090886	0.0	118.77206785020655	188.86416072850523	136.0724520729159	52.363605897538385	35.15870640069273	50.74931361553335	38.73966415565678	32.98841588213145	38.88233505530234	38.6524646467993	33.90508005167848	39.14101725697343	49.28117716810643	9.202967773047451	36.390269165414075	27.83785520032549	12.656844673936476	11.96135048431508	25.18746671656184	14.115162790172459	0.0	16.88390626055244	4.114166473986537	12.823219944723373
2R_10046	0.0	0.0	0.0	0.0	47.05439488048184	86.58008658008657	0.0	105.44518959045087	0.0	0.0	937.3828271466066	59.792877472435485	0.0	88.37982111924204	0.0	0.0	0.0	53.673408046717334	0.0	179.96616636072415	90.91074383170603	365.45700398348134	52.259709854090886	0.0	0.0	0.0	138.42746400885935	0.0	0.0	0.0	0.0	55.29383142016676	63.90103008460496	105.44518959045087	0.0	0.0	81.65131621921745	51.40225347479234	0.0	0.0	58.07200929152149	57.20692890322876	0.0	0.0	0.0	0.0	152.62515262515262	0.0	0.0
2R_10047	0.0	0.0	0.0	515.4639175257732	0.0	0.0	0.0	0.0	0.0	0.0	0.0	0.0	0.0	0.0	0.0	0.0	0.0	0.0	0.0	0.0	0.0	767.4597083653109	0.0	0.0	0.0	0.0	387.59689922480624	673.8544474393532	0.0	572.0823798627002	0.0	0.0	0.0	0.0	0.0	0.0	0.0	0.0	0.0	0.0	0.0	0.0	0.0	0.0	0.0	0.0	0.0	0.0	0.0
2R_10048	21.808586040324073	16.98092702276803	28.061825814634805	11.157227652073011	38.49905035675786	62.96733569460842	51.04957935146614	28.757778979213878	38.830125964928634	47.43743002979071	0.0	10.871432267715543	69.82265046781175	24.10358757797511	12.411136264347274	34.510557469741144	98.88588568791614	97.58801463039515	0.0	155.42532549335272	140.4984222853639	199.34018399098983	118.77206785020657	0.0	0.0	35.13802215100917	159.40132219201988	182.31992625523623	86.0637043539628	49.53094197945457	56.87078729643102	35.18698363101522	46.47347642516725	33.55074214241619	40.83966348117292	30.795762503079576	51.959928503138386	14.018796402216092	22.68870193398495	47.21863360606816	10.558547143912998	10.401259800587047	19.65942020437933	17.741821020509544	0.0	0.0	13.875013875013876	30.42880268747186	5.268992610764762
2R_10049	25.38417979809814	32.43488696441893	33.50016415080434	15.983377287620876	15.320035542482458	33.82663847780127	22.85359075617961	22.315144773793094	27.813206505111673	14.562187823098542	30.519440883843007	27.254427871156636	25.00625156289072	33.091049302785976	42.22672640637224	37.078785002373046	66.89489631291072	124.07294790334193	215.33161068044788	102.5388622287847	131.71486838872758	150.21982663739612	188.86416072850523	138.42746400885935	387.59689922480624	159.40132219201988	70.60873745568175	222.00631020288768	69.3513338573212	84.26019548365353	85.54424470542227	52.207664085087686	47.85146904009952	39.480640753633935	45.5040384834154	36.23873448036806	26.58414946672196	40.16548178495401	32.50288463101101	23.675203268530918	28.360748723766307	31.663369951089404	14.08163121616008	41.30130893379083	6.231461402328074	0.0	39.75352812562115	30.87697885108578	20.7573801921756
2R_10050	20.368396396151734	10.573030033044242	8.736228791348571	10.420429599577627	39.951844709843066	24.50379808870375	31.785587143365714	35.811573823172004	17.269463030224326	33.75601489990498	0.0	6.769004996879489	0.0	37.5197353808103	57.9576646306783	34.380328950987405	47.88813332056316	72.9148184785594	0.0	112.05440546988487	156.94968038870005	121.53169236243127	136.0724520729159	0.0	673.8544474393532	182.31992625523623	222.00631020288765	9.081596326675918	73.68189783134079	53.9700358361038	49.574157982926664	56.33711125828312	18.085197193756123	41.78016946036733	36.730011810111485	30.131702934280018	60.08304401036756	32.00517669185183	32.962831111638515	52.92050634340469	23.00966405890474	12.952512204504625	36.722313211953846	16.570191330475897	0.0	0.0	8.63915958255581	28.419353453393523	0.0
2R_10051	10.015473907186603	5.198931931424008	4.295746695282067	5.123895800455001	23.5739711926072	7.229351165732875	35.16636032859447	26.413705543532426	15.285019763530554	6.22439439754709	0.0	4.992645832688449	0.0	22.138881632255462	34.19847885166068	19.018541810362315	60.55040316476774	58.26179084196355	0.0	45.0809879949329	56.93217556061113	106.80353794348262	52.363605897538385	0.0	0.0	86.06370435396279	69.3513338573212	73.6818978313408	19.762142848673367	108.04736796611634	130.5879907104927	101.57355910980934	85.3707598744623	136.47081197491755	91.69302841233522	52.53034637702242	88.63144861966745	42.92037069465761	62.51797391750128	60.717718124065385	92.130145953547	19.10688679074042	45.142406234708005	32.59133722256624	15.981282721676372	0.0	25.488097058673596	32.606609639259105	19.358048398992604
2R_10052	20.174189718080108	8.976187968557012	4.944532237361281	26.539904220434547	15.82836624126048	16.642396505096734	13.49250895902595	15.201480421506648	8.79675622546438	17.911157791568574	90.09171336420476	20.1133935662426	0.0	14.864798288934304	22.96202212751664	25.53939195815626	34.84765765661118	43.84761252329082	0.0	47.565428408841285	43.687085136517766	54.88127205129512	35.15870640069273	0.0	572.0823798627002	49.53094197945457	84.26019548365352	53.9700358361038	108.04736796611634	52.36451989589934	177.36658125012778	185.9998448229866	104.4058020146635	88.67530245878879	86.35205733776607	88.37044892188052	90.24619161071402	118.56629634460107	83.95338907838368	44.92793559131153	44.6503320868449	65.97778527969632	57.15627773378476	37.51359867952133	27.592397742573965	0.0	22.0031684562577	2.6807984061044996	25.06690077295181
2R_10053	7.941855032025531	5.496716261705258	9.083596795488722	27.086911062836215	8.308080231130791	7.643433812640328	37.180618487195	18.617752865155804	8.080257426227924	32.904575743207424	41.37685626921438	23.75376530171373	0.0	19.5057934157024	12.052432904106022	23.459199759777796	10.669768012568987	47.38377588990285	0.0	47.663136019865995	34.10944356060857	36.29604506194324	50.749313615533346	0.0	0.0	56.87078729643102	85.54424470542227	49.574157982926664	130.5879907104927	177.36658125012778	71.79525980081233	126.91721263441326	177.7006049436308	179.19587132712462	145.4175300832515	108.9422349819925	151.37458939642627	115.7158454471941	91.80399626467899	59.610113176677956	56.39362752009023	45.45290409967519	66.81930104147426	30.1508403469931	25.34498752181781	0.0	20.211002869962407	22.16201814232054	40.93367669865804
2R_10054	7.019670286086662	19.433815227171582	8.02883636870183	14.36499537925982	9.179213121134405	6.755900857154921	5.477219150110859	14.398925099671418	9.522669070823184	17.45027616516221	0.0	11.664193468844825	29.965689285767798	17.24083830472906	15.979409997571132	17.773017242196463	28.292478208897517	39.78762621577374	0.0	28.08575564198947	46.10986171120436	33.86375861342523	38.73966415565678	55.29383142016676	0.0	35.18698363101522	52.207664085087686	56.33711125828312	101.57355910980932	185.9998448229866	126.91721263441326	60.4045942871492	137.12157872311886	193.3569941955876	138.2693545450208	124.61341520057096	95.5695851706586	116.31759355744926	110.35582287630768	74.97959339174446	52.11106453842058	91.50982960646532	54.841838247794826	34.264046355447604	52.27133902742453	0.0	23.81888122714876	50.059832382269065	31.658006694311645
2R_10055	8.112372585048085	14.036837152475986	13.917942594053976	11.06739490125117	2.1216152281054614	19.518860098570244	37.978914106887856	16.640303671278886	16.507493163834393	6.72221230695907	42.26524824493556	8.087925455208664	0.0	19.924597353774377	27.700217169702608	10.26980840645437	38.14599562410936	21.780513410262106	0.0	44.62929085273998	40.99035148611544	35.01560666186335	32.98841588213145	63.90103008460496	0.0	46.47347642516725	47.85146904009952	18.085197193756123	85.3707598744623	104.4058020146635	177.7006049436308	137.12157872311886	63.386529037224896	128.36805689272282	202.55420857006857	168.01295227122964	69.94927573047292	111.24738916283559	146.28915063393842	117.0961284272866	41.894138748150766	59.32570404779278	58.50339539080999	30.798201385039114	69.03776883738671	214.7074610842727	20.644948181180066	30.183804276139554	31.359414958754527
2R_10056	15.617574679895496	9.265058499579366	13.397098418147175	11.414170007213757	17.504735030825838	0.0	15.66756354763775	15.690692516559565	9.079852307122373	5.546271712960473	0.0	22.24358595077317	0.0	23.014762984107318	35.551474472009815	14.122123605863958	8.992280127510533	23.96049393759569	0.0	36.82212969825269	32.1287748351202	20.39308348180631	38.88233505530235	105.44518959045088	0.0	33.55074214241619	39.480640753633935	41.78016946036733	136.47081197491755	88.67530245878879	179.19587132712462	193.35699419558762	128.36805689272282	72.56945288908797	185.68964204607704	180.0283724715015	115.42559848172813	124.29420016490971	105.22413049277698	123.66346842021464	58.329192680766496	51.07580543352931	40.224323004531676	21.780481784257066	7.120093187779642	177.1479185119575	17.033453703072833	47.73198366653025	25.873600561629623
2R_10057	12.673668868716632	4.385849495188722	10.87175138478933	4.322548574639607	4.971785119447137	33.542976939203356	19.77769866698311	7.427585681843081	15.043621128550967	15.752806953288989	0.0	18.95321399126257	54.10157570839251	10.894619458724177	16.829188544611775	13.37012792538399	21.283614809139184	20.794226010552126	465.8746797111577	28.522939574152513	44.826429662929264	16.089302062165846	38.6524646467993	0.0	0.0	40.83966348117292	45.50403848341541	36.730011810111485	91.69302841233522	86.35205733776607	145.41753008325153	138.2693545450208	202.55420857006857	185.68964204607704	110.75511253510541	201.12150807042661	212.80695246065227	161.1250511436258	128.92129501440843	137.20131274216033	67.49501457278724	80.59340927247322	26.657679220529463	34.36780424098704	47.186663700647806	0.0	64.50572488308337	31.436716906469872	30.61980611538768
2R_10058	12.2872765251582	10.630336428887304	5.270147774943609	12.57229067136032	14.46061891448954	11.825572801182558	23.96840006135911	27.004255870725228	6.250703204110462	7.636269224307773	0.0	26.54220414630063	78.67820613690007	21.124932852892005	9.323487730290147	2.592500414800066	0.0	20.160255705352363	0.0	24.58074467365989	24.8341544125636	20.278406928351707	33.90508005167848	0.0	0.0	30.79576250307958	36.23873448036806	30.131702934280018	52.53034637702242	88.37044892188052	108.9422349819925	124.61341520057096	168.01295227122964	180.0283724715015	201.12150807042661	62.79331085993787	150.55706112616681	164.98869651908953	102.26517359513218	90.45247520538032	71.38607971445569	52.741997866879196	70.15056526587064	56.64400906304145	19.60630538781272	0.0	36.48113404210966	41.90763557120107	35.62353052936567
2R_10059	20.73161882845622	3.5871917167438627	8.892018879534486	7.070835631354914	13.554763957340446	14.964459408903856	0.0	6.075031499038322	7.030969310522056	25.76848051000977	0.0	13.779428553318464	0.0	15.275524637893689	15.730987528473086	13.122532963802806	6.963157931385041	9.276885341407935	0.0	20.736842214404433	36.66359216258104	15.791352023977591	39.14101725697343	81.65131621921745	0.0	51.959928503138386	26.58414946672196	60.08304401036756	88.63144861966745	90.24619161071402	151.37458939642625	95.5695851706586	69.94927573047292	115.42559848172813	212.8069524606523	150.55706112616681	56.45029269476763	142.1494417080677	124.61668387335494	134.66054769137958	80.29709926728898	62.62157649489239	62.29528212910323	33.73136342170951	44.10746342388595	0.0	35.17287467904752	38.56819435284498	50.087954448010706
2R_10060	17.401669690206774	9.0330319913861	14.927534284814367	13.3539875006677	11.946452586236322	12.560841576385618	10.183465311043765	22.94662156890641	17.704927901107354	10.81475088762068	0.0	13.011921522498914	0.0	8.013714350190343	9.903186449271917	2.753692150435304	4.383542428307163	19.467039187928567	0.0	35.89998655382322	21.43232561835557	24.852969830482863	49.28117716810644	51.40225347479234	0.0	14.018796402216092	40.16548178495401	32.00517669185183	42.92037069465761	118.56629634460108	115.71584544719408	116.31759355744926	111.24738916283559	124.29420016490973	161.1250511436258	164.98869651908953	142.14944170806768	31.69361742746263	81.46772248835012	173.3144043862108	88.46202451661823	80.91964554705416	50.982071566279046	46.00923015940429	34.70891713731958	0.0	44.28501837828262	54.62994886636786	46.247012863396414
2R_10061	7.040927149287017	18.27437289661968	18.119585641315556	10.80637143659902	2.7621028441372983	10.164538466425258	16.481415555819257	9.284482102303851	21.49088732650138	30.63045796472859	0.0	31.588689985437615	0.0	10.375828055927789	8.013899306957988	31.19696515922931	7.094538269713061	31.506403046291098	0.0	63.384310164783365	16.00943916533188	29.49705378063738	9.202967773047453	0.0	0.0	22.68870193398495	32.50288463101101	32.962831111638515	62.51797391750129	83.9533890783837	91.803996264679	110.35582287630768	146.28915063393842	105.22413049277698	128.92129501440843	102.26517359513218	124.61668387335494	81.46772248835012	29.30029432145646	128.05455855934963	92.03865623561896	104.0998203102779	50.77653184862754	57.2796737349784	67.40951957235401	0.0	8.959128455983802	42.570554144177954	27.217605435900158
2R_10062	17.583886126753445	15.973332749165735	13.198363101298568	15.74278980227056	17.245066186564024	15.865460891638902	15.435147683493035	17.390175246592683	4.472579954075549	19.123990116721906	0.0	13.1481720096455	0.0	12.956204143134961	15.010327105048274	22.26021298571785	26.576660376857046	15.736706024168432	0.0	16.489046656087293	23.322651558919347	28.461638399237096	36.390269165414075	0.0	0.0	47.21863360606816	23.675203268530918	52.92050634340469	60.71771812406538	44.92793559131153	59.610113176677956	74.97959339174446	117.09612842728657	123.66346842021464	137.20131274216033	90.45247520538032	134.66054769137958	173.3144043862108	128.05455855934963	34.264411611523805	136.21078619163154	96.44309480020765	91.14354236114083	32.18607844820187	49.10130581415576	0.0	44.74873584821229	40.89036312278068	42.48297707108762
2R_10063	9.829821220126558	17.858965200530665	16.86447287981955	10.057832537088256	3.8561650438638773	10.643015521064301	11.50483202945237	4.320680939316036	5.000562563288369	6.109015379446218	38.40983291722681	9.800198454018693	31.47128245476003	9.05354265123943	13.98523159543522	18.66600298656048	34.66633651108084	21.99300622402076	0.0	11.06133510314695	33.52610845696086	33.69335305018438	27.837855200325492	58.07200929152149	0.0	10.558547143912998	28.360748723766307	23.00966405890474	92.13014595354701	44.6503320868449	56.393627520090234	52.11106453842058	41.894138748150766	58.32919268076648	67.49501457278724	71.38607971445569	80.29709926728897	88.46202451661823	92.03865623561896	136.21078619163154	4.759071980963712	213.31208026160027	199.37529075563234	91.96321471411434	54.89765508587561	0.0	75.046904315197	34.288065467346335	40.37333459994775
2R_10064	12.104236846023214	0.0	16.613248151672313	17.33900731706109	22.792325823895094	20.968939757983485	5.666724089470773	14.897109918112715	9.852141523057336	3.0090056530189204	0.0	16.894863985483934	0.0	16.053614792442815	19.287657221960153	15.323284527650562	29.271362606322125	12.999230012275607	0.0	18.16092981054881	12.843709123748955	29.50349671755159	12.656844673936476	57.20692890322876	0.0	10.401259800587047	31.663369951089404	12.952512204504625	19.10688679074042	65.97778527969632	45.45290409967519	91.50982960646532	59.32570404779278	51.07580543352931	80.59340927247324	52.741997866879196	62.62157649489239	80.91964554705416	104.0998203102779	96.44309480020765	213.31208026160027	80.82093751825688	43.645613332163634	102.40978092184558	46.35416747142652	0.0	36.964477137470894	60.799116566318105	65.50666834488513
2R_10065	13.72693017796965	9.500682148978296	3.9250873528190366	14.045338352200904	0.0	13.211130377342911	10.710674686819873	12.067296901359502	4.655382949473732	0.0	71.51694594034056	4.561854412065922	0.0	16.85718658950121	10.41588547525602	23.170030955161355	18.44193326786447	16.379895643684854	0.0	6.865194357084846	41.61581733985453	20.911708674804107	11.96135048431508	0.0	0.0	19.65942020437933	14.08163121616008	36.722313211953846	45.14240623470802	57.15627773378476	66.81930104147426	54.841838247794826	58.50339539080999	40.224323004531676	26.657679220529463	70.15056526587065	62.295282129103235	50.982071566279046	50.77653184862754	91.14354236114083	199.37529075563236	43.645613332163634	41.24728489747163	126.56154613540598	102.21634234881472	0.0	34.93327744008943	80.86709960358097	75.17287550398991
2R_10066	8.25866127100797	8.573976267233693	10.62669141505023	8.450228156160216	19.438864770297414	0.0	28.99783482833282	21.78048178425707	0.0	10.26514879333176	0.0	8.233773291286198	0.0	6.085168011488798	14.099864641299444	15.682502509200402	16.64308895731048	18.477730639033837	0.0	12.391113093689205	31.297141319111915	28.307940062654907	25.18746671656184	0.0	0.0	17.741821020509544	41.30130893379083	16.570191330475897	32.591337222566246	37.51359867952133	30.1508403469931	34.264046355447604	30.79820138503911	21.78048178425707	34.36780424098704	56.64400906304145	33.73136342170951	46.00923015940428	57.27967373497841	32.18607844820187	91.96321471411436	102.40978092184558	126.56154613540598	20.15587207739855	26.356017078699068	0.0	126.10340479192939	111.38937114938467	83.80289558957334
2R_10067	24.29799055618101	0.0	13.895566480558712	24.861603739185206	6.354612813441277	11.692487576731951	0.0	0.0	16.48095378575749	0.0	0.0	0.0	0.0	5.96776927171731	9.2185610194991	0.0	16.32200042437201	14.496997671782173	0.0	12.152056249437969	30.693337949611358	18.507870780513926	14.115162790172459	0.0	0.0	0.0	6.231461402328074	0.0	15.981282721676372	27.592397742573965	25.34498752181781	52.27133902742453	69.03776883738671	7.120093187779641	47.18666370064781	19.60630538781272	44.10746342388595	34.70891713731958	67.40951957235401	49.10130581415577	54.89765508587561	46.35416747142653	102.21634234881472	26.356017078699068	51.69508172992422	643.0868167202572	103.05878473081044	105.4734704086645	86.09974420548723
2R_10068	0.0	0.0	0.0	0.0	0.0	0.0	0.0	0.0	0.0	0.0	0.0	0.0	0.0	0.0	0.0	0.0	0.0	0.0	0.0	0.0	0.0	0.0	0.0	0.0	0.0	0.0	0.0	0.0	0.0	0.0	0.0	0.0	214.7074610842727	177.1479185119575	0.0	0.0	0.0	0.0	0.0	0.0	0.0	0.0	0.0	0.0	643.0868167202572	0.0	0.0	0.0	0.0
2R_10069	0.0	0.0	0.0	19.825535289452816	20.269585486976794	9.324009324009324	0.0	5.677817901024278	26.28500834549015	0.0	0.0	6.439232958569976	0.0	9.51782688976453	7.351211479651846	32.70538984824699	13.015749056358194	23.120852697047468	0.0	9.69048588096207	14.685581695890974	24.598067575811243	16.883906260552443	152.62515262515262	0.0	13.875013875013876	39.75352812562115	8.63915958255581	25.4880970586736	22.0031684562577	20.211002869962407	23.81888122714876	20.644948181180066	17.033453703072837	64.50572488308337	36.481134042109645	35.17287467904752	44.28501837828262	8.959128455983802	44.74873584821229	75.04690431519701	36.964477137470894	34.933277440089434	126.10340479192938	103.05878473081046	0.0	16.43655489809336	48.061903732006826	99.86767533018751
2R_10070	14.164339387014605	14.705132679510458	2.0250802134272536	4.83096455038213	5.556563969016599	17.040129504984236	16.577956181146224	2.0753036376752285	4.803726923496326	0.0	36.897918219454056	16.475263333548295	0.0	8.697170775558027	18.808629184113908	11.954172484363943	47.57396562305244	21.127302136477297	0.0	10.625931097212394	19.68170742748275	21.578061153663846	4.114166473986537	0.0	0.0	30.42880268747185	30.87697885108578	28.419353453393523	32.606609639259105	2.6807984061044996	22.16201814232054	50.05983238226907	30.183804276139554	47.73198366653025	31.436716906469876	41.90763557120107	38.56819435284498	54.62994886636786	42.570554144177954	40.89036312278067	34.288065467346335	60.7991165663181	80.86709960358098	111.38937114938467	105.4734704086645	0.0	48.061903732006826	26.35071572935707	104.94529612368578
2R_10071	12.263348041175417	5.09262465726636	4.207907668406777	12.547807145223302	1.9243277361053917	10.622289103301762	22.964854586540756	4.312266760271604	12.47706092349216	3.048559281369218	0.0	2.4452783386974586	0.0	14.457458566730931	2.7915992960703218	12.419768296802655	14.828068545218194	15.365123627784708	0.0	7.359862694401573	9.294671959424669	9.341038319928321	12.823219944723373	0.0	0.0	5.268992610764763	20.7573801921756	0.0	19.358048398992604	25.06690077295181	40.93367669865804	31.658006694311645	31.359414958754527	25.873600561629623	30.61980611538768	35.62353052936567	50.087954448010706	46.247012863396414	27.217605435900158	42.48297707108762	40.373334599947746	65.50666834488513	75.1728755039899	83.80289558957334	86.0997442054872	0.0	99.86767533018751	104.9452961236858	40.29471077404717
2R_10072	7.055719013046025	14.650211549054768	3.0262753329508123	3.6096912992000925	2.767905581204814	10.185892538833714	0.0	12.405316422405987	0.0	13.154917571286497	0.0	10.551684259841554	0.0	12.997032517535597	20.07683807467941	0.0	7.109442761876324	6.314518593731451	0.0	26.465612700106497	13.369227034074417	24.184654675377445	36.88920695582886	0.0	0.0	22.7363672741824	13.571320000868566	33.032080756831036	6.961034910982286	36.0556121762206	14.719497888488029	29.273204869500052	45.106609471485854	6.202658211202993	49.91514425476689	37.006672587734286	19.21207440452175	30.236619691054315	34.255491155232185	58.05114366863674	23.91200382592061	60.57204236812457	25.44160261743208	45.92000734720118	0.0	0.0	71.82360123536594	95.16458879709334	78.41500767785205
2R_10073	12.446654417084279	6.4609333205837585	8.00776005334236	9.551524104862999	9.765458109846756	13.476332191588522	0.0	13.677263628162251	6.331780886189722	19.33829760325007	0.0	12.409145664446154	0.0	4.585487939478896	21.249950416782358	11.817574466475904	12.541425897417408	13.923923026325683	0.0	18.674685576653285	25.942411149010617	23.701658689478403	13.5571822969229	0.0	0.0	26.73875434838993	4.7881025228512195	24.972987551798138	42.978693619628736	14.134215685304516	16.228723737462094	25.81972609860783	33.1543330889859	38.2963381588543	59.565199938362966	52.72751924554453	12.709161017444595	29.33643126047444	34.53055068890607	43.11799130525706	33.14301209719942	56.3942300985504	28.050191891362726	60.75395660142367	39.72123636320304	0.0	87.10663435802411	115.77604975591514	93.22113918637793
2R_10074	0.0	10.544607909299499	2.9042481017834407	20.784835384103758	13.281482425942453	4.887585532746824	15.850071008318118	23.810204101069555	6.889215897003467	12.62447734663785	0.0	6.750808746887878	43.35761359694763	17.46214207597928	3.8534576304626618	4.285988588983981	0.0	15.149752271250861	373.3572281959379	10.15938035907314	10.264116239063585	2.578829665206018	17.700869466708202	0.0	0.0	7.273192757063726	20.838542969075604	22.642958583311593	46.76243613587294	34.601756846534286	14.125969747823188	28.09283370540731	32.46584593008156	29.762755126336945	42.26685602218164	19.12317510271877	18.43739398498459	23.213920924099767	23.481586678989807	43.98187243145865	39.33910306845004	25.83538724661944	61.03932886037131	132.20518244315178	140.45915015731424	0.0	103.3912324234905	91.32730699075894	85.06873553831495
2R_10075	6.247767724656711	4.324204649038902	1.786490771167325	14.916277067715637	8.169841194626859	27.05851403660416	0.0	12.815579057293329	0.0	5.177131677496795	0.0	12.45787939070173	0.0	7.6724937722368045	11.851891182572219	2.6364410997966776	8.393786080164853	16.774326781032784	0.0	0.0	11.049094124233806	9.517896341859993	18.147232855492494	49.21356719620464	0.0	31.31772457940296	19.22762625340089	13.928368074397541	12.32785182250852	16.55467821016495	36.92957118033644	34.561501904626766	31.065568986976206	27.461955122771414	31.199544486650492	40.33111848274332	28.353495503986213	49.97854492464307	46.221547387630366	25.250940236796104	44.36423033101765	31.784254835030776	52.56599002973358	64.3810272501169	73.10825737828472	330.71517155849523	79.49883931694596	89.11022663830121	84.53041142561345
2R_10076	0.0	5.217950305632742	18.682998098070794	1.714213227554949	10.515647941364746	7.255797079541676	7.843334107208965	4.418388389889196	11.931837842232808	12.494328095641581	0.0	3.3406063902125576	21.455313944881297	8.641059996360879	15.254925052553217	2.1209015698065055	10.128650745553099	8.996141554887108	0.0	17.595627838394716	16.507238487566177	25.522437923688422	14.598655230274808	39.59016263638811	0.0	7.198211388434201	14.178802432566904	38.09619423501498	29.751653034900013	32.34253560913171	26.213139738228598	26.258593704023326	16.065573243751697	25.037534209372108	19.521187111275644	25.685325027510338	22.809147197919078	28.718252689607958	37.18321354528695	29.018967377457255	34.06685214175055	44.745825334351196	81.55357752890848	92.67992171272496	53.4658144928714	0.0	63.953339643396184	76.3604074092659	106.85874472061134
2R_10077	0.0	0.0	40.01408495790518	47.72814051164566	36.597862684819205	0.0	0.0	0.0	0.0	0.0	0.0	0.0	0.0	0.0	0.0	59.051398337112616	0.0	0.0	0.0	69.98684247361496	0.0	0.0	40.64644099762624	0.0	0.0	0.0	0.0	0.0	0.0	0.0	0.0	86.01262665359273	49.70080117691497	0.0	0.0	0.0	0.0	39.97953048039403	0.0	40.39816430741387	45.16711833785004	0.0	168.1972617485787	0.0	0.0	0.0	0.0	86.7784372939012	0.0
2R_10078	NA	NA	NA	NA	NA	NA	NA	NA	NA	NA	NA	NA	NA	NA	NA	NA	NA	NA	NA	NA	NA	NA	NA	NA	NA	NA	NA	NA	NA	NA	NA	NA	NA	NA	NA	NA	NA	NA	NA	NA	NA	NA	NA	NA	NA	NA	NA	NA	NA
2R_10079	NA	NA	NA	NA	NA	NA	NA	NA	NA	NA	NA	NA	NA	NA	NA	NA	NA	NA	NA	NA	NA	NA	NA	NA	NA	NA	NA	NA	NA	NA	NA	NA	NA	NA	NA	NA	NA	NA	NA	NA	NA	NA	NA	NA	NA	NA	NA	NA	NA
2R_10080	NA	NA	NA	NA	NA	NA	NA	NA	NA	NA	NA	NA	NA	NA	NA	NA	NA	NA	NA	NA	NA	NA	NA	NA	NA	NA	NA	NA	NA	NA	NA	NA	NA	NA	NA	NA	NA	NA	NA	NA	NA	NA	NA	NA	NA	NA	NA	NA	NA
2R_10081	NA	NA	NA	NA	NA	NA	NA	NA	NA	NA	NA	NA	NA	NA	NA	NA	NA	NA	NA	NA	NA	NA	NA	NA	NA	NA	NA	NA	NA	NA	NA	NA	NA	NA	NA	NA	NA	NA	NA	NA	NA	NA	NA	NA	NA	NA	NA	NA	NA
2R_10082	NA	NA	NA	NA	NA	NA	NA	NA	NA	NA	NA	NA	NA	NA	NA	NA	NA	NA	NA	NA	NA	NA	NA	NA	NA	NA	NA	NA	NA	NA	NA	NA	NA	NA	NA	NA	NA	NA	NA	NA	NA	NA	NA	NA	NA	NA	NA	NA	NA
2R_10083	NA	NA	NA	NA	NA	NA	NA	NA	NA	NA	NA	NA	NA	NA	NA	NA	NA	NA	NA	NA	NA	NA	NA	NA	NA	NA	NA	NA	NA	NA	NA	NA	NA	NA	NA	NA	NA	NA	NA	NA	NA	NA	NA	NA	NA	NA	NA	NA	NA
2R_10084	NA	NA	NA	NA	NA	NA	NA	NA	NA	NA	NA	NA	NA	NA	NA	NA	NA	NA	NA	NA	NA	NA	NA	NA	NA	NA	NA	NA	NA	NA	NA	NA	NA	NA	NA	NA	NA	NA	NA	NA	NA	NA	NA	NA	NA	NA	NA	NA	NA
2R_10085	NA	NA	NA	NA	NA	NA	NA	NA	NA	NA	NA	NA	NA	NA	NA	NA	NA	NA	NA	NA	NA	NA	NA	NA	NA	NA	NA	NA	NA	NA	NA	NA	NA	NA	NA	NA	NA	NA	NA	NA	NA	NA	NA	NA	NA	NA	NA	NA	NA
2R_10086	NA	NA	NA	NA	NA	NA	NA	NA	NA	NA	NA	NA	NA	NA	NA	NA	NA	NA	NA	NA	NA	NA	NA	NA	NA	NA	NA	NA	NA	NA	NA	NA	NA	NA	NA	NA	NA	NA	NA	NA	NA	NA	NA	NA	NA	NA	NA	NA	NA
2R_10087	NA	NA	NA	NA	NA	NA	NA	NA	NA	NA	NA	NA	NA	NA	NA	NA	NA	NA	NA	NA	NA	NA	NA	NA	NA	NA	NA	NA	NA	NA	NA	NA	NA	NA	NA	NA	NA	NA	NA	NA	NA	NA	NA	NA	NA	NA	NA	NA	NA
2R_10088	NA	NA	NA	NA	NA	NA	NA	NA	NA	NA	NA	NA	NA	NA	NA	NA	NA	NA	NA	NA	NA	NA	NA	NA	NA	NA	NA	NA	NA	NA	NA	NA	NA	NA	NA	NA	NA	NA	NA	NA	NA	NA	NA	NA	NA	NA	NA	NA	NA
2R_10089	NA	NA	NA	NA	NA	NA	NA	NA	NA	NA	NA	NA	NA	NA	NA	NA	NA	NA	NA	NA	NA	NA	NA	NA	NA	NA	NA	NA	NA	NA	NA	NA	NA	NA	NA	NA	NA	NA	NA	NA	NA	NA	NA	NA	NA	NA	NA	NA	NA
2R_10090	0.0	0.0	0.0	0.0	0.0	0.0	0.0	45.89324313781282	0.0	32.444252662862034	0.0	26.02384304499783	0.0	57.69874332137046	0.0	33.044305805223644	52.602509139685964	23.36044702551428	0.0	0.0	59.35105555852311	0.0	22.745158692972204	0.0	0.0	56.075185608864366	40.16548178495401	34.914738209292906	0.0	29.64157408615027	54.45451550456193	0.0	0.0	45.89324313781282	43.449451993786724	0.0	0.0	22.371965242914797	0.0	22.606226659070977	0.0	49.79670495203333	94.12074750697671	0.0	0.0	0.0	132.85505513484787	97.11990909576508	75.67693014010322
2R_10091	2.7787001518559635	2.884790691126615	4.767259983953403	8.529463610465083	6.540379211186663	12.03429774858346	13.008773116589829	7.32823711439427	11.30849779894226	17.2690037615344	86.86172915644232	5.540652738758501	0.0	6.142226950372034	15.813416861909653	7.035356889584295	0.0	7.460396485258007	0.0	8.338200758025831	14.742282783519897	12.699278130700122	14.527795789554224	0.0	0.0	5.969393724495766	21.378758920287158	11.150376957076995	32.89693718549157	12.621784442640934	23.18747157723211	28.180639951590784	20.724658405817827	21.98471134318281	25.439378539109	20.17946268817349	37.83072566141349	11.90785794782834	23.12670776282636	16.84556658378648	13.452975125448994	29.15565488504323	55.107100650113495	31.64757263117919	97.54488394819126	0.0	35.357178214321074	31.016231310782118	61.76317207058617
2R_10092	0.0	2.1819464009230507	5.408662297188686	10.752271955064105	3.29793005420148	12.136382599461449	0.0	7.390401272922715	8.553319361486157	10.449296226837502	0.0	12.572219543641003	80.74609390770722	3.097165195668057	16.744937287817724	2.6606387235745363	8.470825418405832	11.285522593051954	0.0	0.0	22.301008499392218	24.013132301793203	5.494137206187278	0.0	0.0	13.545069865470365	16.170083405290203	2.8112409154749813	16.58799808574502	9.546639630583233	24.114922072629327	36.816418417432686	40.308033995795874	9.238001591153393	27.987465114062037	30.525962330962482	45.78196453843481	19.81463588264836	20.407526645670234	20.022118980895986	44.77141141874498	26.06172981323563	34.10257372123874	47.874050213039524	67.07205013769892	0.0	48.137094444979304	76.24338295409093	75.15073816304785
2R_10093	0.0	3.124328269422074	5.163107736503894	3.079234871719075	4.7223048625573165	0.0	21.133428011090825	7.936734700356519	6.123747464003081	11.221757641455865	0.0	21.00251610142895	0.0	6.6522446003730575	17.12647835761183	3.809767634652427	0.0	8.079867878000458	0.0	9.030560319176123	13.685488318751446	13.753758214432095	10.489404128419675	0.0	0.0	12.930120457002177	18.523149305844978	28.177904014787764	5.938087128364817	30.757117196919367	15.695521942025765	47.168214616486345	22.445523112155147	15.873469400713038	15.028215474553475	36.42509543375003	28.680390643309355	20.63459637697757	29.221530089409534	23.456998630111283	52.45213742460005	34.44718299549259	43.40574496737515	53.861370624987764	9.604044455200974	238.9486260454002	53.610268664032105	47.588175290203885	40.71665974483451
2R_10094	10.417252637127504	2.162996494215282	16.085066409877516	8.527111952452824	8.173219954426125	12.030979772915256	9.753889851272687	7.32621664648294	16.958069900316225	7.768909136392523	0.0	4.154343844238693	0.0	6.1405334772674385	2.3713585418231764	15.825188636248543	8.397257455714964	3.7291697898463654	0.0	9.37788956222136	17.370042866107607	12.695776813321933	0.0	0.0	0.0	8.95162185484766	17.63261328152551	8.36047701537659	12.332950189680774	9.463728368282881	15.212582805348049	32.654917811413625	19.97898211081942	16.483987454586615	26.01037293672717	20.173899009461557	28.365221515360904	23.213920924099767	11.56016574965652	27.0657676501284	26.226068712300027	43.721424571202135	15.025065565629863	50.84814709351991	46.54267697520472	0.0	10.604228966511844	42.63555976226412	44.296146315808976
2R_10095	5.316921768142334	5.519921396319316	4.560972216837741	5.440252427712646	4.171576960380448	7.675701607100023	18.668790760193158	2.3370437798411277	10.819159107906236	9.913046064272887	0.0	13.25224724982739	0.0	5.876441931939049	18.154970831013532	13.461849119595067	0.0	19.03352517540583	0.0	15.954784141742302	12.089449839361436	6.074878958036761	2.3165253972261923	0.0	0.0	11.422175010565512	22.499028451044158	21.335760868792182	20.982285705293304	27.170139413004232	27.730135863800665	14.706116641564142	25.492970313436068	14.022262679046767	26.551169081163604	27.88682240384409	32.5743509560572	25.063684543909293	3.687662372383834	11.511877955674665	30.89001866271961	22.822394855325033	28.757737628780742	38.92901942125525	33.93597977415605	0.0	13.530884243285298	61.821050314916434	48.81394948526975
2R_10096	12.626023497029728	3.745166862164377	4.641805773849366	1.8455564537263633	14.15169770841559	10.415649513393877	8.444291321295152	12.685135589828679	3.670301917200558	13.45164503530048	56.38392945242747	7.193128116984721	0.0	3.987059599364303	6.158909725164813	0.0	3.6349030662224817	17.75661619590649	0.0	2.70625814076277	5.4683154184484835	9.617289578512667	7.858602985577578	0.0	0.0	11.624608831912806	5.550976000355263	12.063273316135932	3.5590253680210187	14.337904257210532	33.86591243516795	29.933502723699302	21.140190403929463	19.027703384743017	28.52293957415251	11.643510634891527	17.189750782993148	30.918648706642006	32.52615916350725	35.92876481905337	29.690952118973392	20.646109679360755	19.51160501487272	46.95579698661173	40.293660195504835	143.2151808091658	45.90230154139929	36.91112907452727	47.064385124725845
2R_10097	0.0	8.210558120898826	10.176266504208224	4.046027610092412	18.614925447223584	17.125731411445695	0.0	10.428645124330306	4.023215563085227	0.0	0.0	0.0	0.0	14.568102382292645	9.00148344447165	10.01185403517765	15.937651905744728	7.077812050116572	0.0	29.664752696822667	26.97351740061608	3.012008274589132	13.782780620859137	0.0	0.0	0.0	24.33889477078846	0.0	15.60495738286139	13.471327626280225	32.99755570606108	10.937241379813205	16.8530189234123	17.381075207217176	19.74665047441328	25.526157930339117	5.383603267201151	13.55663827906611	16.455542062011062	10.273944454946697	15.31569475820347	45.26262506629088	21.387720881687404	25.735388733046815	25.23888605652501	0.0	10.06319687638369	33.10386226439246	49.67907318721061
2R_10098	4.736984838095779	12.294606307034678	12.19046876009523	2.423431676190753	3.716567155581076	13.67696713253836	11.088343046721842	4.16426700780342	4.819536085914978	8.831792332767805	0.0	4.722709645213522	0.0	8.725793340404715	13.478949116427927	2.9983784769196813	4.77305325056859	21.19683251492363	261.1920806561145	3.553633750423326	8.975672874780566	12.628627077003234	10.319265697563786	0.0	0.0	15.264472246136561	14.578162641271506	25.34478410679278	9.346833900218808	10.758483871418903	19.76440337072017	26.20412885356281	12.617974910923406	22.90346854291881	15.770087888671064	15.289292526211579	19.347561530082558	26.389873434167008	29.568914791258248	22.563713773957538	20.64054491038564	29.369988886848052	25.62102153574965	30.82922919219712	0.0	0.0	18.082528660807927	46.2655138181871	45.77855357166563
2R_10099	2.1884376087379933	6.815975920520269	16.895608418368308	4.4784006735514605	6.868061112007774	0.0	10.245397767322917	3.84769588427362	2.2265754245745346	0.0	0.0	10.909213092277543	0.0	3.224980440493628	4.981707171267106	2.7704391921842584	4.410201678522759	1.9585431259445074	0.0	6.56696697406639	1.6586669161301706	3.3338823126208115	13.34870086629255	0.0	0.0	14.104054069301682	13.46991830494548	5.8545130098988105	4.318139814458168	22.366383226604267	11.41368537400136	36.318103000561315	16.32224400075922	25.010023247778534	18.214040475240747	12.361114054233505	8.938371714701477	22.508024110595425	21.24971388778087	20.84840104135868	25.42857748299464	20.874813326981826	51.29212760534417	49.84973864494168	34.92000525196879	0.0	16.70787943594199	65.14037343347579	42.29842895175187
2R_10100	0.0	19.78966414112858	11.679786960685837	0.0	8.546095502617241	11.793611793611793	0.0	9.575563162808512	0.0	13.538898949042968	0.0	10.85967936796666	0.0	6.019382411364593	6.198859409868584	3.4473248758963044	5.487721223761834	12.185314259254747	0.0	12.257155114297971	8.255678358771142	10.371077140071769	14.237239873763139	0.0	0.0	23.4000234000234	10.475591870940708	10.927369417935456	5.373166406963623	15.46168594223514	17.0427916092656	17.574471824355708	23.211617414515963	14.363344744212768	27.197008329083797	15.381234893430015	18.537055574092612	18.671521262194837	7.554724535856612	4.7167586434602145	21.094264996704023	23.37753418964375	14.728625082848515	31.014621178555604	8.690362388111584	0.0	27.720027720027723	43.06086780313584	47.369667622832175
2R_10101	11.096439152675908	1.9200167118254599	7.932307590774155	1.8923051304176695	5.8040663288700065	5.339741022560405	8.658188568420469	4.877420663875482	0.0	9.194920358197317	57.81215674031935	14.750665808177917	0.0	12.264160199366188	0.0	11.706224339956245	18.63488301020446	9.930762722300123	0.0	2.774808732434073	11.213660032104707	12.678299147004033	22.561460641854215	0.0	0.0	3.973021594166968	18.497649375633188	7.421304487217546	21.895061349961903	21.001555795253314	9.645485951156802	18.756057353977273	9.852581731106493	24.38710331937741	13.853101709472751	13.430751047598582	17.625173985646057	9.5105491010629	20.523113643663333	17.618582671515302	28.65226890154364	33.517716053433595	36.67737646059316	39.117979827158706	29.510224702654977	0.0	65.89103505403065	53.32859912995251	46.46926522797821
2R_10102	7.667859018744081	0.0	10.962763002165804	7.845721727941752	4.010724677788406	7.379733407130667	11.965959239156447	0.0	10.40198199364907	3.176935953288875	0.0	2.5482504858876616	0.0	5.649851578399035	2.9091552278683106	9.707079178703445	0.0	0.0	0.0	3.834895478006299	7.748860965868398	11.681274099928627	15.590415725116916	60.39960377859921	0.0	10.981746141563493	13.765491093727261	10.256536490705527	10.086613752290921	20.317486854586004	26.66088658645472	28.27812383131816	16.33998942802684	15.728506209838944	10.636408212583508	26.811531433426968	13.919250253504345	37.2412064748876	31.909224637750526	15.495186309692992	19.799284750838375	29.25651158521288	27.648864944971844	41.58661243772405	40.78429837140139	202.94266869609334	58.54115443156539	21.397422894386597	46.931727181423724
2R_10103	0.0	3.6497735680478383	3.0157161028986454	3.5970964237667356	11.03299140254145	0.0	8.229206441164465	9.271523997485563	0.0	0.0	0.0	3.5049558322990793	0.0	10.361346788578272	4.001357260382722	8.900978395545238	7.084636611276616	0.0	0.0	26.37326932013404	5.329031738913682	18.744654426228806	9.19012343561124	0.0	0.0	7.5523453053111105	21.638347479402995	9.404807361330818	27.746986330447182	11.97660250933776	14.668138858870135	29.17106528516823	41.203455546528254	21.633555994132976	29.259400679695876	28.367345780924662	4.786259987728029	18.078671145356132	43.88910101954382	24.357302136500753	30.636733443398636	6.706743932827935	38.02924829486358	34.31983801036459	22.43847929938092	0.0	53.6797466315959	35.97096423766735	20.38471391073262
2R_10104	10.736963715504821	11.146900091672107	1.8420806374483203	6.591610198539299	5.054436278721835	0.0	5.026620984735158	1.8877655425400413	13.108891630103784	0.0	0.0	10.704607220129116	0.0	7.911237184586885	7.332410427274221	16.31087217495694	12.982460695600246	3.843620013575666	0.0	9.665702029604114	4.882674221140222	11.449739894623136	9.355958285898625	0.0	0.0	13.839527906024072	6.608642783031649	11.48941939368036	4.237151684945739	31.701069642860624	8.959694366905756	13.858811967202923	16.016114957266716	24.54095205302054	17.872430167947225	22.52580070557739	23.388612318548223	25.766858519333244	32.76612197456992	18.59762039727493	35.34817956875221	38.91826876792545	46.458578692702055	27.951308820035496	27.412055273668255	0.0	60.11323146873019	41.94661035434099	37.35459723028113
2R_10105	22.131942340757217	20.1048207913717	11.86579125605096	0.0	10.852743465020522	0.0	6.475811548703284	0.0	0.0	10.315882642392706	86.48012902835251	8.274467393220068	0.0	10.192071628248673	3.1487891016630645	0.0	5.575114917056228	14.855243083770201	0.0	16.603138906425954	10.483940804315358	16.857983709287442	31.33860689767559	0.0	0.0	5.943169040368382	19.156354162675758	14.801854968464648	0.0	9.424750903833612	8.657101723542382	17.854350837483832	20.63361103226124	17.02409980208268	16.11757541010595	13.39387364219606	3.766452807476258	18.96887113402551	23.025107728722784	19.167498056894885	10.715098913756847	23.749828803317374	4.987727696003982	27.007318983444517	17.657518306432102	0.0	28.161477914360947	43.746625719825	40.103370447665895
2R_10106	3.0256957209098263	9.423649591013607	2.5955082134857417	0.0	2.373915417393678	17.472017472017473	0.0	5.3197573126713955	12.313697603292681	7.521610527246094	0.0	9.049732806638884	0.0	4.458801786195996	3.443810783260324	0.0	0.0	8.123542839503164	0.0	22.698435396848094	6.879731965642619	13.828102853429025	7.909577707646189	0.0	0.0	13.000013000012999	13.967455827920945	16.188695433978452	17.910554689878744	17.179651046927933	6.31214504046874	8.36879610683605	22.566850264112745	21.279029250685582	12.591207559761019	7.324397568300008	24.716074098790145	20.74613473577204	25.182415119522037	18.342950280123056	20.50831319124002	8.658345996164353	43.64037061584745	44.30660168365087	48.27979104506436	0.0	15.400015400015398	39.402101257771356	46.784856911439185
2R_10107	4.634575322276781	7.217284530376108	3.9756404557992266	0.0	1.8181090938180653	6.690641465250481	10.84862265886723	0.0	14.14602565051678	2.880285539987292	36.21902367999768	4.620608746719945	0.0	10.2445790809793	10.550036714127765	2.933556127142669	14.009591900587935	4.147715065247706	0.0	20.860843570792316	15.806927860342629	7.060346903084736	2.0192344193852962	0.0	0.0	4.978155852120893	14.262995371658002	9.298819421886197	18.289526868229444	23.683263195787955	19.337114061417576	19.22821368612975	9.876148163949987	6.1113587343131615	17.35779625418757	14.958751243446198	22.084164644388164	15.888829040966169	12.857626854953754	18.06210474094125	24.681939551686224	26.524647807936795	20.889264338599936	33.93306890675193	7.39520258417959	0.0	47.17760007548416	28.021372116061936	24.633873457135717
2R_10108	4.198152812762385	2.179218967921897	12.604436761740132	4.29553264604811	4.940711462450594	6.0606060606060606	4.913522012578617	3.6905816356657812	10.678284640355374	2.609058651638489	0.0	16.742005692281936	0.0	7.73323434793368	7.16743119266055	2.657312925170068	25.380710659898476	5.63570784490532	0.0	9.44822373393802	4.772814051164567	11.192120746994116	7.3163593795727255	49.6031746031746	0.0	9.01875901875902	1.6149870801033592	8.423180592991914	16.56726308813784	4.767353165522502	15.32667717638816	7.741136398823348	15.655752370728218	14.762326542663125	24.45842068483578	13.550135501355015	14.288980338363054	26.98618307426598	29.117167481947355	25.45084351367074	22.357723577235774	18.020182604517057	11.353315168029065	23.907103825136613	13.39764201500536	0.0	32.05128205128205	21.477663230240548	22.31418370658877
2R_10109	6.4628394808401035	6.709590151395191	11.08793117499361	0.0	2.535323393175416	0.0	7.564113425393636	2.840729931237291	6.575467129404206	0.0	0.0	0.0	0.0	4.76196598718174	11.033890226032918	20.453980180911365	13.024097837022952	5.783920815810463	0.0	14.545052573092525	7.3475007843457085	4.922769136403533	0.0	0.0	0.0	6.941956909885068	0.0	8.644701057592727	25.50444606255985	14.67818806575241	20.22396695134147	8.937809825453511	20.65819061105895	2.840729931237291	10.757850205004281	10.429866967046834	13.19828844595433	19.387123183565038	4.482437585418451	2.798589958435342	40.67648117148265	24.658791676054985	29.12973744202454	36.80375187962019	10.31248904298039	0.0	0.0	24.046366203313227	31.228666916912385
2R_10110	13.068179961906253	0.0	11.21017166135865	0.0	20.506195434295584	0.0	0.0	0.0	0.0	8.121583351403856	0.0	13.028798204110455	0.0	4.81446496369412	14.874046573614631	8.271791206755076	0.0	17.543059439393993	0.0	9.8036043931912	4.952336239859473	9.954081820561749	11.387329773654045	0.0	0.0	14.036979017523764	5.027197136508511	0.0	12.892811741741507	14.840009853766542	13.631285982335216	30.121153302814584	6.96197993139665	34.46457558598395	10.87645166640835	26.362131325593413	8.895863245673496	0.0	9.063709722006958	16.97666048716225	12.653823036284837	0.0	0.0	63.78771448618996	0.0	0.0	16.628421297682	30.389336017319494	12.629180732416707
2R_10111	3.504544956740774	1.8191740949608877	7.5156890007891475	10.757507844016136	0.0	7.58893280632411	0.0	3.080833365425348	7.131237046776459	6.533990362364214	27.387880862718248	3.4939837966501432	44.880785413744746	3.8733417255737383	5.983246908655763	6.654835847382431	0.0	0.0	0.0	15.77442571231391	5.312349552600561	4.004137608862491	15.268923922586556	0.0	0.0	3.7643515904385474	9.437141894169192	7.03152466893238	24.202610424410057	13.928962292309222	20.105554159336517	11.308790565237585	9.33510700366403	12.323333461701392	13.125512715340443	9.897490279250617	14.313830738951511	18.022077044379362	17.01455351988576	7.587829122088171	27.1474019088017	15.042935043770763	22.114283457726177	34.21240199572345	11.184118551656649	0.0	35.67447045707916	16.29925430911536	16.934084077727448
2R_10112	4.802462702874034	2.49291016349502	6.179486904843317	2.456930016805401	7.535880209648187	6.933009792876332	11.24161375613792	16.88731349017707	12.21538757714628	5.96924763005946	0.0	14.363970565351517	0.0	3.5385629046789	2.733052885666559	3.0398241279352542	4.839029677769013	2.1489829723185205	0.0	14.411018087989353	7.279792642386374	18.29026950346308	6.277143414314063	0.0	0.0	10.316978858446923	9.237295024423409	12.847558578443337	4.738016135787752	10.907195040280271	7.514100209042268	15.49703187562348	10.233911395818525	4.221828372544268	7.994036448809188	7.750315825369884	3.269166140330918	16.46440149430908	6.661697040674324	22.875604955771056	9.30037899044386	6.871375635659507	12.98758646485689	31.255372017065433	30.652374486189572	0.0	6.110825939233947	26.802872910604375	27.846801748407856
2R_10113	8.689578913867807	11.27668288704733	0.0	13.33671196703165	5.113284825304624	0.0	5.0851456792534195	3.819489403017626	6.63075889698652	8.100570199136317	0.0	4.331696168766348	0.0	3.201338927993244	2.4725937706461583	0.0	4.377871610159289	9.720927718681017	0.0	9.778239310673241	4.939522950752463	4.964163702233576	5.678933541712335	0.0	0.0	9.333773887460822	1.6713967193825194	8.717392593005862	8.57296925647495	19.73548529064943	13.59601745456721	16.02305076082452	13.887934093419968	9.548723507544063	9.040258985339412	17.529282666694712	5.915231187938134	22.343023502626423	6.026839323559608	11.288490931955236	27.345680960043758	18.649606835205237	15.666497860152225	7.069186124601475	41.596818675307716	0.0	27.642330359018583	20.207139343987343	25.19300994745998
2R_10114	0.0	6.339546088500064	3.4921383235989976	6.248047485160887	11.17898351099932	2.938475665748393	4.76462740613684	0.0	10.354700257314303	7.589988804766513	0.0	4.0586680466138025	0.0	5.999115130518248	4.633490872022982	18.037518037518037	4.101933035943189	5.464928819302129	0.0	0.0	7.713638870568997	9.302541919579525	5.320988639689254	0.0	0.0	8.745463290917836	3.1320961553519693	2.7226442320781943	4.01630620318493	2.311443959041213	4.246352118133516	13.136473888912347	15.1813356322213	10.736237485573183	5.08226923321263	16.424406668309107	24.940765681506424	5.233683990160674	2.82348290734035	7.051315951839512	19.70928800197093	11.649410976657492	3.669758438150809	13.24722636198046	19.48747929455325	0.0	20.72002072002072	24.61352039608834	23.605086896226137
2R_10115	2.4407865190478977	2.5339755440952287	10.468801297126356	0.0	7.660017771241229	3.5236081747709656	5.7133976890449025	8.58274798992042	9.933288037539882	6.067578259624392	0.0	2.4334310599247	0.0	3.5968531850854326	2.778074105682384	9.269696250593261	14.756227127847952	10.921914428111085	0.0	3.6621022224565967	7.399711707231886	7.436625081059213	6.380545970557608	0.0	0.0	5.243464545790127	3.7557839072171144	9.79439603836269	0.0	11.086867826796516	7.637878991555561	11.251651742475795	13.003116586983568	6.4370609924403155	12.188581736629127	15.755971513203503	3.323018683340245	18.82756958669719	6.771434298127292	12.683144608141564	7.090187180941577	9.312755867967471	17.6020390202001	7.942559410344389	0.0	0.0	55.90339892665474	24.974027011907616	33.02310485118846
2R_10116	0.0	5.791944100789094	2.3928688679145953	11.416698062586338	10.942882530344614	12.080942313500453	0.0	2.4522137114058347	5.676164592879933	6.934375153856448	0.0	2.781064068485371	0.0	0.0	6.349883670131163	3.531312857368861	5.621419858227791	0.0	0.0	4.185259682807539	6.342610034770189	4.24950004631955	12.153420896300208	0.0	0.0	0.0	6.438486698086482	0.0	16.512222346981236	6.335353043883724	11.638672749037044	7.715418337697689	14.860704670838365	7.3566411342175035	16.251442315505503	11.254265366573932	11.393206914309411	16.735617410397502	0.0	7.247511204652323	2.7010236879777434	13.303936954239246	25.145770028857285	4.538605377339651	35.60835087044613	0.0	21.2965329244399	18.162928735932812	13.478818306607533
2R_10117	2.495187407288193	0.0	4.280853071276631	2.5530654657046714	5.873059687905608	3.602143275248773	0.0	0.0	2.538670939757592	0.0	77.99916540893012	2.4876680077684896	0.0	7.354041579015683	8.519977643578663	9.476301664796676	5.028372592352348	2.2330689826271697	0.0	14.974896457950303	5.673478812677048	17.10534268273352	6.5227572477617155	0.0	0.0	0.0	3.839493801137258	13.350261464870789	14.770219692247702	19.834455963540872	5.205409357295915	2.3004862997989144	13.292933449992116	8.774042521642272	14.536951372859303	6.040179272520808	3.3970829927757635	23.524359688315066	20.767073389799002	19.448744778012028	9.664286836033293	4.760160503091843	4.498589467272537	4.059792625792674	0.0	0.0	12.699864111454007	11.604843025930325	19.290932827525072
2R_10118	2.427847409790295	0.0	0.0	2.484163457955533	9.524263060145723	7.0098576122672505	5.683109797681291	0.0	0.0	9.053119176769696	0.0	0.0	0.0	7.155571059292851	8.290040897535095	0.0	0.0	4.34560604908362	0.0	3.6426886685062243	5.520363239901186	16.643704518765777	21.155737965029566	0.0	0.0	15.647003598810828	9.33968431867003	6.494982625921475	4.790533905003713	22.056188139284828	17.7272410714851	2.238400886406751	18.10785816373384	14.940185898598825	12.123967568386753	1.9590557351356646	6.6108053613631474	14.566036165386937	0.0	8.410605773880864	7.0526006464883935	6.947540281259589	13.131545254587834	15.800908552241754	23.244101809165922	0.0	12.35712079085573	13.549982497939274	4.692577515514834
2R_10119	0.0	4.676017454637955	3.8636756150681806	4.608528542921531	0.0	9.753322225383021	0.0	3.9594975080902435	6.873817560175118	5.598337741557777	0.0	8.980959691881235	0.0	8.296719908377662	2.563229751510255	8.552817640243402	0.0	6.046356203742856	0.0	3.378890919602332	5.120587269912812	10.292262517192366	1.9623672900060953	0.0	0.0	0.0	12.128646824200462	12.049252524619636	0.0	7.672092711614219	18.792528372606977	16.610395491440354	14.39701348352298	7.918995016180487	7.497312681985552	5.451552056870591	3.0660306492687823	5.790508661442857	3.1238802841606463	3.9007615066613304	10.90310411374118	25.777641633640854	12.180579527612766	10.99247381959152	7.186933579797242	0.0	17.193356487053403	6.284357103983906	15.234619672072636
2R_10120	5.3272295121412	5.530622689121485	0.0	1.8169330896220417	9.752549943504873	2.56352741372128	8.31332592893104	6.244198749099664	5.420066930599837	2.2071698145690424	0.0	3.5407837206095034	0.0	3.9252229330364816	6.06338909495429	2.247991195068087	7.157056231201544	1.5892020711752752	0.0	2.6642858608214364	4.037629088048981	4.05777075272459	7.736721233245743	0.0	0.0	0.0	16.39465206449656	7.125707939083748	0.0	2.0165046875667967	9.261298459975725	3.274361536336982	11.352174537413076	14.049447185474246	4.43377382876322	10.030061527263141	4.835185451120385	15.219560422568051	12.316038413231169	18.454713056894036	27.511025903350326	15.244426595291133	9.604496441053843	26.002993233443316	5.666961726473891	0.0	9.03807742017118	24.77636031302784	15.444815844596324
2R_10121	0.0	2.2485492360329116	1.8579196799027342	4.4321918961803375	5.097896607859597	6.253419838974439	10.139684290789923	3.807994808941477	6.610803904605219	13.46031978489332	0.0	2.1593300548944887	27.73694283416082	6.383409263986529	0.0	5.483706810325161	8.729393176233353	3.8766691968394293	0.0	12.998416142992976	11.490867878986057	1.649741419529903	7.549124037392322	0.0	0.0	4.652842142094077	6.665466882627794	5.794105309022813	8.547169263011783	7.378534564007312	13.55510080702552	11.981122543320744	4.615379644975767	15.231979235765907	9.013052702924375	6.990611608609637	2.9487147731789625	12.994206811340453	3.0043509009747917	11.254518689253738	23.069018308411803	6.197827207056599	7.809675094087061	3.523955851881088	20.73581739209772	0.0	11.023656767422889	8.058530720327886	8.372397544878144
2R_10122	8.382335067079637	0.0	3.5952755203442264	6.432578005729283	4.93249064470941	12.10104371502042	0.0	1.8422204504155313	6.396310267101389	0.0	0.0	4.178537194413129	26.83699210992432	7.7203670694845385	4.770336900273245	7.958674318313015	4.223079976688599	3.750887084795554	0.0	6.288335263852259	14.294617790509518	4.7886421071046845	7.304185736678262	0.0	0.0	4.501876382076049	9.673799481484348	8.40916531746281	4.134924231648379	9.51884159505325	13.115293043736004	11.592383958304513	8.93125878054379	7.368881801662125	6.976492707820997	13.52758951882364	5.706081998680754	12.572597771704615	2.906871961592082	18.14892572878826	14.203968994764823	9.994554966454276	7.556282973729827	23.86732495021958	6.687674882698182	0.0	31.997952131063613	17.543394561079865	10.125934218691016
2R_10123	7.999656014791364	8.305082212008816	1.7155701371392456	2.046303761515574	6.276409956269113	0.0	0.0	3.5162349843580283	0.0	2.485804193700823	0.0	3.987774281607448	0.0	1.4735817733259888	0.0	0.0	0.0	1.7898238491164176	0.0	12.002507323779938	3.0315611281712216	4.570026052195181	8.713409344469301	47.259872587383505	0.0	4.2963520533985	4.616080578302575	2.6750871275877453	0.0	2.2710693920710607	4.172180028733804	1.843859404245339	8.523519693698796	8.790587460895072	13.315989257325665	12.910013975090127	13.613955066324467	20.569063716788673	8.322493285828541	12.124260506710952	5.8095062887905575	19.07654635915528	0.0	6.507916880885597	12.76472442874667	0.0	10.179049480359524	11.161656880994043	21.26004005391546
2R_10124	16.17265931080212	0.0	6.936631100246806	8.273899157717066	3.172206396436978	0.0	0.0	10.662996700157954	16.454499606326095	5.02547412835664	0.0	0.0	0.0	8.937285281721106	4.6018819856568545	5.1184197595571135	8.14790069338635	14.473728012597933	0.0	12.132550541172417	18.38644257270459	12.318775415173528	3.5231265070173636	0.0	0.0	0.0	6.221459056577949	16.224424898218775	0.0	22.95675681632023	4.217384226476907	18.638370141629245	8.615869224890556	14.21732893354394	6.730131809631492	13.049889728431793	0.0	13.861281835899057	11.21688634938582	3.5016065370792115	3.9149669185295384	23.139881354115	21.868343822848917	13.156856037681235	12.903026017661663	0.0	10.289336132032762	7.521726507015514	27.35139984464405
2R_10125	8.524168147740882	4.42481008715106	3.6561092854938746	4.360946848779807	5.015950723300094	0.0	0.0	3.746783386462722	2.1681796224071825	0.0	0.0	0.0	0.0	4.710599602802241	0.0	2.697779619461998	8.589072981353121	3.814353871340318	0.0	3.197368437880886	11.306158496836536	9.73933640057501	1.8569440049676964	0.0	0.0	9.156100526658902	8.197903959915529	5.700968252447996	12.614667325993278	4.8399524523071085	22.228683359518723	13.75328801821407	4.541189955251114	7.493566772925444	10.641807404569592	12.036922399680849	14.506579023718837	3.652952023589303	14.780288061902212	11.0736084903571	6.190417234121579	30.49100271491888	15.368277723220391	27.738481595517463	20.402500530465016	0.0	5.423228773482581	13.875739973390294	20.594539646136383
2R_10126	4.333577097045042	0.0	1.858718785141402	8.868196430550936	3.400059501041268	6.256109481915933	0.0	1.9048163280855643	0.0	8.079665501848224	0.0	15.121811593028845	27.74887270204648	1.596538704089534	0.0	5.486065393899495	0.0	3.8783365814402204	0.0	3.2510017149034045	3.284517196500347	6.601803942927405	9.440463715577708	0.0	0.0	4.654843364520784	3.3341668750520967	5.796597397327769	8.550845464845336	4.921138751507098	11.30077579825855	11.986275714307117	9.234729509000974	3.8096326561711287	9.016929284732084	5.245213742460005	5.899966075195067	9.285568369639906	6.011286189821389	7.506239561635609	20.98085496984002	12.40098587837733	11.719551141191292	17.627357659086904	20.744736023234104	0.0	5.514199062586159	20.15499188761577	16.751997152160484
2R_10127	4.6028171542392515	0.0	3.9483976020591682	7.064375297292461	3.611301205994038	6.64479421902903	0.0	6.069480990587854	4.68303026712707	5.721097089019985	0.0	11.472365709649567	0.0	1.6957297793550326	2.619435794485354	11.653816391791985	9.275727970725802	10.298232699689938	0.0	6.905965269210064	8.72145098431168	8.764957838799804	6.016193185578302	0.0	0.0	19.77617327091973	1.7706573742567664	6.15673318811652	9.082099454438286	7.840324986697582	9.60230378472403	4.243656317308368	4.904236205670916	12.138961981175708	1.915428102969584	11.142185428249897	12.533048081159006	3.9449879322819155	19.15428102969584	15.945186825767742	20.055933770849816	2.195240761932945	4.149224364743377	11.233514817006045	36.72263686159532	0.0	23.427159105551063	17.12575829646657	17.792779067507137
2R_10128	3.873728085593896	2.0108133498702623	3.322968993044029	7.927165206086477	0.0	5.592254727202825	4.533815005839554	8.513452446749206	5.91185308808602	2.4074358953988364	0.0	1.931027184807605	0.0	0.0	2.2045155532981315	2.451961176627514	0.0	10.400383566145921	0.0	2.906028061188165	5.871974226730725	4.425949875232473	1.6877414947111247	0.0	0.0	0.0	13.411657412623052	0.0	0.0	8.797883581125724	12.121939437578376	8.928646365424854	16.509608695445802	3.4053809786996827	6.448092452749588	12.503008536429078	15.821708333135561	6.640198834113889	10.746820754582647	20.12918913587404	18.754512804643618	3.6950265496895165	10.475954018942621	22.059611372675075	12.362299437144507	0.0	9.85814134603062	16.214656103358703	11.230793938515896
2R_10129	21.167157039138075	21.975317323582154	0.0	0.0	0.0	0.0	0.0	0.0	0.0	0.0	0.0	0.0	0.0	15.596439021042716	0.0	0.0	0.0	0.0	0.0	0.0	16.043072440889297	0.0	0.0	0.0	0.0	0.0	16.285584001042277	0.0	0.0	0.0	44.15849366546408	0.0	22.553304735742927	0.0	0.0	0.0	0.0	0.0	29.361849561627587	0.0	40.99200655872105	0.0	0.0	0.0	0.0	0.0	0.0	0.0	40.91217791887934
2R_10130	5.017712525214006	10.418576739068829	8.608607919230597	5.134102764200928	7.8736437648615025	0.0	0.0	8.822107495615413	0.0	0.0	78.42645167362048	15.007774026945956	0.0	3.6971638316814404	5.711100551920757	19.05642735181722	0.0	4.490603860482326	0.0	0.0	3.80303908459328	7.64402099965449	0.0	0.0	0.0	0.0	0.0	20.135093050976685	0.0	0.0	10.467850092012402	9.252354261541848	10.692602643639077	4.411053747807706	12.528502342829936	20.244226346645938	13.662770044649934	0.0	6.960279079349966	4.3456192681281856	19.4344572927801	4.786237079553004	18.092932538691734	24.492195153810986	16.013117946221545	0.0	12.769435080192054	0.0	14.547457686294743
2R_10131	4.464141227571876	6.9518726491084	3.829438347765848	6.851536342832608	5.253747235215517	6.444596608531034	0.0	13.735438963044997	9.083875281117553	11.097458154953253	0.0	0.0	0.0	4.9339200093152416	12.702580757927425	2.8256761277838565	0.0	7.9903700060686855	0.0	3.3489494847808663	3.3834747372012877	3.400353160679268	1.94497812483103	0.0	0.0	28.770520573799264	8.586550713885826	8.95686017863562	8.808469519612498	2.5347026134811705	6.984750659535081	8.23160272803546	9.512957956768838	3.9244111322985704	14.861753185291693	1.8010813692541001	21.27203098666365	5.7391971092812	6.1923971605382055	1.933097804696809	8.645190572419681	4.258202948933288	20.121072517552616	3.6316886625943328	7.123247859107856	0.0	22.721334196744035	6.228669402575098	17.256709516514455
2R_10132	0.0	4.7118247955068036	0.0	2.321909538404384	0.0	0.0	5.31191568927418	3.989817984503547	4.617636601234756	19.744227634020994	0.0	0.0	0.0	3.344101339646997	7.7485742623357305	0.0	4.573101019801528	2.030885709875791	0.0	3.4047653095272143	5.159798974231965	5.1855385700358845	9.886972134557736	0.0	0.0	9.750009750009749	5.237795935470354	9.10614118161288	4.477638672469686	7.73084297111757	2.3670543901757775	12.553194160254078	12.0893840700604	17.954180930265963	5.666043401892459	5.4932981762250055	6.179018524697536	1.9449501314786288	3.1478018899402547	3.930632202883512	4.394638540980004	4.329172998082177	4.091284745235699	22.153300841825434	14.483937313519307	0.0	11.550011550011549	12.664961118569368	2.193040167723712
2R_10133	0.0	0.0	0.0	4.664831832812427	0.0	0.0	0.0	2.0039357297732745	2.3192654422491312	2.8333668615078613	0.0	6.81801136789762	0.0	0.0	0.0	0.0	4.593793784597009	8.160300951899107	0.0	6.840342974796757	1.7277154936342323	0.0	5.959025739018508	0.0	0.0	0.0	7.015328492756673	9.14734544035321	0.0	5.177216107354753	4.755530087049978	10.508329953153867	7.286452299240023	12.023614378639648	3.7944544048872575	3.678769819372402	0.0	1.9537508108065864	6.324090674812096	9.87104467239977	11.036309458117206	13.046286048519137	32.87837876714299	7.417847340701729	14.549475491408536	0.0	17.40341106856944	12.722268634942981	19.826670837610756
2R_10134	0.0	2.1746883671569863	3.59378060328795	4.286602224746555	0.0	0.0	0.0	1.8414544543862525	2.1312168928775796	7.810903239832483	32.740190220505184	10.441999392275637	0.0	1.5434313875293832	0.0	5.303576732148161	0.0	9.37331866096519	0.0	9.428580857152285	3.1752609072196702	0.0	1.8252871633029666	0.0	0.0	4.5000045000045	6.446518074425052	8.405668783027274	12.39961478530067	14.272325485140131	4.369946566478358	7.725042560156355	13.391317739143826	7.36581781754501	1.7433979698130642	5.070736778053852	2.851854703706556	0.0	14.528316415108868	10.88482763875434	6.084884133664622	17.98271860741827	7.553141068127444	0.0	20.054682434103658	0.0	10.661549123087585	3.896911113405959	20.243447702065033
2R_10135	9.820240497689788	10.195176458114137	0.0	0.0	0.0	0.0	0.0	8.632939498633405	9.991377441268185	0.0	0.0	9.790646603673645	0.0	0.0	0.0	0.0	0.0	0.0	0.0	14.734072099708412	14.88596975022087	0.0	0.0	0.0	0.0	0.0	0.0	13.135564277570234	0.0	22.303406622327493	10.24339326742734	0.0	0.0	0.0	0.0	7.924055848745621	0.0	0.0	0.0	0.0	9.508867018494746	0.0	17.704974920903023	15.978014252388713	0.0	0.0	0.0	45.67286173363221	9.490349263833608
2R_10136	0.0	2.708506226314113	0.0	5.338828767744932	4.093805458270817	0.0	6.106914981972386	0.0	5.308727734200495	6.485490174968796	0.0	5.202073234266784	0.0	3.8445908720954596	0.0	3.302719326985066	21.030107227259222	2.334834943513338	0.0	7.828668034334972	1.9773439880536785	13.910455615114387	11.366689869869587	123.3015215407758	0.0	5.604614615489809	2.007234071594025	3.489665703984221	20.591108965059977	11.850489484468156	16.327894602351815	7.21597385700778	2.7797444469740116	4.586947656964202	8.685390196582949	6.315443786234859	14.20758272897828	2.23603795540267	3.6189125819095627	4.518903930813773	15.157065086963662	4.977091691218244	14.110800830279521	25.468838875635658	0.0	0.0	6.639312698349467	9.706961395899876	12.606289933574937
2R_10137	0.0	2.1434940668084232	3.5422304716834097	2.112557039040054	3.239810795049569	8.941877794336811	9.665944942777607	5.4451204460642675	8.402584635033737	2.56628719833294	0.0	6.1753299684646485	0.0	4.563876008616599	4.699954880433148	2.613750418200067	4.16077223932762	3.695546127806767	0.0	9.293334820266905	3.129714131911191	4.717990010442485	5.397314296406109	0.0	0.0	4.435455255127386	6.354047528275512	2.761698555079316	12.221751458462343	2.344599917470083	2.15363145335665	5.7106743925746	6.599614582508382	7.260160594752356	3.4367804240987043	4.998000799680128	19.676628662663877	5.30875732608511	5.72796737349784	7.152461877378194	5.997600959616154	7.877675455526583	3.722398415747234	10.077936038699274	13.178008539349534	0.0	10.508617065994116	21.12557039040054	13.967149264928887
2R_10138	4.990374814576386	5.180906907392325	6.421279606914947	5.106130931409343	9.788432813176014	3.602143275248773	0.0	2.193510630410568	5.077341879515184	3.101407015320641	0.0	7.463004023305468	0.0	1.8385103947539208	0.0	6.317534443197784	5.028372592352348	4.466137965254339	0.0	7.487448228975151	5.673478812677048	13.304155419903852	4.348504831841144	0.0	0.0	0.0	9.598734502843143	0.0	0.0	8.5004811272318	13.013523393239787	11.502431498994573	13.292933449992116	2.193510630410568	4.153414677959801	2.0133930908402693	6.794165985551527	4.277156306966376	0.0	15.126801494009355	9.664286836033293	0.0	8.997178934545074	12.179377877378023	7.962937304609426	0.0	12.699864111454007	23.20968605186065	7.2340998103219025
2R_10139	9.975808663989824	3.452228067995084	5.704978449443907	10.207206287639073	0.0	4.8004800480048	0.0	5.846465957490347	0.0	4.133162220417408	51.97370130713858	0.0	0.0	0.0	3.7847821479395645	12.628813901798342	0.0	2.9759513372437336	0.0	0.0	5.040595697599542	7.598610973913968	14.487840355589553	0.0	0.0	7.143571500007144	7.675186123263489	13.343652424541647	6.561292312133798	7.552242638451489	6.9371098959606945	6.131593187186811	3.5430274106315625	11.692931914980694	0.0	8.049585446349514	0.0	2.8500259352360104	0.0	8.639607416239006	3.2198341785398052	15.859346626637675	11.990299847423435	10.820754206568198	10.61199367525177	0.0	0.0	9.279278443308248	19.281382860778773
2R_10140	0.0	0.0	0.0	0.0	0.0	0.0	0.0	0.0	0.0	0.0	0.0	0.0	0.0	0.0	0.0	0.0	0.0	0.0	0.0	0.0	0.0	0.0	0.0	0.0	0.0	0.0	0.0	0.0	0.0	0.0	0.0	0.0	0.0	0.0	0.0	0.0	0.0	0.0	0.0	0.0	0.0	0.0	0.0	0.0	0.0	0.0	0.0	0.0	0.0
2R_10141	0.0	0.0	0.0	0.0	0.0	0.0	0.0	0.0	0.0	0.0	0.0	0.0	0.0	0.0	0.0	0.0	0.0	0.0	0.0	0.0	0.0	0.0	0.0	0.0	0.0	0.0	267.30820636193533	0.0	0.0	0.0	0.0	0.0	0.0	0.0	0.0	0.0	0.0	0.0	0.0	0.0	0.0	0.0	0.0	0.0	0.0	0.0	0.0	0.0	0.0
2R_10142	0.0	0.0	12.200793832449914	2.910581126627742	2.2318290061888617	0.0	0.0	7.502029298925359	2.8941708793735623	3.535709070543406	0.0	0.0	0.0	4.191928274430453	3.237687721134071	7.202203298032934	5.7325151123429645	2.5457742947059603	0.0	0.0	8.623944078897015	2.166741130336846	2.478721416004311	67.22056411497405	0.0	0.0	4.377153012137844	11.414812774240877	16.838550851862287	0.0	0.0	2.622632320324115	3.030878897293516	7.502029298925359	2.3675167235462555	4.59067267126652	7.74557940419454	0.0	0.0	4.927161767589721	0.0	2.7133721218922733	0.0	4.628301135785098	0.0	0.0	21.71741302176085	10.583931369555428	24.74135660706932
2R_10143	0.0	0.0	0.0	0.0	0.0	0.0	0.0	0.0	0.0	0.0	0.0	0.0	0.0	0.0	0.0	0.0	66.13865970006118	0.0	0.0	0.0	0.0	12.499343784451318	14.299073706005325	0.0	0.0	0.0	0.0	21.94965626838284	0.0	0.0	0.0	0.0	0.0	14.425726263188722	0.0	0.0	0.0	0.0	0.0	0.0	0.0	0.0	29.5851861056132	0.0	0.0	0.0	0.0	0.0	0.0
2R_10144	0.0	0.0	0.0	0.0	0.0	0.0	0.0	0.0	13.075450580026986	0.0	0.0	0.0	0.0	9.46926654849022	0.0	0.0	0.0	0.0	0.0	19.282089252934732	0.0	9.789026892414679	0.0	0.0	0.0	0.0	0.0	0.0	0.0	14.593938261803578	0.0	0.0	0.0	11.297698884691165	10.69610234030719	0.0	0.0	0.0	0.0	0.0	12.444001991040318	12.258627622120448	0.0	0.0	41.01318984185313	0.0	0.0	0.0	37.25930489040796
2R_10145	4.0318394360263	2.0928873641506813	1.729300190257607	0.0	4.744980996351109	2.910255011095347	0.0	0.0	4.102102142753565	2.505698585006952	0.0	8.039378483688806	0.0	4.456125434583633	11.472478899816808	5.1040824493062535	4.062538721072185	1.8041481696375576	0.0	3.024641451440743	7.639558305185381	6.14213452073078	3.513257805317035	0.0	0.0	4.330736623653791	0.0	8.089489164938211	3.977734234847021	6.867735652613447	4.205570825282294	7.434464728761919	8.591735137425879	12.405316422405987	6.711279899800592	13.013335415467	0.0	8.63903419744409	0.0	3.4917981154067217	1.95200031232005	1.9229219799404627	7.269029319266309	3.2800005248000845	6.433441543820101	0.0	5.130257231097568	3.750328622545551	3.896397897036127
2R_10146	0.0	3.959216898571198	1.6357006720112641	3.9020735618907887	5.9842076759431855	11.010942123735463	0.0	3.352534415442042	0.0	4.740151978752743	0.0	9.505302247699811	0.0	1.4049782312672847	8.681218704206572	0.0	11.527953365585985	6.8259898197187825	0.0	11.443722917714483	1.4452124303299219	5.809687421387667	3.3231003995031303	0.0	0.0	12.288997905954757	7.335293323709429	2.5505467351981572	7.524873469252615	0.0	5.966912278035835	1.7580173502248329	4.063350891072534	5.028801623163063	3.174013714913262	6.154490008185472	2.5960297359630076	6.537152599367988	2.645011429094385	0.0	1.8463470024556414	9.094212770384587	10.313382438784918	0.0	12.170454517794422	0.0	19.410314641200333	10.642018805156695	7.371005559949493
2R_10147	0.0	2.5000600014400343	6.197210098643059	0.0	0.0	0.0	0.0	4.2339368669205895	9.800337719637819	2.993183921573792	0.0	0.0	0.0	7.097423493323454	2.7408914694686617	3.0485425527763685	0.0	2.155146403405476	0.0	14.452349879828711	7.300671588779452	0.0	0.0	0.0	0.0	5.173284331984141	1.852757644478041	3.2211015651976727	9.50321018440029	2.7346194066094656	0.0	11.101056021257191	0.0	2.1169684334602947	4.008481947801548	3.8862721323197937	6.557084667700064	4.12790563277491	3.3404016231679567	2.08556488776324	4.663526558783752	6.891083213964459	0.0	7.836253643857944	23.055215704598133	0.0	0.0	4.479957565841936	18.617778861746235
2R_10148	0.0	3.164020280104388	0.0	3.1183540080204066	4.782297846292165	0.0	0.0	2.6791881202655397	6.201544618718185	7.576213870456592	0.0	0.0	0.0	0.0	6.937622449036225	7.716335172907639	0.0	10.910021236356338	0.0	9.145286130853497	9.239567431171576	2.321414725847885	5.311331673011053	0.0	0.0	0.0	7.034426483208824	8.153108861940147	0.0	13.843493765582584	9.536952352432351	2.8098498725311605	9.741717835039596	5.358376240531079	0.0	2.459189746162435	0.0	7.836278206683405	4.22753792841341	13.197222459772227	8.853083086184764	0.0	5.494647389245767	0.0	0.0	0.0	15.511812245024588	14.174336400092757	0.0
2R_10149	0.0	0.0	2.7719827937484025	0.0	5.070646786350832	0.0	0.0	0.0	6.575467129404206	0.0	50.50683610026616	0.0	0.0	2.38098299359087	0.0	16.36318414472909	0.0	0.0	0.0	4.8483508576975085	12.245834640576183	0.0	2.815789369944602	0.0	0.0	0.0	2.486189218889071	4.322350528796363	0.0	25.686829115066722	6.7413223171138235	11.91707976727135	10.329095305529474	5.681459862474582	2.6894625512510704	0.0	4.399429481984776	5.539178052447153	0.0	19.590129709047396	3.12896009011405	3.082348959506873	5.825947488404907	5.25767883994574	0.0	0.0	16.447097909573856	3.0057957754141533	12.491466766764953
2R_10150	8.562804603934609	2.963243922386715	0.0	2.920475453403814	2.2394159603175487	0.0	0.0	0.0	8.71202826181968	0.0	0.0	8.537000069718834	0.0	0.0	0.0	0.0	17.256007247523044	10.217713939771686	0.0	8.564962025099621	0.0	0.0	2.487147664443986	0.0	0.0	0.0	8.784065704811471	3.8178722234524254	11.263861589668785	16.206299712824368	0.0	0.0	6.0823643366649485	5.018354632066783	9.50225975614826	2.303139178700569	7.771909985738545	7.339018626429274	3.959274898395108	12.359778315016142	8.291301043322049	10.890384199141565	5.1459785464154395	13.932104212139507	9.108878423799677	0.0	14.527493281034356	7.964933054737675	19.30869360137478
2R_10151	5.463973292098549	5.6725873351546126	4.687116242357657	0.0	0.0	0.0	6.395039495763926	0.0	0.0	3.395737941394996	0.0	2.723753637572983	0.0	0.0	0.0	3.4585417681172252	0.0	2.444992557442655	0.0	0.0	4.14127032639008	0.0	9.522376632849534	0.0	0.0	5.869040576198928	4.203870924347139	0.0	10.781299189677553	6.204798046233191	5.699415126019768	10.075231755518457	5.821785821157069	7.205040069629507	2.273791820716063	6.613406698058304	7.438948549256254	9.36613729258689	0.0	4.73210601431746	5.290725358446642	2.6059555465679045	4.92551634187812	4.445076633121155	8.718639055318022	0.0	0.0	5.08246812784237	10.560844191641303
2R_10152	0.0	4.216143106015762	5.2255395108267955	2.0776457780160147	3.1862709955344415	2.9313693158916863	4.753104728008336	1.785045531156363	8.26372692844914	2.523877776675685	0.0	2.0244263231296173	0.0	1.496151748088741	2.31114266591231	2.5705566386167527	0.0	5.45171254646222	0.0	0.0	6.155987490417822	3.0933482803922243	3.53874697923711	0.0	0.0	4.362156720076913	1.5622607788182434	19.012418912033336	0.0	0.0	6.354124239649607	11.232604206273297	10.817586713234213	5.355136593469089	5.069978376542224	6.553874486749705	0.0	0.0	8.449963960903705	7.034263192584761	7.864649384099645	9.684365231501847	10.982650706678658	0.0	25.92046822733806	0.0	15.502433882119494	9.443844445527338	7.849333611199744
2R_10153	5.8005565634022584	0.0	0.0	0.0	0.0	0.0	0.0	0.0	0.0	3.604916962540227	0.0	8.674614348332609	0.0	4.273980986768183	9.903186449271917	3.671589533913738	0.0	7.786815675171426	0.0	0.0	2.1981872429082636	0.0	2.5272398547746895	0.0	0.0	0.0	4.462831309439335	3.879415356588101	17.168148277863047	6.58701646358895	6.050501722729103	8.021903003962018	9.270615763569632	0.0	4.827716888198526	2.340265198852334	0.0	9.943095663517688	0.0	12.559014810594986	11.233272954491204	8.299450825338887	10.457860834108523	0.0	0.0	0.0	7.380836396380439	8.093325757980423	11.21139705779307
2R_10154	4.14291395996288	8.602180136533804	0.0	0.0	0.0	0.0	0.0	0.0	0.0	10.29891573015193	0.0	12.39128710777446	0.0	3.052592505763294	0.0	10.48939312567132	0.0	0.0	0.0	0.0	3.1400092441872145	0.0	7.220091492999399	0.0	0.0	0.0	3.187474500203998	0.0	0.0	0.0	0.0	7.639279340944093	0.0	3.6420213509859676	0.0	13.371844244758236	0.0	17.75406781201709	0.0	7.175989712501147	12.034659820282412	3.9517944308151445	0.0	0.0	13.221357251650026	0.0	0.0	3.8536477087752177	4.0037410956798025
2R_10155	9.8651110482667	3.413920054185739	8.462508829217544	0.0	2.580005985613887	0.0	0.0	5.781590029763626	3.3456766497196995	4.087298148780922	0.0	0.0	0.0	2.4229454876032417	0.0	0.0	13.253634809346464	2.9429283785406373	0.0	0.0	9.96932438885549	7.51429218373346	0.0	0.0	0.0	14.12860420693319	5.060011739227235	4.398527724799956	0.0	3.7342191897043095	3.4300657612207743	0.0	7.007423664630309	11.563180059527252	2.736861695431083	0.0	0.0	5.63680064214433	0.0	5.695824732637988	6.368209896198178	0.0	5.928624108631365	10.700680563283825	31.482709695835045	0.0	8.36848095333735	0.0	3.1779041594951964
2R_10156	0.0	8.932750679782327	3.690453608414825	0.0	10.126137924749294	0.0	0.0	3.7819794729282123	4.377093618591442	10.694689605349913	0.0	0.0	0.0	6.33979929463393	4.8966225056604955	0.0	0.0	3.8501846933597403	0.0	12.909613983177483	3.260675696781941	0.0	7.497550175480162	0.0	0.0	18.484220021367758	0.0	0.0	0.0	0.0	8.97499700459475	3.966423432360383	13.751545329906449	7.563958945856425	0.0	3.471426686939798	5.8571396775527464	3.687266688200304	5.967651746940534	0.0	8.331424048655515	4.103656727473284	0.0	0.0	13.729436736128463	0.0	0.0	8.003476710282948	8.315199269592895
2R_10157	7.4230599832733715	2.568823930752727	6.367663814519292	0.0	1.9413404567585824	7.144132880871584	0.0	0.0	2.517473785545471	0.0	0.0	4.933793426016287	0.0	10.93895624855059	11.265117788071592	0.0	0.0	0.0	0.0	0.0	7.501475915386352	1.884724234688877	4.312196097979995	58.471325661895406	0.0	0.0	5.711152739068854	3.3096976789752115	4.882297570178145	2.8098348716242643	5.16194572317311	2.2812779171385107	7.909164823831262	0.0	2.059367444695687	0.0	6.737436701782186	0.0	0.0	2.142928165619203	2.395898222243519	2.3602072828444083	0.0	20.12947276884924	7.896449124757579	0.0	0.0	2.3015892013117214	4.782464805841494
2R_10158	0.0	0.0	15.136676621554324	0.0	6.922187688196978	0.0	0.0	0.0	0.0	0.0	0.0	0.0	0.0	0.0	0.0	0.0	17.77983233618107	0.0	0.0	0.0	0.0	6.720312682708501	7.687943306030885	0.0	0.0	0.0	0.0	0.0	0.0	10.018955864495625	0.0	0.0	28.20150539635806	0.0	0.0	14.238321017185653	0.0	7.561802612754039	12.23838913426859	0.0	0.0	0.0	0.0	0.0	0.0	0.0	0.0	8.206717362295386	8.526355818470474
2R_10159	0.0	0.0	0.0	0.0	0.0	0.0	0.0	0.0	0.0	0.0	0.0	0.0	0.0	0.0	0.0	0.0	0.0	0.0	0.0	0.0	0.0	0.0	0.0	0.0	0.0	0.0	0.0	0.0	0.0	0.0	0.0	0.0	0.0	0.0	0.0	0.0	0.0	0.0	0.0	0.0	0.0	0.0	0.0	0.0	0.0	0.0	0.0	0.0	0.0
2R_10160	0.0	0.0	0.0	0.0	12.709225626882555	0.0	0.0	0.0	0.0	0.0	0.0	32.29968943848605	0.0	0.0	0.0	0.0	0.0	0.0	0.0	0.0	0.0	0.0	0.0	0.0	0.0	0.0	0.0	0.0	0.0	0.0	0.0	0.0	0.0	0.0	0.0	0.0	0.0	0.0	0.0	0.0	0.0	0.0	0.0	0.0	0.0	0.0	0.0	0.0	0.0
2R_10161	0.0	0.0	0.0	0.0	0.0	4.81000481000481	0.0	2.9290330441791914	6.779863263717697	4.141362939108712	0.0	6.643653052492832	0.0	4.909990062180114	3.792291636328333	0.0	6.714473719549861	2.981856002595407	0.0	9.998120353373565	2.525298439769612	0.0	2.9033172141161607	78.73519778281683	0.0	0.0	2.5634715557196173	0.0	6.5743107492610475	3.783613623430557	3.475437001448562	3.071879523342598	3.550057226922498	2.9290330441791914	2.773063569709272	2.68851894868155	9.072368468801939	2.855680748599574	9.243545232364239	8.65674949444583	12.90489095367144	6.356325433692084	0.0	10.842223956978055	0.0	0.0	25.437525437525434	3.099229903353615	6.439879857601377
2R_10162	1.999914003697841	4.152541106004408	1.7155701371392456	0.0	3.1382049781345565	0.0	0.0	0.0	0.0	0.0	0.0	0.0	0.0	0.0	0.0	0.0	4.0302835505992025	5.369471547349252	0.0	6.001253661889969	0.0	6.093368069593575	1.7426818688938606	0.0	0.0	0.0	4.616080578302575	0.0	0.0	0.0	4.172180028733804	3.687718808490678	4.261759846849398	1.7581174921790141	3.328997314331416	0.0	5.445582026529786	3.4281772861314455	0.0	8.660186076222109	1.936502096263519	7.630618543662113	0.0	0.0	0.0	158.7931718936086	5.089524740179762	11.161656880994043	3.865461827984629
2R_10163	0.0	0.0	0.0	5.87423267835639	4.5043523304392865	0.0	0.0	2.523474622677457	8.761669448496717	3.5679434552321214	0.0	2.8618813149199887	0.0	2.115072642169895	0.0	0.0	0.0	2.568983633005274	0.0	0.0	4.351283465449177	0.0	2.501319446007769	0.0	0.0	0.0	0.0	0.0	5.664021568594133	0.0	2.994222647401838	7.9396270757162535	3.058510841656306	5.046949245354914	2.38910092159568	6.948787436592315	0.0	2.460278798793479	0.0	2.4860408804562377	8.338544923910778	0.0	0.0	14.011489421325487	18.321561729921857	0.0	0.0	2.6701057628892677	2.774102092505208
2R_10164	0.0	0.0	0.0	0.0	0.0	0.0	0.0	0.0	0.0	0.0	0.0	0.0	0.0	0.0	0.0	0.0	0.0	0.0	0.0	0.0	0.0	0.0	0.0	0.0	0.0	0.0	42.5930658488798	0.0	0.0	0.0	0.0	0.0	0.0	0.0	0.0	0.0	0.0	47.44823397673139	0.0	0.0	0.0	0.0	0.0	0.0	0.0	0.0	0.0	0.0	0.0
2R_10165	2.2713180231356453	0.0	3.896772926468674	2.324003235012503	3.5640840125883444	0.0	5.316705514061623	1.9967078281329742	0.0	5.646294647369137	0.0	4.528946535333255	0.0	1.6735583800758187	0.0	0.0	4.577224645608381	0.0	0.0	6.8156708630752165	1.7214838777870392	6.9202859185330095	3.9583549393540434	107.34681609343467	0.0	9.758801463039514	1.7475063084977738	0.0	0.0	0.0	0.0	0.0	4.840114091169357	7.986831312531897	3.780768365554932	1.8327505186683968	6.184590227605289	1.9467039187928565	6.301280609258219	0.0	4.398601244804152	6.4996150061378035	0.0	3.695546127806767	7.248498835891087	0.0	0.0	4.22546042729546	0.0
2R_10166	13.776982794844653	0.0	0.0	0.0	10.809213773820805	0.0	0.0	6.055648991976669	0.0	0.0	0.0	4.578488338819126	0.0	0.0	2.6134662507422246	0.0	0.0	0.0	0.0	10.335340456449977	0.0	0.0	6.002482626814451	0.0	0.0	9.865552253884069	3.533244295577085	0.0	0.0	5.214971557545126	0.0	4.233985268271657	4.893059733005303	4.037099327984445	1.9110629523247125	3.7055976758491376	6.252242992173442	0.0	0.0	1.988606082589197	2.2233586055094823	13.141427605846534	12.419305562110189	7.471942854581048	0.0	0.0	0.0	2.1358412096037673	4.438057586460019
2R_10167	2.9897824185844875	6.207864122270092	0.0	0.0	0.0	8.632317237658484	6.998488326521471	0.0	3.041885238795596	0.0	0.0	0.0	0.0	13.217634968575073	0.0	0.0	24.100378074681046	5.351413977358168	0.0	8.971607106409989	0.0	4.55465702293953	0.0	0.0	0.0	0.0	0.0	11.997408559751094	5.89932216788291	0.0	0.0	5.512975476906835	0.0	5.256614792639687	2.488351404985412	4.824974065764397	0.0	2.562486226636532	0.0	2.5893185431458146	2.894984439458638	8.55557631074994	0.0	0.0	9.541347429083935	0.0	0.0	5.562060075810878	2.8893466898199645
2R_10168	0.0	0.0	0.0	0.0	0.0	16.874077198903187	0.0	20.550802611595994	0.0	14.528400844390656	0.0	0.0	0.0	0.0	0.0	0.0	0.0	0.0	0.0	0.0	0.0	0.0	0.0	0.0	0.0	0.0	17.985934998830913	31.269347909018705	0.0	0.0	24.384504622692464	10.776523989081227	24.908058130426063	0.0	0.0	0.0	0.0	0.0	0.0	10.122973886776562	0.0	0.0	0.0	19.017914875813016	0.0	0.0	0.0	10.8724724219737	0.0
2R_10169	2.1025807075604597	0.0	1.8036398895883807	0.0	0.0	3.035361966914555	4.921724887390935	3.696742873788762	4.278444597137378	0.0	0.0	2.096244452289057	0.0	0.0	9.5725291387787	0.0	0.0	5.645116372192307	0.0	0.0	0.0	0.0	5.49643025176582	0.0	0.0	4.516907688860944	3.235366437602723	11.249656885464994	0.0	2.387656009443657	0.0	3.8770299159382375	0.0	11.090228621366286	6.999786506511551	0.0	11.450268050775069	3.6041646843760904	2.9165777110464797	1.8209523143575534	6.107740543181725	4.011170307071132	3.7907563165372506	6.842004433618873	6.710004348082818	0.0	5.350798339112196	3.9115489264362817	4.06389747274344
2R_10170	0.0	0.0	0.0	0.0	0.0	0.0	0.0	0.0	0.0	0.0	0.0	0.0	0.0	0.0	0.0	0.0	0.0	0.0	0.0	0.0	0.0	79.94371962138653	0.0	0.0	0.0	0.0	0.0	0.0	0.0	0.0	0.0	0.0	0.0	0.0	0.0	0.0	0.0	0.0	0.0	0.0	0.0	0.0	0.0	0.0	0.0	0.0	0.0	0.0	0.0
2R_10171	0.0	0.0	0.0	0.0	0.0	0.0	0.0	0.0	0.0	0.0	0.0	0.0	0.0	0.0	124.65097726366174	0.0	0.0	0.0	0.0	0.0	0.0	0.0	0.0	0.0	0.0	0.0	0.0	0.0	0.0	0.0	0.0	0.0	0.0	0.0	0.0	0.0	0.0	0.0	0.0	0.0	0.0	0.0	0.0	0.0	0.0	0.0	0.0	0.0	0.0
2R_10172	2.596795554286011	0.0	13.365529408619876	0.0	0.0	0.0	6.078583933086948	4.565668002885502	0.0	3.227701424707409	0.0	2.5889699524147325	0.0	0.0	8.866925186796557	0.0	0.0	6.972009705037509	0.0	0.0	0.0	3.9559778781717054	9.05116624277038	0.0	0.0	0.0	1.9979221609526094	0.0	0.0	0.0	0.0	4.7883317930866065	2.7668487253127925	6.848502004328253	0.0	4.190763557120107	0.0	4.451329166889233	0.0	4.497939943505875	2.5144581342720644	4.954002090588882	4.681779450733635	4.225114078080108	0.0	0.0	0.0	9.66192910076426	0.0
2R_10173	5.405346969221954	8.417583996264838	2.318412647775622	0.0	0.0	0.0	0.0	2.3759109242483567	0.0	6.71860596988452	0.0	5.3890576262710095	0.0	0.0	0.0	0.0	0.0	7.256276195157065	0.0	0.0	6.145254143130344	2.0586365567739024	0.0	0.0	0.0	5.8060680378276945	0.0	0.0	5.332810006911322	6.138222959900217	0.0	12.458910513127705	8.638980462081786	2.3759109242483567	6.748184738305396	4.36163159914861	0.0	2.3164105643146757	3.7489915212807756	2.340666172317971	0.0	5.1559893002910036	0.0	0.0	0.0	0.0	6.877957521734346	7.541902812023603	7.835647809570774
2R_10174	11.423545068741182	2.3719390127041056	0.0	2.3377048413867265	1.7925483763993082	3.2982890125747266	5.348051170153597	0.0	0.0	2.8397917296745456	0.0	0.0	0.0	1.6834251641760392	0.0	2.89231338794021	9.208421101096953	0.0	0.0	0.0	0.0	6.96108579016155	1.9908460896796532	0.0	0.0	4.908168173474297	0.0	3.056029240087769	0.0	0.0	2.3831568009933	0.0	4.8686499112079975	4.016959603445748	5.704587914830502	5.530667551573474	0.0	5.87454325426198	3.169215508239168	3.957371197460951	0.0	0.0	0.0	3.717333928106762	14.582467499325562	0.0	0.0	2.1251862194424787	2.207958808320472
2R_10175	2.3269207276281114	0.0	1.9960836838123601	4.761791385919383	1.8256670530995263	3.359227377703128	0.0	0.0	0.0	0.0	0.0	2.3199084100159726	0.0	0.0	0.0	11.783004194749493	9.378553592572185	0.0	0.0	0.0	7.054505756917604	0.0	8.110513861882005	0.0	0.0	0.0	3.580571817319226	0.0	4.591389308490856	10.569651360049887	0.0	2.1453495793505812	0.0	2.0455879735791855	0.0	3.7552338571884563	6.335991281675996	0.0	6.455538286990637	4.030486600647296	4.506280628626148	2.21957599439779	0.0	7.572028925150494	0.0	0.0	0.0	6.493351889890067	0.0
2R_10176	0.0	0.0	0.0	0.0	0.0	0.0	0.0	0.0	3.7967234276819104	18.55330596720703	0.0	0.0	0.0	8.248783304462592	0.0	4.724111866969009	0.0	0.0	0.0	0.0	2.8283342525419655	5.684886728631932	0.0	0.0	0.0	0.0	8.613264427217915	0.0	0.0	4.237647258242224	0.0	10.321515198431129	0.0	3.280517009480694	3.1058311980743847	9.033423667570009	10.161052685058172	0.0	10.352770660247948	3.2318531445931096	0.0	10.678626728602703	0.0	0.0	0.0	0.0	0.0	0.0	0.0
2R_10177	2.7245989049837003	14.143119315880348	0.0	0.0	0.0	3.933330055558287	0.0	2.395185485559187	2.7720803825692695	6.773110615394671	0.0	2.7163881599159443	0.0	0.0	6.2022119568723	0.0	5.4906891638504005	2.438380895578289	0.0	4.087928062277132	0.0	2.0753372319235015	0.0	0.0	0.0	0.0	4.192502966195849	3.6444264328791407	0.0	6.188019252165498	2.8420014852299764	0.0	5.806042755118245	2.395185485559187	6.802929341374396	0.0	0.0	2.3352024293577913	7.5588103793048855	4.71930962163407	0.0	7.796725842949511	0.0	0.0	0.0	0.0	0.0	7.6030864475997815	5.266142966302478
2R_10178	1.8305898892859236	0.0	3.1406403891379067	1.8730520258930712	1.4362533321077304	0.0	8.570096533567355	4.827795744330237	7.449966028154911	4.550683694718295	0.0	3.6501465898870498	0.0	2.697639888814074	0.0	0.0	3.689056781961988	4.9148614926499885	0.0	2.7465766668424476	0.0	8.366203216191614	3.190272985278804	0.0	0.0	3.932598409342595	4.225256895619253	4.897198019181345	0.0	2.0787877175243468	3.8189394957777805	3.3754955227427383	0.0	4.827795744330237	1.5235727170786408	0.0	4.984528025010368	1.568964132224766	2.539287861797735	3.170786152035391	0.0	0.0	3.3003823162875188	2.978459778879146	0.0	0.0	0.0	3.405549137987402	1.7690949027422387
2R_10179	0.0	0.0	0.0	0.0	0.0	0.0	0.0	0.0	8.716967053351325	0.0	0.0	0.0	0.0	0.0	9.751607064844286	0.0	0.0	0.0	0.0	0.0	0.0	6.5260179282764526	0.0	0.0	0.0	0.0	13.183568000843747	0.0	0.0	0.0	8.936838003724874	0.0	0.0	0.0	0.0	0.0	0.0	7.343179067827476	0.0	7.420070995239282	8.296001327360212	0.0	0.0	13.940002230400356	0.0	0.0	0.0	0.0	16.55969106240354
2R_10180	0.0	0.0	0.0	5.721020172317128	0.0	0.0	0.0	4.915314054160863	5.688764292309188	6.949767773509848	0.0	0.0	0.0	4.119814081030151	6.363978861407815	0.0	0.0	0.0	0.0	0.0	0.0	0.0	0.0	0.0	0.0	0.0	0.0	0.0	0.0	0.0	17.49676164103294	5.155029788339632	0.0	0.0	0.0	0.0	0.0	0.0	7.755960261562004	9.684798546505434	10.828077204190466	0.0	0.0	0.0	0.0	0.0	0.0	5.200927429379207	0.0
2R_10181	0.0	1.9115955858964004	0.0	3.7680110930246578	1.444652474400758	0.0	0.0	0.0	0.0	4.577295880067524	0.0	0.0	0.0	1.3567077803392422	0.0	0.0	0.0	1.6478677909079884	0.0	2.7626385186953275	1.3955596640832064	1.4025213968664305	6.417859104888355	0.0	0.0	7.911192121718437	0.0	0.0	0.0	4.1818887416864055	3.8412724752852525	3.395235262641819	0.0	3.237352311987527	3.0649649980997213	1.4857604716398038	5.013677311706334	4.734418083204557	5.108274996832869	3.1893287611116214	8.914562829838824	1.7563530803622864	6.639365595338633	0.0	0.0	0.0	9.371719898035687	1.712732315011208	10.676642921812807
2R_10182	0.0	2.4728725877127906	0.0	2.4371816431478637	0.0	6.877283473028154	22.30251126276819	4.187894054656205	0.0	0.0	0.0	2.3747525804655227	0.0	5.265180832635698	0.0	0.0	0.0	2.131709823132036	0.0	3.573796211418636	9.026598678325422	1.8143255516910421	0.0	0.0	0.0	0.0	0.0	0.0	9.399865581922178	2.7048812286652493	7.453703186085428	2.1960670634959847	0.0	0.0	3.9648908911587886	1.9220050356531933	6.485778309611599	6.12452381827313	3.3040757426323237	2.0628849859104954	2.306406042783832	6.816144720384703	0.0	0.0	0.0	0.0	12.123416378735527	6.646859026766902	2.301914502291556
2R_10183	0.0	0.0	0.0	0.0	0.0	0.0	0.0	0.0	0.0	0.0	0.0	0.0	0.0	0.0	0.0	0.0	0.0	0.0	0.0	0.0	0.0	0.0	0.0	0.0	0.0	0.0	0.0	0.0	0.0	0.0	0.0	0.0	0.0	0.0	0.0	0.0	0.0	0.0	0.0	0.0	0.0	0.0	0.0	0.0	0.0	0.0	0.0	0.0	0.0
2R_10184	0.0	2.3601649472078305	3.9002898695431045	0.0	1.7836503474550878	0.0	0.0	0.0	0.0	0.0	0.0	2.2665170161031503	0.0	3.35013762365358	2.5875202861590436	2.8779562366462828	4.581355714783118	0.0	0.0	0.0	0.0	1.731632915986712	5.94289119279373	0.0	0.0	4.883804522793692	1.7490834802563457	3.040859419852677	0.0	0.0	2.3713270515298857	2.0959755592481986	7.266723637779987	3.9970198220207016	3.7841806113722196	1.8344046256347042	3.0950859938692536	0.0	3.153483842810183	3.9377272068598357	8.805142203046579	6.505481084663198	0.0	11.096644374741079	7.255040802349473	0.0	5.785429973155605	4.2292740197388685	6.590996171949422
2R_10185	0.0	4.716073510381021	0.0	0.0	0.0	0.0	10.633411028123247	0.0	4.621800385365716	0.0	0.0	9.05789307066651	0.0	0.0	0.0	0.0	0.0	0.0	0.0	0.0	6.885935511148157	13.840571837066019	0.0	0.0	0.0	0.0	0.0	12.152469746426565	0.0	10.31708529959784	9.47675517798057	8.376342361215524	4.840114091169357	3.9934156562659484	3.780768365554932	7.331002074673587	0.0	3.893407837585713	0.0	11.802529518126327	0.0	4.333076670758535	8.189947821842427	0.0	0.0	0.0	0.0	8.45092085459092	13.17010596667261
2R_10186	0.0	0.0	0.0	0.0	0.0	0.0	0.0	0.0	3.330459147089395	8.137414897897822	51.16319524386937	0.0	0.0	0.0	7.451520408224093	0.0	6.596675934996355	2.929542739391979	0.0	0.0	4.96198991674029	9.97348548882795	0.0	0.0	0.0	7.032170774860833	2.518498370531554	4.378521425856745	12.917943928372585	0.0	0.0	0.0	6.975551042374031	5.755292999088937	0.0	0.0	0.0	0.0	4.540688886073662	0.0	0.0	3.1224054761996203	17.704974920903023	0.0	10.446504495130883	0.0	8.330417687142834	0.0	3.1634497546112024
2R_10187	0.0	5.6756652447233344	4.689659441621009	0.0	4.2892774497672	3.946135253785824	0.0	0.0	0.0	0.0	0.0	2.725231528857613	0.0	0.0	9.333605459785849	3.460418350736931	0.0	7.338957584250009	0.0	4.101236563836363	0.0	2.0820936200903715	4.763771706721253	0.0	0.0	11.744450160076855	0.0	0.0	16.180723580384214	6.208164729926209	11.40501518435209	15.121047767641915	2.9124723424345182	4.805966318826844	0.0	4.411330060126429	0.0	0.0	0.0	2.367336812371513	0.0	0.0	0.0	4.447488503242219	0.0	0.0	0.0	7.627838763761256	0.0
2R_10188	0.0	5.809099062953594	0.0	3.816837597377069	0.0	0.0	4.365958100773298	0.0	0.0	0.0	0.0	0.0	0.0	2.748576443545477	4.245794116348345	0.0	0.0	3.3384422628095196	0.0	0.0	0.0	4.262086495919904	0.0	0.0	0.0	4.006853321921815	4.305037755181113	4.98966640088377	7.36050192734743	4.236078340338395	1.945524156308858	5.158846915172908	1.9872960115167777	1.639651226508307	3.1046813161054567	0.0	2.53932268138255	6.3943565966420675	5.174468860175761	4.8459849076646035	5.418047516276718	3.5582243819853505	3.362699790604684	0.0	0.0	0.0	0.0	8.674630903129703	5.407496303976276
2R_10189	0.0	0.0	0.0	0.0	0.0	0.0	0.0	0.0	0.0	0.0	0.0	0.0	0.0	0.0	0.0	0.0	0.0	0.0	0.0	0.0	0.0	0.0	0.0	0.0	0.0	0.0	0.0	0.0	0.0	0.0	0.0	0.0	0.0	0.0	0.0	0.0	0.0	0.0	0.0	0.0	0.0	0.0	0.0	0.0	0.0	0.0	0.0	0.0	0.0
2R_10190	8.83821644792081	4.587829406151362	0.0	0.0	3.4671659385618194	0.0	10.34425686858656	0.0	0.0	0.0	0.0	0.0	0.0	0.0	0.0	5.594343000358037	0.0	3.9548826981791723	0.0	6.630332444868786	0.0	3.3660513524794333	0.0	104.42773600668338	0.0	0.0	3.399972800217598	0.0	17.43922430330299	0.0	4.609526970342303	4.074282315170183	0.0	0.0	0.0	3.56582513193553	12.032825548095204	7.575068933127292	0.0	0.0	12.836970474967908	4.215247392869487	7.967238714406361	7.190106413574921	0.0	0.0	0.0	0.0	0.0
2R_10191	0.0	0.0	0.0	0.0	0.0	0.0	0.0	0.0	0.0	0.0	0.0	0.0	0.0	0.0	0.0	0.0	0.0	0.0	0.0	0.0	0.0	0.0	0.0	0.0	0.0	23.40845888070113	5.588996383919339	4.858359390334197	7.166804508206707	0.0	3.788652304390934	3.348725190550835	11.609992488334859	0.0	0.0	2.9308151769333124	4.94499680058707	0.0	10.076597254026481	0.0	3.5169782123199744	10.39376069474668	0.0	5.909676504308154	0.0	0.0	0.0	16.892702285042052	7.020258359548148
2R_10192	0.0	4.860711452613897	2.0081418101550925	0.0	0.0	0.0	0.0	0.0	4.763547051459646	2.909730838258538	0.0	0.0	0.0	0.0	0.0	0.0	4.71760421187704	2.0950586784034644	0.0	7.024701660920461	0.0	0.0	4.079754300876984	0.0	0.0	0.0	5.403302498487075	0.0	0.0	0.0	2.441849789121852	0.0	4.988556251958008	2.057945149999506	0.0	3.777918820080394	6.374266321946344	2.006407663514199	3.2472677489160615	10.137085839220953	4.533502584096473	4.465968427389606	8.441126518980717	0.0	0.0	0.0	11.91497474025355	4.3550516857534065	0.0
2R_10193	0.0	0.0	0.0	2.116025934013847	0.0	0.0	0.0	1.8180205101801874	2.1040954956365265	2.570501134619201	0.0	0.0	0.0	3.0475800385945537	0.0	2.618042290807949	4.167604377651638	3.7016143480494708	0.0	3.102864937253865	1.567426617788035	1.5752457068253505	0.0	0.0	0.0	8.885476865772432	0.0	0.0	0.0	0.0	2.1571677940025555	0.0	0.0	3.636041020360375	8.606059354270155	5.006207697544957	0.0	5.31747449739231	5.7373729028467695	1.7910516195405164	4.004966158035964	0.0	0.0	0.0	0.0	0.0	0.0	3.847319880025177	1.9985834040831858
2R_10194	0.0	3.1949453408751083	2.6399029782857424	0.0	2.4145199572147065	0.0	0.0	2.7053744427604993	0.0	0.0	0.0	0.0	0.0	0.0	3.5027153049043624	0.0	0.0	5.508327765332017	0.0	0.0	2.3324686871909917	0.0	0.0	0.0	0.0	0.0	0.0	0.0	0.0	0.0	6.420110868894595	5.674626559919376	0.0	0.0	0.0	9.932903238623101	0.0	5.275246538646983	0.0	2.6652423611488687	0.0	0.0	0.0	0.0	0.0	0.0	0.0	2.862575207007126	5.948135824491925
2R_10195	0.0	0.0	0.0	0.0	2.571612992817485	0.0	0.0	0.0	0.0	0.0	0.0	0.0	0.0	0.0	0.0	8.298700091617649	6.60525976835354	2.9333547663788266	0.0	4.917748202440088	0.0	0.0	5.712186893615661	0.0	0.0	0.0	0.0	4.384218916326305	0.0	0.0	3.4189074470983907	0.0	0.0	5.762781994533425	0.0	2.6447889722879014	4.462401146658599	5.618463619886215	0.0	0.0	0.0	0.0	0.0	0.0	0.0	0.0	0.0	9.146458582701364	0.0
2R_10196	0.0	6.07095243530186	0.0	0.0	2.2940041613235485	0.0	0.0	0.0	0.0	3.6342082205063106	0.0	0.0	0.0	0.0	0.0	0.0	0.0	5.233390918078068	0.0	0.0	0.0	0.0	5.095549190648444	0.0	0.0	0.0	0.0	0.0	0.0	0.0	6.09966424398169	0.0	0.0	0.0	4.866943839118305	0.0	3.980679374587502	2.505971730634101	4.055786532598587	7.596636816948401	5.6622736859986125	2.7889622912775485	5.271417373431951	0.0	0.0	0.0	0.0	2.7196956551774027	0.0
2R_10197	0.0	0.0	0.0	8.849165966107694	0.0	0.0	0.0	0.0	0.0	0.0	0.0	0.0	0.0	0.0	4.921841162342009	0.0	0.0	0.0	0.0	0.0	0.0	0.0	3.7680820839001155	0.0	0.0	0.0	0.0	0.0	0.0	0.0	13.531830247700153	0.0	4.607456246443619	3.8014574787973707	3.599031860429544	0.0	5.887305203789069	0.0	17.995159302147723	3.745065875708754	4.187166335182665	0.0	15.592535853087128	0.0	0.0	0.0	11.004732034774953	8.044696332825175	8.358024330208824
2R_10198	0.0	0.0	2.745566185167573	9.824598173934685	2.5111621156038595	0.0	7.492028481695477	5.6273163440901355	0.0	0.0	0.0	6.381958967833013	0.0	0.0	0.0	0.0	6.449990002515497	2.8644004294309124	0.0	0.0	0.0	2.4379279172976838	5.577910581631048	0.0	0.0	6.875801030820091	2.462496183130916	4.281159132397415	12.63069612818641	3.6345767462687433	0.0	8.85263374706609	3.410220156992895	11.254632688180271	0.0	0.0	0.0	0.0	4.439720581745467	0.0	3.099141537794031	0.0	0.0	0.0	10.214212463790616	0.0	0.0	5.95430192359678	0.0
2R_10199	0.0	0.0	0.0	0.0	0.0	0.0	0.0	0.0	0.0	0.0	0.0	0.0	0.0	0.0	0.0	0.0	0.0	0.0	0.0	0.0	0.0	0.0	0.0	0.0	0.0	0.0	0.0	0.0	0.0	0.0	0.0	0.0	0.0	0.0	0.0	0.0	0.0	0.0	0.0	0.0	0.0	0.0	0.0	0.0	0.0	0.0	0.0	46.39639221654124	24.10172857597347
2R_10200	0.0	0.0	0.0	0.0	0.0	0.0	0.0	0.0	0.0	0.0	0.0	0.0	0.0	0.0	0.0	0.0	0.0	0.0	0.0	0.0	0.0	0.0	0.0	0.0	0.0	0.0	0.0	0.0	0.0	0.0	0.0	0.0	0.0	0.0	0.0	0.0	0.0	0.0	0.0	0.0	0.0	0.0	0.0	0.0	0.0	0.0	0.0	0.0	0.0
2R_10201	0.0	0.0	0.0	0.0	0.0	0.0	0.0	0.0	0.0	0.0	0.0	0.0	0.0	0.0	0.0	0.0	0.0	0.0	0.0	0.0	0.0	0.0	0.0	0.0	0.0	0.0	0.0	0.0	0.0	0.0	0.0	0.0	0.0	0.0	0.0	0.0	0.0	0.0	0.0	0.0	0.0	0.0	0.0	0.0	0.0	0.0	0.0	0.0	0.0
2R_10202	21.90340597962983	0.0	0.0	0.0	0.0	0.0	0.0	0.0	0.0	0.0	0.0	0.0	0.0	0.0	0.0	0.0	0.0	0.0	0.0	0.0	0.0	0.0	0.0	0.0	0.0	0.0	0.0	0.0	0.0	24.873146950552183	0.0	0.0	0.0	0.0	0.0	0.0	0.0	0.0	0.0	56.908718415661276	0.0	0.0	0.0	0.0	0.0	0.0	0.0	20.374067886394197	21.16760509715931
2R_10203	1.9602269942859385	8.140273187568175	0.0	0.0	1.537964657572169	5.659709939865582	4.588503046766023	0.0	1.9943877927511984	0.0	0.0	0.0	0.0	1.4443394891082362	0.0	4.963074724053046	0.0	0.0	0.0	0.0	1.485700871957842	1.4931122730842625	0.0	0.0	0.0	0.0	0.0	5.244003482018313	0.0	0.0	4.089385794700565	0.0	2.088593979418995	1.7232287792991974	0.0	3.16345575907121	0.0	0.0	0.0	3.39533209743245	3.7961469108854513	3.7395969088491956	3.5341058888806427	0.0	0.0	0.0	0.0	3.646720322078339	0.0
2R_10204	1.9413423411617963	2.0154626292919278	0.0	1.9863734779413227	0.0	2.8025923979681204	4.5442978151016105	3.413254691945231	0.0	0.0	0.0	0.0	0.0	5.72169940193937	0.0	0.0	0.0	0.0	0.0	5.825494402428066	2.9427755228760333	4.436183285348617	1.691643787184445	0.0	0.0	0.0	0.0	0.0	3.8305810608411193	6.613669131360696	2.024994507202399	3.579716253791143	10.342363250687509	1.7066273459726156	3.2315006685167007	0.0	2.643048386286808	3.3277759475010065	0.0	3.3626217689408078	1.8797875840030076	3.703569963677238	0.0	3.158659464923087	0.0	0.0	0.0	3.6115881417114952	7.504507394753975
2R_10205	0.0	0.0	0.0	0.0	0.0	0.0	0.0	0.0	0.0	0.0	0.0	0.0	0.0	0.0	0.0	0.0	0.0	0.0	0.0	0.0	0.0	0.0	0.0	0.0	0.0	0.0	0.0	0.0	0.0	0.0	0.0	0.0	0.0	0.0	0.0	0.0	0.0	0.0	0.0	0.0	0.0	0.0	0.0	0.0	0.0	0.0	0.0	0.0	0.0
2R_10206	0.0	0.0	0.0	0.0	0.0	0.0	0.0	0.0	0.0	0.0	0.0	0.0	0.0	0.0	0.0	0.0	0.0	0.0	0.0	0.0	0.0	0.0	0.0	0.0	0.0	0.0	0.0	0.0	0.0	0.0	0.0	0.0	0.0	0.0	0.0	0.0	0.0	0.0	0.0	0.0	0.0	0.0	0.0	0.0	0.0	0.0	0.0	0.0	0.0
2R_10207	0.0	0.0	0.0	0.0	0.0	5.655308921249823	0.0	0.0	0.0	0.0	0.0	7.811200167472132	0.0	0.0	0.0	4.959215412448028	0.0	0.0	0.0	0.0	0.0	0.0	0.0	0.0	0.0	0.0	0.0	5.2399257188130095	0.0	0.0	4.086205867955075	0.0	0.0	0.0	0.0	3.160995840129474	0.0	0.0	10.867994083464021	3.3926918702960327	0.0	3.736688979682127	0.0	0.0	12.50168772784326	0.0	9.969294572716034	0.0	3.7858080655883675
2R_10208	4.095758841719399	0.0	0.0	0.0	3.2134708698865646	0.0	0.0	0.0	0.0	0.0	0.0	0.0	0.0	0.0	0.0	5.185000829600132	0.0	0.0	0.0	0.0	3.10426930157045	0.0	7.137911589827048	0.0	0.0	0.0	0.0	0.0	0.0	4.651076259046343	0.0	0.0	0.0	3.60056744943003	0.0	6.609822195782933	0.0	0.0	0.0	3.5471558904070717	0.0	0.0	0.0	6.6640010662401705	0.0	0.0	0.0	0.0	0.0
2R_10209	0.0	0.0	0.0	0.0	3.08072421664885	0.0	0.0	0.0	0.0	0.0	0.0	0.0	0.0	0.0	4.469169878510086	0.0	15.825852321059065	0.0	0.0	0.0	0.0	0.0	13.68609704674555	92.78847938239988	0.0	0.0	0.0	0.0	0.0	0.0	0.0	0.0	0.0	3.451830056741182	0.0	0.0	0.0	0.0	0.0	0.0	3.802064521034922	0.0	0.0	0.0	0.0	0.0	9.992605471950757	0.0	0.0
2R_10210	0.0	3.805111329947292	1.5720338943083885	0.0	0.0	0.0	0.0	0.0	0.0	2.2778249414086478	0.0	3.654130016503878	0.0	4.050875758830301	0.0	0.0	0.0	0.0	0.0	0.0	0.0	2.7917777677894176	0.0	0.0	0.0	0.0	2.8199119623485354	0.0	3.6159904884986194	0.0	0.0	0.0	0.0	6.444085795269461	0.0	2.957468643438708	7.484951504999198	1.570676352085324	2.542059001697841	0.0	3.5489623721264496	6.992189200249132	0.0	5.9634203793928044	0.0	0.0	0.0	8.523164084886623	1.7710255264993235
2R_10211	0.0	0.0	0.0	0.0	0.0	0.0	0.0	0.0	0.0	0.0	0.0	0.0	0.0	13.32040366151256	0.0	0.0	0.0	5.393021861153416	0.0	9.041362424821072	4.567286173363222	4.590070026108318	0.0	0.0	0.0	0.0	0.0	0.0	11.890380206797493	0.0	0.0	5.555839520686613	0.0	0.0	0.0	0.0	0.0	5.164819727132244	0.0	0.0	0.0	0.0	0.0	9.804690563965801	0.0	0.0	0.0	0.0	5.823623411897895
2R_10212	0.0	6.153088850603002	0.0	0.0	4.650081376424087	0.0	0.0	0.0	3.0150450749238695	0.0	0.0	0.0	0.0	0.0	0.0	3.7515006002400955	0.0	0.0	0.0	0.0	0.0	0.0	5.164488973816041	0.0	0.0	0.0	2.2799817601459185	0.0	0.0	0.0	0.0	5.46433157564001	3.1574626630040097	0.0	0.0	4.782400765184121	0.0	7.619628162145688	4.110658938627862	2.5664716148239397	0.0	0.0	0.0	4.821600771456123	0.0	0.0	0.0	2.7564915375709798	0.0
2R_10213	0.0	2.2199174545893685	0.0	2.1878774088530273	0.0	0.0	0.0	3.759505910695193	0.0	2.6577847045553367	0.0	0.0	0.0	0.0	0.0	0.0	0.0	0.0	0.0	0.0	4.861949797451172	0.0	3.7264988350964643	0.0	0.0	0.0	8.225740645687738	0.0	8.438334340307899	0.0	2.230416275972082	3.942853853390499	6.834914932648749	0.0	0.0	1.7253992573881596	0.0	1.8326779676920868	0.0	3.703736625807044	0.0	0.0	0.0	6.958167497007988	0.0	0.0	0.0	5.966938387780984	0.0
2R_10214	2.720185407837399	2.824041859078052	4.666869519928467	0.0	0.0	0.0	0.0	4.782611190927579	0.0	0.0	0.0	0.0	0.0	2.0042939994644526	3.0960825886222683	3.44360206285538	0.0	0.0	0.0	4.081306148569339	2.0616907348443054	4.14395090909995	0.0	0.0	0.0	5.843688349087917	0.0	7.277045868675519	5.367363851448545	0.0	0.0	2.5079275590140435	0.0	0.0	6.791909477430485	0.0	0.0	4.662839408080514	0.0	0.0	2.633935626613286	0.0	0.0	0.0	0.0	0.0	0.0	7.590770432835851	2.6288062485673005
2R_10215	4.285651531531146	0.0	1.8381629840296725	2.1925304871364237	1.6812289110848468	0.0	0.0	0.0	2.1801687058147934	0.0	0.0	4.27273645911066	0.0	0.0	0.0	0.0	0.0	0.0	0.0	0.0	0.0	0.0	0.0	50.63701363148407	0.0	0.0	0.0	0.0	4.22814030322531	0.0	0.0	0.0	2.2831503730781866	0.0	0.0	1.7290687581482367	0.0	1.8365756239398368	0.0	1.8558067823056987	6.224647529333652	2.043973640098348	0.0	0.0	0.0	0.0	5.453216852621361	5.9796286012811555	8.283367371070423
2R_10216	0.0	0.0	0.0	0.0	0.0	18.046469659372885	0.0	0.0	0.0	15.537818272785046	0.0	0.0	0.0	0.0	0.0	0.0	0.0	0.0	0.0	0.0	0.0	0.0	0.0	0.0	0.0	0.0	0.0	0.0	0.0	0.0	0.0	0.0	0.0	0.0	10.404149174690867	10.086949504730779	0.0	0.0	0.0	0.0	0.0	0.0	0.0	0.0	0.0	0.0	0.0	0.0	0.0
2R_10217	0.0	3.68578260959306	0.0	0.0	0.0	0.0	0.0	0.0	0.0	0.0	0.0	0.0	0.0	2.6158932255166785	0.0	0.0	0.0	0.0	0.0	5.32669414175505	5.381608514350463	0.0	0.0	0.0	0.0	0.0	5.462958410497621	0.0	0.0	0.0	0.0	3.2732077796293226	7.565449650608622	0.0	0.0	0.0	0.0	0.0	9.849358979094243	3.074701723185834	0.0	3.386456679260899	0.0	0.0	22.65985964482936	0.0	0.0	3.3023506792605115	0.0
2R_10218	0.0	0.0	3.019930940219259	0.0	0.0	0.0	0.0	0.0	0.0	0.0	0.0	0.0	0.0	2.5939570139819472	0.0	0.0	0.0	0.0	0.0	0.0	10.672959443554587	2.6815503436943073	3.067655924349151	0.0	0.0	22.68870193398495	0.0	0.0	0.0	0.0	3.6721598505871595	0.0	0.0	0.0	0.0	2.840699266531449	0.0	0.0	0.0	0.0	13.635356479350955	0.0	0.0	0.0	0.0	0.0	0.0	0.0	0.0
2R_10219	0.0	0.0	0.0	0.0	0.0	0.0	0.0	0.0	0.0	0.0	0.0	0.0	0.0	30.425840057443985	0.0	0.0	0.0	0.0	0.0	0.0	0.0	0.0	0.0	0.0	0.0	0.0	0.0	0.0	0.0	0.0	0.0	0.0	0.0	0.0	0.0	0.0	0.0	0.0	0.0	0.0	0.0	0.0	0.0	0.0	0.0	0.0	0.0	0.0	0.0
2R_10220	0.0	0.0	0.0	0.0	0.0	0.0	0.0	0.0	2.3287490356068057	0.0	0.0	0.0	0.0	0.0	0.0	0.0	4.612578039054698	0.0	0.0	0.0	5.204340628257592	1.7434341398575892	0.0	0.0	0.0	0.0	1.7610036311894874	0.0	0.0	2.599193002556566	0.0	2.110259808856887	0.0	0.0	3.8099701203093312	3.6938124946901443	0.0	0.0	3.1749751002577757	7.929126297502404	2.2162874968140867	2.1832721616861495	0.0	0.0	0.0	0.0	0.0	6.387145316497954	2.211971454950768
2R_10221	0.0	0.0	0.0	0.0	0.0	0.0	0.0	0.0	0.0	0.0	0.0	0.0	0.0	0.0	0.0	0.0	0.0	0.0	0.0	0.0	0.0	0.0	0.0	0.0	0.0	0.0	0.0	0.0	0.0	0.0	0.0	0.0	0.0	0.0	0.0	0.0	254.02631712645427	0.0	0.0	0.0	0.0	0.0	0.0	0.0	0.0	0.0	0.0	0.0	0.0
2R_10222	10.430193323633254	0.0	0.0	0.0	0.0	0.0	0.0	0.0	5.305979945518198	0.0	0.0	0.0	0.0	0.0	0.0	0.0	0.0	0.0	0.0	0.0	3.952641036161132	0.0	9.088645192015807	0.0	0.0	0.0	0.0	6.975718917591647	10.29022552058251	5.922177845369568	0.0	0.0	0.0	4.584573460454386	0.0	0.0	0.0	0.0	0.0	0.0	0.0	0.0	0.0	0.0	16.64303355901287	0.0	0.0	0.0	0.0
[truncated: 151 more columns]
