# Supplementary material for: Convergence of topological domain boundaries, insulators, and polytene interbands revealed by high-resolution mapping of chromatin contacts in the early Drosophila melanogaster embryo
Source: eLife. 2017 Nov 17;6:e29550. doi: 10.7554/eLife.29550 (PMC5739541; doi:10.7554/eLife.29550)
Supplement: Supplementary file 3. [file elife-29550-supp3.zip › local_HiC_maps/AP/nc14_anterior_dm3_CompressedBinCounts_500bp_VCnorm_eve.txt]

2R_11581	2R_11582	2R_11583	2R_11584	2R_11585	2R_11586	2R_11587	2R_11588	2R_11589	2R_11590	2R_11591	2R_11592	2R_11593	2R_11594	2R_11595	2R_11596	2R_11597	2R_11598	2R_11599	2R_11600	2R_11601	2R_11602	2R_11603	2R_11604	2R_11605	2R_11606	2R_11607	2R_11608	2R_11609	2R_11610	2R_11611	2R_11612	2R_11613	2R_11614	2R_11615	2R_11616	2R_11617	2R_11618	2R_11619	2R_11620	2R_11621	2R_11622	2R_11623	2R_11624	2R_11625	2R_11626	2R_11627	2R_11628	2R_11629	2R_11630
2R_11581	36.91233434170259	97.61392521211506	101.11929428363	0.0	109.98570895368822	68.85148493718852	59.30949789276843	44.15504898266767	0.0	209.32763962153564	26.65965221595029	52.404694202887924	58.98861077397482	74.0387149786782	51.72574878678872	33.542114360720845	18.561071493535177	15.61822803393841	39.82978343750149	29.069010939360936	33.44287733598498	29.146886529580915	29.12071929470912	31.091469938629327	22.698177790286998	25.338920734281384	0.0	30.60221330507729	16.550062283401058	11.38337617277233	5.107859258727032	11.158630345076924	18.357600551462323	31.589266528820463	0.0	25.31217139377494	0.0	0.0	16.820971041016257	10.313588083542813	0.0	0.0	0.0	17.66201959306707	44.85592277604335	15.308877656425155	15.410623775818573	0.0	0.0
2R_11582	97.61392521211505	50.3369217965583	82.76912380605539	0.0	42.69000712313262	68.05104183186303	59.969295720591056	151.7972797927461	404.79274611398966	0.0	30.550395933131295	27.023716013173157	61.26021989461553	62.476050847175244	77.79800525914514	28.82797004966098	36.813284981946765	35.79514438866368	20.539166821851484	30.931995294529703	14.371340098721525	13.663890164185304	27.808861905641194	3.3402186373511262	26.01077886676239	4.3555372816569164	0.0	19.725940927382236	28.448099287659595	0.0	20.486573684937564	25.574270238198757	15.77754917862079	24.13296297279491	23.855189457914676	27.970324107684505	0.0	0.0	21.685325684678016	5.909383154948754	0.0	0.0	0.0	3.3732728842832476	0.0	29.603938771160237	0.0	0.0	0.0
2R_11583	101.11929428363	82.76912380605539	8.165848380610193	0.0	48.133908533540314	61.29981887363042	94.66335344929594	24.96006389776358	0.0	0.0	60.28090903610826	41.47281827055386	60.43819777462387	73.05210555572677	60.306769571945296	18.96076070571951	43.58316576009646	30.900472887594017	33.772602314098705	35.21184620404561	28.356995670831996	8.987027226198983	41.15356177218211	39.54477374622471	32.07719055134275	8.594184744892368	0.0	25.948330387116656	21.829397025276887	0.0	14.436909981535193	12.615550558395809	19.45729707012021	23.80913407667434	58.83771968533587	24.528891968627548	0.0	0.0	21.394340483797354	23.320351670903197	0.0	0.0	0.0	3.3280085197018106	0.0	16.225943011242954	0.0	0.0	0.0
2R_11584	0.0	0.0	0.0	0.0	0.0	0.0	0.0	0.0	0.0	0.0	2482.6216484607744	732.0108337603397	0.0	0.0	0.0	0.0	0.0	0.0	0.0	0.0	0.0	0.0	0.0	0.0	0.0	0.0	0.0	0.0	0.0	0.0	0.0	0.0	0.0	0.0	0.0	0.0	0.0	0.0	0.0	0.0	0.0	0.0	0.0	0.0	0.0	0.0	0.0	0.0	0.0
2R_11585	109.98570895368822	42.69000712313262	48.133908533540314	0.0	17.732948883001548	60.22235815268777	126.42114807839856	73.56403013182674	588.5122410546139	0.0	22.208009096400527	43.65413007359213	46.06749440740618	70.64669989080039	4.039552062150932	55.88246799331646	7.136184810059737	6.505143942572589	29.86108622687259	24.215051799455093	27.85856762388705	39.730784206218665	28.301146843330514	14.568637220537116	18.90802380898358	37.99406532699592	97.0741840914827	9.559589702409973	13.786523948570752	56.895443243950595	17.01978464866484	0.0	17.20376831341137	21.928728124997257	52.02318152968963	18.073312585170484	0.0	0.0	26.272867904223837	42.95709788719809	0.0	0.0	0.0	34.32988072818581	0.0	4.782222375253338	9.628012123592864	0.0	0.0
2R_11586	68.8514849371885	68.05104183186303	61.29981887363043	0.0	60.22235815268777	16.695462861881982	105.74759318477912	35.68981269986295	0.0	0.0	32.32284923761173	69.8904816153088	61.089411953320536	63.65257056009855	58.79402864327487	20.333661834936755	46.73891348644424	25.247922766604255	24.14532783077409	20.139438760833762	10.136751536055751	38.55102131293214	27.46077473514573	35.340093029260885	13.75992778789897	27.649404324305394	0.0	41.74077586826611	17.836197269233608	13.801498566714374	20.643000567476083	4.509670311532535	8.34646046086929	14.894304694493343	8.413068187076348	21.920806264791064	0.0	0.0	20.39417868563597	66.69045292821106	0.0	0.0	0.0	14.275925079945182	0.0	25.521206846829376	28.026355985168454	0.0	0.0
2R_11587	59.30949789276842	59.969295720591056	94.66335344929594	0.0	126.42114807839856	105.7475931847791	8.573388203017833	18.08449074074074	289.35185185185185	0.0	76.4325646401118	70.82882604440323	101.16933632915368	87.66358355497334	61.56950601395045	34.34443345422574	38.59486618107308	31.983624384315227	34.25730169916216	35.71720140419626	20.5456936226167	22.79001927384487	33.792917004595836	14.32582660019483	37.18578015766771	21.79381802784627	95.45628102329134	14.100394811054711	24.85403900728449	83.92077878482712	14.644106374788706	18.280867244342073	42.29259710380295	30.18854905207956	17.0520428347316	11.10755669296936	0.0	0.0	15.500992063492063	29.568802379021356	0.0	0.0	0.0	21.70138888888889	55.114638447971785	28.215112013994695	9.467545254866318	0.0	0.0
2R_11588	44.15504898266767	151.7972797927461	24.96006389776358	0.0	73.56403013182674	35.68981269986295	18.08449074074074	152.587890625	0.0	0.0	0.0	90.54821511358368	63.702707110241356	111.64701679171132	100.54697554697555	0.0	74.01004168245548	26.986183074265973	0.0	43.051983835415136	0.0	27.470112517580873	16.772219836839845	40.29138731304796	39.219377510040154	157.61600537995966	0.0	39.65736040609137	19.06417764763299	0.0	52.954134658834164	0.0	23.78958587088916	0.0	0.0	0.0	0.0	0.0	0.0	0.0	0.0	0.0	0.0	0.0	0.0	59.51625190452006	0.0	0.0	0.0
2R_11589	0.0	404.79274611398966	0.0	0.0	588.5122410546139	0.0	289.35185185185185	0.0	0.0	0.0	0.0	289.75428836346777	0.0	223.29403358342265	268.1252681252681	0.0	0.0	0.0	0.0	0.0	0.0	0.0	0.0	0.0	0.0	0.0	0.0	0.0	0.0	0.0	0.0	0.0	0.0	0.0	0.0	0.0	0.0	0.0	0.0	0.0	0.0	0.0	0.0	325.5208333333333	0.0	0.0	0.0	0.0	0.0
2R_11590	209.3276396215356	0.0	0.0	0.0	0.0	0.0	0.0	0.0	0.0	30864.197530864196	0.0	0.0	0.0	0.0	0.0	0.0	0.0	0.0	0.0	0.0	0.0	390.6860446944835	0.0	0.0	0.0	0.0	0.0	0.0	0.0	0.0	0.0	0.0	0.0	0.0	0.0	0.0	0.0	0.0	0.0	0.0	0.0	0.0	0.0	0.0	0.0	0.0	0.0	0.0	0.0
2R_11591	26.65965221595029	30.550395933131295	60.28090903610826	2482.6216484607744	22.208009096400527	32.32284923761173	76.4325646401118	0.0	0.0	0.0	55.62477750088999	65.60474453512478	130.77084025649546	117.9666592516195	131.53315040107495	34.99244163260735	44.6853081856335	57.02740574184508	24.931189915832302	17.329100411739425	0.0	0.0	50.633116488573116	24.32687535882141	0.0	63.44292040451205	0.0	0.0	23.020893763179462	142.50698284215926	10.65743590618046	69.84670975432584	28.72704708937559	0.0	0.0	67.90279940607685	0.0	0.0	13.161219676549864	0.0	0.0	0.0	0.0	24.56761006289308	0.0	35.934340772540416	48.23089092101709	0.0	0.0
2R_11592	52.404694202887924	27.023716013173164	41.47281827055385	732.0108337603397	43.65413007359213	69.89048161530881	70.82882604440324	90.54821511358368	289.75428836346777	0.0	65.60474453512478	17.19450575360402	114.91885670253646	150.72606068496216	103.4215220585179	75.66284087829426	36.891792682881835	38.43372944095738	53.90777457924982	32.360508325677515	20.574268996222564	35.86269673134341	33.83991688916412	38.25533667924072	41.892186269417024	40.53052587733779	47.79452179191221	28.24001186080498	38.46421007069949	14.006249588566417	20.94924814195881	9.153146325400758	19.7639953085922	23.75256392732666	8.53787958345393	17.796808498331995	0.0	0.0	18.10964302271674	12.689968833436545	0.0	0.0	0.0	24.14619069695565	0.0	4.709059028761284	4.740356455844053	0.0	0.0
2R_11593	58.98861077397481	61.26021989461552	60.43819777462387	0.0	46.06749440740618	61.089411953320536	101.16933632915368	63.702707110241356	0.0	0.0	130.77084025649546	114.91885670253646	55.317053949871685	156.14559947907964	173.50310892385255	53.23051134197022	40.78518148293437	63.0909850868684	41.37309011472758	38.343319371572164	41.01097357156367	34.404837595404615	32.20966418764286	35.3239560004804	36.02145044627302	19.740556446805122	33.62452169117894	23.178731196254315	22.285066108648607	19.707423589391887	25.055054798352494	28.977499937215413	33.767866180727204	30.382660494125357	24.026361724083664	31.30113823459076	0.0	0.0	21.84092815208275	32.73482175591965	0.0	0.0	0.0	18.68612741900413	77.65663342962756	18.22110951980088	26.67957958318493	0.0	0.0
2R_11594	74.0387149786782	62.47605084717525	73.05210555572677	0.0	70.64669989080038	63.65257056009856	87.66358355497334	111.64701679171132	223.29403358342265	0.0	117.96665925161953	150.72606068496216	156.14559947907964	71.47961918211745	177.7922463881735	68.90973143227286	70.39811896226132	45.66150876731821	83.086152031041	51.188639587088815	58.13572471994436	40.199207171136564	32.214167146427656	36.85100090082272	28.6964219866246	24.02625781664265	73.66401107906727	18.135556027080014	17.436332539457116	10.793669297083873	22.60183620546167	31.741698752233823	21.75824931385361	33.28089927652317	32.89783183549505	27.429593376850384	0.0	0.0	33.89284438319808	3.2597669136266076	0.0	0.0	0.0	14.88626890556151	0.0	14.515813254788268	25.57150486844922	0.0	0.0
2R_11595	51.72574878678872	77.79800525914514	60.306769571945296	0.0	4.039552062150932	58.79402864327487	61.56950601395045	100.54697554697555	268.1252681252681	0.0	131.53315040107495	103.4215220585179	173.50310892385255	177.7922463881735	18.40413680825521	70.01490681015905	100.78827812817961	57.792803906793544	31.74421779072942	42.55331220797789	44.423121346198265	45.25320981017183	27.629911700328186	44.24965745233925	17.228932891583494	25.96505622732926	0.0	30.487340132010186	37.686714114239734	38.88221410880021	25.201109701787516	46.58444934851647	13.063350456773112	27.97394506756407	7.900560386748232	24.70251990405541	0.0	0.0	21.545780474351904	19.571187454399134	0.0	0.0	0.0	20.10939510939511	0.0	28.32405067041939	26.3190447239527	0.0	0.0
2R_11596	33.542114360720845	28.827970049660987	18.96076070571951	0.0	55.88246799331646	20.333661834936755	34.34443345422574	0.0	0.0	0.0	34.99244163260736	75.66284087829426	53.23051134197023	68.90973143227286	70.01490681015905	110.06524667823086	118.06468370471235	107.62442151873434	47.0511477343304	70.85905153524311	21.947921970747807	31.30125580638295	76.4454886331929	61.2142145527613	29.792761550653655	29.933009923790557	0.0	30.12547259335131	36.20496645247809	0.0	46.93066731386292	29.292784308441302	9.035807096361461	41.46286516690877	0.0	28.47753407336952	0.0	0.0	24.838384908859688	54.14888778184497	0.0	0.0	0.0	7.727497527200792	0.0	37.675965597322296	15.17054729266413	0.0	0.0
2R_11597	18.56107149353518	36.813284981946765	43.58316576009646	0.0	7.136184810059737	46.73891348644424	38.59486618107308	74.01004168245548	0.0	0.0	44.6853081856335	36.891792682881835	40.78518148293437	70.39811896226134	100.78827812817961	118.06468370471235	57.43560642882487	137.43626393260126	148.20784668418992	108.58431391001257	81.27966707848366	58.62511318644012	99.24781544982608	64.49064797662545	91.30877431666796	63.70736607501212	39.06509416640949	61.55231080839343	31.438916681507685	34.34423686533282	35.95824528557439	37.40685226201106	20.769687702360223	35.29868778893079	20.935437205202877	25.456045047017312	0.0	0.0	40.17687977047582	17.28701703531807	0.0	0.0	164.75278844094436	23.683213338385755	0.0	26.942812533257534	54.24376061143567	0.0	0.0
2R_11598	15.61822803393841	35.79514438866367	30.90047288759401	0.0	6.505143942572589	25.247922766604255	31.98362438431523	26.986183074265973	0.0	0.0	57.02740574184508	38.43372944095738	63.0909850868684	45.66150876731821	57.792803906793544	107.62442151873434	137.43626393260124	47.7268591848849	87.63377843989964	123.0934787105387	153.29429438636296	87.44889705078594	127.54997994054095	73.03944753674463	55.48966158242642	55.75087720520852	0.0	45.5888412543945	42.145332278014216	73.05021158471999	43.70469052786681	44.3287350795445	35.76244480487379	57.91911113470779	44.52968698810739	29.835012381530138	0.0	0.0	55.89995065383666	56.730078287508036	0.0	0.0	0.0	19.78986758779505	41.121802779833864	31.577534689237588	17.659669905450126	0.0	0.0
2R_11599	39.82978343750149	20.539166821851484	33.772602314098705	0.0	29.861086226872587	24.14532783077409	34.25730169916216	0.0	0.0	0.0	24.931189915832302	53.90777457924982	41.37309011472758	83.086152031041	31.74421779072942	47.0511477343304	148.20784668418992	87.63377843989966	11.174233112381497	85.43649505322693	109.46120069554775	74.33772520613851	90.77565070255815	49.06519892667151	95.51949871367076	63.9794355876369	0.0	42.927206190103135	15.477049083913464	31.93602575321117	4.776694317357838	20.870334697557546	38.62664259797648	54.15885876452811	0.0	30.43423567460527	0.0	0.0	29.49448807006947	0.0	0.0	0.0	0.0	44.04510218463707	0.0	16.10587789382361	54.04307016519886	0.0	0.0
2R_11600	29.069010939360936	30.931995294529703	35.21184620404561	0.0	24.215051799455093	20.13943876083376	35.71720140419626	43.051983835415136	0.0	0.0	17.329100411739425	32.36050832567752	38.343319371572164	51.1886395870888	42.553312207977896	70.85905153524311	108.58431391001257	123.0934787105387	85.43649505322693	39.14008425105584	46.193844588690006	93.00681739971539	89.91191471681374	71.9975414734259	66.39342085461611	59.29419159040363	37.87391017823462	37.29715012475897	51.99575858046559	77.69300607559308	33.20171068494133	21.759739115234503	38.03537020944512	39.35570265842638	47.359825066337585	45.83397383373691	0.0	0.0	34.85160596200273	16.7598963836166	0.0	0.0	0.0	19.13421503796228	43.735348658199506	29.852873842874622	26.29487219940829	0.0	0.0
2R_11601	33.44287733598498	14.371340098721525	28.356995670831996	0.0	27.85856762388705	10.13675153605575	20.5456936226167	0.0	0.0	0.0	0.0	20.574268996222564	41.01097357156367	58.135724719944356	44.42312134619827	21.947921970747807	81.27966707848364	153.2942943863629	109.46120069554776	46.19384458869001	38.29522775813172	109.23026989239257	117.50478276223892	72.47681504832298	96.5400061785604	69.6370516866094	0.0	82.59994593458084	61.36634698409673	44.69153899783693	73.53000157755275	36.507649082635794	45.04536969635817	58.565274788269306	13.621454335436486	31.942441140728462	0.0	0.0	45.40231403212172	33.742927482399686	0.0	0.0	0.0	42.37549309664694	0.0	3.7564498243484064	7.562832008325165	0.0	0.0
2R_11602	29.14688652958091	13.663890164185304	8.987027226198983	0.0	39.73078420621866	38.55102131293213	22.790019273844873	27.470112517580873	0.0	390.6860446944835	0.0	35.86269673134341	34.404837595404615	40.199207171136564	45.25320981017183	31.301255806382947	58.62511318644012	87.44889705078594	74.33772520613851	93.0068173997154	109.23026989239258	14.836178912448739	57.36995589760128	76.16262243141556	84.72709403012895	61.47984832448497	144.9968825670248	49.97608287462429	99.53055897048336	42.491533561937786	50.843913633986105	69.42101485193191	38.54515179080775	42.58059359967822	25.901837217313822	60.740056852693215	0.0	0.0	51.015923246935905	70.58014311086473	0.0	0.0	0.0	40.28949835911862	83.7184381488179	50.001464328598196	7.19054069989847	0.0	0.0
2R_11603	29.12071929470912	27.808861905641194	41.15356177218211	0.0	28.30114684333051	27.46077473514573	33.792917004595836	16.772219836839845	0.0	0.0	50.633116488573116	33.839916889164115	32.20966418764286	32.21416714642766	27.629911700328186	76.4454886331929	99.24781544982609	127.54997994054094	90.77565070255815	89.91191471681375	117.50478276223892	57.36995589760128	27.653638545927443	115.14790637855184	86.21864012512049	51.97470679768528	132.79448283188663	74.1042647004335	69.15164137707322	51.887471640253786	34.92380886044194	50.863039821097736	57.528101169964685	43.99680583189661	63.25875916362432	59.74902114620873	0.0	0.0	45.524596699993864	54.84638311608942	0.0	0.0	0.0	33.54443967367969	0.0	21.806441230223463	65.85411469679448	0.0	130.11176600700003
2R_11604	31.091469938629327	3.3402186373511262	39.54477374622471	0.0	14.568637220537116	35.34009302926089	14.32582660019483	40.29138731304796	0.0	0.0	24.326875358821415	38.25533667924072	35.3239560004804	36.85100090082272	44.24965745233925	61.2142145527613	64.49064797662547	73.03944753674465	49.06519892667152	71.9975414734259	72.47681504832296	76.16262243141556	115.14790637855184	37.23680560339451	93.20417306150854	45.08733590377392	0.0	104.71670205218558	75.50948134802547	31.161918888641324	69.91365896163768	45.82001795126481	65.95812977921615	67.25865492778942	0.0	34.64595300622934	0.0	0.0	54.681168496279376	42.35007133634238	0.0	0.0	0.0	34.9192023379749	122.79279943024142	41.907953893916826	58.00641445477662	0.0	0.0
2R_11605	22.698177790286998	26.010778866762386	32.07719055134275	0.0	18.90802380898358	13.75992778789897	37.18578015766771	39.219377510040154	0.0	0.0	0.0	41.892186269417024	36.02145044627303	28.696421986624593	17.22893289158349	29.79276155065365	91.30877431666796	55.48966158242642	95.51949871367076	66.39342085461611	96.5400061785604	84.72709403012897	86.21864012512049	93.20417306150854	30.241447718585185	101.27936088672107	0.0	61.15833893951441	83.30050313503894	30.332811608973653	63.51660596293896	39.64525426483822	79.48970058064168	46.76367323041584	0.0	57.81282519714174	0.0	0.0	33.61660929432014	45.80365256647026	0.0	0.0	0.0	36.60475234270415	0.0	35.6938164032463	41.06405170785391	0.0	0.0
2R_11606	25.338920734281384	4.355537281656916	8.594184744892368	0.0	37.99406532699593	27.649404324305394	21.793818027846275	157.61600537995966	0.0	0.0	63.442920404512066	40.5305258773378	19.740556446805122	24.02625781664265	25.96505622732926	29.93300992379056	63.70736607501211	55.75087720520853	63.97943558763689	59.294191590403635	69.6370516866094	61.47984832448497	51.97470679768527	45.08733590377392	101.27936088672107	4.522494662325674	207.98813081066845	95.58303947238163	101.74399045838294	40.6341363315908	36.46606179599609	26.554588599716794	86.00727211963694	46.983811571110465	37.15441747446563	48.40414752551544	2241.6498542927593	0.0	52.538668459986546	42.95132020086492	0.0	0.0	0.0	14.010311589329746	0.0	30.738723243222196	41.25735928146184	0.0	0.0
2R_11607	0.0	0.0	0.0	0.0	97.0741840914827	0.0	95.45628102329133	0.0	0.0	0.0	0.0	47.79452179191221	33.62452169117894	73.66401107906727	0.0	0.0	39.06509416640949	0.0	0.0	37.87391017823462	0.0	144.9968825670248	132.79448283188663	0.0	0.0	207.9881308106684	0.0	104.66272437071537	50.313705956639645	0.0	46.58508066206716	0.0	125.56977284428092	48.0171325128806	0.0	148.40611828957	0.0	0.0	0.0	94.06275867258636	0.0	0.0	0.0	107.38831615120274	0.0	0.0	105.41184407480024	0.0	0.0
2R_11608	30.60221330507729	19.725940927382236	25.948330387116656	0.0	9.559589702409973	41.74077586826611	14.10039481105471	39.65736040609137	0.0	0.0	0.0	28.24001186080498	23.178731196254315	18.13555602708001	30.487340132010186	30.12547259335131	61.55231080839343	45.5888412543945	42.927206190103135	37.297150124758964	82.59994593458084	49.97608287462429	74.1042647004335	104.71670205218555	61.1583389395144	95.58303947238163	104.66272437071537	0.0	29.728504433263222	153.35776833775515	73.40106110408959	30.06599485871488	49.4630171203868	33.100135001264896	37.39331220611194	43.84383799214709	0.0	0.0	39.65736040609137	55.578198525325135	0.0	0.0	0.0	42.30118443316413	0.0	15.468183236098614	51.903293783023464	0.0	0.0
2R_11609	16.550062283401058	28.448099287659595	21.829397025276887	0.0	13.786523948570752	17.836197269233608	24.85403900728449	19.06417764763299	0.0	0.0	23.020893763179462	38.46421007069948	22.285066108648614	17.436332539457116	37.686714114239734	36.20496645247809	31.438916681507685	42.145332278014216	15.477049083913464	51.99575858046559	61.36634698409674	99.53055897048336	69.15164137707322	75.50948134802547	83.30050313503894	101.74399045838294	50.31370595663965	29.728504433263222	23.818591887721063	14.744499932912525	92.62450884200179	77.08476963939262	71.33392659382284	95.47183887626917	53.92739754468559	84.30684318646145	0.0	0.0	54.46907899323712	62.34125245357358	0.0	0.0	0.0	53.37969741337238	58.100350926119596	29.7436027087499	44.91192770976116	0.0	0.0
2R_11610	11.38337617277233	0.0	0.0	0.0	56.895443243950595	13.801498566714374	83.92077878482712	0.0	0.0	0.0	142.50698284215926	14.006249588566417	19.707423589391887	10.793669297083873	38.88221410880021	0.0	34.34423686533282	73.05021158471999	31.93602575321117	77.69300607559308	44.69153899783693	42.491533561937786	51.887471640253786	31.161918888641324	30.332811608973657	40.63413633159081	0.0	153.35776833775518	14.744499932912525	0.0	95.56274854847011	29.82377133518042	91.99598161552304	112.57188770391343	0.0	43.490614725342276	0.0	0.0	50.57725507121278	55.13043861776964	0.0	0.0	0.0	47.20543806646526	0.0	61.3742617827075	30.89108421527379	0.0	0.0
2R_11611	5.107859258727034	20.48657368493757	14.436909981535191	0.0	17.019784648664842	20.643000567476083	14.644106374788707	52.954134658834164	0.0	0.0	10.65743590618046	20.949248141958808	25.055054798352494	22.60183620546167	25.201109701787516	46.93066731386292	35.95824528557439	43.704690527866816	4.776694317357838	33.201710684941325	73.53000157755275	50.843913633986105	34.92380886044194	69.91365896163768	63.51660596293897	36.46606179599609	46.58508066206716	73.40106110408959	92.62450884200177	95.56274854847011	10.20956354320044	111.5190726609209	77.05546837891256	86.29197288916679	49.93097043337586	71.55414740848225	0.0	0.0	80.69201471822349	32.98359725708406	0.0	0.0	0.0	63.544961590601	53.79467647881565	48.19391026339808	36.96321328605739	0.0	0.0
2R_11612	11.158630345076924	25.57427023819875	12.615550558395805	0.0	0.0	4.509670311532535	18.280867244342073	0.0	0.0	0.0	69.84670975432583	9.153146325400758	28.977499937215413	31.741698752233823	46.58444934851647	29.292784308441302	37.40685226201106	44.3287350795445	20.870334697557546	21.759739115234503	36.507649082635794	69.42101485193191	50.86303982109773	45.82001795126481	39.64525426483822	26.554588599716794	0.0	30.06599485871488	77.08476963939262	29.823771335180414	111.5190726609209	9.744983526105349	36.071869592977045	50.576782222353	72.71947191119497	113.68523967690655	0.0	0.0	71.61366520942039	36.02798653994423	0.0	0.0	0.0	41.13195129976965	0.0	10.027088178714797	50.46865190155786	0.0	0.0
2R_11613	18.35760055146232	15.777549178620788	19.45729707012021	0.0	17.203768313411366	8.346460460869288	42.29259710380295	23.78958587088916	0.0	0.0	28.72704708937559	19.7639953085922	33.76786618072721	21.758249313853604	13.063350456773112	9.035807096361461	20.769687702360223	35.76244480487379	38.62664259797648	38.03537020944513	45.04536969635817	38.54515179080775	57.528101169964685	65.95812977921615	79.48970058064168	86.00727211963694	125.56977284428092	49.463017120386795	71.33392659382284	91.99598161552302	77.05546837891256	36.071869592977045	44.5076783163042	51.05841252587668	78.51001451313697	87.66987499444758	0.0	0.0	74.76726987993736	72.23699067364882	0.0	0.0	0.0	47.57917174177832	145.00319007018155	58.76716387811319	68.498439481006	1015.0223304912708	0.0
2R_11614	31.589266528820463	24.13296297279491	23.80913407667434	0.0	21.92872812499726	14.894304694493343	30.188549052079562	0.0	0.0	0.0	0.0	23.752563927326655	30.38266049412536	33.28089927652317	27.97394506756407	41.46286516690877	35.29868778893079	57.91911113470778	54.15885876452811	39.35570265842638	58.565274788269306	42.58059359967822	43.9968058318966	67.25865492778942	46.76367323041584	46.983811571110465	48.0171325128806	33.100135001264896	95.47183887626919	112.57188770391343	86.29197288916679	50.576782222353	51.05841252587668	13.016288366323478	102.93175367402029	105.04323758455979	0.0	0.0	80.5733914432098	93.49321239278028	423.4238048863107	0.0	0.0	43.66557987890079	0.0	52.040914567032594	38.099483466252906	0.0	0.0
2R_11615	0.0	23.855189457914676	58.83771968533588	0.0	52.02318152968962	8.41306818707635	17.0520428347316	0.0	0.0	0.0	0.0	8.537879583453932	24.026361724083664	32.897831835495055	7.900560386748232	0.0	20.935437205202877	44.52968698810739	0.0	47.359825066337585	13.621454335436486	25.901837217313822	63.25875916362432	0.0	0.0	37.154417474465625	0.0	37.393312206111936	53.92739754468558	0.0	49.93097043337586	72.71947191119499	78.51001451313697	102.93175367402029	0.0	44.18475590573448	0.0	0.0	102.7690081557485	50.40932370851313	0.0	0.0	0.0	28.775322283609576	0.0	56.118454834464586	0.0	0.0	0.0
2R_11616	25.312171393774943	27.970324107684505	24.528891968627548	0.0	18.073312585170484	21.920806264791064	11.107556692969359	0.0	0.0	0.0	67.90279940607685	17.796808498331995	31.30113823459076	27.429593376850384	24.70251990405541	28.47753407336952	25.456045047017316	29.835012381530138	30.43423567460527	45.8339738337369	31.942441140728462	60.740056852693215	59.74902114620873	34.64595300622934	57.81282519714174	48.40414752551544	148.40611828957003	43.84383799214709	84.30684318646145	43.490614725342276	71.55414740848224	113.68523967690655	87.66987499444758	105.0432375845598	44.18475590573447	13.815156884921585	0.0	239.92322456813818	93.72000959692899	83.18505961304062	0.0	0.0	104.3144454644079	64.97920665387075	0.0	53.614128395114676	39.25124328313099	0.0	0.0
2R_11617	0.0	0.0	0.0	0.0	0.0	0.0	0.0	0.0	0.0	0.0	0.0	0.0	0.0	0.0	0.0	0.0	0.0	0.0	0.0	0.0	0.0	0.0	0.0	0.0	0.0	2241.6498542927593	0.0	0.0	0.0	0.0	0.0	0.0	0.0	0.0	0.0	0.0	1111111.111111111	0.0	0.0	0.0	0.0	0.0	0.0	0.0	0.0	0.0	0.0	0.0	0.0
2R_11618	0.0	0.0	0.0	0.0	0.0	0.0	0.0	0.0	0.0	0.0	0.0	0.0	0.0	0.0	0.0	0.0	0.0	0.0	0.0	0.0	0.0	0.0	0.0	0.0	0.0	0.0	0.0	0.0	0.0	0.0	0.0	0.0	0.0	0.0	0.0	239.9232245681382	0.0	0.0	558.0357142857143	456.2043795620438	0.0	0.0	0.0	0.0	0.0	0.0	0.0	0.0	0.0
2R_11619	16.820971041016257	21.685325684678016	21.39434048379735	0.0	26.272867904223837	20.39417868563597	15.500992063492063	0.0	0.0	0.0	13.161219676549864	18.109643022716735	21.84092815208275	33.89284438319808	21.545780474351904	24.838384908859684	40.176879770475836	55.89995065383667	29.49448807006947	34.85160596200273	45.40231403212172	51.015923246935905	45.52459669999387	54.68116849627938	33.616609294320135	52.538668459986546	0.0	39.65736040609137	54.46907899323712	50.577255071212775	80.69201471822348	71.6136652094204	74.76726987993736	80.5733914432098	102.76900815574848	93.72000959692897	0.0	558.0357142857142	31.140385841836736	20.3662669447341	0.0	0.0	0.0	58.12872023809524	66.4328231292517	59.51625190452006	68.4706397896582	0.0	169.10173160173161
2R_11620	10.313588083542813	5.909383154948754	23.320351670903197	0.0	42.95709788719809	66.69045292821106	29.568802379021356	0.0	0.0	0.0	0.0	12.689968833436545	32.73482175591965	3.2597669136266076	19.571187454399134	54.148887781844955	17.287017035318065	56.730078287508036	0.0	16.759896383616596	33.742927482399686	70.58014311086473	54.84638311608942	42.35007133634238	45.80365256647026	42.95132020086492	94.06275867258636	55.578198525325135	62.34125245357358	55.13043861776964	32.98359725708405	36.02798653994423	72.23699067364883	93.49321239278028	50.40932370851313	83.18505961304062	0.0	456.20437956204375	20.3662669447341	8.324897437263573	0.0	0.0	0.0	71.28193430656935	108.6200903719152	37.07095009137989	37.317331661516874	0.0	0.0
2R_11621	0.0	0.0	0.0	0.0	0.0	0.0	0.0	0.0	0.0	0.0	0.0	0.0	0.0	0.0	0.0	0.0	0.0	0.0	0.0	0.0	0.0	0.0	0.0	0.0	0.0	0.0	0.0	0.0	0.0	0.0	0.0	0.0	0.0	423.4238048863107	0.0	0.0	0.0	0.0	0.0	0.0	0.0	0.0	9881.422924901186	0.0	0.0	0.0	0.0	0.0	0.0
2R_11622	0.0	0.0	0.0	0.0	0.0	0.0	0.0	0.0	0.0	0.0	0.0	0.0	0.0	0.0	0.0	0.0	0.0	0.0	0.0	0.0	0.0	0.0	0.0	0.0	0.0	0.0	0.0	0.0	0.0	0.0	0.0	0.0	0.0	0.0	0.0	0.0	0.0	0.0	0.0	0.0	0.0	0.0	0.0	744.0476190476189	0.0	0.0	0.0	0.0	0.0
2R_11623	0.0	0.0	0.0	0.0	0.0	0.0	0.0	0.0	0.0	0.0	0.0	0.0	0.0	0.0	0.0	0.0	164.75278844094436	0.0	0.0	0.0	0.0	0.0	0.0	0.0	0.0	0.0	0.0	0.0	0.0	0.0	0.0	0.0	0.0	0.0	0.0	104.3144454644079	0.0	0.0	0.0	0.0	9881.422924901186	0.0	0.0	0.0	0.0	110.40696005476185	0.0	0.0	0.0
2R_11624	17.66201959306707	3.3732728842832467	3.3280085197018106	0.0	34.32988072818581	14.27592507994518	21.70138888888889	0.0	325.5208333333333	0.0	24.56761006289308	24.146190696955646	18.68612741900413	14.88626890556151	20.10939510939511	7.727497527200791	23.683213338385755	19.789867587795047	44.04510218463707	19.13421503796228	42.375493096646935	40.28949835911861	33.54443967367969	34.9192023379749	36.60475234270415	14.010311589329746	107.38831615120274	42.30118443316413	53.37969741337238	47.205438066465256	63.544961590601	41.13195129976966	47.57917174177832	43.66557987890079	28.77532228360958	64.97920665387076	0.0	0.0	58.128720238095234	71.28193430656934	0.0	744.0476190476189	0.0	2.712673611111111	0.0	119.03250380904012	58.580436264485336	0.0	157.82828282828282
2R_11625	44.85592277604335	0.0	0.0	0.0	0.0	0.0	55.11463844797178	0.0	0.0	0.0	0.0	0.0	77.65663342962756	0.0	0.0	0.0	0.0	41.121802779833864	0.0	43.735348658199506	0.0	83.71843814881788	0.0	122.7927994302414	0.0	0.0	0.0	0.0	58.100350926119596	0.0	53.79467647881565	0.0	145.00319007018155	0.0	0.0	0.0	0.0	0.0	66.4328231292517	108.62009037191518	0.0	0.0	0.0	0.0	0.0	60.460954315702914	121.72558184828122	0.0	3607.5036075036073
2R_11626	15.308877656425153	29.603938771160237	16.225943011242958	0.0	4.782222375253338	25.521206846829376	28.2151120139947	59.51625190452006	0.0	0.0	35.934340772540416	4.709059028761284	18.22110951980088	14.515813254788267	28.324050670419382	37.675965597322296	26.942812533257534	31.577534689237588	16.105877893823614	29.852873842874622	3.756449824348406	50.001464328598196	21.806441230223463	41.907953893916826	35.6938164032463	30.738723243222196	0.0	15.468183236098616	29.7436027087499	61.374261782707485	48.19391026339808	10.027088178714797	58.767163878113195	52.0409145670326	56.11845483446459	53.614128395114676	0.0	0.0	59.516251904520054	37.07095009137989	0.0	0.0	110.40696005476185	119.03250380904011	60.460954315702914	28.37273833809523	67.50855021753331	0.0	0.0
2R_11627	15.410623775818577	0.0	0.0	0.0	9.628012123592868	28.026355985168454	9.46754525486632	0.0	0.0	0.0	48.23089092101709	4.740356455844054	26.679579583184932	25.57150486844922	26.3190447239527	15.17054729266413	54.24376061143567	17.659669905450126	54.04307016519886	26.29487219940829	7.562832008325166	7.19054069989847	65.85411469679448	58.00641445477662	41.06405170785391	41.25735928146184	105.41184407480026	51.90329378302347	44.91192770976116	30.89108421527379	36.96321328605739	50.46865190155787	68.49843948100602	38.09948346625291	0.0	39.251243283131	0.0	0.0	68.4706397896582	37.31733166151688	0.0	0.0	0.0	58.58043626448534	121.72558184828125	67.50855021753331	10.454957950159125	0.0	0.0
2R_11628	0.0	0.0	0.0	0.0	0.0	0.0	0.0	0.0	0.0	0.0	0.0	0.0	0.0	0.0	0.0	0.0	0.0	0.0	0.0	0.0	0.0	0.0	0.0	0.0	0.0	0.0	0.0	0.0	0.0	0.0	0.0	0.0	1015.0223304912708	0.0	0.0	0.0	0.0	0.0	0.0	0.0	0.0	0.0	0.0	0.0	0.0	0.0	0.0	0.0	0.0
2R_11629	0.0	0.0	0.0	0.0	0.0	0.0	0.0	0.0	0.0	0.0	0.0	0.0	0.0	0.0	0.0	0.0	0.0	0.0	0.0	0.0	0.0	0.0	130.11176600700003	0.0	0.0	0.0	0.0	0.0	0.0	0.0	0.0	0.0	0.0	0.0	0.0	0.0	0.0	0.0	169.10173160173161	0.0	0.0	0.0	0.0	157.82828282828282	3607.5036075036073	0.0	0.0	0.0	0.0
2R_11630	16.80732872873644	13.131962566552787	18.138051299591375	0.0	19.092043505421376	18.52512581339196	16.896458502297918	0.0	0.0	0.0	9.564033114508256	22.559944592776084	10.580952486761907	10.141497064616114	24.35525549880781	24.06617234748665	30.73247472945434	36.41930951790639	21.433139749215115	46.182825590410175	44.990569976532925	22.813783631794657	41.787720469401464	31.37042321210547	52.92866518792118	40.90601923891897	41.80567052114949	24.70142156681117	25.72813593322084	49.00483432690635	34.81601932692205	24.018657693296152	44.45353272224544	37.77503531021425	59.744383654534076	40.862836301142764	0.0	202.75750202757501	56.57296373537249	33.29958974905429	0.0	0.0	88.15543566416305	82.37023519870236	144.8267871625536	78.26089463735755	91.2201440614857	0.0	0.0
2R_11631	9.653025225929056	33.185400193802735	32.74010089407759	449.4584026248371	16.082315724805845	27.308345157196587	15.814277129392416	0.0	0.0	0.0	0.0	11.877203963660508	16.711760567264	30.509859413618805	10.990617310002452	12.670192358860392	35.595606725498655	32.44794685616267	0.0	37.6475076408754	44.21447303927761	36.03253016823589	47.6669065900965	30.829276714339002	8.574005672562153	22.971646670805395	0.0	52.01853593830602	41.67745070703711	0.0	57.88325564757278	16.860236228769804	36.40558316023345	31.82006390264333	31.453810865089885	49.17299222574994	0.0	0.0	61.951018665365375	23.375117654758863	0.0	0.0	0.0	53.3731853116994	0.0	95.41575027789837	43.659047289733664	0.0	258.77908029914863
2R_11632	4.2241003511072215	21.78256929761379	0.0	0.0	52.781366910727705	25.607040502143818	10.380335492443114	0.0	0.0	0.0	26.440477197732466	10.394772676716334	14.625913022620436	20.02637072497064	0.0	16.63317853388511	12.74433004756184	19.362283820101148	35.5521004180927	24.711452605081337	82.91983973253376	15.767598216369288	9.627103762849778	17.345171219966836	45.023141894934	0.0	0.0	11.381484600851335	21.88533398113922	0.0	45.59279755379444	22.13378545279085	68.2750446518792	20.886376025782145	0.0	26.897222485217284	0.0	0.0	50.0480461242793	40.91519099211155	0.0	0.0	0.0	58.38938714499252	133.46145633141148	68.32358963030106	22.925894339138168	0.0	339.7200706617747
2R_11633	7.811812397762905	4.47593914155068	8.83175723265719	0.0	19.522175238853812	31.570808746250574	12.797870434359723	53.991015894955076	0.0	0.0	16.29917460979776	9.611752481994785	20.286252547615213	27.159467802821275	26.682818666232624	0.0	7.856214514461065	21.484507879443267	36.52669151455735	30.46664232720463	15.334726408034578	38.87960638286498	32.640339364575674	28.513048105432695	55.508835618909636	27.885070751395766	71.24587664488918	35.08045702819416	26.98233298020205	41.75740202147583	28.10558080026582	20.466485788413376	16.83520105859744	41.84492335780403	38.18149190361464	59.690643292695064	0.0	0.0	34.70851021818541	44.13864073164211	0.0	0.0	300.47174063279346	50.391614835291406	82.27202422088394	77.21620150339945	91.86201477423849	0.0	209.41969801679545
2R_11634	16.185126774861004	11.128322917223082	5.489498589198862	0.0	24.268546022870677	11.773958828820767	31.81876034109711	67.11769759450172	0.0	0.0	0.0	11.948630447978053	30.82247821691403	18.416002769766816	11.056712087639921	12.746387673733263	29.298820624807117	11.87021111170462	27.244393103899217	15.780795907597762	38.126029402793876	18.1246103208781	51.64229887906701	31.014676144751697	17.251135124691203	17.332344234222365	0.0	34.88757479023845	33.54247063775976	77.86464010963341	54.3492607724117	16.96162940196687	41.85659094809364	44.015704803473874	47.46444912760343	49.468706096523334	0.0	0.0	47.94121256750123	31.354252890862117	0.0	0.0	0.0	53.69415807560137	102.27458681066928	69.81058642637863	61.49024237696681	0.0	0.0
2R_11635	25.71268644170044	10.199502264289503	13.416853244782102	0.0	0.0	4.796111312947462	24.30251774083795	0.0	0.0	0.0	37.1415837171297	9.734527273103378	8.56057376389595	18.754354526691664	22.519707559077638	23.365031893268537	7.9565651110587305	14.505958775878403	44.39191401286256	30.855805037595868	15.530603053316561	22.1491300929156	24.792950687948032	10.82897128833625	15.811276602472882	31.771415257692652	54.11694672186595	10.658566156387812	43.552389040681774	63.43617923892444	30.83663344612425	31.091868699038486	25.575365807654066	19.55973481889519	19.334599749616935	35.26430597326966	0.0	0.0	23.434570678665168	33.526831043929725	0.0	0.0	114.11617026132602	60.14873140857392	62.49218847644045	45.321912211456045	69.77655400436907	0.0	0.0
2R_11636	0.0	8.658668366074645	17.084963523602877	0.0	12.58849713485805	8.143130170378713	24.75737769855417	0.0	0.0	0.0	31.53062254061144	14.461889615288944	15.988130411982144	14.329028893053861	15.294132941191764	6.611762590118324	35.46149590774337	24.629101130167875	14.132118348011891	34.38019386500174	13.184402324673817	21.936916948085972	19.134083236323534	11.491304759514572	35.79379908224699	26.971722845768497	45.94152562618299	22.62095424233376	36.972950589348834	67.31613271510197	32.21927147394307	13.197417529337859	32.56756140613703	39.436530847254424	41.034327677161606	25.660237921726008	0.0	0.0	34.815062388591805	24.3959561263125	0.0	0.0	0.0	46.42008318478907	0.0	54.31786270073845	41.009153243003844	0.0	0.0
2R_11637	18.90701261097741	18.57113673927981	0.0	0.0	20.24988356316951	0.0	26.549847338377802	0.0	0.0	0.0	0.0	16.616733382851198	21.04244260673779	12.805392606934634	0.0	10.635695521308616	21.730833744181908	19.809212521898466	7.577651988754765	21.06821096653051	31.812686899535535	0.0	40.01286567527098	44.36385011673238	35.98623886225907	28.92451424893883	73.9016369212578	21.832869384858906	20.99109452814643	21.656975170277967	22.674745354511547	14.152929479490636	65.48531164459811	20.032954209674916	0.0	27.518075936130543	0.0	0.0	48.003072196620586	32.702822907673394	0.0	0.0	0.0	33.60215053763441	85.33879501621436	65.53187306476187	21.989137366141126	0.0	0.0
2R_11638	14.007053952370413	14.446135177302232	30.879960093590036	0.0	14.00177822583468	10.189507863752693	15.489467162329616	43.564126394052046	0.0	0.0	8.767622922073368	17.234455813440462	16.974758534059852	21.250287210913083	17.5427684721365	11.031074536970646	18.312670536744374	21.829715379034482	11.78902363306271	23.21712932487319	24.746485998988145	31.371072733832133	36.71183286219814	42.17864188607549	29.859213806900467	32.49975625182812	153.2978193385199	37.74083369501632	38.100007075715595	22.462067184042944	28.557173982062736	22.018591030359968	20.37591295409986	36.36092896979099	27.38469332566562	26.757236940684557	0.0	185.87360594795538	22.81930430164631	37.310395354516594	0.0	0.0	0.0	40.659851301115246	88.51124092759781	35.872001147904044	41.812058597699576	0.0	112.65067027148811
2R_11639	8.81379535248571	0.0	14.94684528146778	0.0	11.013094569443068	10.68607257446189	27.07385748321421	0.0	0.0	0.0	0.0	10.844604944597625	11.44413545278722	37.607416182471184	20.070195508791997	34.70595380637548	26.591678134327864	40.400367643345554	12.363537455336722	17.187224735853842	8.650818367417559	32.899877447956506	10.04371527071579	24.127707958222874	0.0	31.461752340951012	0.0	23.748033365986878	34.24862791434418	106.00519425451847	10.57018204496027	23.091621782326825	35.6148186137288	16.34267317105059	21.53942252808202	11.224478342369038	0.0	0.0	52.21386800334169	32.01434242540658	0.0	0.0	0.0	36.54970760233918	0.0	11.88004716378724	59.795022662313585	0.0	0.0
2R_11640	15.553756504386548	23.393595234657813	3.2970982238531867	0.0	14.576154577204061	11.786109457127084	11.944348889653329	40.31217750257998	0.0	0.0	12.169713963043012	9.568769068762608	15.146649863983084	23.96551031235909	8.854498018584705	15.311450208695065	27.37378631474927	19.606060768094167	0.0	18.95649787042703	19.08268757518579	21.771977722912396	17.724203418910218	18.628009820686778	25.903407230573478	24.290323498528355	53.19545072505399	10.47707354381774	35.255940500060184	0.0	27.979893648424245	61.1248811885122	15.712419976645059	21.630008608743427	28.508059228343853	24.75987869640229	0.0	0.0	46.07106000294855	28.24794919888816	0.0	0.0	0.0	53.74957000343997	0.0	47.170775503272864	15.828094234141833	0.0	0.0
2R_11641	0.0	0.0	0.0	0.0	0.0	0.0	0.0	1395.0892857142856	0.0	0.0	0.0	165.5738790648387	0.0	0.0	0.0	0.0	0.0	0.0	0.0	0.0	0.0	0.0	0.0	0.0	0.0	0.0	0.0	0.0	0.0	0.0	0.0	0.0	0.0	0.0	0.0	171.37373183438442	0.0	0.0	0.0	0.0	0.0	0.0	0.0	0.0	0.0	181.38286294710875	0.0	0.0	0.0
2R_11642	0.0	0.0	0.0	0.0	0.0	0.0	0.0	0.0	0.0	0.0	0.0	0.0	0.0	0.0	0.0	0.0	0.0	0.0	0.0	0.0	0.0	0.0	0.0	0.0	0.0	0.0	0.0	0.0	0.0	0.0	0.0	0.0	0.0	0.0	0.0	0.0	0.0	0.0	0.0	0.0	0.0	0.0	0.0	0.0	0.0	0.0	0.0	0.0	0.0
2R_11643	6.300831961852244	0.0	0.0	0.0	7.873073458924601	26.73751854437893	7.741855567942524	32.660953177257525	0.0	0.0	19.719820786268695	15.505246200051788	21.816579291266606	20.910478061323857	25.108720760894673	24.810694401714915	12.673291418534182	8.66446011749008	17.67696408747976	6.143426901820666	30.92161247551008	11.759780609532948	25.130282564897158	4.31212171912219	33.57913258384709	11.245735054980399	86.19797951936006	33.95412797310833	16.322506614695804	0.0	45.33865709920249	33.015613083427155	25.46042635011549	3.8943660984526907	15.398165770493419	32.09675245058705	0.0	0.0	32.660953177257525	45.77301467177697	0.0	0.0	0.0	26.12876254180602	99.5381430164039	42.46421540567763	76.94359521513428	0.0	0.0
2R_11644	0.0	0.0	21.58708228995769	0.0	0.0	0.0	15.640640640640642	0.0	0.0	0.0	79.6787353391127	0.0	33.056539905854976	72.41968656759654	0.0	0.0	12.801736939667975	46.678803155487095	35.7122450145706	0.0	124.94002878618264	23.757935150340217	58.0228145706892	17.42330262185858	0.0	45.438848397826206	0.0	102.89477294553437	16.487937424979886	0.0	30.532113677165647	33.35023078359703	41.149553938835304	31.470688201009583	0.0	32.42205737407273	0.0	0.0	18.852557915057915	30.824620240678634	0.0	0.0	0.0	35.19144144144144	0.0	0.0	69.08749240037584	0.0	0.0
2R_11645	0.0	0.0	0.0	0.0	0.0	0.0	0.0	0.0	0.0	0.0	0.0	0.0	0.0	0.0	0.0	0.0	0.0	0.0	0.0	0.0	0.0	0.0	0.0	0.0	0.0	611.3590511707527	0.0	0.0	0.0	0.0	0.0	0.0	553.6485439043296	0.0	0.0	0.0	0.0	0.0	0.0	0.0	0.0	0.0	0.0	0.0	0.0	461.70183295627686	0.0	0.0	0.0
2R_11646	0.0	0.0	0.0	0.0	0.0	0.0	0.0	0.0	0.0	0.0	0.0	0.0	0.0	0.0	0.0	0.0	0.0	0.0	0.0	0.0	0.0	0.0	0.0	0.0	0.0	672.4949562878279	0.0	0.0	0.0	0.0	0.0	0.0	0.0	0.0	0.0	0.0	0.0	0.0	0.0	0.0	0.0	0.0	0.0	0.0	0.0	0.0	0.0	0.0	0.0
2R_11647	14.732737099462918	25.324277371745197	24.984462787204205	0.0	0.0	8.931175025576653	27.15325295970457	38.18426197458456	0.0	0.0	23.054648739371807	13.595509131423707	25.50599103847005	20.954278811347578	12.580657741948064	0.0	22.224716329276955	6.753140632465386	10.333161802847407	25.138206266883	28.920624454123214	27.496965022485643	29.380076195129032	25.206733020870672	0.0	32.86876619197594	0.0	9.924031538572228	14.312109905554387	29.532238868560864	4.417158185943808	9.649724645107252	47.625681196071355	31.870608969937365	18.00215665836767	51.59639238024477	0.0	0.0	60.00384024577574	26.756855106278227	0.0	0.0	0.0	45.82111436950147	0.0	34.75175086767675	39.98024975662023	0.0	0.0
2R_11648	11.581652192175127	16.589866644015967	9.820353008956163	0.0	19.295483313266033	4.680631173752518	11.858682452944747	0.0	0.0	0.0	48.329724713888034	11.87517575260114	21.721578817918363	10.981673782791278	6.593244298162331	15.201634479739262	19.412469949496515	15.92627197825533	48.738432745295114	16.938485443442023	15.156659229799205	21.615826243342326	37.393801603446214	18.49440729123513	20.57409967739812	24.116110112780714	0.0	15.602895897478572	30.002640232340443	15.477192808677133	20.834413636262617	35.400449889146024	15.599728439927317	21.474875350279078	28.303595688796307	24.582297599194483	0.0	0.0	20.011526639344265	28.045351202584662	0.0	0.0	0.0	61.36868169398907	121.97501951600312	18.212623533623624	73.334674310235	0.0	155.24093392945852
2R_11649	22.670863496917217	23.381530461457885	7.689261561765917	0.0	0.0	0.0	19.499041761376297	0.0	0.0	0.0	14.190677292645825	13.947258164306513	11.774652000160135	15.047492034502609	12.906150090265614	17.854145911222044	20.519751628926283	22.86194089564771	25.44121425827412	26.52541001652533	40.05297673723111	25.387540810471855	20.667572939740076	6.206134267232418	0.0	28.32409563185797	0.0	36.65084571826495	26.42831847180891	0.0	46.220696757971574	5.939631956645439	14.657362173159145	33.62932746389471	11.08074985650429	28.87162750519112	0.0	0.0	16.78807804710332	49.40841655906611	0.0	0.0	130.80102548003975	47.006618531889295	71.62913300097415	48.89261287623629	24.608781889905234	0.0	0.0
2R_11650	16.540375387127487	5.68628967324305	11.219976045351144	0.0	12.400609117919872	10.026988642630505	20.323220498813125	0.0	0.0	0.0	10.353338744678384	16.28118916177519	12.885955854433371	10.978459947911913	15.065862300278456	13.02615913277043	23.28814656627923	37.90859782162033	23.201985347482214	29.028905694116617	12.987620200424955	30.870714681741457	20.733349894881915	22.639585496357064	26.444672456286956	26.569159818219717	45.255831213851906	53.47998734306966	32.13627838758152	13.262282863273821	31.738386825078244	13.000441148302967	45.44876106677332	18.401649114901126	56.59062503536914	46.34162370938578	0.0	0.0	31.845760692336633	20.026531148465487	0.0	0.0	0.0	25.149985367281243	52.259709854090886	37.900896735216755	40.39707632892916	0.0	0.0
2R_11651	14.817574490063759	18.192932409617512	14.359047995117926	0.0	21.159990689604097	15.398750648030758	15.605493133583021	0.0	0.0	0.0	13.249947000212	23.440796361988404	3.6646950607239974	12.042824283150885	12.050573848326657	16.67055646317474	29.803594313474203	21.34637402728455	17.8159963892914	18.57523796943754	41.553088225516916	39.50757755337474	28.946213111669667	34.76829826564139	16.92161906051171	11.334184656536424	0.0	34.221182912222666	19.192700193572094	16.97274177670661	15.23175109287814	22.183524296504988	41.05708303110759	20.933311702244573	10.34618329298322	32.349198818175935	1872.6591760299625	0.0	15.67516051364366	10.251783810383007	0.0	0.0	122.12994626282365	32.18632958801498	0.0	59.917485063426945	34.46611980423244	0.0	0.0
2R_11652	10.613795811796175	6.081393368848671	11.999580014699484	0.0	8.841498457158519	15.013179426796809	8.69414014953921	0.0	0.0	0.0	11.072725662148994	8.706232138620628	15.312575605842055	15.095934664794768	18.12677869015897	13.931263147629593	30.24335224432359	25.94727837375433	24.814142075851873	20.697291759373286	20.83506958913243	52.825155338972415	24.18979311679437	29.05519761166276	23.568452212606296	28.41527984314765	0.0	19.065322561426086	16.038970114816113	42.551380792306716	31.822202987468415	27.807516371675266	22.873742658958218	13.120174235913854	25.93831867818328	27.033602768240925	0.0	0.0	15.719315895372235	25.701655186594017	0.0	0.0	102.06164523372117	24.452269170579033	0.0	35.765634947317224	28.80267288804401	0.0	0.0
2R_11653	5.003847959080532	4.300586944106131	16.971517550670587	0.0	18.75736226468889	18.200382572041665	3.0741232600462345	0.0	0.0	0.0	15.660627928537421	15.391994069772526	10.828614223254839	14.233882618863595	8.545825278893009	29.555369028337687	17.613013903713174	18.349170961519494	28.076559161521637	24.394218375091356	34.379248292824755	14.008662957172715	19.957382435336655	23.971502677616847	20.00032000512008	26.79262774055091	0.0	26.964898443451236	9.72197107130288	40.12148786525599	33.0054987160861	52.439141099307925	32.351309338367194	30.927369546808883	73.37133968729135	19.11738841180384	0.0	0.0	22.232498577120094	36.35094657864891	0.0	0.0	0.0	20.750332005312085	158.09776765952063	26.978593160791736	40.73684810858815	0.0	0.0
2R_11654	14.16502824506632	19.478748685184463	9.608686252372145	0.0	14.159693017855373	27.478472334330572	31.328320802005013	29.3703007518797	0.0	0.0	0.0	10.457297625147708	7.356944219648927	10.744976052134623	19.353402812049428	44.62194060819706	19.9437586007459	20.77733193086343	55.635918549015244	22.097860374669224	16.683721137162433	21.149921216543472	22.59835935911053	19.38833675214338	0.0	30.338118328774193	0.0	0.0	29.355966783723584	45.430797537650776	20.385351086709093	22.266921004386585	32.05333675235592	17.510006968982772	41.54031487558676	14.431472154474479	0.0	0.0	25.174543501611172	27.440864936062788	0.0	0.0	0.0	46.99248120300752	0.0	38.18586588360184	53.81552039608223	0.0	0.0
2R_11655	17.878517263049307	23.048697287629302	34.109126465271224	0.0	5.584932299450666	16.25728122983081	16.475550283379466	46.33748517200475	0.0	0.0	13.988674768907094	21.997953090464936	17.41056194329728	12.714251022543637	22.900378772264897	8.799997184000901	17.98013824029286	18.438957830103444	12.539530871071051	34.86376547842238	17.54792337874736	8.342050776394666	25.466715766494662	36.70674431366647	23.82007269886188	19.94350404175053	0.0	42.150646410270305	17.368076433430765	71.67610999415841	16.080970904699342	0.0	3.61217911206858	22.10041211743496	10.923016762461526	25.61457913538842	0.0	0.0	19.85892221657346	48.705093903421044	0.0	1694.6280291476023	0.0	18.534994068801897	0.0	27.110605849745795	6.0646197362133005	0.0	0.0
2R_11656	12.468224729277436	12.859068043329914	12.68651824849929	0.0	0.0	3.0233593815899784	15.319753903473295	25.852084712111186	0.0	0.0	15.608805863916187	18.40927311905553	17.268450583954245	21.280172624760333	25.552639715445807	29.457568336648944	17.554731263396455	18.288452328291434	13.99182597526525	19.450797020721417	29.370415767605607	13.962307355064267	11.366481213053609	20.479010891079305	6.6447125364462485	13.351984572226892	68.22818233299446	33.59458724010388	35.52926820366281	0.0	32.89628131464306	19.59960617857985	8.061064173325777	27.742525932326114	36.56427450994731	15.878439746402265	0.0	0.0	18.46577479436513	42.2691020110431	0.0	0.0	143.87247144131442	31.02250165453342	0.0	13.444659596344263	20.30102357760878	0.0	0.0
2R_11657	9.636566529891667	11.042939365428532	5.447379674192222	0.0	32.10978979326112	7.78908103253616	11.84048498626504	0.0	0.0	0.0	0.0	0.0	22.244355355801243	21.320487435075307	21.94375595910123	12.648589302835056	3.23044683217538	20.613486815466594	27.03535683967493	40.715260643438924	12.611167440992348	29.97591135763301	18.302166573874683	13.190019376138464	8.559386737059063	34.398718991704754	0.0	8.654973797066829	20.80319470500446	51.5114754689476	50.079954573628896	0.0	25.95965039619619	27.795083526211357	15.7000905895227	16.36305026892673	0.0	0.0	47.57337717695775	15.55684158779348	0.0	0.0	0.0	48.84200056834328	0.0	25.97810824817926	52.301528773686066	0.0	258.33785424578264
2R_11658	27.010018015682018	11.606960462049882	11.45121211080193	0.0	50.62470890792378	24.560731320335798	8.296827293243064	0.0	0.0	0.0	0.0	16.616733382851198	17.53536883894816	6.402696303467317	15.376359462380968	53.17847760654308	27.163542180227388	6.19037891309327	0.0	19.751447781122355	13.255286208139806	12.60277563530592	15.389563721258066	18.48493754863849	0.0	24.103761874115694	0.0	0.0	34.98515754691073	0.0	16.196246681793962	53.07348554808989	10.914218607433018	8.347064254031215	0.0	34.39759492016318	0.0	0.0	20.001280081925245	16.351411453836697	0.0	0.0	0.0	46.66965352449223	0.0	18.203298073544964	36.64856227690188	0.0	0.0
2R_11659	0.0	0.0	0.0	0.0	0.0	0.0	0.0	0.0	0.0	0.0	0.0	0.0	0.0	0.0	0.0	0.0	0.0	0.0	0.0	0.0	0.0	0.0	0.0	0.0	0.0	0.0	0.0	0.0	0.0	0.0	0.0	0.0	0.0	0.0	0.0	0.0	0.0	0.0	0.0	0.0	0.0	0.0	0.0	0.0	0.0	0.0	0.0	0.0	0.0
2R_11660	5.0711944995795974	0.0	17.199936360235466	0.0	0.0	12.296893743156009	12.461990927670605	0.0	0.0	0.0	0.0	6.239661660586116	17.558969604545666	4.808485245403448	28.869477052518775	19.9687688455256	15.300057069212867	13.947098654802334	0.0	19.77803115633248	9.954844823878886	18.929606472411045	17.33656101573755	13.882362250525274	40.53900663218149	54.30645676617722	0.0	13.663908834400258	19.70563719163141	0.0	12.163533847161549	26.572458443996553	0.0	18.806171684048792	24.78628029812938	19.37468839042839	0.0	0.0	0.0	0.0	0.0	0.0	0.0	21.029609690444143	0.0	6.835424175664933	13.761707772887783	0.0	0.0
2R_11661	5.72628801396298	13.123979610585277	16.184843864811235	0.0	9.54021869997348	20.828097381075036	11.726518818717402	0.0	0.0	0.0	23.895547781537346	11.742828302470832	18.174956760125596	10.859284308008396	19.5592900760074	22.54832105201447	13.43728416362312	12.249047636546257	5.355027621232471	14.888629330450897	7.493870014328279	17.81243364868466	26.101448499884498	20.90090203067939	25.431004667097977	27.254101571948443	0.0	41.14400917511405	39.5576857369325	15.304701298144765	16.02394618517913	30.00507085697483	6.170348513624747	18.87603588145661	9.329385137543126	26.7391638323153	0.0	0.0	33.923143725575336	41.599183546690924	0.0	0.0	0.0	26.384667342114152	0.0	18.009645966379594	15.539435980631648	0.0	153.51079180866415
2R_11662	7.380798262855321	6.343471045860759	31.29175493549205	0.0	0.0	0.0	13.603221242790292	76.5181194906954	0.0	0.0	46.19961931513685	9.081427255270293	22.36145957718952	10.49766269540087	29.412370254681715	0.0	11.134125761435024	13.532738231169617	20.706806120103618	3.5982069415169033	36.22159502518125	0.0	12.616126184811948	20.204887663350203	39.33461564180326	13.17326065206323	100.97236386401042	9.943471365288337	9.560096920262579	0.0	13.27743239242071	19.337254283926974	17.894615033146792	18.24745094514953	0.0	14.099308005963067	0.0	0.0	10.931159927242199	17.872845428483597	0.0	0.0	0.0	45.91087169441724	0.0	39.794085504556676	20.029282811470374	0.0	0.0
2R_11663	10.17663069058107	8.746365884974795	21.572506272206198	0.0	19.07399565875859	12.338409252079561	6.252031910370871	0.0	0.0	0.0	0.0	6.260727365044544	19.82053169236949	14.474157477385939	11.586777285629413	30.054278026115167	20.46894873270342	13.994185415959668	7.137626282453003	9.92240185628294	0.0	9.496757332208919	31.891000040878463	31.34076852439652	20.33793513012211	4.54081672037696	0.0	20.565059278783373	16.47680444900083	20.399379042901934	15.255748900136783	39.99325447107921	24.673061375885045	22.01460700624303	49.73992238085113	32.40016537044405	0.0	0.0	18.83982830134079	18.48228411460002	0.0	0.0	0.0	31.65091154625253	0.0	30.86325554535544	27.616337272803847	0.0	204.6119534303194
2R_11664	6.307864140381095	18.071104737231682	32.09151072569603	0.0	5.254573580844767	2.5492723357044964	15.500992063492063	0.0	0.0	0.0	0.0	5.17418372077621	12.74054142204827	9.968483642117082	16.757829257829258	33.11784654514625	19.031153575488553	13.493091537132987	41.29228329809725	24.60113362023722	8.254966187658495	35.31871609403255	9.58412562105134	20.14569365652398	28.013841078600116	15.011048131424728	0.0	22.66134880348078	49.022171093913414	50.577255071212775	20.17300367955587	22.03497391059089	27.188098138159038	10.396566637833521	10.276900815574848	10.710858239649026	0.0	0.0	31.140385841836736	15.274700208550572	0.0	0.0	0.0	29.06436011904762	0.0	22.672857868388594	28.529433245690917	0.0	0.0
2R_11665	3.9289859365877384	13.507161497025724	6.662957620258057	0.0	9.818765231359565	4.763603780586505	14.482678716255359	0.0	0.0	0.0	24.593228008735515	19.337095365236642	17.005102210867346	26.07813530901286	13.420242825873691	46.41333238443854	15.80527271800509	18.009548662700965	22.045515170621268	26.815834213786555	0.0	14.666003763296567	22.38627882289364	5.377786836360938	0.0	14.024920881915076	0.0	42.34529411453344	45.80173649650304	0.0	32.98359725708405	10.293710439984066	6.350504674606491	14.570370762511214	19.20355188895738	20.01445043321278	0.0	0.0	17.45680023834351	19.028336999459597	0.0	0.0	0.0	27.155022592978796	248.2744922786633	26.479250065271348	95.95885284390054	0.0	0.0
2R_11666	0.0	0.0	0.0	0.0	0.0	0.0	0.0	0.0	0.0	0.0	0.0	0.0	0.0	0.0	0.0	0.0	0.0	0.0	0.0	0.0	0.0	0.0	0.0	0.0	0.0	0.0	0.0	0.0	0.0	0.0	0.0	0.0	0.0	0.0	0.0	0.0	0.0	0.0	0.0	0.0	0.0	0.0	0.0	0.0	0.0	0.0	0.0	0.0	0.0
2R_11667	0.0	0.0	0.0	0.0	0.0	0.0	0.0	0.0	0.0	0.0	0.0	0.0	0.0	0.0	0.0	0.0	0.0	0.0	0.0	0.0	0.0	0.0	0.0	0.0	0.0	0.0	0.0	0.0	0.0	0.0	0.0	0.0	0.0	0.0	0.0	0.0	0.0	0.0	0.0	0.0	0.0	0.0	0.0	0.0	0.0	0.0	0.0	0.0	0.0
2R_11668	0.0	0.0	0.0	0.0	0.0	0.0	0.0	0.0	0.0	0.0	0.0	0.0	0.0	0.0	0.0	0.0	0.0	0.0	0.0	0.0	0.0	0.0	0.0	0.0	0.0	0.0	0.0	0.0	0.0	0.0	0.0	0.0	0.0	0.0	0.0	0.0	0.0	0.0	0.0	0.0	0.0	0.0	0.0	0.0	0.0	0.0	0.0	0.0	0.0
2R_11669	6.863201299066742	0.0	0.0	0.0	0.0	58.247854606698006	8.432840855427376	0.0	0.0	0.0	42.959755301233805	16.88913884814384	11.881889267921158	13.015317075900773	39.07107732244344	0.0	0.0	12.58372106923878	0.0	0.0	26.945171964087475	25.618757029146458	23.462777476672134	9.393984655865463	0.0	12.249452755698139	0.0	18.492321063678308	17.77934235990545	0.0	32.92351784495822	35.962361792148336	22.18628044789663	42.4195068647488	0.0	17.48074495942719	0.0	0.0	20.329169919333854	16.619467379309427	0.0	0.0	0.0	0.0	0.0	18.501712796062098	37.249358379801905	0.0	0.0
2R_11670	6.801259049075165	11.690765230728942	28.834730856622183	0.0	25.495115135939955	24.73806512048262	0.0	0.0	0.0	0.0	0.0	0.0	11.774652000160135	9.673387736465964	3.8718450270796843	0.0	6.839917209642095	21.822761764027355	28.621366040558385	16.57838126032833	26.70198449148741	25.387540810471855	19.375849631006318	13.96380210127294	9.061516825424443	24.277796255878265	0.0	9.162711429566237	22.023598726507426	0.0	20.39148386381099	35.63779173987263	16.489532444804038	33.62932746389471	33.242249569512865	8.661488251557335	0.0	0.0	25.18211707065498	16.46947218635537	0.0	0.0	0.0	23.503309265944647	0.0	32.085777200030066	27.684879626143385	0.0	0.0
2R_11671	0.0	0.0	0.0	0.0	0.0	0.0	0.0	0.0	0.0	0.0	0.0	0.0	0.0	0.0	0.0	0.0	0.0	0.0	0.0	0.0	0.0	0.0	0.0	0.0	0.0	0.0	0.0	0.0	0.0	0.0	0.0	0.0	0.0	0.0	0.0	0.0	0.0	0.0	0.0	0.0	0.0	0.0	0.0	0.0	0.0	0.0	0.0	0.0	0.0
2R_11672	14.51983627432617	0.0	12.31170781855005	0.0	18.142959261799273	17.60422360532739	0.0	0.0	0.0	0.0	0.0	0.0	31.42175919117878	6.883823771357924	8.265904219661445	0.0	14.602366605555762	13.311103790004026	0.0	35.39276770027705	0.0	13.549805018305788	49.638014777237	9.936989549268091	19.345203550231755	0.0	0.0	0.0	56.42115003230111	0.0	17.413305681003912	38.041111028688704	0.0	0.0	0.0	27.73678896741482	0.0	0.0	32.25639966969447	0.0	0.0	0.0	0.0	20.070648683365448	0.0	19.571175963464526	39.40250048268064	0.0	0.0
2R_11673	13.996647522985294	0.0	9.494467099297884	0.0	6.995687858004326	16.969896083144345	27.51637224148368	0.0	0.0	0.0	0.0	10.332990966899295	21.80847506418961	13.271562174349043	22.31057208768947	22.04575817566942	14.076204064419466	17.964056489258777	31.414040191123018	19.10578381205149	10.990267019527506	0.0	28.709654163505945	7.663146472615363	22.377772606025886	9.992495635777532	0.0	22.627676665585565	14.503505134603405	22.445379169790314	26.85737191215759	22.00223249319031	36.19693303386404	20.76223708952192	0.0	35.64981048560745	0.0	0.0	8.29176395669709	20.336005032483378	0.0	0.0	0.0	30.955918771669143	0.0	15.092779086237874	45.57926690307113	0.0	0.0
2R_11674	14.711964259734826	11.239364751104267	2.772137248515174	0.0	8.170235016810258	17.837164525050813	14.05961275809432	0.0	0.0	0.0	20.464126386444562	6.033928781538591	7.075007817883639	10.84986193550687	9.305866138837938	6.436787528080486	14.795586640900428	23.977311469022435	18.344164033514787	17.532087705065656	12.835487555994815	6.101821088503863	18.627714873019528	17.899514363800918	8.711636132382022	17.50529170380463	0.0	22.02230859861039	16.938583870868705	0.0	19.604133727637812	21.413597205953835	18.494983896153308	24.24813112581042	31.958709347522998	18.735870031351357	0.0	0.0	14.525875426092346	27.70872587361654	0.0	0.0	0.0	18.076644974692694	0.0	39.66028760318561	13.307959490571312	0.0	0.0
2R_11675	12.25332524613867	0.0	0.0	0.0	30.62177514430512	0.0	0.0	0.0	0.0	0.0	0.0	22.614968847880412	5.303379843974565	11.618551340926055	6.975616731714293	0.0	43.130404778848856	5.616636477245602	0.0	11.947217194434987	24.053494972819554	22.869427006506353	6.981606956473172	16.771699434374437	0.0	21.869754676026922	0.0	16.50777929099088	31.742630749879975	0.0	22.04269670351471	0.0	39.61062753136666	0.0	0.0	0.0	0.0	0.0	0.0	29.671829565010977	0.0	0.0	0.0	33.87533875338753	0.0	0.0	0.0	0.0	0.0
2R_11676	0.0	0.0	0.0	0.0	0.0	0.0	0.0	0.0	0.0	0.0	0.0	0.0	0.0	0.0	0.0	0.0	0.0	0.0	0.0	0.0	0.0	0.0	0.0	0.0	0.0	0.0	0.0	0.0	0.0	0.0	0.0	0.0	0.0	0.0	0.0	0.0	0.0	0.0	0.0	0.0	0.0	0.0	0.0	0.0	0.0	0.0	0.0	0.0	0.0
2R_11677	6.038297296775066	10.379301182409991	20.48005242893422	0.0	0.0	14.641974440969415	0.0	0.0	0.0	0.0	37.796323173681664	0.0	0.0	17.176464121801743	27.5000275000275	0.0	0.0	5.535627297285328	16.940423917168104	11.774901561822942	35.559854346836595	0.0	0.0	33.059599846603454	0.0	10.77716276102288	0.0	0.0	23.463603258625223	0.0	28.966364257823813	15.819981269142177	0.0	7.46420168870099	0.0	0.0	0.0	0.0	26.828640109890113	14.621935242373198	0.0	0.0	0.0	25.040064102564102	0.0	16.277949238843092	32.77227203607571	0.0	0.0
2R_11678	4.669017984123471	8.025630654056796	3.958969242767953	0.0	11.668148521528902	11.32167540416966	2.868419844875855	0.0	0.0	0.0	14.612704870122279	8.617227906720231	4.0416091747761556	11.067857922350566	18.605966561356897	9.192562114142206	4.6955565478831724	14.981177220906021	39.29674544354236	6.828567448492116	0.0	8.714186870508927	15.96166646182528	15.97675829018011	18.66200862931279	4.16663541690104	0.0	12.580277898338775	15.11905042687127	18.71838932003579	16.79833763650749	30.58137643105551	22.639903282333176	5.771576026950951	22.820577771388017	26.757236940684557	0.0	0.0	13.829881394937159	33.91854123137872	0.0	0.0	0.0	29.04275092936803	73.75936743966484	18.880000604160017	31.675801967954225	0.0	187.75111711914684
2R_11679	30.88440584580034	0.0	0.0	0.0	0.0	37.445049390020145	0.0	0.0	0.0	0.0	0.0	0.0	0.0	0.0	0.0	0.0	62.119903838388865	28.313372405787256	86.64610265830244	30.112863010563593	0.0	0.0	0.0	0.0	0.0	0.0	0.0	0.0	0.0	0.0	0.0	0.0	0.0	38.17755617827392	0.0	0.0	0.0	0.0	0.0	74.78760320689243	0.0	0.0	0.0	0.0	0.0	0.0	0.0	0.0	0.0
2R_11680	9.595664295044928	5.4980339030762595	0.0	0.0	15.986750181449615	11.634030625422218	11.790228258819091	0.0	0.0	0.0	0.0	0.0	8.306227344764917	6.0657122874953515	7.283538692706774	0.0	16.08367629092411	17.593708489844033	35.89414099936467	12.474598598603594	25.115279131212265	23.87894330900069	21.869380024945674	13.134034574032613	8.523056572640305	11.417571414054803	0.0	17.236475830151768	20.714895915933983	51.29283592960571	34.52357845329765	25.140072101726787	10.33978604914707	23.723235248299243	0.0	20.366996992201884	0.0	0.0	9.474290565122484	15.490810851003184	0.0	0.0	0.0	26.528013582342954	0.0	21.556537192355883	34.71969057811757	0.0	0.0
2R_11681	14.86350103821555	15.968155665246138	12.603109187036443	0.0	9.28618920796235	6.757834357370499	6.848564540872233	0.0	0.0	0.0	0.0	11.43014944234587	9.649640840367923	10.57013176726261	12.692320384628076	7.31597399024927	9.342490468791224	17.03269937626255	10.424876256718834	27.172849758052944	21.882987290360983	38.14390377194661	10.58601646506657	17.801322994324938	14.852308642855444	33.16050080314733	0.0	20.024229317474145	4.8130468222820975	59.58871866378258	28.966364257823813	9.735373088702879	15.015123232119391	11.48338721338614	18.161939113915317	9.464427004660285	0.0	0.0	22.013243167089325	13.497170992959875	0.0	0.0	0.0	15.409270216962524	0.0	7.512899648696813	25.20944002775055	0.0	0.0
2R_11682	10.947886236864816	25.09126949277999	0.0	0.0	4.559901141343256	4.424499782646448	4.4839027889875345	37.832929782082324	0.0	0.0	34.26378546301795	26.940834559702573	15.794569511110689	10.380739575791077	14.542387423743355	0.0	12.845132658107527	13.382010396149326	30.714260119068943	14.23252024131238	14.327263349427627	6.810991578208913	12.475607588080388	7.492441999133374	9.724126530334413	3.2566341708853646	0.0	19.665441673529084	35.45106158203908	14.630256834158724	24.07083828882599	14.34140674858797	29.49217425156235	13.533157928569736	17.83651938160787	6.971134854280044	0.0	0.0	37.832929782082324	8.836888708223608	0.0	0.0	105.27423939362039	17.65536723163842	0.0	19.675429201042306	19.806196368533897	0.0	146.74590945777385
2R_11683	10.18350679239903	4.376137795826915	4.317416457991538	0.0	0.0	6.173373007543861	0.0	26.393581081081084	0.0	0.0	0.0	6.264957586237141	4.4075386541139965	14.483937313519307	8.695954641900588	0.0	5.12069477586719	11.669700788871774	7.14244900291412	12.411382727326886	34.98320806013114	19.006348120272172	20.30798509974122	27.877284194973726	13.567784652122002	27.263309038695724	0.0	6.859651529702291	23.083112394971838	0.0	36.638536412598775	6.670046156719405	4.11495539388353	18.88241292060575	49.77353043651386	9.72661721222182	0.0	0.0	15.082046332046332	36.989544288814365	0.0	0.0	0.0	24.634009009009013	80.43758043758045	13.726270709510935	20.726247720112752	0.0	0.0
2R_11684	19.50834511265791	19.16178679829537	9.452331890277332	0.0	0.0	3.3789171786852497	3.4242822704361164	0.0	0.0	0.0	0.0	10.287134498111282	4.824820420183961	18.49773059270957	19.038480576942113	10.973960985373903	11.210988562549469	12.774524532196912	7.818657192539124	10.869139903221178	27.353734112951226	15.604324270341799	22.230634576639797	22.887415278417777	14.852308642855444	9.9481502409442	0.0	15.018171988105607	14.43914046684629	22.345769498918465	13.369091195918683	0.0	4.504536969635817	13.780064656063365	27.24290867087297	10.64748038024282	0.0	0.0	12.382449281487743	20.245756489439813	0.0	0.0	0.0	19.261587771203157	0.0	30.05159859478725	30.25132803330066	0.0	0.0
2R_11685	0.0	0.0	0.0	0.0	0.0	0.0	0.0	0.0	0.0	0.0	0.0	0.0	0.0	0.0	0.0	0.0	0.0	0.0	0.0	0.0	0.0	0.0	0.0	0.0	0.0	0.0	0.0	0.0	0.0	0.0	0.0	0.0	0.0	0.0	0.0	0.0	0.0	0.0	0.0	0.0	0.0	0.0	0.0	0.0	0.0	188.10074675996464	0.0	0.0	0.0
2R_11686	0.0	0.0	0.0	0.0	0.0	0.0	0.0	0.0	0.0	0.0	0.0	0.0	0.0	0.0	0.0	0.0	0.0	0.0	0.0	0.0	0.0	0.0	0.0	0.0	0.0	0.0	0.0	0.0	0.0	0.0	0.0	0.0	0.0	0.0	920.8103130755065	0.0	0.0	0.0	0.0	0.0	0.0	0.0	0.0	0.0	0.0	0.0	0.0	0.0	0.0
2R_11687	0.0	41.517204729639964	0.0	0.0	0.0	14.641974440969415	0.0	0.0	0.0	0.0	0.0	0.0	0.0	11.45097608120116	0.0	0.0	24.290475218857182	11.071254594570656	0.0	0.0	23.70656956455773	0.0	0.0	16.529799923301727	32.18000205952013	21.55432552204576	0.0	0.0	0.0	0.0	14.483182128911906	94.91988761485307	39.03932040351041	0.0	0.0	15.37969388257296	0.0	0.0	17.885760073260073	0.0	0.0	0.0	0.0	0.0	0.0	48.833847716529284	65.54454407215142	0.0	0.0
2R_11688	5.924367159100065	10.183465311043765	5.023409086342356	0.0	0.0	3.59142769306797	3.6396459352434194	0.0	0.0	0.0	0.0	7.2894160594583095	5.128268245352763	2.808729982181417	10.117934646236533	0.0	5.958041091417799	2.7155907496116702	8.310396638610769	5.776366803913143	0.0	16.585728312501658	20.253246595429246	12.163437679410706	7.893208052335127	5.286910033709338	0.0	23.94406666028158	7.673631254393155	23.751163807026547	10.65743590618046	15.521491056516854	4.787841181562599	14.646735389149113	43.434448729976715	3.7723777447820472	0.0	0.0	4.387073225516622	14.346049671762385	0.0	0.0	170.90511348099534	16.37840670859539	0.0	27.948931711975874	0.0	0.0	0.0
2R_11689	0.0	0.0	0.0	0.0	0.0	0.0	0.0	0.0	0.0	0.0	0.0	0.0	0.0	0.0	0.0	0.0	0.0	0.0	0.0	0.0	0.0	0.0	0.0	0.0	0.0	0.0	0.0	0.0	0.0	0.0	0.0	0.0	0.0	0.0	0.0	0.0	0.0	0.0	0.0	0.0	0.0	0.0	0.0	0.0	0.0	0.0	0.0	0.0	0.0
2R_11690	16.507765665663268	14.187697563688575	6.9986597566566	0.0	0.0	25.018050523452672	0.0	0.0	0.0	0.0	51.66463452437537	0.0	7.144750501740103	19.565742263607678	0.0	16.250597209447445	12.45119649772745	7.56677203396724	0.0	4.023843688158553	0.0	0.0	9.405669831831325	11.297475522607096	10.99689007948552	29.463086803409762	0.0	0.0	5.345486832195012	0.0	9.898691838380099	10.812342072228608	0.0	10.202983250272547	0.0	15.767134144675019	0.0	0.0	0.0	0.0	0.0	0.0	0.0	11.40927345746623	130.3916966567569	16.688018058660607	22.398573658829406	0.0	0.0
2R_11691	0.0	11.84037282965966	5.840746213736266	0.0	0.0	8.351546664684566	4.231836955785767	0.0	0.0	0.0	0.0	8.475445363465237	2.981333276091734	9.797178804391487	3.9213933181026417	0.0	0.0	15.787163772879548	0.0	13.432428838350122	0.0	38.56864060969307	7.849521532414991	18.85666389787985	18.35495547087803	12.294240517144933	0.0	37.11986933805993	4.461087274034777	0.0	12.391461126747298	9.023462807993344	0.0	0.0	0.0	17.54465993185654	0.0	0.0	10.201749804126404	8.340116628190929	0.0	0.0	0.0	4.760816575258988	0.0	32.4963812958257	9.346388368606602	0.0	0.0
2R_11692	5.890407785077084	3.375030712779486	3.3297427607230197	0.0	9.813648626236397	4.761121444067178	2.412521953949781	0.0	0.0	0.0	12.290206180498885	0.0	5.0988722314398505	3.7235065527199187	6.706624736848812	0.0	15.797036515442294	9.000081900745297	16.525520361093637	13.40093017770782	7.70865003037208	3.6645903097971355	2.2374613226842106	10.749968892277517	15.695925965456407	7.008806214568294	0.0	15.871210417862518	15.259289664806813	15.74334568136413	2.3547435248673865	0.0	6.347195396506122	2.427129678868899	0.0	7.501507803068417	0.0	0.0	5.815901138986078	14.263815932111845	0.0	0.0	0.0	18.998610387354525	0.0	18.52581612174743	15.984808038440265	0.0	0.0
2R_11693	3.2231800797156893	5.540362649977617	0.0	0.0	8.054915189797967	0.0	0.0	0.0	0.0	0.0	0.0	15.863365658906703	2.790058686094403	6.112411526663409	3.669806920448494	12.691869334666825	12.966002169860463	14.77430039994031	9.042621492141057	3.142659783822719	0.0	6.015696154406076	0.0	0.0	8.588674630085784	0.0	0.0	0.0	4.174875515649312	0.0	15.461942940018872	0.0	15.629086354869868	27.890190741014482	0.0	0.0	0.0	0.0	9.547232066479285	0.0	0.0	0.0	0.0	0.0	0.0	0.0	8.74674839628368	0.0	0.0
2R_11694	10.978722357772847	3.7742913390581783	3.7236458961698577	0.0	5.487293622886843	5.324354342170697	8.093758093758094	0.0	0.0	0.0	0.0	10.80668674549064	0.0	8.327982604509936	2.5000025000024997	0.0	11.041125099480539	2.0129553808310283	0.0	2.140891193058717	17.241141501496532	0.0	0.0	12.021672671492166	5.850909465367296	0.0	0.0	5.916249571071906	5.688146244515205	0.0	5.2666116832406935	0.0	0.0	13.571275797638165	0.0	2.7963079786496294	0.0	0.0	6.503912753912754	15.951202082588944	0.0	0.0	0.0	6.0703185703185705	0.0	5.919254268670215	23.83437966260052	0.0	0.0
2R_11695	5.010502012217608	0.0	0.0	0.0	6.260768521857595	6.074861736146886	3.078211189913317	0.0	0.0	0.0	0.0	12.329969717594373	13.011616771453552	0.0	5.704792938835492	0.0	0.0	2.2966964318524234	0.0	9.770662998108401	19.671408787611735	4.675763832779723	8.564537789024602	13.716216957633348	0.0	4.471376039147791	0.0	13.500378010584296	0.0	0.0	12.017959638884347	0.0	12.14787363619872	12.387398547205898	0.0	6.380936823620696	0.0	0.0	11.131031534954406	6.066547600559093	0.0	0.0	0.0	13.851950354609928	0.0	0.0	27.194012966105383	0.0	0.0
2R_11696	5.421435270773585	3.1063232315701845	12.258563756023936	0.0	0.0	6.573087806593464	6.661337596589395	0.0	0.0	0.0	22.623410705397948	6.670602322036668	0.0	0.0	6.17266804317164	7.115968945911519	3.6348337018145997	8.28352861752049	5.069939819814339	17.61999658172066	10.642373675024476	0.0	2.059322915218705	7.420572051899481	4.81542476861884	9.676186421407595	0.0	9.738402171663685	18.72586849992919	14.489918639106842	6.50180262477772	4.734613099254062	17.525565418554315	0.0	0.0	2.3014218183994073	0.0	0.0	5.352860568687907	0.0	0.0	0.0	0.0	4.996003197442047	0.0	9.743348033609678	0.0	0.0	0.0
2R_11697	5.933696871161639	5.0997511321447515	5.031319966793288	0.0	0.0	3.5970834847105966	3.6453776611256927	0.0	0.0	0.0	0.0	3.6504477274137677	5.13634425833757	2.81315317900375	0.0	11.682515946634268	5.967423833294048	10.879469081908802	8.323483877411729	0.0	5.8239761449937095	5.5372825232289	0.0	12.182592699378281	0.0	5.295235876282109	81.17542008279892	0.0	3.842857856530745	0.0	0.0	0.0	0.0	0.0	0.0	3.7783184971360346	0.0	0.0	4.393982002249719	7.184320937984942	0.0	0.0	0.0	4.101049868766404	0.0	11.996976761856011	0.0	0.0	0.0
2R_11698	9.235042924479513	3.9685563344508785	0.0	0.0	0.0	0.0	0.0	0.0	0.0	0.0	0.0	2.8407283172889	1.998516301497768	0.0	0.0	0.0	6.965650981878163	6.3496901351214055	6.4772209095054505	4.50216824422642	13.596414897319873	4.309037257659745	0.0	3.160108808866507	12.304118434522405	0.0	0.0	12.441524833283568	2.990459238844391	18.511936496653043	5.537687284583965	0.0	3.7316997444532016	2.8539594692092023	0.0	5.880471190395544	0.0	0.0	3.4193364845938374	5.590739945613282	0.0	0.0	0.0	6.3827614379084965	0.0	9.335882651689422	18.795861903043427	0.0	0.0
2R_11699	9.857155037770154	8.471790631555049	0.0	0.0	12.316802952091333	0.0	3.0278807257224525	0.0	0.0	0.0	0.0	0.0	0.0	2.3366282127761693	2.805758201441655	19.40718803430415	0.0	11.295720842073395	6.913554299746826	0.0	9.674885159113161	18.39724997907313	2.808167611661871	13.491949185271784	0.0	8.796533110370541	67.42497286144842	6.639819662497967	6.383818806794043	0.0	5.910729658888836	6.4562905898919025	11.949249149014307	9.138643270927568	12.044608411713623	3.1383024796355556	0.0	0.0	0.0	5.967356174781476	0.0	0.0	0.0	17.031829082188793	0.0	0.0	0.0	0.0	0.0
2R_11700	1.9145820697091676	3.290997935886095	0.0	0.0	9.569304732595349	6.963865892656186	0.0	0.0	0.0	0.0	0.0	2.35572592165421	0.0	5.44619594105909	4.359760457321433	7.539021977756871	5.776393497167257	3.5103977982785013	0.0	1.866752686630467	0.0	7.1466959395332355	4.3635043477957325	5.241156073242012	10.20341528716492	27.337193345033658	0.0	0.0	9.919572109337492	0.0	0.0	10.03218324384626	15.472901379440103	0.0	0.0	2.438244152115226	0.0	0.0	11.342189314750293	0.0	0.0	0.0	0.0	10.586043360433607	0.0	7.741951467254642	0.0	0.0	0.0
2R_11701	1.883007252967337	12.94689442843345	6.386583066294329	0.0	14.117235167726871	13.698039057218763	2.3136579858219037	0.0	0.0	0.0	0.0	0.0	3.2599486297294926	3.5709190777958644	4.287860359824378	7.414690280972273	1.8937102119648777	6.905010361831174	0.0	5.507899980942667	3.696376663739136	7.028834387307049	12.874627520932535	2.5773601079810793	0.0	3.360794384247016	0.0	5.073605329315038	4.87799048255277	15.098191085726018	9.032989153864099	0.0	3.0435452188643803	2.327667093328045	0.0	7.194099687200546	0.0	0.0	5.577568358677804	4.559763913663606	0.0	0.0	0.0	5.205730468099284	0.0	2.5380910357416515	5.109919477888868	0.0	0.0
2R_11702	0.0	4.460526127977848	0.0	0.0	6.484983372502633	12.58483753603983	9.565350474441384	26.90254820936639	0.0	0.0	0.0	9.578654160775795	0.0	4.9210806299376895	5.909096818187727	10.218178548364682	5.219440956118072	7.136841804764556	14.56036435855771	7.590432411753633	0.0	4.843215430096904	0.0	7.103715669518099	0.0	0.0	0.0	0.0	3.361177326304439	41.61360931479032	3.1120887219149553	6.798669636325564	4.194307150790375	3.207756097623566	0.0	3.30472761113138	0.0	0.0	3.8432211727666274	12.567613762039775	0.0	0.0	0.0	7.174012855831037	0.0	3.497741158759673	0.0	0.0	0.0
2R_11703	0.0	3.2448316321762696	3.201290760434607	0.0	9.435065988851525	2.288725463718666	2.3194537222593334	0.0	0.0	0.0	11.816085000189057	0.0	8.170287084279453	5.3697963987997435	6.447902239485406	0.0	9.49226987510451	3.4611537409880206	5.296004270697844	1.8405657751947686	14.82254449727858	7.046441687876456	6.453439295938377	0.0	20.120562409960485	10.107639623564546	0.0	5.086314761502701	2.445104948794612	0.0	6.791712661654081	9.891451214373465	12.204677320536321	0.0	0.0	2.4040403263340497	0.0	0.0	0.0	4.57118616795635	0.0	0.0	0.0	0.0	59.64309571524	10.177795916871835	0.0	0.0	0.0
2R_11704	0.0	8.126328654735048	0.0	0.0	0.0	0.0	23.235280449835027	0.0	0.0	0.0	0.0	5.816899139040758	0.0	4.48269076202605	0.0	0.0	4.75447193744256	4.334041949192026	0.0	4.609497223699822	9.280363493277303	17.64704844291268	0.0	19.412663398005545	0.0	0.0	0.0	0.0	30.617499860690376	0.0	0.0	0.0	7.64132243782638	5.843992288267776	0.0	6.020658082010995	0.0	0.0	14.003405628248789	11.44803963769244	0.0	0.0	0.0	6.534922626516101	0.0	0.0	0.0	0.0	0.0
2R_11705	5.010502012217608	0.0	8.4970430290259	0.0	0.0	6.074861736146886	0.0	0.0	0.0	0.0	0.0	0.0	0.0	4.750936884753673	0.0	39.45956184102532	5.038981561358671	13.78017859111454	14.056947505735234	4.8853314990542005	9.835704393805868	0.0	0.0	6.858108478816674	0.0	8.942752078295582	0.0	0.0	0.0	0.0	0.0	0.0	0.0	18.581097820808846	0.0	6.380936823620696	0.0	0.0	0.0	0.0	0.0	0.0	0.0	6.925975177304964	0.0	6.753617237392348	13.597006483052692	0.0	402.9658284977434
2R_11706	49.57759885773212	0.0	0.0	0.0	0.0	0.0	60.916179337231966	0.0	0.0	0.0	0.0	0.0	0.0	0.0	0.0	195.22099016086207	0.0	0.0	0.0	0.0	0.0	0.0	0.0	0.0	0.0	0.0	0.0	133.58268768367617	0.0	0.0	0.0	0.0	0.0	0.0	0.0	0.0	0.0	0.0	0.0	0.0	0.0	0.0	0.0	0.0	0.0	0.0	0.0	0.0	0.0
2R_11707	0.0	0.0	10.15862695998009	0.0	0.0	7.2627917735810135	0.0	0.0	0.0	0.0	0.0	0.0	0.0	5.679975417066395	0.0	47.175819561925344	0.0	5.491623900645541	0.0	0.0	23.518123065634377	0.0	0.0	8.199201233815803	0.0	0.0	0.0	0.0	0.0	0.0	7.184026747568387	0.0	29.046743956824916	7.404867812002254	0.0	7.6287193821347605	0.0	0.0	0.0	0.0	0.0	0.0	0.0	0.0	189.2648951472481	16.148553775895216	16.255880564794314	0.0	0.0
2R_11708	6.400731902357261	3.6674314483713673	0.0	0.0	5.331934233790387	2.5868040914962958	5.243068663227214	0.0	0.0	0.0	0.0	5.2503608310481145	5.540620505171614	4.046098003776628	0.0	0.0	10.728522463594905	0.0	5.985744351253056	2.0802770596199087	8.376500231191407	3.982077465742188	2.4313070658159686	0.0	0.0	3.80801221001035	0.0	0.0	0.0	0.0	17.911251285132277	0.0	0.0	2.6374076182046533	20.856405732174554	5.434274622154886	0.0	0.0	0.0	5.166527514858934	0.0	0.0	0.0	0.0	0.0	5.7516649632152275	5.7898917753429355	0.0	0.0
2R_11709	2.0702733588943087	0.0	3.510866130674437	0.0	0.0	5.020105522618086	2.5437525437525434	0.0	0.0	0.0	12.958739373833714	0.0	3.5841523121366565	1.9630244710630564	2.3571452142880713	0.0	6.246122199134704	5.693788077207766	0.0	8.074218213821446	0.0	0.0	0.0	0.0	22.06628712652809	3.6950272323507023	0.0	0.0	2.6815546581285967	16.59971448491086	2.4828312220991844	5.423993577991603	0.0	10.23661945878993	20.237589298362778	5.273037902596444	0.0	0.0	6.132260596546311	0.0	0.0	0.0	119.44577161968466	5.7234432234432235	0.0	11.162022335206691	5.61810377761298	0.0	0.0
2R_11710	3.3807963330530653	11.62258221233528	5.733312120078488	0.0	0.0	8.197929162104007	6.230995463835303	0.0	0.0	0.0	0.0	12.479323321172233	1.4632474670454723	8.014142075672414	1.9246318035012515	13.312512563683732	0.0	3.099355256622741	4.742406695519469	6.592677052110827	13.273126431838513	6.309868824137015	3.852569114608345	4.627454083508424	9.008668140484774	6.034050751797468	0.0	0.0	0.0	0.0	8.109022564774365	13.286229221998276	2.7322269999765028	4.179149263121953	8.262093432709793	2.152743154492043	0.0	0.0	0.0	0.0	0.0	0.0	0.0	7.009869896814715	0.0	2.278474725221644	4.587235924295928	0.0	0.0
2R_11711	7.255258369424213	0.0	0.0	0.0	18.13131423018066	2.932154060065762	0.0	0.0	0.0	0.0	15.137936880858382	8.926961387321215	12.560636472571339	2.293135133077511	0.0	0.0	0.0	2.217093346281158	0.0	4.716006787276968	0.0	0.0	5.511794965636714	0.0	0.0	12.94919684764752	0.0	0.0	9.397489366740782	38.782388141896995	2.90035482940983	6.336115732955531	0.0	8.968540154844836	11.82041480199623	18.479324100241712	0.0	0.0	3.5817439941316707	5.856282150989008	0.0	0.0	0.0	10.028883183568679	0.0	3.2597690388440594	13.125736681971276	0.0	0.0
2R_11712	0.0	0.0	0.0	0.0	7.4260219691433935	3.6027571179672377	10.953382404486506	0.0	0.0	0.0	0.0	7.312411062800449	0.0	0.0	13.533136561527728	0.0	11.953672347450222	0.0	0.0	0.0	0.0	0.0	0.0	8.13453876351757	7.918107762279401	5.30358798334249	0.0	24.019599993594774	0.0	0.0	10.69105557780879	7.785227375350725	4.802944781504436	7.34646980086659	0.0	3.7842779900337256	0.0	0.0	0.0	0.0	0.0	0.0	0.0	0.0	0.0	8.010599625424362	8.06383980698393	0.0	0.0
2R_11713	0.0	3.8666769778052745	0.0	0.0	0.0	5.454681821590994	5.52791597567717	0.0	0.0	0.0	0.0	2.767802157501782	1.9472111068921538	0.0	0.0	17.715576420567785	2.262277095009982	2.0622277214961464	0.0	10.966475484444056	0.0	0.0	5.126791974007165	6.157967255009122	5.994125756758376	0.0	61.547930450838585	0.0	2.9136892404740573	0.0	0.0	5.893533320564011	0.0	0.0	0.0	2.8647549202165754	0.0	0.0	9.994669509594884	0.0	0.0	0.0	0.0	3.109452736318408	0.0	9.096215216452022	0.0	0.0	0.0
2R_11714	0.0	0.0	0.0	0.0	0.0	0.0	2.5038559381447434	0.0	0.0	0.0	0.0	0.0	1.7639689583798581	0.0	2.3201753866978314	0.0	4.098771372787151	0.0	5.717049499357976	0.0	8.000486429574918	3.8033254756629007	0.0	2.789236114694505	10.86009804496515	14.548295430780485	0.0	5.4906891638504005	0.0	16.339362013270833	0.0	0.0	3.2937447176569097	5.038033373444477	9.960089919691795	7.785502149317627	0.0	0.0	9.054121919184114	0.0	0.0	0.0	0.0	2.816837930412836	0.0	2.7467388656133287	0.0	0.0	0.0
2R_11715	0.0	0.0	3.0326418404496804	0.0	8.938012203961863	2.1681518868450205	0.0	0.0	0.0	0.0	0.0	0.0	0.0	6.782543022942122	0.0	21.125005105209567	1.798440500304566	3.2788148395880823	0.0	8.71800969930887	3.5104175150175663	0.0	2.037820730057428	7.34309099582839	9.530290121091866	3.191717875120208	0.0	9.636719756961927	2.3162930601775256	0.0	6.4339147948085165	0.0	0.0	2.2105656638582905	0.0	4.5547835703490875	0.0	0.0	5.296969286053292	0.0	0.0	0.0	0.0	2.471919000158203	0.0	7.231210482941213	0.0	0.0	0.0
2R_11716	0.0	0.0	4.054426622986977	0.0	5.974743564006232	2.898664990851813	0.0	0.0	0.0	0.0	14.965041662675988	0.0	2.0695295710941353	2.2669445033850013	0.0	9.414210185422283	4.808774281905736	0.0	6.707375967203614	0.0	0.0	4.462150256662882	0.0	0.0	6.370660306199416	0.0	0.0	6.441804736014841	0.0	0.0	2.8672289493784993	6.2637489288989325	3.8642982125302185	5.910738393083017	0.0	3.0447109716768805	0.0	0.0	3.540835750543872	0.0	0.0	0.0	0.0	3.3047800338409474	0.0	0.0	0.0	0.0	0.0
2R_11717	2.102621380127032	3.614220947446336	0.0	0.0	0.0	2.5492723357044964	0.0	0.0	0.0	0.0	0.0	0.0	0.0	5.981090185270249	0.0	0.0	0.0	0.0	0.0	0.0	4.127483093829247	0.0	0.0	2.8779562366462828	0.0	3.752762032856182	0.0	5.665337200870195	0.0	0.0	0.0	11.017486955295444	0.0	0.0	0.0	5.355429119824513	0.0	0.0	6.228077168367347	0.0	0.0	0.0	0.0	0.0	0.0	5.668214467097148	0.0	0.0	0.0
2R_11718	0.0	0.0	2.8099280377429534	0.0	0.0	4.017850506229075	0.0	0.0	0.0	0.0	0.0	2.0387285021176274	2.8685827652105167	1.571110174729447	5.659636266496425	0.0	6.6654602183671425	6.076044737917406	0.0	11.30887643404631	0.0	9.277505019130215	1.8881654697585755	0.0	0.0	0.0	0.0	0.0	6.4385613163509845	13.285611417123029	1.9871384451277552	4.341103039553526	5.356318366708553	0.0	0.0	2.110142696289694	0.0	0.0	0.0	0.0	0.0	0.0	0.0	0.0	0.0	2.23338617525024	4.496459487799307	0.0	0.0
2R_11719	0.0	0.0	0.0	0.0	0.0	4.487520653813809	0.0	0.0	0.0	0.0	23.16788375282648	0.0	0.0	0.0	4.214149597253723	0.0	0.0	0.0	0.0	0.0	0.0	6.908004719548824	12.653305338598232	0.0	0.0	0.0	0.0	0.0	0.0	0.0	0.0	0.0	11.964899770034625	9.150612679271939	0.0	0.0	0.0	0.0	0.0	0.0	0.0	0.0	0.0	5.116240995415848	0.0	0.0	10.044154101429886	0.0	0.0
2R_11720	0.0	0.0	0.0	0.0	0.0	0.0	0.0	0.0	0.0	0.0	15.786416104670254	3.1031249088457056	0.0	0.0	0.0	19.8618410337691	0.0	0.0	0.0	2.459015587208004	0.0	4.707060779451608	0.0	0.0	6.720321715241152	4.501304928298714	0.0	6.795370993279378	9.800059192357521	0.0	3.0246002839494746	0.0	4.076394901571368	3.117578215361056	0.0	0.0	0.0	0.0	3.7351788104800154	6.107153675529367	0.0	0.0	0.0	3.4861668897813476	0.0	0.0	0.0	0.0	0.0
2R_11721	0.0	0.0	0.0	0.0	0.0	0.0	0.0	0.0	0.0	0.0	0.0	0.0	0.0	0.0	0.0	0.0	0.0	0.0	0.0	0.0	0.0	0.0	0.0	0.0	0.0	0.0	0.0	0.0	0.0	0.0	0.0	0.0	0.0	0.0	0.0	0.0	0.0	0.0	0.0	0.0	0.0	0.0	0.0	0.0	0.0	0.0	0.0	0.0	0.0
2R_11722	0.0	0.0	0.0	0.0	0.0	0.0	0.0	0.0	0.0	0.0	0.0	0.0	0.0	0.0	0.0	0.0	0.0	0.0	0.0	0.0	0.0	0.0	0.0	0.0	0.0	0.0	0.0	0.0	0.0	0.0	0.0	0.0	0.0	0.0	0.0	0.0	0.0	0.0	0.0	0.0	0.0	0.0	0.0	0.0	0.0	0.0	0.0	0.0	0.0
2R_11723	0.0	0.0	0.0	0.0	0.0	0.0	0.0	0.0	0.0	0.0	0.0	0.0	0.0	0.0	0.0	0.0	0.0	0.0	0.0	0.0	0.0	0.0	0.0	0.0	0.0	0.0	0.0	0.0	0.0	0.0	0.0	0.0	0.0	0.0	0.0	0.0	0.0	0.0	0.0	0.0	0.0	0.0	0.0	0.0	0.0	0.0	0.0	0.0	0.0
2R_11724	0.0	0.0	0.0	0.0	0.0	4.753689932968219	0.0	0.0	0.0	0.0	0.0	0.0	0.0	0.0	8.928208720092176	30.877825707025014	0.0	0.0	0.0	0.0	0.0	0.0	4.4679378545587936	5.366594772185369	0.0	0.0	0.0	0.0	0.0	0.0	4.7021361334240535	0.0	0.0	0.0	0.0	14.979597787812999	0.0	0.0	0.0	0.0	0.0	0.0	0.0	0.0	0.0	26.424142364823336	0.0	0.0	0.0
2R_11725	2.0149184562500757	0.0	0.0	0.0	5.035398853943221	0.0	0.0	0.0	0.0	0.0	0.0	2.479181076906676	1.7441596813071432	0.0	2.294119941178765	23.802345324425968	0.0	3.694365169525182	0.0	3.929165013143057	0.0	0.0	0.0	0.0	5.3690698623370485	3.596229712769133	0.0	0.0	0.0	0.0	2.4164453605457297	5.278967011735143	0.0	4.9814565280742436	0.0	0.0	0.0	0.0	0.0	4.879191225262501	0.0	0.0	0.0	0.0	0.0	8.147679405110768	5.467887099067179	0.0	0.0
2R_11726	0.0	0.0	0.0	0.0	0.0	0.0	3.0418065897697963	0.0	0.0	0.0	0.0	0.0	0.0	0.0	5.637324954013522	0.0	9.95877564820426	2.26953445039819	6.9453511986287095	0.0	0.0	4.620465705979437	0.0	0.0	13.193377979724417	0.0	0.0	6.670357597870822	0.0	0.0	5.9379143550860904	0.0	0.0	0.0	0.0	0.0	0.0	0.0	0.0	5.994801308305437	0.0	0.0	0.0	6.844064826982041	0.0	0.0	0.0	0.0	0.0
2R_11727	0.0	9.813157481551265	29.04443799012489	0.0	0.0	0.0	0.0	0.0	0.0	0.0	0.0	0.0	0.0	0.0	0.0	0.0	11.482770103459758	0.0	0.0	0.0	0.0	0.0	0.0	0.0	0.0	0.0	0.0	0.0	0.0	0.0	0.0	0.0	0.0	0.0	0.0	0.0	0.0	0.0	0.0	0.0	0.0	0.0	0.0	0.0	0.0	7.69503054927128	0.0	0.0	0.0
2R_11728	33.05173257182141	0.0	0.0	0.0	0.0	0.0	0.0	0.0	0.0	0.0	0.0	0.0	0.0	0.0	0.0	0.0	0.0	0.0	0.0	0.0	0.0	0.0	0.0	0.0	0.0	0.0	0.0	0.0	0.0	0.0	0.0	0.0	0.0	0.0	0.0	0.0	0.0	0.0	0.0	0.0	0.0	0.0	0.0	0.0	0.0	0.0	0.0	0.0	0.0
2R_11729	0.0	3.380315207632481	3.334956345421438	0.0	0.0	0.0	4.832598778319029	0.0	0.0	0.0	0.0	0.0	3.4045705678959886	7.458673355604931	0.0	0.0	1.977721364374593	1.8028347774039897	5.517131797658087	0.0	3.860359970846561	3.670328186065085	2.2409646546090816	0.0	0.0	0.0	0.0	0.0	2.5471970134624455	0.0	0.0	0.0	0.0	2.430929986299278	0.0	0.0	0.0	0.0	0.0	0.0	0.0	0.0	0.0	0.0	0.0	2.6506890201038855	0.0	0.0	0.0
2R_11730	0.0	0.0	0.0	0.0	0.0	3.150548983160315	3.192848020434227	0.0	0.0	0.0	0.0	3.197288699183092	0.0	0.0	8.875870944836462	10.232272587741736	5.226640185023062	4.76445714966351	0.0	0.0	5.100999795960008	0.0	0.0	0.0	13.848497438027973	0.0	0.0	0.0	6.731626865922821	0.0	0.0	0.0	0.0	0.0	0.0	0.0	0.0	0.0	0.0	0.0	0.0	0.0	0.0	0.0	0.0	0.0	0.0	0.0	0.0
2R_11731	0.0	0.0	6.801252110513545	0.0	0.0	2.4312379061109404	0.0	0.0	0.0	0.0	0.0	0.0	1.7358055370113663	0.0	0.0	0.0	0.0	1.8383349832389808	11.251542867815749	0.0	0.0	0.0	0.0	0.0	5.343353189233784	7.158009114293004	0.0	0.0	2.597354698134138	0.0	0.0	0.0	0.0	2.4787982191322073	9.801067728318323	5.107466196234979	0.0	0.0	0.0	0.0	0.0	0.0	0.0	0.0	0.0	0.0	0.0	0.0	0.0
2R_11732	0.0	0.0	5.566007280337522	0.0	0.0	3.9793519386606775	0.0	0.0	0.0	0.0	0.0	4.038387294264359	0.0	0.0	7.473875069693885	0.0	0.0	0.0	0.0	3.2001474627950857	0.0	0.0	0.0	4.4924194913502955	0.0	0.0	0.0	0.0	0.0	0.0	11.808587519740023	0.0	0.0	0.0	0.0	0.0	0.0	0.0	0.0	0.0	0.0	0.0	0.0	0.0	0.0	8.847944534005306	8.906749891337652	0.0	0.0
2R_11733	0.0	0.0	0.0	0.0	0.0	0.0	0.0	0.0	0.0	0.0	0.0	0.0	0.0	0.0	0.0	0.0	0.0	0.0	0.0	0.0	0.0	0.0	0.0	0.0	0.0	0.0	0.0	0.0	0.0	0.0	0.0	0.0	0.0	0.0	0.0	119.9616122840691	0.0	0.0	0.0	0.0	0.0	0.0	0.0	0.0	0.0	0.0	0.0	0.0	0.0
2R_11734	0.0	3.7655139173394385	3.7149862545508583	0.0	0.0	2.65598606138515	0.0	0.0	0.0	0.0	13.712154453707766	0.0	0.0	0.0	0.0	17.252087502587813	4.406179225746186	0.0	0.0	0.0	0.0	8.177149772675236	0.0	0.0	0.0	0.0	0.0	0.0	5.674917997434937	17.564814164266142	2.6271818745468107	0.0	7.081551142962354	0.0	0.0	5.579609873677632	0.0	0.0	3.2443936877076416	0.0	0.0	0.0	0.0	9.084302325581394	0.0	0.0	5.944737718171875	0.0	0.0
2R_11735	0.0	8.995394358088658	0.0	0.0	0.0	0.0	0.0	0.0	0.0	0.0	0.0	6.43898418585484	2.2649851416974704	2.4810448175935855	0.0	0.0	0.0	0.0	0.0	0.0	0.0	4.883575558681044	0.0	0.0	0.0	0.0	0.0	0.0	3.389187137356976	20.98019469620678	3.13802279459758	0.0	0.0	0.0	0.0	0.0	0.0	0.0	0.0	6.336171938361719	0.0	0.0	0.0	0.0	0.0	0.0	7.100658941149739	0.0	0.0
2R_11736	0.0	0.0	6.3833929648626135	0.0	18.813578135612033	0.0	0.0	0.0	0.0	0.0	0.0	0.0	3.258320283760597	0.0	8.571437142865715	14.821973278946572	0.0	3.450780652853192	10.560264260052843	7.340198376201315	0.0	0.0	0.0	0.0	0.0	0.0	0.0	0.0	0.0	0.0	0.0	0.0	0.0	0.0	0.0	4.793670820542222	0.0	0.0	0.0	0.0	0.0	0.0	0.0	0.0	0.0	0.0	0.0	0.0	0.0
2R_11737	0.0	0.0	0.0	0.0	0.0	6.587305011654589	0.0	0.0	0.0	0.0	0.0	0.0	0.0	0.0	0.0	0.0	0.0	0.0	15.242717410689107	2.6487161407993933	5.332696253887536	0.0	3.095665665631579	0.0	14.477520753525999	0.0	0.0	7.319599325132942	7.037389297467983	0.0	0.0	7.117280686333611	0.0	3.3580835282980663	0.0	0.0	0.0	0.0	0.0	0.0	0.0	0.0	0.0	0.0	0.0	0.0	0.0	0.0	0.0
2R_11738	0.0	5.855952927507987	5.77737464541363	0.0	0.0	0.0	8.371843814881789	0.0	0.0	0.0	0.0	0.0	0.0	3.2302934333949027	3.878846555157586	0.0	3.426142978428319	3.1231748946709263	0.0	0.0	0.0	0.0	0.0	0.0	0.0	0.0	0.0	0.0	0.0	0.0	0.0	0.0	0.0	4.211267498869274	16.65118106827317	0.0	0.0	0.0	0.0	0.0	0.0	0.0	0.0	0.0	0.0	0.0	0.0	0.0	0.0
2R_11739	4.104463521990895	0.0	0.0	0.0	0.0	0.0	5.043169531186961	0.0	0.0	0.0	25.691618366424137	10.100367350360534	0.0	3.891835007989938	0.0	0.0	8.255586348892637	0.0	0.0	0.0	0.0	0.0	0.0	0.0	0.0	0.0	0.0	0.0	0.0	0.0	0.0	0.0	0.0	0.0	0.0	0.0	0.0	0.0	0.0	0.0	0.0	0.0	0.0	5.67356572258533	0.0	0.0	0.0	0.0	0.0
2R_11740	0.0	0.0	3.670175966586718	0.0	0.0	0.0	2.659178420235284	0.0	0.0	0.0	27.093515979755725	0.0	0.0	4.104198204864747	0.0	8.521996124196162	0.0	3.9681004405583518	6.071697027175702	0.0	0.0	8.07851671970213	0.0	2.9622616749397697	0.0	7.725387206063502	0.0	0.0	5.606466947494596	0.0	0.0	5.670113906918276	0.0	2.6752796402926005	0.0	2.7561542167505824	0.0	0.0	6.4105194059243455	0.0	0.0	0.0	0.0	2.9915757227646944	0.0	0.0	0.0	0.0	0.0
2R_11741	0.0	0.0	0.0	0.0	0.0	0.0	0.0	0.0	0.0	0.0	0.0	0.0	0.0	0.0	11.689384986387712	0.0	0.0	0.0	0.0	0.0	0.0	0.0	0.0	0.0	0.0	0.0	0.0	0.0	0.0	0.0	0.0	0.0	0.0	0.0	0.0	13.074835126329056	0.0	0.0	0.0	0.0	0.0	0.0	0.0	0.0	0.0	0.0	0.0	0.0	0.0
2R_11742	2.395357605332258	0.0	0.0	0.0	0.0	0.0	0.0	0.0	0.0	0.0	0.0	0.0	2.073476544211289	2.271267983048164	0.0	9.432164813875092	0.0	0.0	0.0	2.335517665154964	0.0	8.941320794025053	0.0	6.557276002632091	0.0	0.0	0.0	0.0	0.0	19.20628122221091	5.745394563535302	0.0	0.0	0.0	0.0	0.0	0.0	0.0	0.0	0.0	0.0	0.0	0.0	0.0	0.0	6.457368293094781	6.500285362527415	0.0	0.0
2R_11743	0.0	0.0	0.0	0.0	0.0	0.0	0.0	0.0	0.0	0.0	0.0	0.0	0.0	0.0	0.0	0.0	5.758836070124195	0.0	0.0	0.0	0.0	0.0	0.0	0.0	0.0	5.110144044740333	0.0	0.0	0.0	0.0	6.867405507933913	0.0	0.0	0.0	0.0	0.0	0.0	0.0	4.240392965696917	6.933197257781821	0.0	0.0	0.0	0.0	0.0	0.0	0.0	0.0	0.0
2R_11744	0.0	3.1983624384315235	0.0	0.0	0.0	6.767845963825863	4.572473708276178	0.0	0.0	0.0	0.0	0.0	0.0	1.7642985369554383	2.118520637039156	0.0	0.0	1.7057933004968122	5.2201602589199485	3.6284141109024772	0.0	0.0	0.0	2.5468136178124143	0.0	0.0	0.0	0.0	0.0	0.0	0.0	9.749795863649105	0.0	2.3000799277774906	0.0	2.3696120945001304	0.0	0.0	2.7557319223985894	0.0	0.0	0.0	0.0	0.0	0.0	0.0	0.0	0.0	0.0
2R_11745	0.0	0.0	0.0	0.0	0.0	2.730601330294356	0.0	0.0	0.0	0.0	0.0	0.0	1.9495389145513193	4.2710155855765235	0.0	0.0	0.0	0.0	0.0	0.0	0.0	0.0	0.0	0.0	0.0	0.0	0.0	0.0	0.0	0.0	5.40197588071789	11.801157575546585	3.6402474494606243	0.0	0.0	2.868179612290952	0.0	0.0	0.0	0.0	0.0	0.0	0.0	0.0	0.0	0.0	0.0	0.0	0.0
2R_11746	1.880188379834152	0.0	0.0	0.0	4.6987005273821465	0.0	0.0	0.0	0.0	0.0	0.0	4.6268149838477886	0.0	1.7827866952768272	0.0	0.0	0.0	3.4473367599860727	0.0	3.6664364144598385	0.0	0.0	0.0	0.0	0.0	0.0	0.0	0.0	2.4353440507954316	0.0	0.0	4.92598219158918	9.116967040340755	4.648365123502413	0.0	4.78888671792691	0.0	0.0	5.56921870544625	0.0	0.0	0.0	0.0	0.0	0.0	2.5342914982629963	0.0	0.0	0.0
2R_11747	0.0	0.0	4.437344692935747	0.0	0.0	3.1724277955433733	0.0	0.0	0.0	0.0	0.0	0.0	4.529970283394941	0.0	2.9791696458363126	0.0	7.894404446128584	0.0	0.0	0.0	0.0	4.883575558681044	2.98172797099375	0.0	0.0	4.670103863109915	0.0	0.0	6.778374274713952	0.0	0.0	6.855325216628277	0.0	0.0	0.0	0.0	0.0	0.0	0.0	0.0	0.0	0.0	0.0	0.0	0.0	0.0	0.0	0.0	0.0
2R_11748	0.0	0.0	0.0	0.0	0.0	0.0	0.0	0.0	0.0	0.0	0.0	5.220797988530951	0.0	0.0	0.0	0.0	0.0	0.0	0.0	0.0	0.0	0.0	0.0	0.0	0.0	0.0	0.0	11.43275254950382	0.0	0.0	0.0	0.0	0.0	5.245114700168263	0.0	5.403676229012121	0.0	0.0	0.0	0.0	0.0	0.0	0.0	0.0	0.0	5.719279462296222	11.514582066729306	0.0	0.0
2R_11749	0.0	0.0	0.0	0.0	0.0	913.6592051164915	0.0	0.0	0.0	0.0	0.0	0.0	0.0	0.0	0.0	0.0	0.0	0.0	0.0	0.0	0.0	0.0	0.0	0.0	0.0	0.0	0.0	0.0	0.0	0.0	0.0	0.0	0.0	0.0	0.0	0.0	0.0	0.0	0.0	0.0	0.0	0.0	0.0	0.0	0.0	0.0	0.0	0.0	0.0
2R_11750	0.0	0.0	0.0	0.0	0.0	0.0	0.0	0.0	0.0	0.0	0.0	0.0	0.0	0.0	0.0	0.0	0.0	0.0	0.0	0.0	0.0	0.0	0.0	0.0	0.0	0.0	0.0	0.0	0.0	0.0	0.0	0.0	0.0	0.0	0.0	0.0	0.0	0.0	0.0	1013.787510137875	0.0	0.0	0.0	0.0	0.0	0.0	0.0	0.0	0.0
2R_11751	0.0	0.0	0.0	0.0	0.0	0.0	0.0	0.0	0.0	0.0	0.0	0.0	0.0	0.0	0.0	0.0	0.0	0.0	0.0	0.0	0.0	0.0	0.0	0.0	0.0	0.0	0.0	0.0	0.0	0.0	0.0	0.0	0.0	0.0	0.0	0.0	0.0	0.0	0.0	0.0	0.0	0.0	0.0	0.0	0.0	0.0	0.0	0.0	0.0
2R_11752	0.0	0.0	0.0	0.0	0.0	0.0	0.0	0.0	0.0	0.0	0.0	8.02087995469807	0.0	0.0	0.0	0.0	0.0	0.0	0.0	0.0	0.0	0.0	0.0	0.0	0.0	0.0	0.0	0.0	8.443649615560634	0.0	0.0	0.0	10.536563984338452	0.0	0.0	8.301841680558416	0.0	0.0	0.0	0.0	0.0	0.0	0.0	0.0	0.0	0.0	17.690222967570286	0.0	0.0
2R_11753	0.0	0.0	0.0	0.0	0.0	0.0	0.0	0.0	0.0	0.0	0.0	0.0	0.0	0.0	0.0	0.0	0.0	0.0	0.0	0.0	0.0	0.0	13.76182140458654	0.0	0.0	0.0	165.21279407877344	0.0	0.0	0.0	0.0	0.0	0.0	0.0	0.0	0.0	0.0	0.0	0.0	14.621935242373198	0.0	0.0	0.0	0.0	0.0	0.0	0.0	0.0	0.0
2R_11754	0.0	23.724116988365694	23.40577420449625	0.0	0.0	16.733685075393616	0.0	0.0	0.0	0.0	0.0	0.0	0.0	0.0	0.0	0.0	55.5210862145307	0.0	0.0	0.0	27.093222359494547	0.0	0.0	0.0	0.0	0.0	0.0	0.0	0.0	0.0	0.0	0.0	0.0	0.0	0.0	0.0	0.0	0.0	0.0	0.0	0.0	0.0	0.0	0.0	0.0	0.0	0.0	0.0	0.0
2R_11755	0.0	3.2238347127047455	3.180575588764299	0.0	0.0	0.0	0.0	0.0	0.0	0.0	0.0	0.0	0.0	0.0	0.0	7.3851643863740755	1.8861693051974715	3.438757026885062	0.0	9.143278465128814	0.0	0.0	2.137226619328522	0.0	0.0	6.694822860008241	0.0	0.0	2.4292829655520385	0.0	0.0	0.0	0.0	2.318398135266012	0.0	2.38848406737818	0.0	0.0	0.0	4.541606566073109	0.0	0.0	0.0	2.592500414800066	0.0	7.5839524577188335	0.0	0.0	0.0
2R_11756	4.0428084905446795	0.0	0.0	0.0	0.0	4.901605177663582	1.6558045885656758	0.0	0.0	0.0	8.435230922881745	4.9743225470123225	3.4995478584166926	1.2777913223657948	1.5343362982847961	0.0	0.0	0.0	3.7806954664924524	0.0	5.290736555180266	2.5151462104795073	3.0713077812811163	0.0	3.5909015173713454	0.0	0.0	0.0	3.4910082101531086	0.0	3.2322981575254044	3.530639596546752	0.0	1.665830419795929	0.0	8.58094508469736	0.0	0.0	3.99167177600654	0.0	0.0	0.0	0.0	0.0	0.0	5.449270560642753	0.0	0.0	0.0
2R_11757	1.5391738207465857	0.0	2.6102027605504396	0.0	3.846485235651072	3.73226799475691	0.0	0.0	0.0	0.0	0.0	0.0	0.0	0.0	3.5049054656897796	12.121564748550261	1.5479224404173695	4.233126756747604	0.0	9.00433648845284	0.0	2.8726915051064963	0.0	0.0	0.0	2.7471199194764213	0.0	8.294349888855711	0.0	0.0	3.6917915230559766	4.032544245075457	0.0	5.707918938418405	7.522960074146295	5.880471190395544	0.0	0.0	4.559115312791784	3.7271599637421877	0.0	0.0	0.0	6.3827614379084965	0.0	0.0	0.0	0.0	0.0
2R_11758	1.3903680860471	2.3899202722597175	4.715702109097768	0.0	0.0	0.0	3.4167008336750033	0.0	0.0	0.0	0.0	1.7107264257621713	2.407069080475541	2.6366823153762082	3.1660548265714312	0.0	0.0	2.549248290410365	0.0	2.7112688467075707	2.7293172340007423	0.0	0.0	0.0	3.7048563256716904	2.4815312040141246	0.0	0.0	0.0	11.148147735253788	1.667436466502035	3.64268203392794	6.741845737580396	5.156083232932934	0.0	0.0	0.0	0.0	4.11834475487612	3.366821989387777	0.0	0.0	0.0	7.687576875768758	0.0	1.874066480634334	3.7730438654079794	0.0	0.0
2R_11759	0.0	0.0	2.7353494682480632	0.0	8.06181152129608	0.0	1.9818619989852866	16.721960616438356	0.0	0.0	0.0	5.953855240345228	1.396223717484742	7.647055944637762	1.8364744392141652	0.0	1.622137899889435	4.436084888920434	0.0	3.1453504171992788	0.0	3.0104232895979037	0.0	8.8309890001201	4.298013973703031	5.757662296984827	0.0	0.0	0.0	0.0	0.0	8.451770815021163	10.428311614636343	1.9938620949269767	0.0	4.108274393290038	0.0	0.0	7.166554549902152	0.0	0.0	0.0	0.0	2.2295947488584473	0.0	0.0	4.377118525366277	0.0	0.0
2R_11760	0.0	0.0	4.734921347037774	0.0	0.0	0.0	1.7153129416930823	0.0	0.0	0.0	0.0	0.0	6.042198229055868	3.9711425016688726	4.768437521308956	0.0	4.211909004233108	0.0	0.0	0.0	10.961763177683604	0.0	3.181688238778066	1.9108179237014227	3.719955777165721	2.491644891766683	0.0	7.5229968610295606	3.6164723807291925	0.0	1.6742322431346852	0.0	2.256440897720498	1.725699093645579	0.0	3.555735080668962	0.0	0.0	4.13512941301011	0.0	0.0	0.0	0.0	3.8594541188094356	0.0	0.0	7.576842441834475	0.0	0.0
2R_11761	0.0	5.235799464691862	5.165542730660853	0.0	0.0	0.0	7.48525404952244	63.15683104284559	0.0	0.0	0.0	0.0	0.0	2.8882009194298806	0.0	11.994175628314888	3.063309728489669	0.0	0.0	2.9699024149464495	11.958689901603899	5.685003075586664	3.4710495377776884	4.1691977171140975	0.0	0.0	0.0	0.0	0.0	0.0	7.305986781278117	0.0	4.923309606263237	3.7652884832250746	0.0	11.637343148009936	0.0	0.0	9.022404434692227	0.0	0.0	0.0	0.0	4.210455402856373	0.0	0.0	0.0	0.0	0.0
2R_11762	0.0	0.0	4.623571894231169	0.0	0.0	0.0	0.0	0.0	0.0	0.0	0.0	3.3546082589113486	0.0	0.0	0.0	0.0	2.741906030493285	0.0	0.0	0.0	5.351989655674393	0.0	0.0	0.0	0.0	0.0	0.0	7.346081232966274	3.5314250924703656	21.860694907769727	0.0	7.143030616457827	4.406753967400596	0.0	13.32576429921138	10.41634838935477	0.0	0.0	0.0	13.204178858525147	0.0	0.0	0.0	3.7686927158707184	0.0	7.34981210205361	7.398660546494662	0.0	0.0
2R_11763	0.0	0.0	0.0	0.0	0.0	0.0	0.0	0.0	0.0	0.0	0.0	0.0	0.0	0.0	0.0	0.0	0.0	0.0	0.0	0.0	0.0	0.0	0.0	0.0	0.0	0.0	0.0	0.0	0.0	0.0	0.0	0.0	0.0	0.0	0.0	0.0	0.0	0.0	0.0	0.0	0.0	0.0	0.0	0.0	0.0	0.0	0.0	0.0	0.0
2R_11764	0.0	0.0	0.0	0.0	0.0	0.0	0.0	0.0	0.0	0.0	0.0	0.0	0.0	0.0	0.0	0.0	0.0	0.0	0.0	0.0	0.0	0.0	0.0	0.0	0.0	0.0	0.0	0.0	0.0	0.0	0.0	0.0	0.0	0.0	0.0	0.0	0.0	0.0	0.0	0.0	0.0	0.0	0.0	236.74242424242425	0.0	0.0	0.0	0.0	0.0
2R_11765	0.0	9.37291452651785	0.0	0.0	13.626911515012766	13.22227503786529	0.0	0.0	0.0	0.0	0.0	0.0	0.0	0.0	6.208399840816628	21.47148372246819	5.48381206098657	4.998887747476186	0.0	5.316598100273167	0.0	0.0	0.0	0.0	0.0	0.0	0.0	0.0	0.0	0.0	0.0	14.286061232915655	26.440523804403583	0.0	0.0	6.944232259569846	0.0	0.0	16.151540210874508	0.0	0.0	0.0	0.0	0.0	0.0	0.0	14.797321092989325	0.0	0.0
2R_11766	5.329416567450695	0.0	0.0	0.0	0.0	6.461521959805457	3.274136937503274	0.0	0.0	0.0	0.0	9.836072023653786	2.3066326761275513	5.053330321548462	0.0	10.492783063808712	0.0	2.4428793730594376	0.0	2.5981395242494756	0.0	0.0	6.073109304428573	0.0	0.0	0.0	0.0	7.179833284271139	10.354517986833194	0.0	12.782893420708673	0.0	8.61405089525831	0.0	0.0	0.0	0.0	0.0	7.893008688623965	12.905357271910717	0.0	0.0	0.0	0.0	0.0	0.0	0.0	0.0	0.0
2R_11767	6.397109530029951	7.330711870768347	0.0	0.0	5.328916727149871	2.585340138982715	7.86015217254606	0.0	0.0	0.0	0.0	5.2473894893214315	1.8458282988366483	6.0657122874953515	0.0	0.0	0.0	0.0	0.0	4.158199532867865	4.185879855202044	7.959647769666897	4.859862227765705	8.756023049355075	5.6820377150935375	0.0	0.0	0.0	2.761986122124531	17.09761197653524	2.5573021076516786	5.586682689272619	0.0	2.635915027588805	0.0	0.0	0.0	0.0	3.158096855040828	5.163603617001062	0.0	0.0	0.0	5.895114129409546	0.0	17.245229753884704	0.0	0.0	0.0
2R_11768	0.0	0.0	0.0	0.0	0.0	1.9827673722146084	4.018775720164609	0.0	0.0	0.0	10.236504192872117	4.024365116159275	1.4156157135609189	3.1013060219919812	14.89584822918156	6.4395812726673265	1.6446675929434549	1.4992323930147764	9.176062955132721	11.161625438811331	0.0	18.313408345053915	5.590739945613282	4.476820812560884	0.0	8.756444743331091	0.0	4.406373378454597	0.0	0.0	3.9225284932469746	0.0	0.0	4.0431092480463695	0.0	6.248000639795265	0.0	0.0	2.422030009920635	0.0	0.0	0.0	0.0	0.0	0.0	11.021528130466677	0.0	0.0	0.0
2R_11769	4.558859665078816	0.0	7.731126869724714	0.0	0.0	5.527278917825115	0.0	0.0	0.0	0.0	0.0	0.0	1.973126802204693	0.0	2.595283901998966	0.0	0.0	2.089674188448908	6.394933166553477	6.667457871667438	0.0	0.0	5.195025140025409	6.2399244719541915	0.0	0.0	0.0	6.141732767065573	0.0	0.0	0.0	0.0	0.0	2.8177022708707917	0.0	0.0	0.0	0.0	3.375896638147092	5.519714211276997	0.0	0.0	131.51319077303455	0.0	0.0	6.144851981269263	6.185691999549682	0.0	0.0
2R_11770	3.1999129623674234	5.5003685246911544	0.0	0.0	0.0	1.9398284609691965	3.9317449083903435	0.0	0.0	0.0	10.01482193646597	1.9686066300702696	0.0	1.5170719903756955	5.46497361783986	0.0	0.0	2.9335298798352825	8.977345668206283	6.239947834036108	0.0	2.9861353734610208	3.646444397648408	0.0	0.0	0.0	0.0	8.621897464084409	2.0723692050080875	0.0	3.837582016323155	8.383582430526301	5.172088308235775	3.955551468152372	23.460135364981053	8.1502581594272	0.0	0.0	2.3695784046102517	0.0	0.0	0.0	0.0	4.423213021939136	0.0	10.782845355666764	8.683608386628979	0.0	0.0
2R_11771	0.0	0.0	0.0	0.0	9.985361460099496	0.0	14.728408153646754	0.0	0.0	0.0	0.0	0.0	6.917451970401607	0.0	4.549315259813669	0.0	4.01836069368157	3.6630237895080016	0.0	15.583326775349983	0.0	0.0	0.0	0.0	0.0	0.0	0.0	0.0	5.1754289266108655	0.0	0.0	0.0	0.0	0.0	0.0	10.177019069698334	0.0	0.0	5.9176639903045	0.0	0.0	0.0	0.0	5.523153057617533	0.0	0.0	0.0	0.0	0.0
2R_11772	2.2308451824675197	0.0	0.0	0.0	0.0	2.7047341773726803	0.0	0.0	0.0	0.0	13.96382809969056	8.234580131110985	0.0	6.345833991713611	2.53996701598833	0.0	4.4870504844780585	4.090268127301415	6.258629084850738	0.0	0.0	0.0	7.626444543927177	3.0534621527946353	0.0	7.9632321644503	0.0	18.03247649015878	0.0	0.0	0.0	11.689364490165444	0.0	0.0	0.0	0.0	0.0	0.0	6.60788294003214	0.0	0.0	0.0	0.0	0.0	0.0	0.0	12.10769553020204	0.0	0.0
2R_11773	0.0	0.0	0.0	0.0	0.0	0.0	0.0	0.0	0.0	0.0	0.0	0.0	0.0	0.0	0.0	0.0	0.0	0.0	0.0	0.0	0.0	0.0	0.0	0.0	0.0	0.0	0.0	0.0	0.0	0.0	0.0	0.0	0.0	0.0	0.0	137.09898546750753	0.0	0.0	0.0	0.0	0.0	0.0	0.0	0.0	0.0	0.0	0.0	0.0	0.0
2R_11774	0.0	0.0	0.0	0.0	0.0	0.0	6.197630026277952	0.0	0.0	0.0	0.0	2.0687499392304702	2.910824278486709	6.3769826636943545	3.8286517536852207	0.0	5.072709684259331	6.1655179536029365	9.43402456431316	1.6393437248053362	6.601026063491308	0.0	5.747909341674699	4.602675212914002	4.480214476827435	0.0	0.0	4.530247328852918	2.1777909316350046	0.0	2.0164001892996497	0.0	0.0	6.235156430722112	8.217851968545348	6.423647244126859	0.0	0.0	0.0	0.0	0.0	0.0	0.0	2.3241112598542317	0.0	4.532548114697943	0.0	0.0	0.0
2R_11775	16.525866285910705	9.468836166409114	0.0	0.0	0.0	0.0	0.0	0.0	0.0	0.0	0.0	13.55575618074703	9.536779543989349	5.2232522475654415	6.2719360964975	0.0	0.0	10.100091910836388	0.0	5.371007729954324	0.0	0.0	6.277322044197369	0.0	14.678597430658305	9.83179760654719	0.0	44.5275625612254	7.13513081548837	0.0	6.606363778100167	0.0	0.0	0.0	0.0	0.0	0.0	0.0	0.0	0.0	0.0	0.0	0.0	0.0	0.0	0.0	0.0	0.0	0.0
2R_11776	4.660355613095413	0.0	0.0	0.0	5.823250375308486	2.8251676101313903	5.726196202386679	0.0	0.0	0.0	0.0	5.73416031393381	2.01705541375656	0.0	2.6530638775536737	0.0	7.030267410281485	2.136197547004357	0.0	0.0	0.0	4.349009773964567	2.6553421634081635	3.1894233618244527	6.20912841222652	0.0	0.0	12.556937865132209	0.0	0.0	0.0	0.0	0.0	0.0	0.0	5.935021015909418	0.0	0.0	0.0	5.642602097242348	0.0	0.0	0.0	6.441970727685014	0.0	6.281657591241862	12.646813698522728	0.0	0.0
2R_11777	0.0	0.0	0.0	0.0	0.0	0.0	12.580515297906603	0.0	0.0	0.0	0.0	0.0	8.862985337077058	0.0	0.0	0.0	0.0	0.0	0.0	9.983068715458582	40.1980962181631	0.0	0.0	0.0	27.283045224375762	0.0	0.0	0.0	13.262036624440341	0.0	12.279219631034008	0.0	0.0	0.0	0.0	0.0	0.0	0.0	15.164013975155278	0.0	0.0	0.0	0.0	14.153079710144928	0.0	27.601740013690463	0.0	0.0	0.0
2R_11778	0.0	7.26085643253793	3.581713205060244	0.0	0.0	2.5607040502143823	5.190167746221557	0.0	0.0	0.0	0.0	0.0	1.8282391278275545	4.005274144994129	2.404710924890297	0.0	0.0	1.936228382010115	5.925350069682117	10.296438585450554	4.145991986626688	3.941899554092322	2.4067759407124445	0.0	0.0	3.7695905621515013	115.57486940039757	11.381484600851335	0.0	0.0	0.0	0.0	0.0	0.0	0.0	8.069166745565186	0.0	0.0	9.384008648302371	0.0	0.0	0.0	0.0	0.0	0.0	2.8468162345958774	17.19442075435363	0.0	0.0
2R_11779	0.0	14.297315536034954	9.40364438238039	0.0	0.0	0.0	3.4066443190799336	0.0	0.0	0.0	0.0	6.822764700243539	4.79996851220656	0.0	0.0	0.0	0.0	2.541744984183992	0.0	2.703288658784958	5.442567847050781	0.0	6.31889371336424	0.0	0.0	9.896908848974656	0.0	0.0	10.773575006167873	0.0	3.32505726579876	0.0	8.962669584911884	0.0	0.0	7.061757897516944	0.0	0.0	8.212446126353411	6.713824570449503	0.0	0.0	0.0	7.66494971792985	0.0	3.73710092900592	0.0	0.0	0.0
2R_11780	0.0	3.74591320868932	3.695648558604671	0.0	0.0	0.0	5.355268513163249	0.0	0.0	0.0	0.0	2.6813583654224895	1.886395953756135	0.0	2.481205488724285	0.0	0.0	0.0	6.1138372031884884	0.0	8.555754429314067	4.067292541642974	2.483336193308849	14.914105193956447	0.0	0.0	0.0	0.0	2.822689113819575	0.0	5.227013099156177	17.128400772605065	10.56703409418327	5.387694451994699	0.0	5.5505662132594145	0.0	0.0	6.455011154259274	0.0	0.0	0.0	0.0	3.012338538654328	0.0	8.81212289621581	5.913793450118925	0.0	0.0
2R_11781	0.0	0.0	0.0	0.0	0.0	0.0	0.0	0.0	0.0	0.0	0.0	0.0	0.0	0.0	15.714301428587143	0.0	0.0	0.0	0.0	13.457030356369078	0.0	0.0	31.45559178191209	0.0	0.0	24.633514882338016	0.0	0.0	0.0	0.0	16.552208147327892	0.0	0.0	0.0	0.0	0.0	0.0	0.0	0.0	0.0	0.0	0.0	0.0	0.0	0.0	0.0	0.0	0.0	0.0
2R_11782	0.0	4.985899875153066	0.0	0.0	0.0	0.0	0.0	0.0	0.0	0.0	0.0	3.568951973683976	7.532514097100132	0.0	6.605087436496213	0.0	5.834201900141217	2.6591466000816353	0.0	11.312607505123196	17.08186998647116	27.068317184375303	0.0	3.9702059861971817	0.0	5.177020448713071	0.0	15.630922654286975	7.514133145179438	0.0	0.0	0.0	28.129949112922056	0.0	0.0	0.0	0.0	0.0	0.0	0.0	0.0	0.0	0.0	4.009494482935591	0.0	11.729145871868464	15.742800423796186	0.0	0.0
2R_11783	0.0	5.30875732608511	2.61876080238831	0.0	7.718193325306412	5.616757408503022	0.0	0.0	0.0	0.0	0.0	7.600112481664729	1.33671254264113	0.0	0.0	18.241961375687115	3.1059951919194426	9.909680342025537	0.0	7.528215752640898	3.0313318459598406	5.764220331557954	0.0	6.340939642709189	8.229639870959247	0.0	0.0	4.16077223932762	4.000352030978727	0.0	0.0	4.045765701616689	2.4959565503883705	3.817755617827392	7.5476255170123485	9.832919039677796	0.0	0.0	11.435158079625293	0.0	0.0	0.0	0.0	10.672814207650273	0.0	8.325770758227943	4.190552817727715	0.0	0.0
2R_11784	0.0	0.0	0.0	0.0	0.0	0.0	0.0	0.0	0.0	0.0	0.0	0.0	0.0	4.268464202311543	5.12545315412699	0.0	0.0	0.0	12.629419981257941	4.38921061802719	8.836857472093204	0.0	0.0	0.0	0.0	8.034587291371897	0.0	0.0	17.492578773455364	0.0	5.39874889393132	0.0	7.27614573828868	5.564709502687476	0.0	0.0	0.0	0.0	20.001280081925245	10.900940969224463	0.0	0.0	0.0	0.0	0.0	0.0	12.216187425633958	0.0	724.0867455921219
2R_11785	1.431572003490745	0.0	7.283179739165056	0.0	0.0	1.7356747817562528	3.51795564561522	0.0	0.0	0.0	0.0	1.7614242453706248	3.7176047918438724	2.714821077002099	6.519763358669133	5.637080263003617	5.758836070124195	9.186785727409694	0.0	1.3958089997297713	2.8102012553731046	5.343730094605398	0.0	5.878378696128578	7.629301400129393	0.0	0.0	3.8572508601669417	12.979865632430974	0.0	3.4337027539669567	7.501267714243707	9.25552277043712	1.769628363886557	20.99111655947203	7.292499226995082	0.0	0.0	8.480785931393834	0.0	0.0	0.0	0.0	7.9154002026342445	0.0	1.929604924969242	3.884858995157912	0.0	0.0
2R_11786	3.3762522519602522	0.0	0.0	0.0	0.0	0.0	0.0	0.0	0.0	0.0	0.0	0.0	0.0	3.2013481517336584	7.688179731190484	0.0	6.790885545056847	0.0	9.472064985943454	3.2919079635203925	6.627643104069903	6.30138781765296	0.0	0.0	0.0	6.0259404685289235	0.0	9.097028910357878	4.373144693363841	0.0	0.0	0.0	16.37132791114953	0.0	0.0	0.0	0.0	0.0	5.000320020481311	16.351411453836697	0.0	0.0	0.0	0.0	0.0	4.550824518386241	0.0	0.0	0.0
2R_11787	NA	NA	NA	NA	NA	NA	NA	NA	NA	NA	NA	NA	NA	NA	NA	NA	NA	NA	NA	NA	NA	NA	NA	NA	NA	NA	NA	NA	NA	NA	NA	NA	NA	NA	NA	NA	NA	NA	NA	NA	NA	NA	NA	NA	NA	NA	NA	NA	NA
2R_11788	0.0	0.0	0.0	0.0	0.0	0.0	0.0	0.0	0.0	0.0	0.0	0.0	0.0	0.0	0.0	0.0	0.0	0.0	0.0	0.0	0.0	0.0	0.0	0.0	0.0	0.0	0.0	0.0	0.0	0.0	0.0	0.0	0.0	0.0	0.0	0.0	0.0	0.0	0.0	0.0	0.0	0.0	0.0	0.0	0.0	0.0	0.0	0.0	0.0
2R_11789	0.0	4.4059074406964855	0.0	0.0	0.0	0.0	0.0	0.0	0.0	0.0	0.0	6.307576345327189	6.656282865396649	0.0	0.0	0.0	12.888823585516054	2.349817301704792	7.191037091369317	0.0	15.094795314575535	0.0	8.76262913924694	0.0	0.0	0.0	0.0	6.906315825822714	6.640040105842239	0.0	15.369907565375902	0.0	4.142948287719473	9.50543235459065	0.0	0.0	0.0	0.0	3.7961613216715255	0.0	0.0	0.0	0.0	7.086167800453514	0.0	6.909823350366048	0.0	0.0	0.0
2R_11790	0.0	0.0	0.0	0.0	0.0	0.0	0.0	0.0	0.0	0.0	0.0	0.0	0.0	0.0	0.0	0.0	0.0	0.0	0.0	0.0	0.0	0.0	0.0	0.0	0.0	0.0	0.0	0.0	0.0	0.0	0.0	0.0	0.0	0.0	0.0	0.0	0.0	0.0	0.0	0.0	0.0	0.0	0.0	0.0	0.0	0.0	0.0	0.0	0.0
2R_11791	0.0	0.0	0.0	0.0	0.0	0.0	0.0	0.0	0.0	0.0	0.0	0.0	0.0	0.0	0.0	0.0	0.0	0.0	0.0	0.0	0.0	0.0	0.0	0.0	0.0	0.0	0.0	0.0	0.0	0.0	0.0	0.0	0.0	0.0	0.0	0.0	0.0	0.0	0.0	0.0	0.0	0.0	0.0	0.0	0.0	0.0	0.0	0.0	0.0
2R_11792	0.0	0.0	0.0	0.0	0.0	0.0	0.0	0.0	0.0	0.0	0.0	0.0	0.0	0.0	0.0	0.0	0.0	0.0	0.0	0.0	0.0	0.0	0.0	0.0	0.0	0.0	0.0	0.0	0.0	0.0	0.0	0.0	0.0	0.0	0.0	0.0	0.0	0.0	0.0	0.0	0.0	0.0	0.0	0.0	0.0	0.0	0.0	0.0	0.0
2R_11793	0.0	0.0	0.0	0.0	0.0	0.0	0.0	0.0	0.0	0.0	0.0	0.0	0.0	0.0	0.0	0.0	0.0	0.0	0.0	0.0	0.0	0.0	0.0	0.0	0.0	0.0	0.0	0.0	0.0	0.0	0.0	0.0	0.0	0.0	0.0	0.0	0.0	0.0	0.0	0.0	0.0	0.0	0.0	0.0	0.0	0.0	0.0	0.0	0.0
2R_11794	9.372879386038909	0.0	0.0	0.0	0.0	0.0	11.516491615994104	0.0	0.0	0.0	0.0	0.0	0.0	0.0	0.0	0.0	0.0	0.0	0.0	9.138729570370046	0.0	0.0	0.0	0.0	0.0	16.728730255916116	0.0	0.0	0.0	0.0	0.0	0.0	15.149587022257773	0.0	0.0	0.0	0.0	0.0	13.881485429992892	0.0	0.0	0.0	0.0	0.0	0.0	12.633632245072253	0.0	0.0	0.0
2R_11795	4.692275857020723	4.032804444473122	15.914760542534186	0.0	0.0	2.844518073214482	2.882708362160417	0.0	0.0	0.0	0.0	5.773435384577191	4.061741723591977	4.449196185971061	0.0	0.0	0.0	4.3016580741046635	6.582082518252115	4.575055152289861	4.60551040108469	4.378797512142405	5.347058877	3.2112687273164005	0.0	0.0	0.0	0.0	12.155490604717425	18.811631608055894	5.62733851085992	0.0	3.792113314413216	2.9001630471665116	0.0	2.9878359223927546	0.0	0.0	6.949386230208148	0.0	0.0	0.0	0.0	16.215234537152345	0.0	0.0	0.0	0.0	0.0
2R_11796	0.0	0.0	0.0	0.0	0.0	0.0	0.0	0.0	0.0	0.0	0.0	0.0	0.0	0.0	0.0	0.0	0.0	0.0	0.0	0.0	0.0	0.0	0.0	0.0	0.0	0.0	0.0	0.0	0.0	0.0	0.0	0.0	0.0	0.0	0.0	0.0	0.0	0.0	0.0	0.0	0.0	0.0	0.0	0.0	0.0	0.0	0.0	0.0	0.0
2R_11797	0.0	0.0	0.0	0.0	0.0	0.0	0.0	0.0	0.0	0.0	0.0	0.0	0.0	0.0	0.0	0.0	0.0	27.856705108919716	0.0	0.0	59.64878793662913	0.0	0.0	0.0	0.0	0.0	0.0	0.0	0.0	0.0	0.0	0.0	0.0	0.0	0.0	0.0	0.0	0.0	0.0	0.0	0.0	0.0	0.0	0.0	0.0	0.0	0.0	0.0	0.0
2R_11798	0.0	7.252725574270811	0.0	0.0	5.2722261236695545	0.0	2.5921778441375305	21.871500559910416	0.0	0.0	0.0	0.0	7.304767310289714	4.000788955582041	0.0	16.614552354115926	2.1216764468878613	1.9340601531388828	5.9187147392569415	2.0569816838122947	4.141349218444575	11.812455998601406	2.404080782884099	5.775249245319305	0.0	3.7653692961244563	0.0	0.0	5.465206582076199	0.0	7.5902902982427465	0.0	3.4099294417399917	0.0	0.0	0.0	0.0	0.0	6.249000159974404	5.1086716636287095	0.0	0.0	0.0	5.832400149309444	0.0	8.530884931442964	11.450110722570688	0.0	0.0
2R_11799	0.0	0.0	0.0	0.0	0.0	0.0	0.0	0.0	0.0	0.0	0.0	0.0	0.0	0.0	0.0	0.0	0.0	0.0	0.0	0.0	0.0	0.0	0.0	0.0	0.0	0.0	0.0	0.0	0.0	0.0	0.0	0.0	0.0	0.0	0.0	0.0	0.0	0.0	0.0	0.0	0.0	0.0	0.0	0.0	0.0	0.0	0.0	0.0	0.0
2R_11800	0.0	0.0	0.0	0.0	0.0	0.0	11.375011375011374	0.0	0.0	0.0	0.0	11.39083197497662	0.0	8.778143826375336	0.0	0.0	0.0	16.974110238358943	0.0	9.026460165328643	0.0	0.0	0.0	0.0	0.0	0.0	0.0	0.0	11.99122721816719	0.0	0.0	0.0	0.0	0.0	0.0	0.0	0.0	0.0	13.71095121095121	0.0	0.0	0.0	0.0	0.0	0.0	12.478427917737212	25.122724509227577	0.0	0.0
2R_11801	0.0	4.430016373340516	4.37057206417748	0.0	0.0	0.0	3.166641333535998	0.0	0.0	0.0	0.0	3.171045563485283	0.0	0.0	8.803018378941772	0.0	2.5918701327918745	4.725350798229884	0.0	2.512838089800792	10.118262249168279	4.810088101573669	8.810577862307115	7.055126643050806	0.0	4.599828702379123	0.0	0.0	0.0	0.0	0.0	0.0	0.0	0.0	0.0	0.0	0.0	0.0	0.0	12.481651971601746	0.0	0.0	0.0	0.0	0.0	3.4738168006286214	13.98761816040441	0.0	0.0
2R_11802	0.0	0.0	0.0	0.0	0.0	0.0	0.0	0.0	0.0	0.0	0.0	0.0	0.0	0.0	0.0	0.0	0.0	0.0	0.0	0.0	0.0	0.0	0.0	0.0	0.0	0.0	0.0	0.0	0.0	0.0	0.0	0.0	0.0	0.0	0.0	0.0	0.0	0.0	0.0	0.0	0.0	0.0	0.0	0.0	0.0	0.0	0.0	0.0	0.0
2R_11803	0.0	0.0	28.525787311729804	0.0	0.0	0.0	0.0	0.0	0.0	0.0	0.0	0.0	0.0	0.0	0.0	0.0	0.0	0.0	0.0	0.0	0.0	0.0	0.0	23.023649893170262	0.0	0.0	0.0	0.0	21.787631597294848	0.0	20.17300367955587	44.06994782118178	0.0	0.0	0.0	0.0	0.0	0.0	0.0	0.0	0.0	0.0	0.0	0.0	0.0	0.0	0.0	0.0	0.0
2R_11804	4.055863846273025	3.485836349743721	3.43906154888454	0.0	0.0	4.917433827322344	2.491727464816808	0.0	0.0	0.0	25.387411905680686	4.990386021329907	0.0	0.0	9.235746587737975	0.0	0.0	5.577338159589955	0.0	0.0	0.0	0.0	2.310919417777718	0.0	16.211238927723812	10.858368508414873	0.0	0.0	10.506844946811723	16.260215480375546	2.4320521120670158	5.313061524189838	6.5555801754011025	5.0136295519369405	19.823688117879577	5.1651932092171835	0.0	0.0	9.01026449331078	4.910703762777651	0.0	0.0	0.0	5.6063867958378175	0.0	2.733433887254599	0.0	0.0	0.0
2R_11805	0.0	7.646616219390594	0.0	0.0	5.558557176430828	2.696750900579963	0.0	0.0	0.0	0.0	0.0	8.21027499495068	5.776113230302877	4.218069111375161	0.0	8.758438755741157	4.47380653381549	6.117292975512476	18.720468461002767	2.168694974786752	4.366263107521848	0.0	7.603934377032468	3.0444495726506138	0.0	15.879455874565002	0.0	5.993083981085826	2.8810091368323767	17.834403992052987	5.335009237568495	0.0	0.0	8.248515679603456	0.0	0.0	0.0	0.0	0.0	0.0	0.0	0.0	0.0	0.0	0.0	0.0	6.035979265204028	0.0	0.0
2R_11806	0.0	22.410671065134373	22.109952795250784	0.0	0.0	0.0	0.0	0.0	0.0	0.0	0.0	0.0	11.285739114340336	12.362299437144507	0.0	0.0	0.0	0.0	0.0	0.0	0.0	0.0	0.0	0.0	0.0	0.0	0.0	35.129011293977136	0.0	0.0	0.0	0.0	0.0	0.0	0.0	0.0	0.0	0.0	0.0	0.0	0.0	0.0	0.0	0.0	0.0	0.0	0.0	0.0	0.0
2R_11807	0.0	0.0	0.0	0.0	0.0	0.0	0.0	0.0	0.0	0.0	0.0	0.0	0.0	324.79132157588754	0.0	0.0	0.0	0.0	0.0	0.0	0.0	0.0	0.0	0.0	0.0	0.0	0.0	0.0	0.0	0.0	0.0	0.0	0.0	0.0	0.0	0.0	0.0	0.0	0.0	0.0	0.0	0.0	0.0	0.0	0.0	0.0	0.0	0.0	0.0
2R_11808	0.0	0.0	0.0	0.0	0.0	0.0	0.0	0.0	0.0	0.0	0.0	0.0	0.0	0.0	0.0	0.0	0.0	0.0	0.0	0.0	0.0	0.0	0.0	0.0	0.0	0.0	0.0	0.0	0.0	0.0	0.0	0.0	0.0	0.0	0.0	0.0	0.0	0.0	0.0	0.0	0.0	0.0	0.0	0.0	0.0	0.0	0.0	0.0	0.0
2R_11809	0.0	0.0	0.0	0.0	0.0	0.0	0.0	0.0	0.0	0.0	0.0	0.0	0.0	0.0	0.0	0.0	0.0	0.0	0.0	0.0	0.0	0.0	0.0	0.0	0.0	0.0	0.0	0.0	0.0	0.0	0.0	0.0	0.0	0.0	0.0	0.0	0.0	0.0	0.0	0.0	0.0	0.0	0.0	0.0	0.0	0.0	0.0	0.0	0.0
2R_11810	0.0	0.0	0.0	0.0	0.0	0.0	0.0	0.0	0.0	0.0	0.0	0.0	0.0	0.0	0.0	0.0	0.0	0.0	0.0	0.0	0.0	0.0	0.0	0.0	0.0	0.0	0.0	0.0	0.0	0.0	0.0	0.0	0.0	0.0	0.0	0.0	0.0	0.0	0.0	0.0	0.0	0.0	0.0	0.0	0.0	0.0	0.0	0.0	0.0
2R_11811	6.518853829044362	5.602667766283593	5.527488198812696	0.0	16.290996292169247	3.9518131709190816	4.004869921824939	0.0	0.0	0.0	0.0	4.010439977349035	0.0	0.0	0.0	0.0	9.833860209710346	2.98808947535125	18.28862374448598	3.1780011135715904	0.0	12.16669343339222	0.0	4.461330083105657	0.0	29.08715208857387	0.0	0.0	8.443649615560634	0.0	15.635822921178253	17.079010920319583	5.268281992169226	12.087357751944856	0.0	0.0	0.0	0.0	0.0	0.0	0.0	0.0	0.0	0.0	0.0	13.180069625914477	8.845111483785143	0.0	0.0
2R_11812	0.0	0.0	0.0	0.0	0.0	0.0	0.0	0.0	0.0	0.0	0.0	0.0	19.41415835740689	0.0	0.0	0.0	11.277720637326548	0.0	0.0	10.933837164549876	0.0	0.0	0.0	0.0	0.0	0.0	0.0	0.0	14.525087731529899	0.0	13.448669119703913	0.0	18.125398758772693	13.862088850444696	0.0	0.0	0.0	0.0	0.0	0.0	0.0	0.0	0.0	0.0	0.0	0.0	0.0	0.0	0.0
2R_11813	0.0	0.0	0.0	0.0	0.0	0.0	0.0	0.0	0.0	0.0	0.0	0.0	0.0	0.0	0.0	0.0	0.0	0.0	0.0	0.0	0.0	0.0	0.0	0.0	0.0	0.0	0.0	0.0	0.0	0.0	0.0	0.0	0.0	0.0	0.0	0.0	0.0	0.0	0.0	0.0	0.0	0.0	0.0	0.0	0.0	0.0	0.0	0.0	0.0
2R_11814	0.0	0.0	0.0	0.0	0.0	0.0	0.0	0.0	0.0	0.0	0.0	0.0	0.0	0.0	0.0	0.0	0.0	0.0	0.0	0.0	0.0	0.0	0.0	0.0	0.0	0.0	0.0	0.0	0.0	0.0	0.0	0.0	0.0	0.0	0.0	0.0	0.0	0.0	0.0	0.0	0.0	0.0	0.0	0.0	0.0	0.0	0.0	0.0	0.0
2R_11815	2.622058116344914	4.507086943509975	0.0	0.0	6.552676309585125	0.0	3.221732518879353	0.0	0.0	0.0	0.0	6.452426741566437	4.539427423861318	0.0	2.9853892066835703	0.0	7.910885457498372	0.0	0.0	10.22621931047671	0.0	0.0	2.987952872812109	7.177867190076743	0.0	4.6798535580224625	0.0	7.0649159804867026	3.396262684616594	21.023994685134145	0.0	0.0	8.476178125188065	0.0	25.63146313362579	0.0	0.0	0.0	3.8833383040063625	6.349399854725732	0.0	0.0	0.0	0.0	82.84455048546907	0.0	14.23096572756524	0.0	0.0
2R_11816	0.0	0.0	0.0	0.0	0.0	0.0	0.0	0.0	0.0	0.0	0.0	0.0	0.0	0.0	0.0	0.0	14.408038532858253	13.1339598232169	0.0	0.0	28.123382905482934	0.0	16.325810943844107	19.609496486958705	0.0	0.0	0.0	0.0	0.0	0.0	0.0	0.0	0.0	0.0	0.0	0.0	0.0	0.0	0.0	0.0	0.0	0.0	0.0	0.0	0.0	0.0	0.0	0.0	0.0
2R_11817	0.0	4.727506523959002	4.664070334180639	0.0	0.0	0.0	3.3792917004595835	0.0	0.0	0.0	0.0	0.0	7.1421429285642875	0.0	3.1313899927038613	0.0	2.7659227256508907	0.0	0.0	2.6815834213786554	0.0	0.0	0.0	3.764450785452656	0.0	4.908722308670276	0.0	0.0	7.1247145661226945	0.0	3.298359725708405	0.0	0.0	3.399753177919283	0.0	3.5025288258122362	0.0	0.0	8.14650677789364	19.97975384943258	0.0	0.0	0.0	0.0	0.0	0.0	7.463466332303374	0.0	221.19000221190004
2R_11818	0.0	0.0	0.0	0.0	0.0	0.0	0.0	0.0	0.0	0.0	0.0	0.0	0.0	0.0	0.0	0.0	0.0	0.0	0.0	0.0	0.0	0.0	0.0	0.0	0.0	0.0	0.0	0.0	0.0	0.0	0.0	0.0	0.0	0.0	0.0	0.0	0.0	0.0	0.0	0.0	0.0	0.0	0.0	0.0	0.0	0.0	0.0	0.0	0.0
2R_11819	0.0	0.0	0.0	0.0	0.0	0.0	0.0	0.0	0.0	0.0	0.0	0.0	0.0	0.0	0.0	0.0	0.0	0.0	0.0	0.0	0.0	0.0	0.0	0.0	0.0	0.0	0.0	0.0	0.0	0.0	0.0	0.0	0.0	0.0	0.0	0.0	0.0	0.0	0.0	0.0	0.0	0.0	0.0	0.0	0.0	0.0	0.0	0.0	0.0
2R_11820	0.0	0.0	0.0	0.0	0.0	0.0	0.0	0.0	0.0	0.0	0.0	0.0	0.0	0.0	0.0	0.0	0.0	0.0	0.0	0.0	0.0	0.0	0.0	0.0	0.0	0.0	0.0	0.0	0.0	0.0	0.0	0.0	0.0	0.0	0.0	0.0	0.0	0.0	0.0	0.0	0.0	0.0	0.0	0.0	0.0	0.0	0.0	0.0	0.0
2R_11821	0.0	0.0	0.0	0.0	0.0	0.0	0.0	0.0	0.0	0.0	0.0	0.0	0.0	0.0	0.0	0.0	688.9662062075856	314.0210394096405	0.0	0.0	0.0	0.0	0.0	0.0	0.0	0.0	0.0	0.0	0.0	0.0	0.0	0.0	0.0	0.0	0.0	0.0	0.0	0.0	0.0	0.0	0.0	0.0	0.0	0.0	0.0	0.0	0.0	0.0	0.0
2R_11822	0.0	0.0	4.855453159443371	0.0	0.0	0.0	0.0	0.0	0.0	0.0	0.0	7.045696981482499	2.4784031945625817	0.0	0.0	0.0	8.638254105186292	7.874387766351165	0.0	5.583235998919085	16.861207532238627	21.374920378421592	6.5253621249711244	0.0	0.0	10.220288089480666	0.0	0.0	3.708533037837421	0.0	0.0	7.501267714243707	0.0	7.078513455546228	0.0	7.292499226995082	0.0	0.0	4.240392965696917	6.933197257781821	0.0	0.0	0.0	3.9577001013171222	0.0	7.718419699876968	0.0	0.0	0.0
2R_11823	0.0	0.0	0.0	0.0	0.0	0.0	0.0	0.0	0.0	0.0	0.0	6.461419670822975	2.2728770759890993	4.979379146111167	0.0	0.0	2.64063702727646	4.814259837639087	0.0	7.680353910708206	0.0	0.0	0.0	0.0	0.0	4.686376002005769	0.0	0.0	0.0	0.0	3.1489566719306725	0.0	8.487991613864285	25.96605911497933	0.0	3.3438776943294526	0.0	0.0	0.0	0.0	0.0	0.0	0.0	0.0	0.0	3.539177813602122	0.0	0.0	0.0
2R_11824	0.0	0.0	14.72298699960248	0.0	0.0	0.0	10.667349377026795	0.0	0.0	0.0	0.0	0.0	0.0	4.116019052228989	4.942401255765311	17.093082087817418	0.0	0.0	24.35673853528317	4.23245309595479	0.0	0.0	0.0	0.0	11.567005348583274	0.0	0.0	0.0	5.622614605753509	0.0	0.0	0.0	0.0	0.0	0.0	0.0	0.0	0.0	0.0	0.0	0.0	0.0	0.0	6.000384024577573	0.0	5.851060095068025	11.779895017575603	0.0	0.0
2R_11825	0.0	4.373182942487397	0.0	0.0	0.0	3.0846023130198903	0.0	0.0	0.0	0.0	0.0	0.0	2.202281299152166	0.0	2.8966943214073533	20.03618535074344	0.0	2.3323642359932784	0.0	2.480600464070735	0.0	0.0	8.697545465694127	0.0	13.558623420081407	0.0	0.0	0.0	0.0	0.0	3.0511497800273566	0.0	12.336530687942522	3.144943858034719	0.0	3.240016537044405	0.0	0.0	7.535931320536317	0.0	0.0	0.0	0.0	0.0	0.0	6.85850123230121	6.904084318200962	0.0	0.0
2R_11826	0.0	0.0	0.0	0.0	0.0	0.0	0.0	0.0	0.0	0.0	0.0	4.1136367469525155	2.8940360284333253	0.0	3.806569911272662	0.0	3.3623018049172324	6.1299581783603285	9.37961359743824	3.259777539741578	6.562954484598059	6.239883588731769	0.0	0.0	0.0	11.934249446101648	91.47540683687191	36.03295213472721	0.0	0.0	0.0	0.0	0.0	0.0	0.0	8.515464935870034	0.0	0.0	9.903029534795285	0.0	0.0	0.0	0.0	0.0	0.0	4.506406532847422	0.0	0.0	0.0
2R_11827	0.0	0.0	6.907866332786461	0.0	0.0	4.93869840603509	0.0	0.0	0.0	0.0	0.0	0.0	0.0	0.0	0.0	16.039778651054615	0.0	3.734304252438968	0.0	0.0	0.0	7.602539248108869	0.0	0.0	0.0	0.0	0.0	0.0	0.0	0.0	4.885138188346503	0.0	6.583928630213649	0.0	0.0	0.0	0.0	0.0	0.0	9.863878477017163	0.0	0.0	0.0	5.630630630630631	0.0	0.0	11.053998784060134	0.0	0.0
2R_11828	5.37120101666093	0.0	0.0	0.0	13.422944913576371	3.2560912513060996	6.599614582508382	0.0	0.0	0.0	0.0	3.304396731158578	0.0	2.546475080067543	0.0	0.0	0.0	2.4620323831119353	0.0	0.0	0.0	0.0	0.0	0.0	0.0	0.0	0.0	7.236125633613251	0.0	0.0	6.441557839230955	0.0	0.0	3.319787493762949	0.0	3.4201457529314068	0.0	0.0	0.0	6.503269844077603	0.0	0.0	0.0	3.7122832026609647	0.0	0.0	0.0	0.0	0.0
2R_11829	0.0	0.0	0.0	0.0	0.0	0.0	0.0	0.0	0.0	0.0	0.0	0.0	0.0	0.0	0.0	0.0	0.0	0.0	0.0	0.0	410.9138724523339	0.0	0.0	0.0	0.0	0.0	0.0	0.0	0.0	0.0	0.0	0.0	0.0	0.0	0.0	0.0	0.0	0.0	0.0	0.0	0.0	0.0	0.0	0.0	0.0	0.0	0.0	0.0	0.0
2R_11830	1.9302753653625213	0.0	0.0	0.0	0.0	0.0	2.3717364905889498	0.0	0.0	0.0	12.082431178472008	4.750070301040456	5.012672034904238	0.0	2.197748099387444	0.0	0.0	1.7695857753617035	5.4153814161439024	0.0	7.578329614899602	3.6026377072237215	0.0	2.6420581844621616	0.0	6.890317175080203	0.0	5.200965299159524	2.500220019361704	0.0	2.3149348484736247	5.0572071270208605	3.1199456879854637	0.0	0.0	0.0	0.0	0.0	5.717579039812646	0.0	0.0	0.0	0.0	2.668203551912568	0.0	0.0	0.0	0.0	0.0
2R_11831	0.0	3.2238347127047455	0.0	0.0	0.0	0.0	2.3044448131556146	0.0	0.0	0.0	23.47924903969871	0.0	0.0	3.5566993900794053	0.0	0.0	1.8861693051974715	0.0	0.0	0.0	3.6816573937989108	0.0	4.274453238657044	2.5670968522001685	0.0	6.694822860008241	0.0	5.053401823772718	2.4292829655520385	0.0	0.0	0.0	3.0314255763801015	0.0	18.333704590851298	0.0	0.0	0.0	5.5553580317144275	4.541606566073109	0.0	0.0	0.0	2.592500414800066	0.0	0.0	0.0	0.0	0.0
2R_11832	3.038627026764227	0.0	0.0	0.0	7.593706336188567	0.0	0.0	0.0	0.0	0.0	0.0	0.0	7.890915977526671	0.0	0.0	0.0	0.0	0.0	0.0	2.9627171671683534	0.0	0.0	0.0	8.318221896887321	0.0	0.0	0.0	0.0	0.0	0.0	10.932466510210926	0.0	9.822796746689717	0.0	0.0	0.0	0.0	0.0	4.50028801843318	0.0	0.0	0.0	0.0	4.200268817204301	96.00614439324117	8.191484133095233	8.245926512302923	0.0	0.0
2R_11833	0.0	0.0	0.0	0.0	0.0	5.244886366914417	0.0	0.0	0.0	0.0	0.0	0.0	0.0	0.0	0.0	0.0	8.701065750038394	0.0	12.136423104836851	4.217875186324636	0.0	0.0	0.0	0.0	0.0	0.0	0.0	0.0	11.206497078746375	0.0	0.0	0.0	0.0	0.0	0.0	11.018288154679137	0.0	0.0	0.0	0.0	0.0	0.0	0.0	11.959433601224648	0.0	0.0	0.0	0.0	0.0
2R_11834	0.0	0.0	3.3419332415415663	0.0	4.924788628072083	0.0	0.0	0.0	0.0	0.0	0.0	4.849444156710757	1.7058465502324045	3.737138637379458	4.487452186196956	0.0	0.0	0.0	0.0	0.0	0.0	3.6780066969145935	0.0	5.394662736475041	0.0	0.0	0.0	10.619544209162541	0.0	0.0	4.7267288956281535	0.0	3.1852165182780463	2.4360156138856786	0.0	0.0	0.0	0.0	0.0	4.772012338515102	0.0	0.0	0.0	0.0	0.0	0.0	0.0	0.0	0.0
2R_11835	0.0	0.0	5.664695352683932	0.0	0.0	0.0	0.0	0.0	0.0	0.0	0.0	0.0	2.891470393656345	0.0	0.0	0.0	3.35932104090578	9.186785727409694	0.0	0.0	0.0	6.23435177703963	0.0	0.0	0.0	0.0	0.0	0.0	4.326621877476991	0.0	0.0	0.0	10.798109898843306	12.387398547205898	0.0	0.0	0.0	0.0	4.947125126646403	16.17746026815758	0.0	0.0	0.0	0.0	0.0	0.0	0.0	0.0	0.0
2R_11836	0.0	3.988105873044233	3.9345913533420416	0.0	0.0	2.812990163535996	0.0	0.0	0.0	0.0	0.0	2.8547220528420474	2.0083612093869196	0.0	0.0	0.0	0.0	0.0	0.0	0.0	0.0	4.330264042180236	2.6438967230486456	3.17567584733383	0.0	0.0	0.0	0.0	3.005190565144117	0.0	2.7824832661456376	0.0	3.75008250181504	0.0	0.0	2.9547195143859386	0.0	0.0	0.0	0.0	0.0	0.0	0.0	0.0	0.0	0.0	0.0	0.0	0.0
2R_11837	0.0	0.0	3.2734510029853876	0.0	0.0	0.0	0.0	0.0	0.0	0.0	0.0	2.375035150520228	1.6708906783014128	0.0	0.0	7.600817239869631	3.882493989899304	1.7695857753617035	0.0	0.0	0.0	10.807913121671163	2.1996353884380127	0.0	0.0	0.0	0.0	0.0	0.0	0.0	0.0	0.0	0.0	0.0	0.0	4.916459519838898	0.0	0.0	2.858789519906323	0.0	0.0	0.0	0.0	0.0	0.0	0.0	0.0	0.0	0.0
2R_11838	0.0	0.0	0.0	0.0	8.396072988741706	8.146760634119406	0.0	0.0	0.0	0.0	0.0	0.0	1.4541144021597672	0.0	1.9126189433813152	0.0	0.0	0.0	0.0	6.55152793096524	0.0	0.0	0.0	0.0	0.0	0.0	0.0	0.0	13.05509445687217	0.0	6.043806719866939	8.802200902313615	0.0	0.0	0.0	6.41791951586638	0.0	0.0	4.975797719890452	0.0	0.0	0.0	0.0	4.644077871897756	0.0	0.0	9.117208092069214	0.0	135.10044718248017
2R_11839	1.9768612346210082	3.3980503346399975	3.3524534930889174	0.0	0.0	2.396797495059002	0.0	0.0	0.0	0.0	0.0	0.0	1.7112164764136188	1.8744514886331387	0.0	0.0	1.9880976569473874	0.0	0.0	3.854952032831856	7.761227391544609	3.68958489218295	0.0	2.705822442848971	0.0	0.0	0.0	0.0	0.0	0.0	4.741608419958568	0.0	0.0	4.887368157134751	0.0	0.0	0.0	0.0	2.927784440113926	23.93517206516494	0.0	0.0	0.0	0.0	0.0	5.3291921957177815	5.3646111622537385	0.0	0.0
2R_11840	1.9532905718961333	6.715068883176603	0.0	0.0	0.0	0.0	0.0	0.0	0.0	0.0	0.0	0.0	0.0	1.8521018856064086	0.0	0.0	1.9643930192543912	3.581370071027522	0.0	1.9044941872932908	0.0	0.0	6.677586746860032	0.0	5.204852588164997	0.0	0.0	0.0	0.0	0.0	2.3425364563092352	0.0	3.1571456624922885	0.0	0.0	4.975079825155794	0.0	0.0	0.0	0.0	0.0	0.0	0.0	8.100051840331778	0.0	0.0	5.30064742107601	0.0	0.0
2R_11841	2.9880234045897236	5.136149038718346	0.0	0.0	7.467244930114055	3.622756562714082	0.0	0.0	0.0	0.0	0.0	0.0	0.0	8.499693586046222	0.0	0.0	0.0	0.0	0.0	0.0	0.0	0.0	0.0	0.0	0.0	0.0	0.0	0.0	0.0	0.0	0.0	0.0	0.0	7.3872511558277845	0.0	3.805285084347949	0.0	0.0	0.0	0.0	0.0	0.0	0.0	4.130319851969337	0.0	8.055067664582149	0.0	0.0	0.0
2R_11842	1.7631715082768562	0.0	2.9900684875187067	0.0	0.0	0.0	4.332830724969237	0.0	0.0	0.0	0.0	0.0	0.0	0.0	0.0	0.0	0.0	1.6163928093149487	0.0	5.157373823989833	0.0	6.581515025269727	2.0092130454988304	0.0	0.0	3.1469113537100037	0.0	4.750717952250534	4.567552155165228	0.0	0.0	0.0	2.8498521211734325	0.0	0.0	0.0	0.0	0.0	0.0	0.0	0.0	0.0	0.0	9.748869131180783	0.0	2.376565354477794	0.0	0.0	0.0
2R_11843	0.0	0.0	0.0	0.0	0.0	0.0	0.0	0.0	0.0	0.0	0.0	0.0	1.6708906783014128	0.0	0.0	0.0	0.0	3.539171550723407	0.0	1.8820539381602246	0.0	0.0	0.0	0.0	0.0	0.0	0.0	5.200965299159524	0.0	0.0	0.0	0.0	0.0	7.158291783426359	9.434531896265435	0.0	0.0	0.0	0.0	0.0	0.0	0.0	0.0	0.0	0.0	2.6018033619462324	0.0	0.0	0.0
2R_11844	0.0	7.136841804764554	3.520537938196956	0.0	0.0	0.0	0.0	0.0	0.0	0.0	0.0	2.554307776206878	1.7970130049831168	1.9684322519750754	2.3636387272750907	0.0	0.0	0.0	5.824145743423083	2.0241153098009685	0.0	3.874572344077522	0.0	2.841486267807239	0.0	3.7052063707318337	0.0	0.0	2.688941861043551	0.0	0.0	0.0	0.0	0.0	10.146670116534507	2.643782088905104	0.0	0.0	0.0	0.0	0.0	0.0	0.0	0.0	0.0	5.596385854015476	0.0	0.0	0.0
2R_11845	0.0	30.478512648582747	0.0	0.0	0.0	0.0	0.0	0.0	0.0	0.0	0.0	0.0	0.0	0.0	0.0	0.0	0.0	0.0	0.0	8.644163028914724	0.0	0.0	0.0	0.0	23.623907394283012	0.0	0.0	0.0	0.0	0.0	0.0	0.0	0.0	0.0	0.0	0.0	0.0	0.0	0.0	0.0	0.0	0.0	0.0	0.0	0.0	11.949929794162458	0.0	0.0	0.0
2R_11846	0.0	0.0	12.703332719338917	0.0	0.0	0.0	0.0	0.0	0.0	0.0	0.0	0.0	0.0	3.551396160372527	0.0	0.0	7.533427702071013	3.433629655572609	0.0	0.0	0.0	13.980812732605772	4.2680797994343935	0.0	0.0	6.684840519759719	0.0	0.0	0.0	0.0	0.0	0.0	0.0	0.0	0.0	0.0	0.0	0.0	0.0	0.0	0.0	0.0	0.0	0.0	0.0	0.0	0.0	0.0	0.0
2R_11847	0.0	0.0	0.0	0.0	0.0	0.0	0.0	0.0	0.0	0.0	0.0	0.0	0.0	0.0	0.0	0.0	0.0	0.0	0.0	0.0	0.0	0.0	0.0	0.0	0.0	0.0	0.0	0.0	0.0	0.0	0.0	0.0	0.0	0.0	0.0	0.0	0.0	0.0	0.0	0.0	0.0	0.0	0.0	0.0	0.0	0.0	0.0	0.0	0.0
2R_11848	6.451879303403495	0.0	5.4706989364961265	0.0	0.0	0.0	0.0	0.0	0.0	0.0	0.0	0.0	2.792447434969484	0.0	0.0	0.0	0.0	0.0	9.050363462596657	0.0	0.0	0.0	0.0	8.8309890001201	0.0	0.0	0.0	0.0	0.0	0.0	0.0	16.903541630042326	5.214155807318171	0.0	0.0	0.0	0.0	0.0	0.0	15.623437656234374	0.0	0.0	0.0	0.0	0.0	4.348219317225209	0.0	0.0	0.0
2R_11849	1.739564872201127	0.0	2.950035252921272	0.0	0.0	0.0	0.0	0.0	0.0	0.0	0.0	0.0	1.505807296419371	1.6494480781785605	0.0	0.0	3.4989050176747187	0.0	4.880343732369758	1.6961077041961026	0.0	0.0	3.964624448966759	2.381023811666731	0.0	0.0	0.0	0.0	2.2531992048910645	0.0	2.0862201404526846	0.0	8.435088619041032	0.0	8.50240362950606	0.0	0.0	0.0	0.0	0.0	0.0	0.0	0.0	4.809172052939366	0.0	2.344746150747482	0.0	0.0	0.0
2R_11850	6.592996523512934	0.0	5.590355518659209	0.0	8.238141607063712	0.0	0.0	0.0	0.0	0.0	0.0	0.0	0.0	0.0	0.0	0.0	0.0	0.0	0.0	3.2141463580829033	0.0	0.0	3.7565076799921266	4.512071370140104	0.0	0.0	0.0	0.0	8.539684125623877	0.0	3.9534145443749042	0.0	0.0	0.0	0.0	0.0	0.0	0.0	0.0	0.0	0.0	0.0	0.0	0.0	0.0	13.329974179840013	0.0	0.0	0.0
2R_11851	0.0	9.880524695383423	0.0	0.0	0.0	0.0	0.0	0.0	0.0	0.0	0.0	3.5362842210644434	4.975711066429226	0.0	0.0	11.31715884990505	2.8903997972095503	0.0	0.0	0.0	0.0	0.0	0.0	0.0	0.0	0.0	0.0	7.743923923691374	0.0	0.0	0.0	0.0	0.0	0.0	0.0	7.32031196241459	0.0	0.0	0.0	0.0	0.0	0.0	0.0	15.891177218408341	0.0	0.0	0.0	0.0	0.0
2R_11852	0.0	0.0	0.0	0.0	0.0	0.0	0.0	0.0	0.0	0.0	0.0	0.0	0.0	0.0	0.0	0.0	0.0	0.0	0.0	0.0	0.0	0.0	0.0	0.0	0.0	0.0	0.0	0.0	0.0	0.0	0.0	0.0	0.0	0.0	0.0	0.0	0.0	0.0	0.0	0.0	0.0	0.0	0.0	0.0	0.0	0.0	0.0	0.0	0.0
2R_11853	0.0	0.0	0.0	0.0	0.0	3.5385716696998126	0.0	0.0	0.0	0.0	0.0	0.0	0.0	0.0	0.0	0.0	0.0	0.0	0.0	0.0	5.729240669358646	0.0	0.0	0.0	0.0	5.20910113313577	0.0	0.0	0.0	0.0	0.0	0.0	0.0	0.0	0.0	7.433717260050758	0.0	0.0	0.0	0.0	0.0	0.0	0.0	0.0	0.0	7.8678856119582425	0.0	0.0	0.0
2R_11854	0.0	0.0	0.0	0.0	0.0	0.0	0.0	0.0	0.0	0.0	0.0	5.277255109636294	0.0	0.0	0.0	0.0	2.1566955800465113	3.931965206039892	0.0	2.0909330035792593	0.0	0.0	2.443761114531019	5.870572084314331	0.0	0.0	0.0	5.778192523596694	2.7777060203722517	0.0	0.0	0.0	0.0	2.6509173897264757	0.0	2.731055487400549	0.0	0.0	0.0	0.0	0.0	0.0	0.0	0.0	0.0	0.0	5.819549729798306	0.0	0.0
2R_11855	3.8233358834983675	0.0	0.0	0.0	0.0	2.3177554670636518	0.0	0.0	0.0	0.0	0.0	0.0	0.0	0.0	2.1765622983278994	0.0	0.0	1.7525273635241223	0.0	0.0	0.0	0.0	2.1784313943333333	0.0	5.0939424873517405	0.0	0.0	0.0	0.0	0.0	6.877858179939901	0.0	0.0	0.0	0.0	0.0	0.0	0.0	5.6624628542436755	4.629166712958334	0.0	0.0	110.29492863918117	5.28496533062743	0.0	7.73016767506704	0.0	0.0	0.0
2R_11856	0.0	7.109422544263265	0.0	0.0	0.0	5.014594978685464	0.0	0.0	0.0	0.0	0.0	5.088988599138842	0.0	3.921739338457478	0.0	0.0	0.0	0.0	0.0	0.0	0.0	0.0	0.0	11.32227788379833	11.021032538496467	0.0	113.16441658085033	0.0	0.0	0.0	0.0	0.0	13.370217306141877	0.0	0.0	0.0	0.0	0.0	0.0	0.0	0.0	0.0	0.0	5.7171606293450425	0.0	5.57488492043803	0.0	0.0	0.0
2R_11857	0.0	9.53154369068997	0.0	0.0	0.0	0.0	0.0	0.0	0.0	0.0	0.0	10.234147050365307	0.0	0.0	0.0	0.0	2.7883106211491686	0.0	0.0	0.0	0.0	10.34929919720486	0.0	3.7949209536939947	0.0	0.0	0.0	0.0	0.0	0.0	0.0	0.0	0.0	6.854542831124971	13.551292318992001	3.530878948758472	0.0	0.0	4.106223063176706	0.0	0.0	0.0	0.0	0.0	0.0	0.0	0.0	0.0	0.0
2R_11858	2.774593161404743	0.0	4.705284505027596	0.0	6.933870292248765	0.0	0.0	0.0	0.0	0.0	0.0	0.0	0.0	0.0	0.0	0.0	0.0	0.0	0.0	0.0	0.0	0.0	0.0	3.797715446296126	0.0	4.9520983526349625	0.0	0.0	0.0	0.0	3.327505761576226	0.0	0.0	0.0	0.0	7.066958013789048	0.0	0.0	0.0	20.156305429839932	0.0	0.0	0.0	0.0	0.0	0.0	0.0	0.0	0.0
2R_11859	0.0	0.0	0.0	0.0	0.0	0.0	0.0	0.0	0.0	0.0	0.0	0.0	4.517421889258113	0.0	0.0	0.0	0.0	4.784254063027762	0.0	0.0	10.244390171941845	9.740095297092388	0.0	7.143071435000193	0.0	0.0	0.0	0.0	0.0	0.0	12.517320842716108	27.345341584334403	0.0	6.451055199098917	0.0	0.0	0.0	0.0	0.0	0.0	0.0	0.0	0.0	0.0	0.0	0.0	0.0	0.0	0.0
2R_11860	0.0	0.0	0.0	0.0	0.0	0.0	0.0	0.0	0.0	0.0	0.0	0.0	0.0	0.0	0.0	0.0	0.0	0.0	0.0	0.0	0.0	0.0	0.0	0.0	0.0	0.0	0.0	0.0	0.0	0.0	0.0	0.0	0.0	0.0	0.0	0.0	0.0	0.0	0.0	0.0	0.0	0.0	0.0	0.0	0.0	0.0	0.0	0.0	0.0
2R_11861	3.273586023620887	0.0	5.551499876479127	0.0	0.0	3.9689800396024824	4.022267271615664	0.0	0.0	0.0	0.0	4.027861523731958	5.667382457070994	0.0	0.0	0.0	3.2921929923038404	0.0	0.0	0.0	6.426107475362303	0.0	0.0	0.0	0.0	5.842701618486775	0.0	0.0	0.0	0.0	0.0	0.0	0.0	0.0	0.0	4.168952642365563	0.0	0.0	0.0	15.854192165492398	0.0	0.0	0.0	0.0	0.0	0.0	0.0	0.0	0.0
2R_11862	2.893930501680216	0.0	0.0	0.0	0.0	3.5086759029051136	0.0	0.0	0.0	0.0	0.0	3.5607285820395425	0.0	2.7440127014859925	0.0	0.0	0.0	10.612078136731322	0.0	2.821635397303194	0.0	0.0	0.0	0.0	0.0	0.0	0.0	0.0	0.0	0.0	0.0	0.0	0.0	0.0	0.0	0.0	0.0	0.0	4.285988588983981	14.015495531860024	0.0	0.0	0.0	0.0	0.0	0.0	7.853263345050403	0.0	0.0
2R_11863	3.0833858536723744	0.0	0.0	0.0	0.0	0.0	0.0	0.0	0.0	0.0	0.0	0.0	0.0	0.0	0.0	0.0	3.1009117300668745	0.0	0.0	12.02543138228726	0.0	0.0	7.027313057661212	0.0	8.216170738600885	5.503232048181897	0.0	0.0	0.0	0.0	3.697833735041338	0.0	4.983743030235373	0.0	0.0	0.0	0.0	0.0	0.0	0.0	0.0	0.0	0.0	0.0	0.0	0.0	0.0	0.0	0.0
2R_11864	0.0	0.0	0.0	0.0	0.0	0.0	0.0	0.0	0.0	0.0	0.0	0.0	0.0	0.0	0.0	0.0	31.842975917157315	0.0	0.0	0.0	0.0	0.0	0.0	0.0	0.0	0.0	0.0	0.0	0.0	0.0	0.0	0.0	0.0	0.0	0.0	0.0	0.0	0.0	0.0	0.0	0.0	0.0	0.0	0.0	0.0	0.0	0.0	0.0	0.0
2R_11865	0.0	0.0	0.0	0.0	0.0	0.0	11.12891737891738	0.0	0.0	0.0	0.0	0.0	0.0	0.0	0.0	0.0	0.0	0.0	0.0	0.0	0.0	0.0	0.0	0.0	0.0	0.0	0.0	0.0	23.463603258625223	0.0	0.0	0.0	0.0	0.0	0.0	0.0	0.0	0.0	0.0	0.0	0.0	0.0	0.0	0.0	0.0	0.0	0.0	0.0	0.0
2R_11866	0.0	0.0	0.0	0.0	0.0	0.0	0.0	0.0	0.0	0.0	0.0	0.0	0.0	0.0	7.283538692706774	0.0	0.0	0.0	0.0	0.0	0.0	0.0	7.289793341648557	0.0	0.0	0.0	0.0	0.0	0.0	0.0	0.0	0.0	0.0	0.0	0.0	0.0	0.0	0.0	0.0	0.0	0.0	0.0	0.0	0.0	0.0	0.0	0.0	0.0	0.0
2R_11867	0.0	0.0	0.0	0.0	0.0	0.0	0.0	0.0	0.0	0.0	0.0	0.0	0.0	0.0	0.0	0.0	0.0	0.0	0.0	0.0	0.0	0.0	0.0	0.0	0.0	0.0	0.0	0.0	0.0	0.0	0.0	0.0	0.0	0.0	0.0	0.0	0.0	0.0	0.0	0.0	0.0	0.0	0.0	0.0	0.0	0.0	0.0	0.0	0.0
2R_11868	0.0	0.0	0.0	0.0	0.0	0.0	6.778374274713952	0.0	0.0	0.0	0.0	0.0	0.0	0.0	0.0	0.0	5.548044120266062	5.057439873361705	0.0	0.0	0.0	0.0	0.0	0.0	0.0	0.0	0.0	0.0	0.0	0.0	0.0	14.45339430738612	0.0	0.0	0.0	7.025570265538454	0.0	0.0	0.0	0.0	0.0	0.0	0.0	7.6256710590531975	0.0	0.0	0.0	0.0	0.0
2R_11869	0.0	0.0	0.0	0.0	0.0	0.0	0.0	0.0	0.0	0.0	0.0	17.831033130059556	0.0	0.0	0.0	0.0	0.0	0.0	0.0	28.259763748375065	0.0	0.0	0.0	0.0	0.0	0.0	0.0	0.0	0.0	0.0	0.0	0.0	0.0	17.914084052882377	0.0	0.0	0.0	0.0	0.0	0.0	0.0	0.0	0.0	0.0	0.0	0.0	0.0	0.0	0.0
2R_11870	0.0	0.0	0.0	0.0	0.0	8.668493407177339	0.0	0.0	0.0	0.0	0.0	0.0	0.0	0.0	0.0	0.0	0.0	0.0	20.058490558468495	0.0	0.0	0.0	0.0	0.0	19.05153822119598	0.0	0.0	0.0	0.0	0.0	0.0	0.0	0.0	0.0	0.0	0.0	0.0	0.0	0.0	0.0	0.0	0.0	0.0	0.0	0.0	0.0	0.0	0.0	0.0
2R_11871	0.0	0.0	0.0	0.0	0.0	0.0	0.0	0.0	0.0	0.0	0.0	0.0	0.0	0.0	0.0	0.0	0.0	3.609437234593569	0.0	0.0	0.0	0.0	0.0	5.3890256803240755	20.982571875799962	0.0	0.0	0.0	5.0997173226688055	0.0	0.0	0.0	0.0	0.0	0.0	0.0	0.0	0.0	5.8310941931631595	0.0	0.0	0.0	0.0	21.76941832114246	0.0	0.0	0.0	0.0	0.0
2R_11872	0.0	8.37863381348491	0.0	0.0	0.0	5.9098266825128825	0.0	0.0	0.0	0.0	0.0	5.997501440899722	0.0	0.0	0.0	0.0	0.0	0.0	0.0	4.75261227333604	0.0	0.0	0.0	0.0	0.0	0.0	0.0	0.0	6.313621575412738	0.0	0.0	0.0	0.0	0.0	0.0	0.0	0.0	0.0	0.0	23.60695366427135	0.0	0.0	0.0	0.0	0.0	0.0	0.0	0.0	0.0
2R_11873	0.0	0.0	0.0	0.0	0.0	0.0	0.0	0.0	0.0	0.0	0.0	0.0	0.0	0.0	0.0	0.0	0.0	0.0	0.0	0.0	0.0	0.0	0.0	0.0	0.0	0.0	0.0	0.0	0.0	0.0	0.0	0.0	0.0	0.0	0.0	0.0	0.0	0.0	0.0	0.0	0.0	0.0	0.0	0.0	0.0	0.0	0.0	0.0	0.0
2R_11874	0.0	3.715825552394626	0.0	0.0	0.0	2.62093862626647	0.0	0.0	0.0	0.0	13.531213804003071	0.0	0.0	0.0	0.0	0.0	0.0	0.0	0.0	2.1077276461782892	0.0	0.0	0.0	0.0	0.0	0.0	0.0	0.0	0.0	0.0	0.0	0.0	6.988105545550917	0.0	0.0	0.0	0.0	0.0	0.0	5.234703150453743	0.0	0.0	0.0	0.0	0.0	5.827561861754498	0.0	0.0	0.0
2R_11875	0.0	0.0	0.0	0.0	0.0	0.0	0.0	0.0	0.0	0.0	0.0	0.0	0.0	0.0	0.0	0.0	0.0	0.0	0.0	0.0	0.0	0.0	0.0	0.0	0.0	57.72488895174488	0.0	0.0	0.0	0.0	19.393788945152423	0.0	0.0	0.0	0.0	0.0	0.0	0.0	0.0	0.0	0.0	0.0	0.0	0.0	0.0	0.0	0.0	0.0	0.0
2R_11876	0.0	0.0	0.0	0.0	0.0	5.278216089638888	0.0	0.0	0.0	0.0	0.0	0.0	0.0	4.127908188717229	2.4783387001757884	0.0	2.1890896211101794	1.9955120933021633	0.0	2.1223392763077746	0.0	0.0	0.0	0.0	0.0	0.0	0.0	0.0	0.0	0.0	2.610486900185162	5.702870197541721	0.0	0.0	0.0	0.0	0.0	0.0	0.0	0.0	0.0	0.0	0.0	0.0	0.0	5.86796090412368	0.0	0.0	0.0
2R_11877	0.0	0.0	3.4024368252542474	0.0	0.0	4.865064989970669	0.0	0.0	0.0	0.0	25.117045431711777	0.0	0.0	0.0	0.0	0.0	0.0	0.0	0.0	1.9562136780025339	0.0	0.0	2.286308987343451	0.0	0.0	0.0	0.0	0.0	0.0	0.0	0.0	0.0	0.0	0.0	0.0	2.555092913398703	0.0	0.0	0.0	0.0	0.0	0.0	0.0	0.0	0.0	5.40864767041432	0.0	0.0	0.0
2R_11878	0.0	0.0	0.0	0.0	0.0	0.0	0.0	0.0	0.0	0.0	0.0	0.0	0.0	0.0	0.0	0.0	0.0	0.0	0.0	0.0	0.0	4.635694663481017	2.8303811985702043	0.0	0.0	8.866116760551453	0.0	0.0	0.0	0.0	2.9787427977722576	0.0	4.014590628179054	0.0	0.0	3.163127548690022	0.0	0.0	0.0	0.0	0.0	0.0	0.0	0.0	0.0	0.0	0.0	0.0	0.0
2R_11879	0.0	0.0	0.0	0.0	0.0	0.0	0.0	0.0	0.0	0.0	0.0	3.5717015514757198	0.0	0.0	0.0	0.0	2.919348331388074	0.0	0.0	0.0	0.0	5.417834209938908	3.307926254415255	0.0	0.0	5.181008908226716	0.0	0.0	0.0	0.0	0.0	0.0	4.691936812748556	3.588337329545006	0.0	0.0	0.0	0.0	0.0	0.0	0.0	0.0	0.0	0.0	0.0	0.0	0.0	0.0	0.0
2R_11880	0.0	0.0	6.146971003201036	0.0	0.0	0.0	0.0	0.0	0.0	0.0	0.0	0.0	3.1376417547324267	0.0	2.063494126986191	0.0	1.8226619211840889	0.0	0.0	3.534169588541374	0.0	0.0	0.0	4.961325229504705	0.0	0.0	0.0	0.0	0.0	0.0	0.0	0.0	0.0	0.0	0.0	0.0	0.0	0.0	0.0	0.0	0.0	0.0	0.0	0.0	0.0	0.0	0.0	0.0	0.0
2R_11881	0.0	0.0	0.0	0.0	11.169864598901333	2.7095468716384685	0.0	0.0	0.0	0.0	0.0	0.0	0.0	0.0	0.0	0.0	0.0	0.0	0.0	2.1789853424013987	0.0	0.0	0.0	0.0	0.0	0.0	0.0	0.0	0.0	0.0	0.0	0.0	0.0	0.0	0.0	0.0	0.0	0.0	0.0	0.0	0.0	0.0	0.0	0.0	0.0	0.0	0.0	0.0	0.0
2R_11882	3.6510634817709704	0.0	6.191643757584764	0.0	0.0	0.0	0.0	0.0	0.0	0.0	0.0	0.0	0.0	0.0	0.0	0.0	3.671816021455155	3.347123482079501	0.0	0.0	14.334204852988396	0.0	4.160550657200582	0.0	0.0	0.0	0.0	0.0	0.0	0.0	0.0	0.0	0.0	4.513238230377342	0.0	4.64967489473136	0.0	0.0	0.0	0.0	0.0	0.0	0.0	0.0	0.0	9.842480935114429	0.0	0.0	0.0
2R_11883	0.0	0.0	0.0	0.0	0.0	5.8869794144103835	2.983008781977854	0.0	0.0	0.0	0.0	0.0	0.0	2.302000346220852	0.0	0.0	0.0	2.2256645834446163	0.0	0.0	0.0	0.0	2.766551725664304	3.3230010155091105	0.0	0.0	0.0	0.0	3.144606622289978	0.0	5.823135082758395	6.360611025737576	0.0	0.0	0.0	0.0	0.0	0.0	0.0	0.0	0.0	0.0	0.0	0.0	0.0	0.0	0.0	0.0	0.0
2R_11884	0.0	0.0	0.0	0.0	0.0	0.0	2.225783475783476	0.0	0.0	0.0	0.0	0.0	3.136133273119575	3.435292824360349	0.0	0.0	0.0	0.0	0.0	0.0	0.0	0.0	0.0	0.0	4.82700030892802	9.699446484920594	0.0	0.0	0.0	0.0	0.0	0.0	0.0	0.0	0.0	0.0	0.0	0.0	0.0	0.0	0.0	0.0	0.0	0.0	0.0	0.0	0.0	0.0	0.0
2R_11885	0.0	0.0	0.0	0.0	0.0	0.0	0.0	0.0	0.0	0.0	0.0	0.0	0.0	0.0	0.0	0.0	0.0	0.0	0.0	8.047687376317105	0.0	0.0	0.0	0.0	0.0	0.0	0.0	0.0	5.345486832195012	0.0	0.0	0.0	0.0	0.0	0.0	0.0	0.0	0.0	0.0	0.0	0.0	0.0	0.0	0.0	0.0	0.0	0.0	0.0	0.0
2R_11886	0.0	0.0	0.0	0.0	0.0	0.0	0.0	0.0	0.0	0.0	0.0	0.0	1.6505964595366183	0.0	0.0	0.0	0.0	1.7480928307216828	0.0	1.8591949834457278	0.0	3.558880973937603	2.172919169145243	0.0	0.0	0.0	0.0	0.0	0.0	0.0	4.573636461761655	0.0	0.0	0.0	0.0	4.856745436601988	0.0	0.0	0.0	0.0	0.0	0.0	0.0	7.907388663967611	0.0	0.0	0.0	0.0	0.0
2R_11887	0.0	0.0	4.3145012544412396	0.0	0.0	0.0	0.0	0.0	0.0	0.0	0.0	0.0	0.0	2.4123595795643236	0.0	0.0	0.0	0.0	0.0	0.0	0.0	4.748378666104459	0.0	0.0	0.0	0.0	0.0	0.0	0.0	0.0	6.102299560054713	0.0	0.0	0.0	0.0	0.0	0.0	0.0	0.0	0.0	0.0	0.0	0.0	3.516767949583615	80.38326741905406	6.85850123230121	6.904084318200962	0.0	0.0
2R_11888	0.0	0.0	0.0	0.0	0.0	2.0831263226550196	0.0	0.0	0.0	0.0	0.0	4.228060751313711	0.0	1.6291402359027642	0.0	0.0	0.0	1.5751169327432946	0.0	1.675225393200528	0.0	0.0	1.9579061916238032	4.703417762033871	0.0	0.0	0.0	9.258809178257538	4.450916076419558	0.0	2.0605348035661266	4.501444738688882	0.0	0.0	0.0	4.376164606805986	0.0	0.0	0.0	0.0	0.0	0.0	0.0	0.0	0.0	0.0	9.32507877360294	0.0	0.0
[truncated: 259 more columns]
