# Supplementary material for: Convergence of topological domain boundaries, insulators, and polytene interbands revealed by high-resolution mapping of chromatin contacts in the early Drosophila melanogaster embryo
Source: eLife. 2017 Nov 17;6:e29550. doi: 10.7554/eLife.29550 (PMC5739541; doi:10.7554/eLife.29550)
Supplement: Supplementary file 3. [file elife-29550-supp3.zip › local_HiC_maps/AP/nc14_anterior_dm3_CompressedBinCounts_500bp_VCnorm_ftz.txt]

3R_5189	3R_5190	3R_5191	3R_5192	3R_5193	3R_5194	3R_5195	3R_5196	3R_5197	3R_5198	3R_5199	3R_5200	3R_5201	3R_5202	3R_5203	3R_5204	3R_5205	3R_5206	3R_5207	3R_5208	3R_5209	3R_5210	3R_5211	3R_5212	3R_5213	3R_5214	3R_5215	3R_5216	3R_5217	3R_5218	3R_5219	3R_5220	3R_5221	3R_5222	3R_5223	3R_5224	3R_5225	3R_5226	3R_5227	3R_5228	3R_5229	3R_5230	3R_5231	3R_5232	3R_5233	3R_5234	3R_5235	3R_5236	3R_5237	3R_5238
3R_5189	0.0	95.89073338104625	255.9330771565104	0.0	0.0	139.15090120087228	162.66069521181132	66.58986635413822	2501.876407305479	186.53043036715405	104.55602896202002	103.01844030081385	135.76073528014228	68.35727888812785	28.361351985649158	144.4382255763988	0.0	0.0	80.33548096852456	79.83195373738282	106.91779518399484	56.5852499229026	0.0	0.0	0.0	0.0	29.091586131459056	12.672311759144975	39.98432614415149	12.736825346282439	10.932044226678123	25.018764073054793	0.0	17.852329104116567	0.0	0.0	0.0	30.056867593486878	0.0	0.0	17.46075259335828	22.84818636808657	0.0	0.0	36.56186816521577	14.378600041985512	0.0	41.872408490468274	17.478178494150054
3R_5190	95.89073338104625	101.5836897227781	83.13320745580171	100.55759184679044	231.516316112378	135.5986596072498	172.5979223525097	208.1886264660738	711.0858280594467	135.4849920917999	130.01196110042125	183.0000292800047	105.23468914199	112.68573231543147	96.73070373602191	87.23630261760222	0.0	0.0	102.74864029299346	127.6307896516956	60.77656650080741	88.4549414548908	185.33619986655796	0.0	0.0	0.0	53.744859097516326	25.212160329169965	22.728770759890992	28.96058645187565	43.49963242810598	14.221716561188936	69.13334439466844	25.370034640245294	0.0	0.0	21.641742593113598	37.01877022506273	44.70898918936642	27.614983613959097	29.776275950644834	9.740901754238998	0.0	39.09110573101671	15.587476397962822	20.43350080630594	5.954067938296803	23.802036085671855	17.38682912919805
3R_5191	255.9330771565104	83.13320745580171	0.0	0.0	0.0	189.57390894291217	142.1951046103531	198.44892321614262	0.0	148.23782288050796	124.63777147664598	153.50607884072207	58.84940584168626	65.1891544803691	169.04313135496523	150.65751242924478	0.0	0.0	191.5305203884239	95.16502209612857	76.47189275581759	202.36019440069344	111.04695065073511	0.0	0.0	0.0	17.33955707835399	90.63745320841478	31.775991967029228	30.366293414310114	13.031727042658055	29.824038174768862	18.122245418696355	21.2811689320471	0.0	0.0	0.0	35.829794145889366	0.0	0.0	83.25753428649332	13.618282271583954	0.0	0.0	21.792094699726725	68.56100729831921	0.0	12.478677060572746	41.67031281903833
3R_5192	0.0	100.55759184679046	0.0	0.0	0.0	229.30783430215897	187.63486255746318	0.0	0.0	119.53858107704262	301.5226895823911	297.08853238265004	355.9200176536329	236.55761360679392	245.368666421298	208.26824950536292	0.0	0.0	386.1242393352485	230.2224524446747	246.66691333358003	163.18271568675448	0.0	0.0	0.0	0.0	0.0	0.0	0.0	0.0	0.0	0.0	87.68237934904602	0.0	0.0	0.0	0.0	0.0	0.0	0.0	0.0	0.0	0.0	0.0	0.0	0.0	0.0	0.0	50.40424202100849
3R_5193	0.0	231.516316112378	0.0	0.0	0.0	0.0	0.0	0.0	0.0	0.0	0.0	0.0	0.0	0.0	0.0	0.0	0.0	0.0	0.0	0.0	0.0	0.0	0.0	0.0	0.0	0.0	0.0	0.0	0.0	0.0	0.0	0.0	0.0	0.0	0.0	0.0	0.0	0.0	0.0	0.0	0.0	0.0	0.0	0.0	0.0	0.0	0.0	0.0	0.0
3R_5194	139.15090120087228	135.5986596072498	189.57390894291217	229.3078343021589	0.0	12.88392485579667	245.99122162754819	129.4760965546411	0.0	94.0297805747906	169.41399698443084	83.46130733791813	231.97420446846309	124.05177921264337	147.05409292899586	128.71970698713972	0.0	0.0	78.10140686667569	161.69142162331718	97.01485297399032	91.68608883648518	60.37626488274929	0.0	0.0	0.0	9.427523088004042	0.0	17.276617652902384	16.510164069755444	21.25606329205406	0.0	49.26535502585446	0.0	0.0	0.0	49.35103390416029	25.97422837061068	33.98424490406248	62.972193053852244	45.26714974259967	37.02132354193368	0.0	0.0	41.46929258126204	0.0	0.0	20.353982901297428	28.32020408671873
3R_5195	162.66069521181132	172.5979223525097	142.1951046103531	187.63486255746318	0.0	245.9912216275482	23.004150332122418	23.543537887438347	1769.1287041132243	219.83256086614028	184.83434222078463	182.1161901293025	139.63524655439122	140.17686453356146	110.30195159248443	153.20289808815548	0.0	0.0	94.67814165743556	109.37348398648709	143.64720247073188	100.03150992562658	32.935906725512154	0.0	0.0	0.0	41.14252800263313	26.882563521257385	14.13687320638421	0.0	23.19082570934938	35.38257408226448	42.999656002751976	31.55938055247852	0.0	0.0	44.8692062637412	31.88075181897401	55.61632153649357	17.17600683605072	43.21401121712263	12.117319891186467	0.0	16.20929440941436	25.853655383700563	30.5022190364349	14.81327862295762	22.206636453304068	30.8979564091631
3R_5196	66.58986635413822	208.18862646607374	198.44892321614262	0.0	0.0	129.4760965546411	23.543537887438347	36.14335901921381	0.0	292.48318221702255	127.6885534305658	27.957951241333035	80.38649828374825	178.0928041602479	123.15081356506211	117.59633099447298	0.0	0.0	130.8124324135766	194.9887881446817	139.27770581762977	0.0	202.249008979856	0.0	0.0	0.0	31.580410040043958	41.26933468329913	28.93669230457605	41.47943311441411	35.6018854758548	27.159152634437806	66.01182931981411	38.75923923365232	0.0	0.0	27.55276354218328	0.0	56.92037977277385	79.10432806146933	37.90908642892615	12.401439559104022	0.0	0.0	29.767338482421394	0.0	0.0	22.72732438028268	9.486729962128974
3R_5197	2501.876407305479	711.0858280594467	0.0	0.0	0.0	0.0	1769.128704113224	0.0	0.0	0.0	0.0	0.0	0.0	0.0	0.0	0.0	0.0	0.0	0.0	0.0	0.0	0.0	0.0	0.0	0.0	0.0	0.0	0.0	0.0	0.0	0.0	0.0	0.0	0.0	0.0	0.0	0.0	0.0	0.0	0.0	0.0	0.0	0.0	0.0	0.0	0.0	0.0	0.0	0.0
3R_5198	186.53043036715405	135.4849920917999	148.23782288050796	119.53858107704262	0.0	94.02978057479062	219.83256086614028	292.48318221702255	0.0	28.01022373166206	97.14739909917866	121.8238774799861	108.41871306987588	175.52854879462697	201.2313441774669	146.40395290672848	0.0	0.0	117.61938367442956	107.89123215158718	72.24859295865213	95.5922417336609	188.84552436107265	0.0	0.0	0.0	29.487507126147552	17.12636689815806	63.04432015707042	34.42711135018828	44.32329410721805	33.8123415046492	30.818540433925047	24.127053061421446	0.0	0.0	34.30237543949919	20.31061703654557	0.0	16.41375801196563	23.59784551670432	15.439425344588674	0.0	61.9597880975247	43.23603167348149	9.716190087542873	28.311769202457462	14.147423223702592	29.526745325916213
3R_5199	104.55602896202002	130.01196110042125	124.637771476646	301.5226895823911	0.0	169.41399698443084	184.83434222078463	127.68855343056579	0.0	97.14739909917866	61.26085987970595	43.89815627743635	241.91936722308122	122.33912405187178	114.8105625717566	107.70887828896754	932.8358208955224	746.2686567164179	114.10835729608836	144.57626397924903	164.0150893882237	60.28018228727124	238.1708478882185	0.0	0.0	0.0	18.594733971339316	32.39950752748558	28.39682864217724	54.274084124830395	41.92520543350662	21.321961620469082	45.34618573797678	30.428895278956897	0.0	0.0	10.815487778498811	12.807814474538066	44.686745911162745	51.75233403026477	44.64219282451154	14.604083301691153	0.0	19.53582870985387	31.1594428691615	18.38100139695611	17.853317146325786	17.842645707505508	22.343372955581376
3R_5200	103.01844030081385	183.0000292800047	153.50607884072207	297.08853238265004	0.0	83.46130733791813	182.11619012930248	27.957951241333035	0.0	121.82387747998607	43.89815627743635	108.13148788927336	165.81685528333955	252.56004040960647	202.42914979757086	45.482110369921166	0.0	1470.5882352941176	67.45817593092283	134.07072230601642	179.55900308841487	190.05986885869046	78.22277847309135	0.0	0.0	0.0	48.856752003126836	42.56405890865753	44.766765153550004	21.390374331550802	27.53910552985239	42.016806722689076	25.531045751633986	14.990705762427295	0.0	0.0	0.0	16.82595234890295	0.0	0.0	14.66189666295232	47.96439123594644	0.0	0.0	30.701215768144415	36.221385105766444	35.181536729524346	26.370380788298583	22.01479394152871
3R_5201	135.76073528014226	105.23468914199002	58.84940584168627	355.9200176536329	0.0	231.97420446846314	139.63524655439122	80.38649828374825	0.0	108.41871306987588	241.91936722308117	165.81685528333955	19.865303310900444	187.04555494490683	251.07491447760728	123.50791540434311	0.0	0.0	161.6334025124296	136.52726831021403	163.48853558155884	102.46356566377605	0.0	542.0935653493793	0.0	352.36081747709653	46.82535780426532	20.397152965389093	32.17907008923256	51.25248254212313	35.1920916331682	50.33725963958522	18.352125910265446	7.183706778330205	0.0	0.0	30.64007108496492	8.063176601306557	0.0	19.54845034546999	21.078413807204182	27.582060076485053	0.0	73.79284135646002	29.424702920843135	0.0	0.0	4.212322982392069	24.616025173050655
3R_5202	68.35727888812785	112.68573231543147	65.1891544803691	236.55761360679392	0.0	124.05177921264337	140.17686453356148	178.0928041602479	0.0	175.52854879462697	122.33912405187179	252.56004040960647	187.04555494490683	54.845910414689925	88.49361739784517	185.10023580160473	0.0	0.0	185.01409688054295	191.2679508307924	114.37950548020805	151.33572696008142	124.57023269719467	0.0	0.0	0.0	25.93488787051229	22.594504338709694	23.763778535842317	17.032148179689163	24.364548217928213	44.60800713728114	33.88194986555642	31.830382259018144	0.0	0.0	22.627249997171592	31.26133223293444	23.372458829413773	21.65437239673842	23.349156278237885	25.46119128840248	0.0	40.87121072787539	28.52025508516148	38.455178566621676	9.337800537110287	9.332219066376808	31.163278439218363
3R_5203	28.361351985649154	96.73070373602191	169.04313135496523	245.368666421298	0.0	147.05409292899586	110.30195159248441	123.15081356506211	0.0	201.2313441774669	114.8105625717566	202.42914979757086	251.07491447760722	88.49361739784518	65.5640971004278	75.12834425476856	0.0	0.0	167.14333469524198	161.48194285846108	197.73299125525847	183.13461047922402	0.0	0.0	0.0	0.0	40.35132554104403	46.872162037064165	18.486680346810125	23.555391976444607	60.65292877829839	34.70213996529786	35.14394961763383	24.761975510406224	0.0	0.0	0.0	27.79347594474657	24.243011951804892	0.0	32.29178860180591	42.255269364137426	0.0	0.0	12.678234851622392	33.23959766790983	0.0	14.51972383485266	24.243011951804892
3R_5204	144.4382255763988	87.23630261760223	150.65751242924478	208.26824950536292	0.0	128.71970698713972	153.20289808815548	117.59633099447296	0.0	146.40395290672848	107.70887828896754	45.48211036992116	123.50791540434312	185.10023580160473	75.12834425476856	31.88436603252205	0.0	0.0	189.16107065165988	176.22698035069172	138.46405598982918	133.23784621021602	109.67317394165387	0.0	0.0	0.0	17.12504709387951	22.379041281871483	23.53716518382526	22.492970946579195	25.741019601786427	29.455081001472756	17.898052691867125	42.03579347814664	0.0	0.0	14.940983116689077	35.386538960579394	61.73220569170936	14.298583010423668	51.39221510725555	60.524139044122094	0.0	0.0	43.045003551212794	33.85641494422156	12.331672668080698	18.48645251138457	30.86610284585468
3R_5205	0.0	0.0	0.0	0.0	0.0	0.0	0.0	0.0	0.0	0.0	932.8358208955224	0.0	0.0	0.0	0.0	0.0	0.0	0.0	0.0	712.2507122507122	0.0	0.0	0.0	0.0	0.0	0.0	0.0	0.0	0.0	0.0	0.0	0.0	0.0	0.0	0.0	0.0	0.0	0.0	0.0	0.0	0.0	0.0	0.0	0.0	0.0	0.0	0.0	0.0	0.0
3R_5206	0.0	0.0	0.0	0.0	0.0	0.0	0.0	0.0	0.0	0.0	746.2686567164179	1470.5882352941178	0.0	0.0	0.0	0.0	0.0	0.0	0.0	0.0	0.0	0.0	0.0	0.0	0.0	0.0	0.0	0.0	0.0	0.0	0.0	0.0	0.0	0.0	0.0	0.0	0.0	0.0	0.0	0.0	0.0	0.0	0.0	0.0	0.0	0.0	0.0	0.0	0.0
3R_5207	80.33548096852456	102.74864029299346	191.5305203884239	386.1242393352485	0.0	78.1014068666757	94.67814165743555	130.8124324135766	0.0	117.61938367442954	114.10835729608836	67.45817593092283	161.63340251242963	185.01409688054295	167.143334695242	189.1610706516599	0.0	0.0	35.069999719440005	78.4129224496197	168.0276909634708	209.9667511474065	365.9964864337303	0.0	0.0	0.0	12.699767340262326	27.66013002473922	46.54648364589297	66.72226855713095	33.4062544143979	32.765399737876805	33.18255181787292	31.17333308394667	0.0	0.0	33.24026060364314	39.36346650431424	68.66999945064	21.207378471117675	22.867178281668757	24.935616238871233	0.0	0.0	19.951095873794156	18.830689504526898	54.87028664237743	0.0	26.70499978636
3R_5208	79.8319537373828	127.63078965169557	95.16502209612857	230.22245244467464	0.0	161.69142162331718	109.37348398648707	194.9887881446817	0.0	107.89123215158718	144.57626397924903	134.07072230601642	136.52726831021403	191.26795083079236	161.48194285846108	176.22698035069172	712.2507122507122	0.0	78.4129224496197	71.42799165591188	132.18816637620057	257.74500734113013	121.23416378735527	0.0	474.83380816714146	0.0	37.860502976782044	32.98411402608218	30.35467266821909	87.02408702408702	24.897652862696557	48.84004884004884	34.623298512187404	0.0	0.0	0.0	66.06383417977621	32.59728660186326	17.059897299418257	31.611682097118987	22.72385123830787	33.452088246608795	0.0	74.58122641368715	26.765162464536157	37.42532478164662	13.631592578961	23.841028025128445	11.373264866278838
3R_5209	106.91779518399484	60.77656650080742	76.47189275581759	246.66691333358	0.0	97.01485297399033	143.64720247073188	139.27770581762977	0.0	72.24859295865213	164.01508938822374	179.55900308841487	163.48853558155884	114.37950548020805	197.73299125525847	138.4640559898292	0.0	0.0	168.0276909634708	132.18816637620057	44.72531945059418	216.9792153637065	0.0	0.0	1017.5010175010175	0.0	81.12964923596154	26.50509162810176	27.87674020550733	44.4000444000444	60.97384374537933	17.44287458573173	21.197937864604533	24.892991253847523	0.0	0.0	35.39133973916582	27.94053137302565	36.556922784467694	33.86965938977035	60.867458674038936	7.964782915859237	0.0	0.0	31.863288648257335	20.049281133024973	43.8158332895175	21.8948216557302	18.278461392233847
3R_5210	56.5852499229026	88.4549414548908	202.3601944006934	163.18271568675448	0.0	91.68608883648518	100.03150992562658	0.0	0.0	95.5922417336609	60.28018228727124	190.05986885869052	102.46356566377607	151.33572696008142	183.13461047922402	133.23784621021602	0.0	0.0	209.96675114740654	257.74500734113013	216.9792153637065	26.09868958479595	0.0	0.0	0.0	0.0	67.08923942271052	58.44822305712262	36.88376450454039	58.7457776472316	20.16865025341909	69.23609508423725	56.09405851732185	65.87192192859814	0.0	0.0	0.0	55.4522500674669	0.0	0.0	64.42707418938662	73.76752900908077	0.0	0.0	25.295024300086673	26.52723949587634	38.64853792581027	19.312718294068972	40.30710791663845
3R_5211	0.0	185.3361998665579	111.04695065073513	0.0	0.0	60.37626488274929	32.935906725512154	202.249008979856	0.0	188.84552436107265	238.17084788821847	78.22277847309135	0.0	124.57023269719467	0.0	109.67317394165387	0.0	0.0	365.99648643373024	121.23416378735527	0.0	0.0	0.0	0.0	0.0	0.0	0.0	38.48877667272223	0.0	38.684719535783366	66.40635375992775	0.0	46.17316784869976	0.0	0.0	5910.16548463357	0.0	0.0	0.0	0.0	53.03239218514668	0.0	0.0	139.24473654895843	0.0	0.0	63.62618344701212	31.79407612773588	53.08531872425362
3R_5212	0.0	0.0	0.0	0.0	0.0	0.0	0.0	0.0	0.0	0.0	0.0	0.0	542.0935653493793	0.0	0.0	0.0	0.0	0.0	0.0	0.0	0.0	0.0	0.0	0.0	64102.56410256411	0.0	0.0	0.0	585.4115443156539	0.0	0.0	0.0	0.0	0.0	0.0	0.0	0.0	0.0	0.0	0.0	0.0	0.0	0.0	0.0	0.0	0.0	0.0	0.0	0.0
3R_5213	0.0	0.0	0.0	0.0	0.0	0.0	0.0	0.0	0.0	0.0	0.0	0.0	0.0	0.0	0.0	0.0	0.0	0.0	0.0	474.83380816714146	1017.5010175010175	0.0	0.0	64102.5641025641	0.0	0.0	1384.2746400885935	0.0	0.0	0.0	0.0	0.0	0.0	849.4733265375467	0.0	0.0	0.0	0.0	0.0	0.0	0.0	0.0	0.0	0.0	0.0	0.0	0.0	0.0	0.0
3R_5214	0.0	0.0	0.0	0.0	0.0	0.0	0.0	0.0	0.0	0.0	0.0	0.0	352.36081747709653	0.0	0.0	0.0	0.0	0.0	0.0	0.0	0.0	0.0	0.0	0.0	0.0	0.0	0.0	0.0	0.0	0.0	0.0	0.0	0.0	0.0	0.0	0.0	0.0	0.0	0.0	0.0	0.0	0.0	0.0	0.0	260.96033402922757	410.5090311986864	0.0	0.0	0.0
3R_5215	29.091586131459056	53.74485909751632	17.33955707835399	0.0	0.0	9.427523088004044	41.14252800263313	31.58041004004396	0.0	29.487507126147552	18.594733971339316	48.856752003126836	46.82535780426532	25.93488787051229	40.35132554104402	17.12504709387951	0.0	0.0	12.699767340262326	37.86050297678205	81.12964923596154	67.08923942271052	0.0	0.0	1384.2746400885935	0.0	75.88216465601926	96.15800683683428	145.38044165313997	175.1736635457566	176.27467326970856	189.84337921214996	136.98551125876708	152.39720808314792	0.0	0.0	132.40887861716985	90.27878087534306	49.734418206775814	115.196225250091	82.80805424258786	97.52228384185787	0.0	65.2276008418709	104.03734247012393	47.733608278917025	69.54489818626905	99.29047029924162	29.01174395395256
3R_5216	12.672311759144973	25.212160329169965	90.63745320841478	0.0	0.0	0.0	26.88256352125739	41.26933468329913	0.0	17.126366898158057	32.39950752748558	42.56405890865753	20.397152965389086	22.594504338709694	46.87216203706416	22.379041281871483	0.0	0.0	27.66013002473922	32.98411402608218	26.50509162810176	58.44822305712262	38.48877667272223	0.0	0.0	0.0	96.15800683683428	73.30134602214538	225.77739010147866	226.2860149980266	162.6042699881299	165.39177175935495	182.15348126708474	177.024832158331	0.0	0.0	104.8679712242287	128.32528057701668	108.32170680346975	100.35908480543384	72.14247272653819	66.08118734677424	0.0	113.65272274039445	139.73274036297278	71.28955679282542	95.20907913778657	86.5019726774869	39.71795916127224
3R_5217	39.98432614415149	22.728770759890992	31.775991967029228	0.0	0.0	17.276617652902384	14.13687320638421	28.93669230457605	0.0	63.04432015707042	28.39682864217724	44.766765153550004	32.17907008923256	23.76377853584231	18.48668034681012	23.53716518382526	0.0	0.0	46.54648364589297	30.35467266821909	27.876740205507325	36.88376450454039	0.0	585.4115443156539	0.0	0.0	145.38044165313997	225.77739010147866	23.16697131233942	143.904801439048	204.27281727368944	195.69471624266146	112.30551327583291	170.67044003494087	0.0	0.0	88.23594291134494	191.5648760575252	68.35643780931288	158.3290584487552	106.22622239825425	94.3226689145248	0.0	39.8447647963534	107.24397288872363	131.2129323466121	63.72302695301974	77.33171027720233	60.76127805272256
3R_5218	12.736825346282439	28.96058645187565	30.366293414310114	0.0	0.0	16.510164069755444	0.0	41.47943311441411	0.0	34.42711135018827	54.274084124830395	21.390374331550802	51.25248254212313	17.032148179689166	23.555391976444607	22.492970946579195	0.0	0.0	66.72226855713095	87.02408702408702	44.4000444000444	58.7457776472316	38.68471953578336	0.0	0.0	0.0	175.17366354575654	226.2860149980266	143.90480143904801	68.7603305785124	172.5116331857905	155.84415584415586	138.88888888888889	133.4445371142619	0.0	0.0	147.56258234519103	133.13917204077384	108.87316276537832	40.34800151305006	101.51364089549533	47.441143331554294	0.0	38.07710613993336	148.0356803947618	101.50768771458426	69.59547629404088	69.55387708525784	50.80747595717656
3R_5219	10.932044226678123	43.49963242810599	13.031727042658055	0.0	0.0	21.25606329205406	23.19082570934938	35.6018854758548	0.0	44.32329410721805	41.92520543350662	27.539105529852392	35.1920916331682	24.364548217928213	60.65292877829839	25.741019601786427	0.0	0.0	33.40625441439791	24.897652862696557	60.97384374537933	20.168650253419088	66.40635375992775	0.0	0.0	0.0	176.27467326970856	162.6042699881299	204.2728172736895	172.5116331857905	81.8265557566151	169.4310683074728	254.67297822166734	190.89288236798805	0.0	0.0	81.41996417521575	128.5578381713933	93.44606666816179	86.57693832778375	136.91758681508534	114.01273522252436	0.0	163.40830506369656	100.99588458059993	76.87435041173902	37.33371563058139	52.2359602797758	40.49329555620345
3R_5220	25.018764073054793	14.221716561188936	29.824038174768866	0.0	0.0	0.0	35.38257408226448	27.159152634437806	0.0	33.8123415046492	21.321961620469082	42.016806722689076	50.33725963958522	44.60800713728114	34.70213996529786	29.455081001472756	0.0	0.0	32.765399737876805	48.840048840048844	17.44287458573173	69.23609508423725	0.0	0.0	0.0	0.0	189.84337921214996	165.39177175935498	195.69471624266146	155.84415584415584	169.4310683074728	20.408163265306122	210.81349206349205	189.3111984855104	0.0	0.0	0.0	114.41647597254004	128.3147989734816	39.6275014860313	85.45791197835068	121.144348150219	621.1180124223603	149.58863126402395	67.10408589322994	11.72882946281961	102.52904989747095	68.31184356587823	85.5431993156544
3R_5221	0.0	69.13334439466844	18.12224541869636	87.682379349046	0.0	49.26535502585446	42.999656002751976	66.01182931981411	0.0	30.818540433925047	45.34618573797678	25.531045751633986	18.352125910265443	33.88194986555642	35.14394961763383	17.898052691867125	0.0	0.0	33.18255181787292	34.623298512187404	21.197937864604533	56.09405851732184	46.17316784869976	0.0	0.0	0.0	136.98551125876708	182.15348126708474	112.30551327583291	138.88888888888889	254.67297822166736	210.81349206349205	60.28163580246913	132.73020727149168	0.0	0.0	113.22463768115942	158.9117721840834	103.95874916833002	168.554476806904	103.85510136257892	124.57418279336089	0.0	90.89586969168121	95.14178844815589	92.64960773581463	145.36815523657629	77.82924885435347	51.97937458416501
3R_5222	17.85232910411657	25.3700346402453	21.281168932047102	0.0	0.0	0.0	31.55938055247852	38.75923923365232	0.0	24.127053061421446	30.428895278956897	14.990705762427295	7.183706778330205	31.830382259018148	24.761975510406224	42.03579347814665	0.0	0.0	31.173333083946673	0.0	24.892991253847526	65.87192192859814	0.0	0.0	849.4733265375468	0.0	152.39720808314792	177.024832158331	170.6704400349409	133.4445371142619	190.89288236798802	189.3111984855104	132.73020727149168	20.78222205596445	0.0	0.0	147.73449157174727	174.94874001917438	0.0	56.5530092563138	30.48957104222501	113.04146028288294	0.0	53.37005192906054	111.72613689324727	66.95356268276231	48.77358812655771	73.11665213473206	50.866666259733336
3R_5223	0.0	0.0	0.0	0.0	0.0	0.0	0.0	0.0	0.0	0.0	0.0	0.0	0.0	0.0	0.0	0.0	0.0	0.0	0.0	0.0	0.0	0.0	0.0	0.0	0.0	0.0	0.0	0.0	0.0	0.0	0.0	0.0	0.0	0.0	0.0	0.0	0.0	0.0	0.0	0.0	0.0	0.0	0.0	0.0	434.93389004871256	0.0	0.0	0.0	0.0
3R_5224	0.0	0.0	0.0	0.0	0.0	0.0	0.0	0.0	0.0	0.0	0.0	0.0	0.0	0.0	0.0	0.0	0.0	0.0	0.0	0.0	0.0	0.0	5910.16548463357	0.0	0.0	0.0	0.0	0.0	0.0	0.0	0.0	0.0	0.0	0.0	0.0	0.0	0.0	0.0	0.0	0.0	0.0	0.0	0.0	0.0	0.0	0.0	0.0	0.0	0.0
3R_5225	0.0	21.641742593113598	0.0	0.0	0.0	49.35103390416029	44.8692062637412	27.55276354218328	0.0	34.30237543949919	10.815487778498811	0.0	30.64007108496492	22.627249997171596	0.0	14.940983116689077	0.0	0.0	33.24026060364314	66.06383417977621	35.39133973916583	0.0	0.0	0.0	0.0	0.0	132.40887861716982	104.8679712242287	88.23594291134494	147.56258234519103	81.41996417521575	0.0	113.22463768115942	147.73449157174727	0.0	0.0	63.011972274732194	99.49258780220873	43.391477913737745	60.302719652656336	101.14583784877252	160.715467445664	0.0	113.81743683132255	143.71728540740068	95.19049998810118	52.0074890784273	25.988201356584113	57.855303884983655
3R_5226	30.056867593486878	37.01877022506273	35.829794145889366	0.0	0.0	25.974228370610682	31.880751818974005	0.0	0.0	20.31061703654557	12.807814474538064	16.82595234890295	8.063176601306557	31.26133223293444	27.793475944746568	35.386538960579394	0.0	0.0	39.36346650431424	32.59728660186326	27.94053137302565	55.4522500674669	0.0	0.0	0.0	0.0	90.27878087534306	128.32528057701668	191.5648760575252	133.13917204077387	128.5578381713933	114.41647597254004	158.9117721840834	174.94874001917438	0.0	0.0	99.49258780220873	85.09234483083641	119.89750476164377	119.01852563024276	154.0002418374168	156.7348985925206	248.73146950552183	194.68772089568333	176.16315455062275	126.81629110256901	88.96017868678354	95.74600499794147	48.529942403522476
3R_5227	0.0	44.708989189366406	0.0	0.0	0.0	33.98424490406248	55.61632153649358	56.92037977277385	0.0	0.0	44.68674591116275	0.0	0.0	23.372458829413773	24.243011951804892	61.732205691709375	0.0	0.0	68.66999945063999	17.059897299418257	36.556922784467694	0.0	0.0	0.0	0.0	0.0	49.734418206775814	108.32170680346975	68.35643780931288	108.87316276537832	93.4460666681618	128.3147989734816	103.95874916833002	0.0	0.0	0.0	43.391477913737745	119.89750476164376	0.0	290.6807743735829	268.655112506791	195.30410802660825	0.0	0.0	140.63730576425436	98.32551645477518	35.81354038334814	125.27246761706711	89.64107712718275
3R_5228	0.0	27.6149836139591	0.0	0.0	0.0	62.972193053852244	17.17600683605072	79.10432806146933	0.0	16.41375801196563	51.75233403026477	0.0	19.54845034546999	21.65437239673842	0.0	14.298583010423668	0.0	0.0	21.207378471117675	31.61168209711899	33.86965938977035	0.0	0.0	0.0	0.0	0.0	115.196225250091	100.35908480543385	158.32905844875523	40.34800151305006	86.57693832778376	39.62750148603131	168.55447680690398	56.55300925631379	0.0	0.0	60.302719652656336	119.01852563024278	290.6807743735829	0.0	82.96884658092297	126.66324675900417	0.0	72.61584041942909	137.53804012636124	136.6465568483838	99.5427668907485	66.32217821929926	110.73553309469827
3R_5229	17.46075259335828	29.776275950644834	83.25753428649332	0.0	0.0	45.26714974259967	43.214011217122625	37.909086428926145	0.0	23.59784551670432	44.64219282451154	14.66189666295232	21.078413807204182	23.349156278237885	32.29178860180591	51.39221510725555	0.0	0.0	22.867178281668757	22.72385123830787	60.867458674038936	64.4270741893866	53.03239218514668	0.0	0.0	0.0	82.80805424258786	72.14247272653819	106.22622239825425	101.51364089549533	136.91758681508531	85.45791197835068	103.85510136257894	30.48957104222501	0.0	0.0	101.14583784877253	154.0002418374168	268.655112506791	82.96884658092297	59.641613544212824	188.60574180914531	433.4821622090251	52.19942267438522	161.31147268008084	139.15560379616488	71.5556679244563	77.47230514076419	89.55170416893033
3R_5230	22.848186368086562	9.740901754238998	13.618282271583956	0.0	0.0	37.02132354193368	12.117319891186467	12.401439559104022	0.0	15.439425344588672	14.604083301691151	47.96439123594644	27.58206007648505	25.46119128840248	42.255269364137426	60.524139044122094	0.0	0.0	24.935616238871233	33.452088246608795	7.964782915859237	73.76752900908077	0.0	0.0	0.0	0.0	97.52228384185786	66.08118734677424	94.3226689145248	47.441143331554294	114.01273522252434	121.14434815021899	124.57418279336086	113.04146028288294	0.0	0.0	160.715467445664	156.7348985925206	195.30410802660822	126.66324675900417	188.6057418091453	42.55157996143976	283.61553078646585	204.91593323838893	211.0833752095513	64.26755870038141	78.02819626900376	74.08247875295014	65.10136934220274
3R_5231	0.0	0.0	0.0	0.0	0.0	0.0	0.0	0.0	0.0	0.0	0.0	0.0	0.0	0.0	0.0	0.0	0.0	0.0	0.0	0.0	0.0	0.0	0.0	0.0	0.0	0.0	0.0	0.0	0.0	0.0	0.0	621.1180124223603	0.0	0.0	0.0	0.0	0.0	248.73146950552183	0.0	0.0	433.4821622090251	283.61553078646585	18903.59168241966	0.0	226.92202959063263	0.0	0.0	0.0	216.9573895686887
3R_5232	0.0	39.09110573101671	0.0	0.0	0.0	0.0	16.20929440941436	0.0	0.0	61.959788097524715	19.535828709853874	0.0	73.79284135646002	40.87121072787539	0.0	0.0	0.0	0.0	0.0	74.58122641368715	0.0	0.0	139.24473654895846	0.0	0.0	0.0	65.2276008418709	113.65272274039444	39.84476479635341	38.07710613993336	163.40830506369656	149.58863126402395	90.89586969168123	53.37005192906052	0.0	0.0	113.81743683132255	194.68772089568333	0.0	72.61584041942909	52.199422674385225	204.91593323838893	0.0	137.05764644609525	109.302757708577	214.92619434486198	31.313409654550465	93.88407819917819	130.62879476648797
3R_5233	36.56186816521576	15.58747639796282	21.792094699726725	0.0	0.0	41.46929258126204	25.85365538370056	29.767338482421394	0.0	43.23603167348149	31.159442869161495	30.701215768144415	29.42470292084313	28.52025508516148	12.678234851622392	43.04500355121279	0.0	0.0	19.951095873794156	26.765162464536157	31.863288648257335	25.29502430008668	0.0	0.0	0.0	260.9603340292275	104.03734247012395	139.73274036297278	107.24397288872366	148.0356803947618	100.99588458059993	67.10408589322994	95.14178844815589	111.72613689324727	434.93389004871256	0.0	143.71728540740068	176.16315455062272	140.63730576425436	137.53804012636127	161.31147268008084	211.0833752095513	226.92202959063263	109.30275770857698	35.41215388705593	235.67846258797232	118.6183336496489	149.74412472687297	138.0329112130645
3R_5234	14.37860004198551	20.433500806305943	68.56100729831923	0.0	0.0	0.0	30.5022190364349	0.0	0.0	9.716190087542872	18.381001396956105	36.221385105766444	0.0	38.455178566621676	33.23959766790983	33.856414944221555	0.0	0.0	18.830689504526898	37.42532478164662	20.049281133024973	26.52723949587634	0.0	0.0	0.0	410.5090311986864	47.733608278917025	71.28955679282542	131.2129323466121	101.50768771458426	76.87435041173902	11.72882946281961	92.64960773581464	66.9535626827623	0.0	0.0	95.19049998810118	126.81629110256901	98.32551645477518	136.6465568483838	139.15560379616488	64.26755870038143	0.0	214.92619434486198	235.67846258797232	26.962826351309452	98.20790220064268	191.3909410250899	98.32551645477518
3R_5235	0.0	5.954067938296803	0.0	0.0	0.0	0.0	14.813278622957618	0.0	0.0	28.311769202457462	17.853317146325786	35.181536729524346	0.0	9.337800537110287	0.0	12.331672668080698	0.0	0.0	54.870286642377415	13.631592578961	43.8158332895175	38.64853792581027	63.62618344701212	0.0	0.0	0.0	69.54489818626905	95.20907913778657	63.72302695301975	69.59547629404089	37.33371563058139	102.52904989747095	145.36815523657629	48.773588126557705	0.0	0.0	52.0074890784273	88.96017868678354	35.81354038334813	99.5427668907485	71.5556679244563	78.02819626900376	0.0	31.313409654550462	118.6183336496489	98.20790220064268	28.616560976168127	100.09809613421153	238.75693588898758
3R_5236	41.87240849046826	23.802036085671855	12.478677060572746	0.0	0.0	20.353982901297428	22.20663645330407	22.72732438028268	0.0	14.147423223702592	17.842645707505508	26.370380788298583	4.2123229823920685	9.332219066376807	14.51972383485266	18.486452511384574	0.0	0.0	0.0	23.84102802512844	21.8948216557302	19.312718294068965	31.794076127735877	0.0	0.0	0.0	99.29047029924162	86.5019726774869	77.33171027720233	69.55387708525784	52.235960279775796	68.31184356587822	77.82924885435347	73.11665213473206	0.0	0.0	25.988201356584113	95.74600499794145	125.27246761706711	66.32217821929925	77.47230514076419	74.08247875295014	0.0	93.8840781991782	149.74412472687297	191.39094102508986	100.09809613421152	32.15515649021465	140.1858566190989
3R_5237	17.47817849415005	17.38682912919805	41.67031281903833	50.40424202100848	0.0	28.32020408671873	30.8979564091631	9.486729962128972	0.0	29.526745325916217	22.343372955581376	22.01479394152871	24.616025173050655	31.163278439218363	24.243011951804892	30.866102845854687	0.0	0.0	26.70499978636	11.373264866278838	18.278461392233847	40.30710791663845	53.08531872425362	0.0	0.0	0.0	29.01174395395256	39.71795916127225	60.76127805272256	50.80747595717656	40.49329555620345	85.54319931565442	51.97937458416501	50.866666259733336	0.0	0.0	57.85530388498365	48.529942403522476	89.64107712718275	110.73553309469824	89.55170416893033	65.10136934220274	216.95738956868868	130.62879476648797	138.0329112130645	98.32551645477518	238.75693588898758	140.1858566190989	102.09122672818037
3R_5238	32.178474692031884	6.859348823724567	9.58972288577777	0.0	0.0	10.427871197020549	25.598325300673665	17.465693012500196	0.0	21.744271064083087	27.42374484947792	20.265340863033316	12.948491225616777	25.100968646380064	14.87765914910948	23.67771784684305	0.0	0.0	17.55916384666495	39.260489421261134	16.82592403768334	7.420803331643864	73.30016907905667	0.0	0.0	229.6738631143776	64.85806765688403	49.856844380834495	66.42014306199655	53.451371779346054	71.68347787589812	91.86954524575103	67.78568876639616	93.64887384887975	0.0	0.0	86.54377450686692	81.46326952569457	96.27048154494868	108.30667608722382	109.91371315543493	119.85589725473062	0.0	108.22328628426169	93.49979813633327	105.597178443392	181.32147087977177	200.43265998026973	314.0251421823326
3R_5239	26.395078901489608	15.00407172996572	0.0	0.0	175.25104712500655	34.21473337741332	9.33225390263193	0.0	0.0	8.918100622929328	16.871182894870035	33.24615452812625	26.553188958334328	41.17920779440045	42.71300824666152	31.075443407733125	0.0	0.0	28.8065559112205	17.175601199715743	0.0	12.174143822900295	40.084016097740864	0.0	0.0	0.0	81.36655759375304	27.264091991227506	97.49506502920838	60.28636021100226	94.07983803215085	32.29626439875121	71.95637611990288	30.72699297196853	0.0	0.0	65.52865240326332	68.97752884554033	157.9358239060688	114.97052051335383	82.64580786652853	54.072893209476916	0.0	59.18163633279018	114.05952806100376	105.17940513003268	126.19752436513629	85.58284847646765	282.0282569751229
3R_5240	0.0	18.486911035900196	0.0	0.0	0.0	0.0	51.743318643980096	35.304376683577466	0.0	32.96467834715103	13.858285175792346	13.654486864383635	39.26025821471828	0.0	7.518259973911637	9.572217595650384	0.0	0.0	28.394651583427745	26.453136945244648	22.674117381638272	0.0	0.0	0.0	0.0	0.0	53.982855045237635	87.341290796781	105.99373365046658	81.03317295517853	104.32641649191993	39.79307600477517	56.41958114102961	47.32441930571291	0.0	0.0	0.0	15.935442336008364	0.0	51.51207249809084	46.286396150453	102.96534126045324	0.0	97.22566563121333	62.998780731289855	83.8551410062312	133.27824499206994	138.74852163450197	148.264288507479
3R_5241	0.0	31.390275292714314	0.0	0.0	0.0	0.0	11.156667503416731	0.0	0.0	10.661549123087585	6.72314105149926	0.0	31.74421779072942	7.03279391803982	21.8842324105482	0.0	0.0	0.0	34.438107832603244	35.9333692667026	22.000022000022003	14.554134101791615	0.0	0.0	0.0	0.0	97.27335308730657	32.59409916428729	34.28085619866442	131.04013104013103	78.7304158090675	64.35006435006434	39.1016016016016	82.65145879824779	0.0	0.0	52.22613918266092	82.46232502525407	107.89232346118574	37.48547437867826	53.89237692328421	76.39733667130928	0.0	47.16758643460214	117.54970001316556	81.36215032766756	129.31591878960302	134.62356558590866	143.856431281581
3R_5242	0.0	20.344417424044117	56.88508643688884	0.0	0.0	15.464220433183742	8.435899815253794	51.80219848530371	0.0	0.0	10.167147911667817	0.0	28.803336578509253	21.270848089984195	44.12624518748139	42.13601505660271	1702.9972752043595	0.0	10.41588547525602	23.288851626726284	16.634894019090204	0.0	0.0	0.0	0.0	0.0	22.631193025971555	88.72344704393193	51.84162177182221	19.816695566014367	85.04355931107912	38.92565200467108	70.95821980018165	27.775694600682726	0.0	0.0	19.744895944398372	85.73441660067714	40.79035389711041	37.79189515016609	54.33291406434647	151.08129773502472	0.0	0.0	63.99572224149995	89.48425748200248	146.66962178793528	146.58195315566516	101.97588474277602
3R_5243	0.0	0.0	0.0	0.0	0.0	0.0	0.0	0.0	0.0	0.0	0.0	0.0	0.0	0.0	0.0	0.0	0.0	0.0	332.4026060364313	0.0	0.0	0.0	0.0	0.0	0.0	0.0	0.0	314.6039136726861	0.0	0.0	0.0	0.0	0.0	0.0	0.0	0.0	0.0	0.0	0.0	0.0	0.0	0.0	0.0	0.0	0.0	0.0	0.0	259.8820135658411	0.0
3R_5244	0.0	0.0	0.0	0.0	0.0	0.0	0.0	96.99697369442073	0.0	0.0	0.0	0.0	71.91037091369317	0.0	0.0	0.0	0.0	0.0	39.00642825937714	29.07145764288621	0.0	82.42392271933005	0.0	0.0	0.0	0.0	0.0	0.0	38.82831671481378	148.4230055658627	127.39178068231037	0.0	88.57709750566892	52.008571012502856	0.0	0.0	73.94262052647146	29.187876523607155	0.0	70.76339551077018	203.47121899607296	0.0	0.0	0.0	106.51442205274594	83.77735330585435	61.02919636754223	152.48179367383534	76.37785653183428
3R_5245	54.90010925121741	31.20752850417635	13.088919575133673	0.0	0.0	14.232900060134005	34.93890544173452	23.838754663456385	0.0	22.258908200552764	28.07280213353296	18.439977872026557	13.25495238158357	9.788590907867336	20.306372393486733	12.926994796884596	0.0	0.0	23.966332096670598	25.006921558645697	22.965540206919517	10.128582352970966	33.34889615153739	0.0	0.0	0.0	36.451119049354816	63.5125142336081	66.7993110128207	86.6343687660302	78.27206587377064	107.47872816838334	54.42354580285614	89.4743064942369	0.0	0.0	63.604561355685796	71.73446769438247	93.85617479773994	60.86982986882552	87.5117593926684	28.628276148351727	0.0	98.47527449982768	49.083448406751266	56.62193533774984	89.99415038022528	104.93041801655278	165.81257547600725
3R_5246	0.0	11.575815805618902	0.0	0.0	0.0	0.0	14.399884800921592	0.0	0.0	0.0	34.71017007983339	17.09986320109439	32.77775046298572	9.077210754679303	0.0	0.0	0.0	0.0	17.779674276367256	6.625588020936858	70.98844308146634	18.784987038358945	61.850569025235025	0.0	0.0	0.0	67.60411032990805	58.896779187561	35.396977098155816	42.28329809725158	72.5836889934094	66.44518272425249	10.093669250645995	11.853116184244836	0.0	0.0	33.704078193461406	79.82544835293491	104.44227823422922	80.6373576750637	34.779382781886895	30.34026608413356	0.0	30.439547059539755	42.48191484196728	38.18688662313362	41.72693891176143	97.30466089325678	75.43053428027666
3R_5247	0.0	0.0	0.0	0.0	0.0	0.0	0.0	0.0	0.0	0.0	0.0	0.0	0.0	0.0	0.0	0.0	0.0	0.0	0.0	0.0	0.0	0.0	0.0	0.0	0.0	0.0	0.0	0.0	0.0	0.0	0.0	0.0	0.0	0.0	0.0	0.0	0.0	0.0	0.0	0.0	0.0	0.0	0.0	0.0	0.0	0.0	0.0	0.0	356.42999714856
3R_5248	0.0	0.0	0.0	0.0	0.0	0.0	0.0	0.0	0.0	0.0	0.0	0.0	0.0	0.0	0.0	0.0	0.0	0.0	0.0	0.0	0.0	0.0	0.0	0.0	0.0	0.0	0.0	0.0	0.0	0.0	0.0	0.0	0.0	0.0	0.0	0.0	0.0	0.0	0.0	0.0	0.0	0.0	0.0	0.0	0.0	0.0	0.0	0.0	0.0
3R_5249	35.69253026726567	10.144566840521998	0.0	0.0	0.0	23.133297142575135	12.61946426167721	0.0	0.0	48.23771546179573	35.488319273199224	0.0	14.362533321077306	10.606523436174186	44.0063369125154	35.01792917974002	0.0	0.0	31.162744315915436	38.70927783971263	16.58969050273398	32.924773477558475	0.0	0.0	0.0	0.0	33.85454282825365	49.1568615113572	67.21097213950102	74.11067193675889	46.64685447538404	19.40993788819876	58.9711654589372	41.55032575455391	0.0	0.0	78.76496534341524	66.06929658740424	0.0	56.53379967436531	67.73158784516016	75.33537536515499	0.0	88.91987252447073	46.09353726059725	89.24109373884487	40.63085084252132	97.45575508719043	74.57910266423674
3R_5250	0.0	41.1371966645961	0.0	0.0	0.0	0.0	51.1731443338536	0.0	0.0	0.0	0.0	121.53621779290229	0.0	0.0	0.0	85.20064752492118	0.0	0.0	0.0	0.0	100.90919181828272	0.0	0.0	0.0	0.0	0.0	0.0	0.0	0.0	0.0	103.17681410633404	0.0	71.74012855831037	0.0	0.0	0.0	119.77482333213558	94.55907105168599	247.43900628495078	0.0	82.39743579179816	0.0	0.0	0.0	0.0	0.0	0.0	49.39906042987062	123.71950314247539
3R_5251	0.0	0.0	0.0	0.0	0.0	0.0	0.0	0.0	0.0	0.0	0.0	0.0	0.0	0.0	0.0	0.0	0.0	0.0	0.0	0.0	0.0	0.0	0.0	0.0	0.0	0.0	0.0	0.0	0.0	0.0	0.0	0.0	0.0	0.0	0.0	0.0	0.0	0.0	0.0	693.4812760055478	0.0	0.0	0.0	0.0	0.0	0.0	0.0	0.0	0.0
3R_5252	23.382022498182046	26.582647777923246	0.0	0.0	0.0	15.15452309473547	0.0	0.0	0.0	47.400478744835326	9.963533467508919	19.63402183303228	18.81766715498513	20.844863148262217	21.62127100641611	41.292169628232834	0.0	0.0	10.20728963796785	15.214968485996522	0.0	0.0	0.0	0.0	0.0	0.0	66.53389458369743	48.30367165869012	81.28544807587184	48.54958125986164	91.67445899568129	114.43829868395959	23.17905355288533	95.26803662103327	0.0	0.0	58.04841237592152	99.29333695881313	0.0	37.03504811778627	26.622402485467497	0.0	0.0	34.950614781314	62.714098965635465	120.57675148693058	95.82154196025324	71.82320001085328	59.960186436206364
3R_5253	33.67910548295838	28.716927671631506	0.0	0.0	0.0	16.371256439360867	32.745891879018814	45.70049722140977	0.0	45.51661356395084	25.114810562571755	28.28054298642534	23.716593484035347	37.53077523569327	27.250077857365305	19.825535289452816	0.0	0.0	11.02681721947777	24.654832347140044	17.610594533671456	31.067478563439796	51.14566284779051	0.0	0.0	0.0	59.896498849987225	55.6606924190137	80.49408734340241	80.41958041958041	66.02324018054355	27.472527472527474	33.386752136752136	68.61130714341724	0.0	0.0	48.77369007803791	66.0095053687731	43.18286503915247	60.01280273124934	52.72643607638623	56.45039891615234	0.0	75.51349174385824	47.675445639955036	55.260831122900086	92.01324990798676	89.08455561175226	98.36097036695838
3R_5254	18.902466110241072	10.744955847633303	33.799503597957155	0.0	0.0	36.75360323137679	23.391070291837018	20.51959724134535	0.0	25.546291476799176	32.218830295366125	31.745023967493097	22.818833295872416	29.48991297526681	21.848801920946666	11.127121803038817	0.0	0.0	24.755293919604707	27.675149099865774	39.53592728552254	0.0	57.41121355823219	0.0	0.0	0.0	58.2695207376742	42.95455486194797	61.60564011956422	70.647107884021	40.42437508969158	77.09505820676895	74.95352881213648	77.01646997210354	0.0	0.0	78.21237789092503	74.09593694929738	48.47294078868706	44.90974264471978	86.08820058981179	70.40644585093054	0.0	28.254733374208513	73.23225779557384	70.89200754645421	96.82991760419544	54.837489101049044	105.02470504215529
3R_5255	23.714468315691743	6.740150028999495	0.0	68.38869398111103	0.0	30.739980495482374	37.730233026111414	0.0	0.0	32.04961280061535	15.157792621186552	9.956589270779402	28.62782538744183	10.570617805042923	16.44651183189472	48.85913910196903	0.0	0.0	5.17620848939602	15.431295052148132	0.0	32.81331520579965	108.03958570420201	0.0	0.0	0.0	28.116614219808945	68.58663520826332	87.59373818128606	78.78377546623993	21.13133802787139	87.04903762452848	52.89438050101557	48.31127923436286	0.0	0.0	58.873745253304286	69.7189088525972	162.16720249413154	46.95201597871009	74.25253015496503	48.58140100810824	0.0	88.61885738390045	31.80288430958765	83.3803042380541	80.98661129342098	133.54803540722642	87.8405680176546
3R_5256	0.0	0.0	0.0	0.0	0.0	0.0	0.0	0.0	0.0	26.182122846520393	33.02073702285035	0.0	31.182373228061643	0.0	17.914084052882377	22.808137943618284	0.0	0.0	50.74287570025168	0.0	54.02660269916907	35.74134701988648	0.0	0.0	0.0	0.0	18.375327080822036	64.03442490682991	67.34823076197787	0.0	179.53222189077812	94.81668773704172	19.204768928220258	45.10477840022372	0.0	0.0	0.0	50.62675927988498	0.0	30.685012212634863	66.17316193013879	101.02234614296682	0.0	0.0	34.64075230476472	127.14881497304445	52.927975610788835	52.89633904437474	22.07973433663646
3R_5257	7.39262762817153	21.011400575838447	26.437518010559142	0.0	0.0	9.582725029934036	13.068700853516855	48.15046055915524	0.0	24.97745784429553	18.900852428444523	12.415265810841008	26.772877647056724	26.361844656898946	20.507807493211057	30.462198587424332	0.0	0.0	16.13604883671997	21.647130131722786	20.61631441116456	13.638741116917426	44.906280592403654	324.7069519758418	0.0	0.0	70.11944145657715	30.544069288610302	57.824525694327995	58.329176100387585	94.85821068957176	78.39353554845323	32.97804981004643	47.33240992104524	0.0	0.0	73.41200653366857	70.03119044330226	50.55317815192746	35.127797855916306	67.33703490625632	46.810330323979805	0.0	77.35165609895706	63.89066852551793	62.38212377861	65.64052019607328	131.20256995557025	96.89359145786096
3R_5258	0.0	33.74644607739747	35.38445207175967	0.0	0.0	96.1926932030243	41.979325182347694	32.222723464587226	0.0	20.058168689198677	0.0	49.85044865403788	59.72217245374518	13.231188557668133	0.0	17.473353136466887	0.0	0.0	25.916135385891256	19.31527355256169	20.694935949173235	0.0	0.0	0.0	0.0	0.0	42.2321076637198	147.1706443621379	64.49449217036864	12.326656394453005	31.739986034406144	24.213075060532685	73.56403013182674	51.83227077178251	0.0	0.0	24.563989191844755	58.17786913857968	50.74596569572719	47.015679729189685	101.39074302516178	55.280993288887416	0.0	0.0	44.23056508969959	55.66224151846595	101.37052955964643	40.52397499670742	152.23789708718158
3R_5259	70.52269067572493	16.703358377235325	0.0	0.0	0.0	30.471779323374136	16.622685810459824	25.518666904840888	0.0	7.942496326595449	5.008514474606831	0.0	9.45935080475427	5.239195469143758	38.040377143167674	13.837957517470421	0.0	0.0	20.524187755269583	11.472494693971205	24.58391720136687	43.36936604829179	35.698986148793374	0.0	0.0	0.0	61.31686325224643	67.98822832389592	56.183792508146645	107.38255033557047	41.893941298209455	47.93863854266539	52.43288590604026	47.88977142896236	0.0	0.0	38.90672113607626	61.431664951699354	60.282120323112174	55.85084102058104	66.91335389803743	74.42528358222023	291.8004085205719	175.69134544432342	66.55364223564193	77.1426367353236	64.22401335859477	48.13921862024977	90.42318048466825
3R_5260	0.0	0.0	184.75067895874514	0.0	0.0	0.0	54.79602180881668	0.0	0.0	0.0	132.0829480914014	0.0	0.0	0.0	0.0	0.0	0.0	0.0	135.31433520067117	0.0	0.0	0.0	0.0	0.0	0.0	0.0	0.0	0.0	202.04469228593365	0.0	0.0	0.0	0.0	0.0	0.0	0.0	0.0	151.88027783965492	0.0	0.0	352.9235302940735	0.0	0.0	0.0	0.0	217.96939709664764	0.0	52.89633904437474	44.15946867327292
3R_5261	0.0	0.0	0.0	0.0	0.0	0.0	0.0	0.0	0.0	0.0	0.0	0.0	0.0	162.63335935467083	0.0	0.0	0.0	0.0	0.0	0.0	0.0	0.0	0.0	0.0	0.0	0.0	0.0	0.0	0.0	0.0	130.04577611319183	0.0	0.0	0.0	0.0	0.0	0.0	0.0	0.0	577.9010633379565	0.0	0.0	0.0	0.0	0.0	0.0	249.2025518341308	0.0	103.95874916833002
3R_5262	26.414984692516374	3.7538467544616347	47.23263964329911	0.0	0.0	34.24053634376129	37.357167206010764	0.0	0.0	35.69930475603988	22.511875014069922	44.36163605713779	10.62928559508587	17.661541287385067	24.42584009623781	23.324159164062138	0.0	0.0	5.765656062472037	25.782831212695466	36.832616018136385	24.36664985367827	0.0	0.0	0.0	0.0	62.6368615424703	54.569306293150674	68.87194639007693	93.24009324009323	70.61309110218562	86.18832148243914	45.82495391318921	69.18787274966444	0.0	0.0	10.929678448860034	86.28693512257922	45.15855167493068	52.29873876361598	67.67029229054917	54.113672163631875	0.0	19.74208934479954	35.42447973247433	37.15013857001687	27.062720561172576	85.64739059447403	60.21140223324092
3R_5263	79.89568818949978	18.166426264292436	19.048199564177192	0.0	0.0	20.713025178753405	5.649589839777632	34.692348255668726	0.0	53.9886839718395	27.23608236191306	13.417775869471877	51.439535398116284	21.367886630540696	44.32755105056297	37.625103469034535	0.0	0.0	34.87801066988102	41.59128246719487	44.562088357708795	29.48008914778958	0.0	0.0	0.0	0.0	53.04702087930742	105.63343086820117	41.66250041662501	59.72130059721301	74.04066085276615	39.103232533889475	79.20214922952148	37.20321138120642	0.0	0.0	26.446630699248914	46.97756768945531	81.95288255605578	37.964303430960655	54.5807831978517	35.710714642821436	0.0	23.885046050368782	57.14459869253159	52.43728500713147	21.827960744595394	92.71338257686486	31.870565438466134
3R_5264	23.9087165203254	33.97679724516128	28.50078733425011	0.0	0.0	7.747943889390353	8.453174695421549	0.0	0.0	48.46820283942888	15.281952014670674	10.03814495081309	33.672706107026286	69.27181995721133	27.635378811955068	42.222300411667426	0.0	0.0	10.437214933567127	58.34135526968291	25.00343797272125	55.13682202385218	72.61636772928618	1575.2165922814388	0.0	341.29692832764505	73.70199448935857	108.6618295688595	41.55822567155495	69.50046540490226	93.73948093892872	68.25938566552901	59.25293894577171	69.58143289044752	0.0	0.0	69.24865212444972	54.66998851930241	0.0	75.73856939309738	54.444176004409975	66.79000554357046	0.0	89.34474563550918	67.68936991884401	67.25062627145715	73.48498456815324	28.560412412355234	47.686197570728844
3R_5265	56.86082743876089	32.32208309361122	0.0	0.0	0.0	18.42652239928063	20.10373527401391	0.0	0.0	76.84623069238454	24.229501841442143	47.74637127578305	80.0820039720674	25.345458600727923	39.43424996056575	50.207524434328555	0.0	0.0	24.82227252869455	37.000037000037004	0.0	104.90317437005645	259.04946117712075	0.0	0.0	0.0	40.44958363895241	46.9862987952713	49.41785763703572	0.0	40.53374839891694	23.19109461966605	14.091810966810966	33.09636337159273	0.0	0.0	23.527197440240922	27.861154863443193	48.60409052025819	0.0	16.185210601960353	31.768622766665818	0.0	0.0	42.36369058916031	53.31286119463459	19.4183806623998	48.51693435076579	24.302045260129095
3R_5266	35.1316646963658	29.95547119207298	20.939645659316152	0.0	0.0	11.384892475383015	62.10582211029373	19.068612682152924	0.0	47.47971725828373	37.42570996571805	44.25039825358428	84.82105937262104	70.46901829610613	24.364591750961385	31.020897744780733	0.0	0.0	76.68264733037032	45.72120921168063	97.97401973931562	129.62959962277785	106.70308798736635	0.0	835.8408559010364	0.0	16.66127951962199	43.54597802089336	38.1662491279012	7.294611106045409	43.82686135810678	42.98610116062473	34.82670232920985	61.346117864296254	0.0	0.0	29.072725422644744	28.69018956182047	0.0	69.5567979945384	20.000180001620013	6.542785564783064	0.0	0.0	41.879291318632305	24.704655839439496	0.0	17.985816385198632	10.010070130551336
3R_5267	0.0	50.18662581171164	19.1354965374319	0.0	0.0	62.42385590077104	45.403853084482385	87.12835400598746	0.0	0.0	61.56203400960367	26.958537768911416	19.37823010873125	21.4658146169318	14.843567354542317	37.7975374904325	0.0	0.0	28.030283918745813	31.336419970700447	22.383157121928893	88.84558489269675	48.75480234803128	0.0	0.0	0.0	45.677256684866514	39.794078906352595	20.926718816049956	33.33055578701775	40.05076147940647	65.470734581642	23.86953864955698	18.686855945830544	0.0	0.0	53.13566864597033	15.730954533346477	0.0	0.0	18.27697475858401	23.916250075485664	0.0	0.0	23.919370671789878	22.576115372980002	10.963998614150576	32.87233535479933	41.164234317798865
3R_5268	0.0	103.70001659200265	0.0	0.0	0.0	0.0	0.0	0.0	0.0	0.0	0.0	0.0	0.0	0.0	0.0	0.0	0.0	0.0	0.0	237.41690408357073	0.0	0.0	0.0	0.0	0.0	0.0	0.0	0.0	0.0	0.0	130.04577611319183	0.0	0.0	0.0	0.0	0.0	0.0	0.0	0.0	0.0	0.0	0.0	0.0	0.0	0.0	0.0	0.0	0.0	207.91749833666003
3R_5269	70.76014081268022	15.083638777018567	42.17540751987516	0.0	0.0	11.465391715107947	6.254495418582106	57.61032377001959	0.0	71.72314864622557	52.76647067691844	14.854426619132502	35.59200176536329	47.311522721358784	24.536866642129798	31.240237425804438	0.0	0.0	38.61242393352485	46.04449048893493	37.000037000037	48.95481470602634	0.0	0.0	0.0	0.0	16.779086546528404	43.853878875586545	23.061666897283335	51.42332415059688	44.13674825659845	57.72005772005772	26.304713804713806	41.18658552909317	0.0	0.0	0.0	17.335829692809096	0.0	42.02916824276047	40.28319083154577	46.123333794566676	0.0	0.0	10.54385187996879	24.87933522416281	60.41273983857717	6.037662941428632	15.121272606302547
3R_5270	73.04748634468552	25.952037520417765	0.0	0.0	0.0	47.344057551436364	38.740044615618054	59.47259700971782	0.0	37.02081186640423	23.34521345306834	0.0	44.091030341242536	81.40147287825025	25.33002917175026	53.75014781290648	0.0	0.0	31.888466898176937	23.766447124111355	38.19607573517897	101.07459136385	55.465578062254565	0.0	0.0	0.0	51.96442861646442	37.72622531007184	31.742857460285716	30.33462887477486	45.563483601702245	0.0	27.1550225929788	10.629488966058979	0.0	0.0	0.0	5.965405420883214	0.0	0.0	41.585358626934635	20.406122653040818	0.0	27.297195486135756	21.769370930488222	17.12237877783885	37.41936127644925	43.62982709499522	15.610072867820149
3R_5271	54.501457005617276	15.490458910008694	43.31291851107511	0.0	0.0	0.0	25.69274051616716	19.72137639430131	0.0	12.276265069115372	46.4482566421007	45.76519404442275	0.0	48.58755964122946	25.198649352394707	42.77708859135047	0.0	0.0	15.861535142817262	41.37556004775922	126.65987769722209	67.03356370534726	55.17789352873665	0.0	0.0	0.0	77.54235535765982	75.06109973518444	31.578216083417015	30.17729158807997	12.950616708367653	14.819205690574984	0.0	0.0	0.0	1152.604887044721	60.13590715015936	23.73785808558922	31.05821551916913	14.387578340364064	0.0	40.60056353582188	0.0	0.0	27.070574069421944	51.10070927784478	24.816851634934185	12.401008946087853	15.529107759584564
3R_5272	18.16715233520576	10.326972606672463	43.31291851107511	0.0	0.0	11.774624271739489	44.96229590329253	39.44275278860262	0.0	12.276265069115372	38.70688053508392	15.25506468147425	14.62078080817828	16.195853213743153	25.198649352394707	42.77708859135047	0.0	0.0	63.44614057126905	65.01873721790734	0.0	50.27517277901045	0.0	0.0	0.0	0.0	8.615817261962201	30.024439894073776	31.578216083417015	22.632968691059975	12.950616708367653	29.638411381149968	36.01890272014753	42.2974270475127	0.0	0.0	105.23783751277888	29.672322606986526	62.11643103833826	28.775156680728127	0.0	0.0	0.0	0.0	16.242344441653167	17.03356975928159	0.0	6.200504473043926	10.352738506389711
3R_5273	12.333193557139687	17.526763367662422	0.0	0.0	0.0	23.980431967514505	30.523699472376055	26.77662935789643	0.0	25.00208350695891	15.766239226403195	41.42502071251036	24.814142075851873	32.984794009961405	5.702229571762559	14.520110352838682	0.0	0.0	26.919929362105357	20.063400345090486	17.197200295791845	34.130469407722586	37.45879532514235	0.0	0.0	0.0	17.547143325066678	15.287091579869955	16.078204386134153	15.364916773367478	17.583654235023122	0.0	30.565336463223787	64.60783046905284	0.0	0.0	20.412329046744233	20.14374576981339	21.084591380619045	29.302025746713287	21.063569853818823	55.125272181031384	0.0	0.0	18.377488311917435	23.127269363306276	25.271244693038614	25.256139346539484	14.05639425374603
3R_5274	42.14954236134382	5.989892655133727	0.0	0.0	0.0	0.0	7.451203928274711	0.0	0.0	0.0	35.921475654219876	0.0	25.44121425827412	9.393984655865465	0.0	37.21761137370204	0.0	0.0	18.400144257130975	20.57041768233104	44.079466462137944	19.440540135967137	0.0	0.0	0.0	0.0	9.994762744321976	52.244693245283614	36.63225066716487	17.503555409692595	15.023338756758626	0.0	20.891830458617463	12.266762838087317	0.0	0.0	17.44013673067197	0.0	0.0	0.0	35.993103721326996	0.0	0.0	0.0	6.28063379131715	9.87988041392747	28.788742450152295	35.96441824316694	18.014512491262963
3R_5275	147.79016752015488	0.0	0.0	0.0	0.0	0.0	0.0	0.0	0.0	0.0	0.0	0.0	0.0	0.0	0.0	0.0	0.0	0.0	0.0	0.0	0.0	0.0	0.0	0.0	0.0	0.0	0.0	30.531181495661514	32.11118175571097	30.68661296509398	0.0	60.277275467148876	0.0	0.0	0.0	0.0	0.0	24.138497040620262	0.0	0.0	0.0	0.0	0.0	0.0	44.04393823278102	0.0	50.47140290311509	25.220617350271496	42.109873080842526
3R_5276	26.737610459753213	15.198781057759168	0.0	0.0	0.0	8.664685341951808	18.90671897525583	0.0	0.0	45.16915849857717	28.483536515893814	33.67759317467445	0.0	35.75450953751542	12.36208548382112	15.739356260328954	0.0	0.0	23.34430515675701	34.796981361866855	18.641240015285817	24.66425779082243	0.0	0.0	0.0	0.0	19.0205675737364	11.047160327437831	11.61885507802061	11.103400416377514	9.53007214264612	32.715376226826606	6.6263782866836305	38.907175261261685	0.0	0.0	22.12634140944795	26.2022464059252	0.0	0.0	15.221511039400882	19.91803727660676	0.0	0.0	23.904763422524663	43.871194173905415	100.44194455604662	22.814069893184524	41.90093096250248
3R_5277	0.0	8.732632976168645	0.0	0.0	0.0	0.0	0.0	0.0	0.0	20.761964081802137	0.0	0.0	12.363537455336722	0.0	0.0	0.0	0.0	0.0	0.0	9.9965012245714	21.421074052652997	28.342261145594193	0.0	0.0	0.0	0.0	29.14262400186513	0.0	13.35149136158509	12.759170653907494	0.0	25.062656641604008	15.229044834307992	17.883648979737828	0.0	0.0	0.0	0.0	0.0	0.0	17.491385492644874	0.0	0.0	0.0	27.46950884518185	0.0	41.97095609837992	20.972934428120514	0.0
3R_5278	0.0	8.641668049333555	0.0	175.364758698092	0.0	0.0	10.749914000687994	0.0	0.0	0.0	25.912106135986733	0.0	0.0	0.0	14.057579847053532	0.0	0.0	0.0	13.273020727149166	19.784742006964226	21.197937864604533	28.04702925866092	0.0	0.0	0.0	0.0	43.25858250276855	37.686927158707185	52.849653306274305	0.0	10.837148009432653	24.8015873015873	15.070408950617283	0.0	0.0	0.0	75.4830917874396	0.0	0.0	24.079210972414852	0.0	0.0	0.0	0.0	18.12224541869636	14.253785805509942	20.766879319510895	0.0	17.326458194721667
3R_5279	0.0	0.0	0.0	0.0	0.0	0.0	0.0	0.0	0.0	0.0	0.0	0.0	0.0	0.0	0.0	0.0	0.0	0.0	0.0	0.0	0.0	0.0	0.0	0.0	0.0	0.0	0.0	0.0	0.0	0.0	0.0	0.0	0.0	0.0	0.0	0.0	0.0	0.0	0.0	0.0	0.0	0.0	0.0	0.0	0.0	0.0	0.0	0.0	0.0
3R_5280	0.0	56.886866244755744	0.0	0.0	0.0	0.0	0.0	0.0	0.0	67.6246830092984	42.643923240938165	0.0	40.26980771166818	0.0	0.0	0.0	0.0	0.0	43.68719965050241	0.0	0.0	0.0	0.0	0.0	0.0	0.0	0.0	0.0	0.0	0.0	0.0	0.0	0.0	58.2495995340032	0.0	0.0	82.81573498964804	32.69042170644001	0.0	0.0	0.0	0.0	0.0	0.0	0.0	93.83063570255688	68.3526999316473	0.0	0.0
3R_5281	56.67681181598173	10.739160294317427	0.0	0.0	0.0	0.0	6.679558214019725	41.01705899483595	0.0	12.766256231528821	16.100726142749036	63.45580303318738	15.204350268698878	0.0	0.0	22.242240238436814	0.0	0.0	32.989255399516374	12.293431926657385	26.343068414265822	34.85456063212231	0.0	0.0	0.0	0.0	8.959706408340411	31.222826383912746	24.628964647584148	0.0	6.733761869938735	0.0	0.0	10.996418466505459	0.0	0.0	0.0	12.34266191721036	0.0	29.923679655039816	21.51044170616521	14.073694084333797	0.0	0.0	22.52084867566149	26.570163831630186	12.903692004356284	0.0	5.382977303214498
3R_5282	0.0	0.0	0.0	0.0	0.0	0.0	0.0	0.0	0.0	0.0	0.0	0.0	0.0	0.0	0.0	0.0	0.0	0.0	0.0	0.0	0.0	0.0	0.0	0.0	0.0	0.0	0.0	0.0	0.0	0.0	0.0	0.0	0.0	0.0	0.0	0.0	0.0	0.0	0.0	0.0	0.0	0.0	0.0	0.0	0.0	0.0	0.0	0.0	0.0
3R_5283	0.0	40.01286813839331	33.56403010022219	0.0	0.0	0.0	49.77452141797656	0.0	0.0	0.0	23.995776743293177	23.64289767353887	0.0	0.0	0.0	49.72320747837041	0.0	0.0	0.0	27.48234259488279	19.63024471063056	51.94562332150704	0.0	0.0	0.0	0.0	26.7062631528346	11.633263688861382	24.470579022840838	11.692487576731951	10.035686902625738	68.90215893431328	0.0	16.388552923553956	0.0	0.0	0.0	0.0	0.0	66.8952999362265	32.05816633700186	0.0	0.0	0.0	0.0	0.0	0.0	19.219570135094358	24.067620386237174
3R_5284	11.357415597365987	19.368096484109444	13.538798133812065	131.01180416355513	0.0	22.083147466842153	4.015532078078006	36.987172848456154	0.0	15.349311967091074	14.518845461408908	19.073777370870527	4.5701792150077365	35.43761915899442	5.251080409794315	6.685653923810287	0.0	0.0	4.95801552453821	18.47602366409111	7.918295856039046	20.953422636820612	0.0	0.0	0.0	0.0	26.931413231295597	14.077607032046265	14.806128552730547	14.149274849663955	12.144352633138537	27.793218454697055	22.517653840611036	6.610687366050947	0.0	0.0	9.398672907385476	18.55001231720818	0.0	53.96741447513991	12.93137448872578	8.460644887274597	0.0	16.97666048716225	6.769399066906033	42.594970811796244	38.786389390526196	23.25792339305193	16.18035006510973
3R_5285	0.0	0.0	0.0	0.0	0.0	0.0	0.0	0.0	0.0	0.0	0.0	0.0	0.0	0.0	0.0	0.0	0.0	0.0	0.0	0.0	0.0	0.0	0.0	0.0	0.0	0.0	0.0	0.0	0.0	0.0	0.0	0.0	0.0	0.0	0.0	0.0	0.0	0.0	0.0	0.0	0.0	0.0	0.0	0.0	0.0	0.0	0.0	0.0	0.0
3R_5286	0.0	0.0	0.0	0.0	0.0	0.0	0.0	0.0	0.0	0.0	0.0	0.0	0.0	0.0	0.0	0.0	0.0	0.0	0.0	0.0	0.0	0.0	0.0	0.0	0.0	0.0	0.0	0.0	0.0	0.0	0.0	0.0	0.0	0.0	0.0	0.0	0.0	0.0	0.0	0.0	0.0	0.0	0.0	0.0	0.0	0.0	0.0	0.0	0.0
3R_5287	0.0	0.0	0.0	0.0	0.0	0.0	0.0	0.0	0.0	0.0	0.0	0.0	0.0	0.0	449.842555105713	572.737686139748	0.0	0.0	0.0	0.0	0.0	0.0	0.0	0.0	0.0	0.0	0.0	0.0	0.0	0.0	0.0	0.0	0.0	0.0	0.0	0.0	0.0	0.0	0.0	0.0	0.0	0.0	0.0	0.0	0.0	0.0	0.0	0.0	0.0
3R_5288	0.0	0.0	0.0	0.0	0.0	0.0	0.0	0.0	0.0	0.0	0.0	0.0	0.0	0.0	0.0	0.0	0.0	0.0	0.0	0.0	0.0	0.0	0.0	0.0	0.0	0.0	0.0	0.0	0.0	0.0	0.0	0.0	0.0	0.0	0.0	0.0	0.0	0.0	0.0	0.0	0.0	0.0	0.0	0.0	0.0	0.0	0.0	0.0	0.0
3R_5289	0.0	0.0	60.68844977423896	0.0	0.0	0.0	0.0	0.0	0.0	34.40209164717215	0.0	0.0	0.0	0.0	0.0	0.0	0.0	0.0	0.0	0.0	0.0	0.0	0.0	0.0	0.0	0.0	0.0	21.034563995557498	0.0	0.0	0.0	0.0	0.0	0.0	0.0	0.0	42.130097741826766	0.0	0.0	0.0	0.0	18.962666302583475	0.0	0.0	0.0	23.866804139458512	34.772449093134526	0.0	0.0
3R_5290	0.0	0.0	0.0	0.0	0.0	0.0	22.114108801415302	0.0	0.0	0.0	0.0	0.0	0.0	0.0	0.0	73.63770250368188	0.0	0.0	81.913499344692	20.350020350020348	87.21437292865863	0.0	189.96960486322186	0.0	0.0	0.0	0.0	0.0	27.179821700369644	0.0	44.58712323880863	0.0	0.0	0.0	0.0	0.0	51.759834368530015	20.43151356652501	213.857998289136	49.53437685753913	0.0	0.0	0.0	0.0	37.28004771846108	29.322073657049025	0.0	42.6949022286739	0.0
3R_5291	0.0	0.0	0.0	0.0	0.0	0.0	0.0	0.0	0.0	0.0	0.0	0.0	0.0	0.0	0.0	0.0	0.0	0.0	0.0	0.0	0.0	0.0	0.0	0.0	0.0	0.0	0.0	0.0	0.0	0.0	0.0	0.0	0.0	0.0	0.0	0.0	0.0	0.0	0.0	0.0	0.0	0.0	0.0	0.0	0.0	0.0	0.0	0.0	0.0
3R_5292	NA	NA	NA	NA	NA	NA	NA	NA	NA	NA	NA	NA	NA	NA	NA	NA	NA	NA	NA	NA	NA	NA	NA	NA	NA	NA	NA	NA	NA	NA	NA	NA	NA	NA	NA	NA	NA	NA	NA	NA	NA	NA	NA	NA	NA	NA	NA	NA	NA
3R_5293	0.0	0.0	0.0	0.0	0.0	41.42605035750681	0.0	0.0	0.0	0.0	0.0	0.0	0.0	0.0	29.551700700375306	0.0	0.0	0.0	0.0	0.0	0.0	0.0	0.0	0.0	0.0	0.0	0.0	105.63343086820117	0.0	0.0	0.0	52.13764337851929	0.0	0.0	0.0	0.0	0.0	0.0	0.0	0.0	0.0	0.0	0.0	0.0	38.096399128354385	0.0	0.0	21.81491354749761	0.0
3R_5294	0.0	6.55810381609503	27.505700556440324	0.0	0.0	0.0	0.0	0.0	0.0	15.591988836135995	9.8322616168171	0.0	9.284870025746946	0.0	21.336405775765044	0.0	0.0	0.0	10.072806243528222	7.507253884065478	0.0	0.0	0.0	0.0	0.0	0.0	0.0	28.600355788426008	20.053623388942032	9.581985866570847	16.4484776111547	0.0	0.0	0.0	0.0	0.0	19.09453705294915	7.537317257743087	0.0	0.0	13.135823097243184	0.0	0.0	0.0	6.876425139110081	0.0	0.0	7.875212532298216	13.14893270113265
3R_5295	0.0	0.0	0.0	0.0	0.0	0.0	0.0	0.0	0.0	0.0	0.0	0.0	0.0	0.0	0.0	0.0	0.0	0.0	0.0	0.0	0.0	0.0	0.0	0.0	0.0	0.0	0.0	0.0	0.0	0.0	0.0	0.0	0.0	0.0	0.0	0.0	0.0	0.0	0.0	0.0	0.0	0.0	0.0	0.0	0.0	0.0	0.0	0.0	0.0
3R_5296	NA	NA	NA	NA	NA	NA	NA	NA	NA	NA	NA	NA	NA	NA	NA	NA	NA	NA	NA	NA	NA	NA	NA	NA	NA	NA	NA	NA	NA	NA	NA	NA	NA	NA	NA	NA	NA	NA	NA	NA	NA	NA	NA	NA	NA	NA	NA	NA	NA
3R_5297	0.0	4.144546874617925	0.0	0.0	193.63708537459095	0.0	5.155662335051028	0.0	0.0	0.0	6.213727366498068	12.244698045746192	5.867790465896696	12.999835552080267	6.742019976605191	17.16782406413899	0.0	0.0	6.365745161397103	0.0	0.0	13.451364573679177	0.0	0.0	0.0	0.0	0.0	0.0	0.0	6.05555976080539	10.394999589397518	11.894849530153444	0.0	8.487660215196138	0.0	0.0	0.0	0.0	0.0	11.548397602090722	8.301490200505894	0.0	0.0	0.0	0.0	6.836120419628416	29.879406714500277	9.953848979207903	4.15488756043284
3R_5298	0.0	8.864827776342167	0.0	0.0	0.0	0.0	0.0	0.0	0.0	10.538129587379535	6.64531306069829	13.095175737258392	6.275348485789787	13.902762687487444	0.0	9.180123197253307	0.0	0.0	0.0	20.29565698310133	32.61802015141285	28.771306951003904	0.0	0.0	0.0	0.0	7.39594642968082	6.443357092138718	0.0	6.47615963733506	22.234006245532353	0.0	7.729791233798357	0.0	0.0	0.0	12.905390581645952	5.094233124333929	0.0	49.402049938062184	0.0	0.0	0.0	0.0	13.942671453030858	14.621871102357483	21.303156701760066	5.322605798766113	4.443472805057739
3R_5299	0.0	3.3073759444625437	13.871645662683193	0.0	0.0	0.0	4.114252800263312	0.0	0.0	7.863335233639348	4.9585957256904845	0.0	0.0	10.373955148204915	5.38017673880587	13.700037675103607	0.0	0.0	10.159813872209863	0.0	8.112964923596152	10.734278307633682	0.0	0.0	0.0	0.0	5.518702884074128	0.0	0.0	14.49713077620054	0.0	9.4921689606075	0.0	0.0	0.0	0.0	19.259473253406522	0.0	0.0	0.0	0.0	4.3343237263047945	0.0	34.78805378233115	6.935822831341596	0.0	0.0	3.9716188119696647	16.578139402258607
3R_5300	17.86143279055416	10.153188773923768	0.0	0.0	0.0	0.0	0.0	0.0	0.0	0.0	7.611103077168974	0.0	7.1873700658255295	0.0	0.0	0.0	0.0	0.0	3.8986537168984805	17.433979698130642	6.226421320760944	0.0	0.0	0.0	0.0	0.0	0.0	3.689898018598562	3.880851645131821	11.126048861897917	6.366340901002763	7.284912945290304	8.853192815456968	5.198204955864641	0.0	0.0	0.0	5.834598468767978	15.267781621865907	0.0	5.084186502196623	9.97933280176754	0.0	0.0	2.6615026418075227	0.0	0.0	0.0	0.0
3R_5301	7.949675375006062	0.0	0.0	45.851157970994564	0.0	0.0	19.674831253188376	8.629780682753728	0.0	0.0	0.0	0.0	3.198917997976365	10.630596344563141	11.02655377925942	4.679654267142744	0.0	0.0	3.4703858097312397	5.17295115570195	5.542447666823518	0.0	0.0	0.0	0.0	0.0	7.540306709515717	6.569123935062897	6.909078598369043	6.602566747823216	0.0	6.484663770183516	0.0	9.254362159283305	0.0	0.0	6.578644404534002	2.596833317579211	0.0	0.0	0.0	0.0	0.0	0.0	0.0	3.7268182587261585	5.429742391301986	10.852993757629317	2.2651021153335633
3R_5302	0.0	8.084895716972595	0.0	54.68873904174392	0.0	6.145499619900849	6.704873269514115	0.0	0.0	0.0	12.121310071192495	7.962037007548011	7.6309868430340355	8.453060367107959	4.383955599297691	22.326536763433598	0.0	0.0	8.27857058888784	3.0850057920983747	19.832180092060984	8.746664240925117	0.0	0.0	0.0	0.0	4.496831532502199	3.9176448372884574	0.0	7.875178422011124	13.518564706947934	0.0	0.0	16.55714117777568	0.0	0.0	0.0	3.0973599342864118	0.0	0.0	5.397991191557974	3.531758098586202	0.0	0.0	5.651550276756417	13.335431441213418	0.0	3.23621348782585	10.806756816632031
3R_5303	0.0	8.041358314080982	0.0	0.0	0.0	18.33721776729704	0.0	0.0	0.0	0.0	0.0	0.0	22.769681258616902	12.611310580006785	0.0	49.964192328831004	0.0	0.0	0.0	0.0	0.0	26.09868958479595	0.0	0.0	0.0	0.0	0.0	0.0	0.0	11.749155529446321	0.0	0.0	0.0	0.0	0.0	0.0	0.0	9.242041677911152	0.0	0.0	32.21353709469331	10.538218429868683	0.0	0.0	0.0	13.26361974793817	0.0	0.0	0.0
3R_5304	0.0	0.0	0.0	0.0	0.0	0.0	0.0	0.0	0.0	0.0	0.0	0.0	0.0	0.0	0.0	0.0	0.0	0.0	0.0	0.0	0.0	0.0	0.0	0.0	0.0	0.0	0.0	0.0	0.0	0.0	0.0	0.0	0.0	0.0	0.0	0.0	0.0	0.0	0.0	0.0	0.0	0.0	0.0	0.0	0.0	0.0	0.0	0.0	0.0
3R_5305	0.0	0.0	0.0	0.0	0.0	0.0	0.0	0.0	0.0	21.956065912109867	0.0	27.28364072901888	0.0	14.483119200415954	0.0	0.0	0.0	0.0	0.0	10.571439142867716	0.0	0.0	0.0	0.0	0.0	0.0	0.0	0.0	0.0	0.0	0.0	26.504108136761197	0.0	18.912207640910133	0.0	0.0	0.0	0.0	0.0	0.0	18.497383545097545	0.0	0.0	0.0	0.0	0.0	0.0	11.089584994460752	9.257922003858702
3R_5306	0.0	0.0	0.0	0.0	0.0	0.0	11.54138017594834	0.0	0.0	0.0	13.90994700310192	13.705388958938654	6.567769198081948	0.0	7.546287038120068	0.0	0.0	0.0	7.125125758469636	5.310350137936345	34.137965172447934	0.0	0.0	0.0	0.0	0.0	30.96234050524347	6.743606723645648	7.092590937654706	6.777937812420571	11.635036819074013	13.313806417254694	0.0	0.0	0.0	0.0	0.0	0.0	0.0	0.0	0.0	6.079363660846892	0.0	24.39702746617352	4.864125517786161	7.651612883479708	0.0	0.0	4.650531183671799
3R_5307	13.040308898837194	3.706329706936804	0.0	0.0	0.0	0.0	9.221072917939367	28.311849358311935	0.0	0.0	0.0	0.0	0.0	0.0	6.0291630617295855	7.676305547666019	0.0	0.0	0.0	0.0	0.0	0.0	0.0	0.0	0.0	0.0	0.0	5.387855558057915	5.66667913336076	0.0	4.647950300397028	0.0	0.0	22.770692297357915	0.0	0.0	0.0	0.0	0.0	20.65469176487112	14.847490291597286	19.428614171522607	0.0	0.0	0.0	6.11331394190151	0.0	4.450697179459676	7.431154073089859
3R_5308	0.0	8.139984949167829	0.0	0.0	0.0	4.640530579704361	2.531459715615816	0.0	0.0	0.0	3.0509757020295094	6.012216824587561	5.762237407638537	3.1914968311627963	16.551851986718795	8.429499877772253	0.0	0.0	9.376851928255832	11.64759954620952	4.991828376946938	6.604696996315901	0.0	0.0	0.0	0.0	10.186812559932413	5.916508597278644	6.222690168522895	2.9733145023414855	12.760010738825036	0.0	3.5488779867357136	0.0	0.0	0.0	0.0	9.355394601188884	0.0	5.670329321386328	8.152158406220424	2.6668672150812407	0.0	10.702375499265818	4.267544301377392	13.426297013857281	0.0	0.0	4.080147146426689
3R_5309	15.735071744059617	13.416713736970694	0.0	0.0	0.0	5.09916343124747	2.7816489058384035	0.0	0.0	0.0	3.352509688753001	0.0	0.0	10.520756400302156	7.275081753731208	4.6313020442567225	0.0	0.0	0.0	2.5597509874239437	0.0	0.0	0.0	0.0	0.0	0.0	0.0	13.002497779823504	0.0	3.2671730784938333	0.0	19.252984212552946	7.799241289807328	4.579371032547422	0.0	0.0	6.510670989752205	2.570001706481133	13.450188571643775	24.92295690945365	0.0	5.860877994688873	0.0	0.0	7.033971267634167	0.0	0.0	2.6852139766461574	11.208490476369814
3R_5310	15.742143686416497	0.0	9.3828434707138	0.0	0.0	15.304365570278922	8.348697255365778	8.544452514205153	0.0	15.956385878598498	0.0	0.0	6.334576493970275	7.0169898867633265	0.0	4.6333835283215565	0.0	0.0	6.87214376524757	7.682704311917795	0.0	0.0	0.0	0.0	0.0	0.0	11.198626301840306	9.756256199287794	6.840764113351462	9.805924412665986	5.610963823310749	0.0	3.9013732833957553	4.581429176831713	0.0	0.0	0.0	2.571156763427866	0.0	6.23353955960043	4.480939204857338	0.0	0.0	0.0	2.34571086767845	3.689968819763473	0.0	2.68642081438847	0.0
3R_5311	0.0	2.4058002882629905	10.090298077495508	0.0	0.0	0.0	2.9927261790218873	9.188693496426517	0.0	17.15947732232076	14.427620236180143	0.0	6.812195601297178	3.773031053177477	0.0	0.0	0.0	0.0	3.695147384648584	0.0	5.901407544713489	7.808162809564375	0.0	0.0	0.0	0.0	0.0	0.0	3.6782745655405997	3.515092930269344	0.0	34.52323413657391	4.195531926319747	4.926863179531446	0.0	0.0	0.0	5.530037504714357	14.470816703953137	6.703540609043478	0.0	3.1528067704633713	0.0	0.0	0.0	0.0	5.781402845837737	5.777947135828271	4.823605567984379
3R_5312	0.0	6.357089139739627	13.331306974673183	0.0	0.0	0.0	7.9079827131497895	0.0	0.0	0.0	4.76544480661825	28.17218841559612	0.0	14.954791664797316	0.0	0.0	0.0	0.0	4.882030612284752	7.277146485320177	15.593885325686093	0.0	0.0	0.0	0.0	0.0	0.0	4.620619421757203	19.438952940238828	4.644142575177058	7.972154857513677	0.0	5.543138924364978	0.0	0.0	0.0	0.0	7.3062883762796975	19.11885042176184	0.0	0.0	4.1654899157654635	0.0	0.0	0.0	0.0	15.27678478676664	11.450740061330164	6.37295014058728
3R_5313	0.0	6.493934502825998	0.0	0.0	0.0	7.404264708386736	4.039106630395489	0.0	0.0	0.0	4.868027767230384	9.592878247189287	0.0	10.18447651536099	10.563817341034357	0.0	0.0	0.0	0.0	18.58449347033822	15.929565831718474	0.0	0.0	0.0	0.0	0.0	0.0	0.0	0.0	4.744114333155429	16.287533603217764	0.0	0.0	6.6494976636989955	0.0	0.0	9.453851026215528	14.927133199287676	19.530410802660825	0.0	6.503646269280872	0.0	0.0	0.0	0.0	0.0	0.0	0.0	22.78547926977096
3R_5314	0.0	0.0	0.0	0.0	0.0	15.246121958303382	0.0	0.0	0.0	7.947830440985372	0.0	19.752696243037175	4.73285181298988	10.485428138380389	0.0	0.0	0.0	0.0	5.134492907211498	3.8267331752892533	16.400285036953942	0.0	0.0	0.0	0.0	0.0	5.578003922452359	0.0	0.0	0.0	12.576623076091083	0.0	5.829788821729722	0.0	0.0	0.0	0.0	7.684115243286772	0.0	0.0	0.0	4.380898057816464	0.0	0.0	10.515527227504132	5.513888934837964	0.0	8.028591419764064	6.702511699234171
3R_5315	0.0	0.0	0.0	0.0	0.0	0.0	0.0	0.0	0.0	36.582131457889396	11.534291448476319	45.45867806164197	0.0	0.0	0.0	0.0	0.0	0.0	0.0	0.0	0.0	0.0	0.0	0.0	0.0	0.0	0.0	11.183755818348965	11.76251943756337	22.481382605030205	9.64790920159692	0.0	0.0	15.755301264993138	0.0	0.0	0.0	0.0	0.0	0.0	15.409721376827786	0.0	0.0	0.0	0.0	0.0	0.0	27.71539248229217	0.0
3R_5316	12.350588752565836	3.5102967534669447	29.445453769165308	0.0	0.0	0.0	0.0	0.0	0.0	0.0	0.0	10.370862026051604	0.0	11.010438997213258	0.0	0.0	0.0	0.0	0.0	8.036679404803523	0.0	11.392869430880602	0.0	0.0	0.0	0.0	0.0	0.0	0.0	5.128862674701884	8.804227437846556	0.0	0.0	0.0	0.0	0.0	0.0	4.034431451782089	0.0	0.0	7.031092899018037	4.60025190979458	0.0	0.0	3.6806817211456635	0.0	0.0	0.0	7.0381099577994926
3R_5317	0.0	10.820871296556799	0.0	0.0	0.0	0.0	4.486920626374119	13.77638177109164	0.0	0.0	0.0	0.0	0.0	5.656812499292899	17.602534765006162	0.0	0.0	0.0	5.5400434339405225	4.128989636236013	0.0	0.0	0.0	0.0	0.0	0.0	0.0	5.243398561211435	0.0	0.0	0.0	0.0	18.8707729468599	0.0	0.0	0.0	10.501995379122032	4.145524491758697	43.391477913737745	0.0	0.0	0.0	0.0	0.0	3.782033826510544	0.0	8.667914846404548	0.0	3.6159564928114785
3R_5318	0.0	4.496477684206077	0.0	0.0	0.0	20.507204693689008	5.59345118734985	0.0	0.0	10.690442210142022	0.0	0.0	0.0	7.051852980148329	14.62902618229961	9.312807904711349	0.0	0.0	0.0	10.294499906062688	11.02982132792431	0.0	0.0	0.0	0.0	0.0	7.502843577715954	0.0	0.0	0.0	0.0	0.0	15.683027200642377	0.0	0.0	0.0	13.091918358797114	0.0	0.0	0.0	0.0	0.0	0.0	0.0	9.429461030866397	0.0	0.0	0.0	0.0
3R_5319	0.0	0.0	0.0	0.0	0.0	0.0	0.0	0.0	0.0	0.0	0.0	0.0	0.0	0.0	0.0	0.0	0.0	0.0	0.0	0.0	0.0	0.0	0.0	0.0	0.0	0.0	79.1014080050625	0.0	0.0	0.0	0.0	0.0	0.0	0.0	0.0	0.0	0.0	54.48403617740003	0.0	0.0	0.0	62.125306743702055	0.0	0.0	0.0	0.0	0.0	0.0	0.0
3R_5320	0.0	0.0	0.0	0.0	0.0	0.0	0.0	0.0	0.0	0.0	26.941106740664907	26.544913994478655	12.72060712913706	14.090976983798194	0.0	18.60880568685102	0.0	0.0	0.0	0.0	0.0	0.0	0.0	0.0	0.0	0.0	0.0	0.0	0.0	0.0	0.0	0.0	0.0	0.0	0.0	0.0	0.0	0.0	0.0	50.07085025310815	17.996551860663498	0.0	0.0	0.0	0.0	0.0	0.0	21.578650945900165	0.0
3R_5321	0.0	5.643538317932117	11.834935783638437	0.0	0.0	6.4346586156218075	7.020352000449303	0.0	0.0	6.708797917589127	8.461095881138526	25.010004001600638	7.990041212632575	0.0	0.0	17.53278631040045	0.0	0.0	0.0	3.2301619603206904	6.921775629258622	0.0	0.0	0.0	0.0	0.0	9.416834286316963	8.203956932507687	8.628514825514173	8.245722531436817	0.0	0.0	14.762849584278156	5.778730112500318	0.0	0.0	0.0	6.486194783023812	0.0	0.0	5.651978305446472	14.79173970088144	0.0	0.0	11.834935783638437	9.308594811761596	13.562043637231609	0.0	5.6576190023580955
3R_5322	42.8893098395225	0.0	17.042307528439352	0.0	0.0	9.265908406495402	10.109306880646995	31.039031582214633	0.0	19.321338002656685	0.0	24.009603841536613	0.0	0.0	0.0	0.0	0.0	0.0	6.241028521500343	0.0	9.967356906132418	13.187827635092809	0.0	0.0	0.0	0.0	13.560241372296428	0.0	0.0	0.0	0.0	0.0	14.17233560090703	0.0	0.0	0.0	0.0	9.34012048755429	0.0	0.0	16.27769751968584	15.975078876951954	0.0	0.0	4.260576882109838	13.404376528936698	0.0	4.87941739756273	4.073485681697829
3R_5323	0.0	4.549909320307246	38.166045196230726	0.0	0.0	0.0	5.659918157583442	0.0	0.0	0.0	0.0	0.0	0.0	14.271300272439122	7.401431436839885	0.0	0.0	0.0	0.0	10.416829429626505	0.0	0.0	0.0	0.0	0.0	0.0	15.183999708467207	0.0	13.912888621761429	0.0	0.0	0.0	0.0	0.0	0.0	0.0	0.0	5.229272210810788	27.367568336818138	0.0	0.0	0.0	0.0	47.85742316490711	9.541511299057682	7.5047354880929875	0.0	32.78219183920116	0.0
3R_5324	0.0	0.0	0.0	0.0	0.0	0.0	0.0	0.0	0.0	0.0	0.0	0.0	0.0	0.0	0.0	0.0	0.0	0.0	0.0	0.0	0.0	0.0	0.0	0.0	0.0	0.0	0.0	0.0	0.0	0.0	0.0	0.0	0.0	0.0	0.0	0.0	0.0	0.0	0.0	0.0	0.0	0.0	0.0	0.0	0.0	0.0	0.0	0.0	0.0
3R_5325	0.0	24.682317998757657	0.0	0.0	0.0	0.0	20.469257733541436	0.0	0.0	0.0	0.0	0.0	23.29658297369233	12.903142560370577	0.0	0.0	0.0	0.0	0.0	9.418191236373055	0.0	0.0	0.0	0.0	0.0	0.0	0.0	0.0	25.158182069763637	24.042073628850485	20.635362821266806	0.0	0.0	0.0	0.0	0.0	0.0	0.0	0.0	0.0	0.0	21.564156059797405	0.0	0.0	25.88036370537794	0.0	0.0	19.75962417194825	8.247966876165025
3R_5326	9.036705289545074	2.568421463579013	10.772356409875234	0.0	0.0	0.0	9.585062638384343	0.0	0.0	0.0	3.8507154629330125	0.0	0.0	8.056141639859856	0.0	0.0	0.0	0.0	3.9449225690598144	2.9401474189915877	12.600631795678236	0.0	0.0	0.0	0.0	0.0	4.285680000274283	11.201068133857245	0.0	0.0	16.10474007593707	7.371369600471767	13.437392500859994	0.0	0.0	0.0	7.478201043956865	2.951921464719815	0.0	0.0	5.14452514489555	3.3659221919962405	224.34603131870594	13.507745341178632	0.0	4.2364193106159584	0.0	6.1685101259177975	2.5748297007635914
3R_5327	10.18205514601067	8.681861854214176	0.0	0.0	0.0	0.0	3.599971200230398	0.0	0.0	0.0	8.677542519958347	0.0	0.0	9.077210754679303	0.0	5.993766482857828	0.0	0.0	0.0	0.0	0.0	0.0	0.0	0.0	0.0	0.0	0.0	0.0	0.0	0.0	0.0	16.611295681063122	5.046834625322997	0.0	0.0	0.0	8.426019548365351	6.65212069607791	0.0	8.063735767506369	5.796563796981149	11.377599781550083	0.0	0.0	9.103267466135845	0.0	0.0	6.950332920946914	8.703523186185768
3R_5328	0.0	7.611010392073589	0.0	0.0	0.0	0.0	3.1559380552478515	0.0	0.0	18.095289796066083	3.803611909869612	14.990705762427295	3.5918533891651023	3.9787977823772684	4.126995918401037	0.0	0.0	0.0	3.896666635493334	0.0	12.446495626923763	0.0	0.0	0.0	0.0	0.0	0.0	3.6880173366318965	0.0	0.0	0.0	0.0	4.424340242383057	0.0	0.0	0.0	0.0	0.0	0.0	0.0	0.0	9.974246495548496	0.0	0.0	7.980438349517662	4.184597667672644	6.096698515819714	6.093054344561005	0.0
3R_5329	0.0	5.206695393740719	0.0	0.0	0.0	0.0	12.953871264427374	0.0	0.0	12.378995320739767	7.806157497033659	15.382722126507506	0.0	32.66276673231882	8.469838903664051	10.783763964974332	0.0	1046.0251046025105	7.9971338272363175	11.92051401256422	0.0	0.0	0.0	0.0	0.0	0.0	17.375832302367282	15.137845218560209	0.0	0.0	0.0	29.886431560071728	9.080079033007904	0.0	0.0	0.0	0.0	0.0	0.0	0.0	0.0	0.0	0.0	0.0	5.459421214000576	0.0	0.0	6.252391539763959	15.65905845213339
3R_5330	18.47377094001936	2.6253168757469023	0.0	0.0	0.0	0.0	0.0	30.08133994320643	0.0	0.0	0.0	0.0	0.0	8.234600473654218	0.0	5.43738309626343	0.0	0.0	0.0	3.005277266880642	0.0	0.0	0.0	0.0	0.0	0.0	8.761231899294895	0.0	4.013897719463872	7.671653241273495	3.2922981294478944	0.0	4.578352086263479	5.376413459098397	0.0	0.0	15.287714792392833	6.0346242601550655	0.0	0.0	15.775458434822115	0.0	0.0	0.0	2.7527461395488135	8.660528084360472	12.617850725778773	6.305154337567874	5.263734135105316
3R_5331	0.0	0.0	0.0	0.0	0.0	0.0	0.0	0.0	0.0	0.0	0.0	0.0	8.223122928286967	18.21797257648588	9.448268368614741	0.0	0.0	0.0	0.0	0.0	0.0	0.0	0.0	0.0	0.0	0.0	0.0	0.0	0.0	0.0	0.0	0.0	0.0	0.0	0.0	0.0	16.911031065564067	0.0	0.0	32.36785418929045	0.0	7.611618679216702	0.0	0.0	0.0	9.580140751427919	0.0	0.0	0.0
3R_5332	0.0	3.154373128273845	0.0	0.0	0.0	0.0	0.0	0.0	0.0	0.0	4.729205682613548	9.319317080444344	4.465916571319347	9.894044675569326	0.0	26.13251799877177	0.0	0.0	9.68980980841308	7.221806968321543	0.0	10.23769889289524	0.0	0.0	0.0	0.0	10.52680334668132	4.5854816314776805	4.822782050762674	4.608825901601567	0.0	9.053050878145935	16.502957329953528	0.0	0.0	0.0	0.0	3.625363623971484	0.0	0.0	6.318181071487691	0.0	0.0	0.0	0.0	0.0	15.160611518426208	0.0	0.0
3R_5333	9.990379264768027	0.0	0.0	0.0	0.0	0.0	3.5322022044473957	0.0	0.0	6.750895337494135	4.257094447897421	16.77796047112513	8.040178379397526	8.90633342729515	0.0	0.0	0.0	0.0	4.361243547540171	13.001724353692408	0.0	0.0	0.0	0.0	0.0	0.0	4.737962259287827	0.0	0.0	4.148732043769122	7.121731036432639	0.0	0.0	5.814991396720228	0.0	0.0	0.0	13.053790755566462	0.0	0.0	0.0	3.7211393086644122	0.0	0.0	0.0	0.0	6.823572440409741	6.819493795795031	2.8465601597717285
3R_5334	0.0	4.056724365457316	0.0	0.0	0.0	9.25080505130959	5.04641439641099	0.0	0.0	0.0	6.082059141943096	5.9926170957380505	5.743452607613635	9.54327781054303	3.2995786438071857	4.201009922785437	0.0	0.0	12.46171139174885	9.28770284923504	0.0	6.583165791763933	0.0	0.0	0.0	0.0	10.153603717031247	2.948610437845061	9.30360645000428	0.0	5.087365324721441	0.0	3.5373087023453773	4.153903797249617	0.0	0.0	0.0	9.324896167281176	0.0	0.0	0.0	7.974519814289383	0.0	0.0	4.253632176515526	0.0	0.0	2.4357319934858785	2.0334229666177017
3R_5335	0.0	5.682192689972748	0.0	0.0	0.0	0.0	17.671091507980265	21.702519228432035	0.0	0.0	0.0	8.393768466290625	0.0	0.0	4.62167008670253	0.0	0.0	0.0	0.0	0.0	0.0	0.0	0.0	0.0	0.0	0.0	18.96266630258347	0.0	4.343807121063642	4.151100041511	14.251591902815543	0.0	4.954654997463217	11.636620911473242	0.0	0.0	0.0	3.2653103873441793	0.0	23.749358767313282	0.0	3.723263246625979	248.16358943815763	59.767147194530104	5.95799849381798	4.686176155236145	6.827467173537829	3.411693100464809	0.0
3R_5336	8.580663817314234	2.4388048978031	10.228724508739933	0.0	0.0	16.684082995526996	6.067565374224679	0.0	0.0	0.0	3.6563873430495732	14.410467763783613	3.452825257002416	3.824792380707594	3.9672542831469055	0.0	0.0	0.0	7.491680488817169	5.583543065169719	5.9823675698246985	15.830562325319638	26.061484253651212	0.0	0.0	0.0	0.0	3.545267033058197	3.7287359510551203	0.0	3.0584013980564473	0.0	4.253089444172247	4.9944536592114455	0.0	0.0	0.0	2.802951395701618	14.669338442174935	0.0	0.0	0.0	0.0	0.0	10.228724508739933	0.0	0.0	0.0	7.334669221087467
3R_5337	0.0	0.0	0.0	0.0	0.0	21.99755387200943	0.0	0.0	0.0	0.0	0.0	0.0	0.0	0.0	0.0	0.0	0.0	0.0	0.0	0.0	0.0	0.0	0.0	0.0	0.0	0.0	0.0	14.023042663704999	14.748740457564924	0.0	0.0	27.685492801771872	0.0	0.0	0.0	0.0	0.0	0.0	0.0	0.0	0.0	0.0	0.0	0.0	0.0	0.0	0.0	0.0	0.0
3R_5338	0.0	0.0	39.68978464322853	0.0	0.0	10.789674712886756	5.885884471859587	0.0	0.0	0.0	0.0	13.978975620666517	0.0	0.0	0.0	9.799694249539414	0.0	0.0	14.53471471261962	0.0	23.21295096960496	0.0	0.0	0.0	0.0	0.0	7.8951025100109895	13.756444894433042	0.0	6.91323885240235	11.867295158618266	0.0	0.0	0.0	0.0	0.0	0.0	5.438045435957227	28.460189886386924	13.184054676911556	9.477271607231538	0.0	0.0	0.0	0.0	7.80435420529822	0.0	0.0	4.743364981064487
3R_5339	0.0	2.547390376876217	10.684148783182296	0.0	0.0	0.0	12.675435955775406	0.0	0.0	6.0564583043128035	0.0	0.0	0.0	7.990175280475127	4.143892524003498	10.551973746689319	0.0	0.0	0.0	5.832145033782701	0.0	8.267701562430242	0.0	0.0	0.0	0.0	8.50117486236598	3.7031166911319247	0.0	7.44393784311901	9.583721474053032	0.0	4.442454224951666	0.0	0.0	0.0	0.0	0.0	0.0	0.0	5.102400066943488	0.0	0.0	0.0	0.0	0.0	12.243318820919423	0.0	0.0
3R_5340	0.0	2.547390376876217	0.0	0.0	0.0	0.0	0.0	0.0	0.0	12.112916608625607	0.0	7.526040098741646	18.032795162594503	7.990175280475127	0.0	0.0	0.0	0.0	3.912620234819816	0.0	0.0	8.267701562430242	0.0	0.0	0.0	0.0	0.0	0.0	0.0	0.0	3.1945738246843445	0.0	0.0	5.216826979759754	0.0	0.0	0.0	8.783250458485673	45.96743054321245	7.098068331684216	0.0	6.6767218097120935	0.0	13.397139442786177	8.013111587386721	4.201730104387782	6.121659410459712	0.0	17.876222989027063
3R_5341	0.0	0.0	0.0	0.0	0.0	0.0	0.0	10.869872409437658	0.0	0.0	0.0	0.0	8.058566437440744	4.463351200128187	0.0	0.0	0.0	0.0	0.0	3.257864893085019	0.0	0.0	0.0	0.0	0.0	0.0	0.0	8.274316768978593	0.0	8.316440563438848	7.138018585972794	8.167932696234583	0.0	5.828290405060354	0.0	0.0	0.0	0.0	0.0	7.930031743917071	5.700451532765911	11.188948898951484	0.0	0.0	5.9682180452653535	0.0	0.0	3.417545061186018	14.26535151537976
3R_5342	0.0	0.0	0.0	0.0	0.0	0.0	0.0	0.0	0.0	0.0	0.0	0.0	0.0	0.0	0.0	0.0	0.0	0.0	0.0	0.0	0.0	0.0	0.0	0.0	0.0	0.0	0.0	0.0	0.0	0.0	0.0	0.0	0.0	0.0	0.0	0.0	0.0	0.0	0.0	0.0	0.0	0.0	0.0	0.0	0.0	0.0	0.0	0.0	27.417692088350773
3R_5343	0.0	6.910135302752606	0.0	0.0	0.0	5.252539471520993	0.0	17.595008647946752	0.0	0.0	0.0	6.805128344720582	3.2610903977519348	7.224804487759555	0.0	9.541210875072156	0.0	0.0	3.537834307652902	2.6367448857037012	0.0	0.0	0.0	0.0	0.0	0.0	3.843427968779066	3.3483988960998516	7.0433596261948175	0.0	2.8885688354619194	6.610696106299994	0.0	0.0	0.0	0.0	0.0	10.589215730915322	0.0	0.0	0.0	3.018582696940636	0.0	0.0	0.0	7.598501271609188	0.0	2.7659816344351436	0.0
3R_5344	0.0	11.04293021944787	11.578938836571384	0.0	0.0	0.0	17.171243661664683	0.0	0.0	13.12736497684661	4.1390385841176816	0.0	3.908605851104787	0.0	4.490940649973841	5.717847116203808	0.0	0.0	4.240299466909551	6.32058313700022	13.54410672214333	0.0	0.0	0.0	0.0	0.0	0.0	4.013250146684293	8.441874737774267	0.0	6.924234335477769	0.0	0.0	0.0	0.0	0.0	0.0	0.0	0.0	0.0	5.529722535112356	0.0	0.0	0.0	2.894734709142846	4.553622087617153	0.0	0.0	0.0
3R_5345	0.0	0.0	0.0	0.0	0.0	0.0	5.067062573155717	15.557616075373538	0.0	0.0	0.0	0.0	0.0	6.3882170613946	0.0	0.0	0.0	0.0	0.0	4.662852453359818	9.99182668577104	0.0	0.0	0.0	0.0	0.0	0.0	0.0	0.0	0.0	5.1081810584559815	0.0	0.0	0.0	0.0	0.0	11.859863848763016	0.0	0.0	11.349939050827297	0.0	26.690495941443192	0.0	0.0	0.0	0.0	0.0	9.782792654687963	8.166972111423634
3R_5346	0.0	0.0	0.0	0.0	0.0	0.0	0.0	0.0	0.0	0.0	0.0	0.0	0.0	0.0	0.0	0.0	0.0	0.0	0.0	0.0	0.0	0.0	0.0	0.0	0.0	0.0	0.0	0.0	0.0	0.0	0.0	0.0	0.0	0.0	0.0	0.0	0.0	0.0	0.0	0.0	0.0	543.5964340073929	0.0	0.0	0.0	0.0	0.0	0.0	0.0
3R_5347	0.0	12.110950842861623	25.397599418902928	0.0	0.0	0.0	0.0	46.25646434089164	0.0	0.0	0.0	0.0	0.0	18.99367700492506	0.0	0.0	0.0	0.0	9.300802845301606	0.0	0.0	0.0	0.0	0.0	0.0	0.0	0.0	0.0	18.516666851833335	17.695200176952003	0.0	0.0	0.0	0.0	0.0	0.0	0.0	6.959639657697083	0.0	0.0	0.0	0.0	0.0	0.0	0.0	0.0	0.0	0.0	6.070583893041168
3R_5348	0.0	0.0	0.0	0.0	0.0	0.0	5.685904925983733	0.0	0.0	10.867143734276603	0.0	13.504024199211365	0.0	0.0	0.0	0.0	0.0	0.0	0.0	5.2323284646516965	0.0	0.0	0.0	0.0	0.0	0.0	0.0	0.0	0.0	0.0	0.0	0.0	0.0	0.0	0.0	0.0	0.0	5.253281725093666	0.0	0.0	18.310541287066258	5.990043349943724	0.0	0.0	4.792659945440359	7.539192492170549	0.0	0.0	4.582203820091681
3R_5349	7.960515841426524	4.52509163310557	9.489466691971911	0.0	0.0	5.1594262717985755	2.8145229383619474	8.641548565502939	0.0	5.3792361484669176	3.3921302578018997	6.684491978609626	6.406560317765392	3.548364204101909	3.6805299963194704	14.058106841611997	0.0	0.0	10.425354462051711	0.0	0.0	7.34322220590395	0.0	0.0	0.0	0.0	0.0	6.578081831337982	3.4592500345925004	3.3057851239669422	5.674724775848372	6.493506493506493	0.0	4.633490872022982	0.0	0.0	0.0	0.0	0.0	6.304375236414071	0.0	2.9650714582221434	0.0	0.0	4.7447333459859555	7.4638005672488426	0.0	8.150844970928654	0.0
3R_5350	0.0	0.0	0.0	0.0	0.0	0.0	0.0	0.0	0.0	0.0	0.0	0.0	0.0	0.0	0.0	0.0	0.0	0.0	0.0	0.0	0.0	0.0	0.0	0.0	0.0	0.0	0.0	0.0	0.0	0.0	0.0	0.0	0.0	0.0	0.0	0.0	0.0	0.0	0.0	0.0	0.0	0.0	0.0	0.0	0.0	0.0	0.0	0.0	0.0
3R_5351	0.0	0.0	0.0	0.0	0.0	0.0	0.0	0.0	0.0	0.0	0.0	0.0	0.0	0.0	0.0	0.0	0.0	0.0	0.0	0.0	0.0	0.0	0.0	0.0	0.0	0.0	0.0	0.0	0.0	0.0	0.0	0.0	0.0	0.0	0.0	0.0	0.0	0.0	0.0	0.0	0.0	0.0	0.0	0.0	0.0	0.0	0.0	0.0	0.0
3R_5352	0.0	8.021919091726232	0.0	0.0	0.0	0.0	4.989484661076781	0.0	0.0	0.0	6.013446065402239	11.850026070057353	0.0	0.0	0.0	0.0	0.0	0.0	6.1605640119564224	4.591463092671796	0.0	0.0	0.0	0.0	0.0	0.0	6.692705753852991	0.0	0.0	0.0	0.0	0.0	6.9948070552421875	0.0	0.0	0.0	0.0	4.609849958603547	0.0	0.0	0.0	5.2563716422955	0.0	42.18857449025655	0.0	0.0	19.277554372342106	0.0	20.104834649797905
3R_5353	0.0	0.0	0.0	0.0	0.0	0.0	0.0	0.0	0.0	109.57703265395573	0.0	0.0	0.0	0.0	0.0	0.0	0.0	0.0	0.0	0.0	0.0	0.0	0.0	0.0	0.0	0.0	0.0	0.0	70.46620440836574	0.0	0.0	0.0	0.0	0.0	0.0	0.0	134.1921631776704	0.0	0.0	0.0	0.0	0.0	0.0	0.0	0.0	0.0	0.0	0.0	0.0
3R_5354	0.0	3.186684248665894	0.0	0.0	0.0	7.266797565913487	0.0	0.0	0.0	0.0	0.0	0.0	0.0	4.997696062115365	5.18384506523869	0.0	0.0	0.0	0.0	0.0	0.0	0.0	34.05345029558394	0.0	0.0	0.0	0.0	0.0	9.744366294626762	4.6560353858689325	0.0	18.291567587342236	5.5573339024043245	0.0	0.0	0.0	9.278331384883742	0.0	0.0	8.87940174142827	0.0	12.528470950234407	0.0	0.0	0.0	5.256197582569608	0.0	0.0	6.389270115339103
3R_5355	0.0	0.0	26.594683722723826	0.0	0.0	14.459538596123396	0.0	0.0	0.0	0.0	4.753303545964445	0.0	8.977345668206281	0.0	0.0	0.0	0.0	0.0	4.8695923177311595	0.0	0.0	0.0	0.0	0.0	0.0	0.0	5.290221554478701	0.0	4.8473567363716565	0.0	0.0	27.297543221110097	0.0	0.0	0.0	0.0	0.0	0.0	0.0	0.0	0.0	4.154877202604277	0.0	0.0	3.324335465340478	0.0	7.618931521043488	0.0	0.0
3R_5356	13.368805229876607	7.599390528879584	0.0	0.0	0.0	0.0	0.0	0.0	0.0	0.0	0.0	0.0	16.138663395897552	0.0	0.0	7.869678130164477	0.0	0.0	0.0	0.0	0.0	0.0	0.0	0.0	0.0	0.0	0.0	16.570740491156748	0.0	16.655100624566273	4.76503607132306	0.0	0.0	0.0	0.0	0.0	0.0	0.0	0.0	0.0	0.0	0.0	0.0	0.0	11.952381711262332	0.0	0.0	0.0	3.8091755420456797
3R_5357	0.0	8.166695318156075	0.0	0.0	0.0	0.0	10.15906556914895	0.0	0.0	0.0	0.0	0.0	0.0	0.0	0.0	0.0	0.0	0.0	0.0	0.0	0.0	0.0	0.0	0.0	0.0	0.0	13.626985792504614	0.0	0.0	11.932284286673132	0.0	0.0	0.0	0.0	0.0	0.0	0.0	0.0	0.0	0.0	16.357817441850003	5.351236429933318	0.0	0.0	0.0	20.205530657851664	0.0	0.0	0.0
3R_5358	14.414102758138563	12.290372336829945	0.0	0.0	0.0	0.0	0.0	0.0	0.0	0.0	12.284257723727043	24.207213749697413	0.0	0.0	0.0	0.0	0.0	0.0	0.0	0.0	0.0	0.0	0.0	0.0	0.0	0.0	0.0	0.0	0.0	0.0	20.55044363270192	11.757789535567312	0.0	0.0	0.0	0.0	0.0	0.0	0.0	11.415329646181858	8.205835169388951	5.368853669208819	0.0	0.0	0.0	6.7573503077973065	0.0	0.0	4.1070123128229135
3R_5359	0.0	0.0	0.0	0.0	0.0	0.0	0.0	0.0	0.0	0.0	0.0	0.0	0.0	223.0400356864057	0.0	0.0	0.0	0.0	0.0	0.0	0.0	0.0	0.0	0.0	0.0	0.0	0.0	0.0	0.0	0.0	0.0	0.0	0.0	0.0	0.0	0.0	0.0	0.0	0.0	0.0	0.0	0.0	0.0	0.0	0.0	0.0	0.0	0.0	0.0
3R_5360	0.0	0.0	0.0	0.0	0.0	0.0	0.0	10.957583195450413	0.0	0.0	4.3012602692588935	0.0	0.0	0.0	14.000863386575505	0.0	0.0	0.0	0.0	0.0	0.0	0.0	0.0	0.0	0.0	0.0	0.0	4.1705417950846	4.386368919944381	0.0	0.0	0.0	0.0	0.0	0.0	0.0	8.353172117111473	0.0	0.0	0.0	0.0	3.7597447885237556	0.0	0.0	0.0	0.0	0.0	3.445121793668211	0.0
3R_5361	0.0	0.0	22.916384986101214	0.0	0.0	0.0	0.0	0.0	0.0	12.9904714891627	0.0	0.0	0.0	8.569046376535894	0.0	11.316441658085033	0.0	0.0	0.0	0.0	0.0	0.0	0.0	0.0	0.0	0.0	0.0	0.0	0.0	0.0	0.0	0.0	0.0	0.0	0.0	0.0	15.90862088165577	6.2797187690746465	0.0	15.224616377728823	0.0	0.0	0.0	0.0	5.7290962465253035	0.0	0.0	0.0	0.0
3R_5362	0.0	0.0	0.0	0.0	0.0	15.645400135019804	0.0	0.0	0.0	0.0	0.0	0.0	0.0	10.760029288799723	0.0	0.0	0.0	0.0	15.806877888706932	3.926950860100412	8.41489470021517	0.0	36.658504039767145	0.0	0.0	0.0	17.172256045206534	0.0	15.734700364100965	5.012217279619072	8.603993457523375	9.845426799251747	5.9824642009342215	0.0	0.0	0.0	0.0	0.0	0.0	0.0	13.742370407729258	0.0	0.0	0.0	0.0	0.0	0.0	12.3582763170524	6.878042674127967
3R_5363	0.0	0.0	0.0	0.0	0.0	0.0	0.0	0.0	0.0	0.0	0.0	0.0	10.565541753436179	0.0	0.0	0.0	0.0	0.0	22.92431765768492	0.0	0.0	0.0	0.0	0.0	0.0	0.0	0.0	0.0	11.409820204053224	0.0	9.35861657186388	0.0	0.0	0.0	0.0	0.0	0.0	17.15389444865668	0.0	0.0	29.8953215316569	0.0	0.0	0.0	0.0	0.0	0.0	0.0	0.0
3R_5364	0.0	0.0	0.0	279.0334282046989	0.0	0.0	17.10483553700631	0.0	0.0	0.0	0.0	0.0	0.0	0.0	0.0	0.0	0.0	0.0	0.0	0.0	0.0	0.0	146.9378159163042	0.0	0.0	0.0	0.0	0.0	21.023066508573205	0.0	0.0	0.0	0.0	0.0	0.0	0.0	0.0	0.0	0.0	0.0	0.0	0.0	0.0	0.0	0.0	0.0	0.0	0.0	0.0
3R_5365	15.622778636162671	8.880643704578283	18.623395827241932	0.0	0.0	0.0	5.523595418729959	0.0	0.0	0.0	0.0	0.0	0.0	0.0	0.0	0.0	0.0	0.0	0.0	0.0	0.0	0.0	0.0	0.0	0.0	0.0	7.40914169538944	6.454852822900785	0.0	6.4877138918173705	5.5684186025273945	0.0	7.743582119139658	18.186761674309654	0.0	0.0	12.92841536412882	0.0	0.0	0.0	0.0	5.819051925146043	0.0	0.0	4.655848956810483	0.0	0.0	5.332101973250977	4.451400499625192
3R_5366	0.0	0.0	0.0	0.0	0.0	0.0	4.645124129329546	0.0	0.0	0.0	0.0	0.0	5.286733945642859	0.0	0.0	0.0	0.0	0.0	5.7353787988281475	0.0	18.319598214571958	12.11934647636061	0.0	0.0	0.0	0.0	0.0	0.0	5.709189854541261	5.455909431903431	4.68281864473609	0.0	0.0	0.0	0.0	0.0	0.0	0.0	0.0	0.0	0.0	4.893591303892509	0.0	0.0	0.0	0.0	8.97353524984117	4.484085755449621	3.7434508327680724
3R_5367	0.0	0.0	0.0	0.0	0.0	0.0	0.0	0.0	0.0	0.0	0.0	0.0	0.0	0.0	0.0	0.0	0.0	0.0	0.0	0.0	0.0	0.0	0.0	0.0	0.0	0.0	0.0	0.0	0.0	0.0	0.0	0.0	0.0	0.0	0.0	0.0	0.0	0.0	0.0	0.0	0.0	0.0	0.0	0.0	0.0	0.0	0.0	0.0	0.0
3R_5368	0.0	0.0	0.0	0.0	0.0	0.0	0.0	0.0	0.0	0.0	0.0	0.0	0.0	0.0	0.0	0.0	0.0	0.0	0.0	0.0	0.0	0.0	0.0	0.0	0.0	0.0	0.0	0.0	0.0	0.0	0.0	0.0	0.0	0.0	0.0	0.0	0.0	0.0	0.0	0.0	0.0	0.0	0.0	0.0	0.0	0.0	0.0	0.0	0.0
3R_5369	0.0	0.0	0.0	0.0	0.0	0.0	0.0	0.0	0.0	0.0	0.0	0.0	0.0	0.0	0.0	0.0	0.0	0.0	0.0	0.0	0.0	0.0	0.0	0.0	0.0	0.0	0.0	0.0	0.0	0.0	0.0	0.0	0.0	0.0	0.0	0.0	0.0	0.0	0.0	0.0	0.0	0.0	0.0	0.0	0.0	0.0	0.0	0.0	0.0
3R_5370	0.0	6.066545760409663	0.0	0.0	0.0	6.9169639231912665	0.0	0.0	0.0	0.0	0.0	0.0	0.0	4.757100090813041	0.0	0.0	0.0	0.0	0.0	0.0	0.0	9.844661092619555	0.0	0.0	0.0	0.0	0.0	0.0	0.0	0.0	3.803898387223162	0.0	0.0	6.211870760786448	0.0	0.0	17.663319467627552	0.0	0.0	0.0	0.0	0.0	0.0	15.95247438830237	6.361007532705121	10.006313984123983	14.57857707256341	0.0	3.0408409263131264
3R_5371	0.0	0.0	0.0	0.0	0.0	0.0	0.0	23.100129822729603	0.0	0.0	0.0	0.0	8.562838820828592	0.0	0.0	50.10584860517844	0.0	0.0	0.0	0.0	0.0	0.0	0.0	0.0	0.0	0.0	10.091917181690839	0.0	0.0	0.0	0.0	0.0	0.0	0.0	0.0	0.0	0.0	0.0	0.0	0.0	0.0	0.0	0.0	63.61606432856425	0.0	9.975918133625427	14.534292209038004	0.0	0.0
3R_5372	0.0	7.942979994281054	0.0	0.0	0.0	0.0	0.0	0.0	0.0	0.0	0.0	15.644555694618273	0.0	8.304682179812978	0.0	5.483658697082693	0.0	0.0	0.0	6.0617081893677645	0.0	0.0	0.0	0.0	0.0	0.0	4.417897787516789	3.8488776672722236	0.0	15.473887814313347	3.3203176879963876	15.19756838905775	4.617316784869977	0.0	0.0	0.0	7.708911501695961	0.0	15.925595617276088	7.377460383037744	5.303239218514669	0.0	0.0	0.0	5.552347532536756	8.73423470635503	0.0	3.179407612773588	0.0
3R_5373	0.0	5.675713564898663	0.0	0.0	0.0	0.0	3.5301884061552364	0.0	0.0	0.0	0.0	0.0	0.0	4.45062785007081	0.0	0.0	0.0	0.0	0.0	3.24857793500895	0.0	9.210426940130382	0.0	0.0	0.0	0.0	0.0	0.0	17.35541636511631	4.146366746138696	0.0	0.0	9.898010895730394	0.0	0.0	0.0	0.0	0.0	51.2088707419824	0.0	0.0	7.438035585049846	0.0	0.0	8.926807321410294	4.680832738867576	0.0	0.0	0.0
3R_5374	12.886780611580834	0.0	0.0	0.0	0.0	0.0	0.0	0.0	0.0	0.0	0.0	0.0	0.0	5.744224612968506	0.0	7.585929617745006	0.0	0.0	5.6256511691228255	0.0	0.0	0.0	0.0	0.0	0.0	0.0	18.334763444882032	0.0	0.0	5.351528530336477	4.593228295388674	0.0	0.0	0.0	0.0	0.0	10.66427786842414	4.209583369114792	0.0	0.0	0.0	14.39990553661968	0.0	38.52540172362647	0.0	12.082679358313065	0.0	4.39829750700099	0.0
3R_5375	0.0	4.017434056833032	0.0	0.0	0.0	9.161208876478504	9.9950774243685	0.0	0.0	9.551508899618417	0.0	0.0	0.0	0.0	0.0	0.0	0.0	0.0	6.170508425212203	0.0	0.0	0.0	0.0	0.0	0.0	0.0	13.407018305942794	17.520314805016415	0.0	11.739672756621909	5.038093021334309	0.0	7.006098107793023	0.0	0.0	0.0	0.0	0.0	0.0	0.0	0.0	0.0	0.0	0.0	0.0	6.626457323626899	0.0	0.0	0.0
3R_5376	0.0	0.0	0.0	0.0	0.0	0.0	4.005142603102384	0.0	0.0	7.654799176343609	9.65418702091097	0.0	0.0	0.0	0.0	0.0	0.0	0.0	4.9451875412923165	3.685644047869145	0.0	0.0	0.0	0.0	0.0	0.0	0.0	9.36078915196867	9.845213552527168	0.0	4.037643760306086	0.0	0.0	6.593583388389755	0.0	0.0	9.374355513058479	0.0	0.0	0.0	0.0	8.438754473594717	0.0	0.0	0.0	0.0	7.737207301447787	11.598873826677254	3.2276972574901945
3R_5377	0.0	3.4447064335059707	0.0	0.0	0.0	0.0	4.285086826571823	0.0	0.0	0.0	0.0	10.177081213108082	0.0	0.0	0.0	7.134448685477829	0.0	0.0	5.290837327915516	3.9432565384122475	0.0	11.179992285805323	0.0	0.0	0.0	0.0	5.747853176838451	0.0	0.0	0.0	0.0	0.0	6.007304882737408	0.0	0.0	0.0	10.029587282483325	0.0	0.0	0.0	0.0	0.0	0.0	0.0	0.0	5.6817858989437555	8.278008642241023	12.409590959199335	0.0
3R_5378	0.0	0.0	0.0	0.0	0.0	0.0	0.0	0.0	0.0	0.0	0.0	0.0	0.0	13.065106692927529	0.0	0.0	0.0	0.0	6.397707061789054	4.768205605025688	20.43516687868152	0.0	0.0	0.0	0.0	0.0	0.0	0.0	6.36849378753431	0.0	0.0	0.0	0.0	17.06055216477081	0.0	0.0	12.12782729973925	4.787300249897073	0.0	0.0	0.0	0.0	0.0	0.0	8.735073942400922	0.0	0.0	0.0	4.175748920568904
3R_5379	0.0	5.174221202095767	0.0	0.0	0.0	0.0	3.218269472139441	0.0	0.0	0.0	7.757470444037608	0.0	3.662794360468779	4.057381106561435	0.0	0.0	0.0	0.0	11.920883480516508	0.0	12.692320384628077	0.0	0.0	0.0	0.0	0.0	4.316864781981061	0.0	0.0	15.12001512001512	6.488770533714354	0.0	4.511723261723262	0.0	0.0	0.0	0.0	5.946802285475054	0.0	0.0	0.0	0.0	0.0	0.0	2.7126853849192054	8.534491293111984	0.0	0.0	7.780696403450895
3R_5380	0.0	5.8217553174457635	24.4173411957172	0.0	0.0	0.0	7.242047326779281	44.47112712071687	0.0	0.0	0.0	0.0	0.0	0.0	0.0	0.0	0.0	0.0	0.0	0.0	0.0	0.0	0.0	0.0	0.0	0.0	0.0	0.0	0.0	0.0	0.0	0.0	10.15269655620533	0.0	0.0	0.0	16.950589032968896	13.382043973396497	0.0	0.0	0.0	0.0	0.0	0.0	0.0	0.0	0.0	0.0	0.0
3R_5381	0.0	0.0	0.0	0.0	0.0	8.426679879700718	0.0	0.0	0.0	0.0	0.0	0.0	5.231786451033357	0.0	24.045036353089333	0.0	0.0	0.0	5.6757683287586636	12.69043585301937	0.0	0.0	0.0	0.0	0.0	0.0	0.0	0.0	5.649851578399035	0.0	4.634147923855388	0.0	0.0	7.567691105011551	0.0	0.0	10.759282571038161	8.494170450819603	0.0	0.0	0.0	0.0	0.0	19.434306214702442	7.749378887282184	0.0	0.0	8.874961116576609	7.409086800415501
3R_5382	0.0	2.9628576169143614	24.853365145640723	0.0	0.0	0.0	0.0	0.0	0.0	0.0	0.0	0.0	0.0	0.0	4.819741661846925	0.0	0.0	0.0	0.0	0.0	7.267864410721555	0.0	0.0	0.0	0.0	0.0	0.0	4.307077389566536	0.0	8.658008658008658	3.715593603234053	0.0	10.333994708994709	0.0	0.0	0.0	8.626639061421672	0.0	0.0	8.255729476256523	0.0	0.0	0.0	0.0	0.0	4.887012276174838	7.120072909546595	7.115817038112316	2.970249976238
3R_5383	0.0	6.685830485448123	0.0	0.0	0.0	0.0	8.316924733910389	0.0	0.0	15.895660881970745	5.011878151218388	9.876348121518587	0.0	0.0	0.0	0.0	0.0	0.0	0.0	11.480199525867759	0.0	0.0	0.0	0.0	0.0	0.0	0.0	0.0	5.111047734119208	0.0	4.192207692030362	9.594166746618058	5.829788821729722	6.845990542948664	0.0	0.0	9.733212641496578	0.0	0.0	0.0	0.0	0.0	0.0	17.580933828881257	3.5051757425013776	0.0	0.0	0.0	0.0
3R_5384	0.0	0.0	0.0	0.0	0.0	0.0	4.42282176028306	13.579576317218903	0.0	0.0	5.330490405117271	0.0	5.033725963958522	0.0	0.0	0.0	0.0	0.0	0.0	4.07000407000407	0.0	0.0	0.0	0.0	0.0	0.0	5.932605600379686	5.168492867479843	5.435964340073929	0.0	4.458712323880864	0.0	0.0	0.0	0.0	0.0	0.0	8.172605426610003	0.0	0.0	0.0	9.318796011555307	0.0	18.698578908002993	3.7280047718461082	5.864414731409805	0.0	4.26949022286739	0.0
3R_5385	0.0	3.581007767205847	0.0	0.0	0.0	0.0	0.0	0.0	0.0	0.0	0.0	0.0	5.069939819814339	5.61611600649223	5.825299274750241	0.0	0.0	0.0	0.0	0.0	0.0	0.0	0.0	0.0	0.0	0.0	11.950572432419515	0.0	0.0	0.0	0.0	0.0	0.0	0.0	0.0	0.0	10.426441455531227	0.0	0.0	9.978147856194933	7.172726425041422	0.0	0.0	0.0	0.0	0.0	17.211111493580255	0.0	0.0
3R_5386	0.0	9.116484975121113	0.0	0.0	0.0	0.0	0.0	0.0	0.0	0.0	0.0	13.466925231631114	0.0	0.0	0.0	0.0	0.0	0.0	0.0	0.0	0.0	0.0	48.710155093133814	0.0	0.0	0.0	0.0	0.0	6.969185051376832	0.0	0.0	13.082155939298797	0.0	28.004615160578467	0.0	0.0	13.271752402187184	0.0	0.0	0.0	0.0	11.947174373788854	0.0	0.0	0.0	0.0	21.90791664475875	0.0	0.0
3R_5387	0.0	0.0	0.0	0.0	0.0	0.0	8.708791089164958	0.0	0.0	0.0	0.0	20.683378836766774	0.0	21.958934596411254	0.0	0.0	0.0	0.0	0.0	0.0	34.34602590720734	0.0	0.0	0.0	0.0	0.0	11.681642532393196	0.0	0.0	0.0	8.77946167852772	0.0	0.0	14.337102557595726	0.0	0.0	0.0	8.046165680206753	0.0	0.0	0.0	0.0	0.0	0.0	0.0	11.547370779147295	0.0	0.0	0.0
3R_5388	0.0	0.0	0.0	0.0	0.0	0.0	0.0	0.0	0.0	0.0	3.342000253992019	6.585706382866626	0.0	0.0	0.0	4.616783856030213	0.0	0.0	0.0	0.0	5.4679857635522655	7.234701680693548	0.0	0.0	0.0	0.0	7.439003887623431	6.480868799347765	0.0	3.256931156617677	0.0	6.397543343356151	0.0	0.0	0.0	0.0	6.4902613628250805	2.561945274799374	0.0	0.0	0.0	2.921252668199156	0.0	0.0	2.3373070669881555	0.0	10.7135893309792	10.70718551189314	4.469341657035235
3R_5389	0.0	0.0	0.0	0.0	0.0	0.0	0.0	0.0	0.0	0.0	0.0	12.06389036336438	0.0	0.0	0.0	8.457160254729667	0.0	0.0	0.0	9.348655780157012	0.0	0.0	0.0	0.0	0.0	0.0	0.0	0.0	6.243109168255539	0.0	0.0	0.0	0.0	0.0	0.0	0.0	0.0	0.0	24.561213913436458	0.0	16.357817441850003	16.053709289799954	0.0	0.0	0.0	0.0	0.0	0.0	0.0
3R_5390	10.594757925673536	0.0	0.0	0.0	0.0	0.0	0.0	0.0	0.0	0.0	4.514631922059395	8.896480552293514	0.0	4.722565788883364	4.898467024744607	6.236708016040813	0.0	0.0	0.0	0.0	7.3865772595355175	0.0	0.0	0.0	0.0	0.0	0.0	8.754857851750492	0.0	4.399714018588792	0.0	0.0	0.0	0.0	0.0	0.0	0.0	3.460873441395646	0.0	0.0	0.0	0.0	0.0	0.0	12.629659239164068	4.966836433135952	0.0	7.232046354524314	3.018765856067659
3R_5391	0.0	0.0	0.0	0.0	0.0	0.0	0.0	0.0	0.0	0.0	0.0	0.0	0.0	0.0	14.537102319394677	0.0	0.0	0.0	0.0	5.114906371638867	0.0	0.0	0.0	0.0	0.0	0.0	0.0	0.0	0.0	0.0	0.0	0.0	0.0	0.0	0.0	0.0	0.0	0.0	0.0	12.45029220835813	26.849433745442308	0.0	0.0	23.499111733576473	0.0	0.0	10.73763239500743	0.0	4.479371597917272
3R_5392	0.0	0.0	0.0	0.0	0.0	0.0	0.0	0.0	0.0	0.0	0.0	0.0	0.0	0.0	0.0	0.0	0.0	0.0	0.0	0.0	0.0	0.0	0.0	0.0	0.0	0.0	0.0	0.0	0.0	0.0	0.0	0.0	0.0	0.0	0.0	0.0	0.0	0.0	0.0	0.0	0.0	0.0	0.0	0.0	0.0	0.0	0.0	0.0	0.0
3R_5393	0.0	0.0	0.0	0.0	0.0	0.0	0.0	0.0	0.0	0.0	0.0	0.0	0.0	0.0	0.0	0.0	0.0	0.0	0.0	0.0	0.0	0.0	0.0	0.0	0.0	0.0	0.0	0.0	0.0	0.0	0.0	0.0	0.0	0.0	0.0	0.0	0.0	0.0	0.0	0.0	0.0	0.0	0.0	0.0	0.0	0.0	0.0	0.0	0.0
3R_5394	0.0	0.0	0.0	0.0	0.0	0.0	0.0	0.0	0.0	0.0	0.0	0.0	0.0	0.0	0.0	44.82294935006723	0.0	0.0	0.0	0.0	0.0	0.0	0.0	0.0	0.0	0.0	0.0	0.0	0.0	0.0	0.0	0.0	0.0	0.0	0.0	0.0	0.0	0.0	0.0	0.0	0.0	0.0	0.0	0.0	0.0	0.0	52.0074890784273	0.0	43.391477913737745
3R_5395	0.0	7.224384319907297	0.0	0.0	0.0	0.0	0.0	0.0	0.0	0.0	0.0	21.34380602749082	0.0	5.665022677085776	0.0	0.0	0.0	0.0	0.0	0.0	0.0	0.0	0.0	0.0	0.0	0.0	0.0	0.0	0.0	10.55548225359546	0.0	0.0	0.0	0.0	0.0	0.0	0.0	4.15154121816183	0.0	0.0	7.235188483895194	0.0	0.0	0.0	7.575045980529102	0.0	0.0	0.0	0.0
3R_5396	0.0	0.0	19.732350399185446	0.0	0.0	5.364242815669598	2.9262525824179044	0.0	0.0	0.0	0.0	0.0	9.991327527705952	0.0	0.0	0.0	0.0	0.0	0.0	2.6928193279800086	0.0	0.0	0.0	0.0	0.0	0.0	3.925164385884481	0.0	0.0	0.0	2.949998702000571	0.0	0.0	4.817429072991758	0.0	0.0	6.849127421166544	0.0	14.149394971871002	0.0	14.135287898120385	9.248332525645626	0.0	0.0	0.0	0.0	0.0	0.0	4.716464990623668
3R_5397	0.0	0.0	0.0	0.0	0.0	0.0	5.412544112234515	0.0	0.0	0.0	6.523327418849807	0.0	0.0	0.0	0.0	0.0	0.0	0.0	0.0	0.0	0.0	0.0	0.0	0.0	0.0	0.0	0.0	0.0	0.0	0.0	0.0	0.0	0.0	8.910559369274965	0.0	0.0	25.33698185872099	0.0	0.0	24.247597063131042	0.0	0.0	0.0	0.0	4.5622436019095725	0.0	0.0	0.0	0.0
3R_5398	0.0	0.0	0.0	0.0	0.0	0.0	12.981028227245881	0.0	0.0	0.0	0.0	0.0	0.0	0.0	0.0	0.0	0.0	0.0	16.027798613915976	0.0	0.0	33.8681108029113	0.0	0.0	0.0	0.0	0.0	0.0	0.0	0.0	0.0	0.0	0.0	0.0	0.0	0.0	0.0	0.0	0.0	0.0	0.0	0.0	0.0	0.0	0.0	0.0	0.0	0.0	0.0
3R_5399	0.0	7.407144042285903	0.0	0.0	0.0	0.0	9.21421200058971	0.0	0.0	0.0	0.0	0.0	0.0	0.0	0.0	0.0	0.0	0.0	0.0	0.0	0.0	0.0	0.0	0.0	0.0	0.0	0.0	0.0	0.0	0.0	0.0	0.0	0.0	7.584583272656666	0.0	0.0	0.0	8.513130652718752	0.0	0.0	7.4182215258984945	0.0	0.0	0.0	7.766676608012724	0.0	0.0	0.0	0.0
3R_5400	0.0	0.0	14.250393667125055	0.0	0.0	7.747943889390353	0.0	0.0	0.0	0.0	0.0	0.0	0.0	0.0	0.0	0.0	0.0	0.0	10.437214933567127	7.778847369291055	0.0	0.0	0.0	0.0	0.0	0.0	0.0	0.0	0.0	0.0	0.0	0.0	0.0	0.0	0.0	0.0	0.0	3.904999179950172	0.0	0.0	0.0	0.0	0.0	0.0	0.0	0.0	0.0	4.080058916050748	3.4061569693377747
3R_5401	13.227443241041053	0.0	0.0	0.0	0.0	0.0	4.676699746522874	0.0	0.0	0.0	0.0	11.107161897991826	0.0	5.896073450924622	0.0	0.0	0.0	0.0	0.0	0.0	9.222063602728255	12.201728740928013	0.0	0.0	0.0	0.0	0.0	5.4651737269424325	5.747998546905968	5.492996429552321	4.714650493529613	0.0	6.556310842564619	15.398308033913233	0.0	0.0	32.838565611454094	8.641727792487918	0.0	0.0	0.0	0.0	0.0	19.771911232027332	0.0	12.402085534703515	0.0	13.54370010275154	0.0
3R_5402	0.0	19.317984979622747	0.0	0.0	0.0	0.0	0.0	0.0	0.0	0.0	0.0	0.0	0.0	0.0	0.0	13.33671196703165	0.0	0.0	0.0	22.11386428721487	15.795617348010621	0.0	68.8117585533016	0.0	0.0	0.0	0.0	0.0	9.845213552527168	0.0	8.075287520612171	0.0	0.0	0.0	0.0	0.0	0.0	0.0	0.0	0.0	0.0	0.0	0.0	0.0	0.0	0.0	15.474414602895575	0.0	6.455394514980389
3R_5403	0.0	3.3228309722404057	0.0	0.0	0.0	7.577261547367735	0.0	0.0	0.0	0.0	4.981766733754459	0.0	9.408833577492565	5.211215787065554	5.405317751604027	0.0	0.0	0.0	0.0	0.0	0.0	0.0	0.0	0.0	0.0	0.0	11.088982430616237	0.0	10.16068100948398	0.0	0.0	0.0	0.0	13.609719517290467	0.0	0.0	0.0	3.8189744984158893	0.0	18.517524058893134	0.0	8.709155150986268	0.0	0.0	3.4841166092019695	0.0	0.0	11.970533335142216	0.0
3R_5404	11.46898156590593	0.0	13.671792221570534	0.0	0.0	7.433358086415761	0.0	0.0	0.0	0.0	0.0	0.0	0.0	0.0	5.30266273209092	6.751328323847717	0.0	0.0	0.0	7.463006808127961	0.0	0.0	0.0	0.0	0.0	0.0	10.87838616965496	4.738631312686169	9.967714572499673	9.525510507828779	0.0	0.0	0.0	0.0	0.0	0.0	0.0	0.0	0.0	0.0	19.587602614553195	8.543755347856864	0.0	0.0	0.0	0.0	0.0	0.0	0.0
3R_5405	0.0	0.0	0.0	0.0	0.0	0.0	0.0	0.0	0.0	0.0	0.0	0.0	0.0	0.0	0.0	0.0	0.0	0.0	0.0	0.0	0.0	0.0	0.0	0.0	0.0	0.0	0.0	0.0	0.0	0.0	0.0	126.42225031605562	0.0	0.0	0.0	0.0	0.0	0.0	0.0	0.0	0.0	0.0	0.0	0.0	0.0	0.0	0.0	0.0	0.0
3R_5406	0.0	0.0	0.0	0.0	0.0	0.0	0.0	0.0	0.0	0.0	23.394001777944133	0.0	0.0	24.471477269668338	0.0	32.317486992211485	0.0	0.0	0.0	0.0	0.0	0.0	0.0	0.0	0.0	0.0	0.0	0.0	0.0	0.0	0.0	0.0	0.0	0.0	0.0	0.0	0.0	0.0	0.0	0.0	0.0	0.0	0.0	0.0	0.0	0.0	0.0	0.0	0.0
3R_5407	19.20299874028328	0.0	0.0	0.0	0.0	12.445984427584284	0.0	0.0	0.0	0.0	0.0	16.12487100103199	0.0	8.559650492351096	0.0	0.0	0.0	0.0	0.0	0.0	0.0	0.0	0.0	0.0	0.0	0.0	0.0	0.0	0.0	0.0	6.844514532273255	0.0	0.0	0.0	0.0	0.0	0.0	6.272833112529607	0.0	0.0	0.0	0.0	0.0	0.0	0.0	0.0	0.0	0.0	0.0
3R_5408	0.0	7.352438399432981	0.0	0.0	0.0	0.0	9.146160213288457	0.0	0.0	0.0	11.023170704821535	0.0	0.0	11.530873336815658	11.960363355838751	0.0	0.0	0.0	0.0	0.0	0.0	23.862760491859223	0.0	0.0	0.0	0.0	0.0	0.0	11.24128519365362	0.0	9.220379990300161	0.0	12.822090924011162	0.0	0.0	0.0	0.0	0.0	0.0	0.0	0.0	0.0	0.0	0.0	15.41863125726603	0.0	0.0	0.0	14.741565613234389
3R_5409	0.0	0.0	0.0	59.946647483739476	0.0	0.0	3.6747480500868157	0.0	0.0	0.0	8.857788210283891	0.0	4.182324243051591	4.632879079539584	4.805439757805836	6.118266083391966	0.0	0.0	0.0	0.0	0.0	0.0	0.0	0.0	0.0	0.0	0.0	0.0	9.033056470152523	0.0	0.0	0.0	0.0	0.0	0.0	0.0	0.0	0.0	0.0	0.0	5.916967199292331	3.8713099157796527	0.0	0.0	6.194904071910447	9.745021512134986	7.098945096758621	0.0	8.884308534266777
3R_5410	0.0	0.0	9.629532621004707	0.0	0.0	0.0	0.0	0.0	0.0	0.0	0.0	0.0	6.501122093673367	0.0	3.7348551623168054	0.0	0.0	0.0	3.5264114109031	2.6282314105192333	5.631924451112643	14.903218499067059	0.0	0.0	0.0	0.0	0.0	0.0	0.0	3.354579000335458	0.0	0.0	0.0	0.0	0.0	0.0	0.0	5.277512729360703	0.0	0.0	4.598749875833754	3.008836350594426	0.0	0.0	2.4073831552511766	3.786983682644708	5.517399671604371	2.7570508819254362	0.0
3R_5411	0.0	0.0	13.048016701461378	0.0	0.0	0.0	3.8699690402476783	11.88212927756654	0.0	0.0	0.0	0.0	0.0	4.8790007806401245	0.0	0.0	0.0	0.0	14.3348623853211	0.0	0.0	0.0	0.0	0.0	0.0	0.0	5.191029900332226	0.0	0.0	0.0	0.0	0.0	0.0	0.0	0.0	0.0	9.057971014492754	7.151029748283753	0.0	8.668515950069349	6.231306081754735	4.076973255055447	0.0	0.0	0.0	10.262725779967159	0.0	0.0	0.0
3R_5412	0.0	0.0	0.0	0.0	0.0	0.0	0.0	0.0	0.0	0.0	14.547147304413604	0.0	0.0	0.0	0.0	0.0	0.0	0.0	14.903040816448186	0.0	0.0	0.0	0.0	0.0	0.0	0.0	0.0	28.21009752230713	0.0	0.0	0.0	0.0	0.0	0.0	0.0	0.0	0.0	22.303406622327493	0.0	0.0	0.0	0.0	0.0	0.0	0.0	0.0	0.0	0.0	0.0
3R_5413	0.0	7.100714402876073	0.0	0.0	0.0	0.0	0.0	0.0	0.0	0.0	0.0	0.0	0.0	11.1360930799204	0.0	0.0	0.0	0.0	10.906219598912868	0.0	0.0	0.0	0.0	0.0	0.0	0.0	0.0	0.0	0.0	0.0	0.0	0.0	0.0	0.0	0.0	0.0	0.0	0.0	0.0	0.0	0.0	9.305502436645813	0.0	0.0	7.445373296126322	0.0	0.0	0.0	7.118430756176663
3R_5414	0.0	0.0	0.0	0.0	0.0	16.86588082905924	0.0	0.0	0.0	0.0	11.088687321194918	0.0	0.0	11.599407502264784	12.031450210851164	0.0	0.0	0.0	0.0	16.933152148605345	0.0	0.0	0.0	0.0	0.0	0.0	0.0	0.0	0.0	0.0	0.0	0.0	25.79659897639095	0.0	0.0	0.0	0.0	0.0	0.0	0.0	0.0	19.385311168168545	0.0	0.0	0.0	0.0	0.0	0.0	0.0
3R_5415	0.0	0.0	0.0	0.0	0.0	46.71085513562497	0.0	0.0	0.0	0.0	0.0	0.0	0.0	0.0	33.321670748571336	0.0	0.0	0.0	31.461975056946176	0.0	0.0	0.0	0.0	0.0	0.0	0.0	0.0	0.0	0.0	0.0	0.0	0.0	0.0	0.0	0.0	0.0	0.0	0.0	0.0	0.0	0.0	0.0	0.0	0.0	0.0	33.786751538986536	0.0	0.0	0.0
3R_5416	0.0	0.0	0.0	0.0	0.0	0.0	0.0	0.0	0.0	0.0	16.317827770767156	0.0	0.0	0.0	11.803448967788388	0.0	0.0	0.0	22.28938757678694	0.0	0.0	0.0	0.0	0.0	0.0	0.0	0.0	5.273972313754942	5.54690238783054	0.0	0.0	0.0	0.0	0.0	0.0	0.0	0.0	0.0	0.0	10.109056501538598	0.0	0.0	0.0	0.0	0.0	0.0	0.0	0.0	3.6370407872302044
3R_5417	0.0	4.4522368483149615	0.0	0.0	0.0	0.0	5.538417231123689	0.0	0.0	0.0	6.675032707660267	0.0	6.303413550574178	0.0	0.0	9.221179204396659	0.0	0.0	0.0	5.096606169951429	0.0	0.0	0.0	0.0	0.0	0.0	7.42902311317671	12.944347074189231	13.61422196082916	0.0	5.583360691800723	0.0	0.0	9.117781680188337	0.0	0.0	0.0	5.117015920059931	26.780071342110055	0.0	0.0	5.8346665546410685	0.0	0.0	0.0	0.0	0.0	0.0	4.4633452236850095
3R_5418	0.0	3.6843825288054237	30.905739041211255	0.0	0.0	0.0	9.166469969498571	14.072099810589537	0.0	0.0	0.0	0.0	0.0	5.778239266487194	0.0	0.0	0.0	0.0	5.658963685298239	4.217620797931678	0.0	0.0	0.0	0.0	0.0	0.0	0.0	0.0	5.633123668470392	0.0	0.0	21.14835571534313	0.0	0.0	0.0	0.0	0.0	4.234510583735752	0.0	0.0	7.37978514493529	0.0	0.0	0.0	0.0	0.0	0.0	8.84868439972516	0.0
3R_5419	0.0	3.0782936279629736	0.0	0.0	0.0	0.0	0.0	0.0	0.0	0.0	0.0	18.18909381934592	0.0	0.0	15.022571413548857	6.375558658327437	0.0	0.0	0.0	0.0	0.0	0.0	0.0	0.0	0.0	0.0	0.0	13.424656798648943	0.0	4.4976668353291736	0.0	0.0	0.0	0.0	0.0	0.0	8.962741881996541	7.075848854207795	0.0	0.0	0.0	0.0	0.0	0.0	6.45541951834824	15.232246055609883	0.0	3.6965283314869173	0.0
3R_5420	18.871912555105986	2.6818969808276547	0.0	0.0	0.0	0.0	0.0	0.0	0.0	0.0	0.0	0.0	11.39097470292338	0.0	0.0	0.0	0.0	0.0	4.119213329115259	0.0	0.0	0.0	0.0	0.0	0.0	0.0	0.0	0.0	0.0	0.0	0.0	0.0	0.0	5.492284438820345	0.0	0.0	7.808595702148926	6.164680817485993	16.131530043361554	0.0	0.0	0.0	0.0	0.0	2.812072564970124	4.423588698261707	6.444893581917175	0.0	0.0
3R_5421	11.628907603677526	6.610359623394591	0.0	0.0	0.0	15.0740209800224	8.223041785386831	0.0	0.0	15.716227791005602	0.0	9.764862120146864	4.679426526920273	5.183533365885923	0.0	6.8454703522679035	0.0	0.0	0.0	0.0	0.0	0.0	0.0	0.0	0.0	0.0	0.0	0.0	0.0	14.487504527345166	0.0	9.485866059571238	0.0	0.0	0.0	0.0	0.0	0.0	0.0	9.209578698612852	0.0	4.331445689301935	0.0	0.0	0.0	0.0	7.942710815430463	0.0	3.313426268313307
3R_5422	0.0	8.45093513822772	0.0	0.0	0.0	0.0	0.0	0.0	0.0	0.0	0.0	0.0	0.0	0.0	0.0	0.0	0.0	0.0	0.0	0.0	0.0	0.0	0.0	0.0	0.0	0.0	0.0	24.57008493878363	0.0	12.347584503781448	10.597957985455363	0.0	14.737785323523863	0.0	0.0	0.0	49.21138751507099	0.0	0.0	0.0	16.92714725094665	0.0	0.0	0.0	0.0	0.0	0.0	0.0	0.0
3R_5423	0.0	0.0	0.0	0.0	0.0	0.0	0.0	0.0	0.0	0.0	0.0	0.0	0.0	0.0	0.0	0.0	0.0	0.0	0.0	0.0	0.0	0.0	0.0	0.0	0.0	0.0	0.0	0.0	0.0	0.0	0.0	0.0	0.0	0.0	0.0	0.0	0.0	0.0	0.0	0.0	0.0	0.0	0.0	0.0	274.69508845181844	0.0	0.0	0.0	0.0
3R_5424	0.0	0.0	0.0	0.0	0.0	0.0	0.0	0.0	0.0	0.0	0.0	0.0	0.0	0.0	0.0	0.0	0.0	0.0	0.0	0.0	0.0	0.0	0.0	0.0	0.0	0.0	0.0	0.0	0.0	0.0	0.0	0.0	0.0	0.0	0.0	0.0	0.0	0.0	0.0	0.0	0.0	0.0	0.0	0.0	0.0	0.0	0.0	0.0	0.0
3R_5425	0.0	3.4518729517448876	0.0	0.0	0.0	0.0	0.0	0.0	0.0	0.0	10.350466806052955	0.0	4.887112586367498	0.0	0.0	0.0	0.0	0.0	0.0	11.85438078641962	0.0	0.0	0.0	0.0	0.0	0.0	0.0	0.0	0.0	0.0	0.0	0.0	6.019802743103714	14.138252314078448	0.0	0.0	0.0	0.0	0.0	9.618325603405657	0.0	0.0	0.0	18.153960104857273	0.0	11.387213070698651	0.0	8.290272277412408	0.0
3R_5426	0.0	16.143570150538793	0.0	0.0	0.0	24.5421357793662	0.0	0.0	0.0	0.0	8.067769261799112	0.0	0.0	0.0	0.0	0.0	0.0	0.0	8.265145879824779	0.0	0.0	0.0	0.0	0.0	0.0	0.0	8.979078746520607	15.645167598857903	0.0	7.862407862407863	0.0	0.0	0.0	0.0	0.0	0.0	0.0	0.0	0.0	0.0	10.77847538465684	0.0	0.0	0.0	11.284771201263895	0.0	0.0	12.923862296247234	0.0
3R_5427	9.74034196392567	0.0	0.0	0.0	0.0	0.0	0.0	10.573641181371782	0.0	6.581935220593558	0.0	0.0	0.0	0.0	0.0	0.0	0.0	0.0	0.0	6.338159842053057	0.0	0.0	0.0	0.0	0.0	0.0	0.0	0.0	0.0	8.08979674385681	3.471744857304343	7.945336087716511	4.827895192188852	0.0	0.0	0.0	0.0	0.0	0.0	7.7139185317636025	0.0	7.256014691978549	0.0	0.0	0.0	4.566285107883052	0.0	3.3244084049023055	0.0
3R_5428	0.0	0.0	0.0	0.0	0.0	0.0	14.13687320638421	0.0	0.0	0.0	0.0	0.0	0.0	0.0	0.0	0.0	0.0	0.0	0.0	26.018290858473502	0.0	0.0	0.0	0.0	0.0	0.0	0.0	0.0	0.0	0.0	0.0	0.0	19.818619989852866	0.0	0.0	0.0	0.0	13.061241549376717	0.0	0.0	0.0	0.0	0.0	0.0	0.0	37.48940924188916	0.0	0.0	0.0
3R_5429	0.0	0.0	8.601906354486282	0.0	0.0	0.0	7.653832465261168	0.0	0.0	4.876110229347844	3.0748605550738275	0.0	0.0	3.216481767212278	6.672571892791788	0.0	0.0	0.0	0.0	0.0	0.0	6.656402494020887	0.0	0.0	0.0	0.0	6.844373993021477	0.0	0.0	0.0	0.0	0.0	0.0	4.200115335167104	0.0	0.0	11.942936648692546	4.71431709816811	0.0	0.0	0.0	0.0	0.0	0.0	2.1504765886215704	6.765703027584448	0.0	0.0	4.112088965867194
3R_5430	12.153459299887823	10.362805266653977	0.0	0.0	0.0	7.876986674501643	0.0	0.0	0.0	0.0	0.0	0.0	0.0	5.417349929926578	0.0	0.0	0.0	0.0	0.0	7.90840485496974	8.473290916039007	0.0	0.0	0.0	0.0	0.0	11.527616711355394	0.0	0.0	5.047000189262508	0.0	0.0	6.023980260621482	0.0	0.0	0.0	0.0	7.940074668462183	0.0	0.0	0.0	0.0	0.0	0.0	0.0	0.0	0.0	0.0	3.4628868564051634
3R_5431	0.0	0.0	0.0	0.0	0.0	0.0	0.0	0.0	0.0	0.0	0.0	0.0	0.0	15.187551068140467	0.0	6.685653923810287	0.0	0.0	4.95801552453821	3.6952047328182216	15.836591712078093	0.0	0.0	0.0	0.0	0.0	0.0	0.0	0.0	0.0	0.0	9.264406151565684	0.0	0.0	0.0	0.0	0.0	0.0	19.416420078131676	0.0	0.0	0.0	0.0	0.0	0.0	5.324371351474531	7.757277878105238	0.0	3.2360700130219455
3R_5432	0.0	0.0	0.0	0.0	0.0	0.0	0.0	24.69013875857982	0.0	0.0	0.0	0.0	0.0	0.0	0.0	0.0	0.0	0.0	0.0	0.0	15.857158714301573	0.0	0.0	0.0	0.0	0.0	0.0	0.0	0.0	0.0	8.106749679783388	0.0	0.0	0.0	0.0	0.0	0.0	0.0	0.0	0.0	0.0	0.0	0.0	0.0	0.0	21.325144477853836	0.0	0.0	12.961090805402183
3R_5433	0.0	6.3489806076736315	0.0	0.0	0.0	0.0	0.0	0.0	0.0	0.0	0.0	18.75750300120048	0.0	0.0	0.0	0.0	0.0	0.0	0.0	7.267864410721552	0.0	0.0	0.0	0.0	0.0	0.0	0.0	0.0	0.0	9.276437847866418	0.0	0.0	0.0	0.0	0.0	0.0	0.0	0.0	0.0	0.0	0.0	0.0	0.0	0.0	0.0	10.472169163231793	0.0	0.0	0.0
3R_5434	40.966397312604336	0.0	24.4173411957172	0.0	0.0	0.0	0.0	0.0	0.0	27.682618775736188	0.0	0.0	0.0	18.260587717015675	0.0	0.0	0.0	0.0	0.0	0.0	0.0	0.0	0.0	0.0	0.0	0.0	0.0	8.46302925669214	0.0	0.0	0.0	0.0	10.15269655620533	0.0	0.0	0.0	0.0	13.382043973396497	0.0	0.0	0.0	0.0	0.0	0.0	6.1043352989293	9.602550437396173	0.0	6.990978142706837	0.0
3R_5435	9.370323622866962	5.326485603441548	11.170051750849762	0.0	0.0	0.0	3.3129751013356254	0.0	0.0	6.331899158174006	0.0	7.868315865672111	3.770581246410878	0.0	0.0	0.0	0.0	0.0	4.090561765028315	0.0	6.53291182986207	8.643707251465324	28.45986589711189	0.0	0.0	0.0	0.0	11.614590713437849	0.0	0.0	3.3398594186373503	0.0	0.0	5.454082353371087	0.0	0.0	7.754282302401501	3.0609009088426977	0.0	0.0	0.0	0.0	0.0	0.0	2.7925129377124405	4.3928200235279435	0.0	0.0	8.009662857271012
3R_5436	0.0	6.004343542118368	0.0	0.0	0.0	0.0	0.0	45.865878996638024	0.0	0.0	0.0	0.0	0.0	9.416648068786731	0.0	0.0	0.0	0.0	0.0	13.746696496998064	0.0	0.0	0.0	0.0	0.0	0.0	0.0	8.728455988506369	0.0	0.0	0.0	17.232465965879715	10.471116472322743	0.0	2010.454362685967	0.0	0.0	0.0	0.0	0.0	0.0	0.0	0.0	0.0	0.0	0.0	0.0	0.0	6.019324439179541
3R_5437	0.0	0.0	0.0	0.0	0.0	0.0	0.0	0.0	0.0	0.0	0.0	0.0	0.0	9.856567233616415	0.0	0.0	0.0	0.0	0.0	14.388903277792169	0.0	0.0	0.0	0.0	0.0	0.0	10.486929091580254	0.0	0.0	0.0	0.0	36.07503607503608	0.0	0.0	0.0	0.0	0.0	14.446524744007583	0.0	0.0	0.0	0.0	0.0	0.0	13.179814849960989	10.366389676734505	0.0	15.094157353571582	6.300530252626062
3R_5438	0.0	3.6573113860515263	15.339328965715064	0.0	0.0	0.0	0.0	0.0	0.0	0.0	0.0	0.0	5.177969397165268	0.0	5.949423947026329	0.0	0.0	0.0	0.0	0.0	0.0	0.0	0.0	0.0	0.0	0.0	18.30782036854863	0.0	5.591734075020941	0.0	0.0	0.0	0.0	7.489845641771168	0.0	0.0	0.0	4.203397353877298	0.0	0.0	0.0	0.0	0.0	0.0	0.0	0.0	0.0	0.0	0.0
3R_5439	0.0	2.475186870420749	0.0	0.0	0.0	0.0	9.237121528189386	0.0	0.0	0.0	0.0	0.0	0.0	0.0	0.0	10.252887469433578	0.0	0.0	7.6034410132649635	0.0	0.0	0.0	0.0	0.0	0.0	0.0	4.130108324481134	3.5981551538894974	0.0	0.0	3.1040264810707154	0.0	0.0	0.0	0.0	0.0	7.2067397430076605	2.8447656880293395	0.0	0.0	0.0	0.0	0.0	0.0	0.0	0.0	0.0	0.0	2.481362486364913
3R_5440	0.0	0.0	0.0	0.0	0.0	0.0	4.097915595232485	0.0	0.0	7.832110871361495	0.0	0.0	0.0	0.0	10.71762540291573	0.0	0.0	0.0	0.0	0.0	24.242247935166528	0.0	35.20283875691736	0.0	0.0	0.0	0.0	0.0	0.0	0.0	4.131169591947854	0.0	0.0	13.492627291132441	0.0	0.0	9.591498096087628	0.0	0.0	0.0	0.0	4.317112645988561	0.0	17.324957293980273	3.4541407548541043	0.0	7.9164278544263915	0.0	3.3024619193116083
3R_5441	16.855760203213045	0.0	0.0	0.0	0.0	0.0	0.0	0.0	0.0	0.0	0.0	0.0	6.782691385507152	0.0	0.0	0.0	0.0	0.0	0.0	0.0	0.0	0.0	0.0	0.0	0.0	0.0	0.0	6.964282978317401	0.0	0.0	0.0	0.0	0.0	0.0	0.0	0.0	0.0	0.0	0.0	0.0	0.0	0.0	0.0	0.0	5.023298056385516	0.0	0.0	11.50584468145206	0.0
3R_5442	32.73483149745487	9.303926722273136	13.007368674354021	0.0	0.0	0.0	0.0	0.0	0.0	7.373407804752161	4.649648951504162	9.16254352208173	4.390789002829863	0.0	0.0	0.0	0.0	0.0	0.0	7.100318626798378	0.0	0.0	0.0	0.0	0.0	0.0	0.0	0.0	4.741651137759191	9.062588501840839	0.0	0.0	0.0	12.702404882804437	0.0	0.0	0.0	0.0	37.30856044919507	0.0	0.0	4.064272403793591	0.0	0.0	0.0	0.0	0.0	0.0	6.218093408199179
3R_5443	0.0	12.845421410106136	0.0	0.0	0.0	7.323056643843141	7.98961350244682	0.0	0.0	7.635044855888528	14.443909484833895	9.487666034155598	4.546591193252858	5.036387902596258	0.0	6.651147322913202	0.0	0.0	0.0	0.0	0.0	0.0	0.0	0.0	0.0	0.0	0.0	9.336632276737781	0.0	0.0	0.0	0.0	16.801075268817204	0.0	0.0	0.0	0.0	3.690854063630324	0.0	8.948145496845779	6.4323159553597264	0.0	0.0	16.889039013680122	0.0	0.0	0.0	0.0	3.2193677161805425
3R_5444	0.0	0.0	0.0	0.0	0.0	0.0	0.0	0.0	0.0	0.0	0.0	0.0	0.0	0.0	0.0	0.0	0.0	0.0	0.0	0.0	0.0	0.0	0.0	0.0	0.0	0.0	0.0	0.0	0.0	0.0	0.0	0.0	0.0	0.0	0.0	0.0	0.0	0.0	0.0	0.0	0.0	0.0	0.0	0.0	0.0	0.0	0.0	0.0	0.0
3R_5445	0.0	0.0	49.006635498446485	0.0	0.0	0.0	0.0	0.0	0.0	0.0	17.51804358489244	0.0	0.0	0.0	0.0	0.0	0.0	0.0	0.0	0.0	0.0	0.0	0.0	0.0	0.0	0.0	0.0	33.97131462193324	0.0	0.0	14.653045195852604	0.0	0.0	0.0	0.0	0.0	0.0	0.0	0.0	0.0	0.0	0.0	0.0	0.0	0.0	0.0	0.0	0.0	0.0
3R_5446	0.0	0.0	0.0	0.0	0.0	0.0	0.0	0.0	0.0	0.0	0.0	0.0	0.0	0.0	0.0	0.0	0.0	0.0	0.0	0.0	0.0	0.0	0.0	0.0	0.0	0.0	0.0	0.0	0.0	0.0	0.0	0.0	0.0	0.0	0.0	0.0	0.0	11.108395725489324	0.0	0.0	0.0	0.0	0.0	0.0	0.0	15.94209829897811	23.226645607841313	0.0	9.689359145786097
3R_5447	0.0	0.0	0.0	0.0	0.0	0.0	0.0	0.0	0.0	0.0	5.22597098540909	0.0	0.0	10.933335082666947	0.0	0.0	0.0	0.0	5.353823486581177	3.990200068631441	0.0	0.0	0.0	0.0	0.0	0.0	5.816280000372243	0.0	0.0	5.092946269416857	0.0	0.0	0.0	0.0	0.0	0.0	10.148987131084318	12.018537392073533	41.93294084100707	0.0	0.0	0.0	0.0	0.0	0.0	0.0	8.376556364172464	0.0	3.4944117367505885
3R_5448	0.0	2.500050626025177	0.0	0.0	0.0	0.0	6.219940195275023	0.0	0.0	0.0	0.0	0.0	3.5395360871632002	0.0	0.0	0.0	0.0	0.0	0.0	0.0	12.265205635371384	0.0	0.0	0.0	0.0	0.0	4.171596102728057	7.268598708660754	0.0	0.0	6.270414116959527	21.52543589007677	0.0	10.23975883319996	0.0	0.0	0.0	2.8733419380346574	15.037729663726292	0.0	0.0	9.828966159852408	0.0	0.0	0.0	0.0	0.0	0.0	0.0
3R_5449	25.05455629633527	0.0	0.0	0.0	0.0	0.0	0.0	0.0	0.0	0.0	0.0	21.038458301775645	0.0	0.0	0.0	14.748609943512824	0.0	0.0	0.0	0.0	0.0	0.0	0.0	0.0	0.0	0.0	0.0	10.351773983507552	0.0	0.0	0.0	0.0	12.418534414242568	0.0	0.0	0.0	0.0	0.0	0.0	19.842096595294645	0.0	9.332127622444514	0.0	0.0	7.466676224012233	0.0	17.112621585176363	17.102392881299988	14.277596452302834
3R_5450	0.0	0.0	0.0	0.0	0.0	0.0	0.0	0.0	0.0	0.0	0.0	0.0	0.0	0.0	0.0	0.0	0.0	0.0	0.0	0.0	0.0	0.0	0.0	0.0	0.0	0.0	0.0	0.0	0.0	0.0	0.0	0.0	0.0	0.0	0.0	0.0	0.0	0.0	0.0	0.0	0.0	0.0	0.0	0.0	0.0	0.0	0.0	0.0	0.0
3R_5451	19.224077772929036	10.927773427916856	0.0	0.0	0.0	0.0	0.0	20.86872320977658	0.0	0.0	16.38350508707833	0.0	7.735693029134941	0.0	0.0	0.0	0.0	0.0	0.0	0.0	0.0	0.0	0.0	0.0	0.0	0.0	0.0	0.0	0.0	0.0	0.0	15.681354869060687	0.0	0.0	0.0	0.0	0.0	0.0	0.0	0.0	0.0	0.0	0.0	28.73546703754576	5.7290962465253035	9.012272913253268	13.130321062610623	6.561236346887317	0.0
3R_5452	0.0	0.0	0.0	0.0	0.0	34.7117363851892	0.0	0.0	0.0	0.0	0.0	0.0	10.775560167495307	0.0	0.0	0.0	0.0	0.0	0.0	0.0	0.0	0.0	0.0	0.0	0.0	0.0	0.0	0.0	0.0	11.120378092855157	0.0	0.0	13.273020727149168	0.0	0.0	0.0	44.32034747152418	0.0	0.0	0.0	0.0	0.0	0.0	40.027538946795396	0.0	0.0	18.290095547459142	0.0	0.0
3R_5453	0.0	9.356392474466404	0.0	0.0	0.0	14.223982202953467	0.0	11.911909050192019	0.0	0.0	4.675868776418658	0.0	0.0	0.0	5.073412275628342	6.459447588042271	0.0	0.0	0.0	3.5701790087754994	7.650383590233214	0.0	0.0	0.0	0.0	0.0	5.204040000333058	13.601297019683797	0.0	4.55684666210982	3.911151161299003	0.0	0.0	6.387017492763508	0.0	0.0	9.080672696233336	3.584476064302633	0.0	8.690241553954234	0.0	0.0	0.0	0.0	0.0	0.0	0.0	3.7451668621643766	3.1265789223557894
3R_5454	0.0	0.0	0.0	0.0	0.0	0.0	20.038674642059178	0.0	0.0	0.0	0.0	0.0	0.0	0.0	0.0	0.0	0.0	0.0	0.0	0.0	0.0	0.0	0.0	0.0	0.0	0.0	0.0	0.0	0.0	0.0	0.0	0.0	0.0	0.0	0.0	0.0	0.0	0.0	96.89359145786098	0.0	0.0	0.0	0.0	0.0	0.0	0.0	0.0	0.0	0.0
3R_5455	0.0	0.0	0.0	0.0	0.0	0.0	0.0	0.0	0.0	0.0	49.096622152395916	0.0	0.0	0.0	0.0	0.0	0.0	0.0	0.0	0.0	0.0	0.0	0.0	0.0	0.0	0.0	0.0	0.0	0.0	0.0	0.0	0.0	0.0	0.0	0.0	0.0	95.34706331045003	0.0	0.0	0.0	0.0	0.0	0.0	0.0	0.0	0.0	0.0	0.0	0.0
3R_5456	0.0	0.0	12.50858401578083	0.0	0.0	6.800921388829758	3.709976311801249	0.0	0.0	0.0	0.0	0.0	0.0	4.677292539858717	0.0	0.0	0.0	0.0	0.0	3.414023785503714	0.0	19.359004017961283	0.0	0.0	0.0	0.0	0.0	4.335464358581055	4.5598262888577	0.0	0.0	0.0	5.201051860728313	0.0	0.0	0.0	0.0	6.85539101093709	0.0	0.0	5.973690671544385	0.0	0.0	0.0	9.381438011835622	4.919221464334169	0.0	0.0	8.969478658022481
3R_5457	0.0	0.0	0.0	0.0	0.0	0.0	3.743621804350837	0.0	0.0	7.15496948405515	4.511902398527315	0.0	0.0	0.0	9.791010872917575	0.0	0.0	0.0	4.622285331824619	0.0	0.0	0.0	0.0	0.0	0.0	0.0	0.0	0.0	0.0	0.0	0.0	17.274140611504578	0.0	0.0	0.0	0.0	0.0	0.0	0.0	8.385505151215813	0.0	3.943867719521593	0.0	0.0	6.311011705664511	0.0	0.0	7.227673896027019	0.0
3R_5458	0.0	0.0	0.0	0.0	0.0	0.0	0.0	0.0	0.0	0.0	0.0	0.0	0.0	0.0	0.0	0.0	0.0	0.0	0.0	0.0	0.0	0.0	0.0	0.0	0.0	0.0	0.0	0.0	0.0	0.0	0.0	0.0	0.0	0.0	0.0	0.0	0.0	0.0	0.0	0.0	0.0	0.0	0.0	0.0	0.0	0.0	0.0	0.0	0.0
3R_5459	0.0	0.0	0.0	0.0	0.0	945.8948164964055	0.0	0.0	0.0	0.0	0.0	0.0	0.0	0.0	0.0	0.0	0.0	0.0	0.0	0.0	0.0	0.0	0.0	0.0	0.0	0.0	0.0	0.0	0.0	0.0	0.0	0.0	0.0	0.0	0.0	0.0	0.0	0.0	0.0	0.0	0.0	0.0	0.0	0.0	0.0	0.0	0.0	0.0	0.0
3R_5460	0.0	0.0	0.0	0.0	0.0	0.0	0.0	0.0	0.0	0.0	15.198954311943336	0.0	0.0	0.0	16.491173099598438	0.0	0.0	0.0	0.0	23.20979917721262	0.0	0.0	0.0	0.0	0.0	0.0	0.0	0.0	0.0	0.0	0.0	0.0	0.0	0.0	0.0	0.0	0.0	0.0	0.0	0.0	0.0	26.570905124597612	0.0	0.0	21.2594976805888	0.0	73.08588078231126	12.173699209805182	0.0
3R_5461	0.0	3.3073759444625437	13.871645662683193	0.0	0.0	0.0	0.0	0.0	0.0	0.0	0.0	0.0	0.0	0.0	10.76035347761174	6.850018837551803	0.0	0.0	0.0	0.0	8.112964923596152	10.734278307633682	0.0	0.0	0.0	0.0	5.518702884074128	0.0	0.0	0.0	8.295278742103932	0.0	0.0	0.0	0.0	0.0	0.0	0.0	0.0	9.215698020007281	0.0	4.3343237263047945	0.0	0.0	6.935822831341596	0.0	23.843965092435102	0.0	0.0
3R_5462	14.766555523725424	4.196965258360984	0.0	0.0	0.0	0.0	0.0	0.0	0.0	9.978346987038126	6.292315823915834	12.399563535363553	0.0	0.0	0.0	0.0	0.0	0.0	0.0	0.0	0.0	0.0	0.0	0.0	0.0	0.0	0.0	0.0	6.4168213120602875	0.0	0.0	0.0	0.0	0.0	0.0	0.0	0.0	0.0	0.0	0.0	0.0	0.0	0.0	0.0	0.0	0.0	0.0	10.079740829703786	4.207436728566475
3R_5463	0.0	0.0	0.0	110.03278977135187	0.0	0.0	0.0	0.0	0.0	12.891415606347733	8.12928819952525	0.0	0.0	0.0	0.0	11.23015070862251	0.0	0.0	8.328169868015165	12.413955769075596	26.60133379087628	0.0	0.0	0.0	0.0	0.0	0.0	7.882233131232876	0.0	7.922360863537335	13.59955828634686	0.0	0.0	0.0	0.0	0.0	0.0	6.231834203297388	0.0	0.0	10.860664194779497	0.0	0.0	0.0	0.0	0.0	0.0	0.0	0.0
3R_5464	0.0	7.320001171200187	10.233738589381472	0.0	0.0	5.564087155861209	0.0	0.0	0.0	5.80113702285648	0.0	0.0	6.909035636805815	0.0	3.9691990156386443	5.053567818880129	0.0	0.0	7.495352881213647	0.0	0.0	0.0	0.0	0.0	0.0	0.0	0.0	0.0	0.0	0.0	3.0599006144280434	0.0	4.255174291938998	0.0	0.0	0.0	7.104290991759023	0.0	0.0	0.0	0.0	6.395252164792857	0.0	0.0	5.116869294690736	0.0	0.0	0.0	0.0
3R_5465	0.0	0.0	0.0	0.0	0.0	0.0	0.0	0.0	0.0	0.0	0.0	0.0	0.0	0.0	9.68560525347229	12.331672668080698	0.0	0.0	0.0	0.0	14.6052777631725	0.0	0.0	0.0	0.0	0.0	0.0	0.0	0.0	0.0	14.933486252232555	0.0	0.0	12.193397031639426	0.0	0.0	0.0	0.0	0.0	16.590461148458083	0.0	0.0	0.0	0.0	0.0	9.820790220064266	0.0	0.0	5.968923397224689
3R_5466	46.39241020169101	3.296424368487502	0.0	0.0	0.0	0.0	4.100629446620056	0.0	0.0	23.511893099259375	0.0	0.0	0.0	0.0	0.0	6.827336655970506	0.0	0.0	0.0	0.0	0.0	10.69873433972761	0.0	0.0	0.0	0.0	0.0	4.791980142034292	0.0	4.81637567730283	0.0	0.0	11.497424576894776	13.501562805894782	0.0	0.0	0.0	7.577250064406626	0.0	0.0	0.0	4.319971660985904	0.0	0.0	0.0	5.437205711240879	0.0	3.958467756300891	3.3046489801853247
3R_5467	0.0	0.0	0.0	0.0	0.0	0.0	0.0	0.0	0.0	0.0	0.0	0.0	0.0	0.0	0.0	0.0	0.0	0.0	0.0	7.784160789625271	0.0	0.0	0.0	0.0	0.0	0.0	11.346513443349128	0.0	0.0	0.0	8.527591876274874	0.0	0.0	0.0	0.0	0.0	0.0	7.81533305823361	0.0	0.0	0.0	0.0	0.0	0.0	0.0	33.64828124579397	16.341150939943002	0.0	0.0
3R_5468	0.0	0.0	0.0	0.0	0.0	6.040839700881781	9.886030544539038	0.0	0.0	12.596401837815028	7.94325339772664	0.0	0.0	0.0	4.309295365568299	0.0	0.0	0.0	0.0	0.0	0.0	0.0	0.0	0.0	0.0	0.0	0.0	0.0	0.0	7.741061493057235	0.0	0.0	0.0	0.0	0.0	0.0	0.0	6.089221712216075	0.0	0.0	0.0	0.0	0.0	27.86376846322958	2.7776512403323843	0.0	6.366004517316806	9.543299061225671	0.0
3R_5469	0.0	0.0	0.0	0.0	0.0	0.0	6.176509191417741	0.0	0.0	5.902403753928787	0.0	0.0	3.5148211219660506	0.0	0.0	0.0	0.0	0.0	0.0	8.52569431123047	0.0	0.0	79.58826338409295	0.0	0.0	0.0	0.0	3.608922700484678	0.0	0.0	0.0	7.125044531528322	0.0	0.0	0.0	0.0	0.0	0.0	0.0	0.0	0.0	0.0	0.0	13.056364324790119	0.0	8.18970635807853	5.965946378073953	2.981190180555783	2.4887880100148827
3R_5470	0.0	5.079184486138906	0.0	0.0	0.0	0.0	3.1591584002021866	0.0	0.0	12.075836251660428	0.0	0.0	7.191037091369318	3.982857780114388	0.0	0.0	0.0	0.0	0.0	8.721437292865865	0.0	8.242392271933006	0.0	0.0	0.0	0.0	8.475150857685268	0.0	0.0	3.710575139146568	9.554383551173277	0.0	4.428854875283447	0.0	0.0	0.0	0.0	0.0	0.0	7.0763395510770195	10.173560949803653	6.656282865396649	0.0	0.0	2.6628605513186487	4.188867665292719	6.1029196367542236	0.0	0.0
3R_5471	8.187533824749114	6.98120728810116	0.0	0.0	0.0	0.0	0.0	0.0	0.0	0.0	3.488867025322197	0.0	3.294631299458594	7.299112902313418	0.0	4.8196719731255095	0.0	0.0	3.574221570284208	2.6638642814425895	5.708280603091263	22.657908629717657	0.0	0.0	0.0	0.0	0.0	3.3828377814267325	0.0	0.0	0.0	0.0	0.0	0.0	0.0	0.0	13.550961779512303	5.349063860333803	0.0	0.0	0.0	0.0	0.0	0.0	0.0	3.838326612423435	11.184406253425227	2.7944302533961407	2.332875156652567
3R_5472	0.0	2.791699829734227	0.0	0.0	0.0	6.366089623082932	3.4727708717870356	0.0	0.0	0.0	0.0	0.0	7.904897756076199	0.0	0.0	0.0	0.0	0.0	8.575726235376242	0.0	0.0	0.0	0.0	0.0	0.0	0.0	0.0	4.058266973904532	0.0	0.0	0.0	0.0	0.0	11.434301647168324	0.0	0.0	0.0	6.417076610910827	0.0	0.0	5.591749708809634	10.975587001831824	0.0	0.0	0.0	4.604700293871973	0.0	0.0	5.59733029734138
3R_5473	0.0	5.561565135660477	23.326063376914195	0.0	0.0	19.02358290160369	3.459190203573343	0.0	0.0	0.0	0.0	0.0	0.0	0.0	4.5235564200574485	11.518746760352473	0.0	0.0	0.0	6.366486813414187	0.0	0.0	0.0	0.0	0.0	0.0	13.920080179661836	0.0	0.0	0.0	0.0	0.0	0.0	0.0	0.0	0.0	8.096510404015868	0.0	0.0	0.0	0.0	3.644221903960176	0.0	14.624586855421335	5.831515844228549	9.173386172037684	0.0	0.0	11.150882592357185
3R_5474	0.0	0.0	0.0	0.0	0.0	0.0	0.0	26.043023074118445	0.0	0.0	0.0	0.0	0.0	0.0	0.0	0.0	0.0	0.0	0.0	0.0	0.0	0.0	0.0	0.0	0.0	0.0	0.0	0.0	0.0	0.0	0.0	0.0	0.0	0.0	0.0	0.0	0.0	0.0	0.0	18.999487013850626	0.0	8.935831791902348	0.0	0.0	0.0	44.98729109026699	0.0	8.188063441115542	6.835643780931288
3R_5475	0.0	0.0	0.0	0.0	0.0	13.480686220851386	3.6769302045108585	0.0	0.0	0.0	4.431524089764952	0.0	0.0	4.635630195382542	9.616586688720707	6.12189925802581	0.0	0.0	0.0	3.383613834920248	7.250601074829104	0.0	0.0	0.0	0.0	0.0	4.932094917180263	0.0	9.038420517937649	0.0	0.0	0.0	5.154724201636316	0.0	0.0	0.0	0.0	6.794327551813542	0.0	8.23611966752432	0.0	0.0	258.18444696891464	0.0	6.198582756038659	0.0	0.0	3.54945742993726	0.0
3R_5476	12.315847293346241	0.0	0.0	0.0	0.0	0.0	0.0	0.0	0.0	0.0	0.0	0.0	0.0	16.469200947308437	0.0	0.0	0.0	0.0	0.0	0.0	0.0	11.360821978191767	0.0	0.0	0.0	0.0	0.0	0.0	0.0	0.0	4.38973083926386	0.0	0.0	0.0	0.0	0.0	0.0	0.0	0.0	0.0	0.0	0.0	0.0	0.0	0.0	0.0	0.0	4.20343622504525	3.5091560900702112
3R_5477	0.0	0.0	0.0	0.0	0.0	0.0	0.0	0.0	0.0	0.0	0.0	7.876744698950818	3.774620433605748	0.0	4.3369930326206925	0.0	0.0	0.0	0.0	0.0	0.0	0.0	0.0	0.0	0.0	0.0	0.0	0.0	0.0	11.686224862443396	3.343437200553406	0.0	0.0	0.0	0.0	0.0	0.0	6.1283597200075	0.0	0.0	0.0	0.0	0.0	0.0	0.0	0.0	0.0	9.604637887543136	0.0
3R_5478	0.0	0.0	0.0	0.0	0.0	0.0	0.0	0.0	0.0	0.0	0.0	0.0	8.128277219771547	0.0	9.339291801502691	11.890747809129717	0.0	0.0	0.0	6.572094230687079	0.0	18.633320476342206	0.0	0.0	0.0	0.0	0.0	0.0	0.0	0.0	7.199766151595397	0.0	0.0	0.0	0.0	0.0	0.0	0.0	0.0	15.997261268870771	0.0	7.523826076226892	0.0	0.0	0.0	0.0	0.0	20.682651598665554	0.0
3R_5479	0.0	0.0	0.0	0.0	0.0	0.0	0.0	0.0	0.0	0.0	0.0	0.0	0.0	0.0	0.0	0.0	0.0	0.0	0.0	0.0	0.0	0.0	0.0	0.0	0.0	0.0	0.0	0.0	0.0	0.0	0.0	0.0	0.0	0.0	0.0	0.0	0.0	0.0	0.0	0.0	0.0	0.0	0.0	0.0	0.0	0.0	0.0	0.0	0.0
3R_5480	0.0	0.0	0.0	0.0	0.0	11.4886010100778	0.0	0.0	0.0	0.0	7.5533264849839865	0.0	0.0	0.0	0.0	0.0	0.0	0.0	0.0	11.534424489890077	0.0	0.0	0.0	0.0	0.0	0.0	0.0	14.647550636582551	0.0	0.0	0.0	14.459224985540775	0.0	0.0	0.0	0.0	0.0	0.0	0.0	0.0	0.0	0.0	0.0	0.0	0.0	0.0	0.0	0.0	0.0
3R_5481	0.0	0.0	0.0	0.0	0.0	0.0	0.0	0.0	0.0	0.0	0.0	0.0	0.0	0.0	0.0	0.0	0.0	0.0	0.0	4.587766262484459	0.0	0.0	0.0	0.0	0.0	0.0	0.0	5.825998401346039	0.0	11.711316059142145	0.0	0.0	0.0	0.0	0.0	0.0	0.0	0.0	0.0	0.0	0.0	0.0	0.0	0.0	0.0	0.0	0.0	0.0	0.0
3R_5482	0.0	2.5101365589592173	0.0	0.0	0.0	0.0	3.1225166234978743	0.0	0.0	0.0	0.0	0.0	3.553815607434156	0.0	8.166581938379057	0.0	0.0	0.0	3.855400876872376	0.0	0.0	8.146792159853097	0.0	0.0	0.0	0.0	8.376851074666225	3.6489611772424513	0.0	0.0	0.0	7.204091924212953	0.0	0.0	0.0	0.0	14.616998107098746	8.654801510782152	0.0	0.0	0.0	0.0	0.0	0.0	0.0	0.0	18.096403158908135	6.028528806872765	0.0
3R_5483	0.0	9.975151896625505	0.0	0.0	0.0	0.0	0.0	0.0	0.0	4.743214239129146	0.0	0.0	0.0	0.0	0.0	0.0	0.0	0.0	0.0	2.2837698188399593	0.0	0.0	0.0	0.0	0.0	0.0	0.0	0.0	0.0	0.0	0.0	0.0	0.0	4.085643253888	0.0	0.0	0.0	2.292915350151103	0.0	0.0	0.0	0.0	174.26156661148386	0.0	2.091866405043908	6.581307113405794	0.0	0.0	0.0
3R_5484	0.0	0.0	0.0	0.0	0.0	0.0	0.0	35.5353398955261	0.0	0.0	0.0	13.743815283122595	6.586183504244795	0.0	0.0	0.0	0.0	0.0	0.0	0.0	11.411226364497393	0.0	0.0	0.0	0.0	0.0	0.0	0.0	7.112476706638786	0.0	0.0	0.0	0.0	0.0	0.0	0.0	0.0	0.0	0.0	0.0	18.63568173982725	0.0	0.0	24.465430346919803	0.0	7.673066003713765	0.0	0.0	0.0
3R_5485	0.0	0.0	0.0	0.0	0.0	0.0	0.0	0.0	0.0	0.0	0.0	0.0	0.0	0.0	0.0	17.69833193221539	0.0	0.0	0.0	0.0	0.0	0.0	0.0	0.0	0.0	0.0	0.0	0.0	0.0	6.2426843542723365	0.0	0.0	0.0	0.0	0.0	0.0	0.0	4.910578367920173	25.6996736141451	11.905257957176786	0.0	0.0	0.0	0.0	0.0	0.0	0.0	0.0	0.0
3R_5486	32.888516152372496	0.0	0.0	0.0	0.0	0.0	0.0	0.0	0.0	0.0	0.0	0.0	0.0	0.0	0.0	0.0	0.0	0.0	0.0	0.0	0.0	0.0	0.0	0.0	0.0	0.0	0.0	0.0	0.0	0.0	5.86121807834104	0.0	8.15075639019301	0.0	0.0	0.0	0.0	5.371665538616903	0.0	0.0	0.0	0.0	0.0	0.0	4.900663549844649	7.709089787768758	0.0	0.0	4.685464751248676
3R_5487	0.0	0.0	0.0	0.0	0.0	0.0	0.0	0.0	0.0	0.0	0.0	0.0	0.0	0.0	0.0	0.0	0.0	0.0	0.0	0.0	0.0	0.0	0.0	0.0	0.0	0.0	0.0	0.0	0.0	0.0	0.0	0.0	0.0	0.0	0.0	0.0	0.0	0.0	0.0	0.0	0.0	0.0	0.0	0.0	0.0	0.0	0.0	0.0	0.0
3R_5488	0.0	0.0	0.0	0.0	0.0	0.0	0.0	0.0	0.0	0.0	0.0	0.0	0.0	0.0	0.0	0.0	0.0	0.0	0.0	0.0	0.0	0.0	0.0	0.0	0.0	0.0	0.0	0.0	0.0	0.0	0.0	0.0	0.0	0.0	0.0	0.0	0.0	0.0	0.0	0.0	0.0	0.0	0.0	0.0	0.0	0.0	0.0	0.0	0.0
3R_5489	0.0	0.0	0.0	0.0	0.0	0.0	0.0	0.0	0.0	0.0	0.0	0.0	0.0	0.0	0.0	0.0	0.0	0.0	0.0	0.0	0.0	0.0	0.0	0.0	0.0	0.0	0.0	0.0	0.0	0.0	0.0	0.0	0.0	0.0	0.0	0.0	0.0	0.0	0.0	0.0	0.0	0.0	0.0	0.0	0.0	0.0	0.0	0.0	0.0
3R_5490	0.0	0.0	0.0	0.0	0.0	0.0	0.0	0.0	0.0	0.0	0.0	0.0	0.0	0.0	0.0	0.0	0.0	0.0	0.0	0.0	0.0	0.0	0.0	0.0	0.0	0.0	0.0	0.0	0.0	0.0	1560.5493133583022	0.0	0.0	0.0	0.0	0.0	0.0	0.0	0.0	0.0	0.0	0.0	0.0	0.0	0.0	0.0	0.0	0.0	0.0
3R_5491	0.0	0.0	0.0	0.0	0.0	0.0	0.0	0.0	0.0	0.0	0.0	0.0	0.0	0.0	0.0	0.0	0.0	0.0	0.0	0.0	0.0	0.0	0.0	0.0	0.0	0.0	0.0	0.0	0.0	0.0	0.0	0.0	0.0	0.0	0.0	0.0	0.0	0.0	0.0	0.0	0.0	0.0	0.0	0.0	0.0	0.0	0.0	0.0	0.0
3R_5492	0.0	0.0	0.0	0.0	0.0	0.0	0.0	0.0	0.0	0.0	0.0	0.0	0.0	0.0	0.0	0.0	0.0	0.0	0.0	0.0	0.0	0.0	0.0	0.0	0.0	0.0	0.0	0.0	0.0	0.0	0.0	0.0	0.0	0.0	0.0	0.0	0.0	0.0	0.0	0.0	0.0	0.0	0.0	0.0	0.0	0.0	0.0	0.0	0.0
3R_5493	0.0	0.0	0.0	0.0	0.0	0.0	0.0	0.0	0.0	0.0	0.0	0.0	207.27106910417442	0.0	0.0	0.0	0.0	0.0	0.0	0.0	0.0	0.0	0.0	0.0	0.0	0.0	0.0	0.0	0.0	0.0	0.0	0.0	0.0	0.0	0.0	0.0	0.0	0.0	0.0	0.0	0.0	0.0	0.0	0.0	0.0	0.0	0.0	0.0	0.0
3R_5494	10.857492158176289	0.0	0.0	0.0	0.0	0.0	7.67755792237605	0.0	0.0	0.0	0.0	0.0	0.0	4.839678393691382	0.0	6.391369095173878	0.0	0.0	0.0	7.065103159337505	0.0	0.0	0.0	0.0	0.0	0.0	0.0	0.0	0.0	0.0	0.0	0.0	0.0	0.0	0.0	0.0	0.0	0.0	0.0	8.598651903354591	0.0	0.0	0.0	0.0	0.0	0.0	7.415822993204139	3.70569517173859	0.0
3R_5495	0.0	0.0	0.0	0.0	0.0	0.0	0.0	0.0	0.0	0.0	0.0	0.0	0.0	0.0	0.0	0.0	0.0	0.0	0.0	0.0	0.0	0.0	0.0	0.0	0.0	0.0	0.0	0.0	0.0	0.0	0.0	0.0	0.0	0.0	0.0	0.0	0.0	0.0	0.0	0.0	0.0	0.0	0.0	0.0	0.0	0.0	0.0	0.0	0.0
3R_5496	0.0	0.0	0.0	0.0	0.0	0.0	0.0	0.0	0.0	0.0	0.0	0.0	0.0	0.0	0.0	0.0	0.0	0.0	0.0	0.0	0.0	0.0	0.0	0.0	0.0	0.0	0.0	0.0	0.0	0.0	0.0	0.0	0.0	0.0	0.0	0.0	0.0	0.0	0.0	0.0	0.0	0.0	0.0	0.0	0.0	0.0	0.0	0.0	0.0
3R_5497	0.0	0.0	0.0	0.0	0.0	0.0	0.0	0.0	0.0	0.0	0.0	0.0	0.0	0.0	0.0	0.0	0.0	0.0	32.88283844661471	0.0	26.258090774219806	0.0	0.0	0.0	0.0	0.0	0.0	15.561053794562968	0.0	0.0	0.0	0.0	0.0	0.0	0.0	0.0	0.0	0.0	0.0	0.0	0.0	0.0	0.0	0.0	0.0	0.0	0.0	0.0	0.0
3R_5498	13.399491087328503	0.0	0.0	0.0	0.0	0.0	0.0	0.0	0.0	0.0	0.0	0.0	0.0	5.972763006139402	6.195230292198036	15.775483321370258	0.0	0.0	5.849472026654874	0.0	0.0	0.0	0.0	0.0	0.0	0.0	0.0	0.0	0.0	0.0	0.0	10.930156301235106	0.0	0.0	0.0	0.0	0.0	8.754129760714617	0.0	0.0	0.0	0.0	0.0	0.0	0.0	6.281699023698337	0.0	0.0	3.8179188676968936
3R_5499	0.0	6.67686223529997	14.001895856698997	0.0	0.0	0.0	0.0	0.0	0.0	7.9371693672885435	5.005155309969267	0.0	9.453006505086426	10.471363177765527	0.0	6.914338263256515	0.0	0.0	0.0	3.821600065731521	0.0	0.0	0.0	0.0	0.0	0.0	0.0	4.8530449459904625	5.104191868614017	0.0	0.0	0.0	0.0	0.0	0.0	0.0	0.0	0.0	0.0	9.302230395781997	6.686847572640897	0.0	0.0	0.0	7.000947928349499	0.0	0.0	0.0	3.3467605366061974
3R_5500	0.0	0.0	0.0	0.0	0.0	0.0	6.273506042954696	0.0	0.0	11.990192022925248	0.0	0.0	0.0	0.0	0.0	0.0	0.0	0.0	0.0	5.77305541844549	0.0	0.0	0.0	0.0	0.0	0.0	8.415043404793883	0.0	7.710587716416921	0.0	0.0	0.0	0.0	0.0	0.0	0.0	0.0	0.0	30.33446784243064	0.0	0.0	0.0	0.0	0.0	0.0	0.0	0.0	0.0	5.055744640405107
3R_5501	0.0	0.0	0.0	0.0	0.0	0.0	0.0	0.0	0.0	0.0	0.0	0.0	0.0	0.0	0.0	0.0	0.0	0.0	0.0	0.0	0.0	0.0	0.0	0.0	0.0	0.0	0.0	0.0	0.0	0.0	0.0	0.0	0.0	0.0	0.0	0.0	0.0	0.0	0.0	0.0	0.0	0.0	0.0	0.0	0.0	0.0	0.0	0.0	0.0
3R_5502	0.0	0.0	0.0	0.0	0.0	0.0	3.181886158477022	0.0	0.0	0.0	3.834885183537605	22.67093887914878	0.0	0.0	0.0	0.0	0.0	0.0	0.0	0.0	12.54883063721707	0.0	0.0	0.0	0.0	0.0	0.0	0.0	7.821531424566804	3.7372699243202843	0.0	0.0	0.0	0.0	0.0	0.0	0.0	2.9397861246798573	0.0	0.0	0.0	0.0	0.0	0.0	2.6820178214720203	0.0	0.0	0.0	0.0
3R_5503	0.0	4.512784040268475	0.0	0.0	0.0	0.0	0.0	0.0	0.0	0.0	0.0	0.0	0.0	0.0	7.34103897724645	0.0	0.0	0.0	0.0	10.33183263464315	11.069820679974804	14.646499413407698	0.0	0.0	0.0	0.0	0.0	0.0	0.0	0.0	0.0	0.0	0.0	0.0	0.0	0.0	0.0	0.0	0.0	0.0	0.0	0.0	0.0	23.73346370916064	0.0	0.0	10.844716670932256	0.0	0.0
3R_5504	0.0	0.0	0.0	0.0	0.0	9.235750852690698	0.0	15.46900475517206	0.0	0.0	0.0	0.0	11.468212122932352	0.0	0.0	0.0	0.0	0.0	6.22071597952638	0.0	0.0	0.0	0.0	0.0	0.0	0.0	6.758053572442279	0.0	0.0	0.0	0.0	0.0	0.0	0.0	0.0	0.0	0.0	0.0	0.0	11.285293344272544	24.33707826885495	5.307695043196675	0.0	0.0	0.0	0.0	0.0	4.863536462176034	0.0
3R_5505	0.0	3.13253668748655	0.0	0.0	0.0	0.0	0.0	0.0	0.0	0.0	0.0	0.0	0.0	0.0	0.0	0.0	0.0	0.0	0.0	3.5859066696071102	7.6840857205866655	0.0	0.0	0.0	0.0	0.0	0.0	0.0	0.0	0.0	0.0	0.0	0.0	6.415154133700794	0.0	0.0	0.0	0.0	37.684228773416045	0.0	0.0	0.0	0.0	0.0	6.569171404134111	0.0	0.0	3.7616653945968195	3.14035239778467
3R_5506	0.0	0.0	14.011293102240405	0.0	0.0	0.0	0.0	0.0	0.0	0.0	5.008514474606831	0.0	4.729675402377135	0.0	0.0	0.0	0.0	0.0	5.131046938817396	0.0	0.0	0.0	0.0	0.0	0.0	0.0	0.0	0.0	0.0	0.0	0.0	0.0	0.0	0.0	0.0	0.0	0.0	0.0	0.0	0.0	0.0	4.377957857777661	0.0	17.56913454443234	0.0	0.0	0.0	0.0	3.3490066846173425
3R_5507	0.0	0.0	0.0	0.0	0.0	11.635815272123903	3.1737316578145998	0.0	0.0	6.065771156651573	3.8250571846049097	0.0	0.0	4.001230778587494	0.0	0.0	0.0	0.0	3.9186365652680264	0.0	6.258335320354798	8.28041458379738	27.263705464737125	0.0	0.0	0.0	0.0	0.0	0.0	3.727692092633148	6.398972069126815	0.0	0.0	0.0	0.0	0.0	0.0	0.0	0.0	0.0	10.22049177940295	3.343494212244344	0.0	0.0	0.0	0.0	0.0	0.0	2.55767296774979
3R_5508	0.0	0.0	0.0	0.0	0.0	0.0	0.0	0.0	0.0	0.0	0.0	0.0	0.0	0.0	0.0	0.0	0.0	0.0	0.0	0.0	0.0	0.0	0.0	0.0	0.0	0.0	0.0	0.0	0.0	0.0	0.0	0.0	0.0	0.0	0.0	0.0	0.0	0.0	0.0	0.0	0.0	0.0	0.0	0.0	0.0	0.0	0.0	0.0	0.0
3R_5509	0.0	5.714811476941593	0.0	0.0	0.0	0.0	0.0	0.0	0.0	0.0	0.0	0.0	0.0	0.0	0.0	0.0	0.0	0.0	0.0	0.0	0.0	0.0	0.0	0.0	0.0	0.0	0.0	0.0	0.0	0.0	0.0	0.0	9.966194667687205	0.0	0.0	0.0	0.0	6.568109986942598	0.0	0.0	0.0	0.0	0.0	0.0	0.0	0.0	0.0	0.0	0.0
3R_5510	0.0	0.0	0.0	0.0	0.0	0.0	6.608271573528586	0.0	0.0	0.0	0.0	0.0	0.0	8.331271343675775	0.0	22.004863074739518	0.0	0.0	0.0	0.0	0.0	0.0	0.0	0.0	0.0	0.0	0.0	0.0	0.0	0.0	0.0	0.0	0.0	10.879060745411484	0.0	0.0	0.0	0.0	0.0	0.0	0.0	0.0	0.0	0.0	0.0	0.0	12.765979176134769	0.0	0.0
3R_5511	0.0	4.040260386701402	0.0	0.0	0.0	0.0	5.025933818503478	0.0	0.0	0.0	0.0	0.0	5.720143140861957	0.0	0.0	0.0	0.0	0.0	0.0	0.0	0.0	0.0	0.0	0.0	0.0	0.0	0.0	5.873287349408913	6.177232204629465	5.90318772136954	0.0	0.0	0.0	0.0	0.0	0.0	0.0	0.0	0.0	0.0	8.092605300980177	0.0	0.0	21.24838512273067	4.236369058916032	6.664107649329324	9.7091903311999	4.85169343507658	0.0
3R_5512	0.0	6.726487562724497	0.0	0.0	0.0	0.0	0.0	0.0	0.0	0.0	0.0	9.936406995230524	0.0	0.0	0.0	0.0	0.0	0.0	10.331432349780973	0.0	0.0	0.0	0.0	0.0	0.0	0.0	5.61192421657538	0.0	0.0	4.914004914004914	0.0	0.0	0.0	6.887621566520649	0.0	0.0	0.0	0.0	0.0	0.0	0.0	0.0	0.0	17.6878449129758	3.526491000394967	0.0	0.0	0.0	0.0
3R_5513	17.32258640073032	2.461721462124692	0.0	0.0	0.0	11.22723817799888	0.0	0.0	0.0	11.705558384398833	0.0	0.0	0.0	0.0	0.0	5.0985550694933055	0.0	0.0	0.0	0.0	18.11574511871248	0.0	0.0	0.0	0.0	0.0	0.0	0.0	0.0	0.0	0.0	0.0	0.0	0.0	0.0	0.0	0.0	0.0	0.0	6.859359802230938	4.930805999410276	0.0	0.0	0.0	5.162420059925371	4.060425630056245	5.915787580632184	2.956125772509567	4.935726963481543
3R_5514	0.0	0.0	509.1908956667855	0.0	0.0	0.0	0.0	0.0	0.0	0.0	0.0	0.0	0.0	0.0	0.0	0.0	0.0	0.0	0.0	0.0	0.0	0.0	0.0	0.0	0.0	0.0	0.0	0.0	0.0	0.0	0.0	0.0	0.0	0.0	0.0	0.0	0.0	0.0	0.0	0.0	0.0	0.0	0.0	0.0	0.0	0.0	0.0	0.0	0.0
3R_5515	0.0	0.0	0.0	0.0	0.0	0.0	0.0	0.0	0.0	0.0	0.0	0.0	0.0	0.0	0.0	0.0	0.0	0.0	16.095284081764042	0.0	0.0	0.0	0.0	0.0	0.0	0.0	0.0	0.0	0.0	0.0	0.0	0.0	0.0	0.0	0.0	0.0	0.0	0.0	0.0	0.0	41.979325182347694	0.0	0.0	0.0	0.0	0.0	0.0	0.0	0.0
3R_5516	0.0	0.0	0.0	0.0	0.0	0.0	0.0	0.0	0.0	0.0	0.0	0.0	0.0	0.0	0.0	0.0	0.0	0.0	0.0	0.0	0.0	0.0	0.0	0.0	0.0	0.0	12.977574750830566	0.0	0.0	0.0	0.0	0.0	0.0	0.0	0.0	0.0	22.644927536231883	0.0	0.0	0.0	0.0	0.0	0.0	0.0	8.155010438413361	0.0	0.0	0.0	0.0
3R_5517	0.0	0.0	16.768535519950365	0.0	0.0	9.117058472254511	0.0	0.0	0.0	0.0	0.0	0.0	0.0	6.270201806445141	0.0	0.0	0.0	0.0	0.0	0.0	0.0	0.0	0.0	0.0	0.0	0.0	0.0	5.81195985098135	0.0	0.0	0.0	0.0	0.0	0.0	0.0	0.0	0.0	0.0	0.0	0.0	0.0	0.0	0.0	0.0	0.0	6.594522589537131	0.0	0.0	0.0
3R_5518	0.0	0.0	0.0	0.0	0.0	0.0	0.0	0.0	0.0	0.0	0.0	0.0	21.9710564288135	0.0	12.622238490885167	0.0	0.0	0.0	0.0	4.4411579875336695	0.0	0.0	0.0	0.0	0.0	0.0	0.0	0.0	0.0	0.0	0.0	0.0	0.0	15.890381790258083	0.0	0.0	0.0	4.458942945149651	0.0	10.810308277561152	0.0	0.0	0.0	0.0	4.067970912380789	0.0	0.0	0.0	0.0
3R_5519	0.0	0.0	0.0	0.0	0.0	0.0	0.0	0.0	0.0	0.0	0.0	0.0	0.0	0.0	0.0	0.0	0.0	0.0	0.0	0.0	0.0	0.0	0.0	0.0	0.0	0.0	0.0	0.0	0.0	0.0	0.0	0.0	0.0	0.0	0.0	0.0	0.0	0.0	0.0	0.0	0.0	0.0	0.0	0.0	0.0	0.0	0.0	0.0	0.0
3R_5520	0.0	0.0	0.0	94.13802517250792	0.0	0.0	5.77069008797417	0.0	0.0	22.058377496043278	0.0	0.0	0.0	0.0	0.0	9.607901538225036	0.0	0.0	0.0	0.0	0.0	0.0	0.0	0.0	0.0	0.0	0.0	0.0	0.0	0.0	0.0	0.0	0.0	0.0	0.0	0.0	13.506760133446791	0.0	0.0	0.0	9.291789124704172	12.158727321693783	0.0	0.0	4.864125517786161	7.651612883479708	0.0	5.570630300106566	0.0
3R_5521	0.0	7.70526439073704	32.31706922962571	0.0	0.0	0.0	0.0	0.0	0.0	0.0	11.55214638879904	0.0	0.0	0.0	0.0	0.0	0.0	0.0	0.0	0.0	0.0	0.0	0.0	0.0	0.0	0.0	0.0	0.0	0.0	0.0	0.0	0.0	0.0	0.0	0.0	0.0	0.0	0.0	0.0	0.0	0.0	0.0	0.0	0.0	16.158534614812854	0.0	0.0	0.0	0.0
3R_5522	0.0	0.0	0.0	0.0	0.0	0.0	0.0	0.0	0.0	0.0	0.0	0.0	6.09093893650988	6.747105660349352	0.0	0.0	0.0	0.0	0.0	0.0	10.553165263623345	0.0	0.0	0.0	0.0	0.0	0.0	0.0	6.577657801299482	12.57169796495639	0.0	0.0	0.0	0.0	0.0	0.0	0.0	4.944532237361281	0.0	0.0	0.0	0.0	0.0	0.0	0.0	0.0	20.677134810783542	0.0	0.0
3R_5523	0.0	11.210812604540827	0.0	0.0	0.0	0.0	0.0	0.0	0.0	26.653872807718958	0.0	0.0	0.0	0.0	0.0	0.0	0.0	0.0	0.0	0.0	0.0	0.0	0.0	0.0	0.0	0.0	0.0	0.0	0.0	0.0	14.059002823047768	0.0	0.0	0.0	0.0	0.0	0.0	0.0	0.0	0.0	0.0	0.0	0.0	0.0	0.0	0.0	0.0	0.0	0.0
3R_5524	0.0	0.0	0.0	0.0	0.0	0.0	0.0	0.0	0.0	0.0	0.0	0.0	0.0	0.0	0.0	0.0	0.0	0.0	0.0	0.0	0.0	0.0	0.0	0.0	0.0	0.0	0.0	133.99796323095887	0.0	0.0	0.0	0.0	160.75102880658434	0.0	0.0	0.0	0.0	0.0	0.0	0.0	0.0	0.0	0.0	0.0	0.0	0.0	0.0	0.0	0.0
3R_5525	13.379018220884914	0.0	0.0	0.0	0.0	0.0	0.0	0.0	0.0	9.040733022633475	0.0	0.0	5.3836641325759595	0.0	0.0	0.0	0.0	0.0	0.0	0.0	0.0	0.0	0.0	0.0	0.0	0.0	0.0	0.0	0.0	0.0	0.0	10.913456291607552	6.631440454969867	7.787379616845348	0.0	0.0	11.071622324819256	0.0	0.0	0.0	0.0	0.0	0.0	0.0	3.9871708789797946	0.0	9.138061488188141	0.0	3.812085531000642
3R_5526	0.0	0.0	0.0	0.0	0.0	0.0	0.0	0.0	0.0	0.0	0.0	0.0	0.0	0.0	0.0	0.0	0.0	0.0	0.0	0.0	0.0	0.0	0.0	0.0	0.0	0.0	0.0	0.0	0.0	0.0	0.0	0.0	0.0	0.0	0.0	0.0	0.0	0.0	0.0	0.0	0.0	0.0	0.0	0.0	0.0	0.0	0.0	0.0	0.0
3R_5527	0.0	0.0	0.0	0.0	0.0	0.0	0.0	0.0	0.0	0.0	0.0	0.0	0.0	0.0	0.0	0.0	0.0	0.0	0.0	0.0	0.0	0.0	0.0	0.0	0.0	0.0	0.0	0.0	0.0	0.0	0.0	0.0	0.0	0.0	0.0	0.0	0.0	0.0	0.0	0.0	0.0	0.0	0.0	0.0	0.0	0.0	0.0	0.0	0.0
3R_5528	0.0	2.7838930628725547	0.0	0.0	0.0	0.0	0.0	0.0	0.0	0.0	0.0	0.0	7.882792337295225	4.365996224286465	0.0	0.0	0.0	0.0	0.0	0.0	6.828865889268573	0.0	0.0	0.0	0.0	0.0	0.0	4.0469183526128525	4.256347917283837	0.0	6.982323549701575	0.0	0.0	0.0	0.0	0.0	0.0	9.598697648703023	0.0	0.0	0.0	0.0	0.0	0.0	0.0	0.0	6.690001391520289	0.0	0.0
3R_5529	0.0	13.76929680889662	0.0	0.0	0.0	0.0	0.0	0.0	0.0	0.0	0.0	0.0	0.0	0.0	0.0	0.0	0.0	0.0	0.0	0.0	0.0	22.344521235115756	0.0	0.0	0.0	0.0	0.0	0.0	0.0	0.0	0.0	0.0	0.0	0.0	0.0	0.0	0.0	7.912619361863074	0.0	0.0	0.0	0.0	0.0	0.0	0.0	0.0	0.0	8.267339297391903	0.0
3R_5530	8.69138206011829	2.4702733480973333	0.0	0.0	0.0	5.633120495263953	3.072928270171854	0.0	0.0	5.873111427606561	0.0	0.0	6.994755681927475	0.0	0.0	0.0	0.0	0.0	0.0	2.827794391069825	12.11911881887068	0.0	0.0	0.0	0.0	0.0	0.0	0.0	3.776848673004219	3.609293931874577	0.0	0.0	0.0	0.0	0.0	0.0	0.0	0.0	0.0	13.766377687455044	0.0	0.0	0.0	0.0	0.0	4.074531327034108	0.0	0.0	0.0
3R_5531	0.0	0.0	0.0	0.0	0.0	0.0	0.0	0.0	0.0	0.0	7.557150954090309	7.446016381236039	0.0	0.0	0.0	0.0	0.0	0.0	0.0	2.8850661762054166	0.0	0.0	0.0	0.0	0.0	0.0	0.0	0.0	0.0	3.6823935558112777	3.160606204269979	0.0	0.0	0.0	0.0	0.0	0.0	2.8966196448744315	0.0	0.0	10.096293398286155	0.0	0.0	0.0	2.6426362939668615	0.0	0.0	6.052948164065161	0.0
3R_5532	0.0	2.303378434250869	0.0	0.0	0.0	10.505078943041987	2.865317197777087	0.0	0.0	0.0	0.0	6.805128344720582	0.0	0.0	0.0	0.0	0.0	0.0	0.0	0.0	0.0	0.0	0.0	0.0	0.0	0.0	0.0	0.0	3.5216798130974087	0.0	8.66570650638576	13.221392212599987	0.0	0.0	0.0	0.0	0.0	7.941911798186491	0.0	0.0	0.0	9.055748090821908	0.0	0.0	0.0	0.0	5.5352718593421	2.7659816344351436	4.618250772864267
3R_5533	0.0	0.0	0.0	0.0	0.0	0.0	0.0	0.0	0.0	0.0	0.0	0.0	0.0	0.0	0.0	0.0	0.0	0.0	0.0	0.0	0.0	0.0	0.0	0.0	0.0	0.0	0.0	0.0	0.0	0.0	0.0	0.0	0.0	0.0	0.0	0.0	0.0	0.0	0.0	0.0	0.0	0.0	0.0	0.0	0.0	0.0	161.64489848700376	0.0	0.0
3R_5534	0.0	0.0	0.0	0.0	0.0	0.0	0.0	0.0	0.0	0.0	0.0	8.75871492134674	0.0	0.0	0.0	0.0	0.0	0.0	0.0	0.0	0.0	0.0	0.0	0.0	0.0	0.0	0.0	0.0	0.0	0.0	0.0	0.0	5.170074779961618	6.071280475551258	0.0	0.0	0.0	0.0	17.832114211125102	16.521293055522285	0.0	0.0	0.0	0.0	9.325562859889013	4.88992294459424	0.0	7.120055166187429	0.0
3R_5535	0.0	3.281213445231461	13.76191609910231	0.0	0.0	7.482358469318962	4.081707623201242	0.0	0.0	0.0	0.0	0.0	0.0	0.0	0.0	0.0	0.0	0.0	0.0	3.7561013170769266	0.0	0.0	35.06360538015961	0.0	0.0	0.0	5.475048016171101	0.0	0.0	0.0	4.114830094550566	0.0	0.0	0.0	0.0	0.0	0.0	0.0	0.0	0.0	6.57224108820539	0.0	0.0	0.0	0.0	0.0	0.0	0.0	0.0
3R_5536	11.298796678153776	0.0	0.0	0.0	0.0	0.0	0.0	0.0	0.0	0.0	0.0	9.487666034155598	0.0	0.0	0.0	0.0	0.0	0.0	0.0	0.0	0.0	0.0	0.0	0.0	0.0	0.0	0.0	9.336632276737781	4.909903274905484	0.0	0.0	0.0	0.0	0.0	0.0	0.0	9.350163627863488	0.0	0.0	0.0	0.0	0.0	0.0	0.0	0.0	5.2968907251443405	0.0	0.0	3.2193677161805425
3R_5537	0.0	0.0	0.0	0.0	0.0	0.0	0.0	0.0	0.0	0.0	0.0	0.0	0.0	0.0	12.249872907568584	0.0	0.0	0.0	0.0	0.0	0.0	0.0	0.0	0.0	0.0	0.0	25.130553223998675	0.0	0.0	0.0	9.443566192788515	0.0	13.132459236846529	0.0	0.0	0.0	0.0	0.0	0.0	0.0	0.0	9.86861907426432	0.0	0.0	0.0	0.0	0.0	9.042793210309146	0.0
3R_5538	0.0	0.0	0.0	0.0	0.0	0.0	0.0	0.0	0.0	0.0	9.549183067388585	0.0	0.0	0.0	0.0	0.0	0.0	0.0	0.0	0.0	0.0	0.0	0.0	0.0	0.0	0.0	0.0	0.0	0.0	9.306112952945966	0.0	0.0	0.0	0.0	0.0	0.0	0.0	0.0	0.0	0.0	0.0	0.0	0.0	0.0	0.0	0.0	0.0	7.648478966109207	0.0
3R_5539	0.0	13.220719246789182	0.0	0.0	0.0	0.0	0.0	0.0	0.0	0.0	0.0	0.0	28.076559161521637	10.367066731771846	0.0	0.0	0.0	0.0	0.0	0.0	0.0	0.0	0.0	0.0	0.0	0.0	0.0	0.0	0.0	9.658336351563444	0.0	0.0	0.0	0.0	0.0	0.0	0.0	0.0	0.0	0.0	0.0	0.0	0.0	0.0	0.0	0.0	0.0	7.937963229766726	0.0
3R_5540	0.0	0.0	0.0	0.0	0.0	0.0	0.0	18.60215933865603	0.0	0.0	0.0	0.0	0.0	0.0	0.0	0.0	0.0	0.0	7.48068487166137	0.0	0.0	0.0	0.0	0.0	0.0	0.0	8.126856986821489	0.0	0.0	0.0	0.0	0.0	0.0	0.0	0.0	0.0	14.180776539323293	0.0	0.0	0.0	0.0	0.0	0.0	0.0	0.0	0.0	0.0	0.0	0.0
3R_5541	0.0	0.0	0.0	0.0	0.0	0.0	0.0	0.0	0.0	0.0	0.0	0.0	0.0	0.0	0.0	0.0	0.0	0.0	0.0	0.0	0.0	0.0	0.0	0.0	0.0	0.0	0.0	0.0	0.0	0.0	0.0	0.0	0.0	0.0	0.0	0.0	0.0	0.0	0.0	0.0	0.0	0.0	0.0	0.0	0.0	0.0	0.0	0.0	0.0
3R_5542	0.0	0.0	0.0	0.0	0.0	0.0	0.0	0.0	0.0	0.0	0.0	0.0	0.0	0.0	0.0	0.0	0.0	0.0	0.0	0.0	0.0	0.0	0.0	0.0	0.0	0.0	0.0	0.0	0.0	0.0	0.0	0.0	0.0	0.0	0.0	0.0	0.0	0.0	0.0	0.0	0.0	0.0	0.0	0.0	0.0	0.0	0.0	0.0	0.0
3R_5543	0.0	0.0	0.0	0.0	0.0	0.0	0.0	0.0	0.0	0.0	0.0	0.0	0.0	0.0	0.0	0.0	0.0	0.0	0.0	0.0	0.0	0.0	0.0	0.0	0.0	0.0	0.0	0.0	0.0	0.0	0.0	0.0	0.0	0.0	0.0	0.0	0.0	0.0	0.0	0.0	0.0	0.0	0.0	0.0	0.0	0.0	0.0	0.0	0.0
3R_5544	0.0	0.0	0.0	0.0	0.0	0.0	0.0	0.0	0.0	23.22731997375313	0.0	0.0	0.0	0.0	0.0	20.234108636929268	0.0	0.0	0.0	0.0	0.0	0.0	0.0	0.0	0.0	0.0	0.0	0.0	7.468449534939648	0.0	0.0	0.0	0.0	0.0	0.0	0.0	0.0	0.0	0.0	0.0	0.0	0.0	0.0	0.0	0.0	0.0	0.0	0.0	4.896977389675996
3R_5545	0.0	0.0	0.0	0.0	0.0	0.0	0.0	0.0	0.0	0.0	0.0	0.0	0.0	0.0	0.0	0.0	0.0	0.0	0.0	0.0	0.0	0.0	0.0	0.0	0.0	0.0	0.0	0.0	0.0	0.0	0.0	0.0	0.0	0.0	0.0	0.0	0.0	0.0	0.0	0.0	0.0	0.0	0.0	0.0	144.97796334957087	0.0	0.0	0.0	0.0
3R_5546	0.0	0.0	0.0	0.0	0.0	0.0	0.0	0.0	0.0	0.0	0.0	0.0	0.0	0.0	0.0	0.0	0.0	0.0	0.0	0.0	0.0	0.0	0.0	0.0	0.0	0.0	0.0	0.0	0.0	0.0	0.0	0.0	0.0	0.0	0.0	0.0	0.0	0.0	0.0	0.0	0.0	0.0	0.0	0.0	0.0	0.0	0.0	0.0	0.0
3R_5547	0.0	0.0	0.0	0.0	0.0	0.0	0.0	0.0	0.0	0.0	0.0	0.0	0.0	0.0	0.0	0.0	0.0	0.0	0.0	0.0	0.0	0.0	0.0	0.0	0.0	0.0	0.0	0.0	0.0	0.0	0.0	0.0	0.0	0.0	0.0	0.0	0.0	0.0	0.0	0.0	0.0	0.0	0.0	0.0	0.0	0.0	0.0	0.0	0.0
3R_5548	0.0	0.0	0.0	0.0	0.0	0.0	0.0	0.0	0.0	0.0	0.0	0.0	0.0	0.0	0.0	0.0	0.0	0.0	0.0	0.0	0.0	0.0	0.0	0.0	0.0	0.0	0.0	0.0	0.0	0.0	0.0	0.0	0.0	0.0	0.0	0.0	0.0	0.0	0.0	0.0	0.0	0.0	0.0	0.0	0.0	0.0	0.0	0.0	0.0
3R_5549	0.0	0.0	0.0	0.0	0.0	0.0	0.0	0.0	0.0	0.0	0.0	0.0	13.57845154054322	0.0	0.0	0.0	0.0	0.0	0.0	0.0	0.0	0.0	0.0	0.0	0.0	0.0	0.0	0.0	0.0	0.0	0.0	0.0	0.0	0.0	0.0	0.0	0.0	0.0	0.0	0.0	0.0	0.0	0.0	0.0	0.0	31.638460978704153	0.0	0.0	9.614682004007399
3R_5550	0.0	0.0	0.0	0.0	0.0	0.0	0.0	0.0	0.0	0.0	0.0	0.0	0.0	0.0	0.0	5.814595798373077	0.0	0.0	0.0	0.0	0.0	0.0	0.0	0.0	0.0	0.0	4.68451654852316	0.0	0.0	0.0	0.0	0.0	0.0	0.0	0.0	0.0	0.0	0.0	0.0	0.0	0.0	0.0	0.0	0.0	0.0	4.630671530724043	0.0	3.3712838759246173	2.8144500620867685
3R_5551	0.0	0.0	0.0	0.0	0.0	0.0	0.0	0.0	0.0	0.0	0.0	0.0	0.0	0.0	0.0	0.0	0.0	0.0	0.0	0.0	0.0	0.0	0.0	0.0	0.0	0.0	21.026956558307752	0.0	0.0	0.0	31.60606204269979	0.0	0.0	0.0	0.0	0.0	0.0	0.0	0.0	0.0	0.0	0.0	0.0	0.0	0.0	0.0	0.0	0.0	0.0
3R_5552	0.0	0.0	0.0	0.0	0.0	0.0	0.0	0.0	0.0	0.0	0.0	0.0	0.0	0.0	0.0	0.0	0.0	0.0	0.0	0.0	0.0	0.0	0.0	0.0	0.0	0.0	0.0	0.0	12.33444096613209	0.0	0.0	0.0	0.0	16.521361294085185	0.0	0.0	0.0	0.0	0.0	0.0	0.0	0.0	0.0	0.0	0.0	0.0	0.0	0.0	0.0
3R_5553	0.0	0.0	0.0	0.0	0.0	0.0	0.0	0.0	0.0	0.0	16.413533505493064	0.0	0.0	0.0	0.0	0.0	0.0	0.0	11.210058561345924	0.0	0.0	11.843906783716049	0.0	0.0	0.0	0.0	0.0	0.0	16.73830661899597	5.3319114902692615	4.576390948264816	0.0	0.0	0.0	0.0	0.0	0.0	0.0	0.0	0.0	0.0	0.0	0.0	0.0	0.0	0.0	0.0	0.0	0.0
3R_5554	0.0	0.0	0.0	0.0	0.0	0.0	0.0	0.0	0.0	0.0	0.0	0.0	0.0	0.0	0.0	0.0	0.0	0.0	0.0	0.0	0.0	0.0	0.0	0.0	0.0	0.0	0.0	0.0	0.0	0.0	0.0	0.0	0.0	0.0	0.0	0.0	0.0	0.0	0.0	0.0	0.0	0.0	0.0	0.0	0.0	0.0	0.0	0.0	0.0
3R_5555	0.0	0.0	0.0	0.0	0.0	0.0	0.0	0.0	0.0	0.0	0.0	0.0	0.0	0.0	0.0	6.764618340233244	0.0	0.0	0.0	0.0	8.011819035441082	0.0	0.0	0.0	0.0	0.0	0.0	0.0	0.0	0.0	0.0	0.0	0.0	0.0	0.0	0.0	0.0	0.0	0.0	0.0	0.0	0.0	0.0	0.0	3.4246762995961624	0.0	0.0	11.766311637823515	0.0
3R_5556	0.0	0.0	0.0	0.0	0.0	0.0	0.0	0.0	0.0	0.0	0.0	0.0	8.161223334732982	9.040418354399767	0.0	0.0	0.0	0.0	0.0	0.0	0.0	9.354423192234332	0.0	0.0	0.0	0.0	0.0	0.0	0.0	0.0	0.0	0.0	0.0	0.0	0.0	0.0	0.0	0.0	0.0	0.0	0.0	0.0	0.0	0.0	0.0	0.0	0.0	0.0	0.0
3R_5557	0.0	0.0	0.0	0.0	0.0	0.0	7.847845962479448	0.0	0.0	0.0	0.0	0.0	4.465916571319347	0.0	15.393851695632764	6.533129499692943	0.0	0.0	0.0	3.6109034841607714	0.0	0.0	0.0	0.0	0.0	0.0	0.0	0.0	0.0	0.0	0.0	9.053050878145935	5.500985776651175	0.0	0.0	0.0	0.0	0.0	0.0	0.0	0.0	0.0	0.0	0.0	0.0	5.2029028035321465	0.0	0.0	3.162243320709658
3R_5558	0.0	0.0	0.0	0.0	0.0	0.0	0.0	0.0	0.0	0.0	5.9133807980698725	0.0	5.5841650947241925	6.185737915233122	0.0	0.0	0.0	0.0	0.0	0.0	0.0	0.0	0.0	0.0	0.0	0.0	0.0	0.0	12.060776665774169	0.0	0.0	11.319900384876615	0.0	0.0	0.0	0.0	0.0	0.0	0.0	0.0	0.0	0.0	0.0	0.0	0.0	0.0	0.0	0.0	0.0
3R_5559	0.0	0.0	11.496049957234694	0.0	0.0	0.0	0.0	0.0	0.0	0.0	0.0	0.0	0.0	0.0	0.0	0.0	0.0	0.0	4.209944900241146	0.0	0.0	8.895974037989369	0.0	0.0	0.0	0.0	0.0	0.0	0.0	0.0	0.0	7.866582756450598	0.0	0.0	0.0	0.0	7.98059120219626	0.0	16.48685008836952	0.0	0.0	0.0	0.0	0.0	0.0	0.0	0.0	0.0	2.7478083480615862
3R_5560	0.0	0.0	0.0	0.0	0.0	0.0	7.691863930927062	0.0	0.0	14.70101804549965	9.270418095856124	0.0	0.0	0.0	10.058591294289236	0.0	0.0	0.0	0.0	0.0	0.0	0.0	0.0	0.0	0.0	0.0	0.0	0.0	0.0	18.068887634105028	0.0	0.0	0.0	0.0	0.0	0.0	0.0	0.0	0.0	0.0	0.0	0.0	0.0	0.0	0.0	0.0	0.0	0.0	0.0
3R_5561	0.0	0.0	0.0	0.0	0.0	0.0	0.0	0.0	0.0	11.929757587325826	0.0	0.0	0.0	0.0	0.0	0.0	0.0	0.0	0.0	0.0	0.0	0.0	0.0	0.0	0.0	0.0	0.0	0.0	7.67172386703982	7.331378299120235	0.0	0.0	17.50112007168459	0.0	0.0	0.0	0.0	5.766959474422381	0.0	0.0	0.0	0.0	0.0	0.0	0.0	0.0	0.0	0.0	0.0
3R_5562	0.0	7.681482710518714	0.0	0.0	0.0	0.0	0.0	0.0	0.0	0.0	0.0	0.0	10.875333872749893	0.0	0.0	0.0	0.0	0.0	0.0	17.58643733952376	0.0	0.0	0.0	0.0	0.0	0.0	0.0	0.0	0.0	11.223344556677889	0.0	22.045855379188712	0.0	0.0	0.0	0.0	0.0	17.656863576009265	0.0	0.0	0.0	0.0	0.0	0.0	0.0	0.0	0.0	0.0	0.0
3R_5563	0.0	0.0	0.0	0.0	0.0	0.0	0.0	21.265555754034075	0.0	0.0	4.17376206217236	8.224766416633768	3.9413961686476124	4.365996224286465	0.0	0.0	0.0	0.0	0.0	0.0	0.0	0.0	0.0	0.0	0.0	0.0	0.0	0.0	0.0	0.0	0.0	0.0	0.0	0.0	0.0	0.0	0.0	0.0	0.0	7.7570612528584775	0.0	7.296596429629435	0.0	0.0	0.0	0.0	0.0	6.686002586145801	0.0
3R_5564	0.0	0.0	0.0	0.0	0.0	0.0	11.57373918578745	0.0	0.0	0.0	0.0	0.0	6.586183504244795	0.0	0.0	0.0	0.0	0.0	0.0	0.0	0.0	0.0	0.0	0.0	0.0	0.0	0.0	0.0	0.0	0.0	0.0	0.0	0.0	0.0	0.0	0.0	27.089259108763375	5.346564297782245	0.0	0.0	0.0	6.096408605690388	0.0	0.0	0.0	0.0	0.0	5.586248889733033	0.0
3R_5565	0.0	0.0	0.0	0.0	0.0	0.0	33.835794887411396	0.0	0.0	0.0	0.0	0.0	0.0	0.0	0.0	0.0	0.0	0.0	0.0	0.0	0.0	0.0	0.0	0.0	0.0	0.0	0.0	0.0	0.0	0.0	0.0	0.0	0.0	0.0	0.0	0.0	0.0	0.0	0.0	0.0	0.0	0.0	0.0	0.0	0.0	0.0	0.0	0.0	0.0
3R_5566	0.0	0.0	0.0	0.0	0.0	0.0	0.0	0.0	0.0	0.0	0.0	0.0	0.0	0.0	0.0	0.0	0.0	0.0	35.2316126213729	0.0	0.0	0.0	0.0	0.0	0.0	0.0	0.0	0.0	0.0	0.0	28.7658859605217	0.0	0.0	0.0	0.0	0.0	0.0	0.0	0.0	0.0	0.0	0.0	0.0	0.0	0.0	0.0	0.0	0.0	0.0
3R_5567	0.0	3.279051908047515	0.0	0.0	0.0	0.0	0.0	0.0	0.0	0.0	0.0	0.0	0.0	0.0	0.0	0.0	0.0	0.0	0.0	0.0	0.0	0.0	0.0	0.0	0.0	0.0	0.0	0.0	0.0	0.0	4.112119402788675	0.0	0.0	0.0	0.0	0.0	0.0	7.537317257743087	0.0	0.0	0.0	8.5944100238323	0.0	0.0	0.0	0.0	0.0	0.0	0.0
3R_5568	0.0	0.0	0.0	0.0	0.0	0.0	0.0	0.0	0.0	0.0	0.0	0.0	0.0	0.0	0.0	0.0	0.0	0.0	0.0	0.0	0.0	0.0	0.0	0.0	0.0	0.0	0.0	0.0	18.119881133579767	0.0	0.0	0.0	0.0	0.0	0.0	0.0	0.0	0.0	0.0	0.0	0.0	0.0	0.0	0.0	0.0	0.0	0.0	14.231634076224632	0.0
3R_5569	0.0	0.0	0.0	0.0	0.0	0.0	9.907120743034056	0.0	0.0	0.0	0.0	0.0	0.0	0.0	0.0	16.494845360824744	0.0	0.0	0.0	0.0	0.0	0.0	0.0	0.0	0.0	0.0	0.0	0.0	0.0	0.0	0.0	0.0	0.0	0.0	0.0	0.0	0.0	0.0	0.0	0.0	0.0	0.0	0.0	0.0	0.0	0.0	0.0	0.0	0.0
3R_5570	0.0	0.0	0.0	0.0	0.0	0.0	0.0	0.0	0.0	0.0	0.0	0.0	0.0	0.0	4.403026640512688	0.0	0.0	0.0	0.0	0.0	0.0	0.0	0.0	0.0	0.0	0.0	0.0	0.0	0.0	7.909436946957339	0.0	7.768197001475957	0.0	0.0	0.0	0.0	0.0	3.1108340394926604	0.0	0.0	5.421473480591395	3.547121918482172	0.0	0.0	0.0	0.0	0.0	0.0	2.7134420663838172
3R_5571	0.0	0.0	0.0	0.0	0.0	0.0	0.0	0.0	0.0	0.0	0.0	0.0	0.0	0.0	0.0	0.0	0.0	0.0	0.0	0.0	0.0	0.0	0.0	0.0	0.0	0.0	0.0	0.0	0.0	0.0	0.0	0.0	0.0	0.0	0.0	0.0	0.0	0.0	0.0	0.0	0.0	0.0	0.0	0.0	0.0	0.0	0.0	0.0	0.0
3R_5572	0.0	0.0	0.0	0.0	0.0	0.0	0.0	0.0	0.0	0.0	0.0	0.0	0.0	0.0	0.0	0.0	0.0	0.0	18.923910739697824	0.0	0.0	0.0	0.0	0.0	0.0	0.0	0.0	0.0	0.0	0.0	0.0	0.0	0.0	0.0	0.0	0.0	0.0	0.0	0.0	0.0	0.0	0.0	0.0	0.0	0.0	0.0	0.0	14.79526314855036	0.0
3R_5573	0.0	0.0	0.0	0.0	0.0	0.0	0.0	0.0	0.0	0.0	0.0	0.0	0.0	0.0	10.897935386141095	0.0	0.0	0.0	0.0	0.0	0.0	0.0	0.0	0.0	0.0	0.0	11.178530068010177	0.0	0.0	0.0	0.0	0.0	0.0	0.0	0.0	0.0	0.0	0.0	0.0	0.0	0.0	0.0	0.0	0.0	0.0	0.0	0.0	0.0	0.0
3R_5574	0.0	0.0	0.0	0.0	0.0	0.0	0.0	0.0	0.0	0.0	6.250156253906347	0.0	0.0	0.0	13.56309211374009	0.0	0.0	0.0	0.0	4.772199077056698	0.0	0.0	0.0	0.0	0.0	0.0	0.0	0.0	0.0	0.0	0.0	0.0	21.810441094360694	0.0	0.0	0.0	0.0	0.0	0.0	0.0	0.0	0.0	0.0	0.0	4.371194874861433	0.0	0.0	0.0	0.0
[truncated: 337 more columns]
