# Supplementary material for: Convergence of topological domain boundaries, insulators, and polytene interbands revealed by high-resolution mapping of chromatin contacts in the early Drosophila melanogaster embryo
Source: eLife. 2017 Nov 17;6:e29550. doi: 10.7554/eLife.29550 (PMC5739541; doi:10.7554/eLife.29550)
Supplement: Supplementary file 3. [file elife-29550-supp3.zip › local_HiC_maps/AP/nc14_posterior_dm3_CompressedBinCounts_500bp_VCnorm_chr2R_5,011,766-5,111,107.txt]

2R_10023	2R_10024	2R_10025	2R_10026	2R_10027	2R_10028	2R_10029	2R_10030	2R_10031	2R_10032	2R_10033	2R_10034	2R_10035	2R_10036	2R_10037	2R_10038	2R_10039	2R_10040	2R_10041	2R_10042	2R_10043	2R_10044	2R_10045	2R_10046	2R_10047	2R_10048	2R_10049	2R_10050	2R_10051	2R_10052	2R_10053	2R_10054	2R_10055	2R_10056	2R_10057	2R_10058	2R_10059	2R_10060	2R_10061	2R_10062	2R_10063	2R_10064	2R_10065	2R_10066	2R_10067	2R_10068	2R_10069	2R_10070	2R_10071	2R_10072
2R_10023	14.621886373738759	112.14459018431849	114.61225088586453	114.74673015119721	99.39046823322875	80.18217389909874	82.95424559828972	63.82227340610963	76.81317499577527	73.28247855021853	150.34157606081016	59.613703203242984	39.57042348267211	44.542551180982116	35.31981385045308	47.28798667613687	35.18687357590903	25.583916342055502	0.0	24.111052292050207	26.976481619361277	16.32810101810163	30.24387952830934	40.09108694954938	0.0	20.68047019117027	19.4995047125803	12.597530077862816	14.707591028957776	15.9009380644833	9.237764350174086	8.355363642136433	4.9382862368974925	10.075802275680399	5.445254859708454	5.098977960857526	11.284898548762047	12.858797180763828	2.6774363867888864	7.756273079760083	13.358115818680753	7.746413410590897	11.769228958580161	10.418808310597177	12.928950246813661	0.0	19.023450207070255	3.6490091115757513	3.9811706552688406
2R_10024	112.14459018431849	12.971781372114265	97.98685182527915	118.27434468365996	102.5301011288564	93.14432587423501	66.97148614564587	96.8491627723841	79.96492205419221	48.31659240099643	28.320909894193083	67.37913867001068	55.90621173918634	52.442478467492926	57.66318181445186	37.85888834278061	36.82445084617064	20.654673989207588	0.0	25.233167080406496	24.071453703172498	27.96218450092464	30.16193439879808	37.76121319225744	0.0	11.687180915612709	18.366300607458328	18.98468932267849	24.242516594868412	4.27910368182639	6.525687171173342	7.869795802408315	4.651300166307237	15.184403188420982	8.548010929144853	16.008844566446072	10.629082231894687	13.841730880763176	7.565515472613969	9.131901365968071	7.189608858317075	9.120293016774044	7.390177345780856	9.813324401027389	0.0	0.0	17.917911774890108	6.873897491285187	9.374517212363562
2R_10025	114.61225088586454	97.98685182527915	17.86122542295382	115.13763882309594	122.51925150325793	92.50234640098188	73.3591557561595	79.31548046624334	75.07876444924949	68.04640022170754	50.76348278102664	50.3220611916264	33.402811180588955	51.02852010845977	67.58003065748214	35.92573432200954	26.402222011004447	27.766671109334045	0.0	27.137336633233467	25.168847007927464	23.80723258713948	28.533464046633892	0.0	0.0	13.965700240210044	27.85577394482328	19.141247090530438	9.31140311671285	5.752521905603416	7.797927622754976	17.632653982440697	8.337168430811506	3.402138175800727	12.257425548397217	12.912689558282716	9.525986892242036	4.651959032987971	11.3005995646105	9.821021700529549	6.443465037758704	6.5390249006068215	0.0	8.79488911403805	0.0	0.0	4.0145938515692245	16.94142579039452	10.081946057555813
2R_10026	114.74673015119721	118.27434468365999	115.13763882309594	26.928042212398974	132.44888004660893	105.26869835254487	106.4514927160566	88.2003058345605	111.04194850544869	75.95550121642735	124.66030068064525	57.6689390974811	82.02755715782718	70.89973244419572	68.33516740041553	66.16734014399483	20.261297800960307	24.623026204013893	0.0	38.87413831307342	30.903671930150637	24.616259439373923	23.971268406476742	0.0	0.0	25.721763398359382	26.429456593271027	10.445626076878764	7.622029647408719	4.708838395491569	21.543114114593568	19.485293799259903	15.355239630030857	6.2659939495562424	13.169038912252438	8.808277102760355	11.696522039171652	11.423853920895143	8.325292488338347	8.039187824971608	9.88954368656476	2.00724212960361	0.0	0.0	6.700270757941329	0.0	0.0	5.673163384268886	10.315965648659667
2R_10027	99.39046823322872	102.5301011288564	122.51925150325795	132.44888004660893	29.788114756686507	123.13605322707299	98.45370989987855	128.54045261771293	102.28824920226616	73.7968303154427	45.41903602637937	85.54576698533717	59.77223788752957	70.88721111809437	62.2435012004993	58.929613219947996	32.481021486786275	28.98391903162794	84.1913838537764	26.303638683506932	33.24238859215589	34.75389700492037	28.216730828377376	0.0	0.0	9.371529605442984	10.195805921248276	32.34917009155576	5.554057502823544	6.862518365814776	12.209665066212143	9.465758879355118	3.7297101437113263	15.219782795435771	16.450421308998408	7.702149657132389	14.915387139527056	5.549592826374329	14.155200448760299	16.10959444974678	12.971449119851146	7.313234614417018	11.851834293578825	5.245967686937435	9.764771536081563	0.0	3.591932089495143	2.755965459484896	7.517087844087179
2R_10028	80.18217389909874	93.14432587423502	92.50234640098188	105.26869835254487	123.13605322707299	10.259567046270647	101.0882146304973	93.00468652883825	147.42739200943535	65.63710184065187	115.42012927054479	73.73506229341469	50.631629578998	73.27752028871343	72.30854054249482	51.43052492413998	15.00757882730779	16.36772191708112	0.0	3.4278741010400173	25.433782239589867	20.8923304255008	6.829061755205453	0.0	0.0	31.753592125109154	9.596247483384097	19.34273390200971	9.40941788636246	8.719612151651495	8.8650124553425	18.70917390978971	6.318696073878194	12.89231308724486	11.61229788795526	10.873843838553865	7.219695328857123	11.752317557022245	13.703463893085575	9.924400876324597	9.76693647828688	12.38973139062345	10.039404663303465	4.443733447092909	16.54300768422707	0.0	24.34111640530393	2.3345122620256564	7.6410538541475646
2R_10029	82.95424559828973	66.97148614564587	73.3591557561595	106.4514927160566	98.45370989987855	101.08821463049732	14.940436215916197	23.468307391913356	122.32523451085389	129.34536922790514	0.0	71.39904550749691	37.415767752846406	60.167367566359346	53.434574039613715	58.12703081313904	66.54181450655916	17.279173032602	0.0	10.132523271872824	32.22010196051265	19.649657829279843	40.37232705756723	0.0	0.0	0.0	39.71204230807525	23.82315973238015	6.9533727682280935	38.661720257538605	4.36737865129233	0.0	4.669390789253117	11.432595702258624	6.865005838687466	9.642665322693402	16.005633983162074	10.421674860419033	10.12658740586704	14.667869920929181	10.826357850823614	3.662306080893017	29.675681891527965	19.702984082615924	0.0	0.0	0.0	6.9006326154950255	7.528782535633727
2R_10030	63.822273406109645	96.8491627723841	79.31548046624334	88.20030583456048	128.54045261771293	93.00468652883825	23.468307391913356	31.597554289112207	123.52333853389464	93.29445097044888	102.07831448287126	75.89300772422168	67.16841472465988	76.95845080748316	99.92210073027067	74.24837566627883	33.182001286134366	31.019399842855723	94.60916952070994	18.18980515990203	28.920603544075362	42.8337714556251	28.688416915777754	34.026104827623755	0.0	17.551927377145283	28.007046572917744	19.245194902503844	3.120656436322693	15.42336361967836	5.880206089463024	12.40988649563243	10.478054971229357	17.103068564149506	10.783491522018966	11.540278022607982	16.76100719286652	9.354443610166658	15.906755508168574	6.58290360687163	8.098070877555548	4.930901631799713	0.0	8.842650342741127	10.973057851058295	0.0	12.10918610931043	3.0969867867058745	5.06834836718089
2R_10031	76.81317499577527	79.96492205419221	75.07876444924949	111.04194850544872	102.28824920226616	147.42739200943535	122.32523451085389	123.52333853389464	43.034975111113376	35.45821828126452	87.29253474242883	88.45643520566121	57.43924364003975	103.14272813747479	82.03069725409077	59.48958394586631	26.483962636425517	26.52632003368489	0.0	28.51760806747577	46.71511023598137	34.474739281193074	22.380958693530474	0.0	0.0	28.017875404508075	26.127598190054183	19.505277884379538	14.232732937354982	17.58577240669209	6.704631268746429	8.085597367976346	14.336537310479939	15.600782223220673	17.564820334722242	14.80304791466997	8.190410667190854	12.443630354494143	23.318919649998566	16.888161155090177	14.773517362114609	9.370385085345468	7.592827056279933	6.72161361745146	0.0	0.0	4.602311925372592	7.062390036380138	9.6315804884213
2R_10032	73.28247855021851	48.31659240099643	68.04640022170754	75.95550121642735	73.7968303154427	65.63710184065188	129.34536922790517	93.29445097044889	35.458218281264514	14.28309843825745	175.81366564460325	65.06634443334185	115.68691419038828	93.01662783842565	101.88315874139602	94.00983176940603	64.00880761192741	44.87782652839453	0.0	50.12647536315065	38.18854147831829	31.245611510466667	33.28756985968665	0.0	0.0	14.510593942794403	24.557366622364007	26.517430496341476	0.0	21.251433143522615	16.204352002817398	14.656495710043707	17.32491227097549	21.20926760157118	10.61305686178701	9.938146960944474	13.196877618755401	19.333850048377585	6.262138764611526	6.802802845476374	6.694866933940633	4.529436809827066	4.587755738708959	12.184047345583444	7.5597389470946785	0.0	0.0	6.400880761192741	6.983539332224658
2R_10033	150.34157606081016	28.32090989419308	50.76348278102664	124.66030068064522	45.41903602637937	115.42012927054478	0.0	102.07831448287126	87.29253474242883	175.81366564460322	0.0	0.0	0.0	91.59690036089178	0.0	136.13962479919405	112.55684120480842	52.61053473347503	0.0	0.0	20.43786072824185	21.367156116989452	0.0	0.0	0.0	59.53798523457966	0.0	0.0	0.0	0.0	0.0	0.0	0.0	58.01540889260187	26.12767024789933	0.0	0.0	0.0	0.0	27.912377464662928	0.0	0.0	0.0	0.0	0.0	0.0	0.0	26.263262947788633	0.0
2R_10034	59.613703203242984	67.37913867001068	50.3220611916264	57.6689390974811	85.54576698533715	73.7350622934147	71.3990455074969	75.89300772422168	88.45643520566122	65.06634443334185	0.0	5.671077504725899	112.93054771315641	130.14724799104104	80.63974195282576	110.21390494613014	48.35050396102205	50.41461676199086	0.0	33.13114837657373	39.169604386995694	28.241806345933888	32.155973395163066	76.27765064836004	0.0	35.41215817430652	32.81916639317362	28.76180432385792	27.98279058379097	12.965684155933962	17.57585078102687	17.884110960972897	4.69781316797031	15.336247220305191	8.633491038436302	9.70135980726632	16.103059581320455	1.747518523696351	12.73528437890018	9.223220379627751	14.52300989380049	5.5268975681650705	22.392237357715995	13.215276860050219	18.449049873931493	0.0	13.572818169479259	12.149613815846566	3.7873049537948797
2R_10035	39.57042348267211	55.90621173918634	33.402811180588955	82.02755715782718	59.77223788752957	50.631629578998	37.415767752846406	67.16841472465988	57.43924364003975	115.68691419038825	0.0	112.93054771315641	374.8055696107644	75.33944185527896	89.21183573424688	111.97631476989986	37.03168801543481	86.54546839272949	0.0	50.75034383357947	26.896578620716554	28.119547444003434	33.70186320750742	0.0	0.0	0.0	56.82972535614479	0.0	0.0	0.0	0.0	0.0	0.0	0.0	17.192233236712983	16.098937631105724	26.72224894447117	34.79907016884509	0.0	0.0	0.0	0.0	0.0	0.0	0.0	0.0	0.0	0.0	0.0
2R_10036	44.54255118098211	52.442478467492926	51.02852010845977	70.89973244419572	70.88721111809437	73.27752028871343	60.16736756635934	76.95845080748316	103.14272813747479	93.01662783842565	91.5969003608918	130.14724799104104	75.33944185527896	16.961208142009895	120.14719645483281	151.2557195819796	86.3471207850323	52.8852155622262	84.89468813936313	32.644147373635526	68.1214599142513	33.913759795848215	23.032930180278743	61.06460024059453	0.0	31.49938654944695	51.40488993013619	28.781826464006794	14.001135212042993	17.299613388239997	14.0704687770142	9.54483239592474	13.163033763369645	6.138769336356064	9.6762412613174	6.472075518248211	15.039984874072355	9.792916196140359	14.273447859400829	20.674395838775744	10.173183923172115	20.648114827116284	14.938550273450163	2.6448952991746872	24.615857239843617	0.0	7.243875574846801	9.726457283831223	9.095859443503192
2R_10037	35.31981385045308	57.66318181445186	67.58003065748214	68.33516740041551	62.243501200499296	72.30854054249482	53.434574039613715	99.92210073027067	82.03069725409077	101.88315874139604	0.0	80.63974195282576	89.21183573424688	120.14719645483281	29.197227537444785	101.28058640393418	52.88605830952359	67.97899078390282	0.0	45.29879994419188	44.81377396156482	51.87122082599398	32.087090781799965	45.192837839059266	0.0	65.27399926799872	15.217542377051133	28.401232159055986	33.158381423348395	30.727535866716238	20.826613496322413	25.901196823665593	30.616865829378888	15.901183684113446	8.184247043133848	9.579738775851164	3.180236736822689	18.636596311444855	12.072603429766273	10.929112247884508	34.418261469078956	13.098263170303618	8.844606890390999	11.74464326820537	0.0	206.07934054611025	5.361065050627218	8.226720181481449	6.731685775678688
2R_10038	47.28798667613687	37.85888834278061	35.92573432200954	66.16734014399483	58.929613219948	51.430524924139974	58.12703081313904	74.24837566627885	59.48958394586631	94.00983176940603	136.13962479919405	110.21390494613014	111.97631476989986	151.2557195819796	101.28058640393415	50.84987537766069	123.91151478729039	70.32882656559724	0.0	81.87529603984355	53.034821217207	57.126468087222705	48.329831769896835	45.379874933064684	0.0	23.4086232686397	35.654552211932014	39.92628467098745	37.45756370178952	28.283480698838524	10.456403723839058	11.821996669034217	16.769224448523094	13.685994027432207	8.218118732914018	23.08652618387225	12.773594425603394	16.63442360890474	6.061283822342559	17.558950334728465	10.800220756512262	10.960393521969012	17.76242314976609	15.724333563432747	14.634528266957211	0.0	0.0	18.586727218093557	13.519091661244008
2R_10039	35.18687357590903	36.82445084617064	26.402222011004447	20.261297800960307	32.481021486786275	15.00757882730779	66.54181450655916	33.182001286134366	26.483962636425517	64.00880761192741	112.55684120480842	48.35050396102205	37.03168801543481	86.34712078503229	52.88605830952359	123.91151478729041	14.635277898315552	106.03115468953565	834.5677982015064	70.19957739854406	100.98296284544477	91.68319510934055	76.58597058232976	75.03789413653895	0.0	46.44879600850014	64.57149931933218	23.578610616222274	20.64598535373799	25.509900392342267	4.322546706197797	19.54826309772724	18.485834536067944	11.315238004716191	6.794535291156029	12.724908786263205	26.402222011004447	6.876462967496335	20.045272247370686	7.258650769253662	21.430446592648288	18.123559177045426	36.713819448778715	32.5012155454614	36.29838726265392	0.0	8.901477556259563	30.73408358646266	7.4514981982277355
2R_10040	25.5839163420555	20.654673989207588	27.766671109334045	24.623026204013893	28.98391903162795	16.36772191708112	17.279173032602	31.019399842855723	26.52632003368489	44.87782652839453	52.610534733475035	50.41461676199086	86.54546839272949	52.88521556222621	67.97899078390282	70.32882656559725	106.03115468953565	39.96801918976512	292.5659004690807	154.68607398775544	105.5806319907576	164.92266360750276	76.26377242018724	35.07368982231669	0.0	57.89539387864764	73.48553850530678	88.16759955334295	61.117950245485076	35.77097987842637	34.347049457124676	9.137112979305535	34.56208008422779	29.970375165630397	19.05512616240239	34.19978234068961	12.340742715259577	8.035371060578983	11.711776917821037	33.927879845092086	35.05904527541802	13.553900473708822	6.864207106856828	3.038298358468163	11.310892898851774	0.0	20.803333193257558	6.384671680230103	10.448782159610023
2R_10041	0.0	0.0	0.0	0.0	84.1913838537764	0.0	0.0	94.60916952070995	0.0	0.0	0.0	0.0	0.0	84.89468813936313	0.0	0.0	834.5677982015064	292.56590046908065	0.0	142.96743201898607	151.53926003379325	79.21482267761944	0.0	0.0	0.0	0.0	160.0934946008469	0.0	0.0	0.0	0.0	0.0	0.0	0.0	0.0	0.0	0.0	0.0	0.0	0.0	0.0	0.0	0.0	0.0	0.0	0.0	0.0	0.0	0.0
2R_10042	24.111052292050207	25.233167080406496	27.13733663323347	38.87413831307344	26.30363868350693	3.4278741010400164	10.132523271872824	18.18980515990203	28.51760806747577	50.12647536315065	0.0	33.13114837657373	50.75034383357947	32.644147373635526	45.29879994419188	81.87529603984355	70.19957739854406	154.68607398775544	142.96743201898607	6.871822641006364	145.67666263506504	163.72301568656866	102.67610434995302	102.8362230312005	0.0	116.70282686074701	90.41622628834465	71.08964921781998	61.30461887861591	34.9602269151795	29.61932649205876	16.07403486136681	34.834312177505524	25.8450825078414	23.2790496933218	30.51815023387803	21.709869306586775	44.76351669726293	17.169492421729434	19.89534056097897	2.447459170262392	29.80507481073778	10.06294371292434	13.36245755192651	24.87269326497212	0.0	42.6968293334537	4.679971826569604	15.317939144891366
2R_10043	26.976481619361277	24.071453703172498	25.168847007927464	30.903671930150637	33.24238859215589	25.433782239589867	32.22010196051265	28.920603544075362	46.715110235981385	38.18854147831829	20.43786072824185	39.169604386995694	26.896578620716554	68.1214599142513	44.813773961564834	53.034821217207	100.98296284544477	105.5806319907576	151.53926003379325	145.67666263506501	57.9040974966032	185.64666737494906	182.59625513219427	190.75336679692398	0.0	132.1340063733573	130.50181106946948	113.02790453457678	44.98631291429582	46.32040006003123	21.976638519302007	24.136851975217983	46.99272569389375	26.024930239489628	25.908519239296265	28.882064249653787	15.341011509593885	28.718151569908972	16.379023711912627	21.08819571110912	25.942002761526194	22.377725475329214	10.666282680490168	23.606039746905484	17.575982068983095	0.0	12.93050918082315	13.64155813877061	16.236349289334992
2R_10044	16.32810101810163	27.96218450092464	23.80723258713948	24.61625943937392	34.75389700492037	20.8923304255008	19.649657829279843	42.8337714556251	34.47473928119307	31.245611510466674	21.367156116989452	28.241806345933888	28.119547444003434	33.91375979584821	51.87122082599398	57.126468087222705	91.68319510934055	164.92266360750273	79.21482267761944	163.72301568656866	185.64666737494906	79.11191287225715	180.78493785865422	170.93724893591562	405.97596622279957	138.14204823508837	143.8969621006313	112.79596856465878	33.96741793014575	33.898589624965375	34.46385160456308	31.17182921637584	26.31934951201294	18.616181872650426	24.506889144505774	21.74062444629347	10.02409793142715	32.63472397289386	19.026407321513748	31.69265073610315	28.477646064897844	19.26665602413286	30.66599573185096	12.339695021969593	9.187574907446667	0.0	13.518450488168146	9.07571022294482	14.1455040495749
2R_10045	30.243879528309336	30.16193439879808	28.533464046633895	23.971268406476742	28.216730828377376	6.829061755205453	40.37232705756723	28.688416915777758	22.380958693530474	33.28756985968665	0.0	32.155973395163066	33.70186320750742	23.032930180278743	32.087090781799965	48.329831769896835	76.58597058232976	76.26377242018724	0.0	102.67610434995302	182.59625513219427	180.78493785865425	48.486604287640105	68.29061755205451	973.1413001167768	95.11245286209224	127.75074501040721	141.62585624632257	50.105424945674756	40.62816561123721	39.338708443326006	32.02293126526872	39.95609876222315	17.162985892712115	34.00970389605892	20.266237562863335	28.833816299756354	32.8552528978333	22.803545404025236	21.469388038214852	19.503458206933317	29.68905661373218	20.047546096826306	11.831505168593033	22.02299971975733	0.0	12.151608326120003	12.431345949595553	18.649049305373776
2R_10046	40.09108694954937	37.761213192257436	0.0	0.0	0.0	0.0	0.0	34.02610482762375	0.0	0.0	0.0	76.27765064836002	0.0	61.06460024059452	45.192837839059266	45.379874933064684	75.03789413653895	35.07368982231669	0.0	102.8362230312005	190.75336679692396	170.93724893591562	68.29061755205451	2308.4025854108954	0.0	79.38398031277288	57.577484900304576	48.35683475502427	0.0	87.19612151651495	44.3250622767125	0.0	0.0	38.67693926173458	34.83689366386578	0.0	54.14771496642842	35.25695267106673	0.0	0.0	36.6260117935758	0.0	0.0	0.0	0.0	0.0	0.0	0.0	0.0
2R_10047	0.0	0.0	0.0	0.0	0.0	0.0	0.0	0.0	0.0	0.0	0.0	0.0	0.0	0.0	0.0	0.0	0.0	0.0	0.0	0.0	0.0	405.97596622279957	973.1413001167768	0.0	0.0	0.0	410.2395799146702	0.0	0.0	0.0	0.0	0.0	0.0	0.0	0.0	0.0	0.0	0.0	0.0	0.0	0.0	0.0	0.0	0.0	0.0	0.0	0.0	0.0	0.0
2R_10048	20.68047019117027	11.687180915612709	13.965700240210046	25.721763398359382	9.371529605442984	31.75359212510915	0.0	17.551927377145287	28.017875404508075	14.5105939427944	59.537985234579665	35.41215817430652	0.0	31.499386549446953	65.27399926799872	23.408623268639705	46.448796008500125	57.89539387864764	0.0	116.702826860747	132.1340063733573	138.14204823508837	95.11245286209223	79.38398031277289	0.0	49.13904301713724	95.04192982638513	174.60974721497453	29.12236124104943	31.4852963665968	68.59353528794423	28.952658267638373	48.891268263944404	43.892200754945854	25.15822727942524	33.6547926948907	33.517680576504105	25.461582109964937	15.904699043332352	30.71624524618111	30.22888937171143	19.173249482322266	31.07218456877634	13.753455555708372	25.600491529437367	0.0	28.251114741902523	18.063420669972274	67.00616456714017
2R_10049	19.499504712580304	18.366300607458328	27.855773944823284	26.429456593271027	10.195805921248276	9.596247483384099	39.71204230807525	28.007046572917748	26.127598190054183	24.557366622364007	0.0	32.81916639317362	56.82972535614478	51.40488993013619	15.217542377051135	35.65455221193202	64.57149931933218	73.48553850530678	160.0934946008469	90.41622628834466	130.50181106946948	143.8969621006313	127.75074501040721	57.577484900304576	410.2395799146702	95.04192982638511	71.08844706102587	226.15191836530883	79.2095729521487	47.303967465309874	54.726250175580056	62.99839984064405	42.55321412405007	47.75275533398276	39.10146909432917	36.6149123017928	48.6209872491461	35.61565484789742	30.76196029822951	27.848253197432005	20.554801498856122	27.81285287557086	30.98805410514247	17.457003400624263	51.06235223831821	0.0	13.660423056471846	9.171024541006599	17.15287442151931
2R_10050	12.597530077862814	18.98468932267849	19.141247090530445	10.445626076878764	32.34917009155576	19.34273390200971	23.82315973238015	19.245194902503844	19.505277884379538	26.51743049634148	0.0	28.761804323857916	0.0	28.781826464006794	28.401232159055986	39.92628467098745	23.57861061622227	88.16759955334292	0.0	71.08964921781998	113.02790453457679	112.79596856465876	141.62585624632257	48.35683475502427	0.0	174.60974721497453	226.15191836530883	6.077926308790262	88.69958426504854	71.23740467887274	50.140588639368275	70.54616843603175	41.695034180993375	36.45951826767703	48.16479013725214	22.550937442469483	23.820218601548994	26.588484704531034	25.835637549257257	39.76052004889141	13.810469717092529	32.70233401229608	23.659567219196425	41.889659286267225	31.189132458686093	0.0	17.209196135502918	13.204021945084472	26.410919330487996
2R_10051	14.707591028957774	24.242516594868412	9.31140311671285	7.622029647408719	5.554057502823543	9.40941788636246	6.953372768228093	3.120656436322693	14.232732937354982	0.0	0.0	27.98279058379097	0.0	14.001135212042993	33.15838142334839	37.45756370178952	20.64598535373799	61.117950245485076	0.0	61.30461887861591	44.98631291429582	33.96741793014574	50.105424945674756	0.0	0.0	29.122361241049422	79.2095729521487	88.69958426504854	6.472286639452858	115.95751316717555	170.7388561390985	106.63003495994388	143.42880911059794	88.68002968297954	95.85050388609892	71.80411120422374	29.796489973481123	61.43729644853624	56.555727893426386	54.61214963319408	50.386548806930506	27.271363704542047	48.33936999989642	18.339784862097044	0.0	0.0	16.743084896649123	22.481184051848032	28.031541090034505
2R_10052	15.900938064483302	4.279103681826389	5.752521905603416	4.708838395491569	6.862518365814776	8.719612151651495	38.661720257538605	15.42336361967836	17.585772406692087	21.251433143522615	0.0	12.96568415593396	0.0	17.29961338824	30.727535866716238	28.283480698838527	25.509900392342267	35.77097987842636	0.0	34.9602269151795	46.32040006003123	33.898589624965375	40.62816561123721	87.19612151651494	0.0	31.485296366596803	47.30396746530988	71.23740467887274	115.95751316717555	44.464821409515075	170.77926578979887	118.12125419330452	99.34987589320909	120.52903040311921	84.8759705468539	68.38847909197844	85.90432712367769	97.88535667026777	69.87949281464115	48.499836787505764	51.88078211316652	48.4381844526064	63.99372008293586	22.660390242133822	28.11982419485913	198.80715705765405	20.687529350432264	35.713860549279175	36.80010529159538
2R_10053	9.237764350174087	6.525687171173342	7.797927622754977	21.543114114593568	12.20966506621214	8.8650124553425	4.36737865129233	5.880206089463024	6.704631268746429	16.204352002817398	0.0	17.57585078102687	0.0	14.070468777014202	20.826613496322413	10.45640372383906	4.322546706197797	34.347049457124676	0.0	29.61932649205876	21.976638519302	34.463851604563075	39.338708443326006	44.3250622767125	0.0	68.59353528794423	54.72625017558004	50.140588639368275	170.73885613909852	170.77926578979884	81.70683536404609	173.2080815657641	155.60467567481243	98.03109011463398	114.38612179272351	97.71623993170387	90.45596042395773	81.23886012130586	85.84572694013563	81.46634271646947	59.075406591760455	62.09265079949641	26.02432840967498	26.87796329545332	0.0	0.0	5.258123932929474	26.22345001759997	22.008088412653418
2R_10054	8.355363642136433	7.869795802408315	17.632653982440697	19.485293799259903	9.465758879355116	18.70917390978971	0.0	12.40988649563243	8.085597367976344	14.656495710043703	0.0	17.884110960972894	0.0	9.544832395924738	25.901196823665593	11.821996669034217	19.54826309772724	9.137112979305536	0.0	16.074034861366805	24.136851975217983	31.17182921637584	32.02293126526871	0.0	0.0	28.952658267638373	62.998399840644055	70.54616843603176	106.63003495994387	118.12125419330452	173.2080815657641	41.776818210682165	160.4943026991685	191.44024323792758	143.39171130565595	110.47785581857973	87.45796375290585	106.54431949775743	77.6456552168777	65.92832117796071	45.79925423547686	40.66867040560221	39.230763195267194	31.256424931791535	32.32237561703415	0.0	23.779312758837822	29.19207289260601	29.858779914516305
2R_10055	4.9382862368974925	4.651300166307237	8.337168430811507	15.355239630030855	3.7297101437113263	6.318696073878194	4.669390789253117	10.478054971229357	14.336537310479937	17.32491227097549	0.0	4.69781316797031	0.0	13.163033763369647	30.616865829378888	16.769224448523094	18.485834536067944	34.56208008422779	0.0	34.834312177505524	46.99272569389375	26.31934951201294	39.95609876222315	0.0	0.0	48.891268263944404	42.553214124050065	41.69503418099338	143.42880911059797	99.34987589320909	155.60467567481243	160.4943026991685	49.617637727617264	109.5742136620941	173.78923613837742	94.42796642945156	80.03681693579047	71.65675632012591	85.45231333654255	84.80778544638807	58.64910802601765	36.62701791976852	46.37326303146658	20.526159358532887	61.13137361432369	0.0	33.73039631529151	30.19352974224431	23.529987557342576
2R_10056	10.075802275680399	15.18440318842098	3.402138175800727	6.265993949556242	15.21978279543577	12.89231308724486	11.432595702258622	17.103068564149506	15.600782223220673	21.20926760157118	58.01540889260187	15.336247220305191	0.0	6.138769336356063	15.901183684113443	13.685994027432207	11.315238004716191	29.970375165630397	0.0	25.845082507841397	26.024930239489628	18.616181872650422	17.162985892712115	38.67693926173458	0.0	43.892200754945854	47.75275533398276	36.45951826767703	88.68002968297952	120.52903040311921	98.03109011463398	191.44024323792758	109.57421366209408	91.37171100721953	166.35077529967654	185.2868469950409	114.31184270690443	104.5583173128725	72.32383721350719	87.92152760474072	51.547720302069635	57.917077691088984	75.6939240487166	30.15390553384474	37.41870785718027	176.3668430335097	18.352429035745025	15.841333206602666	32.64630151970454
2R_10057	5.445254859708454	8.548010929144853	12.257425548397217	13.169038912252438	16.450421308998408	11.61229788795526	6.865005838687465	10.783491522018966	17.564820334722242	10.613056861787008	26.12767024789933	8.633491038436302	17.192233236712983	9.6762412613174	8.184247043133846	8.218118732914016	6.794535291156029	19.055126162402395	0.0	23.2790496933218	25.90851923929626	24.506889144505774	34.00970389605892	34.83689366386578	0.0	25.15822727942524	39.10146909432917	48.16479013725214	95.85050388609895	84.8759705468539	114.38612179272351	143.39171130565597	173.7892361383774	166.35077529967654	77.28311676185633	208.2440419311932	127.47722570333107	148.44885314481712	102.36781407026993	70.76752094297383	43.11338322325602	65.62916492777427	54.5429133415375	45.26678432006876	67.40717189839943	158.85623510722795	12.3977290666411	25.36626508698251	48.43177899610608
2R_10058	5.098977960857525	16.008844566446072	12.912689558282716	8.808277102760355	7.702149657132389	10.873843838553865	9.642665322693402	11.540278022607982	14.80304791466997	9.938146960944474	0.0	9.701359807266318	16.098937631105724	6.472075518248211	9.579738775851164	23.08652618387225	12.724908786263205	34.19978234068961	0.0	30.51815023387802	28.882064249653787	21.740624446293474	20.266237562863335	0.0	0.0	33.6547926948907	36.6149123017928	22.550937442469483	71.80411120422374	68.38847909197844	97.71623993170387	110.47785581857974	94.42796642945156	185.2868469950409	208.2440419311932	55.31951792912491	98.7103379566501	140.50334876279328	135.07263312987473	91.51190767142744	46.58272976349172	50.42514702081928	31.921498650518647	39.56228290197257	31.56029357385082	0.0	23.218655105840302	35.62974460153698	32.39420376990786
2R_10059	11.284898548762047	10.629082231894687	9.525986892242036	11.696522039171652	14.915387139527054	7.219695328857123	16.005633983162074	16.76100719286651	8.190410667190854	13.196877618755403	0.0	16.10305958132045	26.72224894447117	15.039984874072355	3.180236736822689	12.773594425603394	26.402222011004447	12.340742715259575	0.0	21.709869306586775	15.341011509593885	10.02409793142715	28.833816299756354	54.14771496642842	0.0	33.517680576504105	48.6209872491461	23.820218601548994	29.796489973481123	85.90432712367767	90.45596042395773	87.45796375290585	80.03681693579047	114.31184270690443	127.4772257033311	98.7103379566501	15.241579027587258	138.93850978524074	148.26386628768978	104.75756480564853	69.589422407794	75.85268884703913	100.67291898479309	56.28729032984352	34.924127333368254	0.0	32.116750812553796	39.42731820309997	26.885189486815502
2R_10060	12.858797180763828	13.841730880763176	4.651959032987972	11.423853920895144	5.5495928263743295	11.752317557022245	10.421674860419035	9.35444361016666	12.443630354494143	19.33385004837759	0.0	1.747518523696351	34.799070168845084	9.79291619614036	18.636596311444855	16.63442360890474	6.876462967496335	8.035371060578983	0.0	44.76351669726293	28.71815156990897	32.63472397289386	32.85525289783331	35.256952671066735	0.0	25.461582109964937	35.61565484789742	26.588484704531034	61.437296448536244	97.8853566702678	81.23886012130586	106.54431949775743	71.65675632012591	104.5583173128725	148.44885314481712	140.50334876279328	138.93850978524077	45.233196513683694	68.28323698333135	146.65216970179816	87.2664782605777	76.63905389939507	37.95040227426411	67.19182165580195	45.47997289393616	0.0	29.276845194080387	38.50819261797948	14.004503848437658
2R_10061	2.6774363867888864	7.565515472613968	11.3005995646105	8.325292488338345	14.155200448760297	13.703463893085575	10.12658740586704	15.906755508168573	23.31891964999856	6.262138764611526	0.0	12.73528437890018	0.0	14.273447859400829	12.072603429766271	6.061283822342559	20.045272247370686	11.711776917821037	0.0	17.169492421729434	16.379023711912627	19.026407321513748	22.803545404025236	0.0	0.0	15.904699043332352	30.761960298229514	25.835637549257257	56.555727893426386	69.87949281464115	85.84572694013563	77.6456552168777	85.45231333654255	72.3238372135072	102.36781407026993	135.07263312987473	148.26386628768978	68.28323698333135	17.159434136772358	141.67125855526632	92.94896490320465	71.98673458242729	95.54196177818677	48.966974891515896	24.858122267160184	0.0	24.383895168757892	23.3861509552658	33.16942534225744
2R_10062	7.756273079760083	9.131901365968071	9.821021700529549	8.039187824971608	16.10959444974678	9.924400876324597	14.66786992092918	6.58290360687163	16.888161155090177	6.802802845476374	27.912377464662928	9.223220379627751	0.0	20.674395838775744	10.929112247884508	17.558950334728465	7.258650769253662	33.927879845092086	0.0	19.895340560978973	21.08819571110912	31.69265073610315	21.469388038214852	0.0	0.0	30.716245246181103	27.848253197432005	39.76052004889141	54.61214963319408	48.499836787505764	81.46634271646948	65.92832117796071	84.80778544638807	87.92152760474072	70.76752094297385	91.51190767142745	104.75756480564853	146.65216970179816	141.67125855526632	37.80072501790584	97.43109628583804	104.26928802053746	76.47751834094771	54.80667429231688	54.008673793011155	169.7072549851506	39.733748565722045	38.954759128327986	40.65287031438712
2R_10063	13.358115818680753	7.189608858317075	6.443465037758706	9.889543686564759	12.971449119851146	9.76693647828688	10.826357850823616	8.098070877555548	14.773517362114609	6.694866933940632	0.0	14.52300989380049	0.0	10.173183923172115	34.418261469078956	10.800220756512262	21.430446592648288	35.059045275418015	0.0	2.447459170262392	25.94200276152619	28.47764606489784	19.503458206933317	36.6260117935758	0.0	30.22888937171143	20.554801498856126	13.810469717092527	50.386548806930506	51.88078211316651	59.075406591760455	45.799254235476866	58.64910802601765	51.54772030206965	43.11338322325602	46.58272976349172	69.58942240779402	87.26647826057771	92.94896490320467	97.43109628583804	3.486735151956277	215.84515763773396	182.78423396381947	85.66479050199568	53.151751202558366	0.0	52.13775664267605	66.67250051046133	49.100550653582886
2R_10064	7.746413410590897	9.120293016774044	6.5390249006068215	2.00724212960361	7.313234614417018	12.389731390623453	3.662306080893017	4.930901631799713	9.370385085345468	4.529436809827066	0.0	5.52689756816507	0.0	20.648114827116284	13.098263170303618	10.960393521969012	18.123559177045426	13.55390047370882	0.0	29.805074810737775	22.377725475329214	19.266656024132864	29.68905661373218	0.0	0.0	19.173249482322266	27.81285287557086	32.70233401229608	27.271363704542047	48.4381844526064	62.09265079949641	40.66867040560221	36.62701791976852	57.917077691088984	65.62916492777426	50.42514702081928	75.85268884703913	76.63905389939507	71.98673458242729	104.26928802053746	215.84515763773396	53.86383223211721	54.55735796901142	93.37489052599042	65.92668952125237	0.0	39.68323956330799	37.21370817686661	64.5928069450186
2R_10065	11.769228958580161	7.390177345780855	0.0	0.0	11.851834293578825	10.039404663303465	29.67568189152796	0.0	7.5928270562799325	4.587755738708959	0.0	22.39223735771599	0.0	14.938550273450163	8.844606890390997	17.76242314976609	36.713819448778715	6.864207106856828	0.0	10.06294371292434	10.666282680490168	30.665995731850952	20.04754609682631	0.0	0.0	31.07218456877634	30.988054105142467	23.659567219196425	48.33936999989642	63.99372008293586	26.02432840967498	39.230763195267194	46.37326303146658	75.69392404871661	54.5429133415375	31.921498650518647	100.67291898479309	37.95040227426411	95.54196177818677	76.47751834094771	182.78423396381947	54.55735796901142	29.471900384976696	52.180492322945064	48.56402255798848	0.0	80.38836512395439	71.95908611960628	33.64687233628927
2R_10066	10.418808310597177	9.813324401027389	8.79488911403805	0.0	5.245967686937435	4.443733447092909	19.702984082615924	8.842650342741127	6.72161361745146	12.184047345583444	0.0	13.215276860050219	0.0	2.6448952991746872	11.74464326820537	15.724333563432747	32.5012155454614	3.038298358468163	0.0	13.362457551926509	23.606039746905484	12.339695021969593	11.831505168593033	0.0	0.0	13.75345555570837	17.457003400624263	41.88965928626723	18.339784862097044	22.660390242133822	26.87796329545332	31.256424931791535	20.52615935853289	30.153905533844746	45.26678432006875	39.56228290197257	56.287290329843515	67.19182165580195	48.96697489151589	54.80667429231688	85.66479050199567	93.37489052599042	52.180492322945064	23.096608494008738	0.0	0.0	126.51461718258273	103.13719066426417	79.42979994281055
2R_10067	12.928950246813661	0.0	0.0	6.700270757941329	9.764771536081565	16.54300768422707	0.0	10.973057851058298	0.0	7.559738947094679	0.0	18.449049873931493	0.0	24.615857239843617	0.0	14.634528266957211	36.29838726265392	11.310892898851774	0.0	24.872693264972114	17.575982068983095	9.187574907446667	22.02299971975733	0.0	0.0	25.600491529437367	51.06235223831821	31.1891324586861	0.0	28.119824194859135	0.0	32.32237561703415	61.13137361432369	37.41870785718027	67.40717189839941	31.560293573850824	34.924127333368254	45.47997289393616	24.858122267160184	54.008673793011155	53.15175120255838	65.92668952125237	48.56402255798848	0.0	40.01208364926208	0.0	73.59142336115579	101.63548433543099	61.603970252674834
2R_10068	0.0	0.0	0.0	0.0	0.0	0.0	0.0	0.0	0.0	0.0	0.0	0.0	0.0	0.0	206.07934054611025	0.0	0.0	0.0	0.0	0.0	0.0	0.0	0.0	0.0	0.0	0.0	0.0	0.0	0.0	198.80715705765408	0.0	0.0	0.0	176.36684303350972	158.85623510722797	0.0	0.0	0.0	0.0	169.70725498515063	0.0	0.0	0.0	0.0	0.0	0.0	0.0	159.6806387225549	0.0
2R_10069	19.023450207070255	17.91791177489011	4.0145938515692245	0.0	3.5919320894951436	24.34111640530393	0.0	12.10918610931043	4.602311925372592	0.0	0.0	13.572818169479255	0.0	7.243875574846801	5.361065050627219	0.0	8.901477556259564	20.803333193257558	0.0	42.6968293334537	12.930509180823151	13.518450488168147	12.151608326120003	0.0	0.0	28.251114741902523	13.660423056471847	17.209196135502914	16.743084896649123	20.687529350432268	5.258123932929474	23.779312758837822	33.73039631529151	18.35242903574503	12.3977290666411	23.218655105840302	32.116750812553796	29.276845194080387	24.383895168757892	39.733748565722045	52.13775664267605	39.68323956330799	80.38836512395439	126.51461718258275	73.5914233611558	0.0	21.656248206591947	87.23448005134372	90.64309462776507
2R_10070	3.6490091115757513	6.873897491285187	16.94142579039452	5.673163384268886	2.755965459484896	2.334512262025656	6.9006326154950255	3.0969867867058745	7.062390036380136	6.40088076119274	26.263262947788633	12.14961381584657	0.0	9.726457283831223	8.226720181481447	18.58672721809356	30.73408358646266	6.384671680230103	0.0	4.679971826569604	13.64155813877061	9.075710222944823	12.431345949595553	0.0	0.0	18.06342066997227	9.171024541006599	13.204021945084472	22.481184051848032	35.713860549279175	26.22345001759997	29.19207289260601	30.19352974224431	15.841333206602668	25.36626508698251	35.62974460153698	39.42731820309997	38.508192617979475	23.386150955265798	38.954759128327986	66.67250051046133	37.213708176866604	71.95908611960628	103.13719066426417	101.63548433543097	159.68063872255487	87.23448005134371	39.840478723192334	107.79834060102793
2R_10071	3.9811706552688406	9.374517212363562	10.081946057555815	10.315965648659667	7.517087844087179	7.6410538541475646	7.528782535633727	5.06834836718089	9.6315804884213	6.983539332224658	0.0	3.7873049537948797	0.0	9.095859443503192	6.731685775678689	13.519091661244008	7.4514981982277355	10.448782159610024	0.0	15.317939144891366	16.236349289334992	14.1455040495749	18.649049305373776	0.0	0.0	67.00616456714017	17.15287442151931	26.410919330487996	28.03154109003451	36.80010529159538	22.008088412653418	29.858779914516305	23.529987557342576	32.64630151970454	48.43177899610608	32.394203769907854	26.885189486815502	14.004503848437658	33.16942534225744	40.65287031438712	49.100550653582886	64.5928069450186	33.64687233628927	79.42979994281056	61.603970252674834	0.0	90.64309462776507	107.7983406010279	32.24817589141546
2R_10072	5.202485955889162	7.350219073279479	8.783209314417814	5.3922497733233	9.823126744464522	6.656748111979817	0.0	26.492721345582982	7.551773068212397	6.083933335908865	0.0	2.4745737546707582	0.0	7.9241484660532455	23.458092264782046	17.66638272863759	4.868707986093022	6.827092725800972	0.0	16.680889905459388	12.376712472879529	18.484961467173573	15.508227890307202	0.0	0.0	15.452089508803828	13.075365096881917	9.412656508946103	22.894286547637744	25.459083857696168	28.75957370259092	33.81615871327955	36.8980203289643	17.566418628835628	24.863667987756227	12.699560362386189	49.18597216073975	43.464177282601334	26.67378856821438	33.806226092659486	45.15193030443095	26.528269488631434	48.8542458003669	86.4972589018654	72.452159436612	0.0	148.0624254875844	81.79429416636279	104.11316406846481
2R_10073	2.580679792348181	2.430704858225493	10.892221037148571	0.0	11.694568282342741	9.906188395890915	4.880317532979966	10.951371965977152	9.989433676528652	3.017919500618824	0.0	2.455011906807748	0.0	9.826883720253777	20.363571200208522	14.605606274334766	9.660440351852557	13.546247226688093	0.0	6.619610065249496	17.541246926554273	12.83718470269722	13.18768560293769	0.0	0.0	10.219959069063927	12.97200252694609	18.676496314193454	13.627982427170927	33.677101703724574	14.266112646937392	12.903398961740905	21.35369621804686	19.917204182214533	31.394512867041094	12.59916858086535	38.34061805076298	34.04256864343541	19.847196434649636	33.53898319864636	42.437366572793636	43.06673429739015	29.080827737293497	60.06944027295553	47.91961006215973	0.0	94.0108617799429	99.18052094568625	81.15653472417598
2R_10074	5.308227540358454	9.999485026521134	4.48086491446925	5.501848345951823	8.018227033692991	0.0	30.11513014253491	15.768194920118328	10.273685854316051	15.518976293832573	0.0	15.149219815179519	0.0	6.063906295668795	11.967441378984335	0.0	4.967665465485157	9.287806364097799	141.63904705249143	13.615945906570103	19.844426909187213	7.5442688264399465	15.823435774256538	0.0	0.0	26.276927281231444	17.15287442151931	6.4026471104213325	18.687694060023006	25.976544911714385	20.54088251847653	13.270568850896135	34.51064841743579	23.04444813155615	25.36902709319843	21.596135846605236	10.754075794726202	23.340839747396096	44.225900456343254	34.49334450917696	16.973029855559517	22.146105238292094	34.89305279318888	57.36596662536318	41.069313501783235	0.0	30.214364875921692	71.86556040068528	85.99513571044123
2R_10075	9.170112183484406	10.364634760635669	7.740820006737609	1.9009195127867253	5.540684972720438	4.693381393558803	3.468315550123403	6.226285634589257	1.7748080900012282	6.434272193735078	0.0	5.234140554121013	17.371606456678688	13.967424613619132	6.2022273438837345	4.1519307723670735	6.8654253062322965	14.440451748674526	0.0	9.408771609596194	16.20594414085309	7.819761789203202	24.99239294039877	0.0	0.0	21.78918239724585	14.486790944017246	8.848602186312629	9.685054927174843	27.922353519333438	36.49880730008589	20.174246803665696	26.015177254410222	23.00129373430604	36.65422760299201	31.338662298753555	19.816499217248282	22.580295530907907	23.508149335048483	30.645371084798466	25.132616439411965	40.8085534728079	37.889486700790165	57.93615557626349	62.434585581924395	160.51364365971108	100.21663495923687	80.09662857271013	108.36069149501401
2R_10076	5.116578687096142	1.204807809660607	9.717946325838852	3.977406738761141	7.7287360492691475	3.2734134992299295	9.675950015009818	6.513813518638301	7.427072645311605	10.47107418112834	0.0	7.301135326543277	0.0	8.767461495500978	7.2096046930489175	2.8957770738143713	9.576624608525544	14.547777306653606	0.0	14.764898520852467	9.56398072701382	18.179724208129848	8.715511224107715	0.0	0.0	15.19693325886836	14.696520075308642	21.60019822810488	20.264615347203787	25.038684767966508	29.69890822570661	25.58289343548071	24.19248874633465	24.680498605305026	30.010623760811324	23.9388904657332	34.552698047427036	25.872860314451998	32.79166422778664	28.498279594483726	30.383291059658177	29.647971841542265	36.03564646147969	48.91464776774815	59.37981347612991	0.0	40.772902794778624	77.09182809863061	64.60571982474053
2R_10077	0.0	0.0	0.0	0.0	0.0	0.0	0.0	0.0	0.0	0.0	0.0	0.0	0.0	0.0	0.0	0.0	0.0	29.838810744358973	0.0	43.74376651327186	23.183245005169862	0.0	29.048994033336623	0.0	0.0	0.0	0.0	0.0	0.0	111.27266253226907	0.0	0.0	0.0	98.71278527994944	29.63735729612462	0.0	46.065966463976416	59.98944185823295	43.71814040517973	0.0	31.1594428691615	0.0	64.05739542630197	56.707344735290114	0.0	0.0	0.0	0.0	130.01196110042125
2R_10078	NA	NA	NA	NA	NA	NA	NA	NA	NA	NA	NA	NA	NA	NA	NA	NA	NA	NA	NA	NA	NA	NA	NA	NA	NA	NA	NA	NA	NA	NA	NA	NA	NA	NA	NA	NA	NA	NA	NA	NA	NA	NA	NA	NA	NA	NA	NA	NA	NA
2R_10079	NA	NA	NA	NA	NA	NA	NA	NA	NA	NA	NA	NA	NA	NA	NA	NA	NA	NA	NA	NA	NA	NA	NA	NA	NA	NA	NA	NA	NA	NA	NA	NA	NA	NA	NA	NA	NA	NA	NA	NA	NA	NA	NA	NA	NA	NA	NA	NA	NA
2R_10080	NA	NA	NA	NA	NA	NA	NA	NA	NA	NA	NA	NA	NA	NA	NA	NA	NA	NA	NA	NA	NA	NA	NA	NA	NA	NA	NA	NA	NA	NA	NA	NA	NA	NA	NA	NA	NA	NA	NA	NA	NA	NA	NA	NA	NA	NA	NA	NA	NA
2R_10081	NA	NA	NA	NA	NA	NA	NA	NA	NA	NA	NA	NA	NA	NA	NA	NA	NA	NA	NA	NA	NA	NA	NA	NA	NA	NA	NA	NA	NA	NA	NA	NA	NA	NA	NA	NA	NA	NA	NA	NA	NA	NA	NA	NA	NA	NA	NA	NA	NA
2R_10082	NA	NA	NA	NA	NA	NA	NA	NA	NA	NA	NA	NA	NA	NA	NA	NA	NA	NA	NA	NA	NA	NA	NA	NA	NA	NA	NA	NA	NA	NA	NA	NA	NA	NA	NA	NA	NA	NA	NA	NA	NA	NA	NA	NA	NA	NA	NA	NA	NA
2R_10083	NA	NA	NA	NA	NA	NA	NA	NA	NA	NA	NA	NA	NA	NA	NA	NA	NA	NA	NA	NA	NA	NA	NA	NA	NA	NA	NA	NA	NA	NA	NA	NA	NA	NA	NA	NA	NA	NA	NA	NA	NA	NA	NA	NA	NA	NA	NA	NA	NA
2R_10084	NA	NA	NA	NA	NA	NA	NA	NA	NA	NA	NA	NA	NA	NA	NA	NA	NA	NA	NA	NA	NA	NA	NA	NA	NA	NA	NA	NA	NA	NA	NA	NA	NA	NA	NA	NA	NA	NA	NA	NA	NA	NA	NA	NA	NA	NA	NA	NA	NA
2R_10085	NA	NA	NA	NA	NA	NA	NA	NA	NA	NA	NA	NA	NA	NA	NA	NA	NA	NA	NA	NA	NA	NA	NA	NA	NA	NA	NA	NA	NA	NA	NA	NA	NA	NA	NA	NA	NA	NA	NA	NA	NA	NA	NA	NA	NA	NA	NA	NA	NA
2R_10086	NA	NA	NA	NA	NA	NA	NA	NA	NA	NA	NA	NA	NA	NA	NA	NA	NA	NA	NA	NA	NA	NA	NA	NA	NA	NA	NA	NA	NA	NA	NA	NA	NA	NA	NA	NA	NA	NA	NA	NA	NA	NA	NA	NA	NA	NA	NA	NA	NA
2R_10087	NA	NA	NA	NA	NA	NA	NA	NA	NA	NA	NA	NA	NA	NA	NA	NA	NA	NA	NA	NA	NA	NA	NA	NA	NA	NA	NA	NA	NA	NA	NA	NA	NA	NA	NA	NA	NA	NA	NA	NA	NA	NA	NA	NA	NA	NA	NA	NA	NA
2R_10088	NA	NA	NA	NA	NA	NA	NA	NA	NA	NA	NA	NA	NA	NA	NA	NA	NA	NA	NA	NA	NA	NA	NA	NA	NA	NA	NA	NA	NA	NA	NA	NA	NA	NA	NA	NA	NA	NA	NA	NA	NA	NA	NA	NA	NA	NA	NA	NA	NA
2R_10089	NA	NA	NA	NA	NA	NA	NA	NA	NA	NA	NA	NA	NA	NA	NA	NA	NA	NA	NA	NA	NA	NA	NA	NA	NA	NA	NA	NA	NA	NA	NA	NA	NA	NA	NA	NA	NA	NA	NA	NA	NA	NA	NA	NA	NA	NA	NA	NA	NA
2R_10090	0.0	0.0	0.0	0.0	0.0	27.326884188664806	0.0	0.0	0.0	0.0	0.0	0.0	202.28992191609015	16.26487015754153	0.0	0.0	0.0	18.68411513899113	0.0	0.0	29.033222716754782	0.0	0.0	0.0	0.0	0.0	30.67211812446132	0.0	37.5937023029902	23.22513517028669	23.612416353015067	42.71386833877223	50.490515356690246	0.0	37.115942782062604	0.0	28.845044421368407	37.56348228506175	27.374910347168612	19.825613900134417	39.022106023062065	39.6008236971329	0.0	35.508337357611566	132.18945392536583	0.0	0.0	74.61712089839013	20.352339704972483
2R_10091	18.85666389787985	2.2201022712312266	5.969094416747847	2.4430590128233725	12.461540570414558	6.031926989555719	4.457474136620691	12.003019959821893	0.0	8.269317332020533	0.0	4.484606587887078	0.0	3.590182788771416	2.657031208691468	8.004083149617392	22.05858672399546	6.186282578252866	125.78774575780828	18.138209528968837	6.408571079304305	5.024973279704586	8.030046829225595	90.47890484333578	0.0	9.334475250805683	10.155492437289412	2.8430526880210247	20.745364344610376	12.816345864985434	13.030059565614298	9.428331948939926	16.717334120162526	13.643644381137936	18.433549715898035	15.343391821703651	19.10110213359311	16.582950405370223	33.2339035364801	19.692693332469773	21.533601570230225	28.40884258004738	35.414918977305675	70.54054435354294	14.589243496662347	0.0	59.032542494039056	32.94082284116656	53.909033896203546
2R_10092	5.353827308374028	8.404487122056517	6.0258097483139785	1.8497037976823583	5.391404510745541	4.566929493459015	3.3748701096866536	4.543899980885327	6.907960578341368	6.260916168210781	0.0	6.7908255946216665	0.0	9.51377411011215	4.02341547337193	10.100167400174492	10.020679341935306	4.683796141832216	0.0	18.31054966896815	13.34326557501772	6.340897559122212	15.19939555043775	34.25197120094261	0.0	3.5336875266130843	6.4074905101861805	2.152549458052623	9.424114360999496	13.585026351069684	15.78463756203116	14.276872822330741	29.533304179743066	15.494939352807373	21.710145368031938	30.494317238771522	21.692915093930324	18.833077412736934	13.724867194753806	34.78965594189929	26.085843620258593	29.781798688277224	20.110170215832397	50.44097278679847	44.18358944166855	0.0	60.94783637212473	31.175446841576512	52.72058633455191
2R_10093	6.924824109467619	4.3482609130478265	11.690983913206136	0.0	5.230070815158837	5.9070234508831	0.0	3.9181575256051593	0.0	2.6993613311090594	33.22700691121744	8.78348704435661	21.86365822729459	3.515840619913018	5.2040237511644	7.838342033892991	4.320363601800728	14.13575983747915	0.0	5.920873447250938	12.551736689667724	3.280613868467068	7.863768081751734	0.0	0.0	9.141185611773848	11.602735593546226	13.920906974931231	12.189473170969551	27.6121051468964	20.41639232139485	13.849648218935238	16.371167100502596	13.361124472235584	18.05184489854863	22.538512683548014	21.823169971318123	14.20962031894508	17.75221458876995	10.713841855123146	10.543851879968791	23.540489642184557	30.346382277712753	26.864388566516226	21.430714500021434	0.0	47.29921483303377	36.29105425512611	50.593038397916445
2R_10094	11.2333874247684	3.0230184718520703	4.063930503537245	3.326609147376769	4.848099351130383	8.213417438727905	6.069552212715955	2.7239999651328	7.764785393755373	13.136639062209117	0.0	7.633121641426478	15.200155649593851	10.999346883225066	5.426948925898269	5.4494091387317845	3.0036235714766293	11.2314624711913	0.0	16.46535031679334	4.363138807152755	11.403819275921338	10.934171911424459	0.0	0.0	6.355178199196705	14.980658817108742	11.613790369535325	19.77365380964864	10.470882569750039	10.645485462525052	28.885853377975884	18.969400081340787	9.288984008085132	22.31126897573426	13.057775957813982	19.506866416978777	19.75775858954442	12.341778400900456	23.835288621509918	14.660692922990313	25.292801371167396	42.19511018951632	37.35357398995936	49.66387489471258	0.0	21.922388897333068	58.871022000941934	41.290666718866234
2R_10095	10.609062006148163	3.9970086387347705	0.0	4.398413580189897	3.205057324052769	5.42985442560285	4.0125544804584585	7.203297957937062	2.0533062953960357	17.369149512150216	30.542931144016027	6.0554680876831775	0.0	12.927324842020012	4.783643002463098	7.205161201071551	0.0	12.993873945315096	0.0	13.606464050089203	14.422260123921827	10.554621220277054	7.228533334200757	0.0	0.0	16.805522294626016	10.665467258691518	7.677826131020568	11.204808207297916	25.381600831408946	16.421262626191538	14.852686808607428	25.081175223611215	18.422720372581097	16.593617873317687	15.53838966344884	2.8657565024015037	16.793701690118137	27.19698613878404	7.878702645550168	31.01478436001962	17.704546527548274	43.835005041025575	56.4440794393974	26.266056768828495	0.0	33.81652313968059	40.77267933955673	36.39610610192851
2R_10096	7.366834159008105	6.938714222948659	4.974886771577079	7.635543884372209	6.6766861470112815	1.8852202502818405	2.7862805773396255	5.001903224176799	4.277390483832747	10.33797956594959	21.208727815670706	12.614582457320664	13.955526528060377	6.732460761535566	6.643434575954554	1.6677323476368064	8.273036684299266	7.733850367009869	0.0	13.22748323322018	11.016151881889227	9.4230398349586	7.52913965274102	0.0	0.0	8.752198989996236	19.04400370977192	12.43995942440663	25.935049299935212	11.2157487057026	14.66070725206545	11.786934654412969	10.449681127980378	12.792565984055347	23.044908381125914	14.386284691626392	9.949773543154159	19.43565089217412	24.550935069575463	25.986765350724223	18.844331019518687	28.68570304560207	30.438620521717954	26.946043243010195	13.679179468098786	0.0	50.318313652163596	46.329005432075895	29.48530452422513
2R_10097	5.927864996431425	5.583370043991373	5.0039230756913415	9.216131178724746	15.66986197537862	11.377340887887682	0.0	2.5155486059332737	5.736474397254293	3.4661059893618273	0.0	11.278407488862571	0.0	4.514503519732669	6.682209485930941	6.709864776095167	0.0	7.77898957148658	0.0	22.80803390186159	12.087761987131369	8.424922775051613	7.573084047601377	113.77340887887682	0.0	17.60656372695741	14.898454264086597	14.300075647400176	10.434568473203505	12.892811741741507	6.553900258813521	8.891797494647138	14.014228646344632	17.1563076880846	10.30196077219377	16.88195988942799	32.02510768442458	28.67199653016711	22.794672429159856	35.76839031788194	24.369836640861717	5.495834157708457	38.966171796284854	34.49512928774457	18.345358715971653	0.0	47.237866953872896	36.24398414584579	33.89416884719153
2R_10098	3.9180316435907665	3.6903371658099857	8.268376963904895	4.0609442142001875	0.0	5.013247506536022	7.409380497991872	8.313278933452867	0.0	4.581856352846925	0.0	3.7272405374680853	0.0	11.935472657398673	8.833233628208754	8.869791242810757	7.333321844462444	17.138451091916426	0.0	7.5375028454073245	6.657854330674586	12.529048250339294	16.684805831406376	0.0	0.0	7.758057227309137	7.033683324726449	7.088743028811961	10.345116536013593	23.4341912519738	17.3272425188006	19.59015821795383	16.209771111084866	17.009232611461503	18.725016997208613	23.91033814478411	7.937641885348701	32.7332016654653	10.044116269685526	12.72986267569711	35.79395923247013	32.69232166338533	18.396251579778106	26.056696766494213	30.3134838620106	0.0	49.06305181994931	30.799951746742263	44.80480785458151
2R_10099	4.136094038234053	9.739317429677259	3.4914250600525114	8.57392113278646	1.5619216009071641	2.6461326770924294	7.8217577836267145	1.7551927377145284	10.0063840730386	4.836864647598134	0.0	1.967342120794806	0.0	6.29987730988939	0.0	0.0	19.35366500354172	3.6184621174154774	0.0	7.95701092232366	2.8113618377310066	11.756770062560712	10.568050318010249	0.0	0.0	0.0	19.30539199598448	9.977699840855687	3.6402951551311786	8.9957989618848	16.005158233853653	14.476329133819187	12.222817065986101	13.965700240210046	16.173146108201944	10.096437808467208	36.31082062454611	18.18684436426067	15.904699043332352	7.6790613115452775	18.893055857319645	23.007899378786718	34.956207639873384	37.82200277819802	6.400122882359342	0.0	42.37667211285379	50.577577875922366	57.15231683667839
2R_10100	4.1795920550970544	0.0	5.292214940134464	6.498067799539807	4.735043536357795	5.347922465820091	11.856025172712647	3.5473031096013785	8.089294486114422	7.331598677086334	0.0	9.940160235382995	0.0	9.549196745442764	16.490116413154684	14.19288269511488	7.822880595853169	3.6565163600769113	0.0	5.360461557181919	8.522784171996602	10.395360817776304	1.7798652036886637	0.0	0.0	4.137985256358531	18.00777305523929	10.08263221229587	14.714316036286975	18.18080997326512	20.794473660679937	10.448980137742637	17.291904893534976	24.192982583471835	18.159148960588475	8.502182425206726	22.580117077907047	11.026865855971488	21.42928510029843	11.639729422849834	26.72844756403611	30.99982175102493	31.398961086875037	27.79619275547828	12.934861975321576	0.0	14.27411147224613	43.80813133677774	29.872432763128337
2R_10101	4.644699097813648	13.124324097308989	1.3069189333868647	6.418823070277126	4.677299102987578	3.962027924372811	2.927859874968672	7.884097460059164	5.992983415017697	3.6210944685609334	22.28640707459706	4.418522446094027	0.0	2.3581857816489755	3.490503735537098	7.009899379904301	5.795609709732683	10.835774091447432	0.0	5.95697633412442	13.680627641939669	15.402882187314889	7.911717887128269	0.0	0.0	6.131283032287336	15.56464530841567	1.8674387405395554	10.901154868346751	11.785654635870415	6.846960839492175	9.289398195627296	23.791431863535273	10.455351467094918	22.870562303716763	12.597745910519723	16.72856234735187	21.78478376423636	9.92247766648727	17.24667225458848	24.045125628709314	17.22474851867163	23.26203519545925	33.46348053146185	33.539939359789635	0.0	49.35012929733876	40.569267968128784	38.360575243383096
2R_10102	4.06436986416063	3.828171012821119	3.430880116814606	6.3189303146258595	3.069672510453386	7.800737949810052	3.8430601827067674	8.623779347152308	11.799435554334533	7.129482573049272	0.0	3.86645272294933	0.0	3.095315441275134	0.0	2.3002693385368493	3.8036104631238064	12.444999767989646	0.0	15.63805614791933	13.813049491741937	17.32934315579758	13.846385773115545	0.0	0.0	8.047820147315347	7.2963909277842625	7.353507108145087	28.617349196406945	6.6298518360711665	11.23400866950917	14.225294524562207	12.010860700679983	19.605029238940606	14.126832824119871	13.228473429205593	21.95763274761348	12.510025892179303	15.62889501367919	32.070068194170304	12.995801427867267	16.956688848527786	45.800040838369746	16.893695408023287	0.0	0.0	32.38807952106359	37.2753825386133	36.79529268137756
2R_10103	3.0267443127474363	0.0	2.55498323930995	3.137146639645377	9.143964868886973	7.745633399171217	11.447738213122543	7.7065747357929295	2.92902103330004	3.539559891123138	0.0	2.879355024474518	0.0	0.0	3.411909611690567	10.278090878879551	11.330225074921113	18.53563210477399	0.0	11.645691482341249	16.45856863943185	12.905196277281048	5.155715497307427	0.0	0.0	17.979682958257172	17.38763782419794	7.30156180406989	5.327849200556228	19.749055336853054	13.385581720649602	15.133721563737181	35.77804730573415	17.519885069553943	15.780420706016024	22.165358500045564	8.175946365791841	18.632482272524012	23.277738334943376	14.048613823274058	22.12114089784181	14.03075541587159	22.73825427052838	35.22615189516698	9.367067264910029	0.0	0.0	42.299506946372155	43.265569836398456
2R_10104	1.7143225477301685	3.2293910757069377	4.341363118557417	3.553706996147426	3.8842986549191663	6.5805925165501895	12.967805477730712	0.0	9.953837419991885	0.0	0.0	4.892527479696011	0.0	5.222328902796532	3.8649538737079943	9.702373860407679	3.2086721423726337	7.498875918499817	0.0	10.993369678879274	9.321994990825992	6.091162283912973	10.220538785922638	0.0	0.0	20.367082720906467	17.234370949153437	6.203314886053376	6.035298044140963	13.049982177452911	13.267591784252279	20.57187057276202	12.158631229930657	11.576968316153112	17.87579539841275	5.579676808380228	20.8385429690756	22.614174443932527	13.18431541101444	17.505437029601058	23.49230313841508	17.483184355410884	22.537823297025973	31.352823008183655	21.221712783217022	0.0	31.22528811183025	29.947606662144576	44.109459420604274
2R_10105	9.551481530300165	4.498200944532234	8.06274752634906	2.4749693970034063	7.213890779529431	3.055356957353328	4.515696108102152	12.15979921739532	2.3107741694268866	13.962213781598585	0.0	6.814774430966335	22.61757747651165	9.092691258395737	5.383472846032139	5.405753126822753	13.408024971105705	10.44514273705356	0.0	15.312603742890358	4.869208198577996	11.878084696173866	6.1011993737728965	0.0	0.0	0.0	10.288139935164143	5.760375299971544	8.406533221358313	18.17724790234559	7.920152193644553	16.71509267802529	5.645230034656068	25.3400636542399	18.67432230884341	15.543801850722769	12.900396042158496	20.999438894992725	12.242906612944795	15.516598548799037	19.633379362700506	15.496874059118362	17.93874814446074	19.85053342353416	44.339409310389165	0.0	32.620148160712944	27.114006052680427	43.23543011516099
2R_10106	4.86211054494535	0.0	2.0521407932755453	2.519729481842829	1.8360886904281024	3.110613412965037	0.0	4.126570159945859	2.352564766108011	11.37177752254455	0.0	6.938020351526364	0.0	1.851426709422281	8.221250287743759	5.503516747201462	27.301021058187576	10.63404425463857	0.0	12.471627048464743	11.566959475983687	10.365343818454459	18.634620640534028	0.0	0.0	4.81370944449793	17.457003400624263	14.66138075019353	8.55856626897862	13.218560974578063	18.814574306817327	9.7242210898907	8.620986930583813	9.381215054973921	10.56224967468271	13.846799015690403	16.41712634620436	14.965451186974073	40.50904286479951	18.05396329629262	22.209390130147025	13.523260007212405	9.131586156515388	44.46097135096682	22.570646122362998	212.76595744680853	33.21008701042796	40.344842230432754	23.167024983319738
2R_10107	5.644772225914322	1.77224302343242	1.5883181108925586	1.9502229007264384	8.52658724908563	4.8151117467058615	14.233087444886817	9.581661466486064	5.462521729456229	0.0	0.0	8.94982726833372	0.0	2.8659384221604673	8.48412270671512	4.259617737644606	7.0434910922729035	14.81498796117617	0.0	4.826401574951362	6.394719700890822	13.370966363863303	16.025381640457418	0.0	0.0	7.451439897617216	5.404556013696767	0.0	3.3120841057389474	18.415648554126044	12.481820748156174	20.697498161685846	6.672480621448155	3.6304413963258484	11.444973710895384	13.779205983972334	7.623926932284281	21.51124078160597	7.235361236262762	22.706816743587463	13.751717890383338	22.677952146032055	17.66918688168889	15.641795377786897	11.64616843969876	0.0	29.987974822096337	14.791331293773094	23.31009018494584
2R_10108	6.706359372338413	3.1583113014800794	5.6610780504152975	3.475488940472868	3.798804187092626	0.0	3.170595139731298	4.2688656827026135	1.6224584593848352	5.881953890971318	0.0	4.78484162174232	0.0	7.661076038988749	13.229598164185361	5.693293186760133	15.690241987464125	11.73411779822187	0.0	4.300561051194739	1.1396019188161268	3.574256489122227	11.423522231744998	0.0	0.0	0.0	15.65110649711141	10.111297069098987	17.707378487541973	10.939498737581845	9.268263205328733	11.736128901592224	11.891016455977674	8.087254357736137	11.654896192753336	16.370599821505895	13.586587320996712	23.590859013949274	8.596083366535705	14.0073853160891	22.975231169117617	15.543977019784373	22.041759688140587	16.72513028876495	20.754617124011954	0.0	34.35526242458066	30.752874295429685	20.770436191941837
2R_10109	2.4611652731548888	4.636271732813515	2.077557722863772	0.0	1.8588296919789082	3.149140127288244	13.962911713905525	6.26652011364961	7.14510785183047	2.8781558619256535	0.0	4.6826344501416495	0.0	5.6230730431565235	5.54871676214621	0.0	0.0	10.765752934152133	0.0	18.93914285227279	8.364444886087135	13.991632653882164	6.288473667959787	47.237101909323655	0.0	0.0	0.0	5.937188112086988	0.0	10.705824289588264	13.605431070396405	22.150487458394	23.27403400394553	14.246110099637294	12.831682965042647	10.013071062965595	16.620461782910176	12.986405830376762	12.618698576831628	6.854089458204791	15.739126231165043	20.53612989786698	4.6223430194531305	28.643774562036686	15.233464264958691	0.0	22.41427520359166	15.047986955545023	14.07237704964172
2R_10110	5.152631242670382	9.70637723543934	4.349520508859103	5.340576579328657	7.783194448714391	0.0	9.744128918723245	13.119422605464852	4.986270304715965	12.051263665379793	0.0	0.0	0.0	3.9241062161374156	0.0	5.832362730968854	0.0	4.507779751684445	0.0	33.04207842603398	7.004633214639823	0.0	13.16538399256068	98.8943610435333	0.0	30.60802848587184	7.400037518190217	24.85988348172612	9.069957489109248	0.0	28.483974631032833	15.457893728011145	6.090738605598485	0.0	13.432037917747571	0.0	13.91846562834913	4.531333263248712	0.0	19.132723222677633	0.0	9.55420098217186	29.03164933638488	17.133673493864432	15.94619117250749	0.0	0.0	13.501745100554245	24.551300433281348
2R_10111	1.408004902109867	1.3261793912253075	4.754189391691959	1.459362731319938	10.634155077032755	3.6031751179139055	7.98802435388865	2.390003666265624	8.175271275939114	6.5862420648132325	20.26786003826572	6.697205925687802	0.0	9.650690056508006	6.348716591069325	9.562487509000691	5.270683876503661	9.854345384458663	0.0	10.834870079072882	4.785204606735615	6.003341459856556	10.7926946408515	0.0	0.0	5.575954254871294	8.088519135717466	6.793196749319492	9.91380442740592	9.187022045178098	7.7835137084800134	8.448029412659203	16.643515536555316	9.508378783383916	12.234768569564691	9.165384085731171	7.606703026707135	17.335211479674214	12.633276555778982	10.456392790212607	18.008353303310834	20.886201530958573	23.799512903302578	14.045811819831563	13.072339713506603	0.0	12.822954113699852	14.757914854210247	17.443071182758302
2R_10112	0.0	10.253541017667363	6.126279779846009	7.522177730630439	5.481296924183934	4.643075201567502	3.431140274278491	1.5398872371373988	3.5115694801771022	4.243537463752233	26.117298008817198	5.178038213922018	0.0	1.3817714226732385	6.135748527573747	4.107428140031262	0.0	6.349187200863997	0.0	13.961884984783872	7.399495428406737	3.867972683345451	10.816973562234917	0.0	0.0	3.5926056989504205	13.028648826190398	4.376879048886675	6.387496858149984	11.838457149125887	10.0298870574538	12.700550768455896	6.434083139935517	12.252559559692019	14.18922306436137	5.905287165995112	0.0	19.147086643120005	16.279323422016112	18.52699290230902	13.260390137253326	21.867703756535082	6.815157592000367	6.033175223921298	22.460137467271366	0.0	24.785614759668352	25.356195112751866	12.103138101646996
2R_10113	5.009554891028823	1.5728090259106131	5.638326183935732	5.192281431345838	1.2611789324095113	4.273257739403923	9.473557564019934	4.251709116202895	1.615937800614929	3.905542883153773	0.0	3.1770742323394385	0.0	2.5434287275950953	5.647040752999002	9.450686412804847	6.250873168845772	2.921739597913118	0.0	2.141638550521896	5.675109299767558	5.933152593683589	5.688805554208415	32.04943304552942	0.0	9.919372037620871	4.796370682232168	22.155451509974586	8.818106276404718	10.895532904146187	5.538608439399224	6.679406521371763	7.8954843159164865	16.10950338267352	10.157048280513298	9.511137065947372	6.765991420722878	8.811017766536224	17.12307143381537	13.951089649857103	15.255262493487908	17.029656372497417	15.68083848579551	2.776318668077777	10.335602170269743	0.0	19.009549256973745	21.878056090960204	14.32174142191341
2R_10114	4.848356342555122	1.5221988344827964	8.185342343758185	6.700270757941329	4.882385768040782	2.067875960528384	9.168715365177707	2.7432644627645746	6.255759208321161	9.449673683868347	0.0	3.074841645655249	0.0	4.923171447968724	1.8217763485335066	10.975896200217909	3.02486560522116	1.4138616123564718	0.0	10.363622193738381	9.88648991380299	8.039128044015834	6.882187412424164	0.0	0.0	3.200061441179671	8.12355603791426	0.0	8.53435533186694	7.029956048714784	8.933976484344457	11.312831465961953	15.282843403580923	6.236451309530046	7.021580406083272	6.575061161218922	8.731031833342064	15.633740682290554	16.572081511440125	12.001927509558035	14.764375334043992	22.475007791336033	0.0	10.74792672493476	10.00302091231552	0.0	3.67957116805779	16.939247389238496	12.32079405053497
2R_10115	0.0	3.6481172067096175	6.5390249006068215	2.00724212960361	4.3879407686502105	4.95589255624938	3.662306080893017	9.861803263599427	1.8740770170690935	9.058873619654133	0.0	12.896094325718497	0.0	5.89946137917608	6.549131585151809	4.384157408787605	0.0	5.082712677640808	0.0	2.4837562342281476	0.0	8.25713829605694	3.2987840681924645	0.0	0.0	11.503949689393359	6.953213218892715	7.007643002634873	6.817840926135512	2.106008019678539	8.564503558551229	11.619620115886343	11.445943099927662	5.604878486234418	8.413995503560804	9.454715066403615	10.462439840970916	10.21854051991934	4.964602384994985	19.775209796998485	12.384558225115883	17.95461074403907	10.911471593802283	16.099119056205243	0.0	0.0	0.0	15.223789708718158	14.764070158861395
2R_10116	4.057153938969044	5.732061656348001	0.0	0.0	3.0642225814512494	5.19125895816624	0.0	5.165081158920251	7.852324474537169	9.489099752500556	0.0	3.859588181940987	0.0	0.0	4.573442977055265	4.592370832107744	3.796857492927404	5.324102050258459	0.0	5.20343072594623	8.273115394654493	7.207740190373718	8.638626720965618	0.0	0.0	12.050297943616657	5.826749470603394	7.340451613945097	10.712453119627035	4.412054084723792	8.971250953475765	2.028576969484522	7.193721895027772	13.6991555840498	15.864470882878958	6.602493728868925	2.73983111680996	21.407683645814156	2.600191218062176	16.948127994522366	5.559740804883677	9.403657646678253	7.619787827007957	20.236442595283293	31.389861451429528	0.0	4.618653911792023	14.174934640262308	19.331561015819403
2R_10117	0.0	1.7671503710662348	7.918769891949969	7.77847524772499	2.834028520529419	9.602550437396172	3.548046942080262	7.96177329710408	1.8156082759782677	2.1940621656797776	0.0	1.7848218747768971	0.0	4.286554450386562	2.114935760941197	4.247377456789305	3.511625587670542	4.924138718896677	0.0	4.812532604908398	1.2752688139132848	3.9997632140177304	4.793799507964418	0.0	0.0	7.430027714003374	9.43079494056713	2.263004582131678	0.0	4.080606671955133	10.371627872629773	13.133287104162726	4.435537884372624	10.860027280388527	9.781787876060834	12.21298716842503	10.13602546169596	9.899735479068	4.809713312228311	8.708295103917829	6.8561007298319225	20.87334056942473	24.665778698633513	9.358108613951817	40.6444585345234	0.0	12.815058205994372	19.665103290955035	21.455175846621238
2R_10118	6.303977809998108	1.979208415594183	7.095217823187172	0.0	4.761167914489424	8.066142367412784	3.973812575129894	1.7834372185513139	2.0334812690956596	14.744097753368104	0.0	7.996001999000499	0.0	8.001568307388247	0.0	9.514125503208044	7.866041316382014	3.6766902434428523	0.0	10.780073034994812	5.713204286331515	4.479734799699857	5.3690554489201485	0.0	0.0	4.160815519841889	4.526781571472222	2.5345651319874793	11.09662385219297	6.855419208884622	6.969733930407206	10.50662968333018	2.4839012152486695	6.081615277017575	14.607469894917513	11.968727425056532	8.514261387824606	1.8479506227593598	16.160636729087123	5.851974309832779	9.598541021764692	17.533606078316776	3.9465245917813623	27.949551060336095	6.5031133655237445	0.0	19.13715358761826	9.177048202445683	10.01241539508991
2R_10119	1.870042517286673	0.0	4.735709522943566	3.8765068951428145	2.82475183142785	4.785559096869288	0.0	4.761427107629838	1.80966520469847	8.747521171188115	0.0	3.5579591546289047	0.0	7.1208719593164655	8.432051577173088	12.700423262772604	3.5001309048958436	8.18003404202967	0.0	4.796779634024901	6.355472239551477	3.986670699405561	3.185405237698124	0.0	0.0	3.702853418844562	2.685692830865271	2.2555970384913127	6.583512514598939	4.067249530639405	4.135071276223589	7.480170069146692	11.052547346902324	9.020399091321078	6.499845953650899	7.608131327302419	17.679982218989313	9.867330452949938	7.190954354698138	3.4719160185178115	17.084146253959254	24.27251796166329	10.536445565210062	15.54579417865973	11.574690319160512	0.0	12.773110388626142	13.067155378277814	10.692473069224498
2R_10120	4.473458967943192	2.8089907366507987	3.776206875717479	4.636631085674896	7.8834998910387695	3.8159564217776634	0.0	5.062285090178281	5.772034923697305	5.231388680844311	0.0	2.8370806440173064	0.0	3.406866767093528	5.0427244831837745	8.439324212674347	2.790968982566212	7.82721169281064	0.0	0.0	6.081347140018456	3.1789308937511223	3.810014878108099	0.0	0.0	8.857853594443172	10.707721498588455	3.597180529900664	10.499252584456645	4.864775458180768	6.594528025507635	11.929223914515182	8.813189466828478	7.192775001366628	10.365822845496115	13.346623334629575	8.055908001530623	14.424867422354874	11.467988543479445	22.147765740313297	6.811362715281633	6.912378687754031	2.800551708686611	9.916847235926754	9.229540991852623	0.0	13.580198712257658	18.234330686099252	15.631128112726014
2R_10121	4.9967754142659935	4.706390273962116	4.217957024079473	8.63172635908258	7.547769835287536	2.131178285850681	3.1497967751120695	1.4136209731592957	4.835446530921714	3.8955797635538905	0.0	4.753454176701736	0.0	3.8054105835064376	1.877545012264124	1.8853155037789262	6.234927063823208	7.285715451428757	0.0	2.1361751868726055	1.132126396025059	4.734413600265885	8.511439942712336	0.0	0.0	3.298022505705579	3.5881012820525084	6.026981591187429	17.591222214664512	10.867738177349894	5.524479336237491	8.327959023776655	7.875342774294251	14.46156693970105	8.683832094054006	6.776338543705215	17.996616636072417	7.323783900330917	6.404771298426477	0.0	9.129807604521082	6.176804862380788	3.128167269360227	11.076944889983784	15.463853757304094	0.0	7.584422203547689	26.186693668057472	11.110716063428855
2R_10122	5.562333361763037	6.985441466803	6.260486314576917	3.843481887111172	7.0017175213079765	7.11718444183481	3.5063052133499064	0.0	1.7942481786138178	4.336499339225913	0.0	1.7638239703677572	0.0	2.8240829320193814	6.270162491260961	12.59222493071653	10.41093703638796	6.48827690019327	0.0	7.133871861393626	1.260265651396658	7.905414352411514	7.8956697778237475	0.0	0.0	3.6713078116251965	7.988438067303922	4.472761997624963	13.05485159081526	8.065199069276028	6.149765232712241	11.124666723526074	2.191677542866473	8.943551877967023	6.444472012463608	16.595294328859893	2.5041945258307665	9.78326800284367	4.753128449731508	6.8846756586268	11.857021262179913	13.751847904562176	3.4822275809835554	9.24801321849356	28.690206024369463	0.0	21.107154692226025	14.575311850943143	8.834484172138158
2R_10123	6.295294644970563	4.447085024708004	2.65704179845594	4.893689489529462	3.5659573739719344	2.0137579946192385	0.0	2.671471040185336	7.6150512401567845	7.361894539388345	0.0	5.98874116660678	0.0	4.7943281180632065	5.322297018236319	5.344324114017948	2.945702455773223	8.261158346578725	0.0	6.055438752870278	4.279001144204906	10.065519823705777	4.021245041804863	30.20636991928858	0.0	6.232626553482168	5.6506829189348515	7.593221986326126	2.770334811583989	8.557470603376983	8.700167182412578	9.442941967455845	29.765758364550173	6.073238396470719	1.3675640074658053	8.964181180956597	4.251266877529504	6.920269635849876	6.051891337080665	11.687827478316159	11.502383869056864	1.4591212588130924	11.823265822485487	2.6166612240113207	14.611850795469158	0.0	17.916369254937035	10.997289168220034	11.998349027173862
2R_10124	0.0	8.096761700158021	12.094121289523587	5.939926552808174	0.0	0.0	5.418835329722583	4.863919686958129	5.545858006624528	0.0	0.0	2.725909772386534	0.0	6.54673770604493	9.690251122857848	6.486903752187303	0.0	5.013668513785709	0.0	7.350049796587372	1.9476832794311987	14.253701635408637	2.4404797495091586	0.0	0.0	17.02151803571682	6.172883961098486	13.824900719931707	5.043919932814987	9.348298921206304	0.0	5.730888918180099	13.548552083174561	11.05748232185014	4.9798192823582434	9.32628111043366	19.35059406323774	20.15946133919302	0.0	7.979964967953791	15.706703490160404	26.566069815631476	0.0	4.764128021648198	8.867881862077834	0.0	19.57208889642777	17.519819295578124	5.46131748823086
2R_10125	0.0	7.557546179630175	5.418574004716327	3.326609147376769	4.848099351130383	4.106708719363953	0.0	8.1719998953984	3.1059141575021494	5.629988169518192	0.0	3.0532486565705907	0.0	2.4442993073833486	7.235931901197691	3.63293942582119	6.007247142953259	8.423596853393473	0.0	12.349012737595004	8.72627761430551	5.701909637960669	5.467085955712229	0.0	0.0	3.1775890995983525	9.21886696437461	7.742526913023549	2.8248076870926626	10.470882569750039	12.419733039612561	1.6047696321097713	7.587760032536314	6.192656005390088	11.15563448786713	7.834665574688389	4.334859203773061	5.645073882726977	12.341778400900456	7.448527694221848	17.592831507588375	25.292801371167396	0.0	8.00433728356272	9.932774978942517	0.0	3.653731482888845	15.418601000246698	13.76355557295541
2R_10126	1.8107701712553999	0.0	6.114143726399405	1.8768191069193816	8.205657855795957	4.633877350534286	3.4243432452090015	9.221020484189639	0.0	2.1175655450063147	0.0	8.61296768414525	0.0	1.3790341575728557	4.082395811135306	4.099291396489203	3.389191731998986	6.336609571702223	0.0	11.611855611684685	2.461612385651951	5.147080395851659	0.0	0.0	0.0	17.927444048447125	10.402271439991639	4.368208527791417	3.187421669112482	1.9691675619815183	4.004007210416185	10.864621027532397	10.702228888997338	6.987592830170749	4.720371486942193	4.420191671298046	12.22828745279881	4.777289149566095	9.284042494919309	5.042806705184746	3.3085303838887805	13.430390287141746	10.202485325425274	18.063670826930768	11.207822163244172	0.0	4.122752481484719	6.326491233064774	12.079161996057362
2R_10127	1.8831412905845197	3.547406925354222	1.5896269844903275	0.0	5.689075793992308	14.457239101048872	10.683612300256513	3.1965191185406736	3.644682126314842	0.0	0.0	10.748642983823292	0.0	5.736600269820994	6.368335616381652	4.263127929435001	3.5246476850290236	8.237331355055836	0.0	4.830378832120666	8.959985090584809	5.352793951021668	3.2077175117157872	0.0	0.0	0.0	4.05675727974952	4.542792881806978	6.629626940947592	12.287216134589249	2.082017758362268	7.532565162338079	4.451986108912943	10.900299322219388	3.272687167433621	4.596853637559236	2.543403175184524	11.59252090297126	14.482647254126285	6.992470333133523	8.601906354486282	8.729476999574002	17.683747398278665	12.523748157443553	23.311531223756315	0.0	12.862580053482606	13.158684690775022	16.15105326402019
2R_10128	4.723097394676502	4.4486169175859605	2.6579570729300896	0.0	2.378123829145596	4.028903352651925	2.9772794870504717	1.336195642559114	0.0	3.682215250152214	0.0	1.497701028920607	0.0	5.994974532748688	1.7747101321573395	5.346165079954571	2.946717165540972	15.150674143019334	0.0	8.076699569794597	7.490831489786197	5.5938817254261055	1.3408767483524313	0.0	0.0	12.46954702811727	4.522103533334291	9.494797041117408	8.313867336727423	6.848334724686672	3.481265655904392	4.723097394676502	7.444002953035972	12.150660904823267	6.840175469653288	6.405192202523979	21.263656583440714	4.15359208181358	10.08996006595605	7.307408499188366	17.259519164179018	16.055862725292947	8.870503948113464	10.470250354156219	9.74458943852163	0.0	10.753524557286354	9.625942740767174	15.003102641626288
2R_10129	0.0	0.0	0.0	0.0	0.0	0.0	0.0	0.0	0.0	0.0	0.0	0.0	0.0	0.0	0.0	38.75135387542603	0.0	0.0	0.0	0.0	0.0	0.0	14.57889588189928	0.0	0.0	0.0	0.0	0.0	0.0	18.61490234622229	0.0	0.0	0.0	0.0	14.874179317156175	0.0	0.0	30.107060707877213	0.0	0.0	15.638072451189666	0.0	0.0	0.0	0.0	0.0	0.0	0.0	0.0
2R_10130	8.032309160366658	0.0	0.0	4.1626462441691725	3.033257239020063	0.0	7.594940554400281	10.225771398108368	0.0	4.696604073458645	0.0	0.0	0.0	0.0	0.0	0.0	22.550931278292026	7.027066150692622	0.0	15.452543179556491	0.0	5.707922196454125	6.841063621207571	0.0	0.0	15.904699043332352	14.419668889795085	14.532546121457209	14.138931973356597	4.367468300915072	4.440296221041498	0.0	0.0	3.8744912792950283	3.4898118433046563	3.267886285400195	0.0	0.0	0.0	14.912764058449087	3.6690380882843945	3.7234517887462393	0.0	13.35462951586797	0.0	0.0	9.143960688284208	14.03169057315948	7.654482771290177
2R_10131	1.7742173572393745	1.6711095900300263	1.4976803926079287	1.838933006934984	2.6800052313702114	2.270168174058334	3.355218303923726	3.0116272906437174	1.7169339131533619	8.299278626701767	0.0	5.06346205779098	0.0	2.7023930230697886	5.999980800061439	4.01654172544206	0.0	3.104348322782688	0.0	2.275490959929514	7.235764357203637	2.5215898523155253	3.0221779506732203	0.0	0.0	7.026221859981451	6.370179812339599	4.280030405335999	0.0	5.788251855327661	5.884771466861674	3.548434714478749	8.388952085661266	3.423269468818123	6.166779313168787	4.330964199672463	2.396288628172686	7.801421980787283	22.74157924803604	4.941010917657724	6.483486559732361	4.934729971575956	6.664356356463092	2.9498385848326376	0.0	0.0	12.118587651320764	12.397565118210782	5.072283420260999
2R_10132	5.341313493083711	5.030905692151167	6.011725268964589	3.690760752523973	6.7235035800639515	0.0	3.366981827388983	6.044372341798376	3.4459070980000477	2.0820940536018457	0.0	3.3874764993817856	0.0	4.067801574266328	4.014011307871256	6.045935811105618	0.0	3.115232286516636	0.0	11.417344590530636	4.8407554821858385	3.795645963906191	6.065547643891091	0.0	0.0	7.050856062061635	10.228022249528202	6.442554533002845	6.268057883007326	0.0	9.842339500477648	7.121751324111615	14.732137125890532	8.588178955663698	0.0	7.2435812091652165	4.809380215171671	6.263019251268574	13.692787255849046	6.611112387423086	11.3858813444774	3.3013542154991975	20.06316553281916	8.88054249457991	0.0	0.0	8.10738392151728	15.551289318519176	3.3933780263841933
2R_10133	5.672797574160483	0.0	6.384815376678567	11.759432583858963	1.4281533876726653	0.0	0.0	1.6048721350223865	1.8298807448419778	6.633928964330913	0.0	0.0	0.0	4.320250989301474	2.1315612385820257	4.280766025957281	7.078460845316872	3.30856486532404	0.0	12.125909625110527	3.8558810476120335	5.374940388551753	8.052472487519875	0.0	0.0	0.0	5.431388728700639	0.0	16.64264024170439	8.225368517072985	10.453159080565216	5.672797574160483	8.940811159562855	12.769630753357136	0.0	10.770369114397168	5.107852301342854	0.0	12.11880598736881	15.798151581158	13.819992865428683	1.7531187983422507	7.102764573541136	6.287781708339987	11.703989714533837	0.0	12.915797182375794	3.3032817278145403	5.405958663877674
2R_10134	1.6235822068378787	4.587685581439447	0.0	0.0	3.678699898406571	2.077425654129403	12.281410090099493	5.511866359288252	1.5711622594255987	5.695988030830484	23.371038608955782	4.633562437253842	0.0	3.7094304231409105	1.8301895252762899	1.8377640292608788	6.077669578376867	5.681563964112401	0.0	4.16459304637899	8.828575007297369	1.1537505256775833	8.296764192825096	31.16138481194104	0.0	3.214839700055456	3.4976021022920367	1.9583229705409475	5.7158453235097	12.35923711726091	12.565328489100025	17.859404275216665	7.6767106830065455	6.265251972771214	5.64320551002586	2.642170225780051	8.771352761879701	4.283437944406686	0.0	4.521507681664759	8.899535370090886	10.536773338952946	6.098537113409921	10.797561910520603	0.0	0.0	3.6965638590648062	5.672491606485075	4.641634845681113
2R_10135	0.0	0.0	0.0	0.0	0.0	0.0	0.0	14.919138270573493	0.0	0.0	0.0	0.0	83.25008325008325	0.0	0.0	0.0	0.0	0.0	0.0	22.54486427991704	5.974143905178389	0.0	0.0	0.0	0.0	0.0	6.311378152533388	0.0	0.0	9.558036397002601	19.434834998250864	17.578399662494725	0.0	8.479175145841813	0.0	0.0	0.0	0.0	11.265828489027085	8.159002643516857	0.0	8.148631029986962	0.0	0.0	0.0	0.0	20.011206275514287	38.384768923691084	25.127311712677567
2R_10136	2.0522604006504843	0.0	5.197159440536182	2.127117838286717	0.0	0.0	0.0	1.7417943198693793	1.9859998923588058	0.0	0.0	1.952324242010113	38.87745243829662	6.251786643401684	0.0	2.3229931487963063	3.841185420550265	5.386260403786397	0.0	5.264180253954584	2.7899010603437464	5.833511863102643	3.4957927260593693	0.0	0.0	4.063661318211095	7.368470227474993	4.950767096607784	7.225013284993178	4.463564370400855	6.8069920514753814	6.156781201951454	7.277707871350502	3.959740526122804	7.13319421226888	8.349471470106472	11.087273473143851	5.4144040473753146	5.2610963756570115	5.715331892180646	5.6246502170646275	7.61075551970044	0.0	6.824233672679727	0.0	179.61383026493039	4.6725762295767534	5.377659588770372	9.778627518778876
2R_10137	3.6548451917222144	3.442445664867931	1.542592839407447	0.0	2.7603732411074233	2.338245988154446	3.4558346065204	1.5509699921427862	5.305264006736978	0.0	0.0	5.215305182274916	17.3090936785459	4.175148597017858	2.059969417694025	4.136989797976309	0.0	1.5987207675906048	97.52196682302689	2.34372839375387	7.452750493465243	1.2986036504527778	4.669210556337994	0.0	0.0	10.855386352246432	5.24896703609334	4.408379977667147	0.0	0.0	2.0204146739485105	1.8274225958611072	4.320260010528473	5.288889735111246	4.763781540600598	7.434735291454262	9.87259417220766	4.8212226363473905	4.684710767128415	8.481969961273021	16.694783464484768	5.082712677640808	20.592621320570483	6.076596716936326	0.0	0.0	20.803333193257558	6.384671680230103	13.931709546146697
2R_10138	0.0	9.178631778075369	1.6452130879991576	4.040163262997457	1.4720028733496087	0.0	0.0	0.0	1.8860647165386184	6.837614629760262	0.0	1.8540836191712247	0.0	1.4842994514771375	2.19700789494787	2.2061005297950422	3.6478976254010407	0.0	0.0	4.999287601516784	2.6495137148765555	5.539970541206647	4.979827548571993	0.0	0.0	15.436714295362231	2.7990760250041458	4.701645340787008	13.722903697807938	10.597396431644672	2.1548217908508422	3.897982014710984	0.0	3.760487058283789	6.7742530962570555	4.757596493968558	5.264681881597305	8.56992026546185	7.494538355173668	9.046228943771354	7.1221583700940565	12.64862130027827	18.30211297894342	16.202098495797177	12.063344622613343	0.0	13.312358972197138	5.107056675561458	16.71582357005416
2R_10139	0.0	0.0	2.359648129270963	5.7946072487639375	6.333663739458409	0.0	0.0	2.3724623549535826	5.410179523282031	6.53790267351185	40.2382102044101	5.318441696582901	0.0	6.386572869199795	0.0	3.1641013714797395	15.695999874432003	0.0	0.0	0.0	9.500167677959515	1.9864267460442793	9.52309529166265	0.0	0.0	0.0	8.029153857657152	13.486676849107688	0.0	3.039864786814282	6.181109601890182	13.976709211769508	9.912816776451114	10.78696287666726	4.857988841199631	0.0	11.326311020500624	4.916565877066186	0.0	0.0	2.5537402718456517	12.958067692945628	0.0	0.0	0.0	0.0	0.0	12.207999902336	10.655414548903023
2R_10140	0.0	0.0	0.0	0.0	0.0	0.0	0.0	0.0	0.0	0.0	0.0	0.0	0.0	0.0	0.0	0.0	0.0	0.0	0.0	0.0	0.0	0.0	0.0	0.0	0.0	0.0	0.0	0.0	0.0	0.0	0.0	0.0	0.0	0.0	0.0	0.0	0.0	0.0	0.0	0.0	0.0	0.0	0.0	0.0	0.0	0.0	0.0	0.0	0.0
2R_10141	0.0	0.0	0.0	0.0	0.0	0.0	0.0	0.0	0.0	0.0	0.0	0.0	0.0	0.0	0.0	0.0	0.0	0.0	0.0	0.0	0.0	0.0	0.0	0.0	0.0	0.0	0.0	0.0	0.0	0.0	0.0	0.0	0.0	0.0	0.0	0.0	0.0	0.0	0.0	0.0	0.0	0.0	0.0	0.0	0.0	0.0	0.0	0.0	0.0
2R_10142	2.108110660631286	5.95679654601109	3.559063368411462	2.1850052702327116	3.184360459414052	0.0	11.959929452362802	3.578391098108033	0.0	0.0	0.0	4.010909674314134	0.0	1.6054807258827895	0.0	7.158633407337694	0.0	0.0	0.0	2.70371988596791	0.0	5.992265184100363	5.3863909600559605	40.46093092509872	0.0	0.0	6.0551967515080465	7.6282460729789205	3.7108174782471877	0.0	6.992237683872543	8.432442642525144	7.4757635744914985	0.0	5.495487838119049	0.0	2.8472506947291696	11.12350351799338	13.510679922264952	3.913912707222108	5.777719572602823	11.72681218337607	7.918534120963527	10.514922778407113	0.0	0.0	4.7997358225403275	14.730686229017978	6.026845982745541
2R_10143	0.0	0.0	0.0	0.0	8.065062471973906	0.0	0.0	0.0	10.333695701595936	0.0	0.0	0.0	0.0	0.0	0.0	0.0	0.0	9.342057569495566	0.0	0.0	14.516611358377391	0.0	0.0	0.0	0.0	21.14433120480399	0.0	0.0	0.0	0.0	0.0	0.0	0.0	20.603603158120293	18.557971391031302	0.0	0.0	0.0	27.374910347168612	9.912806950067209	19.511053011531033	0.0	0.0	35.508337357611566	0.0	0.0	0.0	27.9814203368963	0.0
2R_10144	10.933932804422557	20.59702537759497	9.229724142004843	0.0	8.258006550250796	0.0	0.0	0.0	10.580913302112585	0.0	0.0	10.401497815685458	0.0	16.653981883798505	0.0	0.0	0.0	9.565551769722733	0.0	0.0	0.0	7.769874951632528	18.624713877833052	0.0	0.0	0.0	0.0	0.0	0.0	0.0	0.0	0.0	0.0	0.0	9.500970999236122	8.896781322453162	0.0	0.0	14.014906254292065	0.0	0.0	10.137052955964641	0.0	0.0	0.0	0.0	0.0	0.0	0.0
2R_10145	5.061333236155735	3.178130899902066	1.4241508642886764	5.245948422884296	2.548428747142734	2.158712889027046	0.0	1.4318848100218189	3.265280000208978	1.9729551257275517	0.0	3.2099122089010863	0.0	5.1394347932283315	0.0	7.6386943408923935	3.1577408385254486	2.9519384568062774	0.0	8.655097397974794	2.293506704092109	0.0	5.747604578024522	0.0	0.0	3.340632615598416	2.4229727865022967	4.069899713601157	5.939499662487932	5.504074115660411	7.461140051008083	3.3742221574371567	9.971364236186519	4.882802963275462	5.864017538103652	10.982221019669021	2.2786413828618826	5.9347251450743554	6.48752028161028	4.6984289862998505	10.789057737642484	1.5641521356933261	22.180080070089055	11.220057873058508	10.442430099678218	0.0	0.0	7.36806195655938	11.254265366573932
2R_10146	8.080593904258537	6.088795337931185	1.3642237239596977	0.0	3.6617893260305863	4.135751921056768	0.0	6.858161156911435	3.1278796041605803	1.8899347367736699	46.52720911188864	1.5374208228276245	0.0	0.0	1.8217763485335066	1.8293160333696514	3.02486560522116	4.241584837069415	0.0	2.0727244387476764	4.393995517245774	2.2968937268616667	1.376437482484833	0.0	0.0	0.0	4.642032021665292	7.797283114671525	0.0	5.272467036536088	7.1471811874755655	6.464475123406831	3.8207108508952308	3.118225654765023	2.8086321624333093	1.3150122322437845	4.365515916671032	0.0	4.143020377860031	4.500722816084263	4.429312600213198	5.993335411022943	0.0	10.74792672493476	15.004531368473279	0.0	0.0	9.881227643722458	4.620297768950613
2R_10147	4.0091086949549375	1.8880606596128722	3.384232185401776	4.1553433560215085	1.5139678675459791	5.129783523135323	7.581616097287299	3.4026104827623755	5.819502316161922	0.0	0.0	3.8138825324180017	0.0	0.0	0.0	2.2689937466532344	3.7518947068269477	1.7536844911158342	0.0	5.1418111515600256	6.812620242747284	4.273431223397891	8.536327194006814	0.0	0.0	15.876796062554577	2.878874245015229	0.0	10.585595122157768	2.1799030379128737	4.43250622767125	0.0	9.478044110817292	1.9338469630867292	6.967378732773156	4.893229727349239	0.0	5.28854290066001	0.0	9.30412582155431	1.83130058967879	1.8584597085935177	7.5295534974776	6.665600170639365	6.2036278815851515	0.0	0.0	7.003536786076969	7.6410538541475646
2R_10148	2.4323490751722345	4.581988615132888	2.0532329384555745	2.521070476777285	1.83706585311593	9.336806625397982	4.599809659876274	0.0	0.0	2.8444573898860765	0.0	2.3139042506421084	0.0	3.7048240699455963	2.741875206840211	0.0	0.0	8.511762937188083	0.0	3.119566105789478	4.959906595039002	0.0	6.214845982651051	0.0	0.0	4.816271290929275	8.733146991264931	2.933836701475661	12.844681680957802	2.645119173199229	0.0	7.297047225516704	14.375958337322661	0.0	8.45429670607919	0.0	6.570345403057838	2.139059395690052	3.117738591960661	6.773839342142786	6.666362976797724	2.255076176473241	18.272891936401198	4.04405758090946	15.055105449722346	0.0	11.07592045052414	6.373628474822574	9.27174177086559
2R_10149	0.0	0.0	0.0	2.5345593503823	0.0	0.0	9.248841466995739	2.075428544863086	0.0	2.859676530548923	35.200360451691026	0.0	23.16214194223825	3.7246465636317687	0.0	0.0	0.0	14.975283294921732	0.0	9.408771609596194	3.324296234021147	3.475449684090312	2.082699411699897	0.0	0.0	9.684081065442598	3.511949319761756	5.899068124208418	12.91340656956646	7.977815291238126	2.703615355561918	4.89072649785835	0.0	7.077321149017243	10.624413797968696	3.9795126728575942	3.3027498695413797	10.752521681384717	0.0	2.270027487762849	2.234010350169952	9.068567438401756	0.0	0.0	30.271314221539097	0.0	0.0	4.271820190544539	2.3303374515056774
2R_10150	0.0	2.2339275059249344	2.0020885788054095	9.833090660850067	1.791306039442051	3.034744793136621	0.0	0.0	0.0	0.0	0.0	0.0	0.0	1.8062699604119812	0.0	0.0	0.0	6.224806392959163	0.0	6.083720511446216	4.836359362780636	10.112530554589716	4.040026155129328	0.0	0.0	0.0	3.4062445659754657	0.0	4.174910375111522	0.0	2.622240321507641	14.230567448620535	5.607145971111422	11.44050616460234	6.182780297375245	5.789602375898426	3.2033417260886554	6.257331506748741	0.0	2.201702841011295	6.500309306384496	2.198904066213399	0.0	7.886646802832252	0.0	0.0	5.400014148037068	6.214866582351644	6.780592678044803
2R_10151	2.205783741432736	0.0	0.0	2.2862410356488994	0.0	2.8223712434238752	0.0	1.8720926401298785	0.0	0.0	0.0	4.19674332717811	0.0	0.0	7.459435589265573	2.4967691806801997	0.0	0.0	0.0	2.8289887609934503	5.9972100978624745	3.1349495461220047	1.8786511585265964	0.0	0.0	0.0	3.167873203974287	7.981678323464431	3.8827472455791043	7.196205009326282	2.4387341214021356	8.823134965730944	2.607376999597421	2.127978318454509	7.666806713669303	7.179255970628228	0.0	5.819439099181864	8.481994422240467	4.095252292112709	4.0302754290228195	8.180092925855638	0.0	11.002100667754164	6.82638589286397	0.0	0.0	13.486540432648217	10.510136816757024
2R_10152	1.5450926004897325	0.0	7.825607893221146	4.804352358888965	1.166952920217996	3.9539913565748948	2.921921011124922	3.9340526879808393	1.4952068155115146	1.806874724677464	0.0	1.4698533086397978	0.0	2.3534024433494847	0.0	0.0	2.8919269545522113	6.7586217710346554	0.0	3.963262145218681	3.150664128491645	6.587845293676261	2.631889925941249	0.0	0.0	15.297115881771651	2.2190105742510893	1.8636508323437346	8.159282244259536	6.72099922439669	1.7082681201978447	3.090185200979465	3.6527959047774554	2.9811839593223413	4.027795007789756	1.2572192673378708	4.173657543051277	4.076361667851529	7.921880749552513	4.30292228664175	7.057750751297568	4.29745247017568	2.901856317486296	0.0	19.126804016246307	0.0	10.553577346113013	8.097395472746191	8.834484172138158
2R_10153	0.0	4.287627792746362	3.8426540750577938	0.0	1.719047180281291	5.82465459798234	0.0	0.0	8.810401912914463	0.0	0.0	2.165252035336913	0.0	5.200222430847441	7.697186524381608	5.152694962519297	4.260119487831394	0.0	0.0	5.838311466910786	0.0	0.0	9.692642431442001	0.0	0.0	4.506859440067783	1.6344206371102397	0.0	8.01300029167321	0.0	2.5164626989767056	6.828262817104525	0.0	2.1958023286044535	3.9555835435066724	1.8520192195146525	3.0741232600462345	2.001639743277693	5.834891249296895	4.225778261582436	4.158730422776535	6.3306097643325	4.274746507532103	7.5685101539132225	7.043959945226168	0.0	5.182184892065453	5.9641672829639525	8.676097005705401
2R_10154	0.0	3.033670404451972	2.7188334681874733	0.0	0.0	0.0	0.0	0.0	3.1168581820176606	0.0	0.0	6.128014216992984	0.0	2.4529120604044317	0.0	0.0	0.0	5.6355188720847105	0.0	4.130841939942515	4.3785127987212995	2.2888003733491167	8.22952473671693	0.0	0.0	12.755142714103043	0.0	11.654712816221496	0.0	7.005185238113252	7.121997321416808	0.0	0.0	6.214476498714225	0.0	5.241514577569306	8.700267098199914	8.497447366811011	16.513687989553443	8.96972806475426	0.0	0.0	0.0	0.0	9.96777418605648	0.0	0.0	2.813260019777218	6.1386901999494174
2R_10155	5.146828730009717	4.847723315222239	0.0	0.0	3.887214795050487	0.0	0.0	4.368216160303049	4.980655135453897	0.0	0.0	0.0	0.0	0.0	8.70267485414317	0.0	0.0	0.0	0.0	3.3004868878256923	10.495117671259331	0.0	2.191759684947696	0.0	0.0	5.095593330887448	5.543778106955003	3.103986014680612	4.529871786508955	0.0	0.0	10.293657460019434	3.0419398328636578	7.447924114590782	4.4723039163070935	10.4697482904995	0.0	4.526230410474783	6.597106772853698	11.944485851995397	4.701988000526622	2.3858604367078944	4.833159339597108	4.278594704126619	7.9641168750079645	0.0	5.859136972560489	4.495513477549406	7.357095771729919
2R_10156	0.0	0.0	6.066076558739033	3.7241284794532388	8.141147966992529	0.0	6.794844615493333	0.0	6.954122264596007	0.0	0.0	3.418102269619907	0.0	2.736385388139849	0.0	8.13412852573801	6.725094285821887	6.286793458717143	0.0	0.0	4.884520174045224	7.659923890996218	3.0601927676628207	0.0	0.0	7.114602009163608	2.5801231441174224	0.0	6.3247266453143896	11.72212010953149	3.9725291663091395	7.18613822680602	4.2472367477718995	6.93265892427318	6.244348864277829	2.9236278245168412	0.0	6.319642459908189	0.0	0.0	6.565039849791889	0.0	0.0	11.947773890768673	11.119710353784706	0.0	8.180681810744836	6.276754666767095	13.696228606490918
2R_10157	0.0	5.830399508691668	0.0	8.554566909010418	3.1167916370246798	2.6401594656317244	3.902050722757345	1.7512306773585136	5.990277779164416	0.0	29.701793988356894	5.888703503778585	0.0	6.28565636788061	6.977855774698993	0.0	0.0	5.415441047057475	0.0	7.939049272386134	9.817554769683671	4.3988366543328175	1.7573657789919221	0.0	0.0	8.171353278244794	1.4816779410010659	14.932765224576345	10.896233353733503	4.4877462089763895	4.562579773855733	0.0	4.878090422723121	5.971789267500328	0.0	1.6789411254110256	2.786834991500153	5.443737161853194	0.0	0.0	7.540163150280163	7.651987603780081	0.0	3.4306023451597634	6.385675652376588	0.0	0.0	3.6045290908025933	1.9663208563720591
2R_10158	0.0	5.7092550449832205	0.0	0.0	0.0	15.511812245024586	0.0	0.0	0.0	7.088508535273126	0.0	0.0	0.0	0.0	6.832869381502329	0.0	11.345251898627904	5.302918620350268	0.0	0.0	4.120099244950612	8.61487461480742	10.325106632538747	0.0	0.0	24.004704922164745	0.0	14.62249114608161	0.0	0.0	20.105001722328478	6.061517124998181	0.0	5.847706997132284	5.267116548648142	0.0	8.186789795985199	5.33062679642123	0.0	0.0	5.537619820248861	11.239491075844086	11.384205553215468	0.0	0.0	0.0	0.0	5.294450886026355	17.32918049150177
2R_10159	0.0	0.0	0.0	0.0	0.0	0.0	0.0	0.0	0.0	0.0	0.0	0.0	0.0	0.0	0.0	0.0	0.0	0.0	0.0	0.0	0.0	0.0	0.0	0.0	0.0	0.0	0.0	0.0	0.0	0.0	0.0	0.0	0.0	0.0	0.0	0.0	0.0	0.0	0.0	0.0	0.0	0.0	0.0	0.0	0.0	0.0	0.0	362.9105425512611	0.0
2R_10160	0.0	11.152275398749607	0.0	0.0	0.0	0.0	0.0	0.0	0.0	0.0	0.0	11.263798152737102	0.0	9.017311434491939	0.0	0.0	0.0	10.358550880166069	0.0	0.0	0.0	0.0	10.084365804318933	0.0	0.0	0.0	0.0	0.0	0.0	0.0	13.090821501412501	0.0	0.0	0.0	0.0	9.634338323278296	0.0	20.82535028239175	0.0	10.991402524944988	0.0	10.977430403091244	0.0	0.0	0.0	0.0	0.0	0.0	11.28342149446661
2R_10161	5.232265497708791	0.0	4.416742634639982	0.0	1.9758710578161605	0.0	0.0	4.440728048482092	2.5316667202536123	3.0593791846570904	0.0	2.4887384584753987	0.0	5.977130304030718	2.9490460868075306	2.961251140451845	4.896576949951598	2.2887238922404705	0.0	3.35527459231736	0.0	0.0	0.0	0.0	0.0	15.540538790479866	0.0	3.1555118271738793	0.0	2.844979351139869	2.8924196333973806	5.232265497708791	3.092435685841932	0.0	11.366359123299082	0.0	0.0	6.902047975675343	3.3533089950166475	4.857105179884105	2.3900202315212593	4.8509308936384885	9.826778462649642	4.3496188863931735	8.096320303385314	228.96393817973666	5.956397975539455	9.14027697324298	7.479222719285824
2R_10162	5.024240284626562	1.5774196789730115	1.4137137014870007	1.7358341611815753	0.0	0.0	0.0	2.8427819350304935	1.6206748846768269	5.875487836858855	0.0	0.0	0.0	2.5508847297280233	1.887864973855902	3.7913563520479108	0.0	4.395456914339432	0.0	6.443750142299483	1.1383491501255998	4.760436393964671	4.2791116164900425	0.0	0.0	0.0	0.0	0.0	5.895970899846027	5.463736452665466	3.7032298274424513	1.6747467615421874	1.9796574361179393	4.8470184050982885	4.365781470517441	1.3627169632779121	4.5238838447584016	1.4728078433498013	10.7332920745586	4.663995648181127	6.1199931762076085	3.1053778934358522	12.581445199156414	2.784457381652208	0.0	0.0	7.626110123318014	4.38843822066384	6.383877899397745
2R_10163	2.131708914295069	0.0	5.398355444997236	4.418928568903469	3.220006285452269	0.0	0.0	3.6184477148778993	0.0	4.985760667533524	0.0	6.083711875405581	0.0	1.6234525250531193	7.2089321552977	0.0	0.0	3.7298513430448716	0.0	5.467970814158982	1.4489528128231164	3.029671389722385	3.631124254167078	40.91385179366326	0.0	4.22097656513811	3.061489402348285	2.571212295742895	18.76178239934679	2.318180469422272	4.713672667486217	2.131708914295069	5.039631663400985	0.0	0.0	3.469080776852073	2.879122903998526	3.7493401161395594	5.464767550647466	3.9577251628999677	3.8949303586451873	1.9763470781684795	4.003587214143873	3.544209045955632	6.597141590491672	0.0	4.85346420861354	1.861947746298448	8.125747568776328
2R_10164	0.0	0.0	0.0	0.0	0.0	0.0	0.0	0.0	0.0	0.0	0.0	0.0	0.0	0.0	0.0	0.0	0.0	0.0	0.0	0.0	34.137965172447934	0.0	0.0	0.0	0.0	0.0	36.0650180144765	0.0	0.0	0.0	0.0	0.0	0.0	0.0	0.0	0.0	0.0	0.0	0.0	0.0	0.0	0.0	0.0	0.0	0.0	0.0	0.0	0.0	0.0
2R_10165	3.531981385045308	0.0	2.981471940771271	0.0	2.6675786228785414	2.2596418919529633	3.339660877475857	2.9976630219081204	3.4179457189204485	0.0	0.0	1.679994624017203	0.0	0.0	1.9907200593712349	0.0	3.3053786443452244	1.5449770632705186	0.0	2.264939997209594	0.0	0.0	0.0	0.0	0.0	0.0	1.2681285314209279	0.0	0.0	1.9204709916697649	1.952495015280226	1.765990692522654	0.0	5.111094755607893	4.603638961762788	0.0	2.3851775526170167	1.553049692620405	0.0	1.639366837182676	1.613356006363076	1.6372828962879522	0.0	2.9361608170513427	10.930658091201039	0.0	12.06239636391124	7.712550170138856	1.682921443919672
2R_10166	0.0	1.8318205548584459	1.641712634620436	4.031567170948526	1.4688709523424819	0.0	3.677890362088306	4.951884191935031	1.8820518128864088	0.0	0.0	1.8501387604070305	0.0	0.0	2.192333410065003	0.0	3.640136141091677	0.0	0.0	0.0	0.0	1.3820458424605944	0.0	0.0	0.0	7.701935111196688	2.793120544099882	0.0	0.0	0.0	2.1502370636362658	0.0	0.0	0.0	1.6899599479492338	9.494947896473418	5.2534804307853955	1.7103372785113224	2.4928641762953543	1.8053963296292619	3.553502420823524	0.0	3.6526344626061547	0.0	6.018838965963466	0.0	0.0	3.397460398352232	7.413447994662317
2R_10167	0.0	7.473573444300952	0.0	2.741372352930856	1.9975964919009448	3.384232185401776	5.001760619738148	4.489555498089245	5.119006666994283	0.0	0.0	12.5805152979066	0.0	6.0428510654755	2.981471940771271	2.9938111935007954	0.0	0.0	0.0	0.0	0.0	0.0	9.01056759367386	0.0	0.0	0.0	1.8992573144197693	12.760831393686962	4.655701558356425	0.0	2.9242228585331165	2.6448980973661045	0.0	0.0	4.5965345806489575	10.760574631902262	0.0	9.303918065975942	0.0	2.4552554251323873	2.4162993891595144	0.0	4.967413765697027	13.192333671057074	8.185342343758185	0.0	0.0	6.930583277888667	5.040973028777906
2R_10168	8.806134705681366	0.0	0.0	0.0	0.0	0.0	0.0	0.0	0.0	0.0	0.0	0.0	0.0	0.0	0.0	0.0	16.482312006869826	0.0	0.0	0.0	0.0	6.257818361815794	0.0	0.0	0.0	0.0	0.0	0.0	0.0	0.0	0.0	8.806134705681366	0.0	33.98205068083038	7.652034446398264	0.0	0.0	0.0	11.287535287657194	0.0	0.0	8.164331667809673	0.0	0.0	0.0	0.0	0.0	0.0	0.0
2R_10169	1.6224295038156298	0.0	4.108652493459026	3.3632171997618165	0.0	0.0	3.068172648529471	1.3769882677845606	1.5700467732634222	0.0	0.0	1.5434242410211294	0.0	2.4711978798110668	0.0	3.6729185249338827	3.036677292000511	2.8387650974399024	0.0	4.161636288802577	6.616730203818449	2.3058627829480987	1.3818122827359274	0.0	0.0	0.0	2.330079261141187	0.0	0.0	0.0	0.0	1.6224295038156298	3.8356302045905974	1.5652009498891526	2.8195994871712453	1.3201471752876899	0.0	4.280396809905866	8.318396612416164	1.5060991745221033	4.446608460561919	0.0	3.0471036518013714	0.0	0.0	0.0	7.387878781162534	4.251348208800716	4.63833940028127
2R_10170	0.0	0.0	0.0	0.0	0.0	0.0	0.0	0.0	0.0	0.0	0.0	0.0	0.0	0.0	0.0	0.0	0.0	0.0	0.0	0.0	0.0	0.0	0.0	0.0	0.0	0.0	0.0	0.0	0.0	0.0	0.0	0.0	0.0	0.0	0.0	0.0	0.0	0.0	0.0	0.0	0.0	0.0	0.0	0.0	0.0	0.0	0.0	0.0	0.0
2R_10171	0.0	0.0	0.0	0.0	43.69426250639028	0.0	0.0	0.0	55.98508557320329	0.0	0.0	0.0	0.0	0.0	0.0	0.0	0.0	0.0	0.0	0.0	0.0	0.0	0.0	0.0	0.0	0.0	0.0	0.0	0.0	0.0	0.0	0.0	0.0	0.0	0.0	0.0	0.0	0.0	0.0	0.0	0.0	0.0	0.0	0.0	0.0	0.0	0.0	0.0	0.0
2R_10172	0.0	2.2281461200400354	0.0	0.0	0.0	0.0	0.0	0.0	0.0	0.0	0.0	0.0	0.0	3.603190697426385	2.6666581333606403	0.0	0.0	0.0	0.0	3.0339879465726862	1.6079476349341417	1.681059901543684	8.059141201795255	0.0	0.0	0.0	0.0	2.8533536035573333	0.0	5.145112760291255	2.6154539852718557	4.7312462859716655	2.7963173618870893	0.0	4.111186208779191	0.0	0.0	4.160758389753218	6.064421132809611	2.196004852292322	4.322324373154908	13.159279924202547	4.442904237642062	0.0	7.3210515372744025	0.0	0.0	2.0662608530351307	0.0
2R_10173	2.0936252461056477	0.0	3.5346080543820655	2.169991491463362	3.1624798332614135	2.678860841215881	0.0	1.7769014889368338	0.0	7.345032664584432	0.0	1.991674799338764	0.0	3.1888980427978817	0.0	0.0	3.9186073896314433	1.8316081721228137	0.0	2.6851418748412406	1.423066802882621	4.463317997868616	0.0	0.0	0.0	4.145567455637247	3.0067949054671197	0.0	0.0	2.2767654266795017	2.314730691500332	0.0	7.424395524277402	2.019776031075466	0.0	5.1106567926506035	2.8276864435056526	3.682356944115078	10.734275427016184	0.0	1.9126730849599822	1.941038999355575	7.864123671208853	0.0	0.0	0.0	4.766755503100059	0.0	1.9951446160623505
2R_10174	5.927864996431425	3.722246695994248	0.0	6.144087452483164	4.477103421536747	2.5282979750861516	0.0	1.6770324039555158	3.8243162648361957	0.0	0.0	0.0	0.0	0.0	2.2274031619769805	2.2366215920317223	0.0	3.45732869843848	0.0	0.0	0.0	0.0	3.3658151322672785	0.0	0.0	7.825139434203293	1.4189004061034851	11.916729706166812	6.9563789821356705	6.446405870870754	2.184633419604507	3.95190999762095	2.335704774390772	5.718769229361533	3.43398692406459	1.6078057037550462	0.0	0.0	0.0	1.834276426558048	3.6103461690165504	0.0	14.844255922394229	0.0	6.11511957199055	0.0	0.0	1.7259040069450375	0.0
2R_10175	0.0	0.0	3.1950515042302485	3.9230570814612995	2.8586722467948924	9.686050875982225	3.578899524185308	3.2124024433532985	1.831396174030253	2.2131409671204714	27.24201808870001	5.401026194977046	0.0	1.441276278970554	0.0	0.0	0.0	3.3113048776348672	0.0	2.4271903572581484	0.0	1.344847921234947	1.611828240359051	0.0	0.0	3.7473183253234406	1.3589716932991145	0.0	3.3312845933084487	4.116090208233004	0.0	3.7849970287773322	4.474107779019342	1.8257437167029988	4.93342345053503	4.619695146317295	2.5560412033841984	0.0	2.425768453123844	1.7568038818338574	3.457859498523926	3.5091413131206792	0.0	3.146494490488147	0.0	0.0	12.926493494742148	6.612034729712418	1.803478549426133
2R_10176	0.0	0.0	0.0	0.0	2.124213377233743	3.598740440845704	0.0	0.0	5.443472935732998	3.289067960366731	0.0	0.0	0.0	2.1419582853623926	0.0	0.0	10.528393761926697	12.302771199212623	0.0	3.607178284786726	1.911726049657084	0.0	0.0	0.0	0.0	0.0	8.078564035242735	0.0	9.901602821956805	0.0	0.0	0.0	3.3246062419482194	0.0	9.775768314290952	2.2885259032525673	0.0	2.473410833539451	3.6050651164886665	2.610880845925394	0.0	0.0	0.0	0.0	0.0	0.0	0.0	0.0	5.3604931653712145
2R_10177	0.0	0.0	0.0	0.0	3.438094360562582	0.0	4.304303959615298	0.0	0.0	0.0	0.0	0.0	0.0	0.0	2.565728841460536	2.5763474812596483	4.260119487831394	0.0	0.0	0.0	0.0	3.2348682567553753	7.754113945153601	0.0	0.0	4.506859440067783	3.2688412742204793	0.0	0.0	2.4751887083871273	2.5164626989767056	0.0	0.0	0.0	0.0	1.8520192195146525	3.0741232600462345	2.001639743277693	8.752336873945342	0.0	0.0	2.1102032547775003	4.274746507532103	0.0	0.0	0.0	0.0	3.976111521975968	2.1690242514263502
2R_10178	1.4728920116818012	1.3872956184071379	2.486641760462794	0.0	2.224844819854871	1.8846127026665387	2.7853826461190847	0.0	0.0	1.7224413263280496	0.0	1.4011685745912092	13.95102909766139	1.1217151832787264	0.0	1.6671948895808488	2.7567901809750053	2.577119329516018	0.0	0.0	4.004582443690315	1.0466670092756678	3.7633566230748707	0.0	0.0	0.0	0.0	5.32969303455311	0.0	0.0	3.2568850142089754	2.9457840233636023	1.741052253678974	7.10469074417941	0.0	0.0	0.0	6.476462462941682	5.66377455458661	5.469134869002599	9.419129040049464	4.096636934186162	2.7662555549869365	2.4488508522490737	13.6747710957275	0.0	3.3534731754003966	1.2865020844550026	2.807219269651377
2R_10179	0.0	0.0	0.0	0.0	4.966685953963788	0.0	0.0	0.0	0.0	7.690266813807105	0.0	6.255864873318736	0.0	0.0	7.412925918924829	0.0	12.308374002252433	0.0	0.0	0.0	0.0	4.673104647168916	5.60081323808217	0.0	0.0	13.021257202382891	0.0	0.0	0.0	21.4540097544231	0.0	0.0	0.0	0.0	5.714253061411078	0.0	8.881783462119195	11.566309653242037	0.0	6.104577517451461	0.0	6.09681746128521	0.0	10.933502438171043	0.0	0.0	0.0	0.0	0.0
2R_10180	4.390378397933361	8.270467442684627	0.0	9.101040203390047	0.0	5.617630371156839	0.0	3.7262016814112466	0.0	5.1342319266051275	0.0	4.176586058555737	0.0	0.0	0.0	0.0	8.217406274318387	0.0	0.0	11.26160367488651	2.984202527082384	3.1198921515681044	3.7392557161067317	0.0	0.0	0.0	0.0	10.591122309457765	15.456392493448423	4.774427402921567	4.854041402060735	4.390378397933361	5.189707150015232	0.0	3.814991236965129	0.0	0.0	3.8609919351600457	0.0	0.0	0.0	0.0	16.4912410895763	0.0	0.0	0.0	0.0	3.8347895946819133	0.0
2R_10181	0.0	0.0	1.4220511210313398	1.7460712959323699	1.272335694067391	0.0	0.0	7.1488683198472325	0.0	5.91013870504527	0.0	1.60258978509271	0.0	1.2829643249959042	3.797997429895139	5.720573987139006	0.0	1.4737930850512724	0.0	6.481752354712602	0.0	1.197127803089715	5.739130409829868	0.0	0.0	3.335707244989351	2.4194003975800675	2.031949562135189	0.0	3.6639726696950623	1.862534868980916	3.3692472629919856	3.9826650520942546	1.625201281178674	4.391528799499484	2.741507256015792	0.0	4.444481317178336	0.0	1.5638339014481257	0.0	4.685537930991398	0.0	5.601757607466919	15.640550943620509	0.0	7.67108533967374	1.4714397228396139	8.02690876679711
2R_10182	0.0	7.525836195659699	5.058598808598809	2.070407091724003	1.5086742736035106	7.667770825665563	3.7775534750469926	1.6953566216560787	0.0	2.335985767305917	0.0	1.9002736394040742	0.0	0.0	2.251741046176904	4.522120404169033	0.0	0.0	0.0	12.809581977225589	2.715519956899267	2.8389927707888085	0.0	0.0	0.0	7.9106413948042915	1.43440412557577	0.0	0.0	2.172280999318773	0.0	3.995090832385165	0.0	0.0	0.0	4.876120532498368	2.6979193645860313	1.7566838306388144	0.0	1.8543187826174672	5.474692322291487	5.555884793172929	18.7580659683664	3.3211469381682144	6.1819368750061825	0.0	9.096002852506494	0.0	5.710752661972174
2R_10183	0.0	0.0	0.0	0.0	0.0	0.0	0.0	0.0	0.0	0.0	0.0	0.0	0.0	0.0	0.0	0.0	0.0	0.0	0.0	0.0	155.3277415346381	0.0	0.0	0.0	0.0	0.0	0.0	0.0	0.0	0.0	0.0	0.0	0.0	0.0	0.0	0.0	0.0	0.0	0.0	0.0	0.0	0.0	0.0	0.0	0.0	0.0	0.0	0.0	0.0
2R_10184	3.7446816159349687	0.0	0.0	3.8812711395858415	4.242335196236993	4.791440570564744	3.540779332612667	1.5890929743339237	1.811889291390029	0.0	0.0	0.0	0.0	0.0	4.221207303279604	0.0	0.0	4.914052404437651	0.0	2.4013374489055423	1.2726566287147734	2.661046890440309	3.1893201150898056	0.0	0.0	3.7074042423826747	1.3444967797285379	0.0	13.183207362293983	2.0361240993205048	0.0	1.8723408079674844	2.2132261954796624	9.031485202453384	3.2539171468092576	0.0	0.0	0.0	0.0	0.0	1.7105142746692505	1.7358820711156167	3.5164649680968716	3.112980005952018	11.588915665722363	0.0	0.0	13.083214971122892	3.5685380556035327
2R_10185	0.0	0.0	0.0	0.0	0.0	4.086619997466295	12.079723760877036	0.0	0.0	0.0	0.0	3.038313128551028	0.0	7.297027701706264	3.600268003950214	0.0	0.0	5.588260852193015	0.0	0.0	2.17089785513121	2.2696070788136944	5.440342698067236	0.0	0.0	6.324090674812095	2.293442794771042	0.0	0.0	0.0	0.0	3.1938392119137866	0.0	3.0811817441214133	2.7752661619012566	2.5987802884594147	0.0	0.0	0.0	2.9648367397825055	0.0	5.922135759040139	17.995159302147723	0.0	0.0	0.0	7.271717165106519	5.579337481570751	3.043606356997981
2R_10186	0.0	0.0	2.0922042794783215	2.568921597540412	0.0	0.0	4.687116242357657	2.1035661335949607	4.796986724818938	2.8984465485878186	0.0	2.3578232575686124	0.0	0.0	11.175669227012486	2.805480337510507	4.6390021320853805	0.0	0.0	3.178776959207391	0.0	5.283852054960515	4.221871150181245	0.0	0.0	0.0	5.339343773292887	0.0	4.362826623015132	5.390649594838776	5.480539153519767	2.4785162213929657	2.929764177421831	0.0	4.307381646074511	4.033464851177247	3.347526847165314	2.1796597638295054	12.707659033175885	6.902410045491483	0.0	0.0	9.309860072803106	0.0	0.0	0.0	0.0	0.0	0.0
2R_10187	2.0071953940485856	0.0	0.0	2.080409058350689	1.5159625551185036	0.0	0.0	0.0	0.0	2.3472707227035303	0.0	3.8189074105898304	0.0	0.0	4.525238044490783	0.0	3.7568379146093287	0.0	0.0	5.148585606305165	0.0	7.131769279276234	0.0	38.52406598402022	0.0	0.0	4.324000842315364	0.0	3.533180629266537	0.0	2.2191730784124837	2.0071953940485856	0.0	1.9363948510486355	1.7441396037245056	1.6332255567788416	5.421905582936178	1.7651702259559103	0.0	1.8632768443692425	1.8337133704293547	7.443633088437805	0.0	6.674382252550616	0.0	0.0	0.0	5.25957308045306	3.825560559388767
2R_10188	1.5919135883833608	0.0	0.0	0.0	0.0	2.036904638235552	6.020928144136204	5.404355207731254	1.5405161129512577	1.8616285042131446	0.0	0.0	0.0	1.212358834452765	0.0	1.8019177089409175	0.0	1.392685698273808	0.0	0.0	0.0	0.0	1.3558220830606436	30.553569573533274	0.0	0.0	3.429379978388048	0.0	0.0	1.7311664668900566	3.520067641619802	4.775740765150083	1.881743344885356	0.0	2.7665662679768017	3.885950462680692	8.600264028105663	2.7999251859990304	6.1214533064723975	0.0	2.9086487944741495	8.855356605210492	2.989791357410123	0.0	0.0	0.0	10.87338272023765	4.17138554656622	3.0340652712393674
2R_10189	0.0	0.0	0.0	0.0	0.0	0.0	0.0	0.0	0.0	67.65487893159415	0.0	0.0	0.0	0.0	0.0	0.0	0.0	0.0	0.0	0.0	0.0	0.0	0.0	0.0	0.0	0.0	41.543248598953944	0.0	0.0	0.0	0.0	0.0	0.0	0.0	0.0	0.0	0.0	0.0	0.0	0.0	0.0	0.0	0.0	0.0	0.0	0.0	0.0	0.0	0.0
2R_10190	0.0	3.1769581578725816	2.8472506947291696	0.0	2.547488367531242	4.3158326320105305	0.0	2.862712878486426	0.0	0.0	0.0	0.0	0.0	0.0	0.0	0.0	6.313151241007705	0.0	0.0	4.325951817548656	2.2926603916551747	0.0	2.872741845363179	0.0	0.0	0.0	0.0	0.0	0.0	3.6680287280009978	0.0	0.0	3.987073906395466	0.0	0.0	0.0	4.555601111566671	2.9662676047982344	0.0	3.1311301657776864	6.162900877443013	0.0	0.0	0.0	0.0	0.0	7.679577316064524	0.0	6.4286357149285775
2R_10191	0.0	2.3081921200629214	0.0	2.5399954026083216	0.0	0.0	0.0	4.159759732277864	0.0	2.8658098850380367	0.0	0.0	0.0	1.8663175408653556	0.0	0.0	0.0	4.287829104283221	0.0	0.0	4.997139137843584	1.7414518658350655	6.261498981984623	0.0	0.0	0.0	3.519481650742479	2.955860140521591	4.3137009613082595	2.664975295679009	0.0	2.450607995843769	2.8967748756921483	0.0	2.1294401488904553	0.0	6.619667030748354	4.310233356033896	3.1411425277716263	2.2748961794256117	2.2388017932802367	0.0	0.0	4.074415117709853	0.0	0.0	11.159064089294834	0.0	0.0
2R_10192	3.630169906472302	3.4192043716579414	0.0	0.0	0.0	2.3224595775910517	0.0	1.540498788859852	0.0	4.245222744714804	0.0	3.4533964153745207	0.0	1.3823201801882001	0.0	0.0	0.0	0.0	0.0	2.3279049693321796	3.701217034185181	3.869508812290386	0.0	0.0	0.0	3.59403246848932	0.0	0.0	6.390033592406595	1.973859780159393	2.006774066539009	1.815084953236151	6.436638375495461	0.0	3.1544129290553604	0.0	0.0	4.788672682090876	0.0	5.054822924498133	4.974621141144926	1.6827991007121605	0.0	3.0177856213379166	0.0	0.0	0.0	9.51234940761844	1.7297063927180742
2R_10193	0.0	0.0	0.0	0.0	0.0	0.0	9.220884442646716	0.0	0.0	1.900688277238954	0.0	0.0	0.0	1.237795950822862	3.6642841491129134	1.8397246594485683	6.084153578638293	1.4219063441479738	0.0	4.169036068832454	2.2094984571072276	1.1549814117291597	0.0	0.0	0.0	0.0	0.0	0.0	0.0	1.7674889496590869	0.0	3.2506286715850843	3.8424503151961997	1.567984024124375	2.824612999772901	1.3224945209052	4.39035526754825	2.8586718381946	2.08329687563801	1.5087771602520503	4.454514947867327	1.5068592231839335	0.0	0.0	10.05993710527322	0.0	0.0	5.678543340062408	1.5488622677326143
2R_10194	0.0	0.0	0.0	0.0	0.0	0.0	0.0	2.22801605419248	0.0	3.069922708555967	0.0	2.497315385960093	0.0	0.0	2.9592093702772866	2.97145648613979	4.9134519997503965	2.2966115104790936	0.0	0.0	1.7843508504840675	3.730968098543822	2.2358214821752487	0.0	0.0	0.0	0.0	3.16638665254036	0.0	0.0	2.902387765390709	2.6251487146746864	9.309279396609748	2.532550876414556	0.0	4.2720902846472395	7.091142453960758	0.0	6.7297309756393835	2.4369220991549487	2.3982569468510286	4.8676486336510285	0.0	8.729217914450173	16.248445226897353	0.0	0.0	2.2929442665501854	2.5016661096290127
2R_10195	0.0	0.0	0.0	0.0	0.0	7.402472425790214	5.47027996892881	0.0	2.799254278660165	0.0	0.0	0.0	0.0	2.202963426401195	0.0	0.0	0.0	0.0	0.0	0.0	1.9661739434764314	2.0555745125205043	4.927297722110263	0.0	0.0	0.0	2.077162429947697	0.0	15.27541574589855	0.0	0.0	2.8926480457269803	6.838588788817539	8.371843814881789	0.0	4.707410876943572	0.0	0.0	0.0	0.0	5.285272587933722	2.6818279339197595	10.865431629271471	0.0	0.0	0.0	0.0	2.526592384850552	2.7565827195342476
2R_10196	2.434940816328518	2.2934354309628917	0.0	2.523756753257602	0.0	0.0	0.0	0.0	0.0	0.0	0.0	0.0	0.0	3.7087716715118675	0.0	2.7561564956682862	0.0	4.260416238406076	0.0	3.122890097377959	1.655063841605094	0.0	0.0	0.0	0.0	0.0	0.0	0.0	0.0	2.6479376272996014	0.0	0.0	0.0	0.0	2.1158262534260515	1.9812757553465221	0.0	0.0	0.0	0.0	0.0	9.029916112079318	4.573090563198968	4.048366645993007	0.0	0.0	0.0	6.380419767816525	9.281621090813237
2R_10197	0.0	0.0	0.0	0.0	0.0	0.0	0.0	6.322699185573118	0.0	0.0	0.0	7.086921087133694	0.0	0.0	4.198845569399149	4.2162230989155445	0.0	0.0	0.0	0.0	0.0	0.0	3.1724247762568116	71.49087061582236	0.0	7.375528733216062	0.0	0.0	0.0	4.050675571671843	0.0	3.724844264261311	0.0	10.780369378576388	0.0	3.0308513388634246	0.0	0.0	4.77443424147847	3.4577680314822863	3.4029057412124213	3.4533725636456563	0.0	0.0	0.0	0.0	16.96141363205775	3.253476746588323	3.549633819775152
2R_10198	2.3656231429858328	0.0	0.0	4.9038213518266245	1.786670154246808	0.0	0.0	0.0	0.0	0.0	0.0	0.0	0.0	0.0	0.0	8.03308345088412	0.0	2.0695655485217923	0.0	0.0	0.0	0.0	2.0147853004488137	0.0	0.0	4.684147906654301	0.0	0.0	4.164105741635561	2.5725563801456275	5.230907970543711	4.7312462859716655	2.7963173618870893	0.0	2.0555931043895956	1.9248729776322062	0.0	2.080379194876609	6.064421132809611	0.0	4.322324373154908	2.1932133207004245	4.442904237642062	0.0	7.3210515372744025	0.0	0.0	2.0662608530351307	2.254348186782667
2R_10199	17.783594989294276	0.0	0.0	0.0	0.0	0.0	0.0	0.0	0.0	0.0	0.0	0.0	0.0	0.0	0.0	0.0	0.0	0.0	0.0	0.0	0.0	0.0	0.0	0.0	0.0	0.0	0.0	0.0	0.0	0.0	0.0	17.783594989294276	0.0	0.0	0.0	0.0	24.01883076331844	0.0	0.0	0.0	0.0	0.0	0.0	0.0	0.0	0.0	0.0	0.0	16.947084423595765
2R_10200	0.0	0.0	0.0	0.0	0.0	0.0	0.0	0.0	0.0	0.0	0.0	0.0	0.0	0.0	0.0	0.0	0.0	0.0	0.0	0.0	0.0	0.0	0.0	0.0	0.0	0.0	0.0	0.0	0.0	0.0	0.0	0.0	0.0	0.0	0.0	0.0	0.0	0.0	0.0	0.0	0.0	0.0	0.0	0.0	0.0	0.0	0.0	0.0	0.0
2R_10201	326.4559937320449	0.0	0.0	0.0	0.0	0.0	0.0	0.0	0.0	0.0	0.0	0.0	0.0	0.0	0.0	0.0	0.0	0.0	0.0	0.0	0.0	0.0	0.0	0.0	0.0	0.0	0.0	0.0	0.0	0.0	0.0	0.0	0.0	0.0	0.0	0.0	0.0	0.0	0.0	0.0	0.0	0.0	0.0	0.0	0.0	0.0	0.0	0.0	0.0
2R_10202	0.0	0.0	0.0	0.0	0.0	0.0	0.0	0.0	0.0	0.0	0.0	0.0	0.0	0.0	0.0	0.0	0.0	0.0	0.0	0.0	18.54659600413589	0.0	0.0	0.0	0.0	27.014250016883906	0.0	0.0	0.0	0.0	0.0	0.0	0.0	0.0	0.0	0.0	0.0	0.0	34.97451232414378	0.0	0.0	0.0	0.0	0.0	0.0	0.0	0.0	0.0	0.0
2R_10203	0.0	1.510978695653685	2.7083360416693747	0.0	1.2115994166391129	6.157900894742999	6.067421797758876	0.0	1.5524119902713445	1.8760040138981882	0.0	0.0	30.389640779251167	0.0	0.0	0.0	0.0	0.0	0.0	0.0	1.0904018359749954	0.0	2.732583503311413	0.0	0.0	0.0	1.1519538923542862	0.0	0.0	0.0	1.7736248155651892	1.604206357405626	0.0	0.0	2.7879297140615646	1.3053192673869505	0.0	0.0	0.0	1.4891826516773483	1.4655547014628432	0.0	0.0	0.0	0.0	140.4001404001404	0.0	2.80239801197885	3.0574943466929527
2R_10204	1.5847378336507036	2.9852831511216005	2.6754678858238727	0.0	0.0	4.055446058511976	0.0	0.0	0.0	0.0	0.0	1.5075679913164084	0.0	0.0	0.0	0.0	2.966130350750846	0.0	0.0	0.0	0.0	1.126146924335089	1.3497105410773607	0.0	0.0	0.0	1.1379738693888217	1.9114698897617086	2.7895465647849877	0.0	1.7521002425607577	0.0	3.746522290683673	1.528838791899356	1.3770478077949717	0.0	0.0	2.7873041640094365	0.0	4.413330140043792	2.8955376868707634	1.4692399915371777	0.0	0.0	0.0	0.0	3.6081231842120074	1.3841941636837283	4.530583249165165
2R_10205	0.0	0.0	0.0	0.0	0.0	0.0	0.0	0.0	0.0	0.0	0.0	0.0	0.0	0.0	0.0	0.0	0.0	0.0	0.0	0.0	0.0	0.0	0.0	0.0	0.0	0.0	0.0	0.0	0.0	0.0	0.0	0.0	0.0	0.0	0.0	0.0	0.0	0.0	0.0	0.0	0.0	0.0	0.0	0.0	0.0	0.0	0.0	0.0	0.0
2R_10206	0.0	0.0	0.0	0.0	0.0	0.0	0.0	0.0	0.0	0.0	0.0	0.0	0.0	0.0	0.0	0.0	0.0	0.0	0.0	0.0	0.0	0.0	0.0	0.0	0.0	0.0	0.0	0.0	0.0	0.0	0.0	0.0	0.0	0.0	0.0	0.0	0.0	0.0	0.0	0.0	0.0	0.0	0.0	0.0	0.0	0.0	0.0	0.0	0.0
2R_10207	3.4545607802332796	3.2538006832330675	2.916118436400623	0.0	0.0	0.0	0.0	0.0	0.0	0.0	0.0	0.0	0.0	5.261802288305197	0.0	0.0	0.0	0.0	0.0	0.0	7.044342019711478	0.0	0.0	0.0	0.0	0.0	2.4806626147523514	0.0	0.0	3.7567489995777414	0.0	0.0	0.0	0.0	0.0	0.0	4.665789498240997	3.0380140623594922	0.0	0.0	0.0	3.202787706419668	0.0	0.0	21.382118775531588	0.0	0.0	3.017396801257651	3.292064018793735
2R_10208	0.0	3.0617199885614146	0.0	0.0	0.0	0.0	6.14725629509781	2.758873364401926	0.0	0.0	0.0	0.0	0.0	0.0	0.0	0.0	0.0	5.687625376591895	0.0	0.0	0.0	0.0	0.0	0.0	0.0	0.0	2.334222360823159	7.8416488791931265	0.0	3.5349778993181737	0.0	0.0	0.0	0.0	2.824612999772901	0.0	8.7807105350965	2.8586718381946	0.0	6.035108641008201	0.0	3.013718446367867	0.0	0.0	20.11987421054644	0.0	0.0	0.0	3.0977245354652285
2R_10209	3.451951595353949	0.0	2.9139159300287196	3.5778636147012985	2.607134998493076	0.0	13.055955212851238	0.0	3.3404998189449095	4.03680924138666	0.0	3.2838565611454094	0.0	0.0	3.8912262187709636	0.0	0.0	3.0199400602296844	0.0	0.0	0.0	0.0	0.0	0.0	0.0	0.0	0.0	0.0	0.0	0.0	3.8165083833423146	0.0	8.160853690582865	0.0	0.0	2.8088025625267536	0.0	3.0357194898048396	4.424645630131483	0.0	0.0	6.400737364944442	0.0	5.739262986804287	10.682984569497087	0.0	0.0	3.0151178006524715	9.868732696822004
2R_10210	0.0	1.3294559307959695	1.1914838453854308	1.4629683217617417	0.0	0.0	2.66925335111412	2.395908554879004	0.0	1.6506286088931248	0.0	0.0	0.0	0.0	4.773301587695574	0.0	0.0	0.0	0.0	1.8102732281588725	0.0	1.0030289468135878	1.2021510810584028	0.0	0.0	0.0	0.0	1.7024951087315525	2.484574519098179	0.0	3.121097652591245	0.0	1.668463601965984	1.3616958232976353	1.226499653391198	1.1485035802302108	1.9063741526166893	1.241288636350095	5.42763818495437	1.3102783738816448	6.447444942043917	5.234451063117011	0.0	2.3467523763214566	4.368212344043899	0.0	3.2136588212685084	2.465729442905418	1.3450897766720542
2R_10211	0.0	8.499068714545603	3.808514009237931	0.0	0.0	0.0	0.0	0.0	0.0	0.0	0.0	0.0	0.0	0.0	0.0	0.0	8.444540899867167	0.0	0.0	0.0	3.0666878881468524	3.2061280649382002	3.8426112541629887	0.0	0.0	0.0	3.2397992490793297	0.0	7.941808778716588	0.0	9.976420729605577	0.0	0.0	0.0	3.9204401556571558	3.671129904032993	6.09362241478069	0.0	0.0	8.376468656720167	0.0	0.0	0.0	0.0	0.0	0.0	10.27228752543675	3.9407857532713444	0.0
2R_10212	0.0	0.0	0.0	0.0	2.019804995906865	0.0	0.0	0.0	2.5879589001071155	0.0	0.0	0.0	0.0	0.0	3.0146187909027247	3.02709522666435	5.0054534415245415	0.0	0.0	0.0	3.6355234999330155	1.9004141192407238	4.555371796918792	0.0	0.0	0.0	0.0	0.0	0.0	5.816476215847105	0.0	2.6743030498821705	0.0	0.0	0.0	2.1760413064864963	0.0	0.0	0.0	2.482552003878739	0.0	0.0	0.0	4.44633364220531	0.0	0.0	12.177679652741288	4.671756545422905	0.0
2R_10213	3.173877716839326	0.0	1.3395919067215365	1.6448234117585137	1.1985578951405669	0.0	0.0	1.3468666494267736	0.0	1.8558109151374786	0.0	0.0	0.0	0.0	5.366649493388287	3.5925734322009544	0.0	1.3883335554667022	0.0	2.0353002474925104	0.0	0.0	2.7031702781021583	30.458089668615983	0.0	0.0	1.1395543886518615	0.0	0.0	5.177269715043074	1.7545337151198697	1.586938858419663	0.0	0.0	0.0	1.2912689558282715	0.0	1.3955877098963918	2.03410792162989	4.419459765238297	4.349338900487125	1.4712806026365348	0.0	10.553866936845662	4.911205406254912	0.0	3.613134466412302	1.3861166555777333	12.098335269066977
2R_10214	4.469813117113573	0.0	1.8865646412508676	2.316426125117124	5.063833845483861	0.0	0.0	0.0	0.0	0.0	0.0	0.0	0.0	0.0	0.0	2.529733859349327	0.0	0.0	0.0	2.8663397128500874	0.0	1.588170039013397	1.9034548657540868	0.0	0.0	0.0	1.6048492123801277	0.0	0.0	0.0	0.0	0.0	5.283604051995947	8.62429550286111	0.0	0.0	3.0185034260013883	0.0	5.729321089774164	2.0746608188893716	0.0	0.0	4.197403905684334	0.0	0.0	0.0	0.0	3.904172095905987	2.129780291865091
2R_10215	0.0	3.2125211223263794	0.0	1.7675714275613879	2.5760050283618154	0.0	0.0	0.0	1.6503066269712914	0.0	0.0	1.6223231667748215	0.0	2.597524040084991	0.0	1.930337963570662	0.0	0.0	0.0	2.187188325663593	2.318324500516986	0.0	0.0	0.0	0.0	0.0	0.0	2.056969836594316	0.0	0.0	1.885469066994487	1.7053671314360555	2.015852665360394	0.0	0.0	0.0	2.303298323198821	1.4997360464558236	0.0	3.1661801303199746	0.0	0.0	0.0	0.0	5.2777132723933375	0.0	0.0	0.0	3.2502990275105312
2R_10216	0.0	0.0	0.0	0.0	7.722252210301639	0.0	0.0	0.0	0.0	0.0	0.0	0.0	0.0	0.0	0.0	0.0	0.0	0.0	0.0	0.0	0.0	0.0	0.0	0.0	0.0	0.0	0.0	0.0	0.0	0.0	0.0	0.0	0.0	0.0	0.0	0.0	0.0	8.991706050339166	0.0	0.0	0.0	0.0	19.2028881143724	0.0	0.0	0.0	0.0	0.0	0.0
2R_10217	0.0	0.0	0.0	0.0	2.161456943021185	0.0	0.0	0.0	0.0	0.0	0.0	2.722495984318423	0.0	0.0	3.2260385182547	0.0	0.0	0.0	0.0	0.0	1.9452441018739899	0.0	2.437423419202948	54.92755056081029	0.0	11.333467446031444	0.0	0.0	0.0	0.0	0.0	2.8618559250147957	0.0	8.282725878217425	0.0	0.0	3.8652720765014648	5.033553668755927	0.0	0.0	2.6145055381763562	0.0	0.0	0.0	0.0	0.0	0.0	2.4996969117494503	2.7272390086813467
2R_10218	2.758228070156083	0.0	2.328319065394101	5.71767220985458	6.249571643943572	3.5292415307026372	0.0	0.0	0.0	6.451098896313745	0.0	0.0	0.0	0.0	3.109223605101241	0.0	0.0	0.0	0.0	0.0	0.0	1.960052944950149	0.0	0.0	0.0	0.0	0.0	0.0	0.0	0.0	0.0	0.0	0.0	0.0	2.3967446455526247	0.0	0.0	2.4256442996388703	3.5354440641485114	0.0	0.0	2.5572046684328424	0.0	0.0	8.536072160539616	0.0	0.0	0.0	0.0
2R_10219	0.0	0.0	0.0	0.0	19.501958971778716	0.0	0.0	0.0	0.0	0.0	0.0	24.563989191844755	0.0	0.0	0.0	0.0	0.0	0.0	0.0	0.0	0.0	0.0	0.0	0.0	0.0	0.0	0.0	0.0	0.0	0.0	0.0	25.82137803530299	0.0	0.0	0.0	0.0	0.0	0.0	0.0	0.0	0.0	0.0	0.0	0.0	0.0	0.0	0.0	0.0	0.0
2R_10220	1.962380383103748	0.0	3.313031078881945	2.0339593928143063	1.4821153877221267	2.510928817678948	0.0	4.9965340708661765	0.0	0.0	0.0	5.600462971605653	0.0	1.4944964421270452	2.2121011222210205	2.221256222571651	3.672958321840035	0.0	0.0	0.0	0.0	1.3945073979314715	6.685384629398211	0.0	0.0	0.0	0.0	0.0	0.0	4.268079799434394	0.0	1.962380383103748	0.0	0.0	0.0	1.5967602373488288	5.300849726211112	1.7257589542729102	0.0	0.0	0.0	1.81935943992839	0.0	3.262681062485563	0.0	0.0	0.0	1.7140472168586829	0.0
2R_10221	0.0	0.0	0.0	0.0	168.3827677075528	0.0	0.0	0.0	0.0	0.0	0.0	0.0	0.0	0.0	0.0	0.0	0.0	0.0	0.0	0.0	0.0	0.0	0.0	0.0	0.0	0.0	0.0	0.0	0.0	0.0	0.0	0.0	0.0	0.0	0.0	0.0	0.0	0.0	0.0	0.0	0.0	0.0	0.0	0.0	0.0	0.0	0.0	97.3662431235091	0.0
2R_10222	0.0	0.0	0.0	0.0	0.0	0.0	7.450898578368551	0.0	0.0	0.0	0.0	0.0	0.0	0.0	0.0	0.0	0.0	0.0	0.0	0.0	5.356129018435796	2.799834249812411	0.0	0.0	0.0	0.0	0.0	9.504619244953048	0.0	8.56927401110578	0.0	0.0	0.0	3.8010095481359847	0.0	3.2059091317115707	0.0	0.0	0.0	0.0	0.0	3.652834599649328	0.0	0.0	12.193337560357019	0.0	8.970540744196061	3.441393075917131	3.7546557731587167
[truncated: 151 more columns]
