# Supplementary material for: Convergence of topological domain boundaries, insulators, and polytene interbands revealed by high-resolution mapping of chromatin contacts in the early Drosophila melanogaster embryo
Source: eLife. 2017 Nov 17;6:e29550. doi: 10.7554/eLife.29550 (PMC5739541; doi:10.7554/eLife.29550)
Supplement: Supplementary file 3. [file elife-29550-supp3.zip › local_HiC_maps/AP/nc14_posterior_dm3_CompressedBinCounts_500bp_VCnorm_eve.txt]

2R_11581	2R_11582	2R_11583	2R_11584	2R_11585	2R_11586	2R_11587	2R_11588	2R_11589	2R_11590	2R_11591	2R_11592	2R_11593	2R_11594	2R_11595	2R_11596	2R_11597	2R_11598	2R_11599	2R_11600	2R_11601	2R_11602	2R_11603	2R_11604	2R_11605	2R_11606	2R_11607	2R_11608	2R_11609	2R_11610	2R_11611	2R_11612	2R_11613	2R_11614	2R_11615	2R_11616	2R_11617	2R_11618	2R_11619	2R_11620	2R_11621	2R_11622	2R_11623	2R_11624	2R_11625	2R_11626	2R_11627	2R_11628	2R_11629	2R_11630
2R_11581	38.95808548280511	85.5601224720114	54.94777214257848	0.0	80.05247025360622	78.00170768024314	50.400917699909485	44.733122192996575	0.0	317.1985028230667	35.60391358218095	37.20378479417538	50.16869469516222	69.94688000775943	44.94264501357269	51.7264404873195	24.871980363926816	25.19266087403418	25.69775104704059	23.44218072490132	21.47189865263836	9.139969956918751	22.092179064843585	21.96580431171842	16.97899528493301	16.927512582431696	55.82693649685973	17.923888001988356	10.928091596141446	19.06657667242477	14.29407427715581	16.07918677904946	19.11881386878758	16.714651645766388	14.743029004452394	10.541339972972004	0.0	0.0	13.975367948145795	20.472996410206314	0.0	0.0	0.0	7.038191691485089	29.569351958082486	15.702896179359737	3.174871274844161	0.0	0.0
2R_11582	85.5601224720114	32.19363109818915	47.09339562219794	0.0	52.04863424383744	90.72763563781527	54.30414666463931	19.16942706416391	0.0	0.0	61.02919636754223	38.718446743459765	47.212888309144596	37.967378428454275	37.351202148441146	16.120919795199832	26.392123615834624	17.66581923077527	24.471609018081583	42.297462828989666	22.08317997791682	23.50043710813021	26.034615624934915	26.066707601051938	9.701315886486844	25.3887378460485	0.0	20.48240152061349	18.732003896256813	49.023452819829004	17.151179315089706	18.374381702055725	16.385921216490793	11.937846794449378	25.271244693038618	28.394248461031733	0.0	0.0	23.95538549006331	10.02659051805388	0.0	0.0	0.0	9.048201579454068	0.0	2.6916567254811605	21.768375774409964	0.0	0.0
2R_11583	54.94777214257848	47.09339562219794	0.0	0.0	49.8355427090601	67.05748607771335	77.99272717819063	16.824819974426273	0.0	477.2130756382725	21.425893191922437	51.97370130713858	56.23768413216744	40.3390939313341	32.78278739747696	28.298349498765482	24.945965257397813	22.39628152814997	4.295698716874793	22.274443417345108	12.921461740359378	10.313052715168954	14.54111864825761	12.71027562232687	12.77212611197323	15.916749035842926	41.99475065616798	8.988602452090749	11.743498505639815	14.342469486396169	34.40782519964603	16.12701638101689	11.505411138676159	16.764371519428337	7.393442016930982	24.921356129577457	0.0	0.0	16.35309604990965	8.800241126606869	0.0	583.2604257801108	0.0	23.824555969838112	44.48596467814404	11.812204842531498	9.552946009137392	0.0	93.73828271466067
2R_11584	0.0	0.0	0.0	0.0	0.0	0.0	0.0	0.0	0.0	0.0	0.0	0.0	0.0	0.0	0.0	0.0	0.0	0.0	0.0	0.0	0.0	0.0	0.0	0.0	0.0	0.0	0.0	0.0	0.0	0.0	0.0	0.0	0.0	0.0	0.0	0.0	0.0	0.0	0.0	0.0	0.0	0.0	0.0	0.0	0.0	0.0	0.0	0.0	0.0
2R_11585	80.05247025360623	52.04863424383744	49.83554270906011	0.0	6.259012978689312	53.69008817807423	81.6280685623534	101.42810775722168	0.0	719.2174913693901	129.1655902867476	57.24160536793699	46.83936862315452	63.439163956404606	27.791776598582988	21.324507830359277	32.22563097785454	12.982265187173107	38.844807226170005	19.582654467978443	9.73709834469328	20.724014158646476	9.39223475076766	11.493548288227542	25.66550658576899	23.98845483645631	0.0	6.773452401595283	10.619318664514486	21.615826243342326	16.20522819554136	18.229014758210347	21.67504768510491	25.26592384850552	44.57122481725798	27.315985861245718	0.0	0.0	14.083475576436657	0.0	0.0	0.0	0.0	11.968823608265192	0.0	10.681447891624606	7.198719203879246	0.0	0.0
2R_11586	78.00170768024314	90.72763563781527	67.05748607771334	0.0	53.69008817807423	25.497906382843095	88.96775166134921	76.76953784738215	0.0	0.0	24.440914090186972	53.206610389274765	72.02960867101432	60.02028685695765	62.326556878436726	48.42067885791759	28.45632563792984	32.75365907502357	32.66788844569454	23.997267134754534	27.022877322278518	28.757154976229597	12.637961117732875	21.26497610106663	25.901157943642318	24.208708114395826	95.80838323353294	10.253465671396933	32.15046417232649	43.6285898149057	14.718616842513253	21.462451441203616	15.311842069286085	17.529810638204626	11.245115402996824	13.783395660125583	0.0	0.0	24.872373632796716	30.115795232669615	0.0	0.0	0.0	8.052477999120267	33.83064379715145	19.762455287444908	29.059260914022726	0.0	71.285999429712
2R_11587	50.400917699909485	54.30414666463931	77.99272717819063	0.0	81.62806856235339	88.96775166134918	6.813231773029448	0.0	0.0	375.1922860465989	75.80415575227202	70.72360304381814	70.97660669220971	70.32504927234947	54.77045861882435	22.248599172574597	39.225805873167836	36.5710892536396	13.50937854832271	27.728142780671558	45.715737007524055	21.62208328231873	31.030940951222462	37.97345655386884	13.388856922992986	32.53638381119687	0.0	21.200933971811235	14.772671665369442	0.0	15.21672933986616	34.868100316158575	9.045731827972794	19.770611480299824	5.812838234524772	17.8123226003996	0.0	0.0	7.34688944639535	20.75665622722173	0.0	0.0	0.0	12.487489096861083	0.0	29.718200874978134	7.510673606028367	0.0	0.0
2R_11588	44.733122192996575	19.16942706416391	16.824819974426273	0.0	101.42810775722168	76.76953784738217	0.0	102.72846811308348	0.0	2913.7529137529136	0.0	61.026812740445635	54.216998113248465	53.54373880935859	75.06155047138654	0.0	54.39796682159207	21.037927175111292	52.457090100297954	22.667101875022663	19.723865877712033	41.97941329571978	0.0	15.521201961879928	0.0	0.0	0.0	27.441166139796277	14.340618367464003	0.0	26.26078005021061	0.0	0.0	12.794922974563692	0.0	0.0	0.0	0.0	42.79209886686522	0.0	0.0	0.0	0.0	32.32605350608376	0.0	43.27355812504327	29.164041902895402	0.0	0.0
2R_11589	0.0	0.0	0.0	0.0	0.0	0.0	0.0	0.0	0.0	0.0	0.0	0.0	469.88065031482	0.0	0.0	0.0	0.0	0.0	0.0	0.0	0.0	0.0	0.0	0.0	0.0	0.0	0.0	0.0	0.0	0.0	0.0	0.0	0.0	0.0	0.0	0.0	0.0	0.0	0.0	0.0	0.0	0.0	0.0	0.0	0.0	0.0	0.0	0.0	0.0
2R_11590	317.1985028230667	0.0	477.2130756382725	0.0	719.2174913693901	0.0	375.1922860465989	2913.7529137529136	0.0	0.0	0.0	0.0	0.0	303.7390274276342	0.0	0.0	0.0	0.0	0.0	0.0	0.0	0.0	0.0	0.0	0.0	0.0	0.0	0.0	0.0	0.0	0.0	0.0	0.0	0.0	0.0	0.0	0.0	0.0	0.0	0.0	0.0	0.0	0.0	0.0	0.0	0.0	0.0	0.0	0.0
2R_11591	35.60391358218095	61.02919636754223	21.42589319192244	0.0	129.16559028674763	24.440914090186972	75.80415575227202	0.0	0.0	0.0	41.64931278633903	46.62946671433234	69.04368739319804	95.46083719154217	55.760008921601425	55.00852632157984	20.78224365102456	46.88452341881945	33.40124920672034	21.649395260225727	62.794348508634215	40.09462331101399	16.152088061184113	19.765775559618522	16.551632818577556	0.0	0.0	17.472742521666202	27.393507738665935	0.0	8.360574873128277	47.023417661995666	0.0	8.146971363395659	0.0	35.232047070014886	0.0	0.0	27.247213972371323	17.10659116957764	0.0	0.0	0.0	0.0	0.0	27.553775785741838	0.0	0.0	0.0
2R_11592	37.20378479417537	38.71844674345977	51.97370130713858	0.0	57.24160536793699	53.206610389274765	70.72360304381814	61.02681274044565	0.0	0.0	46.629466714332345	14.501420849214806	121.31724330291242	120.8710143419184	77.29110147548712	51.32174009439094	40.0713735794698	39.992891263577896	68.55778112118148	22.891528626260513	30.464584920030465	22.44443879177097	19.590403836584688	33.19385766105014	21.61923098542308	18.474581516088822	0.0	16.301682855324522	17.038358456392878	10.404571352469421	23.40069509424708	32.172660725838625	8.346461621926155	25.843210760504885	0.0	31.227185664683795	0.0	0.0	18.642102476654156	22.344100423324942	0.0	0.0	61.420534112964646	7.6814384568911915	0.0	15.424238539619383	10.395104044596383	0.0	0.0
2R_11593	50.16869469516222	47.212888309144596	56.23768413216744	0.0	46.839368623154535	72.02960867101433	70.97660669220971	54.216998113248465	469.88065031482	0.0	69.04368739319804	121.3172433029124	46.10049797281009	143.1777992272355	143.05499892488666	72.19190584351684	45.935379256845955	53.66539754169918	32.29948823767994	37.8828812842217	46.84348636984667	18.46289392199686	30.122938405619646	30.035954402690674	32.01133384139894	18.8066239665119	67.66281364533408	26.551475103405927	23.96706672746733	30.811845922283283	24.25438834070763	10.82674309481152	32.44107503543415	20.25832743872278	11.912467191079944	18.251730051071988	0.0	134.25161437566288	13.80156783301207	11.815942589643418	0.0	0.0	45.472320998208396	11.37381301821047	71.6767093700573	11.419241726822808	10.261269888585696	0.0	0.0
2R_11594	69.94688000775943	37.967378428454275	40.3390939313341	0.0	63.4391639564046	60.020286856957654	70.32504927234947	53.54373880935859	0.0	303.7390274276342	95.46083719154218	120.8710143419184	143.1777992272355	66.9788700642294	136.93152875835966	90.05739357692659	70.31568795167905	48.24735453724153	68.35370911833012	36.624826150220386	30.841193554190546	45.94873302932776	43.63168458893202	16.17980291382071	24.387805121926828	20.26154822137038	0.0	17.16333545395878	29.898248784823053	54.77261150334387	20.531314840458684	23.095363836663427	20.138313599311637	24.00811474278306	23.529079589464622	34.60815849844429	0.0	0.0	14.869289282171678	25.205501856945332	0.0	0.0	0.0	21.903520384342755	0.0	10.52560986135366	3.0401540506860565	0.0	0.0
2R_11595	44.94264501357268	37.351202148441146	32.78278739747696	0.0	27.791776598582988	62.326556878436726	54.77045861882435	75.06155047138654	0.0	0.0	55.760008921601425	77.29110147548714	143.05499892488666	136.93152875835966	18.281970138229976	89.42642940256835	72.87034431370179	51.23991630472071	47.91162796045949	31.744559534575068	36.02954422626554	38.341852893046166	18.535183021030946	34.02305629114663	25.324902673233414	23.670106880000606	31.2256049960968	16.708906783014125	20.956781876575032	21.328965161268304	22.386238731327076	20.984949594151075	27.80362088693551	34.279606283140204	43.979725346615204	37.06103312009763	0.0	0.0	22.58193507728407	3.271752409482062	0.0	0.0	0.0	5.90499338050242	66.15594278834068	22.836007254121196	7.103185849885532	0.0	0.0
2R_11596	51.7264404873195	16.120919795199836	28.298349498765486	0.0	21.324507830359277	48.42067885791759	22.248599172574597	0.0	0.0	0.0	55.00852632157984	51.32174009439095	72.19190584351682	90.05739357692659	89.42642940256832	18.163192653351835	86.91944671654927	97.30750143528564	44.11485744283818	100.07739318406234	49.761559195521464	79.43274429540507	74.66531273566238	52.21148261031308	43.721294237752026	32.69154384181216	0.0	69.2316213122623	30.150087133751818	36.82264740105755	55.21134350179051	31.053200342827335	14.76941254661596	26.90037714328755	18.981815420826848	34.89966926746757	0.0	0.0	17.993443189301818	45.187221957374895	0.0	0.0	0.0	27.185252544199823	0.0	12.130593113219678	12.263047269142003	0.0	0.0
2R_11597	24.871980363926816	26.392123615834624	24.945965257397813	0.0	32.22563097785454	28.456325637929847	39.225805873167836	54.39796682159208	0.0	0.0	20.78224365102456	40.0713735794698	45.93537925684594	70.31568795167905	72.87034431370179	86.91944671654929	46.088705087133	142.5951560871087	119.44404629762344	121.22975463097661	64.7553397044232	64.46533121175706	88.65555463317958	67.39552460840734	71.57766534578344	51.461994082282374	54.31093007467753	37.78050572403723	45.56286080090397	0.0	41.71773612864415	33.89218946672465	37.19926717443666	25.74619938669843	23.904458659629192	29.300242811112177	0.0	0.0	24.170418368792845	34.14350172339325	0.0	377.15923662970505	0.0	27.388265292323513	28.76638245480801	13.748829058058556	33.975217858362875	0.0	0.0
2R_11598	25.19266087403418	17.66581923077527	22.396281528149974	0.0	12.982265187173107	32.75365907502357	36.571089253639606	21.037927175111292	0.0	0.0	46.88452341881945	39.992891263577896	53.665397541699164	48.247354537241534	51.23991630472071	97.30750143528566	142.5951560871087	42.00680962696984	80.57078492595814	114.89029253621595	107.04097346696625	88.11956922856047	101.30174035091183	95.35835271624293	69.2050548436751	69.65863091334606	26.25533311453889	39.33804190962591	51.39466772980207	26.900956059978373	34.95691627294199	35.28942622921894	21.57972584756621	56.33629360904054	60.0914314241207	29.745468030066718	0.0	156.28174472939816	29.211541070915544	33.01173484644454	0.0	0.0	105.8682786876568	33.100520820144844	27.812852875570854	23.63216301938694	20.90392763896409	0.0	0.0
2R_11599	25.69775104704059	24.471609018081583	4.295698716874794	0.0	38.844807226170005	32.66788844569454	13.50937854832271	52.45709010029796	0.0	0.0	33.40124920672033	68.55778112118149	32.29948823767994	68.35370911833012	47.91162796045949	44.11485744283818	119.44404629762347	80.57078492595814	20.08994940011411	127.32159351076562	85.60997104368627	42.87259230201169	90.67375130910229	83.22006158284556	53.09525421344027	54.58845761801776	65.46644844517185	63.05629666165953	18.307172383996605	0.0	36.87684007050852	50.28145041871878	4.484003318162456	39.201466134833446	11.525783176966875	28.25483316580572	0.0	0.0	21.851284527760964	27.43774033745677	0.0	909.2562284051647	0.0	37.14057211337283	0.0	29.46284808513585	22.338415074558185	0.0	0.0
2R_11600	23.44218072490132	42.297462828989666	22.274443417345108	0.0	19.582654467978443	23.997267134754537	27.72814278067156	22.66710187502267	0.0	0.0	21.64939526022573	22.891528626260516	37.8828812842217	36.624826150220386	31.74455953457507	100.07739318406233	121.22975463097661	114.89029253621598	127.32159351076562	30.009062736946557	23.936459580023936	106.52201902761142	88.15681726463109	68.49526184026219	65.96071494532144	64.33113206495214	28.28854314002829	33.30200926159152	52.21039841280389	48.306938422179456	56.49596387039653	29.874613531135864	56.18957199046715	28.23207898206416	29.882263880311573	28.99667240292067	0.0	0.0	31.47367950603948	38.53217317899914	0.0	392.8964325003929	57.033353104895745	23.18148391454663	0.0	33.419183502508666	28.957789838518497	0.0	0.0
2R_11601	21.47189865263836	22.08317997791682	12.921461740359378	0.0	9.737098344693282	27.02287732227852	45.71573700752404	19.723865877712033	0.0	0.0	62.79434850863423	30.464584920030465	46.84348636984667	30.84119355419055	36.02954422626554	49.76155919552146	64.7553397044232	107.04097346696625	85.60997104368627	23.936459580023936	26.50887573964497	92.69054455694926	126.63237039968342	74.50176941702367	79.85526233701415	44.782385594999305	98.46153846153847	36.880927291886195	57.821373257614866	16.813787305590584	55.462767466044816	37.81165071487653	53.95152792413067	36.84937816674344	34.66955579631636	23.903588858271636	0.0	0.0	43.819109239669984	30.949771100651233	0.0	0.0	0.0	18.619806819504248	0.0	41.542615800041546	16.798488136067753	0.0	0.0
2R_11602	9.139969956918753	23.50043710813021	10.313052715168952	0.0	20.724014158646476	28.757154976229597	21.62208328231873	41.97941329571978	0.0	0.0	40.09462331101399	22.44443879177097	18.46289392199686	45.94873302932776	38.341852893046166	79.43274429540509	64.46533121175705	88.11956922856047	42.87259230201169	106.52201902761142	92.69054455694926	8.577326095785574	64.78817247855447	88.79713185264116	58.423903662169614	59.57054403395044	0.0	44.85471557624853	26.37096029851927	89.46432341710772	37.55962254725605	45.26812309308031	39.4721497070987	28.757154976229597	64.56552016750142	33.916901894513344	0.0	0.0	40.802420399578104	32.93606944240881	0.0	0.0	105.62562055052074	23.117256338338883	55.49820740790073	17.683497229880157	17.876583641853372	0.0	116.94265132379081
2R_11603	22.092179064843585	26.03461562493491	14.54111864825761	0.0	9.392234750767658	12.637961117732875	31.030940951222462	0.0	0.0	0.0	16.15208806118411	19.590403836584684	30.122938405619646	43.63168458893202	18.535183021030946	74.6653127356624	88.65555463317959	101.30174035091183	90.67375130910229	88.1568172646311	126.63237039968341	64.78817247855447	54.80971710512613	101.56651984236109	102.70265239228178	74.39363785609055	0.0	67.76132833887169	69.05288654345152	32.436570286804155	56.74074359879301	36.47245691235121	49.87233765740957	36.334138213482014	39.01525496469119	30.74264495029	0.0	0.0	29.939228649235343	13.268270159229193	0.0	0.0	0.0	27.938306631296772	0.0	40.961753476495254	25.20548773879049	0.0	0.0
2R_11604	21.96580431171842	26.066707601051938	12.710275622326872	0.0	11.49354828822754	21.26497610106663	37.97345655386884	15.521201961879928	0.0	0.0	19.76577555961852	33.19385766105014	30.035954402690674	16.17980291382071	34.02305629114663	52.21148261031308	67.39552460840734	95.35835271624295	83.22006158284556	68.4952618402622	74.50176941702365	88.79713185264116	101.56651984236109	32.83128821767144	35.34755483289443	82.22754417160888	116.22276029055689	62.19111744999835	62.83482566044277	66.15594278834068	53.5643610515676	37.193663687454205	29.188364456532554	40.59677255658175	81.84701428912457	50.16088057425848	0.0	0.0	51.72352482890827	48.71029349981429	0.0	0.0	0.0	19.536520472441904	41.0391102720893	21.793946949174334	8.812766173078321	0.0	0.0
2R_11605	16.97899528493301	9.701315886486844	12.77212611197323	0.0	25.66550658576899	25.901157943642318	13.388856922992986	0.0	0.0	0.0	16.551632818577552	21.61923098542308	32.01133384139893	24.387805121926828	25.324902673233414	43.721294237752026	71.57766534578344	69.2050548436751	53.09525421344027	65.96071494532143	79.85526233701415	58.42390366216963	102.70265239228178	35.34755483289443	46.04387718387754	93.44796940021651	0.0	76.3812507638125	65.31785300217182	22.159289839079236	43.19291317260918	24.916436501084487	66.66000066660001	35.61409217250819	57.11478930354226	35.00345309064739	0.0	0.0	46.92207434550023	47.58767859825734	0.0	0.0	130.81129163069357	57.25880037087342	0.0	43.800000438000005	59.03767120002185	0.0	0.0
2R_11606	16.927512582431696	25.388737846048496	15.916749035842926	0.0	23.98845483645631	24.20870811439583	32.53638381119687	0.0	0.0	0.0	0.0	18.474581516088822	18.8066239665119	20.26154822137038	23.670106880000606	32.69154384181216	51.461994082282374	69.65863091334606	54.58845761801776	64.33113206495214	44.782385594999305	59.570544033950455	74.39363785609055	82.22754417160888	93.44796940021651	0.0	48.51425106124925	72.68830424416625	51.55317506508588	49.70722444800127	19.874744392154543	27.94599715509749	63.134984257790116	65.36351190886874	85.41241384022754	49.728677717076806	0.0	0.0	64.77203078938484	55.91541928685474	0.0	0.0	0.0	42.813887724249206	0.0	24.562795879345362	27.589997191338288	0.0	0.0
2R_11607	55.82693649685974	0.0	41.99475065616798	0.0	0.0	95.80838323353294	0.0	0.0	0.0	0.0	0.0	0.0	67.66281364533408	0.0	31.2256049960968	0.0	54.31093007467753	26.255333114538892	65.46644844517185	28.28854314002829	98.46153846153847	0.0	0.0	116.22276029055689	0.0	48.51425106124925	0.0	68.4931506849315	71.58836689038031	0.0	98.32036050798853	122.8878648233487	0.0	0.0	0.0	34.52740612861459	0.0	0.0	0.0	67.05783738474435	0.0	0.0	0.0	0.0	0.0	0.0	0.0	0.0	0.0
2R_11608	17.923888001988356	20.482401520613486	8.988602452090749	0.0	6.773452401595283	10.253465671396931	21.200933971811235	27.441166139796277	0.0	0.0	17.472742521666202	16.301682855324522	26.551475103405924	17.16333545395878	16.708906783014125	69.23162131226229	37.78050572403723	39.33804190962591	63.05629666165952	33.30200926159152	36.880927291886195	44.85471557624852	67.76132833887169	62.19111744999834	76.3812507638125	72.68830424416625	68.4931506849315	14.66034903358979	57.4606968833318	93.5698779848791	66.64122608632213	26.30305325842224	65.67836367048226	61.52079402838159	36.17595986880185	11.085425769032936	0.0	0.0	41.91280916412141	43.05939900561494	475.64687975646876	0.0	0.0	47.49272929489704	145.11260738332945	30.82500030825	31.161579019532077	0.0	0.0
2R_11609	10.92809159614145	18.732003896256813	11.743498505639815	0.0	10.619318664514484	32.150464172326494	14.772671665369442	14.340618367464005	0.0	0.0	27.393507738665935	17.038358456392878	23.96706672746733	29.898248784823053	20.956781876575032	30.150087133751814	45.56286080090396	51.39466772980209	18.3071723839966	52.21039841280389	57.821373257614866	26.370960298519275	69.05288654345152	62.83482566044277	65.31785300217183	51.55317506508588	71.58836689038031	57.4606968833318	34.03250103849176	12.224789428002103	97.14726150118182	75.60215397409596	58.83975360853176	55.37024385234006	18.905378580206065	63.72507842529538	0.0	0.0	55.75417982116848	48.755698322241415	0.0	0.0	72.16569242981886	27.075781728585596	0.0	32.21798689936108	20.35610978457129	0.0	0.0
2R_11610	19.066576672424773	49.02345281982901	14.342469486396169	0.0	21.615826243342326	43.6285898149057	0.0	0.0	0.0	0.0	0.0	10.404571352469421	30.811845922283283	54.772611503343875	21.328965161268304	36.822647401057544	0.0	26.900956059978373	0.0	48.306938422179456	16.813787305590584	89.46432341710772	32.436570286804155	66.15594278834068	22.159289839079236	49.70722444800128	0.0	93.5698779848791	12.224789428002103	149.30275612887814	100.73807429097185	62.954848782453226	74.85590238790328	10.907147453726425	38.48225967828831	35.376440705547736	0.0	0.0	0.0	22.902266866374433	0.0	0.0	0.0	27.556635775677965	0.0	36.88893479511886	0.0	0.0	0.0
2R_11611	14.29407427715581	17.151179315089706	34.407825199646034	0.0	16.20522819554136	14.718616842513253	15.216729339866157	26.260780050210613	0.0	0.0	8.360574873128277	23.40069509424708	24.25438834070763	20.531314840458684	22.386238731327076	55.21134350179051	41.71773612864415	34.95691627294199	36.876840070508514	56.49596387039653	55.46276746604481	37.55962254725604	56.74074359879301	53.5643610515676	43.19291317260918	19.874744392154543	98.32036050798853	66.64122608632213	97.1472615011818	100.73807429097185	0.0	78.6613227310456	89.79028356893929	78.49928982673734	98.08956153965993	67.18770139734507	0.0	0.0	58.341706279773646	65.24472092944195	0.0	0.0	66.07551109407832	35.120317041431434	69.43528284462467	27.65536692956473	52.18702787048223	0.0	73.15503013987242
2R_11612	16.07918677904946	18.374381702055725	16.12701638101689	0.0	18.229014758210347	21.462451441203616	34.868100316158575	0.0	0.0	0.0	47.02341766199568	32.172660725838625	10.82674309481152	23.09536383666343	20.984949594151075	31.05320034282733	33.892189466724645	35.28942622921894	50.28145041871878	29.874613531135868	37.81165071487652	45.26812309308032	36.47245691235121	37.193663687454205	24.916436501084487	27.94599715509749	122.8878648233487	26.30305325842224	75.60215397409596	62.954848782453226	78.6613227310456	11.797990094407517	63.12732782021337	67.45341881521136	43.270374937798834	39.77811765969423	0.0	0.0	51.271639195322386	70.81760860524076	0.0	0.0	0.0	23.239006207138555	65.08891145304486	27.65253483873733	20.9658550085331	0.0	0.0
2R_11613	19.11881386878758	16.385921216490793	11.505411138676159	0.0	21.675047685104907	15.311842069286085	9.045731827972794	0.0	0.0	0.0	0.0	8.346461621926153	32.44107503543415	20.138313599311637	27.803620886935505	14.769412546615957	37.19926717443666	21.579725847566216	4.484003318162455	56.18957199046715	53.95152792413066	39.47214970709871	49.872337657409574	29.188364456532558	66.6600006666	63.13498425779011	0.0	65.67836367048226	58.839753608531765	74.85590238790328	89.7902835689393	63.12732782021336	24.019515856633515	48.122932217756265	69.45784294809955	120.60943236707836	0.0	0.0	56.08695917235157	45.93002560598928	0.0	0.0	0.0	16.579280044764054	46.436034362665424	54.25200054252001	59.83023171750159	0.0	0.0
2R_11614	16.714651645766388	11.937846794449378	16.764371519428334	0.0	25.26592384850552	17.529810638204626	19.770611480299824	12.794922974563692	0.0	0.0	8.146971363395657	25.843210760504885	20.25832743872278	24.00811474278306	34.2796062831402	26.900377143287546	25.74619938669843	56.33629360904053	39.201466134833446	28.23207898206416	36.849378166743435	28.757154976229597	36.33413821348202	40.59677255658175	35.61409217250819	65.36351190886874	0.0	61.52079402838159	55.37024385234007	10.907147453726425	78.49928982673734	67.45341881521135	48.122932217756265	9.561714893566162	56.22557701498411	87.8691473333006	0.0	190.095998479232	42.638354799080076	73.61638834652572	0.0	0.0	0.0	42.2755094953814	67.6612875943029	46.711257952142525	39.956483756781246	0.0	213.857998289136
2R_11615	14.743029004452394	25.271244693038614	7.393442016930982	0.0	44.57122481725798	11.245115402996824	5.812838234524772	0.0	0.0	0.0	0.0	0.0	11.912467191079942	23.529079589464622	43.97972534661521	18.981815420826848	23.904458659629196	60.0914314241207	11.525783176966875	29.88226388031157	34.66955579631636	64.56552016750142	39.0152549646912	81.84701428912457	57.11478930354226	85.41241384022754	0.0	36.17595986880185	18.905378580206065	38.48225967828831	98.08956153965993	43.27037493779884	69.45784294809957	56.22557701498412	0.0	18.23630605384573	0.0	0.0	87.75393795796586	35.41787185813961	782.472613458529	0.0	0.0	49.71838088541334	0.0	57.04795831695846	38.4472439733945	0.0	0.0
2R_11616	10.541339972972004	28.394248461031733	24.921356129577457	0.0	27.315985861245718	13.783395660125585	17.8123226003996	0.0	0.0	0.0	35.232047070014886	31.227185664683798	18.25173005107199	34.60815849844429	37.061033120097626	34.89966926746757	29.300242811112177	29.74546803006672	28.25483316580572	28.99667240292067	23.90358885827164	33.916901894513344	30.74264495029	50.16088057425848	35.00345309064739	49.728677717076806	34.52740612861459	11.085425769032936	63.725078425295386	35.376440705547736	67.18770139734507	39.77811765969423	120.60943236707836	87.86914733330059	18.236306053845734	16.764493696457237	0.0	0.0	65.3055078089061	47.03020533025877	0.0	0.0	0.0	54.411570424569135	109.72692625619042	38.847216616353045	54.97994606467291	0.0	0.0
2R_11617	0.0	0.0	0.0	0.0	0.0	0.0	0.0	0.0	0.0	0.0	0.0	0.0	0.0	0.0	0.0	0.0	0.0	0.0	0.0	0.0	0.0	0.0	0.0	0.0	0.0	0.0	0.0	0.0	0.0	0.0	0.0	0.0	0.0	0.0	0.0	0.0	118343.1952662722	0.0	0.0	0.0	0.0	0.0	0.0	0.0	0.0	0.0	0.0	0.0	0.0
2R_11618	0.0	0.0	0.0	0.0	0.0	0.0	0.0	0.0	0.0	0.0	0.0	0.0	134.25161437566285	0.0	0.0	0.0	0.0	156.28174472939816	0.0	0.0	0.0	0.0	0.0	0.0	0.0	0.0	0.0	0.0	0.0	0.0	0.0	0.0	0.0	190.095998479232	0.0	0.0	0.0	45351.47392290249	0.0	1197.4613818704347	0.0	0.0	0.0	0.0	0.0	0.0	0.0	0.0	0.0
2R_11619	13.975367948145795	23.95538549006331	16.35309604990965	0.0	14.083475576436657	24.87237363279671	7.346889446395349	42.79209886686522	0.0	0.0	27.247213972371323	18.642102476654156	13.801567833012072	14.869289282171676	22.58193507728407	17.993443189301818	24.170418368792845	29.211541070915544	21.851284527760964	31.47367950603948	43.819109239669984	40.802420399578104	29.939228649235346	51.72352482890828	46.92207434550023	64.77203078938484	0.0	41.91280916412141	55.75417982116847	0.0	58.34170627977364	51.271639195322386	56.08695917235157	42.638354799080076	87.75393795796586	65.3055078089061	0.0	0.0	19.805866854267833	18.65204644657998	0.0	0.0	0.0	67.32796190853227	0.0	52.07463336453806	28.34635848505722	0.0	79.47104075274969
2R_11620	20.472996410206314	10.02659051805388	8.800241126606869	0.0	0.0	30.115795232669615	20.756656227221733	0.0	0.0	0.0	17.106591169577637	22.344100423324942	11.815942589643422	25.205501856945332	3.271752409482062	45.187221957374895	34.14350172339325	33.01173484644454	27.43774033745677	38.53217317899913	30.949771100651233	32.936069442408815	13.268270159229193	48.71029349981429	47.58767859825734	55.915419286854736	67.05783738474435	43.05939900561495	48.755698322241415	22.902266866374433	65.24472092944195	70.81760860524076	45.93002560598928	73.61638834652572	35.41787185813962	47.03020533025877	0.0	1197.4613818704347	18.65204644657998	0.0	0.0	0.0	0.0	54.95158131629327	71.03584468722917	60.358089455215435	38.13571279842149	0.0	0.0
2R_11621	0.0	0.0	0.0	0.0	0.0	0.0	0.0	0.0	0.0	0.0	0.0	0.0	0.0	0.0	0.0	0.0	0.0	0.0	0.0	0.0	0.0	0.0	0.0	0.0	0.0	0.0	0.0	475.64687975646876	0.0	0.0	0.0	0.0	0.0	0.0	782.4726134585289	0.0	0.0	0.0	0.0	0.0	0.0	0.0	0.0	0.0	0.0	0.0	0.0	0.0	0.0
2R_11622	0.0	0.0	583.2604257801108	0.0	0.0	0.0	0.0	0.0	0.0	0.0	0.0	0.0	0.0	0.0	0.0	0.0	377.15923662970505	0.0	909.2562284051645	392.8964325003929	0.0	0.0	0.0	0.0	0.0	0.0	0.0	0.0	0.0	0.0	0.0	0.0	0.0	0.0	0.0	0.0	0.0	0.0	0.0	0.0	0.0	0.0	0.0	0.0	0.0	0.0	0.0	0.0	0.0
2R_11623	0.0	0.0	0.0	0.0	0.0	0.0	0.0	0.0	0.0	0.0	0.0	61.420534112964646	45.472320998208396	0.0	0.0	0.0	0.0	105.86827868765683	0.0	57.033353104895745	0.0	105.62562055052074	0.0	0.0	130.81129163069355	0.0	0.0	0.0	72.16569242981886	0.0	66.07551109407831	0.0	0.0	0.0	0.0	0.0	0.0	0.0	0.0	0.0	0.0	0.0	0.0	81.33652172498495	0.0	72.58790395168549	0.0	0.0	0.0
2R_11624	7.03819169148509	9.048201579454068	23.824555969838112	0.0	11.968823608265192	8.052477999120267	12.487489096861083	32.32605350608377	0.0	0.0	0.0	7.681438456891192	11.373813018210472	21.903520384342755	5.904993380502421	27.185252544199823	27.388265292323517	33.100520820144844	37.14057211337283	23.18148391454663	18.619806819504248	23.117256338338876	27.93830663129677	19.53652047244191	57.25880037087342	42.813887724249206	0.0	47.49272929489704	27.075781728585596	27.556635775677965	35.12031704143144	23.239006207138555	16.579280044764054	42.2755094953814	49.71838088541333	54.41157042456913	0.0	0.0	67.32796190853227	54.95158131629327	0.0	0.0	81.33652172498495	5.086096164346009	170.9445541338667	99.85869993958549	82.59468448142239	0.0	0.0
2R_11625	29.569351958082486	0.0	44.48596467814404	0.0	0.0	33.83064379715146	0.0	0.0	0.0	0.0	0.0	0.0	71.6767093700573	0.0	66.15594278834068	0.0	28.76638245480801	27.81285287557086	0.0	0.0	0.0	55.49820740790073	0.0	41.0391102720893	0.0	0.0	0.0	145.11260738332948	0.0	0.0	69.43528284462467	65.08891145304486	46.436034362665424	67.66128759430292	0.0	109.72692625619044	0.0	0.0	0.0	71.03584468722917	0.0	0.0	0.0	170.9445541338667	0.0	0.0	0.0	0.0	0.0
2R_11626	15.702896179359737	2.6916567254811605	11.812204842531498	0.0	10.681447891624606	19.762455287444915	29.71820087497813	43.27355812504327	0.0	0.0	27.553775785741838	15.424238539619385	11.419241726822811	10.525609861353658	22.836007254121196	12.130593113219678	13.748829058058556	23.63216301938694	29.462848085135846	33.419183502508666	41.54261580004154	17.68349722988016	40.961753476495254	21.793946949174334	43.800000438000005	24.562795879345362	0.0	30.825000308250004	32.21798689936107	36.88893479511886	27.65536692956473	27.65253483873733	54.25200054252001	46.71125795214252	57.04795831695846	38.84721661635305	0.0	0.0	52.07463336453805	60.35808945521542	0.0	0.0	72.58790395168549	99.85869993958549	0.0	26.330265789855314	40.95040987265242	0.0	160.73035875016072
2R_11627	3.1748712748441617	21.76837577440997	9.552946009137393	0.0	7.1987192038792465	29.059260914022726	7.510673606028367	29.164041902895406	0.0	0.0	0.0	10.395104044596383	10.261269888585698	3.0401540506860565	7.1031858498855325	12.263047269142003	33.975217858362875	20.90392763896409	22.338415074558185	28.957789838518497	16.798488136067757	17.876583641853372	25.20548773879049	8.812766173078321	59.03767120002185	27.589997191338284	0.0	31.16157901953208	20.356109784571288	0.0	52.18702787048224	20.965855008533108	59.83023171750159	39.95648375678125	38.447243973394514	54.97994606467291	0.0	0.0	28.34635848505722	38.13571279842149	0.0	0.0	0.0	82.59468448142239	0.0	40.95040987265241	0.0	0.0	0.0
2R_11628	0.0	0.0	0.0	0.0	0.0	0.0	0.0	0.0	0.0	0.0	0.0	0.0	0.0	0.0	0.0	0.0	0.0	0.0	0.0	0.0	0.0	0.0	0.0	0.0	0.0	0.0	0.0	0.0	0.0	0.0	0.0	0.0	0.0	0.0	0.0	0.0	0.0	0.0	0.0	0.0	0.0	0.0	0.0	0.0	0.0	0.0	0.0	0.0	0.0
2R_11629	0.0	0.0	93.73828271466067	0.0	0.0	71.285999429712	0.0	0.0	0.0	0.0	0.0	0.0	0.0	0.0	0.0	0.0	0.0	0.0	0.0	0.0	0.0	116.94265132379081	0.0	0.0	0.0	0.0	0.0	0.0	0.0	0.0	73.15503013987241	0.0	0.0	213.857998289136	0.0	0.0	0.0	0.0	79.47104075274969	0.0	0.0	0.0	0.0	0.0	0.0	160.73035875016072	0.0	0.0	0.0
2R_11630	16.12873743168136	6.911627015430438	16.176714428416016	0.0	15.23765871545318	19.99083497104404	4.769393466694054	37.03923195448619	0.0	0.0	23.584164019999374	13.202102478826761	15.204150472436396	15.444357326828857	10.52480907996329	15.574447937735435	35.30419664908256	25.284411705064418	47.28412589934407	32.690920423761504	37.92817352139386	22.703812121413936	21.3411641178203	20.51955513604465	31.24152573614407	14.016058665615152	0.0	36.27815184583237	36.1940414266657	52.624045399816445	28.40534298189191	73.96467210573279	37.993119023998986	36.90615686961978	10.850929924694547	46.55081719959594	0.0	0.0	53.14396253727792	35.517922343614586	0.0	0.0	124.2606491376311	64.10420780020002	32.644746807343765	91.88129906981452	52.57616182802408	0.0	68.7871450583315
2R_11631	13.206599284836237	13.582576632897363	19.868826010677505	0.0	5.988942017458964	3.0219651537198127	21.869648770316516	24.262893301500416	0.0	0.0	0.0	8.648159988653614	17.073634530742893	12.646212345586585	11.818926947803481	30.606560822377883	28.265529467328392	29.813020190619483	30.973906342340957	24.091302825535067	46.5847551388808	19.82979098904553	14.978279996177545	25.661093932434337	12.279031159883424	32.134723450865316	0.0	19.443551481339373	20.322208617632562	0.0	34.11317075409645	52.32734592212993	24.8877458961144	45.32947730579719	42.64801526798947	26.137324851335798	0.0	0.0	26.951571731439714	25.381467594528516	0.0	0.0	0.0	49.62697691925653	64.15273483108585	68.13701809242241	41.32860442257396	0.0	0.0
2R_11632	11.018474308590736	6.295643414756988	22.10250034535157	0.0	0.0	16.808488286584726	4.344331733171145	33.738191632928476	0.0	0.0	21.482277121374864	20.042490078967408	2.9676672651462317	21.101869273919846	32.86905789062821	28.372818839551712	25.011612534390967	24.182543658127926	25.84201912309415	3.7221767289510908	25.910931174089068	34.46730775859098	41.655384999895865	30.584936918567603	34.14863192043369	19.150362261019435	84.21052631578947	27.036770007209807	37.67808783704227	28.76042565429968	38.81066862157442	88.93200743794972	11.535688536409516	33.61697657316945	29.651593773165306	9.086159507530155	0.0	0.0	32.79226102639777	17.646799311774824	0.0	0.0	0.0	26.54139129973193	89.20606601248885	75.79705338954948	47.89042670370193	0.0	0.0
2R_11633	14.784675979041243	12.671316194955804	18.535818615893355	0.0	11.174283057999	11.276881265717154	2.914629340757477	67.9052585832247	0.0	0.0	14.412544678888505	13.446585858064294	7.964078818895255	21.235991324389676	19.295483313266033	0.0	16.780389765304676	11.588688698154524	5.779170943253164	9.988892351704905	52.15123859191656	18.49940246930024	22.357410028192692	27.359406848059532	28.638065258132066	25.696107553627776	112.99435028248587	12.092717281944122	18.95878360444394	57.8864499397981	28.931367851926943	21.696303817681617	34.827025771999075	36.649864113580755	0.0	45.719552606746014	0.0	0.0	69.14429534420032	35.517922343614586	0.0	0.0	0.0	71.22689755577778	59.84870248013023	47.674258951318855	44.981827341753934	0.0	0.0
2R_11634	14.921668700158518	25.577453645128177	11.22454133717961	0.0	5.63891119391539	14.22671407007795	23.533087079187958	0.0	0.0	0.0	0.0	10.856944019968093	8.037872849291292	16.669925240148135	13.910194670392373	9.605908017667186	33.8717489774361	16.374494993030314	5.832719925621156	20.1628960370836	13.158616152201327	28.006222982746767	25.38514196358586	34.516144063482095	46.24547444677406	38.90130608974013	0.0	18.307150040519826	35.07983053252777	19.47427253854932	26.279497641123093	32.84600806041038	19.527626709887816	42.680142210233846	20.077700701715642	61.52424470530041	0.0	339.40874995757395	12.688177568507436	5.974504399923766	0.0	0.0	0.0	43.13212556193073	120.80650422218734	60.94693574845724	25.94207006045151	0.0	0.0
2R_11635	10.323028198383826	26.54228362730387	28.472772264413695	0.0	7.802162135170899	15.747597507155316	22.385733043214234	0.0	0.0	0.0	20.12639375276738	13.14423659024983	12.511614949211186	9.884997934035432	15.3972411223357	0.0	31.80188829569998	14.564718813538587	12.105482330837988	19.179855432711488	18.206645425580337	9.687556914396872	48.78281034258021	14.327263349427627	31.99329420553452	14.95138407952701	0.0	12.665153602982897	24.268738775708314	80.83551589226244	36.36108006952239	22.723347785382526	48.63418983545432	19.684496883944146	69.45023196377477	21.281685237065204	0.0	0.0	41.69486556258662	20.666246728533146	0.0	0.0	0.0	64.65210701216752	41.787851435830575	62.136391153908285	31.407429741579666	0.0	88.0529726683573
2R_11636	6.914751349690315	18.964284562882725	10.40298024578081	0.0	12.54283377734965	14.240247210691578	17.993764015710845	25.407278677195443	0.0	0.0	0.0	9.056059726525108	5.587165877702972	11.918416058397062	20.111616376796395	16.0250760389858	24.217121020218876	10.406394417177523	19.460894305936932	22.4245288466336	17.07369127107534	20.765084341283508	23.52711994643345	36.46836513278804	12.85818482933492	24.03599438230739	31.708283789139912	47.50813067722162	28.374303167015583	54.14665947599029	21.108546152131243	30.441900719220346	19.54620233577118	36.39174287176736	27.912221645369637	30.791384775815626	0.0	0.0	44.098080481113584	33.22326465752296	0.0	0.0	63.92799151036273	43.9726578013791	0.0	57.08061888234008	57.70388314675143	0.0	0.0
2R_11637	24.276419254643308	3.782960938658532	9.96080423533396	0.0	10.008086533919407	22.724948584803826	7.831338038923316	0.0	0.0	0.0	0.0	14.451890379521094	16.0490544699559	6.339903798299765	9.875270397247565	42.62203968623359	25.764198327645886	26.986031822343893	10.352063321500925	17.892816660359447	15.569503235537391	24.853087188357822	10.012046995547394	39.819098771274504	25.649272868763443	11.50717529915779	0.0	16.24600348314315	31.13029869521598	0.0	49.23273375637208	19.431983684906495	38.123954840442586	37.874914308006375	71.2688528387275	24.56883737804643	0.0	301.1957471160507	19.704394671143508	63.62223660791683	0.0	0.0	0.0	38.27601022352233	53.60263296133106	39.85218256170968	28.7766637372023	0.0	0.0
2R_11638	11.39883544937515	9.769456458704898	15.434202707673629	0.0	10.338310885414296	15.649850250495415	17.527767691820856	0.0	0.0	0.0	6.667155591410037	17.41686494938037	7.368268936658399	9.823640547316492	14.026529522911826	8.805677196201934	8.871435817490612	17.154742315935245	13.367046807655148	18.483203619750597	30.15605759807001	25.67313351505633	18.099203544548022	20.566479959942825	15.897353964919308	27.736014164386205	0.0	33.564105203331344	20.463842217929688	26.777919998286208	21.413559949469352	25.091445774123795	26.85128416266508	24.778929563284407	32.20893475850201	21.149587223506156	0.0	0.0	33.43962773261732	35.599145949104724	0.0	0.0	105.38407225131994	39.538956003520944	0.0	35.286116001342045	47.561874282670324	0.0	0.0
2R_11639	13.179163478956502	11.295299799847289	34.698212298533505	0.0	0.0	18.848045174994674	15.588725765864355	30.265611002154913	0.0	0.0	0.0	10.787742535421554	10.6488532649251	15.774925881510745	14.742967420253448	25.45248148968284	12.821277165882325	15.495357126144294	23.182170129310144	30.05156849153147	5.810997312413743	0.0	26.15753637859372	54.8738244997908	22.97535433740227	51.53780211889084	151.08593012275733	64.67719611419406	38.024982413445635	77.40057895633059	27.079104641010378	14.505177623152584	20.6967027565421	33.92648131499042	26.599635584992484	44.83020153620874	0.0	0.0	21.012173192417293	15.83046208327298	0.0	0.0	0.0	33.33338095244898	0.0	21.248583781890936	51.553433845344856	0.0	0.0
2R_11640	12.57363434613958	0.0	11.82284646851576	0.0	10.691070817653097	14.3856431281581	13.013426137652303	0.0	0.0	0.0	18.385732671446956	15.43813425001544	7.619686221321406	12.040105591726041	19.340183274609505	0.0	16.819263255108467	20.696771599298675	18.43086949469928	19.113880500019114	19.404019404019405	29.49904718077606	10.695301554027317	30.539013589861046	18.26644162410586	38.24321592666043	0.0	30.852770578797976	36.27788862688192	0.0	31.370985897819164	27.67744703228574	22.213994816734544	34.16590242937548	19.03311762466692	25.27343917072014	0.0	0.0	26.060773724325127	37.75779132023893	0.0	0.0	0.0	36.34496826629958	0.0	32.43567600003244	8.19746042675979	0.0	0.0
2R_11641	0.0	0.0	0.0	0.0	0.0	0.0	0.0	0.0	0.0	0.0	0.0	0.0	0.0	0.0	0.0	0.0	0.0	198.90403874650676	0.0	0.0	0.0	0.0	0.0	146.74590945777385	0.0	0.0	0.0	0.0	0.0	0.0	124.14186932826834	0.0	0.0	0.0	0.0	0.0	0.0	0.0	0.0	0.0	0.0	0.0	0.0	0.0	0.0	0.0	0.0	0.0	0.0
2R_11642	0.0	0.0	0.0	0.0	0.0	0.0	0.0	0.0	0.0	0.0	0.0	0.0	0.0	0.0	0.0	0.0	0.0	193.0539199598448	0.0	0.0	0.0	0.0	0.0	0.0	0.0	0.0	0.0	0.0	0.0	0.0	0.0	451.79362067407607	0.0	0.0	0.0	0.0	0.0	0.0	0.0	0.0	0.0	0.0	0.0	0.0	0.0	0.0	0.0	0.0	0.0
2R_11643	16.9377841313288	20.7380764355726	14.561286635287095	0.0	16.459207500131676	11.073553309469826	11.448308312101492	22.22696397453679	0.0	0.0	0.0	7.922482208745786	17.596085379334454	11.585053057225993	10.82718619836921	0.0	14.123854908463295	29.587320604109358	28.374847627068245	14.713181244813603	8.535154166222128	18.16584874932673	16.465720839071178	26.866102702394105	11.248682498062415	33.64372473040863	0.0	23.749358767313282	18.616947006860343	56.84272754143834	22.72777635413512	5.326277081455821	22.799384416620754	38.75743658314439	29.302025746713287	29.930137074041774	0.0	0.0	21.603778068708653	29.064596647340647	0.0	0.0	0.0	45.4627160265866	0.0	34.330756237898406	18.930335104792025	0.0	123.83594214384784
2R_11644	19.01462414743179	0.0	0.0	0.0	0.0	10.877427705896109	22.49109071668985	0.0	0.0	0.0	0.0	0.0	7.681972484710953	18.20778911010341	10.635424044992098	0.0	9.249136593099033	8.942552150728504	22.29783666388687	19.270124754787663	16.767973171242925	0.0	21.565458174333006	52.78054509107943	0.0	66.09570989271015	0.0	23.328729797319994	24.382958750129532	0.0	11.16262040281432	0.0	14.930387070284796	10.877427705896109	0.0	47.040062845523956	0.0	0.0	24.252742682038058	22.83986286946333	0.0	0.0	0.0	27.481549574654316	0.0	73.57683997282561	0.0	0.0	0.0
2R_11645	0.0	0.0	0.0	0.0	0.0	0.0	0.0	0.0	0.0	0.0	0.0	0.0	0.0	0.0	0.0	0.0	0.0	0.0	0.0	0.0	0.0	0.0	0.0	0.0	0.0	0.0	0.0	0.0	0.0	0.0	0.0	0.0	0.0	570.287995437696	0.0	0.0	0.0	0.0	0.0	0.0	0.0	0.0	0.0	0.0	0.0	0.0	0.0	0.0	0.0
2R_11646	0.0	0.0	0.0	0.0	0.0	0.0	0.0	0.0	0.0	0.0	0.0	0.0	0.0	0.0	0.0	0.0	0.0	0.0	0.0	0.0	0.0	0.0	304.40473653770056	0.0	0.0	0.0	0.0	0.0	0.0	0.0	0.0	0.0	0.0	0.0	0.0	0.0	0.0	0.0	0.0	0.0	0.0	0.0	0.0	0.0	0.0	0.0	0.0	0.0	0.0
2R_11647	14.797215992594289	15.21847644788585	17.809478649774377	0.0	6.710256492844182	33.85933815151715	3.5005217527672503	0.0	0.0	0.0	17.30972287133683	9.689753473292134	16.738750901800206	17.003202553200897	23.174219144685917	22.861898131954305	31.66985956432638	8.350932924471659	20.822661719202245	11.996837633599782	5.219547204280029	11.109055935762996	0.0	16.429567471099364	34.39482646778202	20.574321908926738	67.85411365564038	14.523568847525764	15.179891198129836	23.174219144685917	24.32296167500423	45.60088283309165	32.53279421845772	47.403073412124016	35.83844031107766	21.963998809551263	0.0	0.0	22.648235532590245	7.109609561571707	0.0	0.0	0.0	17.10895452739293	0.0	45.80610732829008	23.153132503062004	0.0	0.0
2R_11648	4.9005386672102995	11.200114689174416	4.915115947585203	0.0	22.22301237377329	9.34460666681618	11.59302007447356	0.0	0.0	0.0	0.0	12.479640358158548	19.798342007646912	9.385194667707797	9.136705581723081	6.309498571529523	20.65900312999789	12.291822619166147	15.324543175367943	24.83193744735629	20.16709881878421	24.527297655926162	16.67385495080101	24.938560455604826	15.187827867234084	19.873581310202756	0.0	20.04130111333436	29.32575890874662	51.16555125764925	26.850909938979388	17.978678725326063	43.60987122261557	22.427056000358835	32.969351690668354	16.164515977815817	0.0	0.0	27.085635612360385	35.31838345404372	0.0	0.0	151.02090129273893	47.217830963942575	79.34996508601536	48.459902169992276	34.079329864057556	0.0	0.0
2R_11649	9.784586458367173	16.771904778516934	8.832322768403248	400.60892556686167	8.874248351164656	17.911456951492415	13.888216982095077	0.0	0.0	0.0	11.445969301910331	10.678836553572093	15.812024127251375	14.991045661038592	13.134718871044644	15.117317945919307	24.749091803519626	16.56604024332936	32.127393376065825	5.949637508418737	37.96539971525951	22.03742616084897	19.97496027757205	19.011949009952755	36.389456336973645	27.209338789259252	0.0	33.61273519310996	22.58466426014522	30.647677365770836	32.16687808730229	47.383851411134174	24.585314884103287	22.38932118936552	15.798661853341022	24.205977375641186	0.0	0.0	24.960057667717237	32.9083610272862	0.0	0.0	0.0	33.939636659219744	0.0	27.76497503928744	45.92968573378032	0.0	100.15223139171542
2R_11650	15.627450668400272	12.1760204479217	10.686774902322878	0.0	19.327505875561783	8.127068338892247	16.80421476593073	0.0	0.0	0.0	16.619025460347007	20.15673880091592	11.479168981632412	9.52276266772306	4.767753205837256	16.462242201287125	22.113570877311698	17.371708595735218	19.991790038224302	15.837437629291083	20.045101478326234	21.33155854766217	11.278839993864311	21.689236617741006	26.41791557362541	14.815019664469434	32.57328990228013	6.972022667440096	25.504813122590704	44.499029921147724	25.020450047839102	18.763415842327262	24.54151978938914	17.879550345562947	45.877873101803004	26.359481470338906	0.0	0.0	36.240865489853284	27.30367971691545	0.0	0.0	65.67195544814543	26.692685875544733	34.505603710042514	29.31889280133225	48.16341773540055	0.0	72.70823638901815
2R_11651	5.381774083887508	9.224978782548801	10.795565721379942	0.0	0.0	6.157351107553531	12.731460606208497	0.0	0.0	0.0	10.492628928177954	13.705147457597253	10.146523040217193	17.17804268228265	24.081443441719898	13.858189150423714	12.216468847131836	23.623050360124967	16.82942119413158	21.81635717739971	18.983587106980423	26.935890896173923	16.27665429301843	24.89776355838837	16.67928037244833	34.29670704844098	0.0	26.411240624009583	11.501986968248763	70.23754337168302	31.593946178659554	19.7441942196897	22.53759199915484	24.629404430214123	7.241391795503095	19.97086472734777	0.0	0.0	20.593010045956735	4.3096296519758575	0.0	0.0	0.0	18.149126184392532	43.57108622717964	30.08012883550566	18.71296878910718	0.0	0.0
2R_11652	7.461898056145709	10.232440109528039	2.2452283284948664	0.0	10.151487260560256	10.244694528820887	8.826165839419563	0.0	0.0	0.0	26.186693668057472	17.91651166169456	14.470233884801987	10.003381142826276	13.355690759665011	5.764366530704475	21.777800233109573	19.652195445014144	10.50039271468753	24.19892484176928	18.424689083371717	11.204086354375166	23.696177095749146	22.78390296542853	27.75124065390248	20.75032124091071	0.0	18.30976012749452	24.878335371443118	23.372458829413773	21.026595489304647	26.28055278514728	32.811090148470186	39.271329027146734	12.04833793178231	22.15188588234469	0.0	0.0	24.745473767323258	17.92606859087477	0.0	0.0	68.9864510610116	34.510619996229714	0.0	38.498289520996586	35.02678770886668	0.0	0.0
2R_11653	8.362333208037708	3.5834998466262067	15.72601507495805	0.0	4.740199164208084	11.959304877363309	9.891228631546047	0.0	0.0	0.0	36.683337205463374	25.098145155807003	18.581259988482998	10.009374780419341	14.031877619576154	8.074948441454202	14.23668778170846	21.63036730526721	19.612477065659633	16.949396728596938	22.122874130064066	27.466458549386456	14.226224955027345	20.310548283250903	19.43750768388976	25.434373683998256	0.0	30.77882744978947	24.12729561164705	49.11157166851653	9.818290444177006	41.41667103842639	22.981524495842805	11.959304877363309	33.75555911864235	38.789027256532265	0.0	0.0	21.331951022907052	25.111532873256568	0.0	0.0	96.63889908966158	21.150419669648574	101.55274141625453	40.44742401142451	27.25938008898552	0.0	0.0
2R_11654	6.684259638033971	7.63839239338332	16.760357062646865	0.0	10.103949431753884	10.19672022493965	15.812701710776198	20.466974489962997	0.0	0.0	13.032032736466235	24.317197413817425	9.001545025188124	14.934805307744464	7.477395832398658	43.03029677135077	13.005490918265691	12.574393254089507	15.676831524226975	31.612356637962645	3.9296591020728955	29.27300084222605	17.688908700466634	37.10816101231063	10.35798222363091	27.10726033115778	0.0	21.868822057768682	14.285673469504374	52.34177082679061	15.696098420815536	9.809056898415445	20.99406917545793	20.3934404498793	8.993938085730218	16.536114046271354	0.0	304.08076385087884	17.051257786030586	21.41054833484813	0.0	0.0	205.99019486672435	12.880879557979739	54.116068142953004	20.11695422415805	29.052302278746385	0.0	0.0
2R_11655	15.576712192204166	14.83348522822207	5.207682373036704	0.0	7.848603576451677	9.900833254126667	8.188720528794816	0.0	0.0	0.0	10.123096857790735	13.222476093763222	12.586088847718392	9.943837207452308	21.29722562977832	13.37012792538399	23.572452289356566	14.651413568381075	20.29589795547242	22.80202510046923	24.42002442002442	12.993627924865644	17.66634631692012	33.62927091740651	32.18373048056746	12.032304330666975	0.0	25.48108284409654	19.974432726110575	27.105559892445136	32.51334672883218	34.28790871187184	16.307893020221787	31.682666413205332	48.90453834115806	32.11254290235731	0.0	0.0	39.73552037637484	12.47355606115036	0.0	0.0	0.0	30.017049684220638	0.0	40.18258968754018	36.107861403584785	0.0	0.0
2R_11656	7.957089010384797	6.819682148254435	11.971137587277076	0.0	13.531457933403578	18.207598486038187	9.41189315054182	36.54650176885069	0.0	0.0	23.270425616084516	15.197555191007217	14.466108960661508	7.619451087124233	8.90125570014162	23.050893298951646	15.4820211159286	13.097728891232343	23.32755432054299	26.208028849798158	24.559249188667664	18.668154145188957	18.04908358034256	16.565387726704234	23.119441508275372	24.20180711436322	0.0	34.16847596882273	20.407174142069646	46.7315924257435	25.691846388917565	17.51537411963351	31.239749457209353	20.48354829679296	8.02993559991649	12.303095114244082	0.0	0.0	27.91001203175246	19.115689106255513	0.0	0.0	0.0	17.250391152619386	0.0	20.526568050191567	36.31372150280705	0.0	0.0
2R_11657	15.566784396033228	11.435681154912311	6.691324196330143	0.0	30.25389065033763	17.810141348914662	10.521644732983015	0.0	0.0	0.0	0.0	26.697771998114654	7.18746692642172	10.647320910465188	9.95079827791485	8.58960417386046	23.797810341836076	18.825525655740122	20.86247560394259	20.28337223233386	15.688581654164828	12.521584080558863	17.65508669530322	30.86434042132911	10.338177286300828	19.325307146769134	0.0	27.28375983306704	11.406686885019171	34.82779397270197	31.332173520710175	4.8951507657484346	27.938570069060653	33.075976790841516	35.90696505354626	13.753746864489559	490.2681766926509	0.0	22.69153999823573	16.027207787940807	0.0	0.0	0.0	22.498438769052562	0.0	20.07848968453251	11.59870117744215	0.0	0.0
2R_11658	0.0	26.54228362730387	31.061206106633122	0.0	35.10972960826905	5.905349065183243	6.1051999208766095	0.0	0.0	0.0	0.0	16.89973275889264	25.02322989842237	4.942498967017716	5.7739654208758875	0.0	10.042701567063151	33.984343898256704	0.0	10.461739326933538	9.103322712790169	9.687556914396872	17.561811723328876	28.654526698855253	11.997485327075443	17.941660895432413	0.0	25.330307205965795	19.856240816488626	0.0	18.180540034761194	11.361673892691263	8.105698305909053	11.810698130366486	20.835069589132427	38.30703342671737	0.0	0.0	19.750199477014718	12.399748037119885	0.0	0.0	0.0	29.83943400561578	0.0	13.314940961551775	13.460327032105573	0.0	0.0
2R_11659	0.0	0.0	0.0	0.0	0.0	0.0	0.0	0.0	0.0	0.0	0.0	0.0	0.0	0.0	0.0	0.0	0.0	0.0	0.0	0.0	0.0	0.0	0.0	0.0	0.0	0.0	0.0	0.0	0.0	0.0	0.0	0.0	0.0	0.0	0.0	0.0	0.0	0.0	0.0	0.0	0.0	0.0	0.0	0.0	0.0	0.0	0.0	0.0	0.0
2R_11660	13.523967174626874	7.727210909585452	0.0	0.0	0.0	20.630573478366266	15.996570335320108	0.0	0.0	0.0	0.0	4.9199911046560825	14.569942645420777	4.316704524165344	30.257369182264338	0.0	8.771145037900117	29.68141663465314	31.718240525761555	13.70568950582766	23.85211687537269	25.382901062528237	10.225482105917589	43.79625979941313	31.43527163218217	7.834988866480821	206.71834625322998	11.061555343173694	34.68428628409899	70.60052809195012	5.292870397716868	29.769347098679432	7.0793954196311635	25.78821684795783	72.78815008916548	5.57613148071941	0.0	0.0	17.249528225403033	43.31901639841366	0.0	0.0	0.0	6.515328613629285	0.0	11.629069883732559	58.7802394942078	0.0	0.0
2R_11661	4.799427140376525	19.19579491432094	12.034259128888117	0.0	7.254830265991097	9.151801852507731	11.353824337036006	0.0	0.0	0.0	9.357250465523212	10.476129614866048	12.926565345662175	15.319254019733958	10.73782840305942	24.71726538062735	21.789116834178284	15.047760840519768	18.76044487768565	14.591751963563421	19.750996367227454	6.005308091822362	14.51540238419113	15.542551620699571	14.874461405049061	0.0	0.0	15.702235370227305	32.82364369114182	0.0	30.05360247837033	14.086183496486553	12.561788296181845	21.964324446018555	32.289103719058964	21.76762192886064	0.0	0.0	22.445740992065023	19.21648251511472	0.0	0.0	0.0	0.0	0.0	26.82524098352064	37.54820250496575	0.0	0.0
2R_11662	9.141965583546899	15.67037880529032	4.584579765957203	0.0	0.0	10.459430484010145	10.813402130600666	27.992386070988694	0.0	0.0	35.64744675162642	16.6291402401913	19.698053462979356	11.672067429533541	0.0	11.77038336138608	2.9645704189234463	14.331513708809437	7.1469921883375385	12.353075606999253	26.87269062814914	17.158397748818214	13.824494585118279	29.605506624232106	14.1664630237607	31.77789370824186	0.0	14.954836394089849	15.630647792659458	0.0	28.623103495775407	20.123558650111683	4.785547646108752	20.91886096802029	12.300879512885171	18.846837406449012	0.0	0.0	27.207552816661906	14.64144921064287	0.0	0.0	0.0	35.23398670357427	0.0	19.652620283862444	23.8406491014062	0.0	0.0
2R_11663	14.426630075236938	14.130800340269673	18.603699345614874	0.0	18.692008045040264	16.505677363524576	14.626515581261385	0.0	0.0	0.0	0.0	11.246524261676928	6.6610369802455285	11.840978033209602	18.443948609625988	15.920955639441301	12.029887051390475	19.385213463185835	19.334450220074377	20.886402200257155	18.174383206869916	15.4726248650497	11.687128100974917	17.162250485906217	14.371470905675725	7.163947291974194	47.25339633786178	10.114168736699868	5.285614802892817	16.13845503342274	19.35821234652265	36.29293113507049	6.473067991487915	23.579539090749392	8.319259918637638	15.295661309191342	0.0	0.0	34.17301693325563	14.853330785161917	0.0	0.0	0.0	14.893279229028549	50.05656391722646	26.582693709418194	37.62213084224664	0.0	0.0
2R_11664	13.012405283631397	19.11836306026363	13.983334661750128	0.0	25.28948025060189	21.268065892721747	13.192696259496817	0.0	0.0	0.0	0.0	6.086424797555367	12.01612744545091	16.020332293732437	18.715399904426693	21.540365927736378	12.659047366900065	10.49094290671506	17.439117859662186	11.303360338317109	9.835662472849473	3.488965622872821	12.649743979723302	20.639808256181297	12.962653299578584	16.154185888801692	0.0	31.92941227986951	23.837362443520348	14.556422147887426	28.373394747910027	28.64328229100429	26.273344961721197	19.141259303449573	0.0	13.796246455226926	0.0	0.0	16.597042075161365	17.863036064130085	0.0	0.0	0.0	8.059985637105594	45.14958056039659	14.386094976039958	9.695451330531023	0.0	0.0
2R_11665	6.848250306287994	5.869343713463334	0.0	0.0	15.527757419162493	11.752745735222392	8.10032413447024	31.45366246445736	0.0	0.0	0.0	7.4741376153166	11.066865169338254	9.836494509432708	22.982535571219433	0.0	16.65570721132162	12.882891616554902	32.12288932540326	20.820811928381957	24.15641277270325	19.28004457546306	7.766951079470278	14.256962744180187	23.877232819734058	23.804833690505024	0.0	33.60802290722841	13.17254052202778	0.0	8.04059212528529	7.537283171206372	16.131850995469637	11.752745735222392	27.643782222283647	16.941808699025803	0.0	0.0	13.10219317611575	8.225936872515252	0.0	0.0	316.5658931906676	9.897672908634085	0.0	17.66614345438469	0.0	0.0	0.0
2R_11666	0.0	0.0	0.0	0.0	0.0	0.0	0.0	0.0	0.0	0.0	0.0	0.0	0.0	0.0	0.0	0.0	0.0	0.0	0.0	0.0	0.0	0.0	0.0	0.0	0.0	0.0	0.0	0.0	0.0	0.0	0.0	0.0	0.0	0.0	0.0	0.0	0.0	0.0	0.0	0.0	0.0	0.0	0.0	0.0	0.0	0.0	0.0	0.0	0.0
2R_11667	0.0	0.0	0.0	0.0	0.0	0.0	0.0	0.0	0.0	0.0	0.0	0.0	0.0	0.0	0.0	0.0	0.0	0.0	0.0	0.0	0.0	0.0	0.0	0.0	0.0	0.0	0.0	0.0	0.0	0.0	0.0	0.0	0.0	0.0	0.0	0.0	0.0	0.0	0.0	0.0	0.0	0.0	0.0	0.0	0.0	0.0	0.0	0.0	0.0
2R_11668	0.0	0.0	0.0	0.0	0.0	0.0	0.0	0.0	0.0	0.0	0.0	0.0	0.0	0.0	0.0	0.0	0.0	0.0	0.0	0.0	0.0	0.0	0.0	0.0	0.0	0.0	0.0	0.0	0.0	0.0	0.0	0.0	0.0	0.0	0.0	0.0	0.0	0.0	0.0	0.0	0.0	0.0	0.0	0.0	0.0	0.0	0.0	0.0	0.0
2R_11669	0.0	10.20624785668795	26.873773884066537	0.0	0.0	13.624627877351099	0.0	0.0	0.0	0.0	0.0	12.996836569978868	9.622129357982663	11.403171678170567	0.0	0.0	5.792548002845299	16.80162102039605	0.0	18.102736651041994	0.0	0.0	27.01202440266285	8.263848143526515	0.0	10.34860304207535	0.0	0.0	15.270556077299556	0.0	27.96369752786932	26.21328174559486	56.10360465659919	27.249255754702197	0.0	51.55542723982554	0.0	0.0	15.189004375952162	0.0	0.0	0.0	0.0	25.816711673800683	0.0	23.039846646780717	15.52761275376001	0.0	0.0
2R_11670	9.110139767764316	0.0	4.568619523081808	0.0	0.0	6.948678795585504	25.143434312957456	27.894936511124502	0.0	0.0	0.0	3.3142498825098414	14.722109148245016	5.815716800180985	6.794082897323063	0.0	14.771249476359205	17.137945897218597	21.366334348946424	21.54262423631397	5.355827810135905	17.098664423321896	10.332275652715683	33.71707580230835	0.0	21.11151047051751	69.62576153176676	22.354161450695663	27.25840775852166	0.0	14.261729113430306	20.053502745324526	19.075551104593632	6.948678795585504	12.258056607705415	18.78122613610454	0.0	0.0	11.619786637477763	14.590478108081884	0.0	0.0	0.0	30.722411165050886	221.2683099526486	11.750522310716711	0.0	0.0	0.0
2R_11671	0.0	0.0	0.0	0.0	0.0	0.0	0.0	0.0	0.0	0.0	0.0	0.0	0.0	0.0	0.0	0.0	0.0	0.0	0.0	0.0	0.0	0.0	0.0	0.0	0.0	0.0	0.0	0.0	0.0	0.0	0.0	0.0	0.0	0.0	0.0	0.0	0.0	0.0	0.0	0.0	0.0	0.0	0.0	0.0	0.0	0.0	0.0	0.0	0.0
2R_11672	12.59633043701709	10.79577841880711	9.475349877294219	0.0	28.560983411780835	7.205804996505185	7.449666329445104	0.0	0.0	0.0	0.0	0.0	10.177920223425705	24.123677268620767	0.0	24.326875358821415	24.508542452471808	11.848074510170981	14.771310569758993	6.3827940297897765	11.10802554845876	35.46275347003042	7.143071435000193	34.96472932928908	14.639530832315886	21.8927125727659	0.0	0.0	8.076304928968899	0.0	14.78946457701392	13.86370316147887	0.0	21.617414989515552	0.0	7.790479722160331	0.0	0.0	16.06634758900355	15.13037847128708	0.0	0.0	0.0	54.615859353238996	0.0	16.24711207582852	32.849029146943565	0.0	0.0
2R_11673	14.856620874316382	14.551973829730265	9.579094583979922	0.0	14.436847454495057	9.71293422886587	7.531232019183554	19.495913656497596	0.0	0.0	24.827449227866328	16.214423239067308	3.429785768721314	8.129268373975611	18.99367700492506	8.197742669578505	10.323701732564919	11.977797953712997	0.0	6.452678635955357	11.229646266142616	7.966895953932221	12.03546707722052	11.782518277631478	24.666362777077254	3.6887356342190727	48.66180048661801	0.0	10.886308833695303	16.619467379309427	12.459494184406495	14.015495531860024	9.99900009999	24.282335572164673	8.56721839553134	28.8778487997841	0.0	0.0	21.65634200561549	20.394719399253145	0.0	0.0	0.0	12.269742936615735	0.0	30.112500301125	16.604345025006143	0.0	0.0
2R_11674	8.278015494789404	4.729823047860133	4.15131975644207	0.0	18.769614246888	17.36345419086698	6.5276633396798545	0.0	0.0	0.0	16.139314563310496	10.54033681495716	6.688692531171816	6.605633257619565	7.716885378632068	10.65803791916731	10.737629512589468	7.786279096838343	6.471574579396189	6.991039724206279	7.299936125558902	18.126342158531433	10.953274426623466	13.403837518681598	12.827679052752869	26.376866433063544	63.26611308817715	10.15616113359008	22.999425898945827	10.803639530084894	21.0584665645817	15.18483897085665	12.999886250995303	33.148412546200596	16.707600287370727	18.772314522279583	0.0	0.0	17.59738348024509	13.257777260724465	0.0	0.0	63.77632367759793	17.946136466010913	100.528781390112	17.795373843434167	25.185554573318925	0.0	70.60950121448343
2R_11675	11.21923964969046	0.0	8.439459537011249	0.0	12.71928039399243	0.0	26.54093341808738	0.0	0.0	0.0	0.0	18.36691213024345	9.06522154948206	5.371590517208964	18.825726484785047	0.0	21.82915195927553	0.0	0.0	5.68499661174202	9.893643334157805	0.0	12.724313745948896	31.14221872737323	0.0	38.99859410068267	0.0	13.764700700347971	21.580094520814	0.0	13.172609928723007	12.348057156686966	17.618816896445402	25.672128411986318	0.0	13.87757481053641	0.0	0.0	28.619796026713715	13.476253493718717	0.0	0.0	0.0	0.0	0.0	14.470900466252413	14.628908478622776	0.0	0.0
2R_11676	0.0	0.0	0.0	0.0	0.0	0.0	0.0	0.0	0.0	0.0	0.0	0.0	0.0	0.0	0.0	0.0	0.0	0.0	0.0	0.0	0.0	0.0	0.0	0.0	0.0	0.0	0.0	0.0	0.0	0.0	0.0	0.0	0.0	0.0	0.0	0.0	0.0	0.0	0.0	0.0	0.0	0.0	0.0	0.0	0.0	0.0	0.0	0.0	0.0
2R_11677	19.870065666593018	0.0	11.957503034216396	0.0	9.010697500072085	13.640145676755829	0.0	0.0	0.0	0.0	0.0	8.67442623007701	3.2110295010124372	11.416159345229985	8.891117595699544	0.0	15.464387834475378	0.0	0.0	12.082236534750123	7.008936393902225	0.0	22.53565817192544	33.093041085010505	9.237243828135536	27.62770561574558	0.0	0.0	10.191965673459611	0.0	18.66369789445492	0.0	12.481667550784785	4.546715225585276	0.0	14.746898972927644	0.0	0.0	30.412607850710593	9.546958625390708	0.0	0.0	0.0	22.97432504304814	0.0	5.125797317772779	10.3635319746052	0.0	0.0
2R_11678	11.334651427353764	3.238149022208521	19.894643651406053	0.0	12.850123018511031	2.161351363326406	11.172482800521351	0.0	0.0	0.0	0.0	12.370567780196453	4.579237523371283	5.426847810022701	10.566325458884947	7.296745505569605	16.540280545211754	14.215123505435242	13.291780274466403	9.572463163247255	26.65445004372996	14.182541362495474	21.425346913860892	10.48752574359835	17.56426655355279	3.283314229916706	86.62696264212236	4.63543250439439	12.11227106293657	14.792855642438928	17.744154576428176	24.950162051302527	14.833384014062048	6.484054089979218	30.502451634550127	16.357054879554827	0.0	0.0	7.2285516223399835	4.538294354679503	0.0	0.0	0.0	5.460600267405595	45.88292512824278	21.92964288307553	34.485255828870365	0.0	96.6818779487973
2R_11679	51.31152251549608	0.0	0.0	0.0	0.0	0.0	0.0	0.0	0.0	0.0	0.0	28.00053761032212	0.0	0.0	0.0	0.0	0.0	24.1317399949806	0.0	0.0	0.0	96.30571285488655	0.0	71.21492664862555	0.0	0.0	0.0	0.0	0.0	0.0	0.0	0.0	0.0	0.0	0.0	31.734748279976642	0.0	0.0	32.72336972172046	0.0	0.0	0.0	0.0	0.0	0.0	99.2746333456875	0.0	0.0	0.0
2R_11680	7.36632694803744	4.208910094313258	0.0	0.0	11.134964679892036	16.855802820818603	8.713121350835864	0.0	0.0	0.0	0.0	5.35970881773935	13.888098038861676	9.40500859029972	10.987193876177622	0.0	16.721345466341603	16.167077040972224	0.0	9.95374494723022	21.653223623666975	13.825732176211723	8.354528307509023	3.407892337865262	11.414919185225898	17.070461316414228	0.0	36.15050176896456	9.446037151264116	19.227589283310838	8.648870558408563	5.404990535861572	19.280267610114425	28.093004701364336	9.911686869988404	18.223472622421493	0.0	0.0	12.52745469994084	11.797649082467336	0.0	0.0	0.0	7.097627511539856	59.638115912642085	28.503905985250178	19.21009375166087	0.0	125.66602995878154
2R_11681	11.42923945595514	0.0	17.1948557904291	0.0	11.106306605142663	13.076327457392189	7.725063446911722	44.99478060544976	0.0	0.0	9.549912618299544	10.69182905476034	11.873446474965037	7.817335755039719	7.305944079573421	0.0	6.353641796288902	7.678794195875905	15.317372121004176	11.582814809323702	11.51866383499514	21.451342685505846	18.517836101965873	9.064323841097872	11.385540591160039	25.539790568041834	74.87131492746842	12.019153723373567	12.562301162326914	0.0	15.33619724036633	10.782159407757549	15.384516765918166	26.152654914784378	19.772354294225813	18.17657084449762	0.0	0.0	18.742819157410317	11.767285455909747	0.0	0.0	0.0	9.439147116423149	0.0	12.635797973807675	29.80545976411959	0.0	0.0
2R_11682	12.471267585180144	11.876213749045153	6.254182484536535	0.0	6.283870059621359	4.75617470380922	6.556179740290052	12.728864992566342	0.0	0.0	8.104909954450406	12.098723161251176	14.555476856455902	5.307592218751351	9.300716341172597	5.352299026523852	12.132604514299487	13.033823031443056	12.999691907301795	12.63884473094989	0.0	18.205527926499602	18.85907025412283	11.539193833454817	6.4418586823693404	14.450233636194175	31.77124702144559	3.400176265137585	10.661492289075703	10.850835731368031	16.269585734046288	9.150704787282717	10.88056404844027	11.097740975554848	33.5611764311045	20.568351546037285	0.0	0.0	15.906832620883975	26.631388953433017	0.0	0.0	0.0	16.02180888625597	33.65598201424321	23.23504788922101	18.06827059909326	0.0	0.0
2R_11683	8.474034076633233	3.6313668755428896	6.374430882842741	0.0	9.607033885929923	12.119052726362696	0.0	19.460401974063174	0.0	0.0	0.0	6.936380901646281	13.694153743237015	8.11446096345835	2.3698850179187008	8.182810533568343	2.0609794351350006	11.9559804711015	19.87445307989431	8.587900163943015	11.209191537060388	15.904768607485819	16.818962370935488	17.641584743557512	19.69714652362599	14.72806650311149	0.0	5.198326554715506	16.299719237336138	0.0	4.974719718072684	23.31661066016786	6.653857990035848	4.847621090545079	8.551613261841846	18.343339625098825	0.0	0.0	18.914783227126826	15.268177910916288	0.0	0.0	0.0	12.247393678079094	51.45462216870941	13.662568442636614	22.098800421866102	0.0	0.0
2R_11684	6.7838953941420606	7.752250478313854	20.412224881481517	0.0	0.0	0.0	5.349468757631351	0.0	0.0	0.0	26.452577142328092	17.275769154262253	5.48143338021177	2.1653462745975216	5.059236065472585	8.734341509259275	6.599675559949473	8.5078850014708	0.0	18.333469306564023	3.988234707612543	12.732576424106842	2.5646542935775156	9.415324067608303	5.256189294298769	3.930188841643652	0.0	16.64609948596845	11.598892885674061	0.0	7.965032445559667	14.932906451314246	14.204671561359742	7.761534610623213	9.128001971648427	16.78260181235317	0.0	0.0	20.189661681839198	38.026965464453205	0.0	0.0	0.0	19.609323448927025	0.0	17.500129792629295	5.897071337461676	0.0	0.0
2R_11685	0.0	0.0	0.0	0.0	0.0	0.0	0.0	0.0	0.0	0.0	0.0	0.0	0.0	0.0	0.0	0.0	0.0	0.0	0.0	0.0	0.0	0.0	0.0	0.0	0.0	0.0	0.0	0.0	0.0	0.0	0.0	0.0	0.0	0.0	0.0	0.0	0.0	0.0	0.0	0.0	0.0	0.0	0.0	252.14321734745337	0.0	0.0	0.0	0.0	0.0
2R_11686	0.0	0.0	0.0	0.0	0.0	0.0	0.0	0.0	0.0	0.0	0.0	0.0	0.0	0.0	0.0	0.0	0.0	0.0	0.0	0.0	0.0	0.0	0.0	0.0	0.0	0.0	0.0	0.0	0.0	0.0	0.0	0.0	0.0	0.0	0.0	0.0	0.0	0.0	0.0	0.0	0.0	0.0	0.0	0.0	0.0	0.0	0.0	0.0	0.0
2R_11687	0.0	34.17634996582365	14.998125234345707	0.0	0.0	11.405759908753922	0.0	0.0	0.0	0.0	0.0	21.76041780002176	8.055096862539772	0.0	11.152001784320285	38.50596842510589	0.0	0.0	23.380874444704233	20.20610224287735	17.582417582417584	0.0	0.0	0.0	0.0	51.97955470848134	0.0	0.0	0.0	0.0	11.704804822379586	0.0	62.62230919765166	11.405759908753922	0.0	0.0	0.0	0.0	0.0	0.0	0.0	0.0	0.0	0.0	0.0	12.858428700012858	0.0	0.0	0.0
2R_11688	9.507312073715894	8.148312321551959	3.575847297017028	0.0	5.3892318835581	5.438713852948054	14.056931697931157	0.0	0.0	0.0	13.902018573096813	5.18811051090437	3.8409862423554766	13.655841832577558	5.317712022496049	0.0	11.561420741373793	6.706914113046378	5.574459165971717	4.817531188696916	4.191993292810731	13.383082712804397	5.391364543583252	9.896352204577392	0.0	16.523927473177537	0.0	5.8321824493299985	12.191479375064766	0.0	5.58131020140716	10.463884947492225	7.465193535142398	35.35164004416236	9.594350846221744	8.820011783535742	0.0	0.0	18.18955701152854	5.709965717365833	0.0	0.0	0.0	3.4351936968317895	0.0	3.065701665534401	6.198352230043166	0.0	0.0
2R_11689	0.0	0.0	0.0	0.0	0.0	0.0	0.0	0.0	0.0	0.0	0.0	0.0	0.0	0.0	0.0	0.0	0.0	0.0	0.0	0.0	0.0	0.0	0.0	0.0	0.0	0.0	0.0	0.0	0.0	0.0	0.0	0.0	0.0	0.0	0.0	0.0	0.0	0.0	0.0	0.0	0.0	0.0	0.0	0.0	0.0	0.0	0.0	0.0	0.0
2R_11690	0.0	0.0	0.0	0.0	7.666077911883034	3.868232527193675	0.0	0.0	0.0	0.0	0.0	7.379986656984125	2.7318642460163955	9.712585179372022	3.782171147783042	0.0	3.2891793892125443	3.180151782284265	23.788680394321165	17.132111882284573	5.963029218843173	0.0	3.8345557897190954	4.692456407079978	0.0	17.628724949581848	0.0	8.296166507380269	4.3355357855123735	0.0	0.0	14.884673549339716	5.309546564723372	7.73646505438735	0.0	8.364197221079115	0.0	0.0	4.312382056350758	0.0	0.0	0.0	0.0	4.886496460221965	0.0	13.08270361919913	8.817035924131169	0.0	0.0
2R_11691	5.401212896368009	0.0	0.0	0.0	18.37010620370733	15.44897820458155	6.38872313701639	0.0	0.0	0.0	31.591584002021865	5.894850023225709	2.182108283195759	0.0	15.10526557473723	0.0	7.881810672602195	5.080366314732758	25.33531286577858	2.7368946536405083	4.763038818766373	20.274886916818225	6.125791911749392	0.0	25.10928817678948	14.081148721337822	0.0	6.6266593154926	10.38917863153739	0.0	9.512418779797652	17.83395871081879	16.964247847661056	3.08979564091631	0.0	3.3404998189449104	0.0	0.0	13.77826093546125	12.975587729246197	0.0	0.0	0.0	19.515728896861717	0.0	10.44996140480921	7.042709809367931	0.0	0.0
2R_11692	1.6742723277609084	5.739790061438713	2.5188789980906896	0.0	7.592507106586651	3.8311093743415277	3.9607630964612164	0.0	0.0	0.0	9.792784676250538	1.8272903622858963	5.411293477713858	4.809687094583459	9.364684799693137	0.0	3.257613368202827	6.29926418295079	19.63365176498676	3.393539244245236	0.0	3.1424128954569506	5.6966337451872935	6.971134854280044	15.566794781387717	11.639695552123138	0.0	12.324823179870112	6.44089193471512	13.110558719570392	11.79466896688922	11.056369795766738	5.258591223411248	5.746664061512292	27.03360276824092	8.283926614350909	0.0	0.0	6.4064946480143705	8.044366288956855	0.0	0.0	0.0	19.358404402875497	0.0	17.27619978888484	0.0	0.0	85.68686591719221
2R_11693	5.68734071891399	0.0	0.0	0.0	0.0	0.0	3.3635820264976264	0.0	0.0	0.0	0.0	6.207128141815498	0.0	2.723006765854911	3.181092603514344	0.0	5.532898336866088	5.349497374600426	6.669361088546439	8.6456427689573	5.015359538586922	10.674471840476421	3.2251520578566475	0.0	26.439446067165445	14.827093845125074	0.0	6.977704837503209	7.293028411815435	0.0	6.677557763378736	6.25956931659274	4.465731096002054	9.760430239764968	0.0	0.0	0.0	0.0	21.762240988528035	0.0	0.0	0.0	0.0	4.109913893194023	0.0	11.003545342309293	29.66318198436305	0.0	0.0
2R_11694	3.7297525719441293	9.589836307887449	0.0	0.0	4.228429933224635	4.26725384079516	2.2058338570350546	0.0	0.0	0.0	0.0	2.0353143319101057	6.027330629372358	1.785745217372515	4.1723149380140025	0.0	7.256938812757553	3.5081952317662863	8.747521171188115	0.0	3.2890679603667308	24.501079272541954	2.1150516167771816	2.588249605615466	0.0	0.0	0.0	9.151944239034139	0.0	0.0	4.379135957063448	8.210039071575942	2.9286221564909245	2.13362692039758	7.527796388163292	2.306748137935234	0.0	0.0	4.757218901286994	0.0	0.0	0.0	0.0	10.781110308816817	45.29436809827066	2.4053714831664887	0.0	0.0	0.0
2R_11695	4.0690186951063945	0.0	15.30420942280174	0.0	0.0	9.310824415309323	2.406481134992762	0.0	0.0	0.0	0.0	4.440901591841175	3.287794637771335	5.844541052543398	0.0	7.8583609030828345	5.937783900292732	0.0	0.0	8.247388670562183	0.0	0.0	4.61488230319546	5.647364445605292	4.729037948165015	0.0	0.0	9.984424298094972	7.826716496761696	0.0	4.7774713560733	0.0	0.0	2.327706103827331	16.425081098837925	5.033149581430697	0.0	0.0	10.379891037093838	19.55038990808873	0.0	0.0	0.0	2.9404456833522254	0.0	15.745014734709622	15.916934822804723	0.0	0.0
2R_11696	1.5709966371245987	8.07860591267781	4.727009303936063	0.0	7.124171458859334	3.5947915065861076	7.43289535616855	0.0	0.0	0.0	9.188727269385918	1.7145759185068925	3.808127737805835	3.0086711406609417	1.7574068548005852	0.0	3.0566709857427696	2.9553504181155885	7.369028415710474	11.1447434702948	19.395282790149967	0.0	3.5634953399280564	6.5411278866815	3.6516434403885643	2.7304283577920554	0.0	0.0	8.058123242951408	12.301847983604098	3.689042492420401	6.916246331795851	4.934220670683945	3.5947915065861076	6.3415160028156325	5.829706122571126	0.0	0.0	8.015089206940987	7.5481581927897725	0.0	0.0	0.0	9.08215100756248	0.0	4.052633989198109	0.0	0.0	0.0
2R_11697	0.0	0.0	3.575847297017028	0.0	0.0	0.0	0.0	0.0	0.0	0.0	13.902018573096813	2.594055255452185	5.761479363533215	0.0	10.635424044992098	0.0	2.3122841482747583	4.471276075364252	0.0	14.452593566090746	4.191993292810731	4.4610275709347995	2.695682271791626	0.0	11.049455151366486	8.261963736588768	0.0	5.8321824493299985	15.23934921883096	18.611992078736172	5.58131020140716	5.231942473746113	0.0	5.438713852948054	0.0	2.9400039278452472	0.0	0.0	0.0	22.83986286946333	0.0	0.0	0.0	17.175968484158947	0.0	3.065701665534401	6.198352230043166	0.0	0.0
2R_11698	1.8769142178879683	3.2172465002792565	2.82374600969392	0.0	0.0	0.0	6.660218095501755	0.0	0.0	0.0	10.978032956054934	0.0	1.5165593877831738	1.7972723516428057	2.0996237894094136	7.249644404941937	1.8259457394660277	1.765420462247101	0.0	9.510672115394126	3.3102991682873335	0.0	4.257408902625182	2.6049569726232042	4.362721937118343	3.2621201628058927	0.0	9.21102080216938	4.813634137330575	0.0	4.407403644790592	0.0	5.895053313388403	4.294799320133267	15.1527778830054	9.28655355799209	0.0	0.0	7.181890718914443	4.5089992862254125	0.0	0.0	0.0	8.138027456077031	0.0	4.841796713291554	9.789328750622232	0.0	0.0
2R_11699	12.59633043701709	3.084508119659174	2.7072428220840625	0.0	4.080140487397262	6.176404282718729	12.770856564763037	0.0	0.0	0.0	0.0	5.891809873652102	1.4539886033465295	3.446239609802966	0.0	13.901071633612236	7.002440700706232	1.6925820728815686	8.440748897005138	3.6473108741655866	0.0	3.3774050923838503	6.122632658571594	2.4974806663777915	8.365446189894792	3.1275303675379864	0.0	0.0	0.0	0.0	6.3383419615773935	0.0	19.781415360269026	2.05880142757291	0.0	2.225851349188666	0.0	0.0	9.180770050859172	21.614826387552974	0.0	0.0	0.0	0.0	0.0	0.0	4.692718449563366	0.0	0.0
2R_11700	6.183754596462088	0.0	2.325805862658838	0.0	3.505269120541999	1.7687266141177989	0.0	0.0	0.0	0.0	0.0	0.0	1.249128888741214	1.480340851441726	6.917502214465396	0.0	1.5039579661795948	0.0	7.251489637258733	1.5667115163950094	2.726560103609284	2.901545624338629	14.026624988888283	2.1455981444867245	7.186796704566238	0.0	0.0	3.793373431819423	3.964796571243925	0.0	3.630200875350337	6.805929598103051	2.427758996364431	5.306179842353397	0.0	0.0	0.0	0.0	5.915434136669007	0.0	0.0	0.0	71.46226078008203	11.17160909824782	0.0	5.98198942623549	4.031537914799896	0.0	0.0
2R_11701	0.0	0.0	4.896775962706154	0.0	0.0	7.447790985193792	3.849920845627414	0.0	0.0	0.0	0.0	5.328460515397119	2.6299290129560826	1.558362547436556	1.8205226793433302	6.285955666411875	4.749673222482293	0.0	3.816840511029142	3.298570795245836	0.0	3.0544722360691634	7.382950699608408	0.0	0.0	0.0	0.0	3.9933040278061744	6.2606430932585395	0.0	3.8215314252172154	10.746956461929981	2.5557145777959516	7.447790985193792	0.0	4.02605015492241	0.0	0.0	8.302944556257431	0.0	0.0	0.0	0.0	2.3520822513754975	0.0	4.198181012131064	4.24402102318254	0.0	0.0
2R_11702	0.0	3.747406794498207	0.0	0.0	0.0	7.5037894136538945	2.585911745935205	0.0	0.0	0.0	0.0	2.3860107236865966	5.299405830618271	0.0	2.4456144263860278	0.0	6.380513401630348	2.056338746439449	0.0	0.0	0.0	0.0	0.0	0.0	5.081641654826441	11.399025155368713	0.0	0.0	5.6068583090836706	0.0	2.5668431628025408	4.812338064824118	3.4332406358361656	10.005052551538526	8.824879099156341	2.704214139145879	0.0	0.0	2.788457570271919	10.504047209389777	0.0	0.0	0.0	0.0	0.0	11.27932342106391	5.701241274250229	0.0	0.0
2R_11703	9.421737707615842	0.0	4.724881937012599	0.0	10.681447891624606	3.5931736886263477	0.0	0.0	0.0	0.0	0.0	8.569021410899659	3.8064139089409363	0.0	1.7566159426247074	6.065296556609839	4.582943019352852	0.0	7.3657120212839615	1.5913896905956508	2.7695077200027693	11.788998153253438	3.5618916066517614	8.717578779669735	3.6500000365000003	2.729199542149485	0.0	7.706250077062501	4.027248362420134	0.0	3.687382257275297	3.4565668548421664	0.0	10.779521065879043	0.0	5.8270824924529565	0.0	0.0	0.0	3.772380590950964	0.0	0.0	0.0	11.347579538589262	0.0	6.076215182274303	12.285122961795723	0.0	0.0
2R_11704	0.0	0.0	5.2232276935532305	0.0	0.0	0.0	8.213164470671815	0.0	0.0	0.0	0.0	0.0	2.805257613819821	3.3245067678646523	0.0	0.0	0.0	3.2655886958381704	16.28518618039101	7.036951029857783	6.123230003827018	13.032414873895094	3.9375737064578176	0.0	8.069950329455722	0.0	0.0	0.0	0.0	0.0	0.0	0.0	27.26095549649015	7.944310384206711	0.0	8.588906997167808	0.0	0.0	0.0	8.340527037903525	0.0	0.0	0.0	0.0	0.0	8.956119492546268	0.0	0.0	0.0
2R_11705	0.0	8.471474849885466	0.0	0.0	0.0	0.0	5.8457721621991325	0.0	0.0	0.0	0.0	0.0	3.993319974346913	0.0	16.58583834778513	0.0	0.0	9.297214275686576	0.0	10.017189497177156	8.716495968620615	18.551808708590045	5.605186366841512	6.85922806247385	0.0	8.589633686481807	0.0	0.0	0.0	0.0	0.0	0.0	31.045054134813146	5.654413552498403	0.0	0.0	0.0	0.0	0.0	11.872846562454736	0.0	0.0	0.0	7.142867346953353	0.0	0.0	0.0	0.0	0.0
2R_11706	0.0	0.0	0.0	0.0	0.0	0.0	0.0	0.0	0.0	0.0	0.0	0.0	0.0	0.0	0.0	0.0	41.39552597155299	0.0	0.0	0.0	0.0	0.0	0.0	0.0	0.0	0.0	0.0	0.0	54.56430403230207	0.0	0.0	0.0	0.0	0.0	0.0	0.0	0.0	0.0	0.0	0.0	0.0	0.0	0.0	0.0	0.0	0.0	0.0	0.0	0.0
2R_11707	0.0	0.0	0.0	0.0	0.0	0.0	21.191862113029973	0.0	0.0	0.0	0.0	0.0	3.6191064209100383	0.0	0.0	17.300499292409576	8.714847572958524	0.0	0.0	0.0	0.0	0.0	10.1598499999746	12.432901186409595	0.0	0.0	0.0	10.990556913499919	0.0	0.0	5.258898187205205	0.0	0.0	5.124539111763635	0.0	5.540341163128143	0.0	0.0	0.0	0.0	0.0	0.0	0.0	6.4735100731053485	0.0	0.0	0.0	0.0	0.0
2R_11708	2.0018264664680054	0.0	0.0	0.0	4.538951465899765	2.2903132346895423	4.735645607013869	18.388572605440075	0.0	0.0	11.708642148770007	4.369561807233285	3.2349786596545265	0.0	2.2393577880161213	0.0	0.0	0.0	14.084864123315803	6.086175374360647	0.0	15.02877446731448	4.540747647722441	0.0	9.306138934139987	3.4792205293494867	0.0	9.824031939892642	5.133990740847699	0.0	2.350362414132447	4.406478228031722	3.1436902207656456	4.580626469379085	16.1612243743586	2.476147886446829	0.0	0.0	7.659859349662622	0.0	0.0	0.0	0.0	2.8932096081176515	0.0	7.746041385549915	5.220413696903824	0.0	0.0
2R_11709	1.791161976926968	3.0702573121248147	5.3894700534096485	0.0	8.122579471317549	2.0492895113264233	0.0	0.0	0.0	0.0	0.0	5.864588986145495	8.683625981177372	3.4303175582176344	2.0036964191540556	0.0	5.227566421458952	0.0	0.0	7.260919697132518	9.47717580161112	3.3618010647496335	2.031448447120178	2.4859419980013024	0.0	3.113080791917944	0.0	8.790188742932688	2.29685468719136	0.0	2.1030193469367844	0.0	8.43858119321538	4.098579022652847	7.230239754750269	6.646702925169646	0.0	0.0	4.569176881061584	4.302992645324971	0.0	0.0	0.0	2.5887393978177964	0.0	2.310292630905801	9.342075024336106	0.0	0.0
2R_11710	5.21552097317449	4.470000929760194	5.88491460988901	0.0	0.0	1.491784741428951	1.5422702341227907	0.0	0.0	0.0	0.0	1.4230467544857281	9.481896531016547	2.4971071014230017	2.9171903023259342	0.0	3.8054183068019567	1.226426247876443	6.116073285236533	5.285602230946989	4.5992871104978725	2.4472303714993595	2.957594600142083	1.8096468655106643	9.092264664913678	4.532347819623435	29.895366218236173	3.1994184736982207	5.016001043328218	0.0	4.592692475148941	2.8701388458368062	8.190511292667445	2.983569482857902	0.0	0.0	0.0	0.0	0.0	0.0	0.0	0.0	0.0	7.537913822046439	0.0	5.0453475840857624	3.40029188105507	0.0	0.0
2R_11711	1.9757551138469613	0.0	0.0	0.0	0.0	2.260484693127901	0.0	0.0	0.0	0.0	23.11230267871588	10.781633960939432	12.77138800402682	1.8919191968878688	2.2101928791121748	7.631420695802413	1.9221025649305468	5.57516982896494	0.0	4.004606899777505	0.0	0.0	8.963219875402281	8.226412817848026	4.5924689020968295	0.0	0.0	4.848042942025164	5.0671267617766365	0.0	2.3197518051148673	4.3490892137368595	3.102747482896105	0.0	7.975372051106184	4.887798149577376	0.0	0.0	10.080132009408795	14.239348255537445	0.0	0.0	0.0	5.7110581505651945	0.0	5.0967724178986415	15.457272492134825	0.0	0.0
2R_11712	2.223826342290461	3.8118937183041037	0.0	0.0	0.0	0.0	2.6304111832457537	0.0	0.0	0.0	0.0	4.854140363293572	7.18746692642172	4.258928364186075	14.926197416872276	0.0	2.1634373038032795	0.0	0.0	2.253708025814873	0.0	0.0	2.522155242186174	6.172868084265822	0.0	7.730122858707655	0.0	5.4567519666134086	8.555015163764377	0.0	5.222028920118362	0.0	3.4923212586325816	5.088611813975618	0.0	2.7507493728979115	0.0	0.0	5.672884999558932	5.342402595980269	0.0	0.0	0.0	3.2140626812932234	0.0	2.8683556692189294	28.996752943605372	0.0	0.0
2R_11713	1.7542400859998657	3.006968951241397	5.278374893937654	0.0	3.9775728532243795	6.021140223324092	4.1499398154978255	0.0	0.0	0.0	0.0	3.8291333484201187	1.4174378591698944	0.0	3.9247869527522368	0.0	3.4132057613547966	1.6500335039302971	8.228563152987915	5.333435735299451	0.0	0.0	1.9895734414228792	12.173491734807788	0.0	0.0	0.0	0.0	4.49901752704753	0.0	6.179007070637791	0.0	0.0	0.0	0.0	2.169897318289001	0.0	0.0	2.2374953655877237	0.0	0.0	0.0	0.0	2.535376745575197	0.0	0.0	13.72425501312725	0.0	0.0
2R_11714	3.268556000987104	2.801340161133086	2.4587090548107713	0.0	3.7055702131443984	1.8697967063531018	0.0	0.0	0.0	0.0	0.0	1.7836408032804723	2.6410153647671386	6.259727028953585	3.6563940276459954	6.312453840181293	0.0	0.0	0.0	6.624951555041754	2.882363538101243	3.067348231443693	3.707036604206189	0.0	3.798735400985012	2.840412825600073	0.0	0.0	6.287034562972511	12.797379096760983	1.9188204626851781	0.0	0.0	1.8697967063531018	0.0	8.086043589839482	0.0	0.0	6.253458944478664	3.9261028913784743	0.0	0.0	0.0	9.447989408803872	0.0	2.107939131149649	0.0	0.0	83.64001338240215
2R_11715	5.8104638318963096	0.0	2.1854054254875095	0.0	6.587337556255863	3.3239100483462716	1.7181994781484546	0.0	0.0	0.0	0.0	3.1707519691955106	2.347447045702681	1.3909780606594406	0.0	0.0	2.8263389922292634	0.0	0.0	2.944269685681545	2.561967591109972	5.452779745322469	3.2949721690175746	6.048228574654293	0.0	0.0	0.0	7.128762560879633	3.7254562286834054	0.0	1.70552942873974	3.1975401962778074	0.0	1.6619550241731358	5.863658219089726	1.7968050649778615	0.0	0.0	0.0	6.9793752482040325	0.0	0.0	0.0	4.198887882555427	0.0	3.7472523272310583	0.0	0.0	0.0
2R_11716	2.28949050594077	3.9244496351831617	3.444451333347111	0.0	0.0	2.6194330499106773	5.416161609596572	0.0	0.0	0.0	0.0	2.498735639766278	0.0	2.1923420614855487	0.0	0.0	2.2273183265533762	0.0	5.369623396093491	2.3202545226401154	4.037956793862306	4.297105297987064	0.0	3.1775689055817176	5.321719213322179	0.0	0.0	0.0	2.935874626409954	0.0	0.0	0.0	3.5954409808362993	2.6194330499106773	9.241802521163727	2.831972287451984	0.0	0.0	2.9201957231981517	0.0	0.0	0.0	0.0	0.0	55.60745584768006	2.9530512106328746	0.0	0.0	0.0
2R_11717	1.7087088790664708	2.9289232340936038	0.0	0.0	3.874335164085843	3.909907902119366	4.042228351138675	0.0	0.0	0.0	9.994203362050012	0.0	4.141945007672263	3.272408718613101	0.0	0.0	0.0	3.2144139464420776	4.007495619807288	1.7316688993651008	0.0	0.0	3.87586833985319	2.3715058825203417	0.0	0.0	0.0	4.192773670723035	0.0	0.0	4.012420849983208	3.7612593298037678	2.683375149262743	0.0	0.0	0.0	0.0	0.0	4.358842587809973	8.209823382069581	0.0	0.0	0.0	4.939142357442768	0.0	0.0	0.0	0.0	0.0
2R_11718	0.0	6.916955949135472	6.070945064018115	275.36072254653595	0.0	0.0	0.0	0.0	0.0	0.0	0.0	2.9360625404809624	4.347392292812522	5.152088360376215	3.0094068037872783	0.0	0.0	2.530390623991797	6.309410991246323	1.3631718937947324	4.7446770654172346	0.0	1.5255441692328864	0.0	0.0	4.675621729110373	0.0	0.0	3.449709275750786	0.0	0.0	2.960867984371354	2.1123562277542485	1.5389421619367278	5.429648050213385	0.0	0.0	0.0	3.4312862622621303	3.2313915470674797	0.0	0.0	0.0	0.0	0.0	3.4698920932956825	3.507779905051413	0.0	0.0
2R_11719	0.0	0.0	0.0	0.0	6.598325608893487	0.0	0.0	0.0	0.0	0.0	0.0	0.0	2.3513627205078564	0.0	0.0	0.0	2.8310534859610885	2.7372115423831205	0.0	0.0	0.0	5.461875291186226	3.300468369466311	4.038878241957079	0.0	5.057782637744917	0.0	0.0	7.463341001916213	0.0	0.0	6.405747749340528	4.570018394324037	0.0	0.0	0.0	0.0	0.0	0.0	0.0	0.0	0.0	0.0	0.0	0.0	11.260508869902836	0.0	0.0	0.0
2R_11720	2.2097425782480897	3.787752529461139	3.324473611159593	0.0	0.0	0.0	2.6137524677090482	0.0	0.0	0.0	0.0	0.0	1.7854869549644838	0.0	2.471944664035529	0.0	4.299471981845909	2.0784779223035854	0.0	6.718305052254976	0.0	4.147427786024247	0.0	0.0	0.0	7.68116704579627	50.664977834072204	0.0	0.0	0.0	2.5944785863412636	0.0	3.4702039612378215	0.0	0.0	2.7333285408972916	0.0	0.0	5.636957925464197	0.0	0.0	0.0	0.0	0.0	0.0	0.0	0.0	0.0	0.0
2R_11721	0.0	0.0	0.0	0.0	0.0	266.13439787092483	0.0	0.0	0.0	0.0	0.0	0.0	0.0	0.0	0.0	0.0	0.0	0.0	0.0	0.0	0.0	0.0	0.0	0.0	0.0	0.0	0.0	0.0	0.0	0.0	0.0	0.0	0.0	0.0	0.0	0.0	0.0	0.0	0.0	0.0	0.0	0.0	0.0	0.0	0.0	0.0	0.0	0.0	0.0
2R_11722	0.0	0.0	0.0	0.0	0.0	0.0	0.0	0.0	0.0	0.0	0.0	0.0	0.0	0.0	0.0	0.0	0.0	0.0	0.0	0.0	0.0	0.0	0.0	0.0	0.0	0.0	0.0	0.0	0.0	0.0	0.0	0.0	0.0	0.0	0.0	0.0	0.0	0.0	0.0	0.0	0.0	0.0	0.0	0.0	0.0	0.0	0.0	0.0	0.0
2R_11723	0.0	0.0	0.0	0.0	0.0	0.0	0.0	0.0	0.0	0.0	0.0	0.0	0.0	0.0	0.0	0.0	0.0	0.0	0.0	0.0	0.0	0.0	0.0	0.0	0.0	0.0	0.0	0.0	0.0	0.0	0.0	0.0	0.0	0.0	0.0	0.0	0.0	0.0	0.0	0.0	0.0	0.0	0.0	0.0	0.0	0.0	0.0	0.0	0.0
2R_11724	0.0	0.0	5.071829789392267	0.0	7.643857396196417	3.85702025899891	0.0	0.0	0.0	0.0	0.0	0.0	0.0	3.228144252854083	0.0	13.021341979504406	9.838936607731435	3.1709339510312673	0.0	6.832981434789441	0.0	18.981995577195033	7.646882270512283	9.357710168321812	0.0	0.0	0.0	0.0	12.968907045358751	0.0	3.958146558292614	0.0	10.588313149361392	0.0	0.0	0.0	0.0	0.0	4.2998823982164085	0.0	0.0	0.0	0.0	0.0	0.0	0.0	26.37443789479237	0.0	0.0
2R_11725	1.6654813990709947	0.0	2.505653380439617	0.0	0.0	0.0	1.9699833634904955	0.0	0.0	0.0	0.0	1.817695997615183	5.382880958260468	1.5948111225317307	3.726205846789594	0.0	3.2405089543363683	0.0	3.906112675726244	0.0	5.874793464292271	0.0	0.0	2.311510745635579	0.0	2.894645051387186	0.0	8.17340700297512	2.1356911363478615	0.0	0.0	7.332211504973072	5.230980481904077	1.9054968821307268	0.0	0.0	0.0	0.0	0.0	0.0	0.0	0.0	0.0	0.0	0.0	0.0	0.0	0.0	0.0
2R_11726	2.3980642825111573	0.0	0.0	0.0	0.0	0.0	0.0	0.0	0.0	0.0	0.0	5.234464762891832	1.9376521662466806	2.2963087984219768	0.0	0.0	0.0	2.2556128105273965	0.0	0.0	0.0	4.500885549231811	0.0	0.0	0.0	8.335781969286812	0.0	11.76858259191263	0.0	0.0	0.0	0.0	0.0	0.0	0.0	2.966272004176511	0.0	0.0	0.0	0.0	0.0	0.0	0.0	10.397658447317664	0.0	0.0	0.0	0.0	0.0
2R_11727	0.0	0.0	0.0	0.0	0.0	0.0	0.0	0.0	0.0	0.0	0.0	0.0	3.9320556511700424	0.0	0.0	0.0	0.0	0.0	0.0	0.0	0.0	0.0	5.519193270558029	0.0	0.0	0.0	0.0	0.0	0.0	0.0	5.7136425213847355	0.0	15.284385090082344	0.0	0.0	0.0	0.0	0.0	6.206943210814481	0.0	0.0	0.0	0.0	0.0	0.0	0.0	0.0	0.0	0.0
2R_11728	0.0	0.0	0.0	0.0	0.0	0.0	0.0	0.0	0.0	0.0	0.0	19.428944464305143	14.384101540249592	0.0	0.0	0.0	0.0	0.0	0.0	0.0	0.0	0.0	0.0	0.0	0.0	0.0	0.0	0.0	0.0	0.0	0.0	0.0	0.0	0.0	0.0	0.0	0.0	0.0	0.0	0.0	0.0	0.0	0.0	0.0	0.0	0.0	0.0	0.0	0.0
2R_11729	5.236393493327264	2.99192658530222	0.0	0.0	0.0	0.0	0.0	16.03365785456831	0.0	0.0	0.0	3.8099781040558356	1.4103471245067132	3.3428007020550035	3.905153201112656	0.0	0.0	1.6417792092633123	0.0	5.306755216363486	3.0784623080771154	0.0	0.0	0.0	4.057178629866433	0.0	0.0	4.282963399507973	2.238255593120945	0.0	0.0	0.0	0.0	0.0	0.0	2.159042404240532	0.0	0.0	2.226302292223103	4.193211442267655	0.0	0.0	0.0	2.5226935202346508	0.0	4.502701395702351	0.0	0.0	0.0
2R_11730	0.0	0.0	0.0	0.0	4.700767917446995	0.0	4.904474327406522	0.0	0.0	0.0	0.0	0.0	0.0	0.0	4.638384580525371	0.0	0.0	0.0	0.0	2.1010504411785718	0.0	7.7822798266575	2.35131406713613	0.0	0.0	0.0	0.0	10.174264807625002	2.6585103568917234	0.0	2.4341543005542814	4.563571926000769	0.0	2.3719643304003997	0.0	5.128848206864913	0.0	0.0	0.0	0.0	0.0	0.0	0.0	0.0	50.353988539432216	0.0	0.0	0.0	0.0
2R_11731	0.0	0.0	0.0	0.0	0.0	6.09778406527068	0.0	0.0	0.0	0.0	0.0	0.0	0.0	3.40237199766189	0.0	0.0	0.0	3.3420739707916103	0.0	0.0	0.0	0.0	0.0	2.4656899246978297	0.0	0.0	0.0	0.0	0.0	0.0	0.0	0.0	0.0	6.09778406527068	0.0	0.0	0.0	0.0	6.797930166222988	0.0	0.0	0.0	0.0	0.0	0.0	0.0	4.632984253413119	0.0	0.0
2R_11732	2.8907900008730185	0.0	0.0	0.0	0.0	0.0	3.419316608543983	0.0	0.0	0.0	0.0	0.0	2.335777880603911	2.7681270105252493	0.0	11.165773776956968	0.0	5.438138590418163	13.559744914078674	0.0	0.0	0.0	6.557185708351461	8.024217087169076	0.0	5.024259637660443	0.0	0.0	0.0	0.0	0.0	0.0	0.0	0.0	0.0	3.575746285067791	0.0	0.0	11.061420751004102	0.0	0.0	0.0	0.0	0.0	0.0	0.0	0.0	0.0	0.0
2R_11733	0.0	0.0	0.0	0.0	0.0	0.0	0.0	0.0	0.0	0.0	0.0	0.0	0.0	0.0	0.0	0.0	0.0	0.0	0.0	0.0	0.0	0.0	0.0	0.0	0.0	0.0	0.0	0.0	0.0	0.0	0.0	0.0	0.0	0.0	0.0	0.0	0.0	0.0	0.0	0.0	0.0	0.0	0.0	0.0	0.0	0.0	0.0	0.0	0.0
2R_11734	0.0	0.0	0.0	0.0	0.0	2.4445903049993096	0.0	0.0	0.0	0.0	0.0	0.0	0.0	6.138020762469031	2.390202464489957	0.0	4.157297158196382	0.0	0.0	2.165381440602288	0.0	0.0	4.8466155235641235	0.0	0.0	11.140749631334026	0.0	10.485785469217928	0.0	0.0	0.0	14.109904871021358	3.3554513501497367	4.889180609998619	0.0	0.0	0.0	0.0	5.450555152668687	0.0	0.0	0.0	0.0	0.0	0.0	0.0	0.0	0.0	0.0
2R_11735	3.1209155018369708	0.0	0.0	0.0	0.0	0.0	7.383032462455434	0.0	0.0	0.0	0.0	0.0	0.0	0.0	0.0	0.0	6.072331180084697	2.9355247221085525	0.0	0.0	5.504334663547543	0.0	7.079179919481408	0.0	0.0	0.0	0.0	0.0	4.002033032780653	0.0	0.0	0.0	9.802239811796996	3.5706761789480073	0.0	0.0	0.0	0.0	0.0	0.0	0.0	0.0	0.0	4.510612117127967	0.0	0.0	0.0	0.0	0.0
2R_11736	0.0	0.0	5.334699016281503	0.0	0.0	0.0	0.0	0.0	0.0	0.0	0.0	0.0	0.0	0.0	3.9666673013334353	0.0	0.0	0.0	0.0	0.0	0.0	13.310545679130662	0.0	4.921356719620465	0.0	0.0	0.0	0.0	0.0	0.0	0.0	0.0	0.0	0.0	0.0	0.0	0.0	0.0	4.522742156660552	0.0	0.0	0.0	0.0	0.0	0.0	0.0	0.0	0.0	0.0
2R_11737	0.0	0.0	0.0	0.0	0.0	5.68663243313942	2.9395407026442935	0.0	0.0	0.0	0.0	2.7123027884642505	0.0	2.379721724860382	0.0	0.0	0.0	2.3375474639012546	0.0	0.0	4.383081306158229	0.0	2.818562375349079	6.898311983057746	0.0	0.0	0.0	0.0	3.186804081658668	0.0	0.0	5.470435577962459	0.0	0.0	0.0	0.0	0.0	0.0	0.0	5.9702490549095755	0.0	0.0	0.0	3.5917837228981964	0.0	0.0	0.0	0.0	0.0
2R_11738	0.0	0.0	4.03485306073866	0.0	6.081008766382238	0.0	0.0	0.0	0.0	0.0	0.0	0.0	2.1670129914595853	0.0	0.0	0.0	0.0	0.0	0.0	2.7179614853985674	0.0	5.033657551216207	0.0	0.0	0.0	0.0	0.0	0.0	3.439102944387986	0.0	0.0	0.0	12.635169995682983	3.068421189903053	0.0	3.3173910577070127	0.0	0.0	0.0	0.0	0.0	0.0	0.0	0.0	0.0	3.459223708689086	0.0	0.0	0.0
2R_11739	0.0	0.0	0.0	0.0	0.0	12.04833793178231	0.0	32.24475055460971	0.0	0.0	0.0	0.0	0.0	0.0	3.926761191662073	0.0	3.414922665661314	0.0	0.0	3.5574123667037587	0.0	0.0	0.0	0.0	8.159255614791752	0.0	0.0	0.0	0.0	0.0	0.0	0.0	0.0	0.0	0.0	0.0	0.0	0.0	0.0	16.86565326578077	0.0	0.0	0.0	5.073304171980953	0.0	0.0	18.308211415902147	0.0	0.0
2R_11740	1.8708758879644685	0.0	0.0	0.0	0.0	0.0	2.212930373465195	0.0	0.0	0.0	0.0	6.125586780166983	4.535041129043839	3.582980484401047	4.18573793513362	0.0	0.0	1.7597408253712394	0.0	1.8960149557659713	0.0	0.0	4.243712144761509	0.0	0.0	3.2516254062499494	0.0	0.0	2.3990739574524236	0.0	0.0	8.23645206590809	2.938043997208858	2.1404911356910845	7.55201449986784	2.3141693115693425	0.0	0.0	0.0	4.4944931223019005	0.0	0.0	0.0	2.7039487115008405	0.0	2.4131099437021453	0.0	0.0	0.0
2R_11741	0.0	0.0	0.0	0.0	0.0	0.0	0.0	0.0	0.0	0.0	0.0	9.739317429677259	0.0	0.0	0.0	0.0	0.0	0.0	0.0	0.0	0.0	0.0	0.0	0.0	0.0	0.0	0.0	0.0	0.0	0.0	0.0	0.0	0.0	0.0	0.0	11.038173314774486	0.0	0.0	0.0	42.87585510533526	0.0	0.0	0.0	0.0	0.0	0.0	0.0	0.0	0.0
2R_11742	1.7948474953980111	0.0	0.0	0.0	0.0	2.053506156411457	2.1230016185764344	0.0	0.0	0.0	0.0	3.917770694448363	0.0	0.0	0.0	0.0	0.0	0.0	0.0	0.0	0.0	3.3687183508910934	0.0	2.4910571049930748	0.0	0.0	0.0	0.0	4.603161451284743	0.0	2.1073465472391235	0.0	0.0	4.107012312822914	7.245116791282676	0.0	0.0	0.0	2.289289239791144	0.0	0.0	0.0	0.0	2.5940660220931413	0.0	4.630092638893519	4.680648700464695	0.0	0.0
2R_11743	2.199989616049012	0.0	0.0	0.0	0.0	0.0	0.0	0.0	0.0	0.0	0.0	0.0	0.0	0.0	4.922068883369609	0.0	0.0	2.0693043123060284	0.0	0.0	3.8801047628285965	0.0	0.0	3.0533512056157233	0.0	0.0	0.0	0.0	0.0	0.0	0.0	9.68536135114665	3.454887802518613	2.517034027783022	0.0	5.442529339315036	0.0	0.0	2.8060392699583754	0.0	0.0	0.0	0.0	3.179611820270534	0.0	0.0	5.737188571061392	0.0	0.0
2R_11744	0.0	2.923197088963411	0.0	0.0	0.0	0.0	0.0	0.0	0.0	0.0	0.0	0.0	0.0	0.0	0.0	0.0	3.3181164512877275	0.0	0.0	1.7282834274210832	3.007744943228814	0.0	0.0	0.0	3.963978534263441	0.0	0.0	0.0	0.0	0.0	2.00228821497207	0.0	0.0	1.9511319492003287	6.883923285558906	4.218891266937266	0.0	0.0	0.0	0.0	0.0	0.0	0.0	0.0	41.420216379210366	2.1996334530813786	0.0	0.0	0.0
2R_11745	3.9515102276939227	3.3866711461037027	0.0	0.0	0.0	0.0	0.0	0.0	0.0	0.0	0.0	2.156326792187887	3.192847001006705	1.8919191968878688	0.0	0.0	3.8442051298610935	0.0	0.0	0.0	0.0	0.0	2.2408049688505702	0.0	0.0	0.0	0.0	4.848042942025164	0.0	0.0	0.0	0.0	0.0	2.260484693127901	0.0	0.0	0.0	0.0	0.0	0.0	0.0	0.0	0.0	0.0	0.0	7.645158626847962	0.0	0.0	0.0
2R_11746	0.0	0.0	0.0	0.0	0.0	3.836632357581809	1.983236495200667	0.0	0.0	0.0	0.0	1.8299246107658858	0.0	1.6055402699202193	1.875637013220615	6.476256102252313	0.0	0.0	7.864782369674658	0.0	2.9571581709976713	3.1469430437925445	0.0	0.0	0.0	0.0	0.0	8.228393883341123	2.1500590728730273	0.0	3.9372241113242246	0.0	0.0	3.836632357581809	0.0	2.073967210993188	0.0	0.0	0.0	0.0	0.0	0.0	0.0	7.269866910546469	40.723576507383186	8.650552705438733	4.372504119992007	0.0	0.0
2R_11747	2.2701259148039905	0.0	0.0	0.0	0.0	2.597277793145005	0.0	0.0	0.0	0.0	0.0	7.432803737808343	0.0	0.0	0.0	0.0	0.0	2.135274326166143	0.0	0.0	0.0	4.260760230404871	2.5746659564021517	3.1506929161395822	0.0	0.0	0.0	5.570360335469381	2.911042895672589	0.0	0.0	0.0	0.0	2.597277793145005	0.0	0.0	0.0	0.0	2.8954966051750053	16.360890708704705	0.0	0.0	0.0	0.0	0.0	0.0	0.0	0.0	0.0
2R_11748	0.0	0.0	0.0	0.0	0.0	0.0	4.611301839678869	0.0	0.0	0.0	22.802417056207958	0.0	0.0	3.733105365032375	0.0	0.0	3.7926627147121175	7.333891931435444	0.0	11.852741539117996	6.8758057584873224	0.0	4.421521312838108	0.0	0.0	0.0	0.0	9.566082497895462	0.0	0.0	0.0	0.0	6.1222927986530955	0.0	0.0	4.82226342578416	0.0	0.0	0.0	0.0	0.0	0.0	180.21265092809512	0.0	0.0	10.056871608948605	0.0	0.0	0.0
2R_11749	0.0	0.0	0.0	0.0	0.0	0.0	0.0	0.0	0.0	0.0	0.0	0.0	0.0	0.0	0.0	0.0	0.0	0.0	0.0	0.0	0.0	0.0	0.0	0.0	0.0	0.0	0.0	0.0	0.0	0.0	0.0	0.0	0.0	0.0	0.0	0.0	0.0	0.0	0.0	0.0	0.0	0.0	0.0	0.0	0.0	0.0	0.0	0.0	0.0
2R_11750	0.0	0.0	0.0	0.0	0.0	0.0	0.0	0.0	0.0	0.0	0.0	0.0	0.0	0.0	0.0	0.0	0.0	0.0	0.0	0.0	0.0	0.0	0.0	0.0	0.0	0.0	0.0	0.0	0.0	0.0	0.0	0.0	0.0	0.0	0.0	0.0	0.0	0.0	0.0	0.0	0.0	0.0	0.0	0.0	0.0	0.0	0.0	0.0	0.0
2R_11751	0.0	0.0	0.0	0.0	0.0	0.0	0.0	0.0	0.0	0.0	0.0	0.0	0.0	0.0	0.0	0.0	0.0	0.0	0.0	0.0	0.0	0.0	0.0	0.0	0.0	0.0	0.0	0.0	0.0	0.0	0.0	0.0	0.0	0.0	0.0	0.0	0.0	0.0	0.0	0.0	0.0	0.0	0.0	0.0	0.0	0.0	0.0	0.0	0.0
2R_11752	0.0	0.0	0.0	0.0	0.0	0.0	0.0	0.0	0.0	0.0	0.0	0.0	7.90822973881885	0.0	0.0	0.0	0.0	4.602968638593775	0.0	0.0	0.0	0.0	0.0	0.0	0.0	0.0	0.0	0.0	0.0	0.0	5.745696616876375	0.0	0.0	5.59890037596616	0.0	0.0	0.0	0.0	0.0	0.0	0.0	0.0	0.0	0.0	0.0	0.0	0.0	0.0	0.0
2R_11753	0.0	0.0	0.0	0.0	0.0	4.567523990919762	0.0	0.0	0.0	0.0	0.0	0.0	0.0	0.0	4.46590460470492	0.0	0.0	0.0	9.36305040691817	0.0	0.0	7.492892990998039	0.0	0.0	9.27951954359611	0.0	0.0	9.795931162032538	5.119305412641612	0.0	0.0	0.0	6.269395943700825	0.0	0.0	14.81439050140786	0.0	0.0	5.091965997887852	0.0	0.0	0.0	0.0	5.769867673854767	0.0	0.0	0.0	0.0	0.0
2R_11754	0.0	18.7487813292136	0.0	0.0	0.0	0.0	0.0	0.0	0.0	0.0	0.0	0.0	0.0	0.0	12.235738634834169	0.0	0.0	0.0	0.0	0.0	0.0	0.0	0.0	0.0	0.0	0.0	0.0	26.83900888907974	0.0	0.0	0.0	0.0	0.0	0.0	0.0	0.0	0.0	0.0	0.0	0.0	0.0	0.0	0.0	0.0	0.0	0.0	0.0	0.0	559.7850425436632
2R_11755	0.0	0.0	0.0	0.0	0.0	1.8964446404103905	0.0	0.0	0.0	0.0	19.390178874400117	3.6181217244691766	1.3393272693059004	0.0	0.0	0.0	1.6125573062552712	0.0	0.0	3.3596844584356638	0.0	3.111063408138853	1.879934239900288	4.601059393925452	3.8528741477923996	0.0	0.0	0.0	2.125545335225069	12.979764547071117	0.0	0.0	5.206130218332086	1.8964446404103905	6.690977217222575	2.050321029015118	0.0	0.0	4.22838791653585	0.0	0.0	0.0	0.0	4.79132004460719	0.0	2.1379810190045134	12.967954024280333	0.0	0.0
2R_11756	3.244745999120025	5.561867244903105	0.0	0.0	4.90476900499894	2.4749014061152335	0.0	0.0	0.0	0.0	0.0	4.721727358963184	4.369627870255611	1.0356879422516974	3.6297587952685366	12.532940745927213	2.1044222750572508	2.03466623640258	0.0	1.0961152797593106	1.9075778530211263	4.060005253646798	0.0	3.0022411730356713	5.028084365221948	0.0	0.0	2.6539503520199745	5.54776556807039	0.0	0.0	0.0	1.6985282252927838	3.712352109172851	0.0	5.351426864323401	0.0	0.0	2.7590689907960217	5.196670597081861	0.0	0.0	0.0	1.5631941559048566	0.0	5.580223242411035	2.8205768982341497	0.0	0.0
2R_11757	1.2551019895876738	0.0	0.0	0.0	0.0	0.0	1.484573793709564	0.0	0.0	0.0	0.0	2.739620946045905	1.0141308999600434	1.2018450725553869	4.212087004869173	4.847873722585274	4.884076445564526	2.361091107422562	0.0	3.815900603421082	2.2136137244050915	2.355679307241829	1.4234753866870888	5.225843538244464	2.9173741298931657	2.181396180811567	0.0	3.0797279984231793	3.2189013889559495	0.0	1.473626506414696	5.525533490258485	3.9420518379816696	0.0	15.19910831897862	4.657473848284342	0.0	0.0	0.0	3.015190529889584	0.0	0.0	0.0	3.6279599618338616	0.0	1.6188669226634895	3.2730867171594844	0.0	0.0
2R_11758	2.2323631036812115	1.9132633538129042	0.0	0.0	0.0	3.8311093743415277	0.0	0.0	0.0	0.0	0.0	1.2181935748572643	1.8037644925712861	0.0	2.49724927991817	8.622577702358965	1.0858711227342757	2.099754727650263	2.6178202353315676	2.2623594961634907	1.968600816969339	2.0949419303046337	1.2659186100416209	6.1965643149155945	2.594465796897953	0.0	0.0	0.0	0.0	0.0	3.9315563222964065	2.4569710657259414	5.258591223411248	2.5540729162276854	0.0	1.3806544357251513	0.0	0.0	5.694661909346107	0.0	0.0	0.0	0.0	1.6132003669062915	0.0	2.879366631480806	0.0	0.0	0.0
2R_11759	2.8161287579126175	0.0	2.1183792703878117	0.0	6.385304604570856	0.0	3.331004960865688	0.0	0.0	0.0	0.0	1.536752669493062	0.0	1.348316909485059	0.0	0.0	0.0	3.973264696510123	0.0	2.8539692433442583	2.4833923139007883	5.285543562657211	0.0	0.0	9.818765231359565	0.0	0.0	3.4550620805554635	5.416795315555412	0.0	3.3064420402202224	6.198943947909035	0.0	4.83294911387878	0.0	0.0	0.0	0.0	3.591911446451964	3.382659270820437	0.0	0.0	0.0	0.0	0.0	3.632324491529056	11.015957716347902	0.0	0.0
2R_11760	1.2208479814743645	0.0	0.0	0.0	2.7681568947037407	1.3967865528564982	2.8881141683083187	0.0	0.0	0.0	0.0	5.32970344997034	0.0	2.338089084467443	2.7314210108552133	4.71556646213683	4.750781147190127	1.1483263258633174	0.0	0.0	10.766000968940087	0.0	5.5385046535900715	0.0	0.0	0.0	0.0	2.995676639473911	12.524206943733432	0.0	1.433408568171048	0.0	0.0	1.3967865528564982	4.928099035078208	1.5101209818323384	0.0	0.0	3.1143304983582807	0.0	0.0	0.0	0.0	3.52894635895666	29.652121312758712	4.724055330655529	3.1837582483216815	0.0	0.0
2R_11761	5.529609399451242	4.739192744864611	4.159543448511092	0.0	0.0	0.0	3.2702972634806557	0.0	0.0	0.0	0.0	0.0	2.233980904824818	0.0	3.092868957616561	0.0	0.0	5.201135719995819	6.484394655821301	0.0	0.0	0.0	0.0	3.837254367754784	6.426545230667988	9.61058856205413	0.0	0.0	0.0	0.0	0.0	0.0	0.0	0.0	11.16046516818821	0.0	0.0	0.0	7.052897436060196	6.642020343179908	0.0	0.0	0.0	0.0	0.0	0.0	0.0	0.0	0.0
2R_11762	2.2111429220872836	0.0	3.3265803751717344	0.0	0.0	2.5297946565677263	0.0	0.0	0.0	0.0	0.0	0.0	0.0	0.0	2.4735111688923315	8.540614035986732	2.151098307773983	2.0797950819501656	0.0	2.240854177758895	0.0	0.0	0.0	3.0688308061511647	10.27921429797592	7.686034705521109	0.0	0.0	8.506222301613631	0.0	2.5961227426063718	0.0	6.944806153098251	0.0	8.925543119298808	5.470121376523223	0.0	0.0	2.8202650710734996	10.623865238394222	0.0	0.0	0.0	0.0	0.0	0.0	0.0	0.0	0.0
2R_11763	0.0	0.0	0.0	0.0	0.0	0.0	0.0	0.0	0.0	0.0	0.0	0.0	0.0	0.0	0.0	0.0	0.0	0.0	0.0	0.0	0.0	0.0	0.0	0.0	0.0	0.0	0.0	0.0	0.0	0.0	0.0	0.0	0.0	0.0	0.0	0.0	0.0	0.0	0.0	0.0	0.0	0.0	0.0	173.89187403272643	0.0	0.0	313.7648646104609	0.0	0.0
2R_11764	0.0	0.0	0.0	0.0	0.0	0.0	0.0	0.0	0.0	0.0	0.0	0.0	0.0	0.0	0.0	0.0	0.0	0.0	0.0	0.0	0.0	0.0	0.0	0.0	0.0	0.0	0.0	0.0	0.0	0.0	0.0	0.0	0.0	0.0	0.0	0.0	0.0	0.0	0.0	0.0	0.0	0.0	0.0	0.0	0.0	0.0	0.0	0.0	0.0
2R_11765	0.0	0.0	0.0	0.0	0.0	5.117969189825477	5.291173264759728	0.0	0.0	0.0	0.0	4.882145019235652	0.0	0.0	0.0	17.27831916511162	4.3518373457273665	0.0	0.0	4.533420375004534	0.0	0.0	5.073412275628342	6.208480784751971	20.795641233597436	0.0	102.56410256410255	0.0	0.0	0.0	0.0	0.0	0.0	0.0	0.0	0.0	0.0	0.0	5.705613182248697	0.0	0.0	0.0	0.0	0.0	0.0	0.0	0.0	0.0	0.0
2R_11766	0.0	3.766285418148072	0.0	0.0	0.0	0.0	0.0	0.0	0.0	0.0	0.0	0.0	0.0	4.20797141272541	4.91586980417141	0.0	0.0	4.133396271180556	0.0	4.453486010709743	3.875217981011432	0.0	4.983956643564366	3.049505675130061	0.0	0.0	0.0	10.782926745108865	2.817552223330459	17.205544314599937	2.579774362615148	0.0	0.0	2.5138639597379546	0.0	5.435674768358719	0.0	0.0	2.802505215462206	5.278482161897382	0.0	0.0	0.0	0.0	0.0	5.668073104539673	5.729962892760306	0.0	0.0
2R_11767	1.7533585583184592	0.0	2.6378612221211046	0.0	0.0	6.0181145247194054	0.0	0.0	0.0	0.0	0.0	1.913604580403924	0.0	6.715837792369801	0.0	6.7724065069281725	3.411490582580247	6.596817365462033	4.112214098314815	1.7769185389465008	3.0923850019327412	0.0	0.0	0.0	8.151055357892464	6.0947551584483985	0.0	8.604667171473809	0.0	13.729851443007387	0.0	0.0	0.0	2.0060381749064686	0.0	0.0	0.0	0.0	4.472741992114556	0.0	0.0	0.0	0.0	5.068205373818158	0.0	2.2615326859319103	0.0	0.0	0.0
2R_11768	4.372410439916959	2.498271196332138	2.1927083675944017	0.0	0.0	1.6675087585897543	0.0	0.0	0.0	0.0	0.0	0.0	2.355291480274787	0.0	6.52163847036274	0.0	0.0	0.0	0.0	1.4770542575202739	5.14105777263672	2.7355006157611883	1.6529914682498357	2.0228132882650534	0.0	0.0	0.0	7.152584657992012	0.0	11.412867323134794	1.711228775201694	6.416450753098824	6.866481271672331	1.6675087585897543	0.0	3.605618852194506	0.0	0.0	9.294858567573064	3.5013490697965923	0.0	0.0	0.0	2.1064596269628515	0.0	5.639661710531955	3.8008275161668195	0.0	0.0
2R_11769	0.0	0.0	0.0	0.0	4.363702374552284	2.2018841522690966	2.2764010736418028	0.0	0.0	0.0	11.256571023334873	2.1004264285735292	3.110076008702615	3.6857466097120533	0.0	7.4335846380513315	5.616822608385017	5.430639778241635	0.0	7.801583877558822	3.394289108574823	0.0	0.0	2.6710507512998007	4.473414275291231	0.0	0.0	0.0	2.4678835800599948	0.0	6.7788444917256285	12.70903180053937	3.022312219963884	4.403768304538193	7.7686194386395595	4.7610874418939035	0.0	0.0	0.0	4.623403018804767	0.0	0.0	0.0	13.907513367206473	0.0	2.4823221428596254	0.0	0.0	0.0
2R_11770	2.7037454715643032	0.0	2.0338410817593946	0.0	6.13048617207539	4.64008055179838	3.1980745033030513	0.0	0.0	0.0	0.0	0.0	1.092322317663278	2.589019218678013	0.0	0.0	1.315162002970688	3.814703571465356	0.0	4.110113784390007	2.384287545077936	2.5373066540613274	1.5332280414529669	5.628765996249365	0.0	2.3495859677087	0.0	0.0	3.467084797093196	0.0	1.5872459077229195	5.951562612521731	2.1229957593159705	0.0	0.0	1.6721913080499125	0.0	0.0	1.7242844952165763	3.247667444049997	0.0	0.0	0.0	3.9076825625331786	32.834468311454636	5.231053907405464	0.0	0.0	0.0
2R_11771	10.026389457050957	0.0	0.0	0.0	7.577962073815413	3.823770084352368	15.812701710776198	0.0	0.0	0.0	0.0	7.295159224145226	5.400927015112874	0.0	0.0	0.0	3.2513727295664228	0.0	0.0	0.0	0.0	0.0	0.0	9.277040253077658	0.0	0.0	0.0	0.0	12.857106122553935	0.0	3.924024605203884	0.0	0.0	11.471310253057105	0.0	0.0	0.0	0.0	4.2628144465076465	8.028955625568049	0.0	0.0	0.0	14.490989502727205	0.0	0.0	0.0	0.0	0.0
2R_11772	0.0	6.667626804926576	0.0	0.0	0.0	0.0	0.0	0.0	0.0	0.0	0.0	0.0	0.0	0.0	0.0	7.512312680483312	5.676309581383521	0.0	0.0	9.855261684792463	3.430237543949919	0.0	4.411662848372472	0.0	9.041583145042365	3.3803129223278456	0.0	9.54475343992914	0.0	0.0	4.5670921826453235	0.0	3.0543211007773245	8.900815982305177	23.55268736162796	7.2172671673525475	0.0	0.0	0.0	0.0	0.0	0.0	0.0	2.8109611744420664	0.0	0.0	10.144014574920142	0.0	0.0
2R_11773	0.0	0.0	0.0	0.0	0.0	0.0	0.0	0.0	0.0	0.0	0.0	0.0	0.0	0.0	0.0	0.0	0.0	0.0	0.0	0.0	0.0	0.0	0.0	0.0	0.0	0.0	0.0	0.0	0.0	0.0	0.0	0.0	0.0	0.0	0.0	0.0	0.0	0.0	0.0	0.0	0.0	0.0	0.0	0.0	0.0	0.0	0.0	0.0	0.0
2R_11774	1.441811376468485	2.471430266123611	0.0	0.0	6.538340830630819	8.247966876165025	3.4108389640599897	0.0	0.0	0.0	0.0	3.147167863639511	1.1649933478879835	1.3806319428528826	1.6128928200463222	0.0	4.207974954133073	1.3561639005443642	6.763062855906183	5.844740318187663	0.0	0.0	1.6352320557810358	2.001080583515098	0.0	2.505901397791799	0.0	0.0	3.6977462236766687	11.290249740324256	3.385687345316409	9.521270518337968	4.528472772557455	6.59837350093202	0.0	3.566880798410598	0.0	0.0	5.516997870438822	10.391193809619475	0.0	0.0	0.0	2.0838282425409367	0.0	1.859690101241529	0.0	0.0	0.0
2R_11775	4.047776718159784	0.0	6.0897260232262145	0.0	0.0	0.0	4.787836596882352	0.0	0.0	0.0	0.0	0.0	3.270630976669281	3.8760200715823383	0.0	0.0	7.875714918021683	7.614655775678332	0.0	4.102166928658394	0.0	0.0	9.181581380487486	5.617882844671157	9.408700790142692	0.0	0.0	0.0	5.190571845300197	0.0	0.0	8.910083006333288	6.356672917395035	9.262218023350052	0.0	10.013748877208407	0.0	0.0	0.0	0.0	0.0	0.0	0.0	5.850190657713535	0.0	5.220939727383412	10.55589451705727	0.0	0.0
2R_11776	1.8599059333975123	12.752369390232705	0.0	0.0	8.434320261261504	4.255880562967881	0.0	0.0	0.0	0.0	0.0	2.0298897201512833	3.005633157664094	0.0	8.322389391283794	7.183949333042143	0.0	0.0	13.086310323528487	0.0	0.0	3.490825412650472	6.328243456807207	5.162702571542151	0.0	3.232559372417993	42.643923240938165	0.0	2.3850068926699195	0.0	4.3674644859625325	4.094078652163803	0.0	2.1279402814839403	0.0	4.601200177054182	0.0	0.0	7.116809619649226	0.0	0.0	0.0	0.0	0.0	0.0	4.797921156721215	0.0	0.0	95.18732866280841
2R_11777	0.0	0.0	0.0	0.0	0.0	0.0	0.0	0.0	0.0	0.0	0.0	0.0	0.0	0.0	0.0	0.0	0.0	6.563833278634723	16.366612111292962	0.0	0.0	0.0	7.914523149980214	0.0	16.220600162206	12.128562765312312	0.0	17.123287671232877	8.94854586129754	0.0	0.0	0.0	0.0	7.984031936127744	0.0	8.631851532153647	0.0	0.0	0.0	0.0	0.0	0.0	0.0	0.0	0.0	0.0	0.0	0.0	0.0
2R_11778	3.707952742883882	0.0	5.5784737853570645	0.0	4.203715411829592	2.1211561998213986	2.192941098040695	0.0	0.0	0.0	0.0	2.02341823326451	4.494076357952583	0.0	0.0	7.161046200205665	5.410892342721592	3.4876903712193	13.044589886790352	5.636665078379707	3.2698438649554484	13.918785279771065	4.2053789319767345	10.292486741990515	0.0	6.444507314193576	0.0	0.0	0.0	0.0	0.0	0.0	0.0	4.242312399642797	7.483797578243103	0.0	0.0	0.0	7.0941205347831815	0.0	0.0	0.0	0.0	8.03857228525356	0.0	0.0	0.0	0.0	0.0
2R_11779	2.4434058340712417	4.188278182086232	0.0	0.0	0.0	0.0	5.7802733144433995	0.0	0.0	0.0	0.0	5.333435735299451	0.0	4.679452803506969	2.7333337706667367	9.43773735909458	2.3770540123720907	0.0	11.46121296309031	2.4762380199604594	0.0	9.171972652846337	5.54238315824945	0.0	0.0	0.0	0.0	0.0	0.0	0.0	0.0	0.0	3.837151298875715	0.0	0.0	0.0	0.0	0.0	6.2330228041372315	0.0	0.0	0.0	0.0	3.53141760990831	0.0	0.0	19.11592662542724	0.0	0.0
2R_11780	4.166189290810428	3.5706634292651573	3.1339366161319386	0.0	4.7232193463064425	0.0	2.463949341201545	0.0	0.0	0.0	0.0	4.546952973138875	0.0	0.0	4.660538059118926	0.0	6.079581724777335	0.0	9.771111708234605	2.111085308957335	0.0	3.9097244621685285	7.087632671624072	2.8911134400636045	4.841970197673433	3.6204664971081524	0.0	10.222858311183808	0.0	0.0	7.337340336417054	4.585368090423459	0.0	4.766586230524027	0.0	5.153344198300685	0.0	0.0	2.656942258002378	5.004316222742115	0.0	0.0	0.0	9.031995845281912	50.59448520111308	2.6868358477638807	0.0	0.0	0.0
2R_11781	0.0	0.0	0.0	0.0	0.0	0.0	0.0	0.0	0.0	0.0	0.0	0.0	0.0	0.0	9.315514616973985	0.0	0.0	0.0	0.0	0.0	0.0	0.0	18.88907673026304	0.0	0.0	0.0	0.0	0.0	10.678455681739306	0.0	0.0	0.0	13.077451204760193	0.0	0.0	0.0	0.0	0.0	0.0	20.00532141549652	0.0	0.0	0.0	12.035475768374862	0.0	0.0	0.0	0.0	0.0
2R_11782	2.2195823988891434	0.0	10.017831740498085	0.0	0.0	2.539450361363787	0.0	0.0	0.0	0.0	12.982292153502625	2.4224383683230335	3.5868751932429017	6.376200957450336	0.0	0.0	0.0	0.0	5.205665429800561	4.498814112599919	0.0	4.165895975911123	2.517341968823223	3.080543900831131	0.0	0.0	0.0	0.0	5.69245919929869	0.0	2.6060316080361674	0.0	0.0	5.078900722727574	0.0	5.490999702387816	0.0	0.0	5.662058883147561	5.332207171178781	0.0	0.0	0.0	3.207928973886175	0.0	5.72576341603626	0.0	0.0	0.0
2R_11783	5.755354278026776	0.0	2.164677868874638	0.0	3.2624298577580584	0.0	1.701903153201067	0.0	0.0	0.0	0.0	0.0	4.650365198992033	4.133355837159558	1.6095672678400412	0.0	1.3997662390380807	2.7067353726328753	0.0	1.458172326805582	7.613005551149881	0.0	3.263720886589779	0.0	3.3444536416919592	0.0	0.0	0.0	1.8450610023293894	0.0	1.6893532733331362	6.3344260218220985	0.0	8.230960758894582	23.232176564541895	7.119052810023627	0.0	0.0	9.176037695162853	0.0	0.0	0.0	0.0	2.0795316894635327	0.0	3.7117113773233	0.0	0.0	0.0
2R_11784	3.4891835310537336	5.980861244019138	0.0	0.0	7.9113924050632916	7.984031936127744	0.0	0.0	0.0	0.0	0.0	0.0	2.8192839018889204	0.0	0.0	0.0	6.788866259334691	9.845749917952084	0.0	3.536067892503536	0.0	6.5487884741322855	3.957261574990107	0.0	0.0	6.064281382656156	0.0	0.0	8.94854586129754	0.0	0.0	0.0	5.47945205479452	0.0	14.084507042253522	8.631851532153647	0.0	0.0	0.0	8.382229673093043	0.0	0.0	0.0	0.0	0.0	13.501350135013501	0.0	0.0	0.0
2R_11785	3.5896949907960223	0.0	5.4005594979639895	0.0	5.42619506520116	0.0	1.4153344123842893	0.0	0.0	0.0	0.0	3.917770694448363	5.800995682899013	2.2915838831988857	5.35418467011262	0.0	1.1640717179929168	1.1254858159524557	2.8063463839665572	1.2126433101863978	2.1103724807428508	2.2458122339273956	6.7854279406551905	0.0	5.562620083061042	8.31863015453519	0.0	2.9360918503485727	3.0687743008564947	0.0	7.0244884907970775	10.535653705705478	5.63729635266926	4.107012312822914	4.830077860855116	2.9601685638386988	0.0	0.0	7.6309641326371445	0.0	0.0	0.0	0.0	1.7293773480620942	29.06233289158587	6.173456851858025	3.120432466976463	0.0	0.0
2R_11786	2.9898744910486146	5.124988212527112	0.0	0.0	0.0	3.4207506153075173	0.0	0.0	0.0	0.0	0.0	0.0	0.0	2.863007113713776	0.0	0.0	0.0	2.812267900014877	0.0	0.0	5.273218640827896	5.611643936702901	10.172908933136522	4.149627259731394	13.89940031037361	5.1964707649153	0.0	0.0	3.8339956560829216	0.0	3.510438464295506	13.162796146459801	4.695331666490592	0.0	0.0	3.6983082828421794	0.0	0.0	0.0	0.0	0.0	0.0	0.0	4.321220520093459	0.0	3.856426773782777	7.79707032879466	0.0	0.0
2R_11787	NA	NA	NA	NA	NA	NA	NA	NA	NA	NA	NA	NA	NA	NA	NA	NA	NA	NA	NA	NA	NA	NA	NA	NA	NA	NA	NA	NA	NA	NA	NA	NA	NA	NA	NA	NA	NA	NA	NA	NA	NA	NA	NA	NA	NA	NA	NA	NA	NA
2R_11788	0.0	0.0	0.0	0.0	0.0	0.0	0.0	0.0	0.0	0.0	0.0	0.0	0.0	0.0	0.0	0.0	0.0	0.0	0.0	0.0	0.0	0.0	0.0	0.0	0.0	0.0	0.0	0.0	0.0	0.0	0.0	0.0	0.0	0.0	0.0	0.0	0.0	0.0	0.0	0.0	0.0	0.0	0.0	0.0	0.0	0.0	0.0	0.0	0.0
2R_11789	5.897211601780958	0.0	2.957376806772393	0.0	4.457122481725798	4.4980461611987295	0.0	0.0	0.0	0.0	0.0	4.2907866084549955	0.0	3.7646527343143394	2.1989862673307607	7.592726168330739	1.9123566927703355	1.8489671207421756	0.0	7.96860370141642	0.0	3.6894582952857946	2.229443140839497	2.728233809637486	4.5691831442833815	3.4164965536091016	0.0	4.823461315840247	5.041434288054951	0.0	2.3079896832861158	4.327037493779884	0.0	0.0	7.934933544931562	4.8630149476921956	0.0	0.0	0.0	4.722382914418616	0.0	0.0	0.0	2.8410503363093333	0.0	5.070929628174086	5.126299196452601	0.0	100.6036217303823
2R_11790	0.0	0.0	0.0	0.0	0.0	0.0	0.0	0.0	0.0	0.0	0.0	0.0	0.0	0.0	0.0	0.0	0.0	0.0	0.0	0.0	0.0	0.0	0.0	0.0	0.0	0.0	0.0	0.0	0.0	0.0	0.0	0.0	0.0	0.0	0.0	0.0	0.0	0.0	0.0	0.0	0.0	0.0	0.0	0.0	0.0	0.0	0.0	0.0	0.0
2R_11791	0.0	0.0	0.0	0.0	0.0	0.0	0.0	0.0	0.0	0.0	0.0	0.0	0.0	0.0	0.0	0.0	0.0	0.0	0.0	0.0	0.0	0.0	0.0	0.0	0.0	0.0	0.0	0.0	0.0	0.0	0.0	0.0	0.0	0.0	0.0	0.0	0.0	0.0	0.0	0.0	0.0	0.0	0.0	0.0	0.0	0.0	0.0	0.0	0.0
2R_11792	0.0	0.0	0.0	0.0	0.0	0.0	0.0	0.0	0.0	0.0	0.0	0.0	0.0	0.0	0.0	0.0	0.0	0.0	0.0	0.0	0.0	0.0	0.0	0.0	0.0	0.0	0.0	0.0	0.0	0.0	0.0	0.0	0.0	0.0	0.0	0.0	0.0	0.0	0.0	0.0	0.0	0.0	0.0	0.0	0.0	0.0	0.0	0.0	0.0
2R_11793	0.0	0.0	0.0	0.0	0.0	0.0	0.0	0.0	0.0	0.0	0.0	0.0	0.0	0.0	0.0	0.0	0.0	0.0	0.0	0.0	0.0	0.0	0.0	0.0	0.0	0.0	0.0	0.0	0.0	0.0	0.0	0.0	0.0	0.0	0.0	0.0	0.0	0.0	0.0	0.0	0.0	0.0	0.0	0.0	0.0	0.0	0.0	0.0	0.0
2R_11794	0.0	14.914865945184884	0.0	0.0	0.0	0.0	0.0	0.0	0.0	0.0	0.0	0.0	0.0	0.0	0.0	0.0	8.464920522861211	0.0	0.0	0.0	0.0	0.0	0.0	0.0	0.0	0.0	0.0	0.0	0.0	0.0	0.0	0.0	0.0	0.0	0.0	0.0	0.0	0.0	11.098200204872775	0.0	0.0	0.0	0.0	0.0	0.0	0.0	0.0	0.0	0.0
2R_11795	2.0781319422595197	0.0	0.0	0.0	0.0	4.755230456300027	0.0	0.0	0.0	0.0	12.154951319419967	2.268060223349499	3.358289341142252	0.0	0.0	0.0	0.0	3.909370624559097	0.0	6.318167765045031	3.6651853209327903	3.900410050108568	0.0	0.0	0.0	7.223682409358137	0.0	0.0	0.0	0.0	4.879906715703223	9.148888089885997	9.790563528519094	4.755230456300027	0.0	2.5705335116598116	0.0	0.0	2.65061243725669	0.0	0.0	0.0	0.0	3.003492761732619	0.0	8.041304428239131	10.838810093750288	0.0	0.0
2R_11796	0.0	0.0	0.0	0.0	0.0	0.0	0.0	0.0	0.0	0.0	0.0	0.0	0.0	0.0	0.0	0.0	0.0	0.0	0.0	0.0	0.0	0.0	0.0	0.0	0.0	0.0	0.0	0.0	0.0	0.0	0.0	0.0	0.0	0.0	0.0	0.0	0.0	0.0	0.0	0.0	0.0	0.0	0.0	0.0	0.0	0.0	0.0	0.0	0.0
2R_11797	0.0	0.0	0.0	0.0	0.0	0.0	0.0	0.0	0.0	0.0	0.0	0.0	0.0	0.0	23.946016101301225	0.0	0.0	0.0	0.0	0.0	0.0	0.0	0.0	0.0	0.0	0.0	0.0	0.0	0.0	0.0	0.0	0.0	0.0	0.0	0.0	0.0	0.0	0.0	0.0	0.0	0.0	0.0	0.0	0.0	0.0	0.0	0.0	0.0	0.0
2R_11798	0.0	5.67983024123375	4.985131844274451	0.0	3.7565965836008033	0.0	3.9193876035257245	0.0	0.0	0.0	0.0	0.0	1.3386913114382337	1.5864811499069211	3.706743233154891	0.0	0.0	6.233459903736679	3.8857103777998487	0.0	2.922054204105486	3.109586170053317	0.0	6.898311983057746	15.404178691553657	0.0	0.0	8.13071589327297	2.124536054439112	12.973601316042119	9.726214833411337	7.293914103949946	15.610974515084106	7.582176577519226	0.0	10.24673733636473	0.0	0.0	4.226380134999035	0.0	0.0	0.0	0.0	9.578089927728524	0.0	8.547863333341882	4.320598800428949	0.0	0.0
2R_11799	0.0	0.0	0.0	0.0	0.0	0.0	0.0	0.0	0.0	0.0	0.0	0.0	0.0	0.0	0.0	0.0	0.0	0.0	0.0	0.0	0.0	0.0	0.0	0.0	0.0	0.0	0.0	475.64687975646876	0.0	0.0	0.0	0.0	0.0	0.0	0.0	0.0	0.0	0.0	0.0	0.0	0.0	0.0	0.0	0.0	0.0	0.0	0.0	0.0	0.0
2R_11800	0.0	0.0	0.0	0.0	0.0	0.0	0.0	0.0	0.0	0.0	0.0	0.0	5.753640616099838	0.0	0.0	0.0	0.0	0.0	0.0	14.432930173483822	0.0	0.0	0.0	0.0	16.551632818577556	0.0	0.0	0.0	0.0	0.0	8.360574873128277	0.0	0.0	0.0	0.0	8.808011767503722	0.0	0.0	27.247213972371323	0.0	0.0	0.0	0.0	0.0	0.0	27.553775785741838	0.0	0.0	0.0
2R_11801	1.9757551138469613	0.0	2.9724483760028297	0.0	0.0	0.0	4.673969588349477	0.0	0.0	0.0	0.0	4.312653584375774	1.5964235005033525	1.8919191968878688	8.840771516448699	0.0	0.0	0.0	0.0	0.0	3.4846240961756254	0.0	0.0	0.0	0.0	3.4339079176988423	0.0	0.0	5.0671267617766365	0.0	0.0	0.0	0.0	6.7814540793837015	0.0	0.0	0.0	0.0	2.5200330023521986	9.492898837024963	0.0	0.0	0.0	0.0	0.0	5.0967724178986415	10.304848328089884	0.0	0.0
2R_11802	0.0	0.0	0.0	0.0	0.0	0.0	0.0	0.0	0.0	0.0	0.0	0.0	0.0	0.0	0.0	0.0	0.0	0.0	0.0	0.0	0.0	0.0	0.0	0.0	0.0	0.0	0.0	0.0	0.0	0.0	0.0	0.0	0.0	0.0	0.0	0.0	0.0	0.0	0.0	0.0	0.0	0.0	0.0	0.0	0.0	0.0	0.0	0.0	0.0
2R_11803	0.0	24.411678547016894	0.0	0.0	0.0	0.0	0.0	0.0	0.0	0.0	0.0	0.0	11.507281232199675	0.0	31.862862240915103	0.0	0.0	0.0	0.0	0.0	0.0	0.0	0.0	0.0	0.0	0.0	0.0	0.0	18.26233849244396	0.0	0.0	0.0	0.0	0.0	57.487783845932746	0.0	0.0	0.0	0.0	0.0	0.0	0.0	0.0	0.0	0.0	0.0	0.0	0.0	0.0
2R_11804	1.6670728767576364	8.572663034905599	2.5080476980511217	0.0	7.559858963271181	0.0	0.0	0.0	0.0	0.0	0.0	5.458298779269672	2.6940123286086193	4.789005210278035	0.0	0.0	0.0	3.1360885229979565	0.0	0.0	0.0	9.386701109601939	3.7814252986049754	4.627439094225071	3.874964205018156	2.897411076281011	0.0	0.0	6.413195791660922	0.0	3.91465044226742	0.0	5.2359790299039854	1.9073177104939667	13.458678492358835	4.124152667058598	0.0	0.0	2.126315471645477	0.0	0.0	0.0	0.0	2.409395292378914	0.0	0.0	4.347434817822918	0.0	0.0
2R_11805	1.7367762723015097	0.0	7.838741411678941	0.0	7.875950627240707	0.0	0.0	0.0	0.0	0.0	0.0	1.89550677700538	0.0	0.0	3.8857149074286705	6.708356868485347	3.3792266099226937	9.801642526582464	0.0	5.280340307372129	0.0	6.519450944880324	9.848834183648847	2.4104604340998192	4.036983614287208	6.037114368000155	0.0	0.0	6.681343350894131	13.600002176000347	10.195823016010094	3.8230420863411116	2.727452491186919	3.9741323723881257	0.0	6.444886659149065	0.0	0.0	6.645661944480811	0.0	0.0	0.0	0.0	5.020273117918435	0.0	6.72043311847362	18.116836383680173	0.0	0.0
2R_11806	0.0	0.0	20.585662086356855	0.0	0.0	15.654964580642638	0.0	0.0	0.0	0.0	0.0	14.933620058838464	0.0	13.102467849819513	0.0	0.0	0.0	0.0	0.0	0.0	0.0	0.0	0.0	0.0	0.0	23.781495618259434	0.0	0.0	0.0	0.0	16.065418383658255	0.0	0.0	0.0	0.0	16.92519908265421	0.0	0.0	0.0	0.0	0.0	0.0	0.0	0.0	0.0	0.0	0.0	0.0	0.0
2R_11807	0.0	0.0	0.0	0.0	0.0	0.0	0.0	0.0	0.0	0.0	0.0	0.0	0.0	0.0	0.0	0.0	0.0	0.0	0.0	0.0	0.0	0.0	0.0	0.0	0.0	0.0	0.0	0.0	0.0	0.0	0.0	0.0	0.0	0.0	0.0	0.0	0.0	0.0	0.0	0.0	0.0	0.0	0.0	0.0	0.0	0.0	0.0	0.0	0.0
2R_11808	0.0	0.0	0.0	0.0	0.0	0.0	0.0	0.0	0.0	0.0	0.0	0.0	0.0	0.0	0.0	0.0	0.0	0.0	0.0	0.0	0.0	0.0	0.0	0.0	0.0	0.0	0.0	0.0	0.0	0.0	0.0	0.0	0.0	0.0	0.0	0.0	0.0	0.0	0.0	0.0	0.0	0.0	0.0	0.0	0.0	0.0	0.0	0.0	0.0
2R_11809	0.0	0.0	0.0	0.0	0.0	0.0	0.0	0.0	0.0	0.0	0.0	0.0	0.0	0.0	0.0	0.0	0.0	0.0	0.0	0.0	0.0	0.0	0.0	0.0	0.0	0.0	0.0	0.0	0.0	0.0	0.0	0.0	0.0	0.0	0.0	0.0	0.0	0.0	0.0	0.0	0.0	0.0	0.0	0.0	0.0	0.0	0.0	0.0	0.0
2R_11810	0.0	0.0	0.0	0.0	0.0	0.0	0.0	0.0	0.0	0.0	0.0	0.0	0.0	0.0	0.0	0.0	0.0	0.0	0.0	0.0	0.0	0.0	0.0	0.0	0.0	0.0	0.0	0.0	0.0	0.0	0.0	0.0	0.0	0.0	0.0	0.0	0.0	0.0	0.0	0.0	0.0	0.0	0.0	0.0	0.0	0.0	0.0	0.0	0.0
2R_11811	2.5156334037878394	4.312084530655471	7.569349433339578	0.0	5.70395991713287	5.756331604994768	2.9755696802542086	0.0	0.0	0.0	0.0	0.0	0.0	0.0	5.628263337436337	0.0	4.894640417689034	0.0	0.0	0.0	0.0	9.443098016052321	11.41243424654681	3.491431155087626	5.847368479526316	4.372228826716767	0.0	0.0	6.451727369356552	19.69892168102718	0.0	0.0	0.0	5.756331604994768	0.0	0.0	0.0	0.0	6.417272216516197	0.0	0.0	0.0	0.0	18.179035136802693	0.0	3.2447368745526317	13.120664850329295	0.0	0.0
2R_11812	0.0	0.0	0.0	0.0	0.0	0.0	11.21498681117551	0.0	0.0	0.0	0.0	10.348024769032087	0.0	0.0	0.0	0.0	9.224003069748221	8.918251737275439	0.0	0.0	0.0	0.0	0.0	0.0	0.0	0.0	0.0	0.0	0.0	0.0	0.0	0.0	0.0	0.0	0.0	0.0	0.0	0.0	12.09341924498365	0.0	0.0	0.0	0.0	0.0	0.0	12.229483817947012	0.0	0.0	0.0
2R_11813	0.0	0.0	0.0	0.0	0.0	0.0	0.0	0.0	0.0	0.0	0.0	0.0	0.0	0.0	0.0	0.0	0.0	0.0	0.0	0.0	0.0	0.0	0.0	0.0	0.0	0.0	0.0	0.0	0.0	0.0	0.0	0.0	0.0	0.0	0.0	0.0	0.0	0.0	0.0	0.0	0.0	0.0	0.0	0.0	0.0	0.0	0.0	0.0	0.0
2R_11814	0.0	0.0	0.0	0.0	0.0	0.0	0.0	0.0	0.0	0.0	0.0	0.0	0.0	0.0	0.0	0.0	0.0	0.0	0.0	0.0	0.0	0.0	0.0	0.0	0.0	0.0	0.0	0.0	0.0	0.0	0.0	0.0	0.0	0.0	0.0	0.0	0.0	0.0	0.0	0.0	0.0	0.0	0.0	0.0	0.0	0.0	0.0	0.0	0.0
2R_11815	0.0	0.0	0.0	0.0	0.0	0.0	0.0	0.0	0.0	0.0	0.0	2.3770743539349612	0.0	6.256796445138531	0.0	0.0	6.356616347691658	4.0972742063887155	0.0	11.036416643269463	3.8413521559588975	8.17576588530872	12.351003667260008	3.0228558128005854	5.062609289078027	0.0	0.0	0.0	2.7929294198806303	0.0	5.114459035996074	14.38294298026085	0.0	9.967580444603927	0.0	8.082257988907909	0.0	0.0	0.0	5.2323531043027725	0.0	0.0	0.0	15.739276987980858	0.0	0.0	0.0	0.0	0.0
2R_11816	0.0	20.98547804918996	0.0	0.0	0.0	0.0	0.0	0.0	0.0	0.0	0.0	0.0	9.892224217154107	0.0	0.0	0.0	0.0	0.0	0.0	12.407255763170303	0.0	0.0	0.0	16.991631621426446	0.0	0.0	0.0	0.0	0.0	0.0	28.74864342338846	0.0	0.0	0.0	0.0	0.0	0.0	0.0	0.0	0.0	0.0	0.0	0.0	0.0	0.0	15.791052789489475	31.926951135801286	0.0	0.0
2R_11817	2.3964172603391027	0.0	0.0	0.0	10.867297259702324	0.0	0.0	0.0	0.0	0.0	0.0	0.0	1.9363213611874452	2.2947316632582253	0.0	18.51248481976245	0.0	6.762190877714344	5.62040251074621	2.428618058038143	12.679628064243449	0.0	2.7178994333723265	0.0	0.0	0.0	0.0	5.880249887099203	6.1459793003417165	0.0	0.0	21.10025151499806	0.0	0.0	19.346850332765825	11.856938917793473	0.0	0.0	0.0	0.0	0.0	0.0	0.0	0.0	0.0	0.0	0.0	0.0	0.0
2R_11818	0.0	0.0	0.0	0.0	0.0	0.0	0.0	0.0	0.0	0.0	0.0	0.0	0.0	0.0	0.0	0.0	0.0	0.0	0.0	0.0	0.0	0.0	0.0	0.0	0.0	336.90452125867523	0.0	0.0	0.0	0.0	0.0	0.0	0.0	0.0	0.0	0.0	0.0	0.0	0.0	0.0	0.0	0.0	0.0	0.0	0.0	0.0	0.0	0.0	0.0
2R_11819	0.0	0.0	0.0	0.0	0.0	0.0	0.0	0.0	0.0	0.0	0.0	0.0	0.0	0.0	0.0	0.0	0.0	0.0	0.0	0.0	0.0	0.0	0.0	0.0	0.0	0.0	0.0	0.0	0.0	0.0	0.0	0.0	0.0	0.0	0.0	0.0	0.0	0.0	0.0	0.0	0.0	0.0	0.0	0.0	0.0	0.0	0.0	0.0	0.0
2R_11820	0.0	0.0	0.0	0.0	0.0	0.0	0.0	0.0	0.0	0.0	0.0	0.0	0.0	0.0	0.0	0.0	0.0	0.0	0.0	0.0	0.0	0.0	0.0	0.0	0.0	0.0	0.0	0.0	0.0	0.0	0.0	0.0	0.0	0.0	0.0	0.0	0.0	0.0	0.0	0.0	0.0	0.0	0.0	0.0	0.0	0.0	0.0	0.0	0.0
2R_11821	0.0	0.0	0.0	0.0	0.0	0.0	0.0	0.0	0.0	0.0	0.0	0.0	0.0	0.0	0.0	0.0	0.0	0.0	0.0	0.0	0.0	0.0	0.0	0.0	0.0	0.0	0.0	0.0	0.0	0.0	0.0	0.0	0.0	0.0	0.0	0.0	0.0	0.0	0.0	0.0	0.0	0.0	0.0	0.0	0.0	0.0	0.0	0.0	0.0
2R_11822	0.0	0.0	0.0	0.0	0.0	0.0	0.0	0.0	0.0	0.0	0.0	5.591884163001186	2.0699588119595593	4.9062104283465136	2.865786067923715	9.895072649623392	2.492241651738139	2.4096304253431433	0.0	2.5962319328219796	4.518242403704959	0.0	2.9054783957342925	0.0	0.0	0.0	0.0	0.0	3.2850755731635606	0.0	0.0	0.0	4.023092551244141	5.861991142531383	10.341047754958531	0.0	0.0	0.0	0.0	0.0	0.0	0.0	0.0	0.0	0.0	3.3042951872279738	0.0	0.0	0.0
2R_11823	6.410012610631476	3.6624992308751616	12.858160029445187	0.0	0.0	2.4445903049993096	0.0	0.0	0.0	0.0	0.0	2.331949243725541	0.0	2.0460069208230105	7.170607393469871	0.0	4.157297158196382	2.00974687037193	0.0	0.0	0.0	0.0	0.0	0.0	4.966503417699327	0.0	0.0	0.0	2.7399099391602997	0.0	5.0173688767089475	0.0	0.0	2.4445903049993096	0.0	0.0	0.0	0.0	0.0	5.133024906976756	0.0	0.0	0.0	0.0	0.0	0.0	5.572064343970219	0.0	0.0
2R_11824	0.0	0.0	0.0	0.0	0.0	0.0	5.352937933219958	0.0	0.0	0.0	0.0	0.0	7.313317514627549	0.0	5.062517022713489	17.480011606727704	0.0	4.256701218310456	0.0	0.0	0.0	0.0	0.0	6.280953323095379	0.0	15.730950408965382	0.0	0.0	5.80320743274808	0.0	0.0	0.0	0.0	0.0	0.0	0.0	0.0	0.0	11.544431341514871	0.0	0.0	0.0	0.0	0.0	0.0	0.0	0.0	0.0	0.0
2R_11825	2.13014867585698	0.0	0.0	0.0	4.829909893201033	4.8742563712623586	2.5196063165522515	0.0	0.0	0.0	12.45919613266552	0.0	3.442349086555458	2.0397614784517555	0.0	0.0	2.0723034979654122	2.003612111915361	0.0	8.635086428580063	0.0	0.0	2.4159106074420675	0.0	4.951343150856532	14.808989945436277	0.0	0.0	2.7315463557074295	16.680344549197006	5.002053342897259	4.68894478111068	0.0	4.8742563712623586	0.0	5.269750630130432	0.0	0.0	2.716958658213665	10.23471266555927	0.0	0.0	0.0	0.0	0.0	2.747527500002748	11.110111201103011	0.0	0.0
2R_11826	2.6985178121065228	0.0	0.0	0.0	0.0	6.174812015566702	3.191891064588235	0.0	0.0	0.0	0.0	2.9451454872419247	2.180420651112854	2.584013381054892	0.0	10.423115969672903	5.250476612014456	2.5382185918927775	0.0	2.73477795243893	4.75935510738295	0.0	0.0	0.0	0.0	0.0	0.0	6.621534288953161	6.920762460400263	0.0	3.1683539735752944	0.0	4.237781944930024	3.087406007783351	0.0	0.0	0.0	0.0	0.0	6.4827762359574965	0.0	0.0	124.74116208866602	0.0	0.0	0.0	0.0	0.0	0.0
2R_11827	3.499682578790104	0.0	0.0	0.0	0.0	0.0	0.0	0.0	0.0	0.0	0.0	0.0	0.0	0.0	11.744836382684353	0.0	0.0	0.0	0.0	3.5467080165531955	0.0	0.0	0.0	4.8571865718220035	0.0	0.0	0.0	0.0	8.975472278131935	0.0	4.10900871397478	7.703602358534898	5.495939874417774	0.0	0.0	17.315650014350346	0.0	0.0	0.0	0.0	0.0	0.0	0.0	0.0	0.0	0.0	9.12656075597128	0.0	0.0
2R_11828	4.372410439916959	3.747406794498207	0.0	0.0	4.957012785127374	0.0	2.585911745935205	0.0	0.0	0.0	12.787069715104087	2.3860107236865966	0.0	6.280318236285669	0.0	0.0	4.253675601086899	0.0	0.0	2.215581386280411	0.0	0.0	0.0	3.03421993239758	5.081641654826441	0.0	0.0	0.0	0.0	0.0	5.1336863256050815	4.812338064824118	3.4332406358361656	2.5012631378846315	0.0	0.0	0.0	0.0	0.0	5.252023604694888	0.0	0.0	0.0	3.1596894404442777	0.0	0.0	0.0	0.0	0.0
2R_11829	0.0	0.0	0.0	0.0	0.0	0.0	0.0	0.0	0.0	0.0	0.0	0.0	0.0	0.0	0.0	0.0	0.0	0.0	0.0	0.0	0.0	0.0	0.0	0.0	0.0	0.0	0.0	0.0	0.0	0.0	0.0	0.0	0.0	0.0	0.0	0.0	0.0	0.0	0.0	0.0	0.0	0.0	0.0	0.0	0.0	0.0	0.0	0.0	0.0
2R_11830	0.0	2.770199742482232	0.0	0.0	3.664378140372066	1.8490115646428311	0.0	0.0	0.0	0.0	0.0	3.5276267855523926	0.0	1.5475355728133282	0.0	0.0	3.144449402193002	4.560328817949089	3.7903223972424644	1.637826721863611	0.0	0.0	0.0	0.0	7.513015359984252	0.0	0.0	7.931119810668308	2.0723820892305556	0.0	1.8974903602745972	7.114860168095687	0.0	3.6980231292856622	6.523625309056748	3.9980785234616243	0.0	0.0	6.183943884419615	0.0	0.0	0.0	0.0	2.335740781356678	0.0	2.084506736917323	4.214535004031203	0.0	0.0
2R_11831	0.0	0.0	4.7312697900144185	0.0	3.565296261858175	0.0	0.0	0.0	0.0	0.0	0.0	1.7161212776042398	0.0	3.0113828767048005	1.7589908177161333	0.0	0.0	0.0	0.0	0.0	0.0	5.902468205617201	0.0	4.364682300231219	3.65493469179946	0.0	0.0	0.0	4.032693042495511	0.0	0.0	6.922479992302202	2.4693339588979364	1.7990157584785365	6.347231654913709	0.0	0.0	0.0	8.022313262107225	0.0	0.0	0.0	0.0	2.2725842032217516	0.0	2.028143328077738	0.0	0.0	0.0
2R_11832	5.009595880909883	0.0	0.0	0.0	11.358783065417503	0.0	5.925506312293737	0.0	0.0	0.0	0.0	2.7337208291484623	2.023893684055219	0.0	0.0	0.0	4.873557975114639	0.0	0.0	0.0	0.0	0.0	0.0	0.0	0.0	0.0	0.0	0.0	0.0	0.0	2.9409057342662277	0.0	0.0	0.0	0.0	12.393182386437397	0.0	0.0	0.0	0.0	0.0	0.0	0.0	0.0	0.0	3.2307609799027284	0.0	0.0	0.0
2R_11833	0.0	0.0	0.0	0.0	0.0	0.0	9.050691110773219	0.0	0.0	0.0	0.0	4.175518766451543	0.0	0.0	4.279825246175548	0.0	0.0	3.598592806269036	0.0	3.8772674259907194	0.0	7.18068911637312	0.0	0.0	0.0	0.0	0.0	0.0	0.0	0.0	4.491975534904447	0.0	6.008171112713289	0.0	0.0	0.0	0.0	0.0	4.8798007479758585	0.0	0.0	0.0	0.0	0.0	0.0	4.93470399671546	0.0	0.0	0.0
2R_11834	1.758661053958535	3.0145469979935178	2.6458386250105836	0.0	0.0	0.0	4.160398333178012	0.0	0.0	0.0	0.0	0.0	1.4210100311940124	0.0	0.0	0.0	0.0	0.0	12.373950688981575	0.0	0.0	0.0	0.0	0.0	0.0	0.0	0.0	0.0	0.0	0.0	2.064859721689947	0.0	2.761820592134335	0.0	0.0	0.0	0.0	0.0	4.486268429590709	0.0	0.0	0.0	0.0	10.167065215623118	0.0	9.073487993960686	4.586280783116616	0.0	0.0
2R_11835	2.3512018403327044	0.0	7.0745873746913714	0.0	0.0	0.0	0.0	21.597898956389525	0.0	0.0	0.0	2.5660870047195474	5.699360987646065	0.0	0.0	0.0	0.0	4.423068247058438	0.0	2.3827950758110084	8.293593199253577	0.0	5.3332366239758855	0.0	0.0	0.0	0.0	5.76930177602186	0.0	0.0	0.0	0.0	0.0	2.690037714328755	0.0	0.0	0.0	0.0	0.0	11.296805489343724	0.0	0.0	0.0	3.398156568024978	0.0	0.0	0.0	0.0	0.0
2R_11836	0.0	0.0	0.0	0.0	4.916962340002045	2.481054051003028	2.565018736179358	19.920001274880082	0.0	0.0	12.683755913801194	0.0	0.0	2.0765253584238508	0.0	0.0	4.219307805677247	0.0	0.0	2.197680480114068	0.0	0.0	2.459454055307711	0.0	5.040584264203232	3.768975377660755	0.0	0.0	0.0	16.980984693340396	0.0	0.0	0.0	4.962108102006056	0.0	8.047095896973568	0.0	0.0	2.7659280808912263	0.0	0.0	0.0	0.0	3.1341605636725087	0.0	0.0	11.310355591924631	0.0	0.0
2R_11837	0.0	0.0	0.0	0.0	0.0	0.0	5.554663723435515	0.0	0.0	0.0	9.155748436655953	3.4168444279980332	1.2648200546832302	2.997872859312675	0.0	6.046248967602989	1.5228502151939638	0.0	0.0	1.5863920558562297	2.7608102978224105	8.813981795602	0.0	2.1725504764946333	0.0	0.0	0.0	0.0	0.0	0.0	3.6758023219675686	0.0	2.4582557446363933	3.5818896079532276	0.0	0.0	0.0	0.0	1.9965806559685884	3.760533725030526	0.0	0.0	0.0	0.0	0.0	0.0	0.0	0.0	0.0
2R_11838	0.0	4.852625755796462	0.0	0.0	0.0	0.0	1.6742860634939505	0.0	0.0	0.0	0.0	1.5448572474660478	1.143725720847432	0.0	0.0	0.0	0.0	2.6628126891013073	6.639599233790248	0.0	2.4964893119051332	0.0	3.210759898572095	0.0	0.0	4.920309438260572	0.0	6.946567006585345	0.0	11.084139704496836	1.6619398327922332	3.115818073614318	0.0	1.6194790945492383	0.0	3.5017653274456984	0.0	0.0	0.0	0.0	0.0	0.0	0.0	2.0457867533261935	0.0	1.8257403833689656	3.6913513483583635	0.0	0.0
2R_11839	0.0	0.0	0.0	0.0	0.0	0.0	0.0	0.0	0.0	0.0	0.0	3.766640074187743	1.394304600340712	0.0	1.9303662831414934	0.0	0.0	1.6231041737474585	0.0	0.0	3.043445179943696	0.0	0.0	2.3949629139992763	0.0	0.0	0.0	4.234245220383995	4.425591424974055	0.0	4.052108494394516	0.0	0.0	3.9485815707852345	0.0	2.1344835638362136	0.0	0.0	2.2009783789089927	0.0	0.0	0.0	0.0	2.4939981933477084	0.0	4.4514837240400595	9.000179103564161	0.0	0.0
2R_11840	0.0	0.0	2.4157127620897363	0.0	0.0	1.837098926858662	0.0	0.0	0.0	0.0	0.0	0.0	2.5948310187656882	4.612695768574288	1.796226702490612	0.0	0.0	4.530947960401327	3.765902464632527	0.0	2.8319586534036603	3.0137084556522256	0.0	2.228538891903607	3.7323056056617587	2.79074154747177	0.0	0.0	0.0	0.0	0.0	0.0	5.0432140403078884	0.0	0.0	0.0	0.0	0.0	0.0	0.0	0.0	0.0	0.0	0.0	0.0	6.213230618966176	8.374763988682345	0.0	0.0
2R_11841	0.0	0.0	0.0	0.0	0.0	3.0566737887165947	3.1601187951857486	0.0	0.0	0.0	0.0	2.9158293376751976	0.0	2.558291961488496	0.0	0.0	2.599106531138856	0.0	6.265931129897765	2.707555813555541	4.711980209683119	0.0	0.0	0.0	0.0	0.0	0.0	0.0	3.425936394064908	0.0	6.273631987492887	0.0	0.0	3.0566737887165947	0.0	0.0	0.0	0.0	0.0	0.0	0.0	0.0	0.0	0.0	0.0	3.4459801263434153	0.0	0.0	0.0
2R_11842	0.0	2.53964384034783	2.2290207354653915	0.0	0.0	1.6951235533179925	0.0	0.0	0.0	0.0	0.0	0.0	0.0	0.0	1.6574100316399576	11.445510784532537	1.4413728788396372	2.7871903518618777	3.474864567153495	0.0	2.6130981544994287	0.0	0.0	0.0	0.0	2.575066404524907	0.0	0.0	1.8999035798933204	0.0	0.0	3.261355223549594	0.0	0.0	5.9806823958613675	0.0	0.0	0.0	0.0	0.0	0.0	0.0	0.0	0.0	0.0	0.0	3.8637711565619397	0.0	0.0
2R_11843	0.0	2.926057360087641	0.0	0.0	3.870544229483019	0.0	0.0	0.0	0.0	0.0	0.0	0.0	0.0	3.269206753135006	5.728768039890557	0.0	3.321363140574702	1.6056343636582002	0.0	8.649872535478316	9.032063826584373	0.0	0.0	4.7383708533332065	0.0	0.0	0.0	0.0	4.377957857777661	0.0	0.0	0.0	5.361499075141409	0.0	0.0	2.111509670291988	0.0	0.0	2.177288787746567	4.1008951433919	0.0	0.0	0.0	0.0	0.0	2.2017857363035716	0.0	0.0	0.0
2R_11844	1.8461288524093828	3.164476848687375	0.0	0.0	8.371843814881789	0.0	2.183658807678618	0.0	0.0	0.0	0.0	0.0	1.491684604174032	1.7677932813248551	0.0	0.0	1.7959963649033575	3.472927660653293	0.0	5.612806178577041	0.0	6.929934893261678	2.093789193116459	5.124460330271469	0.0	0.0	0.0	4.529970283394941	4.734680349892878	14.456298609304076	4.335112897177625	4.063752143629256	0.0	2.112177760880356	0.0	2.2835586063898536	0.0	0.0	2.3546975037851765	0.0	0.0	0.0	0.0	2.668182194152946	0.0	2.3811905000023814	0.0	0.0	0.0
2R_11845	7.487518306982261	0.0	11.264686334809008	0.0	0.0	0.0	0.0	0.0	0.0	0.0	0.0	0.0	0.0	0.0	0.0	0.0	0.0	0.0	0.0	7.5881285246856995	0.0	0.0	0.0	0.0	0.0	0.0	0.0	0.0	0.0	0.0	0.0	0.0	0.0	8.5665578713817	0.0	0.0	0.0	0.0	0.0	0.0	0.0	0.0	0.0	0.0	0.0	0.0	0.0	0.0	0.0
2R_11846	0.0	5.3448268489894	0.0	0.0	0.0	0.0	0.0	28.642790036891913	0.0	0.0	0.0	0.0	0.0	0.0	0.0	0.0	0.0	0.0	0.0	0.0	0.0	5.852357885730371	0.0	0.0	0.0	10.838751354166497	0.0	0.0	3.998456595754039	0.0	7.322040550192771	6.863710054923407	0.0	0.0	0.0	3.8569488526155706	0.0	0.0	3.977103022478984	0.0	0.0	0.0	0.0	0.0	0.0	0.0	8.131529109654483	0.0	0.0
2R_11847	0.0	0.0	0.0	0.0	0.0	0.0	0.0	0.0	0.0	0.0	0.0	0.0	0.0	0.0	0.0	0.0	0.0	0.0	0.0	0.0	0.0	0.0	0.0	0.0	0.0	0.0	0.0	0.0	0.0	0.0	0.0	0.0	0.0	0.0	0.0	0.0	0.0	0.0	0.0	0.0	0.0	0.0	0.0	0.0	0.0	0.0	0.0	0.0	0.0
2R_11848	0.0	0.0	3.8372396432902023	0.0	0.0	0.0	0.0	0.0	0.0	0.0	0.0	0.0	2.0608800452404386	2.44234598077776	2.8532168307836985	0.0	0.0	0.0	0.0	0.0	0.0	0.0	5.785470138874425	3.5399232544638433	0.0	0.0	0.0	6.25851157574301	0.0	0.0	8.983951069808894	0.0	4.0054474084755265	0.0	0.0	3.1549164956701925	0.0	0.0	3.2532004986505725	0.0	0.0	0.0	0.0	3.686304347184991	0.0	0.0	0.0	0.0	0.0
2R_11849	0.0	0.0	0.0	0.0	0.0	1.618166180812271	1.6729287176783898	0.0	0.0	0.0	0.0	0.0	1.1427985009683503	1.3543288616554423	0.0	0.0	1.3759356018108413	0.0	0.0	5.733389367658753	0.0	0.0	0.0	1.9629570377407937	6.575030467047426	4.916320537216177	0.0	6.940935415984141	3.6272986871899224	0.0	0.0	3.113292075986742	0.0	1.618166180812271	0.0	1.749463220947233	0.0	0.0	0.0	3.3977420644884644	0.0	0.0	0.0	0.0	0.0	0.0	0.0	0.0	0.0
2R_11850	0.0	0.0	0.0	0.0	0.0	0.0	5.74007669890485	0.0	0.0	0.0	14.192046776986176	2.6481732371375575	1.9605590416473715	0.0	2.7143258863088318	0.0	2.3605237341219367	4.564557217409404	5.690755254274325	0.0	0.0	4.554094905516193	0.0	0.0	0.0	0.0	0.0	0.0	0.0	0.0	5.697749218126363	0.0	0.0	5.552177980617346	0.0	3.001339197549947	0.0	0.0	0.0	0.0	0.0	0.0	0.0	0.0	0.0	0.0	6.327664168083008	0.0	0.0
2R_11851	0.0	0.0	2.996200817363583	0.0	0.0	0.0	0.0	0.0	0.0	0.0	0.0	2.1735577140432696	4.827540927891987	0.0	4.455708475470433	0.0	0.0	0.0	0.0	6.054910774834822	0.0	0.0	4.517421889258112	8.292148993333111	0.0	3.4613478211507736	0.0	0.0	0.0	0.0	2.3382886346077942	0.0	0.0	0.0	0.0	0.0	0.0	0.0	5.080340504741989	0.0	0.0	0.0	0.0	2.8783472299937594	48.37086912777649	2.5687500256874998	5.193596503255346	0.0	0.0
2R_11852	0.0	0.0	0.0	0.0	0.0	0.0	0.0	0.0	0.0	0.0	0.0	0.0	0.0	0.0	0.0	0.0	0.0	0.0	0.0	0.0	0.0	0.0	0.0	0.0	0.0	0.0	0.0	0.0	0.0	0.0	0.0	0.0	0.0	0.0	0.0	0.0	0.0	0.0	0.0	0.0	0.0	0.0	0.0	0.0	0.0	0.0	0.0	0.0	0.0
2R_11853	0.0	0.0	6.7952670964673105	0.0	5.120642333374299	0.0	2.6712719394903477	0.0	0.0	0.0	0.0	2.4647722427209113	0.0	0.0	0.0	8.723034918308777	0.0	0.0	0.0	2.288717082526561	0.0	0.0	2.5613343527444057	0.0	0.0	3.9251012185476735	0.0	5.541517045706433	0.0	0.0	0.0	0.0	3.546570909252117	0.0	0.0	0.0	0.0	0.0	0.0	5.425391374170254	0.0	0.0	0.0	3.263989868575448	0.0	0.0	0.0	0.0	0.0
2R_11854	0.0	2.971118352716909	0.0	0.0	0.0	0.0	0.0	0.0	0.0	0.0	0.0	1.891740245903531	1.4005384510128762	0.0	0.0	0.0	1.6862559014740912	1.6303609733320226	0.0	0.0	0.0	0.0	1.9658527446547973	2.405670646848752	0.0	0.0	0.0	4.253176272039959	0.0	0.0	0.0	0.0	0.0	1.9831177188593503	0.0	0.0	0.0	0.0	2.2108188187550835	4.164048521158988	0.0	0.0	0.0	0.0	42.09923631985316	0.0	0.0	0.0	0.0
2R_11855	0.0	0.0	0.0	0.0	3.7673297166968056	0.0	3.930585853821512	0.0	0.0	0.0	0.0	0.0	2.6850322875132577	6.364055812769478	0.0	6.417661404184315	0.0	1.5628174472939818	0.0	1.6838418535731123	0.0	0.0	0.0	0.0	0.0	0.0	38.095238095238095	8.153946510110893	4.26121231490359	0.0	0.0	0.0	5.2185257664709725	1.90095998479232	6.70690811535882	2.0552027457508686	0.0	0.0	2.119227753406659	3.9915379395681154	0.0	0.0	0.0	2.401363974737651	40.35512510088781	2.143071450002143	8.66588673686035	0.0	0.0
2R_11856	13.432852862574528	0.0	5.052303976921076	0.0	0.0	0.0	0.0	0.0	0.0	0.0	0.0	0.0	0.0	0.0	0.0	0.0	0.0	0.0	0.0	3.4033377213701024	0.0	0.0	0.0	0.0	15.611742215790185	0.0	0.0	0.0	0.0	0.0	7.885816530958336	0.0	0.0	7.684342575676367	0.0	0.0	0.0	0.0	0.0	0.0	0.0	0.0	0.0	0.0	0.0	0.0	0.0	0.0	0.0
2R_11857	0.0	3.878638939052619	3.4042437302341098	0.0	5.130604672544288	0.0	0.0	0.0	0.0	0.0	0.0	0.0	0.0	2.166750519911787	2.5312585113567443	0.0	0.0	2.128350609155228	0.0	0.0	0.0	0.0	5.132634987016999	0.0	0.0	0.0	0.0	0.0	2.90160371637404	0.0	0.0	0.0	0.0	0.0	0.0	0.0	0.0	0.0	0.0	0.0	0.0	0.0	0.0	0.0	0.0	0.0	0.0	0.0	0.0
2R_11858	0.0	0.0	3.282891702327078	0.0	0.0	0.0	0.0	0.0	0.0	0.0	0.0	2.381534155724708	0.0	2.0895117584139937	0.0	0.0	2.1228474857206665	0.0	10.235529775667894	2.211424573172943	3.848559195651128	0.0	2.4748352564040696	3.0285272120741324	0.0	3.792546205538559	0.0	0.0	0.0	0.0	0.0	0.0	0.0	0.0	0.0	8.097421699956517	0.0	0.0	8.349677827681019	0.0	0.0	0.0	0.0	3.1537613176667088	0.0	0.0	0.0	0.0	0.0
2R_11859	0.0	0.0	5.891519452324352	0.0	0.0	0.0	0.0	0.0	0.0	0.0	0.0	0.0	0.0	0.0	0.0	0.0	7.61937851777182	0.0	0.0	0.0	13.813347146680481	0.0	4.441371015701579	0.0	0.0	6.806151944619703	0.0	0.0	0.0	0.0	0.0	0.0	0.0	4.480377068534088	0.0	4.843912195372417	0.0	0.0	4.994812886817042	9.40766517743327	0.0	0.0	0.0	0.0	0.0	0.0	0.0	0.0	0.0
2R_11860	0.0	0.0	0.0	0.0	0.0	0.0	0.0	0.0	0.0	0.0	0.0	0.0	0.0	0.0	0.0	0.0	0.0	0.0	0.0	0.0	0.0	0.0	0.0	0.0	0.0	0.0	0.0	0.0	0.0	0.0	0.0	0.0	0.0	0.0	0.0	0.0	0.0	0.0	0.0	0.0	0.0	0.0	0.0	0.0	0.0	0.0	0.0	0.0	0.0
2R_11861	5.045818555392239	4.324556214041315	0.0	0.0	0.0	0.0	2.9841758109273955	0.0	0.0	0.0	0.0	5.506974859007676	2.0385277670924946	0.0	0.0	0.0	0.0	0.0	5.917068731486971	2.5568097559678495	4.449635686078202	0.0	2.861360502523577	0.0	0.0	0.0	0.0	6.190631840648184	3.235193731488626	0.0	5.924340835622351	0.0	0.0	0.0	10.184025337855042	0.0	0.0	0.0	3.217916328383213	0.0	0.0	0.0	0.0	0.0	0.0	0.0	0.0	0.0	0.0
2R_11862	0.0	0.0	7.1908819616725985	0.0	5.418761921276227	0.0	2.8267911962414987	0.0	0.0	0.0	0.0	2.6082692568519232	0.0	0.0	2.67342508528226	0.0	2.3249541984022914	2.2478881091214804	0.0	0.0	0.0	0.0	0.0	0.0	0.0	4.153617385380928	0.0	0.0	3.064570500444363	0.0	0.0	0.0	0.0	0.0	0.0	0.0	0.0	0.0	3.048204302845194	5.74125320074866	0.0	0.0	0.0	6.908033351985023	0.0	3.0825000308250003	0.0	0.0	0.0
2R_11863	2.605812943281354	4.466662616892561	3.9203464018080645	0.0	0.0	11.925365102505967	0.0	0.0	0.0	0.0	0.0	0.0	0.0	0.0	2.9150116687917107	0.0	7.605152643018698	0.0	6.11150564275316	5.281654805830525	0.0	0.0	0.0	7.233181496798413	0.0	0.0	0.0	6.3940581296612695	6.683006617847304	0.0	0.0	0.0	0.0	0.0	0.0	0.0	0.0	0.0	0.0	18.78020091058934	0.0	0.0	0.0	0.0	0.0	3.3610530582557883	0.0	0.0	0.0
2R_11864	0.0	0.0	0.0	0.0	0.0	0.0	0.0	0.0	0.0	0.0	0.0	0.0	0.0	0.0	23.09586168350355	0.0	0.0	0.0	0.0	0.0	0.0	0.0	0.0	0.0	0.0	0.0	0.0	0.0	0.0	0.0	0.0	0.0	0.0	0.0	0.0	0.0	0.0	0.0	0.0	0.0	0.0	0.0	0.0	0.0	0.0	0.0	0.0	0.0	0.0
2R_11865	13.873493165223591	0.0	0.0	0.0	0.0	0.0	0.0	0.0	0.0	0.0	0.0	0.0	0.0	0.0	0.0	0.0	0.0	0.0	16.268998122557615	0.0	0.0	0.0	0.0	0.0	0.0	0.0	0.0	0.0	0.0	0.0	0.0	0.0	10.893542852474196	0.0	28.001008036289303	0.0	0.0	0.0	0.0	0.0	0.0	0.0	0.0	0.0	0.0	0.0	36.17964641631557	0.0	0.0
2R_11866	0.0	0.0	0.0	0.0	0.0	0.0	6.561391329908725	0.0	0.0	0.0	0.0	0.0	0.0	0.0	12.410812796540858	0.0	0.0	0.0	13.010025525670082	0.0	0.0	0.0	0.0	0.0	0.0	0.0	0.0	0.0	0.0	0.0	0.0	0.0	0.0	0.0	0.0	0.0	0.0	0.0	0.0	0.0	0.0	0.0	0.0	0.0	0.0	0.0	0.0	0.0	0.0
2R_11867	0.0	0.0	0.0	0.0	0.0	0.0	0.0	0.0	0.0	0.0	0.0	0.0	0.0	0.0	0.0	0.0	0.0	0.0	0.0	0.0	0.0	0.0	0.0	0.0	0.0	0.0	0.0	0.0	0.0	0.0	0.0	0.0	0.0	0.0	0.0	0.0	0.0	0.0	0.0	0.0	0.0	0.0	0.0	0.0	0.0	0.0	0.0	0.0	0.0
2R_11868	0.0	0.0	7.027234045543504	0.0	0.0	5.344064214275598	0.0	0.0	0.0	0.0	0.0	0.0	0.0	0.0	0.0	0.0	4.5440871883097	0.0	0.0	0.0	0.0	0.0	5.297538922342847	0.0	0.0	0.0	0.0	0.0	0.0	0.0	0.0	0.0	0.0	0.0	0.0	0.0	0.0	0.0	0.0	0.0	0.0	0.0	0.0	6.750822418941187	0.0	0.0	12.180965292775593	0.0	0.0
2R_11869	0.0	0.0	0.0	0.0	0.0	0.0	0.0	0.0	0.0	0.0	0.0	0.0	8.921784499648481	0.0	0.0	0.0	0.0	0.0	0.0	0.0	0.0	0.0	0.0	0.0	0.0	0.0	0.0	0.0	0.0	0.0	0.0	0.0	0.0	0.0	0.0	0.0	0.0	0.0	0.0	0.0	0.0	0.0	0.0	0.0	0.0	0.0	0.0	0.0	0.0
2R_11870	6.814811584089322	0.0	0.0	0.0	15.451938291139241	0.0	0.0	0.0	0.0	0.0	0.0	0.0	0.0	6.525643167390578	0.0	0.0	0.0	0.0	0.0	0.0	0.0	0.0	0.0	0.0	15.840429845904298	0.0	0.0	0.0	0.0	0.0	8.001331421548546	0.0	0.0	0.0	27.50880281690141	0.0	0.0	0.0	0.0	0.0	0.0	0.0	0.0	0.0	0.0	0.0	0.0	0.0	0.0
2R_11871	0.0	5.37847234174383	0.0	0.0	7.114561515344686	0.0	0.0	0.0	0.0	0.0	0.0	0.0	0.0	0.0	3.510072504057644	12.119684306463185	0.0	0.0	0.0	3.1799171695175685	5.534034311012729	0.0	0.0	0.0	0.0	0.0	0.0	7.699319996057948	0.0	0.0	0.0	0.0	0.0	0.0	0.0	0.0	0.0	0.0	0.0	0.0	0.0	0.0	0.0	0.0	0.0	0.0	0.0	0.0	0.0
2R_11872	0.0	0.0	0.0	0.0	0.0	0.0	0.0	0.0	0.0	0.0	0.0	0.0	9.556894582674307	0.0	0.0	0.0	0.0	0.0	0.0	0.0	0.0	0.0	8.942964011277079	10.943762739223814	0.0	0.0	0.0	0.0	0.0	0.0	0.0	0.0	0.0	4.510752506286861	0.0	0.0	0.0	0.0	0.0	0.0	0.0	0.0	0.0	0.0	0.0	0.0	0.0	0.0	0.0
2R_11873	0.0	0.0	0.0	0.0	0.0	0.0	0.0	0.0	0.0	0.0	0.0	0.0	0.0	0.0	0.0	0.0	0.0	0.0	0.0	0.0	0.0	0.0	0.0	0.0	0.0	0.0	0.0	0.0	0.0	0.0	0.0	0.0	0.0	0.0	0.0	0.0	0.0	0.0	0.0	0.0	0.0	0.0	0.0	0.0	0.0	0.0	0.0	0.0	0.0
2R_11874	0.0	0.0	2.6116138467766152	0.0	0.0	0.0	0.0	0.0	0.0	0.0	0.0	1.8945637388078647	0.0	0.0	0.0	0.0	0.0	1.6327943479190852	0.0	0.0	0.0	6.516207436947547	1.9687868532289088	2.4092612000530034	0.0	3.017055414256794	0.0	0.0	0.0	0.0	0.0	0.0	0.0	1.9860775960516777	0.0	2.147226749291952	0.0	0.0	0.0	4.170263518951763	0.0	0.0	0.0	0.0	0.0	2.239029873136567	0.0	0.0	0.0
2R_11875	0.0	0.0	0.0	0.0	0.0	0.0	0.0	0.0	0.0	0.0	0.0	0.0	0.0	0.0	12.839475738526644	0.0	0.0	0.0	0.0	0.0	0.0	0.0	0.0	0.0	0.0	0.0	0.0	0.0	0.0	0.0	0.0	0.0	0.0	13.131631473894316	0.0	0.0	0.0	0.0	0.0	0.0	0.0	0.0	0.0	0.0	0.0	0.0	0.0	0.0	0.0
2R_11876	0.0	0.0	2.6933524022683413	0.0	0.0	0.0	0.0	0.0	0.0	0.0	0.0	0.0	0.0	1.714278759211891	0.0	0.0	0.0	0.0	0.0	1.8142985595195156	3.1574377392745783	0.0	0.0	0.0	0.0	3.1114835211165497	0.0	8.785678640960942	0.0	0.0	0.0	0.0	2.8114171651075015	0.0	0.0	0.0	0.0	0.0	0.0	0.0	0.0	0.0	0.0	2.5874111580036256	0.0	0.0	4.668640879273148	0.0	0.0
2R_11877	0.0	0.0	0.0	0.0	0.0	1.9406980885094178	0.0	0.0	0.0	0.0	0.0	0.0	2.7411608185599614	0.0	1.897520964760379	0.0	1.6501862565227736	1.5954869418168989	3.9782722681801075	0.0	0.0	0.0	1.9238024185659246	0.0	0.0	0.0	0.0	4.162199239482955	0.0	0.0	3.983161582725187	0.0	2.663807513269091	3.8813961770188357	6.847110861571959	4.196330351071292	0.0	0.0	0.0	4.074977964556656	0.0	0.0	0.0	0.0	0.0	0.0	0.0	0.0	0.0
2R_11878	2.056089293490709	0.0	0.0	0.0	0.0	2.35239597410953	0.0	18.887025369052473	0.0	0.0	0.0	4.488006028289697	0.0	0.0	0.0	0.0	0.0	0.0	0.0	0.0	0.0	3.859038582281842	2.331916072475019	0.0	0.0	3.573530573162142	0.0	0.0	0.0	0.0	0.0	0.0	6.457810317966436	2.35239597410953	0.0	0.0	0.0	0.0	0.0	0.0	0.0	0.0	0.0	2.9716348538297392	0.0	2.6520035621711844	0.0	0.0	0.0
2R_11879	0.0	0.0	0.0	0.0	0.0	0.0	0.0	0.0	0.0	0.0	0.0	2.98204629209382	0.0	0.0	0.0	0.0	0.0	7.710062582577984	0.0	0.0	0.0	0.0	0.0	3.792180902197759	0.0	4.748849947264022	0.0	0.0	0.0	0.0	3.208051439179996	0.0	0.0	0.0	11.029371215547002	0.0	0.0	0.0	0.0	0.0	0.0	0.0	0.0	0.0	0.0	0.0	0.0	0.0	0.0
2R_11880	0.0	0.0	0.0	0.0	0.0	0.0	0.0	0.0	0.0	0.0	0.0	3.6319247639521297	0.0	0.0	0.0	0.0	0.0	0.0	0.0	0.0	0.0	0.0	3.7742122794373927	0.0	0.0	0.0	0.0	0.0	0.0	0.0	0.0	3.662609228163707	0.0	0.0	0.0	2.058142949965104	0.0	0.0	0.0	0.0	0.0	0.0	0.0	0.0	0.0	2.1461373605171676	0.0	0.0	0.0
2R_11881	0.0	0.0	0.0	0.0	0.0	0.0	0.0	0.0	0.0	0.0	0.0	2.13816570185503	0.0	5.627955028136961	2.191578115952892	0.0	0.0	0.0	0.0	0.0	3.4552757741977285	3.677028901814871	2.221932383486865	0.0	4.553790051152724	3.4049867392791437	0.0	0.0	0.0	0.0	2.300214310967353	0.0	6.153230830763078	0.0	7.908201595875083	0.0	0.0	0.0	0.0	9.412947415039914	0.0	0.0	0.0	0.0	0.0	0.0	5.109029238463429	0.0	0.0
2R_11882	0.0	0.0	0.0	0.0	0.0	0.0	0.0	0.0	0.0	0.0	0.0	0.0	0.0	0.0	3.731549354218069	0.0	0.0	0.0	0.0	0.0	0.0	0.0	0.0	4.629651063199367	0.0	0.0	0.0	0.0	0.0	0.0	0.0	0.0	0.0	7.632917720963427	0.0	0.0	0.0	0.0	0.0	0.0	0.0	0.0	0.0	0.0	0.0	4.3025335038283945	0.0	0.0	0.0
2R_11883	0.0	0.0	0.0	0.0	0.0	0.0	2.645586632379864	0.0	0.0	0.0	0.0	0.0	0.0	0.0	0.0	0.0	0.0	0.0	0.0	0.0	0.0	0.0	0.0	0.0	0.0	0.0	0.0	0.0	2.868123673492801	0.0	0.0	0.0	3.5124692658939236	0.0	0.0	0.0	0.0	0.0	0.0	0.0	0.0	0.0	0.0	3.2326053506083765	0.0	2.8849038750028853	0.0	0.0	0.0
2R_11884	0.0	2.9061522079782014	2.5507015704669564	0.0	7.688427993258785	0.0	0.0	0.0	0.0	0.0	0.0	3.700751326534313	5.479657729618893	1.6234836257064995	1.896598942911613	0.0	0.0	1.594711680912226	0.0	0.0	0.0	6.364225922383174	0.0	0.0	3.940864956804179	0.0	0.0	0.0	0.0	0.0	0.0	3.7320172747615614	0.0	0.0	13.687567582364936	0.0	0.0	0.0	0.0	0.0	0.0	0.0	0.0	0.0	0.0	2.186807602043003	0.0	0.0	0.0
2R_11885	0.0	0.0	0.0	0.0	0.0	0.0	0.0	0.0	0.0	0.0	0.0	0.0	0.0	0.0	3.6581074269091847	0.0	0.0	0.0	0.0	0.0	0.0	0.0	0.0	0.0	7.601031003845362	0.0	0.0	0.0	0.0	0.0	0.0	0.0	0.0	0.0	0.0	4.044916369331606	0.0	0.0	4.170926225074023	0.0	0.0	0.0	0.0	0.0	0.0	0.0	8.527817313686379	0.0	0.0
2R_11886	0.0	0.0	0.0	0.0	7.5096273422527675	0.0	0.0	0.0	0.0	0.0	0.0	0.0	2.6761119144650407	1.5857281925505347	3.7049839815017562	0.0	0.0	0.0	0.0	0.0	2.920667372494615	3.1081103341871312	0.0	0.0	0.0	0.0	0.0	0.0	0.0	0.0	0.0	0.0	0.0	0.0	0.0	0.0	0.0	0.0	4.224374259282376	0.0	0.0	0.0	0.0	0.0	0.0	0.0	0.0	0.0	0.0
2R_11887	0.0	0.0	0.0	0.0	0.0	0.0	0.0	0.0	0.0	0.0	0.0	0.0	1.6100993157560939	1.9081263858960456	0.0	0.0	0.0	0.0	0.0	0.0	0.0	0.0	0.0	0.0	0.0	6.926649209201777	0.0	0.0	0.0	0.0	4.6792480729101715	0.0	0.0	0.0	0.0	2.4648348178622634	0.0	0.0	0.0	0.0	0.0	0.0	0.0	5.759982121015496	0.0	0.0	0.0	0.0	0.0
2R_11888	0.0	0.0	0.0	0.0	0.0	0.0	0.0	0.0	0.0	0.0	0.0	0.0	1.1991849859161718	2.842304807914909	1.6602299551306254	0.0	0.0	0.0	6.961553428878333	0.0	0.0	0.0	1.6832248298554262	0.0	0.0	2.579447631925204	0.0	0.0	1.9031360827940322	0.0	0.0	0.0	0.0	0.0	0.0	0.0	0.0	0.0	3.785944944410024	7.130778114073197	0.0	0.0	0.0	0.0	0.0	0.0	0.0	0.0	0.0
[truncated: 259 more columns]
