# Supplementary material for: Convergence of topological domain boundaries, insulators, and polytene interbands revealed by high-resolution mapping of chromatin contacts in the early Drosophila melanogaster embryo
Source: eLife. 2017 Nov 17;6:e29550. doi: 10.7554/eLife.29550 (PMC5739541; doi:10.7554/eLife.29550)
Supplement: Supplementary file 3. [file elife-29550-supp3.zip › local_HiC_maps/AP/nc14_posterior_dm3_CompressedBinCounts_500bp_VCnorm_ftz.txt]

3R_5189	3R_5190	3R_5191	3R_5192	3R_5193	3R_5194	3R_5195	3R_5196	3R_5197	3R_5198	3R_5199	3R_5200	3R_5201	3R_5202	3R_5203	3R_5204	3R_5205	3R_5206	3R_5207	3R_5208	3R_5209	3R_5210	3R_5211	3R_5212	3R_5213	3R_5214	3R_5215	3R_5216	3R_5217	3R_5218	3R_5219	3R_5220	3R_5221	3R_5222	3R_5223	3R_5224	3R_5225	3R_5226	3R_5227	3R_5228	3R_5229	3R_5230	3R_5231	3R_5232	3R_5233	3R_5234	3R_5235	3R_5236	3R_5237	3R_5238
3R_5189	0.0	115.75255471149728	144.1053698464317	0.0	0.0	116.02184304565073	197.74316884591272	147.43989059960117	0.0	125.26906751793958	136.71792221570533	55.34187442928692	130.20418910277738	169.8978141873942	68.693585392996	55.031835917078034	0.0	0.0	58.25460466240728	90.67553271875471	0.0	57.613974845738575	0.0	0.0	0.0	0.0	15.666958072086807	26.766165425608794	51.062678160875514	57.07005206215499	33.641036682186396	24.588692643800822	31.71326137594327	19.26114257097731	0.0	0.0	27.211032440992874	33.50716103876667	0.0	0.0	0.0	46.445308327179326	0.0	45.47769773702976	9.297853962326954	43.36946009359129	48.810845769930076	10.522959519227026	18.72866103183685
3R_5190	115.75255471149728	74.59070502273725	65.4790512871217	216.41157152672955	0.0	115.98041407116557	168.07452868572378	140.68782276550053	0.0	165.06844363794912	160.27558454928456	165.96633900887917	130.1576959090253	130.53598919330443	134.8410561051161	115.02547814340876	0.0	0.0	95.29167789983494	156.56544847760702	99.18863694975103	94.24374889067253	93.96818237344834	0.0	0.0	0.0	38.44152915277432	36.486283346638665	48.7242427121584	11.669251405853062	51.97212826476681	33.51806254872688	21.61495720454623	31.50697879580327	0.0	0.0	37.092703568466455	36.54021418046542	27.824344910579512	23.982924157999502	4.75682628355822	25.324758370149198	0.0	37.19573885615664	27.883601679201192	15.765081369496853	19.960943088024433	20.08211289073695	25.529963752557464
3R_5191	144.1053698464317	65.4790512871217	119.55930440396698	0.0	660.8075067732769	240.64840305719733	144.7594893464254	183.48876360683863	0.0	155.89720138540648	221.1888731788074	34.43644753607218	108.02596944305411	76.88640802079009	51.29344982645716	114.14508753786764	0.0	0.0	199.3689067877863	112.84558961820576	84.89540885628905	35.85026063139479	0.0	0.0	0.0	0.0	19.497510167951553	33.31046015069652	47.66058041054824	35.51180501178104	41.86622902501926	61.201195871367325	19.733557506546607	0.0	0.0	0.0	33.8640966074948	13.89987365014852	0.0	0.0	43.427846803927615	57.80112943406914	0.0	0.0	23.14233577909252	0.0	0.0	26.191620514848683	23.307795758447327
3R_5192	0.0	216.41157152672957	0.0	0.0	0.0	397.6775630318938	239.21871168762823	189.51238463433586	0.0	107.34335920308291	210.8770375993758	142.26774790155073	148.76303536097353	317.64182707578937	70.63643427279791	282.94145941204766	0.0	0.0	224.63328616034326	259.000259000259	116.90983913206136	148.1086525074795	0.0	0.0	0.0	0.0	0.0	0.0	0.0	0.0	0.0	0.0	0.0	0.0	0.0	0.0	0.0	0.0	0.0	0.0	89.70701688286059	59.69864125892495	0.0	0.0	95.60823569342263	0.0	125.47838634795157	54.10289288168239	0.0
3R_5193	0.0	0.0	660.807506773277	0.0	0.0	532.0280910832092	0.0	0.0	0.0	287.2160151650056	188.07952002106492	0.0	0.0	0.0	0.0	0.0	0.0	0.0	0.0	0.0	0.0	0.0	0.0	0.0	0.0	0.0	0.0	0.0	0.0	0.0	0.0	0.0	0.0	264.97085320614735	0.0	0.0	0.0	0.0	0.0	0.0	0.0	0.0	0.0	0.0	0.0	0.0	0.0	0.0	0.0
3R_5194	116.02184304565073	115.98041407116557	240.6484030571973	397.6775630318937	532.0280910832092	0.0	168.99530542696374	166.19639243030832	894.7745168217609	156.89457521316743	164.3844623806158	180.2151491626927	210.18635557153294	208.92140840885455	75.71168988491823	101.09030488835954	0.0	0.0	94.85007850668036	131.23359580052494	79.74263633712452	57.72738818204909	0.0	0.0	0.0	0.0	31.395597081465294	26.818854727627713	38.37239643290203	7.147799335540573	33.707259195340306	12.318547791038009	39.71961131977147	28.948587308939324	0.0	0.0	13.632298732741509	22.382080011459625	0.0	14.690327888118464	34.96454595040629	23.268368049738466	0.0	45.56722076407115	41.92270571005884	21.727416523265717	85.58712769599452	26.359185016173996	9.382764237406453
3R_5195	197.74316884591272	168.07452868572378	144.7594893464254	239.2187116876282	0.0	168.99530542696374	14.02170068506524	11.108185955476168	538.2421012971633	169.88087575479017	140.08527897365286	133.42339412436726	161.31409074222793	111.71062479752449	153.19198267688498	143.73225114004552	0.0	0.0	100.94533108093577	112.34078729638233	116.49452886871478	86.81324214470379	0.0	0.0	0.0	0.0	37.7713755296255	32.265194083208705	30.77667635747263	30.097779084881328	33.79373923669405	44.460549043320135	14.335746039391763	29.02285840327842	0.0	0.0	8.20036442419501	16.82962795414667	15.378345751347526	35.34724247324655	31.548826541396796	34.99209878409455	0.0	41.115716071311105	30.822193212000364	26.139792998979242	14.709722023028068	3.171217522372147	22.576408443350992
3R_5196	147.43989059960117	140.68782276550056	183.48876360683863	189.51238463433586	0.0	166.19639243030832	11.10818595547617	35.20023654558958	0.0	159.50457877831457	130.5617681196886	184.9747641571757	207.2355605169284	191.74720049087284	144.3209698369173	140.1436121665677	0.0	0.0	125.17089303869034	86.59258190215039	86.85984295740394	55.0197245712588	109.71769636724709	0.0	0.0	0.0	0.0	0.0	73.14513091149804	0.0	64.2524865712303	23.481509485355758	0.0	55.18154729058603	0.0	0.0	25.98577019224273	31.998395813756538	0.0	0.0	33.324557866428506	11.088490590306884	0.0	0.0	8.879188868338499	27.61107590698933	0.0	0.0	26.82801631858806
3R_5197	0.0	0.0	0.0	0.0	0.0	894.7745168217609	538.2421012971635	0.0	0.0	0.0	0.0	0.0	0.0	0.0	0.0	0.0	0.0	0.0	0.0	466.2004662004662	0.0	1332.9778725673154	0.0	0.0	0.0	0.0	0.0	0.0	0.0	0.0	0.0	0.0	0.0	0.0	0.0	0.0	0.0	0.0	0.0	0.0	0.0	0.0	0.0	0.0	0.0	0.0	0.0	0.0	0.0
3R_5198	125.26906751793958	165.06844363794914	155.89720138540648	107.3433592030829	287.21601516500556	156.89457521316743	169.88087575479014	159.50457877831454	0.0	11.293297089378541	81.34789016851585	134.7083564083759	93.90567800682066	242.28206310695836	163.4921932477724	69.45746771964187	0.0	0.0	157.55363322617063	103.5450557235892	122.99759908686583	62.3284021179191	62.146155328100626	0.0	0.0	0.0	42.372378632795886	28.956383000286667	34.525641848944794	7.717496413293542	42.45944516423314	53.20146463632144	34.30828913996838	20.837240315892565	0.0	0.0	73.59413130959285	42.29047636596728	27.602578080792746	79.30591463511348	9.437826430821676	25.12291385604068	0.0	73.79855945211949	30.17603188198355	15.639429817667706	0.0	22.76806119144126	15.195890220836807
3R_5199	136.71792221570533	160.27558454928456	221.1888731788074	210.87703759937577	188.07952002106492	164.38446238061576	140.08527897365283	130.5617681196886	0.0	81.34789016851585	67.79762795470538	39.20530839875719	199.85180220205942	103.94646428837156	126.52622255962548	84.46895343616454	0.0	0.0	190.86794878342315	160.59097478721696	120.81496945797572	61.22236575465749	81.39113731905734	0.0	0.0	0.0	44.39516581039491	52.1446625671481	13.56518955317622	50.53698068830357	19.859994979393267	26.128694270761205	16.849739081790315	34.11246196460491	0.0	0.0	9.638424156204158	15.824769166070272	18.075174651375068	10.386480956387166	18.540698687689346	32.90280019281041	169.73029855559517	32.21732518879353	26.347154721360727	10.24126893418602	34.57859498523926	22.36403505338854	33.16941010857675
3R_5200	55.341874429286925	165.96633900887917	34.43644753607218	142.26774790155073	0.0	180.2151491626927	133.4233941243673	184.9747641571757	0.0	134.70835640837586	39.20530839875719	0.0	207.43014789769546	143.94543360793693	68.94513936767459	170.96040294051892	0.0	0.0	177.49193455767966	144.4564824846515	146.7136150234742	61.955309570030145	0.0	0.0	0.0	0.0	0.0	47.971754231108726	27.455179419597506	30.685200527785447	24.117306579201234	0.0	22.73528174697905	41.42502071251035	0.0	0.0	0.0	32.02844125583518	0.0	21.02165230187093	50.033772796637734	8.32417673892052	0.0	0.0	33.328223005805775	10.363875674947403	17.496282040066486	15.0878490008072	0.0
3R_5201	130.2041891027774	130.15769590902528	108.02596944305411	148.7630353609735	0.0	210.18635557153294	161.31409074222793	207.23556051692842	0.0	93.9056780068207	199.8518022020594	207.43014789769546	21.69004492008303	196.83033688091072	180.2321389950256	213.14367671467213	0.0	490.9180166912126	120.09113825656054	188.81462180431254	144.88899798178147	86.37853666121042	172.25193568112724	0.0	0.0	0.0	11.744450160076855	15.048576805929539	33.49343193799696	21.390763254519065	33.62452169117894	46.081165521703305	17.829952180068254	14.43876519680037	0.0	0.0	10.199127770593059	25.118033827293424	19.12667597498231	32.97210559866353	32.69880217747863	17.408440308199026	179.60415244800458	51.13729340533464	27.879868434900857	32.511126933192884	18.295081367374383	15.776690413215187	42.11880028809259
3R_5202	169.8978141873942	130.53598919330443	76.88640802079009	317.64182707578937	0.0	208.92140840885455	111.71062479752449	191.74720049087284	0.0	242.2820631069583	103.94646428837156	143.94543360793693	196.83033688091072	24.722123333728888	109.95294014161938	183.5115597601724	714.694110920526	0.0	169.00476010648464	185.4539590388647	136.48672257162823	172.90986554528857	137.92342491448747	0.0	0.0	0.0	50.15397269617726	26.776686717049678	56.19102496516156	17.127745577616093	62.82128600557135	9.839343204162436	25.380581824457742	38.53742754963621	0.0	0.0	21.777382881234868	31.285643286458498	40.83966348117292	117.33783910635502	41.891484299071685	0.0	191.74720049087284	18.1982296762171	40.9266386281986	0.0	0.0	46.319221971817704	14.98881834151723
3R_5203	68.693585392996	134.8410561051161	51.29344982645716	70.63643427279791	0.0	75.71168988491824	153.19198267688498	144.3209698369173	0.0	163.4921932477724	126.52622255962547	68.94513936767459	180.2321389950256	109.95294014161938	29.341288082546825	84.88243782361428	0.0	0.0	160.69919702239937	157.79092702169626	169.96891996891998	82.02940754260402	163.579110947532	0.0	0.0	0.0	39.03592420338832	28.58177245098226	18.175456771948	45.70592805886924	35.922981128460584	8.752198989996236	28.22036720341805	34.279446044151925	0.0	0.0	48.428026267361446	11.926674803309254	36.32730905458178	20.874647740319382	18.631457352594122	82.65965712774224	0.0	0.0	49.64273776389252	0.0	8.68696520870434	29.96467913447024	26.665422280293587
3R_5204	55.031835917078034	115.02547814340876	114.14508753786764	282.94145941204766	0.0	101.09030488835954	143.73225114004552	140.1436121665677	0.0	69.45746771964187	84.46895343616454	170.96040294051892	213.14367671467213	183.51155976017242	84.8824378236143	8.718084183564494	0.0	0.0	193.80126649127652	172.37664296487824	183.71546149323927	109.52572622401846	0.0	0.0	0.0	0.0	44.67496727558647	38.16240392614811	48.53576691668653	20.342196428317152	58.62314484393453	46.74377051613303	30.14388429571452	36.61595357097087	0.0	0.0	0.0	26.54084184365427	24.252125092461227	13.935922627757572	33.1689810323182	11.036723594086965	0.0	21.613583705086974	13.256604108751878	13.741086329061917	11.598842435524936	15.003323236096795	22.252307341748267
3R_5205	0.0	0.0	0.0	0.0	0.0	0.0	0.0	0.0	0.0	0.0	0.0	0.0	0.0	714.694110920526	0.0	0.0	0.0	60606.06060606061	0.0	0.0	0.0	0.0	0.0	0.0	0.0	0.0	0.0	0.0	0.0	0.0	0.0	0.0	0.0	0.0	0.0	0.0	0.0	0.0	0.0	0.0	0.0	0.0	0.0	0.0	0.0	0.0	0.0	0.0	0.0
3R_5206	0.0	0.0	0.0	0.0	0.0	0.0	0.0	0.0	0.0	0.0	0.0	0.0	490.9180166912126	0.0	0.0	0.0	60606.06060606061	0.0	0.0	0.0	0.0	0.0	0.0	0.0	0.0	0.0	0.0	0.0	0.0	0.0	0.0	0.0	0.0	0.0	0.0	0.0	0.0	0.0	0.0	0.0	0.0	0.0	0.0	0.0	0.0	0.0	0.0	0.0	0.0
3R_5207	58.25460466240728	95.29167789983494	199.36890678778633	224.63328616034323	0.0	94.85007850668038	100.94533108093576	125.17089303869032	0.0	157.5536332261706	190.86794878342315	177.49193455767966	120.09113825656054	169.00476010648464	160.6991970223994	193.80126649127652	0.0	0.0	16.48531899916529	133.0520233411264	205.9138456469813	206.5176985667672	260.10169976460793	0.0	0.0	0.0	23.645609069509813	25.24829170058354	57.80037772546844	21.53347405458628	38.079957756633526	27.83316061310886	41.880782165487716	21.802642480268606	0.0	570.2229571762559	30.801517077387782	29.499880104058718	19.254281670886563	33.19208258190146	26.33356462980933	43.81145652063432	0.0	51.47846141174532	31.57410600550021	16.364014223601163	9.208569494771835	27.793406054118524	35.33316703189384
3R_5208	90.67553271875472	156.56544847760702	112.84558961820576	259.000259000259	0.0	131.23359580052494	112.34078729638233	86.59258190215039	466.2004662004662	103.5450557235892	160.59097478721696	144.4564824846515	188.81462180431254	185.4539590388647	157.79092702169626	172.37664296487827	0.0	0.0	133.05202334112636	81.52531229454307	124.64387464387464	210.54214602601698	89.9685110211426	0.0	0.0	0.0	65.43164437901281	31.43994969608049	63.31117442228554	59.586987691562854	49.75998126683058	44.92795481531402	12.416961569503941	45.248868778280546	0.0	0.0	35.5138859293984	55.39277853092521	13.32001332001332	53.578262533486416	31.880493692216604	24.246832757471054	0.0	35.61253561253561	26.69676119747109	26.41459595101979	0.0	16.480573523958633	24.443303756935787
3R_5209	0.0	99.18863694975103	84.89540885628905	116.90983913206135	0.0	79.74263633712452	116.49452886871478	86.85984295740393	0.0	122.99759908686582	120.81496945797572	146.71361502347418	144.88899798178147	136.48672257162823	169.96891996891998	183.71546149323927	0.0	0.0	205.9138456469813	124.64387464387465	0.0	169.70783099815355	0.0	0.0	0.0	0.0	83.06751727804358	70.95821980018165	37.60257983779751	84.05282551978266	6.606206663284288	28.971399434478283	28.024392431172092	11.34713144517066	0.0	0.0	32.06114701959577	52.63933632324763	90.18759018759019	0.0	10.278929017827773	54.72375448734787	0.0	26.791838134430726	38.3428861895497	8.516610797699833	0.0	61.99289809359439	27.583589309042118
3R_5210	57.61397484573858	94.24374889067255	35.85026063139479	148.1086525074795	0.0	57.72738818204909	86.81324214470379	55.0197245712588	1332.9778725673154	62.328402117919104	61.222365754657496	61.95530957003016	86.37853666121042	172.90986554528854	82.02940754260402	109.52572622401846	0.0	0.0	206.5176985667672	210.54214602601698	169.70783099815358	64.49892931777333	85.7471146095934	0.0	0.0	0.0	35.07836506756094	59.92952288109184	76.21965743074968	42.59333797600717	16.73830661899597	0.0	71.00608522150348	14.37525156690242	0.0	0.0	60.92558143313215	58.35093586565281	76.17016414670374	21.884711340657415	13.021986321705567	25.99779538695119	0.0	0.0	34.6965371468066	21.578744073937408	0.0	31.41458296355751	20.96676348652117
3R_5211	0.0	93.96818237344834	0.0	0.0	0.0	0.0	0.0	109.71769636724706	0.0	62.146155328100626	81.39113731905732	0.0	172.25193568112718	137.92342491448747	163.579110947532	0.0	0.0	0.0	260.10169976460793	89.9685110211426	0.0	85.74711460959338	0.0	8354.218880534669	0.0	0.0	0.0	0.0	0.0	42.468796052100714	33.37872840396272	0.0	47.198976726184576	57.33287467033597	0.0	0.0	80.99658194424195	33.24589662520903	0.0	0.0	0.0	34.56237125516707	0.0	0.0	27.67606822704339	0.0	0.0	62.645454915632236	83.62182864214873
3R_5212	0.0	0.0	0.0	0.0	0.0	0.0	0.0	0.0	0.0	0.0	0.0	0.0	0.0	0.0	0.0	0.0	0.0	0.0	0.0	0.0	0.0	0.0	8354.218880534669	0.0	0.0	0.0	1139.211665527455	973.1413001167768	0.0	0.0	815.3946510110893	0.0	0.0	0.0	0.0	0.0	0.0	0.0	0.0	0.0	0.0	0.0	0.0	0.0	0.0	0.0	0.0	0.0	0.0
3R_5213	0.0	0.0	0.0	0.0	0.0	0.0	0.0	0.0	0.0	0.0	0.0	0.0	0.0	0.0	0.0	0.0	0.0	0.0	0.0	0.0	0.0	0.0	0.0	0.0	0.0	0.0	0.0	0.0	0.0	0.0	0.0	0.0	0.0	0.0	0.0	0.0	0.0	0.0	0.0	0.0	0.0	0.0	0.0	0.0	0.0	919.793966151582	0.0	669.5232994108195	0.0
3R_5214	0.0	0.0	0.0	0.0	0.0	0.0	0.0	0.0	0.0	0.0	0.0	0.0	0.0	0.0	0.0	0.0	0.0	0.0	0.0	0.0	0.0	0.0	0.0	0.0	0.0	0.0	0.0	0.0	0.0	0.0	0.0	0.0	0.0	0.0	0.0	0.0	0.0	0.0	0.0	0.0	0.0	0.0	0.0	0.0	0.0	0.0	0.0	0.0	0.0
3R_5215	15.666958072086809	38.44152915277433	19.497510167951553	0.0	0.0	31.395597081465294	37.77137552962551	0.0	0.0	42.372378632795886	44.39516581039491	0.0	11.744450160076855	50.15397269617726	39.03592420338832	44.67496727558647	0.0	0.0	23.645609069509813	65.43164437901281	83.0675172780436	35.07836506756093	0.0	1139.211665527455	0.0	0.0	19.07770731744542	76.05091500115162	155.44798554955528	162.15358492620274	250.3404630297204	139.7280891385364	90.10713738635238	101.63555055195921	0.0	0.0	77.3149191285946	86.13709580167796	82.85175749290582	119.02211430883857	120.3962595006813	98.97406313979663	0.0	110.75668970405812	71.70617677006697	58.67904090281225	108.96807235480004	55.52665322067402	41.810914321074364
3R_5216	26.766165425608794	36.486283346638665	33.31046015069652	0.0	0.0	26.81885472762771	32.26519408320871	0.0	0.0	28.956383000286667	52.1446625671481	47.971754231108726	15.048576805929539	26.776686717049678	28.581772450982257	38.16240392614811	0.0	0.0	25.24829170058354	31.439949696080486	70.95821980018165	59.929522881091835	0.0	973.1413001167768	0.0	0.0	76.05091500115162	23.201597754827787	168.19726174857874	173.14424003530166	171.0773518470133	153.46158174557434	120.95541583372369	113.53315168029064	0.0	0.0	66.04421565889484	96.81621803322113	123.8543472875898	81.33718329334253	127.04420170263428	80.51996573070258	332.29215125938725	94.61095973357554	128.953887379412	65.16251531319111	59.23468783319512	51.08079668529413	48.703449243213335
3R_5217	51.062678160875514	48.7242427121584	47.66058041054824	0.0	0.0	38.37239643290202	30.77667635747263	73.14513091149804	0.0	34.52564184894479	13.56518955317622	27.455179419597506	33.49343193799696	56.19102496516156	18.175456771948	48.53576691668653	0.0	0.0	57.80037772546844	63.31117442228553	37.60257983779751	76.21965743074968	0.0	0.0	0.0	0.0	155.44798554955526	168.1972617485787	25.332264311779376	184.03144955910312	163.18489441937328	146.38180766894288	194.04023765209215	178.368943418823	0.0	0.0	98.9958223762957	132.9835865008361	84.38604929833	106.67908023236643	98.10065588944403	111.3676407110939	158.48111697491242	105.28722354583303	79.95308598923646	66.93757258543027	40.358545316592604	59.16515186476377	71.23340958405264
3R_5218	57.07005206215499	11.669251405853064	35.51180501178104	0.0	0.0	7.147799335540573	30.097779084881328	0.0	0.0	7.717496413293542	50.53698068830357	30.68520052778545	21.390763254519065	17.127745577616093	45.70592805886924	20.342196428317155	0.0	0.0	21.53347405458628	59.586987691562854	84.05282551978267	42.59333797600717	42.46879605210072	0.0	0.0	0.0	162.15358492620274	173.14424003530166	184.03144955910312	47.46512499940669	203.10847152999537	190.87039627420987	158.25539255250123	135.27560624830906	0.0	0.0	160.93438503953956	144.50013892656216	94.31381980401589	108.39050932700334	96.74286134426141	98.71736103600007	0.0	134.48452083165228	82.48553667667836	112.21887168733899	72.17057515437737	58.34625702926532	55.38352049501791
3R_5219	33.641036682186396	51.97212826476681	41.86622902501926	0.0	0.0	33.707259195340306	33.79373923669405	64.2524865712303	0.0	42.45944516423313	19.859994979393267	24.117306579201234	33.62452169117894	62.82128600557135	35.92298112846058	58.62314484393453	0.0	0.0	38.079957756633526	49.75998126683058	6.606206663284288	16.738306618995967	33.37872840396272	815.3946510110893	0.0	0.0	250.3404630297204	171.0773518470133	163.18489441937328	203.10847152999537	68.41496215675237	64.29269463541756	193.48347651110595	218.23798012355627	0.0	0.0	94.86585967442038	149.2649673823597	133.42821561999642	153.34287466775712	65.89779151155341	101.20146377797208	0.0	66.06206663284289	110.7516634359596	117.59922854906073	70.90388269661646	73.37241637378843	73.45547618736695
3R_5220	24.588692643800822	33.51806254872688	61.20119587136733	0.0	0.0	12.31854779103801	44.460549043320135	23.481509485355758	0.0	53.20146463632144	26.128694270761205	0.0	46.081165521703305	9.839343204162436	8.752198989996236	46.74377051613303	0.0	0.0	27.833160613108863	44.92795481531401	28.971399434478283	0.0	0.0	0.0	0.0	0.0	139.7280891385364	153.4615817455743	146.38180766894288	190.87039627420987	64.29269463541756	31.32827172889767	161.62252856425656	98.16191808387936	0.0	0.0	138.67750200215644	135.1888837738475	130.03267070851552	224.1607980124409	77.80596082581023	66.57257742390755	305.2596233096249	86.91419830343484	118.46327075905934	73.67561180688517	62.1895381649422	46.925287568217634	41.758585266855256
3R_5221	31.71326137594327	21.61495720454623	19.733557506546607	0.0	0.0	39.71961131977147	14.335746039391763	0.0	0.0	34.30828913996838	16.84973908179032	22.73528174697905	17.829952180068254	25.380581824457742	28.22036720341805	30.143884295714518	0.0	0.0	41.880782165487716	12.416961569503941	28.024392431172092	71.00608522150348	47.198976726184576	0.0	0.0	0.0	90.10713738635238	120.9554158337237	194.04023765209215	158.25539255250123	193.48347651110595	161.62252856425656	45.59901141343256	118.69154441437593	0.0	0.0	67.07223008457808	142.24091849090644	104.81850675555275	144.55567200318023	100.35022227574234	100.17229634972152	196.85426878481857	56.048784862344185	137.5091816026466	142.53465819298125	10.026118037487656	64.84487161363869	103.86924477826223
3R_5222	19.26114257097731	31.50697879580327	0.0	0.0	264.97085320614735	28.948587308939324	29.02285840327842	55.181547290586025	0.0	20.837240315892565	34.11246196460491	41.42502071251035	14.43876519680037	38.53742754963621	34.279446044151925	36.61595357097087	0.0	0.0	21.802642480268606	45.248868778280546	11.34713144517066	14.37525156690242	57.33287467033597	0.0	0.0	0.0	101.63555055195921	113.53315168029064	178.36894341882302	135.27560624830906	218.2379801235563	98.16191808387936	118.69154441437593	57.67012687427913	0.0	0.0	149.36722611482264	178.35445718935668	203.7178507766743	29.265437518290895	113.18914777278584	110.09131785101748	239.12003825920613	22.69426289034132	143.83415457995787	36.07035161378753	12.178784557301181	78.76744698950817	84.11372175180844
3R_5223	0.0	0.0	0.0	0.0	0.0	0.0	0.0	0.0	0.0	0.0	0.0	0.0	0.0	0.0	0.0	0.0	0.0	0.0	0.0	0.0	0.0	0.0	0.0	0.0	0.0	0.0	0.0	0.0	0.0	0.0	0.0	0.0	0.0	0.0	82644.62809917355	0.0	0.0	0.0	0.0	0.0	0.0	0.0	0.0	2104.3771043771044	0.0	0.0	0.0	0.0	0.0
3R_5224	0.0	0.0	0.0	0.0	0.0	0.0	0.0	0.0	0.0	0.0	0.0	0.0	0.0	0.0	0.0	0.0	0.0	0.0	570.2229571762559	0.0	0.0	0.0	0.0	0.0	0.0	0.0	0.0	0.0	0.0	0.0	0.0	0.0	0.0	0.0	0.0	0.0	0.0	874.6228189093454	0.0	0.0	0.0	0.0	0.0	0.0	0.0	0.0	0.0	0.0	366.6495563540368
3R_5225	27.211032440992874	37.092703568466455	33.8640966074948	0.0	0.0	13.63229873274151	8.200364424195012	25.98577019224273	0.0	73.59413130959284	9.638424156204156	0.0	10.199127770593059	21.777382881234864	48.428026267361446	0.0	0.0	0.0	30.80151707738779	35.5138859293984	32.06114701959577	60.925581433132145	80.99658194424195	0.0	0.0	0.0	77.31491912859458	66.04421565889483	98.99582237629572	160.93438503953956	94.86585967442038	138.67750200215644	67.0722300845781	149.36722611482264	0.0	0.0	0.0	110.23639407306153	179.87552613591396	82.68904783561416	110.70491972663265	114.6015467934487	0.0	64.12229403919154	124.54230702169527	50.95811446823169	51.61645532595792	89.02248856431949	52.81378651083078
3R_5226	33.50716103876667	36.54021418046541	13.89987365014852	0.0	0.0	22.382080011459625	16.82962795414667	31.998395813756535	0.0	42.29047636596729	15.82476916607027	32.02844125583518	25.11803382729342	31.285643286458505	11.926674803309254	26.540841843654274	0.0	0.0	29.499880104058725	55.3927785309252	52.63933632324763	58.350935865652815	33.24589662520903	0.0	0.0	0.0	86.13709580167793	96.81621803322113	132.9835865008361	144.50013892656216	149.26496738235974	135.1888837738475	142.24091849090644	178.35445718935668	0.0	874.6228189093453	110.23639407306155	90.49536841472477	147.66359280287648	169.70293501226107	171.662205132296	201.59745825924628	138.659715192945	171.07784305055483	121.07296475673616	117.13123844113383	98.87040561583905	66.9903926641866	97.55087684689552
3R_5227	0.0	27.824344910579512	0.0	0.0	0.0	0.0	15.378345751347528	0.0	0.0	27.602578080792746	18.075174651375068	0.0	19.12667597498231	40.83966348117292	36.32730905458178	24.252125092461227	0.0	0.0	19.254281670886563	13.32001332001332	90.18759018759019	76.17016414670374	0.0	0.0	0.0	0.0	82.85175749290582	123.85434728758979	84.38604929833001	94.31381980401589	133.42821561999645	130.0326707085155	104.81850675555276	203.7178507766743	0.0	0.0	179.87552613591396	147.6635928028765	67.46500252993759	77.53440589261484	115.33759313510647	30.70215836173283	0.0	0.0	159.80233680186353	152.90081515247078	0.0	83.47303473173854	49.52149852054523
3R_5228	0.0	23.982924157999506	0.0	0.0	0.0	14.690327888118464	35.34724247324656	0.0	0.0	79.30591463511348	10.386480956387166	21.02165230187093	32.97210559866353	117.33783910635502	20.874647740319382	13.93592262775757	0.0	0.0	33.19208258190147	53.578262533486416	0.0	21.884711340657415	0.0	0.0	0.0	0.0	119.02211430883857	81.33718329334256	106.67908023236643	108.39050932700333	153.34287466775712	224.16079801244095	144.55567200318023	29.265437518290895	0.0	0.0	82.68904783561416	169.702935012261	77.53440589261484	0.0	92.78651149227221	220.52856285946152	0.0	103.64842454394693	162.4626512491965	76.87830164849044	74.163344766849	71.9487724739985	49.798671086891574
3R_5229	0.0	4.756826283558221	43.427846803927615	89.70701688286059	0.0	34.96454595040629	31.548826541396796	33.324557866428506	0.0	9.437826430821676	18.540698687689346	50.033772796637734	32.69880217747863	41.891484299071685	18.631457352594122	33.1689810323182	0.0	0.0	26.33356462980933	31.880493692216604	10.278929017827776	13.021986321705567	0.0	0.0	0.0	0.0	120.3962595006813	127.04420170263428	98.10065588944403	96.7428613442614	65.89779151155341	77.80596082581023	100.35022227574234	113.18914777278584	0.0	0.0	110.70491972663265	171.662205132296	115.33759313510646	92.78651149227221	39.43603317674599	110.22511116989783	0.0	164.46286428524442	176.5271065778203	156.83875799387548	77.22604062089736	76.10922053693153	71.96230191318129
3R_5230	46.445308327179326	25.324758370149198	57.80112943406914	59.698641258924944	0.0	23.268368049738466	34.99209878409455	11.088490590306884	0.0	25.12291385604068	32.90280019281041	8.32417673892052	17.408440308199026	0.0	82.65965712774224	11.036723594086965	0.0	0.0	43.81145652063432	24.246832757471054	54.72375448734787	25.997795386951186	34.56237125516707	0.0	0.0	0.0	98.97406313979663	80.51996573070258	111.36764071109391	98.71736103600007	101.20146377797208	66.57257742390755	100.17229634972152	110.09131785101748	0.0	0.0	114.60154679344872	201.59745825924628	30.702158361732828	220.52856285946157	110.22511116989783	52.39508408363094	144.15037767398948	68.40469310918483	204.18460973887866	113.0715986758446	88.10184573366813	75.9742751104476	64.7920906323032
3R_5231	0.0	0.0	0.0	0.0	0.0	0.0	0.0	0.0	0.0	0.0	169.73029855559517	0.0	179.60415244800458	191.74720049087284	0.0	0.0	0.0	0.0	0.0	0.0	0.0	0.0	0.0	0.0	0.0	0.0	0.0	332.29215125938725	158.48111697491242	0.0	0.0	305.2596233096249	196.85426878481863	239.12003825920613	0.0	0.0	0.0	138.65971519294501	0.0	0.0	0.0	144.1503776739895	0.0	0.0	0.0	0.0	0.0	0.0	232.50947476109653
3R_5232	45.47769773702976	37.19573885615664	0.0	0.0	0.0	45.56722076407115	41.11571607131109	0.0	0.0	73.79855945211949	32.217325188793524	0.0	51.13729340533464	18.198229676217096	0.0	21.613583705086974	0.0	0.0	51.47846141174532	35.61253561253561	26.791838134430726	0.0	0.0	0.0	0.0	0.0	110.75668970405812	94.61095973357554	105.28722354583303	134.48452083165228	66.06206663284289	86.91419830343484	56.048784862344185	22.69426289034132	2104.3771043771044	0.0	64.12229403919154	171.07784305055483	0.0	103.64842454394693	164.46286428524436	68.40469310918483	0.0	0.0	65.73066203922805	187.36543754939632	86.26639061421669	37.19573885615664	99.30092151255162
3R_5233	9.297853962326954	27.883601679201192	23.142335779092516	95.60823569342263	0.0	41.92270571005884	30.82219321200037	8.879188868338499	0.0	30.17603188198355	26.347154721360727	33.328223005805775	27.879868434900857	40.9266386281986	49.64273776389252	13.256604108751878	0.0	0.0	31.57410600550021	26.696761197471087	38.3428861895497	34.6965371468066	27.67606822704339	0.0	0.0	0.0	71.70617677006697	128.953887379412	79.95308598923647	82.48553667667835	110.75166343595961	118.46327075905934	137.5091816026466	143.83415457995787	0.0	0.0	124.54230702169528	121.07296475673616	159.80233680186353	162.4626512491965	176.52710657782032	204.18460973887866	0.0	65.73066203922806	38.07587805774499	153.22644395899522	146.9753933796404	124.20877111644167	121.81163680100987
3R_5234	43.36946009359129	15.765081369496855	0.0	0.0	0.0	21.727416523265717	26.139792998979242	27.61107590698933	0.0	15.639429817667708	10.24126893418602	10.363875674947403	32.511126933192884	0.0	0.0	13.741086329061917	0.0	0.0	16.364014223601163	26.41459595101979	8.516610797699833	21.578744073937408	0.0	0.0	919.793966151582	0.0	58.679040902812254	65.16251531319111	66.93757258543027	112.21887168733899	117.59922854906073	73.67561180688517	142.53465819298123	36.07035161378753	0.0	0.0	50.95811446823169	117.13123844113382	152.90081515247078	76.87830164849044	156.83875799387548	113.0715986758446	0.0	187.36543754939635	153.22644395899522	21.658136068322754	118.83052481958329	153.70954335259432	178.8731831219473
3R_5235	48.810845769930076	19.960943088024433	0.0	125.47838634795157	0.0	85.58712769599452	14.70972202302807	0.0	0.0	0.0	34.57859498523926	17.496282040066486	18.295081367374383	0.0	8.68696520870434	11.598842435524936	0.0	0.0	9.208569494771835	0.0	0.0	0.0	0.0	0.0	0.0	0.0	108.96807235480004	59.23468783319512	40.358545316592604	72.17057515437737	70.90388269661646	62.1895381649422	10.026118037487656	12.178784557301181	0.0	0.0	51.616455325957915	98.87040561583905	0.0	74.163344766849	77.22604062089736	88.10184573366813	0.0	86.2663906142167	146.9753933796404	118.83052481958327	30.863006828440263	46.57553387205701	189.47355955686874
3R_5236	10.522959519227026	20.08211289073695	26.191620514848683	54.102892881682386	0.0	26.359185016173996	3.171217522372147	0.0	0.0	22.76806119144126	22.36403505338854	15.0878490008072	15.776690413215187	46.319221971817704	29.96467913447024	15.003323236096795	0.0	0.0	27.793406054118524	16.480573523958633	61.9928980935944	31.41458296355751	62.645454915632236	0.0	669.5232994108195	0.0	55.52665322067402	51.08079668529413	59.16515186476377	58.34625702926532	73.37241637378844	46.925287568217634	64.84487161363869	78.76744698950817	0.0	0.0	89.02248856431949	66.9903926641866	83.47303473173854	71.9487724739985	76.10922053693152	75.9742751104476	0.0	37.19573885615664	124.20877111644167	153.70954335259432	46.57553387205701	65.98408521242142	204.2397100204597
3R_5237	18.72866103183685	25.529963752557464	23.307795758447327	0.0	0.0	9.382764237406453	22.576408443350996	26.82801631858806	0.0	15.195890220836807	33.16941010857675	0.0	42.11880028809259	14.988818341517227	26.665422280293587	22.252307341748267	0.0	0.0	35.33316703189384	24.443303756935787	27.583589309042125	20.966763486521167	83.62182864214876	0.0	0.0	0.0	41.810914321074364	48.70344924321334	71.23340958405264	55.383520495017905	73.45547618736697	41.758585266855256	103.86924477826224	84.11372175180844	0.0	366.6495563540368	52.81378651083078	97.55087684689552	49.52149852054523	49.798671086891574	71.96230191318129	64.7920906323032	232.5094747610965	99.30092151255164	121.81163680100987	178.8731831219473	189.47355955686874	204.2397100204597	77.24456811653207
3R_5238	18.630977166805934	15.238083628126759	23.186228307834277	0.0	0.0	4.666913079677274	14.036659825198669	8.896029435182195	0.0	15.116632377105558	19.797844212743673	6.678286885848042	27.932746326669278	22.365960796943913	49.736891842155	30.990743065046473	0.0	0.0	14.059551338627458	24.315813789498	10.975888168870624	13.904937504258386	0.0	0.0	0.0	0.0	60.498675457124214	45.21946297365773	43.13331490924597	68.86831792232549	89.31065167546782	47.4751808656031	53.57721682431763	41.83750313781274	431.05306263201	0.0	98.50935641867264	102.4333031155089	61.579008947430005	99.07786812735752	71.58696510851321	92.47769606112271	0.0	175.61421070192998	76.29618808536287	104.67072161042185	123.69348753788113	271.7458247015939	300.5865732271833
3R_5239	80.71637396218922	22.005695954340826	20.09028574413414	0.0	0.0	24.262579338634435	24.324827914004924	30.83274622645727	0.0	26.196366214721134	22.872447792208387	57.86568217852721	30.253780814988453	25.839392670914663	34.476616235038584	23.016601874932388	0.0	0.0	24.364497759379873	29.496660556644123	9.510332024711646	48.19311946833351	96.10440782866506	0.0	0.0	0.0	72.0783058714988	61.570977903855244	64.06960521911003	59.67267152760249	56.280321022951114	92.55612243323876	33.159511175750055	112.7813491871687	0.0	0.0	56.90392568802537	102.7699778997834	85.37066877247649	73.58441972553011	51.08213861941034	101.98313490329085	0.0	95.10332024711647	77.77498219925096	120.92607607580373	132.69571341808847	149.6387324895176	231.0765897481892
3R_5240	0.0	48.47227507046658	66.37975859894456	182.82371223547696	0.0	0.0	16.07419850027728	101.87362576723574	0.0	38.46875135241704	18.89305585731964	38.238480657701864	13.32809095089265	14.229204018327215	31.642565579217166	33.79934175781926	0.0	0.0	13.417010757088375	32.486367327996284	20.948550360315068	0.0	0.0	0.0	0.0	0.0	57.73380386383483	117.12922435794691	64.68324321781493	98.5814134603062	72.31554370958078	45.30550065409817	51.12866528619271	35.489308845710234	0.0	0.0	50.13725072385656	72.02776155724021	23.505905858847036	67.53562504220977	80.3709925013864	32.09139629665287	0.0	41.897100720630135	59.96064012266234	93.22798570948162	67.45172985582192	87.25009512683982	163.91391931121646
3R_5241	46.48193711923547	29.568852339910013	0.0	0.0	0.0	23.286718497727215	9.338585353736274	44.3889418268121	0.0	8.38090895986215	0.0	11.107655396098991	34.84433872413969	31.000138880622185	33.08993845271448	7.363618423184205	0.0	525.7623554153522	17.538403256998407	16.1773032435493	36.511274681621686	23.12737633791872	0.0	0.0	0.0	0.0	100.62437424217268	85.9556984330276	56.368283718994874	57.27258773587715	58.51807038013339	49.351910708574984	44.556131814860365	54.12259541040391	0.0	0.0	54.61520312486346	71.73562552568762	81.93699045434062	47.08319600734498	77.04332916832428	74.5762206262911	192.35208124951913	54.76691202243253	74.64680862499085	116.06233011376429	166.5458392930619	139.39601817386148	157.87906764140703
3R_5242	117.50218554065106	19.220764576387165	29.24626525192733	0.0	0.0	35.320046716648456	28.32853164721913	22.44225607511872	0.0	0.0	8.324093589449044	16.84749646202574	26.425012860172924	9.403869880533236	25.094522702178207	33.506225456689855	0.0	0.0	35.46841360426472	36.8052999631947	13.844586213007265	17.539182533780465	0.0	0.0	0.0	0.0	28.616560976168127	40.7415616077598	23.31719783243329	60.80759434732603	40.96480304122698	59.88346677365846	135.16070607952858	46.908715639365795	0.0	0.0	115.9723786928919	34.00148518487288	31.06940905983968	53.559951438977365	53.11599683853587	42.41745563134141	0.0	55.37834485202906	73.59318142191084	114.42412976048388	29.718565187672738	76.88305830554866	136.8357195962434
3R_5243	0.0	0.0	0.0	0.0	0.0	0.0	0.0	0.0	0.0	0.0	0.0	0.0	0.0	0.0	0.0	0.0	0.0	0.0	0.0	0.0	0.0	0.0	0.0	0.0	0.0	0.0	0.0	523.9991616013415	0.0	0.0	0.0	0.0	0.0	0.0	0.0	0.0	0.0	0.0	0.0	0.0	0.0	0.0	0.0	0.0	0.0	0.0	0.0	0.0	0.0
3R_5244	94.00174843252084	25.627686101849548	0.0	0.0	0.0	0.0	28.32853164721913	0.0	0.0	0.0	0.0	0.0	0.0	37.615479522132944	33.45936360290427	0.0	0.0	0.0	70.93682720852944	24.536866642129798	0.0	0.0	0.0	0.0	0.0	0.0	0.0	97.77974785862352	31.08959710991105	173.73598384950296	54.61973738830263	59.88346677365846	38.617344594151014	0.0	0.0	0.0	66.2699306816525	27.201188147898296	0.0	71.41326858530314	84.98559494165738	28.278303754227604	0.0	0.0	158.50839075488489	105.62227362506206	118.87426075069095	76.88305830554866	114.02976633020283
3R_5245	35.18752015951676	12.790892884266402	14.59694194066343	0.0	0.0	5.876131155247386	24.743069731272588	0.0	0.0	19.033419512427237	20.77296191277433	33.634643682993485	4.396280746488471	18.774054257016804	41.749295480638764	16.723107153309087	0.0	0.0	26.55366606552117	30.616150019135095	20.729684908789388	26.2616536087889	34.91315353059265	0.0	0.0	0.0	47.60884572353543	73.20346496400829	69.82630706118529	95.38364820776293	47.70667211885776	97.13634580539107	77.09635840169612	76.09013754755632	0.0	0.0	99.226857402737	64.4871153046592	62.02752471409188	62.37469369570059	121.94798653270063	63.512226103524924	0.0	82.91873963515755	67.81049791270812	61.50264131879234	81.57967924353387	70.34991086346521	128.05372565200688
3R_5246	0.0	27.21639428499266	24.84743673842607	0.0	0.0	30.007681966583444	36.10160435529755	0.0	0.0	53.99894594057524	7.072095773149799	14.313523416924312	14.967012704000386	7.989466687119703	14.21342884757519	37.95556162844542	0.0	0.0	45.20060026397151	10.423181154888473	11.762270400481782	0.0	59.43041886559217	0.0	0.0	0.0	48.62488816275722	27.69101260494894	79.24055848745621	51.661736660939596	46.40457363477745	25.438301942468737	41.01130599683721	59.78000956480153	0.0	0.0	28.151251041596293	28.887440665196873	0.0	60.672248513529915	99.27941197706826	60.06265736416229	0.0	70.5736224028907	76.952970192267	97.21399642252494	63.121749229914656	81.649182854978	135.63052694397297
3R_5247	0.0	0.0	0.0	0.0	0.0	0.0	0.0	0.0	0.0	0.0	0.0	0.0	0.0	0.0	0.0	0.0	0.0	0.0	0.0	0.0	0.0	0.0	0.0	0.0	0.0	0.0	0.0	0.0	0.0	0.0	0.0	0.0	0.0	0.0	0.0	0.0	0.0	0.0	0.0	0.0	0.0	0.0	0.0	0.0	0.0	0.0	0.0	0.0	0.0
3R_5248	0.0	0.0	0.0	0.0	0.0	0.0	0.0	0.0	0.0	0.0	0.0	0.0	0.0	0.0	259.00025900025895	0.0	0.0	0.0	0.0	0.0	0.0	0.0	0.0	0.0	0.0	0.0	0.0	0.0	0.0	0.0	0.0	0.0	0.0	0.0	0.0	0.0	0.0	0.0	0.0	0.0	0.0	0.0	0.0	0.0	0.0	272.53154552639467	0.0	0.0	0.0
3R_5249	12.164932150090934	13.266096335075062	30.278486378465942	0.0	0.0	30.47219716730455	29.328362175944513	23.234335701299383	0.0	26.320724609548503	38.78048307555084	8.721056992107444	27.35766037288491	9.735771170434411	12.990105869362834	23.12586541324476	0.0	0.0	18.360119983384095	19.05215527506549	7.166609333791997	45.395531263902384	0.0	0.0	0.0	0.0	54.3153549508446	71.70514842965724	60.350394389827336	58.457048683479805	53.013274523940794	69.74662600696692	59.970464546210984	36.4232380258605	0.0	0.0	51.456652058694885	63.36276768569251	80.41494109605564	46.20858555519616	142.97576560772947	65.87181345102431	0.0	57.332874670335976	64.46895892887756	72.90007905102323	61.5349114474165	106.1287706806005	53.124455843247446
3R_5250	0.0	85.01883167121517	0.0	0.0	0.0	78.11523559555054	0.0	0.0	0.0	0.0	110.45940064729207	111.78180192264698	116.88524206933633	0.0	0.0	0.0	0.0	0.0	0.0	40.700040700040695	0.0	0.0	0.0	0.0	0.0	0.0	0.0	108.12681112408632	154.70775704693833	57.63622321356526	0.0	297.991537040348	128.11150825678672	0.0	0.0	0.0	0.0	0.0	0.0	118.45534233593935	0.0	0.0	0.0	0.0	75.12075661626064	116.79923379702628	0.0	85.01883167121517	37.828922480972054
3R_5251	1091.4647456887142	0.0	0.0	0.0	0.0	0.0	0.0	0.0	0.0	0.0	0.0	0.0	0.0	0.0	0.0	0.0	0.0	0.0	0.0	0.0	0.0	0.0	0.0	0.0	0.0	0.0	0.0	0.0	0.0	0.0	0.0	0.0	0.0	0.0	0.0	0.0	0.0	0.0	0.0	0.0	0.0	0.0	0.0	0.0	0.0	0.0	0.0	0.0	0.0
3R_5252	26.16027353182005	0.0	65.11285685915112	0.0	0.0	13.10588506663032	15.767411755709185	24.982325005058925	0.0	14.150456139953672	27.79870402441838	18.75433694041747	19.61057323666628	41.872890653133354	18.623187731043924	37.29854125405156	0.0	0.0	9.8707036528513	27.314008672197755	30.82310006411205	19.52430971802992	155.7377687449872	0.0	0.0	0.0	21.236968465225527	90.70558057013899	43.260491318052	58.019953061857976	53.20151517915231	99.99183400022332	85.97629848391546	52.21795775567218	0.0	0.0	55.3278915278244	22.70991340710018	103.75776021581615	19.873998847308066	23.65111763356378	94.43673211132202	0.0	0.0	81.92263604356519	97.98071543558797	99.24655324991109	49.92450701332343	63.467965813614896
3R_5253	0.0	13.936304584440302	10.602722354991869	0.0	0.0	0.0	35.94504926269001	16.27209547163855	0.0	13.825228830579194	30.177546577534265	18.323296238838058	15.966544341648284	27.273669454035684	27.292741950157385	28.34322511889983	0.0	0.0	38.57536050281697	15.566971334534216	25.09556390735922	19.075572330755165	50.71945547592601	0.0	0.0	0.0	65.70474913926779	59.08056462113997	64.80819310812768	50.38795576693303	74.25536717793962	43.41940869278271	63.000195300605434	51.017805214019695	0.0	0.0	66.06876436995626	44.375919259494104	33.791013843052	64.72408124166677	107.83514778807006	69.19968260412246	0.0	90.34403006649322	55.412145275047415	82.9649371030048	102.35249120576621	97.5541320910821	82.67899796361627
3R_5254	41.778554858898154	31.322727457816118	38.99502033590311	0.0	0.0	5.23259951357755	25.18091701975034	9.974336033386098	0.0	33.89790290623671	36.99597150866242	0.0	11.744450160076855	16.717990898725755	14.870828267957457	34.74719676990059	0.0	0.0	11.822804534754907	35.4421407052986	0.0	23.385576711707287	62.179194219822115	759.4744436849701	0.0	0.0	46.634395664866574	79.6723871440636	41.452796146548074	50.19039533430085	72.82631651773686	73.19090383447144	77.23468918830203	41.696636123880715	0.0	0.0	58.90660505035779	87.64827292100564	55.23450499527055	63.47846096471392	51.93564135323507	40.846438756106544	0.0	61.5314942800323	72.96417987129622	70.4148490833747	85.85363276438792	79.73057898353194	88.68981825682444
3R_5255	26.820976685866018	18.28049964261623	0.0	0.0	0.0	26.873773884066537	24.248449614752758	25.613277923275426	0.0	43.52351902159129	28.50078733425011	38.455991924241694	15.079393004166938	0.0	4.773383612974056	6.373425365595613	0.0	0.0	20.239995749600894	17.502406580904875	7.900391859436228	50.04353787795382	0.0	0.0	0.0	0.0	54.433321902335734	60.44768485367011	66.52961565841034	39.65686894148381	54.54517119391588	51.25861251479025	22.036928382737372	46.84467643712775	0.0	0.0	28.36262562279599	100.8950555601907	17.729710562475066	30.563904029341348	60.62112403688189	80.6848530325402	0.0	47.40235115661737	64.60897838668151	95.4325480239184	93.2736946982384	87.74639828455791	104.1134576404637
3R_5256	39.21430224031309	42.763963235820796	97.60430239764968	0.0	0.0	58.937243622990245	35.45307254053173	0.0	0.0	0.0	55.560417092051104	56.22557701498411	29.396288424623503	0.0	27.916195580866237	0.0	0.0	0.0	14.796204477627398	51.179691898254774	69.30583277888668	29.26697923800493	0.0	0.0	0.0	0.0	47.75138717779751	13.596784632370136	64.847562834046	28.990675149338212	91.14191707908384	49.96265291694458	48.3294911387878	39.13741145160658	0.0	0.0	55.29107989008133	113.47401842137215	155.53308966482618	59.58232788155032	70.90614508106344	23.593474988557166	0.0	0.0	85.01690419445066	58.74931520329466	74.38539070926471	64.14594485373121	85.6247466934577
3R_5257	8.272153862061835	31.573309277478646	20.58937073735684	0.0	0.0	33.15375051802736	9.971643139821134	15.79934827688358	0.0	31.321662285362716	11.720323773944255	17.790956263899186	15.50267421130145	39.7219463753724	26.499815973500183	39.31397120251609	0.0	0.0	28.09098357457766	25.910931174089068	24.366471734892787	30.86896125945362	24.622960911049553	0.0	0.0	0.0	63.79585326953748	68.83694249247097	62.925344550459975	94.7903527882888	57.67844268204758	52.69745076081945	98.55146340427339	45.40763673890609	0.0	0.0	46.65403119988337	88.56706860955686	65.61859193438141	62.84367635506677	52.351126484060956	57.23528679855667	0.0	58.4795321637427	81.6997534062321	65.06332055303822	99.37888198757764	96.9751642093987	86.2977271586975
3R_5258	32.41974492144696	8.838591411363954	40.34633292180074	0.0	0.0	16.241781658480807	9.770071145658084	0.0	0.0	35.07258270991817	22.966806075179544	0.0	24.302872113426364	25.945990825497645	11.539615500011541	15.407703235309526	0.0	0.0	12.23250568199889	0.0	19.099132135435767	96.78387193558065	0.0	0.0	0.0	0.0	65.79605328953947	56.20453053479734	75.05623856732652	59.91884591509259	75.35000075350001	82.6115152191064	66.59261567803269	80.89044198537499	0.0	0.0	22.855471142682134	75.0501428767095	0.0	24.62932860450224	58.620426873948496	58.516489946867026	0.0	38.19826427087153	78.09583608621155	48.569978410644595	122.99366582620996	114.9016883477314	86.51961478321331
3R_5259	13.274571231349228	21.714269170080634	0.0	0.0	0.0	13.30070227708023	24.002688301089723	25.35368389026926	0.0	43.08240227475084	4.701988000526623	28.549676437000382	0.0	15.93574706782254	37.8000378000378	37.85297902944962	0.0	0.0	20.03486065754413	31.185031185031185	46.92192192192193	69.35087580248872	0.0	0.0	0.0	0.0	53.88163282900125	96.65660210619339	57.07461847812725	58.8824118235883	50.13575219054672	76.10864932516998	87.25432454246014	52.994170641229466	0.0	0.0	84.22549973796512	69.14247960296852	87.75008775008776	10.084711577248891	48.005376602179446	95.84052137243627	0.0	46.92192192192193	54.36103401082105	34.80301493546527	83.9348665435622	72.38089723360211	83.73483111328679
3R_5260	0.0	0.0	0.0	0.0	0.0	0.0	62.32276962388208	0.0	0.0	0.0	0.0	0.0	77.51337105650724	0.0	0.0	0.0	0.0	0.0	0.0	0.0	121.83235867446393	0.0	0.0	0.0	0.0	0.0	83.94191219675984	71.70514842965724	68.39711364180431	0.0	0.0	526.9745076081945	84.95815810713223	0.0	0.0	0.0	145.79384749963552	0.0	0.0	0.0	0.0	62.212268259300735	0.0	0.0	149.45076842603433	77.45633399171217	0.0	56.38090942406901	0.0
3R_5261	0.0	0.0	0.0	0.0	0.0	0.0	0.0	0.0	0.0	0.0	0.0	0.0	230.1178203240059	0.0	0.0	0.0	0.0	0.0	231.65307635285396	0.0	0.0	0.0	0.0	0.0	0.0	0.0	249.2025518341308	0.0	0.0	0.0	178.3675799086758	0.0	0.0	306.37254901960785	0.0	0.0	0.0	177.65776009096075	0.0	0.0	0.0	0.0	0.0	0.0	0.0	0.0	0.0	0.0	148.95138226882744
3R_5262	29.565636452064496	16.120952280772176	73.58879684156884	76.00459067727691	0.0	0.0	31.18483205408697	0.0	0.0	15.992464350797903	5.2362244099167805	0.0	33.245012417012134	23.661806531605077	47.35670649891869	14.051268864706655	0.0	0.0	11.155603375908694	23.15216762169358	34.83543739375191	44.131697812612394	44.00265776052873	0.0	0.0	0.0	72.00434906268339	102.5130037745288	88.00531552105748	87.43011738039696	68.71647924246953	103.59073748129481	36.438036208476575	14.753832307941988	0.0	0.0	62.53009260706715	72.72070841947529	0.0	101.07476163202048	46.77724808113045	71.15323382553582	0.0	87.08859348437979	67.65955279884423	38.75730782881008	56.082890512176995	76.57452333366786	57.38382823298695
3R_5263	37.138686998859846	30.375348177428485	46.21905056826323	0.0	0.0	27.908845987824304	55.960899000650265	17.733200452551277	0.0	20.0888328187244	26.309800532247266	0.0	41.76051181683283	22.291971323608088	26.438589765621902	35.30082480377154	0.0	0.0	0.0	33.9295235325481	54.69789259959393	97.01256728514487	165.82097967034792	0.0	0.0	0.0	75.37317257743086	103.01684840555674	128.97187307693724	123.55288681320039	102.50235215923904	106.46578544541735	61.02854457601182	18.53293302198006	0.0	0.0	91.63790981782384	26.866958047782347	73.65035720423245	70.53578985977485	117.51788790136555	50.27550979366931	0.0	43.75831407967514	62.62429804871634	48.68474679063194	46.96544517371344	65.81325438442838	58.56689510759188
3R_5264	60.71188325833392	36.414122588474726	0.0	0.0	0.0	30.415697419775558	21.955487444754503	0.0	0.0	39.407883415717706	47.310484949674546	60.93420846463204	36.40924722060909	34.0120188756987	17.28802717677872	11.541493399996998	0.0	0.0	36.65215546744784	22.186301543532693	85.83985716247768	45.31136155204101	72.28619550524436	0.0	772.5587144622991	0.0	83.78627206289687	122.09374778968214	100.39749375728384	58.34866107776261	81.13630334535563	69.61730593402446	49.882725711851435	78.77069245497952	0.0	0.0	42.801036812315736	45.67714968964134	16.053168092723098	46.12290832610741	54.88871861188626	40.18035867179807	0.0	42.91992858123884	58.49947672218072	45.47807001985572	92.13122557562822	69.51787039617903	61.86361488544626
3R_5265	0.0	47.65290387265619	0.0	0.0	0.0	70.05352088995993	21.0699754956185	0.0	0.0	18.909239432571542	0.0	50.12280086211217	13.102794039801047	27.977349537814185	49.77229176517432	49.842000857282414	0.0	0.0	79.14126451912449	91.24920156948627	61.783313562672994	260.9031423174461	0.0	0.0	0.0	0.0	28.3789382871608	60.60488523858932	80.93252770782895	25.844000444516805	50.78080566795041	0.0	57.44501793720685	52.33410090014653	0.0	0.0	49.289734919805596	30.347233040448813	92.43425613532375	53.115206883730814	31.604963243427747	21.032617383037614	0.0	82.37775141689733	0.0	39.27945762924906	44.207687716893965	9.530580774531238	33.92486998293579
3R_5266	82.72153862061835	5.638090942406901	51.4734268433921	0.0	0.0	0.0	49.85821569910567	39.498370692208944	0.0	55.93153979529056	14.650404717430318	14.825796886582653	31.0053484226029	33.101621979476995	51.52741994847258	49.14246400314512	0.0	0.0	31.212203971752956	53.98110661268556	97.46588693957115	108.04136440808767	184.67220683287164	0.0	0.0	0.0	8.394191219675983	35.85257421482862	47.87797954926302	45.86629973626878	18.024513338139872	52.69745076081945	59.47071067499257	30.959752321981423	956.9377990430622	0.0	58.31753899985421	29.921306962688128	27.34107997265892	31.421838177533385	37.39366177432925	18.66368047779022	0.0	0.0	9.963384561735621	23.23690019751365	52.30467473030402	11.276181884813802	30.103858311173546
3R_5267	38.446899065355886	20.96354753536812	23.923559442868147	0.0	0.0	9.630645484382946	63.72533684633735	36.7157066121316	0.0	20.796462937583577	27.236564543167912	13.781318045257848	28.821018592439092	61.539218944233156	13.684945191794505	63.95252164792858	0.0	0.0	36.266626434889076	40.142505895930555	79.27447995941147	100.42983971397581	57.220677263936096	0.0	0.0	0.0	46.81691776140226	6.665351370662856	44.504971205283624	14.211671477317461	33.50936921963381	61.23113774801672	15.794569511110689	57.55726948313571	0.0	0.0	13.552265667774337	27.813347959445913	25.414898213332656	29.208166603382303	26.06945598259255	28.91470393656345	0.0	0.0	41.6765841501172	35.999763841549196	48.61980527767986	15.722660651526093	18.655359031712244
3R_5268	0.0	72.38089723360211	0.0	0.0	0.0	0.0	0.0	0.0	0.0	0.0	188.07952002106492	0.0	0.0	0.0	0.0	0.0	0.0	0.0	0.0	0.0	0.0	0.0	0.0	0.0	0.0	0.0	0.0	92.05390676780324	87.80710535096502	0.0	154.26385289398988	0.0	0.0	264.97085320614735	0.0	0.0	0.0	76.82497733663169	0.0	0.0	0.0	0.0	0.0	0.0	0.0	0.0	0.0	0.0	0.0
3R_5269	69.75040978365747	12.677364249198948	86.80429970631212	0.0	0.0	58.2397614499371	0.0	44.40645225751302	0.0	25.152645115041913	16.47086920894533	16.668055671305943	26.143563019058654	37.21484127870195	74.481731286465	11.049784805440915	0.0	0.0	61.40862615744295	18.206645425580337	54.78851632697786	34.70474934494786	69.20654693934047	0.0	0.0	0.0	122.684333210649	16.123051126195122	15.37923265318677	25.782831212695466	47.28324011780282	14.811413675378247	76.41207119694734	0.0	0.0	0.0	0.0	0.0	0.0	0.0	0.0	13.988557360079456	0.0	27.39425816348893	22.40287652934637	8.70810855528125	44.103054136498955	38.03209274759685	0.0
3R_5270	42.66311709532434	17.446861222431778	26.547098534865636	0.0	0.0	32.060324706968636	44.999611074789996	20.371038087729914	0.0	23.07707396548362	15.111709534808691	0.0	15.990814875935262	59.75184206393106	45.55704881437781	40.55187040433257	0.0	0.0	56.34124766888088	22.27233497591804	0.0	47.761422144105765	63.4956918173102	0.0	0.0	0.0	77.92653086669887	29.5851861056132	28.22030747436009	15.77017182390711	18.592060446506924	0.0	17.52665585272001	21.289731962274598	0.0	0.0	30.076906650304828	6.172690904354772	56.403965198753475	16.205616866806036	9.642773801740713	19.25135337014192	0.0	0.0	5.138553384174181	31.958096543811756	53.9516188857642	17.446861222431778	20.701169305548223
3R_5271	43.36946009359129	23.647622054245282	26.98662003378725	0.0	0.0	43.454833046531434	32.674741248724054	82.83322772096798	0.0	46.91828945300312	38.404758503197584	31.09162702484221	16.255563466596442	8.677301567467754	46.31130458945029	20.611629493592876	0.0	0.0	16.364014223601163	56.60270560932813	12.77491619654975	48.55217416635917	0.0	0.0	0.0	0.0	35.20742454168735	67.66876590215999	14.343765554020772	8.015633691952784	44.09971070589777	0.0	0.0	54.105527420681305	0.0	0.0	0.0	18.824663320896505	28.668902841088272	65.89568712727751	0.0	19.570084386203874	0.0	25.5498323930995	15.670886313988147	16.243602051242068	0.0	11.823811027122641	5.260975974174921
3R_5272	21.95124628200766	29.922829023947244	0.0	0.0	0.0	10.99722869836801	26.461064197849375	41.92564486882514	0.0	35.62120411543645	15.550708917942794	15.736879376819575	8.227676257394624	26.35184989986297	23.440246903934057	20.86495678345826	0.0	0.0	16.56513618612587	17.189514396218307	25.86385267949514	0.0	0.0	0.0	0.0	0.0	0.0	22.83348301949979	14.520057644628848	0.0	25.509553327721232	13.983960397424152	27.05371515143317	10.954102311315587	0.0	0.0	0.0	19.05602789802484	0.0	33.35278912699074	29.76869722258055	39.6212211260351	0.0	129.3192633974757	21.151319181338188	24.664866131439073	27.759464242340123	23.93826321915779	21.302544056323924
3R_5273	0.0	24.364759948233004	37.07335519425511	76.58081956793102	0.0	29.848429674114843	26.932508480373606	0.0	0.0	40.28427809365128	10.551845702470661	10.6781706158101	11.16568650548626	17.88089890854993	10.603498094021218	0.0	0.0	0.0	33.720538786768735	15.551797204564451	35.099542301968384	44.4662823297664	0.0	0.0	0.0	0.0	24.183416705662427	10.329020622922577	19.705006204613827	27.52905278585755	12.982022495248579	47.44368671605238	36.7142912214294	0.0	0.0	0.0	10.500694095879739	8.620240065065571	39.384421492078815	33.947020017426134	13.466254240186803	13.442377902881507	184.91466188354073	35.099542301968384	25.116189285648932	22.31494080125142	9.418013835062323	32.48634659764401	3.613680236999605
3R_5274	0.0	7.247884161416179	33.08508491287043	0.0	0.0	13.318700521027566	8.011722752731798	50.775983975099464	0.0	14.380233506231674	9.416701273043845	0.0	9.964506428103098	10.638207334405667	28.388391040623787	37.90420092258825	0.0	0.0	0.0	13.878768953193852	62.647220969277804	19.84134857678007	79.1333317506667	0.0	0.0	0.0	32.37272662527274	36.87138890834879	0.0	39.30806021601745	15.447259965027405	16.935919561156453	21.843098836745774	0.0	0.0	0.0	0.0	30.771574142953966	70.29506352916367	0.0	12.017584129097697	23.992552711638307	0.0	0.0	25.616279658048285	9.957174193792499	50.429067314400015	28.991536645664716	19.34957063302765
3R_5275	0.0	0.0	94.76696802562499	0.0	0.0	0.0	0.0	0.0	0.0	0.0	0.0	0.0	0.0	30.471454341572816	0.0	0.0	0.0	0.0	0.0	0.0	0.0	56.832389915660734	0.0	0.0	0.0	0.0	0.0	0.0	0.0	0.0	22.123110686347385	0.0	0.0	37.99969600243198	0.0	0.0	0.0	0.0	0.0	0.0	68.84491993335811	22.907618157494458	0.0	0.0	55.0303217072607	0.0	96.29736626703259	20.76041238483161	0.0
3R_5276	0.0	14.53510555030273	16.58743402348117	0.0	0.0	6.677421767326573	8.033464198465126	12.728443744097182	0.0	7.209628603192135	14.163383122346135	47.77648250425211	9.99154715111016	5.3335381411979546	18.976952491199437	25.3380411413774	0.0	0.0	40.23282737200177	31.311971610479073	23.5564601236243	39.790384255740754	39.674038102946184	0.0	0.0	0.0	16.230288314841623	0.0	13.224679367648731	9.853682666091212	11.616884444527052	0.0	10.951187272968198	13.302471599223136	0.0	0.0	18.792965417185037	11.570654659926888	17.62145588468519	40.50304785435104	6.025098148848844	36.08649210427553	165.4697686732634	0.0	22.475070330916516	9.984195019284472	42.13826407207329	10.901329162727047	16.168399703536224
3R_5277	35.98235425347409	9.80986519283252	89.55999176048076	0.0	0.0	0.0	0.0	0.0	0.0	0.0	0.0	25.795800443687767	26.973517400616075	0.0	12.807705115397422	34.20171487398378	0.0	0.0	0.0	37.56926833849911	0.0	0.0	0.0	0.0	0.0	0.0	14.6052777631725	0.0	0.0	0.0	10.45377757706525	0.0	14.782097106552312	17.955900308841485	0.0	0.0	25.36706137814171	10.412176415587444	0.0	0.0	16.26555800623296	54.12239454792646	0.0	0.0	0.0	0.0	22.751575546606603	9.80986519283252	17.45950268352556
3R_5278	0.0	32.79297793032585	0.0	0.0	0.0	0.0	12.082985947487344	0.0	0.0	21.687739920622874	28.403845880732256	0.0	30.05620510354363	16.044153510460788	28.54288568574283	0.0	0.0	0.0	30.256728339964603	20.931449502878074	0.0	0.0	0.0	0.0	0.0	0.0	0.0	0.0	39.78199466921271	14.82074311205964	11.648495014444135	0.0	0.0	20.008003201280513	0.0	0.0	28.266154107072197	34.80641830353517	0.0	0.0	0.0	0.0	0.0	0.0	9.658382993519226	0.0	0.0	32.79297793032585	9.727437209392814
3R_5279	0.0	0.0	0.0	0.0	0.0	0.0	0.0	0.0	0.0	0.0	0.0	0.0	0.0	0.0	0.0	0.0	0.0	0.0	0.0	0.0	0.0	0.0	0.0	0.0	0.0	0.0	0.0	0.0	0.0	0.0	0.0	0.0	0.0	0.0	0.0	0.0	0.0	0.0	0.0	0.0	0.0	0.0	0.0	0.0	0.0	0.0	0.0	0.0	0.0
3R_5280	119.06888134785974	0.0	0.0	0.0	0.0	0.0	35.88280675314423	0.0	0.0	0.0	0.0	0.0	0.0	47.6462740613684	42.38186056367875	56.588291882409536	0.0	0.0	0.0	31.08003108003108	0.0	0.0	0.0	0.0	0.0	0.0	0.0	0.0	0.0	0.0	0.0	0.0	0.0	0.0	0.0	0.0	0.0	34.45483832067118	0.0	0.0	0.0	0.0	0.0	0.0	28.68247070802679	0.0	75.28703180877093	0.0	0.0
3R_5281	0.0	30.295171919041604	27.658232749560238	0.0	0.0	11.134072041899742	0.0	21.22367203484078	0.0	12.021484797630325	31.488426428866074	31.865400548084892	41.65028422153952	0.0	0.0	21.124588598637043	0.0	0.0	8.385631723180236	5.80113702285648	0.0	0.0	0.0	0.0	0.0	0.0	27.062720561172576	15.411740047098279	0.0	8.21511778835885	6.456744974069713	28.315937908811357	9.13011880110584	0.0	0.0	0.0	0.0	12.862100278078609	58.76476464711759	16.883906260552443	10.0463740626733	13.371415123605363	0.0	26.185687950393834	10.707257164761133	33.29570918195772	0.0	18.177103151424962	5.391905240500542
3R_5282	0.0	0.0	0.0	0.0	0.0	0.0	0.0	0.0	0.0	0.0	0.0	0.0	0.0	0.0	0.0	0.0	0.0	0.0	0.0	0.0	0.0	0.0	0.0	0.0	0.0	0.0	0.0	0.0	0.0	0.0	0.0	0.0	0.0	0.0	0.0	0.0	0.0	0.0	0.0	0.0	0.0	0.0	0.0	0.0	0.0	0.0	0.0	0.0	0.0
3R_5283	0.0	9.44653685235724	0.0	0.0	0.0	0.0	20.884173242570714	33.08946398377292	0.0	0.0	12.27326673858801	24.840400427254885	25.974498237630293	0.0	24.666691333358	0.0	0.0	0.0	26.147789923426195	27.133360466693798	0.0	0.0	0.0	0.0	0.0	0.0	14.064341549721666	0.0	0.0	25.616099206029006	30.199801889299604	22.07344718817393	0.0	0.0	0.0	0.0	48.85508117271736	10.026540252047168	0.0	26.32340940798652	15.663129931928037	0.0	0.0	0.0	0.0	12.977692644114033	21.908924600435988	0.0	0.0
3R_5284	12.891315893961192	17.572790010782665	0.0	0.0	0.0	25.83338500010333	19.424747750225713	49.243375534906164	0.0	6.97309223169633	4.566235066128216	0.0	9.663740486047493	5.158553294045791	13.765761797257861	6.126685144749063	0.0	0.0	29.184639540517033	3.3649639948852546	30.378147176047438	19.242462727349697	0.0	0.0	0.0	0.0	5.232599513577549	4.469809121271285	0.0	28.591197342162292	14.981004086817915	0.0	10.59189635193906	6.433019401986517	0.0	0.0	9.088199155161007	22.382080011459625	34.086648259876604	0.0	5.827424325067715	11.634184024869233	0.0	15.189073588023719	6.210771216305013	4.828314782947937	0.0	24.60190601509573	6.255176158270969
3R_5285	0.0	191.29237126023412	0.0	0.0	0.0	351.51856017997744	0.0	0.0	0.0	0.0	0.0	0.0	0.0	0.0	0.0	0.0	0.0	0.0	0.0	0.0	0.0	0.0	0.0	0.0	0.0	0.0	0.0	0.0	0.0	0.0	0.0	0.0	0.0	0.0	0.0	0.0	0.0	0.0	0.0	0.0	0.0	0.0	0.0	0.0	0.0	0.0	0.0	191.29237126023412	0.0
3R_5286	0.0	0.0	0.0	0.0	0.0	0.0	0.0	0.0	0.0	0.0	0.0	0.0	0.0	0.0	0.0	0.0	0.0	0.0	0.0	0.0	0.0	0.0	0.0	0.0	0.0	0.0	0.0	0.0	0.0	0.0	0.0	0.0	0.0	0.0	0.0	0.0	0.0	0.0	0.0	0.0	0.0	0.0	0.0	0.0	0.0	0.0	0.0	0.0	0.0
3R_5287	0.0	0.0	0.0	0.0	0.0	0.0	0.0	0.0	0.0	0.0	0.0	0.0	0.0	0.0	0.0	0.0	0.0	0.0	0.0	0.0	0.0	0.0	0.0	0.0	0.0	0.0	0.0	0.0	0.0	0.0	0.0	0.0	0.0	0.0	0.0	0.0	0.0	0.0	0.0	0.0	0.0	0.0	0.0	0.0	0.0	0.0	0.0	0.0	0.0
3R_5288	0.0	0.0	0.0	0.0	0.0	0.0	0.0	0.0	0.0	0.0	0.0	0.0	0.0	0.0	0.0	0.0	0.0	0.0	0.0	0.0	0.0	0.0	0.0	0.0	0.0	0.0	0.0	0.0	0.0	0.0	0.0	0.0	0.0	0.0	0.0	0.0	0.0	0.0	0.0	0.0	0.0	0.0	0.0	0.0	0.0	0.0	0.0	0.0	0.0
3R_5289	0.0	0.0	0.0	0.0	0.0	0.0	0.0	0.0	0.0	34.06087359328592	0.0	0.0	47.203655451078134	0.0	67.24045185583647	0.0	0.0	0.0	0.0	0.0	0.0	0.0	0.0	0.0	0.0	0.0	0.0	43.66659680011178	0.0	0.0	36.58822151972837	0.0	25.86866993646655	0.0	0.0	0.0	44.392357411747994	18.22130872727803	0.0	0.0	0.0	0.0	0.0	74.19278252611585	15.168614316744936	23.584460670553383	0.0	34.33452817491382	0.0
3R_5290	0.0	35.354365645455815	0.0	0.0	0.0	0.0	0.0	0.0	0.0	0.0	0.0	0.0	0.0	0.0	46.158462000046164	30.815406470619052	0.0	0.0	0.0	16.924769400016924	0.0	0.0	193.00175631598248	0.0	0.0	0.0	26.31842131581579	22.48181221391894	0.0	0.0	56.512500565125	0.0	0.0	0.0	0.0	0.0	0.0	0.0	0.0	49.25865720900448	0.0	39.01099329791135	0.0	0.0	0.0	0.0	0.0	0.0	0.0
3R_5291	0.0	0.0	0.0	0.0	0.0	0.0	0.0	0.0	0.0	0.0	0.0	0.0	0.0	0.0	537.9236148466917	0.0	0.0	0.0	0.0	0.0	0.0	0.0	0.0	0.0	0.0	0.0	0.0	0.0	0.0	0.0	0.0	0.0	0.0	0.0	0.0	0.0	0.0	0.0	0.0	0.0	0.0	0.0	0.0	0.0	0.0	0.0	0.0	0.0	0.0
3R_5292	NA	NA	NA	NA	NA	NA	NA	NA	NA	NA	NA	NA	NA	NA	NA	NA	NA	NA	NA	NA	NA	NA	NA	NA	NA	NA	NA	NA	NA	NA	NA	NA	NA	NA	NA	NA	NA	NA	NA	NA	NA	NA	NA	NA	NA	NA	NA	NA	NA
3R_5293	0.0	0.0	101.03255268847623	0.0	0.0	0.0	0.0	0.0	0.0	0.0	0.0	0.0	30.42880268747185	0.0	0.0	0.0	0.0	0.0	61.26362349827543	0.0	0.0	60.58990329851434	0.0	0.0	0.0	0.0	0.0	0.0	0.0	60.017885329828296	23.585795690403412	0.0	0.0	0.0	0.0	0.0	0.0	0.0	0.0	0.0	0.0	0.0	0.0	0.0	0.0	30.406412104184533	0.0	0.0	0.0
3R_5294	0.0	7.418540713693291	0.0	0.0	0.0	40.89689619822453	32.80145769678005	0.0	0.0	0.0	19.276848312408312	19.507627482345594	10.199127770593059	10.888691440617432	0.0	12.932227369248714	0.0	0.0	0.0	14.205554371759357	16.030573509797886	0.0	0.0	0.0	0.0	0.0	11.044988446942085	28.304663853812073	8.999620216026884	10.058399064971223	7.905488306201698	0.0	11.178705014096346	13.57883873771115	0.0	0.0	0.0	7.874028148075824	0.0	0.0	12.300546636292518	8.185824770960624	0.0	32.06114701959577	6.554858264299751	10.19162289364634	0.0	0.0	0.0
3R_5295	0.0	0.0	0.0	0.0	0.0	0.0	0.0	0.0	0.0	0.0	0.0	0.0	0.0	0.0	0.0	0.0	0.0	0.0	0.0	0.0	0.0	0.0	0.0	0.0	0.0	0.0	0.0	0.0	0.0	0.0	0.0	0.0	0.0	0.0	0.0	0.0	0.0	0.0	0.0	0.0	0.0	0.0	0.0	0.0	0.0	0.0	0.0	0.0	0.0
3R_5296	NA	NA	NA	NA	NA	NA	NA	NA	NA	NA	NA	NA	NA	NA	NA	NA	NA	NA	NA	NA	NA	NA	NA	NA	NA	NA	NA	NA	NA	NA	NA	NA	NA	NA	NA	NA	NA	NA	NA	NA	NA	NA	NA	NA	NA	NA	NA	NA	NA
3R_5297	0.0	4.76105457358805	21.73322466721	0.0	0.0	0.0	5.262811657127821	16.677089847821556	0.0	0.0	0.0	0.0	6.545573555882835	20.964360587002098	12.432012432012433	0.0	0.0	0.0	0.0	13.675213675213676	10.2880658436214	13.033561420658195	0.0	0.0	0.0	0.0	7.088428141059721	12.110202845897668	17.327268789257094	0.0	0.0	0.0	0.0	0.0	0.0	0.0	49.245921822099106	0.0	23.08802308802309	13.266998341625207	7.8942174856917315	0.0	0.0	61.72839506172839	8.413524741021192	0.0	0.0	4.76105457358805	4.23683931786887
3R_5298	0.0	5.072146207657724	23.15329332444247	0.0	0.0	0.0	0.0	0.0	0.0	10.063439925289023	6.589907424980494	13.33760136577038	0.0	0.0	0.0	8.84192060662649	0.0	0.0	7.019790192510727	0.0	0.0	27.770372345152403	0.0	0.0	0.0	0.0	0.0	0.0	6.153149428003229	0.0	0.0	11.851936132286571	0.0	0.0	0.0	0.0	13.115923780743726	5.383568487604872	0.0	0.0	0.0	5.596747618024214	0.0	0.0	0.0	0.0	0.0	0.0	13.541034751711587
3R_5299	0.0	0.0	17.439285128824	0.0	0.0	7.020342143394701	8.446024414078172	0.0	0.0	7.579880571401717	14.890746592252643	20.092021458278918	0.0	22.429772382669864	9.975758905858763	6.659820371324945	0.0	0.0	0.0	18.288891327407732	0.0	20.91691383486515	0.0	0.0	0.0	0.0	0.0	4.858765407145106	0.0	0.0	8.142314632065087	0.0	0.0	0.0	0.0	0.0	0.0	4.0549560077822715	18.526409396594847	10.64577256371495	0.0	4.215524596742918	347.9350057409276	0.0	3.375611745238531	5.248467709852109	0.0	0.0	6.7994924858808545
3R_5300	9.947526796150308	0.0	0.0	0.0	0.0	0.0	2.9978041084905307	9.499608141164178	0.0	16.14226718142563	0.0	0.0	0.0	0.0	3.5407630344339207	0.0	0.0	0.0	0.0	2.596559558584875	0.0	0.0	0.0	0.0	0.0	0.0	0.0	6.898216810954369	6.579975489591301	7.3540902530726315	5.780012716027975	6.337035218073225	0.0	0.0	0.0	0.0	0.0	0.0	0.0	15.114301908180618	0.0	5.984977705958046	0.0	0.0	2.3962570464933775	3.7257477109937502	0.0	5.423986223074994	7.240168454586044
3R_5301	0.0	0.0	0.0	0.0	0.0	8.92745549663435	0.0	8.508719310113039	0.0	0.0	6.311965751273834	6.3875315384369715	6.679156689676362	3.565367446769064	6.342863485720629	4.23449803201704	0.0	0.0	6.723717408881023	9.302866445723588	5.249013185521123	0.0	0.0	0.0	0.0	0.0	0.0	0.0	5.893628839883365	9.880495408039758	7.765663342962756	0.0	3.6603288073367635	0.0	0.0	0.0	0.0	2.578253207669272	11.77960361633831	0.0	4.027661982495781	8.04104147569193	0.0	0.0	6.4389219956794825	3.337120965629323	0.0	4.8582189526408674	0.0
3R_5302	0.0	7.505165430107271	11.419840145077648	0.0	0.0	0.0	5.530745552796635	0.0	0.0	9.927129902947414	9.750969977738535	0.0	6.87881387236636	7.343890910906853	3.2662339995361944	0.0	0.0	0.0	0.0	2.395238266326543	0.0	0.0	0.0	0.0	0.0	0.0	7.449305612977286	0.0	3.034902286768524	3.3919496146236443	13.329665009522714	29.22850199835268	7.539490910955219	0.0	0.0	0.0	0.0	10.621295325382054	12.131726283991581	13.94243169951271	0.0	2.760469633177753	0.0	0.0	6.631397945106614	0.0	5.802129961909016	7.505165430107271	6.678810227840933
3R_5303	0.0	6.956086227644878	0.0	0.0	0.0	0.0	0.0	0.0	0.0	0.0	9.037587325687534	0.0	19.12667597498231	0.0	0.0	12.126062546230614	0.0	0.0	9.627140835443281	0.0	0.0	19.042541036675935	0.0	0.0	0.0	0.0	0.0	0.0	0.0	0.0	0.0	0.0	0.0	12.732365673542144	0.0	0.0	0.0	0.0	0.0	38.76720294630742	0.0	7.675539590433208	0.0	0.0	0.0	19.112601894058848	16.132935387593772	0.0	12.380374630136307
3R_5304	0.0	0.0	0.0	0.0	0.0	0.0	0.0	0.0	0.0	0.0	0.0	0.0	0.0	0.0	0.0	0.0	0.0	0.0	0.0	0.0	0.0	0.0	0.0	0.0	0.0	0.0	0.0	0.0	0.0	0.0	0.0	0.0	0.0	0.0	0.0	0.0	0.0	0.0	0.0	0.0	0.0	0.0	0.0	0.0	0.0	0.0	0.0	0.0	0.0
3R_5305	0.0	0.0	0.0	0.0	0.0	0.0	0.0	0.0	0.0	0.0	11.333782151106519	0.0	11.993111156951448	0.0	11.389262203594452	0.0	0.0	0.0	0.0	0.0	18.850283508263967	0.0	0.0	0.0	0.0	0.0	0.0	22.1888895792099	0.0	0.0	0.0	0.0	0.0	0.0	0.0	0.0	0.0	0.0	0.0	0.0	14.464160702611071	0.0	0.0	0.0	0.0	11.984286203929408	20.23185708216157	0.0	7.762938489580584
3R_5306	14.683382228996157	0.0	0.0	0.0	0.0	0.0	13.27502940419013	14.022216800298393	0.0	7.942445860317793	0.0	0.0	11.007130419085485	5.8756615994961034	10.452925251131528	0.0	0.0	0.0	0.0	3.8327392587482274	0.0	0.0	0.0	0.0	0.0	0.0	5.960001239680258	5.091172721089267	0.0	0.0	0.0	0.0	6.032156218368881	0.0	0.0	0.0	10.35158110049729	4.248915039544652	0.0	11.154987394864245	6.637514702095065	4.4171640393374965	0.0	0.0	0.0	5.499515492685095	0.0	24.018773073033884	10.687094691933808
3R_5307	0.0	3.970486579159789	0.0	0.0	0.0	0.0	0.0	0.0	0.0	0.0	0.0	0.0	5.4586881025709335	5.827750348499471	5.18384506523869	6.921473803259875	0.0	0.0	10.990212666110196	11.404459143525118	0.0	0.0	0.0	0.0	0.0	0.0	5.911402267377453	5.049658340116707	0.0	5.38336851364657	0.0	0.0	0.0	0.0	0.0	0.0	0.0	4.214268586294103	0.0	11.064027527300487	0.0	8.762291304126864	0.0	0.0	10.524702001833402	0.0	36.83427797908734	7.940973158319578	7.0666334063787675
3R_5308	7.629656474717226	6.240217159557153	0.0	0.0	0.0	3.8223377417628623	4.59857329263596	0.0	0.0	0.0	2.7025018410793793	10.939422945439627	5.719433204169467	0.0	0.0	0.0	0.0	0.0	2.8787955119577973	5.97460791635549	0.0	0.0	22.710497927667063	0.0	0.0	0.0	0.0	5.290865321023254	2.523388658629674	5.640515825172212	4.433213636565147	4.860444487648396	3.134378648612646	3.807348181991243	0.0	0.0	5.378802140763253	2.207785756470192	0.0	0.0	3.4489299694769704	11.476049484725378	0.0	8.989572096368214	5.513717670086703	2.8576123220243326	9.648435144425013	4.160144773038102	0.0
3R_5309	0.0	0.0	0.0	0.0	0.0	0.0	2.6766108111522593	8.4817929831823	0.0	4.804246184948104	3.1459955880557873	6.3673178310368534	9.987030176810384	0.0	0.0	0.0	0.0	0.0	3.3512199110720284	4.636713497472991	10.464804768602237	6.628732639349217	0.0	0.0	0.0	0.0	7.210200414730728	3.0795610763189143	2.9374890578532598	3.283076005835996	2.5803628196553463	0.0	0.0	0.0	0.0	0.0	6.261489833845105	2.570094178531078	0.0	0.0	0.0	2.6718650473026986	0.0	0.0	2.1395152200833727	0.0	0.0	2.421422421015622	0.0
3R_5310	0.0	2.53247583701492	0.0	0.0	0.0	0.0	0.0	8.870792472245508	0.0	0.0	0.0	0.0	3.4816880616398054	3.7170852104613643	9.91915885532907	0.0	0.0	0.0	3.504916521650746	4.84936655149421	5.472375448734787	0.0	27.649897004133656	0.0	0.0	0.0	0.0	3.2207986292281032	0.0	3.433647340382611	5.397411401491845	0.0	19.080437399946955	0.0	0.0	0.0	0.0	2.6879661101232837	0.0	7.05691401150277	8.398103708182692	0.0	0.0	0.0	8.950558235128927	6.958252226205822	0.0	0.0	2.253637935036633
3R_5311	0.0	0.0	0.0	0.0	0.0	0.0	2.8355666256076617	0.0	0.0	5.089555824284102	3.3328267436682957	6.745453564297662	3.5267098900230787	3.7651509674931924	0.0	4.4717759389835114	0.0	0.0	7.100477436102803	0.0	5.543138924364978	7.022393006820148	0.0	0.0	0.0	0.0	0.0	9.78734066209402	3.1119376417487596	0.0	0.0	0.0	7.730866877564715	0.0	435.3883664228491	0.0	13.266681525349975	8.168172877745324	0.0	0.0	8.506699876822985	0.0	0.0	22.172555697459913	2.2665745530768295	7.048229625682621	0.0	2.5652233693901128	2.2827798048862444
3R_5312	0.0	0.0	0.0	0.0	0.0	5.4924775028121475	6.60788294003214	10.469713213615652	0.0	11.860482769090632	3.883338304006362	0.0	0.0	0.0	3.902347652347652	0.0	0.0	0.0	0.0	5.7234432234432235	0.0	0.0	0.0	0.0	0.0	0.0	8.900091136933241	11.40399961074348	3.625963055787617	4.052546944703807	3.1851353555120676	0.0	0.0	0.0	0.0	0.0	7.729026513652553	0.0	0.0	8.328891257995735	4.955912205024105	6.596166835528537	0.0	12.917493386243386	10.56385639916165	0.0	0.0	5.977886601882316	5.319692223886694
3R_5313	0.0	0.0	0.0	0.0	0.0	5.535725357165001	6.659913514363103	0.0	0.0	0.0	0.0	0.0	8.28320613089785	0.0	7.866149598433064	5.251444409784912	0.0	0.0	4.169234220073863	5.76850970551758	0.0	41.233848701463636	0.0	0.0	0.0	0.0	13.455255892056554	0.0	7.30902789198134	8.168913526332085	3.2102151614609817	0.0	0.0	5.514016630274157	0.0	0.0	7.789884990138007	3.1974400016370894	0.0	8.394473078924838	9.989870271544655	9.972157735602199	0.0	0.0	0.0	4.138555528241089	6.986704301713839	3.0124782875627427	0.0
3R_5314	0.0	7.2774271675089075	0.0	0.0	0.0	0.0	0.0	0.0	0.0	0.0	0.0	28.704837721984077	0.0	0.0	0.0	0.0	0.0	0.0	15.107809327360041	6.967670011148272	0.0	9.96111181945684	0.0	0.0	0.0	0.0	10.834893558005687	13.883129960905105	8.828431788004632	4.933535410943765	0.0	0.0	5.483033301751062	6.660272804774083	0.0	0.0	9.409249668794411	0.0	0.0	0.0	6.033284423507606	4.015058073799979	0.0	0.0	6.430173460359266	0.0	0.0	7.2774271675089075	0.0
3R_5315	0.0	0.0	0.0	0.0	0.0	0.0	0.0	0.0	0.0	14.718826261918569	0.0	19.507627482345594	0.0	0.0	9.68560525347229	0.0	0.0	0.0	0.0	21.30833155763904	0.0	0.0	0.0	0.0	0.0	0.0	0.0	9.43488795127069	0.0	0.0	0.0	0.0	11.178705014096346	0.0	0.0	0.0	0.0	0.0	0.0	0.0	12.300546636292518	0.0	0.0	0.0	0.0	10.19162289364634	17.20548510865264	14.837081427386583	0.0
3R_5316	0.0	3.4712808783451434	0.0	0.0	0.0	0.0	7.674223090432661	12.159252157355313	0.0	0.0	0.0	0.0	0.0	0.0	0.0	0.0	0.0	0.0	0.0	3.3235289230104526	0.0	0.0	0.0	0.0	0.0	0.0	5.16816698554257	13.244308037882254	0.0	0.0	0.0	8.111240800839028	0.0	0.0	0.0	0.0	0.0	3.6844123933316557	16.833458181481515	0.0	5.755667317824496	3.8303081559517627	0.0	0.0	0.0	0.0	8.050784347665072	10.41384263503543	3.089075977059286
3R_5317	0.0	3.442279174348686	31.426578085618566	0.0	0.0	0.0	7.610106830679689	0.0	0.0	6.829686735928796	0.0	9.05173974437887	0.0	5.052464794425312	0.0	0.0	0.0	0.0	0.0	0.0	0.0	0.0	0.0	918.105031215571	0.0	0.0	0.0	4.377885026232287	12.52774896395516	9.334401188829334	7.33645572889155	0.0	5.1870340746642425	0.0	0.0	0.0	8.901295316494457	3.6536300275775995	0.0	9.592142117177607	0.0	3.7983068667310858	0.0	0.0	3.0415216367766194	0.0	15.967044021140364	3.442279174348686	3.0632675016725437
3R_5318	0.0	0.0	0.0	0.0	0.0	0.0	20.293618215145838	0.0	0.0	0.0	0.0	0.0	6.3100002145400085	0.0	23.969175640126796	24.002745914132575	0.0	0.0	6.352098066230786	4.394348867356579	0.0	0.0	0.0	0.0	0.0	0.0	0.0	0.0	0.0	0.0	0.0	0.0	0.0	0.0	0.0	0.0	0.0	4.8715067034368	0.0	0.0	15.220213661359379	0.0	0.0	0.0	0.0	6.305357094441009	0.0	13.769116697394743	4.084356668896725
3R_5319	0.0	0.0	0.0	0.0	0.0	0.0	0.0	0.0	0.0	0.0	0.0	0.0	0.0	0.0	0.0	0.0	0.0	0.0	0.0	0.0	0.0	0.0	0.0	0.0	0.0	0.0	0.0	0.0	0.0	0.0	0.0	0.0	0.0	0.0	0.0	0.0	0.0	0.0	0.0	0.0	0.0	0.0	0.0	0.0	0.0	0.0	0.0	0.0	0.0
3R_5320	0.0	0.0	0.0	0.0	0.0	0.0	0.0	0.0	0.0	0.0	0.0	0.0	0.0	0.0	0.0	0.0	0.0	0.0	22.32800735931123	0.0	17.43083444890674	0.0	0.0	0.0	0.0	0.0	0.0	0.0	9.785731620438872	0.0	0.0	18.84886228267262	0.0	0.0	0.0	0.0	0.0	17.123639526839593	0.0	0.0	0.0	0.0	0.0	0.0	7.127421184976537	11.081855013874485	0.0	0.0	0.0
3R_5321	0.0	2.896801728116039	0.0	0.0	0.0	0.0	9.606267897677878	0.0	0.0	0.0	7.527249584401733	7.617364544214993	3.9825690915998857	4.251830838358997	15.128192521378029	5.04979348869528	0.0	0.0	12.027417701392093	2.7735019622526385	12.519279690723716	0.0	0.0	0.0	0.0	0.0	4.312861903024438	0.0	10.54255131850418	0.0	0.0	13.537744246289474	0.0	0.0	0.0	0.0	14.981520294716468	3.0746610724233343	0.0	0.0	19.212535795355755	0.0	0.0	0.0	0.0	3.9796385771836977	0.0	2.896801728116039	10.311399097030781
3R_5322	0.0	11.911459737479367	0.0	0.0	0.0	7.296159885129258	0.0	0.0	0.0	0.0	0.0	0.0	0.0	11.655500696998942	0.0	13.84294760651975	0.0	0.0	0.0	3.8014863811750392	8.57974356862422	0.0	0.0	0.0	0.0	0.0	5.911402267377453	0.0	0.0	10.76673702729314	0.0	27.83316061310886	0.0	0.0	0.0	0.0	0.0	0.0	19.254281670886563	0.0	13.166782314904665	0.0	0.0	34.31897427449688	3.5082340006111346	0.0	0.0	0.0	3.5333167031893837
3R_5323	14.95157185874951	8.152490708198716	0.0	0.0	0.0	0.0	9.011663796451748	0.0	0.0	8.087513364615834	0.0	10.718802924089436	0.0	17.94893885873467	0.0	0.0	0.0	0.0	0.0	7.805487257542051	0.0	0.0	44.504971205283624	0.0	0.0	0.0	6.068859709811404	0.0	0.0	5.526761130067901	4.343807121063642	0.0	6.142332587654156	0.0	0.0	0.0	10.540651074935598	0.0	19.767143054814287	11.358731456870895	0.0	0.0	0.0	0.0	10.80504033521557	5.599963264240986	9.453851026215528	0.0	10.882292768498807
3R_5324	0.0	0.0	0.0	0.0	0.0	0.0	0.0	0.0	0.0	0.0	0.0	0.0	0.0	0.0	0.0	0.0	0.0	0.0	0.0	0.0	0.0	0.0	0.0	0.0	0.0	0.0	0.0	0.0	0.0	0.0	0.0	0.0	0.0	0.0	0.0	0.0	0.0	0.0	0.0	0.0	0.0	0.0	0.0	0.0	0.0	0.0	0.0	0.0	0.0
3R_5325	0.0	0.0	0.0	0.0	0.0	0.0	0.0	0.0	0.0	15.401438494355373	0.0	0.0	0.0	0.0	0.0	27.063965682891514	0.0	0.0	0.0	7.432181345224824	0.0	0.0	0.0	0.0	0.0	0.0	11.557219795206066	0.0	0.0	0.0	8.272119647938588	0.0	11.697137710402265	0.0	0.0	0.0	0.0	0.0	0.0	0.0	0.0	8.565457224106622	0.0	0.0	0.0	0.0	0.0	15.525177957352337	0.0
3R_5326	0.0	5.479474573183177	0.0	0.0	0.0	0.0	6.056944362423322	0.0	0.0	5.43580182153719	0.0	0.0	15.066537596661254	0.0	3.5769856741723745	4.775993944039678	0.0	0.0	3.7917639096119315	0.0	17.760727479397556	0.0	0.0	0.0	0.0	0.0	8.158037502498399	0.0	3.3236449084252735	0.0	0.0	0.0	0.0	0.0	0.0	0.0	0.0	0.0	0.0	0.0	0.0	6.046205099369381	0.0	0.0	4.841542370152859	11.291588331272617	6.354148464678877	5.479474573183177	0.0
3R_5327	0.0	0.0	0.0	0.0	0.0	10.387883572600918	0.0	9.900647007281927	0.0	0.0	0.0	0.0	15.543578364893273	8.297240337863627	3.6902411572596265	0.0	0.0	0.0	0.0	5.41235369731412	0.0	15.475204853024241	0.0	0.0	0.0	0.0	0.0	0.0	0.0	0.0	0.0	6.604561770815102	0.0	5.173573387138497	0.0	0.0	7.3089263918023075	9.000076500650255	0.0	0.0	4.686540723695619	6.237641672436485	0.0	24.4307632170429	9.989673175354977	11.649105639914495	6.555335223454989	0.0	17.606918009613377
3R_5328	9.658980050342604	0.0	0.0	0.0	0.0	0.0	2.9108471554910516	18.44810823874066	0.0	5.224676775371291	6.842617739212784	0.0	3.6203393561298864	0.0	0.0	9.180991308355528	0.0	0.0	3.6444928433094037	2.521241459294557	5.690301904657854	0.0	28.750999097218628	0.0	0.0	0.0	3.9205907859843583	3.3490605215424973	9.583666365739543	3.570385508804928	2.8061762817490785	0.0	0.0	9.640040873773307	0.0	0.0	0.0	5.590018016628068	0.0	0.0	4.366270733236576	2.9056860789742234	0.0	0.0	6.98024729620121	7.23535076618747	0.0	2.633326644683656	4.686769156934591
3R_5329	20.811827777962773	0.0	0.0	0.0	0.0	0.0	6.271888892233896	0.0	0.0	0.0	7.371760848283264	0.0	0.0	0.0	0.0	9.890962034531327	0.0	0.0	0.0	5.432420686657975	0.0	15.532581142203888	0.0	0.0	0.0	0.0	0.0	0.0	0.0	7.692970471302144	0.0	13.258098046286673	0.0	10.385510136257894	0.0	0.0	0.0	18.06689085670788	0.0	0.0	9.407833338350844	6.260768521857595	0.0	0.0	0.0	0.0	13.159279924202549	5.673926266193385	0.0
3R_5330	0.0	0.0	0.0	0.0	0.0	0.0	0.0	0.0	0.0	5.619773961451723	11.040098742643153	0.0	0.0	4.157395674312949	7.396094122693805	0.0	0.0	0.0	0.0	2.711901178321062	0.0	0.0	0.0	0.0	0.0	0.0	8.434142420615743	14.409284189989295	3.4361320972878953	3.8403829322629415	0.0	0.0	0.0	0.0	0.0	0.0	0.0	3.006371402914196	13.735603370717067	0.0	0.0	9.376254073982395	0.0	0.0	2.502701040097525	0.0	19.707604836246226	0.0	5.041189035010554
3R_5331	0.0	0.0	0.0	0.0	0.0	0.0	0.0	0.0	0.0	0.0	0.0	0.0	0.0	0.0	8.30523395844061	0.0	0.0	0.0	17.607834782164673	0.0	0.0	0.0	0.0	0.0	0.0	0.0	0.0	8.090248338262992	0.0	8.624898010581026	20.33644616535971	0.0	0.0	11.643612314284384	0.0	0.0	0.0	0.0	0.0	17.72609635905981	21.094999219485032	0.0	0.0	0.0	0.0	0.0	0.0	0.0	5.66086013373216
3R_5332	11.849436322314146	9.691531475186771	0.0	0.0	0.0	0.0	3.5709668964226764	0.0	0.0	0.0	4.197190736296381	8.494877588813944	0.0	0.0	0.0	0.0	0.0	0.0	4.470988204638918	6.186013423649129	0.0	0.0	0.0	0.0	0.0	0.0	0.0	0.0	0.0	0.0	6.885117680431393	0.0	0.0	0.0	0.0	0.0	8.353688487614821	0.0	15.665878150799742	9.002034459787911	0.0	0.0	0.0	13.96148862976366	0.0	4.438089100852024	0.0	3.2305104917289236	5.749631161161012
3R_5333	0.0	5.71326548830566	0.0	0.0	0.0	0.0	0.0	0.0	0.0	0.0	3.711435861749014	0.0	7.854688267059402	0.0	3.72960372960373	4.979769685652038	0.0	0.0	3.9535458364220415	0.0	6.172839506172839	7.820136852394918	0.0	0.0	0.0	0.0	8.506113769271664	0.0	0.0	0.0	0.0	0.0	0.0	0.0	0.0	0.0	0.0	0.0	0.0	0.0	14.209591474245117	0.0	0.0	0.0	0.0	0.0	6.625258799171843	2.85663274415283	2.542103590721322
3R_5334	0.0	2.1424745581146225	0.0	0.0	0.0	0.0	4.736530491415039	7.5046904315197	0.0	0.0	2.783576896311761	16.901408450704224	0.0	0.0	2.7972027972027975	3.734827264239029	0.0	0.0	2.965159377316531	4.102564102564103	4.62962962962963	0.0	0.0	0.0	0.0	0.0	9.569377990430622	5.4495912806539515	5.198180636777129	2.904865649963689	2.2831050228310503	0.0	3.228410008071025	11.76470588235294	0.0	0.0	0.0	2.274019329164298	0.0	0.0	0.0	7.092198581560283	0.0	18.51851851851852	1.8930430667297682	8.830022075055187	0.0	6.427423674343866	7.626310772163966
3R_5335	0.0	0.0	0.0	0.0	0.0	0.0	0.0	0.0	0.0	0.0	4.264057745575614	8.630212648439658	9.024228248000231	4.817178443704527	8.569861511037981	5.721242745464198	0.0	0.0	0.0	0.0	7.091957153231663	0.0	0.0	0.0	0.0	0.0	0.0	4.17401292942245	7.962899259768885	0.0	0.0	7.668899850303075	0.0	0.0	0.0	0.0	8.486774211069468	0.0	0.0	0.0	0.0	7.242849858619571	0.0	14.183914306463326	2.899882148789473	0.0	7.611740348313238	0.0	2.9206153386044598
3R_5336	0.0	3.0606779401637465	0.0	0.0	0.0	0.0	3.383236065296456	10.720986330742429	0.0	0.0	0.0	16.09657947686117	8.415737428992216	0.0	0.0	0.0	0.0	0.0	0.0	0.0	6.613756613756614	0.0	0.0	0.0	0.0	0.0	0.0	3.892565200467108	0.0	0.0	0.0	0.0	13.836042891732964	0.0	0.0	0.0	0.0	3.248599041663283	0.0	0.0	5.074854097944685	6.754474839581222	0.0	0.0	8.113041714556148	4.204772416692947	0.0	6.121355880327493	2.723682418629988
3R_5337	0.0	0.0	0.0	0.0	0.0	0.0	9.42780750679745	0.0	0.0	0.0	0.0	0.0	11.725748806318771	0.0	0.0	0.0	0.0	0.0	23.607956825768557	0.0	18.430054258079736	0.0	0.0	0.0	0.0	0.0	0.0	0.0	20.69339425468602	0.0	9.088793880696857	39.85874062323127	0.0	15.611340077432247	0.0	0.0	0.0	9.05262471801074	0.0	23.76651772982223	0.0	18.822183072081433	0.0	0.0	0.0	0.0	0.0	0.0	15.179758702555665
3R_5338	0.0	0.0	22.146628397292798	0.0	0.0	0.0	0.0	0.0	0.0	0.0	0.0	12.757705654215147	0.0	0.0	0.0	0.0	0.0	0.0	6.714581923271129	0.0	0.0	0.0	0.0	0.0	0.0	0.0	0.0	6.170279982624491	0.0	0.0	5.170074779961618	11.33663456131759	14.621422138002831	0.0	0.0	0.0	0.0	0.0	0.0	0.0	16.08875846268695	10.706821530133277	0.0	0.0	0.0	0.0	22.50427581240436	0.0	8.634862740221882
3R_5339	0.0	2.7065115691190282	12.3546628350739	0.0	0.0	0.0	2.991744878357149	0.0	0.0	0.0	3.516393249509551	0.0	3.7209551543042894	0.0	0.0	0.0	0.0	0.0	0.0	0.0	0.0	0.0	0.0	0.0	0.0	0.0	4.029551116064773	10.326410966373075	13.133351785692595	3.6696129989435184	0.0	0.0	4.078335027881538	9.907955097147502	0.0	0.0	0.0	5.745374757868363	0.0	7.5418762679779485	0.0	2.9864403661614807	0.0	0.0	7.17424103106279	0.0	6.277089564652454	2.7065115691190282	0.0
3R_5340	9.654233622799437	0.0	0.0	0.0	0.0	4.8366190098473565	2.909416763768451	0.0	0.0	0.0	0.0	0.0	0.0	7.726422820762442	0.0	0.0	0.0	0.0	0.0	0.0	0.0	0.0	0.0	0.0	0.0	0.0	0.0	6.694829583112962	0.0	3.5686310196114115	0.0	6.15019388486222	15.86442264408366	0.0	0.0	0.0	6.806100988926474	0.0	0.0	7.334335692544648	0.0	0.0	0.0	11.375011375011374	0.0	7.231795311265509	0.0	5.2640652533528804	7.026699114401688
3R_5341	0.0	3.0676898025696198	0.0	0.0	0.0	0.0	3.3909868924792663	0.0	0.0	6.086479130071711	7.971296953928295	0.0	4.21750873446059	0.0	0.0	10.695381627259534	0.0	0.0	4.2456463019996145	8.811349017534585	6.628908404395231	8.397913286506569	0.0	0.0	0.0	0.0	0.0	7.802965751222725	7.442984875110436	8.318630154535192	0.0	7.168181303376071	0.0	0.0	0.0	0.0	0.0	0.0	14.87630353609735	0.0	10.172960677437798	6.769949008744067	0.0	26.515633617580924	0.0	4.214405343191671	0.0	3.0676898025696198	2.7299222408948904
3R_5342	0.0	0.0	125.38398846467307	0.0	0.0	0.0	0.0	0.0	0.0	0.0	0.0	72.22824124232575	0.0	0.0	0.0	0.0	0.0	0.0	0.0	0.0	0.0	0.0	0.0	0.0	0.0	0.0	0.0	0.0	0.0	0.0	0.0	0.0	0.0	0.0	0.0	0.0	0.0	0.0	0.0	0.0	0.0	0.0	0.0	0.0	0.0	0.0	0.0	0.0	0.0
3R_5343	0.0	0.0	10.866612333605	0.0	0.0	0.0	2.6314058285639104	8.338544923910778	0.0	4.723107804935648	0.0	0.0	0.0	0.0	0.0	8.299616142753399	0.0	0.0	6.589243060703402	9.116809116809117	0.0	0.0	0.0	0.0	0.0	0.0	3.5442140705298604	9.08265213442325	0.0	0.0	0.0	5.562508691419831	0.0	0.0	0.0	0.0	6.155740227762388	0.0	0.0	0.0	3.9471087428458658	0.0	0.0	0.0	4.206762370510596	0.0	11.042097998619738	0.0	6.355258976803304
3R_5344	0.0	0.0	0.0	0.0	0.0	0.0	2.847841805805098	9.024399268301707	0.0	0.0	6.694509130138915	0.0	0.0	0.0	0.0	4.491134276381709	0.0	0.0	0.0	0.0	0.0	7.052792976546643	0.0	0.0	0.0	0.0	0.0	3.2765700340632224	3.1254092332714816	3.4931044371857736	0.0	0.0	0.0	0.0	0.0	0.0	0.0	5.469021955662092	0.0	0.0	8.543525417415292	2.842792440901188	0.0	0.0	0.0	7.078741442244018	5.97516125466436	0.0	4.585323937087522
3R_5345	13.274571231349228	0.0	0.0	0.0	0.0	0.0	0.0	12.67684194513463	0.0	0.0	0.0	9.51655881233346	0.0	0.0	4.725004725004725	6.3088298382416035	0.0	0.0	0.0	6.930006930006931	7.820320320320321	0.0	0.0	0.0	0.0	0.0	26.940816414500624	0.0	13.171065802644751	0.0	3.8565963223497475	0.0	0.0	0.0	0.0	0.0	0.0	0.0	17.55001755001755	0.0	0.0	0.0	0.0	0.0	9.593123648968419	0.0	0.0	7.238089723360211	0.0
3R_5346	0.0	0.0	0.0	0.0	0.0	0.0	0.0	0.0	0.0	0.0	0.0	0.0	0.0	0.0	0.0	0.0	0.0	0.0	0.0	0.0	0.0	0.0	0.0	0.0	0.0	0.0	0.0	0.0	0.0	0.0	0.0	0.0	0.0	0.0	0.0	0.0	0.0	0.0	0.0	0.0	0.0	0.0	0.0	0.0	0.0	0.0	0.0	0.0	0.0
3R_5347	0.0	0.0	0.0	0.0	0.0	0.0	6.3254947802017085	0.0	0.0	0.0	0.0	15.047550258817868	0.0	0.0	0.0	0.0	0.0	0.0	0.0	10.957703265395573	0.0	15.66533824598341	0.0	0.0	0.0	0.0	0.0	14.55553226670393	6.942014739285695	7.758722355672248	0.0	0.0	0.0	0.0	0.0	0.0	14.797452470582666	0.0	0.0	0.0	9.488242170302563	0.0	0.0	0.0	0.0	7.861486890184462	0.0	0.0	0.0
3R_5348	0.0	7.549240867211496	0.0	0.0	0.0	6.936236564509774	0.0	0.0	0.0	7.489071572308109	0.0	0.0	5.189408210266517	0.0	0.0	6.5800339398150625	0.0	0.0	5.224029910705657	0.0	0.0	0.0	0.0	0.0	0.0	0.0	5.619789752425782	0.0	0.0	0.0	0.0	0.0	0.0	0.0	0.0	0.0	0.0	0.0	0.0	0.0	0.0	8.33004296636162	0.0	0.0	0.0	5.185589661178757	0.0	3.774620433605748	0.0
3R_5349	8.48655093840037	2.3136874277695707	0.0	0.0	0.0	0.0	0.0	8.104417312656263	0.0	0.0	0.0	0.0	0.0	0.0	3.0207373619900615	4.033290782115582	0.0	287.97696184305255	3.202115958225195	4.430414797585424	4.999600031997439	0.0	0.0	0.0	0.0	0.0	0.0	0.0	5.613586000839231	3.1370039416454527	2.465556180163121	5.406325941984716	0.0	4.234955321221361	0.0	0.0	0.0	4.911488831888332	0.0	0.0	0.0	2.5529872503816713	0.0	0.0	0.0	0.0	5.3660303449016	0.0	6.176817580046408
3R_5350	0.0	0.0	0.0	0.0	0.0	0.0	0.0	0.0	0.0	0.0	0.0	0.0	0.0	0.0	0.0	0.0	0.0	0.0	0.0	0.0	0.0	0.0	0.0	0.0	0.0	0.0	0.0	0.0	0.0	605.1803437424352	0.0	0.0	0.0	0.0	0.0	0.0	0.0	0.0	0.0	0.0	0.0	0.0	0.0	0.0	0.0	0.0	0.0	0.0	0.0
3R_5351	0.0	0.0	0.0	0.0	0.0	0.0	0.0	0.0	0.0	0.0	0.0	0.0	0.0	0.0	0.0	0.0	0.0	0.0	0.0	0.0	0.0	0.0	0.0	0.0	0.0	0.0	0.0	0.0	0.0	0.0	0.0	0.0	0.0	0.0	0.0	0.0	0.0	0.0	0.0	0.0	0.0	0.0	0.0	0.0	0.0	0.0	0.0	0.0	0.0
3R_5352	0.0	0.0	0.0	0.0	0.0	0.0	0.0	0.0	0.0	0.0	0.0	0.0	5.4345167899396225	0.0	5.160890769746858	0.0	0.0	0.0	0.0	3.7846532311476957	0.0	10.821222581727282	0.0	0.0	0.0	0.0	5.885226316377996	5.027298229385564	0.0	10.719061438980402	4.2123708908321955	0.0	0.0	0.0	0.0	0.0	0.0	0.0	0.0	22.030071046979128	0.0	8.723491490234052	0.0	34.16700833675003	0.0	0.0	0.0	7.905810177544732	0.0
3R_5353	0.0	0.0	0.0	0.0	0.0	0.0	0.0	0.0	0.0	0.0	0.0	0.0	0.0	0.0	0.0	0.0	0.0	0.0	0.0	0.0	0.0	0.0	0.0	0.0	0.0	0.0	0.0	0.0	0.0	0.0	0.0	0.0	0.0	0.0	0.0	0.0	0.0	0.0	0.0	0.0	0.0	0.0	0.0	0.0	0.0	0.0	0.0	0.0	39.06921502133179
3R_5354	0.0	3.214997836306456	0.0	0.0	0.0	11.81574992201605	0.0	0.0	0.0	0.0	0.0	0.0	0.0	0.0	4.197483189079827	0.0	0.0	0.0	0.0	3.0781543386585404	0.0	8.801174428715766	0.0	0.0	0.0	0.0	4.7866036366699785	4.088828992087298	0.0	8.718084183564493	0.0	0.0	0.0	5.884706823906032	0.0	0.0	0.0	0.0	15.590651845153644	0.0	0.0	3.5475182980993814	0.0	13.894446667555911	0.0	4.4167777486270445	0.0	3.214997836306456	2.8610109439390627
3R_5355	0.0	6.090035696744237	0.0	0.0	0.0	0.0	0.0	0.0	0.0	0.0	3.9561922915175676	8.007110313958796	4.18633897121557	0.0	11.926674803309254	5.308168368730854	0.0	0.0	0.0	2.9154093963644843	0.0	0.0	0.0	0.0	0.0	0.0	0.0	3.8726487213288454	0.0	0.0	0.0	0.0	0.0	0.0	0.0	0.0	0.0	0.0	0.0	0.0	0.0	0.0	0.0	0.0	5.3810206558549405	0.0	0.0	6.090035696744237	5.419493158160861
3R_5356	0.0	0.0	0.0	0.0	0.0	0.0	0.0	0.0	0.0	0.0	13.468920466024649	0.0	0.0	0.0	0.0	0.0	0.0	0.0	0.0	0.0	0.0	0.0	0.0	0.0	0.0	0.0	10.289653753151207	4.394831677946734	4.1920811586912325	4.685267177360789	0.0	8.074609390770721	0.0	6.325110689437065	0.0	0.0	0.0	0.0	0.0	0.0	0.0	0.0	0.0	0.0	3.0532952689189807	0.0	0.0	0.0	0.0
3R_5357	0.0	0.0	0.0	0.0	0.0	7.911993315948047	0.0	0.0	0.0	0.0	0.0	0.0	5.919429461710762	0.0	0.0	0.0	0.0	0.0	0.0	0.0	0.0	0.0	0.0	0.0	0.0	0.0	12.820710062206086	5.475875482972217	0.0	0.0	4.588233566782657	0.0	0.0	15.761931782359246	0.0	0.0	0.0	0.0	0.0	0.0	0.0	0.0	0.0	0.0	0.0	0.0	0.0	0.0	0.0
3R_5358	0.0	3.952905088772366	0.0	0.0	0.0	7.263852166080716	0.0	0.0	0.0	7.842798938085023	0.0	0.0	0.0	0.0	5.160890769746858	0.0	0.0	0.0	0.0	7.569306462295391	0.0	0.0	0.0	0.0	0.0	0.0	5.885226316377996	0.0	0.0	0.0	0.0	9.236638048483112	5.956476029651338	0.0	0.0	0.0	0.0	4.195607618384313	0.0	0.0	0.0	0.0	0.0	0.0	0.0	0.0	0.0	0.0	0.0
3R_5359	0.0	0.0	0.0	0.0	0.0	0.0	0.0	0.0	0.0	0.0	0.0	0.0	0.0	0.0	0.0	0.0	0.0	0.0	0.0	0.0	0.0	0.0	0.0	0.0	0.0	0.0	0.0	0.0	0.0	0.0	0.0	0.0	0.0	0.0	0.0	0.0	0.0	0.0	0.0	0.0	0.0	0.0	0.0	0.0	0.0	0.0	0.0	0.0	0.0
3R_5360	0.0	2.7509945533058837	0.0	0.0	0.0	0.0	6.081831653075294	0.0	0.0	5.458136908631333	3.5741870779555223	0.0	3.7821110684993267	4.037819835709186	0.0	4.7956179561364	0.0	0.0	3.807343833226157	0.0	0.0	7.5309484325837035	0.0	0.0	0.0	0.0	0.0	0.0	6.674602769359435	0.0	0.0	0.0	0.0	0.0	0.0	0.0	14.227442745213533	0.0	13.340537223433987	0.0	0.0	0.0	0.0	11.889136182921494	0.0	0.0	6.38025693294669	0.0	0.0
3R_5361	0.0	0.0	0.0	0.0	0.0	0.0	5.139464508913886	0.0	0.0	0.0	0.0	12.226134585289515	0.0	0.0	0.0	0.0	0.0	0.0	6.434807676468165	4.451566951566951	0.0	12.728087324861518	0.0	0.0	0.0	0.0	0.0	0.0	0.0	0.0	0.0	0.0	0.0	0.0	0.0	0.0	0.0	0.0	0.0	0.0	0.0	0.0	0.0	0.0	0.0	0.0	10.783298826777086	0.0	0.0
3R_5362	0.0	0.0	0.0	0.0	0.0	6.50530051886277	0.0	0.0	0.0	0.0	0.0	0.0	0.0	5.196057647141961	0.0	0.0	0.0	0.0	4.89947022028508	0.0	0.0	0.0	38.65137618224897	0.0	0.0	0.0	10.541284413340627	4.502306081174778	4.294597353583218	0.0	0.0	0.0	5.334451434353974	6.479789536435857	0.0	0.0	0.0	11.272402490900353	0.0	0.0	5.869791587179905	0.0	0.0	0.0	6.255925534467178	4.863418195117419	0.0	0.0	0.0
3R_5363	0.0	0.0	0.0	0.0	0.0	0.0	0.0	0.0	0.0	0.0	0.0	0.0	0.0	0.0	18.378467787140586	0.0	0.0	0.0	0.0	6.7387715219515485	0.0	19.267748486518357	0.0	0.0	0.0	0.0	0.0	0.0	8.538404462511709	9.54292263457191	0.0	0.0	0.0	0.0	0.0	0.0	0.0	7.47049713917312	0.0	0.0	0.0	0.0	0.0	0.0	0.0	9.66931896085763	0.0	0.0	6.263395837848198
3R_5364	0.0	0.0	0.0	0.0	0.0	0.0	0.0	0.0	0.0	0.0	0.0	0.0	0.0	0.0	0.0	0.0	0.0	0.0	0.0	0.0	0.0	40.28229834681448	0.0	0.0	0.0	0.0	0.0	0.0	0.0	0.0	0.0	0.0	0.0	0.0	0.0	0.0	0.0	15.618264623381167	0.0	0.0	0.0	16.23671836437794	0.0	0.0	0.0	0.0	0.0	0.0	0.0
3R_5365	0.0	4.116976476008114	0.0	0.0	0.0	0.0	0.0	28.842007807531512	0.0	0.0	0.0	0.0	5.6600847427887695	6.0427634282288905	0.0	14.353678955568904	0.0	0.0	0.0	0.0	0.0	11.270374018632182	0.0	0.0	0.0	0.0	0.0	0.0	4.994408759393859	0.0	0.0	0.0	12.407417402271426	0.0	0.0	0.0	0.0	0.0	0.0	0.0	0.0	0.0	0.0	0.0	0.0	5.65591985335331	0.0	0.0	0.0
3R_5366	27.061109397240852	0.0	0.0	0.0	0.0	0.0	4.077591676493663	12.92129895234108	0.0	0.0	0.0	9.700073720560278	0.0	0.0	4.816120518599857	6.430487713910174	0.0	0.0	10.210603916379238	0.0	0.0	10.098317216419055	0.0	0.0	0.0	0.0	5.492067258052469	0.0	4.47501776582053	10.002980888304716	0.0	0.0	0.0	6.7520120996056825	0.0	0.0	0.0	0.0	0.0	20.558365198799393	0.0	0.0	0.0	0.0	3.2593716713666807	0.0	0.0	0.0	0.0
3R_5367	0.0	0.0	0.0	0.0	0.0	0.0	0.0	0.0	0.0	0.0	0.0	0.0	0.0	0.0	0.0	0.0	0.0	0.0	0.0	0.0	0.0	0.0	0.0	0.0	0.0	0.0	0.0	0.0	0.0	0.0	0.0	0.0	0.0	0.0	0.0	0.0	0.0	0.0	0.0	0.0	0.0	0.0	0.0	0.0	0.0	0.0	0.0	0.0	0.0
3R_5368	0.0	0.0	0.0	0.0	0.0	0.0	0.0	0.0	0.0	0.0	0.0	0.0	0.0	0.0	0.0	0.0	0.0	0.0	0.0	0.0	0.0	0.0	0.0	0.0	0.0	0.0	0.0	0.0	0.0	0.0	0.0	0.0	0.0	0.0	0.0	0.0	0.0	0.0	0.0	0.0	0.0	0.0	0.0	0.0	0.0	0.0	0.0	0.0	0.0
3R_5369	0.0	0.0	0.0	0.0	0.0	0.0	0.0	0.0	0.0	0.0	0.0	0.0	0.0	0.0	0.0	0.0	0.0	0.0	0.0	0.0	0.0	0.0	0.0	0.0	0.0	0.0	0.0	0.0	0.0	0.0	0.0	0.0	0.0	0.0	0.0	0.0	0.0	0.0	0.0	0.0	0.0	0.0	0.0	0.0	0.0	0.0	0.0	0.0	0.0
3R_5370	0.0	3.123140755269129	0.0	0.0	0.0	5.739078533550654	3.4522816992820977	0.0	0.0	0.0	4.0576922686760355	0.0	0.0	0.0	0.0	0.0	0.0	0.0	0.0	2.990207071839725	0.0	0.0	0.0	0.0	0.0	0.0	4.649843532765122	0.0	7.577522794135755	0.0	0.0	14.595503855037457	0.0	0.0	0.0	0.0	0.0	0.0	0.0	0.0	0.0	6.892321264878798	0.0	0.0	2.75953799814835	0.0	0.0	0.0	0.0
3R_5371	0.0	0.0	0.0	0.0	0.0	11.27436390038874	0.0	0.0	0.0	0.0	0.0	0.0	0.0	0.0	0.0	0.0	0.0	0.0	8.491292603999229	5.87423267835639	39.77345042637139	0.0	0.0	0.0	0.0	0.0	27.403717040179327	7.802965751222725	0.0	0.0	0.0	14.336362606752141	0.0	11.23015070862251	0.0	0.0	0.0	0.0	0.0	0.0	10.172960677437798	0.0	0.0	0.0	0.0	0.0	0.0	0.0	0.0
3R_5372	0.0	0.0	0.0	0.0	0.0	0.0	6.630081874881073	10.504885822395996	0.0	0.0	0.0	23.658186521142532	0.0	0.0	0.0	0.0	0.0	0.0	4.150559038796936	0.0	0.0	0.0	0.0	0.0	0.0	0.0	8.92999065922977	0.0	0.0	8.132322648274606	3.19583569825175	0.0	0.0	0.0	0.0	0.0	15.509983776556968	0.0	0.0	8.356871855726965	4.972561406160804	0.0	0.0	0.0	5.299672639221075	4.1200177655166055	0.0	0.0	0.0
3R_5373	11.200892487113373	0.0	0.0	0.0	0.0	0.0	6.751041179325881	0.0	0.0	6.058718677939115	11.90240976188039	0.0	0.0	0.0	0.0	0.0	0.0	0.0	0.0	0.0	6.59867393048693	0.0	0.0	0.0	0.0	0.0	0.0	3.8836881988696916	0.0	0.0	0.0	0.0	4.601496590751176	0.0	0.0	0.0	7.896474066399871	0.0	0.0	0.0	0.0	0.0	0.0	0.0	8.09453990904975	0.0	7.082303448373549	6.107396117772584	0.0
3R_5374	0.0	3.65360599951334	0.0	0.0	0.0	6.713860630995478	8.077303020830556	0.0	0.0	0.0	0.0	0.0	0.0	0.0	0.0	6.369077872167511	0.0	0.0	5.0565473692301	0.0	0.0	0.0	0.0	0.0	0.0	0.0	0.0	4.646650136983246	4.432282261917742	4.953727233908065	0.0	17.07454918921503	0.0	0.0	0.0	0.0	0.0	0.0	0.0	10.181018509091649	0.0	4.031490780786882	0.0	0.0	6.4564906777959346	5.01933951515188	8.473642734275039	7.30721199902668	13.005304863853965
3R_5375	0.0	4.493444962488721	0.0	0.0	0.0	8.257147386777994	0.0	0.0	0.0	0.0	5.838038792600169	0.0	0.0	0.0	5.866616604871639	7.83311087298454	0.0	0.0	0.0	0.0	0.0	0.0	0.0	0.0	0.0	0.0	6.690001391520289	0.0	0.0	6.092419567876865	0.0	20.99940361693728	0.0	8.224766416633768	0.0	0.0	11.619476101061554	0.0	0.0	12.521286186517079	7.450498885405367	0.0	0.0	0.0	3.9703084453225004	6.173113866789141	0.0	0.0	0.0
3R_5376	0.0	3.801409790835029	0.0	0.0	0.0	13.970929290332677	0.0	0.0	0.0	0.0	4.938922811057063	0.0	0.0	0.0	0.0	6.626733967776843	0.0	0.0	5.261106063372127	3.6396061946097436	16.428777961780092	0.0	0.0	0.0	0.0	0.0	0.0	4.834626757145095	0.0	0.0	0.0	8.88264340361577	0.0	0.0	0.0	0.0	0.0	4.034810733080728	0.0	0.0	0.0	0.0	0.0	0.0	0.0	5.222392994473142	0.0	3.801409790835029	0.0
3R_5377	0.0	0.0	16.896943849765893	0.0	0.0	6.802017750545521	4.09168148878286	0.0	0.0	0.0	0.0	0.0	5.088991188920655	0.0	9.665524523852097	0.0	0.0	0.0	0.0	0.0	0.0	0.0	0.0	0.0	0.0	0.0	5.511044684652512	4.7076635112767375	4.490480854161306	0.0	3.944549106480736	0.0	5.577764353958232	0.0	0.0	0.0	0.0	0.0	0.0	0.0	6.137522233174289	8.168853468740247	0.0	0.0	3.2706341857805254	5.085246530209162	8.584906875222671	3.70158009349451	3.2940181289581743
3R_5378	0.0	0.0	0.0	0.0	0.0	7.301572466646417	4.392183319190503	0.0	0.0	0.0	0.0	0.0	0.0	5.8320736054345605	10.375381295262601	0.0	0.0	0.0	0.0	0.0	0.0	0.0	0.0	0.0	0.0	0.0	0.0	5.053404377461008	0.0	0.0	0.0	0.0	5.987407284998192	0.0	0.0	0.0	10.274788955834847	0.0	0.0	0.0	0.0	0.0	180.93652746616488	0.0	7.021673096178665	5.458717900009389	9.215400777779825	0.0	0.0
3R_5379	9.668486920470894	0.0	0.0	0.0	0.0	0.0	0.0	9.233132912794906	0.0	0.0	3.4246762995961624	0.0	0.0	3.8689149705343437	3.4414404493144652	0.0	0.0	0.0	7.296159885129258	0.0	0.0	0.0	0.0	0.0	0.0	0.0	3.9244496351831617	0.0	0.0	0.0	2.808938266278359	0.0	0.0	0.0	0.0	0.0	0.0	2.797760001432453	0.0	0.0	0.0	2.9085460062173083	0.0	0.0	0.0	0.0	0.0	2.6359185016174	0.0
3R_5380	0.0	5.2563163839907325	0.0	0.0	0.0	0.0	0.0	0.0	0.0	0.0	0.0	0.0	0.0	0.0	0.0	18.32594339665863	0.0	0.0	0.0	0.0	0.0	0.0	0.0	0.0	0.0	0.0	0.0	20.054923751179896	0.0	0.0	0.0	0.0	0.0	0.0	0.0	0.0	0.0	0.0	0.0	0.0	0.0	0.0	0.0	0.0	0.0	0.0	0.0	0.0	0.0
3R_5381	0.0	0.0	0.0	0.0	0.0	0.0	8.843410178146076	0.0	0.0	0.0	0.0	0.0	0.0	0.0	0.0	0.0	0.0	0.0	0.0	0.0	0.0	0.0	0.0	0.0	0.0	0.0	5.9555501558567485	0.0	0.0	0.0	4.262705419774179	0.0	0.0	0.0	0.0	0.0	0.0	0.0	0.0	0.0	13.265115267219116	4.413865186432838	0.0	0.0	0.0	0.0	0.0	0.0	0.0
3R_5382	0.0	0.0	0.0	0.0	0.0	0.0	0.0	0.0	0.0	6.7515835839296106	0.0	0.0	0.0	4.994685654463651	8.885650562905964	0.0	0.0	0.0	0.0	6.51614374613104	0.0	9.315601396594962	0.0	0.0	0.0	0.0	0.0	8.65564053471085	8.25632248535122	0.0	3.6262786258434727	0.0	0.0	0.0	0.0	0.0	0.0	0.0	0.0	0.0	5.642309194029986	3.75487006647622	0.0	14.706574427031862	0.0	0.0	0.0	0.0	0.0
3R_5383	0.0	7.247884161416179	0.0	0.0	0.0	0.0	0.0	12.693995993774866	0.0	7.190116753115837	0.0	0.0	9.964506428103098	0.0	0.0	6.317366820431376	0.0	0.0	5.015492857436622	0.0	0.0	0.0	0.0	0.0	0.0	0.0	0.0	0.0	0.0	0.0	7.723629982513702	8.467959780578227	0.0	0.0	0.0	0.0	0.0	0.0	0.0	0.0	6.008792064548849	0.0	0.0	0.0	0.0	0.0	0.0	0.0	0.0
3R_5384	0.0	0.0	0.0	0.0	0.0	7.553737287060145	0.0	0.0	0.0	0.0	0.0	0.0	0.0	0.0	0.0	0.0	0.0	0.0	5.689100877430028	7.871381624259598	8.882635513487394	0.0	0.0	0.0	0.0	0.0	0.0	0.0	0.0	0.0	0.0	0.0	0.0	15.048229575790408	0.0	0.0	0.0	0.0	0.0	0.0	0.0	0.0	0.0	0.0	0.0	5.647238472150925	0.0	0.0	7.316107801385232
3R_5385	0.0	0.0	0.0	0.0	0.0	0.0	0.0	0.0	0.0	0.0	4.750131222375018	0.0	5.026464334722313	5.366303904522721	0.0	0.0	0.0	0.0	0.0	3.500481316180975	0.0	10.008707575590764	0.0	0.0	0.0	0.0	0.0	0.0	0.0	4.957108617685476	3.896083656708277	8.543102085798374	0.0	6.692096633875393	0.0	0.0	0.0	3.8805790600073347	0.0	0.0	0.0	8.06848530325402	0.0	0.0	0.0	5.022765685469389	0.0	0.0	0.0
3R_5386	0.0	4.982498972359587	0.0	0.0	0.0	0.0	0.0	34.90553689078931	0.0	19.77114895089341	0.0	0.0	6.850018837551803	0.0	0.0	0.0	0.0	0.0	0.0	0.0	0.0	0.0	0.0	0.0	0.0	0.0	0.0	0.0	0.0	6.755501511543464	15.928639694170117	11.642460051808948	0.0	0.0	0.0	0.0	0.0	5.288417044568135	24.161884627000905	0.0	0.0	0.0	0.0	0.0	0.0	0.0	0.0	9.964997944719174	0.0
3R_5387	0.0	0.0	0.0	0.0	0.0	0.0	0.0	21.994989541382473	0.0	0.0	0.0	0.0	0.0	0.0	0.0	21.89230518311271	0.0	0.0	8.690385044890183	0.0	13.568668316616733	0.0	0.0	0.0	0.0	0.0	0.0	0.0	0.0	0.0	6.691398073947978	0.0	0.0	0.0	0.0	0.0	16.23729837334745	0.0	0.0	0.0	0.0	0.0	0.0	0.0	5.548191872009871	0.0	14.563142143548891	0.0	0.0
3R_5388	0.0	0.0	0.0	0.0	0.0	0.0	2.5055705096355476	0.0	0.0	4.497246111343719	0.0	0.0	6.232560516604476	0.0	0.0	0.0	0.0	0.0	0.0	0.0	0.0	0.0	0.0	0.0	0.0	0.0	0.0	5.7655430392022335	2.749778161646809	0.0	0.0	5.29650637143234	3.415584011924487	0.0	0.0	0.0	0.0	2.4058604836693798	0.0	0.0	0.0	2.5011280087319383	0.0	0.0	0.0	3.113987189679499	0.0	6.8000673660007065	4.034231259079542
3R_5389	0.0	4.0949437272833	0.0	0.0	0.0	0.0	4.5265008518874605	0.0	0.0	0.0	5.320292233011775	0.0	0.0	0.0	0.0	0.0	0.0	0.0	5.667353549916917	3.9206461224809845	0.0	0.0	0.0	0.0	0.0	0.0	0.0	0.0	4.967680272149396	0.0	4.363732841802466	0.0	6.170508425212204	0.0	0.0	0.0	0.0	8.692734438701445	0.0	0.0	0.0	0.0	0.0	17.697360969532223	0.0	0.0	0.0	0.0	3.6440705142220784
3R_5390	0.0	0.0	0.0	0.0	0.0	0.0	0.0	0.0	0.0	0.0	0.0	0.0	0.0	0.0	0.0	5.731779104111462	0.0	0.0	0.0	0.0	0.0	0.0	0.0	0.0	0.0	0.0	0.0	8.363399755454191	3.9887819496448182	0.0	0.0	0.0	0.0	0.0	0.0	0.0	0.0	0.0	0.0	0.0	0.0	3.6280942201556594	0.0	0.0	0.0	4.517097439664	0.0	0.0	0.0
3R_5391	0.0	3.991197015861815	0.0	0.0	0.0	0.0	0.0	0.0	0.0	7.918772400227428	0.0	0.0	5.487161140363777	5.858148450168247	5.2108844955342715	0.0	0.0	0.0	0.0	0.0	0.0	10.926048135797666	0.0	0.0	0.0	0.0	0.0	5.07599783965532	0.0	0.0	0.0	0.0	0.0	0.0	0.0	0.0	0.0	0.0	0.0	0.0	0.0	8.807996251316796	0.0	0.0	0.0	0.0	0.0	3.991197015861815	0.0
3R_5392	0.0	0.0	0.0	0.0	0.0	0.0	0.0	0.0	0.0	0.0	0.0	0.0	0.0	0.0	0.0	0.0	0.0	0.0	0.0	0.0	0.0	0.0	0.0	0.0	0.0	0.0	0.0	0.0	0.0	0.0	0.0	0.0	0.0	0.0	0.0	0.0	0.0	0.0	0.0	0.0	0.0	0.0	0.0	0.0	0.0	0.0	0.0	0.0	0.0
3R_5393	0.0	0.0	0.0	0.0	0.0	0.0	0.0	0.0	0.0	0.0	0.0	0.0	0.0	0.0	0.0	0.0	0.0	0.0	0.0	0.0	0.0	0.0	0.0	0.0	0.0	0.0	0.0	0.0	0.0	0.0	0.0	0.0	0.0	0.0	0.0	0.0	0.0	0.0	0.0	0.0	0.0	0.0	0.0	0.0	0.0	0.0	0.0	0.0	0.0
3R_5394	0.0	0.0	0.0	0.0	0.0	0.0	0.0	0.0	0.0	0.0	0.0	0.0	0.0	26.11838943563384	0.0	0.0	0.0	0.0	24.627569579040955	0.0	0.0	0.0	0.0	0.0	0.0	0.0	0.0	0.0	0.0	0.0	0.0	0.0	0.0	0.0	0.0	0.0	0.0	0.0	0.0	0.0	0.0	0.0	0.0	0.0	0.0	0.0	0.0	0.0	0.0
3R_5395	0.0	0.0	0.0	0.0	0.0	0.0	0.0	0.0	0.0	0.0	0.0	9.327488107452663	0.0	0.0	0.0	0.0	0.0	0.0	0.0	6.792324673119375	0.0	0.0	0.0	0.0	0.0	0.0	5.281113681253103	0.0	0.0	4.809380215171671	0.0	0.0	0.0	12.98532658096351	0.0	0.0	0.0	3.7649326641793013	0.0	9.884353069091627	0.0	0.0	0.0	15.3298994358597	0.0	0.0	0.0	0.0	0.0
3R_5396	0.0	2.4935690853289367	0.0	0.0	0.0	0.0	0.0	0.0	0.0	0.0	0.0	0.0	0.0	0.0	3.2555898477686185	0.0	0.0	0.0	0.0	0.0	0.0	0.0	0.0	0.0	0.0	0.0	0.0	0.0	3.025012009297677	0.0	2.657245138304295	0.0	0.0	0.0	0.0	0.0	6.448051914555575	0.0	0.0	0.0	0.0	0.0	0.0	0.0	8.813049658890913	3.42567585158876	11.566443434308386	0.0	4.438030011734152
3R_5397	0.0	3.985257734588211	0.0	0.0	0.0	0.0	4.40525529335476	0.0	0.0	0.0	0.0	0.0	0.0	0.0	5.203130203130203	0.0	0.0	0.0	0.0	7.631257631257632	0.0	10.909789135595588	0.0	0.0	0.0	0.0	0.0	0.0	0.0	0.0	0.0	0.0	0.0	0.0	0.0	0.0	0.0	4.229946668832399	19.325912183055042	0.0	0.0	4.397444557019025	0.0	0.0	3.5212854663872175	10.949928168471214	0.0	0.0	3.5464614825911296
3R_5398	0.0	8.751938554389797	0.0	0.0	0.0	0.0	9.67428613442614	0.0	0.0	17.364366929910467	0.0	0.0	0.0	0.0	0.0	15.256647321237866	0.0	0.0	0.0	0.0	0.0	0.0	0.0	0.0	0.0	0.0	13.03019878871272	0.0	0.0	0.0	0.0	0.0	0.0	0.0	0.0	0.0	0.0	0.0	0.0	0.0	0.0	0.0	0.0	0.0	0.0	0.0	0.0	0.0	0.0
3R_5399	0.0	6.551909963653279	0.0	0.0	0.0	0.0	0.0	0.0	0.0	0.0	0.0	0.0	0.0	0.0	0.0	0.0	0.0	0.0	0.0	3.1365168979847877	0.0	0.0	0.0	0.0	0.0	0.0	0.0	4.166354190102409	3.9741442177195165	0.0	3.4909862734419725	0.0	0.0	0.0	0.0	0.0	0.0	10.431281326441734	0.0	0.0	0.0	0.0	0.0	0.0	5.78912252822559	4.500520935298261	0.0	3.2759549818266396	0.0
3R_5400	0.0	0.0	0.0	0.0	0.0	0.0	6.439002843141705	0.0	0.0	0.0	3.7840903973786846	7.658785776103056	4.004225258492761	0.0	0.0	0.0	0.0	0.0	4.030939882159503	2.7885835389913693	0.0	0.0	0.0	0.0	0.0	0.0	4.336314115656435	0.0	0.0	0.0	0.0	0.0	0.0	5.331115589248205	0.0	0.0	0.0	0.0	14.123994548138104	0.0	4.829252132356279	0.0	0.0	0.0	2.573468008061131	0.0	0.0	0.0	2.591867445678346
3R_5401	0.0	0.0	0.0	0.0	0.0	0.0	3.5817683691886257	0.0	0.0	0.0	8.41977282610938	0.0	4.454791440029152	0.0	4.230494248643069	5.648559080821278	0.0	0.0	4.484512064907034	0.0	14.003719387869419	0.0	0.0	0.0	0.0	0.0	14.472743482199972	8.24197108386865	3.9308686001036968	4.393323729527661	0.0	0.0	0.0	0.0	0.0	0.0	8.378956752852616	3.4392306853664523	0.0	0.0	0.0	7.150835432103533	0.0	0.0	5.726083081457254	4.451513447799551	0.0	3.240282150808564	0.0
3R_5402	0.0	5.704138866119869	0.0	0.0	0.0	0.0	0.0	0.0	0.0	0.0	7.411014100936531	0.0	0.0	8.37234847723726	0.0	0.0	0.0	0.0	0.0	5.461347314382459	0.0	0.0	0.0	0.0	0.0	0.0	0.0	0.0	0.0	15.467868210669273	0.0	0.0	0.0	0.0	0.0	0.0	0.0	0.0	0.0	0.0	0.0	0.0	0.0	0.0	0.0	7.836370318650327	0.0	17.112416598359605	0.0
3R_5403	0.0	6.0727736908010845	0.0	0.0	0.0	0.0	3.356384985413151	0.0	0.0	6.02437220017302	0.0	0.0	4.174472931047727	0.0	7.928579357150786	0.0	0.0	0.0	4.202323380550639	0.0	6.561266481901403	0.0	0.0	0.0	0.0	0.0	0.0	0.0	0.0	8.233746173366466	0.0	0.0	0.0	0.0	0.0	0.0	0.0	3.22281650958659	0.0	0.0	0.0	3.3504339482049716	0.0	0.0	5.365768329732903	4.171401207036653	0.0	0.0	5.404131782996007
3R_5404	0.0	0.0	0.0	0.0	0.0	0.0	5.859142121987926	0.0	0.0	0.0	0.0	0.0	0.0	0.0	0.0	4.620023830082916	0.0	0.0	0.0	5.0749184841218495	5.726904539373614	7.255198712637542	0.0	0.0	0.0	0.0	3.945809826171294	0.0	6.43020860561248	0.0	5.648453792258907	6.192797899898377	3.993579920919131	9.702050043174124	0.0	0.0	0.0	0.0	0.0	0.0	4.394356591490944	0.0	0.0	0.0	2.341715817330243	0.0	6.146640400023358	5.3005308216591365	2.3584583041081046
3R_5405	0.0	0.0	0.0	0.0	0.0	0.0	0.0	0.0	0.0	0.0	0.0	0.0	0.0	0.0	0.0	0.0	0.0	0.0	0.0	0.0	0.0	0.0	0.0	0.0	0.0	0.0	0.0	0.0	0.0	0.0	0.0	0.0	0.0	0.0	0.0	0.0	0.0	19.53624853233933	0.0	0.0	0.0	20.309847026232195	0.0	0.0	0.0	0.0	0.0	18.40613881541772	0.0
3R_5406	0.0	0.0	0.0	0.0	0.0	0.0	0.0	0.0	0.0	0.0	0.0	0.0	0.0	0.0	0.0	0.0	0.0	0.0	0.0	0.0	0.0	0.0	0.0	0.0	0.0	0.0	0.0	21.089749538134487	0.0	0.0	0.0	0.0	0.0	0.0	0.0	0.0	0.0	0.0	0.0	0.0	0.0	0.0	0.0	0.0	14.652036120199444	0.0	0.0	0.0	0.0
3R_5407	0.0	0.0	0.0	0.0	0.0	0.0	0.0	0.0	0.0	0.0	0.0	0.0	0.0	0.0	5.961642790287292	7.959989906732798	0.0	0.0	6.319606516019887	4.371871379544014	0.0	0.0	0.0	0.0	0.0	0.0	6.798364585415332	0.0	0.0	6.191103260792176	4.865952734081522	0.0	13.761338482826194	0.0	0.0	0.0	0.0	0.0	0.0	0.0	0.0	5.038504249474484	0.0	0.0	0.0	0.0	0.0	0.0	0.0
3R_5408	0.0	6.429995672612912	0.0	0.0	0.0	0.0	0.0	0.0	0.0	12.75749407095463	0.0	0.0	0.0	0.0	0.0	0.0	0.0	0.0	0.0	6.156308677317081	0.0	0.0	0.0	0.0	0.0	0.0	9.573207273339957	0.0	0.0	0.0	0.0	0.0	0.0	0.0	0.0	0.0	0.0	6.824787902653955	0.0	0.0	0.0	7.095036596198763	0.0	0.0	0.0	17.667110994508178	0.0	6.429995672612912	0.0
3R_5409	0.0	0.0	0.0	0.0	0.0	4.834243460235447	0.0	9.214993162475073	0.0	0.0	0.0	6.917734303660865	0.0	0.0	0.0	4.585986326423169	0.0	0.0	7.28182558280091	0.0	5.68471221712872	7.201746855717322	0.0	0.0	0.0	0.0	3.9167395180217017	0.0	6.382834770109439	0.0	0.0	0.0	0.0	0.0	0.0	0.0	0.0	0.0	0.0	0.0	0.0	2.902831770448708	0.0	0.0	0.0	3.614121674465941	12.202711442482519	0.0	0.0
3R_5410	0.0	6.689658278875799	0.0	0.0	0.0	0.0	0.0	7.81087680216455	0.0	8.848453423068449	0.0	0.0	0.0	0.0	2.9113268080795147	0.0	0.0	0.0	3.086135904784066	0.0	4.81851543466864	0.0	0.0	0.0	0.0	0.0	0.0	2.8359654874344042	2.705131472094675	3.0233822335175784	0.0	0.0	0.0	0.0	0.0	0.0	5.766201295780755	2.3667978030436077	0.0	6.213727366498068	0.0	0.0	0.0	9.63703086933728	0.0	3.063427031312513	5.171673708762366	2.2298860929585995	1.9843647929235966
3R_5411	0.0	5.902133768910804	13.471007025130163	0.0	0.0	0.0	9.78622002358479	0.0	0.0	0.0	0.0	0.0	4.057173691662913	0.0	0.0	0.0	0.0	0.0	0.0	2.825457370911916	0.0	0.0	0.0	0.0	0.0	0.0	4.393653806441975	0.0	3.580014212656424	0.0	0.0	6.895671931512186	0.0	5.401609679684546	0.0	0.0	0.0	0.0	0.0	0.0	0.0	6.512579046428176	0.0	0.0	2.6074973370933443	4.054188280557937	0.0	2.951066884455402	0.0
3R_5412	0.0	0.0	0.0	0.0	0.0	0.0	0.0	0.0	0.0	0.0	0.0	0.0	0.0	0.0	0.0	0.0	0.0	0.0	0.0	0.0	21.51314883656891	0.0	0.0	0.0	0.0	0.0	0.0	0.0	0.0	0.0	0.0	0.0	0.0	0.0	0.0	0.0	0.0	10.567004317677963	0.0	0.0	16.507425039782895	0.0	0.0	0.0	8.796668525695948	0.0	0.0	0.0	8.859561770636578
3R_5413	0.0	0.0	0.0	0.0	0.0	0.0	0.0	0.0	0.0	0.0	0.0	0.0	0.0	0.0	0.0	0.0	0.0	0.0	0.0	0.0	0.0	0.0	0.0	0.0	0.0	0.0	0.0	0.0	7.546719855948211	0.0	0.0	0.0	0.0	0.0	0.0	0.0	16.086429166626452	0.0	0.0	0.0	0.0	0.0	0.0	0.0	0.0	0.0	0.0	6.220890122284037	5.535939875264202
3R_5414	0.0	0.0	0.0	0.0	0.0	13.193726119355723	0.0	0.0	0.0	0.0	0.0	0.0	9.87100569754449	0.0	0.0	0.0	0.0	0.0	0.0	0.0	0.0	19.655169702735215	0.0	0.0	0.0	0.0	0.0	0.0	0.0	0.0	0.0	0.0	0.0	0.0	0.0	0.0	0.0	0.0	0.0	0.0	11.904818594374259	7.9224738399913806	0.0	0.0	6.343978105662762	9.863742264360129	0.0	7.17987452451281	0.0
3R_5415	0.0	16.53143949162517	0.0	0.0	0.0	30.378147176047438	0.0	0.0	0.0	32.79935975649755	0.0	0.0	0.0	0.0	0.0	28.81811160678263	0.0	0.0	22.87931618299792	0.0	0.0	0.0	0.0	0.0	0.0	0.0	24.612597712012914	0.0	0.0	0.0	0.0	0.0	0.0	0.0	0.0	0.0	0.0	0.0	0.0	0.0	0.0	18.24125149578262	0.0	0.0	0.0	22.710962127199554	0.0	0.0	0.0
3R_5416	12.356204668174122	3.368670688859469	0.0	0.0	0.0	0.0	7.447374986501632	0.0	0.0	0.0	0.0	0.0	4.6313020442567225	0.0	0.0	0.0	0.0	0.0	4.662200278799577	0.0	0.0	0.0	0.0	0.0	0.0	0.0	0.0	8.568539749455898	0.0	0.0	0.0	0.0	0.0	6.165988407941792	0.0	0.0	8.710953152493945	7.1510041797619435	0.0	0.0	0.0	0.0	0.0	0.0	2.9764828093235343	0.0	0.0	3.368670688859469	0.0
3R_5417	0.0	4.2174696025878395	0.0	0.0	0.0	0.0	4.661939460054172	0.0	0.0	0.0	0.0	22.18032605079295	0.0	0.0	0.0	7.3520221736988765	0.0	0.0	0.0	0.0	0.0	0.0	0.0	0.0	0.0	0.0	0.0	0.0	5.116319524386937	5.718239468432459	4.4943012260453745	0.0	0.0	7.71962328238382	0.0	0.0	0.0	0.0	20.451988955925962	11.752262310494771	6.992909190081257	0.0	0.0	0.0	11.179388189349023	0.0	0.0	4.2174696025878395	0.0
3R_5418	0.0	0.0	0.0	0.0	0.0	6.019889715620409	3.621200681509968	0.0	0.0	0.0	0.0	0.0	4.503835015515712	0.0	8.554136994503967	0.0	0.0	0.0	0.0	6.273033795969575	0.0	8.968046849076739	0.0	0.0	0.0	0.0	0.0	0.0	3.9741442177195165	0.0	0.0	0.0	0.0	0.0	0.0	0.0	0.0	0.0	0.0	0.0	10.863602044529904	3.61478011292573	0.0	0.0	2.894561264112795	0.0	0.0	0.0	0.0
3R_5419	0.0	0.0	14.605661738716394	0.0	0.0	0.0	0.0	0.0	0.0	12.696526357353891	0.0	0.0	4.398906959598679	4.696317335797961	0.0	0.0	0.0	0.0	4.428254745096372	0.0	0.0	0.0	0.0	0.0	0.0	0.0	0.0	0.0	0.0	4.338210349408138	0.0	7.476490176639556	0.0	5.856583971700986	0.0	0.0	0.0	0.0	0.0	8.915993509156726	5.305253686620787	0.0	0.0	13.82804548873844	0.0	8.791340178270795	22.262294352055925	0.0	0.0
3R_5420	0.0	0.0	0.0	0.0	0.0	4.882202224721909	2.9368368622365066	0.0	0.0	0.0	3.451856270227877	0.0	0.0	0.0	6.937506937506938	0.0	0.0	0.0	0.0	0.0	0.0	0.0	0.0	0.0	0.0	0.0	3.9555960608592184	3.3789628476276974	0.0	0.0	0.0	0.0	0.0	4.863056333644569	0.0	0.0	0.0	0.0	12.883941455370026	22.210376687988628	0.0	0.0	0.0	0.0	4.69504728851629	0.0	0.0	2.656838489725474	0.0
3R_5421	0.0	6.5160418434143015	0.0	122.88333456216668	0.0	0.0	3.6013765901878334	0.0	0.0	12.928214794531883	0.0	0.0	4.479178984408874	0.0	0.0	0.0	0.0	0.0	4.509062313437547	3.119346185039616	0.0	0.0	0.0	0.0	0.0	0.0	0.0	8.287091363524866	0.0	0.0	0.0	7.61292247913298	4.909382615679783	0.0	0.0	0.0	0.0	0.0	0.0	0.0	10.804129770563499	7.18998234140337	0.0	0.0	5.7574302516112175	0.0	0.0	0.0	0.0
3R_5422	0.0	6.686874401106812	0.0	0.0	0.0	0.0	0.0	0.0	0.0	13.267156755437211	26.06345408531611	17.583654235023122	0.0	0.0	0.0	0.0	0.0	0.0	0.0	12.804507186529658	0.0	0.0	0.0	0.0	0.0	0.0	29.866972504465114	0.0	8.11201722343497	0.0	0.0	0.0	0.0	0.0	0.0	0.0	0.0	0.0	0.0	0.0	0.0	0.0	0.0	0.0	0.0	0.0	31.017129209606004	0.0	0.0
3R_5423	0.0	0.0	0.0	0.0	0.0	0.0	0.0	0.0	0.0	0.0	0.0	0.0	0.0	0.0	0.0	0.0	0.0	0.0	0.0	0.0	0.0	0.0	0.0	0.0	0.0	0.0	0.0	0.0	0.0	0.0	0.0	0.0	0.0	0.0	0.0	0.0	0.0	0.0	0.0	0.0	0.0	0.0	0.0	0.0	0.0	0.0	0.0	0.0	0.0
3R_5424	0.0	0.0	0.0	0.0	0.0	0.0	0.0	0.0	0.0	0.0	0.0	0.0	0.0	0.0	0.0	0.0	0.0	0.0	0.0	0.0	0.0	0.0	0.0	0.0	0.0	0.0	0.0	0.0	0.0	0.0	0.0	0.0	0.0	0.0	0.0	0.0	0.0	0.0	0.0	0.0	0.0	0.0	0.0	0.0	0.0	0.0	0.0	0.0	0.0
3R_5425	0.0	6.628943558522965	0.0	0.0	0.0	6.090668121930303	7.327553359243562	11.60997900915795	0.0	0.0	0.0	0.0	4.5567885212674435	0.0	0.0	0.0	0.0	0.0	0.0	0.0	7.1621745507884125	0.0	0.0	0.0	0.0	0.0	0.0	0.0	0.0	4.493913443631945	0.0	0.0	4.9944461758524525	0.0	0.0	0.0	0.0	0.0	0.0	9.235998226688341	0.0	0.0	0.0	0.0	0.0	0.0	0.0	3.3144717792614826	0.0
3R_5426	0.0	5.361547943229786	0.0	0.0	0.0	9.852372057096465	0.0	0.0	0.0	0.0	0.0	0.0	0.0	0.0	0.0	0.0	0.0	0.0	0.0	0.0	0.0	0.0	0.0	0.0	0.0	0.0	0.0	0.0	0.0	7.26943355846769	0.0	0.0	0.0	0.0	0.0	0.0	0.0	5.690739061972717	0.0	0.0	0.0	5.916081566199769	0.0	0.0	0.0	22.097152339977946	37.304385130472085	0.0	9.542430896101058
3R_5427	0.0	0.0	0.0	0.0	0.0	0.0	2.7525165570752197	17.444654652533007	0.0	4.9404893357067445	0.0	0.0	0.0	0.0	0.0	4.340803421942153	0.0	0.0	0.0	2.384102802512844	10.761575150231588	0.0	0.0	0.0	0.0	0.0	0.0	0.0	9.062379073879233	0.0	5.307078156278592	0.0	0.0	9.115687186078523	0.0	0.0	6.439058815651034	5.285958459238256	0.0	0.0	0.0	0.0	0.0	0.0	2.2001895243256255	10.262694183002308	5.775155857018691	7.47027391253355	4.431840290657814
3R_5428	0.0	0.0	0.0	0.0	0.0	0.0	0.0	34.236726421166516	0.0	0.0	0.0	0.0	0.0	0.0	0.0	0.0	0.0	0.0	0.0	0.0	21.120573127872397	26.756855106278227	0.0	0.0	0.0	0.0	0.0	0.0	11.857163861261697	0.0	0.0	0.0	0.0	0.0	0.0	0.0	0.0	0.0	0.0	0.0	0.0	0.0	0.0	0.0	0.0	13.427649140899007	0.0	19.548125530242903	0.0
3R_5429	0.0	1.9108763450897452	0.0	0.0	0.0	0.0	4.224518811465429	0.0	0.0	0.0	0.0	0.0	2.627103193138847	8.414165415760742	2.4948294659318564	0.0	0.0	0.0	0.0	0.0	0.0	0.0	0.0	0.0	0.0	0.0	2.8449809699222923	2.4302494116366176	0.0	5.181708258943433	2.0363048723073938	0.0	2.87942383880755	0.0	0.0	0.0	0.0	0.0	0.0	0.0	0.0	0.0	0.0	8.258347537691098	1.6884080152780665	0.0	0.0	3.8217526901794905	1.7004795692481192
3R_5430	0.0	0.0	0.0	0.0	0.0	5.326038790605719	3.2038220315307346	10.15244917683942	0.0	11.501074200330311	7.531322771406278	0.0	7.969448322909295	0.0	0.0	0.0	0.0	0.0	0.0	2.775002775002775	18.789081289081288	0.0	0.0	0.0	0.0	0.0	4.315195702755511	3.686141288321125	0.0	0.0	3.0886161023147323	0.0	0.0	0.0	0.0	0.0	0.0	6.152649700119854	28.11041772080733	0.0	9.611466094592204	0.0	0.0	0.0	2.560934884645249	0.0	6.722056411497405	8.695107784556098	2.5792447146117308
3R_5431	0.0	0.0	0.0	0.0	0.0	0.0	0.0	0.0	0.0	6.413393217323602	0.0	0.0	4.444037568115986	0.0	4.220281830420635	0.0	0.0	0.0	4.4736864473695395	3.0948733423084662	6.984957196182302	8.848978031527139	0.0	0.0	0.0	0.0	0.0	4.111037477862063	0.0	0.0	3.4446364255145596	7.553195265959335	4.870866035110177	0.0	0.0	0.0	0.0	3.4309283783408233	0.0	0.0	0.0	0.0	0.0	0.0	0.0	0.0	0.0	0.0	8.629651597952586
3R_5432	21.636966324225618	0.0	26.9271781394397	0.0	0.0	0.0	0.0	0.0	0.0	0.0	0.0	0.0	8.109879130361442	0.0	0.0	10.283114714314507	0.0	0.0	0.0	5.647803004631199	12.746777614619024	0.0	0.0	0.0	0.0	0.0	0.0	0.0	0.0	0.0	0.0	0.0	0.0	0.0	0.0	0.0	0.0	0.0	0.0	0.0	0.0	0.0	0.0	0.0	0.0	0.0	13.681013489479302	0.0	0.0
3R_5433	0.0	0.0	0.0	0.0	0.0	0.0	6.659913514363103	0.0	0.0	0.0	0.0	0.0	0.0	0.0	0.0	0.0	0.0	0.0	0.0	0.0	0.0	0.0	65.78125102783206	0.0	0.0	0.0	0.0	7.662529922179347	0.0	0.0	6.4204303229219635	0.0	0.0	0.0	0.0	0.0	0.0	0.0	0.0	0.0	0.0	0.0	0.0	26.03841186518352	5.323518185404298	0.0	0.0	0.0	5.361579564232259
3R_5434	0.0	0.0	0.0	0.0	0.0	11.05901088206671	0.0	0.0	0.0	11.940441079893493	0.0	0.0	0.0	8.833298000141333	7.857311228097746	0.0	0.0	0.0	0.0	0.0	0.0	16.47500741375334	65.70733950982326	0.0	0.0	0.0	0.0	0.0	0.0	0.0	0.0	0.0	0.0	0.0	0.0	0.0	0.0	0.0	0.0	33.5401643468053	0.0	6.640635375992776	0.0	0.0	0.0	0.0	0.0	6.018186960996131	0.0
3R_5435	0.0	2.5664525133141143	0.0	0.0	0.0	0.0	0.0	0.0	0.0	5.0919945189771	6.668847379759849	6.748685693461199	3.5283997366402438	0.0	0.0	0.0	0.0	0.0	7.103879677327578	4.914427530623027	0.0	0.0	0.0	0.0	0.0	0.0	0.0	0.0	0.0	3.4797144824672848	0.0	0.0	0.0	0.0	0.0	0.0	0.0	2.724028904125896	0.0	0.0	4.255387959464876	0.0	0.0	11.09158991286447	0.0	7.051606832019796	5.952256947027889	0.0	0.0
3R_5436	0.0	0.0	0.0	0.0	0.0	0.0	0.0	0.0	0.0	0.0	7.050600041316517	14.270017266720894	0.0	7.965182593845783	0.0	0.0	0.0	0.0	7.510535403537313	0.0	0.0	0.0	0.0	0.0	0.0	0.0	0.0	6.901711348345936	0.0	0.0	0.0	12.680490937887152	8.177330314262981	0.0	0.0	0.0	28.06568492900785	0.0	0.0	0.0	0.0	0.0	0.0	0.0	9.589883823352423	0.0	12.58597796195259	5.426733936460543	9.65844829301414
3R_5437	0.0	0.0	0.0	0.0	0.0	0.0	7.354861011514035	0.0	0.0	13.20123299516175	0.0	0.0	0.0	0.0	0.0	0.0	0.0	0.0	0.0	12.740882306099698	0.0	0.0	0.0	0.0	0.0	0.0	0.0	0.0	0.0	0.0	0.0	0.0	0.0	0.0	0.0	0.0	0.0	0.0	0.0	0.0	0.0	0.0	0.0	0.0	0.0	27.422428804519217	0.0	13.30729539201629	5.921048736152148
3R_5438	0.0	0.0	0.0	0.0	0.0	0.0	7.744490666146238	0.0	0.0	0.0	0.0	0.0	0.0	10.283368502453612	0.0	0.0	0.0	0.0	9.696400841453666	3.3539601884925627	0.0	0.0	0.0	0.0	0.0	0.0	0.0	0.0	0.0	0.0	3.7330036344523383	0.0	5.278629836610571	0.0	0.0	0.0	0.0	3.7181480202163146	0.0	0.0	0.0	0.0	0.0	0.0	3.095230651945337	14.437576970332223	0.0	0.0	3.117360518379646
3R_5439	9.697120149258073	0.0	0.0	0.0	0.0	4.8581044842247625	0.0	0.0	0.0	0.0	0.0	0.0	3.6346348718500434	7.760745528258426	0.0	0.0	0.0	0.0	10.9766511993455	5.062394006125497	5.712771013856897	7.237293483830439	0.0	0.0	0.0	0.0	0.0	3.362284847392615	0.0	0.0	0.0	0.0	7.967448193659982	0.0	0.0	0.0	6.8363353960836	0.0	0.0	0.0	0.0	0.0	0.0	11.425542027713794	7.007809970618588	3.63196037967061	0.0	0.0	0.0
3R_5440	0.0	7.640779451193376	0.0	0.0	0.0	7.020342143394701	4.223012207039086	0.0	0.0	0.0	4.963582197417548	10.046010729139459	0.0	5.607443095667466	0.0	0.0	0.0	0.0	0.0	0.0	0.0	10.458456917432574	0.0	0.0	0.0	0.0	0.0	4.858765407145106	4.634611837354786	0.0	0.0	0.0	5.756793880297834	0.0	0.0	0.0	0.0	0.0	0.0	10.64577256371495	0.0	0.0	0.0	0.0	3.375611745238531	0.0	0.0	3.820389725596688	3.3997462429404273
3R_5441	0.0	0.0	0.0	0.0	0.0	0.0	0.0	0.0	0.0	0.0	0.0	0.0	0.0	0.0	0.0	0.0	0.0	0.0	5.86463484437605	8.114248620577735	0.0	0.0	0.0	0.0	0.0	0.0	0.0	0.0	0.0	0.0	4.515634934396855	0.0	0.0	0.0	0.0	0.0	10.957607209228934	0.0	0.0	0.0	7.026103379274681	0.0	0.0	18.313408345053915	0.0	0.0	0.0	0.0	0.0
3R_5442	0.0	0.0	0.0	0.0	0.0	0.0	0.0	0.0	0.0	6.225537528474052	4.07670898698266	0.0	4.313866579008898	0.0	4.0966649051007575	10.939740082715376	0.0	0.0	0.0	12.01688372162889	0.0	0.0	0.0	0.0	0.0	0.0	4.671635418097355	3.9906204457044163	3.8065177480793264	0.0	0.0	0.0	0.0	5.743363543425572	0.0	0.0	0.0	3.330432526602662	0.0	0.0	5.202691664559576	3.4623113559657703	0.0	0.0	2.7724708065755244	4.310692284248773	0.0	3.137777618797045	2.7922930478046157
3R_5443	0.0	10.267449959015762	0.0	0.0	0.0	6.28914995849161	0.0	0.0	0.0	0.0	8.893216921123836	0.0	4.705284505027596	5.023409086342355	4.468375075403829	11.93235547680201	0.0	0.0	4.7366763215919025	0.0	0.0	0.0	0.0	0.0	0.0	0.0	10.191030873728032	0.0	4.151901467074384	0.0	3.6471326243307516	0.0	0.0	0.0	0.0	0.0	0.0	3.632618736684182	0.0	0.0	5.674756978532395	0.0	0.0	0.0	3.0240304580347734	0.0	0.0	0.0	6.09130253367729
3R_5444	0.0	0.0	0.0	0.0	0.0	0.0	0.0	0.0	0.0	0.0	0.0	0.0	0.0	0.0	0.0	0.0	0.0	0.0	0.0	0.0	0.0	0.0	0.0	0.0	0.0	0.0	0.0	0.0	0.0	0.0	0.0	0.0	0.0	0.0	0.0	0.0	0.0	0.0	0.0	0.0	0.0	0.0	0.0	0.0	0.0	0.0	0.0	0.0	0.0
3R_5445	0.0	0.0	0.0	0.0	0.0	0.0	0.0	0.0	0.0	0.0	0.0	0.0	0.0	0.0	0.0	0.0	0.0	0.0	44.3886134328822	0.0	0.0	0.0	0.0	0.0	0.0	0.0	0.0	0.0	0.0	0.0	0.0	0.0	0.0	0.0	0.0	0.0	0.0	0.0	0.0	0.0	0.0	23.593474988557166	0.0	0.0	9.446322688272295	0.0	0.0	0.0	9.513860743717522
3R_5446	0.0	16.01251538202259	36.546902467281384	0.0	0.0	0.0	8.85001960279342	0.0	0.0	0.0	0.0	21.05307480157477	11.007130419085485	11.751323198992207	0.0	13.956753603284861	0.0	0.0	0.0	7.665478517496455	0.0	0.0	0.0	0.0	0.0	0.0	0.0	0.0	0.0	0.0	0.0	0.0	0.0	29.30918256689821	0.0	0.0	0.0	8.497830079089304	0.0	0.0	13.27502940419013	0.0	0.0	0.0	7.074151968347415	0.0	0.0	0.0	0.0
3R_5447	0.0	0.0	0.0	0.0	0.0	0.0	0.0	0.0	0.0	0.0	0.0	0.0	5.2711311742077225	0.0	0.0	0.0	0.0	0.0	5.306298098275824	3.6708698126020955	0.0	0.0	0.0	0.0	0.0	0.0	0.0	0.0	4.651199567624488	0.0	0.0	8.958943848027642	0.0	0.0	0.0	0.0	0.0	4.069469092992659	18.592717232659968	0.0	0.0	4.230612372679721	0.0	0.0	3.387693390711825	0.0	0.0	3.834063275079854	3.411914268147801
3R_5448	0.0	0.0	0.0	0.0	0.0	4.467780156622501	5.37509134295851	0.0	0.0	0.0	3.1588480439307314	0.0	0.0	0.0	9.522932809360409	4.238342333453279	0.0	0.0	0.0	4.655656040131755	0.0	0.0	0.0	0.0	0.0	0.0	0.0	3.0921421247469083	2.9494896940405857	0.0	5.181808948776782	5.681182276756522	0.0	0.0	0.0	0.0	0.0	0.0	0.0	0.0	4.031318507218882	0.0	0.0	0.0	8.593023453153737	3.3401505806684777	0.0	0.0	0.0
3R_5449	0.0	6.695232994108195	0.0	0.0	0.0	0.0	7.400828892835998	23.452157598499063	0.0	0.0	17.397355601948504	0.0	0.0	9.827044025157232	0.0	0.0	0.0	0.0	0.0	0.0	0.0	0.0	0.0	0.0	0.0	0.0	0.0	0.0	0.0	0.0	7.134703196347032	0.0	10.088781275221953	0.0	0.0	0.0	0.0	0.0	0.0	0.0	11.101243339253996	0.0	0.0	28.935185185185183	11.831519167061051	0.0	0.0	0.0	0.0
3R_5450	0.0	0.0	0.0	0.0	0.0	0.0	0.0	0.0	0.0	0.0	0.0	0.0	0.0	0.0	0.0	0.0	0.0	0.0	0.0	0.0	0.0	0.0	0.0	0.0	0.0	0.0	0.0	0.0	0.0	0.0	0.0	0.0	0.0	0.0	0.0	0.0	0.0	0.0	0.0	0.0	0.0	0.0	0.0	0.0	0.0	0.0	0.0	0.0	0.0
3R_5451	0.0	5.105992750511493	0.0	0.0	0.0	0.0	5.644102110837749	0.0	0.0	0.0	0.0	13.426603472119657	7.019800048015433	0.0	0.0	0.0	0.0	0.0	7.0666334063787675	0.0	0.0	0.0	0.0	0.0	0.0	0.0	0.0	0.0	0.0	13.845880123754476	0.0	0.0	7.694018131723129	0.0	866.6262241095415	0.0	0.0	5.419493158160861	0.0	0.0	8.466153166256621	0.0	0.0	0.0	0.0	0.0	0.0	5.105992750511493	0.0
3R_5452	0.0	0.0	0.0	0.0	0.0	0.0	0.0	0.0	0.0	0.0	0.0	0.0	0.0	0.0	0.0	11.598842435524936	0.0	0.0	0.0	0.0	0.0	0.0	0.0	0.0	0.0	0.0	0.0	8.462098261885016	0.0	0.0	0.0	0.0	0.0	24.357569114602363	0.0	0.0	0.0	0.0	0.0	0.0	0.0	0.0	0.0	0.0	5.879015735185615	9.140809601506406	0.0	6.653647696008145	0.0
3R_5453	9.842868448094617	0.0	0.0	50.606263031112725	0.0	0.0	0.0	9.39966236412788	0.0	5.324144569691987	0.0	0.0	0.0	0.0	7.0070210350771465	4.677889860018824	0.0	0.0	11.141630926790572	0.0	5.798634305648333	7.346070440000235	0.0	0.0	0.0	0.0	0.0	3.4128201907903	3.2553736452762574	7.27671756002928	5.719200958995616	0.0	4.043599709507797	0.0	0.0	0.0	20.817257784266594	2.8482206026606933	26.026078130286546	0.0	0.0	2.9610047518204254	0.0	0.0	0.0	3.6865489625313907	0.0	10.733840471516142	2.3879981125262915
3R_5454	0.0	0.0	65.37400468077874	0.0	0.0	0.0	0.0	0.0	0.0	0.0	0.0	0.0	0.0	0.0	0.0	0.0	0.0	0.0	19.82058407297146	0.0	0.0	0.0	0.0	0.0	0.0	0.0	0.0	0.0	17.37359838495029	0.0	15.261397211437501	33.46429025586796	0.0	0.0	0.0	0.0	0.0	0.0	0.0	0.0	0.0	0.0	0.0	0.0	0.0	0.0	33.21486697445777	0.0	0.0
3R_5455	0.0	0.0	0.0	0.0	0.0	0.0	0.0	0.0	0.0	0.0	46.085710203837095	0.0	0.0	0.0	0.0	123.66977696155725	0.0	0.0	0.0	0.0	0.0	0.0	0.0	0.0	0.0	0.0	0.0	0.0	0.0	0.0	0.0	0.0	0.0	0.0	0.0	0.0	0.0	0.0	0.0	0.0	0.0	0.0	0.0	0.0	0.0	0.0	0.0	0.0	0.0
3R_5456	0.0	3.0694477909951607	0.0	0.0	0.0	5.640412426956659	0.0	0.0	0.0	0.0	3.9879325162059605	0.0	0.0	0.0	0.0	0.0	0.0	0.0	4.2480793371297	0.0	0.0	0.0	0.0	0.0	0.0	0.0	0.0	0.0	3.723625097977885	4.16169863891646	0.0	0.0	0.0	0.0	0.0	0.0	0.0	3.2579073483729193	0.0	0.0	0.0	3.3869143178415873	0.0	0.0	2.7120960841400685	0.0	7.1188310879353605	0.0	0.0
3R_5457	0.0	2.988943300941158	0.0	0.0	0.0	0.0	3.30394147001607	0.0	0.0	11.860482769090632	7.766676608012724	7.859657947686117	0.0	0.0	7.804695304695304	5.210417500333467	0.0	0.0	0.0	8.585164835164836	0.0	0.0	0.0	0.0	0.0	0.0	0.0	0.0	3.625963055787617	0.0	3.1851353555120676	0.0	4.503920212152657	10.94187675070028	0.0	0.0	7.729026513652553	3.1724600016242994	0.0	0.0	0.0	3.2980834177642686	0.0	0.0	0.0	0.0	0.0	0.0	5.319692223886694
3R_5458	0.0	0.0	0.0	0.0	0.0	0.0	0.0	0.0	0.0	0.0	0.0	0.0	0.0	0.0	0.0	0.0	0.0	0.0	0.0	0.0	0.0	0.0	0.0	0.0	0.0	0.0	0.0	0.0	0.0	0.0	0.0	0.0	0.0	0.0	0.0	0.0	0.0	0.0	0.0	0.0	0.0	0.0	0.0	0.0	0.0	0.0	0.0	0.0	0.0
3R_5459	0.0	0.0	0.0	0.0	0.0	0.0	0.0	0.0	0.0	0.0	0.0	0.0	0.0	0.0	0.0	0.0	0.0	0.0	0.0	0.0	0.0	0.0	0.0	0.0	0.0	0.0	0.0	0.0	0.0	0.0	0.0	0.0	0.0	0.0	0.0	0.0	0.0	0.0	0.0	0.0	0.0	0.0	0.0	0.0	0.0	0.0	0.0	0.0	0.0
3R_5460	0.0	8.515399674541424	0.0	0.0	0.0	0.0	0.0	0.0	0.0	0.0	11.063501177709702	0.0	0.0	0.0	0.0	29.6886110034899	0.0	0.0	0.0	16.305898658839837	0.0	46.622437514278126	0.0	0.0	0.0	0.0	0.0	0.0	0.0	0.0	0.0	0.0	25.663036630135338	0.0	0.0	0.0	0.0	0.0	0.0	23.728733122938568	0.0	0.0	0.0	0.0	7.524018548210526	0.0	0.0	0.0	7.577812770433194
3R_5461	11.284529248935588	6.152999879708853	0.0	0.0	0.0	0.0	10.20217653234141	0.0	0.0	0.0	3.9970949114183814	8.08989491226509	16.91848420532611	4.515585996625955	0.0	5.363048914760237	0.0	0.0	0.0	2.945551480876007	0.0	0.0	0.0	0.0	0.0	0.0	9.160806041001935	7.82537518761337	0.0	0.0	0.0	0.0	0.0	5.631201360498249	0.0	0.0	0.0	0.0	0.0	8.572873712997334	0.0	0.0	0.0	0.0	0.0	8.453017494787659	0.0	0.0	2.737762339231751
3R_5462	0.0	3.820389725596688	0.0	0.0	0.0	0.0	0.0	13.382115605420292	0.0	0.0	4.963582197417548	0.0	5.252332560890292	0.0	0.0	0.0	0.0	0.0	0.0	0.0	0.0	20.91691383486515	0.0	0.0	0.0	0.0	11.375865418961748	4.858765407145106	0.0	5.17986028880829	12.21347194809763	0.0	0.0	0.0	0.0	0.0	0.0	0.0	0.0	0.0	0.0	0.0	0.0	0.0	0.0	0.0	0.0	3.820389725596688	0.0
3R_5463	0.0	0.0	22.914599578829662	0.0	0.0	0.0	0.0	0.0	0.0	0.0	0.0	0.0	6.901377929117327	7.367980524953876	0.0	0.0	0.0	0.0	0.0	0.0	10.84730466173765	0.0	0.0	0.0	0.0	0.0	7.473741010957999	0.0	0.0	6.806151944619703	0.0	0.0	0.0	0.0	0.0	0.0	0.0	0.0	24.343042149977485	0.0	0.0	5.5390491889724185	0.0	0.0	4.435433614643318	0.0	11.64232450651097	0.0	0.0
3R_5464	0.0	2.534872879927381	0.0	0.0	0.0	0.0	0.0	0.0	0.0	0.0	3.293394340170091	6.665644601161156	0.0	7.441207023308837	0.0	0.0	430.23706062040185	0.0	3.5082340006111346	4.85395658135838	0.0	6.93930742936132	0.0	0.0	0.0	0.0	0.0	3.2238471844852996	0.0	0.0	5.402520167607785	0.0	0.0	9.279622876126314	0.0	0.0	0.0	2.6905103279274702	0.0	0.0	4.203026347090959	0.0	0.0	0.0	2.2397575328085284	3.4824191808862546	0.0	2.534872879927381	4.511542103741106
3R_5465	0.0	0.0	0.0	0.0	0.0	0.0	5.7818975725281225	0.0	0.0	10.377922422954303	0.0	0.0	0.0	0.0	0.0	0.0	0.0	0.0	0.0	0.0	0.0	0.0	0.0	0.0	0.0	0.0	15.575159489633174	0.0	6.34543534762833	0.0	0.0	12.222309136420526	0.0	0.0	0.0	0.0	0.0	5.551805002842523	0.0	0.0	0.0	0.0	0.0	0.0	4.621687174633223	7.185890360559235	0.0	10.461301553294055	0.0
3R_5466	0.0	0.0	0.0	0.0	0.0	5.81022413520624	6.990157159703421	0.0	0.0	0.0	0.0	0.0	0.0	0.0	8.256206603314041	0.0	0.0	0.0	0.0	6.054551509096964	6.832393196029559	0.0	0.0	0.0	0.0	0.0	0.0	4.021245041804863	0.0	0.0	3.3693993843433443	0.0	0.0	0.0	0.0	0.0	0.0	0.0	15.332955120440362	0.0	0.0	0.0	0.0	0.0	0.0	4.343773157740647	0.0	0.0	2.813721506849161
3R_5467	0.0	5.840988435426997	0.0	0.0	0.0	0.0	0.0	40.919795155505454	0.0	0.0	0.0	0.0	0.0	0.0	0.0	0.0	0.0	0.0	0.0	5.592372004585745	0.0	15.989919954460708	0.0	0.0	0.0	0.0	8.69627225593477	7.428559542876161	0.0	0.0	0.0	0.0	8.80155400237466	0.0	0.0	0.0	0.0	0.0	0.0	0.0	0.0	0.0	0.0	0.0	0.0	0.0	0.0	0.0	0.0
3R_5468	9.37774005842332	0.0	0.0	0.0	0.0	4.698100088324281	0.0	17.9109556838179	0.0	5.072550148498906	3.321690807054607	0.0	0.0	3.752570510799898	0.0	4.456834444199319	0.0	0.0	0.0	0.0	11.049235392910811	6.998929163837933	0.0	0.0	0.0	0.0	0.0	3.2515461101753886	0.0	10.39928036979841	0.0	0.0	0.0	0.0	0.0	0.0	0.0	0.0	0.0	0.0	0.0	2.8210813769133987	0.0	0.0	2.2590012729472173	0.0	0.0	0.0	2.2751523783305387
3R_5469	0.0	2.5937948645455475	0.0	0.0	0.0	4.766353358372577	11.46859683151341	0.0	0.0	0.0	0.0	0.0	0.0	0.0	0.0	4.521582644357178	0.0	0.0	0.0	2.4833923139007887	5.604878486234418	0.0	0.0	0.0	0.0	0.0	0.0	0.0	0.0	0.0	2.7640496644443706	12.121689642319243	3.9084866925799333	0.0	0.0	0.0	0.0	0.0	0.0	14.455567200318022	0.0	0.0	0.0	0.0	2.2918196933774433	3.563366454824531	0.0	0.0	4.616410879033878
3R_5470	0.0	2.6542053494977975	0.0	0.0	0.0	0.0	0.0	0.0	0.0	5.266101368238457	3.4484352035576813	6.97943857396111	3.649043731599697	11.687267423378273	0.0	0.0	0.0	0.0	0.0	5.082462961551168	0.0	0.0	0.0	0.0	0.0	0.0	0.0	3.375614024191	0.0	3.5986938180917853	0.0	0.0	3.9995168583635095	4.85823665442391	0.0	0.0	0.0	2.817169634742688	0.0	0.0	0.0	2.9287242242981018	0.0	0.0	0.0	0.0	0.0	0.0	0.0
3R_5471	0.0	2.2753553081081375	0.0	0.0	0.0	4.181189330942808	0.0	7.970147017331882	0.0	4.514440340316571	0.0	0.0	0.0	0.0	0.0	3.966469057178238	0.0	0.0	0.0	2.1785068514040478	0.0	0.0	0.0	0.0	0.0	0.0	0.0	0.0	2.7602913321883644	3.0850314889164077	2.424707968172313	0.0	3.428642744340511	0.0	0.0	0.0	0.0	0.0	0.0	0.0	3.7727250090922673	2.5106905202351615	0.0	0.0	0.0	3.125892833140466	0.0	0.0	0.0
3R_5472	0.0	0.0	0.0	0.0	0.0	0.0	3.122712613010969	0.0	0.0	0.0	3.670328186065085	0.0	0.0	0.0	0.0	4.924614008753993	0.0	0.0	0.0	0.0	0.0	7.7335214125740865	0.0	0.0	0.0	0.0	0.0	0.0	0.0	0.0	3.0104232895979037	0.0	0.0	0.0	0.0	0.0	0.0	0.0	0.0	0.0	4.684068919516454	0.0	0.0	0.0	2.4961010900972678	0.0	0.0	0.0	0.0
3R_5473	0.0	2.6268692473205277	0.0	0.0	0.0	0.0	5.807418454407846	9.201435055811306	0.0	0.0	0.0	0.0	0.0	3.85563277102785	3.4296257935296683	4.579238921332797	0.0	0.0	0.0	7.5451767457652705	5.676348246235446	0.0	0.0	0.0	0.0	0.0	0.0	3.3408480141331234	0.0	0.0	0.0	6.138128766892898	0.0	0.0	0.0	0.0	0.0	2.7881551362975703	0.0	0.0	0.0	0.0	0.0	0.0	0.0	0.0	0.0	2.6268692473205277	0.0
3R_5474	0.0	0.0	0.0	0.0	0.0	10.792236496753695	0.0	20.572068068858822	0.0	0.0	0.0	0.0	0.0	8.620214057155467	0.0	10.238013333988565	0.0	0.0	16.256356235287996	0.0	0.0	0.0	0.0	0.0	0.0	0.0	8.743949187162483	0.0	0.0	0.0	0.0	0.0	0.0	0.0	0.0	0.0	0.0	0.0	0.0	0.0	0.0	0.0	0.0	0.0	0.0	0.0	0.0	5.873011398340521	5.2263642901342955
3R_5475	0.0	3.039833368494073	0.0	0.0	0.0	0.0	0.0	0.0	0.0	0.0	0.0	0.0	0.0	0.0	0.0	10.598261249259446	0.0	0.0	0.0	0.0	0.0	0.0	0.0	0.0	0.0	0.0	0.0	0.0	0.0	0.0	0.0	0.0	0.0	0.0	0.0	0.0	0.0	3.2264746441037144	0.0	0.0	0.0	0.0	0.0	0.0	0.0	0.0	0.0	3.039833368494073	2.705132935642723
3R_5476	52.77734163169068	3.597170178164242	0.0	0.0	0.0	0.0	0.0	0.0	0.0	7.136999705241912	4.673567656668504	0.0	0.0	0.0	0.0	0.0	0.0	0.0	0.0	3.444059857760328	0.0	0.0	39.27436679902129	0.0	0.0	0.0	0.0	4.574875151657111	0.0	4.877208948898068	0.0	0.0	0.0	6.584232081012392	0.0	0.0	0.0	0.0	0.0	0.0	0.0	0.0	0.0	0.0	6.356759794257113	0.0	0.0	3.597170178164242	0.0
3R_5477	0.0	0.0	0.0	0.0	0.0	0.0	0.0	0.0	0.0	0.0	0.0	7.507732964953902	3.9252506665075635	0.0	0.0	0.0	0.0	0.0	0.0	0.0	0.0	0.0	0.0	0.0	0.0	0.0	0.0	7.262248508334156	0.0	0.0	0.0	0.0	0.0	0.0	0.0	0.0	0.0	0.0	0.0	0.0	0.0	3.1504080408494506	0.0	0.0	0.0	7.844724658009229	6.621727211325802	0.0	0.0
3R_5478	0.0	0.0	0.0	0.0	0.0	0.0	0.0	0.0	0.0	12.991433448783873	0.0	0.0	9.002164120254509	9.61080100259876	8.548908304409528	0.0	0.0	0.0	0.0	0.0	0.0	0.0	0.0	0.0	0.0	0.0	0.0	0.0	0.0	0.0	0.0	0.0	0.0	0.0	0.0	0.0	0.0	0.0	31.753087987806815	0.0	10.856961700981904	0.0	0.0	0.0	0.0	0.0	0.0	0.0	0.0
3R_5479	0.0	0.0	0.0	0.0	0.0	0.0	0.0	0.0	0.0	0.0	0.0	0.0	0.0	0.0	0.0	0.0	0.0	0.0	0.0	0.0	0.0	0.0	0.0	0.0	0.0	0.0	0.0	0.0	0.0	0.0	0.0	0.0	0.0	0.0	0.0	0.0	0.0	0.0	0.0	0.0	0.0	0.0	0.0	0.0	0.0	0.0	0.0	0.0	0.0
3R_5480	0.0	8.979356907437646	0.0	0.0	0.0	0.0	0.0	0.0	0.0	0.0	5.83314521440017	0.0	0.0	0.0	0.0	0.0	0.0	0.0	0.0	0.0	0.0	0.0	0.0	0.0	0.0	0.0	0.0	0.0	0.0	0.0	0.0	0.0	0.0	0.0	0.0	0.0	0.0	4.765338074527028	0.0	0.0	0.0	0.0	0.0	0.0	0.0	0.0	10.412707668438562	0.0	0.0
3R_5481	0.0	0.0	0.0	0.0	0.0	0.0	0.0	0.0	0.0	0.0	0.0	0.0	0.0	0.0	0.0	14.157798575583884	0.0	0.0	5.6200897977947895	0.0	0.0	0.0	0.0	0.0	0.0	0.0	0.0	5.164510311461289	0.0	0.0	0.0	0.0	6.1190485369048995	0.0	0.0	0.0	0.0	4.310120032532786	0.0	0.0	0.0	0.0	0.0	35.099542301968384	7.17605408161398	0.0	0.0	0.0	3.613680236999605
3R_5482	0.0	2.6191620514848686	0.0	0.0	0.0	0.0	0.0	0.0	0.0	0.0	6.805811482424842	0.0	3.600865648101803	3.8443204010395036	0.0	0.0	0.0	0.0	0.0	0.0	0.0	0.0	0.0	0.0	0.0	0.0	0.0	6.662092030139304	0.0	3.5511805011781035	2.7910819350012837	0.0	0.0	0.0	0.0	0.0	0.0	0.0	0.0	0.0	8.685569360785522	2.8900564717034567	0.0	0.0	0.0	0.0	0.0	0.0	0.0
3R_5483	7.524460138796192	2.0513927212893743	0.0	0.0	0.0	0.0	4.5351689883330515	0.0	0.0	0.0	5.330480460191039	0.0	0.0	3.0109671467352683	5.356573721184981	3.5760506168508512	0.0	0.0	0.0	0.0	0.0	0.0	22.397369652907962	0.0	0.0	0.0	0.0	0.0	2.4885966281008844	2.7813727019951062	0.0	0.0	0.0	3.7548531476933937	0.0	0.0	0.0	4.354690404374374	0.0	0.0	0.0	0.0	0.0	0.0	3.6251303460930067	0.0	0.0	0.0	0.0
3R_5484	0.0	4.838470095109806	0.0	0.0	0.0	8.891165027135836	5.348385830414451	0.0	0.0	9.59981261165782	0.0	0.0	0.0	0.0	0.0	0.0	0.0	0.0	6.696385224292075	4.63252495772821	0.0	0.0	0.0	0.0	0.0	0.0	7.2036871352232925	6.15355835665532	0.0	0.0	0.0	0.0	0.0	0.0	0.0	0.0	0.0	0.0	0.0	13.482721891895535	8.022578745621677	0.0	0.0	0.0	0.0	0.0	11.221644307540384	0.0	0.0
3R_5485	0.0	0.0	0.0	0.0	0.0	7.848899270366323	0.0	0.0	0.0	0.0	5.549395726299363	0.0	0.0	0.0	0.0	0.0	0.0	0.0	5.911402267377453	4.089477773688301	0.0	0.0	0.0	0.0	0.0	0.0	0.0	5.432208214367974	0.0	0.0	0.0	0.0	6.43622409902517	0.0	0.0	0.0	0.0	0.0	20.712939373226455	11.902211430883858	0.0	0.0	0.0	0.0	0.0	11.73580818056245	0.0	0.0	3.8009922110067613
3R_5486	17.355446486216305	0.0	0.0	0.0	0.0	0.0	0.0	0.0	0.0	0.0	0.0	0.0	0.0	6.944907438273663	0.0	0.0	0.0	0.0	0.0	0.0	0.0	0.0	0.0	0.0	0.0	0.0	7.044595104851753	0.0	0.0	0.0	0.0	0.0	7.129880759874172	0.0	0.0	0.0	0.0	0.0	22.945252627231426	0.0	0.0	0.0	0.0	0.0	0.0	0.0	0.0	0.0	4.210639781450952
3R_5487	0.0	0.0	0.0	0.0	0.0	0.0	0.0	0.0	0.0	0.0	0.0	0.0	0.0	0.0	0.0	0.0	0.0	0.0	0.0	0.0	0.0	0.0	0.0	0.0	0.0	0.0	0.0	0.0	0.0	0.0	0.0	0.0	0.0	0.0	0.0	0.0	0.0	0.0	0.0	0.0	0.0	0.0	0.0	0.0	0.0	0.0	0.0	0.0	0.0
3R_5488	0.0	0.0	0.0	0.0	0.0	0.0	0.0	0.0	0.0	0.0	0.0	0.0	0.0	0.0	0.0	0.0	0.0	0.0	0.0	0.0	0.0	0.0	0.0	0.0	0.0	0.0	0.0	0.0	0.0	0.0	0.0	0.0	0.0	0.0	0.0	0.0	0.0	0.0	0.0	0.0	0.0	0.0	0.0	0.0	0.0	0.0	0.0	0.0	0.0
3R_5489	0.0	0.0	0.0	0.0	0.0	0.0	0.0	0.0	0.0	0.0	0.0	0.0	0.0	0.0	0.0	0.0	0.0	0.0	0.0	0.0	0.0	0.0	0.0	0.0	0.0	0.0	0.0	0.0	0.0	0.0	0.0	0.0	0.0	0.0	0.0	0.0	0.0	0.0	0.0	0.0	0.0	0.0	0.0	0.0	0.0	0.0	0.0	0.0	0.0
3R_5490	0.0	0.0	0.0	0.0	0.0	0.0	0.0	0.0	0.0	0.0	0.0	0.0	0.0	0.0	0.0	0.0	0.0	0.0	0.0	0.0	0.0	0.0	0.0	0.0	0.0	0.0	0.0	0.0	0.0	0.0	0.0	0.0	0.0	0.0	0.0	0.0	0.0	0.0	0.0	0.0	0.0	0.0	0.0	0.0	0.0	0.0	0.0	0.0	0.0
3R_5491	0.0	0.0	0.0	0.0	0.0	0.0	0.0	0.0	0.0	0.0	0.0	0.0	0.0	0.0	0.0	0.0	0.0	0.0	0.0	0.0	0.0	0.0	0.0	0.0	0.0	0.0	0.0	0.0	0.0	0.0	0.0	0.0	0.0	0.0	0.0	0.0	0.0	0.0	0.0	0.0	0.0	0.0	0.0	0.0	0.0	0.0	0.0	0.0	0.0
3R_5492	0.0	0.0	0.0	0.0	0.0	0.0	0.0	0.0	0.0	0.0	0.0	0.0	0.0	0.0	0.0	0.0	0.0	0.0	0.0	0.0	0.0	0.0	0.0	0.0	0.0	0.0	0.0	0.0	0.0	0.0	0.0	0.0	0.0	0.0	0.0	0.0	0.0	0.0	0.0	0.0	0.0	0.0	0.0	0.0	0.0	0.0	0.0	0.0	0.0
3R_5493	0.0	0.0	0.0	0.0	0.0	0.0	0.0	0.0	0.0	0.0	0.0	0.0	0.0	0.0	0.0	0.0	0.0	0.0	0.0	0.0	0.0	0.0	0.0	0.0	0.0	0.0	0.0	0.0	0.0	0.0	0.0	0.0	0.0	0.0	0.0	0.0	0.0	0.0	0.0	0.0	0.0	0.0	0.0	0.0	0.0	0.0	0.0	0.0	0.0
3R_5494	0.0	0.0	0.0	0.0	0.0	5.796536916984317	3.4868451791924606	0.0	0.0	6.258535077211547	4.098316985146879	0.0	0.0	0.0	0.0	5.498862285393152	0.0	0.0	0.0	3.0201443629005467	0.0	0.0	0.0	0.0	0.0	0.0	0.0	0.0	0.0	4.276892888639118	0.0	0.0	0.0	0.0	0.0	0.0	8.156899595091502	0.0	0.0	0.0	5.23026776878869	3.480662829583963	0.0	0.0	2.787165881522038	0.0	0.0	0.0	0.0
3R_5495	0.0	0.0	0.0	0.0	0.0	0.0	0.0	0.0	0.0	0.0	0.0	0.0	0.0	0.0	0.0	0.0	0.0	0.0	0.0	0.0	0.0	0.0	0.0	0.0	0.0	0.0	0.0	0.0	0.0	0.0	0.0	0.0	0.0	0.0	0.0	0.0	177.56942964699198	0.0	0.0	0.0	0.0	0.0	0.0	0.0	0.0	0.0	0.0	0.0	0.0
3R_5496	0.0	0.0	0.0	0.0	0.0	0.0	0.0	0.0	0.0	0.0	0.0	0.0	0.0	0.0	0.0	0.0	0.0	0.0	0.0	0.0	0.0	0.0	0.0	0.0	0.0	0.0	0.0	0.0	0.0	0.0	0.0	0.0	0.0	0.0	0.0	0.0	0.0	0.0	0.0	0.0	0.0	0.0	0.0	0.0	0.0	0.0	0.0	0.0	0.0
3R_5497	0.0	0.0	0.0	0.0	0.0	0.0	0.0	0.0	0.0	0.0	0.0	0.0	0.0	0.0	0.0	0.0	0.0	0.0	0.0	0.0	0.0	33.17365746208252	0.0	0.0	0.0	0.0	0.0	0.0	0.0	0.0	0.0	28.315937908811357	0.0	0.0	0.0	0.0	0.0	12.862100278078609	0.0	33.76781252110489	20.0927481253466	0.0	0.0	0.0	0.0	0.0	0.0	0.0	0.0
3R_5498	0.0	3.5612941458022314	0.0	0.0	0.0	0.0	0.0	0.0	0.0	0.0	0.0	0.0	4.896123836680976	0.0	0.0	0.0	0.0	0.0	0.0	0.0	0.0	0.0	0.0	0.0	0.0	0.0	0.0	0.0	0.0	0.0	3.795054891673953	0.0	0.0	6.518564872757614	0.0	0.0	0.0	0.0	0.0	0.0	0.0	0.0	0.0	0.0	3.146680629537513	0.0	0.0	3.5612941458022314	0.0
3R_5499	0.0	0.0	0.0	0.0	0.0	5.742426887420869	0.0	0.0	0.0	0.0	0.0	0.0	0.0	4.5867183314619515	0.0	0.0	0.0	0.0	0.0	2.991951650061335	0.0	8.554700465717893	0.0	0.0	0.0	0.0	0.0	0.0	3.7909718762960383	0.0	0.0	0.0	0.0	0.0	0.0	0.0	0.0	0.0	0.0	0.0	5.1814437989516895	0.0	0.0	0.0	2.7611479969804087	0.0	0.0	0.0	0.0
3R_5500	0.0	0.0	0.0	0.0	0.0	9.241802521163727	0.0	0.0	0.0	0.0	0.0	0.0	0.0	0.0	0.0	8.767200150795842	0.0	0.0	0.0	0.0	0.0	13.767846571117811	0.0	0.0	0.0	0.0	0.0	0.0	0.0	0.0	0.0	0.0	0.0	9.205560158335635	0.0	0.0	0.0	0.0	0.0	14.014434867913952	0.0	0.0	0.0	0.0	4.44376306744077	6.909250449964936	23.328376053421984	0.0	8.951068981413105
3R_5501	0.0	0.0	0.0	0.0	0.0	18.260704424933895	0.0	0.0	0.0	0.0	0.0	0.0	0.0	0.0	0.0	0.0	0.0	0.0	0.0	0.0	0.0	0.0	0.0	0.0	0.0	0.0	0.0	0.0	0.0	0.0	0.0	0.0	0.0	0.0	0.0	0.0	0.0	10.54739948591975	0.0	0.0	0.0	0.0	0.0	0.0	0.0	0.0	0.0	0.0	0.0
3R_5502	20.037088651093175	5.462709225177518	0.0	0.0	0.0	10.038265869494515	6.038412151217541	19.13485576624095	0.0	0.0	0.0	0.0	11.265329296840676	0.0	0.0	4.761381009993663	0.0	0.0	0.0	0.0	5.9021285436379785	0.0	0.0	0.0	0.0	0.0	0.0	0.0	0.0	0.0	0.0	0.0	0.0	0.0	0.0	0.0	0.0	0.0	0.0	0.0	0.0	0.0	0.0	11.804257087275957	0.0	0.0	6.33470690894809	0.0	0.0
3R_5503	0.0	0.0	0.0	0.0	0.0	0.0	0.0	0.0	0.0	0.0	0.0	0.0	6.261709396571589	0.0	0.0	0.0	0.0	0.0	6.303485070825958	0.0	0.0	0.0	0.0	0.0	0.0	0.0	0.0	11.585015477580678	0.0	0.0	0.0	10.642554894298145	0.0	0.0	0.0	0.0	0.0	0.0	0.0	0.0	7.551866217179589	0.0	0.0	0.0	0.0	0.0	0.0	0.0	0.0
3R_5504	0.0	0.0	0.0	0.0	0.0	0.0	0.0	0.0	0.0	0.0	10.301913013737087	20.850491550338297	0.0	0.0	0.0	0.0	0.0	0.0	16.460914381846024	3.795858718138511	0.0	0.0	0.0	0.0	0.0	0.0	0.0	10.084365804318931	0.0	0.0	0.0	0.0	5.974111783995235	7.256788725853035	0.0	0.0	0.0	4.208029846714097	0.0	0.0	0.0	0.0	0.0	17.134084491597445	0.0	0.0	0.0	0.0	0.0
3R_5505	0.0	2.882769857527748	0.0	0.0	0.0	0.0	0.0	0.0	0.0	0.0	0.0	0.0	11.889833558183298	0.0	0.0	5.0253327021515455	0.0	0.0	0.0	0.0	0.0	0.0	0.0	0.0	0.0	0.0	0.0	0.0	0.0	3.908592101673424	0.0	0.0	0.0	0.0	0.0	0.0	0.0	3.059767665721606	0.0	8.033031826872097	0.0	0.0	0.0	12.458637324084041	0.0	3.960361533483668	6.685877421123361	0.0	2.5653628808409463
3R_5506	0.0	0.0	0.0	0.0	0.0	0.0	0.0	0.0	0.0	6.214615532810063	0.0	0.0	4.3062983920281805	0.0	0.0	0.0	0.0	0.0	0.0	0.0	0.0	0.0	0.0	0.0	0.0	0.0	0.0	0.0	7.599679293533813	0.0	0.0	0.0	0.0	0.0	0.0	0.0	0.0	0.0	0.0	0.0	0.0	0.0	0.0	0.0	0.0	4.303129666206232	7.26453815698667	6.264545491563223	2.7873942880716247
3R_5507	0.0	2.6242951471271714	0.0	0.0	0.0	0.0	2.900863848245369	0.0	0.0	0.0	0.0	0.0	0.0	0.0	0.0	0.0	0.0	0.0	0.0	0.0	0.0	0.0	0.0	0.0	0.0	0.0	0.0	0.0	0.0	0.0	2.79655196329134	0.0	0.0	0.0	0.0	0.0	0.0	0.0	0.0	0.0	4.351295772368053	0.0	0.0	0.0	0.0	0.0	0.0	0.0	7.006042478102614
3R_5508	0.0	0.0	0.0	0.0	0.0	0.0	0.0	0.0	0.0	0.0	0.0	0.0	0.0	0.0	0.0	0.0	0.0	0.0	0.0	0.0	0.0	0.0	0.0	0.0	0.0	0.0	0.0	18.611992078736172	0.0	0.0	0.0	0.0	0.0	0.0	0.0	0.0	0.0	0.0	0.0	0.0	0.0	0.0	0.0	0.0	0.0	0.0	0.0	0.0	0.0
3R_5509	19.76495515331676	0.0	24.59746252576584	0.0	0.0	0.0	0.0	0.0	0.0	0.0	0.0	0.0	7.408219567774838	7.909089758677855	0.0	0.0	0.0	0.0	0.0	0.0	0.0	0.0	0.0	0.0	0.0	0.0	0.0	0.0	0.0	0.0	0.0	0.0	0.0	0.0	0.0	0.0	0.0	0.0	0.0	0.0	0.0	0.0	0.0	0.0	0.0	0.0	0.0	0.0	0.0
3R_5510	0.0	0.0	0.0	0.0	0.0	0.0	0.0	0.0	0.0	0.0	0.0	0.0	0.0	0.0	0.0	0.0	0.0	0.0	0.0	4.687573243331927	0.0	0.0	0.0	0.0	0.0	0.0	0.0	0.0	0.0	0.0	0.0	0.0	0.0	8.961537082840449	0.0	0.0	0.0	0.0	0.0	0.0	0.0	0.0	0.0	0.0	4.3259667886877695	0.0	0.0	4.89596562640453	4.356896007863326
3R_5511	0.0	0.0	0.0	0.0	0.0	0.0	0.0	0.0	0.0	0.0	5.799118533982836	0.0	0.0	0.0	0.0	0.0	0.0	0.0	6.17741536940944	0.0	9.645061728395062	0.0	0.0	0.0	0.0	0.0	0.0	0.0	0.0	0.0	0.0	0.0	0.0	0.0	0.0	0.0	0.0	4.737540269092287	21.645021645021647	0.0	0.0	0.0	0.0	0.0	3.943839722353684	0.0	0.0	0.0	0.0
3R_5512	0.0	0.0	0.0	0.0	0.0	11.995758299865168	3.607960459639731	0.0	0.0	0.0	0.0	0.0	4.487367611437044	4.790758817870681	0.0	5.689864814501873	0.0	0.0	4.517305571780212	0.0	0.0	0.0	0.0	0.0	0.0	0.0	4.859525690854469	0.0	0.0	0.0	3.478222155440357	7.62684007050251	0.0	0.0	0.0	0.0	0.0	3.464380452718309	0.0	0.0	0.0	3.6015633666261855	0.0	0.0	0.0	0.0	0.0	0.0	2.9045973385755506
3R_5513	9.342066296907683	2.546926483731125	0.0	0.0	0.0	0.0	5.6306829427187814	0.0	0.0	0.0	3.309054798278365	0.0	0.0	0.0	0.0	0.0	0.0	0.0	0.0	7.315556530963093	0.0	0.0	0.0	0.0	0.0	0.0	0.0	0.0	0.0	3.4532401925388605	0.0	0.0	0.0	0.0	0.0	0.0	0.0	0.0	0.0	0.0	4.223012207039086	0.0	0.0	0.0	2.2504078301590207	0.0	0.0	0.0	2.2664974952936183
3R_5514	0.0	0.0	0.0	0.0	0.0	0.0	0.0	0.0	0.0	0.0	0.0	0.0	0.0	0.0	0.0	0.0	0.0	0.0	0.0	0.0	0.0	0.0	0.0	0.0	0.0	0.0	0.0	0.0	0.0	0.0	0.0	0.0	0.0	0.0	0.0	0.0	0.0	0.0	0.0	0.0	0.0	0.0	0.0	0.0	0.0	0.0	0.0	0.0	0.0
3R_5515	0.0	0.0	0.0	0.0	0.0	0.0	10.823881378919191	0.0	0.0	19.427774334744434	0.0	0.0	0.0	0.0	0.0	0.0	0.0	0.0	0.0	0.0	0.0	26.805770746326267	0.0	0.0	0.0	0.0	0.0	0.0	0.0	0.0	0.0	0.0	14.755073163030278	0.0	0.0	0.0	0.0	0.0	0.0	0.0	0.0	0.0	0.0	0.0	0.0	0.0	0.0	19.58386250561812	0.0
3R_5516	0.0	0.0	0.0	0.0	0.0	0.0	0.0	0.0	0.0	0.0	0.0	17.89645113374018	9.356760165652084	0.0	8.885650562905964	0.0	0.0	0.0	0.0	0.0	0.0	0.0	0.0	0.0	0.0	0.0	0.0	0.0	0.0	0.0	0.0	0.0	0.0	12.457333632309343	0.0	0.0	0.0	0.0	0.0	0.0	0.0	0.0	0.0	0.0	6.013478610958602	9.349875132417607	0.0	0.0	0.0
3R_5517	0.0	0.0	0.0	0.0	0.0	0.0	0.0	0.0	0.0	0.0	0.0	11.249606263780766	0.0	0.0	0.0	0.0	0.0	0.0	0.0	0.0	0.0	0.0	0.0	0.0	0.0	0.0	0.0	0.0	0.0	0.0	0.0	0.0	0.0	0.0	0.0	0.0	0.0	0.0	0.0	0.0	0.0	0.0	0.0	0.0	3.7800380725434666	0.0	0.0	12.834312448769701	0.0
3R_5518	0.0	0.0	0.0	0.0	0.0	0.0	0.0	0.0	0.0	0.0	0.0	0.0	0.0	6.459848167728666	0.0	0.0	0.0	0.0	0.0	0.0	19.020664049423292	0.0	0.0	0.0	0.0	0.0	0.0	0.0	0.0	0.0	0.0	0.0	0.0	0.0	0.0	0.0	0.0	0.0	0.0	0.0	0.0	0.0	0.0	0.0	0.0	0.0	0.0	0.0	0.0
3R_5519	0.0	0.0	0.0	0.0	0.0	0.0	0.0	0.0	0.0	0.0	0.0	0.0	0.0	0.0	0.0	0.0	0.0	0.0	0.0	0.0	0.0	0.0	0.0	0.0	0.0	0.0	0.0	0.0	83.30417687142833	0.0	0.0	0.0	0.0	0.0	0.0	0.0	0.0	72.88523490911211	0.0	0.0	0.0	0.0	0.0	0.0	0.0	0.0	0.0	0.0	0.0
3R_5520	0.0	0.0	0.0	0.0	0.0	9.409674651089263	0.0	0.0	0.0	0.0	0.0	0.0	0.0	0.0	6.685475136717967	0.0	0.0	0.0	0.0	0.0	0.0	0.0	0.0	0.0	0.0	0.0	15.247574873216415	0.0	0.0	0.0	0.0	0.0	0.0	0.0	0.0	0.0	0.0	0.0	0.0	0.0	0.0	0.0	0.0	0.0	0.0	0.0	0.0	10.241274178368176	4.556830050289176
3R_5521	0.0	7.608219311486585	0.0	0.0	0.0	0.0	0.0	0.0	0.0	0.0	0.0	0.0	0.0	0.0	0.0	0.0	0.0	0.0	0.0	0.0	0.0	0.0	0.0	0.0	0.0	0.0	0.0	0.0	0.0	0.0	0.0	0.0	0.0	0.0	0.0	0.0	0.0	0.0	0.0	0.0	0.0	0.0	0.0	0.0	0.0	0.0	0.0	0.0	0.0
3R_5522	0.0	0.0	0.0	0.0	0.0	0.0	13.920054343892158	0.0	0.0	0.0	5.453716489639029	11.038014923396178	0.0	0.0	0.0	21.95235460955542	0.0	0.0	0.0	0.0	0.0	0.0	0.0	0.0	0.0	0.0	0.0	10.677098904102568	5.092261595588879	0.0	0.0	0.0	0.0	0.0	0.0	0.0	0.0	4.455367024224722	0.0	11.697000888972067	0.0	0.0	0.0	0.0	7.4178803555241695	0.0	0.0	0.0	3.735457862541127
3R_5523	0.0	0.0	0.0	0.0	0.0	0.0	0.0	0.0	0.0	0.0	0.0	0.0	0.0	0.0	0.0	0.0	0.0	0.0	0.0	0.0	0.0	0.0	0.0	0.0	0.0	0.0	0.0	0.0	0.0	0.0	0.0	0.0	0.0	0.0	0.0	0.0	25.04595933538042	0.0	0.0	0.0	0.0	0.0	0.0	0.0	0.0	0.0	44.927161838868734	0.0	0.0
3R_5524	0.0	0.0	0.0	0.0	0.0	0.0	0.0	0.0	0.0	0.0	0.0	0.0	0.0	0.0	0.0	0.0	0.0	0.0	0.0	0.0	0.0	0.0	0.0	0.0	0.0	0.0	0.0	0.0	0.0	0.0	0.0	0.0	0.0	0.0	0.0	0.0	0.0	0.0	0.0	0.0	0.0	0.0	0.0	0.0	0.0	0.0	0.0	0.0	0.0
3R_5525	0.0	0.0	0.0	0.0	0.0	0.0	4.226026491269663	0.0	0.0	0.0	4.9671250826405435	20.10636265846327	0.0	0.0	0.0	0.0	0.0	0.0	0.0	0.0	0.0	0.0	0.0	0.0	0.0	0.0	0.0	9.724466953343953	0.0	5.183557548115077	4.074063209905514	0.0	0.0	0.0	0.0	0.0	0.0	4.0578503375522805	0.0	0.0	0.0	0.0	0.0	0.0	0.0	5.252213939480839	8.866781048142188	0.0	3.4021728997876366
3R_5526	0.0	0.0	0.0	0.0	0.0	0.0	0.0	0.0	0.0	0.0	0.0	0.0	0.0	0.0	0.0	0.0	0.0	0.0	0.0	0.0	0.0	0.0	0.0	0.0	0.0	0.0	0.0	0.0	0.0	0.0	0.0	0.0	0.0	0.0	0.0	0.0	0.0	0.0	0.0	0.0	0.0	0.0	0.0	0.0	0.0	0.0	0.0	0.0	0.0
3R_5527	0.0	0.0	0.0	0.0	0.0	0.0	0.0	0.0	0.0	0.0	0.0	0.0	0.0	0.0	0.0	0.0	0.0	0.0	0.0	0.0	0.0	0.0	0.0	0.0	0.0	0.0	0.0	0.0	0.0	0.0	0.0	0.0	0.0	0.0	0.0	0.0	0.0	0.0	0.0	0.0	0.0	0.0	0.0	0.0	0.0	0.0	0.0	0.0	0.0
3R_5528	0.0	0.0	0.0	0.0	0.0	0.0	3.42037152759607	0.0	0.0	0.0	0.0	0.0	0.0	0.0	0.0	0.0	0.0	0.0	0.0	0.0	0.0	0.0	0.0	0.0	0.0	0.0	4.606864043149732	3.9352912194208196	0.0	0.0	3.297378715816075	0.0	4.662637215584958	0.0	0.0	0.0	0.0	0.0	0.0	8.62239926882054	5.130557291394106	0.0	0.0	0.0	0.0	0.0	0.0	0.0	0.0
3R_5529	0.0	0.0	0.0	0.0	0.0	0.0	0.0	21.866813611654138	0.0	0.0	0.0	0.0	0.0	0.0	0.0	0.0	0.0	0.0	0.0	0.0	0.0	0.0	0.0	0.0	0.0	0.0	0.0	0.0	0.0	0.0	0.0	0.0	9.406789067806017	11.42648201471731	0.0	0.0	0.0	0.0	30.27275754548482	0.0	0.0	0.0	0.0	0.0	5.515859751543614	0.0	0.0	0.0	0.0
3R_5530	0.0	0.0	0.0	0.0	0.0	0.0	0.0	0.0	0.0	0.0	0.0	0.0	0.0	0.0	0.0	0.0	0.0	0.0	3.6319933578105474	0.0	0.0	0.0	0.0	0.0	0.0	0.0	3.9071443697658914	3.33757427771555	0.0	3.5581401885885464	0.0	0.0	0.0	0.0	0.0	0.0	0.0	0.0	0.0	7.3127746860991465	8.702591544736107	2.8957204726279127	0.0	0.0	0.0	0.0	6.0864087449520845	0.0	2.3353474927008713
3R_5531	0.0	0.0	0.0	0.0	0.0	0.0	2.8602237266999024	0.0	0.0	5.133812831451791	0.0	0.0	0.0	0.0	0.0	4.510660947148585	0.0	0.0	3.5811103590779356	2.4773937817416076	0.0	0.0	0.0	0.0	0.0	0.0	3.8524065984020215	0.0	0.0	0.0	0.0	0.0	0.0	9.472387989012029	0.0	0.0	0.0	0.0	0.0	0.0	0.0	2.855152408035541	0.0	0.0	2.286283897016628	0.0	0.0	0.0	0.0
3R_5532	0.0	2.3900876373433984	0.0	0.0	0.0	4.39202127846469	0.0	0.0	0.0	0.0	0.0	0.0	0.0	0.0	0.0	0.0	0.0	0.0	0.0	2.2883557020103207	0.0	6.54295252041074	26.09528432117032	0.0	0.0	0.0	0.0	0.0	5.798952071371183	3.240590863413308	0.0	0.0	3.6015283445683006	0.0	0.0	0.0	0.0	2.5368354854577175	23.18074607231234	0.0	0.0	0.0	0.0	0.0	0.0	3.28351259670355	0.0	0.0	2.126927368408067
3R_5533	0.0	0.0	0.0	0.0	0.0	0.0	0.0	0.0	0.0	0.0	0.0	0.0	0.0	0.0	0.0	0.0	0.0	0.0	0.0	0.0	0.0	0.0	0.0	0.0	0.0	0.0	0.0	0.0	0.0	0.0	0.0	0.0	0.0	0.0	0.0	0.0	0.0	0.0	0.0	0.0	0.0	0.0	0.0	0.0	0.0	0.0	0.0	0.0	0.0
3R_5534	0.0	2.938116508659658	0.0	0.0	0.0	0.0	0.0	0.0	0.0	5.829398003897535	3.8173023811187066	0.0	0.0	0.0	0.0	0.0	0.0	0.0	0.0	2.813058216239785	0.0	0.0	0.0	0.0	0.0	0.0	0.0	0.0	0.0	3.9836336395552516	0.0	0.0	0.0	5.377905413399589	0.0	0.0	22.79278471607028	0.0	0.0	0.0	0.0	0.0	0.0	12.697832226082364	0.0	0.0	0.0	0.0	0.0
3R_5535	0.0	0.0	0.0	0.0	0.0	0.0	0.0	0.0	0.0	5.946834113657084	3.8942038280802476	0.0	0.0	0.0	0.0	5.224996172690305	0.0	0.0	0.0	2.869728667154521	0.0	0.0	0.0	0.0	0.0	0.0	0.0	7.62393855715438	0.0	0.0	0.0	0.0	4.516522115376365	0.0	0.0	0.0	0.0	0.0	0.0	0.0	0.0	0.0	0.0	12.953636344794711	2.6483534789168557	0.0	0.0	0.0	0.0
3R_5536	0.0	0.0	0.0	0.0	0.0	0.0	0.0	0.0	0.0	6.359660419572236	0.0	0.0	4.4068044586284785	0.0	0.0	0.0	0.0	0.0	4.43620493314861	0.0	0.0	0.0	0.0	0.0	0.0	0.0	0.0	0.0	0.0	0.0	0.0	0.0	0.0	0.0	0.0	0.0	0.0	0.0	0.0	0.0	0.0	0.0	0.0	0.0	0.0	0.0	0.0	0.0	0.0
3R_5537	0.0	8.408455879570731	0.0	0.0	0.0	0.0	0.0	0.0	0.0	0.0	0.0	0.0	0.0	0.0	0.0	0.0	0.0	0.0	0.0	0.0	0.0	0.0	0.0	0.0	0.0	0.0	0.0	10.693860440843702	0.0	0.0	0.0	0.0	0.0	0.0	0.0	0.0	0.0	0.0	0.0	0.0	0.0	0.0	0.0	0.0	0.0	11.55157257333227	0.0	0.0	0.0
3R_5538	0.0	3.57317304555474	0.0	0.0	0.0	0.0	0.0	0.0	0.0	0.0	0.0	0.0	0.0	0.0	4.665114738496993	6.228864683520728	0.0	0.0	0.0	3.4210841415644615	0.0	0.0	0.0	0.0	0.0	0.0	0.0	0.0	4.334707001982261	0.0	0.0	8.349329256634167	5.384272862026392	0.0	0.0	0.0	0.0	0.0	0.0	0.0	0.0	3.942738815632801	0.0	0.0	3.1571765622577854	0.0	0.0	0.0	3.179749321282507
3R_5539	0.0	0.0	0.0	0.0	0.0	0.0	0.0	0.0	0.0	0.0	8.139113731905733	0.0	0.0	0.0	8.178955547376601	0.0	0.0	0.0	0.0	0.0	0.0	0.0	0.0	0.0	0.0	0.0	0.0	0.0	0.0	0.0	0.0	0.0	0.0	0.0	0.0	0.0	0.0	0.0	0.0	0.0	0.0	0.0	0.0	0.0	0.0	0.0	0.0	0.0	0.0
3R_5540	0.0	0.0	0.0	0.0	0.0	0.0	0.0	0.0	0.0	0.0	0.0	0.0	7.149291505211833	0.0	0.0	0.0	0.0	0.0	0.0	0.0	0.0	0.0	0.0	0.0	0.0	0.0	0.0	0.0	0.0	0.0	0.0	12.151111219120988	0.0	0.0	0.0	0.0	0.0	0.0	0.0	0.0	0.0	5.738024742362689	0.0	0.0	0.0	0.0	12.060543930531265	5.200180966297627	0.0
3R_5541	0.0	0.0	0.0	0.0	0.0	0.0	0.0	0.0	0.0	0.0	0.0	0.0	0.0	0.0	0.0	0.0	0.0	0.0	0.0	0.0	0.0	0.0	0.0	0.0	0.0	0.0	0.0	0.0	0.0	0.0	0.0	0.0	0.0	0.0	0.0	0.0	0.0	0.0	0.0	0.0	0.0	0.0	0.0	0.0	0.0	0.0	0.0	0.0	0.0
3R_5542	0.0	0.0	0.0	0.0	0.0	0.0	0.0	0.0	0.0	0.0	0.0	0.0	0.0	0.0	0.0	0.0	0.0	0.0	0.0	0.0	0.0	0.0	0.0	0.0	0.0	0.0	0.0	0.0	0.0	0.0	0.0	0.0	0.0	0.0	0.0	0.0	0.0	0.0	0.0	0.0	0.0	0.0	0.0	0.0	0.0	0.0	0.0	0.0	0.0
3R_5543	0.0	0.0	0.0	0.0	0.0	90.29834573430615	0.0	0.0	0.0	0.0	0.0	0.0	0.0	0.0	0.0	0.0	0.0	0.0	0.0	0.0	0.0	0.0	0.0	0.0	0.0	0.0	0.0	0.0	0.0	0.0	0.0	0.0	0.0	0.0	0.0	0.0	0.0	0.0	0.0	0.0	0.0	0.0	0.0	0.0	0.0	0.0	0.0	0.0	43.728846170664944
3R_5544	0.0	0.0	0.0	0.0	0.0	0.0	0.0	0.0	0.0	0.0	0.0	0.0	0.0	0.0	0.0	0.0	0.0	0.0	6.282117324823158	0.0	0.0	0.0	0.0	0.0	0.0	0.0	13.516070607952855	0.0	0.0	0.0	4.837086912777648	0.0	0.0	0.0	0.0	0.0	0.0	0.0	0.0	12.64862130027827	0.0	0.0	0.0	0.0	0.0	0.0	0.0	4.539141012954708	4.039359519154643
3R_5545	0.0	0.0	0.0	0.0	0.0	0.0	0.0	0.0	0.0	0.0	0.0	0.0	0.0	0.0	0.0	0.0	0.0	0.0	0.0	0.0	0.0	0.0	0.0	0.0	0.0	0.0	0.0	0.0	0.0	0.0	0.0	0.0	0.0	0.0	0.0	0.0	0.0	0.0	0.0	0.0	0.0	0.0	0.0	0.0	0.0	0.0	0.0	0.0	0.0
3R_5546	0.0	0.0	0.0	0.0	0.0	0.0	0.0	0.0	0.0	0.0	0.0	0.0	0.0	0.0	0.0	0.0	0.0	0.0	0.0	0.0	0.0	0.0	0.0	0.0	0.0	0.0	0.0	0.0	0.0	0.0	0.0	0.0	0.0	0.0	0.0	0.0	0.0	0.0	0.0	0.0	0.0	0.0	0.0	0.0	0.0	0.0	0.0	0.0	0.0
3R_5547	0.0	0.0	0.0	0.0	0.0	0.0	0.0	0.0	0.0	0.0	0.0	0.0	0.0	0.0	0.0	0.0	0.0	0.0	0.0	0.0	0.0	0.0	0.0	0.0	0.0	0.0	0.0	0.0	0.0	0.0	0.0	0.0	0.0	0.0	0.0	0.0	0.0	0.0	0.0	0.0	0.0	0.0	0.0	0.0	0.0	0.0	0.0	0.0	0.0
3R_5548	0.0	0.0	0.0	0.0	0.0	0.0	0.0	0.0	0.0	0.0	0.0	0.0	0.0	0.0	0.0	0.0	0.0	0.0	0.0	0.0	0.0	0.0	0.0	0.0	0.0	0.0	0.0	0.0	0.0	0.0	0.0	0.0	0.0	0.0	0.0	0.0	0.0	0.0	0.0	0.0	0.0	0.0	0.0	0.0	0.0	0.0	0.0	0.0	0.0
3R_5549	0.0	0.0	0.0	0.0	0.0	0.0	0.0	0.0	0.0	0.0	0.0	0.0	0.0	0.0	0.0	0.0	0.0	0.0	0.0	0.0	0.0	0.0	0.0	0.0	0.0	0.0	0.0	0.0	0.0	0.0	0.0	0.0	0.0	0.0	0.0	0.0	0.0	0.0	0.0	0.0	0.0	0.0	0.0	0.0	0.0	0.0	0.0	0.0	0.0
3R_5550	0.0	0.0	12.648669296746636	0.0	0.0	0.0	0.0	0.0	0.0	0.0	0.0	0.0	7.619006984343702	0.0	3.6176963233352266	0.0	0.0	0.0	0.0	0.0	11.975244774003182	15.170984581728368	0.0	0.0	0.0	0.0	0.0	0.0	0.0	0.0	0.0	0.0	8.350776016738296	0.0	0.0	0.0	7.165243410483898	2.9410493134561535	0.0	0.0	0.0	0.0	0.0	0.0	2.44832264191641	3.8067003255109446	0.0	2.770918983593666	2.465827331920579
3R_5551	0.0	0.0	0.0	0.0	0.0	0.0	0.0	0.0	0.0	0.0	0.0	0.0	0.0	0.0	0.0	0.0	0.0	0.0	0.0	0.0	0.0	0.0	0.0	0.0	0.0	0.0	19.641580440128532	16.778298277875464	0.0	0.0	0.0	0.0	0.0	0.0	0.0	0.0	0.0	0.0	0.0	0.0	0.0	0.0	0.0	0.0	0.0	0.0	30.59694642474681	0.0	0.0
3R_5552	0.0	9.29893471403916	0.0	0.0	0.0	0.0	0.0	0.0	0.0	0.0	0.0	0.0	0.0	27.297344514325644	0.0	16.21018777881523	0.0	0.0	0.0	0.0	0.0	0.0	0.0	0.0	0.0	0.0	0.0	0.0	0.0	0.0	0.0	0.0	0.0	0.0	0.0	0.0	48.091720529393655	0.0	0.0	0.0	0.0	0.0	0.0	0.0	0.0	0.0	0.0	0.0	0.0
3R_5553	0.0	0.0	0.0	0.0	0.0	0.0	0.0	0.0	0.0	0.0	0.0	0.0	0.0	0.0	0.0	0.0	0.0	0.0	5.3100991714121255	0.0	8.290884007216384	0.0	0.0	0.0	0.0	0.0	0.0	9.759296706042175	4.6545313724723565	0.0	0.0	0.0	0.0	0.0	0.0	0.0	0.0	0.0	0.0	0.0	6.361744033956445	0.0	0.0	0.0	0.0	5.271025593991874	0.0	0.0	0.0
3R_5554	0.0	0.0	0.0	0.0	0.0	0.0	0.0	0.0	0.0	0.0	0.0	0.0	0.0	0.0	0.0	0.0	0.0	0.0	0.0	0.0	0.0	0.0	0.0	0.0	0.0	0.0	0.0	0.0	0.0	0.0	40.76973255055447	0.0	0.0	0.0	0.0	0.0	0.0	0.0	0.0	0.0	0.0	0.0	0.0	0.0	0.0	0.0	0.0	0.0	0.0
3R_5555	0.0	0.0	14.231593568458234	0.0	0.0	0.0	0.0	0.0	0.0	6.1856766944733454	0.0	0.0	8.572491560382058	4.576039126964951	0.0	0.0	0.0	0.0	0.0	2.9849855228202142	0.0	0.0	0.0	0.0	0.0	0.0	0.0	0.0	0.0	0.0	3.32232977711154	7.285008472464853	0.0	0.0	0.0	0.0	0.0	0.0	0.0	0.0	0.0	3.4401428897750694	0.0	0.0	2.7547192472784747	0.0	0.0	0.0	0.0
3R_5556	0.0	2.895235889344084	0.0	0.0	0.0	0.0	0.0	0.0	0.0	5.744320303300112	0.0	0.0	3.9804163515503723	0.0	0.0	0.0	0.0	0.0	0.0	0.0	0.0	7.9258143774272805	0.0	0.0	0.0	0.0	0.0	0.0	0.0	0.0	0.0	0.0	0.0	0.0	0.0	0.0	0.0	0.0	0.0	0.0	0.0	6.389368091495752	0.0	0.0	0.0	0.0	0.0	2.895235889344084	5.152912683894571
3R_5557	0.0	2.9046563965762235	0.0	0.0	0.0	0.0	3.2107717539418648	0.0	0.0	5.763011150273974	0.0	0.0	7.986735629466582	0.0	3.792303141543923	0.0	0.0	0.0	0.0	0.0	0.0	0.0	0.0	0.0	0.0	0.0	0.0	0.0	0.0	0.0	0.0	0.0	4.3769116161483534	0.0	0.0	0.0	0.0	3.08299800591689	0.0	0.0	0.0	0.0	0.0	0.0	0.0	3.9904293542367983	0.0	8.713969189728669	0.0
3R_5558	0.0	0.0	0.0	0.0	0.0	0.0	0.0	0.0	0.0	0.0	0.0	0.0	0.0	0.0	0.0	0.0	0.0	0.0	0.0	0.0	0.0	0.0	0.0	0.0	0.0	0.0	0.0	0.0	0.0	0.0	3.828143901460513	0.0	0.0	0.0	0.0	0.0	0.0	0.0	0.0	0.0	0.0	0.0	0.0	0.0	3.1741164767434076	0.0	8.331562876222137	3.5923450001921906	0.0
3R_5559	0.0	0.0	0.0	0.0	0.0	0.0	3.106329021127386	0.0	0.0	0.0	0.0	0.0	0.0	0.0	0.0	0.0	0.0	0.0	0.0	0.0	0.0	0.0	0.0	0.0	0.0	0.0	0.0	0.0	3.4090901342976965	0.0	5.989257667447666	0.0	8.469071374792826	0.0	0.0	0.0	0.0	0.0	0.0	0.0	4.65949353169108	0.0	0.0	0.0	0.0	0.0	0.0	0.0	0.0
3R_5560	0.0	0.0	0.0	0.0	0.0	0.0	0.0	0.0	0.0	12.285540533069604	8.045019931536881	0.0	0.0	0.0	0.0	0.0	0.0	0.0	0.0	0.0	0.0	0.0	0.0	0.0	0.0	0.0	0.0	0.0	0.0	0.0	0.0	0.0	0.0	0.0	0.0	0.0	0.0	0.0	0.0	0.0	0.0	0.0	0.0	0.0	5.471222736213203	0.0	0.0	0.0	0.0
3R_5561	0.0	0.0	0.0	0.0	0.0	7.911993315948047	0.0	0.0	0.0	0.0	0.0	0.0	0.0	12.639284919816378	0.0	0.0	0.0	0.0	0.0	4.122351389232418	0.0	0.0	0.0	0.0	0.0	0.0	0.0	0.0	0.0	17.51325753595472	0.0	0.0	0.0	0.0	0.0	0.0	0.0	4.569974536101885	0.0	0.0	0.0	9.501873769507347	0.0	0.0	0.0	0.0	0.0	4.305616073381476	0.0
3R_5562	0.0	0.0	0.0	0.0	0.0	0.0	0.0	0.0	0.0	0.0	0.0	0.0	0.0	11.167095483133219	0.0	0.0	0.0	0.0	0.0	0.0	0.0	0.0	0.0	0.0	0.0	0.0	0.0	0.0	0.0	0.0	0.0	0.0	0.0	0.0	0.0	0.0	0.0	0.0	0.0	0.0	0.0	0.0	0.0	0.0	0.0	0.0	0.0	0.0	0.0
3R_5563	0.0	2.8160811752295247	0.0	0.0	0.0	0.0	0.0	9.864209294847134	0.0	0.0	3.6587498637115674	0.0	0.0	0.0	0.0	9.81815789757894	0.0	0.0	0.0	0.0	0.0	0.0	0.0	0.0	0.0	0.0	0.0	14.325949738837936	0.0	0.0	0.0	0.0	0.0	0.0	0.0	0.0	0.0	0.0	0.0	0.0	0.0	0.0	0.0	0.0	0.0	0.0	0.0	0.0	0.0
3R_5564	0.0	0.0	0.0	0.0	0.0	0.0	4.9545298027353954	15.700189187279706	0.0	0.0	0.0	0.0	0.0	0.0	0.0	0.0	0.0	0.0	0.0	0.0	0.0	0.0	0.0	0.0	0.0	0.0	0.0	5.700409289386978	5.43742744432754	0.0	0.0	0.0	0.0	8.20411846747067	0.0	0.0	0.0	0.0	0.0	0.0	7.431794704103093	0.0	0.0	19.37083527041686	0.0	0.0	10.395280542633644	0.0	3.9886562615920322
3R_5565	0.0	0.0	0.0	0.0	0.0	0.0	0.0	0.0	0.0	0.0	0.0	0.0	0.0	0.0	0.0	0.0	0.0	0.0	0.0	0.0	0.0	0.0	0.0	0.0	0.0	0.0	0.0	0.0	0.0	0.0	0.0	0.0	0.0	0.0	0.0	0.0	0.0	0.0	0.0	0.0	0.0	0.0	0.0	0.0	0.0	0.0	0.0	0.0	0.0
3R_5566	0.0	0.0	0.0	0.0	0.0	0.0	0.0	0.0	0.0	0.0	0.0	0.0	0.0	0.0	0.0	0.0	0.0	0.0	0.0	0.0	0.0	0.0	0.0	0.0	0.0	0.0	0.0	28.265514941151196	0.0	0.0	0.0	0.0	0.0	0.0	0.0	0.0	0.0	0.0	0.0	0.0	0.0	0.0	0.0	0.0	0.0	0.0	0.0	0.0	0.0
3R_5567	37.138686998859846	6.7500773727618855	15.406350189421076	0.0	0.0	0.0	0.0	11.822133635034183	0.0	0.0	0.0	0.0	4.6400568685369805	0.0	4.40643162760365	0.0	0.0	0.0	0.0	0.0	0.0	0.0	0.0	0.0	0.0	0.0	0.0	0.0	0.0	4.576032844933348	0.0	0.0	0.0	6.177644340660019	0.0	0.0	0.0	0.0	0.0	0.0	0.0	0.0	0.0	0.0	2.9821094308912546	0.0	0.0	0.0	0.0
3R_5568	0.0	10.461301553294055	0.0	0.0	0.0	0.0	11.563795145056245	0.0	0.0	0.0	0.0	0.0	0.0	0.0	0.0	0.0	0.0	0.0	0.0	0.0	0.0	0.0	0.0	0.0	0.0	0.0	0.0	0.0	0.0	0.0	0.0	0.0	0.0	0.0	0.0	0.0	0.0	0.0	0.0	0.0	0.0	0.0	0.0	0.0	0.0	0.0	0.0	0.0	0.0
3R_5569	0.0	0.0	0.0	0.0	0.0	0.0	0.0	0.0	0.0	0.0	0.0	0.0	0.0	0.0	0.0	0.0	0.0	0.0	0.0	0.0	0.0	0.0	0.0	0.0	0.0	0.0	0.0	0.0	17.35040265946972	0.0	0.0	0.0	0.0	0.0	0.0	0.0	0.0	7.5901846767833705	0.0	0.0	0.0	0.0	0.0	0.0	6.3185683135172495	0.0	0.0	0.0	0.0
3R_5570	0.0	0.0	0.0	0.0	0.0	4.943505617799785	0.0	0.0	0.0	0.0	0.0	0.0	0.0	0.0	0.0	4.68963744881847	0.0	0.0	3.723203638016739	5.15138636685598	0.0	0.0	0.0	0.0	0.0	0.0	0.0	6.8427816180988845	0.0	0.0	2.8667817966236195	0.0	4.0537544049108805	4.9241193212593934	0.0	0.0	0.0	0.0	0.0	0.0	0.0	2.9684407255819036	0.0	0.0	4.754000669838695	0.0	0.0	0.0	0.0
3R_5571	0.0	0.0	0.0	0.0	0.0	0.0	0.0	0.0	0.0	0.0	0.0	0.0	0.0	0.0	0.0	0.0	0.0	0.0	0.0	0.0	0.0	0.0	0.0	0.0	0.0	0.0	0.0	0.0	0.0	0.0	0.0	0.0	0.0	0.0	0.0	0.0	0.0	0.0	0.0	0.0	0.0	0.0	0.0	0.0	0.0	0.0	0.0	0.0	0.0
3R_5572	0.0	0.0	0.0	0.0	0.0	0.0	0.0	0.0	0.0	0.0	0.0	0.0	0.0	0.0	0.0	0.0	0.0	0.0	0.0	0.0	47.82675237220692	0.0	0.0	0.0	0.0	0.0	0.0	0.0	0.0	0.0	0.0	0.0	0.0	0.0	0.0	0.0	0.0	0.0	0.0	0.0	0.0	0.0	0.0	0.0	0.0	0.0	0.0	0.0	0.0
3R_5573	0.0	0.0	0.0	0.0	0.0	0.0	0.0	0.0	0.0	0.0	0.0	0.0	0.0	0.0	0.0	0.0	0.0	0.0	0.0	0.0	0.0	0.0	0.0	0.0	0.0	0.0	0.0	0.0	0.0	0.0	6.68356271320565	0.0	0.0	0.0	0.0	0.0	0.0	0.0	0.0	0.0	10.399291184312878	0.0	0.0	0.0	0.0	8.61633691945276	0.0	0.0	5.581316431618827
3R_5574	0.0	0.0	0.0	0.0	0.0	0.0	0.0	0.0	0.0	0.0	5.304071829862349	0.0	0.0	0.0	0.0	0.0	0.0	0.0	0.0	0.0	0.0	0.0	0.0	0.0	0.0	0.0	0.0	5.192064863427926	4.952534905466013	0.0	0.0	0.0	0.0	0.0	0.0	0.0	0.0	0.0	0.0	0.0	0.0	0.0	0.0	0.0	0.0	0.0	0.0	0.0	0.0
[truncated: 337 more columns]
