# Supplementary material for: Convergence of topological domain boundaries, insulators, and polytene interbands revealed by high-resolution mapping of chromatin contacts in the early Drosophila melanogaster embryo
Source: eLife. 2017 Nov 17;6:e29550. doi: 10.7554/eLife.29550 (PMC5739541; doi:10.7554/eLife.29550)
Supplement: Supplementary file 3. [file elife-29550-supp3.zip › local_HiC_maps/nc14_all_dm3_CompressedBinCounts_500bp_VC_2L_10325000_10499999.txt]

2L_20650	2L_20651	2L_20652	2L_20653	2L_20654	2L_20655	2L_20656	2L_20657	2L_20658	2L_20659	2L_20660	2L_20661	2L_20662	2L_20663	2L_20664	2L_20665	2L_20666	2L_20667	2L_20668	2L_20669	2L_20670	2L_20671	2L_20672	2L_20673	2L_20674	2L_20675	2L_20676	2L_20677	2L_20678	2L_20679	2L_20680	2L_20681	2L_20682	2L_20683	2L_20684	2L_20685	2L_20686	2L_20687	2L_20688	2L_20689	2L_20690	2L_20691	2L_20692	2L_20693	2L_20694	2L_20695	2L_20696	2L_20697	2L_20698	2L_20699
2L_20650	12.330902972802997	15.258929408928838	42.575993891496935	57.12204059400167	49.30094121208468	32.51108221515008	18.636744246371133	25.119265374883327	8.786830953849748	22.18358512678119	24.089378016274516	18.399991904003564	0.0	13.499994060002615	14.273865080838045	11.887635218878707	0.0	6.758719384885829	9.498250184859694	4.7177518465673876	8.052427746572384	7.891838019432763	7.23281109785176	4.755593821273111	8.364857227222704	6.308568652801221	6.30917153589113	0.0	5.982405744704823	4.177331820272805	3.4634435267473584	4.199336630792433	1.5760544789498223	3.8279380141997357	3.394650912770711	2.4823799635859682	5.604082699514327	1.1726595825519512	9.381276660415608	0.0	0.0	4.8732568577775845	4.561855372551463	5.082269971197324	3.3204384531701705	3.3381229834607695	0.7494683833389881	6.556458979564828	7.813648184523705
2L_20651	15.258929408928838	10.898076286434934	40.97788212958073	51.9558564467233	37.943790841176956	35.07316188500124	25.81438953768606	18.033621464471818	18.484613578810826	23.045429779801278	21.506086065948764	13.141453772128864	0.0	10.518357268205907	12.802437708284508	15.745582507361755	0.0	6.076124482534453	10.545636798278062	3.6757793525224947	0.0	4.035169848657496	5.494473447280823	6.568421605761819	3.2586887232099127	9.21608446357089	5.104780729248556	9.02914563063842	4.661119158015435	4.339623491011202	2.8912501921958564	4.907793600777002	1.8419457086502375	7.4562291388689115	0.0	3.384703624954723	4.623197641583598	2.7409906378723776	3.654654183829836	0.0	6.856698699791651	4.474964060953404	1.2303396340256332	2.5455788005555133	5.373165123812052	4.876609110325088	7.007270831805967	1.768287392440972	4.981016929397323
2L_20652	42.575993891496935	40.97788212958072	4.842546670389432	45.620225140270186	53.55881733827624	43.60631288159841	20.97291843307894	19.32873388764177	22.6531681831075	27.659383794886182	15.248844507255306	19.765284423854666	0.0	17.402043894915522	21.0892370895129	12.040008730100874	0.0	11.488701651773718	7.214997750232519	9.411651595716569	5.560665189012569	2.724884366125818	7.991476291387606	7.165115916648206	5.134591770430347	0.0	11.394828946190133	5.335080394326462	1.8360870048188103	4.487292820087892	4.100069578180741	4.349825745980616	10.883564004425983	3.5245489238230427	0.0	5.142679059228006	3.187010981620326	4.858733930547314	0.0	0.0	3.241151736787364	4.807520808632693	5.815797975462567	6.016457417620158	5.644194494426922	5.762915500444667	4.140408712165204	2.089667347248103	3.924199379937256
2L_20653	57.12204059400167	51.9558564467233	45.620225140270186	20.748926021983245	49.612180963826745	49.450419596443474	36.396273550988724	30.47126564564336	28.88240960166825	28.27248293249282	27.95199661570055	28.000451367276042	0.0	24.03625702968071	22.049806375421912	13.024929062980092	0.0	8.900634878725645	9.106081952135831	11.486890370984918	0.0	4.728747556081933	4.952985273189827	7.697422606856509	5.409970078410198	3.7800609345822656	8.308620173489308	2.645275907567711	6.372668172437117	5.085531649742653	4.065848861826598	5.032440549623027	6.8353929451549655	8.300937831218342	4.649272807240219	4.533116741015448	4.514872848990416	4.015150931129562	4.282827659871532	0.0	2.4105749028297256	3.0988070355696324	3.364233335918987	3.4803077228426123	3.8479965790610775	2.2859264196860325	3.079388482717548	3.453710334827547	5.350738995426966
2L_20654	49.30094121208468	37.943790841176956	53.55881733827624	49.612180963826745	18.688223740398147	55.96896002935261	38.333324274463166	26.769903311570893	29.133164539015013	27.581532478467572	27.73246600970304	27.113807240318568	0.0	22.379942796866214	18.159858760322745	20.363916322697126	0.0	9.911612121556873	7.0856796446138	8.689964025721425	3.3372768821824454	13.49172619890852	6.894461678933314	3.583500488699879	8.089109631702838	11.765455641781093	8.85007727726568	0.0	4.407768140376396	4.231989183035648	9.022526171990265	5.221164162973418	2.6127425632093186	3.701750002313594	2.8137824692910813	7.544580325003373	3.5521750992798786	7.290018312526001	2.592006511120356	0.0	5.8356080047034995	2.885271367706629	6.108194448262066	5.4162362514108535	4.869398498023448	5.533854391839777	5.59102230911085	6.688694768102952	3.5327086130674306
2L_20655	32.51108221515009	35.073161885001234	43.60631288159841	49.45041959644347	55.96896002935261	17.244880318374978	41.647261026231355	52.891651544603256	41.4034936065937	43.55371548779683	34.31801623178723	30.83864551029852	0.0	18.618113935410037	20.028724624607335	21.859303141810315	0.0	13.443874244924803	15.96468448052554	11.74757037653132	10.41118633386037	5.952074238351323	7.7929027976895116	6.334948869509742	5.607847397333933	9.515924900320687	9.621414893481735	3.3296086111669743	6.875380294472537	6.80123075071665	4.26473641284832	2.7147139668775937	5.886748024543211	7.148898354763531	8.778059065803841	4.279375308204175	6.535300682364951	4.043096170702754	8.086192341405509	0.0	4.04558729588495	2.700324146910595	3.3271545049490516	1.8774270438108864	6.164420234515681	3.5966192929564387	5.168034774672392	3.912466474509498	6.734974822215033
2L_20656	18.636744246371133	25.81438953768606	20.97291843307894	36.396273550988724	38.33332427446317	41.647261026231355	21.01921931729313	40.977972086215196	56.85929965620192	70.95368020613392	58.582949763592325	54.474528002533845	0.0	27.40643955406982	25.90283543176836	39.21641381883857	0.0	17.81081882567928	21.692777841550527	22.946198049433495	30.651176583727135	14.081202917737894	10.32425455096582	3.291261412963209	9.729018531303824	21.011603658120197	5.542051423586749	22.055790858168763	7.590579331991066	8.83378413606077	5.650041513680022	7.326262025226584	5.999175113421905	6.071192011768398	12.92157444215948	4.72452960811523	3.7644122877193014	7.811425928934771	0.0	0.0	6.6996333290678995	5.962440994193311	4.67505277633686	4.145446013372933	3.888950247881689	2.38245067771192	2.852815136580664	3.839514439645905	12.167293800533983
2L_20657	25.119265374883323	18.033621464471818	19.32873388764177	30.47126564564336	26.769903311570886	52.89165154460325	40.977972086215196	20.593483603983195	52.16466855699833	74.68927660448038	67.20197842624486	49.56032406787904	0.0	31.1675951047997	33.17320528607472	19.60365948568937	28.9892884579148	18.00454033353977	18.32614619471671	15.041235547252795	0.0	9.272668025258943	8.587787693571418	9.410824629924669	12.414885613382253	9.362999998829624	9.123794914761666	7.644234278963334	9.207767014555834	5.051752680333678	5.874680435742672	5.5400330753824685	8.836734826481615	6.31257537609535	3.3588302134838894	4.503007005737364	5.544947852864091	3.4808566805993753	6.188189654398889	0.0	5.805002309810419	4.8218337592218	2.777672747027031	8.620528020272033	5.812632275292735	3.3028987725932724	2.2246797517880306	3.9921689613653855	4.9198531325442865
2L_20658	8.786830953849748	18.484613578810826	22.6531681831075	28.882409601668243	29.13316453901501	41.4034936065937	56.85929965620191	52.164668556998336	19.869427583553072	62.703940211096295	78.35850496728072	70.99677658123443	0.0	26.166152744044435	26.27206806803308	37.121648795152886	47.32271727042567	20.993561442654027	16.875682218630597	11.853474460800262	19.509365470894302	7.966787419263581	7.009441601012537	6.284628740794329	11.259065236375065	5.094785296194896	7.83888028179834	6.23930349407235	7.515475168601633	14.244103297337485	10.389113040662428	7.347977966466316	9.333998027132235	10.304779305117817	5.483024282669641	4.6777832626642795	6.389426946673364	8.523334237438121	0.0	0.0	5.685723886465191	5.060096801900753	4.534330750068427	4.690776397373494	7.013358715641143	2.695860317771839	6.052689143206747	1.6292249060263075	2.2946487300094507
2L_20659	22.18358512678119	23.045429779801278	27.659383794886182	28.27248293249282	27.581532478467572	43.55371548779683	70.95368020613392	74.68927660448038	62.7039402110963	29.053970524773078	70.4900868767582	73.81545944088003	0.0	26.76046387658502	39.76266819573396	33.66336220370602	0.0	16.783708742938643	14.927896243858886	14.695683784154607	10.261276030719523	11.31371459797281	9.83128712501397	10.283794154434307	7.106271687452907	8.03906180129248	8.65827852643026	3.281665694746677	5.082286452911346	5.914676532452272	7.9863243862541236	9.21604131069707	4.016758810369932	7.045961620647052	8.651664104332148	8.435513469529152	4.480834170012426	9.464089458956934	0.0	0.0	4.984168784689191	6.210031975454641	5.366040422919109	3.0839900638774522	3.0378294829857246	4.608281208946418	3.1835127656633446	5.5699670120846	8.448361292481001
2L_20660	24.089378016274516	21.506086065948764	15.248844507255308	27.951996615700555	27.732466009703035	34.318016231787226	58.58294976359233	67.20197842624486	78.35850496728072	70.4900868767582	24.692223776734888	44.32207778883	0.0	43.17404987200555	32.15433689734046	29.24430664527153	0.0	16.307113988069712	13.143529090134818	14.507446091781068	14.857097012386362	14.105776579423804	13.011245185505661	13.959094270150752	14.576124582308289	11.639597328130433	5.37263523460149	3.5635937560135647	7.358541242784029	5.9946195720218425	7.759542548493032	6.456639918098814	4.8464875081784475	8.239840570856154	9.394928993126669	6.4884812663805524	2.1287799986156846	8.654441978890086	5.769627985926723	0.0	7.57730255822724	4.8168115199635	5.179588639660033	5.358297283155737	4.241326581392753	8.46861040265625	2.7656068031714875	5.1179472825374885	4.587080213354275
2L_20661	18.39999190400356	13.141453772128864	19.765284423854666	28.000451367276042	27.113807240318568	30.83864551029852	54.474528002533845	49.56032406787903	70.99677658123443	73.81545944088003	44.32207778883001	5.762411730656808	185.09263886575232	27.903852456604437	37.42504115117181	26.804926477437288	82.57979272472026	33.70373740744111	17.401477519298908	28.072128823294666	0.0	12.512089806775798	12.231720152920966	13.403984517179339	6.549153888612516	8.890578098727646	16.414943507971916	0.0	1.8735380548365854	9.15764213739891	8.367399106947493	6.904411188854781	4.442223332778056	1.7982199420793357	0.0	5.83063928645103	8.362329711608334	9.915677082093874	17.62787036816689	0.0	3.307262185524841	2.9433484886347014	2.9672120105620876	0.0	8.638980462081786	4.704370312977052	2.1124307465985113	2.8430543046116616	2.0021210470372313
2L_20662	0.0	0.0	0.0	0.0	0.0	0.0	0.0	0.0	0.0	0.0	0.0	185.09263886575232	0.0	0.0	0.0	0.0	0.0	0.0	0.0	0.0	0.0	0.0	0.0	0.0	0.0	0.0	0.0	0.0	0.0	0.0	0.0	0.0	0.0	0.0	0.0	0.0	0.0	0.0	0.0	0.0	0.0	0.0	0.0	0.0	0.0	0.0	0.0	0.0	0.0
2L_20663	13.499994060002612	10.518357268205909	17.402043894915522	24.03625702968071	22.37994279686621	18.61811393541004	27.406439554069824	31.167595104799698	26.166152744044435	26.76046387658502	43.17404987200555	27.903852456604437	0.0	8.933644462391143	74.13819293262024	62.93330564267885	0.0	34.83462840740724	22.392035035285137	45.52888170139609	0.0	20.808149352572794	16.153847810651058	10.728485631339193	17.29830864057436	13.698254842333085	18.065359023719093	9.585999838955203	9.897168420115005	12.669967615562776	3.6834746068627555	12.15776752820081	9.125871846685353	15.832153837872413	8.42406046453639	8.21359621221797	5.726377954688316	4.365053498095673	23.280285323176923	0.0	11.647314653370092	7.774279160198178	7.837309984419427	3.603429600156245	6.338382404244789	6.21283688072513	1.859857505157385	5.006247797250969	3.525474017609038
2L_20664	14.273865080838045	12.802437708284508	21.089237089512903	22.049806375421912	18.159858760322745	20.028724624607335	25.90283543176836	33.17320528607472	26.27206806803308	39.76266819573396	32.15433689734046	37.42504115117181	0.0	74.13819293262026	28.863826512725044	63.8328229971672	80.44944422842279	48.06175278547598	39.55598192943647	28.7873045683869	14.740560605630671	18.509692555361024	15.22622092942044	20.180848098162812	21.69268810942098	14.435373015451983	15.991479739594745	7.0712831302873305	13.993242480685522	10.195883743304863	13.585902506748456	11.5307913447574	9.136097804331232	11.678869625566682	9.321236853560572	10.603084111501882	12.370767345724238	4.829938923812328	2.8621860289258243	0.0	6.443886475474407	4.779029313514422	3.533035601211369	9.303468578963622	5.610744500909315	8.020266679213929	6.859784697425529	5.539421477592671	3.2507856986494352
2L_20665	11.887635218878707	15.745582507361755	12.040008730100876	13.024929062980092	20.36391632269713	21.85930314181032	39.21641381883857	19.60365948568937	37.12164879515288	33.66336220370603	29.244306645271532	26.804926477437288	0.0	62.93330564267885	63.8328229971672	8.658894789059799	64.0225359326483	32.946350049970526	35.28424050153435	19.47286050249831	17.5960458165841	21.556409404932086	22.91729590448956	13.22599493727808	13.201328175472867	13.785390759824892	10.605160131554893	8.441105143249775	13.072664405095725	16.22798863513386	12.974169401783753	14.529186305920737	14.923873893265602	6.970627865363717	7.417940883461924	12.657073147666727	9.36455649352394	14.093630908818822	13.66655118430916	0.0	7.692171600040922	6.085124965267248	7.668075982351463	4.759586163502256	6.697636538018464	4.559010556115402	3.2754544160740964	5.510414242084401	3.1044124100127855
2L_20666	0.0	0.0	0.0	0.0	0.0	0.0	0.0	28.9892884579148	47.32271727042567	0.0	0.0	82.57979272472026	0.0	0.0	80.44944422842279	64.0225359326483	0.0	0.0	38.36562440053712	0.0	0.0	0.0	0.0	0.0	0.0	0.0	39.20646122480985	0.0	0.0	37.49601604829487	0.0	28.270149549091116	42.44031830238727	0.0	0.0	33.42301843279467	26.63080385081424	0.0	0.0	0.0	0.0	0.0	0.0	0.0	0.0	0.0	0.0	0.0	0.0
2L_20667	6.758719384885829	6.076124482534453	11.488701651773718	8.900634878725645	9.911612121556873	13.443874244924803	17.810818825679284	18.00454033353977	20.993561442654027	16.783708742938643	16.307113988069712	33.70373740744111	0.0	34.83462840740724	48.06175278547598	32.946350049970526	0.0	6.707623415240122	109.60858841158094	123.23711745677063	69.26011154340965	28.98992797982697	37.84470172620571	28.50854156189003	49.297267452465114	33.91307739133826	25.741615955683233	44.300247140003734	22.869132816776794	23.28786145505619	21.278275370247314	26.58767818635514	22.593126041401906	19.206049356803124	4.866315026742835	17.1996696002779	16.067178954490707	15.969843556050455	0.0	0.0	11.774503456573697	4.989951983189052	6.539531138757231	6.244764155553329	5.126078087451479	5.981601073625614	7.520668677693471	7.952868122359648	8.146222245438956
2L_20668	9.498250184859694	10.545636798278062	7.21499775023252	9.106081952135831	7.085679644613801	15.964684480525541	21.692777841550527	18.326146194716713	16.8756822186306	14.927896243858886	13.143529090134816	17.401477519298908	0.0	22.392035035285133	39.555981929436484	35.28424050153435	38.36562440053712	109.60858841158094	29.228673951032643	55.600058483024476	52.72231682949076	59.421505805545706	56.827168690503136	49.25257797617194	48.07405595333286	52.66337262433977	40.03752087670732	50.583480446955626	40.0395172626897	29.781748407436197	22.676486233105205	26.119926204334806	30.95709003353685	19.214944214004355	17.78085979347531	15.711319138607967	10.79178460288607	19.962409247816417	8.18970635807853	0.0	9.219096436358273	7.293045033185633	14.244837510057545	5.704381820895722	6.689285370265324	6.010390325675733	7.851288739976112	6.604252081660256	5.580974828873359
2L_20669	4.717751846567387	3.675779352522494	9.41165159571657	11.48689037098492	8.689964025721425	11.74757037653132	22.946198049433495	15.041235547252791	11.853474460800262	14.695683784154607	14.507446091781068	28.072128823294666	0.0	45.528881701396095	28.787304568386904	19.47286050249831	0.0	123.23711745677063	55.600058483024476	25.760134207268617	34.91601824711113	59.88445294803676	50.17934411206553	53.11382949773376	53.062748244664135	46.73059640208601	49.80396877305187	39.08280473839925	41.31221030412993	24.821887860211714	25.744780406677425	24.27824569038378	18.223753523733592	13.831889975614377	14.719497888488027	18.537677440704996	19.05865400828985	18.644093076736375	0.0	0.0	13.567694911385145	13.58412444506965	7.607921794215758	5.246942632762603	5.906751298599273	5.427895474654985	11.915784004966499	13.121247323265546	7.186804452081621
2L_20670	8.052427746572384	0.0	5.560665189012571	0.0	3.337276882182446	10.41118633386037	30.65117658372714	0.0	19.509365470894302	10.261276030719523	14.857097012386362	0.0	0.0	0.0	14.740560605630673	17.5960458165841	0.0	69.26011154340964	52.72231682949076	34.91601824711113	44.69693244952599	27.378462896433298	112.41286998889521	57.593595592170146	108.33934358739427	113.80597831558397	102.36782159120541	0.0	29.517136542584005	41.221835824763915	32.95658464322025	31.079234176590653	29.160895239483853	14.165258994054135	0.0	22.96507609018661	7.31924841565719	19.52738520501151	34.715351475576014	0.0	0.0	11.592934956292702	11.686925952805854	24.18030771859603	5.671043199738678	13.896789471051134	0.0	16.79686100261583	7.8857325806138725
2L_20671	7.891838019432765	4.035169848657496	2.724884366125818	4.728747556081933	13.491726198908522	5.952074238351323	14.081202917737896	9.272668025258943	7.96678741926358	11.313714597972808	14.105776579423804	12.512089806775798	0.0	20.80814935257279	18.509692555361024	21.556409404932083	0.0	28.98992797982697	59.421505805545706	59.88445294803676	27.378462896433295	9.391358782708174	71.31606068180318	87.0193832736398	74.57791742808824	57.91310139136226	59.40372912849977	110.3246539352016	32.54453516233621	39.137255807984545	25.570303564587796	26.17606439730659	29.29382239727067	32.10388470019961	27.70056245992075	15.192281105815757	13.449900934754664	11.961218857770582	17.01151126438483	0.0	12.76649459027771	9.94151972035357	10.022121686024395	9.874199733139877	7.642175024149274	9.079763680990675	6.115708595047439	6.173205325747698	7.728467258493369
2L_20672	7.23281109785176	5.494473447280823	7.991476291387606	4.952985273189827	6.894461678933314	7.7929027976895116	10.32425455096582	8.587787693571418	7.009441601012537	9.83128712501397	13.011245185505661	12.231720152920966	0.0	16.153847810651058	15.226220929420444	22.917295904489563	0.0	37.84470172620571	56.827168690503136	50.17934411206553	112.41286998889522	71.31606068180318	11.539533938418412	98.72081107983756	92.21472332709979	88.85470996800444	78.39803203517808	80.88938261371314	51.03701243911185	35.63759216135887	25.16178286328656	26.868989459400115	27.24046256400854	20.993688533819878	23.694869654522034	21.04012649159026	17.093071974126875	16.95512994411589	12.47273926923468	0.0	14.040477291985063	9.718751143254877	8.39789741842335	11.583527586677727	10.442322519230174	8.321536168891235	6.726001961302172	7.040689553065074	14.874474311287047
2L_20673	4.755593821273112	6.568421605761819	7.165115916648206	7.697422606856509	3.583500488699879	6.334948869509742	3.291261412963209	9.410824629924669	6.284628740794329	10.283794154434307	13.959094270150748	13.40398451717934	0.0	10.728485631339193	20.180848098162812	13.225994937278083	0.0	28.508541561890034	49.25257797617195	53.113829497733754	57.593595592170146	87.0193832736398	98.72081107983755	23.706421734665874	68.13766467294752	93.06194964784513	97.77139081828291	119.72380638818602	54.67371085926868	32.64409115668804	33.02890707641385	34.20656006734521	33.191122940232496	24.336590253575864	28.32626188438434	15.782038215712351	14.146669923020504	14.677678187013191	14.91065720585467	0.0	11.189883226574853	12.033317351151494	11.71257263102238	12.116685411467492	8.829704832101639	12.932479524403092	12.507700052845035	6.012043325189018	12.70131047887751
2L_20674	8.364857227222704	3.2586887232099127	5.134591770430348	5.409970078410197	8.089109631702838	5.607847397333933	9.729018531303826	12.414885613382253	11.259065236375069	7.106271687452907	14.576124582308289	6.549153888612515	0.0	17.29830864057436	21.69268810942098	13.201328175472867	0.0	49.297267452465114	48.07405595333287	53.06274824466414	108.33934358739425	74.57791742808826	92.2147233270998	68.13766467294752	19.650338307369875	71.74130288268681	102.60841791998185	108.89396400757506	52.807439375781996	42.22647976156194	34.86926750827131	34.975514449461194	30.965483583244982	26.97724836971583	26.09855335718741	17.494478901499406	16.47366709658714	15.777250467006613	0.0	0.0	12.028168768438807	9.366570922470752	15.737519045770371	4.6515721290450305	11.782152709266743	16.039974182057556	11.524036547329507	10.986136271517317	7.281506121289141
2L_20675	6.308568652801221	9.216084463570892	0.0	3.7800609345822656	11.765455641781093	9.515924900320687	21.011603658120197	9.362999998829626	5.094785296194896	8.03906180129248	11.639597328130433	8.890578098727646	0.0	13.698254842333087	14.435373015451987	13.785390759824892	0.0	33.91307739133826	52.66337262433977	46.73059640208601	113.80597831558397	57.91310139136226	88.85470996800444	93.06194964784513	71.74130288268681	30.863006828440263	73.86724578587364	67.1932941092479	73.71034004314224	52.478896166971694	36.577487524656185	37.28382041981582	38.83772399514529	22.195171856522087	14.762163099759007	17.99168694104889	17.919277953446432	8.924109373884487	13.598642855443028	0.0	12.756582715595815	12.86663767888884	9.918965863878979	25.258325578238058	12.77334968322093	5.443628505016305	14.66630489781252	7.676246622451487	7.722466895715035
2L_20676	6.30917153589113	5.104780729248556	11.394828946190133	8.308620173489306	8.85007727726568	9.621414893481735	5.542051423586749	9.123794914761666	7.83888028179834	8.65827852643026	5.37263523460149	16.414943507971916	0.0	18.065359023719093	15.991479739594745	10.60516013155489	39.20646122480986	25.74161595568323	40.03752087670732	49.80396877305187	102.36782159120543	59.40372912849977	78.39803203517808	97.77139081828291	102.60841791998185	73.86724578587364	12.339444345728888	98.21496878831675	51.59105019809184	42.85668500932785	41.05015295816672	36.0581290757393	24.60543428591515	23.90477702819227	18.170552439305816	27.12852031306091	17.20415080576302	18.046077441838275	20.92298833836322	0.0	10.991336942260308	13.974154521728972	8.922052628089213	12.630369704523188	17.089726258131975	8.375613429927608	11.032121123864242	14.847785898166865	6.6538380668737345
2L_20677	0.0	9.02914563063842	5.335080394326462	2.645275907567711	0.0	3.3296086111669747	22.05579085816877	7.644234278963334	6.23930349407235	3.281665694746677	3.5635937560135647	0.0	0.0	9.585999838955203	7.071283130287331	8.441105143249775	0.0	44.300247140003734	50.583480446955626	39.08280473839925	0.0	110.3246539352016	80.88938261371314	119.72380638818602	108.89396400757506	67.1932941092479	98.21496878831675	0.0	99.11890374492458	34.60585659629648	36.88953744209001	41.00031831156216	50.360215429810445	13.59060345676999	36.15681935691481	22.033430001335226	28.08928600897242	18.735199192637815	0.0	0.0	12.497828502297727	11.122633335347766	26.163226389276666	0.0	10.881961190573609	0.0	0.0	5.371815587719599	7.5658245651731475
2L_20678	5.982405744704823	4.661119158015436	1.8360870048188105	6.372668172437119	4.407768140376396	6.8753802944725395	7.590579331991067	9.207767014555836	7.5154751686016334	5.082286452911346	7.358541242784032	1.8735380548365854	0.0	9.897168420115005	13.993242480685522	13.072664405095725	0.0	22.8691328167768	40.0395172626897	41.31221030412992	29.517136542584005	32.54453516233621	51.03701243911185	54.67371085926868	52.807439375781996	73.71034004314224	51.59105019809184	99.11890374492458	34.11212533769481	33.17710320503577	101.56533031176475	103.26251833551083	97.24980441716315	53.78843022558985	49.77399495416127	33.3646885576938	29.00108482182912	24.716512349659126	11.462730365059306	85.13174136976971	30.108206744453373	9.569735138440574	12.219942238262504	6.653452909189018	9.830797923735478	13.765824962946988	16.483595731572887	14.789836424409147	11.717125164283859
2L_20679	4.177331820272805	4.339623491011202	4.487292820087892	5.085531649742653	4.231989183035648	6.801230750716649	8.83378413606077	5.051752680333678	14.244103297337483	5.914676532452272	5.994619572021843	9.157642137398907	0.0	12.669967615562776	10.195883743304863	16.22798863513386	37.49601604829487	23.28786145505619	29.781748407436197	24.821887860211714	41.221835824763915	39.137255807984545	35.63759216135887	32.64409115668804	42.22647976156193	52.478896166971694	42.856685009327855	34.60585659629648	33.17710320503578	28.512690731338047	84.85068843352774	118.68226321791238	84.71513694773378	63.686700624742045	60.82241462379382	44.47713396126222	35.860392706738644	23.26184493143909	4.00203783766694	0.0	19.52195536710361	17.819345956053127	17.514722808628616	16.725253060047653	10.787145174838049	14.41838478631847	16.305823586527282	12.909115694593043	12.727107274878154
2L_20680	3.463443526747358	2.8912501921958564	4.100069578180742	4.065848861826598	9.022526171990265	4.26473641284832	5.650041513680022	5.874680435742672	10.389113040662428	7.9863243862541236	7.759542548493034	8.367399106947493	0.0	3.683474606862755	13.585902506748457	12.974169401783753	0.0	21.278275370247314	22.67648623310521	25.744780406677425	32.95658464322025	25.570303564587796	25.16178286328656	33.02890707641385	34.86926750827131	36.577487524656185	41.05015295816672	36.88953744209001	101.56533031176475	84.85068843352774	31.050028954152	128.90130542648714	92.45572069771816	66.14870489974773	64.83615671640062	47.412231915577784	31.031217269654938	27.19662326725514	34.12909586479076	0.0	11.205509524923215	18.04550211348446	15.319417270431233	14.857476683418968	18.816547857589676	10.815835020034344	15.336938740892542	9.63270230876609	13.566983930585883
2L_20681	4.199336630792434	4.907793600777001	4.349825745980616	5.032440549623027	5.221164162973418	2.7147139668775937	7.326262025226584	5.540033075382469	7.347977966466315	9.216041310697072	6.456639918098814	6.90441118885478	0.0	12.15776752820081	11.5307913447574	14.529186305920737	28.270149549091116	26.58767818635514	26.119926204334806	24.27824569038378	31.079234176590656	26.176064397306586	26.868989459400122	34.20656006734521	34.975514449461194	37.28382041981582	36.05812907573931	41.00031831156216	103.26251833551082	118.68226321791238	128.90130542648717	47.94808532490095	113.04160488664158	84.95250970028385	55.683627899724925	46.70747063237844	40.39641414709143	27.721806131113055	33.19073387126461	44.818529772949326	14.718592956858899	20.824109428411113	13.205238457148697	17.513912701972192	13.554960385997953	16.104817885108872	13.016951976559074	12.16604687957443	16.44962077455507
2L_20682	1.5760544789498223	1.8419457086502375	10.883564004425983	6.835392945154966	2.6127425632093186	5.886748024543211	5.999175113421905	8.836734826481615	9.333998027132235	4.016758810369932	4.8464875081784475	4.442223332778055	0.0	9.125871846685353	9.136097804331232	14.923873893265602	42.44031830238727	22.593126041401906	30.957090033536847	18.223753523733592	29.16089523948385	29.29382239727067	27.24046256400854	33.191122940232496	30.965483583244982	38.83772399514529	24.60543428591515	50.36021542981045	97.24980441716315	84.71513694773378	92.45572069771816	113.04160488664158	28.9179548156956	55.44966210362156	59.007929190484965	54.53714593930495	39.63398255866009	35.6718192627824	31.708283789139912	0.0	22.09616079206238	23.194398048645205	16.774365719296238	15.775566277097823	10.359627053426077	19.946205687690775	23.884161815196297	13.880771478667448	14.405329972089675
2L_20683	3.827938014199736	7.456229138868912	3.524548923823043	8.300937831218342	3.701750002313594	7.1488983547635305	6.071192011768399	6.31257537609535	10.304779305117817	7.045961620647052	8.239840570856154	1.7982199420793357	0.0	15.832153837872413	11.678869625566682	6.970627865363717	0.0	19.206049356803128	19.214944214004355	13.831889975614377	14.165258994054135	32.10388470019961	20.993688533819878	24.336590253575864	26.97724836971583	22.195171856522087	23.90477702819227	13.59060345676999	53.78843022558985	63.68670062474204	66.14870489974773	84.95250970028385	55.44966210362156	10.100755031438599	95.5460606657769	88.06433499964156	45.23221960590559	51.57148633149326	38.50670979418163	81.70935980716592	16.51304375646976	28.779736126559808	26.543873473380046	19.15793224605682	13.928728046527345	7.340236091353642	17.13935016813043	17.74408766998836	9.996519961488406
2L_20684	3.3946509127707105	0.0	0.0	4.649272807240219	2.8137824692910813	8.778059065803841	12.921574442159477	3.3588302134838894	5.483024282669641	8.651664104332147	9.394928993126669	0.0	0.0	8.424060464536389	9.321236853560572	7.417940883461923	0.0	4.866315026742834	17.78085979347531	14.719497888488027	0.0	27.700562459920747	23.69486965452203	28.32626188438434	26.09855335718741	14.762163099759007	18.170552439305812	36.15681935691481	49.77399495416125	60.82241462379382	64.83615671640062	55.683627899724925	59.007929190484965	95.54606066577689	31.774174586379683	34.85288018393027	74.05357220547273	43.90470921911084	0.0	0.0	0.0	48.87217677652806	19.707365332182423	6.795772757513916	23.907338979290508	19.52816821095421	14.03015501216765	4.7206864255717695	26.59501968363894
2L_20685	2.4823799635859682	3.384703624954723	5.142679059228006	4.533116741015448	7.544580325003373	4.279375308204176	4.72452960811523	4.503007005737364	4.6777832626642795	8.43551346952915	6.4884812663805524	5.83063928645103	0.0	8.21359621221797	10.60308411150188	12.657073147666727	33.42301843279466	17.1996696002779	15.711319138607966	18.537677440704996	22.96507609018661	15.192281105815757	21.04012649159026	15.78203821571235	17.494478901499402	17.99168694104889	27.12852031306091	22.033430001335226	33.3646885576938	44.47713396126222	47.412231915577784	46.70747063237843	54.53714593930495	88.06433499964155	34.85288018393027	24.542646600661737	83.10916735106377	72.90704605798959	53.50975857467126	0.0	34.80277335269438	35.73837650006375	34.82719167817465	33.95819448089889	28.55480517930553	27.608409178710755	13.679629740301634	23.58907418522187	21.878924785361672
2L_20686	5.604082699514327	4.623197641583598	3.187010981620326	4.514872848990416	3.5521750992798786	6.535300682364951	3.7644122877193014	5.544947852864091	6.389426946673364	4.480834170012426	2.128779998615685	8.362329711608336	0.0	5.726377954688317	12.370767345724234	9.36455649352394	26.630803850814235	16.067178954490707	10.79178460288607	19.05865400828985	7.3192484156571895	13.449900934754664	17.093071974126875	14.146669923020504	16.47366709658714	17.919277953446432	17.204150805763017	28.08928600897242	29.001084821829117	35.860392706738644	31.031217269654938	40.39641414709142	39.63398255866009	45.23221960590559	74.05357220547275	83.10916735106377	44.645894979251494	100.19348000521859	136.4336749007232	42.21956708055916	37.32906886050671	53.15451984114265	39.23222347286896	34.97640841252576	37.61029567450026	37.9273060977854	32.01775118624065	26.13006574874649	22.597940604476833
2L_20687	1.172659582551951	2.7409906378723776	4.858733930547314	4.015150931129562	7.290018312526001	4.043096170702755	7.811425928934771	3.4808566805993753	8.523334237438121	9.464089458956932	8.654441978890086	9.915677082093874	0.0	4.365053498095673	4.829938923812328	14.093630908818822	0.0	15.969843556050451	19.962409247816424	18.644093076736375	19.52738520501151	11.961218857770582	16.95512994411589	14.677678187013191	15.777250467006613	8.924109373884487	18.04607744183828	18.735199192637815	24.716512349659126	23.26184493143909	27.196623267255138	27.721806131113055	35.6718192627824	51.57148633149327	43.90470921911084	72.90704605798959	100.19348000521859	18.958237278264455	30.33317964522313	0.0	49.3217874822821	36.01614603826896	37.4427806234291	36.38709483556789	37.576772236199496	29.00726611778623	35.13802215100916	18.75339191784253	27.561218058845036
2L_20688	9.381276660415608	3.654654183829836	0.0	4.282827659871532	2.592006511120356	8.08619234140551	0.0	6.188189654398889	0.0	0.0	5.769627985926723	17.62787036816689	0.0	23.280285323176923	2.8621860289258243	13.66655118430916	0.0	0.0	8.189706358078531	0.0	34.715351475576014	17.01151126438483	12.47273926923468	14.91065720585467	0.0	13.598642855443025	20.92298833836322	0.0	11.462730365059304	4.00203783766694	34.12909586479076	33.190733871264605	31.708283789139912	38.50670979418163	0.0	53.50975857467127	136.4336749007232	30.333179645223133	26.962826351309452	800.9932316071929	20.2345794799106	30.013455031890796	39.333830149864916	12.520290696109381	33.034525042812746	32.38020403845904	38.77298995973425	34.78890094904122	12.249430248375571
2L_20689	0.0	0.0	0.0	0.0	0.0	0.0	0.0	0.0	0.0	0.0	0.0	0.0	0.0	0.0	0.0	0.0	0.0	0.0	0.0	0.0	0.0	0.0	0.0	0.0	0.0	0.0	0.0	0.0	85.13174136976971	0.0	0.0	44.818529772949326	0.0	81.70935980716592	0.0	0.0	42.21956708055916	0.0	800.993231607193	0.0	0.0	0.0	44.94240630631845	0.0	65.42447398722915	53.44049934802591	0.0	0.0	90.97442708854541
2L_20690	0.0	6.856698699791653	3.2411517367873643	2.4105749028297256	5.8356080047034995	4.04558729588495	6.6996333290678995	5.805002309810419	5.685723886465191	4.984168784689191	7.57730255822724	3.307262185524841	0.0	11.647314653370094	6.443886475474407	7.692171600040922	0.0	11.774503456573695	9.219096436358273	13.567694911385145	0.0	12.766494590277707	14.040477291985065	11.189883226574853	12.028168768438807	12.756582715595814	10.991336942260308	12.497828502297727	30.10820674445337	19.52195536710361	11.205509524923212	14.718592956858897	22.096160792062378	16.51304375646976	0.0	34.80277335269438	37.32906886050671	49.3217874822821	20.234579479910604	0.0	3.796321288744781	40.5431292741327	53.36045406794557	42.28201682401449	43.797714717883224	58.05027748032636	46.07129460095348	32.63468989212277	29.876383017988108
2L_20691	4.8732568577775845	4.474964060953404	4.807520808632693	3.0988070355696333	2.885271367706629	2.700324146910595	5.962440994193311	4.821833759221801	5.060096801900753	6.210031975454641	4.8168115199635	2.9433484886347014	0.0	7.774279160198178	4.779029313514423	6.085124965267247	0.0	4.989951983189051	7.293045033185633	13.58412444506965	11.592934956292703	9.94151972035357	9.718751143254877	12.033317351151494	9.366570922470752	12.866637678888836	13.974154521728973	11.122633335347766	9.569735138440574	17.819345956053127	18.045502113484456	20.824109428411113	23.194398048645205	28.77973612655981	48.872176776528065	35.73837650006375	53.15451984114265	36.01614603826895	30.013455031890796	0.0	40.5431292741327	16.036434244054686	61.297794892660995	87.10538560055993	66.18981237786754	56.869052678524376	50.35315183036224	51.31060847798407	40.22429887172205
2L_20692	4.561855372551464	1.230339634025633	5.815797975462567	3.364233335918987	6.108194448262066	3.3271545049490516	4.67505277633686	2.777672747027031	4.534330750068426	5.366040422919109	5.179588639660033	2.9672120105620876	0.0	7.837309984419428	3.5330356012113686	7.668075982351463	0.0	6.539531138757231	14.244837510057545	7.607921794215758	11.686925952805854	10.022121686024395	8.39789741842335	11.712572631022379	15.737519045770371	9.918965863878979	8.922052628089213	26.163226389276666	12.219942238262504	17.514722808628616	15.319417270431233	13.205238457148697	16.774365719296238	26.543873473380046	19.707365332182423	34.82719167817465	39.23222347286896	37.4427806234291	39.333830149864916	44.94240630631845	53.360454067945575	61.297794892660995	13.92080062666691	71.65426731720312	78.83606921678367	69.84585625125258	46.410418790940426	49.286680220991705	48.797965221071614
2L_20693	5.082269971197324	2.545578800555513	6.016457417620158	3.4803077228426123	5.4162362514108535	1.8774270438108864	4.145446013372933	8.620528020272033	4.690776397373494	3.0839900638774522	5.358297283155737	0.0	0.0	3.603429600156245	9.303468578963622	4.759586163502256	0.0	6.244764155553328	5.70438182089572	5.246942632762603	24.180307718596023	9.874199733139879	11.583527586677727	12.116685411467492	4.6515721290450305	25.258325578238058	12.630369704523186	0.0	6.653452909189018	16.725253060047653	14.857476683418968	17.513912701972192	15.775566277097823	19.15793224605682	6.795772757513916	33.95819448089889	34.97640841252576	36.387094835567886	12.520290696109383	0.0	42.28201682401449	87.10538560055994	71.65426731720312	24.708839034849493	48.57573888300753	77.68533130538421	49.5120586618871	58.55954819491202	49.77060727108756
2L_20694	3.320438453170171	5.373165123812054	5.644194494426922	3.847996579061078	4.869398498023448	6.164420234515681	3.888950247881689	5.812632275292733	7.013358715641144	3.0378294829857246	4.241326581392753	8.638980462081786	0.0	6.338382404244789	5.610744500909315	6.697636538018464	0.0	5.126078087451479	6.689285370265324	5.906751298599273	5.671043199738678	7.642175024149274	10.442322519230174	8.82970483210164	11.782152709266743	12.773349683220928	17.089726258131975	10.88196119057361	9.830797923735478	10.787145174838049	18.816547857589676	13.554960385997953	10.359627053426077	13.928728046527342	23.907338979290508	28.55480517930553	37.61029567450026	37.576772236199496	33.03452504281274	65.42447398722915	43.79771471788321	66.18981237786755	78.83606921678366	48.57573888300753	32.55867901416493	67.00131275554536	73.36758702345905	65.35516840037826	54.52852932654365
2L_20695	3.3381229834607686	4.876609110325089	5.762915500444667	2.2859264196860325	5.533854391839778	3.5966192929564382	2.38245067771192	3.302898772593273	2.695860317771839	4.608281208946417	8.46861040265625	4.704370312977053	0.0	6.212836880725129	8.020266679213929	4.559010556115402	0.0	5.981601073625614	6.010390325675731	5.427895474654984	13.896789471051136	9.079763680990675	8.321536168891235	12.932479524403092	16.039974182057556	5.443628505016303	8.375613429927608	0.0	13.765824962946988	14.41838478631847	10.81583502003434	16.104817885108872	19.946205687690775	7.340236091353642	19.52816821095421	27.608409178710755	37.9273060977854	29.00726611778623	32.38020403845904	53.44049934802591	58.05027748032635	56.869052678524376	69.84585625125258	77.68533130538421	67.00131275554536	25.443953786866846	57.77294439552427	61.5075238788455	57.2078452550669
2L_20696	0.749468383338988	7.007270831805966	4.140408712165204	3.079388482717548	5.59102230911085	5.168034774672392	2.852815136580664	2.2246797517880306	6.052689143206747	3.1835127656633446	2.7656068031714875	2.1124307465985113	0.0	1.859857505157385	6.85978469742553	3.275454416074096	0.0	7.520668677693472	7.851288739976112	11.915784004966499	0.0	6.115708595047439	6.726001961302172	12.507700052845031	11.524036547329507	14.666304897812521	11.032121123864242	0.0	16.483595731572883	16.305823586527286	15.336938740892542	13.016951976559074	23.884161815196297	17.139350168130434	14.030155012167652	13.679629740301634	32.01775118624065	35.13802215100917	38.77298995973425	0.0	46.07129460095348	50.35315183036224	46.41041879094042	49.5120586618871	73.36758702345905	57.77294439552427	18.585400145988316	45.85809670555433	70.45953266834213
2L_20697	6.556458979564828	1.768287392440972	2.0896673472481035	3.453710334827546	6.688694768102952	3.912466474509499	3.839514439645905	3.9921689613653855	1.6292249060263073	5.5699670120846	5.11794728253749	2.8430543046116616	0.0	5.006247797250969	5.539421477592671	5.5104142420844004	0.0	7.952868122359648	6.604252081660256	13.121247323265548	16.79686100261583	6.173205325747699	7.040689553065073	6.012043325189018	10.986136271517317	7.676246622451487	14.847785898166865	5.3718155877196	14.789836424409147	12.909115694593043	9.63270230876609	12.166046879574434	13.880771478667446	17.74408766998836	4.7206864255717695	23.58907418522187	26.13006574874649	18.75339191784253	34.78890094904122	0.0	32.63468989212277	51.31060847798407	49.28668022099172	58.559548194912026	65.35516840037826	61.507523878845504	45.85809670555433	11.221631715024419	43.463418026413116
2L_20698	7.813648184523705	4.981016929397323	3.924199379937256	5.350738995426966	3.53270861306743	6.734974822215032	12.167293800533983	4.919853132544288	2.2946487300094507	8.448361292481001	4.587080213354275	2.0021210470372313	0.0	3.525474017609038	3.2507856986494352	3.1044124100127855	0.0	8.146222245438956	5.580974828873359	7.186804452081621	7.8857325806138725	7.728467258493369	14.874474311287047	12.70131047887751	7.281506121289141	7.722466895715034	6.6538380668737345	7.5658245651731475	11.717125164283859	12.727107274878154	13.566983930585883	16.44962077455507	14.405329972089675	9.996519961488406	26.59501968363894	21.878924785361672	22.597940604476833	27.561218058845036	12.249430248375573	90.97442708854541	29.876383017988108	40.22429887172205	48.79796522107163	49.770607271087556	54.52852932654365	57.20784525506689	70.45953266834213	43.46341802641311	1.3912538271653718
2L_20699	0.0	40.466989053679455	0.0	0.0	0.0	0.0	0.0	0.0	0.0	0.0	31.942758576630677	0.0	0.0	0.0	0.0	0.0	0.0	0.0	0.0	0.0	0.0	0.0	0.0	0.0	44.367540707218595	0.0	0.0	0.0	0.0	0.0	0.0	0.0	0.0	60.91061367443277	0.0	0.0	0.0	0.0	0.0	0.0	0.0	0.0	0.0	69.31688212664194	121.92742879438158	39.83746315034658	0.0	48.15100154083205	0.0
2L_20700	0.0	0.0	0.0	0.0	0.0	0.0	0.0	32.48799568559417	0.0	0.0	0.0	0.0	0.0	0.0	0.0	0.0	0.0	0.0	0.0	0.0	0.0	0.0	32.740940581741036	0.0	0.0	0.0	0.0	0.0	0.0	0.0	0.0	0.0	0.0	0.0	0.0	0.0	0.0	0.0	0.0	0.0	0.0	0.0	0.0	65.73152615457425	23.12416752996892	0.0	0.0	0.0	0.0
2L_20701	0.0	0.0	0.0	11.43965809149896	6.923385812597793	0.0	15.896936978183042	0.0	13.491125537621352	0.0	0.0	0.0	0.0	0.0	0.0	0.0	0.0	0.0	21.875136719604498	0.0	0.0	0.0	8.328835762021841	9.956787542067426	0.0	0.0	33.53184183700842	0.0	30.617556106671564	10.6896536979788	0.0	32.23788983668285	24.198427102238355	44.0800493696553	0.0	19.056984194137307	45.5526907974454	0.0	0.0	0.0	27.02381338435429	48.10051082742498	40.408742512260005	16.721177705988186	29.41231834952187	38.439657425773014	69.04313124408817	58.07686589354742	16.359436450133167
2L_20702	8.063081924591135	4.711689649012691	3.4800140703928895	6.556840282134626	2.088557773580705	3.0406137383268668	1.9182331998019233	5.484874635461519	5.697760348781074	5.1374263694420055	5.578782921560267	0.0	0.0	8.753978683311564	5.073771952308573	2.202415896068875	0.0	5.05689841492964	11.878216604558991	3.6418974664557577	5.594508877646413	11.651242135497231	6.532593066587124	7.809451779488715	8.394493677073642	15.340305502184076	7.417999411415465	10.735102227694737	12.007202474222614	16.123584566943414	9.625055283911287	9.725110985397844	13.869752078181603	8.865000667091302	4.716938857623446	15.521936319014195	20.154564438562772	15.479634015827681	13.035481276486468	0.0	29.34790424170151	33.85746462052143	40.95836129107191	33.29191348501062	37.975280151094765	42.325328009696086	42.69748550342261	38.54373634850938	45.40295567319308
2L_20703	3.602268276288213	3.7422184076542586	3.3167649866367537	4.385442698380435	4.644692625853753	4.139967327377852	0.7617699939104107	6.7324850243791206	5.818366877511353	4.080356084514784	3.692416397046421	9.025113958985822	0.0	1.9865060616245964	6.227871365588285	3.4984992312922563	0.0	6.8852527868921305	8.910049382638402	3.471054357058337	4.443389879912945	12.519978892404284	7.184014705199167	8.588200099336849	7.180119029961816	3.481115384180245	8.03411090672333	0.0	13.938130837967764	10.244813127949417	13.10505635665673	17.76539452538513	9.85635807569103	9.857329241133508	0.0	20.546937561144258	19.281866176135992	23.29496393939582	24.15774038159567	205.0461866535437	33.66901339690043	38.03155143605986	36.40353802113311	31.249414073486125	47.35642883817091	47.89203220260245	43.83759972433594	42.30163649446784	43.11629530993483
2L_20704	5.673995336594815	2.411359044368765	2.8496149885189013	1.4129155172598933	2.5653282209192256	7.113746675212647	0.9817176682084869	1.531124390382824	2.49943929245206	4.820279811108134	0.9517073248725283	11.630956721791586	0.0	5.120149426440861	1.8884846063010043	5.635786613789462	0.0	7.394373591556691	9.456315873371825	9.692063750518525	5.726340479042739	10.52276241875375	6.686530118806267	9.223243064428656	1.9828397119964976	10.094008869269127	13.114837381538505	16.482103731768046	6.61777079445393	11.882540296994852	14.777796824715907	14.433703114852857	14.196585347629544	9.073899653558511	24.14045496067037	15.887702424039718	23.91146120407616	13.342655401907466	53.370621607629865	0.0	31.70833141414485	39.606054419114834	38.92898574420542	45.43522609601124	46.86214015688718	40.355393332149575	52.231166187632255	53.798180215582946	44.45229319277787
2L_20705	3.764697581036595	4.399827954156056	2.9711320354735338	6.260959441210106	1.7831482239732244	3.24498145075889	2.047162739918517	6.385666477597725	6.949396492691712	4.5689386826041	6.946039001413619	0.0	0.0	4.003867201868045	7.876063447007408	2.3504461087953343	0.0	3.083877695569308	4.929782293771361	5.441350673829661	0.0	11.702920485750195	10.725639953352047	8.334345742639892	8.26957833006616	10.524450930624573	8.636272170390196	11.456636915690037	8.871395810631185	13.765834753680693	11.005693685571293	15.049204151380048	10.906718343736916	16.083429479128675	15.10193047977323	15.951680641463707	22.975742943868255	27.823261080961515	41.73489162144228	0.0	46.98068206554223	33.03599049203547	30.181599038809736	36.60620434250789	47.72420680853231	52.595351659946424	58.904066503357924	45.621748141624266	42.13444236803572
2L_20706	4.552711360421632	7.449099108614196	4.401473210810571	4.988270704971098	4.905789038618183	3.531789004960044	1.732967550095976	4.054203621295758	2.2060554309665323	3.8677054446811177	5.459974272601227	5.132858261636928	0.0	2.259573473872778	3.7503326857619994	5.969110450330584	0.0	7.831707568738408	5.9616676692204456	11.186536884413924	10.108366745697246	3.715040769786168	10.441409212537062	3.7989559926224272	10.500565455449776	8.909175411269809	12.184652066041787	4.849145507824338	7.509828488033714	11.070423098169774	14.285388649836365	14.496646135022818	9.892256835961652	12.814090373775004	12.784110884264166	15.580895516124695	21.932373718875223	26.49711652489728	27.478491211004584	116.61603587109263	26.513442536311263	30.587463256263558	30.39494798961867	33.72217430736705	41.36146819489062	40.33269338793158	48.92274468263862	53.814471002483835	41.01787460889233
2L_20707	3.9608967597012654	1.851650913437912	2.1881818921821514	2.1699185065405686	4.596390913854441	6.828190704265051	3.015392371901609	3.13528078163804	0.0	3.364935914122528	5.846428358451538	4.465629390271895	0.0	0.0	4.350427516512047	8.655292919347211	0.0	2.2712169134798086	11.410741034269568	10.304873105792575	0.0	8.6189770050003	7.899228592932528	14.16481422373985	5.075321836308284	15.502113454801005	11.660823534001267	8.437593868231785	20.32679681624285	10.138273889929977	15.130234574833924	12.230014779972862	9.18010212863618	19.509639155288365	14.829710435074045	18.074011631710924	19.441373027528698	23.05271181856184	20.49129939427719	101.45692139117732	48.69682178911098	33.454265434049326	36.791454081046055	50.747800558606414	43.516528246913225	35.54549020694402	42.56319488508265	40.76010321780085	32.582771099516464
2L_20708	5.945673312720476	4.864124503798498	2.4634979404336055	4.478717217215016	4.928292117615663	5.124873697487725	3.3947876656500786	2.941466983709744	2.8810271207408698	5.051080822697819	6.033521367112569	5.027492844620809	0.0	10.328218996014487	2.720997957564513	1.299239723890771	0.0	7.670941170785067	10.121433849033364	7.734285028512442	6.600577286489476	6.468941842029572	8.893105933847862	7.087566530101072	6.856675819567033	20.684541989297045	7.160718019517253	0.0	14.166474601962928	7.609244593003954	10.544803776207791	10.326592248653327	9.473876861132343	13.596968085301102	11.130385228197941	16.2784604293349	12.429925618784665	14.418440839791513	46.13901068733284	0.0	11.541859728316163	27.391611535817415	37.96882655788252	29.756700881714853	34.75483686833293	32.83512417012644	31.94565110950318	31.41916741190727	41.922652008333756
2L_20709	4.674519298145235	4.370514281693413	2.582419866865926	8.3228145761421	0.7749297816751579	4.835042843314635	3.558666304394437	3.7001546387127386	3.020104685888727	4.765423232724924	5.174820977068298	2.635094024107421	0.0	2.3200284342684903	5.1342306085885925	16.343504509070748	75.52584872172501	10.721660206196288	11.018110100301527	8.107646848740092	10.378816420533035	6.357394673545876	7.4579265733568185	5.572281687754966	7.1876722795199495	4.065573637194307	11.259587538789278	0.0	17.13500930859381	8.375398773674112	10.203544124525072	11.7271852572322	4.062769793306586	9.867698827964071	26.252300357818854	20.263832972263824	17.8453840237415	21.160259340138474	16.122102354391217	0.0	12.099026905513556	23.330046488706866	28.04211998788942	13.101128924279404	24.36154321026672	34.42019398360824	27.047824611086092	33.80261767471273	32.95980716315489
2L_20710	0.0	0.0	0.0	0.0	0.0	0.0	0.0	0.0	0.0	0.0	0.0	0.0	0.0	0.0	0.0	0.0	0.0	0.0	0.0	0.0	0.0	0.0	0.0	0.0	0.0	0.0	0.0	0.0	0.0	0.0	0.0	0.0	0.0	0.0	0.0	0.0	0.0	0.0	0.0	0.0	0.0	91.39097057210749	46.065966463976416	0.0	0.0	0.0	0.0	66.20762711864407	0.0
2L_20711	0.0	0.0	0.0	0.0	0.0	0.0	0.0	0.0	0.0	0.0	67.57122006594952	0.0	0.0	0.0	0.0	0.0	0.0	0.0	0.0	0.0	0.0	0.0	0.0	0.0	0.0	0.0	49.008076531012314	0.0	0.0	0.0	0.0	0.0	0.0	0.0	0.0	0.0	33.2885048135178	0.0	0.0	0.0	118.48902791601498	35.15037329696442	0.0	0.0	25.792340706503797	0.0	0.0	0.0	71.72983674289158
2L_20712	6.345881912910259	3.7082379172815236	5.2586363900092215	3.476497227406549	5.786021865376629	6.563800247805338	9.662116977076264	6.278919526039527	3.0749516386981024	3.7737515203501433	4.683376798972842	7.1545305259671	0.0	9.448646292445682	2.3233206152826753	6.9334635715130615	102.52992592212853	8.187279096975866	6.647825620886139	11.00651558206169	21.134604180565606	7.767418630464282	4.429464137349836	9.07756438357097	5.691937078400253	6.899011578611133	7.642712368048571	6.7590721956778435	3.489238316721651	14.618573401034652	10.388846741914815	6.123158016297643	12.869273460570612	15.628514671547228	5.939790717413863	17.374178192322454	10.382552650933908	20.518612022593455	21.886519490766354	81.2737217675409	24.63750530476286	23.753734437268857	23.332312237668827	24.137334829170555	23.686668106339376	38.6958364156149	17.047970760369658	22.944329291366152	23.61515451582035
2L_20713	3.7217103030376566	1.7398353706878016	5.140110678919183	1.529162816999275	1.8509266741516084	2.8871357060285057	3.54162754643906	4.787169972041823	2.404515632267085	1.8970426275279793	3.0900264794669114	2.097981835883063	0.0	1.8471361815926968	5.450291316367644	3.253050487099581	0.0	5.335162653904104	5.360840618796958	6.455062196944916	12.394947654070231	4.049251655270807	6.679996475930748	7.542018470403233	3.815070922645336	3.236886261076726	2.4901504588749663	15.85614669472676	8.185424419372035	6.668238148123574	8.631486454176732	10.77326394776777	7.008416839069229	7.201665286893067	20.901284279412547	14.010626253340739	15.56109116942243	9.025262069543134	3.2089820691708923	0.0	10.836987505314639	11.073363641724963	12.963648956053554	20.116390454966442	12.843244893525831	15.41492613595588	23.072846282468397	8.79835576327496	17.494398330101365
2L_20714	0.5300303818715192	4.026425991285946	2.562115563710078	2.359250388477798	2.6360121880416867	2.512728569212149	3.0263025029438357	4.982155753621594	3.424410378600243	2.7016885958977648	3.911721061429863	3.734822242629291	47.9860264690922	4.603574372980018	3.88103822235642	4.053750883572916	0.0	4.938774769000206	3.470311141156294	2.6813001302575605	2.942060819458084	3.2438106470948105	5.549466410876785	2.527300372492484	8.14989614994831	5.186067456908101	6.3834622367141	5.645414878716729	7.285836479600386	5.765808201136353	8.31558317871772	5.114276984945512	4.990546752785589	6.5267426286269465	12.402805415362513	9.976673328464312	6.263019553002513	10.711166622565223	9.140195517922324	0.0	16.29100467311756	11.700486073801681	11.026087158090654	9.54964003692952	10.26525110222667	11.89136633140738	9.857814174288125	12.161712746536342	9.862103910656398
2L_20715	3.0101145870353565	2.3452944130161963	4.157315017496753	4.1226165092651685	4.158408759937557	1.729712376507185	2.8644638812110648	4.96391925649226	4.051602506029595	2.131007886604467	1.3884497273825243	1.4140375466561688	0.0	1.244967839990757	3.67349060403757	2.1925526004331606	0.0	3.595894006852911	7.883347479562421	5.800940158371467	16.70836331556306	5.458382697581854	7.503850976321049	4.186257354357116	4.499869118092509	6.544973787379981	3.3567175706172816	0.0	3.6779782888941606	3.210275346600588	4.7909752262777605	9.197480161519369	2.9068711166018675	16.76806935979511	9.391629053192307	8.01236743251927	8.6641313898197	6.48855159955774	4.325701066371827	0.0	17.854511055837875	10.593263185386537	5.339574616477772	5.021639247846822	6.713074978405097	8.658036643581648	5.183691360528222	9.767194727724098	0.9826005033272818
2L_20716	4.286959152699012	4.624798748991938	0.45544495833817245	2.4840400427254887	3.553405289790452	1.4212095630349078	4.393335310334223	3.5891499995513563	3.7284565122153555	3.0816403571621174	2.7379507351397727	2.7884085855100347	0.0	1.6366746045384988	2.414644213493786	2.1617999146089035	0.0	2.8363664727301092	4.750029687685548	3.3364195213906194	10.982674830454956	4.036367672731309	3.9459211506306073	3.9309914451798678	4.648028074089567	3.5850967527986164	6.1779878293639765	7.024753475057735	3.626391060946035	3.798297729567532	4.948718900394661	5.091074550831992	3.8214658904314076	6.381111908750099	6.173268205353767	5.266657450016129	8.092997533883807	5.331286119463459	14.216762985235892	0.0	9.602227716830305	8.862154722143755	9.572148875631463	11.882894078852903	9.28970886052431	9.485110273892044	7.496111392215288	11.00594320933304	9.688185741897044
2L_20717	2.5913718357114828	2.119987860343801	1.7894915188481058	2.8392892038228474	4.081114075408033	2.0102698881137386	6.411555477389379	2.307624676538326	0.8371143346244846	3.302206805368305	3.3468395841618754	3.6519843020185174	0.0	1.286133602015217	4.032142054356928	5.66262734470287	0.0	1.857397421419737	3.3933400272620937	3.7454702750677114	0.0	3.5242925432066814	4.90958178270222	3.3979620568111457	4.316613363132576	5.634490065971426	6.935419729521405	0.0	5.699389951548061	5.969565760852496	3.8888082255788765	4.25071645825904	5.630604210753516	4.102701560599295	7.276627545091443	7.6860662881239605	6.359649034995099	7.959931547940237	0.0	0.0	6.707230318827355	8.705086324734689	11.533729526971916	12.969208453413074	8.942561453282307	10.435041034755367	5.355093864353009	10.810879377108844	9.643363546329686
2L_20718	2.284974331233078	0.8901550718380364	1.051937595415123	2.6078943256183478	3.9984145234200286	2.6260451331374246	1.9328098285699151	2.512070057011681	2.8705287772355255	2.8039188691683044	2.342156674729619	1.4311922482620496	0.0	7.560428615819089	3.4856778261881627	4.993092057138948	0.0	3.639518370887522	5.98423950788274	6.60522995502609	5.637021476769975	6.5604651659844295	4.050605633896237	3.9343978502450145	4.554460251240944	4.968281661823972	3.3974403141083056	0.0	5.583897714161672	3.8990657935835222	5.88819039941639	4.164580089554151	5.884272901544161	2.6797097070474356	4.752782813747234	10.13696399608157	6.923085923088624	4.925451647497904	13.134537726661076	0.0	9.035558454600796	8.772363526452125	7.123919623811843	8.640352591442502	7.509728316625023	8.763073483278479	7.869867646139902	10.944868367833442	7.956169066802531
2L_20719	3.38760598054735	1.3197061357559268	1.1696685299746274	2.3198120766632937	2.105957261703331	4.379920962866252	3.2236895621337687	1.6759298100484394	2.73582267054047	3.597378863423017	3.385572544069217	1.5913686709477666	0.0	4.903837154496651	4.650946227258359	6.785667535108736	0.0	2.8327926341564056	2.5876607029713004	3.6722376143381785	3.1339533128707076	5.758974036471813	4.785438395137365	4.711246047180437	3.2555488660055154	3.06906815111355	4.910978318257386	6.013630494879694	2.069612449546729	6.864450017735571	3.8512858326522337	5.447849750047206	8.178537473036386	3.476220910859267	5.2847055864094274	6.118800439445807	5.131936704129634	8.671440401098844	2.434088533641781	0.0	12.786838470628359	11.650790793360871	8.740651804608628	6.216530341923861	6.163245363012767	7.145468486795044	10.500778632735617	5.496037827815102	11.05826122333342
2L_20720	3.077721171909099	1.3834438077774553	2.9427836536084673	1.783357937187929	1.962371911079434	1.0203238720197154	0.4505844891876844	2.8109951513144638	4.206333024410039	3.218023247160838	1.7472418913124685	3.3364535847257684	0.0	2.3500238292416284	2.60030525850198	2.0693509873804765	0.0	4.411988499507147	4.030202961021117	2.053117432979061	7.88475225582762	3.219794368476616	3.3050278160583932	3.3865950665211932	4.8537339411178975	7.721506867508207	2.5344803377549874	12.608140016925168	3.4713091955848414	4.241841696164636	7.428615206646635	4.340332507847778	3.086472676143281	5.830578385046399	0.0	6.211761879292395	7.746902164458642	6.506700830163167	6.123953722506509	0.0	8.425624560910066	7.498513249327566	8.017448166281325	7.109202853615067	9.170325014992647	6.537226673105109	6.84938074748662	13.169095399034125	6.955404358460395
2L_20721	3.2231726476808737	0.8692947785258575	2.397000708347952	2.2072091253224135	1.8496013132991371	2.9919227488965574	2.8312732438685595	3.6798016204227224	0.8009312908677693	3.3701053248485593	2.7447234293160068	2.0964795705403527	0.0	2.461084713243023	5.219455761901319	1.083573710616362	0.0	2.8433826116419527	5.844002154488795	3.5835777960516357	0.0	4.720744207790166	5.191832525525396	5.024411992325654	4.447728986402594	3.7736632269726353	4.976734760342352	0.0	8.179563224956393	8.567310007128954	5.411956615455689	5.502392081225259	4.309783657839093	4.797672343839581	0.0	8.20236814813409	8.113016665916588	5.210861937491462	0.0	0.0	8.021650112788413	4.9972930139676	8.876139873282789	5.459798683324876	8.556032303107886	7.987201308623063	7.685441636986772	7.240516440523502	7.769720631439368
2L_20722	4.005326336366451	1.2482806494404768	1.843939031409805	1.2799841779327217	2.2133089810323847	2.071434858068966	3.0492161786531695	3.9630617283324354	3.0190460401070776	1.8147629697253074	2.217003013941697	2.2578602890241797	0.0	3.9757974654556207	4.888029421244608	6.418411832844018	0.0	3.8278221116134747	3.496586632129715	3.8594308821470293	0.0	4.35782825014457	6.39026770748507	3.8196537738497587	5.474402106330954	3.4835558744944484	3.215897338266091	0.0	4.404600752305809	2.3921322633166247	3.642845516975879	4.637699799836877	6.575512019649178	4.227531375328691	2.4993426728770336	4.873799659297035	6.310440059993839	7.338741093358457	6.907050440807959	0.0	10.366959256813423	6.407106742295812	8.525950046613694	10.15649773167987	9.778812292538735	6.758739541772206	9.380649772226787	7.055215452912155	9.413786762667767
2L_20723	1.6860550350282149	2.298921467561841	5.433484562732955	2.1167671900161866	2.5621737668577933	2.1799429552527467	3.2089434537633768	2.5023954180138936	1.8155388063022981	2.3872822598644112	3.1108485554930274	4.752267841617368	101.76408033256502	5.57874920537691	2.8292436487788253	4.912456645267392	0.0	5.639669207619629	4.047723394774095	3.6554397146709974	0.0	4.586104630372006	3.6427134718360246	5.359651904007965	5.401095039612711	1.222011730701609	4.512474510159611	5.986122372503825	4.635327219336731	4.67524473377736	6.900604044375024	5.422929675936026	7.734070105274941	2.471656892499485	10.521063563794602	7.3730872889225365	4.086769367691724	9.086078601121876	4.845908587265002	0.0	11.819180001656504	7.282149049570316	6.2536061895910136	5.625540087007979	7.124577512553505	6.142858048120434	7.549204699995477	6.6432324687439825	8.80614197581316
2L_20724	3.6200391403803343	1.8131848455823794	1.78560396089813	2.1248407697448175	1.5003019357645726	3.3431711717012593	3.4448759561683824	4.861068736663242	2.5058872689023777	1.7573509165079284	2.146865647716522	1.457620238182435	0.0	3.850018672590562	2.3666955758531256	1.6950976927177757	0.0	4.448069621185711	3.724565030058933	4.858533518929314	0.0	3.164972615074448	4.383240653577278	3.6988147610450075	4.969887451928763	8.9955991842116	1.3840705931365322	5.508207918324293	2.843504192391494	7.611207602471259	2.8220800246649795	5.239477818670655	7.116604630474987	5.913250343139094	4.840546352466803	8.25932023729617	6.110802241395256	9.196740006487882	8.918050915382189	0.0	8.365824102692164	4.2189993203688445	9.256976288755615	7.76462019748535	9.105239081725712	5.057437616507	7.480844362903241	6.832015833016904	8.103085427031337
2L_20725	0.0	2.045665806941517	3.2232777382389037	1.5981875274888253	3.3853320333658328	1.0058192679566902	3.3313434108692404	4.041092600597805	4.711973992919223	5.948019071728351	3.229506841387293	8.22255901823961	0.0	4.343656177026577	5.874321142087653	2.5499171786900363	0.0	1.6727957904428492	9.168255831010708	5.059827399167759	6.4772209095054505	3.967528477332399	6.981524094635955	3.477554472413256	1.4952296194221955	5.074493565542159	7.026893326137794	6.214453326969734	8.554905382746467	5.973630007694036	8.755775627996067	6.755734267246039	11.832319134550373	8.210989588465202	5.461186257034008	5.3247455836560125	14.318952438167582	4.716326185646672	5.0307479313564505	0.0	1.887692846701219	5.599936922310507	3.951737319213663	10.51221098427934	8.218147774131111	10.740492516024814	6.0285822317907884	5.679575855766036	9.142038016250886
2L_20726	2.7051124461141605	3.6131240226499517	1.6011736816576376	1.3231747386676964	1.9219139187568548	1.9985759480178389	2.9419656095988103	2.2942009940314065	4.36928497525237	2.9546977856312915	2.4955280137992717	3.267666311144572	0.0	6.712923182677437	5.659322375376062	2.5333592749323084	0.0	6.0937560937560935	5.566441040256501	6.144076127560851	4.290107355646468	3.153412244321335	5.009470210761513	4.606630599820157	4.456561008537583	4.201285257185878	6.722698809854773	8.232132978583284	4.9579565286371565	3.461990118095407	5.272072692181811	5.220340115599211	4.478280340349306	3.3990297809393284	10.851448017223419	7.05355908484303	10.537757205577876	8.121881197620114	13.328215298658648	0.0	10.002320538364902	4.821763869469956	4.860856850906602	10.830762832287803	6.531826542556156	8.003061793596412	5.590139887660549	7.523593990755008	5.298226577599946
2L_20727	1.227061315763124	2.868149997361302	2.824521729384607	2.8009472131247457	2.0341906768972895	4.230662487900306	2.335374762258849	3.642339722482852	1.3212958000763182	3.8222665512481155	3.0186455699565076	5.764268177734984	0.0	7.1050870799472525	5.2411937462675215	10.725424834077678	0.0	7.036089510316314	4.82042316888192	2.3647303308825265	4.540732183983203	4.450176271482113	2.854987516363157	7.801194362856954	7.861516555724945	2.668032699408764	3.284046365480206	4.356523981793215	6.7469099152588115	6.805011503610215	5.022056873789685	3.946648884645452	5.332385353714895	7.914716768262849	3.828460468848583	6.5324198397429445	6.6920190089030624	6.612581043793273	3.5267098900230787	0.0	10.586648542324362	5.888593464697646	7.519358787075189	7.369385019907165	6.3372933351031655	5.176474485816083	6.761956152771523	7.39432261634341	6.408851392835674
2L_20728	3.763634707637092	0.0	0.0	2.577314273578817	3.1196283898661985	6.488130613855013	14.32609340326377	11.171761362239893	0.0	6.394708251028109	6.944077951441451	0.0	0.0	0.0	3.4448049241419505	0.0	0.0	5.395262312258359	9.856780972470009	10.879628874099847	0.0	0.0	3.7529141378280233	0.0	0.0	8.183373022692493	5.036403121764111	0.0	0.0	0.0	10.269080722162832	3.63154094998206	5.451819544773067	19.862156632967206	0.0	17.173882989183028	10.26285919151932	0.0	0.0	0.0	0.0	10.83687398088231	0.0	0.0	7.95178883441619	21.650795190405752	7.777585930658154	0.0	7.371445673182532
2L_20729	1.63467739232993	0.0	3.0102370636943587	1.4925562488479331	4.064889180958705	2.3483505655297834	6.2223203966107015	4.852284334157413	3.520431041576731	4.1661661480947085	1.0053514859597639	1.53581874881454	0.0	4.056564738716665	2.9923970671516344	7.1441456405530275	0.0	2.3433499828349613	7.848761501111313	4.725401038879418	0.0	5.187415773967991	6.520084304690059	7.144956553792591	7.680218062336839	8.293421243598514	1.4583233073605955	0.0	1.9973684670446687	4.184104795088698	2.9734791676191095	3.6803771229861106	7.893049183562725	8.626825112687904	5.100232315581976	8.702416816550256	5.943355365846954	3.5236826712333595	14.094730684933436	0.0	5.288780645178351	4.183849868823232	5.272213615333495	7.635765270030657	4.221235732223225	9.403693018322155	3.3780759492815675	3.0309643316117456	5.336125194034852
2L_20730	2.098126142560818	0.8173648174632282	2.897753912305853	3.831424230424918	4.637626045603516	5.425440105673106	3.9932078197125245	4.151973007193086	0.0	5.347319385821155	2.580759047689588	7.884960010439687	0.0	3.471096526334862	10.242064144639453	1.528264721124546	0.0	2.0051433933182006	4.579077462421801	6.06510342669246	7.764101743894892	1.90231552699419	2.7895329471039	5.002161350550217	5.376896229666595	9.124025154937353	1.871773763946118	0.0	2.5636440662214897	4.475286527982311	1.9082463626200488	2.6993165195606648	7.09156989628579	6.151457495581715	0.0	4.786991255523291	5.085574000155491	2.2613424414176624	0.0	0.0	11.313678758047702	6.041268712074677	10.150414938812284	5.600335684120906	5.418001793654122	8.046494576823585	5.78106277034598	10.698257778995002	10.958359193919534
2L_20731	1.2578594201217759	2.9401379101088114	3.4744975355388976	3.4454980777566226	3.4754116364427494	2.168424102120632	3.1919873456853667	3.318896961276023	2.031688654278513	3.5620017338399643	2.707609434610923	7.090735174513629	0.0	4.161953254605826	4.60520816807352	5.497311539791466	0.0	3.0052870211390688	4.941411332962177	4.8481657510299625	0.0	3.4214036856044787	6.689474429734847	1.9992492818946486	3.2235333406829896	8.204993559080055	0.5610788154144959	4.465868705246413	4.610834076830328	5.366008461336783	4.004082333542575	6.068559183259322	7.2882977269621465	4.425473912937652	7.8491025728573325	8.609628262080529	2.2866608326326623	7.4564057846524925	3.615227047104239	0.0	9.49581817732925	6.438817829827035	5.273954769103421	2.518116589805355	5.905775943365026	5.788799136774273	5.198756249554856	5.247632268320533	5.748494181949039
2L_20732	0.4272827377303946	2.4968413708238395	2.360506739423779	3.511207599095934	1.7708458214856369	2.209778387218288	0.8132155330997832	2.959418049888094	5.521160641826643	6.533879599547231	1.5767123371906548	3.612981732403062	0.0	3.1809947861374788	1.564344888145234	3.734767633495301	0.0	3.675121467358398	4.4761329791966125	3.0878910760009664	0.0	6.973307399603114	4.260656391610904	3.5654101227596176	4.927514617472114	2.7871573364252193	6.2895714103071665	0.0	4.6987678655964435	8.202516411731546	3.4975240153114604	3.710576057037986	4.332588025036169	6.013163566692937	0.0	3.8994771337341767	7.379188412778905	4.144695177011641	0.0	0.0	0.0	6.561613323552701	5.787960785242718	6.843039743262835	5.416565156223369	3.4411988586231628	7.946853562534719	4.75352045725064	5.0212495094866885
2L_20733	0.8806470113592456	1.5438273280594474	2.432549950892898	4.824493955813666	1.4599139563211994	1.5181475563517397	2.514105177590104	3.4854173406047853	2.1336254029440473	3.7407195086939002	2.4372509434192193	2.482167180165002	0.0	8.74154528666805	2.4181335837445	0.9621884012999166	0.0	6.943359544515614	2.8829659954160842	3.8185610707245243	9.776485109191118	2.3953781179214704	3.512554087844587	6.823564919002972	5.642115003230111	2.87222202276236	1.7676901592688834	4.6899365686079095	7.263263020912144	5.0717154654919065	5.406403885402259	2.549215797490297	7.016145106637433	7.745858386344052	8.242918817553296	3.516178817785335	3.201853873392694	3.559326860104217	0.0	0.0	4.27382389708632	5.916640869408114	2.556261722856495	5.288918173824703	5.581879977176313	2.5330178881723264	6.369528177200274	4.898599000685804	6.036915739748562
2L_20734	1.3154199012705017	4.612020855712043	0.45418660583715176	3.6031663544973416	2.453252924788581	2.267652626911164	2.503541102418051	4.8807729660623265	1.593495055730099	3.07312606848752	1.8202573528385637	2.7807044692316443	0.0	1.6321526232446608	2.7089693704960185	2.874436080554059	0.0	5.657059706446686	3.4450223947987055	3.802515772954255	3.6507769035789663	5.814200253847983	3.2791824447262647	1.568052191049127	5.056566545806298	1.4300765841762741	4.8407217709789405	0.0	6.027286127025658	2.94606929752619	3.1404838471680847	3.807756285320509	2.381817207438415	6.363481483859752	12.3124240669722	5.627256600237403	4.7825998972279065	7.974834399905408	0.0	0.0	2.1279328100959347	4.103203652002753	3.1819006364342197	4.60835773074722	6.02162746247507	3.026849211906838	4.077491087114169	3.6585116004085827	8.373229086201814
2L_20735	1.3602851157602633	2.384661854948968	0.0	1.3972725240330877	3.946329913180742	3.517493668511397	1.2944648682234765	3.3648281245793963	4.394252317968098	2.311230267871588	2.5097881738781247	3.834061805076298	0.0	0.0	3.735152767748201	5.944949765174485	0.0	5.85000585000585	0.8906305664410402	4.91526090204868	0.0	5.55000555000555	2.0346155932939074	4.864601913410086	1.7430105277835877	4.436557231588288	0.9101499927188	7.244277021153288	6.232859636000997	4.352216148462797	5.567308762943993	0.6562713288181866	2.955665024630542	2.3929169657812874	12.732365673542144	3.1035659973309335	7.418581072726823	4.398311048557354	0.0	0.0	0.0	5.2223411755489995	7.897022822395957	8.169489679211372	6.706008583690988	2.347564792788281	7.027604430201833	3.783292978208232	2.6642510790216867
2L_20736	5.832769255939874	2.7267190173995344	4.027863146099458	2.3965470550031513	1.4504122192394764	1.508266810387735	2.220215394196468	1.7313663856947583	1.8842123262344064	2.9730986600492093	2.1523451414575034	3.2880162493763043	0.0	0.0	1.0677312659208742	0.0	0.0	5.8529920704499565	1.5275746315680934	3.3721851211605034	6.475237074617394	2.379787984688444	1.163230967069513	2.0858936229017213	2.9895433248355565	3.804704517135438	3.1221071725729126	0.0	2.1380712993326543	5.225325360482134	6.365886487490834	3.9396379922929423	1.689813592438084	5.130296710710264	0.0	3.3269467046426544	5.301691425123814	3.7719053402635807	5.029207120351441	0.0	3.7742293731288075	3.9187552465834754	2.2574439921091045	3.502997105940558	4.929378438241461	6.039676649133709	8.437430127531757	0.8111194746541386	9.139238004607318
2L_20737	1.6594624974419385	2.327310280187212	3.6670542131794295	1.1363898766389697	1.6506085381027849	0.0	1.2633327399880565	2.955513026817734	1.072142426830836	1.9736891447491778	2.1432488762639967	0.9354629709143983	0.0	3.2944565497420113	4.25287523224496	5.801972583648851	0.0	3.8062080585607947	1.7384214611606223	2.398523967538569	0.0	3.159640663997583	3.3094711637172884	3.165071536551235	4.6779996737307865	0.7216428632768215	2.664782132742391	3.5350253850172897	3.649774900133034	3.398035612602533	0.9055689866529093	3.5226833265249473	3.8461076188988113	2.919208567526841	3.1065374595606485	3.786155800159731	3.9217548368661608	3.755964471580871	0.0	0.0	3.2213817279362735	2.8669178638862576	3.8535489548115507	6.644176571915836	4.6748055654869205	4.964061720546847	2.7434356785730403	3.692304056808313	4.550306827189358
2L_20738	3.8981560552411896	1.7522314580006064	2.484831964480818	3.6961389393411856	2.4854856955948614	3.3600159957438422	0.0	1.1867760981038968	1.937317979894611	2.2926705538641166	0.8298779979757617	0.8451718669669056	0.0	2.2323561268799788	4.116842918317967	0.0	0.0	3.0089779735504814	0.7853143083089003	3.4672286004059343	3.328869319575782	2.4468612092608315	2.6910362121978935	3.93191987962606	1.5369011109412836	2.607958903783594	2.0063139502540075	6.387647822147444	2.7479148135416143	2.302542317561801	4.090816285163276	4.05067486847314	4.343600519060262	1.5824675257882865	2.806693740034483	3.420715160024647	3.2706702887159667	4.3629915928060665	0.0	0.0	7.761208567636944	4.029203552226435	6.963207023369132	4.802303280699489	5.913029140083377	4.484929326483674	8.675235196470219	3.7529122599136935	5.873014502645822
2L_20739	3.1062263912675054	0.33002437692057685	0.7800102711752508	1.9337500332605007	1.8725171592791185	1.2170055199475966	1.0748818597347967	2.2352357648451506	4.104951008778027	1.919171040937262	2.8655647892736593	1.5918406070898035	0.0	5.606047355403221	2.067700227302286	3.0853090418313607	0.0	2.8336327268711607	3.3279789849220367	1.2244422175921978	0.0	3.4564091503593284	1.1263194268926335	3.7027910966051465	2.1710095541788457	1.8419869882039153	1.5115183746219694	3.0077069482842838	4.140452427236724	1.806969931153	3.081942375690625	1.362366340963021	2.0452407248333127	0.4967502598003859	0.0	2.577101065399352	2.8234022469353763	2.739161685044615	0.0	72.33168417093424	7.3089317338467135	4.065434633990546	2.7322637285869757	3.9571470371822577	3.977466538369506	3.2489034301142676	2.3341983872556504	4.319596075356374	7.190001429151054
2L_20740	1.944752782297032	1.4205287196530316	2.014445724587398	3.6623260777992592	3.0224635536232385	1.885814833769194	1.3879888809136076	2.4052894431509597	0.39264445016309274	2.065178947549287	2.0183387152708945	3.425891324423549	0.0	3.619528660151837	2.2250080311664884	3.7184393476327515	0.0	2.787850630587419	2.864933657686267	2.8108716927722863	0.0	4.959157371718005	4.605631417038373	2.608032682706454	3.114902653685247	2.1142643602156763	2.2771176738943684	0.0	0.44554523821298936	2.1777747385721424	1.9898474005926958	1.6419349048808347	1.4085374979092022	2.9934371029686773	2.275378088200026	1.941214371575386	3.314403083296385	4.716085372463846	2.096037943317265	0.0	2.359495577597439	3.2664630789111686	2.822525389674327	3.40656109506729	5.649688109823911	3.915604624172437	4.018849610327318	6.423001864969299	5.713482017815209
2L_20741	0.8878317771861859	3.112845311821497	0.8174653098377455	2.4319273145564226	3.924865803318842	1.5305333755760546	2.252992466838063	2.3425687642759434	4.302065206402333	3.016990559459416	1.9111052139864508	1.6682786409034396	0.0	2.203215813801825	3.521356144678439	4.526845975035738	0.0	2.969699939396909	2.3251893576083105	2.5664765549158615	0.0	3.6223812447588672	3.836312229779757	3.1750315518760464	1.896048748171735	2.573915617393878	3.564223747709986	0.0	4.8816802743504315	1.8937381842573167	3.6336747170730024	2.284456529219484	1.7147603354499905	2.0824141427156504	0.0	1.350424987183623	2.9589782056460265	5.262936297419056	5.103453379315448	0.0	3.8299483770833125	4.8287381498860205	4.8678876760689915	4.739615871907142	4.585305014489564	4.426384794482954	4.280996016533207	5.350111282314672	3.477810266322016
2L_20742	1.5941730805829304	1.8631210429870837	0.0	2.620032189715483	2.3785012033234008	3.0230148164002184	1.2136285387663597	1.577351205227241	1.0299603624904297	2.166899296849304	2.058925506780983	1.7973167678241477	0.0	3.1648403955164337	1.7509505691771243	2.786850718648678	0.0	2.2852860622825464	2.5050382581967985	3.6866514048515135	3.5395360871632	5.203420572581799	4.450969990352204	1.5202729345999486	3.2683271239203386	0.6932507533035998	2.1332830902499915	0.0	2.337452801714755	3.2643442734159267	0.8699405399990613	1.8458661182229257	1.8473937315621445	2.8043560623587833	0.0	4.000913808713911	2.898044952792442	6.185470083355395	5.49819562964924	0.0	4.126187478073182	3.672163558899346	2.7764520219373026	3.191384996622557	4.9399694907484255	4.401929629872551	2.635498731567404	3.103655716259893	8.118093024978185
2L_20743	2.6164463463102217	0.8736739540539236	1.032461092994287	1.7917266255183848	3.4080179819421517	1.9330681593389423	0.7113840296419498	1.1095017172312829	2.414898231660584	4.128006955374182	4.827463023357335	2.107040834978142	0.0	3.7102240789832504	2.052684543610395	2.450322768766716	0.0	3.2149197998069443	1.9578140027752016	2.1609782964846014	0.0	3.558394137393156	2.981706855726759	0.8911275994470553	0.9578860604110002	3.250863002537705	5.501986217024346	7.962306441306854	2.0551921861593083	3.8268750432018317	1.5297806218099295	3.9672535677331004	1.624310514026598	3.2876189912598646	0.0	4.690374520009458	7.8141416598561895	3.625693111666514	3.2228383214813454	0.0	1.2093090189661981	5.381215146542147	3.9782188899214175	1.4965371999863815	4.475059702561208	2.5802478586092983	4.6344947763450755	6.237421200578833	5.85664614034208
2L_20744	2.8996096191134018	2.2591958023539536	4.0046949263452065	1.7650089966921085	2.136399208624323	1.666212531184556	3.0658954754066436	2.8690126455557703	2.6019088331734634	3.010738125970433	1.1888693769004821	2.7242530166334715	0.0	0.799509037490258	2.9488602463471953	3.5201022125039243	0.0	1.8474049940806836	2.1094278345752944	1.8626601963439426	7.153323988707763	3.5053325528710406	1.9275667945264554	2.6883831698764364	4.541086470625487	1.401044408554357	1.293395354227359	6.863128289368706	1.1809850773678088	5.36019853845528	1.3185979137407526	1.8652272583565443	3.733541789416576	5.667541451689735	3.0156169756317044	2.940275686864021	5.271196160624709	3.125174488908964	2.7779328790301903	0.0	8.338933448327227	4.638350731116942	3.740765336272826	5.804746515426792	3.8572879689645334	5.560126391310427	1.3315711320971162	5.376359502106099	6.310186957588161
2L_20745	3.415962622536984	1.996129504890018	1.5726126364143176	2.339230533508308	2.359539559450369	2.9443893189333066	4.3342321447243455	0.5633195066560425	2.758723428320779	2.4183276345442626	3.1513035367079594	4.814068634176518	0.0	1.4128244904648477	1.0421950921469818	4.976340610609434	0.0	4.080721569510807	0.7455203545694807	2.46865121537871	0.0	2.322872278029229	5.677053972319821	1.3573378532683849	2.9180445308185625	2.4758067261479235	2.2855784570516953	6.063968806944457	1.0434682798686274	3.643110677338067	3.883523800758142	2.197380831917396	3.2987990309777846	3.0045594189182085	0.0	4.546329861561009	5.692384081713657	1.8408476735367103	4.908927129431228	0.0	5.5259456965316405	4.371466454869117	4.9577721754952195	2.2794789339104975	2.0047858247207735	7.8603066305616585	2.353039450471167	6.333764029287326	2.230165327731158
2L_20746	2.043346740412413	0.0	0.0	0.0	1.6937038253994599	0.0	0.0	0.0	3.300404101478185	0.0	0.0	0.0	0.0	5.070705923395832	9.351240834848857	4.465091025345642	0.0	0.0	0.0	0.0	0.0	5.557945472108562	4.075052690431287	0.0	2.6182561576148315	0.0	0.0	0.0	7.490131751417508	0.0	0.0	5.914891804799106	8.879680331508066	0.0	0.0	4.6620090088662085	7.429194207308693	3.303452504281274	0.0	0.0	6.610975806472938	7.84471850404356	7.908320423000243	4.090588537516424	10.073403451896333	4.7018465091610775	4.2225949366019595	8.524587182658035	4.00209389552614
2L_20747	0.0	0.0	0.0	0.0	0.0	0.0	0.0	0.0	0.0	10.643823602040207	5.779117505640419	0.0	0.0	0.0	0.0	0.0	0.0	0.0	16.406352539703374	0.0	0.0	8.519745361850624	6.24662682151638	0.0	0.0	0.0	8.382960459252105	0.0	0.0	8.0172402734841	25.63892193461049	0.0	9.074410163339381	0.0	0.0	7.146369072801491	11.38817269936135	0.0	0.0	0.0	0.0	0.0	0.0	0.0	13.235543257284842	0.0	0.0	0.0	0.0
2L_20748	3.4632435761930322	1.7988962602161003	3.7202187190989338	1.317560135816207	2.2327184798759503	1.658412856441017	0.7323705053598168	1.1422330267313368	3.1076749066252463	2.942160171265105	3.904903806599628	2.1692004554887117	0.0	1.9098395314628873	2.8176541388010943	4.204349197435986	0.0	4.413017142861555	5.03892824011904	7.230369643749119	0.0	2.616692857145474	2.3022524393707573	2.29354168477609	4.93072285087295	3.3467664170397264	3.604554426609109	4.098600860624209	3.5263703739751047	3.447299919574493	5.774671984194617	3.3416927634306535	3.9018680193142465	4.061528089020572	0.0	2.1948840150855258	4.546985098795318	3.732654355211333	0.0	0.0	3.7349542038590293	2.2159863545469585	4.095579964467492	3.851716020373113	2.98105049184081	6.198190872048268	3.9760138218963696	6.95655003065163	2.261033447543157
2L_20749	3.5986378723816492	2.5234516983586963	0.49701334739284686	3.6964881588176914	2.3862917086504867	1.8611077611171412	0.6849020466790882	1.7803323410472998	4.068752146266757	3.362901183411041	3.319825626822916	1.0143020648349994	0.0	7.14421454362043	4.940678264217198	1.5727380331149428	29.071457642886216	2.579367658732738	2.356165519685292	3.1208005727293213	0.0	1.468255436509405	1.7941936448799887	4.718749651455991	1.3833416887171333	3.912307964363569	2.407804213541799	0.0	0.6595618662434918	2.7633118402938392	4.9094433535661315	3.819568580423308	3.127687856751896	3.7982808980655354	0.0	3.694721425393968	2.289685516273711	2.9089358786754986	3.102864937253865	0.0	6.9857476775881855	5.871679893143716	6.615671676610369	2.1612406558760244	4.308471123308647	6.210488869810267	4.461971066794814	4.503920212152658	4.228969966701091
2L_20750	0.7776231776498035	1.8176271114351739	3.2219615774637966	3.1950698793733316	2.9005283151185526	4.0216342473793025	4.43997749819404	4.231796906371802	2.5120266415497494	1.981863439171227	1.4347502831479686	4.38357413401945	0.0	0.0	0.7117481795083002	2.548875971185467	0.0	2.7868545630897614	2.54569782159546	1.123946960043798	0.0	1.5863633666818642	2.3262244431290076	4.1713613794043205	1.49461907241549	2.5362107489683963	1.560894230060825	0.0	2.1378530397063447	1.9903969319225534	4.243491094662633	1.875826582983792	3.942495881499838	5.471757863771012	0.0	3.548380887107641	2.120460086120366	5.028693726402855	6.7049249685371395	0.0	5.031792120565765	3.3585901802734472	4.890629351014238	6.226914686754278	3.833569627263121	2.6840267128653275	5.6243792091447915	5.947602272805919	9.138305048502316
2L_20751	1.6445588618863287	1.2813381680785092	3.785542075997331	3.378551871582595	0.9087691222062735	1.4175276729752317	2.08664457744717	3.7968123915806657	7.083423425625028	1.3971167422367112	1.5171431102890218	0.0	0.0	5.441448382964784	3.5122334603658	7.187331322318029	0.0	4.715030621766373	11.485391300103226	3.9616380327392933	6.085679058326366	4.473234179624507	4.3729983966401385	3.92080752951878	3.5121110231678507	5.959681562294763	2.9342774664509386	5.83879552654842	4.018884739390396	1.4031324370403953	3.739316958415654	5.818410169142242	0.0	4.821651917233452	0.0	2.5014348855862445	0.9965470640776773	3.54498299826154	0.0	0.0	12.41508525084325	3.156855632887996	5.304083645823422	8.779340280864266	2.3164105643146757	2.5228099864928755	7.929824227516173	1.5246431115404506	3.221028938368188
2L_20752	0.0	0.0	0.0	0.0	0.0	0.0	0.0	0.0	0.0	0.0	0.0	0.0	0.0	0.0	0.0	0.0	0.0	0.0	0.0	0.0	0.0	0.0	0.0	0.0	0.0	0.0	0.0	0.0	0.0	69.63545837540475	0.0	0.0	0.0	0.0	0.0	0.0	0.0	0.0	0.0	0.0	0.0	0.0	0.0	0.0	0.0	0.0	0.0	0.0	0.0
2L_20753	0.0	0.0	0.0	0.0	0.0	0.0	0.0	0.0	27.464076987300608	0.0	0.0	0.0	0.0	0.0	0.0	0.0	0.0	0.0	0.0	0.0	0.0	0.0	0.0	0.0	0.0	0.0	0.0	0.0	0.0	0.0	0.0	0.0	0.0	0.0	0.0	0.0	0.0	0.0	0.0	0.0	0.0	16.31981617359062	0.0	0.0	11.97501532801962	0.0	0.0	0.0	0.0
2L_20754	0.0	2.6872132785419502	1.5878023751300607	0.7872749909030374	1.4293980971376066	3.468300427750447	8.752192287414992	3.4125633862320472	2.7853697155849697	2.441686066269411	4.7726125854006	1.6201891117134972	0.0	5.705883393425794	4.2090462821994015	2.512203341758007	0.0	6.592219088446073	5.269048929141078	3.323327624687306	0.0	1.5635391427724659	2.2927552716462176	1.3704482702030627	1.4731148438859176	3.7495805156798085	4.6153093503398255	6.122540192945731	3.1606411676672725	1.4713196759065297	6.273655110672373	3.882559023494252	1.6653309324812389	2.0223868108021748	5.380414108952309	4.5902424952977885	1.5674635529456011	4.646570682146314	9.912684121912136	0.0	3.719546907113057	2.2068450485265916	5.005658897383492	5.753740593065662	3.238639823092538	1.3227047831385825	3.563650903332049	3.9968383409987362	2.2517063148991014
2L_20755	1.204934616934115	1.4082153735858085	0.8320767587481638	1.6502638689413243	1.4981322036750682	2.596483779350393	3.439893987053844	0.5961100125797096	2.919307139428347	1.5354582608447753	1.6673695555659795	0.0	0.0	1.4950641950664076	1.6542910075442838	0.0	0.0	3.454606428348915	0.0	0.0	0.0	0.8193617810827555	3.604507220008187	7.89991241869823	1.5439511160373445	1.3099610090105667	2.418620670306207	0.0	4.416831883784319	4.626208876569123	1.6438325989922153	0.5813222779787797	1.7454101168333898	2.1196354015145853	11.278273927844987	4.123687816763657	4.38089781791313	4.870005906343163	5.19467296676604	0.0	1.949202610450104	1.7347226302835965	5.829290283325076	4.824332194831138	5.940153126964494	4.1589252893433635	2.490008529524218	0.8378061008370017	2.359981974457679
2L_20756	2.46630584338144	0.9607962002816189	1.1354174981234386	1.970396537236385	1.0221445922333023	1.7715271371738814	3.1292912851506443	5.2872757925616245	1.9917828335275212	3.142834165247357	2.6544273800998943	0.0	0.0	4.080205413861355	3.762295039101721	1.7964449970309253	0.0	2.9462580725261494	4.844353609823918	3.564704647287625	0.0	2.7951679149607056	5.738321552422559	2.9399709383872743	3.160217663151767	1.78751856226307	2.20023309269384	0.0	3.7668912110517576	2.6303054642123533	1.121552956057499	0.7932483145654747	5.954285969469399	6.507825117384895	3.8474664241223833	2.3445890331660406	2.6153714120700364	6.645408448068525	10.63265351690964	0.0	1.3299005939203061	1.9726089050746272	3.579483688113859	4.114427495106095	2.6053994065710717	3.7833981839310376	4.2472031954597735	5.716177605753859	3.2203337022493947
2L_20757	1.3209705170388684	2.0584364374125967	1.8244124631696732	1.2061234889534165	1.0949354672408995	1.1386106672638048	1.6760701183934028	2.6140630054535885	0.7112084676480157	2.2444317052163396	1.6248339622794794	3.723250770247503	0.0	2.1853863216670124	2.4181335837445	2.8865652038997496	0.0	1.8936435121406219	1.7297795972496504	6.364268451207541	0.0	2.3953781179214704	3.95162334882516	3.1493376549244485	3.3852690019380662	6.701851386445506	6.481530583985906	4.6899365686079095	6.456233796366351	3.9446675842714836	1.8021346284674196	2.974085097072013	4.46481961331473	1.5491716772688104	0.0	2.511556298418096	4.002317341740868	2.1355961160625303	3.796615317444498	0.0	5.698431862781761	3.3809376396617794	4.686479825236907	6.170404536128821	2.480835545411695	3.5462250434412566	0.0	3.0616243754286274	2.587249602749384
2L_20758	1.398237270238156	1.6341295139151029	1.448345062997217	0.4787522108777098	0.8692356636961988	1.5065134409923993	1.330580628129858	1.0376121970068624	0.5646065753630082	0.8908927243998412	2.579811632473843	0.9852581731106491	0.0	1.73491113091223	3.5194170719115454	0.7638518420745481	28.23901502315599	5.011018226877257	2.746437870082503	2.0209589611947587	0.0	1.9016171732764977	1.7428180559296804	1.2500812552815936	2.687461166186149	2.280168914913217	3.274401589076447	0.0	3.844054401057884	2.684186170858113	3.8150916632998477	2.698325581043939	2.025419008557395	3.6895195507641	0.0	3.5889254374421586	3.812780287010849	5.651280715840946	3.014016381781838	0.0	3.39285762755109	4.026033945907819	3.382229549484318	4.898494790520769	3.9389184045174663	4.0217703253837405	2.8894702503032494	2.916635555887404	4.792522131867204
2L_20759	0.7371392150433013	0.8614996701963888	4.072296705094555	2.271548132742004	0.6110052120272098	1.5884430475182103	3.50735594254474	1.8234021189901897	2.9765595341374764	2.8180280022432758	2.040083284360001	2.077680095648081	0.0	1.8292618233423323	3.036121854953057	4.0269642303291455	0.0	0.0	1.4478995080520105	3.7290154317845614	0.0	1.0025169692287943	3.3076777595643154	3.514840425146311	1.8890766316214616	0.8013908940356884	5.918529079804855	3.9256775032377025	2.0265539362263745	1.8867745640713502	5.0282125463657765	2.13380265611487	5.3389214044032745	1.2967229541682999	3.449837805875557	5.8863841249938345	3.3501107998895403	1.1917235277685883	0.0	0.0	3.5773733994384243	3.1837380884419093	2.4963171298458287	1.4756835753688047	2.336136142954089	5.088586351699003	4.569915015575414	2.562710552298977	0.7218795259590405
2L_20760	2.4676373982045594	1.0814792992965843	1.704045762489761	1.689823158316659	3.323763451334606	1.0634901492097948	2.93529448576752	0.9155994896814684	1.4946436455673802	2.0963539844640255	3.9837907521874993	1.738803539717142	0.0	2.2963546747351384	2.5409202501688437	3.370152928103449	24.91839226533104	2.210886564628061	4.039140890889072	2.674971919482275	6.848606753685064	1.2585046598652039	3.3833365874879786	2.5738634462487227	1.9762024124530473	1.341362730638938	2.063832183035828	3.2853864041511516	0.5653387424944215	1.9737941716384568	2.945666012139679	3.5715446466295866	1.7872502038582263	4.340892454932041	0.0	4.2225387718788205	1.9625875853774666	4.488072498527912	0.0	0.0	4.989819769705846	2.072357609344841	2.6860621844884207	3.087486651251463	2.3895722196501734	2.839080626198979	1.9122733143406347	6.005226949536877	1.812415700014753
2L_20761	3.1624031253144613	2.9567378252439327	0.0	0.4331189048259321	1.0485101064578524	1.635500211197594	2.4075068954006866	2.503226502510079	1.0215797484482458	1.0746338010694862	1.750433465673883	5.348076911763684	0.0	0.0	2.8945056320422236	4.146261875412294	0.0	2.720029289275387	0.8282183945648997	4.570817178922718	0.0	2.580540607774085	1.2613580562875988	2.261854094577921	4.0521666205530105	4.125659331931985	11.849179579733299	0.0	2.3184333418535763	1.6188914268609542	1.725723960615873	4.882257643815138	2.7485426997560665	3.3378449871409517	5.920063747246431	4.32911896007636	1.1497856195967622	1.0225233258021083	0.0	0.0	0.0	4.249331079407189	4.283782998974891	3.79850068113448	2.6726038858947803	2.1830559348413106	1.3070270610803807	1.7590867384561693	3.7163249856828577
2L_20762	0.6877570104963413	3.2151453924916873	1.8997433256792677	1.8838873563465246	2.2802917519282007	0.5928122229343873	1.3089568909446494	0.6804997290590329	2.221723815512942	0.0	0.634471549915019	3.876985573930529	0.0	1.7067164754802873	5.665453818903014	6.0115057213754275	0.0	2.957749436622676	2.7018045352490927	0.9940578205660027	0.0	1.8707133188895557	4.114787765419241	0.819843827949214	2.643786282661997	0.0	3.6813578614844933	0.0	5.0421110814887085	3.5207526805910674	3.753091257070707	3.3180926700811164	0.9962516033424242	3.629559861423404	6.437454656178766	3.922889487417214	5.001089925035537	4.447551800635822	0.0	0.0	2.225146064150516	3.300504534926236	5.323621982113562	2.7536500664249237	5.8123584690712775	1.5825644443980225	0.0	0.9564120927214744	2.6940783753198714
2L_20763	0.9488785062602734	3.3268825081500304	1.3105105303452644	0.9746793889617948	0.7865131864834563	1.2268288828888778	3.611860120603621	3.7554633777069495	1.5326241268448773	2.0152730287868854	1.3130431402949831	1.337241287271255	0.0	3.532061226162119	2.171239775306212	5.183688136051494	0.0	4.760841831095942	4.970135697129871	2.742945794865233	0.0	0.0	2.8385269861599105	4.524459510894616	3.6475556635232036	1.031586135894968	3.809297428419492	0.0	2.6086706996715683	0.6071851128896777	1.2945079335860472	2.288938366580621	1.3744995962407436	5.8421988701187395	0.0	4.8710677088153655	3.0186885281814844	0.7670198639736292	0.0	0.0	1.5349849157032331	1.366083267146599	0.9181059584250406	2.8493486673881216	2.0047858247207735	3.820982389856362	6.863031730540904	5.937903777456867	0.9292355532213159
2L_20764	0.5881405688895518	1.374727855436918	4.061449404575272	2.819285718658484	1.4625064533097252	3.041686927681257	0.0	1.7458033506156228	0.9499618970283102	1.4989448926900357	2.1702924295425414	0.0	0.0	4.378534206860638	2.1532690446149814	1.2851960579438353	0.0	1.6862277517002657	0.0	2.5502280158869004	0.0	7.998772668321772	3.518791637568215	2.103286806292193	1.507235786841892	5.115239962300682	1.574070401243138	0.0	4.3117991305257055	0.7526995191906012	3.2094841540545977	2.837491847885921	3.4078081404016958	5.173075590015136	0.0	2.012813031005238	2.6729497379600455	4.7541966244443294	0.0	0.0	3.8057007113235204	1.6934707332694408	6.259736023517487	3.532206779152539	3.3136546429603397	2.7066837223830293	4.861591699707259	4.089414893060164	1.151930670361446
2L_20765	3.8733542279275293	0.0	0.0	0.0	1.0701911628964724	1.1128793527493686	0.0	0.0	2.0854078797136735	2.1937100847594735	1.1910859130269067	0.0	0.0	0.0	0.0	2.8213320919472133	0.0	3.7016986169528545	3.3813770658100513	1.8661329526422112	0.0	1.75593395932379	2.574880750835227	0.0	3.3087657476569805	0.0	3.4554847181188344	0.0	4.732747655810927	6.609467235631638	10.568450533046223	2.491606400936844	1.870251315020456	0.0	0.0	1.4728787783943413	1.1735608476630004	6.26200217082742	11.13244830369319	0.0	0.0	2.4783992019554573	0.0	0.0	1.8185785989670473	1.4854647276400423	2.668107444686798	1.795461074403907	2.528780685173127
2L_20766	2.4469152229167737	1.6341295139151029	1.448345062997217	1.6756327380719842	0.5794904424641324	0.6026053763969598	1.330580628129858	0.6917414646712414	0.0	2.9696424146661373	2.902288086533074	0.9852581731106491	0.0	0.867455565456115	3.1994700653741317	0.7638518420745481	0.0	0.5011018226877257	2.746437870082503	2.0209589611947587	0.0	0.4754042933191244	2.0913816671156167	2.916856262323718	2.2395509718217905	3.8002815248553614	0.935543311164699	3.7231967069069767	0.0	5.368372341716226	3.338205205387367	2.0237441857829546	2.531773760696744	0.6149199251273498	0.0	3.5889254374421586	2.224121834089662	3.955896501088663	6.028032763563676	0.0	4.523810170068119	5.032542432384773	2.7057836395874544	0.6997849700743956	2.9541888033881003	2.413062195230245	2.8894702503032494	3.888847407849872	5.477168150705377
2L_20767	0.7758806934464734	2.7203313073363664	1.0715806210645533	1.0626368078475303	2.250911337727863	1.6719261003313493	1.4766761584949009	1.1515402830094492	1.8797983026549205	2.3069929339113426	1.073651490149534	1.0934378747416618	0.0	1.925401475088578	1.065229960245973	2.5431644951856627	0.0	2.780609828888501	1.015997386854721	1.1214284396607297	8.613423935068566	1.055205781219226	1.160505940359124	2.774676177948307	1.988359942063168	2.53052765297356	2.0765288079956328	0.0	1.4220417177268523	4.468357993125382	0.5292477943995104	3.743246528194994	1.6858549743258338	2.047311317229865	0.0	3.9829834555275774	1.7630904973547827	2.508712759413443	3.3449503458845906	0.0	5.020516970163193	1.4893619160253817	1.876796352168524	3.8831009543341897	1.3660640830497022	3.124347792398337	0.0	3.7763568126340066	2.279457024219003
2L_20768	0.39249776629521205	2.293574194097661	0.5420846319874167	2.419020857765444	1.3013453959375902	2.0298809298911604	0.0	1.9417804511175412	3.1698027850140855	0.6668842487675646	1.086264461076682	2.2125665816598588	0.0	3.896041154661925	1.0777439972892582	5.146081824759446	0.0	2.8132756904397462	1.0279330527761388	1.134602681429209	4.357306069378771	3.20280617065448	2.739658259725239	3.275151054645428	4.526366993007668	3.413674154560925	2.100923313777939	4.180539088876588	0.7193737419951688	1.004633570955963	1.6063957683680112	1.5148884754253278	0.568553316087216	0.0	7.347614156207339	2.2387636007127507	3.9243661898870936	2.538184446817929	3.384245929090572	0.0	0.0	2.260287812995238	2.6583822361734124	0.7857437174289585	3.5934918214337523	4.967367107576192	3.244401055987656	1.6374516187628376	1.5374903176547245
2L_20769	1.552077556694677	0.9069618573563041	0.5358994772622139	1.0628533190145735	1.9297456788169887	1.0033600521426151	2.2154655446367566	2.6874747857276353	3.133635516073419	0.6592751375346828	0.71591349703125	3.280981984784118	0.0	2.8886906605164517	2.130893999530351	1.6957884415738138	0.0	1.1124705501233618	1.5243065929308757	1.1216569295628611	0.0	2.1108415566443277	2.3214847845244253	2.3127012628273973	3.4803388696575306	2.531043245404891	0.5192379746562021	0.0	0.7111657286390706	2.482926898063535	2.1174225123938033	2.6208064476031905	0.5620661551864654	1.3651523032167083	0.0	1.7705755485995542	1.4107597801979832	3.1365298838530435	6.691263752219826	0.0	1.2553849738453093	1.4896653719984916	2.2526144970159616	0.7767784264395491	3.0059533178728954	4.464263392968749	4.811073937546487	3.237536778417803	0.759973820421834
2L_20770	1.5723242751522197	1.8375861938180074	0.0	2.5841235583174664	2.345902854598856	1.084212051060316	1.795492881948019	1.8668795407177627	1.0158443271392565	2.1372010403039785	2.030707075958192	0.0	0.0	0.7803662352385924	0.8634765315137849	2.748655769895733	25.40392236561325	2.704758319025162	1.2353528332405443	2.2725776957952952	0.0	3.4214036856044787	2.8221220250443886	1.8742962017762332	5.238241678609858	2.051248389770014	2.1040455578043593	0.0	1.152708519207582	2.012253173001293	1.2870264643529705	1.5171397958148305	0.9110372158702683	2.212736956468826	2.9434134648215	3.5873451092002204	1.429163020395414	4.575521731491302	2.7114202853281797	0.0	3.0522272712844014	1.2072783430925689	2.129866349060997	3.7771748847080318	1.9931993808856963	4.703399298629097	1.299689062388714	2.186513445133556	3.6954605455386673
2L_20771	1.0148676589738177	1.1860828126578047	1.4016491523596835	0.34748761588885735	1.6824214924298393	1.3121479179099267	0.9657611593460522	3.012476018808093	4.917628493329605	1.2932543465308646	1.872477188078537	7.1511944139446015	0.0	2.518464119693533	0.4644474531350459	0.0	0.0	4.3645127577981295	2.657890312853624	0.7334255542625262	0.0	2.760461060487706	2.0239536943682173	3.629332629242803	2.6008150694346104	0.0	3.395177164418652	0.0	3.720118727589191	1.948234247113642	3.461334162945906	1.46887267841001	2.9401765943566986	1.7852831079636569	0.0	1.7366076723674286	1.844926459155796	1.640723545957979	8.750525578442554	0.0	0.0	0.9740577732172392	3.4368426884927783	5.079174682874109	0.35736789681273573	2.335262961118105	1.0486167015489012	2.1169505073906976	4.969293246243487
2L_20772	1.6339761150273433	0.9548195615411285	0.0	0.5594684780913263	2.0315726708781168	0.7042029366389182	3.109825509245589	0.8083671170160712	3.958785872043331	0.0	1.5073802846114865	4.605479645737295	0.0	0.0	1.4955566637630433	1.7852701997520974	0.0	2.342344684687027	4.279306024941936	3.5425303798549046	0.0	5.555561111116666	3.2586435928631143	3.8955771078359045	1.0468531698399928	3.5527985838544844	1.093273264527087	8.70183425964359	2.9947673926731517	3.1367323592524667	5.5728816445885805	2.3649417254709424	3.5503483779345846	2.874374733671216	0.0	0.9320018010002803	3.7130035399033146	0.0	0.0	0.0	2.6432558780063404	4.7048118698639625	1.5809855500292207	3.2710669386231723	1.7261283355703956	0.0	0.0	4.5444960699197985	0.0
2L_20773	1.4051149744695293	1.6421675341507898	2.5875008700471676	1.2829523093269861	0.7764544836558271	2.0185649843892257	0.8914170268140025	1.3902880593441675	2.2695351371699473	1.1936998432194625	2.1604177591179137	1.3201393327857394	0.0	4.649186345897604	2.143471829335744	2.04695761712845	0.0	3.3571110796885515	1.8399647708078548	4.061799466523258	5.199618555982733	0.6369903074280842	4.203337674291396	2.7916226753460074	3.000755950439035	0.0	0.6267633988225872	0.0	1.7168723050470036	0.5994198335315215	0.6389762475915387	3.1635312456557934	0.6784605729599538	1.6478523128843099	13.151976347485736	0.5343079680599245	2.5543564933146956	3.028841843571222	0.0	0.0	6.061416086210309	3.5962998749476625	2.7190929540960007	5.6258167982764	1.6492888794124416	1.6166211066913887	4.839471816174405	3.256646685619482	7.338812613143849
2L_20774	1.9804483798506327	1.388738185078434	1.6411364191366133	1.6274388799054262	0.9849409101116661	1.0242286056397578	0.0	1.959550488523775	3.838573156294927	2.018961548473517	1.8270088620161058	1.1164073475679737	0.0	0.9829238603587593	2.1752137582560236	2.5965878758041634	0.0	1.1356084567399043	1.5560101410367593	1.7174788509654293	8.794363164985771	2.154744251250075	3.1596914371730116	3.7772837929972938	1.0150643672616568	5.167371151600334	1.5901123000910815	0.0	5.807656233212244	2.534568472482494	2.701827602648915	4.968443504363975	1.1475127660795226	1.393545653949169	7.414855217537022	4.066652617134959	0.36002542643571656	2.5614124242846485	6.83043313142573	101.45692139117732	1.2814953102397626	3.421458964845954	1.532977253376919	0.7929343837282252	3.6263773539094357	1.8228456516381548	2.455568935677845	4.9573098508136155	3.1031210570968066
2L_20775	0.9761143834261244	0.0	0.0	1.33687444636687	0.8090886546757031	0.0	3.715532169170409	1.9316286517318935	1.5766153883022391	0.8292471489031837	0.9004878122576562	0.0	0.0	2.422295192519177	0.893424547214673	0.0	0.0	1.3992838185559866	2.5563973203843284	0.0	10.83631422277078	2.655051348029308	5.840003753175746	3.4907445816371707	3.7522522894367345	0.0	6.5310609421133785	0.0	0.0	0.0	3.99499347417816	3.7674212623084005	0.0	6.86844439178637	9.136500227042031	3.340588720858513	2.6617154028235657	4.734214865182185	0.0	0.0	6.316175757696339	1.873725690868426	0.9444585640999776	3.908178900015691	2.74977286876104	0.0	2.017149400775513	1.357409064451954	5.73544568523377
2L_20776	1.7803669324378641	0.6935756927243285	0.0	0.0	1.4757232458139267	1.0230583018418937	0.0	0.5871934402506893	1.9170935634638007	2.5208183040045364	0.5474763857010556	0.0	0.0	1.4727011282657883	3.2590924741959997	1.2968104816522714	0.0	5.955132162673452	0.7771161065861367	2.573274638654342	0.0	2.42131747273536	2.367060833581776	4.95202022971007	3.80214200513715	5.161466811445811	2.382443109640985	0.0	4.3507652180250025	4.557010364236522	2.428866397046304	2.2905075982435927	1.7193023930540183	5.219825104540047	16.664361430002185	1.354001993226334	4.31536865142518	4.797160694905185	0.0	0.0	0.0	1.7087747691886719	3.445257697523945	0.0	0.835900103919101	2.048358186290803	0.0	3.301097020561873	3.487022291022464
2L_20777	1.4127590223029443	0.8255505927123036	0.0	0.9674488296964997	0.5855088891959558	1.2177277784164084	0.0	0.6989257232064029	1.140940883745426	2.400387518560996	1.9549536962700527	1.9909816495203327	0.0	0.0	2.5861591863736306	4.630710128659651	0.0	3.037836865730041	1.849974470352309	2.041948149219037	0.0	2.882050359795167	3.5218370803801555	2.526128590049748	1.8102483226239041	1.535900129629971	0.0	0.0	1.2946592715729073	1.8080423168688178	0.9636785692534113	0.6815874334906983	3.0696817763225215	2.4852253353811586	0.0	5.640754223635598	0.6420631492221534	0.0	0.0	0.0	0.0	0.6779745591402633	0.6834713125219053	2.828211065998002	2.4873919078972504	0.8127078906784355	1.459739792623526	0.9823090076950158	0.0
2L_20778	0.0	2.074263185416934	0.0	1.2153970386121915	0.0	0.0	3.377913915215036	0.0	0.0	1.5077923462349596	1.6373268608710971	0.0	0.0	0.0	0.0	0.0	0.0	2.5442709506083223	0.0	5.130561239789863	0.0	0.0	3.539561143972003	4.231402720580379	2.2741982655144666	0.0	0.0	18.90398477094987	3.2529369954898026	4.542853761675985	2.4213209904074526	3.425088016199296	0.0	3.1221656589877	0.0	4.0493871353805275	0.0	0.0	0.0	0.0	0.0	0.0	0.0	0.0	2.499910003239883	0.0	14.670861065845392	2.4681314862495456	0.0
2L_20779	0.8901141210864075	2.0805649899063994	1.2293501446146042	1.8286342917937108	0.3689020718093706	1.1508509315064164	0.0	0.8807215469803515	2.1565622499960284	1.5123731596261853	0.8211506060830509	2.508850912412628	0.0	1.10443980383382	1.629419295738095	2.9175962857832243	0.0	1.2760003412024914	0.5827916770355019	1.9298056357657825	0.0	0.0	0.8875786649876046	0.0	4.562214982747414	1.9353992752897413	1.7866931383122038	9.480708417494373	1.6314098603227662	1.7087457652296094	2.4286771887891536	3.006057033147104	3.2234408619480863	5.48038940515462	0.0	0.5077111937676217	1.2136028864007422	0.7195180495419836	3.837429597557246	0.0	1.4399227510242532	1.2814812419552344	2.1531183203541207	0.8909624952010533	1.5671906014702004	1.0240993097775473	1.839429063291903	0.6189074748178928	1.7433753263053808
2L_20780	0.36757366571402594	0.8591717421163366	0.5076615777654788	0.5034244440960747	0.6093541653241832	1.5841507868223497	1.3991513727179052	1.4547799650758246	0.5937032662763305	1.5613406557711944	0.33909510166274603	2.0720658278736988	0.0	0.9121594133574435	2.018611802681907	0.0	0.0	1.5807774927635958	0.962658014296434	1.5938309815560283	0.0	0.9998079868761204	0.3665266461573016	2.190839181230818	0.47099300113820164	0.7992253907512838	0.9837560237840727	0.0	1.3473852137272953	0.0	1.5043876217181218	2.1280367350213343	2.6622473360887593	0.0	0.0	1.2579595820102218	1.336423277593457	2.971258187599062	3.169342066772332	0.0	2.3784711258956874	0.7055855670496619	1.0669592695767554	2.943392022362715	0.2588692755719354	0.42290300584232043	0.7595943796396499	0.5111571288835673	1.4398577535728088
2L_20781	2.061781842725769	1.6064124128129702	2.847558247278541	0.0	0.0	0.5923843541340016	1.3080121367830146	0.6800085708280267	1.1100601308472278	1.7515638984230728	2.5360544521323525	0.0	0.0	5.116453901773635	3.14520261929958	3.003583425205441	0.0	0.9852048827148069	0.899951492614548	0.993340348302873	7.6296099056751325	1.8693631107921975	2.055908935843717	1.638504193137043	0.0	0.0	0.9196752001489137	0.0	0.0	4.397764422842235	0.0	0.0	2.986597643076693	1.2089800621053057	0.0	4.704069718076478	0.6246850416105829	0.0	0.0	0.0	2.2235400402860983	1.9788734154913201	1.9949173495767483	0.0	1.4520408337115094	0.0	0.0	0.0	1.3460669471780444
2L_20782	0.0	0.4695536704540866	2.774466913927158	1.3756550869524067	0.0	1.0389221805729865	0.0	0.7950648733183384	1.2978804314673706	0.3413209256350446	0.7412876462931169	1.1324233179550247	0.0	0.99702487776475	1.8386827970631086	0.877946167852772	0.0	1.7278498291156519	1.0522217662594568	1.7421177880678869	0.0	4.917726436713779	0.8012550859666583	2.3946704215098875	0.0	4.3679185121122375	0.5376413459098397	0.0	2.209114807696556	1.0283717481599859	0.5481175997272567	1.938354135749918	1.7459624618070713	2.1203061722112673	0.0	2.291662656257018	1.0955710444955225	3.8972376379622125	0.0	0.0	1.2998796311461558	1.5424636383478054	1.1662269990880105	0.8043098137057609	0.8488618460368339	1.848996179973892	2.4907965069069786	0.0	1.573819202797621
2L_20783	0.4488331751271197	1.0491088371210797	0.6198903215656248	0.30735824238295584	0.7440640892162605	0.38687179950632067	0.0	0.0	0.7249532459527854	1.5252049846901832	0.8281177099762844	2.5301374155582455	0.0	2.2276209854371505	4.518921566762692	0.0	0.0	0.643413323121077	1.7632092288721983	1.2974527952614947	4.982712479053923	2.4416710723569084	1.7902187638378317	2.675167993862095	0.0	0.0	0.0	0.0	1.6452516597504399	0.0	0.0	1.2992409055085474	0.6501580696806911	1.5791108895092163	8.402221043110536	2.5600945064007226	2.8557661447373266	1.4512456912515428	3.8699885100041143	0.0	0.0	1.723138733388781	0.43427731759581817	5.39113153471408	1.5804875285625708	1.0327883446943493	0.0	4.9932690732892056	0.87908355188083
2L_20784	0.7238309243878255	1.6918923587627293	0.99969389372974	0.495675037031882	1.199948282229036	0.6239061365660655	1.3776136948026356	0.7161929873677165	0.0	0.0	1.3355011187492871	2.040169717638471	0.0	1.7962363818338711	1.3250256872792299	0.0	0.0	3.1128879475515734	0.0	2.0923953668926347	8.035594469261039	1.968835112126636	1.443538239255781	0.0	1.8549712952466917	0.0	1.9372253740879057	0.0	3.9799331769219597	0.9263553945796908	0.9874866676956277	0.6984263476590356	2.0970130670126736	5.0932478177024745	0.0	0.8257302159375345	0.657925598746836	2.340416369433788	0.0	0.0	0.0	2.084172647026396	0.0	0.0	0.5097688014968443	0.8327861928046606	4.487409898418503	1.0065773792268198	1.41769346660219
2L_20785	0.0	1.654783938998045	2.9333025662486385	0.48480335406352476	1.7604445709356469	0.6102219499276277	0.0	0.7004846653399487	0.0	0.0	0.6531047292619655	1.9954225007832034	0.0	0.0	0.0	0.0	0.0	2.0297418066934796	2.781151211191353	1.0232513402034429	0.0	0.0	0.7059384958144906	1.6878420517407982	0.9071430256122762	0.0	0.0	0.0	0.0	0.9060375625052662	3.8633121527244563	2.049323108577237	3.0765286501730547	2.490768588917325	0.0	0.8076194045099082	0.0	2.2890838170930468	6.104223512248125	0.0	0.0	0.6794867700528436	2.0549873515528514	1.4172596717343147	0.0	2.443561866099326	0.0	0.984500031504001	1.3865990745837775
2L_20786	0.0	1.2710933169345346	1.5021100139365766	0.0	1.3522546818437722	1.8749252373561605	3.1049414314897774	0.5380650341988755	0.8783485501363987	0.0	0.501670965652395	3.0654977310718543	0.0	1.3494854142218489	0.9954718969821971	2.3766218364489657	43.930940561437424	0.7795553198180268	0.7120975402726764	1.5719852113919255	0.0	1.479156247859846	1.0845085972250028	0.6482431637896555	3.484030181177931	0.0	0.7277041632246259	0.0	0.0	0.0	0.7418839014012555	0.0	0.0	3.8264805849158225	5.0900376764588815	1.8610761263263733	1.4828688609105585	0.8791598326642341	0.0	0.0	0.0	2.6096793424359643	1.5785025630146114	1.0886432087279574	1.1489449315290097	0.0	0.0	2.2686793986971128	3.1952754231556497
2L_20787	0.420954721941726	0.49197267859247795	0.5813869660483965	0.288267246337507	0.0	1.0885258921122802	1.602343780294312	0.4165127651999253	0.6799240987130124	0.3576174154531635	0.7766806904132127	1.1864912747804635	0.0	2.089256375156903	0.0	0.0	0.0	1.8103466379328448	1.1024604712798023	1.8252958256944702	0.0	0.5725027829360279	1.2592669454515781	0.5018009636585705	1.0787863567184008	3.66117307646543	0.5633112244943944	0.0	2.3145897852523594	1.0774717255257145	0.0	0.8123606192267561	1.2195493765053813	0.7405136498881083	0.0	0.48021578208038307	0.7652529842187998	3.40276053712439	0.0	0.0	0.0	0.808054558550906	0.8146059498492735	0.8427118737765931	0.2964636862816528	0.48431929117353273	0.8699068260196786	0.5853901602002127	2.473442646306606
2L_20788	0.0	0.3677601450681378	0.4345992456052455	0.21548595876253826	0.26082815024327444	0.5424643242912487	0.5988931974596388	0.9340567166710817	0.0	2.1386135988236767	1.7417564987257312	0.8869277143269692	0.0	0.7808820093530923	0.5760314909503724	1.3752362312036148	0.0	0.45109099966998184	0.41205644184317786	0.0	0.0	1.711832511568136	1.5688818190193157	0.7502139985430845	0.8064159745198357	1.3684027592473236	0.42108724051762064	0.0	0.5767351943424583	0.8054332594643643	1.2878771097358872	0.9108855191792411	1.3674590332064636	1.107099719793061	0.0	1.435886449525217	1.4301076093051268	1.017454637802428	0.0	0.0	2.0361630705990676	0.6040381399346165	0.608935445657322	0.6299452275223574	1.3296778421066069	0.7240781471477403	0.6502740384852985	1.7503668768973977	1.848951508904674
2L_20789	1.2302320168374477	0.35944515470807015	1.2743191058153809	0.6318415806351171	1.2746543647224617	0.2650996520195928	0.5853523305920113	1.2172504843439678	0.9935325008325803	0.26128249152295085	0.2837292832226562	0.0	0.0	0.7632264083664269	1.6890225693951813	1.344142388766841	24.84595507851322	0.8817838275202616	0.0	1.3335979191604945	0.0	1.2548462160865261	1.5334096848683623	4.76613667226871	0.7881830551992969	0.0	0.8231330683503361	3.2758358622786194	1.1273906318348057	1.9680563978836936	2.097930735390178	1.4838176039170885	0.8910273545397844	0.5410341976895676	2.8787648486690895	2.8068426332450302	1.3977731349345328	1.9889003449548759	0.0	0.0	0.9950628959355263	1.180761893696479	1.4879188134359305	0.6157022798716582	1.9494210999101707	2.1231206136328122	2.542285840383092	0.8553956992072878	0.6023823499080042
2L_20790	0.0	0.7575508502220457	0.8952330273665574	0.44388053860819654	2.1491245272597643	1.1174248096019865	0.0	0.6413559393343982	1.0469627714695944	0.5506675246800924	0.0	1.8269865647062005	0.0	0.0	2.373139947741085	0.0	0.0	0.0	1.6975940000237661	0.9368775034537988	0.0	1.763105915590599	0.6463494056300135	2.318054009113043	0.0	2.8187792712609947	0.8673995846196869	0.0	0.0	1.6591157543493302	0.0	3.127228932421583	3.755780380742236	0.0	6.067158591885296	1.4788946209201177	0.0	1.0479297937338827	5.588958899914042	0.0	0.0	0.6221305008312285	0.0	2.5952542661438436	0.0	0.0	0.0	0.0	2.5391092652351
2L_20791	0.0	0.0	0.0	0.0	0.0	0.0	0.0	0.0	0.0	0.0	0.0	0.0	0.0	0.0	0.0	0.0	0.0	11.9736961842225	0.0	0.0	0.0	0.0	0.0	0.0	0.0	0.0	0.0	0.0	0.0	0.0	0.0	0.0	0.0	0.0	0.0	0.0	0.0	0.0	0.0	0.0	0.0	0.0	0.0	16.721177705988186	0.0	0.0	0.0	0.0	0.0
2L_20792	0.0	0.7219216341071587	0.8531283277336833	0.8460077991766991	0.0	0.5324349806374695	0.0	1.2223832304667286	0.9977219015821176	0.5247684682160596	0.569851353134832	0.0	0.0	6.131557470781595	0.5653815412312121	1.3498101964392275	0.0	0.8855020207598865	0.8088762847988689	0.8928141761749144	0.0	0.0	2.4638009130599805	1.472687356205886	0.7915065646762968	0.0	1.6532079011434577	0.0	0.0	0.7905420185336253	0.8427108085329862	0.0	3.579138098806581	6.519786737775808	5.781807312020435	1.409339084094488	0.5614668343506083	1.9972868854947439	0.0	0.0	0.0	2.964351948495215	0.5976771516571704	0.0	0.8700627419644485	2.8427641560415986	2.5530058260869453	1.7180052447264111	1.2098447974798447
2L_20793	0.0	0.0	0.0	6.863794854899377	0.0	0.0	19.076324373819652	0.0	0.0	0.0	0.0	0.0	0.0	0.0	0.0	0.0	0.0	0.0	0.0	0.0	0.0	0.0	0.0	0.0	0.0	0.0	0.0	0.0	0.0	0.0	0.0	0.0	0.0	0.0	0.0	0.0	0.0	0.0	0.0	0.0	0.0	9.620102165484996	0.0	0.0	0.0	0.0	0.0	0.0	0.0
2L_20794	0.0	0.0	0.0	0.0	0.0	0.0	0.0	0.0	0.0	0.0	0.0	0.0	0.0	0.0	0.0	0.0	0.0	17.388552420399556	0.0	0.0	0.0	0.0	0.0	0.0	0.0	0.0	0.0	0.0	0.0	0.0	0.0	0.0	0.0	0.0	0.0	0.0	0.0	0.0	0.0	0.0	0.0	0.0	0.0	0.0	0.0	0.0	0.0	0.0	0.0
2L_20795	0.0	2.1170111584835483	0.0	0.4134816177650227	0.5004857213926115	0.52044928513168	0.0	1.1948660429704896	0.0	0.5129553543151908	1.1140467480752614	0.0	0.0	1.4983823464188064	1.6579625475102984	1.319424488149061	0.0	0.0	0.7906675922748613	1.7454318992690305	0.0	0.0	3.6125070775034493	1.4395355482507122	0.0	1.312868341624097	0.8079961888435765	0.0	3.3199759633740253	0.7727460504562988	0.0	1.7478374007840098	0.0	3.18650959298713	0.0	0.0	0.5488275999692217	0.976162883319641	5.206202044371419	0.0	1.9535286783870571	2.3180969073457827	1.7526683499293498	1.2087598341678207	0.8504766751668976	3.473463020401177	0.0	3.3586621239641885	0.0
2L_20796	1.0680870230310537	2.0804677490674615	1.475151225127844	0.24380651008242318	0.5902157282753026	1.2275169529297576	0.6776035952562599	1.7613607681477494	0.0	1.5123024747710898	0.9853346728629766	2.006986923577049	0.0	0.0	1.9552117684978432	3.1119572522880077	0.0	0.0	1.3986346528518858	2.0583631371450823	0.0	1.452609416714857	0.7100297452761188	1.6976238994887816	0.912400351055159	0.0	0.0	0.0	2.6101337791441828	1.366932721895214	0.0	2.404733229545047	0.5157264329136609	1.2526018889862787	0.0	0.4061499716080862	1.6180615538445742	1.1511750734679933	3.0698001959146484	0.0	0.0	0.34171235958911	2.0668969809972593	0.0	1.5044326603905749	1.2288617348676736	3.6786861851869754	2.475514194004265	0.0
2L_20797	0.0	0.0	0.0	0.5102194923438504	0.6175790161472209	0.0	0.0	0.0	2.4068674668056875	0.0	1.3746883581492078	2.100033852545703	0.0	1.8489428484369776	2.7278110979903394	0.0	0.0	1.0680761854470775	0.0	1.0768959722798361	8.271380691950624	0.0	1.4858955819569484	1.7763282938899636	5.728203612434326	1.6200261148209711	1.9940688416374337	0.0	1.365571751236525	1.9070743686534948	1.0164622154566496	1.4378401570351507	0.0	1.310674394402896	6.973909210860329	1.6999187778807927	0.6772309273485624	3.6136358380166054	0.0	0.0	0.0	2.860437263602738	1.4418142868224229	1.4915604526468336	1.049453612471203	1.7144448147645244	3.079388482717548	1.036113100448264	2.9185849065965273
2L_20798	1.1465377255053395	0.6699832624781369	1.5835006829638445	0.7851420965869245	0.4751751852114078	0.4941291527108123	0.0	0.0	0.0	0.48701420454849836	0.0	0.0	0.0	0.0	1.0494107715929122	0.0	0.0	1.6435898434694343	0.0	0.8285810069678691	0.0	0.7796515924149879	0.5716359282784407	0.0	1.4691238644774371	0.0	0.7671342503349309	0.0	1.050692774280722	2.201000339981186	1.5641646133095706	1.1062972430408924	0.0	2.016907737563999	0.0	0.0	0.0	3.7071857122096903	0.0	0.0	0.0	0.5502165597357465	0.5546775010713596	1.1476304987854626	1.6149328317136633	0.6595606481845462	1.1846654066565403	0.7972020122654313	0.0
2L_20799	1.3167083397541153	0.5129486973847361	0.6061753017752813	0.9016739035014162	0.3638008677742099	1.1349368831334306	0.8353310972633633	0.43427143345574143	0.0	1.8643249452755377	1.2146935158202494	0.0	0.0	0.0	2.4103313550806553	0.0	0.0	0.6291778589543051	1.1494655847130273	0.6343733821496338	0.0	2.387649310903517	0.8753051642041851	0.5231960266400952	0.0	0.9543182183642317	1.1746577458458816	0.0	0.804425304485033	0.5617057024980794	0.5987733170562795	2.1174921879360715	1.271546757158411	1.5441731975541841	0.0	0.500690527340782	1.1968210995410868	2.8382740115143097	0.0	0.0	1.4200113970114723	0.8425072189177918	2.123344847383103	0.0	1.2364155028699675	1.0099379918271778	1.81399330763449	1.8310475349705666	0.0
2L_20800	1.077961789847756	0.0	0.49626313856659354	0.738181710809933	0.595672439725395	0.9291492709275387	0.6838682322690064	0.7110580187790422	0.0	1.831540966992579	0.0	3.038313128551029	0.0	0.8916788529443236	2.631051006212569	0.7851820444570073	0.0	2.575474273587481	1.8820872347433302	1.0386966434517966	0.0	1.954718935851011	1.074891256834517	1.2849891846743622	0.9208357505271785	0.0	1.442501875252438	0.0	3.9513978069742177	0.9197136011845911	0.49020328730324464	1.3868375250497527	0.5204944697462589	0.6320912739799627	0.0	1.2297148291311244	0.9798125945110899	1.7427270192397064	0.0	0.0	1.1625338587986374	1.3794863482582258	0.0	0.719326135276473	1.2652846384322616	1.2402229093975825	2.2276180080639776	1.4990406140070354	0.7037644359679928
2L_20801	0.0	1.1772993377161443	0.0	2.7593145145324134	0.4174906017646911	0.8682872495664209	0.0	0.9967224278045291	0.813535208298775	0.4278924061121692	1.3939579913102518	0.0	0.0	0.0	0.9220160230710538	0.0	0.0	0.7220319307068844	1.9786555826777936	0.7279942092428621	0.0	1.3700093044181911	0.5022413524837291	1.2008185980382828	0.6453887169788477	1.0951565060783925	2.696027484382587	0.0	1.8462847903520543	2.5784089321757913	5.497122290837761	2.4299916962323755	2.9184032686116614	0.8860311431086493	0.0	2.8729121900709513	1.3734479637420725	0.0	0.0	0.0	3.2591533729874524	1.9336888774844219	1.949366472953247	1.0083122234766748	1.4188857093236684	1.1589846460032067	1.040851224785249	0.0	0.0
2L_20802	0.0	0.0	0.0	0.0	0.0	0.0	0.0	0.0	0.0	0.0	0.0	0.0	0.0	0.0	0.0	0.0	0.0	0.0	0.0	0.0	0.0	0.0	0.0	0.0	0.0	0.0	23.81700915525832	0.0	0.0	0.0	0.0	0.0	0.0	0.0	0.0	0.0	0.0	0.0	0.0	0.0	0.0	0.0	0.0	0.0	0.0	0.0	0.0	24.750514810708058	0.0
2L_20803	0.0	0.0	0.0	0.0	0.0	0.0	0.0	0.0	0.0	0.0	0.0	0.0	0.0	0.0	0.0	0.0	0.0	0.0	0.0	0.0	0.0	0.0	0.0	0.0	0.0	0.0	0.0	0.0	0.0	0.0	0.0	0.0	0.0	0.0	0.0	0.0	0.0	0.0	0.0	0.0	0.0	0.0	0.0	0.0	0.0	0.0	0.0	0.0	0.0
2L_20804	0.0	0.0	3.9522083161576953	1.4697081394788298	0.0	0.6166405128870468	0.0	0.0	1.1555133818849244	0.6077615279902748	1.3199487015136644	2.0164111672076697	0.0	0.0	1.9643928906264017	1.5632850622171823	0.0	0.0	1.8736029947670267	0.0	0.0	1.9459072802423667	0.0	1.7055954617515954	3.666738901423025	0.0	1.9146656495962737	0.0	0.0	0.0	0.0	0.6902929078478297	1.0362962771056246	2.516967507207966	0.0	0.0	0.0	1.1565806664125273	0.0	0.0	0.0	0.0	0.0	0.0	1.0076647007800132	1.6461761632374625	1.4783841025217983	0.0	0.0
2L_20805	1.0585876387239403	0.0	0.0	0.0	0.8774496749707041	0.9124497194582093	0.0	1.0474173150441701	1.7098258046568473	0.0	0.9765712738825388	0.0	0.0	2.626958266039419	0.9689112237997927	0.0	0.0	0.0	1.386195434149479	0.0	0.0	0.0	2.111144584481356	0.0	2.7128568525814596	0.0	2.8331517283075485	0.0	1.9401897699613997	0.0	1.4441786674303483	2.0428679496285964	3.06683789844933	1.8621921912694843	0.0	0.0	0.9622024737648279	0.0	9.12749374538491	0.0	0.0	0.0	0.0	0.0	0.0	1.2179324476203792	0.0	0.0	2.0733471432075383
2L_20806	1.8307129652144853	0.0	0.6321063769293308	0.3134152901780537	1.8968180308487101	1.183487415504916	0.0	0.45284877427648684	2.9569590219444057	1.9440773702356544	1.6888745221962869	2.57999833074108	0.0	1.1357601347284103	0.4189068232674422	1.0001117124782837	0.0	0.6560929416012329	0.5993188142357396	1.3230214396285802	5.080905803563035	0.6224471497242465	0.9127491246051332	2.182309598261354	1.1728982162446637	0.0	0.6124537321828023	0.0	4.1941857680372	1.7572033476129534	2.497550995152316	0.8832298585392562	1.3259412110815536	0.8051150569800054	0.0	2.0884366240150474	0.41600630865246946	2.2197676524802796	0.0	0.0	1.480756897772838	2.196370357416666	3.542684275047453	0.0	0.0	2.6328532483406177	0.0	3.182294021564242	2.689222430158876
2L_20807	0.0	3.2811072205686047	0.0	1.2816914225364928	1.55138276685238	0.8066324546954882	0.0	1.8518955771640904	3.0230728477421804	0.0	2.58995339810519	5.2753675942081735	0.0	0.0	1.7130921784922133	0.0	0.0	1.3415246830480245	2.450875268830381	0.0	0.0	2.5454570909116363	0.0	3.3466548790044817	0.0	0.0	0.0	0.0	0.0	3.5929843387800977	0.0	0.0	0.0	1.6462328020116965	0.0	2.1351313986551874	4.253076782071069	0.0	0.0	0.0	0.0	2.6945740709220876	3.6218941691578506	0.0	0.6590671826723329	3.230064579757831	3.867772462813785	1.3013784200224878	0.0
2L_20808	0.0	0.0	0.0	0.0	0.0	0.0	0.0	0.0	0.0	0.0	0.0	0.0	0.0	0.0	0.0	0.0	0.0	0.0	0.0	0.0	0.0	0.0	0.0	0.0	0.0	0.0	0.0	0.0	0.0	0.0	0.0	0.0	0.0	0.0	0.0	0.0	0.0	0.0	0.0	0.0	0.0	0.0	0.0	0.0	0.0	0.0	0.0	0.0	0.0
2L_20809	0.0	0.0	0.0	0.0	0.0	0.0	0.0	0.0	0.0	0.0	0.0	0.0	0.0	0.0	0.0	0.0	0.0	0.0	0.0	0.0	0.0	0.0	0.0	0.0	0.0	0.0	0.0	0.0	0.0	0.0	0.0	0.0	0.0	0.0	0.0	0.0	0.0	0.0	0.0	0.0	0.0	0.0	0.0	0.0	0.0	0.0	0.0	0.0	0.0
2L_20810	1.552077556694677	0.0	0.0	1.0628533190145735	0.0	2.6756268057136405	0.0	3.071399755117297	0.0	3.955650825208097	2.863653988125	0.0	0.0	0.0	1.4205959996869006	0.0	0.0	4.449882200493447	4.0648175811490015	0.0	0.0	2.1108415566443277	7.738282615081417	1.850161010261918	0.0	0.0	2.0769518986248086	0.0	2.8446629145562823	0.0	0.0	1.49760368434468	2.2482646207458616	2.7303046064334167	0.0	3.5411510971991085	4.23227934059395	0.0	0.0	0.0	0.0	1.4896653719984916	3.003485996021282	0.0	1.093073933771962	0.0	0.0	0.0	0.0
2L_20811	0.0	0.712675119421188	0.0	0.8351719644129885	0.0	1.5768463451540042	0.0	0.6033633524702087	0.0	1.0360942603330845	0.5625525846028457	0.0	0.0	0.0	3.906980160522187	1.3325215611982513	0.0	2.6224810086481556	0.0	0.8813788361022289	0.0	3.3173264041019404	0.6080610162475119	1.4538248860655607	1.5627375849484615	0.0	0.816016644128287	0.0	1.1176437387641878	0.7804166004288077	3.3276688091030375	4.118769787011354	0.0	1.0727133372058284	0.0	0.0	1.1085509127780502	0.9858526205540018	5.257880642954676	0.0	0.0	1.1705535776126477	0.5900219848091759	0.0	1.7178376134975308	2.104765104004863	0.0	0.8480003473409422	0.0
2L_20812	0.0	0.0	1.3920056281571558	0.6901937139089079	1.6708462188645639	0.43437339118955237	1.9182331998019233	0.4986249668601381	1.627931528223164	1.7124754564806686	0.9297971535933777	0.0	0.0	0.0	1.8450079826576629	1.1012079480344374	0.0	2.1672421778269886	1.9797027674264986	0.7283794932911514	5.594508877646413	2.7414687377640536	3.517550112777682	2.4029082398426813	0.6457302828518188	1.0957361072988625	0.6743635828559513	5.367551113847369	0.0	2.579773530710946	2.7500157954032245	0.4862555492698922	2.1899608544497267	0.0	0.0	0.0	0.9161165653892169	0.8147175797804042	0.0	0.0	1.6304391245389729	0.0	1.95039815671771	3.02653758954642	1.419636641162421	0.5797990138314534	1.0414020854493322	2.1023856190096026	2.9610623265125917
2L_20813	1.5144327332519831	0.0	0.0	1.0370743717144189	1.8829407140425012	1.9580481653741375	0.0	1.4984522860949996	0.0	1.2865695328112219	1.3970987846637672	0.0	0.0	0.0	2.079210288209734	0.0	0.0	0.0	0.0	1.094451731668891	0.0	1.0298221033807515	2.2651783941244292	2.7079294945423937	0.9702643097006056	3.292872166586403	2.026576524542855	0.0	0.0	1.9381638514029156	1.0330327724481896	0.7306400479884384	0.0	3.9961237599528463	0.0	0.8638155857382319	0.6882712724862526	4.89672800634616	0.0	0.0	0.0	0.7267671616072165	1.4653190127706217	0.0	1.0665620013822645	1.7423940145280814	1.5647946246175055	2.106008019678539	1.483082111582649
2L_20814	0.0	0.0	1.7277389759598945	2.2844248258040407	0.34563870489868553	1.7971283614028009	2.380885678361551	0.4125911429306902	3.3676118048803025	0.3542503147602609	1.9234198836377132	2.3506400381461865	0.0	3.104377876464801	0.7633331690894798	0.0	0.0	1.1955343682954807	1.0920803967746497	0.0	4.629220286539478	0.5671124567555486	2.910624452854578	0.0	1.0686291827882737	3.626701773139831	1.1160148804960106	0.0	3.057062751180695	2.1346538586723596	1.1377610784791754	1.2070679137448581	2.416133733002122	0.0	0.0	0.0	2.2741435300673425	0.6741444567528242	0.0	0.0	0.0	0.80044642498014	2.4208083974938344	0.8347774287202336	1.4683618532277176	0.0	1.7234326607895891	2.319513978319039	2.4501542657961655
2L_20815	0.7277031570746537	0.0	0.0	1.494980155633414	0.0	0.0	1.3849834279807927	0.7200243598641429	2.3507654738843473	1.2364242930914113	1.3426455649328906	0.0	0.0	0.0	0.0	4.770498474156063	0.0	3.1295407680581544	0.9529100443389044	2.103588922542806	0.0	0.0	2.9025212896308443	0.0	0.9324473591505629	0.0	0.9737944133024992	0.0	0.0	0.0	1.9855387257983927	4.212976050495046	0.0	0.0	13.62270687272373	3.3205902913743266	3.9686715711950904	0.0	0.0	0.0	0.0	1.3968814760734807	0.0	0.0	0.0	0.8372412966255492	1.5038053041318404	1.0119622028069404	1.4252776120100732
2L_20816	0.0	0.0	0.0	0.0	0.0	0.0	0.0	0.0	0.0	0.0	0.0	0.0	0.0	0.0	0.0	0.0	0.0	0.0	0.0	0.0	0.0	0.0	7.814710097699506	0.0	0.0	0.0	0.0	0.0	0.0	0.0	0.0	0.0	0.0	0.0	0.0	0.0	7.1234660506293235	0.0	0.0	0.0	0.0	0.0	0.0	0.0	0.0	0.0	0.0	0.0	0.0
2L_20817	0.37554706410261657	0.4389044365908836	0.0	0.25717235701654145	0.9338583900250227	0.9711084866724423	1.429501727874476	1.1147527606573429	0.0	0.6380836866535641	1.3858029751249752	2.117013025875298	0.0	0.9319459516081473	0.3437332462267456	0.8206398808168289	0.0	2.1534235693178703	0.9835399668842094	0.0	0.0	1.0214957957020667	2.995818660999377	0.8953451230886901	2.40604884529385	0.0	3.015286901533394	0.0	1.3766126587105338	1.4418700708770456	0.0	0.7247326841612788	0.5439993472007835	1.9819071694500898	0.0	1.2852472085180358	1.0240597024075677	0.607142128572303	0.0	0.0	0.0	1.081336666205176	2.180207444558142	1.5036200027471138	0.7934539834775374	0.4320766068367309	0.0	1.5667354080531035	0.735545555241641
2L_20818	0.3713726915102123	0.43402581863345757	0.5129084700473764	0.5086275438497978	0.6156520925398974	0.6402094560473162	0.0	0.36745392936124455	0.0	0.6309911027730545	1.027799369177859	1.046740742415526	0.0	1.8431739159925564	0.0	0.811518103670464	0.0	3.726602790565349	0.9726074828529302	2.683839806110824	0.0	0.5050707078788202	0.37031485057351404	0.8853929639591941	2.379304542606302	0.8074857155776914	3.4787324214681123	3.9555334748886914	0.6806554984712477	1.9011240586108942	2.026581452969732	1.0750154372216785	0.5379525525848621	0.6532924633568258	0.0	0.0	0.6751178823334343	0.0	3.2020985272908455	0.0	1.2015268041405576	0.7128780855858617	0.3593289115754791	1.486906597880385	1.3077239827790537	0.4272738832427969	0.0	0.516440149131389	0.727369639358495
2L_20819	0.0	0.40044699495364705	0.0	0.9385541723144163	0.8520323670055578	0.8860185563001	0.0	1.0170765112078781	0.0	0.5821738710004	0.3160942284481265	0.0	0.0	1.7005749984184653	0.3136148419603863	1.4974684547039003	0.0	1.4735531108327078	0.8973607722327861	0.4952403931535194	0.0	2.3299771410602643	0.6833301740701618	0.40844684411503657	0.878090945986694	2.23504142649284	0.4585138502361713	0.0	0.6279959330983372	0.4385104431700551	0.46744825885339986	1.3224611160064215	1.9853333498777779	0.6027498654360924	3.207145005930011	1.1726319889159698	0.934330109915217	0.0	0.0	0.0	1.108569530700392	0.3288627944300377	0.9945872572287099	0.6859353215122898	1.2065506627727578	1.5768697180777704	0.7080709753351971	1.9059410469562883	2.0132879690340206
2L_20820	0.9078654832660267	2.1220572680302277	0.4179556069288011	0.4144671928907935	0.2508393397858409	0.5216898284777748	0.0	1.1977141266578497	0.9775867225735478	0.7712670526823986	0.2791755477061318	0.0	0.0	0.7509769459089329	0.5539714894695144	0.0	0.0	0.0	0.7925522282011482	0.8747961560932024	3.359550142797679	0.0	1.2070392841194852	0.7214834131865162	1.1632995736041742	1.3159976956880348	0.8099221292269634	0.0	0.0	0.0	2.4771117966380394	0.29200059124279715	0.876726740713546	0.5323508266476724	0.0	0.3452242488688469	0.8252036788350192	0.9784896659749397	0.0	0.0	0.9790925554795454	0.5809055812624025	1.171230674437665	1.8174615526610391	0.42625193603629347	0.0	0.6253708058021653	0.8416669584445456	0.0
2L_20821	2.2431085536682787	0.0	1.5489956621925476	1.2800559701912853	1.8592838224644246	0.6444825462525788	0.7115236810023035	0.36990650760982763	2.4153722988438697	0.3176013324519261	0.6897729570925353	1.0537272334328263	0.0	0.0	3.4218125080797543	1.6338691934126968	0.0	0.5359251531218551	0.4895495850088168	0.5403506292004832	0.0	0.0	0.37278652409520613	0.4456512680784007	0.4790370512165338	2.438625883087398	0.0	0.0	2.7407941862273724	0.4784532868353291	0.5100269773669408	1.0821906482278694	1.0830862542815753	1.3153057526870053	0.0	0.0	0.6796239694946704	0.0	3.223470994885641	0.0	0.0	0.7176362039427363	0.7234545184762687	0.748415492140814	1.8430333759653283	0.8602514618253091	0.7725674285263106	0.0	2.19667344560092
2L_20822	0.36054508937227725	0.42137152554948315	0.49795430412778224	0.49379819099995514	1.494255930776502	0.932315625883369	0.6861987184827213	1.0702217435239276	0.5823507426311375	0.6125941641461989	0.0	0.0	0.0	1.7894350324138262	1.3200085510153934	2.3635733636627068	0.0	1.5505505850072303	1.4163757588233128	1.042236313952011	0.0	0.49034505679715823	1.4380723617879438	1.2893681709152065	2.7719213240026765	0.7839429665812953	2.4123627220869373	0.0	1.3216211269066862	1.3842717018965354	0.4918738021028392	0.6957817950363204	0.0	0.6342453146712992	3.3747277438392653	1.6452072685586165	0.3277171999816216	0.582888628169282	3.108739350236171	0.0	2.3329910835413776	2.7683747238805747	2.0931147200595115	0.721777454934742	0.7617578853113579	0.4148164470407161	1.4901395232537018	2.5069150745416153	2.824650897864719
2L_20823	0.0	0.0	0.0	0.0	0.0	0.0	0.0	0.0	0.0	0.0	0.0	0.0	0.0	0.0	4.980203690330935	0.0	0.0	0.0	0.0	0.0	0.0	0.0	0.0	0.0	0.0	0.0	0.0	0.0	0.0	0.0	0.0	0.0	0.0	0.0	0.0	0.0	0.0	0.0	0.0	0.0	0.0	0.0	0.0	0.0	0.0	0.0	0.0	0.0	0.0
2L_20824	1.2455193996496852	0.0	0.573401925965325	0.5686160987272211	0.34413166890610347	0.7157170461326873	0.0	0.8215843687658435	2.011757110907566	0.7054114617441078	0.3830066975615189	1.170195449554571	0.0	0.0	1.14000738496784	0.907230179991746	0.0	0.5951608306088358	1.0873187643492097	2.4003018139500862	0.0	1.693919287117456	1.655962113573996	0.9898179897934917	1.0639698011323404	2.708166611826293	2.222297780346754	0.0	0.0	1.0626732256983502	0.0	1.2018049186990991	4.209798305556182	0.0	7.772100258538915	0.0	0.0	3.356025434914048	0.0	0.0	2.686474581047647	1.992390899762535	0.0	0.0	1.4619595778702827	0.47766742386506694	0.0	2.3094005535171247	0.8131570766580253
2L_20825	0.8699859123181218	1.01675851893667	0.0	0.3971740589099685	0.9614935070944398	0.7498844428073634	2.2077061860975995	0.8608057331039114	0.9367981186470742	0.4927245888564372	0.0	2.452118102835458	0.0	0.0	1.0617154205060617	0.0	0.0	0.8314307080867154	1.13922594154176	0.8382963621584472	0.0	0.0	1.1566770542049518	1.382760809862265	1.4863497724361339	0.6305446550148319	1.1641936864379352	0.0	0.5315062275255913	2.597942333177123	1.18687867643088	1.6789033537605504	1.6802927910188348	1.0202782860038988	0.0	0.9924605747517831	0.5271820466888762	1.875326775690664	0.0	0.0	1.8764822450533816	1.3916700254622734	0.5611812573653285	0.5805434013956612	0.6127006472079477	0.6672941901230584	1.1985559558133168	1.2098241593173882	1.1359681774418644
2L_20826	0.0	1.6054467886167614	1.8972310418871936	0.3135660068359898	0.3795460363722762	0.7893710244315069	1.742967843724806	0.9061330847629055	0.0	0.7780048990190486	0.42242166908263695	1.290619506397407	0.0	1.1363063045455433	0.8382165384062644	1.0005926510272034	0.0	1.969225340227985	1.7988210526820723	0.6618288302830635	0.0	0.0	0.4565940259055013	1.0916795189186694	1.7601933678026132	3.9824830483119995	1.8382447556715367	0.0	0.0	0.0	0.6246880073833125	0.0	0.6632894180464469	1.6110044491915376	0.0	0.5223602303754877	1.2486190793240626	0.7402783683554094	0.0	0.0	1.4814689712990572	1.3184559351590404	1.3291454618122551	1.8333390319621579	0.0	1.5804716085133896	0.0	0.0	0.0
2L_20827	0.0	0.0	0.0	0.0	0.0	0.0	0.0	0.0	0.0	0.0	4.392129304286718	0.0	0.0	0.0	0.0	0.0	0.0	0.0	0.0	0.0	0.0	0.0	0.0	5.675368898978434	0.0	0.0	0.0	0.0	0.0	6.093102607847917	0.0	0.0	0.0	8.375209380234505	0.0	0.0	0.0	0.0	0.0	0.0	15.403573629081947	4.569548528605374	4.606596646397642	0.0	0.0	0.0	0.0	0.0	0.0
2L_20828	0.4499998020000871	0.5259178634102954	0.0	1.2326285656246518	0.3729990466144369	0.0	0.0	0.44525135863999576	0.7268375762234566	1.1468770232822152	0.4151350949231303	1.268356929845656	0.0	0.0	1.2356365488770042	1.9666658013337142	0.0	0.0	1.178528159751849	0.6504125957342299	4.995663763852976	3.060021963613646	0.8974359894806143	0.0	0.0	2.9353403233570905	1.2043572682479395	4.792999919477602	0.8247640350095837	0.575907618889217	1.8417373034313778	0.43420598315002895	1.3036959780979076	0.0	4.212030232268195	2.566748816318116	0.4090269967634512	2.1825267490478364	3.8800475538628203	0.0	0.0	0.0	1.3062183307365713	0.0	0.3169191202122395	0.5177364067270941	0.9299287525786925	0.6257809746563712	1.762737008804519
2L_20829	0.0	1.1320876897011038	0.668920303764737	1.6583431109243154	0.8029155469340268	0.4174712729667646	0.0	0.0	0.7822931390075453	0.4114601188988076	1.3404260338616636	0.0	0.0	1.20190689740715	0.4433039907466498	3.175074900016891	0.0	0.0	0.6342231907515037	0.7000371579723451	0.0	1.97609556714338	0.9659077079048727	0.577351871717033	0.6206039519066691	0.0	1.2962461747775382	0.0	0.0	1.8595430135853253	1.9822564262771083	0.46733461869046855	0.0	2.556015070264854	0.0	0.5525168357405018	1.7609381996977875	0.0	4.176083735490197	0.0	0.0	0.9297148583123853	1.4058789358283748	0.0	1.0232973423740062	1.114476334317936	1.000879572968725	2.0205786506198598	0.9486143211165722
2L_20830	0.7096698945646985	1.2440941296547625	0.0	0.4859776494991174	0.2941181228381399	1.2234000710306083	1.3506620573973296	0.3510906930807643	0.0	0.30144609418858054	1.3093733718760479	1.0001279163605026	0.0	0.8805474046217467	0.6495514408853464	1.5507601399747115	0.0	0.0	0.9292959143040479	2.5643246740704875	0.0	1.447737613193175	0.7076484269576969	0.845965179650223	0.9093403163394905	2.314581749291449	2.3741568656722936	0.0	1.9510348776749908	0.9082321755689087	0.9681674763209229	1.369524666063665	1.541990324010717	1.2484008765022552	6.642560813474567	0.40478781407334696	1.6126348521547655	3.4419426875239214	0.0	0.0	1.1480211387428318	1.0216989443499997	0.6866549873519868	0.7103462860006162	0.24989784176228758	0.0	0.733269700188751	1.4803270456935511	0.6949788542258918
2L_20831	0.920889343358012	0.5381248544372269	0.0	0.3153097249591107	0.7633133294353467	0.0	0.0	1.3667580389974339	0.0	0.0	0.4247707257530675	2.595593098214128	0.0	0.0	0.8428778005879242	0.0	0.0	0.0	1.205882778546863	0.0	0.0	1.252419047390034	0.9182662252132398	2.7443756764886045	0.5899938923832261	1.0011573378825922	1.8484671032006579	0.0	0.0	1.1785498274367343	0.0	1.332852795472139	0.6669779230307478	0.8099815648195847	0.0	2.626325191164958	1.255562560664598	0.0	7.940213369413663	0.0	5.958829256898238	0.8838585161712521	0.8910244964018649	0.0	0.6485501531616041	3.178520996038291	0.951513172367753	0.0	1.8036516008850878
2L_20832	0.0	1.6617852647728004	1.9638088360400292	0.3245696919937485	0.7857301967507698	1.225607550003971	0.0	2.34482796137937	0.0	0.8053067135441073	1.311735979378811	1.3359100366119503	0.0	0.0	1.3014469574035543	0.0	0.0	0.0	1.2412969567122512	2.0551613527729677	0.0	1.2891998954716726	1.4178505876612595	1.1299888300604148	1.2146414827760192	1.0305591711006474	1.268501732012265	0.0	0.8686912384670379	1.8197419436081383	1.9398288372627153	0.9146638729173332	0.0	0.8337689776241418	0.0	1.622072820904669	1.2924357269558926	0.0	0.0	0.0	1.533456807275455	0.45490776790496507	0.4585959827175352	0.0	1.0013950100086093	0.5453112178369991	1.9589141268855281	1.3182205498983388	0.0
2L_20833	0.0	0.9399005058920483	0.0	1.1014535662422986	0.0	0.0	0.0	0.0	0.0	2.049655220663148	1.4838274676644319	2.266759513136325	0.0	0.0	2.208282886337619	0.0	0.0	0.0	0.0	1.1623927808898906	0.0	0.0	3.2077272867246283	1.9173543577629846	0.0	0.0	0.0	0.0	0.0	0.0	0.0	1.551993007340306	0.0	2.8294626284576037	0.0	0.9174392728596509	0.7309975719184653	0.0	0.0	0.0	0.0	0.7718831973995565	0.0	0.0	0.0	1.8505578321529241	0.0	1.1183720797068255	1.575148441989173
2L_20834	0.90170414870472	0.5269139199697846	1.2453573079559404	0.9262223170673874	0.7474109684054435	0.0	0.858073302799653	1.3382839131849873	0.7282141625420617	0.7660327592377423	0.831842671266424	0.0	0.0	0.0	0.4126589232045045	0.0	0.0	1.2926149289785653	2.36152044132094	1.9549333133148163	5.005125248254212	0.6131634919513708	1.7982713577092613	0.5374402366456851	0.5777023529585755	1.9605997866867433	0.6033191239613258	0.0	0.0	0.0	1.2301502948424228	0.0	0.0	0.7931069488858433	4.220007562253552	0.5143220166031376	1.2294050073174188	0.0	0.0	0.0	1.4586717451782147	0.0	0.4362307430300797	0.0	1.2700773832748082	1.0374339362069425	0.0	2.5078646635850026	2.649113288799973
2L_20835	0.707035144631286	0.0	0.48824849348486093	1.4525201660637255	1.172104670705251	0.0	0.672823766665256	0.3497872191877598	1.1419998598766172	0.3003269328958812	0.32612803447460315	0.0	0.0	0.8772782477454826	1.2942797784413047	0.0	0.0	1.5203282327841452	0.4629228858427535	0.0	3.9245682288148864	1.4423626823849582	0.3525105910044514	3.3712976567163517	0.45298213085149863	1.5373256912873219	0.4730684944519473	0.0	1.9437913845334465	0.9048602350618773	0.9645730175263401	0.682220055946138	1.0241769777817606	0.6218830057720072	0.0	1.6131399280725105	0.6426590868026455	0.0	0.0	0.0	0.0	1.696509570672127	1.368211367038468	0.7077090248682583	0.4979401213061806	0.8134622139480461	1.4610946652730747	2.458051870007205	0.0
2L_20836	0.3414125424998869	1.5960447457528653	0.4715300527793019	1.1689862158756557	0.0	1.177122298533753	0.6497851615320427	1.0134297686076348	0.0	0.0	0.944882604005748	0.9622958994454675	0.0	0.0	1.8749422283425894	0.0	0.0	0.4894232215852869	0.8941432721530702	0.0	0.0	0.4643245948373234	0.6808800838081679	1.627929408097077	0.8749425381488071	0.0	0.4568698421679169	3.6364244638273955	1.8772327336826238	0.43693815760831245	0.9315444326666177	0.9882895593533108	0.9891074541610515	1.8017660911225182	0.0	0.389475833297177	0.9309800557383966	0.5519572846880867	0.0	0.0	0.0	1.6384182605254118	1.3213615335669104	2.050427671368935	0.9617796462805288	1.1784118716040133	1.411064353141996	0.0	2.6747590610472303
2L_20837	0.0	0.6641851381534976	0.0	0.0	0.0	0.0	5.408089571808018	2.2492435091190237	0.9179279685400383	1.9311980752135025	1.0485536984271484	0.0	0.0	0.0	1.0403290311046416	0.0	0.0	0.8146829991055595	0.0	3.285641426615651	0.0	0.7729043837668129	1.7000667446203939	0.0	2.9128197420435966	0.0	1.5209907368622146	0.0	1.0415999391705635	2.181952590097732	0.0	1.0967231994574291	0.0	1.9994531495635945	0.0	1.94493840477319	0.5165628917645256	2.756327425237375	4.900137644866445	0.0	0.0	0.5454549123969411	0.0	0.0	0.8004784940245883	1.9615581676535918	0.0	0.0	0.0
2L_20838	0.9524376904547982	0.5565602395479796	0.0	0.6522235671072177	0.7894633484732667	1.2314306416393987	0.9063519957553725	0.0	0.7691864522574816	0.8091328769742995	0.0	0.0	0.0	1.181769922631887	0.8717535842039646	1.040626365496909	0.0	1.3653427006765342	0.0	0.0	0.0	0.0	1.4245870620712526	1.7030364288007305	1.2204124725666532	0.0	0.0	0.0	0.0	0.609462626441402	0.0	1.8380192254972971	2.759310517284494	0.8377303706161047	0.0	1.0865197289980764	1.2985763318101466	0.7698969077244682	0.0	0.0	0.0	1.3712073604217176	1.3823245750630582	0.0	1.0061528257600882	0.0	2.9523319436706874	0.6622418316443518	0.0
2L_20839	1.3792498005173772	1.2089540456015047	2.8573543013611578	1.4167528760791759	0.2858106038877959	0.0	0.656255953471978	0.0	1.1138789145673251	0.0	0.9542920813224808	0.0	0.0	0.8556758864032074	0.6312045234893453	2.260437173070146	0.0	1.4828912167315207	0.9030474691417392	0.49837879868681173	0.0	0.0	1.7191513251321564	1.6441409086303627	0.0	0.0	0.9228390293726743	3.672637273081515	0.6319756284918628	0.4412893433168869	0.0	0.3327104328609311	1.4984360074172582	0.6065695730751045	3.2274691187686044	0.0	0.9402510865306493	0.5574538718070157	0.0	0.0	1.115594686154767	0.33094684255697077	0.0	0.6902821866676275	0.24283934758975148	0.39671563883198663	0.0	0.0	0.675348815975079
2L_20840	0.0	1.7812600223708446	1.0524988533024995	0.5218571518330859	0.6316654522898346	0.6568615627472264	0.7251904023660932	0.0	1.84632450334794	0.6474034363785961	0.7030218974448529	0.0	0.0	0.0	1.395015039308385	1.665252035062881	0.0	1.6386571008419746	1.9958107931451883	0.0	0.0	0.5182078011209664	1.1398406685119926	0.9084223927936669	2.9294294584598113	1.6569774907892765	1.0197759022059385	0.0	0.6983596230813442	1.4629297978026208	0.5198234139070022	0.735318015482562	0.0	2.0108545930935184	0.0	0.0	0.0	2.4640398031133635	0.0	0.0	0.0	1.0971304990649156	1.1060256053775848	0.7627908197209499	0.5366953648412155	0.8767748992673319	0.0	0.5298729661356069	0.0
2L_20841	0.0	0.5400835714516793	0.0	0.31645741869227895	0.0	0.0	0.0	0.45724429744345113	0.746415098902613	0.7851789310895955	2.1315842292097638	0.0	0.0	2.293568512790544	0.8459457857878316	0.0	0.0	0.6624612302845742	0.0	0.6679315955222668	0.0	0.0	0.4608043081147731	0.5508729821866958	0.0	1.0048014436987143	0.6183984420317011	0.0	0.0	0.5914198114873007	0.6304482947603001	1.3377042373386963	0.0	0.0	4.325482150681631	0.0	0.42004422477624975	0.7471045217156389	0.0	0.0	0.0	0.4435378334001819	0.0	0.9251221831995406	1.3018216129465638	0.0	0.9549765787219187	0.6426365165604859	0.9051083500680325
2L_20842	0.5117976785983253	0.598141466797197	2.473980440852005	0.35047595335417403	0.21211125574741957	0.44114405947468915	1.9481330991807222	1.0127942756057307	1.2399798263548782	1.0869801044813974	0.23607252374559087	0.7212693532796045	0.0	1.2700612525140862	0.9368832526825192	2.236745410170459	0.0	1.1005117159376767	0.33509346762092346	0.0	2.8408558248623743	1.0440752176844625	1.0206796848916848	1.2201814348784592	0.6557954149145452	2.7820389340784746	0.0	2.725608124056599	2.3450694679928503	1.3099924983279583	0.3491101078617571	0.7407523732965288	0.3706827048716974	1.3504771911154807	0.0	1.1676948122180344	0.930396264607861	0.4137083759728766	4.412889343710684	0.0	0.0	0.4912172565015182	0.24759992724523736	0.5122854766145265	0.9011030077520811	0.2944182307537036	0.5288173180479745	1.0675779702011943	0.0
2L_20843	0.35332080928838006	0.0	0.48797674107661326	0.48390390442704323	0.5857261466687557	0.6090898127292462	0.6724492821940137	0.0	0.0	1.2006391001930328	0.3259465160880681	1.9917204182214534	0.0	0.8767899667170528	0.9701695500644678	1.5441427961492167	0.0	0.0	1.3879956879600628	0.0	0.0	0.48051996103944156	0.7046287768983228	0.8423553096814002	0.4527300072165163	0.0	0.0	0.0	0.6475698323117919	0.0	0.4820180747137656	1.0227605124439272	1.5354104024054764	0.0	0.0	2.418363114803325	2.89035626210136	1.1424184541707412	0.0	0.0	0.0	1.0173391900420128	0.6837249196879617	0.0	1.2441574366773631	1.2195141780718344	0.0	0.0	0.6920132672783602
2L_20844	0.9998595530614467	0.7790284907078651	0.0	0.45646518110986406	0.5525138135359807	1.723658080474608	0.6343195014045737	1.648848223455077	0.5383228250923466	0.5662797296150198	0.0	0.0	0.0	0.0	2.1353691006844224	1.4565855217438357	0.0	1.4333230994064037	1.3092923972881938	0.9634393087669798	0.0	1.3598193507188958	0.9970114912885789	0.7945913754257521	1.2811767967607752	3.623369574275815	0.0	3.549873234026813	0.6108507868674411	0.8530770189496557	0.0	0.6431780611448801	0.0	0.5862939713149812	0.0	2.6614409147570126	0.9088216224901604	0.0	0.0	0.0	2.156608138478396	0.0	0.0	0.6672083508864731	2.1124983287791	1.1503642666795917	0.6887396711433368	1.3904296909760743	0.0
2L_20845	0.7371392150433013	0.8614996701963888	1.0180741762736387	0.5047884739426676	0.0	0.635377219007284	0.0	0.0	0.0	0.0	1.360055522906667	0.0	0.0	0.9146309116711662	0.33734687277256187	1.6107856921316583	0.0	0.0	0.0	3.7290154317845614	0.0	0.5012584846143971	0.7350395021254035	1.7574202125731555	1.8890766316214616	0.0	0.986421513300809	0.0	0.0	3.301855487124863	0.0	0.7112675520382902	2.6694607022016372	0.0	0.0	0.42045600892813106	0.670022159977908	2.3834470555371765	6.355858814765805	0.0	1.1924577998128079	0.0	1.069850198505355	0.0	2.336136142954089	0.8480977252831671	0.0	1.0250842209195907	1.443759051918081
2L_20846	0.0	0.5837095195259298	0.689796652085745	0.34201967543427264	0.8279737557158651	0.861000286024295	0.0	0.9883575923233475	0.0	0.424301386706035	0.0	2.8154663137198095	0.0	0.0	0.45713907464354236	2.182777254456931	0.0	0.7159723918181825	0.0	0.0	11.08924681281185	2.7170234356177185	0.4980263712932022	1.7861113765471073	0.6399723941508059	4.343862312596277	2.0050511247935803	0.0	0.0	0.6391925106580557	2.725494280311772	0.9638393499558995	1.4469555151613807	1.757190533487439	0.0	0.5697603456941132	1.3619215187277147	0.0	0.0	0.0	0.0	1.9174606991263041	1.4497550421393048	0.0	0.7034889676046144	1.1492580504951808	0.0	2.0836389337102776	3.912878584453566
2L_20847	0.36538740638226563	0.0	0.0	0.0	0.6057298408565989	0.3149457109181348	0.6954147411791508	0.7230636031329478	1.1803440608509856	0.0	1.0112346824911862	1.0298707841724515	0.0	0.9067340599779191	2.3410397239659995	1.5968782945595312	0.0	2.0951670990043976	1.9138646093898024	1.0562341155591946	0.0	1.4907919742915907	1.0930398429053991	0.0	0.0	1.5889434955803536	1.4668572407593863	0.0	1.339371218787628	0.4676210750458877	0.9969598705706817	1.057689785508973	1.0585651149866355	0.642763574845319	0.0	2.084129123303581	1.99271172329577	0.5907171400595065	0.0	0.0	0.0	0.7013888762249231	1.060613195640286	0.0	1.5439774175804268	1.2611629738693757	0.7550764545113251	1.0162337240006762	0.0
2L_20848	0.881666278733504	1.030409443496468	1.217682701112475	1.2075194652137793	0.0	0.0	5.034030043091298	1.7447256942263538	0.0	0.0	0.8133572785716144	2.485040058845749	0.0	2.187915703983757	0.0	0.0	0.0	3.791670458337125	0.0	1.2743269005311395	0.0	0.0	0.0	0.0	0.0	0.0	0.0	0.0	0.0	0.0	0.0	0.8507220929124641	0.0	4.652894100130282	0.0	0.0	1.6027798613915976	0.0	0.0	0.0	0.0	0.0	0.0	0.0	0.0	2.028759697471354	0.0	0.0	1.726829403069612
2L_20849	2.7796375290120325	0.406072687092204	0.4798749561034384	0.7138046099785887	0.2880007234578173	0.299488605237241	1.3225694694492733	0.6875766282665433	0.5612071925885181	1.7710576765299524	0.6410697762140802	0.979326131564827	0.0	0.8622327897472932	1.2720826795225884	0.759252843572731	0.0	1.4942543678175864	1.3649510596797554	1.506593379938293	3.857261275064001	1.8901679182649809	1.7323248985048165	0.4141849223848519	0.0	0.0	1.3948658892242147	0.0	0.6368183536144058	0.0	0.9480304406886322	0.6705198761871638	0.5033060918911098	0.0	6.504401365794198	1.5854743281384078	1.579093459499111	1.6851766469568408	2.9958695945899385	44.49962397817738	1.124143304439478	0.0	2.3533060773423458	0.0	0.9788007420092665	0.0	0.0	0.4831791798477946	0.6805239026875317
2L_20850	1.0781652172472365	0.0	0.49635679079127115	0.0	0.8936772779424214	0.6195497434630377	0.0	0.7111922059877193	1.741447417953011	1.221257737316559	0.9946320372040125	1.0129621677876612	0.0	0.0	0.6578868811533599	0.0	0.0	1.5455761823000924	0.0	0.0	0.0	0.488771955086354	0.7167294031858765	0.4284105604059961	0.46050476295471277	0.0	0.0	3.827887461639783	1.317381164808665	2.299717912001478	0.49029579594398875	2.4274236733037284	1.5617780843490314	2.5288422359643725	0.0	0.8199645963886217	0.9799974996997125	1.1620372651406483	0.0	0.0	0.0	0.3449366694550197	1.3909331259173854	0.0	0.5062093665741451	0.4134856526267337	2.228038392666367	0.9995490034896255	1.40779449353854
2L_20851	0.9171197505727757	0.0	0.6333240150259922	0.3140190277945778	0.3800943812358047	0.3952557296665828	0.8727429884482865	0.9074422103368467	0.0	0.3895644564194827	0.0	0.0	0.0	0.0	0.8394275423143882	2.0040764919923615	0.0	0.0	2.401893172198327	0.0	5.090693245515481	2.4945847242981842	0.0	2.7331417765366885	0.5875787957854618	0.0	0.0	0.0	0.0	4.108039321448149	0.6255905183499149	0.0	0.0	0.0	4.292153128571877	1.569344713314462	0.8336153384555384	0.0	3.9538553450391176	0.0	0.0	0.8802405063530698	1.3310657297561208	0.0	0.0	1.5827549770785425	0.0	0.637684826570133	0.8981342428678936
2L_20852	0.5058165105084644	0.5911512345159018	0.0	1.0391402569170372	0.0	0.0	0.962683036129013	0.0	0.8169924628360341	1.2891324203267822	0.0	1.4256803524852104	0.0	0.0	0.9259342850548882	1.105302745185163	0.0	0.7251003266939521	1.9870642119800102	0.0	0.0	0.6879156945558008	0.0	0.602960839200896	0.0	0.0	0.6768711765239416	0.0	0.0	0.0	0.6900604044375024	0.0	0.732701378394468	0.8897964812998147	0.0	1.1540484452226576	0.4597615538653188	0.8177470741009689	0.0	0.0	1.6365018463832082	0.9709532066093756	1.9576506332632737	1.012597215661436	0.0	0.0	1.0452744969224506	0.0	0.9906909722789806
2L_20853	0.0	0.0	2.2480296020538	1.114633352505027	1.349172619890852	0.0	0.0	0.0	0.0	0.0	1.5015826681322113	4.587766262484459	0.0	0.0	2.9796090454971402	0.0	0.0	0.0	0.0	4.705207017345746	0.0	0.0	1.6230551741375896	0.0	0.0	0.0	0.0	0.0	2.9832490565474856	2.0831120026830483	0.0	0.0	0.0	5.7266388924680385	0.0	0.0	0.0	0.0	0.0	0.0	5.266179018489555	1.5622388131984184	0.0	0.0	0.0	1.8727012592043268	0.0	0.0	3.1879927441285143
2L_20854	1.1872812731074618	0.0	0.8198861079809682	0.6097822735805244	1.2301527160787848	0.7675329077175741	0.5649160896237116	2.0558176820996312	1.438268370906017	0.7564812285739301	0.0	0.8366094961201398	0.0	2.209740299534717	1.0867028002592438	0.0	0.0	0.0	0.0	1.2870383908107517	0.0	1.2110361237543281	1.4798741846485195	0.7076519824162636	1.140998163449356	0.6453844684355363	0.3971976277451122	0.0	0.5440151801995883	1.1396077196723036	1.214811762487779	0.8592080988268029	0.0	0.5221452232066399	0.0	0.0	0.5395892301443035	0.4798656069186639	0.0	0.0	0.0	0.5697691432176276	0.5743886092765139	3.5652386380598258	0.20904016782079138	1.0244983509674541	1.2267638656212674	0.0	2.325406178697233
2L_20855	0.6734084731486453	0.0	2.3251366994368334	0.4611460475356724	0.5581796199689876	0.290222249877178	0.0	0.3331512994633066	0.0	0.8581300499523223	0.31061734825224313	0.0	0.0	0.0	0.3081809214313697	1.4715222191025952	0.0	0.9653475000009654	1.322718663031248	0.0	0.0	0.4579212500004579	1.0072354422247065	0.8027395896716313	0.0	0.0	0.9011386066522773	0.0	1.2342296308912868	1.292737469840435	0.0	0.0	0.9754670048285616	0.0	6.303151323535715	0.384104702639967	0.6120941479147545	2.177381707206611	0.0	0.0	0.0	0.6463293534095296	1.3031390796032931	0.6740503035652947	0.23712901639642814	0.38738692950301673	0.6958024188318647	0.9364586579723347	0.6594680888667542
2L_20856	0.0	0.0	1.4106702249412422	0.3497240607216094	0.423312406884499	0.4401976522674493	0.0	0.5053107400816471	1.649759518679361	0.0	0.0	0.0	0.0	1.2673365300629968	1.8697466254929762	0.0	0.0	1.464200981497844	0.668749151524514	0.7381459118120839	0.0	0.0	0.0	0.0	0.0	0.0	3.417028666683615	0.0	0.0	2.6143642189747025	1.3934445817684078	0.9855509362783171	0.0	0.0	0.0	1.165189701331002	2.321000603785097	0.8256416556691197	0.0	0.0	0.0	1.9606536995893264	0.9882749576610654	1.0223728927233324	0.7193358630936967	0.5875732028074717	0.0	1.4203835262782314	0.0
2L_20857	0.0	0.0	1.2934323257452403	0.0	0.3881317839371273	0.0	0.0	0.4633154044171286	0.756325700166626	2.3868126690584384	1.7279092419126503	1.3198147349660234	0.0	0.0	1.285766873579415	2.0464543081495643	0.0	0.0	1.2263415716916217	0.6768001242063588	0.0	0.636833683305284	0.4669226834868404	1.116374506806675	0.6000036240218891	1.018142795545218	1.8798278679217901	4.987454059313796	1.71645015793487	0.0	1.2776382703256437	1.3554657393835179	0.6782937520666762	0.0	0.0	0.5341765916232243	1.2768642121732914	1.5140485537202595	0.0	0.0	1.514981424055269	0.8988539028483646	0.906141459827419	0.0	0.0	1.0774824063285282	0.0	0.6511691872991794	0.0
2L_20858	0.930336669303551	1.8121514394661866	0.42830070581386515	0.6370889215588087	0.0	0.8019037837348894	0.0	0.30683988760209446	0.0	0.5269047997101813	0.28608560848635195	0.8740736894816508	0.0	0.7695648787827577	0.8515248127092462	0.6776526356655496	0.0	0.0	0.8121692187053942	0.4482244105434394	0.0	1.2652675085503613	1.2369155210818954	0.3696706659487663	0.7947287864833164	0.0	0.41498452688693055	0.0	0.0	0.39688015683751293	0.42307074136251377	0.2992280932569488	0.8984271908989325	1.0910547963177992	0.0	0.3537691252453434	1.1275051296550564	0.5013544592069937	2.673890449103966	0.0	0.0	0.0	0.30005514713549203	0.6208155865437726	1.092005957285619	0.0	0.0	0.862499620500167	0.607385036741632
2L_20859	0.718505626132567	0.4198612333432126	0.9923390433514226	0.7380424575160621	0.8933401048513282	0.6193159952104578	1.3674784497361756	0.0	0.0	0.3051992430692533	0.33141892505464765	0.0	0.0	3.5660425735558685	0.6576386687854469	1.5700678496970906	0.0	0.5149976853429032	0.47043304773343003	1.0385006999235091	0.0	0.0	0.3582294951407244	1.2847467796216034	2.301655101770442	0.0	0.4807432521434899	0.0	0.0	0.4597700515259699	1.9604432542593448	0.34664397673852526	0.5203962817685668	1.263944067947105	0.0	2.868793319547552	0.6530851727232316	0.0	3.097596915289088	0.0	2.324629108331552	1.7240326461442648	0.6952041722539357	0.0	0.25300919010341394	0.4133296497394948	0.0	0.4995859431703005	1.4072633505490895
2L_20860	1.1430967359329944	0.0	0.3946870699884372	0.7827857277496287	0.9474981784347519	0.0	1.0877856035491398	0.0	0.92316225167397	0.9711051545678941	1.5817992692509188	0.805475169133676	0.0	0.7091683554329103	0.26156531987032217	0.6244695131485802	0.0	1.2289928256314813	0.0	1.2391414038778186	0.0	0.7773117016814495	0.8548805013839945	1.3626335891905004	0.3661786823074764	0.6213665590459786	0.0	0.0	2.0950788692440323	1.828662247253276	1.1696026812907547	0.0	0.0	1.0054272965467592	0.0	0.9780144949572269	1.0390169569645409	0.9240149261675112	0.0	0.0	3.6983370057819798	1.0971304990649156	0.0	0.5720931147907123	0.2012607618154558	0.3287905872252494	0.0	0.397404724601705	1.6791498397195506
2L_20861	0.8294421437562581	0.9693747377841334	0.0	0.85199544148359	0.0	0.0	3.1572313859109182	0.0	0.6698555362756247	0.7046433743510939	0.7651793213043063	1.1689212820354566	0.0	0.0	0.0	1.812484684504416	0.0	1.1890255792694817	1.6292022556848298	0.5994220612254489	4.6040176499620635	0.5640249542688567	1.240619264203602	0.4943701131514315	2.125622594858034	0.0	0.5549695077553659	0.0	0.7601048336586582	0.0	0.0	1.200496333204	1.8022347711161841	0.7295478554211242	0.0	0.0	0.37696042036213534	1.3409484904138274	0.0	0.0	0.0	1.990221484584222	1.6050859395113732	0.0	0.2920735445858444	0.0	0.0	0.5767214905805232	1.6245433408668823
2L_20862	0.0	0.0	0.0	1.0101634565692346	2.4454406898099097	0.0	0.0	0.0	2.3826310012220517	0.0	1.3608456403676896	0.0	0.0	0.0	1.350171411011485	0.0	0.0	0.0	0.0	2.132103876953727	0.0	0.0	1.470933039303625	0.0	0.0	0.0	1.973989139901348	0.0	0.0	0.0	0.0	1.4233615187381274	0.0	0.0	0.0	0.0	1.3408228120084629	0.0	0.0	0.0	0.0	2.831633480158249	0.0	0.0	1.0388859153665355	0.0	0.0	2.051359476952566	0.0
2L_20863	1.0096218221679887	0.0	1.045803035547891	1.0370743717144189	0.0	0.8702436290551722	0.0	1.7481943337774997	0.0	1.5009977882797592	0.23284979744396117	0.7114229989538524	0.0	0.6263615534267614	0.0	0.0	0.0	0.3618293876743181	0.6610379287037542	0.7296344877792607	0.0	1.7163701723012526	0.25168648823604767	0.30088105494915485	0.3234214365668685	0.0	0.0	0.0	0.46261118570716475	0.0	1.0330327724481896	0.7306400479884384	1.0968670734215398	0.0	7.087599182091055	1.1517541143176424	0.9176950299816701	2.0403033359775664	0.0	0.0	0.0	0.9690228821429553	0.24421983546177026	0.0	0.3555206671274214	0.29039900242134686	1.0431964164116703	1.0530040098392695	1.9774428154435317
2L_20864	0.3170299920200381	0.7410302640094458	1.3135648249057497	0.4342004402966145	1.3139104089165115	0.546528065691799	1.8101389866950564	0.31368465952463165	0.5120653608419625	0.5386586274380263	0.29246740830942025	0.893571920610424	0.0	0.0	0.0	0.6927692418215646	0.0	0.9089404794415615	0.41514326386464334	0.45822309058552707	0.0	0.4311640735812536	0.0	1.1337510702137708	0.8124570464115276	0.0	2.12120857300869	0.0	0.0	1.6229339391637534	0.8650166215106365	0.30590306653752664	0.0	1.1153932918574339	0.0	1.8083038106639366	0.28816418350306733	0.5125383276161392	0.0	0.0	1.0257082489816514	1.2171262936188776	0.0	1.9039929333936942	0.6698194023996324	0.0	1.3102908210131603	2.6452189959171926	1.2418683238323165
2L_20865	0.0	0.0	0.0	0.0	0.9636947284934656	0.5010674741469225	0.0	0.0	0.9389428029846363	0.49385262134008295	1.0725590486658654	0.0	0.0	2.8851635656928662	0.5320730438387751	0.0	0.0	1.666668333335	2.2836681190795907	3.360862155246961	0.0	0.0	1.1593251243839926	0.0	0.7448762939246102	0.0	0.7779059766827351	0.0	0.0	0.0	2.3791917790358945	0.0	0.0	0.0	0.0	0.0	1.0567779305878666	0.9398100531105458	0.0	0.0	0.0	0.0	1.687398038973495	1.1637449685486285	0.8188044668731365	1.337643756574519	0.0	0.8083959355145797	0.0
2L_20866	0.9821553182384573	1.1478516750656889	0.0	1.0088610281827346	0.0	0.0	0.0	0.0	0.0	1.2515687371145783	0.9060607125913808	1.3841378357676166	0.0	2.4372861890690642	0.8989537347167752	2.1461912509655177	0.0	0.0	0.6430545606072493	1.4195699356097273	0.0	1.335741407943574	0.48967884315136145	0.0	0.0	1.0677634733064472	1.3142960183664982	0.0	0.900051932996534	0.6284788662040142	0.669952919728519	0.47384211467017084	0.7113513898027779	0.0	0.0	0.0	0.44636468548296165	0.7939189618334574	8.468468926223546	0.0	0.0	1.413991293018682	1.900607177471951	0.0	1.7292440906887538	0.5649975433906813	1.0148165242168712	0.6829048697126774	0.9618234942316559
2L_20867	0.0	0.0	0.3877627354272366	0.5767894836049897	0.2327188508436233	1.210008141902785	0.0	0.5555959751627486	0.0	0.7155511665237115	1.554048404878096	0.0	0.0	1.3934536106751925	0.25697645460943935	1.2270278153094911	0.0	0.0	0.3676493566320084	0.0	3.1168581820176606	0.0	0.839882597850942	1.0040458025614214	0.7195089897971467	0.0	0.37570691133902995	0.0	1.0291615498040863	0.0	0.0	0.8127199118491475	0.40669625381913205	1.4816823317531191	5.255878503010172	0.0	0.7655914419738723	0.9078041379891338	0.0	0.0	0.908363475104346	0.2694706488931372	1.0866216473885044	0.5620563934785946	0.5931896137718697	0.6460446626180341	0.0	0.39043271188939443	1.0997940470677758
2L_20868	1.109143367538945	0.6481317408131538	0.0	0.5696509998970072	1.1491933352302686	0.23900655872238186	1.583212710116075	0.5487197873513285	0.4478707953665796	0.7066953352548536	1.279012610450413	1.5631003282198068	0.0	0.6881039488358933	1.0151842117739238	0.0	0.0	0.3974960294121622	0.3630992408321073	0.8015568157097441	0.0	1.131334852942308	0.0	1.6526991552062997	0.710604175566984	0.0	0.7421141466548166	0.0	0.5082122009552357	0.7097382187359251	0.0	1.070215329464719	0.803325768682345	0.0	0.0	0.6326430396422986	0.2520387667884283	0.44828446913077286	0.0	0.0	0.8971213528877081	1.5968136966588378	0.0	0.0	0.5858481581558812	0.9570735905368647	0.573013756685065	0.3856006238709614	0.0
2L_20869	0.2817575324847416	0.3292919659642507	0.778279223081209	0.0	0.7006355815678194	0.7285827986264174	1.0724964139741777	0.8363531956344704	2.2754672455819414	0.4787279738156862	1.81949431158497	0.0	0.0	1.3984015151960099	0.5157778640674144	0.0	0.0	0.0	0.0	0.0	6.255851175802868	0.7663863263804084	1.1238198276318863	0.3358703298700064	1.0830957562791934	0.6126330447525377	0.37704097937751746	0.0	0.5164079591893118	1.0817758735637668	1.1531635253915653	0.2718685782942628	0.8162807189392433	1.4869435206807822	0.0	1.9285363498727504	0.5122066134939859	0.9110275881018339	2.429406901604891	0.0	1.8231778226461839	0.27042749096643726	0.5452400232457632	1.6921564655860217	0.19843197466166557	0.0	0.0	0.0	1.1036992190058772
2L_20870	1.0635140517857606	1.2429361864961115	0.0	0.7282879872100976	0.587688743586112	0.9166960416820468	0.6747024629608589	0.350763914699267	0.0	0.602331045238314	1.30815466992903	0.0	0.0	0.0	0.9734203043275281	0.7746583833995047	0.0	0.5081911262104858	0.0	0.5123875847258491	0.0	0.9642600856301526	1.4139795634705734	0.8451777958270191	1.362740918967064	3.083236596785109	0.4743894228616233	0.0	1.299479298645033	1.8147736732235045	0.0	0.6841249890882065	0.0	0.0	0.0	0.0	0.6444535555856014	1.7193695461597993	0.0	0.0	0.0	0.680498663976973	0.6860158818164768	2.8387405189615094	0.0	0.40786680440600565	0.7325872079138173	0.0	1.3886640024684893
2L_20871	0.0	0.0	1.3806795981117825	0.6845779645306466	0.0	0.0	0.0	0.0	0.0	2.547812893716711	0.9222318749158464	0.0	0.0	0.0	0.9149980533416414	0.0	0.0	0.0	1.3090632997558598	0.0	0.0	1.3595814120748504	0.0	0.0	0.0	4.347282676621944	0.0	0.0	0.0	0.0	0.0	0.0	0.0	3.5171482961614724	0.0	1.140417951775146	0.9086625985842128	0.0	0.0	0.0	0.0	0.9594852553502097	0.0	0.0	0.0	0.0	0.0	1.3901863961920014	0.0
2L_20872	0.0	0.0	0.0	0.0	0.0	0.0	0.0	0.0	0.0	0.0	0.0	0.0	0.0	0.0	0.0	0.0	0.0	0.0	0.0	0.0	0.0	0.0	0.0	0.0	0.0	0.0	0.0	0.0	0.0	0.0	38.77727496577905	0.0	0.0	0.0	0.0	0.0	0.0	0.0	0.0	0.0	0.0	27.28088673794253	0.0	0.0	20.01793607071936	0.0	0.0	39.52694156336959	0.0
2L_20873	0.9793773011387856	0.0	4.0578986388320075	0.0	1.2176898677852637	0.0	0.0	0.9690428129413536	0.0	0.41600956222939356	0.45174896418480004	0.0	0.0	2.4303923479583003	0.4482055262576053	1.070060384577562	0.0	2.1059419362324996	0.0	1.4155546953701523	0.0	0.0	0.4882937911393623	0.0	1.8823975872180687	0.0	0.6552892722069015	0.0	0.0	1.253402439259021	2.004173892548622	0.0	0.7093393390730709	0.0	0.0	0.5586259187790314	0.8902042943188097	0.7916733695011952	0.0	0.0	3.1686446138507476	2.3499863865288626	0.947615663954259	1.9606215052534364	0.0	0.5633994531419548	1.0119461252026296	0.0	0.0
2L_20874	2.0367905476624264	0.0	1.4065211948678855	0.0	0.0	0.8778059065803843	0.0	0.0	0.0	0.0	0.0	2.870420602730918	0.0	0.0	0.9321236853560573	0.0	0.0	0.0	2.667128969021297	2.9438995776976054	0.0	1.3850281229960375	0.0	1.2139826521879002	0.0	2.2143244649638514	2.725582865895872	0.0	1.8665248107810475	0.0	0.0	0.0	0.0	0.0	0.0	0.0	2.777008957705228	0.0	8.780941843822168	0.0	0.0	0.9774435355305612	0.0	0.0	0.0	1.1716900926572527	0.0	0.0	1.9946264762729207
2L_20875	0.3448748935284985	0.4030576598972058	0.952623916842791	0.9446729608336701	1.429311812090091	0.5945298968871128	0.6563747973606907	0.3412357388200764	1.1140806311400466	0.0	0.318154965902696	0.0	0.0	0.0	0.315659415359621	0.0	0.0	0.49438658638224015	0.45160550272272953	0.0	0.0	0.46903342810622783	1.3755701222317855	0.41110966309152003	0.4419077759683127	0.0	1.3845092247080621	0.0	0.6320900753640997	0.0	0.9409914605965943	0.6655413693194214	0.0	0.0	0.0	1.5737024253036243	0.6269475734527075	1.1151096465013213	0.0	0.0	2.231593426886193	0.33100677498046893	0.0	0.6904071924964338	0.7286499728747903	0.7935749631543144	0.0	0.9591832976261365	0.6754711174629413
2L_20876	0.8456479405259186	0.49415728196100583	0.0	0.8686418888305162	0.0	0.7289063256240313	0.0	0.8367245780481626	0.0	0.3592054146336838	1.560259077899367	0.0	0.0	0.0	0.38700517131790124	1.8478973515196	0.0	0.0	0.0	0.6111336823151113	0.0	0.0	0.8432391446451953	0.504029209500749	1.6253650569918003	1.8387152528785087	0.5658126064859326	0.0	0.774955905009005	1.0822562358522054	0.5768377936738891	0.0	1.837447173393765	0.0	0.0	0.48234817898127297	0.7686510880563612	0.0	0.0	0.0	0.0	0.4058213613326264	0.40911160269961294	1.6929078672137243	0.0	0.9729398193912354	0.0	0.0	0.0
2L_20877	0.0	0.71982030981642	0.8506450952144069	0.8435452926461071	0.0	1.061770404466571	2.344438312435792	0.6094125969484031	0.0	0.0	0.5681926654963413	0.0	0.0	1.5284275293030127	0.5637358640413412	0.0	0.0	0.8829245569219697	1.6130437167108105	0.0	0.0	0.0	2.4566294356286935	0.0	2.3676080907797763	0.0	0.0	0.0	1.1288490931955235	0.7882409583244393	2.5207736960289746	0.0	1.784360083864924	0.0	0.0	0.7026184340658647	0.5598325518444132	0.0	5.310595487693226	0.0	0.0	0.5911446996902165	0.0	0.0	0.0	0.7086224040326851	2.545574696580224	0.0	1.2063232569955893
2L_20878	0.3727537995819864	0.871279858270648	0.0	0.7657786391255911	0.0	0.3212951742621489	0.709434650817329	0.36882046384115524	0.6020701942802248	0.9500065692954267	0.34387389346539193	2.101266990450897	0.0	1.850028545940464	0.3411766082630313	0.0	0.0	0.5343516793898473	0.4881122697269354	0.0	0.0	0.0	1.1150760738349852	0.8886856760976212	0.0	1.6209773926335493	0.9976198784938892	0.0	0.6831868068429358	0.9540971004655183	0.0	0.35967111385612105	1.0799063181269024	0.0	0.0	0.0	0.6776285967128305	1.8078788807928055	3.2140068991872095	0.0	0.0	0.0	0.3606652297042585	0.0	0.7875523879848488	0.42886288378725035	0.0	0.5183607525437	1.4601493484558081
2L_20879	0.6540955390913168	0.38222297749482576	0.9033812929427943	0.22396033357906261	0.5421713773904505	0.2818988571707571	0.0	0.0	1.0564920565267624	0.5556796110287177	0.301709036873551	0.0	0.0	0.0	0.29934248525087187	0.7146599408590312	0.0	0.0	0.0	0.0	0.0	0.4447883548003761	0.6522323729146419	0.0	0.0	1.4222176711256747	0.0	6.966847212512179	0.0	0.0	0.892350136598728	0.9467077386351996	0.0	0.5753192086714413	0.0	0.373088819874919	0.5945396703770995	0.0	0.0	0.0	3.1743582955346623	0.3138965157894813	0.6328829327010327	0.6547189622128297	0.23032830443726557	0.0	0.0	0.45480080452443117	1.2811099126327878
2L_20880	0.6979656082332303	0.8157172065062747	0.0	0.23898131252169352	0.2892673566560925	0.0	1.3283861576051803	0.6906006046415474	0.5636753935454771	0.2964744708649646	0.0	0.0	0.0	0.0	0.3194193314304246	2.2877761603200324	0.0	2.001101506324156	0.4569847143182908	0.0	0.0	0.9492404581281254	1.0439662197586477	1.248019548978215	0.4471714749673855	0.7588027761558368	0.9340003590297381	3.717056195570682	0.0	0.4466265426313298	0.47609994918585247	0.3367344183050985	0.0	1.227811527247133	0.0	0.0	0.0	0.5641960296848356	0.0	0.0	1.12908731017643	1.0048484944706704	0.3376651380903531	0.0	0.737329146090268	0.0	0.7211761922142251	1.9412168478986715	0.0
2L_20881	0.0	0.0	0.0	0.0	0.0	0.0	0.0	0.0	0.0	0.0	0.0	0.0	0.0	0.0	0.0	0.0	0.0	0.0	0.0	1.8853055514707269	0.0	3.5479487534282055	0.0	0.0	1.6713799581486457	2.836155307864659	0.0	0.0	0.0	0.0	0.0	0.0	0.0	0.0	0.0	0.0	0.0	0.0	0.0	0.0	0.0	2.5038622074549997	0.0	5.2225048177606945	1.8372626256687636	0.0	0.0	1.8139075922916184	0.0
2L_20882	0.0	0.0	0.0	0.5583905041451003	0.0	0.3514230454517916	1.5519167762901878	0.0	0.0	0.6927258349433149	0.7522379454997591	0.0	0.0	1.0117529266976912	0.0	0.0	0.0	1.7533736223524277	0.0	0.0	0.0	0.0	2.4392736721142967	1.458026692094652	0.52241805585464	0.0	0.5455833824903961	0.0	0.7472492819868461	1.043562852981874	0.0	0.39339749961270015	0.5905846049358109	1.434418219693343	0.0	0.4651030182255734	0.0	1.3182692074460063	10.54615365956805	0.0	0.0	0.0	0.3944848337741504	0.0	0.5742674873638183	0.46907738669857896	0.8425301821693485	2.267869907724909	0.0
2L_20883	2.3462823351922406	0.0	1.0801620675166101	1.071146630333373	0.0	1.3482521932692555	0.0	0.7738413756732903	1.2632347525986318	0.0	1.4429993607512832	2.204388717497666	0.0	0.0	0.0	0.0	0.0	0.0	0.0	0.0	0.0	0.0	0.0	1.8645975848799783	1.0021415765490853	0.0	0.0	0.0	0.0	0.0	0.0	0.7546446491543829	0.0	2.7516088312885443	0.0	0.8921955639144367	0.0	1.2644015334661796	0.0	0.0	0.0	0.7506445221528335	1.5134609105207857	0.0	1.6524045791435698	0.0	0.0	1.0875996241255699	0.0
2L_20884	0.7971532700143862	0.0	0.0	0.0	0.0	0.0	1.5171626751886704	0.0	1.2875582346495054	0.0	0.0	0.0	0.0	0.0	2.1888714419621103	0.0	0.0	0.0	2.0877066438132377	0.0	0.0	1.084136705735701	0.0	0.0	1.0214377308066234	3.466543951010801	4.266923364776291	0.0	0.0	0.0	1.0875167110536612	0.7691752702766524	0.0	1.402295417368691	0.0	0.0	0.0	2.5774949635748414	0.0	0.0	0.0	1.5301962423123898	0.0	0.0	2.2456286592519006	1.8342908943231997	0.0	0.0	0.0
2L_20885	0.0	0.0	0.0	0.30470117346515924	0.0	0.7670546940679058	0.0	0.8805157709179728	0.0	0.7560099007056597	1.2314381226972106	0.0	0.0	0.0	0.0	0.0	0.0	0.0	1.747966532267462	0.0	0.0	0.6051407920566799	0.4436856433974252	0.5304083083157415	0.5701436305834167	0.0	0.0	4.739246649352619	0.0	0.5694488418549455	0.6070274352119619	1.2880091500170014	0.6445375443119562	0.0	0.0	0.5075925696569283	0.4044397781081601	0.0	0.0	0.0	0.0	0.42706061015003494	0.4305230510652001	0.8907543263937634	0.0	0.0	0.0	0.6187628702677016	0.0
2L_20886	0.29352638132928005	0.3430463005475293	0.0	0.4020101795409623	0.48660048251303845	0.2530050932961342	0.0	0.2904290613077161	0.47410243874501673	0.0	0.5415695812930602	0.0	0.0	0.0	0.26866080327001035	0.6414094999417601	0.0	0.420777239519533	0.38436584248380284	0.0	0.0	0.39919891954417236	0.5853805652715721	0.6997988778025195	0.7522240255539528	1.2764447439834776	0.0	0.0	0.0	0.3756536749597975	1.601773996736866	0.5664487425064496	0.0	0.0	2.7474278580393037	0.6696967318531607	0.266800593449896	0.0	0.0	0.0	0.0	0.8451692716286141	0.0	0.0	0.20672036324571477	0.0	1.213149963290082	0.40818512403603	0.574900047877676
2L_20887	0.0	0.0	0.0	0.0	0.0	1.338358781333321	1.477579140246936	0.768162963621876	0.0	0.0	0.0	0.0	0.0	0.0	0.7105875628274876	0.0	0.0	0.0	0.0	0.0	0.0	0.0	2.322431170494472	0.0	0.0	0.0	0.0	0.0	0.0	0.9935756392740182	1.0591428547522204	0.0	0.0	0.0	0.0	0.0	0.0	0.0	0.0	0.0	0.0	0.0	0.0	0.0	1.0935195407567855	0.0	0.0	1.0796188686285213	3.0411345378152155
2L_20888	0.0	1.0661961187795785	1.2599734775582974	0.0	0.37809148868797526	0.7863458899666196	0.0	0.0	0.0	0.0	0.0	0.0	0.0	1.1319515977496801	0.417502105776246	0.0	0.0	0.0	0.0	0.0	10.127736071197983	0.6203599017970276	0.909688408977715	0.5437479184649996	0.0	1.9836104189137254	1.8311999853504002	0.0	0.0	0.5837703097339321	0.6222939934628016	0.4401340648361491	0.0	0.0	0.0	0.0	0.4146113174378264	0.0	3.933020658191007	0.0	0.0	0.4378010566328502	0.4413505769003728	0.0	0.32124592017681375	0.0	0.9426247858474315	0.0	1.786803118864844
2L_20889	0.6051474935063135	0.0	0.0	0.0	0.5015989721233863	0.0	1.151732326350726	0.0	0.977431402153692	1.0281926835145294	0.0	0.0	0.0	0.0	0.5538834736624809	0.0	0.0	1.734987435654738	0.0	0.0	0.0	0.0	1.2068475079383414	0.0	0.7754098312351518	0.0	0.0	0.0	0.0	0.0	0.0	1.167816791033316	0.0	2.1290649838537035	0.0	0.0	0.0	0.9783342020941049	0.0	0.0	0.0	0.0	0.0	0.0	0.0	0.0	1.2505428919329606	0.8415332331572173	0.0
2L_20890	0.5051456663300712	1.180734428621947	1.3953287185161516	0.3459206956050083	0.41870874410405745	0.435410356844912	0.9614062681765871	0.0	0.0	0.42914089854379617	0.9320168284958552	1.423789529736556	0.0	0.0	0.4623531277495562	1.1038368264249705	0.0	0.0	0.6614762827678813	0.7301183302777882	0.0	0.0	0.5037067781806313	0.0	0.0	0.0	0.0	5.380364896347269	0.0	0.0	2.0674356148863633	0.9748327430721072	0.0	0.8886163798657299	0.0	0.5762589384964597	0.0	0.0	0.0	0.0	0.0	0.0	0.48876356990956404	0.0	0.7115128470759667	0.0	2.0877763824472284	0.0	0.0
2L_20891	0.955863725312549	0.7447496730642029	0.0	0.2181898983488174	0.528202096460531	0.0	1.2128163396438796	0.0	0.5146355399996099	0.5413622845943153	0.2939353725472122	0.0	0.0	0.0	0.2916297961545637	0.0	0.0	0.4567513351184089	0.8344539354307889	0.0	0.0	0.43332818972772125	0.0	0.37981387980447945	0.8165349636597032	0.0	0.0	0.0	0.0	0.4077699586982042	0.8693583479026926	0.6148769351483763	0.4615393491141329	0.0	0.0	0.0	0.5792210976419359	0.0	5.494516060882535	0.0	0.0	0.6116176715550108	0.6165764291648173	1.9135495316874553	0.4487875913462263	0.3665819764545863	1.975301228499093	0.0	0.0
2L_20892	0.4509588354402957	0.0	0.0	0.6176277634055797	0.0	0.3887040126226186	0.0	0.44620027226248216	0.0	0.0	0.41601982517515684	0.0	0.0	1.119085465452265	0.0	1.9708571326649957	0.0	0.6464605091173881	0.0	0.0	0.0	0.0	0.0	0.0	0.5778391520002423	1.9610640537449215	0.0	0.0	0.0	0.5771349853514484	1.230441592567936	0.0	1.3064743971845476	0.7932947554093778	0.0	0.5144438072772088	0.0	0.0	0.0	0.0	1.4590171564368408	0.43282486655035507	0.0	0.0	0.0	0.5188397994953972	0.0	1.8813438916024836	0.8832468649373341
2L_20893	0.4298869440325888	0.0	0.0	1.4719198898768413	0.0	0.3705410937483789	1.6363438514788866	0.0	0.0	0.7304113713363934	0.39658052408909417	0.0	77.8391842453491	0.0	0.7869396350410054	0.0	0.0	0.0	0.0	1.2426844718497794	0.0	1.1693013950350293	0.0	0.5124486590499714	0.0	2.80414452560885	0.5752641037500316	0.0	0.0	0.0	0.0	0.0	0.6227134739627929	0.0	0.0	0.0	0.39074542896228565	1.3899854329526626	0.0	0.0	0.0	0.41260031860996604	0.41594552111942584	0.0	0.30275433786415296	0.4945960436273278	0.0	0.5978115315453189	0.0
2L_20894	0.3870730004195871	0.0	0.5345924053664524	0.2650652484615613	0.3208398303398977	0.33363761083441434	0.0	0.38298856702529716	0.0	0.32883357469717717	0.0	0.0	0.0	0.9605483578465275	0.0	0.0	0.0	0.0	0.0	0.5594605904770856	0.0	0.0	0.0	0.4614121056080028	0.0	0.0	1.0359430811433497	0.0	0.0	0.0	0.0	0.3734877481079111	0.5606952621250351	0.6809113317263826	0.0	0.4415642679129376	1.055489177013979	0.6257759621931194	0.0	0.0	1.252323059274955	0.37150801045572146	0.3745200525526538	0.0	0.0	1.3360124837006475	0.7998899351449241	1.614820173625465	0.7581202257378784
2L_20895	0.0	0.7948872849829894	0.0	0.0	1.1275228323373547	0.8793734171278492	0.0	0.33648281245793965	0.0	0.0	0.6274470434695312	0.0	0.0	0.8439103429651633	0.31126273064568344	1.4862374412936212	0.0	0.0	0.4453152832205201	0.4915260902048681	0.0	0.0	0.6782051977646357	0.40538349278417385	0.8715052638917938	0.0	0.9101499927188	0.0	0.0	0.0	0.0	0.3281356644090933	0.0	0.0	0.0	1.1638372489991	0.30910754469695095	0.5497888810696693	0.0	0.0	0.0	0.0	0.0	1.3615816132018954	0.2395003065603924	0.7825215975960936	0.0	2.3645581113801453	0.6660627697554217
2L_20896	0.33581364169712025	0.0	0.0	0.4599262995700517	0.8350548220449462	0.0	0.0	0.0	1.0848092479554463	0.0	0.0	0.0	0.0	0.0	0.0	0.0	0.0	0.0	0.0	0.9707445265904643	0.0	0.0	1.004571268069642	2.0015407860971375	0.4302970796855974	0.0	0.44937753123128904	0.0	0.0	0.8595454216678421	0.0	0.324027459123774	1.4593302890082027	0.0	0.0	1.9154436590827484	0.0	0.5429056134703134	0.0	0.0	0.0	1.2892395778114263	0.6498461148153964	0.0	0.709505404728371	0.0	0.0	0.9339816909701156	0.0
2L_20897	0.2972836656360239	0.6948749291140713	0.0	0.40715611065591056	0.24641460588078315	0.0	0.0	0.2941466983709744	0.0	0.0	0.548501942464779	1.6758309482069362	0.0	0.0	1.3604989787822566	0.6496198619453855	0.0	0.0	0.0	0.4296825015840246	0.0	0.0	0.5928737289231908	0.7087566530101073	0.38092643442039076	0.0	0.0	0.0	0.0	0.3804622296501977	0.405569376007992	0.5736995693696293	0.43063076641510656	0.0	2.7825963070494852	0.3391345922778104	0.0	0.4806146946597171	0.0	0.0	0.9618216440263471	0.0	0.0	0.5951340176342971	0.0	0.6840650868776342	0.6143394444135227	0.8268201950501913	1.7467771670139065
2L_20898	0.0	0.5350202879693198	1.8967749767328939	0.0	0.37945479934430215	0.7891812717814031	0.0	0.0	0.0	1.5556357572212614	1.2669603762365533	0.0	0.0	0.0	0.0	0.0	0.0	1.9687519687519688	0.0	0.0	0.0	1.2451935528858604	0.0	0.5457085479786956	1.7597702443968917	0.0	0.0	0.0	0.0	1.1717505015092147	0.6245378419969223	0.4417210867045487	0.0	0.805308594253318	0.0	0.0	0.4161063101689725	0.0	0.0	0.0	2.9622256979003745	1.7575186648482208	0.0	0.0	0.0	0.5266972291512169	0.9460236732964006	0.6366117992177314	0.0
2L_20899	0.0	0.8666995319129168	0.0	0.0	0.6146931328941966	0.6392122450565881	0.0	0.0	0.0	0.0	0.6841322903873394	0.0	0.0	0.0	0.6787660792896523	0.0	0.0	0.0	0.0	0.0	0.0	0.0	1.478952144658084	0.0	0.0	1.6124558993311533	0.0	0.0	1.3591905748288777	0.0	0.0	0.7155606388983343	0.0	0.0	0.0	0.0	0.0	3.5967496892408266	0.0	0.0	2.399310534124914	0.0	0.0	0.0	1.0445496236278795	1.706433390396466	0.0	0.0	0.0
2L_20900	0.639704118933278	0.0	0.0	1.3141965291543987	0.0	1.6541790849566527	0.0	0.0	1.0332471019743596	0.5434535396406153	0.0	1.8030522428978222	0.0	0.0	0.0	0.0	0.0	0.0	1.6753547773160313	0.0	7.101662428157807	0.0	0.6378819461676117	0.0	0.0	0.0	0.0	0.0	0.0	0.0	0.0	0.0	1.853289008837872	0.0	11.975352329834733	0.7297602277902765	0.0	0.0	5.515741097731762	0.0	2.0696773435111786	0.6139803195976317	0.0	0.0	1.351563705144304	0.0	1.3219544779687693	0.8895885403915897	0.0
2L_20901	0.0	0.0	0.8219358232509206	0.4075378195096505	0.9865824782951855	0.5129678266579121	0.0	1.1776898436027887	0.0	0.50558162109691	0.0	0.0	0.0	0.0	0.0	5.201831044527674	0.0	0.8531258531258531	0.7793017456359101	0.0	0.0	0.0	1.1868590960881125	0.0	0.0	0.0	0.79638124362895	0.0	0.0	1.5232756519619792	0.811899194595999	0.0	0.0	0.0	5.570409982174688	0.0	0.0	0.0	0.0	0.0	0.0	0.5711935660756717	1.1516491615994104	0.0	0.41912553648068673	0.0	1.2298307752853206	0.0	1.165609847071988
2L_20902	0.0	0.0	1.3960693388550667	0.3461043053160514	0.41893098866037604	0.43564146637614604	0.9619165687435599	0.0	0.0	0.4293686803370785	0.9325115295725516	0.0	0.0	0.0	0.4625985381146038	0.0	0.0	0.0	0.6618273848287984	0.0	0.0	0.0	0.0	1.20496154967695	1.2952307531300546	0.0	0.0	0.0	0.0	0.0	0.6895109932874726	0.9753501702181117	0.7321180174244089	0.0	0.0	0.0	0.0	0.0	4.357845341811958	0.0	0.0	0.48509007734664267	0.0	1.0117910076871834	0.0	0.0	0.0	0.7028410522149052	0.0
2L_20903	0.0	0.8529160367704045	0.0	0.24987948312528868	0.0	0.31452328900274357	0.0	0.7220937918238981	0.0	0.309994479308318	0.0	0.0	0.0	0.0	0.6679713706134613	0.0	0.0	0.0	0.0	0.0	0.0	0.4962641483047691	0.36385793327092925	0.0	1.8702546379743423	0.0	0.0	3.886563644228628	0.0	0.46699387682298654	0.49781134752006073	0.0	0.0	0.0	0.0	0.0	0.331673165415391	0.0	3.146265807232699	0.0	0.0	0.0	0.7061270965928556	0.7304902312637108	0.0	1.6792952468051827	0.0	0.0	1.4293740220848292
2L_20904	0.0	0.0	0.0	0.7560121869164531	1.8301819887215034	0.9515924900320687	0.0	0.0	0.0	0.9378905434841226	0.0	0.0	0.0	0.0	0.0	2.412443382969356	0.0	1.582610278262452	0.0	0.0	0.0	0.0	0.0	1.316027570777608	0.0	0.0	0.0	0.0	0.0	0.0	0.0	1.0652520119947377	0.0	0.0	0.0	1.2594180858734223	0.0	0.0	0.0	0.0	0.0	0.0	2.136392647604703	0.0	0.7775082415873608	3.810539953511413	0.0	0.0	0.0
2L_20905	0.0	0.0	0.0	0.0	0.0	0.0	0.0	0.0	0.0	0.0	0.0	0.0	0.0	0.0	0.0	0.0	0.0	0.0	0.0	0.0	0.0	0.0	0.0	0.0	0.0	0.0	0.0	0.0	0.0	0.0	0.0	0.0	0.0	0.0	0.0	0.0	0.0	0.0	0.0	0.0	0.0	0.0	0.0	0.0	0.0	0.0	0.0	0.0	0.0
2L_20906	0.0	0.0	3.4426631340352696	1.7069646890456567	0.0	0.0	0.0	0.0	0.0	0.0	0.0	0.0	0.0	0.0	0.0	0.0	0.0	0.0	3.26409108119753	0.0	0.0	0.0	0.0	0.0	0.0	0.0	0.0	0.0	0.0	0.0	0.0	0.0	3.6107600649936815	0.0	0.0	2.8435814111670856	0.0	0.0	0.0	0.0	0.0	0.0	0.0	0.0	0.0	0.0	0.0	0.0	0.0
2L_20907	1.1051206511326672	0.3228905263241506	0.7631494659518195	0.18919498366906742	0.0	0.23813971352173488	1.5774706068587265	0.5467296532030936	0.8924928543675231	0.23471074822430174	0.509749520300214	0.7787155849567412	0.0	0.6856082867553918	0.2528755682019189	0.0	0.0	1.1881630915433323	0.36178232787391745	0.7986496750753697	0.0	0.0	0.27549318928492383	0.32934100675923017	1.0620403622067414	0.0	0.739422596724979	0.0	1.0127379649385053	0.3535820460088737	0.3769153376914547	0.5331668999538438	0.0	0.0	0.0	0.3151742634747792	0.5022493109830046	0.0	0.0	0.0	0.8938676123070911	0.7955111322104234	1.3366013771645557	0.0	0.19457445477124583	0.31786747037125523	1.1418710230416442	0.7684042027406827	0.0
2L_20908	0.6243931678899569	0.36486629474629023	0.431179448262778	0.0	1.5526543920711116	1.0763915051182416	0.5941805952501203	0.0	0.5042584627176505	0.7956694364803827	0.8640254369088626	0.8799486110011175	0.0	0.7747373640335926	0.2857493920681684	1.36441470020398	0.0	0.4475414311479885	0.4088140304975267	0.4512370664175838	0.0	0.42459058852501474	0.0	0.3721553376379301	0.8000704061957453	0.0	1.6710950685984525	0.0	0.0	0.0	0.0	0.0	0.4522328999434709	1.098388115440591	0.0	1.4245876709060024	0.2837708607053976	0.0	0.0	0.0	1.0100704019070128	0.5992850529318523	0.6041438224783792	0.0	0.21986913389150778	0.0	0.0	0.43414837454848565	0.6114674607590758
2L_20909	0.5854285773330368	0.34209720226750234	0.0	0.4008979472581868	0.0	0.7569153298364518	0.0	0.28962553792875223	0.0	0.0	0.5400712332353788	0.0	0.0	2.1791721121756447	0.2679175056280091	0.6396349270860958	0.0	0.0	0.38330242638101947	0.42307809793225654	0.0	0.0	0.0	0.6978627604031274	0.37507143235429186	0.0	0.3917030402109807	0.0	0.0	0.0	0.39933560139981505	0.28244078092390446	0.8480235750553865	0.5149221875336308	0.0	0.33392194868300845	0.0	0.0	0.0	0.0	0.0	0.28094365377223324	0.28322143537643046	0.0	0.41229686957829614	0.0	0.6048967846469453	0.8141116153537542	1.1466189703751497
2L_20910	0.5518398035538594	0.64493897361703	0.38107717102331873	0.3778965582239588	0.0	0.0	0.0	0.27300836710583337	0.0	0.0	0.2545424111438261	0.0	0.0	0.0	0.5050916521633808	0.0	0.0	0.0	0.0	0.3988041299836658	0.0	0.37525392494966536	0.27513395446841205	0.0	1.4142073247737021	0.0	0.3692292059711157	0.0	0.0	1.059362957029484	0.0	0.26623583319196215	0.39968424944294006	0.0	0.0	0.0	0.2507971965086823	0.44607617125328136	0.0	0.0	0.0	0.0	0.26697169784976194	0.0	0.38864147109191466	0.0	0.0	0.3837011134085429	0.0
2L_20911	0.29530146721419887	0.3451208556291472	1.2235360370923922	0.0	0.0	0.0	0.0	0.0	0.0	0.0	0.0	0.0	0.0	0.0	0.2702855158343661	0.0	0.0	0.4233218685071686	0.3866902753969472	0.0	3.278283307276445	0.8032261094751403	0.2944603122563157	0.35201543798904844	0.0	0.0	0.39516513872114123	0.0	0.0	0.7558508429645422	0.8057303218195678	0.0	0.0	0.0	0.0	0.6737466888297886	0.5368281129796636	0.9548201997178315	2.5461871992475507	0.0	0.0	0.28342679662616677	0.571449421168881	1.1823316845915046	0.4159409882890983	0.0	0.0	0.8213072056894907	0.5783767267220286
2L_20912	0.5526404997284877	0.0	0.0	1.1353346103577031	0.0	0.0	0.0	0.0	0.0	0.0	0.5098234827959046	3.115314293155436	0.0	1.3714155312260345	1.5174735562528965	1.2076218327400288	0.0	1.5844473186318806	0.0	0.798765555759507	0.0	0.0	1.1021326487179222	0.0	0.7081296398424327	0.0	1.479059767621962	0.0	0.0	2.829066794125556	0.0	1.5997327806363224	0.8005283487101488	0.0	0.0	1.260879975700321	1.5069665556903007	0.8934468177568624	0.0	0.0	1.7879946174210037	0.5304177050035257	0.0	0.0	2.3352322404031294	0.0	0.0	3.074062779739713	0.0
2L_20913	0.0	0.0	3.4699137657030947	0.0	0.0	0.0	0.0	0.0	0.0	0.0	4.635492669431892	0.0	0.0	0.0	0.0	0.0	0.0	0.0	0.0	0.0	0.0	0.0	0.0	2.9949176247907303	0.0	0.0	0.0	0.0	0.0	0.0	0.0	0.0	0.0	0.0	0.0	0.0	0.0	0.0	0.0	0.0	0.0	0.0	2.430921713138597	5.029589072513597	0.0	0.0	0.0	0.0	0.0
2L_20914	0.0	0.0	0.0	0.26260995216087024	0.6357357894773649	0.330547129541949	0.0	0.0	0.0	0.32578759313534267	0.0	1.0808873393287992	0.0	0.0	0.3510010655690349	0.0	0.0	0.5497387696340575	0.0	1.1085566271233434	0.0	2.0861881514318084	0.0	0.0	0.0	0.0	0.0	0.0	0.0	0.4907855503703517	2.0926922454347134	0.0	1.1110030969211326	0.0	0.0	0.8749481265129495	0.0	1.23995881352805	0.0	0.0	0.0	0.0	0.7421017553600711	0.0	0.540153732073378	0.44121233855599323	0.7924805640179272	0.0	0.0
2L_20915	0.3596598984068685	0.0	0.9934635068566368	0.24629292208326373	0.2981174627520862	0.0	0.0	0.35586473083370385	0.0	0.0	0.9953834117363667	0.0	0.0	0.0	0.3291919342050664	0.0	0.0	0.0	0.0	0.5198387356274337	3.992757138550669	0.9782823758272294	0.3586354209142549	0.8574683888919257	0.0	0.0	0.48128800370399244	0.0	0.0	0.4602910374200503	0.0	0.0	0.5209859659405424	0.0	0.0	0.0	0.3269126062895043	0.0	0.0	0.0	0.0	0.0	0.3479959695106811	0.0	0.5065917721390736	0.4137980119488313	2.229721518930893	0.0	0.0
2L_20916	0.0	0.0	0.0	0.0	0.0	0.0	0.0	0.0	0.0	0.9043382825657416	0.0	0.0	0.0	0.0	0.0	0.0	0.0	0.0	0.0	0.0	0.0	0.0	0.0	1.2689477694753346	0.0	0.0	0.0	0.0	0.0	1.362348263353363	0.0	0.0	0.0	0.0	0.0	0.0	0.9675809112928593	0.0	0.0	0.0	3.444063416228496	0.0	1.02998248102798	2.1310388580018484	0.0	0.0	0.0	2.9606540913871022	0.0
2L_20917	0.0	0.7214536135988234	0.0	0.0	0.0	0.0	1.1748789727798163	0.30539769039942655	0.49853754012604024	0.2622141308768414	0.2847409597592686	0.8699654014759832	0.0	0.7659477991255939	0.28250750269300273	0.0	0.0	0.0	0.0	0.8922353663362272	0.0	0.4197735153975024	0.30777545441506965	0.0	0.0	0.0	0.0	0.0	0.0	0.7900295115524041	0.0	0.0	0.44710221874476047	0.0	0.0	0.0	1.122205672805786	0.9979960239838404	0.0	0.0	0.0	0.0	0.29864483931265096	0.6178976526686073	0.21737467045999956	0.7102302992768434	0.6378376792403607	0.4292228662472873	0.0
2L_20918	0.29379808115772427	0.0	0.4057689963596029	0.40238229633782213	0.2435254497488887	0.0	0.0	0.29069789413212926	0.4745412870375915	0.0	0.813106319830926	0.0	0.0	0.0	0.8067284595568469	0.0	0.0	0.8423334557243845	0.38472162697237156	0.0	0.0	0.0	0.0	0.0	0.0	0.0	0.0	0.0	0.0	0.0	0.0	0.28348653512664646	0.8511634340188745	0.0	2.7499709878060785	0.6703166300930741	0.2670475548137805	0.0	0.0	0.0	0.9505445004061677	0.0	0.5685401599997089	0.0	0.4138234238624491	0.6760445767568843	0.0	0.0	0.575432198492805
2L_20919	0.0	0.0	0.7040135531057136	0.0	0.0	0.0	0.0	1.5130918761491934	0.0	0.0	0.0	0.0	0.0	2.529923940366657	0.0	0.0	0.0	0.0	1.3349922837446	0.7367628761100806	0.0	0.6932555112426633	0.5082908334424465	0.6076412097407318	0.0	1.1083476310177736	0.0	0.0	0.9342616156746678	0.0	0.0	0.0	0.0	0.0	0.0	0.0	0.0	1.6481893650910857	0.0	0.0	1.6492048853406795	1.9569800979038003	0.0	0.0	0.0	0.0	1.0533882443557352	0.0	0.0
2L_20920	0.8023026943116285	0.3125522255234336	0.0	0.0	0.22167279388741706	0.23051496212685277	0.0	0.5292244768331589	0.8639170404655718	0.0	0.4934283729011901	0.0	0.0	1.3273129955357155	0.24477900458023133	0.5843933205479763	0.0	0.38337350512606805	0.0	0.7730785297422444	0.0	0.0	0.0	0.9563885239115462	0.6853573202912577	0.0	0.7157477825060077	0.0	0.0	0.6845221297961429	0.0	0.25804798773921117	0.3873923170418723	0.0	0.0	0.3050830217850939	0.24308415254921015	0.0	2.305906649058764	0.0	0.0	0.0	0.0	0.535378249819591	0.0	0.0	0.0	0.37190072809236946	0.5237960273318862
2L_20921	0.0	0.0	0.0	0.0	0.0	0.0	0.0	0.36008097645030807	0.0	0.6183302837799013	0.0	2.051475836845716	0.0	0.0	0.0	0.0	0.0	1.043379602523497	1.4296382109888663	0.5259977269534227	0.0	0.0	0.362884493357726	0.43381378933525194	0.0	0.791283537069062	0.0	0.0	0.0	0.0	0.49647953806749406	0.3511484274203941	0.0	0.6401841681815025	0.0	1.2454593148088973	0.6615716607311009	0.0	0.0	0.0	0.0	0.0	0.7042379738425593	0.0	0.5125938149200067	0.0	0.0	0.0	0.7127749876992856
2L_20922	0.2825937323140479	0.3302692384556121	0.0	0.0	0.0	0.0	0.537839684081575	0.0	0.9128881503420889	0.0	0.0	0.0	0.0	0.0	0.0	0.0	0.0	0.8102100400661019	0.0	0.0	0.0	0.38433040362109955	0.0	0.0	0.0	0.0	0.0	0.0	0.0	0.0	0.0	0.0	0.0	0.0	0.0	0.32237664314166103	0.0	0.0	0.0	0.0	0.0	0.0	0.5468581862469377	0.0	0.19902088095239615	0.0	0.0	1.1789457269976686	0.5534873884300878
2L_20923	0.2852605095962206	0.3333859194056876	0.0	0.0	0.23644876651771973	0.7376409730251581	0.542915163425065	0.5645008237760522	0.921502882737468	0.0	0.52631867037588	1.6080546815778363	0.0	0.0	0.26109516051764936	1.2466940789760752	0.0	0.40892791042581333	0.373541879274253	0.0	0.0	0.38795724835269474	0.56889591184571	0.0	0.7310409643190603	0.0	0.38172857693418816	0.0	0.0	1.0952251541967493	1.167500339742599	0.0	0.0	0.0	0.0	0.0	0.0	0.4611770122813283	0.0	0.0	0.0	0.5475792125350958	0.0	0.5710647868432155	0.6026969967367574	0.0	0.0	0.3966903961572443	0.0
2L_20924	0.0	0.0	0.0	0.0	0.0	0.8470056993319496	0.0	0.48614647826740504	0.0	0.41740484713883164	0.0	0.0	0.0	0.0	0.0	0.0	0.0	0.704335069660147	1.9301591223180439	0.710151213918282	5.454501818530907	1.3364306449961765	0.48993151541304947	0.0	0.6295703660725033	0.0	0.0	0.0	0.0	0.6288031587046353	0.0	0.0	0.0	0.0	0.0	0.5604995351216855	0.0	0.0	0.0	0.0	0.0	0.47157363556299003	0.47539697073247067	0.9835986885875404	0.0	0.0	0.0	0.0	0.9623197911843038
2L_20925	0.0	0.0	0.0	0.0	0.0	0.0	0.0	0.0	0.0	0.0	0.0	0.0	0.0	0.0	0.0	0.0	0.0	0.0	0.0	0.0	0.0	0.0	0.0	0.0	0.0	0.0	0.0	0.0	0.0	0.0	0.0	0.0	0.0	0.0	0.0	0.0	0.0	0.0	0.0	0.0	0.0	0.0	0.0	0.0	0.0	0.0	0.0	0.0	0.0
2L_20926	0.0	0.0	0.0	0.0	0.0	1.1375585899551757	2.511782142082976	0.0	0.0	0.0	0.0	0.0	0.0	0.0	1.2079496130393812	5.7677960299683155	0.0	0.0	0.0	0.0	0.0	1.7948735897453845	0.0	0.0	0.0	0.0	1.7660568119283715	0.0	0.0	0.0	0.0	1.273430159868969	0.0	0.0	0.0	0.0	0.0	0.0	0.0	0.0	0.0	1.2666801188095285	0.0	0.0	0.0	0.0	0.0	5.5058317770182175	0.0
2L_20927	0.4004203452616419	0.0	0.0	0.0	0.3319032727654114	0.690284712071202	0.0	0.0	0.6467570695074997	0.6803453269596769	0.7387938274662268	0.0	0.0	0.0	0.3664994305331848	0.0	0.0	0.5740123486128532	0.5243409558525888	0.0	0.0	0.0	0.0	0.0	0.0	0.0	0.0	0.0	0.0	1.0249121291586065	0.0	0.0	0.5800295815086569	1.4087820656407917	0.0	0.0	0.36396178517723404	0.0	0.0	0.0	0.0	0.0	0.38743453712343495	1.6032079549896159	0.2820020430484015	0.0	0.0	0.0	0.0
2L_20928	0.0	0.0	0.0	0.0	0.0	0.0	0.0	0.0	0.0	0.0	1.4672220826078897	0.0	0.0	0.0	0.5822853822000424	0.0	0.0	0.0	0.0	0.9195076349247574	0.0	0.8652088157683615	0.31718298876582257	1.1375384464296174	0.40758555852631084	0.0	0.0	0.0	0.0	0.0	0.8679062711565715	0.0	0.0	0.5595596713034579	0.0	0.3628689156725661	0.0	0.5142504984115831	0.0	0.0	0.0	0.9158941430309753	0.0	0.6367844524745795	1.1200949697162164	0.7319393597023759	0.0	0.0	0.6230084367179491
2L_20929	0.3468850932721983	0.40540699416254466	0.4790882758475311	0.4750896256578804	0.0	0.0	0.0	0.6864494534661063	0.0	0.2946923838816232	0.3200094210773565	0.0	0.0	0.8608192933706584	0.0	1.516016333559978	0.0	0.0	0.0	0.0	0.0	0.9435346411666995	0.34589700432440434	0.41350593070881114	1.3334506769929089	0.0	0.0	0.0	0.0	0.0	1.4197144386378124	0.0	0.0	0.6102156196892171	0.0	0.0	0.3153009563393307	0.0	0.0	0.0	0.0	0.0	0.3356354569324329	0.6944314238552471	0.7328971129716926	0.39910026835502044	1.433682506707842	0.0	0.0
2L_20930	0.5063544701048575	0.0	0.6993338565283026	0.3467484771153634	0.41971070600167426	0.0	0.0	0.0	0.0	0.4301678243845019	0.0	0.0	0.0	0.0	0.46345952981011096	1.1064782865254292	0.0	0.0	0.0	0.0	0.0	0.6886473251801623	0.0	1.207204232699481	0.0	0.0	0.0	0.0	0.0	0.0	0.0	0.48858274945251867	0.0	0.0	0.0	0.0	1.8410021274160335	0.8186167864903345	0.0	0.0	0.0	0.0	0.0	0.0	0.0	0.0	0.0	0.7041491849895674	0.0
2L_20931	0.0	0.7468739590444196	1.7652312982570104	0.0	0.0	0.0	0.0	1.8969500836554989	0.0	1.6287193162853475	0.0	0.0	0.0	0.0	0.0	0.0	0.0	0.0	0.0	0.0	0.0	0.0	0.0	0.7617944830843534	0.8188640063412829	1.389525754859866	0.0	0.0	0.0	0.0	0.0	1.2332615575106862	0.0	1.1241891785549671	0.0	0.0	1.7426197150700593	1.0331603134195126	0.0	0.0	0.0	0.6133622186047482	0.6183351203218311	0.0	0.45006769018060316	0.7352551923721685	0.0	0.0	0.0
2L_20932	0.3431349841557421	0.0	0.9478178862713318	0.23497676079835703	0.5688403478458727	0.29576523338834565	0.0	0.6790283782934998	0.0	0.0	0.0	2.9014521768144954	0.0	1.703026277695465	0.0	0.0	0.0	0.0	0.44932713261890317	0.0	0.0	0.4666671333338	0.0	0.0	0.0	0.0	0.0	0.0	0.0	0.0	0.0	0.0	0.4970487729108419	0.0	0.0	0.7828815128402354	0.31189229735187846	0.0	0.0	0.0	0.0	0.6586736617809548	0.0	0.0	0.9666318679194216	0.39478567085929045	0.0	0.4771720873415789	0.0
2L_20933	0.0	0.0	1.6255838284319812	0.0	0.0	0.0	0.0	0.0	0.0	0.9999142073610082	0.0	0.0	0.0	0.0	0.0	0.0	0.0	0.0	0.0	0.0	0.0	0.0	0.0	0.0	0.0	0.0	0.0	0.0	2.157232012460172	1.5063294456978777	0.0	0.0	0.0	0.0	0.0	0.0	1.0698406985803	0.0	0.0	0.0	0.0	0.0	0.0	0.0	0.0	0.0	0.0	0.0	0.0
2L_20934	0.0	0.0	0.0	0.2772955607975508	0.0	0.0	0.0	0.4006599510449632	0.0	0.3440062061471638	0.0	0.0	0.0	1.0048687902625801	0.0	0.0	0.0	0.0	0.0	0.5852745279921883	0.0	0.5507128620035275	0.4037794075570869	0.48270201139514635	0.0	0.0	0.0	0.0	0.0	1.0364622764784888	0.0	0.0	0.0	0.0	0.0	0.46193837936033455	0.7361268340646078	0.0	0.0	0.0	1.310106198518558	0.0	0.0	0.0	0.0	0.0	0.8367974656417236	0.0	0.0
2L_20935	0.4376922919017165	0.0	0.0	0.0	0.0	0.0	0.0	0.8661474372624509	0.0	0.3718366323856841	0.0	0.0	0.0	0.0	1.201841846666854	0.9564387119333806	0.0	0.0	0.5731476869765371	1.2652475776360657	0.0	0.0	0.0	0.5217530589729656	0.0	0.0	1.1714180554413423	0.0	0.0	0.0	0.5971219082296476	0.0	0.0	0.0	0.0	0.49930962954071556	0.0	0.0	0.0	0.0	1.4160950245076487	0.0	0.4234977381197556	0.0	0.0	0.0	0.0	0.0	0.0
2L_20936	0.0	0.0	0.0	0.0	0.26864056590747054	0.0	0.0	0.0	0.0	0.0	0.0	0.9134932823531002	0.0	0.8042712594630556	0.5932849869352712	0.0	0.0	0.0	0.42439850000594154	0.0	0.0	0.0	0.0	0.0	0.0	0.0	0.0	0.0	0.0	0.0	0.0	0.0	0.0	0.0	0.0	0.0	0.0	0.0	0.0	0.0	0.0	0.6221305008312285	0.0	0.0	0.22825080271242296	0.37288299408935704	0.0	0.901397237830416	0.0
2L_20937	0.0	0.0	0.5666080642832714	0.2809394705796815	0.0	0.0	0.0	0.0	1.987921126181173	0.0	0.0	1.1563305745598487	0.0	0.0	0.0	0.0	0.0	0.0	0.0	0.5929655547495176	0.0	0.0	0.0	0.4890451442463105	0.0	0.8920264432318832	0.5489918094813959	4.369663002849895	0.0	0.5250411553509622	0.0	0.39585517464259423	0.5942741683875856	0.7216897354790612	0.0	0.0	0.3729000970062312	0.6632524200754304	0.0	0.0	0.0	0.39375687450283275	0.0	0.0	0.28892755638479045	0.4720078572315946	0.8477937270385666	0.0	0.0
2L_20938	0.6635537150050065	0.0	0.45822206174267355	0.45439756879124793	0.27500556886276945	0.28597509500092655	0.0	0.0	0.5358844290204997	0.0	0.0	0.9351370256283653	0.0	0.0	0.0	0.0	0.0	0.0	0.0	0.0	0.0	0.0	0.0	0.0	0.0	0.7213914197704532	0.0	0.0	0.6080838669269266	1.2738193605256967	0.0	0.6402647110421333	0.0	0.0	0.0	0.3784836582110894	0.30156833628970825	0.0	0.0	0.0	0.0	0.0	0.3210171879022746	0.0	0.2336588356686755	0.7634357049717987	0.0	0.0	0.0
2L_20939	0.0	0.0	0.4646166109173196	0.2303693733317226	0.0	0.5799318301732268	1.2805163861599484	0.0	0.0	0.28579070614911	0.0	0.0	0.0	0.0	0.0	0.0	0.0	0.0	0.0	0.9724593199601701	0.0	0.0	0.0	0.0	0.4310571875811735	0.731458531970041	0.0	0.0	0.0	0.0	0.0	0.3245998446724824	0.0	0.0	0.0	0.3837654474707037	0.3057767621096848	0.0	0.0	0.0	0.0	0.6457584919421125	0.0	0.6734549579518295	0.7107587264113395	1.1611343260567368	0.0	2.3390788595175436	0.0
2L_20940	0.0	0.0	0.0	0.6826071826385143	0.0	0.42959880798359545	0.0	0.0	0.0	0.0	0.9195769284033956	1.4047857961546235	0.0	0.0	0.0	0.0	0.0	0.7144733656118111	0.6526473661436568	0.0	0.0	0.6778337058368463	0.993967314180047	0.0	0.6386324885885953	0.0	0.0	0.0	0.0	0.6378542379322603	0.679946983173828	0.0	0.7219630174444314	0.0	0.0	0.5685674425887602	0.4530233578390278	0.0	0.0	0.0	0.0	0.0	1.4467197005174484	0.0	0.0	0.5734259286231516	0.0	0.0	0.0
2L_20941	0.0	0.0	0.0	0.0	0.0	0.5234365578141958	0.0	0.0	0.0	1.0317992267283873	0.0	0.0	0.0	0.0	0.0	0.0	0.0	3.4821463392891965	0.0	0.0	0.0	0.0	0.0	0.7238990942574532	0.0	0.0	0.0	0.0	2.2260212985717844	0.0	0.8284685659142845	0.5859565435876666	0.0	0.0	0.0	0.0	0.0	0.0	0.0	0.0	3.929483068643354	0.0	0.0	0.0	0.855358237715687	0.0	0.0	0.0	0.0
2L_20942	0.0	0.5239370051676955	0.0	0.0	0.3715941537834973	0.7728328838537281	1.7064508620648464	1.3307229871217952	0.0	0.3808524452707419	0.0	0.0	0.0	0.0	0.0	1.9592583971855644	0.0	0.0	1.1740892589618233	0.0	0.0	0.6096992914318715	0.0	0.0	1.723315493571344	0.0	0.5999105413400753	0.0	0.0	0.0	0.6116001465883231	0.0	0.6493928177154361	0.0	0.0	0.0	0.40748640543854175	0.0	0.0	0.0	0.0	0.4302776392283779	0.0	0.0	0.0	0.0	0.0	1.2468479683360465	0.0
2L_20943	0.0	0.0	0.661684184755458	0.3280807603599702	0.0	0.41295523152335056	0.0	0.0	0.0	0.0	0.441975275903066	1.350361390467124	0.0	0.0	0.43850850103542816	0.0	0.0	0.6867931396233283	2.5094496463244402	0.0	0.0	0.6515729786170038	1.4331883424460226	0.0	0.0	0.0	1.923335833669917	0.0	0.0	0.6131424007897274	0.0	0.0	0.0	0.0	0.0	0.0	0.0	0.7745453418843139	0.0	0.0	0.0	1.8393151310109679	0.9271137904699656	0.0	0.6748184738305396	0.0	0.0	0.0	0.0
2L_20944	0.0	0.7680070386309077	0.0	0.0	0.0	0.0	0.0	0.32510416662602865	0.0	0.5582681806453111	0.0	0.92610188528413	0.0	0.8153723120436361	0.6014738756438327	0.0	0.0	0.0	0.4302563122903576	0.47490443498054885	0.0	0.0	0.9829060837168634	0.0	0.8420340713930377	0.0	0.43968598682067633	0.0	0.0	0.0	0.0	0.0	0.0	0.0	0.0	0.37482681127185186	0.5973092651148811	0.0	0.0	0.0	0.0	0.0	0.0	0.0	0.6942037871315723	1.1340892718783968	0.0	0.0	1.287077815952506
2L_20945	0.0	0.4968045531143684	0.5870970166078003	0.0	1.0570526553162702	0.36640559046993715	0.0	0.0	0.0	0.0	0.39215440216845693	0.0	0.0	0.0	0.0	0.0	0.0	0.0	0.0	0.0	0.0	0.5781255781255781	0.42387824860289725	0.0	0.0	0.0	0.0	0.0	0.0	1.0880540371156993	0.0	1.2305087415340998	0.6157635467980295	0.0	0.0	0.4849321870829583	0.38638443087118873	0.0	0.0	0.0	0.0	1.2239862130192964	1.6452130879991576	0.0	0.2993753832004905	0.4890759984975585	0.8784505537752291	0.0	0.8325784621942771
2L_20946	0.0	0.0	1.68602220154035	0.0	1.011879464918139	0.0	0.0	0.0	0.0	0.0	0.0	0.0	0.0	0.0	0.0	0.0	0.0	0.0	0.0	0.0	0.0	0.0	0.0	1.4552227946098548	0.0	0.0	0.0	0.0	4.474873584821228	0.0	1.665434245325126	1.1779228978787966	0.0	2.1474895846755144	0.0	0.0	0.0	0.0	0.0	0.0	0.0	0.0	1.1811786272814464	0.0	0.8597446902167932	0.0	0.0	0.0	0.0
2L_20947	0.0	0.0	0.0	0.0	0.9164191380390693	0.47648680560386597	0.0	0.0	0.0	0.9392517779449123	0.0	0.0	0.0	0.0	0.0	0.0	0.0	0.7924536226423018	0.7238797056705116	0.0	0.0	0.0	0.0	0.658968812653519	0.0	0.0	0.0	0.0	0.0	0.0	0.0	0.0	0.0	0.9724481138153271	0.0	0.0	0.5024679971851742	0.0	0.0	0.0	1.7885136289209806	1.06114334481402	0.0	0.0	0.38931835028684975	0.6360117484090165	0.0	0.0	0.0
2L_20948	0.0	0.0	1.085959799505758	0.0	0.3258736509645534	0.33887222239994186	1.4964911771369669	0.0	0.0	0.0	0.36268615229452666	0.0	0.0	0.0	0.0	0.0	0.0	0.5635843786132803	0.0	1.1364765091442035	0.0	1.0693652312149422	0.0	0.0	0.0	0.0	1.0521965233743353	4.18744336482849	0.7205618076301731	0.0	0.5363495918057796	1.1380427667367397	0.5694922976166747	0.6915944987807189	0.0	0.4484921961460886	0.3573497626554346	0.6355940821614673	0.0	0.0	0.0	0.0	0.38039608971078787	0.0	0.0	0.9046492457758307	0.812439818520443	0.0	0.7700147627230309
2L_20949	0.0	0.0	0.0	0.0	0.0	0.0	0.0	0.0	0.0	0.0	0.0	0.0	0.0	0.0	0.0	0.0	0.0	0.0	2.047426589519633	0.0	0.0	0.0	0.0	0.0	0.0	0.0	0.0	16.653510393455836	0.0	0.0	0.0	1.5086697214211184	0.0	0.0	0.0	5.350975857467126	0.0	0.0	0.0	0.0	5.05864486997765	0.0	0.0	0.0	0.0	0.0	0.0	0.0	0.0
2L_20950	0.0	0.0	2.238463518640805	0.0	0.0	0.0	0.0	0.0	0.0	0.0	0.0	0.0	0.0	0.0	0.0	0.0	0.0	0.0	0.0	0.0	0.0	0.0	0.0	0.0	0.0	0.0	0.0	0.0	0.0	0.0	2.2111297214529335	0.0	0.0	0.0	0.0	1.8489329345801304	1.473193404513128	2.6202704119065086	0.0	0.0	0.0	0.0	0.0	0.0	1.1414482695644235	0.0	0.0	0.0	0.0
2L_20951	0.0	0.0	0.0	0.24610700555404444	0.29789242598080706	0.9293246151945567	0.0	1.0667883089815788	0.0	0.30531443432913974	0.33154401240133746	0.0	0.0	0.8918471259869626	0.32894344057667996	0.7853302199702092	0.0	0.5151920607666974	0.0	0.519446330467496	0.0	0.977543910172708	0.0	0.0	0.46050476295471277	0.0	0.48092469892671075	0.0	0.6586905824043325	0.4599435824002956	0.49029579594398875	0.0	1.0411853895660208	1.2644211179821863	0.0	0.0	0.6533316664664749	1.7430558977109725	0.0	0.0	0.0	0.3449366694550197	0.0	2.1583856484045896	0.0	0.0	0.0	0.0	0.0
2L_20952	0.0	0.0	0.0	0.0	0.3385228319262914	0.7040519173516271	0.0	0.0	0.659656148955108	0.34695714936952854	0.0	0.0	0.0	2.026977448254306	1.1214269515006394	0.0	0.0	0.5854605897496741	0.5347985387164729	0.5902951115477721	0.0	0.5554369697625112	0.8144861907531545	0.0	0.0	2.6640275034199457	0.0	0.0	0.0	1.5680298368898777	2.228674606654254	0.7881448512506638	0.0	0.0	0.0	0.0	1.1136621811942475	0.0	0.0	0.0	0.0	0.0	0.39516162525392595	0.8175913611334563	0.0	0.0	0.0	1.1358803708967458	0.0
2L_20953	0.0	1.3571246328977868	0.0	1.5903914907693677	0.9625194910196931	1.000912832503243	0.0	0.0	0.0	0.9865007240915314	0.0	0.0	0.0	0.0	0.0	0.0	0.0	0.0	0.0	0.0	0.0	0.0	0.0	0.0	0.0	0.0	1.5539146217150244	0.0	0.0	0.0	0.0	0.0	0.0	0.0	0.0	1.324692803738813	0.0	0.0	0.0	0.0	0.0	0.0	0.0	0.0	1.6356118496807286	0.0	0.0	0.0	0.0
2L_20954	0.0	0.0	1.8341664117175354	0.9094288859350638	0.5503946880307868	0.0	1.2637732325752211	0.6570096756500913	0.0	0.5641078059658687	0.6125703353259021	0.0	0.0	0.0	0.0	0.0	0.0	0.0	0.0	0.0	0.0	0.0	0.0	0.7915437794949	0.0	0.0	0.8885704252484798	0.0	0.0	0.0	0.0	0.0	0.0	1.1680905690703633	0.0	0.0	1.207114539960199	1.0735068807497028	0.0	0.0	0.0	1.2746299940321824	0.0	0.0	0.4676435553480465	0.763968086913899	0.0	0.0	1.3005409730231385
2L_20955	0.0	1.504857605106403	0.889180065721077	0.4408793179279518	0.5336483993483085	0.0	0.0	0.0	0.0	0.0	0.0	0.0	0.0	0.0	0.5892735941906109	1.4068508572082958	0.0	0.0	0.0	1.8610859399237736	0.0	1.751184983098438	0.0	0.0	0.0	0.0	0.0	0.0	1.1799869493443402	0.8239489665784876	1.7566446400995244	0.0	0.0	1.1325502880641658	0.0	0.7344476667111742	1.1703869170405174	0.0	0.0	0.0	0.0	0.0	0.6229339616494444	1.28885345401126	0.4534150496072337	0.0	0.0	0.8953025979532666	1.2609707608621912
2L_20956	0.0	0.0	0.0	0.0	0.0	0.0	0.0	0.0	0.0	0.0	0.0	0.0	0.0	0.0	0.0	0.0	0.0	0.0	0.0	0.0	0.0	0.0	0.0	0.0	0.0	0.0	0.0	0.0	0.0	0.0	0.0	0.0	0.0	0.0	0.0	0.0	0.0	0.0	0.0	0.0	76.06703026707133	0.0	0.0	0.0	0.0	0.0	0.0	0.0	0.0
2L_20957	0.0	0.0	0.0	0.0	0.0	0.0	0.0	0.0	0.0	0.0	0.0	0.0	0.0	0.0	0.0	0.0	0.0	0.0	0.0	0.0	0.0	0.0	0.0	0.0	0.0	0.0	0.0	0.0	0.0	0.0	0.0	0.0	0.0	0.0	0.0	0.0	0.0	0.0	0.0	0.0	0.0	0.0	0.0	0.0	0.0	0.0	0.0	0.0	0.0
2L_20958	0.0	0.0	0.0	0.0	0.8299326841599878	3.4521494117882616	0.0	0.0	0.0	0.0	0.0	0.0	0.0	0.0	0.0	0.0	0.0	0.0	0.0	0.0	0.0	0.0	0.0	1.1935581280711742	0.0	0.0	0.0	0.0	0.0	0.0	0.0	0.0	0.0	0.0	0.0	0.0	0.0	0.0	0.0	0.0	6.478895322431944	0.0	0.9687900413033946	0.0	0.0	0.0	0.0	0.0	0.0
2L_20959	0.7401473618594515	0.0	0.0	0.0	0.0	0.0	0.0	0.0	0.0	0.0	0.6828028455945151	0.0	0.0	0.0	0.0	0.0	0.0	1.0610193276341742	0.0	0.0	0.0	1.006608080063191	0.738039080350167	0.8822959811859206	0.948392825066857	0.0	0.0	0.0	0.0	0.9472370941077211	0.0	0.0	0.0	0.0	0.0	0.0	0.0	0.0	0.0	0.0	2.394648057377683	0.0	0.7161440569603795	0.0	0.5212598976829371	0.8515586759693208	1.5295213684077056	0.0	0.0
2L_20960	0.48594007707689935	0.5679215100669482	0.0	0.0	0.4027894782526912	0.41885609729658546	0.0	0.0	0.0	0.0	0.0	0.0	0.0	0.0	0.4447745066639007	0.0	0.0	0.6966069737184817	0.0	0.0	5.394654005773358	1.982650617506448	0.0	1.158534095223972	0.0	0.0	0.0	0.0	0.0	0.0	0.0	3.28219393846299	0.0	0.0	0.0	0.5543496295309144	1.3250846519287511	0.0	0.0	0.0	0.0	0.0	0.0	0.0	0.6844611976209223	0.0	0.0	0.0	0.0
2L_20961	0.0	0.0	0.0	0.0	0.0	0.0	0.0	0.0	2.302377711510231	0.0	2.630017547477077	0.0	0.0	0.0	0.0	0.0	0.0	0.0	0.0	2.0602890008587287	0.0	0.0	1.4213881390276797	0.0	1.8265080380965741	0.0	0.0	0.0	0.0	0.0	0.0	0.0	0.0	0.0	0.0	0.0	1.2956603669932076	0.0	0.0	0.0	0.0	0.0	1.3792205528136652	0.0	0.0	0.0	2.945702455773224	0.0	0.0
2L_20962	0.0	0.0	0.0	0.0	0.0	0.0	0.0	0.9063510099877163	0.0	0.0	0.8450465231912878	0.0	0.0	2.273159172970137	0.0	0.0	0.0	0.0	0.0	0.0	0.0	0.0	0.9134076737570852	0.0	0.0	0.0	2.451582471969832	0.0	0.0	0.0	2.4993529799973033	0.0	1.3268978786220167	0.0	0.0	0.0	0.0	0.0	0.0	0.0	0.0	0.87918201608569	0.0	0.0	0.6451186708697438	0.0	0.0	0.0	0.0
2L_20963	0.3821025606068156	0.0	0.0	0.0	0.0	0.0	0.0	0.0	0.6171702693775418	0.6492219853571877	0.35249833902782646	0.0	0.0	0.0	0.349733405219869	1.6699297093186756	0.0	0.5477533567421208	0.0	0.0	0.0	0.5196634410117555	0.3810141560475481	0.0	0.9792193976312291	0.8308159609715895	0.0	0.0	0.0	0.0	0.0	0.36869175776302615	0.0	0.0	0.0	0.0	1.0419355439223066	0.0	0.0	0.0	0.0	0.0	0.3697108062919456	1.529866981125725	0.0	0.4396188750539852	0.0	0.0	0.0
2L_20964	0.0	0.0	0.47356763312980665	0.0	0.28421533404254534	0.0	0.0	0.0	0.0	0.29129657679332227	0.0	0.0	0.0	0.0	0.3138407078890578	0.0	0.0	0.0	0.0	0.0	0.0	0.0	0.3419111547967195	0.0	0.0	0.0	0.45884407267062305	0.0	0.0	0.8776525182352058	0.0	0.6617067773463892	0.4966907975612482	0.0	0.0	0.782317680277873	0.31166767200268736	0.0	0.0	0.0	0.0	0.6581992839186711	0.0	0.6864293332670701	0.7244517735352165	0.0	0.0	0.0	0.0
2L_20965	0.3599318015619672	0.0	0.4971072830094398	0.0	0.2983428397793038	0.0	0.0	0.0	0.0	0.3057760702154813	0.3320453074493833	0.0	0.0	0.0	0.3294408035561948	0.7865176404502248	0.0	0.0	0.0	0.5202317341045665	0.0	0.48951097902146856	0.35890654956359475	0.0	0.0	0.0	0.0	0.0	0.0	0.0	0.9820742478575681	0.6945982690194377	0.0	0.0	0.0	0.41060219204907455	0.6543195049340108	0.5818971336212715	0.0	0.0	0.0	0.0	0.34825905472671637	0.7205497102561533	0.0	0.0	0.0	0.5005301615471107	0.0
2L_20966	0.0	0.0	0.0	0.0	0.0	0.0	0.0	0.0	0.0	0.0	0.0	0.0	0.0	0.0	0.0	0.0	0.0	0.0	0.0	0.0	0.0	0.0	0.0	0.0	0.0	0.0	0.0	0.0	0.0	0.0	0.0	0.0	0.0	0.0	0.0	0.0	0.0	0.0	0.0	0.0	0.0	0.0	0.0	0.0	0.0	0.0	0.0	0.0	0.0
2L_20967	0.0	0.4160935498134923	0.49171707504261464	0.0	0.2951078641376513	0.3068792382324394	0.0	0.7045443072590997	0.0	0.0	0.0	0.0	0.0	0.0	0.6517372561659477	0.0	0.0	0.0	0.4662115509506286	0.5145907842862706	0.0	0.0	0.3550148726380594	0.8488119497443908	0.0	1.5482470553308663	0.47642923529868014	0.0	0.0	0.455644240631738	0.4857127355967838	0.0	0.0	0.0	0.0	0.4061499716080862	0.0	1.1511750734679933	0.0	0.0	0.0	0.0	0.0	0.7127366829249032	0.7522163301952874	0.4096205782892246	0.0	0.0	0.0
2L_20968	0.0	0.0	0.0	0.0	0.5446970204528284	0.0	1.2506906939357259	1.3004166665041146	0.0	0.0	0.0	0.0	0.0	0.0	0.6014738756438327	0.0	0.0	0.0	0.8605126245807152	0.0	0.0	0.8937207004839856	0.6552707224779089	0.0	0.8420340713930377	0.0	0.0	0.0	0.0	1.6820159027875545	0.0	0.0	0.0	0.0	0.0	0.0	1.1946185302297623	0.0	0.0	0.0	2.1260971192659692	0.6307175332788646	0.6358311451204475	0.0	0.46280252475438144	0.0	0.0	0.0	0.0
2L_20969	0.6142232420784934	0.0	0.0	0.0	0.5091217433550385	0.0	1.1690055252461649	0.0	0.0	0.0	0.0	0.0	0.0	0.0	0.0	0.6710957644931687	0.0	0.44025201257905666	0.0	0.0	3.409393492763392	0.41767498629295113	0.9187104759269374	0.0	0.3935195515073412	0.0	0.4109691952286148	0.0	1.1257543609613154	0.786080001012471	0.8379543372705037	0.0	0.0	0.0	0.0	0.3503461051655626	0.0	0.0	0.0	0.0	0.0	0.0	0.29715185591986076	0.0	0.2162879723815832	0.35333986022723146	0.0	0.0	0.0
2L_20970	0.0	0.37678760757615887	0.44526741736972164	0.22077552436615566	0.5344614746139484	0.5557802760471706	0.0	0.0	0.0	0.2738888077721537	0.0	0.0	0.0	0.0	0.2950857104479139	0.0	0.0	0.0	0.42217125207972117	0.4659803800824888	0.0	0.0	0.0	0.0	0.0	0.0	0.4314237311008363	0.0	0.0	0.0	0.0	0.0	0.9340175011529279	1.1342758598590834	0.0	0.0	0.0	0.0	0.0	0.0	2.0861450657297373	0.0	0.0	0.645408585909143	0.22705294002678134	0.0	0.0	0.0	1.2628919961504528
2L_20971	0.0	0.0	0.0	1.241724372702577	0.0	1.1722187897919436	0.0	0.0	0.7322010527440297	1.155340052970801	0.0	0.0	0.0	0.0	0.0	0.0	0.0	0.0	0.5936123746810076	0.0	0.0	0.0	0.0	1.080765322347714	0.0	0.0	0.0	0.0	0.0	0.0	1.2368852286156613	0.0	0.0	0.0	0.0	0.0	0.0	0.0	0.0	0.0	0.0	0.0	0.0	0.0	0.3192577283356814	0.0	0.0	0.0	0.0
2L_20972	0.0	0.8109617044825543	0.0	0.0	0.0	0.29905211246225516	1.320641876853975	0.0	0.0	0.5894921433813487	0.32006772120872423	0.0	0.0	0.0	0.317557167355771	0.0	0.0	0.0	0.45432056586535124	0.0	0.0	0.47185326835536345	0.0	0.4135812642724309	1.333693608433425	0.0	0.0	0.0	0.0	0.0	0.0	1.004313930055159	1.0051450864110667	0.6103267903249777	0.0	0.0	0.6307167973412008	0.0	0.0	0.0	0.0	0.3329967956717343	0.0	0.6945579371407008	0.0	1.197518932375148	0.0	0.0	1.3590641321298458
2L_20973	0.0	0.0	0.0	0.821881848073661	0.24870520959071954	0.5172513141028261	0.0	0.8906430202132324	0.0	0.5098034307578736	0.0	1.6914090206733314	0.0	0.7445876667094558	0.2746291620633098	0.0	0.0	0.0	0.0	0.0	0.0	0.0	0.2991924615946085	0.7153450636809119	1.537869695224215	0.0	0.0	0.0	1.0998586406682083	0.0	0.0	0.0	0.0	0.5278216089638889	0.0	0.0	0.5454552545463764	0.4850823592232784	0.0	0.0	0.0	0.2879816309188829	0.0	0.0	0.21131270155005477	0.0	0.0	0.0	0.5876715787979143
2L_20974	0.0	0.0	0.0	0.22827254024695984	0.27630526260673843	0.0	0.0	0.0	0.0	0.2831894254349924	0.6150364858094477	0.0	0.0	0.0	0.3051061249108747	0.0	0.0	0.4778579957995327	0.0	0.9636079485899742	0.0	0.0	0.0	0.0	2.135668421929829	0.0	0.0	0.0	0.0	0.8532263410254389	0.0	0.0	0.4828672658244657	0.5863965958504818	0.0	0.0	0.302993567355667	0.0	0.0	0.0	1.078492814919093	0.0	0.0	0.0	0.23476312213166417	0.0	0.0	0.9271153806216569	0.0
2L_20975	0.0	0.42410144778055836	0.0	0.4969973408654274	0.30078734094365417	0.6255705203145269	0.0	0.3590517815862161	0.0	0.0	0.0	0.0	0.0	0.0	0.0	0.7929620494706819	0.0	1.0403973818607966	0.4751839912414087	0.0	0.0	0.9870436699704993	0.3618472853927172	0.0	0.0	0.0	0.0	0.0	0.0	0.46441330852499363	0.0	0.3501447638511666	0.0	0.6383543734934838	0.0	0.0	0.32984036781686843	0.0	0.0	0.0	1.1740528680702704	0.6965775196044777	0.0	0.0	0.25556435151261386	0.0	0.0	0.0	0.0
2L_20976	0.2780550681945348	0.6499297409701768	0.0	0.0	0.4609525376762438	0.7190087802476209	1.0584031628050032	0.0	0.0	0.0	0.0	0.0	0.0	0.0	0.2545001155812275	0.0	0.0	0.0	0.0	0.8037804366030841	0.0	0.0	0.0	0.6629135814254266	0.0	0.0	0.0	0.0	1.0192440929071567	1.779267807810751	0.0	0.0	0.40277714843848333	0.0	0.0	0.9515971082486435	0.5054759089802673	0.0	0.0	0.0	0.0	0.5337478205408526	0.8071128596404102	0.0	0.0	0.6398190898727003	0.0	0.0	0.0
2L_20977	0.0	0.0	0.0	0.29484988072142926	0.7137833892255468	0.3711275255042547	1.6389335885262193	0.0	0.0	0.0	0.0	0.0	0.0	0.0	0.3940925371050932	0.0	0.0	1.234457485870554	0.0	0.0	0.0	0.0	0.0	0.0	0.5517103185387797	0.0	0.0	0.0	0.789147953009396	0.0	0.0	0.41545550999116493	0.0	1.5148468243697952	0.0	0.9823631915585139	0.0	0.0	0.0	0.0	0.0	0.4132533148184828	0.0	0.0	0.3032334878449463	0.9907576184802451	0.0	0.5987576497277329	0.0
2L_20978	0.0	0.0	0.0	0.0	0.0	0.0	0.0	0.0	0.0	0.0	0.0	0.0	0.0	1.025140546768962	0.3781065708494202	0.0	0.0	0.0	0.0	0.0	0.0	1.1236453752722733	0.41192506588741423	0.4924398176987794	0.0	0.0	0.0	0.0	0.0	0.0	0.0	0.39860297628870334	0.0	1.453398590930066	0.0	0.0	0.3754885575494415	0.0	0.0	0.0	0.0	0.0	0.0	1.6539820030218249	0.29093312727509707	0.0	0.0	0.0	0.0
2L_20979	0.0	0.0	0.0	0.4149287376490237	0.5022373417983763	0.0	0.0	0.0	0.0	0.2573753082262347	0.27948643361671766	0.853911315161759	0.0	0.0	0.0	0.6620211319793412	0.0	0.8685977505576615	0.39671740153275736	0.43788515831168645	0.0	0.0	0.0	0.36114342341574507	0.38819833580926233	0.0	0.4054120234827617	0.0	1.1105317836972823	0.0	0.41331171217104623	0.0	0.0	0.0	0.0	0.0	0.0	0.0	0.0	0.0	0.0	0.0	0.0	0.0	0.21336330205825604	0.6971239176802616	0.6260672098175352	0.4213021133862174	1.1867488102546488
2L_20980	1.0419838566830395	0.0	0.47969991508352106	0.23784807996186058	0.0	0.0	0.0	0.0	0.0	0.0	0.0	0.9789689088285276	0.0	0.0	0.0	0.0	0.0	1.4937093178931586	0.4548177249744506	0.0	0.0	0.0	0.0	0.0	0.0	0.0	1.8591427901605984	0.0	0.0	0.4445086710084199	0.47384231674397165	0.0	0.0	0.0	0.0	0.0	0.6314069853375617	0.0	2.994776809766087	0.0	0.0	0.33336119121687935	0.0	0.0	0.489221855458033	0.3996097890332049	0.0	0.48300293356661733	0.0
2L_20981	0.0	0.3271141090464977	0.0	0.19166975638313954	0.0	0.0	0.0	0.0	0.0	0.0	0.0	0.0	0.0	0.0	0.25618331740385464	0.6116203462113666	0.0	0.0	0.36651463639548987	0.0	0.0	0.3806588168728086	0.0	0.3336489652544641	0.0	0.0	0.0	0.0	0.0	0.0	0.0	0.0	0.0	0.0	2.6198283278893304	0.3192969133056516	0.0	0.0	0.0	0.0	0.0	0.2686389493595164	0.0	1.1206433030468275	0.19711959387686617	0.3220253488049768	1.1568073136134704	0.0	0.0
2L_20982	0.0	0.7064543399309221	0.0	0.0	0.0	0.2605137351698648	0.5752264134305243	0.0	0.0	0.0	0.0	0.0	0.0	0.0	0.0	0.0	0.0	0.0	0.0	0.8736854801292687	0.0	0.0	0.0	0.0	0.38727420074544083	0.0	0.0	0.0	0.0	0.0	0.0	0.29162985568813243	0.0	0.5316749328826856	0.0	0.0	0.0	0.0	0.0	0.0	0.0	0.2900840202257022	0.0	0.0	0.21285537481958378	0.0	0.0	1.6811966892529837	0.5919618331424157
2L_20983	0.3402535576316542	0.0	0.0	0.0	0.0	0.0	0.0	0.0	0.0	0.28905863632483675	0.0	1.9180584338419928	0.0	0.0	0.3114295679142089	0.0	0.0	0.0	0.0	0.0	0.0	0.0	0.0	0.0	0.8719723919589147	0.0	0.0	0.0	0.0	0.0	0.4641910706998743	0.0	0.0	0.5985498931738077	0.0	0.3881536891426931	0.6185464535654549	0.0	0.0	0.0	0.0	0.32657127236772365	0.6584379698263557	0.0	0.4792573581340709	0.0	0.0	0.0	0.0
2L_20984	0.0	0.0	0.0	0.0	0.0	0.0	0.0	0.0	0.0	0.0	0.0	0.0	0.0	3.573007500457345	0.0	0.0	0.0	0.0	0.0	0.6936860144020316	5.328036554593194	1.3054448538319505	0.0	0.5721138003002453	0.0	0.0	0.0	0.0	0.0	0.0	0.0	0.4630946876741236	0.6952169076751947	0.0	0.0	0.5475040821904368	0.0	0.0	0.0	0.0	0.0	0.0	0.0	0.0	0.0	0.5521825789488564	0.0	0.0	0.0
2L_20985	0.0	0.0	0.0	0.0	0.6741541598429625	0.0	0.7739700258436332	0.8047421523657748	0.0	0.0	0.0	0.0	0.0	0.0	0.0	0.0	0.0	0.5829602242158296	0.0	1.1755481977993856	0.0	0.0	0.811007710331403	0.4847635190244231	0.0	0.0	0.5441853469170702	0.0	0.0	0.0	0.0	0.0	0.0	0.715371290218621	0.0	0.4639112103633682	0.7392706599628125	0.0	0.0	0.0	0.0	0.7806190097980567	0.7869479643643205	0.0	0.0	0.0	0.840371232311131	0.0	0.0
2L_20986	0.2548032060562441	0.0	0.0	0.0	0.0	0.21962764855570222	0.0	0.25211449689115095	0.0	0.0	0.4701235541115032	0.0	0.0	0.0	0.0	0.5567921910117928	0.0	0.0	0.0	0.0	0.0	0.0	0.7622322265484265	0.0	0.6529876207912826	0.0	0.0	0.0	0.4670058062831895	0.3260959383381277	0.0	0.0	0.0	0.0	0.0	0.0	0.0	0.4119370797417912	0.0	0.0	0.0	0.2445570526414436	0.4930796517417866	0.0	0.0	0.29315767638066126	0.0	0.0	0.0
2L_20987	0.25243891331712204	0.0	0.0	0.0	0.0	0.21758974619635718	0.0	0.0	0.0	0.0	0.4657613260113169	0.0	0.0	0.0	0.0	0.0	0.0	0.0	1.3222511060630502	0.0	0.0	0.0	0.2517198507079772	0.3009209384400018	0.3234643079131791	0.0	0.0	0.0	0.0	0.0	0.34438990226765603	0.0	0.0	0.0	0.0	0.2879766964649594	0.0	0.4081147579520345	0.0	0.0	0.0	0.24228783290590533	0.24425220818651333	0.0	0.3555677934088541	0.29043749645666256	0.0	0.7020957276632458	0.0
2L_20988	0.0	0.0	0.39990795718457445	0.0	0.0	0.0	0.0	0.0	0.0	0.0	0.26712052937732816	0.0	0.0	0.0	0.5300505676192268	0.0	0.0	0.0	0.3791646017994394	0.0	0.0	1.181390872739512	0.0	0.0	0.0	0.0	0.0	3.084077187050207	0.0	0.0	0.0	0.558783555022327	0.0	0.0	0.0	0.0	0.0	0.0	0.0	0.0	0.0	0.8337324364188001	0.0	0.0	0.0	0.0	0.0	0.8053231214066483	0.0
2L_20989	0.0	0.0	0.0	0.18388621297671767	0.0	0.0	0.0	0.0	0.43372484807919753	0.0	0.4954460580131662	0.0	0.0	0.0	0.0	0.0	0.0	0.0	0.0	0.0	0.0	1.0956017724207232	0.0	1.6004988434795355	0.0	0.0	0.0	0.0	0.0	0.34366060957969075	0.0	0.0	0.0	0.0	0.0	0.9189916235751494	0.0	0.0	0.0	0.0	0.0	0.0	0.5196386515958987	0.0	0.0	0.6178963545598033	0.0	0.0	0.0
2L_20990	0.741588458747807	0.0	1.0242190943936704	0.5078352891085988	0.0	0.0	0.0	0.0	0.0	0.6300082505880497	0.0	0.0	0.0	0.0	0.0	0.0	0.0	2.126170350469416	0.0	1.0718637481103042	0.0	0.0	0.739476072329042	0.0	0.0	0.0	0.0	0.0	0.0	0.0	0.0	0.7155606388983343	1.074229240519927	0.0	0.0	0.0	0.0	0.0	0.0	0.0	0.0	0.0	0.0	0.0	0.0	0.853216695198233	0.0	0.0	1.4524733296847203
2L_20991	0.40553644848048737	0.0	0.5600925541743923	0.0	0.0	0.349552181708969	0.0	0.0	0.0	0.3445189922295808	0.0	0.0	0.0	0.0	0.7423642638908975	0.0	0.0	0.0	0.5310403718132267	0.5861469559512907	0.0	0.0	0.0	0.0	0.0	0.0	0.0	0.0	0.0	0.5190036292885789	0.0	0.3913031773191913	0.0	0.0	3.795850073032155	0.4626269587162805	0.0	0.6556255821955169	0.0	0.0	0.0	0.0	0.39238472286180937	0.0	0.0	0.0	1.676089642637575	0.0	0.0
2L_20992	0.0	0.0	0.7265731034262282	0.0	0.0	0.0	0.0	0.5205258977249895	0.0	0.0	0.0	0.0	0.0	0.0	0.0	0.0	0.0	0.0	0.6888855210041196	0.0	0.0	0.0	0.5245786060057956	0.0	0.0	0.0	0.0	0.0	0.0	0.0	0.0	0.0	0.0	0.0	0.0	0.0	0.0	1.7010042729227335	0.0	0.0	0.0	0.0	0.0	0.0	0.0	1.2105306482149516	0.0	0.0	0.0
2L_20993	0.0	0.0	0.5668522918971866	0.0	0.0	0.0	0.0	0.4060999460699271	0.0	0.6973539601336688	0.0	0.0	0.0	0.0	0.0	0.0	0.0	0.0	0.0	0.0	0.0	0.0	0.0	0.0	0.5259083489002204	0.8924109373884486	0.0	0.0	0.0	0.0	0.0	0.7920516037460872	0.0	0.0	0.0	0.0	1.1191824894199949	0.6635383047392559	0.0	0.0	0.0	0.0	0.0	0.0	0.0	0.0	0.0	0.0	0.0
2L_20994	0.0	0.0	0.0	0.0	0.0	0.0	0.0	0.0	0.0	1.1274293989617503	0.0	0.0	0.0	1.6466543277369041	0.0	0.0	0.0	0.0	0.0	0.0	0.0	0.0	0.0	0.0	0.0	1.4427828395409064	0.0	0.0	1.2161677338538532	0.0	0.0	0.0	0.9611918779286315	0.0	0.0	1.5139346328443577	0.0	0.0	0.0	0.0	0.0	0.636870875066951	0.6420343758045493	0.0	0.0	0.0	0.0	0.0	0.0
2L_20995	0.0	0.0	0.0	0.21316133089749617	0.0	0.0	0.0	0.6159868420282648	0.0	0.0	0.0	0.8773596807954915	0.0	0.7724579798308132	0.0	0.0	0.0	0.0	0.0	0.0	0.0	0.0	0.0	0.0	0.3988582443440704	0.0	0.41654461909327234	0.0	0.0	0.0	0.4246612328713953	0.0	0.0	0.0	0.0	0.0	0.0	0.0	0.0	0.0	0.0	0.5975218736326084	0.6023663480088449	0.0	0.2192222485678649	0.0	0.0	0.0	0.6096684391353975
2L_20996	0.0	0.0	0.0	0.19511086511533238	0.0	0.0	0.0	0.0	0.0	0.7261495455610915	0.0	0.0	0.0	0.0	0.2607826588294176	0.0	0.0	0.0	1.1192843743424206	0.0	0.0	0.7749858138846768	0.284107503551912	0.33963907235059443	1.0952489851422904	0.0	0.3812716905464752	0.0	0.0	0.0	0.38870099082992166	0.0	0.41272003136672236	0.5012094183264216	0.0	0.6500587068018112	0.5179539947046455	0.4606250350075026	0.0	0.0	0.0	0.0	0.0	0.0	0.6019756358789038	0.0	0.0	0.0	0.0
2L_20997	0.0	1.6046751246952922	0.0	0.0	0.0	0.0	0.0	0.0	0.0	0.0	0.0	0.0	0.0	0.0	0.0	1.5001675687174256	0.0	0.0	0.0	0.0	0.0	0.0	0.0	0.0	0.0	0.0	0.0	0.0	0.0	0.8786016738064767	0.9365816231821184	0.0	0.0	0.0	0.0	0.0	0.0	0.0	0.0	0.0	0.0	0.0	0.0	0.0	0.0	0.0	0.0	0.0	1.344611215079438
2L_20998	0.0	0.0	0.0	0.0	0.0	0.0	0.0	0.0	0.0	0.0	0.0	0.0	0.0	0.0	0.0	0.0	0.0	0.0	0.0	0.0	0.0	0.0	0.0	0.0	0.0	0.0	0.0	0.0	0.0	0.0	0.0	0.0	0.0	0.0	0.0	0.0	0.0	0.0	0.0	0.0	0.0	0.0	0.0	0.0	0.0	0.0	0.0	0.0	0.0
2L_20999	0.0	0.0	0.0	0.4137439791976147	0.0	0.0	0.0	0.0	0.0	0.0	0.5573768152648119	1.7029462332191676	0.0	0.0	0.0	0.0	0.0	0.0	0.0	0.0	0.0	0.0	0.6024665462376205	0.0	0.0	0.0	0.80850887678066	0.0	0.0	0.773236371554304	0.0	0.0	0.0	0.0	0.0	0.0	0.5491758408321463	0.0	0.0	0.0	0.0	0.0	0.5845934830453859	0.0	0.4255081588636413	0.0	0.0	0.0	0.0
[truncated: 301 more columns]
