# Supplementary material for: Convergence of topological domain boundaries, insulators, and polytene interbands revealed by high-resolution mapping of chromatin contacts in the early Drosophila melanogaster embryo
Source: eLife. 2017 Nov 17;6:e29550. doi: 10.7554/eLife.29550 (PMC5739541; doi:10.7554/eLife.29550)
Supplement: Supplementary file 3. [file elife-29550-supp3.zip › local_HiC_maps/nc14_all_dm3_CompressedBinCounts_500bp_VC_2R_19820000_19999999.txt]

2R_39640	2R_39641	2R_39642	2R_39643	2R_39644	2R_39645	2R_39646	2R_39647	2R_39648	2R_39649	2R_39650	2R_39651	2R_39652	2R_39653	2R_39654	2R_39655	2R_39656	2R_39657	2R_39658	2R_39659	2R_39660	2R_39661	2R_39662	2R_39663	2R_39664	2R_39665	2R_39666	2R_39667	2R_39668	2R_39669	2R_39670	2R_39671	2R_39672	2R_39673	2R_39674	2R_39675	2R_39676	2R_39677	2R_39678	2R_39679	2R_39680	2R_39681	2R_39682	2R_39683	2R_39684	2R_39685	2R_39686	2R_39687	2R_39688	2R_39689
2R_39640	14.717344206180183	41.59090679939908	29.457756349987605	24.25111294279078	18.2237523027587	22.233738717603728	20.396641838611572	15.927159789230586	17.940742009466824	9.405519583657089	14.887983153119185	14.617935257677653	12.818008257171021	14.705828287396	17.09360632235519	10.437045125178543	9.66772044819552	9.416464718936753	10.596002739474248	7.204925647418858	12.348257918063133	5.600467415010457	5.426316890801816	2.870466553489323	2.178262465379241	4.581360212391859	3.837086270169884	3.952481293647127	5.093725294495976	3.281411250599737	7.602770449551818	1.5568297342024595	0.0	3.4047189404514655	5.258547440204838	2.7332822209558016	3.7879477700278636	4.767642960753955	2.5338012607350473	5.34456290133659	4.848825735627474	1.7614387834597878	0.0	0.26891667455488916	4.522148352091456	1.379582217668068	4.5064673005532905	2.114109441487841	2.6006155657044028
2R_39641	41.59090679939907	11.332578883383375	33.31173784037481	32.11736196006126	26.254872757503385	22.213361766436392	21.83351631899391	19.425725943511644	20.885009729053728	15.329504317619847	12.942606225184967	15.812432226158542	19.920849990958374	18.483924916428286	15.911124447226323	12.618126696086529	12.66203508903164	11.96572516872713	10.99345669457539	8.483737138654497	5.727865413139477	11.030802605034342	5.80858257573927	6.239906478550757	10.259540253212917	3.923281244115078	4.655048833105218	2.5385521452457995	4.87523103463282	5.620120932156469	9.014798693535308	6.332711883207194	0.0	0.0	4.127929178545096	1.620461196220134	2.9943108094620223	1.531052188057303	1.9287459525266186	4.943003870042497	1.3841090988010294	3.0168419078301354	0.0	0.9211550252322785	1.2908582451763209	4.1349535420248325	3.562288756276753	1.152093755941512	3.2549281668189747
2R_39642	29.457756349987605	33.31173784037481	13.373952158116865	26.05021665531022	42.91302174188246	45.64341185174818	24.674603664178644	30.838934191572204	23.306714332062583	25.225612741812025	21.185983728261483	24.48103270788375	26.679427960903016	28.485199802312714	31.277016953745182	14.179037956055758	17.07405358520977	16.836645070239676	16.000581291706222	8.319890931776479	5.545227349568281	6.467142110834658	8.354722292686182	6.11939531807104	6.707598669614881	7.557610912222783	7.384794982829367	6.085505922338295	2.767991262743313	3.6087724060558957	0.9004412702488982	2.99624965423279	24.113817217265492	0.0	2.6988043891735303	3.237188510842461	6.729437362957811	8.258156581255305	3.9012107667695384	4.608155078374514	1.6590173524090466	4.261760754979441	0.0	0.0	2.3208678746165057	2.655121913374311	1.067455388103829	3.255025026259914	1.2320254038710179
2R_39643	24.25111294279078	32.11736196006126	26.05021665531022	18.478346425295804	45.59798304100097	53.37611441433246	40.75559761384351	39.394697695632125	26.10360397958144	33.48477286929763	25.67332708840457	25.060234484781333	27.561521409080324	26.17725239305079	26.771178308920486	21.174098092820753	20.920890529086705	19.206308720669867	17.33506459091918	14.495145472244591	10.646870742730435	9.013787940723526	2.339329763308174	6.346059992808137	3.7562673320435147	4.51442743291147	7.351997309757144	4.1652041120409615	5.5113958788123965	6.466940944003081	4.70632150415111	7.606503578457237	9.002520705797624	7.82827887460663	3.022670634291311	4.109084494524354	3.0147976317089715	6.8512334138490285	3.236570449684567	3.9323049765973783	4.335579287277837	1.7357045062591818	0.0	5.2555924450054805	2.5993803770349246	0.7929989610920611	3.188143676245285	3.7561136826250974	3.21970340736152
2R_39644	18.2237523027587	26.254872757503385	42.91302174188247	45.59798304100097	13.49248847867976	39.057718257625666	58.15279966466634	45.77146539350277	32.83264770679269	34.209875197601804	35.489928106278136	28.692066542730387	29.461565002482445	30.890486694130175	24.684829937761744	19.85505274870399	16.651779478744626	17.257593208260918	19.41359197224818	22.04135193780875	6.295977499975265	7.832221096748368	10.07870579931696	7.333873531017894	10.471612885414851	5.720540716949648	7.266651742081936	4.318376635855049	8.380641399294742	7.784969313904509	9.201141554962254	8.164564971566904	0.0	2.9759247686218493	4.213256667382921	3.8592338924536262	4.329624500580997	4.167200589242163	4.183306074172724	3.9240285646856488	2.3545328406708816	3.739031441295446	3.8345249119497216	1.8803920241291903	3.2938532087729806	2.1102131149443637	2.7269430150718144	3.5277252748664947	2.447944247020655
2R_39645	22.233738717603725	22.213361766436392	45.64341185174818	53.37611441433246	39.057718257625666	22.276363470831765	57.82934947376371	52.32609882126884	45.33837436269379	36.398961739838015	35.28082484162969	32.81767423193823	29.32079331519663	26.979997177639362	25.97770276532646	28.916028127111588	15.666464013374105	12.956913404088878	15.572964681421505	20.808797959777394	6.401129525027044	6.221117683514573	9.644268155259457	6.279039946565371	7.742912089879724	9.014927265531192	6.535552124864281	5.561299792841583	2.3964216631725503	4.998940849407532	3.1182713550915917	2.421103165281104	0.0	3.0256270612084353	4.867754785100309	5.231584984342146	4.142998171254714	2.6479993305857694	2.7520533758250374	3.6096069498992254	1.4363141879833647	3.1306295427670827	0.0	3.1066706432050903	2.0093192225542067	2.758444402863449	2.464432843126836	2.39109562819761	3.1999223485510084
2R_39646	20.396641838611572	21.83351631899391	24.674603664178644	40.7555976138435	58.15279966466633	57.829349473763706	15.143320713899403	43.71663023614148	41.347369238944786	37.2429411111011	38.63129112250697	37.57284498789672	35.48174100208895	30.75886342477638	32.371269027316934	25.52578560163365	17.1702330085063	11.727136594078697	20.97844263303661	14.264635739153306	8.65853782762379	6.930035745124374	2.6858165385867907	11.14757753304109	7.5470884410949735	5.5070182087937365	5.697626938380165	8.477408521425835	5.932227269558924	5.336563114139804	8.105088258621787	5.393992633347203	0.0	0.0	2.819675260169267	5.619608687915032	4.3266630611141155	3.5396977098155817	4.737837344470038	4.444190490702119	5.866619733708797	2.989179171399534	4.3428224002779405	1.3310333077774938	2.984384209623147	2.0485191767001427	2.4021056171524062	2.663569316061989	2.1783450716427986
2R_39647	15.927159789230583	19.425725943511644	30.838934191572204	39.394697695632125	45.77146539350277	52.32609882126884	43.71663023614146	17.09397651002728	43.85041987466502	41.78932330548771	39.50282367515186	34.313600574046355	31.760102865368456	31.969406444798988	25.834893582173724	21.744395834981777	20.42133979654751	19.125921480920102	14.033078773284386	15.062762989196456	8.09898580450263	7.7138024996576995	13.346314848909707	7.168681464418249	6.429062792656295	8.048642129683586	9.122933734155195	8.425159470446323	5.895665005956096	6.456644325140005	5.753667099726011	6.892389882584309	0.0	0.0	3.8801030900278763	4.343868040735553	5.159995700003583	4.104194956296187	3.04676479280476	3.3651805608662313	3.710293892379215	2.9707558791258846	0.0	3.174791310384531	1.4829952351363094	3.393155801159713	3.751472452937778	3.403482253959904	3.9362167564353703
2R_39648	17.940742009466828	20.885009729053728	23.306714332062583	26.103603979581436	32.83264770679269	45.33837436269379	41.347369238944786	43.85041987466502	10.89234965890447	41.95548045023709	47.176449537014705	31.066996887350687	33.90931607188189	36.86539908786871	32.841639257581896	21.750666219398127	18.522612990863866	20.481437360891118	15.602556043333376	12.351024769671401	15.287977275950576	6.720410536438849	9.302049404269626	5.046861242177396	13.691629161975209	6.3576637635080715	4.750571950591421	4.893438783174926	3.0818488723634827	5.357286260216144	7.351965173607301	4.892783979850981	0.0	0.0	2.754415603654218	4.084813904168295	3.9959873626899656	5.4486129057479875	4.182689450655541	5.374983001616258	4.3099708898408995	2.013027856164443	0.0	3.073264662668636	1.7226846386315822	3.1532602326152195	3.96164085776497	2.416071019133679	2.286204291146013
2R_39649	9.40551958365709	15.329504317619845	25.22561274181202	33.484772869297636	34.20987519760181	36.398961739838015	37.2429411111011	41.78932330548771	41.95548045023709	15.386783968502277	39.34177472029254	40.920769333302964	43.4541644885756	43.42125962375009	34.62628918577476	27.338459699541215	22.86132642963481	14.277517058627092	15.374870082347803	24.507843512517603	7.636926269549895	13.161966378380349	8.389924774256489	10.651644097653618	9.430205432983842	5.666792901224723	9.492365685794153	9.370425551765287	6.300549400495313	6.378201117669577	6.510493903428831	7.221298323965544	0.0	0.0	3.5232284827763998	3.380861484076481	3.6041555913968804	2.9486052212721816	4.875295852105253	2.9087592047685034	3.9984182257498935	3.7350262796449036	0.0	2.993664607380221	0.9322587249161807	1.7064379038765236	3.001468661494193	2.6149920154784705	4.701422784153869
2R_39650	14.887983153119185	12.942606225184965	21.185983728261483	25.67332708840457	35.489928106278136	35.28082484162969	38.63129112250697	39.50282367515186	47.176449537014705	39.341774720292534	13.276562475592648	41.50855190553615	62.431900658010406	50.16945387430226	47.159445355712755	27.100893747953673	19.873414716012565	19.274761671762093	20.4257942326477	17.392921925575354	16.08744605737389	10.300730071969397	8.109092494616966	7.919312520825001	10.015991532080118	7.523503877523615	9.997996283921218	6.360944527565835	7.439848617266935	5.819827704647452	4.840439223606457	3.9372006474762253	0.0	3.131086048506785	3.8284404118563655	3.6737403764195595	2.947589842873364	4.3844736143474	4.401418820658468	3.1456174333892903	5.450050019072698	3.7025696203422136	0.0	2.2257376787118974	5.5449454564508995	3.8061208957845083	2.550331265716018	3.3581656723462143	4.59924505783983
2R_39651	14.617935257677653	15.81243222615854	24.48103270788375	25.060234484781333	28.69206654273039	32.81767423193823	37.57284498789672	34.313600574046355	31.06699688735069	40.920769333302964	41.50855190553615	9.920781487306938	42.68627084945133	44.88584005746777	34.448413811130585	17.972961861310743	22.59392801265355	21.59573969410016	21.091472180923418	20.715488490521675	9.144845093855158	11.1252776232519	7.8008303345641385	7.15655171574749	7.970971089743342	10.60623094855766	7.020573556789052	6.198606449959941	6.578681706744361	4.90112302862741	12.840466497816571	6.510796039222338	8.18732601932209	0.0	4.810684006876437	6.814528301758215	6.09289378182109	3.1154208597116018	3.5321917034645	2.905684909942319	3.379701143167013	3.9463332355344263	4.5867372657266605	4.217372606106845	1.5760011586760518	3.605957286642629	2.8994514455323914	2.2103469434910537	4.392230078062687
2R_39652	12.818008257171025	19.920849990958374	26.67942796090302	27.561521409080324	29.461565002482445	29.32079331519663	35.48174100208896	31.760102865368456	33.90931607188189	43.45416448857561	62.431900658010406	42.68627084945133	14.701286849579466	51.18600733396785	51.063761232948664	30.300333339314186	27.516535787015847	27.337432811644973	20.90225655240389	24.403163974794317	13.941229353537226	15.175076757435123	6.563927202896635	8.333402066093964	10.53971342940774	10.133628357033567	8.354734863417413	10.83717495248377	8.98869992837456	7.485057783285168	6.225436408751741	5.649642611141277	0.0	3.294806067714854	3.604558400885585	6.307415025589182	5.357507912898201	5.767164349881404	4.9040075931474005	5.378908076695285	5.213659412276687	3.652660968385684	0.0	3.9035305403901948	0.7293603422275423	1.3350458411352857	3.3546055580983465	2.603822686965721	2.5166611680846636
2R_39653	14.705828287396002	18.483924916428286	28.485199802312714	26.17725239305079	30.89048669413018	26.979997177639362	30.75886342477638	31.969406444798988	36.8653990878687	43.42125962375009	50.16945387430226	44.88584005746777	51.18600733396785	21.559826373672298	49.10865868059263	33.839434731834054	34.09466725309495	27.316732044712026	27.38880745152112	20.030277070113897	14.428196636618205	14.35125076159786	3.9353740740310763	7.259515885518203	14.744425396051064	10.125954853810008	4.947204974513546	9.554972383741068	3.1871234649038747	5.892852617988169	7.917282942315695	4.892649253652702	15.144631228229594	3.2923111365716506	6.991785541851939	5.896016990450506	5.916972200796677	2.8813986355079133	7.622679748165174	4.754661728764409	2.0838845859277044	4.623200407075229	8.484387242705655	2.6003831092427188	2.915232190227063	3.335087255721117	7.7097502932554365	2.7876974895501765	3.675411844889031
2R_39654	17.093606322355193	15.911124447226323	31.277016953745182	26.771178308920486	24.68482993776175	25.97770276532646	32.37126902731694	25.834893582173727	32.8416392575819	34.626289185774766	47.159445355712755	34.448413811130585	51.063761232948664	49.10865868059263	14.76192616014478	53.9453856915259	42.78956242531928	33.43944784783714	33.3395814178509	30.01648723780826	18.18732823367578	16.120390013887857	16.441173686065927	12.711312751681204	7.699892509500567	9.25402877447707	12.594801718421829	8.98170426840526	10.591587362408472	6.864944572437523	10.041159302637942	7.861719276243834	7.908889591901296	6.8772952973054755	6.417397822191876	6.370430601611999	6.1799695415786875	7.824624405990628	2.843390110336616	5.829648347838794	4.353018007238416	4.320408838763562	8.861500943306776	7.604701530674324	5.328414546997986	4.876655110619606	1.4004231238426377	1.74696297280922	1.8183677692454125
2R_39655	10.437045125178543	12.618126696086529	14.17903795605576	21.174098092820753	19.85505274870399	28.916028127111584	25.525785601633647	21.744395834981777	21.750666219398127	27.338459699541215	27.100893747953666	17.972961861310743	30.300333339314186	33.839434731834054	53.9453856915259	24.586633384560606	34.87319111334299	76.78882222368874	63.242764594211465	67.62561288529412	15.453474481935144	26.63350468255561	15.279463942077928	14.921873216801607	21.808241225317843	12.285931969027002	12.805329065743999	13.190431496112327	11.999330737328126	13.49307412238406	17.565487797987522	8.767465765968673	0.0	17.043614609786445	6.580914426834161	3.6837454049880756	6.563773440420081	5.966562192162682	7.751275384281808	8.026272236385918	8.090880000517815	9.447376350219029	0.0	6.057740769618464	5.6593330513727835	6.042770209591758	6.941179920762961	2.4052223341826497	3.5049456535644623
2R_39656	9.66772044819552	12.66203508903164	17.07405358520977	20.920890529086705	16.651779478744626	15.666464013374107	17.1702330085063	20.421339796547507	18.522612990863866	22.86132642963481	19.873414716012565	22.59392801265355	27.516535787015847	34.09466725309495	42.78956242531928	34.87319111334299	18.458659721991488	80.98805996553148	72.75392110564796	72.03699318843249	32.80379655634094	28.241028020163707	24.374955378105884	17.14947823096426	7.575275512770401	13.656388868404306	17.4214839664523	14.127238308183031	10.072831434014132	13.585311517714052	12.203039044843727	7.218851018796444	36.31082062454611	7.893656657510025	5.079857390115573	4.874589961678899	5.066626133657598	12.435212542652778	9.464441830953058	5.9477183660190205	4.371787828892721	8.167601040225668	15.256647321237866	5.611218846512965	6.989570861317827	4.797730097936065	4.822154133405859	4.233069038326029	5.333688046778391
2R_39657	9.416464718936753	11.96572516872713	16.83664507023968	19.206308720669874	17.257593208260918	12.956913404088878	11.727136594078697	19.1259214809201	20.481437360891118	14.277517058627092	19.274761671762093	21.59573969410016	27.337432811644973	27.316732044712026	33.43944784783714	76.78882222368874	80.98805996553149	22.569681635080144	74.44040498002776	76.9549570368282	35.043310983771505	26.701336329061444	19.319282559122886	21.87495249033756	14.836138892155835	14.588710218613443	14.65109332002011	10.604981567726268	11.502607084448282	14.803036027222724	15.208830275827346	10.60356248852887	19.39487975174554	8.432556413802407	9.225320531048522	5.207378104912214	7.577534414635466	2.9520364918942983	8.018735112172342	4.7653267203306	5.337428208254706	6.54390222986273	5.432739426259254	2.331115354777108	8.40009228901395	6.8336946934139755	4.292802069886131	4.998066938110889	4.459162543510279
2R_39658	10.596002739474246	10.99345669457539	16.000581291706222	17.335064590919185	19.41359197224818	15.572964681421508	20.97844263303661	14.033078773284387	15.602556043333376	15.374870082347803	20.425794232647696	21.091472180923418	20.90225655240389	27.388807451521124	33.3395814178509	63.24276459421148	72.75392110564795	74.44040498002776	28.777175217584222	41.897495681939354	40.17749219274392	29.31064298757522	21.412101015080093	14.490946441865498	17.19073061328927	17.39830338269776	15.406671853933702	14.775522868815521	13.192375046179537	12.851004749965012	17.490070012750262	12.933070326415177	13.010668748373666	14.142031248232247	8.190823918254267	7.859848216899115	6.051473836452868	7.921259511947438	8.41963104334805	7.459023852466475	5.370761093239904	7.734491383191287	21.866670165333893	4.91474437610269	3.1305747710235	6.016825450690311	3.7436629864731668	4.63013122717924	3.4898970968942007
2R_39659	7.204925647418858	8.483737138654497	8.319890931776477	14.495145472244593	22.041351937808752	20.808797959777394	14.264635739153304	15.062762989196456	12.351024769671401	24.507843512517603	17.392921925575354	20.715488490521675	24.403163974794325	20.030277070113897	30.01648723780826	67.6256128852941	72.03699318843249	76.95495703682818	41.89749568193936	13.226983973194194	39.67117507531856	32.900733244247746	17.43309613530673	20.267979988531565	7.997818195196351	15.61964201222321	16.436512444435785	21.76819412875524	22.00279809583385	13.769365536895963	19.32557189735459	11.432268950986433	0.0	12.500937570317774	9.653773837178807	5.40381513980712	3.2095430413094936	6.564419272084676	4.134769931580928	6.279477239799264	1.978132536066796	5.543474886580504	16.107650650829626	13.823152121024464	0.0	6.3316794564481125	1.2727824883457672	3.5283048732029547	3.672519659181362
2R_39660	12.348257918063133	5.727865413139476	5.545227349568281	10.646870742730435	6.295977499975265	6.401129525027044	8.658537827623793	8.09898580450263	15.287977275950576	7.636926269549894	16.087446057373892	9.14484509385516	13.941229353537228	14.428196636618207	18.18732823367578	15.453474481935144	32.80379655634094	35.043310983771505	40.177492192743905	39.67117507531856	20.505213936293103	58.73683384500947	85.36555522610774	46.778551080232525	47.9750858525584	29.515565823006547	36.88920200741648	44.21654500207956	28.910838220731485	27.531945906805937	22.080926103482014	20.40973606455877	16.4257555847569	14.283265725875564	15.166478295942296	14.553629595837766	14.668581731503833	16.25074753438658	10.03911001045721	11.65901297307342	3.3902488307031784	8.97293846211013	0.0	10.153282985083248	9.485518143266734	7.234422191040255	5.089875568539101	7.256438839750256	4.615744320662304
2R_39661	5.600467415010457	11.030802605034342	6.467142110834658	9.013787940723528	7.832221096748368	6.221117683514573	6.930035745124374	7.7138024996576995	6.720410536438849	13.161966378380347	10.300730071969397	11.1252776232519	15.175076757435125	14.35125076159786	16.120390013887857	26.63350468255561	28.241028020163707	26.701336329061444	29.310642987575214	32.900733244247746	58.73683384500947	20.45927949642297	53.42940508215855	63.77430610845176	57.19448137909323	44.82948321543055	51.10512272639697	39.48152856686	41.04723678382449	40.671697363184286	32.04688673174766	30.658175033475175	17.879492222420883	19.434230676544438	14.50770213906563	12.721346325524323	15.301518925234616	10.885535599647417	12.21320698277896	14.643318773481477	10.455843404924492	10.916142423714549	20.033044506914155	10.130893601303042	12.90627446276772	11.41830597776273	6.331825488241127	6.8016230076702335	8.221506195007686
2R_39662	5.426316890801816	5.80858257573927	8.354722292686182	2.339329763308174	10.07870579931696	9.644268155259457	2.6858165385867903	13.346314848909707	9.302049404269626	8.389924774256489	8.109092494616966	7.8008303345641385	6.563927202896635	3.9353740740310768	16.441173686065927	15.279463942077928	24.374955378105877	19.319282559122886	21.412101015080093	17.433096135306727	85.36555522610774	53.42940508215855	5.626954311569337	60.447911698667525	51.19954510710041	44.34038429901563	63.66339324824956	51.005096411017284	62.14194330119379	45.36988054369709	33.96133776620432	44.126750971003766	21.654395842355996	0.0	14.541284281380635	20.930547733247842	20.14362403940093	13.183802643747944	19.46287600427467	19.508464722843243	8.938863092819814	9.045859445714267	0.0	8.17988853935151	6.252472331767853	7.629824564582602	7.6686660796302775	14.349458528497042	9.404131544770774
2R_39663	2.870466553489323	6.239906478550757	6.1193953180710405	6.346059992808137	7.333873531017893	6.279039946565371	11.147577533041092	7.168681464418249	5.046861242177396	10.651644097653618	7.919312520825001	7.15655171574749	8.333402066093965	7.259515885518203	12.711312751681204	14.921873216801607	17.14947823096426	21.87495249033756	14.490946441865496	20.267979988531565	46.77855108023253	63.77430610845176	60.447911698667525	13.51602520571738	50.98172168019284	72.17111754294874	59.58289555256573	53.07286711932782	62.30594967065642	51.90374277889178	48.433660678195494	37.137950528886456	28.196813760045117	21.45409742612128	22.287632588731796	19.49437385746172	16.262348401142297	18.239948018294022	15.966198695693352	11.931493674056764	16.489364771956208	12.911458742951249	15.796534319353006	11.135417521995839	10.855366221384068	9.624545546811259	11.545840074387662	7.439336063823414	6.843012663697243
2R_39664	2.1782624653792406	10.259540253212915	6.70759866961488	3.7562673320435147	10.471612885414851	7.742912089879724	7.547088441094975	6.429062792656295	13.691629161975209	9.430205432983842	10.015991532080118	7.970971089743341	10.53971342940774	14.744425396051064	7.699892509500567	21.808241225317843	7.5752755127704	14.836138892155835	17.19073061328927	7.997818195196349	47.9750858525584	57.19448137909323	51.19954510710041	50.98172168019284	33.85168320240792	49.40231911922058	49.692446350615135	58.499288502403594	70.51223546935738	55.158254235009124	33.757781168559355	36.291292578326974	34.77051460361613	30.235230090100988	18.484604853629172	27.073296375483093	15.525439078823947	23.815420961380912	20.001015051513864	12.34006797289134	4.784384534381304	24.580697984561535	19.479279889981026	3.582127191306607	6.693073070955944	13.782630761177943	3.078398813954505	9.387057568775983	4.441245957799992
2R_39665	4.581360212391859	3.923281244115078	7.557610912222783	4.51442743291147	5.720540716949648	9.014927265531192	5.5070182087937365	8.048642129683586	6.3576637635080715	5.666792901224723	7.523503877523617	10.60623094855766	10.133628357033567	10.125954853810008	9.25402877447707	12.285931969027002	13.656388868404305	14.588710218613443	17.39830338269776	15.61964201222321	29.515565823006543	44.82948321543055	44.34038429901563	72.17111754294874	49.40231911922058	17.0262583321706	43.51196502252299	66.35195626219657	60.76008791345141	61.28820553512546	54.61535652748698	38.94310692468673	73.12996239030505	31.795635821871763	19.584728915782392	18.512849347985863	12.828113004013645	19.081529651743	13.521371541824719	17.96804972734768	15.81266079499446	11.413967688534576	5.852738086458988	11.121609272465937	6.032995659862921	10.58287435100523	9.711814394462822	9.999714367133206	7.472725751979058
2R_39666	3.837086270169884	4.655048833105218	7.384794982829367	7.351997309757144	7.266651742081936	6.535552124864281	5.697626938380165	9.122933734155195	4.750571950591421	9.492365685794153	9.997996283921218	7.020573556789052	8.354734863417413	4.9472049745135465	12.594801718421829	12.805329065744	17.4214839664523	14.65109332002011	15.4066718539337	16.436512444435785	36.88920200741647	51.10512272639697	63.66339324824957	59.58289555256573	49.692446350615135	43.51196502252298	19.174333204226155	57.53544763222311	67.9638491693138	65.69210945490948	62.515037916132876	41.09682452447422	40.83299305839118	26.63021286416816	23.70689999892605	23.297116458338373	20.8912987740606	18.64520230976766	20.185283284302667	16.999812834847543	16.15340282667694	15.08931298751602	11.43781318162218	17.17734082985206	5.89504230871865	13.937709588307934	12.652985896801162	8.518356632625476	8.08419200926125
2R_39667	3.9524812936471276	2.5385521452457995	6.085505922338295	4.1652041120409615	4.318376635855049	5.561299792841583	8.477408521425835	8.425159470446323	4.893438783174928	9.370425551765285	6.3609445275658345	6.198606449959941	10.83717495248377	9.554972383741068	8.981704268405258	13.190431496112327	14.127238308183031	10.604981567726268	14.775522868815521	21.76819412875524	44.21654500207956	39.48152856686	51.005096411017284	53.07286711932782	58.499288502403594	66.35195626219657	57.53544763222311	22.114084349751938	68.39839328150747	78.36864800863378	77.74529228696024	45.468513838107015	42.06098843322818	27.431079412974903	24.125636902103466	20.327501457862997	19.95451544274081	30.409390419761625	15.121692767653489	18.946391186138822	13.745421056610517	14.86731596290199	29.45447369273682	15.888422828485918	8.096436657021787	8.799369965110499	12.102542045860256	9.548757958212311	11.282165756773429
2R_39668	5.093725294495975	4.8752310346328205	2.7679912627433128	5.5113958788123965	8.380641399294742	2.396421663172551	5.932227269558924	5.895665005956096	3.0818488723634827	6.300549400495313	7.439848617266935	6.57868170674436	8.98869992837456	3.187123464903874	10.591587362408472	11.999330737328126	10.072831434014132	11.502607084448282	13.192375046179537	22.00279809583385	28.91083822073148	41.04723678382449	62.14194330119379	62.30594967065641	70.51223546935738	60.760087913451414	67.9638491693138	68.39839328150747	20.862668410688144	81.0265717336829	74.29682696826225	47.06788920199864	66.96001530514636	33.272057294482664	28.638266998363815	21.57390746843217	20.28821726189152	27.663411411128088	17.88305793825331	15.929803570897887	21.717828935769127	21.824096064383912	10.717889604665285	13.796706450236199	7.365325483860454	7.16217485253398	7.622084838377503	10.564664161182218	10.263382087900833
2R_39669	3.2814112505997364	5.6201209321564685	3.6087724060558957	6.466940944003081	7.784969313904508	4.998940849407531	5.336563114139803	6.456644325140005	5.357286260216145	6.378201117669577	5.8198277046474525	4.901123028627411	7.485057783285167	5.892852617988169	6.864944572437523	13.493074122384058	13.585311517714052	14.803036027222724	12.85100474996501	13.769365536895963	27.531945906805937	40.671697363184286	45.369880543697086	51.90374277889179	55.158254235009124	61.288205535125456	65.69210945490948	78.36864800863376	81.0265717336829	25.980352940407073	46.94207057896786	66.5715375511076	59.8623166716552	29.28048098070091	31.195737213474484	26.92156810981943	27.84293798681637	26.764924691474448	22.32865487932492	22.062278871617394	22.13690760991721	20.43821062456094	12.576116947826721	10.792484976860912	21.605744708248984	11.534800063355712	13.58098153794745	10.100709955028336	12.807431399287578
2R_39670	7.602770449551816	9.014798693535306	0.9004412702488982	4.70632150415111	9.201141554962252	3.1182713550915913	8.105088258621787	5.75366709972601	7.351965173607301	6.510493903428831	4.840439223606456	12.840466497816571	6.225436408751741	7.917282942315695	10.041159302637942	17.565487797987522	12.203039044843727	15.208830275827347	17.490070012750262	19.32557189735459	22.080926103482014	32.04688673174766	33.96133776620433	48.433660678195494	33.75778116855935	54.615356527486966	62.515037916132876	77.74529228696024	74.29682696826225	46.94207057896786	11.154981173180525	38.9745173470009	56.01194921583271	32.470695197584185	27.16490728617143	33.08532374139669	25.009986626604373	18.471723485688106	28.863488720484227	20.388369902933007	16.69889553504931	19.798568167550126	20.919495505446392	14.74673571387537	7.187930601967625	17.26860358999467	10.744508481714995	7.789938533719115	9.539225821234336
2R_39671	1.5568297342024593	6.332711883207194	2.99624965423279	7.606503578457237	8.164564971566902	2.421103165281104	5.393992633347204	6.892389882584309	4.892783979850982	7.221298323965544	3.937200647476226	6.510796039222337	5.649642611141275	4.892649253652701	7.861719276243835	8.767465765968673	7.218851018796443	10.603562488528874	12.933070326415177	11.432268950986433	20.40973606455877	30.658175033475175	44.12675097100377	37.137950528886456	36.291292578326974	38.94310692468673	41.09682452447422	45.468513838107	47.06788920199864	66.5715375511076	38.97451734700089	2.470267856084171	49.70178926441351	59.426052381363995	30.94193651743707	24.687423852641963	30.05224467150585	19.858020824822756	24.122745104065523	23.066623464237782	19.661870538037686	17.96738847122918	20.883104732946855	15.361129923754179	15.546757950851196	14.228655812318339	12.100922574337067	14.027993043091312	9.522631740531393
2R_39672	0.0	0.0	24.113817217265492	9.002520705797624	0.0	0.0	0.0	0.0	0.0	0.0	0.0	8.18732601932209	0.0	15.144631228229594	7.908889591901298	0.0	36.31082062454612	19.39487975174554	13.010668748373666	0.0	16.4257555847569	17.879492222420883	21.654395842355996	28.196813760045114	34.770514603616135	73.12996239030507	40.83299305839118	42.06098843322818	66.96001530514636	59.8623166716552	56.01194921583271	49.70178926441352	0.0	0.0	41.96978175713486	67.12310377231844	27.906976744186046	19.025875190258752	17.975912277548087	13.65001365001365	0.0	16.066838046272494	0.0	0.0	0.0	22.021581149526536	11.066843736166446	6.135722174499938	6.386511687316388
2R_39673	3.4047189404514655	0.0	0.0	7.828278874606629	2.9759247686218493	3.0256270612084353	0.0	0.0	0.0	0.0	3.131086048506785	0.0	3.294806067714854	3.2923111365716506	6.8772952973054755	17.043614609786445	7.893656657510025	8.43255641380241	14.142031248232247	12.500937570317774	14.283265725875564	19.434230676544438	0.0	21.454097426121283	30.235230090100988	31.795635821871763	26.63021286416816	27.4310794129749	33.27205729448266	29.28048098070091	32.47069519758418	59.42605238136399	0.0	47.258979206049155	66.90834772876572	67.12310377231844	48.53387259858443	33.08847859175435	46.893684202299355	41.54351980438937	52.34740730769806	31.435117916620097	0.0	18.663401815575728	10.46156421308114	28.723801499382436	38.49336951710068	24.009347639347585	22.213953695013526
2R_39674	5.258547440204838	4.127929178545096	2.6988043891735307	3.022670634291312	4.213256667382921	4.867754785100309	2.819675260169267	3.8801030900278763	2.7544156036542184	3.5232284827763998	3.8284404118563655	4.810684006876437	3.604558400885585	6.991785541851939	6.417397822191875	6.580914426834161	5.079857390115572	9.225320531048522	8.190823918254267	9.653773837178807	15.166478295942298	14.507702139065628	14.541284281380639	22.2876325887318	18.484604853629172	19.584728915782392	23.706899998926048	24.12563690210346	28.638266998363818	31.195737213474484	27.16490728617143	30.941936517437068	41.96978175713486	66.90834772876573	23.486167743220403	67.61140838845729	58.041930740099694	58.025192941751655	52.05671294701251	50.79607765673798	36.093723561347495	37.986788329883204	31.349977036141823	28.585187895484484	25.5831200957832	22.48986323328815	19.817515364148083	20.772870260618145	19.656303458444395
2R_39675	2.733282220955801	1.6204611962201338	3.237188510842461	4.109084494524355	3.8592338924536262	5.231584984342146	5.619608687915032	4.343868040735553	4.084813904168295	3.38086148407648	3.6737403764195604	6.814528301758217	6.307415025589182	5.896016990450507	6.370430601612	3.6837454049880756	4.874589961678898	5.2073781049122125	7.859848216899113	5.4038151398071195	14.55362959583777	12.721346325524323	20.930547733247842	19.49437385746172	27.073296375483096	18.512849347985863	23.297116458338373	20.327501457862997	21.573907468432175	26.921568109819425	33.08532374139669	24.68742385264197	67.12310377231843	67.12310377231843	67.61140838845729	26.492405032973043	69.18362695788727	66.91877164515765	53.090357109149934	57.35607829848667	47.10393247180241	48.314830478789624	48.8851736156941	29.504660998821286	29.717639783702097	18.920408022146574	24.36518153753923	24.546183487729653	21.60559733123546
2R_39676	3.7879477700278636	2.9943108094620223	6.729437362957812	3.014797631708971	4.329624500580998	4.142998171254713	4.3266630611141155	5.159995700003583	3.995987362689965	3.604155591396881	2.9475898428733642	6.092893781821091	5.357507912898201	5.916972200796678	6.1799695415786875	6.563773440420081	5.066626133657598	7.577534414635466	6.051473836452868	3.2095430413094936	14.668581731503833	15.30151892523462	20.14362403940093	16.2623484011423	15.525439078823947	12.828113004013645	20.8912987740606	19.95451544274081	20.28821726189152	27.84293798681637	25.00998662660437	30.052244671505846	27.906976744186046	48.53387259858443	58.041930740099694	69.18362695788728	14.191454840454298	24.069944426745955	63.20832410151792	53.8381933730771	49.919600643194855	41.250672565313565	26.056934401667647	28.750319447993867	22.382881572173602	20.894895602341457	18.942318580973264	22.373982254920705	19.96156211105401
2R_39677	4.767642960753955	1.531052188057303	8.258156581255305	6.851233413849028	4.167200589242163	2.647999330585769	3.5396977098155813	4.104194956296187	5.448612905747986	2.948605221272181	4.3844736143474	3.1154208597116018	5.767164349881404	2.8813986355079133	7.824624405990628	5.966562192162682	12.435212542652778	2.9520364918942983	7.9212595119474365	6.564419272084676	16.25074753438658	10.885535599647417	13.183802643747944	18.239948018294022	23.815420961380912	19.081529651743	18.64520230976766	30.409390419761618	27.663411411128084	26.764924691474448	18.471723485688106	19.85802082482275	19.025875190258752	33.08847859175435	58.02519294175165	66.91877164515765	24.069944426745955	13.031421363190926	45.82900009877176	60.251201803713215	54.9767291359386	41.57324913038544	53.29376803994048	23.520999548396805	12.818202726834578	20.948992722152337	17.68673656464957	17.744097612709105	26.731974338082292
2R_39678	2.5338012607350477	1.9287459525266186	3.9012107667695393	3.236570449684567	4.183306074172724	2.7520533758250374	4.737837344470038	3.0467647928047605	4.182689450655541	4.875295852105253	4.401418820658468	3.5321917034645	4.904007593147401	7.622679748165173	2.843390110336616	7.751275384281808	9.464441830953058	8.018735112172342	8.41963104334805	4.134769931580928	10.03911001045721	12.21320698277896	19.46287600427467	15.966198695693352	20.001015051513864	13.52137154182472	20.18528328430267	15.121692767653489	17.88305793825331	22.32865487932492	28.86348872048423	24.122745104065523	17.975912277548083	46.893684202299355	52.05671294701251	53.090357109149934	63.20832410151792	45.82900009877176	9.047735821882911	56.435433030795245	50.706047704126	54.008605332607516	45.31742590978509	35.49501909199914	31.142100192094855	21.772190602623755	23.474520238497945	24.926716006417152	22.731068022445527
2R_39679	5.344562901336589	4.943003870042497	4.608155078374514	3.9323049765973783	3.9240285646856488	3.6096069498992254	4.444190490702118	3.3651805608662313	5.374983001616258	2.908759204768504	3.1456174333892903	2.905684909942319	5.378908076695285	4.754661728764409	5.829648347838794	8.026272236385918	5.9477183660190205	4.765326720330599	7.459023852466475	6.279477239799264	11.65901297307342	14.643318773481477	19.50846472284324	11.931493674056764	12.340067972891338	17.96804972734768	16.999812834847543	18.946391186138822	15.929803570897889	22.062278871617394	20.38836990293301	23.066623464237775	13.65001365001365	41.54351980438937	50.79607765673798	57.35607829848667	53.8381933730771	60.25120180371322	56.43543303079524	9.502466504923508	55.40769214659823	50.003263370872624	38.23533235297941	27.656277656277656	37.4422896078334	24.949375312731405	23.867885753675928	24.95830204751545	23.88621624794827
2R_39680	4.848825735627475	1.3841090988010294	1.6590173524090466	4.335579287277837	2.3545328406708816	1.4363141879833645	5.866619733708797	3.7102938923792155	4.3099708898409	3.998418225749893	5.450050019072698	3.3797011431670128	5.213659412276687	2.0838845859277044	4.353018007238416	8.090880000517815	4.371787828892721	5.337428208254706	5.370761093239903	1.9781325360667958	3.3902488307031784	10.455843404924492	8.938863092819814	16.489364771956208	4.784384534381304	15.812660794994459	16.15340282667694	13.745421056610517	21.717828935769127	22.13690760991721	16.698895535049314	19.661870538037686	0.0	52.34740730769806	36.09372356134749	47.10393247180241	49.919600643194855	54.9767291359386	50.706047704126014	55.407692146598244	2.366682132934405	22.660487096565955	28.90733176655595	33.667313079077786	14.898822099124843	30.301453250122513	25.125961010904213	27.860864363054414	33.393525162438635
2R_39681	1.7614387834597878	3.0168419078301354	4.261760754979441	1.7357045062591818	3.739031441295447	3.1306295427670827	2.9891791713995333	2.9707558791258846	2.0130278561644435	3.7350262796449036	3.702569620342213	3.9463332355344263	3.6526609683856837	4.623200407075228	4.320408838763562	9.447376350219027	8.16760104022567	6.54390222986273	7.734491383191286	5.543474886580504	8.97293846211013	10.916142423714549	9.045859445714266	12.91145874295125	24.58069798456153	11.413967688534576	15.08931298751602	14.86731596290199	21.824096064383912	20.43821062456094	19.798568167550126	17.96738847122918	16.06683804627249	31.435117916620097	37.986788329883204	48.314830478789624	41.250672565313565	41.57324913038545	54.008605332607516	50.003263370872624	22.660487096565955	13.165307525062614	63.00720802459802	37.7945881239583	34.793441389906754	30.428277295296947	28.449469758782637	24.645413618653354	23.60054126096994
2R_39682	0.0	0.0	0.0	0.0	3.8345249119497216	0.0	4.3428224002779405	0.0	0.0	0.0	0.0	4.5867372657266605	0.0	8.484387242705655	8.861500943306776	0.0	15.256647321237862	5.432739426259254	21.866670165333893	16.107650650829626	0.0	20.033044506914155	0.0	15.796534319353006	19.47927988998103	5.852738086458988	11.43781318162218	29.454473692736823	10.717889604665285	12.576116947826721	20.919495505446392	20.883104732946855	0.0	0.0	31.349977036141823	48.8851736156941	26.056934401667647	53.29376803994048	45.31742590978509	38.23533235297941	28.907331766555952	63.007208024598015	78.46275765208044	62.52501000400161	13.479886661112953	49.34808100734238	61.99912457236104	58.43544928095179	71.55755391951135
2R_39683	0.26891667455488916	0.9211550252322785	0.0	5.2555924450054805	1.8803920241291905	3.1066706432050895	1.3310333077774938	3.174791310384531	3.0732646626686364	2.993664607380221	2.2257376787118974	4.217372606106845	3.9035305403901948	2.6003831092427188	7.604701530674324	6.057740769618464	5.611218846512965	2.331115354777108	4.91474437610269	13.823152121024464	10.153282985083248	10.130893601303042	8.17988853935151	11.135417521995839	3.582127191306607	11.121609272465939	17.17734082985206	15.888422828485918	13.796706450236199	10.792484976860912	14.74673571387537	15.361129923754179	0.0	18.663401815575728	28.585187895484484	29.504660998821294	28.750319447993867	23.520999548396805	35.49501909199914	27.65627765627766	33.667313079077786	37.794588123958306	62.525010004001594	9.139426850621906	36.35680969655946	48.77719725770816	50.545680525760204	58.36521436595064	47.37247680152265
2R_39684	4.522148352091456	1.2908582451763209	2.3208678746165057	2.5993803770349246	3.29385320877298	2.0093192225542063	2.984384209623147	1.4829952351363094	1.7226846386315822	0.9322587249161807	5.5449454564508995	1.5760011586760518	0.7293603422275423	2.9152321902270635	5.328414546997986	5.6593330513727835	6.989570861317828	8.400092289013948	3.1305747710235	0.0	9.485518143266736	12.90627446276772	6.252472331767853	10.855366221384068	6.693073070955944	6.032995659862921	5.895042308718649	8.096436657021787	7.365325483860455	21.605744708248988	7.187930601967625	15.546757950851196	0.0	10.46156421308114	25.5831200957832	29.717639783702094	22.382881572173602	12.818202726834578	31.142100192094855	37.4422896078334	14.898822099124843	34.793441389906754	13.479886661112955	36.35680969655945	9.26336773439331	34.97171212388719	45.80118196873505	69.09331033844974	65.77062084146809
2R_39685	1.379582217668068	4.1349535420248325	2.6551219133743116	0.792998961092061	2.1102131149443637	2.758444402863449	2.0485191767001427	3.393155801159713	3.1532602326152186	1.7064379038765234	3.8061208957845083	3.6059572866426293	1.3350458411352857	3.3350872557211173	4.876655110619606	6.042770209591758	4.797730097936064	6.8336946934139755	6.016825450690311	6.331679456448113	7.234422191040256	11.418305977762733	7.629824564582602	9.624545546811259	13.782630761177943	10.58287435100523	13.937709588307934	8.799369965110497	7.16217485253398	11.534800063355712	17.26860358999467	14.228655812318337	22.021581149526536	28.723801499382436	22.48986323328815	18.920408022146574	20.894895602341457	20.948992722152337	21.772190602623755	24.9493753127314	30.301453250122513	30.428277295296947	49.34808100734238	48.77719725770816	34.97171212388718	3.3946502542762778	48.741879481023766	58.641343839087725	53.16233027539297
2R_39686	4.5064673005532905	3.5622887562767525	1.0674553881038287	3.188143676245285	2.726943015071814	2.464432843126836	2.4021056171524067	3.751472452937778	3.96164085776497	3.0014686614941932	2.550331265716018	2.8994514455323914	3.3546055580983465	7.709750293255437	1.4004231238426377	6.941179920762961	4.822154133405858	4.292802069886131	3.7436629864731668	1.2727824883457672	5.089875568539101	6.331825488241127	7.668666079630278	11.545840074387662	3.078398813954505	9.711814394462824	12.652985896801162	12.102542045860256	7.622084838377502	13.58098153794745	10.744508481714997	12.100922574337067	11.066843736166446	38.49336951710068	19.817515364148083	24.36518153753923	18.942318580973264	17.68673656464957	23.474520238497945	23.867885753675928	25.12596101090421	28.449469758782634	61.99912457236104	50.54568052576021	45.80118196873505	48.741879481023766	6.858601695720684	52.964401240703324	63.327960069007126
2R_39687	2.114109441487841	1.152093755941512	3.255025026259914	3.756113682625098	3.5277252748664947	2.39109562819761	2.663569316061989	3.403482253959904	2.4160710191336787	2.6149920154784705	3.3581656723462143	2.2103469434910537	2.6038226869657213	2.7876974895501765	1.74696297280922	2.4052223341826493	4.233069038326029	4.998066938110889	4.63013122717924	3.5283048732029547	7.256438839750256	6.801623007670235	14.349458528497042	7.439336063823414	9.387057568775983	9.999714367133206	8.518356632625478	9.548757958212311	10.564664161182218	10.100709955028336	7.789938533719116	14.027993043091312	6.135722174499938	24.009347639347585	20.77287026061815	24.546183487729653	22.37398225492071	17.74409761270911	24.92671600641715	24.95830204751545	27.860864363054414	24.64541361865335	58.4354492809518	58.36521436595064	69.09331033844974	58.641343839087725	52.964401240703324	26.35296062185518	76.96103174554783
2R_39688	2.600615565704402	3.2549281668189747	1.2320254038710179	3.219703407361521	2.4479442470206556	3.1999223485510084	2.178345071642799	3.93621675643537	2.2862042911460128	4.701422784153869	4.59924505783983	4.392230078062687	2.5166611680846636	3.675411844889031	1.8183677692454125	3.5049456535644623	5.333688046778392	4.459162543510278	3.4898970968942007	3.672519659181362	4.615744320662303	8.221506195007686	9.404131544770776	6.843012663697243	4.441245957799991	7.472725751979058	8.08419200926125	11.282165756773429	10.263382087900833	12.807431399287577	9.539225821234336	9.522631740531393	6.386511687316388	22.213953695013526	19.656303458444395	21.60559733123546	19.96156211105401	26.731974338082292	22.73106802244553	23.886216247948273	33.39352516243863	23.60054126096994	71.55755391951135	47.37247680152265	65.77062084146809	53.16233027539297	63.327960069007126	76.96103174554783	24.14621866707946
2R_39689	2.3368706544429636	2.801674729086059	1.7990015829055126	4.835731802577059	1.6340500072408841	3.5303496894434443	3.4699811927019355	1.8392504318789922	2.1365196532834543	2.6014775698869603	3.0086831024147562	3.4205480235902495	1.5830014231635081	6.101239080307357	2.360158039958608	0.0	3.250744908195713	4.3408414842760825	5.823934086111757	6.0061204082994974	3.4312231898925187	5.335569150230045	9.046897696000716	6.310835666975182	5.188080364609987	8.72933003763713	8.834353914453478	9.10003479978825	10.276508295968236	7.592206680230814	7.80033113520002	9.269954727024306	0.0	16.21839035719383	16.49066327869121	16.8258451712168	16.655909724969288	15.897478523642048	18.775199334950255	16.90467223144036	22.584122520096532	20.13748725584735	25.077175006081216	45.603083875241445	45.954707614608886	39.42986776996694	62.41818758983761	73.7897951752753	77.37761101314395
2R_39690	0.0	3.725560324272771	3.3491412801757634	7.502100588164686	3.802570537683474	1.9330395113276118	2.153316106804479	0.0	4.971859276495039	2.690602264410866	0.0	6.8227716827684075	8.42005995082685	2.103421003920777	0.0	0.0	2.5215847655934804	2.693733298853547	1.8070373261630093	7.986710114369689	0.0	4.966525617339134	18.04532986863	7.832448266679198	0.0	8.705947903607745	8.506873553831495	5.841803949059469	5.31428692897987	10.392763311051247	0.0	3.45151314336205	0.0	0.0	19.430454517192064	20.509837263763963	18.087855297157624	10.569930661254864	14.979926897956737	18.958352291685625	14.333218667583992	20.08354755784062	0.0	33.386752136752136	26.73510854454069	39.76118818664513	36.88947912055482	81.80962899333252	86.92752018847304
2R_39691	2.248399300298138	3.025680657120626	3.956327681257669	5.908134999703117	3.088223816494372	1.1417460608333718	3.179630018251076	1.5800164574514208	4.037851258187111	1.5891990405051872	2.3630838101938	3.69403552963671	3.108307611051749	3.7271446829113026	2.270805050997091	2.4118322561018553	1.1170268854967016	1.9888104749533981	3.468800117490928	2.3586674660976934	3.368694746668765	3.6668359767064977	5.329219649472354	4.915359248572262	4.278570295769008	8.141739630937513	5.024568464937389	7.332206761329769	6.670105825544874	5.831542333682571	6.126546263695128	7.644860940998798	0.0	0.0	10.32890445212507	8.534931160549103	13.73600167884465	10.925441044447192	9.585187022482572	7.838399963092335	13.404322625960422	8.237714338736923	28.723548484200897	16.19842421729214	18.75186038193789	20.323444457110213	14.071868573468409	19.630284233428846	23.576130100839823
2R_39692	0.9802351510609758	1.8887209279680452	0.7546179695592393	1.1268997910558751	1.0709790279815763	2.3955050742786237	2.911070436988061	1.2054702310331917	1.9604264398008913	2.728071142760508	2.253637274781914	3.0745708725352867	2.3714767503502316	3.317553390630798	1.9800067825132333	3.066837240064843	3.124855475434261	3.6416610392887883	4.682293556760982	0.8997701896958498	2.5701385674787827	5.035688624684335	4.74356973545586	3.0883695246489724	1.0881087342705722	5.5578575256954466	4.47239792534405	5.265027499074096	8.082439203518124	5.8541617774658885	4.6742355784349	4.666104452925694	0.0	6.803045042961229	9.412719008797783	6.511707766990679	10.770960616855826	7.144750501740105	7.875536594763673	9.397599759045542	13.456315444453756	9.804517036529921	0.0	13.433210507220833	18.824595282496183	16.884016215409172	14.545687276450968	23.809405402534576	18.58693747208337
2R_39693	3.437883303844531	2.576049394201504	0.6616495326455067	2.223149577505244	2.6292983276066275	2.6732114520760493	2.5524284761682945	2.113914184808102	2.7011335896447184	1.0630998108798593	3.1615850345740073	2.2464881381045654	3.3268998022199656	2.285511640973049	1.9530801571439613	1.0756019646730366	1.9926366099353061	3.193010797378879	3.212951536160324	1.577838189695754	4.506998376939745	4.170000929910207	1.782499314777555	5.996029815896546	0.9540544547569251	3.7265135765202584	5.041801859315689	6.636045643876034	5.774338383525939	4.3116636373465465	4.610669437439927	3.4093695475657513	6.859651529702291	0.0	8.253078225439241	9.761351351167175	8.42301397135537	9.3967829174004	10.111296520503107	10.674314419684155	6.135223246379758	11.902994299611946	11.528826100339984	11.307117906102677	7.262383717682887	15.710278773156535	12.14635065020326	19.360901360062915	23.13128118331083
2R_39694	1.1404155674327725	1.4649047876994876	4.097007779632486	1.5295544888491106	1.8274489477216695	2.3646891109444566	2.634153684052081	2.243930168893144	3.25825729284869	2.11591051861437	1.9227300249325645	1.19232903194011	1.4714667875231386	1.6541466147338149	2.6874867545295666	3.3301237283684677	3.304989741311843	3.530621314031348	2.8421363770719177	3.489339370355689	1.5947335519181454	2.6038095469544977	4.730329188864174	3.9352349301033835	5.907611704497887	4.564283366939983	3.964368258096231	3.8283666656457687	5.1079068540680295	4.722148766574742	4.5317111016045875	4.22223937925843	0.0	2.6382439848037147	6.791226821542858	6.353886036700046	8.3540302551366	8.312275568559649	8.726171008518488	10.104985833141173	11.271754486158287	8.384393640651908	10.198254058905118	11.460778299370531	14.600484035246737	12.560853325579455	13.967861026229494	14.594678958761989	21.236701484522943
2R_39695	1.4373483653620962	2.4617675195378177	1.6597786314511065	4.131017875781862	2.6696950430908415	1.4369732744525552	1.6007213917738927	1.414093884874728	3.2852941875199515	3.333544161481857	2.6436610435941192	1.6906259991717059	2.2602891229706126	2.7797877670261957	1.8145897882072493	0.8993991878515274	2.0827590125356266	1.557464245293321	2.9851253294421625	1.9790402485991199	1.1306015086445038	4.10221228000938	2.9809882999687045	5.498977101305116	3.988816634577966	5.5130013109917115	3.2790059815158683	3.6188759120019656	4.38945346892911	5.15048038358855	4.283732875670736	5.701708072090572	5.7359183205231155	7.481632591986672	7.864017842910819	8.162267981949931	10.4580464262561	7.420898892609816	9.89840299784683	9.865215784683492	9.076444538839468	10.137387777274144	3.213399619340681	10.24271128664842	11.041228720929963	12.378771094720664	15.742670910687613	16.189240565962898	16.704424282529956
2R_39696	1.4270348178657624	3.0551291953034108	1.464772496113318	1.0937003135365373	1.2473124314952626	1.690859162528025	4.23796154049902	3.2758767942737674	2.989910817755558	3.2360774387447315	1.9685187913163387	3.232657198213733	1.8412887363994934	0.6899604204204827	1.9216740086624262	2.381188373728706	2.205668678787919	3.8289056457508273	3.9516078203109086	1.746524307470365	5.9866079579979585	2.172147878198437	2.6307542405292024	5.138371528026444	5.280260380199869	4.442214875644954	4.650682580682367	5.429284763590577	3.4863659124059283	4.99988977515723	8.505990769298817	6.415568849620576	7.593014426727411	6.602621240632531	6.79844604519522	8.562400481206907	10.736169235930852	12.134954563262983	10.646326178046701	8.706159047844697	5.746347347368526	11.223607443106069	0.0	11.472961359066144	14.616004671275094	13.711235036151677	13.78103548011615	14.535651620683225	16.099634625581178
2R_39697	0.7955489566242842	1.1354569223994222	0.8165871052240262	3.048601661292795	1.6224987732750344	3.0635370514775557	2.3625953897888627	1.8262486192255976	3.6367138629289815	3.608122237408408	1.7070939851323819	3.049799736286589	2.0529777055859575	2.8207067983495686	3.213907047166121	0.6637371080682157	2.766655821375847	2.2987497165969994	3.9653240343841176	2.920977623948277	3.3374376399776966	4.238281258277893	0.7333015862633254	2.3871328953644695	3.5323922726328614	6.368048585097436	2.074144584747266	2.8486954577194843	5.506846597588352	3.2941505110545104	3.1613020214376744	6.732379175674029	0.0	0.0	10.422566865977728	8.410277140453037	8.505343403239905	3.8657382709635115	7.000439931994683	9.475966130216046	6.40699242844933	10.337620144909494	4.742838550930023	10.466167763831157	8.963006250963524	10.813170561061115	12.742048324742946	13.090094717016463	14.922766895524237
2R_39698	1.5897904565333119	3.111836929787001	1.3987132956650516	0.7832819639615102	2.3821207544652854	3.229207536324548	2.9227144373100233	1.5640696556186744	1.5573109102710676	1.1236854004500134	2.506321778967148	2.1370630560875523	2.637373766500289	1.0980736099354402	3.670018372111971	2.8422501161911846	2.632745114888784	1.687489537564867	2.830046856519794	0.8338792462798978	1.4291550682793126	2.3334604118588738	6.280277216460556	3.6799785939734053	6.050553585316033	4.544868395154856	2.6645659623370115	4.269531888523742	2.496851747374533	4.99141996609654	7.039398103304575	2.5225676105778323	7.250580046403711	3.1524261071320487	5.883235068430544	5.64550466762539	8.363459774456375	7.173328813032591	8.341490616031594	7.719700295106327	7.981374664083893	8.154572674297233	20.309748029142053	13.943423166160985	13.259001047321513	10.218831159873103	11.875673382777217	10.854960923564278	14.076997918678812
2R_39699	2.3103270579844732	2.572005062339071	1.422853944078212	3.718403595845013	1.4135532903027517	2.87432339197261	2.97315809996901	0.9091795540974337	3.168377647803299	3.4292378764581617	1.2747894223157878	2.4154966866269625	1.5650207313824795	1.5638356482904137	1.6333449518604242	4.047827042595689	3.749457801620044	2.002716599236152	4.2223736902820574	4.2413566029990974	2.4230351946831243	3.6924751602580375	5.110935735030182	4.159435574575176	5.129150996255515	3.6986472875631073	5.11993569842639	3.1023003712367743	5.644323040073028	5.2983316127737305	4.957540865835615	4.032450818030305	7.37571913261543	9.620503216454907	8.254861927941164	5.544909000221024	6.037797987629375	4.490544372977431	7.1596051260333144	4.8325760082656375	8.626572084930327	8.295313934496788	0.0	11.144630557523316	7.808749803538953	12.993999793200492	14.366163870521422	12.30945885428517	11.116807480503523
2R_39700	1.446675330322995	1.4866451691167901	2.227398597567476	2.3283814868126127	0.7586876372987533	2.828315708426877	2.577773576961578	1.1386159610616113	0.991983746280185	1.0736561779285922	1.5964894686640916	3.327566458989211	3.919924455215899	3.357390998314338	1.753310088727426	4.345129902365655	4.0248461804410995	2.149811167753062	3.6053949977019215	0.0	2.427601047072884	4.954597881698009	0.8000885217940513	2.865000474418033	5.138816124680012	2.702012281186221	3.771752545574652	5.050737572805897	3.180914400497834	6.358919653833685	7.5882928921012365	2.7545791205106327	0.0	4.016096514831444	7.753515935181021	10.66430246521224	3.437031435948771	7.029697095975892	6.309668081903078	8.069470474791	6.355020284906998	10.091862064904207	10.3496044639914	7.930135631964563	1.778060054689571	9.357036143342146	12.266961466284625	12.468676135137507	11.090561585215971
2R_39701	1.4170925738397342	2.669782642801334	2.61822119622861	3.258241297791394	1.7340712549696624	1.511170953480869	2.525061232734894	2.5094984516394554	3.5628958984654995	1.051701210844638	3.1276863893878852	1.4816007997325533	3.016959591501477	3.2887364230683156	2.8624283720236323	0.7093795440193417	0.6570904926627962	2.105850135911568	3.0607798358461396	2.0812273913666943	4.161429210759982	3.559073732295145	4.702366089545277	2.806414688386684	1.2584333913722814	4.915410325598292	4.433549734895894	4.566882566039976	3.4620761752311853	4.603960294146481	4.7301682291088065	5.396502634572586	9.048136083966703	11.801916631260918	3.5443174363607675	6.802196545873746	4.37677280340715	4.820163819464758	7.807128024993741	9.880574484266123	9.337601737839735	7.85024660241327	15.206951401624712	7.7679739731857005	12.191906176663506	6.376136416801025	12.416654209958734	10.881302444824357	10.170340725368117
2R_39702	0.8797476267983004	2.071790322162642	2.0317778865832463	2.0227542661530964	3.2680426471875945	1.3681391850991662	2.394925370859637	0.8655144217422416	1.7594558877640074	2.1763613316959116	2.2248694573015495	2.299487717826735	1.4898575393964095	1.914080621458592	2.221286221570369	1.6514666592827756	3.0594709134570524	2.45125569113481	2.923335205364116	1.615062851382159	2.7679970090869648	1.5064871975077279	3.6491047620877963	5.543538725468777	5.859376144409403	4.4012656162038875	4.300624181125317	3.2486369383900437	4.5672568467008565	6.725158452088774	3.6706796284307353	7.32858850268701	0.0	9.158459669196436	5.10796388936716	5.46712543012845	5.747820890063129	10.687192916870526	7.320621486433009	6.9007230922692235	7.246115321345651	8.799419797846191	11.800816380477201	13.50285720458449	10.812682573834742	10.82369527079664	7.770568555095102	9.305687331077003	10.224158578206266
2R_39703	1.3118577226580972	1.604884188989108	1.7312780100944474	1.9390376056522347	2.1294759024002223	1.6654163553378967	2.782794537930881	1.1062573047552655	2.784288789517384	2.3180969610815163	0.8617324292886928	2.7431509936701985	1.4508659003458972	2.8995345177895597	2.6498612967959354	1.4072147996592852	2.6069752751857926	2.0887150624112705	2.6466599105223447	2.7523902272806873	3.931017251347828	4.278925983587623	3.109402298770755	4.048842468835005	4.992774622991428	2.000169914434231	3.175953749904782	2.2648611696724523	5.265321978216265	3.939724083930879	4.468266061651526	2.676295939809272	0.0	13.006539688155204	5.1895147160910255	6.425569345202195	7.123954017103055	5.919262354274591	8.173802399746647	7.350132993306381	5.351159775381364	8.651522221877016	3.3518253538103053	12.12216645386443	9.789330159901223	9.222871128795367	9.5346745124325	12.92194690333839	12.074534481225191
2R_39704	1.4293139060987214	0.6120016959790999	0.5501669454087496	0.8215852800180354	1.5616306109583056	3.175424248587453	1.7686374593876626	4.570115592285223	1.6334650600394376	5.303856619783226	2.300273117999509	3.73594616441802	1.3831720658442463	1.0365935132258448	0.7217786531509283	2.6831152363113495	3.3137869609442037	0.8850047799108164	3.2652830534362383	1.311985234393378	2.9980845237977456	2.4475690927338647	4.940542058488706	2.251627838470406	3.1732160258832884	5.720540716949648	6.5213541275094284	4.318376635855049	6.110884353652417	2.3901221577777	5.111745308312362	6.803804142972418	11.407711613050422	0.0	6.702908334472827	4.594326062444793	4.24472990253039	1.7363335788509013	4.921536557850263	7.7857709616778745	10.987819923130782	10.630579587996857	12.781749706499072	10.968953474086945	9.881559626318943	10.551065574721818	9.08981005023938	9.799236874629152	11.656877366765025
2R_39705	0.44436677900629146	1.522146933452345	1.3683539348710736	1.277134445424546	1.747812248843021	1.5795584601003039	0.4398886641790963	2.1858874298576048	1.015672770343716	2.473415048004314	1.838941160564348	0.4645950358531473	2.150107520426774	1.9336314520366908	1.1219874580651577	1.6683350944463962	4.3785214258567455	4.6774429816949095	2.768620105342673	5.710458075815468	2.330224937545311	2.790103765734568	3.0719812515755422	5.800167392830957	4.932687559031939	5.039050566991007	2.6067310081254123	2.386777610056926	2.9854697458874	5.095387998722247	7.9460844397549595	4.230539588402342	0.0	0.0	5.358604565388194	6.094309322497347	6.070463565671529	8.097265650556995	5.610300327791997	4.066538326717076	4.880085799716496	8.661368219014822	0.0	11.204925022487798	10.923125636016056	7.497771990192039	9.419926573556346	12.186141359483493	9.422573634287193
2R_39706	1.5806221148001325	1.9336818292073206	0.0	2.5958825564583687	0.7894610112837662	2.4079384916191704	1.7882209883497402	1.5550496460707004	3.096659756986529	0.8379038193667055	1.0382782456121116	0.9443282605907831	1.9666229988955444	0.8733928043961703	1.8244266647984537	2.2606870589682138	1.5705372242450741	2.796262939986381	2.2509807523137835	0.0	3.7891016343153168	3.093337754744098	3.122029389036332	4.2685487958545805	1.0026099943372588	3.3136825930686915	4.120976808084461	3.335285991677552	4.964904743337595	3.0207339727623004	4.3069549570036685	3.5828856159467644	0.0	3.134246025776039	6.252706816951081	6.580696448266513	4.559963520291837	5.4861231805821085	3.369187710613107	6.297584152255433	10.911100715807883	7.412612708776238	8.07704858183181	8.91193581505	7.631994653718363	9.20740849677436	10.530733658981912	11.500055978734027	8.65530707335266
2R_39707	0.8326266414713845	2.3767529979411615	1.7092906055123511	1.9144116333434607	2.1832940886220906	1.9731184804619957	1.3737263839263025	1.9113635203165653	1.2687360195202648	0.6865970690681634	0.2552365022706222	2.3214108862157263	1.3429122728591467	1.878653528222703	2.5227717996495365	2.0840145455879227	3.8607996411000656	2.4058861999329926	2.0750667860245082	1.019037973125319	3.49298364375479	3.1684373954316647	3.837390721665072	3.7475829027173204	3.697024412931009	3.3324202501847826	3.2562195421364577	5.217560145890435	3.7293241606876273	3.9780912195411475	2.6469111803807768	1.7615378084144433	8.86053517632465	7.704813196804043	3.718747276017621	7.374858114272095	6.264192310703939	8.091812946415207	7.008152934716603	7.740571270608484	9.753599093305427	4.840266645164494	14.891655758528824	6.085532401321875	11.086328902042391	8.195165765374043	8.236885290076035	10.003303917313383	6.111494437623337
2R_39708	0.8344010189705243	0.535909050374879	3.2117497625553404	2.3981141997329845	2.917262426352798	1.8537406075597769	2.0649808163282164	2.052253661836209	1.4303697439037404	1.8061581529875819	1.5346825597369431	2.1809605805333216	1.6149289197110634	3.0256988335567914	2.738826976417604	5.743253191630222	1.6926994164346219	2.5832285231413876	2.7726518376928433	2.297721609887923	2.187767126366129	3.333949002582477	5.191517383622908	2.62889845924768	8.336031737681013	2.226347892238528	1.6315793710065734	3.921509310503427	3.3125816232852676	2.7905981399945814	2.486767413240664	5.6268674580116524	0.0	11.581848926362605	5.217341010476719	5.900539223459	4.708156261228333	4.56134461140993	5.267315797896349	5.635993915162802	5.0399170594594755	5.991894849435666	14.923390773464421	11.205995655915741	10.896301564503798	7.626013717204182	9.138842722993068	7.681911086880584	9.527028622528443
2R_39709	1.8958035558876374	1.014678254454681	1.8243166301456721	1.3621607967616316	1.8641743897858156	2.105898695953821	0.9383492794064003	1.6319903684591284	1.8957611403794064	1.1724821488127242	0.21793003212484813	2.229866369311509	2.293252823647803	1.833213040185153	1.4360217143715475	2.3725412983815297	1.9229516142519505	2.934616394574904	0.9843144763484389	4.350454896615355	1.4912170299370766	1.6231949362161493	1.9659006665779393	3.626462656383469	6.313302696979779	6.006827423279061	4.32487443499377	5.091358866179838	6.078984594203027	2.49086655843625	3.390040805921181	3.7601595751561145	0.0	0.0	5.080318566456028	3.453148022785333	5.067086108794562	4.030295849048608	4.079871147877459	6.196102428512778	11.450959988628155	4.375897788362912	8.476684666906557	9.093078203382335	13.10663514666543	5.3312951791863314	8.037653190134504	9.655244456770973	7.53741733410014
2R_39710	0.0	3.8320049049662783	0.0	3.429531697446714	1.3037384700629053	2.6510256155350103	2.9531192321889996	1.4674590945777386	0.0	0.0	1.3717138879172583	0.0	0.0	1.442345831259961	3.0129103207243038	0.0	1.729086696406958	1.8471314049281464	1.2391113093689206	5.476601221282072	3.1287153494775044	5.108426349263109	8.249293654230858	2.6854108342900105	0.0	3.9798618987921115	1.9444282408757705	10.01452105553052	5.4661236983792945	2.850586508174057	0.0	4.733503739467954	0.0	0.0	6.661870120180137	2.557070619897845	5.315614617940199	14.495904906863812	0.0	5.2000052000052	9.828492800629023	1.5301750520259516	0.0	3.2705389848246993	9.166322929556808	6.291880328436153	8.431880941841102	12.855798841809396	14.597740999580315
2R_39711	0.32861324225926863	2.532693128544645	2.5297752011398966	1.5111239120096724	1.436136585780582	0.8760732993008058	0.9759049078257814	1.6164834759826119	0.75109917731356	2.032347493050591	1.5110150884527078	2.7485777656137937	1.5900239101435512	1.9065838726264699	0.6637758784642298	0.8224992363094591	2.6665520811143812	2.8485975296311117	4.367828367057882	1.206552933769655	2.0678668381985186	3.7514671049980874	0.9087031406779688	2.3664971682790696	4.377320344559312	2.6304164878714125	5.568914286184278	3.5300871534392093	3.2113190003067613	2.826064047654725	1.566986969249761	5.214203657617868	10.49097775912715	4.56129467788137	5.5771845949472825	6.196845501430992	5.074705520694064	7.984001338757345	4.148867709883109	4.582463667650407	4.3306409738398965	3.7082504932647384	5.877298464497003	10.087478614545338	6.058312469178335	9.703172558540858	7.89493678199033	6.951930285837111	8.04009024840502
2R_39712	1.9917389308279028	1.7056401654152575	1.0222050537204532	1.5264977881810298	1.1605980445663846	1.3766453493134325	1.3144447621019286	1.741791210181292	3.034962847881668	1.6424193559778069	0.8140735239865032	1.3882706264217193	1.9274405991718946	2.139978978130506	2.682116012514217	3.877380178289695	2.0523284230349645	1.370275522943729	2.5738217108553245	1.6251042199650065	2.3210054521346475	2.7790647795199903	4.283757832315726	1.9921445358234502	0.0	2.361935844980482	6.346798412354147	3.26883476590017	4.054987906809566	2.9605497859374474	3.693501431970505	4.213801548487793	0.0	0.0	2.372179271280761	5.3114226526068	6.572223810509643	2.6884096637358703	3.810070427627826	4.821963278936573	5.832933412836216	4.994636668333968	3.958061958710289	6.793404419517179	4.079965695648431	4.9787381431740085	5.629594100635751	6.762559412335668	5.775565182821093
2R_39713	2.221833895031457	1.522146933452345	0.3420884837177684	0.7662806672547275	1.3594095268779054	0.7897792300501519	1.319665992537289	0.8743549719430419	1.7774273481015033	0.0	1.4302875693278263	2.090677661339163	0.0	1.9336314520366908	1.1219874580651577	0.5561116981487987	2.3180407548653355	3.5768681624725778	3.137769452721696	3.2631189004659813	0.4660449875090622	3.8046869532744116	1.8431887509453255	2.200063493832432	1.9730750236127752	3.8533916100519456	2.8963677868060134	2.386777610056926	2.714063405352182	1.6984626662407487	0.0	3.877994622702147	0.0	0.0	3.373936207837011	3.999390492888884	3.6950647791044084	5.3981771003713295	3.8252047689490896	4.453827691166321	8.296145859518044	6.154130050352636	0.0	7.307559797274651	5.461562818008028	4.686107493870025	9.419926573556346	7.833948016810816	6.523320208352673
2R_39714	2.063768142528414	0.9818460591055618	1.059172059323521	0.7908510136864677	1.6034265224785365	2.241533371846952	2.9509573586661673	1.3535859876778555	1.5723595954947704	1.7018157807108258	1.8979057453613601	0.7192380104821748	0.6657148423786968	1.9956322262674424	1.1579633370280085	2.8697154906668243	1.063274396033561	2.555694257184624	1.904929538561298	2.5258116906352166	2.404942252526632	2.6177880267087676	4.4386755752999125	2.6834449405606624	1.0181702665773391	4.588786596337904	4.782781031729567	4.002875912386284	3.921523590345321	1.9720382505303686	3.827073152863143	1.4553964645509083	0.0	0.0	2.048305600641038	3.931074891497419	2.451564574891893	5.014139874445937	4.474238780648864	4.396783313327969	6.5475318071540345	8.233372351676973	4.101201241843736	9.050246971184013	3.5229279194855962	7.415759391495027	3.5647227261443892	6.8274507359003715	6.5454731788015685
2R_39715	0.34173482710182723	2.3411769002630547	1.5784737432205211	1.9643291961155627	3.2856599016422776	3.036850203263976	2.706327902071525	1.3448239575008734	0.39054535010652713	0.4226998975290909	2.1998902631882715	1.0718733605920259	1.9842166150759324	1.6522617530252666	3.451402833035696	1.7106835523678297	1.9807342692857361	1.69276716140044	1.9872284800047058	0.0	0.0	3.901263849535432	4.724939088447742	1.8457438638475965	3.0347383463771447	3.647265977509681	6.682248482171806	3.6710441573840873	3.756990977502679	4.571636664865659	3.2591140717627587	3.7956854118578947	0.0	0.0	3.968340699998205	2.636299078991341	4.465441038418016	5.811962746315133	3.9223024825546773	6.552483096231732	7.505940388872263	4.5574709710133625	12.223960061877687	5.619789331331989	3.1501109784097694	7.2075871098166715	6.278375237624428	4.55192131645206	6.688905978424321
2R_39716	2.2910630670094707	0.7847874293377399	0.7054949449170712	1.0535425050670129	2.4030287774711243	2.0359690581566414	1.3607849007307415	0.9015986245211384	1.5709795256333063	0.566774028781692	0.4213866536902051	2.3953557692574865	0.8868407203913592	0.886169176607934	1.8511151765713978	2.293757378730768	1.593511730158548	2.26973431851908	1.522606055982875	0.0	1.9222651357234521	3.1385884533213955	3.8012397616774716	2.4748519976634094	2.034553224319259	2.445204794459753	2.3892915774365817	2.461146192699133	4.477807593757175	1.313538253474002	3.2774692343962966	2.1811785809426647	0.0	6.360190296893682	4.502317137980139	1.571049824981122	3.2658837617537797	7.792927228309612	3.6814331756242424	5.191637725283132	9.057856150374905	6.580916695371999	0.0	6.028202341836045	1.4079343294374853	7.731391860571048	5.180500286093128	8.616578829022734	2.9895900233195496
2R_39717	0.9559536394349996	0.272879291299735	2.943700982779104	2.1979704673361438	1.3925995865371827	2.5485444625438296	1.89263999621472	1.880975034758851	2.549152670756357	1.9707361448380705	1.465208120359228	3.6647237522906604	1.2334574088698538	2.4650467919804013	1.9309598189789534	3.1902594996955296	2.2163267929529673	0.39460589525423273	2.382421540902604	3.509927537545987	2.005178708210405	2.5464180174353244	2.6434664303995117	2.294755951987395	0.0	4.251124103491065	2.492349525435881	2.1394195540807823	1.5569833525393717	3.6538545272627787	4.558449580128807	2.528066595341481	0.0	0.0	5.977384990843216	4.097035835543343	5.67791998864416	8.516159800319278	4.388829040296582	4.998987704989739	0.6998926714588318	5.557197289656814	5.699126039021915	6.986909326685522	1.9582175129266832	4.48048446582432	7.655598922271803	6.74118000860624	3.8981760044657503
2R_39718	2.0535455147827895	2.1493617255419832	1.4052341035702502	2.360800884387489	2.5926617302387327	1.2165982938425526	1.1293615944778737	0.6734405809906581	1.564571100994942	1.4111550337819228	1.8885046970888826	2.624142954910926	1.5456403755888446	2.6476628021380404	2.5349005102247744	3.4266008393801415	0.7935056954664798	1.977916058598758	1.1372962192634324	0.0	1.9144237278271443	3.1257853535700844	2.5238223592489506	4.724116524483083	0.0	2.1308264099739236	1.4872156562642476	2.451106552052924	3.9020987940061977	3.052419993455611	1.6320498023261278	2.8963746657583633	0.0	6.334245464680247	2.241975521214469	3.5204425055411765	4.878842088144413	3.3262019563389424	5.499623511487614	4.971595880686789	5.512776410609227	6.0859235023759455	4.08088643382761	4.502708829631907	0.7010955037904028	7.699853548785502	4.514446745522442	3.933155240064063	2.791307555645275
2R_39719	1.237101668726441	1.059401040077565	2.3809061233476987	2.133298745449674	0.2703249197405313	0.5496794818941075	1.5307934408562645	0.0	0.7068994231983466	1.9127504249366343	1.7065160927880585	1.9401246491284574	0.8978736914388821	1.7943875862831273	0.6247148176857265	0.0	2.8681532878788403	3.829952557611678	3.083096859804187	3.40665360328565	3.243632619422768	3.5307054151700004	0.0	1.6704273554529097	2.746486145625287	3.300833328382083	2.419016176444975	2.07647059800692	1.8889645482155935	1.477644072661315	2.949549721739479	3.4351552611660217	9.873617693522908	0.0	4.143935797505416	1.3254957301010748	4.041294683860539	5.259918101572325	2.1298474262497735	4.582350553914535	6.792994629186726	7.297339554981582	11.062876967532668	4.068798500078121	8.552700600741689	5.6532495052102085	5.244949637993576	5.088869102073409	3.531246588563564
2R_39720	1.2406295251961932	1.912359862269293	0.7640626494697558	1.9967568105381293	1.7350131730875167	2.4254868393084097	1.4737524685353849	2.929338496780657	0.5671322368625519	2.1483896407843415	0.9127373778917117	1.8159468357178272	1.4406946683924267	2.3993395481986046	3.007182354335094	1.2420885171897598	1.7257994593415453	0.9218098741323926	1.4428815151871937	3.644126287925333	4.68415083215501	0.8497857520162017	2.058402646611787	2.4569466996237033	3.3051819965414575	6.289468067245139	2.264186877445645	2.6654618778978563	2.7278659141151427	2.608069880339857	2.3663687881636126	2.362252341464521	0.0	6.88819088554582	3.989522980716242	1.9141569516820847	3.8317564181920005	3.617086538072006	4.556631756032468	2.1625496910668014	5.9948823324495795	4.581797921940826	4.437770038306831	4.896481845151047	4.574448230054491	3.837728020354751	4.20792537496823	3.3050467986850114	6.273189553447655
2R_39721	0.0	0.43801493035212197	0.7875185244044903	0.5880157221291721	1.3412071132260457	1.8181429760364212	1.012663355257495	2.516054946614346	2.338170267195576	0.6326693763474276	0.9407574019027571	2.1390792996269337	1.4849223949857935	2.4729966081367727	2.582916261234911	0.0	1.7787795864408613	1.9002168274081197	0.8498150717422382	1.877998459290064	3.218632707659745	3.5034929240537327	1.4143955481617243	4.604313154808151	11.355491379365166	2.7294937908110497	2.667079886243709	2.0604664483945876	0.6248018597102394	3.421262383259196	1.2195068411894778	3.246361153782725	0.0	0.0	4.568885451462537	5.699545062313127	2.4303920526179876	2.485418052287231	4.109450879909752	2.2289375653190153	2.246879477609509	2.098868458036903	0.0	1.6822661336051277	1.5716262371055927	3.595947281111453	0.0	4.007656547681214	5.00575703773982
2R_39722	2.099424547731467	0.0	3.232415176577144	0.0	0.0	3.7313363221337275	4.156535112330362	2.065458511134887	2.39928865889841	0.0	3.8613929820727106	0.0	0.0	4.0602228493913115	0.0	5.254733726877858	2.4337011142457183	0.0	5.232172418917024	0.0	17.614751297326432	2.3967147751234426	0.0	7.559467495990648	9.321853781130331	2.8008411486137517	2.7367957813935107	5.6382022028456005	0.0	0.0	5.005536122951985	6.662438239197523	0.0	0.0	1.875325368951513	1.799547018024623	0.0	5.100770828487601	4.81927943097804	1.829760542897272	4.6112231638339924	6.461194924774461	0.0	4.603305541643343	0.0	0.0	0.0	4.934897191286814	8.561007623748509
2R_39723	0.7356367837518433	0.8399572360971959	1.1326358486268433	1.1276055369716766	2.3576294550221633	1.7432765907698515	0.7282233898070573	0.7237351100547795	1.6814178858978055	1.819853105097063	1.3530291989789773	1.7946228944811218	1.1864809700554508	1.6598155409050752	1.238279253468185	1.2275031658841027	2.274045443841936	1.8219708550254148	0.6111164278240332	1.8006673813515504	1.5430489041575295	3.0792925386978194	2.712308857661625	0.8829439098182281	1.0887901864291885	1.6356877226130098	2.557256493401671	1.3170812097456768	2.6958336699381205	3.0460705993874964	3.507872191378282	1.167256676007833	0.0	3.4036528001851587	2.190375333079425	3.573172895348093	2.330314847382583	7.149225059749649	2.251562521064423	2.9920180225487885	2.154358841534466	4.779551007972089	8.771318140533182	3.2259896045710983	6.781098456576784	4.827025772559441	3.465427817806934	3.8426317047126592	3.199755346706191
2R_39724	1.39463108869784	1.3933529262640818	2.147267784262288	1.0688656225345947	0.8126597765307514	0.8262323824018286	0.46019222229125106	0.4573559065914591	1.8594665148066931	1.4375435072542468	1.0687886481991105	0.4860389444536711	1.7994785291170472	0.8990579535903588	0.7042644338291448	2.3271186466315714	2.1555844834993243	2.878432732523826	2.7033149670114476	0.8534329596833149	2.4377791013293115	1.0614124204464757	1.9282632094707033	2.5108471736460474	3.096216794622986	1.8605765777968466	2.1210370392456093	2.496942026312151	3.4072008805569958	2.88739283441495	6.096086290433956	2.581719537332255	7.420599584446424	0.0	3.7372913407956245	4.183986878060811	2.208922666998005	1.6942008183667632	2.9346250378900107	4.254233995997131	4.594798504301191	1.1922557172953763	0.0	2.293454541896216	2.1426177818420853	3.2682667185405956	5.912828354140576	3.8245819431433277	2.8435047583777324
2R_39725	1.2339339866910963	0.26417209311368867	0.0	0.3546393817529101	0.539265469200729	0.8224079859105065	0.9161242447700757	1.820955740760243	0.705089359676271	1.1447116192884519	1.9858375174693417	0.9675784147317814	0.0	1.19319529078035	0.623115193374142	0.0	2.145606891346038	1.9100728532347389	3.3314692481555577	1.1326435458629458	7.764784991809447	1.4086659225858484	2.559117097776955	1.666150113849426	5.478907166218812	2.0577383266356692	2.0106851023434693	2.0711536553687306	1.1304766364581957	2.063404651869147	4.412995801917094	3.4263593150570673	0.0	12.845655171232584	2.4799949826945946	2.1153627346013293	3.2980472811722725	4.496956909259504	1.062196904326261	5.377196631874591	2.032680212854141	1.8987793633570016	0.0	3.720181728848264	5.687200557042337	7.807533202510885	6.539399489560634	2.900479263108106	4.025376679025496
2R_39726	1.2005908107379644	0.5140673502254495	0.46212758177971436	1.035169111437059	1.5740805598689736	0.8001850027726409	2.6741066255448493	0.5905833841727197	0.3430182712798417	1.856298994227504	0.5520504340027295	0.3138108861372974	1.1618327260627312	1.7414294244802138	2.4251098786972167	3.005006792066602	2.0876286292379906	1.858459155974084	1.2467103055168327	4.408149699000519	3.147902565112476	2.055901750374191	1.6599766839674972	3.512443262558322	2.6654284862871704	2.4025613225747704	1.1738116057414099	1.2091123543473028	1.8332151154012581	2.0076476461363857	2.146874251277605	0.9525065018093815	9.582215408202376	4.166180612261903	1.876762950683174	2.3154769411685163	2.852380400581173	3.6462006880526547	5.511970035277297	1.83116319567067	1.9777534382254645	4.926588898818703	10.736375807509667	3.9487151407427374	10.144790133804246	3.376248547263555	5.514333789580828	3.292453447412769	2.2030895050152353
2R_39727	1.2937144495354982	0.22157636159560506	2.788645638870948	2.3796519295020975	0.6784695490993148	0.9197346427595442	1.5368124205179825	1.2727837843272969	1.1827981758058572	0.32004520574522105	1.4276883353508552	1.8936488397572981	1.2519501000733795	1.5012025007331498	2.0905705182623615	1.2952358698995148	1.1997627829025646	1.602088200210271	2.5793494957952086	0.0	3.799117432456577	2.3630586119175128	2.8619720260837265	0.6987480693881988	2.297737624557484	2.761509990901515	2.3610684900771375	3.8218310983438784	2.8445877498587104	2.4724234541407233	1.2338113159498367	2.463330047798456	0.0	7.182927617638397	2.54236246119546	1.7742766567934825	2.7662623569323688	1.885928484083141	4.7516041044237465	3.3826235709599333	3.9781608064663985	4.24697519808954	4.627656448338462	4.254996614157362	1.5900609740681724	3.2743140648560853	2.5596532679056705	3.6491987160415955	5.064473170183159
2R_39728	0.7456772159693735	0.42571074963916755	1.913491288467346	0.8572468534325621	1.3035315602914306	0.8835349615336489	1.7223794918734445	0.9781508010199177	1.420305776494377	0.0	0.9143307934062029	1.5592431714309645	1.2026748064980424	1.2017641031764474	1.255180065370782	2.4885137979691363	2.881353802931766	2.7702573839979343	2.890800864580722	0.0	2.6068490056747975	3.1213206546045025	1.3746640750583081	2.0137384846881927	3.3109520333549725	2.98442270620421	1.9441196504550635	2.336350730301518	4.554380164496317	1.9000894039566796	1.1852499437302588	0.7887920848184973	0.0	0.0	4.884596088752933	2.982775600103025	2.0668553902481333	4.227301264301262	3.423439887804746	3.466119955566075	2.18376288222197	2.549887009406839	13.336551887855602	3.815023256381771	1.5274780314290823	3.8444277518614807	3.8639987652065035	3.116062681859991	4.459712970035249
2R_39729	1.0572709581059907	2.4144045305818134	0.5426151489033639	2.025769735778043	0.0	1.8791023152419626	0.34887209651197676	1.386887533129276	1.2082826324515394	1.743684635801821	2.916898344018472	1.4738660700849846	1.3641861306470142	1.0223648443899365	1.7796781259903909	2.6462857967490203	1.6341503431388889	3.927855935322004	0.2927693237707846	0.0	1.4784658492130422	2.816301655196809	6.821816872029342	2.2207211557191244	1.5648296401267385	2.821009221691078	2.7565026817095752	1.8929337728725553	2.583001747658982	1.6837960359939017	2.520789793691841	3.3552062959775104	0.0	0.0	2.518438749303022	3.3229259293226945	0.8372930316287442	0.8562500085625	4.044984760924412	2.764404204548219	2.322213645513158	3.2538600903792183	0.0	4.25008160156675	4.331520736289221	4.459816164395563	4.980577739048805	4.970432004545405	1.4371088405302404
2R_39730	2.5139176767378397	0.6150890698180221	3.870596664087559	0.8257299432054688	1.5695085915685059	1.2765773429542586	0.711023892180337	1.0599624278651403	1.6417054249375957	1.7768710207528762	1.6513409565617074	1.1264378838782971	1.0426123305311852	0.34727427718939674	1.088129730598665	1.7977671911262931	1.6652520350628808	0.444734688184947	2.0883898472509896	2.637207650697627	1.5066045021561016	2.8699024434062412	3.9723725461785824	2.26298665810956	0.0	2.8746996058691017	1.4044826780001554	1.4467205377170895	1.3160811472823342	3.088516682211057	3.425021736044192	1.7095318481224553	0.0	0.0	2.8871668257602523	0.9235006251637482	4.266143353082023	1.7450928860590462	1.6487881015866164	1.8780115088301284	3.9440179777805073	3.3157886360112925	12.846229984770794	2.756072178223061	2.2069798385770807	4.544696866446659	4.567832773469297	3.3766872778720143	4.686273194086779
2R_39731	1.8285705926534432	2.74034209491167	2.111542663508362	0.52554119706933	1.5982783345779925	0.8124859592270172	1.357607352801423	0.4497466577077132	2.0897482072833786	1.130901126897737	1.2612080405543968	0.4779524821554051	0.8847698722409999	0.8840998965691531	0.46169816648577333	1.1442006305460835	0.0	2.2644342967595494	1.8988133024479958	0.0	2.8766647258768647	1.5656297918056816	0.0	0.8230243362535059	4.059604740644032	1.2197475171429415	1.7877842845180025	1.8415494060082391	1.1168378834983963	0.43682367682176876	0.0	3.6268089072105605	0.0	12.690677428361125	0.40834580421419403	1.1755359679915662	4.887386470085122	1.1106757262264304	2.098763838592888	1.1952726488628416	3.0122350965150244	2.813807013357705	0.0	2.5058858246248787	4.213940050803261	4.49944740358102	3.8763025345591755	1.0745572985113727	2.2369568081668607
2R_39732	2.5418954296901735	0.6219344849238105	1.6772884686250051	2.0872990275440815	0.9521855276369469	0.9680884174513426	0.35946848989084734	1.0717589028332661	0.8299881008755917	2.2458075937582	1.3357751748788511	0.7593161158657167	1.0542157137599115	0.7022782855659445	0.7334931223650635	0.9088874009392262	1.2628386491263428	0.899368409540716	1.5083084568019554	2.666557515579029	0.0	2.072744287319834	2.0082908270211917	1.3075267220053381	3.224717329340703	1.4533462765123062	2.366855614328262	0.9752141997038761	4.435760014914799	1.0409630768314722	2.59735447325911	2.3047432999959896	0.0	0.0	1.2974660099585706	1.8675567940362188	2.1568109393450845	1.7645142768614654	2.500706553797554	2.531882893580088	1.595164609422749	2.6076481874311956	0.0	1.592425659200526	3.3473124539884007	2.042344646373896	4.618668844215072	3.129744675144879	2.665365415527359
2R_39733	0.4367458763546219	0.0	0.0	1.0041852432568459	1.5269664178093147	0.38811724711541556	0.8646891226431817	0.42967987989588	0.9982539540090428	0.0	0.4016451707510098	0.4566272180324646	0.4226466232986149	0.8446531638722584	1.3232944102456157	1.0931487340353827	1.5188575275186609	0.0	1.8140921288864564	1.6035781601634624	3.664418423816375	1.4957745863709608	6.038593374890128	0.786302670386088	0.0	2.3306497455280075	1.7080169990961176	1.1729221537431171	2.134013713812329	2.0866674801887615	0.0	1.3859952388291557	0.0	0.0	3.511136231773692	2.6205338896052925	3.631694315101363	2.122239285026074	3.007681920392876	1.9032367052445132	2.877835315298515	4.032391032249092	0.0	1.436446988594228	1.3419742158442067	4.298691245027489	3.703349828053468	1.0266127453151042	2.849531148830513
2R_39734	0.5838474231529074	0.749973000971965	0.0	0.3356018902440866	1.5309510459266178	1.0376801104610478	0.5779636894312115	0.8616022642907505	1.3344785383323121	0.7221746991149388	0.8053865325143268	0.0	0.8474990444448274	0.8468572914201077	2.0638295300394813	0.0	1.0152139969584189	1.4460301772037683	1.4550608106289282	2.1436836094487144	1.2246602486305236	0.9997852128101146	0.0	2.3650635959031314	1.296198121290443	2.7261868551837862	1.5221991820462695	0.7839886008057443	1.069791217762956	2.2315868283934837	3.480083828259255	1.8528160024012497	0.0	0.0	1.3038142826074823	1.2511296136499241	1.7338910682936346	0.7092590937654708	1.6752947136577898	1.780989665425826	1.2823755751053711	2.096325560557455	0.0	4.160564505392092	1.7939681409197856	2.4628049747839555	3.7130137418638585	1.8298519066542223	3.095047602427327
2R_39735	0.5616534741286263	0.7214640757063998	0.0	1.2913782615452931	1.2272954936041336	0.24955862437795953	1.1119868007166755	1.6576998916693118	0.3209376617425522	0.34736123908478095	1.8077993681534603	0.8808312016484227	0.8152828354754346	1.0862206367745808	0.8508756957397844	0.7028924798728495	0.9766223944202828	1.0432963825575867	1.8663322572528123	2.0621951882181015	1.7671603641481333	0.6411867391938636	1.5531214518455083	3.286341930075188	0.0	1.1239523920741574	0.3660838538496609	2.6396532099031496	2.0582499133219505	0.5366892296185691	1.3391177865240025	1.3367883072730908	8.965393580778196	0.0	1.5051024478083148	2.8885682096748115	2.3351722815050184	0.6822978371977318	0.32232225708352313	1.9580439160858742	1.2336282876887783	2.8809105336690863	5.022629457018597	1.8472651608746282	1.7257735477917606	1.5794571382124107	1.1906233175004244	0.6601099703604022	1.6032125447808756
2R_39736	1.044113808405116	1.6094420600858366	2.2506229402781126	0.48013443764253994	0.730093543235227	0.7422871723498028	0.82687338501292	1.2326656394453006	0.4772984905435237	2.066382539067545	0.7681597772336647	1.0916434692429453	2.424977265838133	0.40385683275278916	0.843614889802805	1.045341696066902	1.2103606874848705	0.7757951900698216	1.56128024980484	1.5334483419589804	1.7520805957074026	3.09911198521962	1.15490111159232	0.9398937920015038	0.0	3.6216743279008217	1.905539676058255	0.8412197686645636	1.785600408137236	0.9977052778609199	0.4978839930296241	2.3194168323392974	0.0	0.0	2.0518559970154824	1.4319595471427933	1.4883720930232558	3.0441400304414	0.9587153214692313	1.82000182000182	4.127966976264189	0.6426735218508999	0.0	1.6025641025641024	3.208213025344883	1.1744843279747486	1.4755791648221925	1.3089540638933201	1.873376761612807
2R_39737	0.28954903172632174	0.7438722777250125	1.33742746629315	1.6643595314841233	0.5061657953655208	1.2865487596190426	0.5732621914953687	0.8545934826991823	1.3236231018955178	0.7163001036701141	0.7988350428802669	0.9081892422986234	1.1208066490285324	1.6799369082894724	1.1697377839750487	3.623619301396637	3.3565188227533844	0.0	2.1648367301786466	1.0631228105650168	0.0	1.6527539491977152	1.601360387676539	2.08517757515586	0.0	0.7725744118564832	1.1323625362837266	3.110444698334493	1.061088904288826	1.3833961146158067	0.6903549542840046	0.9188720514774176	0.0	8.03813290248941	3.1036998896013954	1.9855234985341006	2.75165851917777	2.1104686844435667	0.9970001263199162	2.018859478648719	2.54388794987625	2.3763117835122936	0.0	3.174400013002342	0.8896874723640829	0.8142570216131091	2.0460054975349315	1.3612251080421385	2.125295070654372
2R_39738	1.0896995739138453	0.9331721807188712	0.419443680940433	0.3131856220489694	0.23811539286241967	1.2104613394989392	2.1574362106790397	0.2680174029060055	0.3113357696187535	0.33696879985664	1.5031827263661028	3.1330870138299876	0.7908910025128716	0.26343070496137755	1.1005586490730628	2.7274526771618595	1.8948071294770976	2.36152649612487	0.6789355756674377	3.0007468858999005	1.1428600163337554	2.1770124466332614	1.5066547811693163	0.7356970019145533	3.628858716675888	1.0903257071834365	1.0653938004450647	1.4632453794826294	1.9966706847445674	1.3015810721789702	2.5981074605824883	2.1613232416252184	0.0	0.0	1.4600724215388714	3.035659589633466	2.9125388844167035	2.6475387288584105	3.126789402948006	2.13689550965599	1.7950804384519872	2.5152468675674453	0.0	0.597332742053563	6.696565716496537	1.1491519124818161	2.695004562642725	1.921081912349955	1.5552472364311956
2R_39739	1.082107816172967	1.2355612314492836	0.5553619810517156	0.4146716124273433	0.945825928304503	0.3205408678387564	0.35706761789480074	0.35486689297711327	0.0	0.4461615915190749	0.9951401996636028	1.1313670224765668	0.3490582199790035	1.0463817062341958	1.4571883172549602	0.9028169876211152	1.2544042131925188	2.233403932720582	0.5992938161388146	1.3243738559065352	3.0263943960860247	1.2353403193750037	0.9974387767091663	1.9481907250146326	0.0	1.4436394497000407	0.4702095009027082	0.9687007930269043	0.44061337964826186	0.34467017890174567	2.58000687313831	1.7170125264076528	0.0	0.0	0.6444001498101468	0.9275417379868969	1.2854434244212827	0.8763645872988831	1.2420022301392046	1.2574862874264072	1.5845105850852872	1.8501655972216136	0.0	2.768132374304645	1.108318640722553	1.5215279467659975	2.039031549731266	2.260975467342216	2.9417373041531034
2R_39740	1.4639845883414415	0.7522163301952874	1.8032392759218914	1.009817241256043	1.79145218825245	1.5611760495298714	2.028923757392891	0.5761196669682652	1.003852686224461	0.0	0.0	0.9183764463625451	1.4167234914459088	1.132520562963514	0.8871440933147837	0.0	0.3394169061931774	0.725177780958891	1.702648742542824	2.150095824395654	1.2283234686675564	2.3398101618423293	0.0	2.1085671160998403	2.6001506527288187	0.39062020879900144	0.7633762022507231	0.39316683897203386	0.35766373049780387	1.1191309903095006	1.3961974005317557	0.4645895425725698	0.0	0.0	1.0461714153956467	1.7568208128855078	1.3912620050694107	2.845522556030473	1.0081835265029773	2.041505126193853	2.5724228679903964	3.0037087392545323	0.0	0.9630022249203405	0.8996671411511169	3.2935623330755703	2.8965379006605017	1.3764940380257853	0.9551709384657151
2R_39741	1.745523223859208	0.3736978870822506	0.6718812264493033	2.006691714861549	1.1442675343265956	1.1633784743571025	0.43198316993569935	1.7172828635348294	1.99483905214624	0.0	0.8026188811998447	0.0	1.6891733531890032	0.4219735644533183	1.3221882850768398	0.0	1.0117252890650912	0.0	1.087545451243271	1.602237749330225	1.8306776912518137	2.4908738119839624	3.6201274743420444	1.964113524661822	3.875231496641531	1.7465261885198038	5.119767867449438	0.5859708614269739	0.0	3.3358772177015994	1.0404374331909114	0.0	0.0	0.0	0.38980014634656696	0.0	0.0	2.12046533187615	2.00344522458045	2.2819749763188044	0.0	1.790675736558651	0.0	1.4352462806071051	1.3408524764606644	2.4543417274479284	0.6167090407448563	3.07726383786567	2.1353619461631834
2R_39742	1.3932132403423203	1.1930883234422902	1.2257627254932264	0.9152391110227601	0.34792868053527787	0.7074791959109825	0.3940494591178612	0.9790520074384456	0.9098331882263128	0.7385564736469018	0.7321385600778352	1.0404531731251863	0.9630263001326934	0.769837652979011	0.8040553658051898	0.0	0.922882720156211	0.4929439509911181	1.1573857064254118	0.0	1.252440380080587	1.3632857203523356	0.5503722415136866	1.2541472634408173	0.8837340094958988	1.593158594636568	2.3350930075328544	1.0690300783639137	0.9724962736981844	1.3312880184953182	2.8472206997500424	1.5790376561320856	0.0	5.5252587202395755	2.3112092296469404	1.5354122098128502	0.9457187018828669	0.483565260903768	1.8275168156104293	1.7346567098759245	2.1857748635278678	1.6334312412019312	0.0	2.1820218160286786	1.834662423948656	2.238818772349883	0.5625540087007979	1.0916267688778643	1.7855287472481958
2R_39743	1.25153485105296	0.4287044004277441	1.5415577572169086	0.8632751196225946	0.21878302598146887	0.6673110667200961	1.2389224843369226	0.0	0.286058708572513	0.928831850907379	0.4603802404708714	1.0468053085276765	0.7266792989366309	0.9681720459152688	0.7584039883555663	0.0	1.160646336089056	3.409679994713136	1.2476268577631773	7.352317445863737	0.5250361382373948	1.4287591675260416	2.076496324982196	0.9012885970926999	0.0	1.3357375719136064	1.957790940948914	0.6722229252553649	0.6115209507536369	1.9134510682964743	1.1935847683305676	0.7943389685858002	7.99105002397315	0.0	0.22358841701100027	1.501875424025025	0.5946827924817228	0.6081468815809095	2.0110497993101584	2.1815588381035083	0.5497798434106054	0.7703454393290312	0.0	1.3720896332371482	1.5382194463855918	1.0558533394371041	3.183685268515199	1.961234513185213	2.041397374881377
2R_39744	0.5203224958829483	0.22279098284687665	2.0028087389755393	0.0	0.4547924895568275	0.46238818875610643	0.2575394679234593	1.7916651736123552	1.783922929772306	1.287198425498886	0.9570096892445988	0.2720041866884415	0.755287769675498	0.5031438946255679	0.5255076140798204	0.6511680000416749	1.5079244445409516	1.6108704112745464	1.0806203279380122	0.9552211432468732	0.0	1.1880061277356069	3.5970757213215943	2.3419280531598936	3.4654997943803454	0.6941619590916475	0.6782889212357339	0.6986875155021294	1.5889894472032835	0.24859766059657473	3.101436833656296	0.8256111173490618	0.0	0.0	1.85912654516655	1.3380020685511977	1.2361894460326046	2.52835550701113	2.986031939792041	2.4941885407001685	0.0	2.4020189770174825	0.0	1.4261071154758864	0.0	1.0974209875179335	0.7353384542303286	1.0192229525747407	1.697411744137246
2R_39745	0.8421781928343831	0.7212054400814829	0.0	0.6454576594943626	0.24537110477971869	0.4989383216188852	0.8336911257748119	0.0	0.0	0.6944734290646436	1.0326578829991906	1.4675257249188185	0.27166352234250457	1.0858312405972104	0.28352355590253797	1.4052810038540533	0.6508481918721296	1.0429223741752398	1.865663201057346	1.0307279588360236	0.0	2.5638275278610334	2.328847016564546	1.0108196364956126	3.739435160811917	0.7490329796973861	1.4638104699190242	1.5078325303182714	1.3716747047375897	1.3412420835197882	0.0	0.8908727238647342	0.0	7.793199653981935	0.5015209626233478	0.0	3.001288052789322	0.0	1.6110335434260696	1.2233387390225532	1.8497790716365792	2.015914434914993	5.020828908727857	0.9233014699944259	0.8625774400461237	2.3683363846058296	2.7771251533667365	2.199577764653142	0.6868447772700902
2R_39746	0.22793926831722808	0.19519745549966486	0.0	0.786131920168618	0.7969293515156749	1.215358854451358	0.6769266177700006	0.6727544968592457	1.0419847705068919	0.8458304309601906	1.0481004091930732	0.7149462394983632	0.44116163328448055	0.8816551435441474	1.1510536445788526	0.0	0.7926972920509268	0.564543145153414	0.7574250472055691	3.3476531988625675	0.478118340409166	1.5613004414863239	0.6303127883090088	1.641496944261104	0.0	1.216374616134978	1.4857005187887928	0.9182285351454268	0.5568747764321795	1.0890393805787948	2.1738494820097105	1.085033967350026	0.0	3.163896148272829	1.0180415698135852	0.9769044356326363	1.3538532355400013	1.6614066532026273	1.3081001511823669	1.9866123781128875	0.5006509212953221	1.1691775612190725	0.0	2.998747722950896	0.7003812455271903	2.8845034252035924	1.9327918037257656	1.9645741207829812	1.3012831265089424
2R_39747	1.3163310746408423	0.4508998879603958	0.0	0.6053132093325011	1.3806610121694916	0.9358133791601146	1.5636788672710287	0.2590069002028283	1.2034757704072712	0.0	1.2105392354287454	0.550500993062504	1.7833712452583343	0.5091488057902032	0.5317794312927415	0.6589395461843809	1.8311054273598648	1.3040766348458928	0.6561103756113801	0.966621496444138	0.552219048067134	1.5027308978333236	0.7280012049875946	1.8959027574412584	0.0	1.0536699429479874	1.0295762243668982	1.4140523931157567	1.607953685016602	1.2578230936219363	3.1384517967071615	1.6709292070739123	0.0	0.0	1.6461504583400237	3.3849270686998705	3.7528292814504685	0.0	1.5108347854721875	0.9178022289469592	2.3129752766650924	1.0803051300233648	0.0	2.0203783441302354	3.235716616585863	2.9613825717971474	3.3485155026222224	1.650219445150429	1.5029612308359293
2R_39748	0.8108572159501292	1.388766986009006	0.9363377122935087	0.6991344063523911	1.2402896395239909	0.9007173493113384	0.6020143399815783	0.19943464267494507	0.695004920866508	0.7522263643706277	0.7456896620829	0.6358265093959686	0.5885105324160625	1.3721514185556192	0.20473439274919228	0.5073817447904326	0.9399642926364514	0.5020678165090743	0.5052032907729872	2.9771842000239075	1.2756217125102434	0.9256791210158367	0.5605590432916386	1.4598402153789862	0.9000909811963794	0.8113231284749646	0.7927710275380114	1.361020852744893	1.238120175014725	1.5496328416167537	0.48331995181493415	1.9299167459648012	0.0	0.0	1.0864556499387745	1.5638310482807816	0.9632229439705254	2.462577684475634	1.3960066485281972	1.5900870159218594	1.335738731641273	0.6238741151801382	3.625576557312027	1.5556860949043192	0.62287335464889	1.4251605714164208	1.7188988458969368	2.2236632265855327	1.3226014366691976
2R_39749	0.8210593513015331	1.4062403320977166	0.94811863239576	0.4719539033183551	0.7176542037043515	0.7296400776701861	0.8127851097767889	0.6058317362935619	1.4074988253249385	0.507793874279377	0.7550718649085825	0.643826423537779	0.5959151210283747	1.984879584302699	1.0365517158455173	0.5137655780145324	0.4758954210294379	0.0	0.5115597148770773	0.7536607185250558	1.7222286327399108	0.7029944517334554	1.1352238973712188	1.2934318238552804	1.822831696126665	1.9169059604273933	1.0703274720417084	1.102516079507947	0.7522188575751323	1.7652714614839344	1.9576041665647081	1.302799194348978	0.0	2.849165194597983	2.016896458403161	1.4075618091180797	0.7315065987991101	0.9974246495548493	1.1779759028537409	0.894496307340344	3.6067863488546874	0.4211490968878766	0.0	0.4500741722235824	2.522841173272516	2.886183636897318	3.771139412061961	1.286652094259489	2.1762687270016525
2R_39750	0.4140023030948121	1.0636016786187132	0.6374257789390826	0.0	1.0855871479508727	0.367906013258229	0.4098301868620737	2.4438256134918728	0.4731349033936594	1.024178498744818	1.522917877148423	1.2985449673786027	0.801274539333245	0.8006677889627064	0.8362558384246679	1.0362229342455411	2.8795258227237204	0.0	0.6878492597607013	3.040143421806067	0.8683983920040654	0.4726273386841364	2.289653274370182	2.608745655832881	3.676501676300939	0.552320247651562	1.6190718897062324	1.667763220984464	0.5057211986340875	0.39560082389409984	0.9870816673862491	1.9707291540211547	0.0	0.0	0.36981039525187115	1.77433528343427	0.0	0.0	4.276584998623652	1.082475309279433	0.0	0.42471155290173124	0.0	0.0	0.0	1.1642390245586325	1.1701658721825476	1.6219196866243561	1.688213504445252
2R_39751	2.0831355077911873	1.7839082909397441	1.0691118251946572	1.1974090940985533	0.9103915275322882	0.9255963964681093	0.6873808897801927	0.6831443357599758	1.5871153531706617	0.4294466039405505	0.9578582901661191	1.0889815144298944	0.3359811108731618	1.3429067814878821	0.35064906193311	0.0	0.8049394951129708	3.8695171306962948	1.4421047160689053	0.0	2.1847602196528797	1.1890595581304069	0.9600707533742406	0.9376018763038722	1.5415878786795005	2.7791099492784643	0.0	0.0	2.1205312507567644	0.0	0.0	2.7544773478393654	0.0	0.0	0.9303875361812206	1.190389780932271	1.6497141354724625	0.0	1.9924531453722105	0.9077818876089769	1.5251485170561554	1.0685106215654507	0.0	1.1418973400795613	4.2671864668741515	1.4645254588468104	0.0	1.0881351672799713	2.5483753130502103
2R_39752	0.0	0.6429538431151474	1.1559835674623917	0.28771239072539545	0.6562441963403886	1.112007389066699	0.990979608117114	1.2310898444444116	0.2860129976890722	0.9286834277928203	1.380920021393213	0.0	0.24218772629415675	1.936034672832163	1.0110437317866792	1.8792096645497995	0.5802304350358919	0.30992137666579644	2.079045821088793	0.0	0.5249522398452189	1.428530858295053	0.0	0.9011445752651044	0.0	2.0032861906671706	1.9574780948413797	1.680288767706463	1.5285580812022637	0.9565726537496835	2.3867880778026085	0.7942120368234823	0.0	0.0	1.5648688201765422	1.072596736534331	0.29729388243513416	0.6080497024691196	1.1489876815307183	1.5268471644310568	1.099383982173269	0.2567407805412671	0.0	2.4693666831730114	2.3069604688481897	1.4075794918201685	0.35368628111749584	0.9804605584052315	1.0205355844225612
2R_39753	1.1034551756277649	0.629967927072897	1.415794810783554	1.6914083054575149	0.3214949256848405	0.6537287215386943	0.3641116949035286	0.0	1.261063414423354	1.5923714669599298	0.0	0.5768430732260749	1.2458050185582235	1.4226990350614932	0.18574188802022773	0.0	0.0	0.6832390706345304	0.9166746417360497	0.0	0.38576222603938237	0.629855292006372	2.0342316432462186	0.6622079323636711	0.8165926398218915	1.2267657919597574	0.7192283887692198	0.49390545365462873	1.3479168349690602	0.7029393690894221	0.0	0.5836283380039164	0.0	0.0	0.8213907499047843	1.103479864739852	1.7477361355369374	1.340479698703059	1.0554199317489483	1.9234401573527922	1.211826848363137	0.565999461470379	0.0	0.6048730508570809	1.1301830760961307	0.2585906663871129	1.0396283453420805	0.7204934446336236	0.44996559563055805
2R_39754	0.38292682459845334	0.9837665403947659	0.0	1.100552653520492	0.8367514630599331	0.8507264353031053	1.7058054244612497	0.9418288809942699	0.4376208654127661	1.1841281359265423	0.8803787177953063	0.2001791202768237	0.0	0.370284382108303	0.0	0.9584428753669637	0.8877951252945259	0.4742024389179838	0.31810926035143433	1.4059734186665467	0.4016077160087261	0.0	2.1177893244357944	0.172352162347464	0.0	0.7662937030070387	0.24959042211730548	0.7712895189467271	1.4032835900484744	0.5488598716838802	0.9129902072670368	0.30380066787538823	0.0	2.6575954076751356	0.8551300276514846	1.3129213451798223	0.9097628930459998	0.9303606450004278	1.0987721441044063	1.6687058251850428	1.2616035991027474	0.5892483391053481	0.0	0.4198124613772535	1.7649093660210238	0.5384249669810889	1.3529148821719372	0.30003531415647616	2.3422414501160347
2R_39755	0.4264009563320649	0.547727355052354	1.6412889475405317	0.24509993753873194	0.9317488385284852	0.18946208115380891	0.6331558386465661	0.6292534914129971	1.705565665228355	1.3185635926870563	0.39213165867495814	0.8916227627903175	0.6189534948878981	0.41232320251101534	0.4306501275198093	0.0	0.7414406607244647	0.5280391982506273	0.5313368669360332	0.0	2.236013556324108	1.4603451311533528	0.0	0.5757585167447273	0.9466516363630856	1.4221532104994954	1.3896335780830105	1.7177098461704947	0.0	1.018620961605894	1.0166430568260771	2.029749085124429	0.0	5.918630665609205	1.1426567317488392	1.4619788461163832	1.772836348210385	0.0	1.2235170349542666	1.1148935733743792	0.468278312036504	0.21871546482810364	0.0	1.1686856568424768	2.6203754631186085	0.599552985285231	0.9039077377756422	0.6681973508848287	1.9126498382924113
2R_39756	0.20107468386284175	1.3775341807556272	1.2383524055599175	1.3869591535443766	0.35150221942895127	0.5360592302564695	1.1942900990365064	0.0	0.45958899461759245	0.7461421095297818	0.18491456956131994	1.2613674699173842	0.9729174420007916	0.0	0.4061568669611656	0.0	0.6992711636515492	0.9960138529590725	0.33407802666256686	1.4765518763246055	0.42176802117747847	0.0	0.5560250569355758	1.2670284781121823	0.0	0.8047608795220922	1.0484784454587541	1.3500124673651361	0.7368635105017665	1.1528241752148258	0.9588214013922662	2.552409257384184	0.0	0.0	0.7184453589615246	0.8617679262077088	0.9554320792292051	0.0	1.1539294054145643	0.525741955964064	0.8832898909282728	0.8251040208639104	7.192503397558792	1.5431031928656784	1.853506048793423	0.8481800417072745	0.284165970886287	1.2603871458723714	1.1479158251692057
2R_39757	0.6950718795551645	0.7440373442461985	0.26754484874365353	0.1997674626827388	0.0	0.3088402192734673	0.1720168198046405	1.025739742132448	0.1985875224163113	1.5045640089460515	0.15980246114646857	0.5450344626199105	0.3363166073779725	0.672123875656478	0.7019984104649992	1.3047924199215186	1.0071790919934016	0.6455635110977103	0.7217723703746625	0.6380152315928299	0.0	0.5951234513176817	0.48051471967948517	0.3128460419399214	0.7715636215159466	0.6954712626869607	0.6795682856716606	0.7000053550409661	0.42452974468717475	1.494399339966983	1.2429146613964877	0.5514455704472819	0.0	0.0	0.7760971514688942	1.48947306717671	1.2385211025934115	0.8443748004109065	0.5983328174042412	1.665928660270167	1.9083393321980242	1.2478405228437528	0.0	1.333543855456648	2.13572374925877	0.9773252479541344	1.2278757057768164	1.4976798828247935	0.8503066708953362
2R_39758	0.48301332694145693	0.6204479799868299	1.859199477044371	0.0	0.21109103987140332	0.8584662748841203	0.956291501556962	0.9503975631806478	0.8280043205265445	1.1949012369318879	1.3325824971285622	0.505000833882627	0.7011306666841169	1.4011994968292607	0.7317399776624176	0.6044766939477073	0.55992013299223	0.29907293372005456	0.8025084810099408	0.8867280312021859	0.0	0.5514107084786702	0.0	0.652200780879995	0.0	0.32219390853752633	0.3148264692242959	0.972883309943597	0.8850315934153059	0.23077223080823125	0.5758103234729653	1.1496173307111839	0.0	0.0	1.0786374134447407	0.8280413726731649	2.868874504670886	2.9338280941031227	0.5543843416360241	1.0524297340025945	1.0609013046168567	0.495507726947494	0.0	2.1181594042041225	1.4841386393268539	0.6791543916584899	0.3413058978000445	0.5676843954818757	1.1817754857023384
2R_39759	0.9050394178605456	0.5812778315825762	0.0	1.3005664122793446	0.39552886263104614	0.6032021589811674	0.2239797163968831	0.4451985117904148	0.2585769054519234	0.0	0.20807564032261217	0.47311909964299853	0.43791123696874695	0.43757963675901745	0.0	2.2652593818265716	0.2622856156063718	1.6811510908765277	0.37592224063489355	1.6614941584357632	1.4237869619841288	0.7748985360771836	0.6256687616976596	1.8330780398758022	0.0	0.6037062978520251	0.2949508311065529	0.9114631992176	0.8291577410139063	0.43240621692903203	0.5394582415085497	1.0770396402285507	0.0	0.0	0.6063244980805383	0.9697067866558572	1.3438782983812985	0.5497219066818478	0.5193849256731605	0.5915926170187944	0.0	0.9284506238816813	0.0	0.24805445926509204	1.3904419352838266	2.863250944029743	0.9592756777954157	1.0636906399017518	0.7381117234691
2R_39760	0.39470028039507915	0.3380044649037796	0.0	0.0	0.0	1.4030125485442342	0.781445361340335	0.3883145285550972	0.451075942423945	0.48821412055842317	0.3629787253813309	2.0633382105146394	0.763916729409694	0.7633382675518947	0.7972670959577921	0.9879111290954844	0.0	0.4887822518081033	0.32788983740861055	0.0	1.655822135560171	2.252960209478438	2.1829028066891127	1.065907778227512	0.0	1.5797082889610827	2.0581145694753618	1.5900071232319122	0.48214296734696394	1.131470199187031	0.941060974728372	1.2525652536394536	0.0	0.0	0.7051374623174541	0.338322095626605	1.8754688672168043	0.0	1.8120879312044442	1.3760094405255696	0.8669285484425802	2.0245511651049006	0.0	1.7308800070896846	0.0	2.2199174545893685	0.557804623798712	1.2370407609878908	1.609503953456751
2R_39761	0.8638558811956285	2.21930786001908	0.0	0.0	0.37753044499891086	0.0	0.8551503568114864	0.849879784504482	0.4936208879035339	0.0	0.7944288926161728	1.806359849822855	0.41798422260034007	0.8353354235096301	0.0	2.162179459597839	2.0028031232513026	0.0	0.0	3.1717767690822813	0.0	1.4792740393619042	1.1943957993577494	0.0	1.9178441590521862	0.5762348309061939	1.6891751127299164	4.059940968458319	0.527618117604179	0.8254594135639162	1.0298207246889632	1.370705716062149	0.0	0.0	1.9291129691641324	0.7404644652213838	1.5392706422606752	0.0	1.983001905962282	0.7528965057922588	0.9486962162769328	1.3293026513738961	7.725097761112167	1.8941345471957718	1.3271703083335147	0.0	0.6104160913495007	0.3384292429398753	0.7045241795164244
2R_39762	0.0	1.5095123429805262	0.0	1.519840299234264	0.7703575653157292	0.7832236624400003	0.0	0.4335486914199847	1.0072421719404692	0.5450854334203218	0.40526155945782816	0.4607386617513838	0.8529042156155503	0.0	0.44506975756338196	0.0	0.5108444094618193	2.728598727032293	1.8304261041606171	0.0	0.0	0.0	0.0	1.1900737377621742	0.0	1.1758173870938993	0.0	0.0	0.5383070608983549	1.6843645658878783	1.0506837219252056	0.6992373278617546	0.0	0.0	0.7872778420021547	0.7554654335657675	1.0469696771407258	0.0	0.5057938176012405	1.536298666293039	0.9679157231908155	0.4520776040031653	7.881599460268069	2.4156344499619684	1.3540572701230513	0.6196280571054175	1.2455648549427627	1.3811417387731995	0.3593985192637247
2R_39763	0.0	1.5912562740961662	0.8174175327886608	0.9155105802506057	1.1601062657339412	1.4153780828703868	0.5255551175929576	0.5223159489175002	0.30336768466749386	0.0	0.24411857327341038	0.2775364752312573	0.2568831849404802	0.5133773297704947	0.5361959045356812	0.0	0.9231564565562572	0.32872677545331425	1.5436386650612823	0.9746493698891825	1.6704158221786676	0.9091267231739433	0.734047316690034	0.9558241952557667	0.0	0.7082805074121555	1.7302115702708127	1.4257962180755317	1.6213078766379263	1.268269421009644	2.531613523879445	1.6848064157428313	0.0	0.0	1.896939288458073	0.4550718899818199	1.2613322822230981	0.0	0.9140294378414281	0.9254246542382136	0.5830461830881625	1.0892771556794911	0.0	1.1640901471409948	2.446942137974911	0.7464942762551369	0.37514724529377785	0.41598116437287724	0.8659676864157814
2R_39764	0.4863884200644951	0.8330445445578866	1.4977526221904034	1.677488330272849	0.8502642196062427	0.8644648746309817	0.962973662670326	1.435557809913005	0.555860043334849	0.6016253510483924	0.44729800692954075	1.0170591328350422	0.9413731622042442	0.9406603247347574	0.0	2.434802087112349	1.6914978551807196	3.0116272906437174	1.2121741069913352	0.0	0.0	2.2210549344622215	0.0	0.875677445964134	0.0	1.2977810539539496	0.0	1.3062418768083286	0.594143880258619	0.9295390787524099	0.0	1.5435338280873765	0.0	0.0	1.3034093713395918	2.501482128160935	0.5777841976021956	1.1817313782769412	0.0	0.42391346739172825	1.068314434850981	0.4989701256606365	0.0	1.0664801037471845	0.0	0.6839000356995819	3.436907992598275	1.5244030247204816	0.0
2R_39765	0.6183066374290068	0.0	3.8079458692878787	0.7108188476745063	0.5404363969862024	0.0	2.4483025612305167	0.6083032172548857	0.0	2.2943943510175564	0.5686141264560288	0.0	1.1966922946299507	1.1957861214551593	0.0	0.0	1.4335104865592623	0.0	0.5136466146219371	0.0	1.2969408278528936	2.11758691935502	1.7097825378883535	0.5565892964872703	0.0	0.0	0.8060203919935093	1.6605206645569752	2.2658625674292376	0.5908242861395103	2.9483852725796926	0.9810854572525368	0.0	0.0	2.7615332120762512	0.0	3.6724538418457753	0.0	1.4193377242438283	2.1555489380203157	0.0	0.6343007519254834	0.0	0.0	0.0	0.8693873331830452	2.6214394953414404	1.9378514566126928	2.5213232085733868
2R_39766	0.0	0.8179721793483621	0.9804357478050616	1.8301526134981954	0.5565868646334826	0.2829413393282944	1.5759174597471282	0.3132409126461934	0.7277370764538377	0.39382671892169613	0.0	0.9986573717408526	0.6162271970517719	0.6157605703691641	1.286259742533246	0.0	0.7381748449795917	1.1828550366992605	1.3224912328088703	2.338048905202755	2.671397533605513	1.0904345734348984	0.8804389445967065	0.2866112396833209	0.0	0.4247667202410772	0.8301076043584302	1.2826079009929312	1.1667879413088553	0.912720827480004	0.0	0.0	0.0	0.0	0.8532177629017049	1.0916544626520581	0.37822019033931076	2.320700368805703	0.3654383467686132	0.8324871101858295	0.0	2.613025093925187	0.0	0.34906138789041813	0.9783125712578419	0.8953682109992492	0.8999263050348807	1.7462921415531438	1.8176695186507306
2R_39767	0.6153106518888191	1.0538515322720252	1.578956077610365	0.4715830647353391	1.075635458538018	0.9113334521712155	1.0151830781163076	0.0	1.6407916941811806	0.5073948743781622	0.7544785659052495	0.6433205358293942	0.3969645864716692	0.3966639923580302	1.0357372435701018	0.5133618858369411	0.4755214853921702	1.0159706522653504	1.7038591865340058	0.753068528332396	1.29065654149478	0.46829471509745635	0.5671659466305919	1.2924155075976675	0.0	1.3681426773610914	0.0	0.8262373317161115	0.7516278003271687	1.1759229309518437	0.9780329878790416	1.3017755176640524	0.0	0.0	0.7328406103917385	0.3516139537575612	0.9745757549916552	0.9966409214383841	1.64787042879566	0.7150347642752043	1.3514821163777468	0.8416363565360134	0.0	0.4497205256765236	0.630214711631394	0.0	1.1594388408765264	0.48211541444473066	0.0
2R_39768	0.18317786112370457	0.15686569786411667	0.2820329499095379	0.21058527966778065	0.16010823316561998	1.1394759224668025	0.9066594133913596	0.5406428243181142	0.6280243296625312	0.22657703279249397	0.6738243659944427	0.5745491943383922	0.17726442001740736	0.7085207592154196	0.0	0.4584832000293429	0.6370319407815107	1.3610441931049502	1.0652009501592474	0.0	0.3842282008130269	0.0	0.5065355752597894	1.1542555340369345	0.8133453708448218	0.977509940054203	0.4775788661800138	1.2298534629598883	0.6712783489237729	0.350072027319621	0.4367403447628282	0.8719612151651495	0.0	2.5425883549453343	0.4908746404343258	1.0990917576753896	0.6527947776417788	0.44504971205283633	1.2614675282489884	0.9578956947377999	1.2070078877965467	0.7516649378373097	6.552328533752682	1.4057579847053532	0.562844390411383	1.5453741157562482	0.517747075376208	1.2917309841052502	0.8963525175180894
2R_39769	0.5191726119141462	0.7409954236122639	0.2664510189753093	0.5968522014893451	0.9075748465631275	0.9227326728105285	0.6852541864747955	0.5107730550187709	0.7911024705141276	0.21405896468241142	1.2731930009397756	0.1809353816424771	0.0	1.5060959232493518	0.8739104521437898	0.43315263649181013	0.20061226864390116	0.642924190665598	0.5750571822485598	0.6354067715299642	0.36300012342004195	0.19756344997150146	0.957100368722917	0.93470100862028	1.5368183250217076	0.9235038660180591	1.5791765271201008	0.6971434546943898	1.4797793437601405	0.9921930940053347	0.41261104394720227	1.9221686455850533	0.0	0.0	0.6183393260719685	1.335045157902466	0.41115251188487734	0.8409226603429283	1.5890309195622618	1.2066310408851844	0.38010745637791804	1.4202729764660769	0.0	0.3794547993443021	0.5317480152505331	0.9733295535702337	0.7337133968729135	0.27119214030938954	0.4234151394905893
2R_39770	1.0192000298965342	0.5818662545501941	0.7846144430780528	0.5858473344336848	0.1484734700180098	0.7547659697157703	0.33630967394777106	0.16711844352566438	0.38825799122303983	0.6303363222480988	0.3124294104800696	0.7103970515680771	0.49314884744539034	0.985550839147262	1.5440348444058931	0.4251660911335013	0.5907400318527025	0.8414264534379843	0.7055677195430405	0.0	0.35630706257607153	0.38784147987897793	0.0	0.45873341258207884	0.7542410976923238	0.0	1.107185278155943	1.3685787993458194	0.4149985454300983	0.9738988612525248	0.8100064962521	0.2695324797419388	0.0	0.0	0.15173456889781223	0.4368097859369963	1.210714826211976	0.4127087893765456	0.5848995318074215	0.7402393519530179	0.7461979349718347	1.219825014359083	0.0	1.1173750327763343	2.6097177538054903	0.4776915650656515	0.7201850587526971	1.3309592569414184	0.9697523169460893
2R_39771	0.7328828790864176	1.0983168012596376	0.8462968138956068	0.2106345509077591	0.6405827765868277	0.6512814450893217	0.9068715470865846	1.0815386401309959	1.256342540621114	1.1331502283433688	0.5054865169559386	0.9578060387601883	0.1773058950805841	0.35434326692160956	0.5551396531517054	0.0	0.6371809889660642	0.680681320253119	0.7610358416222314	0.0	0.0	0.0	0.5066540908365933	0.4947966850733232	0.8135356715867136	0.48886932542486167	0.9553812133456056	0.4920564861163802	1.1190590163972585	0.8753848366819021	0.8736850602999955	1.4536087173728802	0.0	0.0	1.1456421474806742	1.0993489153163993	0.2176491713007803	0.8903076832128569	0.6308813387066478	1.117806452387641	1.6097203931774255	1.1277612105479053	0.0	0.8034782250973174	0.5629760807226631	2.060980921808754	0.25893410706987474	0.7177962300538067	0.896562239679418
2R_39772	0.34270693930146046	0.5869591758154037	0.0	0.7879668013827241	1.3479571709074898	0.152274447281825	0.508879955218564	0.168581187013854	0.0	0.2119511630608122	0.630328044775983	0.3583074844342271	0.8291087478932346	0.6627847364651901	0.6922441655931114	0.42888745735786454	0.9931843715685479	0.6365934273001818	0.14234867339577315	1.258300061782533	0.3594257239552932	1.17370846099043	0.0	0.6169981129112716	1.5216855406396559	0.2286025707730699	1.1168761777459295	0.4601858690725184	0.6279463767284748	0.4912115700628161	0.4085481343240898	0.2718916261729405	0.0	0.0	0.7653133070228821	0.8812661326781412	1.8319678387868303	0.0	1.180038005090684	0.7467184710073113	0.7527292079256364	0.8789298712402895	0.0	0.5635775602952846	0.5265119844657904	0.9637453457123211	1.695140178406239	1.3426087909190239	0.6987430730105456
2R_39773	0.513667009710618	0.43988249155073705	0.7908762616354703	0.0	0.4489752028750576	0.7607895748091615	0.3389936803103148	0.5053565265026649	0.3913565845716002	0.423577922898398	0.47238425133260775	0.5370499192733413	0.4970845494092597	0.16556938043325234	0.34585720310052676	1.2856777173666387	0.19848486183746644	0.21203541873560225	0.5689589482179366	0.628668556067145	0.7183013265445238	0.39093674915099774	0.47347536552653324	0.6165259376854731	0.0	1.1421381310079035	0.4464085826871234	0.45983369884364467	0.4183105486897897	0.49083565654030165	0.8164709626592721	1.0867342137184546	0.0	0.0	0.9176731552888349	0.5870611459260385	0.4067924163723778	0.0	1.965224912818201	0.5969176188920366	0.3760765803236206	1.0539086944094782	0.0	0.563146266655614	1.5783271689135205	0.2407519530942007	1.4518653638788384	1.2074231894719458	0.5585666721168809
2R_39774	0.31518831004380643	0.2699138089632114	0.9705702240799152	0.36234738200030686	0.0	0.2800942741307869	0.1560059968705197	0.6201779228442849	0.9005178806290066	0.7797277642889207	1.0144996051712465	0.8238404124896447	0.0	0.45717341200129585	0.1591646124351237	0.7888974361543333	0.9134338052059295	0.39031756393128475	0.3927551443461562	0.5786306381914043	1.3222584491653773	0.35982073299297407	0.8715796273840208	0.4255908697933958	1.3994974684490293	1.0512313830075761	1.4380707959787595	1.4813187715465752	0.9625393914433251	0.30117889249172464	0.375742598885307	0.0	0.0	0.0	1.2669485336225057	1.2157535398487944	0.9360359812231182	1.5315657227014492	1.4470446590902062	0.8241103028786667	1.0384300101288464	0.6466829561792109	0.0	1.382195988756665	0.48423420587817706	1.3295380046001128	0.8908708984637911	1.234800196115906	1.156743915996126
2R_39775	0.5199194575437671	0.5936490944951632	0.2668343168890726	0.5977107915766929	0.3029601402160121	0.154010008648432	1.0293599182688224	0.17050260587657692	0.7922404955353386	0.4287337900577234	0.637512263942955	0.18119566270492615	0.8385585875560656	0.33516944181099023	1.4002681583536656	0.0	0.4018017110163341	0.6438490567139163	0.5758844195362915	0.6363208235416815	0.7270446203278477	0.5935429530514844	0.47923859339063846	1.4040684067744054	0.0	0.2312080886207656	0.0	0.23271543893564337	0.6351034506250148	0.1656033990031404	1.2396137925380706	0.8249716044773739	0.0	7.216708122645549	1.23845765208616	0.7427587005900015	1.0293599182688224	0.0	0.5967437958685875	1.208366816422587	0.3806542525417902	1.7778951030510672	0.0	0.7600013132822693	1.0650259019624486	2.436824294514389	0.48984591064142724	0.5431645169414574	0.9893898818460709
2R_39776	0.40464299511889273	0.34651898120092944	1.2460311183188475	1.3955593394854862	0.5305226948324702	0.35958879942019906	1.001412993734159	0.7961927654342466	0.9248775814691713	0.7507687496612155	0.18606117844117312	0.846125928879689	0.0	0.9782089670733491	0.6130130157784238	1.5191957215802412	1.1726786146669073	1.2527373563974642	0.8403739018456057	0.7428538021374728	0.0	0.46194270048884856	1.1189456577887094	0.9106321457190646	0.8983468441704208	0.809750999948014	0.5274898987003124	0.0	0.0	0.7733150325753159	0.4823834062423693	0.963088540196619	0.0	0.0	0.9036253231093068	1.3873784528576345	1.2016955924809907	1.4746835181701654	0.46443385292722095	0.8816699166783135	0.8887669500633402	1.0377753550104956	0.0	1.1090511348875902	0.6216663916828994	0.8534393934708643	2.5733521153726393	0.9511518678981948	1.4850434100464407
2R_39777	0.5104858906804675	1.3114749511781594	1.9649459922804347	0.8802986348563517	0.4461947175899774	1.1341170535820406	0.7580121888359965	0.5022268739591348	0.5833993935913343	0.6314320829125891	1.408376384269675	1.0674479816586817	0.49400612488553874	0.2468160239281224	1.2889324628261567	0.0	0.591766959330934	0.632166875871758	1.48426794717431	0.0	0.0	1.4569338512402936	0.7058147275865709	1.3785925893112019	0.0	0.3405194747173824	0.6654659885656973	0.6854789509978517	0.9353699288295729	1.463387793472666	0.608560943240251	0.40500154224587287	0.0	0.0	0.0	1.0939228124562979	0.9096146266031958	0.0	0.5859163063086077	1.1122892478824682	1.6818639896773917	1.5710728206915738	0.0	0.2798293622935083	0.7842763262740098	0.3588914789688158	2.8857480407213676	0.7999637776401484	1.0408265461728143
2R_39778	0.21910614334186826	0.18763314447932253	0.33735054864669134	0.0	0.574535000097671	0.3894203828080247	0.433796193872195	0.43112256555865297	0.5008028370280397	0.5420351511963692	0.0	0.2290801908036399	1.0601642355545837	0.8474891565881139	0.6638687402267457	0.0	0.25399286950577865	0.8139988703866343	0.7280732371781571	2.413443459294702	0.9191805027843817	0.5002655910022632	0.6058868450575265	0.9861784331297256	1.9457478793293865	0.0	0.8568759035756403	0.5884301683439869	0.535294710249791	0.6281020915464661	0.0	0.6953244161221813	0.0	6.08257706625143	2.152898709795204	0.9390473387285735	1.0411108652932681	1.597023658947293	0.7544451151740943	0.9548134897883078	0.9624992949692665	1.1238694772154794	0.0	0.4804233259745292	0.0	0.6161606365284426	1.548243387824069	1.0300596823447015	0.3573873356080799
2R_39779	0.8749557053674157	0.5619560265662839	0.3367851566657192	0.5029341176423253	0.9559534871271304	0.19438386147428496	0.4330691611450348	0.2152000068864002	0.24998175133215272	0.811690068593222	0.4023183190818774	1.143481287614817	0.6350324543919692	0.6345515877749829	0.883674814737575	0.0	0.7607015493969158	0.8126346264697851	0.3634265013512197	1.6062657213257474	1.8352799536041227	1.2485678926271568	0.6048713922445809	0.39381024804532283	0.0	1.167277931209977	0.0	0.5874439725311198	0.801596352415958	0.6270494064768352	0.0	0.34707953396936814	6.983240223463687	3.036191401505951	1.1723402725456666	0.7499788130985299	1.2992074834351046	1.594347082982577	2.0084818187204565	0.953213243716037	1.4413292514888931	0.8975887176688543	0.0	0.9592362944318251	0.6721116673208554	2.1529478777470077	1.2365188532029545	1.3711111004469136	1.2487592684696847
2R_39780	0.0	0.0	0.0	0.0	0.0	0.0	1.2791976872105817	0.0	0.0	1.5983775828183362	0.0	0.0	0.0	1.2495570320321445	0.0	0.0	1.497971147877315	0.0	0.0	0.0	0.0	1.4752056289126143	0.0	0.0	0.0	1.7239500799223257	0.0	3.4703785835996848	0.0	2.4695675194577227	0.0	2.0504038475418116	0.0	0.0	1.154284426763885	1.1076419764408982	0.0	0.0	0.0	1.1262387500011264	2.83826112229386	0.0	0.0	2.8333877343778338	0.0	1.8169621410500443	1.8262118376512286	1.012495408333323	0.0
2R_39781	1.1521043935616258	0.5919678020030296	1.4190859036201555	0.2648968870324444	1.4098098800886205	0.20476510933586586	0.6842964235247424	0.6800788800823712	0.26333225533885735	0.28501303963157615	1.2714134903455536	0.4818199805397728	0.8919292577012405	0.4456269303583814	1.1635853452848752	0.0	1.0684366816108903	0.5706894144989124	0.7656712519272423	0.0	0.0	1.5782985631090964	0.6371751020260702	1.0371051110800762	0.0	0.9222131073411176	0.30037511445042797	0.9282254325414487	0.8444063385755861	0.880716737849863	2.1975165206545126	1.0968469015245002	0.0	3.198341979517818	0.8233001178389457	1.3825562054030573	1.094874277639588	0.0	0.26446832834409423	1.0041204685900875	0.5061015860262112	1.181906579834669	0.0	1.0104651858366733	1.4160128109511032	0.9719691547532677	0.32563906829973355	0.9027103390466291	0.7516859423058864
2R_39782	0.21413326669506075	0.36674917056007583	1.3187758937525564	0.0	0.7486603191501509	0.3805820202777906	0.847901338200287	0.6320065829805684	0.24471825807194608	0.26486650675086454	0.7876946033979334	1.3432856471406218	0.20722050740344997	0.4141271869901447	0.8650685908560346	1.0719254471563802	1.9858255742163586	0.5303494599875729	1.2452102985864872	0.0	0.0	0.4889114635608664	1.1842710332160786	0.9637959310926003	0.0	0.2856750747697373	0.8374280774895648	0.2875375200521478	1.046291109889392	1.023077602400451	1.531636565923782	0.0	0.0	0.0	1.1476560502361188	0.5506407200354261	1.7805928102206026	1.0405181947092563	0.24577402621750186	1.4930285643985397	0.0	1.5377066765642255	0.0	0.0	0.0	0.6021761320625248	0.9078624886108652	1.0066812427399408	1.2224660052287315
2R_39783	0.52544309302427	0.5999560352217389	0.2696691704010903	1.0067681397671242	0.6123575905014764	0.9338772857230241	0.8669132167855205	1.0338841753343495	0.40032863778533073	0.8665773340978856	0.6442852079235611	0.7324827572643337	0.8474674519955452	0.5080954337361752	0.17689307966677023	1.3151525476126869	1.4212466135753903	0.21689644097232766	0.5820026279746663	0.0	0.0	0.799798354838778	3.390310241478238	1.4189852596757215	1.5553797630783328	1.1683222415935244	0.45664273158567636	0.940751251022773	1.2837016066424196	0.8368138653496869	0.4175944920288728	1.6674722410337792	0.0	0.0	0.9387112895802922	1.2010396559573864	1.4564142041996744	1.276618778143061	0.4020557431793354	0.6106022657129792	1.5387933259763622	0.8983917494001619	3.1325435564518807	1.152113375329658	0.5381703800064107	0.0	0.4950500441139094	1.3723377710802815	1.4284302588495612
2R_39784	0.7327114444948183	0.31373139572823333	0.5640658998190758	0.4211705593355613	0.32021646633123996	0.9766936478286878	0.3626637653565438	0.0	0.41868288644168744	1.8126162623399518	1.3476487319888855	0.0	0.3545288400348147	0.7085207592154196	1.4800261224610614	1.8339328001173716	0.4246879605210072	0.9073627954033001	0.3043431286169279	0.0	0.7684564016260538	0.41823373619697973	0.0	0.6595745908782483	0.0	1.466264910081304	0.4775788661800138	0.49194138518395536	1.3425566978475458	0.350072027319621	0.0	0.5813074767767663	0.0	0.0	0.9817492808686517	1.256104865914731	0.4351965184278526	2.6702982723170177	1.2614675282489884	0.9578956947377999	0.8046719251976979	1.8791623445932741	0.0	1.606580553948975	0.0	1.0302494105041655	0.517747075376208	1.1482053192046668	0.8963525175180894
2R_39785	0.2271458611468708	0.5835540464415653	0.34972903868405353	0.26113185513553655	0.7941554132362876	0.6055642268988602	0.0	0.4469418562165701	0.7787683855858797	0.842886278626174	0.835561759137416	0.4749717777706795	0.43962604529335253	0.8785862931532757	0.6882282458507293	0.5685324670414622	0.7899380846529249	0.5625780928715167	1.3208800759770218	0.0	0.4764541141336301	0.7779329465882908	1.2562376123194197	0.6134187184926421	0.0	0.0	0.5922116469672397	0.0	0.0	0.8681989364997126	1.083141391652554	0.36041906645695077	0.0	0.0	1.6231967805515053	0.3894016172433266	0.5396563063898678	0.0	1.3035469381833276	0.5939092233508477	0.9978165279826419	0.9320863261071786	0.0	2.241232299245352	1.3958867405416457	1.91630872947294	1.2840427830214873	0.35595197531544237	1.2967536420946981
2R_39786	0.6690892716469824	0.28648973977105574	0.5150874125230266	0.19229991895327614	0.7310292606889088	0.5945908141219183	0.3311732557725568	1.151962442074803	0.7646563449912266	1.034515449308888	0.30765771276580606	0.6995472407836881	0.0	1.13224840967219	0.3378784403247377	1.256017737984903	0.1939059095618184	0.6214315844839967	0.5558333332638542	0.6141654685833788	0.7017304532631379	0.19095901124021022	0.46255251185209867	0.4517272310164228	2.2281649858132733	0.0	0.4361101469442612	0.44922555199432	0.6129904820354863	0.47951230912892656	1.1964530431663507	0.7962478254471888	0.0	0.0	0.5976685785486826	1.0036563631447806	0.1987039534635341	0.8128110729577592	0.5759664299118258	1.0205072685047052	0.734801341497417	0.8579962643529048	0.0	1.2836944108972306	2.0558878726977783	0.7055937567935449	0.9455810091779511	0.917442170703825	1.0913616041553156
2R_39787	0.6002954053689822	0.0	0.30808505451980955	0.0	0.349795679970883	1.066913337030188	0.39616394452516285	0.984305640287866	0.4573576950397889	0.0	0.7360672453369725	0.6276217722745948	0.19363878767712187	0.3869843165511586	0.4041849797828694	0.0	0.46391747316399784	0.7433836623896336	0.8311402036778884	0.0	1.6788813680599872	1.599034694735482	0.0	0.36025059103162277	1.7769523241914467	0.8008537741915903	1.0433880939923643	0.0	1.2221434102675055	0.38240907545454955	0.47708316695057884	0.3175021672697938	0.0	5.554907483015871	0.8936966431824637	0.8575840522846356	0.7130951001452932	0.48616009174035396	1.6076579269558784	1.3951719586062246	0.43950076405010324	0.8210981498031171	3.578791935836555	1.3162383802475794	0.0	1.1254161824211848	0.8483590445508965	1.0974844824709231	0.8159590759315686
2R_39788	1.4821804851176728	1.0577300605190831	0.7606882402922869	0.5679823789146765	0.8636753271710099	1.0976249591134704	0.7336218912772358	0.48606689252574947	0.28231377595239965	0.9166720648466041	0.4543531805404168	1.5496516124899853	0.4781106596684016	1.6721201671546868	0.7484753557004382	0.0	1.7181776320763147	0.6118258596765155	0.20521559540021556	0.0	0.5181626367431199	0.28201091833471426	2.04931190937123	0.44474469653068005	0.0	0.9886880899996177	0.32202675913557716	0.6634225304925582	0.9052728522552459	0.0	0.0	1.5678797875209314	0.0	0.0	1.7652905050319607	0.8469792274109582	1.4672437825544715	1.8005560116964119	0.8505952181805088	0.8611995993699464	1.6277472303880876	1.5205209507513402	0.0	0.2708253891219191	0.0	2.431404858780532	1.0473353693532914	0.5806677136750731	0.8058689826266736
2R_39789	0.40318463447230646	0.5179051551312386	0.6207701690633414	0.0	0.17620355175261304	0.5374392257005588	0.9978038337618901	0.0	1.6127024554984548	0.24935430948330847	1.1123436084282052	0.6323073254721654	0.3901688225379928	0.5848100615869324	0.20360122517444454	0.5045734792445465	0.4673808807381402	0.0	1.004814165146634	1.4803530138618037	0.8457075857771604	0.6904167417590764	0.557456451083949	0.0	0.8951091415527388	1.075776803637976	1.0511775790549924	1.3534878502132894	1.9700278485599207	1.3484239178194952	2.4032243195534697	0.0	0.0	0.0	1.0804423157970102	0.8639864045864131	0.7184187603085609	1.4693686593068929	1.1569000049908666	0.7027938550657047	1.3283456610452407	0.6204210855813809	0.0	0.4420216159178703	1.238851728154801	1.9841815941136023	0.8546925269275154	1.2636318032179048	1.3152810786080862
2R_39790	0.35790007143685426	0.15324516873151248	0.2755235056817355	0.4114497580346263	0.7820643244778626	0.31805037663525604	0.5314399897963522	0.1760548502407022	0.20450975086131326	0.22134753546341673	0.8228402549777887	1.30967280930655	0.34634615885485215	1.3843355784487745	0.5421999263186447	1.7916048264400741	0.8297719521148563	1.5512358119540537	0.7432968891895376	0.0	0.375360045355505	0.6128710770939516	0.49484451193683726	1.2887026398558095	0.0	0.0	0.6998342046113663	0.0	0.0	1.196972739664038	0.8533203719657634	1.1357812903202358	0.0	2.483904300135124	0.31969669223899194	1.3805025912953972	0.8503039836741635	1.7391110777201786	1.0269602535162299	1.09175154878994	1.9652493602720282	0.55073713595541	0.0	0.5885624886996002	1.0997073898577068	0.7548531015605531	0.5057972457114464	0.5608521183272339	1.0216083594884533
2R_39791	0.7179877961221001	0.4099027251644857	0.3684874269142037	0.8254144901403688	0.0	0.0	0.9476696802562499	0.47091444049713493	0.0	0.5920640679632712	0.6602840383464796	0.5004478006920593	0.46320623201370204	0.0	0.0	1.198053594208705	0.5548719533090788	0.0	0.9940914385982326	2.636200159999775	0.5020096450109076	0.546439248851494	1.3236183277723714	1.0772010146716502	1.062668539230322	0.3192890429195995	0.6239760552932637	0.0	0.5847014958535309	0.2286916132016167	1.141237759083796	1.139252504532706	0.0	0.0	1.2826950414772267	0.41028792036869455	2.558708136691875	2.32590161250107	1.9228512521827108	0.8343529125925214	1.051336332585623	0.7365604238816852	0.0	1.3119139418039174	1.4707578050175196	0.33651560436318056	0.6764574410859686	0.7500882853911905	0.7807471500386782
2R_39792	0.8040922667732892	1.2050329889831066	0.3095086281256	0.23110051869587014	0.7028239730797332	0.1786405401303915	0.5969917585287735	0.0	0.22973550757774527	0.9946007600440627	0.9243355039873709	0.420347889581419	0.9726676878121121	0.3887724612560542	0.0	0.5031486792774845	0.2330305520764094	0.49787908488629284	0.0	1.4761728359250867	0.0	0.2294890543244883	0.5558823217136695	0.18095760338881473	0.0	0.8045542922086479	0.0	0.5398663641795427	0.49111623525420434	0.0	0.9585752657482173	1.913815528086774	12.835322808368629	0.0	0.5386956970496067	0.34461868192693323	0.47759340682301876	0.48840649955740595	0.4614532737144932	0.3504046630731266	1.3245947170659063	0.8248922113347449	3.5953285177503163	0.6611601721343731	1.2353534945494349	0.8479623084145759	1.1363720945877493	0.6300317981773779	1.147621147765748
2R_39793	0.4353497463815633	0.5592223975280879	0.0	0.2502438000221716	0.19026065233718564	0.1934382832739236	0.21548125043769628	0.8566126750836	0.7462971533863296	0.26924720366585453	0.0	0.0	0.42129556390516554	0.8419530912149878	0.43968809405983583	1.0896543044477782	0.25233370830122387	0.5391210493883402	0.5424879255749965	0.0	0.0	0.24849884951245144	3.6115740112338006	0.5878418435033728	0.0	0.8711997902150904	0.0	0.8768795364814771	1.0635959941252275	1.2479982627864181	0.5189895688286561	0.6907823386297918	0.0	0.0	1.3610770085705075	1.3060784611708935	0.25857750052523554	2.6443189979511814	1.2491947378421184	0.7588610785275136	0.9562119472467431	0.6699168052650102	3.8931486423617394	1.193212624762312	2.0065265620642077	1.8364070451307744	0.6152519102802749	1.7055516815844165	0.8876319231850434
2R_39794	0.5165470688020034	1.105872127917379	0.7953105942369885	0.5938338196436427	1.3544776321563827	0.0	0.25567077785277453	0.5081899898768554	0.5903262993199914	1.5973232440433898	0.9500656875416367	0.2700305415343697	0.4998716329646547	0.49949311438751953	0.5216945641095843	0.0	0.2993966080519963	0.31983640751559267	0.8582235322146218	0.0	0.5417465562254914	0.29484650762567416	0.0	0.46498703430153554	0.0	0.34456258193698197	0.33668364988779004	0.6936178831337101	0.31549196807927987	0.493587703427236	1.8473598026330051	1.2294308030445298	0.0	0.0	0.23070460508539392	0.4427645367567179	1.2272197336933177	3.1375123994490024	0.8893096443378011	0.2250991696901987	1.1345555673549335	0.2649544532696651	0.0	1.4157593725535678	0.7935883143168411	2.5420690640944223	0.7300028849714013	0.809462028298145	0.8425477160048005
2R_39795	0.0	0.1543918172830894	0.2775850951682456	0.2072642041164412	0.6303328622383105	0.3204301710960931	0.3569443068721595	1.9510938807842615	0.20603998383080624	0.2230037562306692	0.33159884478257656	0.37699210403232825	0.6978753499016153	1.046020344991108	0.9104281791068605	1.3537578083058186	0.20899516878408034	0.6697897922785383	0.4493151403835732	1.9858747377735155	0.3781686562623897	0.2058189504135016	0.0	0.4868794824458118	1.6010367032861117	0.4810469660103278	1.1751177926324154	0.4841831291956738	0.44046121663008014	1.0336534477665797	0.42985264737218615	1.4303496392429353	0.0	0.0	0.9662664154975219	2.008979737631264	0.4283331682465914	2.190154850956458	0.20692888543280863	0.6285260112818533	0.0	1.1097159926054445	0.0	1.1859327503393349	1.1079358899544893	0.7605012484008243	1.5287455374006833	0.9888351610797644	0.7351803484881303
2R_39796	0.9731395008125228	0.16667102233605038	0.0	0.44749699047086483	0.8505812063912331	0.34591486222340756	0.3853330674535168	0.5744371999403352	1.3345614560990782	0.7222195714089065	0.35797181118755345	0.20348766047774547	0.37668964611627515	0.7528088096547578	0.5897022188568135	0.974283922020848	0.6768513848243963	0.4820400087422776	0.9701008138466758	0.7146056023792937	1.2247363428425673	0.6665648896142992	0.0	0.7008031256380046	1.7283715473401833	1.0386119034998678	0.5074312546090616	1.0453830852051245	0.7132384594629376	0.37195424799089843	0.0	1.5441092725367689	12.426991425375917	0.0	1.5646743540624408	0.6673105880185752	0.9247993618884404	0.9457375513984716	1.3403190464183985	0.5088858077549515	1.7099403406090012	0.5989873759017955	0.0	0.6401266187521936	0.0	1.9156340008287032	1.1002205777225247	0.7624856685099961	1.428572267574189
2R_39797	0.0	1.773685320791092	0.5314925549320144	0.7936981005772646	0.9051743841080344	0.3067640397081508	0.6834417442800198	0.679229468506337	1.1835151021852857	0.4269855918835846	0.6349127539401018	0.7218272884568737	0.6681114353752846	0.0	0.34863961172145896	0.8640139652305229	0.0	0.4274824719362032	1.433840505661634	1.2674523434750222	0.0	0.7881636421609383	0.0	1.2429717328651142	0.0	1.3815919088819875	1.349999770500039	0.0	1.26502752552309	1.649281371822107	0.8230394418607409	0.5477384754729283	0.0	0.0	2.158463539048887	1.1835680629899656	1.6402601862720474	0.8386984875582435	0.3962070151542448	3.0085989971376796	0.0	0.7082582343518843	0.0	2.2707070315622224	1.0606831690582597	0.48537758760252453	0.9756970452868808	1.3523742945779016	1.126120641360615
2R_39798	0.6113078503542835	0.0	0.4706053321090065	0.3513864444105239	0.0	0.8148644310046137	0.3025736918226434	1.5035441542804697	0.0	0.3780705757954378	0.8432667343753637	0.3195677603170214	2.0705065452852907	0.886688011020468	0.3086998279430639	0.765033442671913	0.35432104434568806	0.3785105337967513	0.2539162519198608	0.0	0.6411301945650624	0.6978724520851243	0.8452145137531616	0.825433658080946	0.0	1.6310909421279147	0.0	0.4104311908004311	0.3733691050805529	0.5841365795438641	0.0	1.9399605489622764	0.0	0.0	1.9111922475926622	0.7859848216899114	0.7261768603743441	1.4852361584901448	0.7016359202790041	1.0655748360666393	0.671345136654988	0.9406813844421834	0.0	0.0	1.8783448626141002	0.8595464929557587	0.0	0.47897909246681797	1.7449485484471003
2R_39799	0.0	0.0	0.0	0.0	0.0	0.0	0.0	0.0	1.556408121337577	0.0	0.0	0.0	0.0	1.3169244546286603	0.0	3.4087229219572888	3.1574626630040097	1.6865112827604818	0.0	0.0	0.0	6.218953816494221	0.0	2.451896848699575	0.0	0.0	0.0	1.82873862753166	1.6636028647241332	1.3013547102533738	0.0	0.0	0.0	0.0	2.433030826500572	1.1673583264751033	1.6177957532861478	0.0	0.0	5.934788543484196	0.0	0.0	0.0	4.479216435738175	0.0	0.0	1.924668475855034	0.0	0.0
2R_39800	1.1259314972017789	0.2410499131448953	0.0	0.0	0.7380978038637943	0.2501417052760389	0.5572924503591751	0.0	0.0	0.0	1.2943022846092032	0.5885928123164694	0.2723959006378205	0.2721896338646584	1.4214395384437988	0.7045347520220853	0.0	0.6971559939520323	0.9353464233194584	1.033506700637343	1.1808594956690797	1.2853696781035862	0.7783751201421998	2.027089414812733	2.4996775415971344	0.7510522993766566	0.7338783799135726	1.511897499397131	0.0	1.0758863528334865	0.0	1.3399116444396166	0.0	0.0	0.25143650705209003	1.2063821670078798	0.66875094043101	4.10335194613776	0.6461506929384646	0.9813093925243458	1.2365105967721635	3.7539341229608625	0.0	1.5429843341417748	1.7298057289781898	2.374721187943192	0.3978017158938334	1.3233045667505257	0.9182619248477912
2R_39801	0.0	0.3748991521280775	0.6740410123624178	1.0065711480975679	0.38264860756563257	1.3616378947716508	1.30011538524044	0.6460511737134698	0.500312883169312	0.270752429123106	0.40259946395894375	0.9154242928662014	0.21182540756797105	0.6349950200515552	0.8842923373195021	0.547873006324372	0.2537443789276458	0.8132025053142783	0.363680468158593	0.803694099559214	0.0	1.2494404068777696	0.0	0.5911281710701282	0.0	1.1680936390584813	0.28534586344088875	0.88178172815992	0.8021565175818671	0.4183250640926288	0.5218909780184738	0.6946441546389032	0.0	0.0	1.3686861043556675	0.3752514536537718	1.30011538524044	1.5954612318875263	1.5074140274673447	0.7631034884703647	0.0	2.020985917770125	0.0	1.439859930425968	0.0	1.231115647772273	0.30934573685999844	0.5145259685115252	0.7140753808320209
2R_39802	0.21626218069700004	1.1111861779106855	0.0	0.7458592134049398	0.37805175188236695	0.7687315372305332	0.6422483831396955	0.42552666371351167	0.4943024964203849	1.3374990543881686	0.5966444002954105	1.130533833101642	0.8371227788725948	0.627366662312742	0.8736691070865834	0.0	0.25069608274334515	0.8034332954327066	0.17965574079499677	2.382117349770578	0.907249687089583	1.2344305594049216	0.5980225308576637	1.5574047920488878	0.0	1.1540610311327582	0.5638358610658821	0.290396219505856	0.528346670652514	1.0332490450092378	3.093728208551931	0.3431496082878591	0.0	0.0	0.7727107015950448	0.37074346187416973	0.5137987065117564	1.5762945476602113	0.4964350256157991	1.1309041963557291	0.9500062082905713	0.8874254651351833	0.0	1.4225625244680753	0.0	1.2163259403218194	0.9168884619856209	0.508344836329738	0.5291227578555416
2R_39803	0.8508714483562155	0.7286499728747903	0.4366862951333845	0.3260601487069042	0.0	0.756132804141188	0.28076559161521636	0.2790351411276033	0.6482685039979044	0.0	0.5216586679873674	0.8896044207883472	1.0978709099230952	0.548519783709873	1.4322509221117887	0.709893400987121	0.9863497091057437	0.35122926026341067	0.4712303059896294	0.0	0.5949205209980768	0.9713595919460819	0.0	0.5106268337567026	0.0	0.0	0.7394602147481198	2.2850953513162717	1.0393752052332956	0.27101736993686704	2.0286834196245094	0.9000686212316827	0.0	0.0	0.7600467540227247	0.9724462697909225	0.3369187099382597	2.756374529555777	0.3255326381301718	0.49438658638224015	0.622957711014154	1.1638419446774715	0.0	1.5547201802181883	0.8714812636757198	1.595188783015323	1.2024821154834962	1.5555977986779996	0.4626230849196949
2R_39804	0.9105643677951595	0.0	0.0	0.0	0.0	0.0	1.8027762754642147	0.8958325868061776	0.0	0.0	1.6747669561780478	0.0	0.8811690646214145	0.0	0.9196383246396858	0.0	0.0	0.0	0.0	0.0	0.0	0.0	0.0	2.4590244558178878	0.0	0.0	0.0	0.0	1.112292613042298	0.0	0.0	2.889638910721716	0.0	0.0	0.0	1.5610024133097309	0.0	0.0	0.0	1.587210889536471	0.0	0.9341184910623542	0.0	0.9982749808331204	0.0	3.840973456312768	1.2868422949030751	0.0	0.0
2R_39805	0.8402203393817995	0.7195288179925953	0.3234149304890758	0.4829678490234776	0.55080152638119	0.9333345280015292	0.8317530026283394	0.20665665897352808	0.48011516618514316	0.0	0.0	0.8784684570088078	0.40654795899915047	0.6093601620800534	1.2728899557781057	0.5257552790036054	0.0	0.7803733805691607	0.5234979378369232	0.7712488307867724	1.3218150953398793	0.23980005663118137	1.161716515147854	0.5672642253227961	0.9326854775648105	0.5604687491592969	0.5476528038947315	1.128245397887022	0.7697733212578137	1.2043116283192434	3.0049328978451024	1.9998037525917456	0.0	0.0	0.7505325779172901	0.7202049760978373	0.24952590078850184	0.0	0.723279732197482	0.3661484348179627	0.0	1.0774435385107628	0.0	2.302887563080696	0.6454291225881604	1.4767691221517258	1.4842869817819802	1.48126340049623	1.8844320965794064
2R_39806	0.29384065902583006	0.25163259225857365	0.0	0.337805655001787	0.25683403256398696	0.0	0.5817589481798217	0.2890866884252581	0.33581038265257296	0.7269169344749806	0.540450124695355	0.0	0.2843547450560662	0.5682788453369453	0.0	0.0	0.6812536702541484	1.0916442637004993	0.7323078094769419	1.0788801655433726	0.0	1.0063504065152467	0.8125476863923451	0.264510448030442	0.0	1.1760379907312526	1.14914614610857	1.5782734871755415	0.0	0.8423402908769492	0.0	1.3987370337076976	0.0	0.0	0.7874255489143501	1.511214343842066	1.047166106723679	1.427833034916229	2.023554853007289	0.7682934512202805	0.0	0.6028832287531893	0.0	0.9664350658722141	2.7086226292780435	1.652651493397864	0.8305323629393204	0.9209339098686588	0.9585758630118406
2R_39807	0.0	3.002690410607905	0.0	1.3436598068354662	2.0431722292030607	0.0	2.3140113386555594	0.0	1.3357233877150847	0.0	0.0	0.0	2.262105658431094	0.0	1.1804312823733278	0.0	0.0	0.0	0.0	0.0	0.0	0.0	0.0	1.0521199164195938	0.0	3.1185485027848636	0.0	4.708319600734498	0.0	0.0	0.0	3.709088751075636	0.0	0.0	0.0	0.0	2.7768136063866713	2.8396828642177243	1.3414859908617975	0.0	2.567143641955342	1.199017764647201	0.0	0.0	0.0	0.0	0.0	1.8315588580596833	0.9532106995994609
2R_39808	0.30565392517714174	0.5234979378369232	0.941210664218013	0.7027728888210478	0.8014785676616222	0.8148644310046137	0.0	0.300708830856094	1.0479328685820923	0.3780705757954378	1.1243556458338182	1.597838801585107	0.5915732986529403	0.295562670340156	0.0	0.0	0.7086420886913761	2.271063202780508	0.7617487557595823	1.1222543486233756	1.2822603891301247	0.6978724520851243	2.5356435412594847	1.1005782107745945	0.0	0.4077727355319787	1.9922420500776337	0.4104311908004311	1.1201073152416587	1.4603414488596604	1.457505834395855	0.4849901372405691	0.0	0.0	0.5460549278836178	1.309974702816519	0.7261768603743441	1.4852361584901448	1.7540898006975103	1.8647559631166188	0.671345136654988	1.8813627688843668	0.0	0.6701924149230941	1.8783448626141002	0.8595464929557587	3.0237277967667886	1.436937277400454	1.7449485484471003
2R_39809	0.0	0.228017972923869	0.0	0.0	0.46546256156615123	0.2366182332804965	0.26358170637525075	0.5239143316241502	1.521480227421127	1.317397912530312	0.9794624837219457	0.2783857878042193	0.5153385893059615	0.5149483586613258	0.5378367624550355	0.6664453179617277	0.925981484815015	1.648663698720294	0.8847785616031055	0.0	1.6755276013012819	0.30396960595751243	0.7362936362582795	0.4793745963965507	0.0	0.35522398790647036	1.3884050682893974	0.35753985407368394	0.6505077505721704	0.25443011166123425	0.0	1.6899622327240231	0.0	0.0	1.902744270979706	0.9129289870427532	1.8977882859018054	0.6469185715830926	0.6112176904980648	1.1603207794979302	2.3393216458484587	0.8194579078343672	0.0	0.8757393575482662	1.6362868201350984	2.9951147432202023	0.37629526474554387	0.6258812146718741	1.0857721331717762
2R_39810	0.490040898813415	0.0	0.0	0.5633617462952205	0.0	0.43547823784602013	0.24255125107935308	0.4821126562286062	0.2800171056849521	0.6061431884780424	0.4506569406486612	0.2561741557985635	0.23711057433492383	0.710793080173479	0.7423863822185197	1.8398144682028543	0.0	0.6068485529332147	0.6106383955744836	0.8996294246473993	1.0278945922876659	0.8391501355954732	0.6775468035780976	0.8822532465596095	1.0879385044936212	1.307526593783391	0.0	0.9870382141714998	1.1972110728615477	0.4682596735892928	0.0	1.5551248205385957	0.0	0.0	0.0	0.42004445414467106	1.1642460051808947	0.0	0.5624503215753469	0.21354839877993823	2.690842052737921	2.010868341210575	0.0	0.8058665364672875	0.7528660103281172	1.378071411109295	1.7313585319409333	0.5759438837140117	1.198969653438621
2R_39811	0.18399561943229253	0.3151319823163058	0.8498760767363307	0.42305078504688076	0.48246900619104227	0.6540359248852821	0.9107070000582852	0.1810188027850829	0.21027600323522244	0.0	0.3384162552427446	0.9618569101647191	0.7122231161413689	0.17792094957976493	0.9291458637102087	0.0	1.4930436112066658	0.4557067610842466	0.9171054098947602	1.3511351697241953	0.7718870105618842	0.6301512766360743	1.5263906843765975	0.33125956015090596	3.267905507858659	0.9818738237151592	0.959421829379492	0.247068776041049	0.6742751272671826	0.5274522733052325	0.43869007844480506	1.1678051988818965	0.0	5.107878391631252	1.3148427868776587	1.2617124769232788	0.21856968001398844	2.2351827056225035	0.6335495398571929	1.282896019738125	1.212396315867067	0.9437757311015327	6.581580000421221	1.210314591423614	2.2614283543314495	0.25871218455740763	1.0401168924968462	0.5766656179041295	1.0504131064665112
2R_39812	1.068912580267318	0.5492226522269441	0.6583078683392164	0.9830762441493446	1.121151018481614	0.0	0.2116281186048628	0.4206475701082789	1.7102218641506273	0.2644326549789549	0.5898032687604919	0.6705426715251507	0.6206432396186867	0.41344884597951387	0.2159129017718072	0.0	0.9912863943365033	0.2647403733517	1.0655748360666395	1.569869309949816	0.8968471517748785	0.24405531289135796	0.5911655976619165	0.9622172317787715	0.0	0.5704142770586565	0.2786854563089761	1.4353326656165772	0.5222886416687833	0.6128410797671499	0.0	2.035290305668039	0.0	0.0	0.7638507918306464	0.9162312827234295	0.7618612269775061	0.5194069121009761	0.4907428959199587	0.7452914905822359	1.8782268524270591	1.7545004691534256	0.0	1.875001875001875	1.3137645476432773	1.2023795331436822	1.8127508167348807	0.3350107657384624	0.5230558302470425
2R_39813	0.27823249468958505	0.0	1.2851563626185198	0.3198621675536551	0.24319157817837103	0.7417596987862215	1.1017144053289925	0.5474620889346689	0.31797287964793275	1.3766094371119724	0.25587130614907105	1.4544903214286888	1.0770018057550776	0.5380931329980314	0.2810051373921228	1.3927984936048612	1.2901339713819902	1.3782113875818467	0.9245456563065315	0.0	0.5836118523630094	0.9528953040906493	1.5387739095651802	0.5009204789491049	0.0	0.7423796400305058	1.0881060505877913	0.7472195493556258	1.6993633810914488	0.531731361446573	0.0	0.4414797412010439	0.0	0.0	0.9941323327325128	0.9539613255969931	0.9915429647960933	2.7039794194718425	2.2354127898887297	0.48498893764482676	2.4444643668290342	0.8562891124323588	0.0	1.525166963077782	0.0	0.39121657753644584	2.3592489755551136	1.090019927962327	1.5884022672309366
2R_39814	0.20929716859650865	0.8961657869425346	0.0	0.48122521479607766	0.36587609075666194	0.5579801342332809	0.0	0.205911004851881	0.23919141247336811	0.25888462252783956	0.38495244749782737	0.2188246964939754	1.6203242455152562	0.20238716060710402	0.6341485707792034	1.0477165201793084	0.48524416176060553	0.5183717693904994	0.17386968793764085	0.768466027308055	0.0	0.47786963042685776	0.5787624172753173	0.7536232462928	0.9293201818419387	1.396116194618374	0.5456767748014323	0.5620872435283734	0.7669958416809113	0.7999775046325698	0.49901509390915155	0.664196034537131	0.0	2.9051356988884947	1.495649044755129	1.0764095219401593	1.7403789675201775	1.0170185856078446	1.92178669277542	0.5472409588405847	0.9194099907043053	0.8588447438873443	3.7433121050103857	1.1472891668000582	0.0	1.471440675499568	0.8873588456100318	1.9678916502472075	1.0241633067993674
2R_39815	0.0	0.3096748364669124	0.0	0.0	0.9482281645574122	0.0	0.0	0.35576819425228023	0.0	0.0	0.33255589524662227	1.8904008356781552	0.34994476821723225	0.0	0.0	2.7153299655397474	0.4191967285216592	1.7912611176860347	1.5020398000893174	0.0	0.0	0.41282595757148194	0.0	0.3255231327643167	0.0	0.48243534908008745	0.47140375269442597	0.9711611275277806	0.4417324623488232	0.0	0.8621865499243087	1.147582296569234	0.0	0.0	0.9690552241314908	0.9298975355204585	0.42956941036228813	0.0	0.8301044690624838	0.6303400438704063	0.0	0.0	6.467606668619884	0.7929037021625338	1.1111335807012988	1.0169282451870947	1.0221051707380693	2.266717958716209	0.8847626442830369
2R_39816	0.4328830051430829	0.18535125991406817	1.6662394428735139	1.7417812310830116	0.7567304552603928	0.7693689597323826	0.857041236539096	0.21293975252993722	0.4947123658204018	0.8031648550480197	0.1990463767707464	0.6788827545043192	0.6283626828975261	0.6278868668420229	0.6557951568740711	1.6252202986114768	0.752711870326412	1.0721326562601183	1.2586329634966233	1.589395047635759	0.0	0.24709082673329025	0.598518403602985	0.5845110646775522	0.9610424157992298	0.2887544909985985	0.8464550799832334	0.0	1.0575695381054466	0.2068211604189303	1.0320978296633998	1.717170718090572	0.0	0.0	0.5800135676773751	0.7421017553600711	0.5142247419234577	1.577601591232069	0.49684666328214716	1.1318419278618284	0.47539697073247067	1.3322419607191123	0.0	0.0	3.9903147081404016	1.5216681280767368	0.9176487343421598	0.8479439157683718	0.3530409998516522
2R_39817	0.5749525376680155	1.2309120014117083	0.8852355806631972	0.9914670380834387	0.7538135427125829	1.0218711073097504	1.4228961058179377	1.1313010641017809	0.0	0.7111724046900966	0.2643721700281059	0.6011252583936924	1.11278325341324	0.27798515470318635	0.2903410276028376	1.4390717181537744	1.332996351855584	0.7119999908864001	1.4328930339618575	1.055512349916699	0.0	0.0	0.794948452362555	1.0351253215875593	0.0	1.1505658022389091	0.0	0.0	1.4046573380563532	1.098794358877665	0.0	1.8245884458301584	0.0	3.990295601098129	0.5135802956086009	0.9856549746302266	1.7074753269815253	0.69845356792433	1.6497716847969977	0.7516527340315887	1.2628386491263428	0.5898251852522941	0.0	0.9455027351503124	3.5332742569877564	1.6168561783793345	0.0	1.1262338793134983	0.7033603179863864
2R_39818	0.8510255638150738	0.4858546338482874	1.3102961719216895	0.6522384137509599	0.9917952498214458	0.7562697599108207	0.5616328914686559	1.1163427272643547	0.0	0.3508845554022502	0.0	0.593177034546067	0.2745174408891203	0.5486191352374422	0.5730041363449591	0.7100219815705274	1.6442139388039356	0.7025857544555529	0.4713156583363038	1.0415561098254258	0.5950282769337765	0.6476903540090883	0.7844374512717261	1.2767983046569968	0.0	0.37845091412169146	0.7395941506681974	0.0	0.34652115457937926	0.5421329167873138	0.6763502893899983	0.0	0.0	0.0	0.5067896124752141	0.7294668042635584	1.0109392046435808	2.756873782323311	0.6511832015050927	1.7306664653159856	0.6230705452309652	1.1640527474205755	0.0	0.9330010688460244	0.0	2.393216571221866	0.8017999446597678	1.7781480672341787	0.46270687826961693
2R_39819	0.27218816694606784	1.3985419361190796	1.2572376025685865	0.0	0.9516339197539456	0.2418818992276469	0.2694451854187043	1.3389225315490316	0.31106523106329753	0.3366759872046965	0.750938259808718	0.0	0.26340124976517776	1.316008970127702	0.0	0.6812706569779079	0.31552676941732805	0.0	0.22611520243958405	0.0	0.5709334579338512	1.242926119042119	0.0	1.4701154202317577	1.2085684603272902	2.1787565139372873	1.7741133584632942	0.7309869383598919	2.3274249323999427	0.5201800197397913	0.0	1.7275561092948737	0.0	0.0	0.9725357839679032	1.166546815646827	0.6466684450048904	0.6613095304226192	1.2496289383071315	0.4744530291975547	1.1956803893709276	0.8376870722769809	0.0	0.8952205250432571	0.0	0.3827177815350458	0.7693322027227282	0.6398041892075015	1.3319106751441894
2R_39820	0.24548130291656337	0.0	0.37795951751199836	1.1288427217301096	0.21456510870941234	0.21814865958556118	1.4580447619741927	0.4830194511932996	0.2805437836266793	0.0	0.22575228562901586	0.2566559880665232	0.0	0.23737666501927263	0.24792757341383378	0.6144249780957496	1.1382702390139847	1.8239698826092985	0.6117869317417085	0.0	0.5149139681741975	0.2802428248028352	0.6788211862807524	0.44195632852735295	0.0	1.309985891451949	2.2400544781249083	1.6481578539666215	0.0	0.7037106191808996	1.7558604769853514	1.5580498202010509	0.0	0.0	0.4385557132406987	1.4729207724333198	0.8748268571845156	1.789267259271983	0.5635082218667111	1.2837003432614718	1.0783612790658805	1.7628192213778597	0.0	1.3456371214991905	1.5085641185007286	0.6903316974773209	0.6938460022674888	0.5770271637460758	0.6006123843871212
2R_39821	0.6846149115289265	1.3679749405751684	0.3513597146621812	0.7870482913417709	0.7978583089413089	0.0	0.0	0.4490258048394654	0.7823995364439226	0.2822721303184939	0.41972885977360375	0.7157796315887007	0.8833517652040408	0.4413414316837999	1.152395394419539	0.0	1.0581617550501563	1.4130030417999082	1.8957698890242847	0.0	0.4786756690880635	0.7815602020583222	0.0	0.8217051948140789	2.0265490079333315	0.3044481271843012	0.5949729427129707	0.6128659250069676	0.5575239092037748	0.8722470737528077	0.5440958688215329	1.4483983466243193	0.0	0.0	1.4269195798724756	1.17365182175116	1.3554313829805258	1.1088955378265337	2.3573249380436074	0.7955712458116655	0.0	1.40464852510032	0.0	1.5011216380879793	0.7011976596265955	0.6417479571477935	2.2575522702364887	1.251640834081293	0.7444571397134068
2R_39822	0.0	0.18407929134479786	0.0	0.0	0.7515374106868243	0.0	0.2127899529095834	1.0573922929636463	0.49131741409229035	1.595306311042402	0.0	0.6742239379073914	1.456117971183342	0.8314373443990992	0.2170982594537825	0.5380224211159597	0.747546403195432	1.0647751716577292	0.3571416071472321	1.578487862296507	2.254427063513162	1.7177662030873757	0.0	1.1609997430707568	1.9088945706075287	1.147091680958473	1.1208617364367603	0.0	2.363201983241117	0.20540185517312376	0.5125075415484739	1.0232320051690953	0.0	0.0	0.5760332385003413	0.5527568249161551	0.2553479434915001	1.5667753382041247	0.7401555974834513	1.8734578163620161	1.4164037113176606	1.3230994822623519	0.0	1.4139716994507003	1.9814656346489121	1.2089805736769987	1.2151351892579132	0.8421249210128929	1.2271639256441043
2R_39823	1.006967882088089	0.2874414309340329	2.0671939320416195	0.771754882623028	0.8801492028928743	0.8948489808117533	0.3322733812471549	0.9906764140419796	1.5343929185925533	0.8303616075335719	0.9260391656535284	0.0	1.2992805753526213	1.9474450786407536	0.0	0.8401267381592117	1.5564003696762156	1.24699184001793	1.1153595155056721	0.0	0.0	0.0	1.8563562659542219	1.2086075336495978	1.4903778227010773	1.791193739276347	0.875117725211984	1.3521535072833748	0.4100178513572124	0.9622104051380497	0.0	0.5325952557266772	10.715816545220745	0.0	0.2998269878349397	2.3016923711039325	0.7974561149931717	1.631022305208637	1.9262657819918652	1.4627104211330528	3.6862114018647216	0.34433857793125794	0.0	2.2079292332185605	5.15679333263751	0.0	2.3718053442276994	0.525994185555074	1.0949870016830496
2R_39824	0.0	1.428837056184159	0.0	1.27876714570989	1.4583722232592868	0.0	0.5505637773079634	0.0	1.9068210293375853	0.0	0.5114700221282391	0.0	0.5382140593568299	1.6134195200528683	0.5617109085157171	1.3920565909981828	1.2894467551330298	1.3774772550955638	0.9240531781515388	2.042056563333159	3.499805877433998	2.5397005997756934	0.0	2.002614613639568	0.0	0.7419841963302055	0.7250176324288207	1.4936430551572506	0.6793832721707219	0.0	0.0	0.0	0.0	0.0	0.0	2.3836329464601715	0.0	1.3512695447626957	0.6383491575833837	1.4541917951008858	1.2215811364418174	2.852776641738724	0.0	1.2194836413586414	0.0	0.0	1.5719948488872793	0.8715514452414685	1.3607624333770714
2R_39825	1.090078797708491	0.7001226988367134	0.4195896505527318	0.0	0.4763965176843747	0.48435303572503235	1.0790935074990256	0.26811067501420316	0.6228882337004399	0.0	0.0	0.5698504276542259	0.0	0.26352238086357394	0.5504708259545013	0.0	1.263644357910079	0.0	0.45278123363054346	1.0005970562634725	0.0	1.8666600545419403	0.0	0.0	1.2100405290974816	0.727136765918169	1.0657645656444539	0.7318773000387713	0.0	0.7812204194143274	0.6497529054675797	3.459320637857214	0.0	3.7826919148743015	1.4605805379201273	0.23359354018555223	1.2949122089988307	1.3242300463030279	0.9383632648798373	0.9500618514016809	2.3942735202506755	1.118276530104228	9.748113618163467	0.8963109276316167	0.0	1.1495518261454605	0.3851346349805619	0.4270556585696843	0.4445109926790595
2R_39826	0.3163981237591261	1.0837993670611696	0.0	0.0	0.8296517536763943	0.0	0.9396288466055908	0.6225584037602528	0.36158976556327554	0.3913603293688532	0.872908837765528	0.0	0.0	0.3059521460248403	1.2782043784890986	0.7919255273234105	0.36677596590450623	0.7836315051210319	0.7885253786893132	0.0	1.32733378462682	0.36120186307920976	0.8749250845396364	0.5696326012130326	1.4048692769137832	0.4221065650234058	0.8249089506745694	0.42485846902250685	0.7729871896697993	0.6046698653702545	0.0	0.5020382753981163	0.0	4.391743522178305	0.8478743789320174	0.8136133790584053	0.7517030772844727	1.537444459818889	1.4525989719230776	1.103031406061709	0.0	0.6491651735867674	0.0	1.0406260406260406	0.9721857652560252	1.334641281789487	0.0	0.7437238999393866	0.7741226287656228
2R_39827	0.5755864434427321	0.49290765039992557	0.8862115846110068	1.3234135546927783	0.7546446491543829	0.5114988784108344	0.854678939856243	0.8494112730466514	0.6577983607270173	1.067934746623938	0.5293272996373103	1.8053640615925224	0.5570050684119195	0.8348749298913778	0.8719834169681695	1.4406583462884535	0.6672330140489915	0.7127849963890313	0.9563152332505451	1.0566760901040384	1.20733227377853	0.3285463473432724	0.7958249115162073	0.25906664608641233	1.27785794206601	0.0	1.875826582983792	0.7728957815734689	1.7577575288797804	0.825004364273087	2.058506035127994	0.456650029992774	0.0	0.0	1.2853663407183284	1.2334271181976926	1.0256147278274916	2.796894552040978	0.3303181234389579	0.7524814581043908	0.6321154869937814	1.1809509773077909	0.0	1.8930903715909229	0.8842924546154584	1.213979115188894	0.406719725695202	1.3529707110253448	0.9388477305867532
2R_39828	0.0	0.32553439726655276	0.0	0.43701556824260307	0.3322634450403036	0.33781273013492236	0.7526153383005946	0.7479767229643812	0.43443430571315866	0.0	1.048761831781399	0.0	0.36786669688078466	0.7351762732150288	2.6874867545295666	0.9514639223909908	0.440665298841579	1.4122485256125392	0.3157929307857686	2.7914714962845513	0.0	1.3019047734772489	1.0511842641920388	0.3421943417481203	1.6878890584279678	1.0142851926533294	0.49554603226202887	0.5104488887527692	0.0	0.36324221281344166	0.0	2.4127082167191025	0.0	0.0	1.3582453643085715	0.6516806191487227	0.9031384059607134	0.9235861742844054	0.4363085504259244	0.33131101092266135	1.6698895535049312	0.7799435944792473	6.798836039270077	3.7508001707030836	1.1680387228197389	4.276035174665346	0.5372254240857498	0.5957011819902853	0.3100248391901159
2R_39829	0.45050214658641574	0.9644770003870253	0.3468116959192506	0.7768606966027002	1.181296183143435	0.8006837038146875	0.4459622024735294	0.2216067955280635	0.0	0.5572367698477847	1.0357396679944781	1.1775242369224923	0.43595880660113134	0.8712573696665953	0.0	1.6913697800593477	0.5222324266438388	0.5578852222564517	0.3742461886487463	0.8270431874509099	0.9449593317852379	0.5142957636249356	1.2457584261387027	0.40553449964109184	0.0	1.803044007075385	0.5872715814524836	1.2098659120732973	2.2012291608603514	1.9371524882960476	1.0741061261965141	1.0722376513248997	14.382281029771322	0.0	1.0060353266488054	0.3861533368175949	0.5351546429682352	0.0	2.3268115992799188	0.5889549971241328	0.0	2.079700020371817	0.0	1.4816910401550125	0.6921213200082446	2.2170439816868366	1.9099974807133229	1.5884222514166386	0.18370521177380666
2R_39830	0.7578856581696948	0.6490209130114675	0.0	1.7425638917585526	0.0	0.33675016892230347	0.37512402538089157	0.37281201289780436	0.0	0.468723356006732	0.0	0.7923857749162438	0.7334192069435437	1.8321595969307518	0.0	0.9484711735424345	0.4392792236214144	0.9385376119886543	0.0	0.0	0.7948587265790902	2.163016237892679	1.0478778534892812	1.0233539956464475	1.682579946944889	1.011094844841935	0.9879746687246838	1.017686630370873	0.9257891577221161	1.4483986613030533	2.710474193846248	0.6012798120543614	0.0	0.0	0.6769865595150394	0.974446219777185	1.3504464913712095	0.9206811125215946	0.434936178987372	0.9908067009446153	1.6646370579337808	1.5549806964696338	0.0	2.0772235265339547	0.0	1.0656463174220439	0.535535627203796	1.7814823637551236	0.9271490472755463
2R_39831	0.8610064390366544	0.368664573045134	0.6628316992101565	0.989831853303752	0.7525703098219081	1.5302786675710613	0.4261648149805456	0.0	0.49199267167075694	0.0	1.5836169129336133	1.8004015435562595	0.0	0.0	0.4347932705828091	1.0775237383867187	0.0	0.0	1.0728973679252611	3.161314613714225	1.8060204051409456	1.4743946307658784	0.0	1.1625953996720086	0.0	1.1486682225760632	0.0	1.1561569113036885	1.577633282929703	0.0	0.0	0.0	0.0	0.0	1.15364985588606	0.7380220315812912	2.5569888898832733	0.0	0.494115235776473	1.1256195973073377	0.945566926943419	0.0	0.0	0.0	1.3227926162774393	1.210642174245549	0.0	1.0119387863386375	1.7555007386796007
2R_39832	0.5698274377324629	0.48797588384143986	1.3160169483681368	0.3275430491467209	0.4980627227818995	0.5063810981101985	0.8461274860283199	0.8409125246352331	1.3024335743410689	0.35241652362667336	0.5240311378254033	0.5957668560539996	0.5514319778602267	0.2755072080813097	0.5755058826197051	0.0	0.0	0.3528266281925694	0.0	1.0461035623696882	1.7928785429969327	0.32525909082082743	1.5757246383377115	0.5129491315271079	0.0	0.3801032375597342	0.37141161595771494	1.1477439084926737	0.0	0.816749818150653	0.0	1.3562431125453935	0.0	0.0	0.5090022649582787	0.9768688924477851	1.353803977645312	1.384455171203111	0.9810394184581455	1.4899050736780408	0.6257908823394867	0.8768512668513276	0.0	4.060656461966267	0.0	0.8012217991459537	0.40265030875628327	0.8929557466981901	1.3941811942477105
2R_39833	1.0104327178114028	0.8652914301536757	0.0	2.3232311498832576	0.8831776732684198	0.0	1.000250062515629	0.0	0.0	0.0	1.8584510739524143	1.0564291637834955	1.9556268272888166	0.9770729824664254	0.0	2.5290524904844403	0.0	0.0	0.0	0.0	0.0	2.3070312545059206	0.0	0.0	0.0	0.0	1.3171933244642315	0.0	0.0	0.0	0.0	0.0	0.0	0.0	0.0	0.8661045648041088	0.0	0.0	2.3194725519416886	0.8806460419363645	2.2193370840130053	2.0731403930674186	0.0	1.1077632045373982	0.0	1.4207471709371957	4.283939510774108	0.0	0.0
2R_39834	0.5154420643763944	0.22070128628240865	0.7936092551346221	0.0	0.45052670513939463	0.0	1.275619217458635	1.0142057260533985	0.0	0.0	1.185041617832089	0.2694528885740362	0.0	0.498424592010189	1.3014463702322359	0.0	1.7925368088471014	0.319152209177975	0.8563876089105589	0.0	0.5405876447180155	0.0	0.0	1.1599808194851535	0.0	1.031476467105081	1.3438536468122817	0.0	0.6296341268496801	0.24626590699216389	1.8434079057374597	0.0	0.0	0.0	1.1510553934818404	1.1045434222859705	0.30614861219007233	0.6261601181589189	0.5916048141368467	0.898470538095353	0.5660642554254004	1.3219382957275376	0.0	1.4127307610934399	0.791890659538806	1.8118793112988758	0.0	1.2115956243870212	0.42037266330863177
2R_39835	0.7364439087496901	0.4204394096357986	0.7559190350239967	0.5644213608650548	0.21456510870941234	0.8725946383422447	0.24300746032903212	0.2415097255966498	1.1221751345067172	1.2145665394205791	0.45150457125803173	0.0	0.9502262013472308	0.9495066600770905	0.24792757341383378	0.6144249780957496	0.0	0.9119849413046492	0.6117869317417085	0.0	1.029827936348395	1.681456948817011	0.6788211862807524	0.44195632852735295	0.0	0.3274964728629873	0.3200077825892726	0.6592631415866487	0.0	0.9382808255745329	1.1705736513235678	0.7790249101005254	0.0	0.0	1.0963892831017465	0.6312517596142799	1.166435809579354	1.789267259271983	1.1270164437334222	0.6418501716307359	0.0	0.7554939520190828	0.0	1.0765096971993524	2.262846177751093	0.34516584873866046	0.0	0.5770271637460758	0.0
2R_39836	0.0	0.0	0.0	3.401456186069631	0.0	0.0	0.9763146076191591	0.0	0.0	0.0	0.9069896614062476	0.0	0.0	0.0	0.0	2.4685336021730993	0.0	0.0	1.6386232680571369	0.0	0.0	0.0	0.0	2.663426992447586	0.0	0.0	0.0	1.3243384267389227	0.0	1.8848336483518637	0.0	0.0	0.0	0.0	0.0	0.0	0.0	0.0	0.0	0.8595726479857462	2.166229521549218	3.0352968601270454	0.0	0.0	0.0	0.0	2.787618069563336	0.7727609791561635	1.608693120230828
2R_39837	0.0	0.0	0.0	0.0	0.0	0.0	0.0	0.0	0.0	0.0	0.0	0.0	0.0	0.0	0.0	0.0	0.0	0.0	0.0	0.0	0.0	0.0	0.0	0.0	0.0	0.0	0.0	0.0	0.0	0.0	0.0	0.0	0.0	0.0	0.0	0.0	0.0	0.0	0.0	0.0	0.0	0.0	0.0	0.0	0.0	0.0	0.0	0.0	0.0
2R_39838	0.0	0.8040777678286555	1.4456724950398976	0.0	0.0	0.8344055444579618	0.0	0.0	0.0	0.0	0.0	0.9816937673048068	1.8172791260777372	0.0	0.94830810454452	0.0	0.0	0.0	0.7800161120128097	0.0	0.0	0.0	0.0	2.535684690651539	0.0	0.0	2.4480211665702147	0.0	3.440905205814304	0.8972169764936329	0.0	1.4898617885016043	0.0	0.0	0.8387246554183625	0.0	0.0	2.2812799988319847	1.0776925825868156	1.6366922841742984	0.0	1.9264793820470614	0.0	0.0	0.0	0.0	1.326959680595497	0.0	1.5315375748960163
2R_39839	0.204701439368406	0.5258927133988489	0.0	0.23532925645791722	1.0735266450655214	0.7276374059107988	0.0	0.8055585148642664	0.46787853601835416	0.2532000562509245	0.7529993895245699	0.42803952525537003	0.1980931631353853	0.19794316074015936	1.4471893123332658	2.049421701869498	0.474589212188552	0.7604841099887154	0.1700518722830175	1.5031842327398186	0.8587507821072748	0.4673766101796075	1.6981620056742386	0.36853762593184053	3.635656996849158	0.5461841581141965	1.0673897022190872	0.8246174702632633	0.5001028086348851	1.760426251617098	1.4641732901799167	0.649611675132839	0.0	2.8413449790592877	0.5485528918721064	0.5263869071152929	0.48633253595061293	0.0	0.7048455996947361	0.8920411482168116	0.0	1.049982881079107	0.0	0.4488388359777721	2.5159166320832957	0.5756523630774157	1.1571657285234815	1.122730498536128	0.8347290141571544
2R_39840	0.8725185028455009	0.2490625286421908	0.0	0.0	0.2542108437448562	0.0	0.2879085602412673	0.572268170587419	0.9971416933360523	0.7194925275304821	0.2674651034936158	0.0	0.0	0.8437120461409243	0.0	1.4559076546892784	1.011443471435825	0.3601648978968531	0.24160944750926028	0.0	0.0	0.0	0.0	0.785426567132176	1.2913840149903857	0.0	0.758272851595008	0.0	0.7105453275516259	0.0	0.6934317451666074	0.9229673029603254	9.285051067780872	0.0	0.7793831338372306	1.2464828927078633	0.6909805445790417	0.7066248910031105	1.001443580921899	0.7604464428976964	0.0	0.596725647029619	0.0	2.2319834297550174	0.8936526532994102	1.635772044533076	1.233074510993476	1.3672918494707385	1.185981743234241
2R_39841	0.0	0.6659392833854009	0.0	0.0	0.0	0.6910568262938829	0.0	0.0	0.0	2.8856508893383666	0.7151437846639132	1.626082625486016	0.752537632149371	1.5039355738063152	0.0	1.9463909435207953	0.0	0.0	0.0	0.0	0.0	0.8877602890973626	0.0	2.10006060774914	0.0	1.0374515873216776	0.0	0.0	0.9499221918732637	0.7430774164803277	0.0	1.233907379950683	24.826216484607745	10.794007167220759	0.0	0.6665650821481472	0.9237661947761021	0.0	0.892547779421454	0.0	0.0	1.5955151982395723	0.0	3.4101945720615037	2.3894337328785125	1.0934250819030056	2.1979828671631467	2.437228271896698	1.268423373846353
2R_39842	0.0	0.0	0.9189716927311544	1.3723354734447597	0.2608470643227993	0.0	0.0	0.0	0.3410574198815194	1.1074125173642282	0.8233419868405799	0.3120169976875796	0.8663933638427017	0.0	0.602811706699794	0.7469571951697564	0.6918982588518696	0.36956706844027326	0.24791670633333968	0.0	0.6259815390532355	0.3406915438723492	0.0	0.8059302713427529	0.0	0.39813786144547614	1.9451692577358601	0.8014670052063296	0.3645471216525825	0.0	0.7115339077214522	1.42059229985938	0.0	0.0	2.6657635770537893	0.2558045113274331	0.7090187180941577	2.1752143891301925	1.027586448792764	0.7802980363955974	0.0	0.30615163960122893	5.337500854000137	1.963071227552935	0.0	1.258855629736654	0.4217547155551237	0.46766175110517827	1.460330416307101
2R_39843	0.0	0.0	0.0	0.0	0.0	0.0	0.0	0.0	0.0	0.0	3.2221467165841635	0.0	0.0	0.0	0.0	0.0	0.0	0.0	0.0	0.0	0.0	0.0	0.0	0.0	0.0	0.0	4.567448887963219	0.0	4.279962627366338	3.3480042881238923	0.0	0.0	0.0	0.0	3.1297376403530843	0.0	4.162114354091878	0.0	0.0	0.0	0.0	3.594370927577739	0.0	0.0	0.0	0.0	0.0	0.0	0.0
2R_39844	7.054823029764298	0.0	0.0	0.0	0.0	0.0	0.0	0.0	8.062474502424386	0.0	0.0	0.0	0.0	0.0	0.0	0.0	0.0	0.0	0.0	0.0	0.0	0.0	0.0	0.0	0.0	0.0	0.0	0.0	0.0	0.0	0.0	0.0	0.0	0.0	0.0	0.0	0.0	0.0	0.0	0.0	0.0	0.0	0.0	0.0	0.0	0.0	0.0	0.0	0.0
2R_39845	0.27705124935568265	0.7117645763691124	0.8531334589515476	0.0	0.24215910022396084	0.2462035110836512	0.548518520042181	0.2725689101904521	0.3166229151845416	1.7134562448043722	1.0191399839470165	1.1586521874151197	0.0	0.5358086406591046	0.8394363621335181	0.6934426605786099	1.9269849968802113	0.3430900362948088	0.46031023344679517	0.0	0.0	1.2651330070702906	0.0	1.4963814130574093	0.0	0.36961392125700665	0.36116215335566226	0.7440472038427062	1.3537189417532305	0.5294738782209021	1.3211144340074936	0.879210848477154	0.0	0.0	0.7424337830733214	0.474955625489605	0.3291111120253086	0.0	0.3179888957641621	1.6902546532831337	0.608521577962172	0.8526537084524585	0.0	0.60747672635166	0.8512859610856756	0.0	0.7830775684533129	0.8683137696090485	0.6778537081885427
2R_39846	0.6846647923967976	0.8794765355660311	0.5270779719620873	0.39355281773978684	0.0	0.6084321084834449	0.0	0.0	0.3912282709373145	0.0	0.6296391616669381	0.715831783110128	1.9876862834738793	0.0	0.6914876145924631	0.8568374557925426	0.7936791393343413	0.4239317978523615	0.8531586064507322	0.0	0.7180658179128698	1.5632342926706784	0.0	0.616323798033773	1.5200224963329458	0.0	0.0	0.45968293369648283	0.4181733976902192	0.32711648454456393	0.8162032672616789	0.5431889537094373	0.0	4.751722499406035	0.6115815192296519	0.8803030002927007	0.40665904180963275	1.663464497508962	0.0	0.596721908197318	0.7519065530535866	0.7023754337168303	0.0	1.125923257070798	0.0	1.4440381081656746	0.48379644748268613	0.8046848753442543	0.8375753032546082
2R_39847	0.7347165188151717	0.41945323431999915	0.3770729822871851	0.2815487320030531	0.2140618285482487	1.5234588173715657	0.7273123988581195	0.24094324461401492	0.27988574504115926	0.30292941835431164	0.6756682950647949	0.5121079605518116	0.23699934185282764	0.23681987847114294	0.9893841553590363	0.0	0.28390008306916426	0.30328193513284657	0.2034506450097524	0.0	0.5137061949884878	0.2795854921410615	0.0	0.6613795252551631	0.0	0.3267283028719091	1.2770287117557837	0.0	1.4958118017457023	0.0	1.1678279742680784	1.1657964643724827	0.0	0.0	1.7501081785617871	0.4198474043616477	1.454624797716239	0.0	0.5621864668506046	0.640344659109319	2.151663787471561	1.004962504848944	0.0	1.3424808186340633	0.0	0.34435623376898417	1.3844370584727375	0.5756736989366635	0.3994690656648248
2R_39848	0.40732658325297116	1.7440854573968756	1.2542947837329255	0.9365431163378541	0.0	0.361973588597108	0.0	1.2022096613575752	0.9310113599678614	0.0	0.37459026848195603	0.0	0.39417705881634146	0.0	0.8227713489624235	0.0	0.47218232281594424	0.0	1.353515604512215	1.4955608016505009	0.8543956090900857	0.4650062996728448	0.0	0.7333371589088455	0.0	0.0	0.0	0.0	0.4975665265104689	0.3892218249132327	0.9711651359485515	0.646317155584051	0.0	0.0	0.7276945254813153	0.6982897661619603	0.483866090059576	0.0	0.9350279468165453	2.1300411417446528	0.0	1.2535894444425875	0.0	0.44656254019062863	0.0	0.5727329297666199	0.0	0.9574598971911479	0.6643965344412366
2R_39849	0.2881108742839725	0.24672584928958746	0.4435948715464587	0.6624371380277869	0.7554775902682399	0.2560317233546505	0.0	0.2834496043610422	0.0	1.0691134825473638	0.26495577305245055	0.0	0.0	0.0	0.581963914047189	0.721124238456748	0.6679694743293987	0.7135717347956417	1.1967134610351056	0.0	0.6043324350536019	0.0	0.796703305458278	0.518705183223788	1.2792683812956633	0.3843685608656841	0.0	0.38687443371254765	0.35193953172052117	0.8259149651166555	2.7477041557926274	0.0	0.0	0.0	1.286785067363713	0.24695770335657996	1.0267467529133938	1.3999908160602466	1.3227308519167098	0.5022080077267715	0.6328131862067988	0.8866908414057667	5.152907373398219	0.3158633125520543	1.7705369897046817	0.40510634932903855	0.8143372874294662	0.22574400936350034	0.4699419931800138
2R_39850	0.0	0.8510163177272826	0.5100215147475782	1.1424518662179723	0.579071655484793	0.2943714991869459	0.32791615839662114	0.0	0.0	0.409736385443279	0.0	0.6926671759155744	0.6411213160528059	0.32031791937879844	0.0	0.0	0.38399768003961626	0.4102131927188143	0.27518334916187953	0.0	1.3896578328897546	0.0	0.0	0.5963793096456242	0.0	0.8838525790464715	0.431820992580279	0.44480740728879203	1.6185645468974221	0.31653086226552024	0.0	1.5768334157491597	0.0	0.0	0.591790492909403	0.28393867923992566	0.39349939007594537	0.0	0.0	0.5774117449244353	1.4551491033080195	0.3398231397265756	0.0	0.7263252821628456	1.01783408164495	0.9315389657160126	0.9362811959531679	0.2595483153341767	0.5403140175394575
2R_39851	0.0	0.9360704332343645	0.0	0.5026533057396775	0.0	0.777101311086477	0.0	1.0753992527265672	0.0	0.27041228788048904	0.0	0.22856856558688132	0.42311859049381156	0.4227981917428697	0.883181417297744	0.5471847236531103	0.5068512091645186	0.0	0.1816117915741718	0.8026844336049939	0.45856380750298437	1.2478707581254107	0.6045336639407035	0.0	0.9707011335459557	1.7499392771070843	1.1399495549522942	0.5871159747798462	1.0681983776843957	0.41779953009251247	0.5212353360862899	1.3875429722058492	0.0	0.0	0.1952809499215283	0.5621700483443755	0.25969641489099243	0.5311522945354202	0.2509200485419889	0.19053620393653894	0.48017482973480713	0.4485437757195001	0.0	0.7190255305833195	0.6717363955914747	0.6147845100370335	0.3089571115624356	1.0277591582076948	0.0
2R_39852	0.6013325830707138	0.0	0.0	0.345652551576027	0.5256000743198505	1.0687567273226188	0.2976363211555432	0.0	0.6872218619843401	0.7438025073433763	0.0	0.6287061638949578	0.29096002901686174	0.581479409799562	0.30366249153009395	1.505099389614468	0.3485392649697266	0.0	0.0	0.0	0.0	0.3432423156540772	1.6628447565641005	0.541309536572185	0.0	1.203356208600034	1.175839692601013	0.0	0.7345530022778856	0.2873023453237435	0.7168611917301173	0.4770761111961367	0.0	0.0	2.14857780800588	0.25771973036021667	0.0	0.7305001032927146	0.0	0.2620467201000892	0.0	0.3084438096807927	0.0	0.0	0.0	0.42276024475958024	0.8498248213604489	0.0	0.24521066182823528
2R_39853	0.5504026401713844	0.0	0.4237184540022051	0.31637746286408797	0.0	0.48911911725738194	0.0	0.27074891043869714	0.0	0.6808060553069138	0.25308374315816573	0.5754578119361862	0.0	1.0644618680885323	0.27794375652438225	0.0	0.0	0.34079915220076507	0.9144732910471739	0.0	2.309015018064579	0.31417136219330316	0.761004949652293	0.4954632535590426	0.0	0.0	0.7175011958951182	0.3695395223442996	0.6723399383000362	1.0518769402856298	0.0	0.0	0.0	3.8199139755372706	0.7374763970679119	0.9435684944272491	0.980740704417011	0.0	0.6317312344947491	0.2398526383766236	0.0	0.5646402405999822	0.0	0.603420476904926	0.0	0.38695450974392087	0.0	0.0	0.4488850245873406
2R_39854	0.5129940100254419	0.0	0.3949200330374303	1.4743728637074391	0.0	0.22793783952765806	0.25391215147383306	0.0	0.0	0.31726721755254234	0.4717653397684642	0.5363462836110114	0.24821663792152518	0.49605736089844715	0.0	0.6419966197593976	0.0	0.0	0.21308006466383336	0.0	1.07604032654811	0.8784552352974557	0.7092825365986243	0.46178863020054234	0.0	0.34219251504517834	0.6687355561479066	0.0	0.3133218628288164	0.2450962850952145	0.0	0.406991395876298	0.0	0.0	0.45823541606217777	0.21985949483235648	0.9140837453057991	0.6231862165168278	0.5887950303815291	1.564855806585253	1.1267515493678868	0.5262639386266784	0.0	2.5308379795769245	0.0	1.0819643538909205	0.0	0.8038941597772602	0.8367522682366705
2R_39855	0.3634650064069794	0.6225118202544431	0.559615159370283	0.8356946582313877	0.0	0.32299569462888844	0.0	0.0	0.41537928510981986	1.3487354121901762	0.6685075805584225	0.0	0.0	0.0	0.36708700821078194	0.0	0.8426739527627319	0.0	0.0	0.0	0.0	0.41493367886797133	1.0050775512813181	0.6543702427487843	0.0	0.48489846759476884	1.8952421934737147	2.928358442786831	0.4439877684921683	0.6946195947047482	2.5997655704726252	0.0	0.0	0.0	0.3246676085490436	1.2461936184231783	0.0	0.8830761285801232	1.2515139668750117	0.3167791517756707	1.5966453841820183	0.0	0.0	0.0	0.0	1.022120266861292	0.5136618118434182	1.1391454489672665	0.0
2R_39856	1.290622754518067	0.5526171061962082	0.4967823901373196	0.0	0.0	0.860190635448628	0.0	0.0	0.0	0.3991004594923411	0.296724265000643	0.0	0.31223955318270147	0.31200311553831056	0.9776130521509637	0.0	0.37402987870360643	0.7991297796351684	0.5360802945353798	0.0	0.0	0.7366910680849149	0.0	0.29044925587191095	0.0	1.291364336752694	0.8412235899956979	0.0	0.3941374731011028	0.0	0.0	0.5119673389412188	0.0	0.0	0.5764288113876509	0.0	0.3832849436092027	0.7839256361870107	0.7406638762895792	0.2812116532759302	0.0	1.3240080796269051	0.0	1.061207025360301	0.9914131722326586	0.45367905128814456	0.45598861706495447	0.7584329016687191	0.5262885609655038
2R_39857	0.0	0.45188737086866493	0.40623007441485	0.6066388615766594	0.23061411616678754	0.46893141784227776	0.5223677887126769	0.0	0.0	0.6527067487789162	0.2426380697966848	0.5517066050756125	0.5106505361013589	0.0	0.266472021290475	0.0	0.9175577988008621	0.9801994483698891	0.43836485001258985	0.0	0.0	0.0	1.4591910944983828	0.23750685444781938	0.0	0.3519925028412835	0.0	1.4171492059713	0.0	0.7563466560603335	0.0	0.4186471467689818	0.0	0.0	0.7070381023776089	0.4523120200291	0.3134206732276061	1.2820670613381908	1.5141435543756812	0.22995306014173938	0.0	0.5413355136884264	0.0	1.4462878765439413	0.0	0.37098350993137696	0.37287209353660533	0.6201875513308563	1.5062527564425443
2R_39858	0.20355741000879568	0.34863574648770396	0.3134106734762866	0.2340140552585813	0.17792115850871465	0.36178540373170787	0.403012112529042	0.0	0.23263183513623778	0.25178497925342125	0.0	0.4256473105964174	0.19698606591484702	0.196836901848578	0.4111718009826512	0.0	0.2359684210069282	0.2520779796171762	0.33820298280149896	0.0	0.0	1.1619113739550875	0.5628904560009357	0.18323897686538285	0.0	0.2715658301099374	0.26535607654270327	0.2733362908320001	0.9946156976515482	0.3890194740814608	0.4853301205773564	0.32299057229278344	0.0	0.0	0.7273162075580082	0.6979267353503346	0.4836145350348504	0.49456395087753446	0.46727091961393513	0.3548222939956758	0.44709806085523235	0.208822953551761	0.0	0.6694955681178713	0.0	1.431087935373443	0.5753492974352193	0.3189873758513095	0.1660127810583932
2R_39859	0.0	0.17624201271198386	0.0	0.7097913828486956	0.35977014285572945	0.9144470750038636	0.20373030182644214	0.40494929022513154	0.23519965039923962	0.0	0.3785281425264444	0.21517282573776844	0.9958020966812305	0.19900960878094076	0.41571035962687497	0.0	0.0	0.7645813305550146	0.34193610376803324	0.0	0.4316887144482759	0.0	0.0	0.7410463537462578	0.0	0.823690209014136	0.5365702110169669	0.2763534062629972	0.251398593223752	0.3933135129543705	0.0	1.3062231081317612	0.0	0.0	0.9191805027843817	0.35281526292940046	0.24447636219173058	1.0000460021160973	0.4724287063744569	0.7174777214199027	0.0	1.0556398190717802	0.0	1.1281425538981387	0.0	0.8681306629248305	0.2908500324879486	0.16125419643889458	0.5035357440722513
2R_39860	0.5237153361002087	0.0	0.8063473404870587	0.6020746166726382	0.4577580316221537	0.23270162985385057	1.5553127539534104	0.0	0.0	0.0	0.0	0.5475556608809289	0.2534042453015939	0.25321235960925587	0.0	1.9662421134848094	0.0	0.3242748662722879	0.4350666693988854	0.9614498047728098	1.6477935714519545	0.5978763491864533	0.7241061977045978	0.7071596829972859	0.0	0.6986883453823303	0.682711805022424	0.0	0.0	0.25021867861417485	0.0	0.41549731871270285	0.0	0.0	0.2339061570369217	0.6733633550140622	0.9331876523720464	1.272421012557014	0.0	0.0	0.0	1.0745251995500746	4.683364735293884	0.28708125180287025	1.6092023200191687	1.1045768842765358	0.3700666689906853	0.8206951579334477	0.6406799886958423
2R_39861	0.0	1.1212186229210812	0.40317367024352935	0.0	0.4577580316221537	0.46540325970770113	0.0	1.030484567334309	0.2992592107570997	0.32389794856643095	0.0	0.8213334913213933	0.2534042453015939	0.5064247192185117	0.5289342646314192	0.0	0.9106542540849218	0.6485497325445758	0.2175333346994427	0.9614498047728098	0.0	0.29893817459322664	0.0	0.4714397886648573	0.0	1.3973766907646605	0.341355902511212	0.0	0.31987013784195834	1.0008747144566994	0.0	2.492983912276217	0.0	0.0	0.9356246281476868	0.0	0.31106255079068207	1.272421012557014	0.0	0.0	0.5751500552115295	1.3431564994375933	0.0	1.148325007211481	1.6092023200191687	0.7363845895176906	0.0	0.20517378948336193	0.21355999623194744
2R_39862	0.19455536802579804	0.0	0.2995505244380807	0.22366511070304654	0.0	0.17289297492619632	0.38518946506813034	0.3828154159768014	0.4446880346678792	0.0	0.17891920277181628	0.20341182656700843	0.0	0.5643961948408543	0.5894824540547551	0.4869604174224698	0.6765991420722879	0.0	0.48486964279653416	0.0	0.0	0.6663164803386664	1.0759948244648943	0.875677445964134	0.8638637168600283	0.0	1.0144842995873586	1.044993501446663	0.7129726563103428	0.0	0.9277341485024051	0.9261202968524258	0.0	0.0	0.6951516647144491	0.0	0.4622273580817565	0.9453851026215528	0.6699097743185621	0.0	0.42732577394039234	1.397116351849782	0.0	0.2132960207494369	0.0	2.7356001427983276	0.274952639407862	0.15244030247204815	0.4760132934645755
2R_39863	0.47510108072430585	0.40685627688099424	0.3657487823034354	0.5461866043256559	0.4152663108042016	0.4222018650556288	0.47031324037592137	0.23370727275999176	0.5429605155583842	0.0	0.0	0.2483642050454145	0.45976362540537935	1.1485386946935836	0.47983555843478215	0.5945747550812804	0.0	0.0	0.9867032267839881	1.7444050606237453	0.0	0.5423780440594838	0.6568905154665857	1.283034146521088	0.0	0.0	0.0	0.3189821661855618	1.1607118425194922	0.9079677942007461	0.0	0.7538569583560369	0.0	3.2973047830703184	0.8487745944109382	1.0180965231657582	0.8465638326766584	1.1543076105116792	0.2726514830509341	0.8281518974678386	1.0435226695647377	0.9747816196737444	0.0	0.0	1.4598269491937887	0.334014578333483	0.6714299248394628	0.18612838387683722	1.1624168094614993
2R_39864	0.0	0.23915865134418643	0.0	0.9631798187372635	0.0	0.4963582197417548	0.5529199703634896	0.5495121431193387	0.31916357695046604	0.3454410895819942	0.25682945476339536	0.0	0.27025870027618276	0.2700540518585876	0.0	0.6990070185896723	0.3237412680505181	1.0375292306568584	0.9280077566600333	0.0	0.5857972747773502	0.3188211879889601	0.0	0.754194376606057	0.0	0.7451595923202065	1.0921806274534018	0.0	0.0	0.8005837643320506	0.6658576939590194	1.7725317141374295	0.0	0.0	0.4989275054343184	0.4787667886755951	0.0	0.0	0.3205405185012141	0.2434025258561635	0.0	1.1459941545130168	0.0	0.0	0.0	1.1780446406665408	0.0	0.2188203343259607	0.6832929765317105
2R_39865	0.585484378544925	1.5041514580241468	0.0	0.0	1.0234956213577948	0.0	0.0	0.0	0.0	0.0	1.076859500794857	0.6121365248091282	0.0	0.0	0.5913188479926202	0.0	0.0	0.0	0.0	0.0	1.2280938754958428	2.0051766978415944	1.6190202498957755	0.5270432478513105	0.0	0.0	0.7632335151101155	0.0	1.430387509856264	0.0	0.0	0.0	0.0	0.0	0.0	0.501854981475278	0.6955009780482504	0.0	0.0	0.5102808841126598	0.0	0.600629459673738	0.0	0.0	0.0	0.8232366784869732	1.654855138118347	0.9174911662803646	0.0
2R_39866	0.9011338967823213	0.3858462936531063	0.6937231650536678	0.0	0.393822034972972	0.8007988769596549	0.8920527024736622	1.329832033348641	1.029844269009329	0.0	0.8287109219292986	0.4710774464512134	0.43602151644097614	0.4356913471872725	0.0	0.0	0.5223075463829994	0.5579654704184562	0.37430002152973724	0.0	1.890190516082497	3.6005881920870597	0.0	0.40559283314219097	0.0	1.8033033632329045	2.349424226604786	0.0	1.100772896681676	0.8610805044829574	0.0	0.0	0.0	0.0	1.2074160459474932	0.38620888246443286	1.0704632429683945	3.284098134106804	0.5171436213333742	1.5707725719233199	0.0	0.9244440763102701	0.0	1.975872229036786	0.0	0.0	0.6367574071442144	0.7060669936133416	0.7349265462964774
2R_39867	0.8959786685398594	1.5345557399750542	1.3795089941227399	0.0	0.7831380970057499	0.0	0.0	0.8814828657360558	0.0	1.1082572256154595	0.0	1.8735299815382356	0.0	0.0	0.0	4.485161739417485	2.0772780677657963	1.1095468965529485	0.0	0.0	3.7587541383883063	0.0	2.4776196615967963	1.613090032039194	0.0	0.0	0.0	1.203117518112934	1.094475568897456	0.0	0.0	2.843351788582009	0.0	0.0	0.8003390876646618	0.0	0.0	0.0	0.0	1.5617864588116306	1.9679476431465437	0.9191554946380145	0.0	0.982284306082933	0.0	0.0	0.0	0.7020277087528535	0.7307221610201816
2R_39868	0.0	0.0	0.9553810307949879	0.0	0.0	0.0	1.2285163208393224	0.0	0.7091399918931117	0.0	0.5706416728657374	0.648758004700641	0.6004797112317088	0.6000250090423769	0.0	1.5531027576271326	0.0	0.0	2.0619126384110404	0.0	1.3015654187604517	1.4167584962298638	0.0	1.117147930271201	0.0	0.0	1.6177889484307124	0.8332208485187833	0.0	0.5929310288396908	0.0	0.0	0.0	0.0	2.7713802005503743	0.0	0.7371097925035935	0.0	0.7121993770819368	0.0	0.0	0.0	0.0	0.0	0.0	0.0	0.0	0.4861903466323248	0.5060627327509024
2R_39869	0.0	0.0	0.6683430492590213	0.49903108125263984	0.37941391174225353	0.0	0.0	0.8541197612564444	0.4960835198276646	0.0	0.0	0.0	0.42006950974191604	0.0	0.4384085139634865	0.0	0.5031987337104505	0.0	0.721212236606079	0.0	0.9105186022592516	0.0	0.0	0.390754070954062	0.0	1.1582192332959305	1.697602261296751	0.5828850946955125	0.5302503587673928	0.0	1.0349584112312031	0.688772024174245	0.0	0.0	0.7754948587792843	0.0	0.0	0.0	0.0	0.0	1.9068583593238129	0.4453114757836057	0.0	0.0	0.0	1.220708489441604	1.2269228088876325	0.34011763716740234	0.3540194948623275
2R_39870	0.0	0.7080072409316545	0.8486298510387293	0.0	0.2408807660682827	0.0	0.2728114722680318	0.0	0.6299029876960105	0.0	0.5068800219296573	0.28813394401978143	0.2666920273005161	0.0	0.8350050598523278	0.6897820447388495	0.0	1.0238366928600495	0.22894015042008914	2.0237308753637784	2.312265435123266	0.9438408704427705	0.7620762217967975	0.49616072074687867	1.2236675911883208	0.0	0.0	0.7401194515788876	0.0	0.7900182562685447	0.0	0.0	0.0	0.0	0.49234303193307366	0.2362241906469063	0.0	0.669571535817658	0.6326205271000559	0.9607611226474503	0.0	0.8481526330955038	0.0	1.5106747906325595	0.0	0.3874992283921615	2.7263032255205037	0.215932506581029	0.6742753849005513
2R_39871	0.6566753511981862	0.2811743640960581	0.5055307592718132	0.377464180536588	0.0	0.0	0.0	0.3230255868567349	0.37523466237698394	0.40612864368465895	0.0	0.6865682196496511	0.9532143340558697	0.3174975100257776	0.6632192529896266	0.0	0.0	0.0	0.8182810533568344	2.4110822986776417	0.6887109259856141	0.7496642441266617	1.8158822509313206	0.2955640855350641	0.0	0.4380351146469305	1.2840563854839995	0.44089086407996	0.0	0.941231394208415	0.7828364670277107	0.0	0.0	0.0	0.2932898795047859	0.0	0.390034615572132	0.0	1.5074140274673447	0.8584914245291604	1.4423364696939867	0.33683098629502084	0.0	0.719929965212984	0.0	1.3850051037438074	0.0	1.0290519370230504	0.5355565356240157
2R_39872	0.0	0.0	0.0	1.9961243250105594	0.0	1.5430027141417741	0.0	1.7082395225128888	0.0	2.14770912458517	0.0	0.0	0.0	0.0	0.0	0.0	0.0	0.0	0.0	0.0	0.0	5.946616038499185	0.0	0.0	0.0	0.0	2.2634696817290014	2.33154037878205	0.0	0.0	0.0	2.75508809669698	0.0	0.0	0.0	0.0	0.0	0.0	0.0	0.0	0.0	1.7812459031344228	0.0	0.0	0.0	0.0	0.0	0.0	2.83215595889862
2R_39873	0.4666778047102724	0.399642943008998	0.718528522564526	0.0	0.0	0.0	0.0	0.9182550949383942	0.0	0.5772448243074563	0.0	0.48792169364255594	0.9032245477645011	0.4512702988149461	0.4713283427831524	0.0	0.0	1.1558331198894838	1.163051437578099	1.7134777360983837	1.9577777812582715	0.5327619851734471	0.0	0.0	2.0721403220271832	0.0	0.0	0.6266535821398715	0.0	0.891870033844684	0.0	1.480982993576088	0.0	6.477690832771933	0.833726296327669	0.0	1.1087396402139866	2.267684766419398	0.0	0.40673461412436385	0.0	0.95749928762053	0.0	0.0	0.0	0.6561853739429838	0.6595258484008608	0.7313137275923646	0.0
2R_39874	0.0	0.0	0.0	0.0	0.8129010650629754	0.8264777008051546	0.9206577178736489	0.0	0.0	1.1503762650687788	0.0	0.0	0.0	0.0	0.9392980512946909	0.0	0.0	0.0	0.0	0.0	0.0	1.0617275666520716	0.0	0.0	4.129514798529232	1.2407526703478973	0.0	0.0	1.1360708399244377	2.66607704891576	0.0	2.9514126641575724	0.0	0.0	1.6615115501636923	0.0	1.1047892614483787	0.0	1.067453223132309	0.0	0.0	0.0	0.0	0.0	0.0	0.0	0.0	1.4574161934679188	0.0
2R_39875	0.6232275020325007	0.17790180617299342	0.0	0.0	0.5447375223104062	0.36922362333356684	0.41129794320181046	0.20438148949550677	0.0	0.5139232339503443	0.0	0.43439851541700963	0.6031081540584294	1.0044191025487195	0.41962539285853806	0.0	0.24081987415138686	0.51452128270979	0.17257817679232879	0.0	0.43575422694672766	0.2371599976445269	0.5744633463949064	0.37401265101532183	0.0	0.5542983145950017	0.0	0.557912036519806	0.7612985652338851	0.5955264292842737	0.0	0.0	0.0	0.0	0.5567022384551646	1.0684139080353112	0.2467787659210863	0.5047320650022218	0.0	0.3621173537608077	0.9125805757315713	0.21311630251057823	0.0	0.9110136447979662	0.0	0.5842043016189556	0.8807675078524827	0.48831851766812084	0.8471298165958864
2R_39876	0.0	0.1851210099017526	0.0	0.49703357934010345	0.3778952087138856	0.19210330547355145	0.6419824417802173	0.425350462196446	0.24704890814882177	0.5347780898207932	0.0	0.45202628126001876	0.0	1.0451781385941747	0.0	0.0	0.7517768245247642	0.0	0.7183253967356061	1.5874206438498761	2.2671850358532644	0.493567763213827	0.0	0.0	0.0	0.0	0.8454035829894654	0.29027597262407306	0.0	0.8262569588910309	0.0	0.3430075173527503	0.0	0.0	0.5792930539287076	0.1852949724563656	0.0	0.0	0.24811473122909714	0.9420299275371739	0.9496128309786497	0.2217645002936162	0.0	0.23699557861048545	0.0	0.9118667142661091	0.9165087980262067	0.3387562277156626	0.5289036594050839
2R_39877	0.45206255234743087	0.5806905975197854	0.696025897453182	0.0	0.9878232021691807	0.20086425864567475	0.2237534416076237	0.0	0.5166313579270352	0.0	0.2078654325751365	0.23632056629591827	0.21873441927389708	0.21856878666805588	0.9131348929890369	0.5657427277025374	0.2620206424054417	0.2799087855642306	0.0	0.829907819648748	0.47411619525925525	0.0	1.8751100455207967	0.813878301632129	2.0072457557290306	0.6030964055032063	0.2946528579765563	0.0	0.27610669568952995	0.43196937993689705	1.0778265111046847	0.0	0.0	0.0	0.0	0.7749817147908031	0.0	0.5491665518908573	0.25943010935990884	0.5909949624771388	0.992920329115358	0.46375632981014553	0.0	0.9912154521766298	0.0	0.3178175948842046	0.9583065726222928	1.0626160498484525	0.3686830242353233
2R_39878	0.5820032376840112	0.0	0.8960913124216089	0.0	0.0	0.0	0.0	1.1451743212981238	1.3302633515705786	0.0	0.0	0.6084969170807946	0.0	0.0	0.5878030168637159	0.0	0.0	0.0	0.48348824780281185	0.0	0.0	0.0	1.6093939682167224	0.0	0.0	0.7764502032203118	0.0	1.5630244679757779	1.4218827903625069	0.5561344915612709	0.0	0.0	0.0	0.0	0.0	1.4966132390706453	0.6913657065325417	0.0	2.004003598388861	1.0144937681169566	1.2783249647789514	0.5970582700212744	0.0	1.2761300386718448	0.0	0.0	0.0	0.45601799884800737	0.4746571302353317
2R_39879	0.8840929791745269	0.37854973658995134	0.6806044938545158	0.0	0.38637465243185176	0.3928276737668305	0.0	0.4348947359036482	0.0	0.0	0.8130395610009151	0.9243382466070662	0.42777611943235483	0.0	0.0	0.0	0.0	1.094828097755887	0.36722181056657255	0.0	0.0	2.018570953702612	1.222376282379678	0.39792285859504817	0.0	2.3589359264644187	0.0	0.0	1.0799567002160615	1.2671955264956647	1.0539457938815073	0.7014082594469873	0.0	0.0	0.3948610570809565	0.7578109373109617	0.0	2.1479960700263905	1.0147283250097707	0.3852671083831118	0.0	1.8139247018089182	0.0	0.48462686057944315	0.0	0.6215518247114461	0.0	0.0	0.3605143487054128
2R_39880	0.0	0.0	0.0	0.0	0.8820395577100841	0.8967709073169332	0.9989610804763047	0.0	0.0	1.248217545345247	0.0	1.0550677859951147	0.9765533448123923	0.0	2.038373606160128	0.0	2.3396147309630226	1.2496700870970066	0.8383162853333548	0.0	0.0	0.0	0.0	0.9084025051560927	0.0	0.0	1.3154959103863137	0.0	0.0	1.928554016483737	2.4060115642539825	0.0	0.0	0.0	0.0	0.8649884506742065	1.1987532965715655	0.0	0.0	0.0	0.0	0.0	0.0	1.1063356746346438	0.0	1.4189163111808336	0.0	0.7906858472293736	0.8230040834170602
2R_39881	0.0	0.20367527968689406	0.0	1.3671253919206718	0.6236562157476313	0.0	0.47088461561100226	0.0	0.2718100743414144	0.2941888580677029	0.21872431014625987	0.0	1.1508054602496833	0.4599736136136551	0.24020925108280328	0.0	0.27570858484848987	1.1781248140771778	0.3951607820310909	3.49304861494073	0.0	0.8145554543244138	0.6576885601323006	0.21409881366776853	0.0	0.6346021250921363	1.5502275268941224	0.31936969197591636	0.290530492700494	0.0	1.1341321025731756	0.37738640291885744	0.0	3.3013106203162654	0.6373543167370519	0.611600034371922	0.5650615387332026	0.0	0.818948167542054	1.0364475056957974	0.0	0.7319743984634394	0.0	0.2607491217969578	0.0	0.6688407334708136	1.0083684497645964	0.0	0.1939715015130262
2R_39882	0.26242806846643335	0.22473219114245938	0.0	0.0	0.2293775793508798	0.46641704026671593	0.5195668890412952	0.25818231389186086	0.29991108236230124	0.32460349034447444	0.0	0.5487483927159578	0.25395623176086346	0.25376392808695697	0.5300864337735454	0.0	0.6084252785614296	0.3249812290842081	0.8720287364861707	0.0	0.550460978041451	0.0	0.0	0.0	1.1652317226412914	0.35010514357671896	0.0	0.7047752753557001	0.0	0.5015274520078351	0.0	0.4164023899498452	8.378016085790886	0.0	0.0	0.44988675450615573	0.0	0.0	1.20481985774451	0.457440135724318	2.3056115819169962	0.2692164551989359	0.0	0.8631197890581269	1.6127076199789963	0.0	0.3708727793621463	0.6168621489108518	0.4280503811874255
2R_39883	0.0	0.9478457362107402	0.0	0.0	0.4837192203413606	0.0	0.0	0.0	1.2649253282955573	1.3690697034458115	1.0178795634721705	0.0	0.5355515163070081	1.0702919595921974	1.1178642532722682	0.0	0.0	1.3706628799820166	0.9194818903444287	0.0	0.0	0.0	3.060691991852438	0.49817692155556736	0.0	2.2149408093984366	1.44286194552619	0.0	0.0	0.0	1.3194805468982969	0.0	0.0	0.0	0.4943437191653105	0.9487364490787057	0.0	0.0	0.6351912465564694	0.48233263780966956	1.215537978876381	0.567732793154505	0.0	0.6067254300469848	1.7004662678506444	0.0	0.0	0.43361994166077306	0.0
2R_39884	0.0	0.0	0.0	0.0	0.0	0.0	0.0	0.0	0.0	0.0	0.0	0.0	0.0	0.0	0.0	0.0	0.0	0.0	0.0	0.0	0.0	0.0	0.0	0.0	0.0	0.0	0.0	0.0	0.0	0.0	0.0	0.0	0.0	0.0	0.0	0.0	0.0	0.0	0.0	0.0	0.0	0.0	0.0	0.0	0.0	0.0	0.0	0.0	0.0
2R_39885	0.8418009742583575	1.0813236093024972	0.0	0.0	0.36789180154959705	0.0	0.0	0.4140908490477359	0.0	0.520621776505193	0.3870732551231177	0.4400605224037672	0.0	0.0	0.0	1.0534886751547654	0.9758350073782883	1.042455240620561	0.6993103331563378	0.0	0.0	0.9610046881172202	0.0	0.7577751615169339	1.8688801184421462	0.0	0.0	0.0	0.0	0.0	2.0070572145778987	0.0	0.0	0.0	0.0	0.3607799181527462	0.0	0.0	0.9661871689087925	0.0	0.9244752701478521	0.43178817646526446	0.0	1.8457758312636032	0.0	0.0	1.1896633954492282	0.6595777666756182	0.0
2R_39886	0.39213087446361394	0.33580413538763076	0.603751057017163	0.22540111932392645	0.3427454665913997	0.3484698167641162	0.38817916797677127	0.7715733847304084	0.6722093163012821	0.48503596153626016	0.36061581930724107	0.4099812728754176	0.5692078584685152	0.5687768363130794	0.59405780610175	0.49074003007647493	0.22728355423476534	0.48560039438521624	0.3257553517369471	0.0	0.4112607807901076	1.790635175004595	0.0	0.35298965648529185	0.8705687181676547	0.2615707932981796	0.255589591001447	1.053104367381777	0.718506495155015	0.18735076574754378	0.0	0.31110283715832193	0.0	0.0	0.7005471833940052	0.33611969840920597	1.164537503930314	0.0	0.22503645815658593	0.512644478593402	0.4306425238132396	0.8045487254017273	0.0	0.644854644604269	0.602443607663661	0.8270498679091087	0.8312601704681858	0.0	0.0
2R_39887	1.1415238430085088	0.0	1.7575668525703712	0.0	0.0	0.0	0.0	0.0	0.0	1.4119778647054104	1.0497810366713711	0.0	0.0	1.103836095352011	2.3057987148400283	0.0	0.0	4.2408629194778875	0.0	0.0	0.0	0.0	0.0	2.0551613527729677	0.0	0.0	2.9761656748098524	0.0	0.0	0.0	0.0	0.0	0.0	0.0	1.0196739979867557	0.0	0.0	0.0	0.0	0.0	0.0	0.0	0.0	0.0	3.507521529167146	1.6050715123561614	0.0	0.0	0.9309783800752751
2R_39888	0.0	0.0	0.3607152912081599	0.0	0.0	0.0	0.46384071709774866	0.0	0.8032323139288918	0.579576254413111	0.21545244312836517	0.2449461785885442	0.45343628755387677	0.6796393969287776	0.47323198754831997	0.0	0.0	0.0	0.0	0.8601991447039905	1.474263777240709	1.3372843846238507	0.0	0.21089613881858724	0.0	0.0	0.3054075771009064	0.0	0.5723689736522821	0.22386805038016153	0.0	0.37174113137182885	7.479431563201197	0.0	0.0	0.0	0.8349132907759476	0.5692109256621916	0.5377984226641163	0.4083773717281571	0.0	0.721024893624794	0.0	0.2568486113736675	0.7198682928971316	0.6588356364854612	0.6621896027623903	0.9178342818997663	0.38213981674294023
2R_39889	0.0	0.0	0.0	0.0	0.0	0.0	0.0	0.0	0.0	0.0	0.0	0.0	0.0	0.0	0.0	0.0	0.0	0.0	0.0	0.0	0.0	0.0	0.0	0.0	0.0	0.0	0.0	0.0	0.0	0.0	0.0	0.0	0.0	0.0	0.0	0.0	0.0	0.0	0.0	0.0	0.0	0.0	0.0	0.0	0.0	0.0	0.0	0.0	0.0
2R_39890	0.0	0.0	0.0	0.0	0.0	0.0	0.0	0.0	0.0	0.0	0.0	0.0	0.0	0.0	0.0	0.0	0.0	0.0	0.0	0.0	0.0	0.0	0.0	0.0	0.0	0.0	0.0	0.0	0.0	0.0	0.0	0.0	0.0	0.0	0.0	0.0	0.0	0.0	0.0	0.0	0.0	0.0	0.0	0.0	0.0	0.0	0.0	0.0	0.0
2R_39891	0.0	0.0	0.0	0.7546119619277136	0.0	1.1666290428800339	0.0	0.0	0.7501547944418332	0.8119168610124993	0.0	0.0	0.6352098873213886	0.6347288863465882	0.0	0.0	0.0	0.0	0.0	2.4100717863982295	0.0	0.0	0.0	0.5908804224653209	0.0	0.0	0.0	0.0	1.60364064914732	0.0	0.0	1.0415295319449607	0.0	0.0	0.0	0.5626412721904311	3.1189691806857835	0.0	0.7533911264689056	0.5720877472763475	0.0	0.6733796331212277	0.0	1.4392564685942724	4.033796762797422	0.0	0.9276482595277824	0.0	0.0
2R_39892	0.34173482710182723	0.5852942250657637	0.5261579144068403	0.0	0.0	0.9110550609791929	0.6765819755178812	0.0	0.0	0.0	0.3142700375983245	0.0	0.0	0.3304523506050533	0.0	0.0	0.0	0.42319179035011	0.0	2.5094616113227914	0.0	0.39012638495354324	0.0	1.2304959092317311	0.0	0.45590824718871015	1.3364496964343613	0.9177610393460218	0.4174434419447421	0.6530909521236657	0.0	2.711203865612782	0.0	0.0	0.6105139538458778	0.0	0.0	1.6605607846614665	0.3922302482554677	0.29784014073780607	0.0	1.752873450389755	0.0	0.3746526220887993	1.0500369928032565	1.4415174219633344	0.9659038827114507	0.535520154876713	0.0
2R_39893	1.0307145196496705	1.323989848705032	0.0	0.0	0.0	1.3739273920591117	0.0	1.0140388610112705	1.177933096109387	0.6374575947271548	0.0	0.0	1.49616070202254	1.4950277619180248	0.0	1.2899083120272727	0.597413962233401	0.638199399530949	0.0	0.0	1.0809974060386245	0.0	0.0	0.0	4.576573162700379	0.0	2.0154488182818944	0.6920202111422866	1.259061069057422	1.4773523364179464	0.0	0.0	0.0	0.0	0.9206928102914306	1.7669787106895276	0.0	0.0	0.0	0.8983227147096841	1.131942244231707	0.5286883200484532	0.0	0.0	0.0	2.1738974481270024	0.7283214041570546	0.0	0.8406070006339438
2R_39894	0.0	0.0	0.0	0.0	0.0	0.0	0.0	0.0	0.0	0.0	0.0	0.0	0.0	0.0	0.0	0.0	0.0	0.0	0.0	0.0	0.0	0.0	0.0	0.0	0.0	0.0	0.0	0.0	0.0	0.0	0.0	0.0	0.0	0.0	0.0	0.0	0.0	0.0	0.0	0.0	0.0	0.0	0.0	0.0	0.0	0.0	116.49309195964679	0.0	0.0
2R_39895	0.0	0.0	0.0	0.0	0.0	0.0	0.0	0.0	0.0	0.0	0.0	0.0	0.0	0.0	0.0	0.0	0.0	0.0	0.0	0.0	0.0	0.0	0.0	0.0	0.0	0.0	0.0	0.0	0.0	0.0	0.0	0.0	0.0	0.0	0.0	6.814528301758215	0.0	0.0	0.0	0.0	0.0	0.0	0.0	0.0	0.0	0.0	0.0	0.0	0.0
2R_39896	0.0	0.7857069225179832	0.0	0.35159229470016107	0.26731603076860977	0.5435611982643548	0.30275094647514644	0.9026549790899975	0.0	0.7565841165302961	0.8437607394921623	0.31975497048709584	0.0	0.0	0.6177613428550125	0.0	0.3545286137917019	0.3787322740040137	1.2703250096049272	2.245823582248067	0.64150578343124	1.0474219228131743	1.6914193198481546	0.5506114774466924	0.0	0.8160232364248619	0.0	0.0	0.37358783332020173	1.1689575604697364	0.0	0.48527425565723026	0.0	8.490189585933454	0.0	0.0	0.3633011357701757	0.7430531220565809	1.7551173869896586	0.2665497686001494	0.0	0.0	0.0	0.670585029108755	0.0	0.0	1.2966424998437547	0.47925968947470715	0.7482731912497231
2R_39897	0.0	0.7177959415243229	0.0	0.0	0.3663166694048837	0.0	1.2446247767454306	0.8246358305092992	0.9579177626642835	0.0	0.7708319948156923	0.0	0.8111376993036302	0.0	0.0	0.0	0.0	0.5189959794419464	1.0444743442633395	0.0	0.0	0.0	0.0	0.37726537008355787	0.0	1.1182378896793463	0.0	0.0	0.5119462923288073	0.40047040856071175	0.0	0.0	0.0	0.0	0.374362516788287	0.0	0.0	1.0182432534256758	0.0	0.0	0.9205171207439545	0.8598789428029164	0.0	0.0	1.2877494080859846	0.0	0.5922849203193173	0.0	0.0
2R_39898	0.5210148744536508	0.8923497782689271	0.0	0.0	0.4553976691836496	0.46300347576709255	0.0	1.0251710241561047	0.0	0.6444556321942193	0.4791415776158088	0.0	0.5041952066363383	1.0076268282255219	0.0	1.3040689821193885	1.2079447978890923	0.6452055805637238	1.2984699349674318	0.0	0.0	0.5947934871064832	2.881489799382036	0.9380177564885267	2.3134074919238943	0.6950856609666862	1.3583830026078236	2.098851718224959	1.2728830967616453	0.0	0.0	0.0	0.0	0.0	0.4654001081962172	0.4465941701418392	0.618917204350988	1.2658599594317201	0.5980010737707281	0.9081845409190719	1.1443687558949296	0.0	0.0	0.0	0.0	0.0	0.0	0.0	1.2747528317996781
2R_39899	0.0	0.0	0.0	0.0	0.0	0.0	0.0	0.32194568518734346	1.1219406641484833	0.0	0.902820465302834	0.0	0.31667588615729897	0.31643608918156274	0.0	1.6381242625369337	0.758688270466906	0.0	1.6310909421279147	1.2015109240171702	0.0	0.7471580535905091	1.809811604041454	0.5891519799424387	0.0	0.43657072646591283	0.0	0.0	0.39973742048323296	0.0	0.0	1.0384828513249795	0.0	0.0	0.0	1.1219908695749008	0.7774613941826451	1.5901274709785835	0.37559365393957556	0.0	0.0	0.3357049320157229	0.0	0.0	0.0	0.0	0.4624673521172773	0.25640293249059504	0.0
2R_39900	0.0	0.0	1.0114856215295926	0.0	0.0	0.0	0.0	1.9389665049999483	0.0	0.8125979993187178	1.812457528078592	0.686856209674672	1.271485563044323	0.0	0.0	0.0	1.5231048919692163	0.0	0.5457495280358081	0.0	1.3779996295936996	0.0	0.0	1.1827522550354495	0.0	0.876437708416887	0.8563966664931036	0.882151603045893	1.6049859852623765	1.8832524120696892	0.0	1.0424032983308205	0.0	0.0	0.0	0.0	0.0	0.0	0.0	1.717703059984939	0.0	0.0	0.0	2.8809277970351794	0.0	0.9237240415069855	1.8568529758668533	0.0	0.0
2R_39901	0.43686770226155486	0.37411484427843716	0.0	0.5022326753583054	0.0	0.38822550855115207	0.0	0.42979973481356365	0.9985324069948194	0.0	0.0	0.0	0.4227645163595071	0.0	0.8824423533502145	0.0	0.5064270658932513	0.0	0.3629196303590981	0.0	0.0	0.4987306059252687	0.0	0.3932610008374493	0.0	0.582824964258259	0.0	0.5866246643406999	0.5336522439142966	0.8348998141095564	1.0415983117774563	0.6931909241898678	0.0	0.0	0.0	0.7489328175433019	0.0	1.0614156312557184	1.0028402944238821	0.3807535188288326	0.959546019587213	1.3445052758387024	0.0	0.9578984474381964	0.0	0.6142700460118978	0.0	0.0	0.3562907496410816
2R_39902	0.3444404470217009	0.2949640898918402	0.0	0.0	0.0	0.3060893882023049	0.3409693417416373	0.0	0.0	0.4260465428581094	0.3167582103173787	0.0	0.0	0.0	1.0436185958083963	0.8621137805698003	0.3992832705580175	0.4265423301461521	0.2861374257394692	0.0	0.7224875999453221	0.0	0.0	0.6201190622398309	0.0	1.3785534397619477	0.44901026015385065	0.925027236270688	0.0	0.3291308372094523	0.0	0.546533860396014	0.0	0.0	0.3076737904635647	0.29524127456484905	0.8183264201799295	0.0	0.3953356559830236	1.2007929316044557	0.0	1.4134011916668126	0.0	0.7552377246681183	1.0583504592076807	0.48431011984883515	0.0	0.0	0.2809110045003909
2R_39903	2.230218173880633	0.4774659012951931	0.0	1.9229307310354484	0.0	0.0	0.0	0.0	0.6371909361118596	0.0	1.0254892006501397	0.0	1.0791105668557017	0.0	0.0	0.0	0.0	0.0	0.9263559094605672	0.0	0.0	0.6365073770886752	0.0	0.0	0.0	0.0	0.0	1.4973651987621281	0.0	0.0	1.3293449440093204	0.0	0.0	0.0	0.0	0.47791458720055846	0.0	1.3546368949988432	2.5597596692841704	0.4859385421863172	0.0	1.1439542930774294	0.0	0.0	1.7131789028185564	0.0	0.0	0.0	0.0
2R_39904	0.0	0.0	0.0	0.4342749978677098	0.0	0.33569427114227696	0.37394780436546665	0.0	0.863419845411584	0.0	0.0	0.0	1.0966792989499514	0.0	0.7630380696479785	0.0	0.4379018406240487	0.0	0.0	0.0	0.0	0.0	0.0	0.0	0.0	0.5039622520178144	1.4773152336610411	0.5072478103380148	0.9228862973626402	0.0	1.8013169067641974	0.0	0.0	0.0	0.0	0.971390792652944	0.44873736523856	0.917794268705198	0.0	0.0	0.0	0.7750524865543894	0.0	0.82828411337818	1.160713829719567	0.5311524638091302	0.0	0.8879482162807436	0.3080806409703998
2R_39905	0.0	0.7524976903337558	0.0	0.0	0.25601746653563695	0.26029333236504215	0.0	0.8645027394650976	0.3347427229358919	0.36230290450267877	0.0	0.0	0.566901361940839	0.0	0.295825307346224	0.7331272414907205	0.0	0.36272451377867104	0.24332651483773457	1.0754500247514824	0.6143914563215597	0.6687672422824344	0.0	0.26366947596825435	0.0	0.39076631697509984	0.38183086832234137	0.0	0.0	0.2798873979411595	0.0	0.0	0.0	0.0	0.2616406817351466	0.5021365533743665	0.0	0.0	0.6723737526668445	0.5105671834678754	0.0	0.6009664502065643	0.0	0.0	2.7000109620445056	0.4118492827665333	1.2418377111838166	0.4590029679820415	0.23888205301351742
2R_39906	0.0	0.0	0.0	0.6804626383822845	0.0	0.5259971459394862	0.5859363555930555	0.0	0.0	0.0	0.5443309079036739	0.0	0.0	0.0	0.0	0.0	0.6861455144472055	0.0	0.491710837051159	0.0	1.2415537101101208	0.6757177710665488	0.0	0.5328196099781768	0.0	0.7896551386492285	0.7715985082840359	0.0	0.0	1.1311851222912923	1.411235807907098	0.0	0.0	0.0	0.5287198508079474	0.5073552817257629	1.4062472534233332	0.0	0.0	0.5158735317465477	2.6001303705367786	1.8216369666975618	0.0	0.6489164652429958	0.0	0.0	0.0	0.0	0.0
2R_39907	0.32126578720157417	0.5502366017387477	0.0	0.0	0.28080520893662575	0.0	0.3180282250049692	0.0	1.1014580551004394	0.3973812575129894	0.0	0.0	0.310894521261299	0.31065910211753006	0.0	0.0	1.1172560192168035	0.3978436872152931	0.2668855127871521	0.0	0.0	0.0	0.0	0.28919808984661655	0.0	0.857201024355224	0.41879992880401207	1.2941842594839439	0.0	0.0	0.7659753738917293	0.0	0.0	0.0	0.0	0.0	0.0	0.7805487257542052	0.36873666210355044	0.56000056000056	0.7056353805579811	0.0	0.0	0.7044237813468582	0.9871424693368871	1.8068989661149977	0.4540243584068285	1.5103316121846004	0.2620107358899031
2R_39908	0.2690552675842079	0.0	0.4142555783759748	0.0	0.0	0.47819565303414546	0.0	0.0	0.0	0.0	0.0	0.2813030757368868	0.5207389765156616	0.0	0.8152093721251982	0.673429197775448	0.0	0.6663762154868764	0.0	0.0	0.5643619853893455	0.0	0.7440094774903281	0.0	2.3893155542770064	0.0	0.35073864506434616	0.0	0.6573246158504563	0.25709636089870813	0.0	0.0	0.0	0.0	0.0	0.4612479214727259	0.3196126294930544	0.6536978247812661	0.0	0.0	0.0	0.0	0.0	0.29497216406682136	0.0	0.0	1.5209543014831053	0.21081333703830746	0.43886010563933264
2R_39909	0.0	0.4168459104081421	0.0	0.0	0.6381936566741495	0.0	0.0	0.7183366197233686	0.0	0.6020928144136204	0.22382277891423794	0.5089246942857554	0.23552615247068112	0.470695609268985	0.24580853432482663	0.0	0.0	0.6027934654777168	0.20218599453572134	0.0	0.5105129940872385	0.8335427609520226	0.0	0.4381789240100251	0.0	0.3246973577103122	0.6345453466727455	0.9804426208211697	0.5946055305152301	0.0	0.0	0.0	0.0	6.756528495658931	0.0	0.4172376302863616	0.0	0.5913247922380342	0.5586919122781068	0.0	0.0	0.99871565167195	0.0	0.26682718990411297	0.7478352040430962	0.6844314265587114	0.3439578472779004	0.0	0.19849298173477506
2R_39910	0.0	0.2920099535680813	0.5250123496029936	0.784020962838896	0.29804602516134354	0.0	0.0	0.3354739928819128	0.389695044532596	0.8435591684632368	0.0	0.0	0.3299827544412874	0.9891986432547089	0.34438883483132143	0.0	0.3952843525424136	0.4222704060906932	0.283271690580746	0.0	0.0	0.38927699156152584	0.9429303654411495	0.6139084206410867	0.0	0.4549156318018417	0.0	0.91576286595315	0.8330691462803191	1.303338050765408	0.0	0.0	0.0	0.0	0.6091847268616716	0.5845687243398078	0.0	0.0	0.0	0.0	0.0	0.3498114096728172	0.0	0.7476738371578345	0.0	0.958919274963054	0.0	0.0	0.5561952264155356
2R_39911	0.29940178027292574	0.2563948990132284	0.0	0.0	0.7850843396478976	0.0	0.0	0.0	0.0	0.0	0.5506784868335389	0.6260620163886133	0.2897363393517173	0.5790338837021446	0.6047707583178206	0.7493846989583027	0.3470734144957572	2.2246086505538756	0.24872240008361052	1.0992986584488962	0.6280158893044122	0.34179874254293413	0.8279256678400305	0.2695164763911787	0.0	0.0	1.1708944673597166	0.8040716580620948	0.0	1.1443761550689198	0.0	0.0	0.0	0.0	0.8023280779417867	0.5132716786260251	0.0	0.7274278413404225	0.0	0.7828338931378503	0.0	0.307146588535127	0.0	0.0	0.0	0.8419644866957192	0.0	0.23459079237239303	0.24417938013062082
2R_39912	0.0	0.0	3.3963122841219002	0.0	0.0	0.0	0.0	0.0	0.0	0.0	0.0	0.0	0.0	0.0	2.227856223070788	0.0	0.0	0.0	0.0	0.0	0.0	2.51823834118604	0.0	0.0	0.0	0.0	0.0	0.0	0.0	0.0	0.0	0.0	0.0	0.0	0.0	0.0	0.0	0.0	2.531818630640575	0.0	0.0	2.2629349360947173	0.0	0.0	0.0	3.101631147820639	0.0	0.0	1.7990173767088418
2R_39913	0.48608650298189765	0.4162637233824325	0.7484114592571537	0.0	0.0	0.21598206830476105	0.0	0.4782222375253338	0.2777575014801697	0.0	0.0	0.25410695280329265	0.0	0.7050573197499811	0.24546522631599307	0.0	0.0	0.30097578758140187	1.2114216711707326	0.0	0.5097999871122563	1.3872976584746186	0.672079324716201	0.21878347113629046	0.0	0.32424386978054914	0.0	1.305431050069155	0.29688753793183625	0.696721562752039	0.0	0.0	0.0	0.0	0.6513001514142592	0.208327448082925	0.2887127740966899	0.0	0.278955808155619	0.4236503305404609	0.0	0.0	0.0	0.532909052462125	0.0	0.3417377583725409	0.34347745922304296	0.3808641945685871	0.3964315137998999
2R_39914	0.0	0.0	0.0	0.0	0.0	0.0	0.0	0.0	0.0	0.0	2.7751437038788462	0.0	0.0	0.0	3.0477416539118676	0.0	0.0	3.7369710504326665	0.0	0.0	0.0	3.4449888675184743	0.0	2.716456046247121	0.0	0.0	0.0	0.0	0.0	0.0	0.0	0.0	0.0	0.0	0.0	0.0	0.0	0.0	0.0	0.0	0.0	0.0	0.0	0.0	0.0	0.0	0.0	0.0	0.0
2R_39915	0.5699311181250634	0.24403233565105487	0.0	0.6552052915427673	0.0	0.5064732344089812	0.5641876262369814	0.841065529097503	0.325667638198365	0.0	0.0	0.0	0.0	0.0	0.2878052981041229	0.7132517031024167	0.0	0.3528908251773206	0.0	0.0	0.0	0.32531827187810924	0.0	0.25652123144145844	0.0	0.7603447950749123	0.0	0.0	0.34809739709475135	0.2722994753987227	0.0	0.0	0.0	0.0	0.5090948781797048	0.0	0.0	0.6923535367634189	0.3270726396933786	0.24836269377754094	0.6259047453093447	0.29233693679535105	0.0	0.6248300462274261	0.8756039916334288	0.0	0.8054471423701925	0.0	0.0
2R_39916	0.8562989133994937	0.0	0.0	0.0	0.37422782765611007	0.0	0.0	0.0	0.9786054344112705	0.0	0.0	0.0	0.0	0.8280279512427333	0.0	0.0	0.0	0.0	0.0	0.0	0.898073022676703	1.466333424474102	0.0	0.7708259639159407	0.0	0.0	0.0	0.574917829869166	0.0	0.40911916806762705	0.0	0.0	0.0	0.0	0.0	0.3669934596627579	0.0	0.0	0.9828273525176646	0.3731551025154087	0.0	0.4392246595481819	0.0	0.4693911883633043	0.0	0.0	0.6050762020867383	0.6709373618917374	1.0475415561481225
2R_39917	0.0	0.2506450601267422	0.9012826468796672	0.0	0.7674782621375728	0.0	0.0	0.28795216768952075	0.6689849895489494	0.7240641488977101	0.2691645640652441	0.30601106407483053	0.8497163844975704	0.2830243174776601	0.0	0.7325792114092472	0.3392900450807897	0.7249067371237353	0.7294338674102224	0.0	1.2278643681373125	0.6682673228338959	0.0	0.0	1.299589407722524	0.0	0.0	0.7860397763638233	0.0	0.0	0.0	0.464415896696071	0.0	0.0	0.2614450990913528	0.0	0.0	0.0	0.33593556863293	0.0	0.0	0.9007758201984205	0.0	0.32088076378863145	0.8993308798387823	0.8230828312287998	0.0	0.0	0.2387034829869702
2R_39918	0.0	0.0	0.0	0.0	0.0	2.438525533343636	0.0	0.0	0.7839988346641321	0.8485473632833216	0.6308802375440741	0.0	0.0	1.3267307252062717	0.0	0.0	1.590487105761985	0.8495348117277941	0.0	0.0	1.4389623814942532	0.7831577846001262	0.0	0.0	0.0	0.0	0.0	0.9211780208766575	0.0	0.0	0.0	0.0	0.0	0.0	0.6127870018562545	1.1760508764313349	0.0	0.0	0.0	0.5978981011832523	0.0	0.0	0.0	0.7520950359320925	0.0	0.0	0.0	1.0750279762592971	0.0
2R_39919	0.23236954192992199	0.0	0.35777176880215866	0.2671371129316802	0.0	0.20649680239701487	0.0	0.2286100963362946	0.5311184983792919	0.2874233872961162	0.0	0.24294735962380085	0.6746042097101631	0.22469779270370313	0.23468515109499397	0.0	0.2693681055233391	0.5755157196363662	0.7721465132565973	0.8531797154816285	0.4874111449482759	0.5305487306356345	0.642563674847359	0.20917517626146226	1.0317660119767398	0.0	0.9087461363143438	0.6240502734900324	0.0	0.0	0.0	0.3687076354926819	0.0	0.0	0.0	0.19917834947275498	0.0	0.0	0.8001147898018436	0.0	1.5311450208695065	0.4767607728864241	0.0	0.0	0.0	0.3267296906457943	0.0	0.18206890725519106	0.7580429302452686
2R_39920	0.4692646329910634	0.40185819228110786	0.3612556886481722	0.539476896227573	0.0	0.0	0.0	0.23083626206840832	0.0	0.2902222667229698	0.2157752183240631	0.49062627831143607	0.0	0.22688586109707257	0.0	0.5872706157679224	1.0879646629077488	0.0	0.0	0.861487832561225	1.9686298828173063	0.5357151227691651	0.0	0.0	1.0418131716439292	0.3130228459724133	0.6117302330845121	0.0	0.0	0.224203433227173	0.0	1.1168941407733375	0.0	0.0	0.6287607753877883	1.2067074835472977	0.2787213657346921	0.5700636761126219	0.2693020565924807	0.20449458651705843	1.0307033648599726	0.4814033871542321	0.0	0.0	0.720946747268513	0.6598226561655892	0.9947724706666468	0.1838418629063652	0.19135615542521012
2R_39921	0.19650824499468933	0.33656253870469194	0.3025573051099811	0.6777305424690808	0.17175977334580309	0.0	0.38905585869491205	0.1933289898753608	0.6737274803782487	0.4861314003452505	0.18071512952485835	0.20545360148863462	0.19016446563975317	0.38004093420902363	0.19846648913177656	0.0	0.22779686715524536	0.24334855397422256	0.0	0.0	0.41218960062125215	0.22433490868784042	0.543397637198394	0.1768934363867322	0.0	0.26216154289408516	0.2561668322358292	0.26387069280569747	0.0	0.3755477833855407	0.937046410971689	0.0	0.0	0.0	0.17553233691817174	0.0	0.0	0.0	0.0	0.8563371173157872	0.43161511671520175	0.0	0.0	0.430874019330732	0.0	0.5526118230746935	0.0	0.30794088705143985	0.6410551254520841
2R_39922	0.29312571824961153	0.0	0.0	0.0	0.0	0.0	0.0	0.0	0.3349933257604742	0.7251482801331924	0.5391351608883104	0.6129385004171507	0.0	0.0	0.0	0.0	0.6795961187450144	0.36299606497745723	0.24350867955032132	0.0	0.6148514162364552	0.3346339551267244	0.0	0.5277337405960156	0.0	0.39105886147592345	1.1463501700839749	0.0	0.0	0.0	0.0	0.4651112601947738	0.0	0.0	0.5236731144442556	0.2512562372162397	0.34820608577186407	0.0	0.0	0.0	0.0	0.0	0.0	0.32136121411809226	0.9006774355263569	0.4121576108838955	0.828511602932169	0.45934659737974465	0.0
2R_39923	0.0	0.0	0.0	0.0	0.8704024120591642	0.0	0.24644533411210057	0.24492641063529258	0.28451269107267746	0.30793731209280295	0.22894604710111607	0.0	0.48183461807306727	0.0	0.5028701059864121	0.6231173677079769	0.28859339234260145	0.30829565652114993	0.413628000266211	0.0	0.522198556183656	0.5684149490516892	0.0	0.22410438531270954	0.0	0.0	0.32453499490058163	0.0	0.304107978768519	0.23788871670503575	0.0	0.3950229634749127	0.0	3.4555921848327147	0.0	0.4267881339839036	0.0	0.0	0.28574014111505464	0.21697685026249644	1.0936170657193318	0.5107880478865838	0.0	0.0	0.0	0.35004897710263133	0.3518309882742472	0.19506349306946236	0.2030364548503064
2R_39924	0.0	0.0	0.0	0.768133166023688	0.0	0.5937664027968772	0.0	0.0	0.0	0.0	0.0	0.0	0.0	0.0	0.0	0.0	0.0	0.0	0.0	0.0	0.0	0.0	0.0	0.6014678703081296	0.0	0.0	0.0	0.0	1.6323748246013252	0.0	0.0	0.0	0.0	0.0	0.0	0.5727227284327511	0.7937137868084769	0.0	0.0	0.5823384662975106	0.0	0.0	0.0	0.0	2.0530373455705306	0.0	0.0	0.0	0.0
2R_39925	0.5085795462275285	0.0	0.39152163041509164	0.0	0.2222642301617228	0.22597636761745096	0.0	0.0	0.0	0.0	0.0	0.0	0.0	0.0	0.0	0.0	0.0	0.3149030646492213	0.0	0.0	0.5333903420930962	1.7417917411028625	0.703178952503848	0.0	0.0	0.0	0.0	0.3414595586396183	0.31062563637485846	0.2429871597323234	0.0	0.0	0.0	0.0	0.4542921660132583	0.0	0.0	0.0	0.5837282765886698	0.22162710910884317	1.1170555220718164	0.26086764160208625	0.0	0.2787843752286032	0.7813475463577406	0.0	0.0	0.1992441037343705	0.0
2R_39926	0.0	0.0	0.0	0.0	0.0	1.16957012450074	0.0	0.0	0.0	0.0	0.0	0.0	0.0	0.0	0.0	0.0	0.0	0.0	0.0	0.0	0.0	0.0	0.0	0.0	0.0	0.0	0.0	3.5345368431284188	1.6076834406997924	0.0	0.0	2.088310473294686	0.0	0.0	1.1756241388553184	2.2562387822628045	0.0	0.0	1.510580863659503	1.1470599705893825	0.0	0.0	0.0	0.0	0.0	1.8505530377753392	0.0	0.0	0.0
2R_39927	0.0	0.20003008452471252	0.0	0.26853156467703576	0.0	0.20757471262578378	0.23122857522732657	0.2298034376296235	0.5338909290196014	0.0	0.21480978110561091	0.0	0.4520837557490926	0.4517414236608379	0.0	0.0	0.0	0.0	0.776177106539816	0.8576333008719129	0.4899554238555376	0.0	0.6459178476467112	0.8410682702474307	0.0	0.3116222963260043	0.6089931850617626	1.2546156132208257	0.0	0.0	0.0	0.37063228385095837	0.0	0.0	0.20864917602353897	0.20021805748640845	0.5549485805455838	0.5675130556378449	0.5361942513810017	0.20357962192414092	0.5130458583475255	0.9584989140207304	0.0	1.024329883390286	0.0	1.6421760737901963	0.3301071957096628	0.5490579127069297	0.1904999757588781
2R_39928	0.0	0.22899124410759733	0.0	0.30741064387220846	0.0	0.23762821378792562	0.5294135553693785	0.2630753029377882	0.0	0.0	0.983643218243552	0.8387221464219318	0.0	0.5171463625825369	0.0	0.6692899710177365	0.309977980404184	0.0	0.2221387868938649	0.0	0.56089313931217	0.6105341376957789	0.0	0.7221311360776451	0.0	0.35674022483624024	0.34858283300658344	1.0771979281175053	0.0	0.2555161203331705	0.0	0.0	0.0	0.0	0.0	0.0	0.0	0.6496798767375364	0.6138266101262791	0.0	0.0	0.2743185597792811	0.0	0.0	0.0	0.0	0.0	0.4190351493597363	0.0
2R_39929	0.0	0.35884995765570504	0.3225928724717792	1.2043505960933274	0.18313383191519073	0.18619243453590373	0.6222291358792876	0.0	0.23944740328270417	0.2591616896823844	0.3853644367392966	0.0	0.20275729647476026	0.0	0.42321817214187546	0.0	0.0	0.5189265485416866	0.17405576920901225	0.0	0.8789701985154192	0.7175715942108716	0.0	0.37721489979993467	0.0	0.2795220731593122	0.0	0.0	0.25593890226525123	0.0	0.0	0.0	0.0	0.0	0.18715621742312089	0.0	0.24889165435171504	0.5090535167962208	0.48096086361332674	0.18260887826105215	0.0	0.0	0.0	0.22970340696093203	0.6437885669588393	0.29460309230135834	0.0	0.16416647958528266	0.1708765668847194
2R_39930	0.26896285636401757	0.46065660887453114	0.414113295848626	0.0	0.23508936863576346	0.23901570464638164	0.2662523779665507	0.0	0.9221377328893424	0.3326865241929973	0.24734665675993836	0.0	0.7808401809112998	0.0	0.0	0.673197898033811	0.6235758307495469	0.0	0.0	0.0	1.1283362929594298	0.0	0.0	0.9684634641952641	0.0	0.358823200560855	1.051854535249644	0.7223250632531029	0.9856482712172865	0.0	0.0	0.42677133148217	0.0	0.0	0.24025291520484782	0.0	0.31950285355986086	1.3069466041737077	0.30870534565598634	0.0	0.0	1.1036811297456632	0.0	0.0	0.0	0.37818274342309005	0.0	0.21074092991584883	0.0
2R_39931	0.33775516769628516	0.0	0.0	0.0	0.5904357962329311	0.0	0.3343514334481831	0.0	0.38599726968691256	0.0	0.0	0.0	0.3268515831677449	0.3266040808330729	0.6822419315851884	0.8453809273778051	0.7830670826945464	0.0	0.0	0.0	0.0	0.38558318357603805	0.0	0.3040415544537968	0.0	0.0	0.0	0.4535366447404376	0.0	0.0	0.0	0.0	0.0	0.0	0.0	0.28951090693257897	0.4012217201378197	0.0	0.0	0.5887433103305435	0.0	0.0	0.0	0.7405792396087846	0.0	0.47491009595700967	0.0	0.0	0.2754587745230273
2R_39932	0.18797056080264932	0.6438798448095043	0.8682363376355795	1.7287605772054966	0.3285946696029886	0.0	0.5582288514999609	0.18492943462633527	0.42963738347052655	0.0	0.1728636080548633	0.1965272688267424	0.0	0.0	0.1898437252016634	0.0	0.2178997877133108	0.46555160229826065	0.3123060189239958	0.0	0.0	0.2145882407875766	0.0	0.5076238674996121	0.0	0.0	0.49007432859326905	0.0	0.0	0.5388470655753888	0.0	0.8947753708187743	0.0	2.609113110271556	0.8395299599362871	0.6444849138004649	0.22329154059998435	0.0	0.4314909332104677	0.16382637602032707	0.0	0.0	0.0	0.0	0.5775707558830202	0.7929037859887135	0.26564675314849845	0.0	0.0
2R_39933	0.18534564646244664	0.31744419331081597	0.5707412359116093	0.42615482630994667	0.6480120206229826	0.49412607626835986	0.18347782211825145	0.9117349404181216	0.8472754270003379	0.0	0.34089930942322394	0.7751314574506121	0.17936222380459563	0.35845281013561164	0.0	0.9278180734321614	0.4297138535449244	0.0	0.461917233670071	0.0	0.0	0.0	0.0	0.33369010366917295	0.0	0.24726952625631463	0.0	0.24888158836229693	0.0	0.7084297830965112	0.4419088695529208	0.29409342760008	0.0	0.0	0.0	0.3177425030642293	0.6605201596257052	0.450316572550503	0.4254653793502505	0.0	0.0	0.1901400952221597	0.0	0.0	1.139010541542562	0.0	0.5238742597001868	0.1452241934792885	0.3023200798729651
2R_39934	0.30346264534153733	0.25987245044336316	0.0	0.34886730113534675	0.0	0.2696741810028832	0.0	0.0	0.0	0.37536012989262224	0.0	0.0	0.29366610950374594	0.0	0.0	0.0	0.7035617249476092	1.5031877350703768	1.0083835495736226	0.0	0.6365338339374887	0.0	0.0	0.546343998450787	0.0	0.8096987005874283	0.0	0.8149774933777985	0.0	0.28997440743874825	0.0	0.0	0.0	4.2121934576211215	0.0	0.7803499760393539	0.0	0.0	0.6966057848303849	0.2644838916879219	0.0	0.6226249969491374	0.0	1.3307754055671126	0.0	0.0	0.8577286367887188	0.23777260897112723	0.49498249853256243
2R_39935	0.0	0.23750694470306313	0.0	0.6376851925480873	0.48483279389624606	0.49293021007822924	0.0	0.0	0.31695933053625175	0.6861107244114834	0.0	0.0	0.5367844133695177	0.2681889716350202	0.28010942418633955	0.0	0.0	0.343454573255632	0.23039965908223245	0.0	0.0	0.0	0.0	0.9986475565803121	0.0	1.4800265605566558	0.0	0.3724188811158861	0.0	0.0	0.0	1.3202175296019174	0.0	3.8496777819696493	0.743222627184963	0.0	0.0	0.6738400988226936	0.0	0.0	0.6091681388737662	0.0	0.0	0.0	0.0	0.38996956170580016	0.783909597036759	0.0	0.0
2R_39936	0.48160231014996135	0.0	0.741507294503859	0.0	0.0	0.0	0.0	0.47381059326772007	0.0	0.5957052983935496	0.8857931010535801	1.0070511708883259	0.0	0.0	0.0	0.0	0.0	1.1927970327026778	0.8001641296662771	1.76827530207447	0.0	0.0	0.0	0.0	0.0	0.0	0.0	1.2933883282050487	0.0	0.46019616137496305	0.0	0.0	0.0	0.0	0.4301945649562819	0.4128112163119215	0.5720987442432565	0.0	1.105529660365811	0.8394842343181828	0.0	0.0	0.0	0.5279929172918103	0.0	0.0	0.6806176959511959	0.37735068723861864	0.392774396513923
2R_39937	1.0792245814551227	0.36968073779994415	0.3323293442291275	0.0	0.18866116228859572	0.38362415880812584	0.0	0.21235281826166286	0.2466743852726314	0.2669836866559845	0.595493212091974	0.2256705076990653	0.20887690065446982	0.20871873247284445	0.21799585424204238	0.0	0.0	0.2672943736458867	0.0	0.0	0.0	0.4928195210149086	0.0	0.19429998456480924	0.9583934565495075	0.0	0.5627479748951376	0.5796718361801018	0.0	0.0	0.0	0.3424875224945805	0.0	0.0	0.0	0.1850140677296539	0.0	0.0	0.0	0.3762407290521954	0.0	0.4428566164904216	0.0	0.23663629644886536	0.6632193409615937	0.606989557594447	0.3050397942714015	1.0147280332690087	0.1760339494850162
2R_39938	0.0	0.0	0.7318305680505461	0.5464352476963656	0.0	0.4223940662081579	0.0	0.4676273290763659	0.0	0.0	0.0	0.0	0.45997292599357603	0.0	0.0	0.0	0.0	0.0	0.0	0.0	0.0	0.0	0.0	0.8557454858890778	0.0	0.0	0.0	0.0	0.5806201197064501	0.9083811331055416	0.0	0.7542001405829062	0.0	0.0	1.2737414797309519	0.0	0.0	0.0	0.0	0.0	0.0	0.0	0.0	0.5211025696609914	0.0	0.6683332670569511	0.0	0.0	0.0
2R_39939	0.48820782811959923	0.8361606712831655	0.7516775940544106	0.28062720404606056	0.42672237954053943	0.0	0.24164395213516596	0.24015462115128203	0.2789696601524647	0.30193790997129416	0.0	0.0	0.23622362704938168	0.0	0.0	1.2219549127964096	0.848912576945436	0.0	0.6083542120498908	0.0	0.0	0.0	0.0	0.4394765236914763	0.0	0.0	0.636424455398865	0.9833460512755965	0.0	0.2332540394001527	0.0	0.0	0.0	0.0	0.6541424837458676	0.2092366077690724	0.0	0.5930759099207841	0.0	0.4254991786163856	1.6084659352650366	0.0	4.365836110005099	0.26761735770463946	0.7500498033069395	0.0	0.689952851381948	0.0	0.0
2R_39940	0.0	0.0	0.43652819003015014	0.0	0.4956283104873463	0.5039060275727301	0.28066393861318334	0.278934114646384	0.3240168970923631	0.0	0.0	0.8892823337424427	0.0	0.0	0.0	0.0	0.0	0.0	0.706589541005087	1.0409904566158898	0.5947051261678818	0.0	0.0	0.0	1.2588890153372965	0.0	0.0	0.0	0.0	0.0	0.0	0.0	0.0	0.0	0.0	0.9720941893167042	0.67359345267164	0.0	0.0	0.4942075905146144	0.6227321651376101	0.5817102840793806	0.0	0.6216629134804369	0.0	0.0	0.8013644993603508	0.4442955955467008	0.6936833838504404
2R_39941	0.0	0.0	0.0	0.4110740048309417	0.0	0.0	0.3539697709815582	0.0	0.40864596793109903	0.0	0.0	0.0	0.0	0.3457678362609496	0.3611365110457213	0.0	0.0	0.0	0.0	0.0	0.0	0.40820758498677817	0.9887851982810958	0.9656443068508601	0.0	0.0	0.0	0.0	0.43679070649149615	0.3416798896783972	0.0	0.5673720235663644	0.0	4.963271788763152	0.0	0.30649819074118	0.0	0.0	0.0	0.0	1.5707636895982457	0.0	0.0	0.0	0.0	0.502775825331656	0.5053353304185592	0.5603399246118665	0.0
2R_39942	0.24848020190507286	0.0	0.0	0.0	0.651558968855807	0.0	0.0	0.0	0.0	0.0	0.22851016695432672	0.25979140153330443	0.0	0.0	0.5019127140663999	0.6219310424005843	0.0	0.0	0.0	0.0	0.5212043656911598	0.5673327692343609	1.3742278814758686	0.22367772298941074	0.0	0.3314973023744025	0.6478342544564681	0.667316967051058	0.0	0.4748716220185245	0.0	0.788541793819031	0.0	0.0	0.22195664369948104	0.4259755911300551	0.29517136542584005	0.0	0.5703922664619415	0.43312751546925754	0.0	0.0	0.0	0.2724151938811625	0.7634966742848365	0.0	0.3511611529800554	0.5840763612089422	0.4052998056364518
2R_39943	0.0	0.16719044087985507	0.0	0.22444579171771686	0.0	0.17349644080726506	0.38653393091479055	0.0	0.0	0.0	0.0	0.2041218154904535	0.0	0.9439436068455243	0.0	0.0	0.22632024822080601	0.0	0.3243746883164714	0.7168326205866588	0.0	0.2228807307706418	0.0	0.17574678234882274	0.0	0.0	0.5090126285015106	0.0	0.23848707235511757	0.5596701259504038	0.0	0.6195685522863814	0.0	0.0	0.17439450576387794	0.33469510731647184	0.0	0.4743424380518263	0.22408267611004845	0.6806289528802618	0.4288173124183693	0.20028469267355392	0.0	0.8561620379122249	1.1997804881618859	0.5490296970712176	0.0	0.4589171409498832	0.15922492364289173
2R_39944	0.19872740928913513	0.34036333377444417	0.3059740796506216	0.45692276136518833	0.173699453567574	0.7064019531307602	0.0	0.1955122508953972	0.22711195781477142	0.4916212740453808	0.18275594243282844	0.4155475710860088	0.0	0.0	0.20070776784421512	0.0	0.0	0.0	0.8254452955445799	0.7296575665963932	1.2505333524748308	0.22686831902576934	0.54953421754488	0.3577821819571769	0.0	0.2651221287737417	0.0	0.26685058008646223	0.0	0.1898944190827788	0.0	0.31532666707533	0.0	0.0	0.8875731031834976	0.34068318118166946	0.0	0.4828289605445692	0.0	0.34640308717202506	0.43648933894431646	0.40773602452157065	0.0	0.2178699361797953	1.2212459175275534	0.5588524590667817	0.5616974361713714	0.4671276874381377	0.3241472750826741
2R_39945	0.0	0.18410455960716504	0.0	0.4943044999751612	0.5637304297457998	0.3820970344971531	0.21281916223736785	0.0	0.7370772846416803	0.0	0.19770756105876747	0.44954432501425334	0.0	0.2078878686098777	0.6513841805272174	0.0	0.0	0.0	0.0	0.0	0.0	0.24542885686233196	0.0	0.0	0.0	0.28681228508796963	0.28025389882217694	0.8660464330795096	0.7878421253669539	0.20543005034885103	2.0503115704720276	0.6822483083653195	0.0	0.0	0.19203743654603	0.1842775669795976	0.7661489840545243	0.0	0.49350479828546556	0.18737149828433286	0.4721993795772352	0.2205468503263211	0.0	0.23569429883774426	0.0	0.302286632114297	0.6076509944360436	0.33689620724776603	0.17533319663188435
2R_39946	0.0	0.6149480590271423	0.3685437447236053	0.27518021414634336	0.20921983701147037	0.8508564561552073	0.0	0.0	0.0	0.5921545561289387	0.22012831763917484	0.2502621433385936	0.6949155392704415	0.2314631090971969	0.0	0.0	0.0	0.0	0.0	0.0	0.0	0.27326138197189187	0.0	0.0	0.0	0.0	0.0	0.3214197496043725	0.29239542937991025	0.0	0.0	0.0	0.0	3.322501976888676	0.0	0.2051753133801572	0.284344355231403	0.0	0.824205056283727	0.4172402154978955	0.5257485068348094	0.24555766538701654	0.0	0.0	0.0	0.0	0.6765608275204918	0.7502029252024989	0.0
2R_39947	0.0	0.24438806791876774	0.0	0.0	0.0	0.2536057667922522	0.0	0.2807638573809449	0.0	0.0	0.0	0.298371939479668	0.2761681470752247	0.27595902383800275	0.5764496787100071	0.0	0.0	0.0	0.47414973572790325	0.0	0.0	0.0	0.0	0.5137903381932419	1.26714703365948	0.38072658470587806	0.37202070935123155	0.7664174277191724	0.3486048277027611	0.0	0.6804172645266364	0.4528224240562456	0.0	0.0	0.25491849949668893	0.24461772511777854	0.33900603430741066	0.0	0.32754942196698406	0.49744947704131376	1.2536342857945182	0.0	0.0	0.0	0.0	0.8025357561780807	0.40331063178449145	0.22360503551384614	0.0
2R_39948	0.31755286143707917	0.0	0.0	0.0	0.0	0.2821955490989214	0.0	0.3124152573614407	0.7258188724810275	0.0	0.0	0.6640167087852464	0.0	0.0	0.0	0.0	0.0	0.786491474117824	0.0	0.0	0.0	0.0	0.8781182417824818	0.5717115523123503	0.0	0.0	0.0	0.8528180947532072	0.0	0.0	0.7571228604465087	0.0	0.0	0.0	0.8509688109719152	0.27219425698425964	1.1316697787585583	0.0	0.7289502140124933	0.5535285340638139	0.0	0.0	0.0	0.0	0.0	0.0	0.0	0.0	0.0
2R_39949	0.0	0.0	0.0	0.0	0.0	0.2333258085760068	0.0	0.0	0.0	0.0	0.0	0.0	0.2540839549285554	0.0	0.7955295482214213	0.0	0.6087312761868586	0.3251446731223058	0.0	0.0	0.0	0.0	0.7260484775307964	0.0	1.1658177570365846	1.0508436698403312	0.34227152605524885	0.0	0.3207281298294641	0.0	0.0	0.41661181277798426	0.0	3.644447683953497	0.0	0.0	0.935690754205735	0.6379170223054066	0.0	0.457670197821078	0.0	0.0	0.0	0.0	0.8067593525594844	0.3691799019199755	0.371059303811113	0.0	0.42826566218383155
2R_39950	0.23099863017812303	0.19781736235076658	0.0	0.26556108276689155	0.20190640023098091	0.0	0.0	0.22726136420451704	0.5279850559109774	0.2857276740967291	0.8497342668513989	0.0	0.0	0.223372142009286	0.23330057793219164	0.5781757168511625	0.0	0.0	0.19189776915005408	0.0	0.9690711259443597	0.0	1.2775454774251325	0.20794110442511146	0.0	0.30817514703036264	0.30112826739226534	0.0	0.28217452720247094	0.6621937684917609	1.1015132589150975	0.3665323692065894	0.0	0.0	0.20634110991708388	0.1980032559655411	0.27440488440694244	0.0	0.7953943485640745	0.0	1.5221117169115743	0.23697401248189517	0.0	0.25324970015235504	0.0	0.6496041637028476	0.0	0.0	0.37678535028415266
2R_39951	0.20427425493774282	0.0	0.0	0.0	0.35709544634565027	0.18152973107550283	0.0	0.20096935558975157	0.0	0.0	0.18785699521496296	0.0	0.1976797692903134	0.19753007992995422	0.20630988892399366	0.0	0.23679940409903555	0.25296569390564155	0.16969699684848918	0.0	0.0	0.23320062896075236	0.5648727231604538	0.3677685373685289	0.0	0.8175665176206569	0.5325811015832943	0.0	0.0	0.3903894396221155	0.48703925234409556	0.0	0.0	0.0	0.3649387570726043	0.0	0.9706352504390607	0.0	0.2344582271755326	0.0	0.0	0.6286750246356787	0.0	0.22395108478322248	0.0	0.8616765807823088	0.0	0.48016607600103867	0.0
2R_39952	0.0	0.6890324771323901	1.2388295513622138	0.0	0.0	0.35751051840633963	0.0	0.3957955431047073	0.0	0.0	0.36997163686440304	0.0	0.7786338510911035	0.0	0.0	1.0069435808504705	0.46636039846578625	0.9963976240300816	0.3342067492518281	0.0	0.0	0.0	0.0	0.3621476208585296	0.0	0.0	0.5244412157512353	1.6206391638798425	0.0	0.3844227887981967	0.0	0.0	0.0	0.0	0.0	0.0	0.9558002138602978	0.0	0.0	0.0	0.8836302286720159	0.0	0.0	0.0	0.0	0.0	0.0	0.3152181954533747	0.0
2R_39953	0.0	0.16069994209659688	0.0	0.21573258341235618	0.1640217341919543	0.16676113685069258	0.185764150119725	0.0	0.643375032184836	0.23211522050992373	0.0	0.1961976041054898	0.544791801275641	0.18145975590977229	0.0	0.0	0.21753427165436207	0.0	0.0	0.0	0.0	0.8569131187357241	0.0	0.0	0.8332258471990447	0.25035076645888554	0.7338783799135726	0.503965833132377	0.0	0.0	0.0	0.0	0.0	2.6047364527657093	0.33524867606945336	0.16085095560105064	0.22291698014367	0.0	0.6461506929384646	0.0	0.0	0.1925094422031212	0.0	0.0	1.1532038193187932	0.0	0.2652011439292223	0.14703384075005843	0.30608730828259706
2R_39954	1.1077738807523514	1.1383802943031809	0.0	0.0	0.19365191590975397	0.39377237180814273	0.0	0.21797029980288948	0.7595993801972897	0.27404634748561657	0.0	0.0	0.4288048638135049	0.0	0.2237626140020172	0.0	0.2568313808498099	0.0	0.0	1.6269433533303652	0.4647264276349385	1.011712673499555	1.2253159339287594	0.0	0.0	0.29557610650245564	0.2888173225236326	0.0	0.8119153887817597	0.4234143207784354	0.0	0.0	0.0	0.0	0.5937159677059678	0.5697250284819785	0.5263729286402801	0.5382904283564508	0.0	0.7723872485507794	0.0	0.22728586852839855	0.0	0.0	0.6807638333593612	0.3115232868797077	0.31310917346630207	0.3471903904088238	0.0
2R_39955	0.0	0.4161991363035523	0.0	0.2793644904824708	0.0	0.2159485567348146	0.0	0.23907401851150123	0.27771440489343885	0.3005793064974125	0.0	0.0	0.0	0.0	0.0	0.0	0.0	0.6018581769354705	0.20187228469160068	0.0	0.5097208870366764	0.2774164813408981	1.3439500910694178	0.2187495249033756	1.0789919194295152	0.9725806812408962	0.6335607922170858	0.0	0.5936829462941048	0.23220448670153293	0.0	0.0	0.0	0.0	0.4341327308728716	0.0	0.0	0.0	0.0	0.21179229868135996	0.0	0.2492915135185802	0.0	0.26641318340309805	0.0	0.6833694693413975	0.6868483311817809	0.0	0.0
2R_39956	0.20193021049609003	0.0	0.9327159831330128	0.0	0.17649889035147637	0.0	0.1998952548864395	0.19866323482550616	0.0	0.4995445153109395	0.0	0.42224476633945796	0.0	0.7810536992382462	0.6118274568257837	0.5054192058085202	0.0	0.0	0.16774972599759755	0.0	0.42356254731193654	0.691573964250421	0.0	0.5453225972159319	1.7932189068394087	0.0	0.5264697403093241	0.0	0.24666623187632195	0.0	0.0	0.0	0.0	0.0	0.18037554477022033	0.34617382038328226	0.0	0.9812210000133447	0.0	0.35198591155269854	0.0	0.6214609868336447	0.0	0.221381248972791	0.0	0.0	0.0	0.1582187254899417	0.32937141244540424
2R_39957	0.5658131187166453	0.0	0.29038797226957486	0.2168237164209447	0.0	0.6704183276280734	0.37340741736493854	0.0	0.0	0.23328921367724267	0.3468929629848558	0.39437986605597736	0.0	0.1823775436925529	0.19048385336949172	0.0	0.0	0.23356069065204166	0.0	0.6924893162748286	0.0	0.21531180421990465	0.0	0.3395570057808901	0.0	0.0	0.4917267950191616	0.25325739663552616	0.0	0.18022132909337424	0.0	0.2992641453782124	0.0	0.0	0.0	0.16166450812215422	0.4480889008379262	0.4582339882046905	0.0	0.0	0.0	0.3869662342551179	0.0	0.0	0.0	0.2651924512226221	0.0	0.0	0.0
2R_39958	0.0	0.17598762849208732	0.31641277020424474	0.23625562802250685	0.0	0.18262543605247084	0.406872483112249	0.20218239723220388	0.0	0.25419677606296065	0.37798178252542214	0.6445867486672685	0.0	0.3974447245303659	0.0	0.0	0.23822871424055975	0.0	0.5121638399832174	0.0	0.0	0.0	0.0	0.3699883710805028	0.0	0.0	0.0	0.0	1.0041429179544696	0.0	0.0	0.9782532987353402	0.0	0.0	0.5507122655443494	0.3523060163879724	0.7323704696020482	0.9986025555837161	0.23587340608250998	0.0	0.45138072171895527	1.475762581339817	0.0	0.4506056861390807	0.0	0.0	0.5808604506582572	0.16102144533525622	0.16760298352752626
2R_39959	0.0	0.26032642017433955	0.0	0.0	0.0	0.0	0.0	0.5981490874637522	0.0	0.7520316888104904	0.2795612543309629	0.0	0.2941791131888263	0.0	0.0	0.0	0.35239538649598323	0.0	0.0	0.0	0.0	0.34703983350972206	0.0	0.0	0.0	0.40555657936060924	0.0	0.0	0.0	0.0	0.0	0.9647086425546102	0.0	0.0	0.0	0.2605710550167641	0.36111512350137226	0.0	0.0	0.0	0.0	0.31185632853789774	0.0	0.0	0.0	0.0	0.42961349907478436	0.23818797261257524	0.49584718069226613
2R_39960	0.4992574793138904	0.42754278506158666	0.0	0.5739573290275819	0.8727608502174374	0.8873372318494614	0.0	0.49118012410157014	0.0	0.0	0.0	0.0	0.0	0.0	0.0	0.0	0.5787507272002888	0.6182620258764915	0.41474876469154176	0.0	0.0	0.5699551234434455	0.0	0.4494232349385578	0.0	0.0	0.6508287067005288	0.6704014732742776	0.0	0.0	0.0	0.7921866315654051	0.0	0.0	0.4459651658392823	0.8558891140875795	0.5930714428686865	1.2129980994745775	0.0	0.0	0.0	0.0	0.0	0.5473487303260972	0.0	0.0	0.0	0.0	0.0
2R_39961	0.0	0.0	1.0411838176712216	0.0	0.5910731405725607	0.0	0.6694246964159002	0.0	0.0	0.0	1.2437820227229026	0.0	0.0	0.0	0.0	0.0	0.0	0.8374300410943669	0.0	0.0	0.0	0.0	3.739964739612435	0.0	3.0026351125747954	0.0	0.0	0.9080524273149435	0.0	0.0	0.0	0.0	0.0	0.0	0.0	0.0	1.6066192713981604	0.0	0.0	0.5893788277207966	0.0	0.0	0.0	0.0	0.0	0.0	0.0	1.0597102201208874	1.1030244710390997
2R_39962	0.0	0.20318159623363088	0.0	0.5455246602513331	0.4147630339542647	0.0	0.23487162504154294	0.23342403413219598	0.2711512406511458	0.0	0.0	0.0	0.22960321029371808	0.2294293474962823	0.0	1.7815625027651336	0.0	0.2938172966481676	0.3942029616231985	0.0	0.0	0.0	0.0	0.213579864869301	1.0534923376341807	0.3165319643790121	0.3092939937766337	0.31859557970934843	0.8694788491589547	0.22671684847619752	0.0	1.129414996161495	0.0	3.2933086554738087	0.4238729662892982	0.2033725307447915	0.0	0.5764543308668005	0.0	0.0	0.0	0.7302001838936143	0.0	0.26011709847492304	0.0	0.0	0.33530809683885615	0.0	0.193501338806738
2R_39963	0.19832477049609654	0.16983686421909555	0.6107082997914524	0.0	0.34669504712322424	0.0	0.0	0.0	0.22665180948945343	0.24531260356791482	0.18238566320287722	0.0	0.0	0.19177701947865763	0.8012044666988778	0.4963950057301358	0.0	0.0	0.0	0.0	0.4159998881792301	0.6792259930006667	1.0968416280793214	0.3570572845390036	0.0	0.0	0.0	0.0	0.24226203551130215	0.0	0.0	0.0	0.0	0.0	0.1771549607747029	0.509989391710663	0.0	0.0	0.22762963502023664	0.34570124477684316	0.0	0.0	0.0	0.4348570259675743	0.0	0.5577201760042177	0.0	0.1553937488793197	0.32349052487356655
2R_39964	0.191627396623966	0.164101519238737	0.0	0.0	0.5024808736936439	0.0	0.5690888034623363	0.37705421492882063	0.0	0.0	0.0	0.6010517082580759	0.0	0.0	0.38707400425309174	0.0	0.0	0.23730429159116037	0.15919085707052083	0.0	0.0	0.6562887148814713	0.0	0.3449995565893199	0.0	0.25565000573422964	0.0	0.2573167039840217	0.46816182416071284	0.0	0.9137721638864996	0.0	0.0	0.0	0.5135174569574803	0.32851145857001557	0.0	0.4655787395144684	0.8797705751889434	0.0	0.0	0.0	0.0	0.0	0.588806991070271	0.0	0.27081472497654335	0.45043843199559075	0.3125663373212474
2R_39965	0.0	0.0	0.0	0.0	0.7703575653157292	0.0	0.0	0.8670973828399694	0.0	0.0	0.0	0.0	0.8529042156155503	0.4261291848123127	0.0	0.0	0.0	0.0	1.0982556624963702	1.6180166804575622	1.8487063122967808	0.0	0.0	0.0	1.956697501610362	0.0	0.0	0.0	0.0	0.0	0.0	0.0	0.0	0.0	0.39363892100107734	0.0	0.0	0.0	1.5173814528037215	0.0	0.0	0.0	0.0	0.48312688999239367	0.0	0.0	0.6227824274713814	0.6905708693865997	0.3593985192637247
2R_39966	0.0	0.2818835049891125	0.0	0.37841617090364116	0.0	0.0	0.0	0.0	0.0	0.0	1.210844541667189	0.34414989572602306	0.31853946850542936	0.0	0.6648919371081377	0.0	0.0	0.40762672870419375	0.5468965425966232	0.0	0.0	0.37577747419968227	0.910231014811097	0.29630951828546775	0.0	0.8782797380688772	0.4290982877090288	0.0	0.0	0.0	0.0	0.522297070874459	0.0	0.0	0.0	0.28214839752971177	0.7820366188646782	1.5994850937586174	0.0	0.0	1.4459741404876663	0.6753609939584907	0.0	1.4434913552189719	0.0	0.9256654539523554	0.0	0.2579118190205943	0.26845362283801544
2R_39967	0.2542072248998011	0.0	0.39139453363521337	0.29224219139093077	0.0	0.22590301057553647	0.0	0.500188946374493	0.581032085550467	0.0	0.0	0.7973373821771228	0.0	0.0	0.2567404509625482	0.0	0.8840485462882514	0.6296016799787547	0.0	0.0	0.5332171915194579	0.0	0.0	0.4576661866587423	1.1287295764848606	0.678275441280915	0.0	0.6826974262819052	1.2420992010600573	0.4858165612047978	0.0	0.4033581339426515	0.0	0.0	0.9082893849945325	0.2178967822506685	0.30197453599725205	0.0	0.29176939259126905	0.0	0.0	0.7823488741895388	0.0	0.0	0.0	1.0723055258655998	0.0	0.5975382737704857	0.0
2R_39968	0.0	0.45428532801338967	0.0	0.0	0.0	0.31427987990422945	0.17504658427223943	0.0	0.2020852816459539	0.0	0.16261709182715606	0.0	0.34224021477900707	0.5129715895301883	0.0	0.0	0.40996749039794644	0.218977980712945	0.29379403293154943	0.0	0.0	0.2018684907126666	0.0	0.1591781289378182	3.1406132644115283	0.7077207283050216	0.0	0.0	0.2160035332993963	0.16896894171744153	0.0	0.8417374268558234	0.0	0.0	0.6318133567744513	0.4547122305903924	0.21005590112668734	0.0	0.0	0.0	0.0	0.5442081307306931	0.0	0.0	0.5433351629239386	0.2486347651521569	0.0	0.27710159984193017	0.43264164078015493
2R_39969	0.0	0.3722974925019285	0.0	0.24989648038300138	0.0	0.9658490271727136	0.4303643572239348	1.069279701114938	0.0	0.0	0.19990278727454838	0.4545357956597968	0.6310662558565578	0.0	0.43907783993900334	0.0	0.2519834880259966	0.0	0.7223133239902105	0.7981167636844103	0.9119087069955254	0.4963079034676165	0.0	0.0	0.0	0.0	0.28336567007905056	0.0	0.5310599012998621	0.4154220449108619	0.5182692502043277	0.0	0.0	0.0	0.0	0.5589710237805837	0.2582186143343609	0.0	0.24949218983411642	0.18945195905640042	0.9548847967300925	0.22299567031606518	0.0	0.4766226140271942	1.3358277690540805	0.0	0.6143979867406771	0.3406369007355969	0.7091199652814866
2R_39970	0.0	0.7336989697692545	0.0	0.0	0.0	0.0	0.8481332586976065	0.0	0.0	0.0	0.7879100559699788	0.0	0.0	0.0	0.0	0.0	0.0	0.0	0.0	0.0	3.5942572395529315	0.0	0.0	0.0	0.0	1.1430128538653495	0.0	0.0	0.0	0.0	0.0	0.0	0.0	0.0	0.0	0.0	0.0	0.0	0.0	0.0	0.0	0.0	0.0	0.0	0.0	2.4093633642808028	0.0	1.3426087909190239	0.6987430730105456
2R_39971	0.0	0.0	0.0	0.0	0.0	0.0	0.0	0.0	0.0	0.0	0.0	0.0	0.0	0.0	0.0	0.0	0.0	0.0	0.0	0.0	0.0	0.0	0.0	0.0	0.0	0.0	0.0	0.0	0.0	0.0	0.0	0.0	0.0	0.0	0.0	0.0	0.0	0.0	0.0	0.0	0.0	0.0	0.0	0.0	0.0	0.0	0.0	0.0	0.0
2R_39972	0.0	0.0	0.0	0.0	0.0	0.0	0.0	0.0	0.0	0.0	0.0	0.0	0.0	0.0	0.0	0.0	0.0	0.0	0.0	0.0	0.0	0.0	0.0	0.0	0.0	0.0	0.0	0.0	0.0	0.0	0.0	0.0	0.0	0.0	0.0	0.0	0.0	0.0	0.0	0.0	0.0	0.0	0.0	0.0	0.0	0.0	0.0	0.0	0.0
2R_39973	1.1692203901513059	0.0	0.9001051592857593	0.6720806797907893	0.0	0.0	1.1574375490102462	0.5751519407639513	0.6681109890026927	0.0	0.0	0.0	0.0	0.0	0.0	0.0	0.0	0.0	0.0	0.0	0.0	0.0	0.0	0.5262563225092407	0.0	0.7799281436602683	0.0	0.7850128486978011	0.0	0.5586255755100336	0.0	0.0	0.0	0.0	0.522207064291836	0.0	0.0	0.0	0.0	1.0190379731253192	0.0	0.5997326631680662	0.0	0.6409230933307081	0.0	0.0	0.0	0.0	0.9535665079979675
2R_39974	0.4467115552218124	0.7650893991661137	2.063361427604007	0.0	0.0	0.7939466332891502	0.0	0.0	0.5105160694632669	0.0	0.0	1.8681861995030435	0.0	0.4319632409649056	0.0	0.0	0.5178382861458374	1.1063821877778401	0.0	0.0	0.0	0.5099684033776635	0.0	0.0	0.0	0.5959576431448542	0.582330191933702	0.0	0.0	0.4268562227014774	0.0	0.0	0.0	0.0	0.7980563178766849	0.0	0.0	1.0853322983604534	0.512718547562695	0.3893329620654207	0.0	0.0	0.0	0.0	2.7451908374314455	1.8843338119959956	0.0	0.0	0.0
2R_39975	0.0	0.1709844105989543	0.0	0.22953902870468187	0.0	0.0	0.5929580304306061	0.9821723924698021	0.22818324063465245	0.2469701211595899	0.5508539962951764	0.2087538505691507	0.0	0.3861456203016215	0.2016545025981973	0.0	0.4629120426382728	0.2472575185077198	0.16586778108584482	0.0	0.0	0.6838153578182388	0.0	0.17973491687943088	1.7731012036520213	0.2663727048528632	0.5205633995205403	0.2681093092378135	0.24389894115664879	0.7631605898987149	0.0	0.31681405701436466	0.0	0.0	0.7134078150116414	0.3422901773193189	0.47436642434448495	0.0	0.22916767309469768	0.17401853199915415	0.0	0.2048296538280532	0.0	0.43779524911600387	0.0	0.0	0.0	0.31288741328403563	0.16283813583162643
2R_39976	0.0	0.36505218201910655	0.0	0.0	0.0	0.0	1.265967008899748	0.0	0.48717183983076046	0.0	0.0	0.0	0.4125233508842769	0.0	0.4305329119162383	1.0669655308249544	0.9883184710001666	0.0	0.3541281640820269	0.0	0.0	0.48664921672348627	0.0	0.7674690734906129	0.0	0.0	0.5557021374304734	0.0	0.0	0.8146749683132172	0.0	0.0	0.0	0.0	0.0	0.3653952301160503	0.0	0.0	0.9785472116248279	0.0	0.0	0.4373118684341996	0.0	0.0	0.0	0.5993897972108475	0.0	0.0	0.34765986321809406
2R_39977	0.0	0.0	0.7586539945655338	1.1329269411102876	0.4306828357923708	0.0	0.24388667561730765	0.24238352199254767	0.28155880754101204	0.0	0.0	0.0	0.7152481317361175	0.0	0.0	0.0	0.0	0.0	0.20466680428462586	0.0	0.0	1.125027039321748	0.0	0.22177767626274275	0.0	0.0	0.32116558957362895	0.0	0.6019013038957852	0.7062566856023501	0.0	0.39092173402873615	0.0	0.0	0.22007121680632827	0.21117855520628734	0.8779920322223077	0.5985803111612003	0.0	0.42944828220901843	0.0	0.0	0.0	0.2701011431544702	1.5140221922344892	0.0	0.0	0.3860765879817485	0.4018569568863544
2R_39978	0.0	0.7642175024149273	0.0	0.0	0.7800144692684049	0.7930418508010714	0.8834117361249143	0.0	2.0397371390748873	0.0	0.0	0.0	0.0	0.0	0.0	0.0	0.0	0.0	0.0	0.0	1.8718809783198744	0.0	0.0	0.0	0.0	0.0	0.0	0.0	1.0901101392779218	0.0	0.0	0.0	0.0	0.0	0.0	0.0	0.0	0.0	0.0	0.0	1.9600982793277253	0.0	0.0	0.0	0.0	0.0	0.0	0.6992275982336112	0.0
2R_39979	0.0	0.0	0.0	0.0	0.3287524960533263	0.6684862863380789	0.37233131529760444	0.0	0.0	0.46523382093559634	0.0	0.39324332465523965	0.36397953677925865	0.3637039199863014	0.0	0.0	0.0	0.46577521017640583	0.0	0.0	0.0	0.429382618213758	0.0	0.6771569106639076	0.0	0.0	0.0	0.5050550964604729	0.0	0.0	0.0	0.0	0.0	0.0	0.33597327695432966	0.3223972323358234	0.0	1.827653716643492	0.8633963629946247	0.9834303782430583	0.0	0.3858510577875239	0.0	0.8247036345019054	0.0	0.0	0.0	0.0	0.0
2R_39980	0.0	0.0	0.0	0.2545601783061678	0.5806271993069634	0.0	0.43839604040696306	0.6535410925943556	0.0	0.0	0.0	0.0	0.21428118070816246	0.0	0.22363606933129643	0.0	0.2566861347698722	0.5484201824330706	0.36789675522051934	0.0	0.0	0.0	0.0	0.0	0.0	0.2954089490832545	0.2886539874055647	0.29733485390377623	0.5409708170317413	0.0	0.0	0.0	0.0	0.0	0.1977934009950274	0.0	0.26303762424417787	0.0	0.0	0.19298760992526015	0.9727053528121472	0.0	0.0	0.2427587964135398	0.0	0.31134711083736094	0.0	0.520491065276398	0.18058848260473317
2R_39981	0.22570553575553745	0.19328458232284154	0.0	0.0	0.0	0.0	0.0	0.0	0.2579434125289255	0.0	0.6226976144890277	0.0	0.0	0.0	0.0	0.0	0.0	0.8385162019777579	0.37500126094173997	0.0	0.0	0.0	0.0	0.0	0.0	0.0	0.0	0.3030767288746807	0.5514175801794936	0.6470202839564979	0.0	0.3581336594928197	0.0	0.0	0.0	0.1934662163779174	0.8043515418413617	0.0	0.0	0.0	0.4957447009972847	1.1577199918051948	0.0	0.7423402365036607	0.0	0.0	0.6379503522793744	0.0	0.0
2R_39982	0.0	0.0	0.0	0.34995221402517485	0.0	0.0	0.30133869716214284	0.2994814478730079	0.0	0.37652743058810945	0.0	0.0	0.2945793568802397	0.5887125841877393	0.6148796572906743	0.7619108571916194	0.35287483600141994	0.0	0.5057597181097635	0.0	0.0	0.0	0.0	0.2740215137030624	0.0	0.0	0.0	0.8175119229004506	0.0	0.8726285229104256	0.0	0.0	0.0	0.0	0.0	0.2609255734589638	0.7232128731891428	0.0	0.34938605009811635	0.26530638775536736	0.6686049524237431	0.31228062286243913	0.0	0.0	0.0	0.0	0.4301980072367909	0.2385120378814359	0.0
2R_39983	0.5301864294541889	0.0	0.40815533543103405	0.0	0.23170707406331256	0.23557692081176038	0.2624217327182168	0.0	0.0	0.32790007284628014	0.0	0.0	0.0	0.2563410837547324	0.26773492186531134	0.0	0.0	0.0	0.8808848170869104	0.0	1.1121026123735205	0.3026318927288572	0.7330533460513201	0.23863247935041565	0.0	0.35366071375522323	0.34557373949213926	0.3559663882297578	0.647644987959632	0.25331041245622543	0.0	0.4206312564693087	0.0	0.0	0.0	0.6816835183376957	0.0	0.6440716042741621	0.0	0.4620857701426421	0.0	0.0	0.0	0.29062846429129435	0.8145429143563514	0.7454834512365109	0.0	0.0	0.0
2R_39984	0.5125742800221483	0.0	0.0	0.29463330734078297	0.0	0.45550268308161684	0.0	0.5042814757999102	0.0	0.3170076305638722	0.0	0.2679537234273307	0.0	0.0	0.0	0.0	0.0	0.0	0.2129057232592647	0.0	0.5375799569548977	0.0	0.0	1.1535269906744032	0.0	0.6838250685209815	0.6681883989263815	0.0	0.0	0.24489574812491896	0.0	0.0	0.0	0.0	0.22893024467972978	0.6590388195613002	0.913335845006907	0.0	0.5883132802339416	0.44673584192484533	0.0	0.0	0.0	0.28097413958975076	0.0	0.360359698077672	0.3621941985326933	0.40161820811650717	0.0
2R_39985	0.5260902628846739	0.22526061752405063	0.4050019687145699	0.0	0.4598338574289723	0.0	0.0	0.2587893935684625	0.0	0.6507335002941965	0.24190453179595583	0.27501934898629793	0.5091067487903369	0.0	0.0	0.0	0.30492795284301405	0.3257453770867575	0.2185197975877337	0.0	1.103510620406913	0.600587578851894	0.0	0.9471553160915389	0.0	0.3509283669576518	0.0	0.3532162280250939	0.0	0.0	0.0	0.41738150205251523	0.0	0.0	0.23496686685217144	0.45094460041866596	0.0	0.0	0.0	0.0	0.0	0.5396989602375711	0.0	0.5767661965176242	0.0	0.7397239217173844	0.3717448349400888	0.0	0.8581137638315602
2R_39986	0.9916657108111064	0.0	0.0	0.0	0.5778494696353106	0.29375020011732383	0.3272240601306933	0.32520727085407886	0.3777689614897032	0.0	0.0	1.036807853860965	0.0	0.0	0.0	0.8273599325139049	0.0	0.0	0.274602548509364	0.0	1.3867248277549091	0.0	0.9140732732104685	0.595120594344557	0.0	0.44099356202318674	0.0	0.4438685989154515	0.0	0.0	0.0	1.0490035724865663	0.0	0.0	0.5905414627428572	0.2833393996298794	0.0	0.8031184124212222	0.0	0.2880965312370969	0.0	0.339105910643151	0.0	0.362396151758752	0.0	0.0	0.0	0.2590005139088197	0.0
2R_39987	0.4285595054337596	0.0	0.3299195131654877	0.24634069519216373	0.18729311719333025	0.1904211859564756	0.21212034435616703	0.4216259541131825	0.24488566692272729	0.0	0.0	0.0	0.20736226448882653	0.0	0.21641509349846208	0.0	0.7451940202054887	0.2653561328737931	0.3560177520419665	0.0	0.0	0.4892459220801993	1.185081178949569	1.157346302916067	0.9514438255196643	0.0	0.55866730138721	0.0	0.0	0.0	0.0	0.6800080621755852	0.0	0.0	0.0	0.3673449378701242	0.5090888264548009	0.0	0.24594215730671892	0.7470249637440771	0.0	0.21982265763131062	0.0	0.0	1.3168202320474276	0.3012940367974625	0.0	0.16789498356820193	0.17475746852692264
2R_39988	0.318198031817894	0.0	0.48991908202489826	0.0	0.0	0.0	0.0	0.0	0.3636467573218638	1.1807600347678728	0.0	0.0	0.0	0.0	0.9641068173792723	0.7964305892423572	0.36886246063130956	0.0	0.5286740653544765	0.0	0.0	0.0	0.0	0.0	0.0	0.0	0.0	1.2818261407932197	0.0	0.6081096776884924	0.7586611027472939	0.0	0.0	0.0	0.0	0.0	0.0	0.0	0.7304312181043513	0.8319797023575974	0.0	0.0	0.0	0.6976972641336722	0.0	0.0	0.0	0.0	0.0
2R_39989	0.48458252246524575	0.0	0.7460958297421254	0.0	0.42355364899939685	0.2153138069548082	0.0	0.0	0.5537962065402889	0.0	0.22281862350141107	0.2533207307958567	0.2344694912049556	0.0	0.0	0.0	0.0	0.3000445506148753	0.0	0.0	1.0164452713339664	0.0	0.0	0.0	1.075820377587133	0.9697219199563082	0.0	0.0	0.29596895025259173	0.463043909898323	0.0	0.0	0.0	0.0	0.0	0.4153657411653368	0.8634584388671426	0.0	0.0	0.21116976562521117	0.0	0.49711751380793606	0.0	0.2656301000979219	0.0	0.34068040144688333	0.0	0.5695286671874943	0.39520493114581606
2R_39990	0.41150044997574203	0.0	0.6335737576790723	0.0	0.7193512315113246	0.0	0.0	0.8096857852373229	0.4702757066574392	0.5089946480230749	0.37842868689256987	0.4302325811519752	0.3982161826455157	0.0	0.8312022692486912	1.0299609459408519	0.9540415298094093	0.5095869614226364	0.0	0.0	0.0	0.0	1.1379083469446136	0.7408516489764876	0.0	0.5489825267645451	0.5364292309299944	0.0	0.0	0.0	0.0	0.0	0.0	0.0	0.3675755978028977	0.0	0.0	0.0	0.0	0.0	0.0	0.8442899656475299	0.0	0.4511384569188037	0.0	0.5786017117584481	0.0	0.0	0.6712045914152799
2R_39991	0.0	0.0	0.0	0.0	0.0	0.0	0.0	0.0	1.9518749613284774	0.0	0.0	0.0	0.0	1.6515410281602612	0.0	0.0	0.0	0.0	0.0	0.0	0.0	0.0	0.0	0.0	0.0	2.278546888621438	0.0	0.0	0.0	0.0	0.0	0.0	0.0	0.0	0.0	0.0	0.0	0.0	1.9602957772680574	0.0	0.0	0.0	0.0	0.0	0.0	0.0	0.0	0.0	0.0
2R_39992	0.0	0.1756879377440657	0.0	0.4717066128267029	0.0	0.0	0.0	0.0	0.7033806678824522	0.0	0.18866905715393256	0.0	0.0	0.0	0.0	0.5134963793883786	0.23782303264701413	0.25405920555076683	0.17043055735359797	0.753265821632981	0.4303315584164763	0.23420870084386802	0.0	0.184679157453793	0.0	0.0	0.802324988048032	0.8264537942080465	0.25060823872579946	0.39207700204123136	0.0	0.0	0.0	0.0	0.0	0.35170607163908013	0.7311233100389323	0.0	0.0	0.0	0.45061206185750047	0.8418568533545976	0.0	0.0	0.6303798189700451	0.2884671358334627	0.28993564936249533	0.8037362031045242	0.0
2R_39993	0.0	0.16646415747029877	0.2992902720276219	0.0	0.3398102007114436	0.17274276382721612	0.192427404356364	0.7649656444367012	0.22215084268812382	0.24044106123567371	0.17876375602744457	0.4064702007855077	0.1881110576081461	0.5639058419348241	0.39264687064174236	1.4596120244200874	0.0	0.4814417215277532	0.4844483833327665	0.0	0.0	0.22191252603228104	0.5375299948456248	0.17498332977563058	0.0	0.25933070582919926	0.506801452878133	0.7830642006930901	0.0	0.18574629723115052	0.4634640620233561	0.0	0.0	2.6981668654316255	0.0	0.0	0.46182577045527357	0.0	0.22310925006265464	0.0	0.0	0.0	0.0	0.2131107070910968	0.0	0.27332234267750444	0.0	0.3046157217078286	0.3170664856555237
2R_39994	0.4621335829470859	0.19787573277341358	0.0	0.26563944248443855	0.40393195443082053	0.2053391041835173	0.2287382114044297	0.22732842273629766	0.0	0.285811984416616	0.0	0.48317061193992855	0.4472147510029014	0.44687610587871324	0.0	0.578346320485524	0.26785792729821567	0.28614458176077806	0.19195439286476346	0.0	0.48467853599164645	0.2637871381295498	0.6389612228491	0.2080024620835432	0.0	0.0	0.6024342440010502	0.31027580726783843	0.0	0.22079638784174974	0.0	1.0999215682593726	0.0	0.0	0.20640199546146779	0.19806168124024323	0.2744858536853157	0.5614008613236574	0.26520968246603843	0.20138704116278622	1.5225608499056469	0.0	0.0	0.0	0.0	0.0	0.3265518954312908	0.0	0.1884482646006606
2R_39995	0.0	0.5270983363089792	0.4738419575017782	0.35380313247387	0.2689969333004619	0.2734895751927452	0.0	0.3027769796240176	0.0	0.7613415721657786	0.2830221226789391	0.3217656128639061	1.1912837816064714	0.5951908519642206	0.0	0.0	0.0	0.0	0.0	0.0	0.0	0.0	0.0	0.2770368811165761	0.0	0.0	0.40118877046955376	0.41325396377705037	0.0	0.5881540250703006	0.0	0.4883256952683584	0.0	0.0	0.5498104638388008	0.0	0.0	0.0	0.0	0.5364517056401513	0.0	0.0	0.0	0.33740085813184656	0.0	0.8654580919444502	0.0	0.0	0.0
2R_39996	0.24024707970665352	0.20573733958248158	0.0	0.0	0.0	0.0	0.0	0.47272037100985603	0.0	0.29716730025706756	0.0	0.0	0.4649826019784731	0.0	0.48528238023631215	0.0	0.27849992809131857	1.190052446801383	0.1995807447211791	1.7642065600080308	0.5039348238919129	0.5485348127756062	0.0	0.6487992121501407	0.0	0.0	0.6263689685287802	0.0	0.2934718966762928	0.22956863273375974	0.0	0.38120715803354444	0.0	0.0	0.0	0.411861351571213	0.0	0.0	0.0	0.20938815232418545	0.0	0.0	0.0	0.5267780233265738	0.7381990394258819	0.0	0.33952580874877886	0.0	0.1959353179112253
2R_39997	0.0	0.0	0.0	0.0	0.0	0.0	0.0	0.4646658773542296	0.2698837966734339	0.0	0.0	0.0	0.0	0.0	0.477013847521188	0.0	0.0	0.0	0.19618016809972352	0.8670734744189047	0.4953484796368184	0.2695942735588191	0.0	0.21258152714147402	0.0	0.6301047939884977	0.0	0.0	0.28847154620517984	0.0	0.0	0.0	0.0	0.0	0.42189165417304847	0.0	0.5610570314472466	1.1475196134052323	0.0	0.0	0.0	0.2422623348352306	0.0	0.2589012314585294	1.451242321476877	0.0	0.0	0.5551015236278594	0.3851937085233044
2R_39998	0.0	0.3504119442816976	0.0	0.7056188665550064	0.17882761509680611	0.18181429760364212	0.405065342102998	0.6038531871874431	0.23381702671955765	0.0	0.0	0.2139079299626934	0.0	0.1978397286509418	0.2066333008987929	0.5120877021882276	0.0	0.25336224365441595	0.16996301434844763	0.0	0.429151027687966	0.0	0.0	0.0	0.0	0.0	0.2667079886243709	0.54945771957189	0.0	0.19550070761481123	0.0	0.3246361153782725	0.0	0.0	0.36551083611700297	0.17537061730194234	0.4860784105235976	0.0	0.46965152913254304	0.0	0.0	0.4197736916073807	0.0	0.0	0.0	0.0	0.0	0.16030626190724856	0.6674342716986428
2R_39999	0.2872653544768295	0.0	0.0	0.330246540931681	0.0	0.2552803463235291	0.0	0.2826177639960795	0.0	0.0	0.0	0.0	0.0	0.27778120374595733	0.2901280114417204	0.0	0.3330045912008998	0.0	0.0	0.0	1.807676696781757	0.6558874623045078	0.0	0.25859146881919587	0.0	1.1497216600509128	0.7489543847834039	0.385739072204954	0.0	0.2744970500351027	0.0	0.9116248947984872	0.0	0.0	0.0	0.2462329558779106	0.0	0.0	0.0	0.2503670882247551	0.0	0.5893924448375824	0.0	0.31493634758491695	0.0	0.8078349651330352	0.4059737247309775	0.0	0.23428142653398343
[truncated: 311 more columns]
