# Supplementary material for: Convergence of topological domain boundaries, insulators, and polytene interbands revealed by high-resolution mapping of chromatin contacts in the early Drosophila melanogaster embryo
Source: eLife. 2017 Nov 17;6:e29550. doi: 10.7554/eLife.29550 (PMC5739541; doi:10.7554/eLife.29550)
Supplement: Supplementary file 3. [file elife-29550-supp3.zip › local_HiC_maps/nc14_all_dm3_CompressedBinCounts_500bp_VC_3L_18800000_19050000.txt]

3L_37600	3L_37601	3L_37602	3L_37603	3L_37604	3L_37605	3L_37606	3L_37607	3L_37608	3L_37609	3L_37610	3L_37611	3L_37612	3L_37613	3L_37614	3L_37615	3L_37616	3L_37617	3L_37618	3L_37619	3L_37620	3L_37621	3L_37622	3L_37623	3L_37624	3L_37625	3L_37626	3L_37627	3L_37628	3L_37629	3L_37630	3L_37631	3L_37632	3L_37633	3L_37634	3L_37635	3L_37636	3L_37637	3L_37638	3L_37639	3L_37640	3L_37641	3L_37642	3L_37643	3L_37644	3L_37645	3L_37646	3L_37647	3L_37648	3L_37649
3L_37600	11.136587151913396	50.25920885411256	53.98872847230362	47.99116697748762	48.74200591367685	43.83384098765709	26.703974546742515	17.94539268279177	0.0	0.0	0.0	0.0	21.891872584692745	30.317342451057527	19.812285201807935	46.22866547088518	18.327561169762703	16.810423807594614	24.615263432549256	0.0	15.844307496813313	16.265991405979626	24.807030832304235	13.804189847702574	39.48698508971443	0.0	0.0	0.0	6.495460192961935	14.28931285960587	0.0	0.0	0.0	26.324656726476285	4.421559761212191	8.815698996773454	4.613659687401907	1.8431526265539313	3.1642325280572496	3.813632362789321	0.8725066522815526	3.3672281008204963	2.5999660964421025	0.0	3.186843689459929	2.630378071003975	1.1685420988324862	2.394446307551714	4.981275385824684
3L_37601	50.25920885411256	12.600241672635281	30.443245349586704	50.008322372661524	45.65848579265058	37.28535898147389	33.28392368825	34.43113829725779	0.0	0.0	0.0	0.0	28.37051375131697	23.025120285046142	23.311436124333877	0.0	22.22194112416356	18.814551550460155	0.0	0.0	13.299941613256317	18.205212273642026	21.81497123134142	17.465122821461037	0.0	0.0	0.0	0.0	6.54286024188809	7.996437701238922	0.0	0.0	0.0	0.0	3.2991301513442965	7.589769900945913	3.7554161315589867	2.7505227712342077	1.7707351313141757	3.2833008625822364	2.9295789758829898	4.187407594382911	0.0	0.0	4.4584713898999215	4.2056714657303385	2.6157098487230366	2.6799106318716257	0.9291899637820336
3L_37602	53.98872847230361	30.443245349586704	7.0919299935732925	45.56337980038683	57.13270697044856	41.23488213562092	34.116202710678515	29.410086600941003	0.0	0.0	0.0	0.0	18.50541051940061	27.94840277672971	25.059926735264426	0.0	10.512743284591	15.152513839927328	0.0	0.0	18.176683268794747	16.88325663447563	25.07082338207982	17.21331329979078	0.0	0.0	0.0	0.0	8.941956419586997	8.781848691557236	9.913612778250325	0.0	0.0	0.0	6.76325267816352	3.111822162475237	3.368156705511618	3.5241259903234545	1.8150131352500598	2.019240739231919	6.005668750733817	2.146057773420422	2.386157186315031	0.0	1.8279829642955625	3.0175852799775975	1.340558406923287	1.177252699528734	2.3810619098002315
3L_37603	47.99116697748762	50.008322372661524	45.56337980038683	2.5410601438443323	43.11645755184754	56.53800053630332	49.39133105723169	30.17957635222872	0.0	0.0	0.0	0.0	28.307461493006286	27.432707568334873	24.181502928770033	0.0	21.10656564282625	19.359385042680994	18.898447303569537	0.0	25.84960033476753	17.84038139405216	17.231803306402142	29.49067394299895	0.0	0.0	0.0	0.0	9.973820715386255	7.05257080310915	0.0	0.0	0.0	0.0	2.263111107892464	3.1238220587653402	5.7962487193510475	3.773563545866722	4.858699306760783	4.954955847739792	4.019218653175907	2.8724446158208736	6.38762334101445	0.0	8.563483057271107	2.307978497025939	2.6914558120373386	2.6262054545657003	3.1869917704223707
3L_37604	48.74200591367685	45.65848579265058	57.13270697044856	43.116457551847546	24.221576639070673	62.70561137647868	64.44375972949732	61.122421909804736	34.08839119837739	58.23433496389471	0.0	0.0	33.13515959039845	35.13022434839921	30.342414143610647	0.0	23.650366496215096	23.02073171838473	0.0	0.0	14.60422193451905	12.565479714318107	19.59896595855603	22.57087586947661	0.0	53.75477073590281	0.0	15.882091353789466	8.621395717752748	7.149934502836831	2.124048691692208	0.0	0.0	0.0	2.7169985208660052	6.500576926202201	1.5463864119644535	5.436463037148032	2.7221391969767144	3.6773887424963694	2.573498307442332	3.310597802921768	2.6840516526568754	0.0	3.5249029990755942	3.879210259291955	0.861667101808553	5.044663559406146	3.3670311937074473
3L_37605	43.83384098765709	37.28535898147389	41.23488213562093	56.538000536303315	62.70561137647867	12.301454523982915	43.69123713737384	55.26226008880332	0.0	0.0	0.0	0.0	44.98817654485181	40.95565664996997	27.893408006672598	0.0	33.54401459239177	20.511516190765306	0.0	0.0	15.707813404709636	28.353168580001487	18.73777180219024	10.984832728825783	0.0	0.0	0.0	0.0	6.340434408523066	8.094979767532108	7.029402585133095	0.0	0.0	0.0	8.092558730396227	10.756620700040875	5.117666409623341	3.7482551872103533	5.147854091282779	1.4317743076977485	4.613281395828486	3.195561419968716	3.806869877380721	0.0	1.944239975207052	3.2094992374229814	2.8516318748567056	2.0868737145901357	3.545491492238615
3L_37606	26.703974546742515	33.28392368825	34.116202710678515	49.39133105723169	64.44375972949732	43.69123713737384	10.253119793658014	10.105656077960228	0.0	0.0	0.0	72.77384798998632	17.518810823121324	47.55971556729183	42.053180451999594	0.0	18.061519082123922	16.228314534352346	41.585055994277894	0.0	21.748506295857982	20.93697956066627	17.961012031183905	19.265021190509362	0.0	0.0	0.0	0.0	10.973438353527753	8.621565189982224	0.0	0.0	0.0	22.236453552495817	4.979858960434521	4.582539265201285	7.085747536090723	2.0758828600060926	4.454715235892317	5.451562053421045	7.861406933397324	3.792399500465138	0.8784771773825508	0.0	4.037893204992935	8.887527827484451	0.9870682218123914	4.045180505489223	2.805124232640734
3L_37607	17.94539268279177	34.43113829725779	29.410086600941003	30.17957635222872	61.122421909804736	55.26226008880332	10.105656077960228	2.0327169864401515	219.9300622402076	187.85692816351067	191.85388408188322	0.0	43.852316361573315	38.63381556061916	42.29424273850147	0.0	18.165053488816504	15.709290160014827	0.0	0.0	21.200154902465155	20.267359638400823	28.09950935446716	27.125636238936313	0.0	0.0	0.0	0.0	12.360702607057588	12.139381464524114	6.85192443149583	0.0	0.0	0.0	8.764708934533934	8.065413731528185	4.988455715782536	4.384343218078694	2.508940609863248	1.3956249112905914	5.534529723399424	6.229759954889418	1.2369180455210578	0.0	3.790303720827453	4.4692369904086595	5.5592679111273196	3.2546950196168605	1.974842871626919
3L_37608	0.0	0.0	0.0	0.0	34.088391198377394	0.0	0.0	219.9300622402076	0.0	0.0	0.0	0.0	0.0	0.0	0.0	0.0	0.0	77.2576620286317	0.0	0.0	0.0	0.0	76.0057460344002	0.0	0.0	0.0	0.0	0.0	0.0	0.0	0.0	0.0	0.0	0.0	0.0	0.0	0.0	0.0	0.0	0.0	0.0	0.0	0.0	0.0	0.0	0.0	0.0	0.0	0.0
3L_37609	0.0	0.0	0.0	0.0	58.23433496389471	0.0	0.0	187.85692816351067	0.0	0.0	0.0	0.0	0.0	119.01361515757402	111.67694094523362	0.0	335.75073865162506	0.0	0.0	0.0	0.0	0.0	0.0	0.0	0.0	0.0	0.0	0.0	0.0	0.0	0.0	0.0	0.0	0.0	0.0	0.0	0.0	0.0	0.0	0.0	0.0	0.0	0.0	0.0	0.0	0.0	0.0	0.0	0.0
3L_37610	0.0	0.0	0.0	0.0	0.0	0.0	0.0	191.85388408188322	0.0	0.0	0.0	0.0	0.0	0.0	114.05304607172796	0.0	0.0	0.0	0.0	0.0	0.0	0.0	0.0	0.0	0.0	0.0	0.0	0.0	0.0	0.0	0.0	0.0	0.0	0.0	0.0	0.0	0.0	0.0	0.0	0.0	0.0	0.0	0.0	0.0	0.0	0.0	0.0	0.0	0.0
3L_37611	0.0	0.0	0.0	0.0	0.0	0.0	72.77384798998632	0.0	0.0	0.0	0.0	0.0	0.0	0.0	0.0	0.0	0.0	0.0	0.0	0.0	0.0	92.87810677267154	0.0	71.96729805976165	0.0	0.0	0.0	0.0	0.0	0.0	0.0	0.0	0.0	0.0	0.0	0.0	0.0	0.0	0.0	0.0	0.0	0.0	0.0	0.0	0.0	0.0	0.0	0.0	49.77501692350576
3L_37612	21.891872584692745	28.370513751316974	18.50541051940061	28.307461493006286	33.13515959039845	44.98817654485181	17.518810823121324	43.852316361573315	0.0	0.0	0.0	0.0	29.56365887233119	38.200114773981205	63.54383995424844	0.0	68.57887427777872	40.436989061794456	39.47420360794221	0.0	38.11302417318558	34.77988679146849	39.781730903111594	28.874417458627768	0.0	0.0	0.0	0.0	16.666284730974915	8.18393558915334	27.715930192810486	0.0	0.0	0.0	4.727081925056844	17.3997205169892	5.380860682118257	9.852556492095786	6.765751091400223	0.9408802593442348	3.731181436626117	4.799863683871378	8.338857826643485	0.0	5.11057364911568	8.436397995511836	1.873929517762978	1.0970993242416713	3.994104701460644
3L_37613	30.317342451057527	23.025120285046142	27.94840277672971	27.432707568334873	35.13022434839921	40.95565664996997	47.55971556729183	38.63381556061916	0.0	119.01361515757402	0.0	0.0	38.200114773981205	22.02822697003941	45.933960285957276	69.66650643370187	69.04899509544988	49.761790309787045	37.09515277638671	0.0	47.75467943626795	44.35652514250409	39.16434328650613	35.27445971738103	0.0	0.0	0.0	0.0	16.640697390092598	14.612334009653678	17.363688533627823	0.0	0.0	0.0	4.442187813035423	2.043883194119339	5.688634847098028	2.7776273229644506	8.742235504062199	5.747136345637378	3.506308747929141	5.638228906004297	9.403544901339183	0.0	4.802567068149267	8.494231058034625	4.4024765163097666	3.6084257979556824	5.630079035049494
3L_37614	19.81228520180794	23.311436124333877	25.05992673526443	24.181502928770033	30.342414143610647	27.8934080066726	42.0531804519996	42.29424273850147	0.0	111.67694094523362	114.05304607172796	0.0	63.54383995424844	45.933960285957276	15.085815662395538	0.0	88.54964535867035	42.44926485089653	17.40419858886758	0.0	32.207769802387126	38.33617915569933	36.750031049600096	29.70507612222807	0.0	0.0	0.0	0.0	16.53339221670354	7.938263976720969	20.366615369951422	0.0	0.0	0.0	9.378778866318221	4.7947166058776505	5.337955132589171	7.819195865209226	3.728779330391774	6.222519538815061	4.935239986531729	2.6453282497884003	7.353214218616206	50.57069023935107	2.25325479839059	6.907852017230946	4.957299474757597	6.771963933874481	7.044012043851793
3L_37615	46.22866547088518	0.0	0.0	0.0	0.0	0.0	0.0	0.0	0.0	0.0	0.0	0.0	0.0	69.66650643370187	0.0	0.0	393.0740354945854	0.0	0.0	0.0	0.0	0.0	0.0	0.0	0.0	0.0	0.0	0.0	0.0	0.0	0.0	0.0	0.0	0.0	0.0	0.0	0.0	0.0	0.0	0.0	0.0	0.0	0.0	0.0	0.0	0.0	0.0	0.0	0.0
3L_37616	18.327561169762703	22.22194112416356	10.512743284591	21.106565642826258	23.6503664962151	33.54401459239177	18.06151908212392	18.1650534888165	0.0	335.75073865162506	0.0	0.0	68.57887427777872	69.04899509544987	88.54964535867035	393.0740354945854	25.972659879577762	40.83886083060628	0.0	0.0	46.31044671056897	26.34415276710748	42.68815873164943	33.171067276538004	0.0	0.0	0.0	0.0	19.330405789401304	15.187432443046044	0.0	0.0	0.0	0.0	12.531909374244169	14.415058546760285	8.915708926354283	5.223998526832415	6.726225148279633	4.988712414572977	4.9458448535454975	9.54364515709317	2.210704452027161	0.0	6.774289808860026	4.792635444670301	12.419879358259864	1.4542533347119655	7.059148250231274
3L_37617	16.810423807594614	18.814551550460155	15.152513839927328	19.35938504268099	23.020731718384734	20.511516190765306	16.22831453435235	15.709290160014831	77.2576620286317	0.0	0.0	0.0	40.436989061794456	49.761790309787045	42.44926485089653	0.0	40.83886083060628	1.0033462601121	61.705794996894134	126.70256572695597	67.85273242953494	73.78469806330702	59.225256650181976	64.193826840763	197.9727589483687	0.0	0.0	0.0	41.2499785608664	22.174654744889978	43.32534542335121	0.0	0.0	0.0	11.084011387466989	12.466263175281894	9.813210445769991	4.10705237364525	10.576174100747577	4.902591151793684	5.832556347719317	6.87785344944984	3.4760649033458426	0.0	5.325874978014122	5.6518789231889555	3.9057511013241673	5.144933638073469	8.3247415063703
3L_37618	24.615263432549256	0.0	0.0	18.89844730356954	0.0	0.0	41.585055994277894	0.0	0.0	0.0	0.0	0.0	39.47420360794221	37.09515277638671	17.40419858886758	0.0	0.0	61.705794996894134	0.0	0.0	101.77909864430241	26.536601935049017	20.235296022145512	61.68625547979569	0.0	0.0	0.0	0.0	0.0	17.483862395009407	0.0	0.0	0.0	0.0	0.0	46.465162744232515	0.0	21.04864341493191	0.0	0.0	0.0	0.0	0.0	0.0	0.0	0.0	0.0	0.0	0.0
3L_37619	0.0	0.0	0.0	0.0	0.0	0.0	0.0	0.0	0.0	0.0	0.0	0.0	0.0	0.0	0.0	0.0	0.0	126.70256572695597	0.0	0.0	0.0	0.0	124.64942349641633	126.6624445851805	8333.333333333334	15384.615384615385	0.0	4545.454545454545	0.0	0.0	0.0	0.0	0.0	0.0	0.0	0.0	0.0	0.0	0.0	0.0	0.0	0.0	0.0	0.0	0.0	0.0	0.0	0.0	0.0
3L_37620	15.844307496813316	13.299941613256317	18.17668326879475	25.849600334767533	14.60422193451905	15.707813404709636	21.74850629585798	21.200154902465155	0.0	0.0	0.0	0.0	38.11302417318558	47.754679436267956	32.207769802387126	0.0	46.31044671056897	67.85273242953494	101.77909864430241	0.0	10.918830505902175	57.648480065796136	79.77823604133229	71.14008773723566	0.0	0.0	0.0	0.0	17.904936247684	16.880970588284942	39.70106684706832	0.0	0.0	0.0	2.031360963092609	14.954305251017361	16.186157459402228	13.548552083174561	7.268587085523359	8.08645781933786	8.016971608215728	17.532417439846277	5.733509352070443	0.0	13.176949299052183	6.214901344656054	3.2211223163219427	3.7716371752926845	8.009772838265294
3L_37621	16.265991405979626	18.205212273642022	16.88325663447563	17.840381394052162	12.565479714318107	28.353168580001487	20.936979560666273	20.267359638400823	0.0	0.0	0.0	92.87810677267154	34.77988679146849	44.35652514250409	38.33617915569932	0.0	26.34415276710748	73.784698063307	26.536601935049017	0.0	57.64848006579613	18.370659451562332	52.21318311558101	86.70191854522982	0.0	157.17833453836724	0.0	46.43905338633577	32.211324213140365	25.307658603646633	12.421388139810176	0.0	107.54307099993548	0.0	14.300050653957205	14.621240422173695	4.521616173929573	2.6493592855737753	9.096575844179295	10.120134215750003	6.897806303202858	9.680150093953925	4.484649325648887	0.0	1.7177960058837949	8.10197600713233	6.298761864977725	5.900215409489331	8.950146075334095
3L_37622	24.807030832304235	21.814971231341424	25.070823382079823	17.231803306402142	19.598965958556025	18.73777180219024	17.96101203118391	28.09950935446716	76.0057460344002	0.0	0.0	0.0	39.781730903111594	39.16434328650613	36.7500310496001	0.0	42.68815873164943	59.225256650181976	20.23529602214551	124.64942349641633	79.77823604133229	52.21318311558101	18.450756048861873	74.00812826338841	259.68629895086735	239.71042980080065	0.0	35.41176803875464	42.71741723660601	29.366786634185324	33.15144241925966	141.64707215501855	0.0	64.92157473771684	15.750801958139698	11.149322316316308	10.343778227739794	13.131624841599775	13.873057706891077	8.681665465622558	7.172553906882941	6.15127435335651	5.129605905202318	0.0	9.169251413145378	5.56029347476084	8.645536463222465	8.435938244207927	2.7299479521773176
3L_37623	13.804189847702574	17.465122821461033	17.213313299790784	29.49067394299895	22.57087586947661	10.984832728825783	19.265021190509362	27.125636238936305	0.0	0.0	0.0	71.96729805976165	28.874417458627775	35.27445971738103	29.70507612222807	0.0	33.171067276538004	64.193826840763	61.68625547979569	126.6624445851805	71.14008773723565	86.70191854522979	74.00812826338841	5.01355464634185	65.97002322144817	0.0	0.0	107.95094708964245	39.06655247658068	34.104050776839124	28.874417458627768	0.0	0.0	0.0	14.77400209002883	12.462315656860335	10.510824677902786	8.211503700822075	7.929618817937008	10.292181304321275	8.260171696900676	13.75135107024265	16.506079884214195	0.0	15.97256552146034	8.789027677401503	7.809028642736159	10.286608926787805	7.628596640587962
3L_37624	39.48698508971443	0.0	0.0	0.0	0.0	0.0	0.0	0.0	0.0	0.0	0.0	0.0	0.0	0.0	0.0	0.0	0.0	197.9727589483687	0.0	8333.333333333332	0.0	0.0	259.6862989508673	65.97002322144817	0.0	0.0	0.0	0.0	0.0	56.09405851732184	0.0	0.0	0.0	0.0	0.0	0.0	92.20328981338054	0.0	0.0	32.24475055460971	0.0	0.0	0.0	0.0	0.0	0.0	0.0	0.0	0.0
3L_37625	0.0	0.0	0.0	0.0	53.75477073590282	0.0	0.0	0.0	0.0	0.0	0.0	0.0	0.0	0.0	0.0	0.0	0.0	0.0	0.0	15384.615384615385	0.0	157.17833453836724	239.71042980080065	0.0	0.0	0.0	10683.760683760685	0.0	0.0	0.0	0.0	0.0	0.0	0.0	0.0	0.0	0.0	0.0	0.0	0.0	0.0	0.0	0.0	0.0	0.0	0.0	0.0	0.0	0.0
3L_37626	0.0	0.0	0.0	0.0	0.0	0.0	0.0	0.0	0.0	0.0	0.0	0.0	0.0	0.0	0.0	0.0	0.0	0.0	0.0	0.0	0.0	0.0	0.0	0.0	0.0	10683.760683760682	0.0	6313.131313131313	0.0	0.0	0.0	0.0	0.0	0.0	0.0	0.0	0.0	0.0	0.0	0.0	0.0	0.0	0.0	0.0	0.0	0.0	0.0	0.0	0.0
3L_37627	0.0	0.0	0.0	0.0	15.882091353789468	0.0	0.0	0.0	0.0	0.0	0.0	0.0	0.0	0.0	0.0	0.0	0.0	0.0	0.0	4545.454545454545	0.0	46.43905338633577	35.41176803875464	107.95094708964245	0.0	0.0	6313.131313131314	1291.3223140495868	0.0	61.19351838253293	0.0	0.0	0.0	0.0	44.182100947264246	0.0	0.0	0.0	31.618353822026613	17.58804575705984	0.0	0.0	0.0	0.0	0.0	0.0	0.0	0.0	0.0
3L_37628	6.495460192961935	6.542860241888089	8.941956419586997	9.973820715386253	8.621395717752748	6.340434408523066	10.973438353527753	12.360702607057592	0.0	0.0	0.0	0.0	16.666284730974915	16.640697390092598	16.53339221670354	0.0	19.330405789401304	41.2499785608664	0.0	0.0	17.904936247684	32.21132421314037	42.71741723660601	39.06655247658068	0.0	0.0	0.0	0.0	9.395489507352206	131.02710858604033	182.28748924503813	0.0	0.0	23.798644429213315	46.63497975242422	33.105234182748255	31.092541869899403	22.217211006850675	20.97777004778736	19.094903686897045	21.034247646504326	20.294146058863305	24.445027364327746	0.0	17.286278929668182	18.34439523013112	10.564133162166206	11.751144406844906	11.258228639312472
3L_37629	14.28931285960587	7.996437701238922	8.781848691557236	7.052570803109149	7.149934502836831	8.094979767532108	8.621565189982224	12.139381464524114	0.0	0.0	0.0	0.0	8.18393558915334	14.612334009653676	7.938263976720968	0.0	15.187432443046044	22.174654744889978	17.483862395009407	0.0	16.880970588284946	25.307658603646637	29.366786634185324	34.10405077683912	56.09405851732185	0.0	0.0	61.19351838253292	131.02710858604033	54.372269968324886	40.91967794576669	122.38703676506584	0.0	18.69801950577395	38.73368892953484	36.606641408084094	38.13253989050956	33.16549845562238	27.71926764795871	27.921141029516647	19.00501476235179	29.2318030962751	27.33142604300785	0.0	12.449627111032337	16.547969681557273	19.08996319455096	12.63407057022517	14.152508850625223
3L_37630	0.0	0.0	9.913612778250325	0.0	2.124048691692208	7.029402585133095	0.0	6.85192443149583	0.0	0.0	0.0	0.0	27.715930192810486	17.363688533627823	20.366615369951422	0.0	0.0	43.32534542335121	0.0	0.0	39.70106684706832	12.421388139810176	33.15144241925966	28.874417458627768	0.0	0.0	0.0	0.0	182.28748924503813	40.9196779457667	0.0	0.0	0.0	0.0	35.453114437926324	38.06188863091386	40.356455115886924	59.11533895257472	46.51453875337653	30.578608428687627	39.64380276415249	8.999744407258833	16.67771565328697	0.0	12.776434122789198	6.02599856822274	32.79376656085211	27.42748310604178	23.298944091853755
3L_37631	0.0	0.0	0.0	0.0	0.0	0.0	0.0	0.0	0.0	0.0	0.0	0.0	0.0	0.0	0.0	0.0	0.0	0.0	0.0	0.0	0.0	0.0	141.64707215501855	0.0	0.0	0.0	0.0	0.0	0.0	122.38703676506586	0.0	20661.15702479339	0.0	0.0	0.0	0.0	0.0	0.0	0.0	0.0	139.49530598295368	0.0	0.0	0.0	0.0	0.0	0.0	0.0	0.0
3L_37632	0.0	0.0	0.0	0.0	0.0	0.0	0.0	0.0	0.0	0.0	0.0	0.0	0.0	0.0	0.0	0.0	0.0	0.0	0.0	0.0	0.0	107.54307099993547	0.0	0.0	0.0	0.0	0.0	0.0	0.0	0.0	0.0	0.0	0.0	1827.485380116959	0.0	0.0	58.23365672424034	0.0	73.22145095627215	0.0	40.38022015296027	0.0	0.0	0.0	0.0	0.0	0.0	0.0	0.0
3L_37633	26.324656726476285	0.0	0.0	0.0	0.0	0.0	22.236453552495817	0.0	0.0	0.0	0.0	0.0	0.0	0.0	0.0	0.0	0.0	0.0	0.0	0.0	0.0	0.0	64.92157473771682	0.0	0.0	0.0	0.0	0.0	23.79864442921331	18.69801950577395	0.0	0.0	1827.485380116959	0.0	27.000172801105926	173.92168554959252	76.83607484448379	22.510354763191067	96.61163667841464	96.73425166382914	63.93534857552043	27.41588805544589	95.25986892242037	0.0	29.19060296109476	27.535465679795575	64.22112618166872	12.532836030399645	30.418065897697957
3L_37634	4.421559761212191	3.2991301513442965	6.76325267816352	2.263111107892464	2.7169985208660052	8.092558730396226	4.979858960434523	8.764708934533935	0.0	0.0	0.0	0.0	4.727081925056843	4.442187813035423	9.378778866318221	0.0	12.531909374244169	11.084011387466989	0.0	0.0	2.031360963092609	14.300050653957205	15.7508019581397	14.774002090028832	0.0	0.0	0.0	44.182100947264246	46.63497975242422	38.733688929534836	35.453114437926324	0.0	0.0	27.00017280110593	7.558368746810369	59.815767436296206	74.85243745347533	79.39888740733647	69.23583542988098	58.973291838601895	59.65973428508905	56.0256250464322	50.133654188720136	73.35896006338214	40.85776464227883	36.22862202971548	21.57350428497736	30.17236419138204	16.17881576518305
3L_37635	8.815698996773454	7.589769900945913	3.111822162475237	3.1238220587653402	6.500576926202201	10.756620700040875	4.582539265201285	8.065413731528185	0.0	0.0	0.0	0.0	17.399720516989195	2.043883194119339	4.7947166058776505	0.0	14.415058546760289	12.466263175281894	46.465162744232515	0.0	14.954305251017361	14.621240422173695	11.149322316316308	12.462315656860337	0.0	0.0	0.0	0.0	33.10523418274825	36.606641408084094	38.06188863091387	0.0	0.0	173.92168554959255	59.81576743629621	20.48124525971179	33.252563911229906	96.25894816803566	94.57224971454114	94.69227640509355	64.23272228982518	55.086807627686625	65.76509591152141	0.0	37.59791436849415	29.79150204497382	35.292897966026175	32.93064322263149	19.58945209869636
3L_37636	4.613659687401907	3.755416131558987	3.368156705511618	5.7962487193510475	1.5463864119644535	5.117666409623341	7.085747536090723	4.9884557157825355	0.0	0.0	0.0	0.0	5.380860682118257	5.688634847098029	5.337955132589171	0.0	8.915708926354283	9.81321044576999	0.0	0.0	16.186157459402224	4.521616173929573	10.343778227739794	10.510824677902786	92.20328981338055	0.0	0.0	0.0	31.092541869899403	38.13253989050956	40.356455115886924	0.0	58.23365672424035	76.83607484448378	74.85243745347535	33.252563911229906	24.97384968612033	83.92442067940765	105.28722910242452	86.65196962495692	94.05669336801502	72.07363356908546	60.10288521168509	83.5048662460805	26.044813263804844	34.65849276093765	30.696532983492904	35.54344469254301	27.62463873515212
3L_37637	1.843152626553931	2.7505227712342077	3.5241259903234545	3.773563545866721	5.436463037148032	3.7482551872103533	2.0758828600060926	4.384343218078693	0.0	0.0	0.0	0.0	9.852556492095786	2.7776273229644506	7.819195865209226	0.0	5.223998526832415	4.10705237364525	21.048643414931906	0.0	13.54855208317456	2.649359285573775	13.131624841599777	8.211503700822073	0.0	0.0	0.0	0.0	22.217211006850675	33.16549845562238	59.11533895257472	0.0	0.0	22.510354763191067	79.39888740733647	96.25894816803566	83.92442067940765	22.065255365928618	55.016960556446946	94.31981491241427	111.91276573997092	73.58299938382237	62.250857616725916	30.580104583957674	39.51376271167966	43.05707826234485	43.965970338957646	28.66505381863854	32.65628338838757
3L_37638	3.16423252805725	1.7707351313141757	1.8150131352500598	4.858699306760783	2.7221391969767144	5.147854091282779	4.454715235892317	2.508940609863248	0.0	0.0	0.0	0.0	6.765751091400223	8.742235504062199	3.7287793303917733	0.0	6.726225148279633	10.576174100747577	0.0	0.0	7.268587085523358	9.096575844179295	13.873057706891077	7.929618817937008	0.0	0.0	0.0	31.618353822026613	20.977770047787363	27.719267647958706	46.514538753376534	0.0	73.22145095627215	96.61163667841464	69.23583542988098	94.57224971454112	105.28722910242452	55.01696055644695	17.80621817912684	88.2827894984306	106.73680897415764	63.1618122145498	78.62517394865546	52.49839879883663	35.087202223686525	33.09772168523008	38.59700404908304	42.18063011233003	28.640716471288226
3L_37639	3.8136323627893214	3.283300862582236	2.019240739231919	4.954955847739792	3.6773887424963694	1.4317743076977485	5.451562053421045	1.3956249112905919	0.0	0.0	0.0	0.0	0.9408802593442348	5.747136345637378	6.222519538815061	0.0	4.988712414572977	4.9025911517936835	0.0	0.0	8.086457819337857	10.120134215750003	8.681665465622558	10.292181304321275	32.24475055460971	0.0	0.0	17.588045757059845	19.094903686897045	27.921141029516647	30.57860842868763	0.0	0.0	96.73425166382914	58.973291838601895	94.69227640509355	86.65196962495692	94.31981491241427	88.28278949843059	32.10002098239431	106.63478041321903	102.34812256575684	90.44453488897933	14.601396477559113	50.09524928534572	46.64109834386052	29.580880903365752	41.619645545311066	32.88032382441148
3L_37640	0.8725066522815526	2.9295789758829893	6.005668750733817	4.019218653175906	2.573498307442332	4.613281395828486	7.861406933397325	5.534529723399424	0.0	0.0	0.0	0.0	3.731181436626117	3.506308747929141	4.935239986531729	0.0	4.9458448535454975	5.832556347719317	0.0	0.0	8.016971608215728	6.897806303202858	7.172553906882941	8.260171696900677	0.0	0.0	0.0	0.0	21.034247646504326	19.00501476235179	39.64380276415249	139.49530598295368	40.38022015296028	63.93534857552043	59.65973428508905	64.23272228982518	94.05669336801502	111.91276573997095	106.73680897415765	106.63478041321903	45.91336985322013	99.65130524127702	105.24337214077438	57.903711917452476	45.14980479481898	38.026575282823416	44.93606496676528	39.600454125823155	33.269905434830605
3L_37641	3.3672281008204963	4.187407594382911	2.1460577734204223	2.8724446158208736	3.310597802921768	3.195561419968716	3.792399500465138	6.229759954889418	0.0	0.0	0.0	0.0	4.7998636838713775	5.638228906004297	2.6453282497884003	0.0	9.54364515709317	6.87785344944984	0.0	0.0	17.532417439846277	9.680150093953925	6.15127435335651	13.75135107024265	0.0	0.0	0.0	0.0	20.294146058863305	29.2318030962751	8.999744407258834	0.0	0.0	27.41588805544589	56.0256250464322	55.086807627686625	72.07363356908546	73.58299938382235	63.1618122145498	102.34812256575682	99.65130524127702	23.76837353721247	69.85974437832138	18.622112641434946	43.97605246724738	42.26525486105219	30.424536682985575	36.69305645536667	37.611284007733914
3L_37642	2.599966096442102	0.0	2.386157186315031	6.387623341014451	2.6840516526568754	3.8068698773807212	0.8784771773825509	1.2369180455210578	0.0	0.0	0.0	0.0	8.338857826643485	9.403544901339183	7.3532142186162055	0.0	2.210704452027161	3.476064903345843	0.0	0.0	5.733509352070442	4.484649325648887	5.129605905202318	16.506079884214195	0.0	0.0	0.0	0.0	24.445027364327746	27.33142604300785	16.67771565328697	0.0	0.0	95.25986892242035	50.13365418872014	65.76509591152141	60.1028852116851	62.250857616725916	78.62517394865546	90.44453488897933	105.24337214077438	69.85974437832138	12.042729108217092	51.76385330123974	47.28156924068682	45.68847638721637	48.20548730673406	42.0855728428235	34.84933969514038
3L_37643	0.0	0.0	0.0	0.0	0.0	0.0	0.0	0.0	0.0	0.0	0.0	0.0	0.0	0.0	50.57069023935107	0.0	0.0	0.0	0.0	0.0	0.0	0.0	0.0	0.0	0.0	0.0	0.0	0.0	0.0	0.0	0.0	0.0	0.0	0.0	73.35896006338214	0.0	83.5048662460805	30.580104583957674	52.49839879883663	14.601396477559113	57.90371191745247	18.622112641434946	51.76385330123974	0.0	39.65515873960043	18.70333517872907	29.081264686038665	34.05147902599149	0.0
3L_37644	3.186843689459929	4.4584713898999215	1.8279829642955625	8.563483057271107	3.5249029990755942	1.9442399752070518	4.037893204992936	3.790303720827454	0.0	0.0	0.0	0.0	5.11057364911568	4.802567068149267	2.25325479839059	0.0	6.774289808860026	5.325874978014122	0.0	0.0	13.176949299052183	1.7177960058837949	9.16925141314538	15.972565521460341	0.0	0.0	0.0	0.0	17.286278929668182	12.449627111032338	12.776434122789198	0.0	0.0	29.190602961094765	40.85776464227883	37.59791436849415	26.044813263804844	39.51376271167966	35.087202223686525	50.09524928534572	45.14980479481898	43.97605246724738	47.28156924068682	39.65515873960043	3.533793044470489	34.167589191574834	72.5625839328817	65.24028642306399	91.13912304278733
3L_37645	2.630378071003975	4.2056714657303385	3.0175852799775975	2.307978497025939	3.879210259291956	3.2094992374229814	8.887527827484451	4.4692369904086595	0.0	0.0	0.0	0.0	8.436397995511836	8.494231058034625	6.907852017230946	0.0	4.792635444670301	5.6518789231889555	0.0	0.0	6.214901344656054	8.10197600713233	5.56029347476084	8.789027677401501	0.0	0.0	0.0	0.0	18.344395230131116	16.547969681557277	6.02599856822274	0.0	0.0	27.535465679795575	36.22862202971548	29.79150204497382	34.65849276093765	43.057078262344845	33.09772168523008	46.64109834386052	38.02657528282341	42.26525486105219	45.68847638721636	18.70333517872907	34.16758919157484	15.329022131020217	77.0042369442372	92.31164238727354	72.07706653633744
3L_37646	1.1685420988324862	2.6157098487230366	1.340558406923287	2.6914558120373386	0.8616671018085531	2.8516318748567056	0.9870682218123915	5.5592679111273196	0.0	0.0	0.0	0.0	1.873929517762978	4.4024765163097666	4.957299474757597	0.0	12.419879358259866	3.9057511013241673	0.0	0.0	3.2211223163219422	6.298761864977725	8.645536463222465	7.809028642736159	0.0	0.0	0.0	0.0	10.564133162166206	19.08996319455096	32.79376656085211	0.0	0.0	64.22112618166872	21.57350428497736	35.292897966026175	30.696532983492904	43.965970338957646	38.59700404908304	29.58088090336575	44.93606496676529	30.424536682985575	48.20548730673405	29.08126468603867	72.56258393288168	77.0042369442372	20.905520729914354	51.18218610688488	87.09093589945087
3L_37647	2.394446307551714	2.6799106318716257	1.177252699528734	2.6262054545657	5.044663559406146	2.0868737145901357	4.045180505489223	3.2546950196168605	0.0	0.0	0.0	0.0	1.0970993242416713	3.608425797955682	6.77196393387448	0.0	1.4542533347119655	5.14493363807347	0.0	0.0	3.771637175292684	5.900215409489331	8.435938244207927	10.286608926787805	0.0	0.0	0.0	0.0	11.751144406844906	12.63407057022517	27.42748310604178	0.0	0.0	12.532836030399647	30.172364191382044	32.93064322263149	35.54344469254301	28.665053818638544	42.18063011233003	41.619645545311066	39.600454125823155	36.69305645536667	42.08557284282351	34.05147902599149	65.24028642306399	92.31164238727354	51.18218610688487	17.262336145823877	71.14566577046843
3L_37648	4.981275385824685	0.9291899637820336	2.3810619098002315	3.1869917704223707	3.3670311937074473	3.5454914922386154	2.805124232640734	1.974842871626919	0.0	0.0	0.0	49.77501692350575	3.9941047014606443	5.630079035049494	7.044012043851793	0.0	7.059148250231274	8.324741506370302	0.0	0.0	8.009772838265295	8.950146075334095	2.7299479521773176	7.628596640587962	0.0	0.0	0.0	0.0	11.258228639312472	14.152508850625223	23.29894409185376	0.0	0.0	30.41806589769796	16.17881576518305	19.58945209869636	27.62463873515212	32.65628338838757	28.640716471288233	32.88032382441148	33.269905434830605	37.61128400773392	34.84933969514038	0.0	91.13912304278733	72.07706653633744	87.09093589945088	71.14566577046843	13.90996968777778
3L_37649	2.1777578908153497	2.4373887636702984	2.4983367323204577	5.57326864180335	5.352830483084921	1.7714848337868925	2.4527378870619674	6.907033743277297	0.0	0.0	0.0	0.0	0.0	4.37583571624937	5.132605481971672	0.0	0.0	4.852645182955035	0.0	0.0	4.00203783766694	3.130323016466908	9.548021715543188	4.851108563201091	79.79062938848462	0.0	0.0	0.0	18.375360846148617	17.53073602073329	5.8205930252997895	0.0	0.0	0.0	35.73826013045657	26.035439714596773	27.968213532055685	34.76129850830578	37.297790031345066	30.23176919099371	36.43653721959954	28.728406633358855	47.28333593391681	0.0	54.73657299790118	77.44942931919522	48.40565925910534	84.32664242897778	62.90982606188012
3L_37650	1.5403293655475763	1.723966426098645	2.65061243725669	3.547778404814761	4.5432719679267715	2.8191874650655686	10.408937217584391	1.8320058008631677	0.0	0.0	0.0	0.0	2.4701452074860217	4.642546548202806	4.3563536492248796	0.0	3.2742859519053233	10.296835898167895	0.0	0.0	2.122982688774559	1.6605594059315514	5.0649907962785985	11.580272259921012	0.0	0.0	0.0	0.0	22.28040502434273	13.128881635911167	24.70145207486022	0.0	0.0	0.0	30.017258343691918	29.076127844826523	25.177005589025484	18.440014304182526	32.787500590740315	29.55877986639557	30.551795987327118	22.458525119780138	27.869608136587832	0.0	68.32095613811697	68.47503045930473	71.39739993215994	68.19981313251202	68.5240785602753
3L_37651	3.695889407162092	2.0682554637449297	3.533288488835833	0.9458436414526192	3.633731658455569	5.261200569893246	2.081280020513096	2.930494816980342	0.0	0.0	0.0	0.0	1.975634499715015	5.569697946925792	3.484233451654998	0.0	7.856370875176147	3.088297832148748	0.0	0.0	5.093916539233855	6.640618618780545	8.102009977017635	5.145533172943634	0.0	0.0	0.0	0.0	12.251235871262232	7.875408930608722	24.695431246437682	0.0	0.0	0.0	29.062259446624253	27.906279087208866	22.294198121922367	22.12262359567429	40.6918040738464	27.665304343246554	35.40651087835126	33.358818615401184	30.314742817300623	0.0	50.545184457820255	46.39059281249927	66.12041850618346	57.47916219077017	48.400016456005595
3L_37652	2.410907718006732	6.296113975493186	3.6877434573323242	3.0849701979538997	4.444426666737777	1.4708544311058647	2.7153269548945502	1.9116244544940664	0.0	0.0	0.0	0.0	2.577497288795039	3.633233110597977	4.545680021514703	0.0	6.833171700351071	5.372167298153741	0.0	0.0	8.860988589483469	6.930908116171376	9.90958952960698	7.384390981752096	0.0	0.0	0.0	0.0	7.265221110465799	12.557838837034527	12.887486443975197	0.0	0.0	14.722163333568888	24.72773934720746	18.962357066493023	25.332936951058127	32.98528134898805	18.875828781604184	28.546550416800965	31.554269977488143	28.037787572497557	24.427885827551336	0.0	49.903121110508415	54.21865703496742	69.27222599371008	57.772734077805794	66.39482859501764
3L_37653	3.3742693260793617	3.776547510478301	2.211989558524488	4.441038989953777	2.8435890928453165	1.764501615342412	4.071781932298319	5.733171764908769	0.0	0.0	0.0	0.0	1.5460395105857325	5.085017127790549	6.1348472136750924	0.0	4.098686534913022	3.2223439910212606	0.0	0.0	6.64376957918895	3.1179832385535713	6.340255518637657	6.442647232206535	0.0	0.0	0.0	0.0	20.91762847084466	14.380165560900412	15.460395105857325	0.0	0.0	17.661354131343955	24.72040236113462	22.74807687758077	23.074271916675087	23.082845983007726	31.135876398496194	22.043206889824745	24.9757618036621	29.619199506493935	30.00249788238184	23.99278297088236	43.830447579426114	53.95046480090161	52.526740030581536	56.45513524171886	61.26934941754015
3L_37654	0.0	0.0	0.0	0.0	0.0	0.0	0.0	0.0	0.0	0.0	0.0	0.0	0.0	0.0	0.0	0.0	0.0	0.0	0.0	0.0	373.19002836244215	0.0	0.0	0.0	0.0	0.0	0.0	0.0	0.0	0.0	0.0	0.0	0.0	0.0	0.0	511.11679018655764	0.0	0.0	0.0	0.0	0.0	0.0	0.0	0.0	0.0	0.0	0.0	0.0	0.0
3L_37655	0.0	0.0	0.0	0.0	0.0	0.0	0.0	22.54283137962128	0.0	0.0	0.0	0.0	0.0	0.0	0.0	0.0	0.0	0.0	0.0	0.0	0.0	20.433183489987737	0.0	15.832805573147562	0.0	0.0	0.0	0.0	34.27004797806717	26.925148088314486	0.0	0.0	0.0	0.0	0.0	53.66726296958855	22.128789555211334	0.0	0.0	30.95496053242532	46.033450974374716	29.609159099881563	41.15226337448559	0.0	0.0	79.30214115781126	61.652281134401974	54.14185165132647	32.8515111695138
3L_37656	3.2249944069382717	4.1251155805821735	1.5855997102792212	2.1222855260693065	0.33972387922544317	3.935030178308585	1.5566598500531832	5.4795409284446475	0.0	0.0	0.0	0.0	4.43293195597212	8.331531639616266	5.863446583415281	0.0	7.834727980203209	6.159580249244335	0.0	0.0	6.349854639127601	7.946789884292753	7.574709740910083	8.466740948207251	0.0	0.0	0.0	0.0	16.660208059342327	15.707427178404172	25.8587697431707	0.0	63.966430417316985	50.64009074704262	24.57186362842503	31.3080775709802	19.364035585503352	15.758342663585385	16.90821060001423	20.315603655213508	23.124890296639382	35.985852090279	24.674019524484965	0.0	27.587035564593208	33.7332880471973	29.971940269519678	42.990613043509924	40.991190407592974
3L_37657	0.0	0.0	0.0	0.0	7.355915995439332	0.0	0.0	0.0	0.0	0.0	0.0	0.0	0.0	15.033298756746193	0.0	0.0	0.0	16.671390227231047	0.0	0.0	0.0	0.0	16.401239933738992	16.666111129629012	0.0	0.0	0.0	0.0	36.07373471375492	14.171130572797097	0.0	0.0	0.0	0.0	0.0	18.83061858582054	11.646731344848067	51.181438198413375	0.0	40.73021122687542	32.30417612236822	0.0	28.87878131542849	0.0	0.0	31.303476772820233	16.22428450905315	66.48999325601496	69.16107614634484
3L_37658	1.8527617637402665	1.0368234053344978	3.1882488798087563	2.8449275510749845	1.3662014067775885	6.782033579204658	1.5650289890319637	2.2036003303637615	0.0	0.0	0.0	0.0	2.971176615651564	4.188162410237209	2.619986884345657	0.0	3.938425086822581	4.644522204067301	0.0	0.0	7.660792371076525	13.981650481907545	4.569260392097372	1.547683829242186	0.0	0.0	0.0	0.0	10.049867442248438	14.475886068986284	0.0	0.0	0.0	33.941566199630714	32.30519209047278	27.9790227277099	14.060325719342488	23.76459740395538	16.31915035975567	24.963677848730097	24.749167190524037	28.94345953067602	14.749915187987671	0.0	26.708117665283186	19.379799891938237	25.613117773334153	35.2830574462864	38.535496973036715
3L_37659	4.384060025380785	1.63557493239351	0.0	6.7317522392051865	5.387910713698817	5.3492832317088395	0.0	3.4761497886848542	0.0	0.0	0.0	0.0	0.0	4.404513128422169	0.0	0.0	12.425624869142636	2.4422237032952188	0.0	0.0	0.0	0.0	4.805297744657531	14.648702149404066	0.0	0.0	0.0	0.0	10.569020193698432	8.303823620143248	11.717477555171742	0.0	0.0	53.54236271738199	5.995412310500004	33.10239813081792	30.71073338425628	9.99688846846419	25.743239503515884	17.899938627077095	20.112276190294782	22.828958442468437	21.152538357484246	72.73679463493403	25.927197078782704	19.871392348719088	35.6508950276033	37.56951926460588	35.46038214134103
3L_37660	4.355182179012622	1.949761661134543	2.9977744522466523	1.3374820242415943	1.9268713774818105	6.376856940741145	0.0	6.215854240704398	0.0	0.0	0.0	0.0	0.0	1.3126501671791253	6.158654831538619	0.0	3.7031331468929234	7.278410255454732	0.0	0.0	7.203116356260373	7.512199812495493	4.296280681172438	4.365663301419365	0.0	0.0	0.0	0.0	7.874551465548522	14.848427254585195	6.984176649383158	0.0	0.0	95.74142156862744	17.86776141249657	21.37482900136799	18.30506488942114	29.79311659834112	23.016301679269368	23.472281653723243	14.808555000947747	23.58572722417036	25.2158476559348	0.0	30.907697252923867	41.910598497924155	29.749492275331836	31.516396488210876	28.18144340522017
3L_37661	3.954190440138302	0.0	0.0	0.0	0.9719221412611078	3.2165138393724453	0.0	0.0	0.0	0.0	0.0	0.0	12.682254566668497	3.972638058110955	1.8638710588912426	0.0	16.810885384504175	0.0	0.0	0.0	7.2665652254161195	17.051335318487684	8.668249200028951	4.404118379178738	0.0	0.0	0.0	0.0	4.76634881475204	20.59642760580385	0.0	0.0	0.0	96.58476278782258	5.407545039442633	22.39246020984223	20.005164410135418	18.03333010236169	21.284121348902477	13.992158794211726	24.542637283509933	26.081317705041712	34.34124899122581	0.0	26.308081667300986	24.816386315031338	36.44258620600951	31.37566739182109	36.55244636385402
3L_37662	0.0	0.0	0.0	0.0	0.0	0.0	0.0	0.0	0.0	0.0	0.0	0.0	0.0	0.0	0.0	0.0	0.0	0.0	0.0	0.0	0.0	0.0	0.0	0.0	0.0	0.0	0.0	0.0	0.0	0.0	0.0	0.0	0.0	0.0	0.0	0.0	0.0	0.0	0.0	0.0	52.912012614223805	0.0	0.0	0.0	0.0	0.0	0.0	31.11600669616464	0.0
3L_37663	5.462176611833696	2.037791246219388	0.0	5.591471440441323	1.3425783276978607	2.2215883290190086	6.151871876194809	4.330995461982955	0.0	0.0	0.0	0.0	0.0	2.743829744266836	2.574684517469363	0.0	0.0	0.0	0.0	0.0	5.018886068274918	7.851367335249852	8.980506015591953	0.0	0.0	0.0	0.0	0.0	26.3362520484666	10.345878227978668	0.0	0.0	0.0	0.0	7.469788440651784	24.058331142306745	10.628621304136086	15.569121450045698	24.05546227381852	8.920737905598074	29.48027600023997	15.169598001860551	7.906294596442957	0.0	12.113679614978805	30.47152397994669	35.53445598524609	32.93932697326939	42.076863489611014
3L_37664	2.862384018584887	0.5339392618460566	0.0	2.930139325194774	3.1660247551475607	1.746292562679679	0.8059525073142205	1.1348014789640717	0.0	0.0	0.0	0.0	1.530084912062195	4.313606992874568	1.3492305978784835	122.77998440694199	8.112778985793105	3.189090504076415	0.0	0.0	5.260166521091558	6.1716134377008025	4.706119689016474	3.9851008238478633	0.0	0.0	0.0	0.0	9.488309281619403	8.132438385597126	15.30084912062195	0.0	0.0	17.479095002377157	18.59362516582578	14.408527687111619	20.0512565816161	17.949359146687467	18.20860647993881	17.53049614849156	16.99363908777991	17.886227495523723	17.263303706051513	23.745185663606705	29.62409039494943	25.94834722002382	40.34632040006169	33.16012392437983	38.58722681208098
3L_37665	5.177049334979251	1.9314179247171923	0.6599046239846954	0.0	1.2724953315327525	3.5093679066901187	1.943580765741668	0.0	0.0	0.0	0.0	0.0	9.224624211871168	0.8668669996302812	6.507427211376283	0.0	2.4455289006491654	7.690595795262881	0.0	0.0	0.0	4.961015718358177	6.6202273480646	5.76612039082764	0.0	0.0	84.30281571404485	0.0	6.240372924685979	10.6229719316567	4.612312105935584	0.0	79.86582541330564	0.0	23.599544056808824	15.201652636808088	18.804434219906444	16.723929729982316	20.2664531933597	17.84959787909199	18.161907819935394	15.575885414201732	19.98288965073656	28.631144959486928	25.514093028210294	26.47415941535429	39.29280436486924	30.12444957838094	31.239676782339878
3L_37666	2.787316594568077	2.673958849555945	2.284018630283163	0.6114203539390145	1.1744739824651036	3.8868461353088875	2.0180983056046626	1.8943555781194352	0.0	0.0	0.0	0.0	1.2771065873157774	3.600411887119887	5.067693118523207	0.0	1.6928608671510508	3.3272732596364483	0.0	0.0	1.0976177304777712	6.868296971424451	9.820070128394145	6.652439316448555	0.0	0.0	0.0	0.0	7.919548902494514	13.010050546874647	6.385532936578887	0.0	0.0	14.589169000933708	11.435367303997804	20.294343139760375	19.990293085590068	12.257739400460347	14.613524875726586	18.208800313191364	16.440518205133827	16.58776420161432	17.867229196205233	39.63849690819724	23.84308073796984	33.320227377231625	26.55192779947984	28.05670183612156	29.446732700964752
3L_37667	0.4684565705156432	2.0972226271027012	3.761913038113446	0.719318063457664	1.727167621272211	4.0011651392885605	4.748466601422736	0.0	0.0	0.0	0.0	0.0	4.507435014055685	4.941741805850825	7.286878993954937	0.0	7.966404080710825	5.48021478057768	0.0	0.0	6.45657488516336	1.0100436722683015	6.931814208278219	3.1305596783287317	0.0	0.0	0.0	0.0	10.164126933682798	15.305941819852526	0.0	0.0	0.0	0.0	13.453373298820946	18.56998718670884	15.31404121467912	20.028985948464616	15.129296341928699	11.093596829465328	16.307780457226173	15.124137948530704	10.849171428435811	0.0	21.817198060887435	22.540153814009628	15.237835179041516	18.288152230222323	25.44111097325998
3L_37668	0.9952088654798071	0.0	3.995983237649515	0.7640747925307716	0.7338535254048166	1.821480795885105	2.5219606024358607	2.3673228017454746	0.0	0.0	0.0	0.0	3.1919282518367558	1.4997777704288668	4.925630369860659	0.0	6.346561612737465	0.8315999325738775	0.0	0.0	4.114985873253497	4.29155862220798	3.272497335164514	0.8313366013729357	0.0	0.0	0.0	0.0	8.097412228999858	12.723882005504354	7.979820629591889	0.0	0.0	0.0	14.29045638409807	15.968206361827345	13.36209398188135	17.02016847413764	12.418235053229669	13.409211047125696	8.459809840394408	9.846399280611704	13.685009260789819	0.0	20.967574088095375	15.614756069403633	15.3766518975274	13.266577809023726	21.27427869558083
3L_37669	1.6739900943310158	0.9367810498186719	1.9204113367450402	2.570422508058917	1.8515664020315385	1.0212733276700323	1.4140204511191867	1.9909764963233632	0.0	0.0	0.0	0.0	6.711224724688784	1.2613498625664723	1.7753896551240498	0.0	1.7792046208079049	7.693355172204216	14.337616457289673	0.0	3.4608039724492317	3.6093059818922923	4.81643831129893	3.495872283759674	0.0	0.0	183.99941120188413	0.0	9.836843093726502	7.728569775846508	10.066837087033175	0.0	0.0	15.333284266823679	6.867785177053218	11.05971416168749	15.146665405421755	12.167222004922001	6.75790825783214	9.568766779729621	10.502958564845928	14.818744526326242	9.086390676636254	0.0	12.993653250070002	17.50985673610317	22.461087187406324	16.736275626376035	14.990753606460995
3L_37670	1.2072454040167468	1.3511724123021547	2.7699181350695175	0.6179110158704265	2.6706191830575916	0.9820269428912052	3.3992030908273865	6.70062928481312	0.0	0.0	0.0	0.0	1.290663982085584	4.24507162345487	1.1381089523081134	0.0	5.132495367922931	0.6725189263638852	0.0	0.0	5.546348616851581	1.7353022072176427	4.631348006767062	5.3784477530862205	0.0	0.0	0.0	0.0	8.731222414794182	9.71820631637678	3.22665995521396	0.0	0.0	0.0	8.254829900975059	7.5962155654053145	10.80599065328791	4.129288007515304	10.042687328609725	8.215223071238142	11.402482548500458	7.124638424599952	8.154730180365156	0.0	8.924515554984387	12.206805167603644	17.67103599393687	13.794102331548146	20.924529407333626
3L_37671	0.7076256428248247	0.7919883096189594	2.841273129028748	2.7164092633467507	1.0435871115426343	1.7268422255059086	0.5977318110060479	0.0	0.0	0.0	0.0	0.0	2.2695640678077655	0.5331952144449835	3.5022822622361867	0.0	1.5042034212505135	4.1390608553700385	0.0	0.0	1.950591897358294	3.8142959660234723	4.6537025759349016	4.728857367376536	0.0	0.0	0.0	0.0	4.478072351063473	5.026161674130015	5.673910169519415	0.0	0.0	0.0	4.354703994802225	13.357541651319409	6.196226308160724	4.235661303210117	5.713378103364151	8.378699416094216	11.45751999859989	9.21198403953754	5.121307121459225	0.0	18.83194396743392	14.433374580710469	10.933296075729302	12.128098185848753	15.126699188252262
3L_37672	4.617235771757107	2.5838498018445586	1.3242300463030277	0.0	0.8511717656111286	1.4084491172404312	1.9500909327401936	0.0	0.0	0.0	0.0	0.0	3.702209108174848	3.4790825381020416	1.6323060795892856	0.0	14.722322279486601	5.787267009452922	0.0	0.0	6.36377636671643	2.4888165030435734	5.693487674927663	5.785434435985711	0.0	0.0	0.0	0.0	4.174183675769448	4.91933278105624	0.0	0.0	0.0	0.0	11.839296234346081	10.89469406609593	9.43371052901823	7.896446007063371	11.861696683537389	8.483393568569667	8.410496523941788	12.02158306937944	3.3416373020288748	0.0	5.11991087259153	12.074016619642395	7.509413049257243	5.495518844024206	12.004206273878367
3L_37673	2.411418936776454	0.44981778781051374	0.46106567769923057	1.2342497390796052	3.55629526497067	1.9615550894900662	0.6789756809922387	1.9120298031909484	0.0	0.0	0.0	0.0	3.867065747851845	2.4226690108412017	1.7049914648127273	0.0	0.0	4.701643130241156	0.0	0.0	2.2157168774699705	0.8665472217976141	3.9646763198605703	1.3429012360600137	0.0	0.0	0.0	0.0	0.7266761657775057	3.996523253142523	3.222554789876537	0.0	0.0	0.0	10.717625844713803	6.0692409352093355	5.630735255778965	11.684764304557195	8.259926189299573	9.189343669507092	7.808897535941428	8.371263528380425	5.817396575414984	0.0	14.261057935191335	7.146609413076715	5.229201114029006	14.924598631620952	13.931938579098302
3L_37674	1.9479704874679267	3.2703093843489968	1.117361632080972	0.7477802889901616	0.7182035144570776	3.5652725341862097	1.6454518558886937	2.316837757412259	0.0	0.0	0.0	0.0	6.247715678954882	0.0	0.6886553398472783	0.0	2.070405377091213	4.069327008188463	0.0	0.0	1.3424101739656193	4.200037716338693	1.6013543614647525	4.068038430921778	0.0	0.0	0.0	0.0	8.805253848424247	5.534460038708014	0.0	0.0	0.0	17.842868562293024	7.99182915387308	3.6770992099752347	11.371423204116818	2.4985799737149383	10.008687540785402	7.555809996352532	7.096626563367119	10.650776654633658	7.753937943119931	0.0	5.4001115447040675	9.169055375389277	9.504462662035246	12.056253365317644	11.254371760710447
3L_37675	1.455368787540025	1.085917935661317	0.0	0.7449093638980571	0.7154461423770018	1.7757922578772367	3.278269067375887	1.153971404127017	0.0	0.0	0.0	0.0	1.555932264044817	2.1932378529166443	2.0580342329298236	0.0	8.249826186474534	2.4322222752807003	0.0	0.0	6.686281542198862	1.0459781668793313	3.1904126822732612	3.2419361296437286	0.0	0.0	71.09746039871455	0.0	5.262868898602585	8.958969161712012	0.0	0.0	0.0	0.0	3.980573210503459	8.241709183965481	7.363047458862229	11.615273919271358	9.258100018530444	7.130653821137137	9.033097623160296	6.0627917276440355	8.426365676884688	0.0	8.60700655520378	6.089235307740818	7.10097939863857	8.314592011977448	12.332279596097663
3L_37676	0.0	1.9402506286412038	3.3146124024841033	3.5492205911581816	2.130524449898587	4.935583583402901	0.9762345462071336	1.3745628890012975	0.0	0.0	0.0	0.0	3.7067239973311583	5.22498798252764	0.8171483483797582	0.0	12.283563609205794	2.8971623260736887	0.0	0.0	1.5928842674006676	3.7377774676806843	3.80028730172001	0.0	0.0	0.0	0.0	0.0	2.089637071833364	9.029775273520102	9.266809993327897	0.0	0.0	0.0	10.668360960436976	11.998778306208822	2.0239746544400607	5.929556864450331	5.089783785984772	4.7187439836014216	7.0172943558498035	9.628994829229777	5.018568704205561	28.762080073630926	5.126154666338593	8.46211872110791	13.157499022585787	8.253331044409522	9.347990983194983
3L_37677	1.4144591673927558	1.0553933767733248	1.0817839482734186	0.7239703693407236	1.3906706857049482	1.7258757093349164	2.3895890384771623	1.1215338994836457	0.0	0.0	0.0	0.0	1.5121958596077363	2.1315871371505795	1.3334560112863716	0.0	2.0044820218007464	2.363853838189477	16.153001227628092	0.0	0.0	3.049728879102648	4.651097891657326	4.726210618850018	0.0	0.0	0.0	0.0	10.229865068079752	5.3582384255352205	11.341468947058022	0.0	0.0	0.0	9.671703689948393	8.010039249192321	5.504674018709285	8.063410661441576	10.382146031113216	7.315226991493545	6.107257177363145	7.3654624626571055	7.507046386722083	0.0	7.31943477233421	11.342967951676984	12.26911067351283	13.468122301324993	13.620029506431923
3L_37678	1.0648175754529734	1.787646646613244	1.2215650202413326	4.087585512288917	0.0	2.598509494953695	0.8994520538088198	2.5329024022046385	0.0	0.0	0.0	0.0	1.7075919538267137	1.6046779571807734	0.7528782535633728	0.0	2.2634881257412927	1.7795304175134268	0.0	0.0	2.935202470266399	3.443794970222653	3.501388300461133	6.226384214159154	0.0	0.0	0.0	0.0	8.663776174230463	4.537946307019295	8.537959769133568	0.0	0.0	19.50686641697878	7.644992748178308	10.050049245241302	6.837547334475411	4.552656019521789	12.505236567812773	7.825692269433366	10.344595724578587	6.653743617950914	10.018341270942187	26.499894000424	9.445947924489094	6.682764704309938	9.524931074135136	9.125031177189856	15.379920959510203
3L_37679	3.366563560046701	0.0	0.0	5.169379901864493	1.2412291644169386	0.0	2.843738287352929	0.0	0.0	0.0	0.0	0.0	0.0	0.0	4.760651123775501	0.0	0.0	0.0	0.0	0.0	9.28003622926144	0.0	5.53505432932577	2.8122212385697267	0.0	0.0	0.0	0.0	3.043521134819464	0.0	0.0	0.0	0.0	0.0	6.905905654279314	15.887289215390334	5.895769863733038	5.7575330122549095	9.884245599780964	4.123662593129484	9.539199432226848	8.765292806359254	0.0	0.0	11.199236660029253	8.803523663167324	8.213003703517138	17.630561520562203	15.560218434346382
3L_37680	1.8509524260803638	2.071621764955452	0.0	0.0	2.2747787095271375	0.0	4.169335041092966	0.0	0.0	0.0	0.0	0.0	3.9577001013171222	1.859587736837094	2.617428303403913	0.0	0.0	1.0311081195227536	0.0	0.0	3.4014716126785087	3.9908561503882307	4.0575984211073015	4.123126451340511	0.0	0.0	0.0	0.0	2.231122915238748	4.38234832166577	4.9471251266464025	0.0	171.3267543859649	0.0	3.796899300155521	13.975849731663684	3.601691008335177	6.331037277147487	8.151606844741236	6.045890728989321	4.994949107462534	6.425598762995131	5.358367626886146	0.0	10.946476110410536	10.32579962992334	5.0172754829428685	9.98710371172472	12.119698131114031
3L_37681	0.0	1.6568659364600749	1.1321977276904827	3.030836641238958	1.0916095072638425	0.0	1.6672998237747454	1.1738001239063414	0.0	0.0	0.0	0.0	0.0	7.4364143811032966	0.6977991623758416	0.0	6.293687368632387	4.123358686766336	0.0	0.0	0.0	4.255804944543138	2.433925217972201	0.8244106000076836	0.0	0.0	0.0	0.0	1.7844336359316415	4.906952268112508	7.91333943715582	0.0	0.0	0.0	8.0979430010086	10.24628816567689	5.761205299456217	5.907429732178233	5.795189036893188	2.8206811211530494	5.592886519493587	9.764367315764119	9.999682152960139	0.0	10.943626207752267	8.774644621731264	11.235771099734803	11.74647480068699	11.97399521929688
3L_37682	2.7996680713534605	1.044480889864295	3.2117957696153203	2.865938832840679	6.193311842541241	2.27737415116572	6.306350195094826	4.439750148620637	0.0	0.0	0.0	0.0	0.0	1.406364728597625	0.0	0.0	3.9675124212895128	1.5596081453342685	0.0	0.0	5.144914226562473	2.0121303289008114	4.603006776086276	7.795571429417805	0.0	0.0	0.0	0.0	8.436742485984041	11.931380245929612	0.0	0.0	0.0	0.0	3.8286803381184185	7.046415620494148	7.626860014105332	9.576044566911413	10.95978389498116	4.572372309073164	6.79962348218238	5.831444431291298	5.403218562217049	0.0	6.208931796746892	5.856878962910729	6.071125665623041	7.108728265396551	3.235008485427257
3L_37683	2.924961858497365	1.3094695600706068	0.6711067086511023	0.0	0.43136544417699785	0.7137881020088852	0.9882868245553696	0.0	0.0	0.0	0.0	0.0	1.876243010994784	0.8815823345005483	0.0	0.0	0.0	2.932929762198055	0.0	0.0	1.6125495052698118	1.2613076228387492	2.885403321676304	2.9320010320643632	0.0	0.0	0.0	0.0	6.34630518112355	4.986138534873053	0.0	0.0	0.0	0.0	3.600023040147457	2.208529340312286	5.463898655607736	4.001840846789523	6.01139072665691	2.8662000492986413	5.683142095601816	3.0462097839384326	6.774035123372115	0.0	5.189440526416846	6.118992373287906	7.611392732642218	2.7850746734221437	8.111484239386122
3L_37684	0.6204174416714543	2.0831496111106866	0.7117465584384851	0.9526549540915578	0.9149748210366437	0.0	6.2888038852230395	1.4757991083221789	0.0	0.0	0.0	0.0	1.9898616548684454	1.8699356882368425	1.7546622472573534	0.0	2.6376490106837975	3.110537620138035	0.0	0.0	1.710199802642943	2.675375907036038	1.0200443821310667	4.146070199187578	0.0	0.0	0.0	0.0	2.2435383291697004	5.288081457606772	4.974654137171114	0.0	0.0	0.0	5.090703611599678	5.855675173986748	5.070426411996048	1.0610445453026232	8.196967668427193	1.0132556639091759	6.027293089934496	2.58454198362305	3.592123371477194	0.0	4.127771024285741	5.84058322766204	3.027116913309426	5.9074578997628455	7.1689058744165415
3L_37685	0.7337883408077014	1.231905161042034	0.4209031622202036	0.563368347802886	0.5410855745774189	0.8953439607080094	2.4793258316371647	0.0	0.0	0.0	0.0	0.0	0.0	0.5529087812198561	1.5564730445328727	0.0	1.5598176011689897	2.4526241913851328	12.569698980848806	0.0	4.045420361652489	0.7910640143239543	1.2064404132444477	1.2259237764729047	0.0	0.0	0.0	0.0	1.9901305446032036	1.5635974499601908	5.883688884652633	0.0	0.0	0.0	2.257854171521053	3.4628508820227486	5.568607514861543	3.1373316743123443	5.386014588343674	3.8948363039249823	2.376226660181944	2.67472078589716	2.124261885378015	0.0	6.509402750906149	5.756543347692455	4.176983816693901	6.637599570107129	5.087342031670739
3L_37686	0.0	1.4314039725468168	0.4890656176404795	0.0	1.257421537681937	0.0	0.7202090219431845	2.0281449734252166	0.0	0.0	0.0	0.0	2.7346051982110215	0.6424486648182135	3.617066913205947	0.0	1.8124196418441296	1.4249051476265855	0.0	0.0	2.350274582579483	0.0	0.0	2.848907885406669	0.0	0.0	0.0	0.0	1.5416125946049108	3.028019353161773	0.0	0.0	0.0	0.0	4.372497619612296	4.023636449961654	2.9863413704738635	0.0	2.503297468590501	5.5699434156410845	3.106170780996944	3.9958379352066884	3.70240786095237	0.0	2.8363338909565763	5.351021670567561	3.466727459199391	4.0592181474978615	2.4630012872629927
3L_37687	0.8510890365093365	2.381388288408602	1.952748752608506	0.6534263324539086	0.6275815173477652	2.076940682989482	0.0	0.0	0.0	0.0	0.0	0.0	5.459386938143782	0.0	1.8052850803899465	0.0	1.8091642855049397	0.7111729104566455	0.0	0.0	1.1730265821899843	1.835041175571418	2.7985950493133434	3.5547385660412134	0.0	0.0	0.0	0.0	1.5388436451758944	4.231612856268554	0.0	0.0	0.0	0.0	3.4917152073275735	4.819691330901532	3.974636651138092	3.638853935675251	3.123501500155301	3.1274657026473722	1.7225509270459032	3.10229177816451	1.847878912190642	0.0	8.49371832904778	4.451175412988957	6.921001474450154	4.051927230304332	5.408870271885224
3L_37688	1.6953267301487414	1.8974424752364782	0.0	0.0	0.0	2.0685809038540146	2.8640870407508032	1.0081767164410231	0.0	0.0	0.0	0.0	0.0	0.6387134981622935	2.9966978786735323	0.0	5.405646955035108	0.0	0.0	0.0	0.0	0.0	0.6968326447697692	0.7080861168670645	0.0	0.0	0.0	0.0	2.298974596024184	3.6124975073767196	3.3983829134744523	0.0	0.0	0.0	1.738830448729541	2.400145928872475	3.4638087407531155	4.349048863013659	1.866557560155417	2.7687800118448407	1.7156175825273818	1.7656028085796998	4.294362606162779	0.0	5.639687155274122	4.4332592328830085	5.51451530719159	2.824932629392407	1.958945209869636
3L_37689	0.0	0.7807658032073546	2.4008675775078085	1.0711670536436175	1.028799439921585	0.8511864006289246	1.1785238540888472	1.659391341893359	0.0	0.0	0.0	0.0	0.0	1.0512796333388945	0.9864727945107129	0.0	0.0	2.3316629688435033	0.0	0.0	3.84590386240279	0.0	2.2938797110124463	1.1654623167572735	0.0	0.0	0.0	41.82420450363034	3.7839581867575087	5.945928911663119	5.593510632704362	0.0	0.0	0.0	5.723996883856096	1.3168264745329052	2.4433702122058882	2.3860810348910664	2.0481524743013186	1.7089599116171508	5.0828249143586355	4.359095929316388	0.0	34.72198109735349	9.28254727949425	1.4593695465184258	3.4036960508503116	5.313885574906291	4.030365742793989
3L_37690	0.0	0.8807725502654693	1.805593303740562	0.6041853611687169	1.45072040599281	1.9204263653799363	0.6647393214779734	3.7438789918407775	0.0	0.0	0.0	0.0	1.2619944686782438	0.0	0.0	0.0	3.3456581804604535	1.3151605327689015	0.0	0.0	4.338518079364078	1.6967559468538709	0.6469245562404834	3.944232237445936	0.0	0.0	0.0	0.0	1.4228793015597745	3.912726523109849	0.0	0.0	0.0	0.0	5.650025780260489	4.456488517300274	3.675115558266362	0.6729273585010409	4.620992545299302	4.498333479904033	1.9112913005760728	4.507656910922389	3.9867945972098706	0.0	5.235765197921087	4.527317587377641	3.199723953415091	4.121239832292514	4.546607317073392
3L_37691	0.0	0.0	2.0847418370369812	1.3951873848272813	2.010005808916788	2.217328332223191	0.0	0.0	0.0	0.0	0.0	0.0	0.0	1.3692841628867576	3.854621163977383	0.0	0.0	4.555461375609635	0.0	0.0	1.252315531417591	2.9386169928074413	0.0	0.0	49.936081815276445	0.0	0.0	0.0	1.6428594428603627	5.808397238610507	0.0	0.0	0.0	0.0	2.79579929292372	1.715157014048851	4.24329617549594	6.2157067802483486	4.668481772379768	2.9678773281328206	2.5745777949874	4.258268326924482	3.287972465203388	0.0	5.037687951099768	2.8512275104678064	4.433289630949327	5.190973312687102	4.72457015860697
3L_37692	0.972486036073008	1.0884251858975795	0.0	1.4932585350178085	1.4341960381051544	0.0	0.0	4.626543125627764	0.0	0.0	0.0	0.0	3.119049438493125	4.396603535836496	1.3751906529941544	0.0	4.134437007511031	1.6252253171749098	0.0	0.0	5.36137547159999	0.0	1.5988894753260174	1.624710679645722	0.0	0.0	0.0	0.0	0.0	1.381485279031015	0.0	0.0	0.0	0.0	5.98464579275411	9.178598079286566	5.676959865369762	1.6631560214979546	1.427611665643069	3.9706208994901644	3.936501708087456	7.089588291403145	2.8152737044286367	0.0	2.156719767264056	1.017215766518872	3.1632776364495627	2.777929792269188	4.494819383549006
3L_37693	0.0	0.0	0.0	0.0	0.0	0.0	0.0	0.0	0.0	0.0	0.0	0.0	0.0	0.0	0.0	0.0	0.0	0.0	0.0	0.0	0.0	0.0	0.0	0.0	0.0	0.0	0.0	0.0	0.0	0.0	0.0	0.0	0.0	0.0	0.0	0.0	0.0	0.0	0.0	0.0	0.0	0.0	0.0	0.0	0.0	0.0	0.0	0.0	0.0
3L_37694	1.4071086000789106	0.0	3.2284866162280204	0.0	2.0751656111855574	3.4338135865015413	0.0	0.0	0.0	0.0	0.0	0.0	0.0	0.0	5.969368781036986	0.0	5.9821957888930966	4.703139039604898	0.0	0.0	7.757476461877045	0.0	2.3134636877582837	0.0	0.0	0.0	0.0	0.0	0.0	1.9988974081896425	0.0	0.0	0.0	0.0	2.886432727067003	2.656137736678473	3.285640616957881	0.0	4.1312771140881095	4.596133709343032	2.278319771065316	1.465437223453678	0.0	0.0	0.0	4.415486701437152	6.865510148597101	0.0	1.6259099811687105
3L_37695	0.5698662911323791	1.9134161340779159	0.6537539795639121	0.0	1.2606350322911666	1.3906635300714303	1.9254656112804558	0.0	0.0	0.0	0.0	0.0	0.0	0.8587873613294579	0.0	0.0	0.0	1.9047288894611543	0.0	0.0	1.5708539979176759	2.457388272999127	3.74772770584535	0.9520628727088132	0.0	0.0	0.0	0.0	1.030368249490895	5.666747944022893	0.0	0.0	0.0	0.0	0.0	3.227135476223004	1.9959822208549005	0.9745914269090541	1.6731299677320155	2.3267408698455596	1.3840484357899794	4.154422002388674	0.8248599594003928	0.0	3.7914433190598134	2.9803871451372244	0.926823228117889	2.713061317464746	3.9508732615169935
3L_37696	0.0	2.2166569355427197	0.0	6.082258902298244	0.0	0.0	0.0	0.0	0.0	0.0	0.0	0.0	0.0	0.0	2.8006756349901853	0.0	0.0	3.3098893868065824	0.0	0.0	5.4594152529510875	8.540515565303131	3.2562545322992773	3.308841290103984	0.0	0.0	0.0	0.0	7.161974499073599	0.0	0.0	0.0	0.0	0.0	0.0	7.477152625508681	2.3123082084860327	0.0	0.0	3.234583127735144	1.6033943216431459	2.062637345864268	8.600264028105663	0.0	0.0	2.0716337815520185	6.442244632643885	1.8858185876463422	6.8655195756559655
3L_37697	0.0	0.0	0.0	0.0	0.0	0.0	0.0	0.0	0.0	0.0	0.0	0.0	0.0	0.0	0.0	0.0	0.0	38.163423411733724	0.0	0.0	0.0	0.0	0.0	0.0	0.0	0.0	0.0	0.0	0.0	0.0	0.0	0.0	0.0	0.0	0.0	0.0	0.0	0.0	0.0	0.0	0.0	0.0	0.0	0.0	0.0	0.0	0.0	0.0	0.0
3L_37698	1.1518537127355164	1.9337654396667117	2.6428267833844683	0.8843393754936824	2.9727645925051083	0.7027266637826763	0.9729715319232446	0.0	0.0	0.0	0.0	0.0	0.0	2.6037618630645185	3.25766828646078	0.0	7.345503853818596	1.9249858056359155	0.0	0.0	1.5875601328089304	3.725284136734319	2.8406887761261697	1.9243762471160817	0.0	0.0	0.0	0.0	4.165305132551464	5.727014178614445	9.235836152572318	0.0	0.0	0.0	4.725645558625649	1.0871520909467953	2.6896128295607817	4.924781352019924	5.918233349853659	2.3514859110016197	4.196303643972171	4.198604551791167	3.3345295958258356	0.0	2.554510377634546	3.0120837571335177	1.873360107395988	2.7419149018194306	2.661927371175026
3L_37699	0.9846105373019702	2.2039903244824757	1.1295510317036737	0.0	1.4520769237750368	3.604166416377332	0.0	0.0	0.0	0.0	0.0	0.0	3.157936288635377	0.0	0.0	0.0	0.0	3.2909757331676874	0.0	0.0	0.0	0.0	1.6188236817716406	0.0	0.0	0.0	0.0	0.0	3.560524465253732	0.0	0.0	0.0	0.0	36.075036075036074	2.019753186160651	5.575819529307902	2.299095018723255	5.051674419583658	0.0	3.216099795576657	2.3913481025649204	5.127127116862608	4.275559831115387	0.0	6.550826222957371	1.029897937114432	3.2027159030858168	1.87504248143122	1.1377146725372744
3L_37700	0.5750531809181713	1.9308319362691593	1.9791132306094403	1.7659956824937553	1.2721092589200302	1.4033212685126142	3.88598217422257	2.7357805072355923	0.0	0.0	0.0	0.0	1.8443650957594357	1.7332079877316604	0.0	0.0	2.444786931929308	0.9610328104289743	0.0	0.0	1.5851518195006644	0.0	1.8909196525548593	0.0	0.0	0.0	0.0	0.0	4.158986405105239	2.4507112944461	0.0	0.0	0.0	0.0	5.898096000241586	1.0855028917797036	0.6713831782527709	3.933848405217856	0.8441793496172152	2.817502475645509	1.8621946187044787	2.395563033971	5.826574506905322	0.0	11.477858445867358	1.804508673190487	1.8705182383010306	3.2853065322406843	1.3289446265984546
3L_37701	1.3474231878954686	1.005374733324352	0.0	2.068976932286523	0.9935715918010473	1.6440806520204656	3.035117830861989	2.136761268210548	0.0	0.0	0.0	0.0	0.0	0.6768546833606105	1.270259043926828	0.0	5.728448621544313	0.0	0.0	0.0	3.71421355242241	1.9367946436007337	2.215333355978963	0.0	0.0	0.0	0.0	0.0	5.684605114845265	3.8282201073432915	3.601319523473401	0.0	0.0	0.0	2.7639987322459145	0.0	1.5731366982377724	3.8406292486961062	1.3186801594020578	1.467059740873238	1.818066784138022	5.613110729835367	5.200917962020297	0.0	3.984309788054641	6.577191802188138	2.9219090585024636	2.138303777698518	2.5949060955382146
3L_37702	0.0	0.0	0.0	3.0506927513099673	0.0	0.0	0.0	0.0	0.0	0.0	0.0	0.0	0.0	0.0	2.8094827910750597	0.0	0.0	3.320297843997798	0.0	0.0	0.0	0.0	0.0	0.0	0.0	0.0	0.0	0.0	10.776744647190935	0.0	0.0	0.0	0.0	0.0	4.075497781299008	0.0	6.958738853840041	0.0	2.9165777110464797	3.2447547727909143	3.216872884302915	2.069123626826105	5.751539255693305	0.0	0.0	2.078148353192119	0.0	5.675246504331916	4.591406173237428
3L_37703	1.7886523601506379	1.3345962172471737	0.6839841887478992	0.9154957171279361	3.077498670630485	2.909938283118953	4.029001964843533	0.0	0.0	0.0	0.0	0.0	0.0	1.7969970203093908	0.8431099662427199	0.0	2.5347649347716263	0.9964026873777599	0.0	125.82573136206354	6.573967155802692	2.5710202566829494	3.9210262188240432	4.980435851886619	0.0	0.0	0.0	0.0	0.0	3.387876450244037	9.561225787390844	0.0	0.0	0.0	3.669101808769349	0.0	3.4804639124270733	3.0589723994018687	1.750497097413238	1.9474652741381138	1.4480481589925989	4.967458798344395	1.7260045454329702	0.0	2.6445088558651437	1.8709218580798506	5.81808252290676	0.5677031734437085	1.3778551397510241
3L_37704	1.0529862690590515	0.589261302031773	0.6039960377859921	1.6168671581942828	0.0	0.0	1.7789162841996655	0.0	0.0	0.0	0.0	0.0	0.0	2.3802723031514805	0.7445129396348908	0.0	2.2383382576775004	0.8798789286594164	0.0	0.0	2.9025891094856613	1.1351768605548744	0.8656209965028911	1.7592006192386178	0.0	0.0	0.0	0.0	1.903891554337065	1.495841560461916	0.0	0.0	0.0	0.0	3.2400207361327116	3.975352812562115	2.4587543950234814	2.7012425715829287	0.7728930934273172	3.869370066553165	3.40988525736109	2.1932710444356713	3.8103947568968146	0.0	2.335248236887581	4.405674508767293	2.568845047266749	3.5091940885119013	3.0418065897697963
3L_37705	0.0	0.0	0.0	0.0	0.0	0.0	0.0	0.0	0.0	0.0	0.0	0.0	0.0	68.0077800900423	0.0	0.0	0.0	0.0	0.0	0.0	0.0	0.0	0.0	0.0	0.0	0.0	0.0	0.0	0.0	0.0	0.0	0.0	0.0	0.0	0.0	0.0	0.0	0.0	0.0	36.85114349098252	0.0	0.0	0.0	0.0	0.0	0.0	0.0	0.0	0.0
3L_37706	0.0	0.0	0.0	0.0	0.0	0.0	0.0	0.0	0.0	0.0	0.0	0.0	0.0	0.0	0.0	0.0	0.0	0.0	0.0	0.0	0.0	0.0	0.0	0.0	0.0	0.0	0.0	0.0	0.0	0.0	0.0	0.0	0.0	0.0	0.0	0.0	0.0	0.0	0.0	0.0	0.0	0.0	0.0	0.0	0.0	0.0	0.0	0.0	0.0
3L_37707	0.46443893268960856	1.0396180775860733	0.5328070904262611	1.4262979097033612	1.0274129177653564	0.5666928327637314	0.0	2.209539953895739	0.0	0.0	0.0	0.0	2.9791851779579024	0.0	2.6270488436026533	0.0	0.0	0.0	0.0	0.0	1.280240234519527	2.0027624101923784	3.0543843052295103	3.10371096753689	0.0	0.0	0.0	0.0	0.839746336144748	1.3195367845290118	0.0	0.0	0.0	0.0	3.8108550682276436	2.630103551560331	4.337915129666519	0.7942884307521474	0.0	0.7585141027303435	2.2559887760046418	4.353221136958818	1.344515670162071	0.0	2.0600082462130094	3.4006063961325586	1.510715048625385	3.095589002362863	4.829920779639372
3L_37708	2.741953395018145	0.0	1.5727925757899253	1.05257174855324	1.5164094457144375	0.0	0.0	0.0	0.0	0.0	0.0	0.0	0.0	1.0330295709879844	2.908043308519646	0.0	2.914292125728391	1.1455928185077393	0.0	0.0	0.0	4.433963867628443	7.889204018760527	1.1452300595405107	0.0	0.0	0.0	0.0	6.197115366739091	3.895138963951463	0.0	0.0	0.0	0.0	2.8123145630085014	1.293966557434323	3.2012715450576965	1.1723295066544355	3.018895265466555	1.6792926147789504	4.99458780915458	3.5695188788283985	0.9922185262082122	0.0	7.60116966798851	2.868070204622469	2.2297389198698725	1.3054093225154062	6.336638682486085
3L_37709	0.0	0.0	0.0	3.1193578614680693	1.497989323830089	0.0	0.0	0.0	0.0	0.0	0.0	0.0	6.5155705848050385	3.0614434767221614	0.0	0.0	8.636674949237943	10.18509370795466	0.0	0.0	0.0	0.0	3.340016706763567	6.787912357190809	0.0	0.0	0.0	0.0	0.0	2.885867962305947	16.288926462012594	0.0	0.0	0.0	0.0	3.8347454783557375	2.3717888054888885	3.4742669730970137	0.0	1.6588939192082166	3.2892783833065176	4.231391082512549	2.9404975615923967	0.0	4.505302064734883	0.0	3.3039807681887443	5.802985171631991	4.694749720545023
3L_37710	2.016356685432226	0.5641863530091443	0.578294078731269	1.5480643003987815	1.8585426052306824	1.8452181785974373	4.258044297286434	2.3981735510235405	0.0	0.0	0.0	0.0	6.467050378322448	1.5193227466924344	1.4256630758965996	0.0	0.0	1.684874544241436	0.0	0.0	5.5581493585895645	2.1737429244667807	3.3151442419259665	0.0	0.0	0.0	0.0	0.0	0.9114374462251906	3.5804718202545858	0.0	120.88974854932302	0.0	0.0	2.068098342212369	1.9030944315456932	2.9426581855334213	2.5862960791751437	0.7400040256218995	1.6465404538524109	0.816195939261963	2.62492545211716	5.107550418819135	0.0	4.471751942976219	2.6363743735974485	4.919064984127817	1.9199238174229247	2.9123680114817194
3L_37711	1.0465904386009348	2.34272853375415	0.0	0.80352315978733	0.3858708004233775	3.1925365136786144	0.0	2.4895451551210694	0.0	0.0	0.0	0.0	5.035086158715985	0.0	1.4799815475900648	0.0	2.224742608403921	1.7490691016973494	0.0	0.0	2.884958805673214	3.3848454152381677	0.8603632212618466	0.874257624138463	0.0	0.0	0.0	0.0	0.0	2.9735116607746535	8.391810264526644	0.0	0.0	0.0	2.1468939168190246	0.9878016375775549	1.8328649548766975	7.159560653560495	3.072794187010869	1.7092744634138777	2.9655269355846032	1.0899745665334646	3.0298003588798528	0.0	1.160531978574723	0.547364309482408	4.255403170513665	2.989610803496768	3.6279968160699942
3L_37712	0.9887195014638981	1.1065939944258647	0.0	0.0	2.187205069066468	2.4128048518610203	1.670343928825977	0.0	0.0	0.0	0.0	0.0	0.0	0.0	1.398146365511532	0.0	0.0	0.0	0.0	0.0	0.0	12.790725189350697	0.0	0.0	0.0	0.0	0.0	0.0	1.7876916003164929	1.4045460661614233	0.0	0.0	0.0	0.0	2.0281819944492714	3.73272564559823	2.3086895727920007	1.690918667657545	4.354327286914463	1.6147605911541638	0.800442548676312	0.0	2.862268361988217	0.0	2.192721349190217	4.136783576307317	1.608040718163849	1.8828673848487731	5.712312844638116
3L_37713	0.0	1.3598337739194761	2.787674020550733	0.0	0.0	0.0	0.0	2.8901065871309335	0.0	0.0	0.0	0.0	3.8968124074507053	0.0	0.0	0.0	5.165395979255769	4.060979670735768	0.0	0.0	0.0	0.0	0.0	0.0	0.0	0.0	0.0	0.0	10.98398973655999	1.7259710313022107	0.0	0.0	0.0	44.515669515669515	2.4923236431790086	0.0	4.255536452925256	0.0	3.5671988927414633	0.992146170911068	3.9344829892627957	5.061394717928472	3.517287467904752	0.0	0.0	1.270867646759796	1.976034651743653	0.0	1.403910733739906
3L_37714	1.866445380902307	0.0	0.0	1.4329694164203395	0.34407288014118	0.56934353779143	0.7882937743868532	0.0	0.0	0.0	0.0	0.0	1.4965601564803301	0.7031823642988125	0.0	0.0	0.0	0.0	0.0	0.0	1.2862285566406182	1.0060651644504057	3.068671184057517	3.1182285717671223	0.0	0.0	0.0	0.0	0.843674248598404	1.9885633743216018	0.0	0.0	0.0	0.0	2.8715102535888137	4.404009762808843	1.6343271458797144	2.3940111417278533	2.0549594803089675	2.667217180292679	2.26654116072746	3.8876296208608654	3.377011601385656	0.0	1.0348219661244822	3.904585975273819	6.83001637382592	2.221477582936422	2.1566723236181717
3L_37715	0.48963453482466873	0.5480084441525143	0.0	0.0	2.166299208163482	1.7923069882527423	0.0	2.32940649750672	0.0	0.0	0.0	0.0	1.5704023135166885	0.0	0.0	0.0	0.0	1.6365611692967705	0.0	0.0	1.349692688471762	0.0	3.2200832729634805	0.0	0.0	0.0	0.0	0.0	5.31181317149065	3.4778026463852347	3.926005783791721	117.42326389704328	0.0	0.0	2.008796116434644	2.7727854802164065	4.001589431322121	1.6747564380777649	3.5939229350792323	0.7996631498947384	1.5855834314776442	1.0198625368081138	1.417455037440303	0.0	7.60116966798851	3.0729323620955027	1.592670657049909	2.7973056911044423	2.8288565546812885
3L_37716	1.5199481028919748	1.1341035484172053	0.871846726555562	1.1669450219525697	0.560394562603638	0.30909829597818606	0.0	3.6155302934436695	0.0	0.0	0.0	0.0	0.0	0.763519584010098	0.7164519066253963	0.0	0.0	2.5401476689445865	8.678837868894004	0.0	2.0948918993882075	2.184783051589173	1.665990690943816	2.9625672016047293	0.0	0.0	0.0	0.0	1.8321330113909204	2.5190595645308926	4.062434747141874	0.0	0.0	0.0	1.0393009578613348	0.9563799869836683	2.070322465737494	1.732954336220002	1.1156435991733529	2.896080242274489	2.050853202101698	1.8467799492040535	1.4667116947156946	0.0	1.123615831702124	1.8548348974361093	2.0600200860198465	3.1357216050398473	1.7562957054003634
3L_37717	0.823360245137399	0.46076035780069124	0.9445637428451656	1.2642749282144694	0.30356734125401236	1.5069548982463867	0.6954928999911811	0.9792715629722537	0.0	0.0	0.0	0.0	0.0	0.6204011215859636	2.3286243116295458	0.0	0.0	2.064007912580734	0.0	0.0	1.1348089481047328	4.438137161161542	2.0305618510493537	0.0	0.0	0.0	0.0	0.0	1.488707557691884	4.678566131766201	13.20379529892072	0.0	0.0	0.0	3.3779538517456587	0.7771106714391622	1.4419280770120328	1.4081194986531336	0.6043473363028543	3.025571728842614	1.3331436714270115	1.2862362771451592	4.171240133527356	0.0	2.7389966288429495	2.5836926962796896	4.017307632563117	4.31190535885166	0.9513904190418128
3L_37718	0.461386388584784	1.032785144748969	0.5293051937754556	1.4169235076678235	1.360880271795008	0.5629682206691305	1.5589334525605638	1.0975088305560508	0.0	0.0	0.0	0.0	0.0	0.0	1.9573368422728386	0.0	0.0	0.7710720893802092	0.0	0.0	2.543651605196782	1.9895991713717371	1.5171546189924092	0.0	0.0	0.0	0.0	0.0	0.834227068599493	1.3108640744067421	3.6995054501114293	0.0	0.0	0.0	1.8929040327941837	0.870939029042333	1.6160265011108568	0.7890679371712546	0.6773162454572399	1.5070574748016223	2.9882149285540227	3.363585097357529	1.3356787852802856	0.0	2.0464687567661373	0.9652159342479462	3.7519645286271897	2.635922670463801	2.132522633528971
3L_37719	0.0	0.0	0.5702558972015661	1.5265464908207234	0.7330836816855353	3.032616641107774	0.8397716526512977	2.3648393789269635	0.0	0.0	0.0	0.0	0.0	2.2473066591516733	2.108769931302602	0.0	0.0	3.322910194779858	0.0	0.0	2.7404460514420093	0.0	1.6345321727828	0.8304644937397095	0.0	0.0	0.0	0.0	4.493843165233041	2.824563135411957	7.971449456626147	0.0	0.0	0.0	1.0196760774611207	3.7532835366440107	0.5803511553949995	0.0	0.72971810551753	1.6236538438198438	1.6097019310909944	1.0353757880892234	1.439016115901236	0.0	1.1023988529760413	1.039891701518637	2.425345441951297	0.9466186144125619	1.7231319784691213
3L_37720	0.7014712377151342	1.570200360706427	1.609463905277255	1.077113576887383	1.0345107617568268	0.0	0.0	0.0	0.0	0.0	0.0	0.0	0.0	0.0	0.0	0.0	0.0	0.0	0.0	0.0	0.0	3.02489762990196	2.30661405433783	0.0	0.0	0.0	0.0	0.0	2.5366430775771405	0.0	11.249125380501665	0.0	0.0	0.0	1.4389433321092722	1.324136762141341	0.8189781478612631	2.399327228645088	2.059522676786337	1.1456314038647417	0.5678935476730165	1.4610984011784636	0.0	0.0	0.0	1.4674711539195273	2.281727651162175	0.0	8.105480179993535
3L_37721	0.5775061804711434	0.6463560899800069	1.9875555173944897	1.773528875533034	0.42584522825517157	0.0	0.0	0.0	0.0	0.0	0.0	0.0	0.0	0.8703006592875615	0.8166503908243775	0.0	2.45521563913437	0.0	0.0	0.0	3.1838271767667217	0.0	0.0	0.0	0.0	0.0	0.0	0.0	1.044181839672979	1.6407768487699261	13.89174441412957	0.0	0.0	0.0	0.0	1.090133312402774	0.6742470918711557	1.9753144947589971	3.3911214336847553	1.4147605362168794	2.805207250114242	1.8043363254041171	3.3436736440776436	0.0	1.2807577167573574	1.208137433848435	0.0	2.749433864073049	2.0019202418960265
3L_37722	1.2269786595282686	0.6866291268212923	0.3518992937416364	1.4130251908478921	0.4523787147219528	0.0	1.5546444302764515	1.4593190729646401	0.0	0.0	0.0	0.0	0.0	0.0	2.1688352344113992	0.0	2.6081947653791877	0.512633782679058	0.0	0.0	0.8455511243039634	0.0	1.5129805409016384	1.0249429081176604	0.0	0.0	0.0	0.0	4.436970121775973	1.307257554053139	4.919102893367131	0.0	0.0	0.0	3.1461602875540167	1.737085708677409	3.2231608026687484	1.5737940213138923	0.4503018508396734	1.0019407843478012	1.7383295938966554	1.5973004855090667	2.2200066555799536	0.0	0.6802794669683843	3.5293880592973133	2.9933135362227854	2.3365960684609797	0.0
3L_37723	1.6762107312016739	1.8760474793848176	4.326657445117432	1.9303742326440696	0.9270113016582842	1.533942151564529	0.7079481122174217	0.9968088162556392	0.0	0.0	0.0	0.0	1.3440255042279683	0.0	1.7777448039037853	0.0	5.344694491027416	0.7003237106287639	0.0	0.0	3.4653949129388835	0.9035234795484298	0.0	0.0	0.0	0.0	0.0	0.0	2.2730520436480544	1.1905880207081356	0.0	0.0	0.0	15.353624683715331	1.719223914817269	3.1641101315992954	0.9785005330626279	1.4333367613970875	3.0758513556691818	2.395365064414959	2.3747819059667106	1.7456943975167847	1.8196888514032987	0.0	0.0	0.8766542246054749	2.726167638045632	1.9950568078460638	1.9368567275120523
3L_37724	0.0	5.307774864005961	0.0	0.0	1.165658081012071	3.857670476244851	0.0	0.0	0.0	0.0	0.0	0.0	0.0	0.0	0.0	0.0	0.0	0.0	0.0	0.0	0.0	0.0	0.0	0.0	0.0	0.0	0.0	0.0	5.7164383616459	0.0	0.0	0.0	0.0	0.0	0.0	0.0	3.6912075988676114	0.0	6.961839373657235	1.2908657436374196	1.279773449384896	3.2926504420218587	0.0	0.0	0.0	0.0	5.141975073761633	0.0	1.8266061256332387
3L_37725	1.3525513446524449	0.0	0.5172183006730665	0.0	0.9973530250714603	0.0	2.285001887411559	1.0724467830457316	0.0	0.0	0.0	0.0	1.446010312945552	0.0	0.0	0.0	0.0	1.5069287075042337	0.0	95.14747859181732	2.4855663164006616	0.9720829443381418	0.7412548971004778	3.012903058638927	0.0	0.0	0.0	0.0	4.075885820417123	3.202324939143017	0.0	0.0	0.0	0.0	1.8496788217693878	0.0	1.5791238978504756	3.855246296264883	3.3092473077287603	1.8408040278559301	0.729994465181965	2.347697359648078	0.6525890164047827	0.0	0.9998684173162812	1.4147622708933978	2.1997721622645803	3.005018724700962	1.5628692278550809
3L_37726	0.0	0.0	1.6825270075028926	2.252020287399826	0.0	0.0	0.8259090305801904	2.3258015351685617	0.0	0.0	0.0	0.0	3.135943954409647	0.0	2.073959181856286	0.0	0.0	0.0	0.0	0.0	1.3476039198024736	1.0540718849619677	1.6075499548157899	0.0	0.0	0.0	0.0	0.0	0.8839321118923696	6.944840879111294	0.0	0.0	0.0	0.0	0.0	0.9228314499112468	2.2830837818118472	2.5082469068090125	1.4353444087378602	1.996064001317083	1.5831296010446125	0.509142104718108	0.7076307002748793	0.0	1.0842008837755084	1.5340883638988507	1.5902058585092076	0.9309922044764247	2.2595829194059873
3L_37727	0.3144807174890149	0.35197290315486685	1.0823224171376664	0.0	0.9275752707041468	1.1511565209102979	2.1251364271175697	0.0	0.0	0.0	0.0	0.0	0.0	0.9478436249483247	0.4447065841522494	0.0	0.0	2.102249306901543	0.0	0.0	1.7337515835653527	0.6780548694205323	3.1022753483428653	1.0507918084053467	0.0	0.0	0.0	0.0	1.7058261810884603	2.680452771360327	2.5215809505654145	0.0	0.0	0.0	1.935303575589474	0.5936315797753282	1.468643740183264	1.6134848610749195	1.3849751798598018	1.2840119683269173	1.7821699951364582	1.3100673237047316	1.8207959017525845	0.0	3.4871800451282944	4.2762893440001095	1.5344022183773514	2.395524656880769	1.0901447210723012
3L_37728	2.158250152933606	1.4493331956144726	1.4855744040284025	0.6628013857321131	0.0	0.0	0.7292300868957864	2.053548747858919	0.0	0.0	0.0	0.0	0.0	0.6504957330407144	0.0	0.0	0.0	0.7213764844395125	0.0	0.0	0.0	0.0	0.7096869932613091	1.442296112334098	0.0	0.0	0.0	0.0	2.3413833735869165	0.0	0.0	0.0	0.0	0.0	0.0	1.6296139974064692	0.5039578582375617	0.7382124996355076	1.2673264114499394	0.35248190084747577	0.698906110595532	1.7981725711611063	1.87439140853954	0.0	0.9572869110447839	1.354511634442233	1.404060148813527	0.822012474779116	0.9975407627575738
3L_37729	0.9851222891404848	0.0	0.0	1.5126615825102436	0.48427721383696226	0.801342151943447	0.5547555979832637	0.0	0.0	0.0	0.0	0.0	3.159577627662734	0.4948591066842995	0.0	0.0	0.0	0.5487810365859146	0.0	0.0	0.0	2.124031547815773	0.5398883554072086	0.0	0.0	0.0	0.0	0.0	0.0	1.3994359713261169	0.0	0.0	0.0	0.0	2.0208029539289263	1.8595725214687648	1.1501449872770961	0.0	1.9282156176980885	0.5362952275194962	1.5950606713227553	2.05191677753857	2.3765455864221297	16.344355966997476	4.369487345527699	0.6869554847350248	2.136253677560706	0.9380085178677492	1.897176667216089
3L_37730	0.2929935514463275	1.639620256078515	0.6722478701590885	1.7995738968926935	0.432098945473326	0.35750091984986676	0.0	1.393898987764494	0.0	0.0	0.0	0.0	0.0	0.44154069620988967	1.2429648706224798	0.0	2.491271518824857	0.48965282782097685	0.0	0.0	0.0	1.2634523722360638	1.4451548558094336	1.4684933287816568	0.0	0.0	0.0	0.0	3.1785482743608444	0.8324361752454625	0.0	0.0	0.0	0.0	3.005120484896625	0.5530711904940335	1.02622304321586	1.5032421174367818	0.8602303714139254	1.4355368928315961	0.7116007261458449	1.525694805991733	1.6963884525989836	0.0	0.0	1.2258794428476003	0.0	1.952867323951591	0.6771064290104353
3L_37731	0.0	2.0436808162951663	2.0947839460785853	2.803815881261762	0.6732293059409794	0.0	0.0	2.1717563949538805	0.0	0.0	0.0	0.0	2.9282405373907032	1.3758799440181968	2.5821258022019333	0.0	0.0	3.0516032207841035	0.0	0.0	0.0	3.937029574178755	1.5010768725483663	3.050636911974482	0.0	0.0	0.0	0.0	3.3015460479833494	2.5939449025351142	0.0	0.0	0.0	0.0	0.0	1.7234188493766394	4.263735945127424	0.0	0.0	0.745543365424502	1.4782739555033626	0.0	0.0	0.0	0.0	2.8649617470307533	0.0	0.0	1.0549618230415478
3L_37732	1.063622493999042	2.3808537455829213	0.0	0.0	1.1764512113918124	0.0	1.7968851355552178	1.2650298192829001	0.0	0.0	0.0	0.0	0.0	0.8014384859095895	0.0	0.0	0.0	3.555066378421885	0.0	0.0	1.465954095699829	0.0	0.0	1.7769703224632505	0.0	0.0	0.0	0.0	3.8462455643173032	1.5109510711736527	4.264188661351782	0.0	0.0	0.0	0.0	3.0116309186076626	1.2417951490017582	1.8190185667225107	0.7807000943710275	0.8685454694844368	1.2916232035458672	1.1077126487048847	1.5395534371300261	0.0	0.0	2.2250881357410566	0.8649309923457068	2.025508853397923	1.229012763543352
3L_37733	0.0	0.33602735423956637	1.377719458913082	1.3830322595040594	0.2213882526743978	0.0	0.0	0.0	0.0	0.0	0.0	0.0	0.0	0.4524515703756972	0.4245598895431027	0.0	1.2764165575224142	0.5017525967327577	0.0	0.0	0.0	0.0	0.9872439687661676	0.0	0.0	0.0	0.0	0.0	0.5428488512286895	1.2795096509574444	0.0	0.0	0.0	0.0	1.847627855231706	0.5667380851110254	1.7526365876137597	0.5134628680341381	0.8814874501309493	0.9806735476770259	0.972246707310306	1.2507168952904193	1.738307761739716	0.0	1.331679653539568	0.314043011079563	0.48829622314590504	1.4293746145870025	1.0407575216066465
3L_37734	0.8722389711487771	0.6508178209278671	0.33354590213676505	0.44644284165511716	0.6431771924222149	0.35475892782770185	0.491187193060193	1.383207938617658	0.0	0.0	0.0	0.0	0.9325091817185305	0.4381541285138482	1.2334314692524653	0.0	0.0	0.4858972454630924	0.0	0.0	1.6029024074472127	0.0	0.9560471199295623	1.4572301493923205	0.0	0.0	0.0	17.43156368098844	0.5256948608385822	0.4130257414989183	2.331272954296326	0.0	0.0	10.652622249492936	2.3856572378335654	0.5488291963960582	0.6789013515941503	2.4861873645494046	1.7072650015881834	2.136789728423285	0.2353809427538718	0.605597159071055	1.2625330073473109	0.0	1.9343979872975823	0.6082385423976934	1.41859827736774	1.3842064644711989	1.0078696477838258
3L_37735	0.34355180067179497	1.5380392875217566	0.7882493152182606	0.0	1.0133217611988206	0.0	0.0	0.8172133905971101	0.0	0.0	0.0	0.0	1.1018719151029728	1.0354637534101059	1.4574478426784159	0.0	1.4605796134926592	1.148292239686025	0.0	0.0	0.947011128706578	0.7407353086818105	0.5648424120736647	1.1479286259305828	0.0	0.0	0.0	0.0	0.0	1.4641189825075847	0.0	0.0	0.0	0.0	0.7047353422800895	1.9455233992963041	2.4066111533671917	0.0	1.5130044243275373	1.4027080176012925	0.8343928035956989	1.073378977700981	0.9945565433988423	0.0	0.7619080707626692	1.437414195356376	1.6762447290484495	1.9627279917102218	1.1909193826178646
3L_37736	0.8526204607765598	0.9542693150312114	0.0	0.0	1.257421537681937	3.1210168023060567	1.440418043886369	0.0	0.0	0.0	0.0	0.0	0.0	0.0	0.0	0.0	0.0	0.0	0.0	0.0	0.0	3.676686188031982	1.4018153789520504	1.4244539427033345	0.0	0.0	0.0	0.0	4.6248377838147325	0.0	0.0	0.0	0.0	0.0	0.0	0.0	1.9908942469825759	0.0	0.0	1.3924858539102711	0.0	0.8879639856014865	0.0	0.0	1.8908892606377177	1.7836738901891873	1.3866909836797565	3.247374517998289	1.9704010298103942
3L_37737	0.6203159169714588	0.0	1.0674451330533	0.47624953113233653	0.2287062737904554	0.0	0.0	1.4755576095317477	0.0	0.0	0.0	0.0	0.0	2.8044445397955586	0.43859377887180606	0.0	0.0	0.5183381023030436	0.0	0.0	3.419839893355712	1.3374690551456545	0.5099387313713645	1.0363479347502904	0.0	0.0	0.0	0.0	0.5607927995101811	1.7624053731510052	0.0	0.0	0.0	0.0	0.6362338215282692	1.7564150865517445	1.0863421480221565	0.5304354583373447	0.910625146895219	0.75981739156665	0.5021922323064933	1.6150744068009364	0.448941944847931	0.0	0.0	1.9465424928279642	1.513310778949484	0.5906491207257566	1.791933189849659
3L_37738	0.7672548715313557	0.2862421653372531	0.29339977547288787	1.963541279685406	0.7543511208384689	0.624119133857452	0.43206710451482905	1.8250841759240006	0.0	0.0	0.0	0.0	0.0	2.3125031146526323	0.36165788458853154	0.0	0.0	0.0	0.0	0.0	0.7049872347961396	0.0	0.0	1.2818355611777812	0.0	0.0	0.0	0.0	2.3121068666891897	1.0899398767365194	0.0	0.0	0.0	0.0	1.0492578284601954	0.0	0.8957815229474293	0.8747783257049019	1.5017758123537133	2.297291633090531	0.20705011008129678	1.3317662528620322	0.0	0.0	2.268760937200187	0.2675149816415169	2.9116581294077304	0.9740809004871404	0.29552027319312557
3L_37739	0.0	1.8028391110320532	0.0	0.8244648398724387	0.7918549796790215	0.6551482862631127	0.0	1.2772142424714608	0.0	0.0	0.0	0.0	1.7221040667487535	0.4045788617254641	1.1389149784783033	0.0	1.1413622843681304	0.4486634763702407	18.395202531179866	0.0	0.7400368834382706	0.5788437249288312	1.7655725707707695	1.3455642130153735	0.0	0.0	0.0	0.0	3.8832915555883476	0.0	2.152630083435942	0.0	0.0	0.0	1.6521352195577563	0.506773021431431	1.5671947277061848	0.45913471471664496	0.7882195853649693	1.096138829051888	2.8254714951221493	1.397977294611972	1.1657864978607817	0.0	0.5953890688948507	1.4040747372133722	2.183154431104886	1.5337635028704384	1.8612754203690538
3L_37740	0.4120381052839767	0.0	1.4180776539323294	0.9490307232879487	0.759578282137757	1.005510195873386	0.3480488382129781	0.0	0.0	0.0	0.0	0.0	0.660763843002511	0.31047030041106266	0.8739934508757415	0.0	0.8758714921346741	1.7215022517249454	0.0	0.0	1.135795738494389	0.8883992821733799	0.0	0.6883828510064158	0.0	0.0	0.0	0.0	1.4900020860029204	1.4633232656692654	0.0	49.40711462450593	0.0	0.0	0.4226114003651363	0.0	1.4431819275137825	0.35233598759777324	0.9073092835885898	1.0094008869269127	1.834666524341021	1.2873547434731116	1.1928192282459595	0.0	0.4568963941736572	1.7239595903872014	0.6701334905913258	1.373162904200309	1.1902721438229638
3L_37741	1.09338060819515	0.0	0.6271663501671679	0.41972323114359805	0.6046830281800432	1.0005798026429715	0.4617896324717909	0.0	0.0	0.0	0.0	0.0	0.0	0.0	0.773073718686359	0.0	1.1621023547215172	0.9136325766293334	0.0	0.0	0.0	1.1787241701752373	1.7976553720279251	0.9133432692903121	0.0	0.0	0.0	0.0	0.49423201583598453	0.3883061449136787	0.0	0.0	0.0	0.0	2.2428756177440166	1.5479452832301286	1.5956727397758386	1.4024334089556594	1.2038138749661127	0.8928457032715695	1.1064669496773079	0.5693521603669178	1.9782839810828572	0.0	0.606208079953511	0.8577531852950454	1.3336951500086958	1.301361687610001	0.6316990898858532
3L_37742	0.0	0.9660021344783164	0.9901574389934298	0.0	0.6364408192775378	0.0	2.916256203606009	0.0	0.0	0.0	0.0	0.0	0.0	0.0	2.4410260315898062	0.0	0.0	1.442424473212158	0.0	0.0	2.3791714012177554	0.0	1.419050813939166	0.0	0.0	0.0	0.0	0.0	3.1211336956345326	1.2260996397228818	0.0	0.0	0.0	0.0	1.7705031344987494	0.0	3.023058682405919	0.0	0.0	0.0	1.3974939579348729	0.8988815755883899	0.0	0.0	0.0	0.0	0.0	0.0	0.9973136359900971
3L_37743	0.0	0.5800767534357076	0.5945818255481464	1.591665783292157	0.7643555040379946	0.6323963496059033	0.0	1.232859249637478	0.0	0.0	0.0	0.0	0.0	0.0	0.7329085541934939	0.0	0.0	2.598493964867842	0.0	0.0	0.0	2.2349667476059873	0.0	0.0	0.0	0.0	0.0	0.0	1.874216460381032	0.0	0.0	0.0	0.0	18.989457053443928	0.0	0.978347697923408	0.6051077264208732	1.772759686026532	2.282539078210289	1.2696866502225317	0.0	1.0795427618223157	0.7502007724817354	0.0	0.0	1.6263769720633976	2.528805624872928	0.49349969602886223	1.7966371982233416
3L_37744	1.1736069871865589	0.8756824302639351	0.8975792511989976	0.6006936810628914	0.0	0.0	0.6608976907243339	0.9305606348656874	0.0	0.0	0.0	0.0	0.0	1.7686233831466112	0.0	0.0	1.6631615536922604	0.0	0.0	0.0	1.0783612790658803	0.0	0.0	0.0	0.0	0.0	0.0	0.0	1.4146562632845066	2.2229224427917016	3.1367530214773476	0.0	0.0	0.0	0.0	0.7384556308164919	0.913469125086123	1.3380768156447942	0.5742858898531149	1.5972631853676633	1.2668304361713028	1.6296750794568455	1.1325012280560192	0.0	0.0	2.045978874040538	0.6362464513354177	2.2349577565047047	0.4520331774270904
3L_37745	0.5305459158310126	0.5937972532720456	0.30432270623227037	0.8146566507346981	0.1956086828738241	0.9710315397517656	0.896304915761903	0.0	0.0	0.0	0.0	0.0	1.7016171744221413	0.0	1.1253659549414725	0.0	0.0	1.329977946749013	0.0	0.0	0.7312330856646873	0.5719575504545203	1.3084264187867354	0.44318560036802135	0.0	0.0	0.0	0.0	2.3981839032937136	1.1305170645898315	0.0	0.0	0.0	0.0	0.0	0.0	0.9291304221922182	0.4536726502308627	1.168263878098674	0.6498592134169067	0.42951668742127097	0.5525385416352986	0.7679451994305686	0.0	3.529836383259045	0.5549485035536128	2.1571826848985993	1.2629309925665142	1.2260885904180563
3L_37746	1.634179006443132	0.3048341266438257	0.9373699106320901	0.0	1.2050214448628882	0.6646568330245116	1.8405226679461981	0.6478755964828649	0.0	0.0	0.0	0.0	0.8735489805465011	0.41045074921422287	1.155444711604659	0.0	3.4737826099895104	1.3655255682600513	0.0	0.0	0.0	0.0	0.8955986743527543	1.3650931662435029	0.0	0.0	0.0	0.0	0.9849130041117163	3.869111666663958	0.0	0.0	0.0	0.0	1.1174090769821106	0.0	0.635976133214868	0.46579840291701596	0.7996594730100135	0.8896381817049956	1.3229904001832076	1.418266949268648	0.0	0.0	0.0	1.7093434651058614	0.44296796331658267	3.1120478029214818	1.258859459482255
3L_37747	0.44591819416687273	0.24954013496228475	0.5115599896552339	0.0	1.1508491088030008	0.0	0.7533347398092926	0.0	0.0	0.0	0.0	0.0	0.7150955600074227	0.33599891351391326	0.0	0.0	0.0	1.4904430740731205	0.0	0.0	0.614593623935324	0.4807242322076871	1.8328641262265666	0.7449855580824638	0.0	0.0	0.0	0.0	0.8062592160467514	1.5836459292032987	0.0	0.0	0.0	0.0	0.0	0.8417403908495243	1.5618484570199738	3.0504562624627822	0.6546089016205956	0.5461997506015526	1.9855231177434882	1.6254096670914866	0.32272488236274627	0.0	0.9889299673915177	1.1660707734062354	1.0878534490248555	0.8491840434666741	1.8034002132031255
3L_37748	0.920755542534026	1.0305274167181846	0.5281481020232139	0.0	0.33947632721240545	0.5617375395940705	0.0	0.0	0.0	0.0	0.0	0.0	1.4765672469329851	1.387576761613688	1.3020386605225198	0.0	1.9572547310272046	0.0	0.0	0.0	0.0	0.0	1.5138380312899724	0.769142850286498	0.0	0.0	0.0	0.0	0.0	1.3079984497602373	3.6914181173324634	0.0	0.0	0.0	0.9443830175757235	2.607105317929976	0.0	0.0	0.6758355929896385	0.0	0.7454206294935586	2.397308647063522	0.0	22.914652086837364	2.0419950577593617	0.48155295820871546	0.7487525034539952	0.8767201303752972	2.127860815772896
3L_37749	0.0	0.8915069078858511	0.4568997133913788	0.0	1.1747207725433688	0.0	0.0	0.9473768178029536	0.0	0.0	0.0	0.0	1.2773749433963228	0.0	1.6895859945486071	0.0	1.693216584920992	1.9967834481028992	0.0	0.0	0.0	0.8587175242692894	0.6548089067893272	1.3307674362805264	0.0	0.0	0.0	0.0	0.7201102748070429	0.5657732315258349	3.193437358490807	0.0	0.0	0.0	0.8169835854925938	0.0	0.46498822347575813	1.3622572329899196	0.5846638235634254	0.6504509462581493	1.2897233585311958	1.2443437318714674	1.152966684162936	0.0	0.0	1.6663614447953616	0.6477440757974572	0.0	1.8408075180788008
3L_37750	0.3082412236634075	0.34498954095208695	1.0608484644801943	0.47330637254020314	0.9091715980702378	0.7522112377650962	0.0	0.733219430138926	0.0	0.0	0.0	0.0	0.9886204839198407	0.9290378155087907	0.0	0.0	0.0	0.5151348419537973	0.0	0.0	1.6993528694337912	0.0	2.0271495120575107	2.0598868854314603	0.0	0.0	0.0	0.0	1.6719815243812248	1.751513942970531	4.943102419599204	0.0	0.0	22.587231889557476	1.2646039627123935	1.7455606755436186	1.7993811640275923	0.5271574379410496	0.9049976049238386	1.0068290952163057	2.4954437564034646	0.6420373849380726	1.7846701739897262	0.0	0.6835984430635301	1.6120942665029123	1.5039587201431608	0.8804984818885424	0.35617185633993387
3L_37751	0.33049263893745295	0.36989375541663166	0.37914311003131157	0.5074735631647269	0.4874015829584911	0.4032560506554121	0.5583346663573493	0.0	0.0	0.0	0.0	0.0	0.0	0.0	0.0	0.0	0.0	0.552321559402598	0.0	0.0	0.911013146830722	1.42515665143768	1.0867430121745103	0.0	0.0	0.0	0.0	0.0	1.7926790572659372	1.4084645904959625	0.0	0.0	0.0	0.0	0.6779467974471235	0.6238565878475856	0.7717101850117292	0.0	0.4851639296143578	0.0	1.070234256887526	0.3441924917161472	0.0	0.0	0.0	1.0370811834064244	0.0	0.0	1.5275332133455994
3L_37752	0.414833723857801	0.0	0.0	3.1848991953925463	0.0	0.5061662181021642	1.4016411956924484	0.0	0.0	0.0	0.0	0.0	0.0	0.6251535924232385	1.7598467384672403	0.0	0.0	0.6932729575780038	0.0	0.0	1.143501947269466	0.0	2.046116603683787	1.3861068569181494	0.0	0.0	0.0	0.0	0.0	2.3572027216734064	0.0	0.0	0.0	0.0	0.0	0.0	0.4843245689475012	0.7094530719850106	1.2179536600299152	1.6937492083839638	1.3433559779492146	2.1601487633969185	0.0	0.0	1.839985478834601	0.8678282026462164	1.349360497579382	1.1849825268401504	0.47933918683174725
3L_37753	0.0	1.1814762948005473	0.0	0.0	0.7784038090411991	0.0	0.0	0.0	0.0	0.0	0.0	0.0	1.6928508369877748	1.5908252652641472	1.4927577737040418	0.0	0.0	3.5283365560277353	0.0	0.0	1.4549318844539654	1.1380219153432325	0.0	0.0	0.0	0.0	0.0	0.0	0.0	0.7497952684019629	4.232127092469438	0.0	0.0	0.0	1.0827136962849495	0.9963290257047906	2.464916686740332	1.80534173539377	0.0	0.4310075262103219	2.991127418737798	2.198767964346538	2.291966771065753	0.0	2.3411009893609833	1.6562686123185308	0.858427751801754	0.0	0.0
3L_37754	0.0	0.0	0.7279496940172654	0.0	0.9358045123089878	2.3227386513312234	0.0	1.5093961419230855	0.0	0.0	0.0	0.0	0.0	1.9125053657728668	0.0	0.0	0.0	2.1208999954294607	0.0	0.0	0.0	0.0	0.0	0.0	0.0	0.0	0.0	0.0	1.1473065945117902	0.9014110508307495	0.0	0.0	0.0	0.0	0.0	0.0	1.4816732209716323	2.1703991201201966	0.931508247853479	1.0363227496627159	2.05483544132908	0.6608449748885518	2.755424397354241	0.0	1.407247012520136	0.6637273280700642	2.0640201250218273	2.416777219119584	0.0
3L_37755	0.0	0.0	0.0	0.0	0.4059320473812005	0.6717030062471067	0.9300172267090903	2.6189754725090073	0.0	0.0	0.0	0.0	0.0	0.0	0.7784625566905625	0.0	0.0	0.0	0.0	0.0	1.5174732492228262	0.0	0.9050931128116202	0.9197098793579763	0.0	0.0	0.0	0.0	0.0	0.7820257940259798	0.0	0.0	0.0	0.0	0.0	0.0	1.9281547680985764	1.8829457367990206	0.0	0.0	0.891343808197787	1.7199627708325043	1.593659148978046	0.0	0.0	1.15164306067109	1.790655856357885	2.0966928706099903	1.2722049053931184
3L_37756	0.0	0.0	1.0034082768941264	1.3430368642130637	0.3224790122596846	1.0672235581489562	0.7388207917765108	1.0402783285473596	0.0	0.0	0.0	0.0	0.0	0.0	0.6184233001120459	0.0	1.859256513068528	1.461727800264836	14.982709952714567	0.0	0.0	0.0	2.157062012512973	1.4612649352235867	0.0	0.0	0.0	0.0	0.7907256109383287	1.2425079874625975	0.0	0.0	0.0	0.0	0.0	0.8255231959635217	0.0	0.0	0.641997031919322	1.0713530410391783	0.7080979999134704	1.3663663636308983	0.6330143573986402	0.0	3.8795079154569874	1.3723259314342051	0.7112630495431699	0.4164117185919587	0.5053301210508199
3L_37757	0.0	0.0	0.0	0.0	0.0	0.0	0.0	0.0	0.0	0.0	0.0	0.0	0.0	0.0	0.0	0.0	0.0	0.0	0.0	0.0	0.0	0.0	0.0	0.0	0.0	0.0	0.0	0.0	0.0	0.0	0.0	0.0	0.0	0.0	0.0	0.0	0.0	0.0	0.0	0.0	0.0	0.0	0.0	0.0	0.0	0.0	0.0	0.0	0.0
3L_37758	0.0	0.0	0.0	0.0	0.0	0.0	0.0	0.0	0.0	0.0	0.0	0.0	0.0	10.128818311282897	0.0	0.0	0.0	0.0	0.0	0.0	0.0	7.2458097482226025	0.0	0.0	0.0	0.0	0.0	0.0	0.0	0.0	0.0	0.0	0.0	0.0	6.893661140707897	6.34364810515231	0.0	0.0	0.0	0.0	0.0	0.0	0.0	0.0	0.0	0.0	0.0	0.0	3.8831573486422926
3L_37759	1.090340527884732	0.8135534754801084	0.41694836740739627	0.5580749539309124	0.26800077452223836	0.0	0.0	0.0	0.0	0.0	0.0	0.0	3.4970435411062892	1.6431409954641092	1.0278989770606355	0.0	1.5451615968627037	0.0	0.0	0.0	0.0	0.7836311980819842	1.792657097263897	0.0	0.0	0.0	0.0	0.0	0.6571437771441452	0.5163019767653784	0.0	0.0	0.0	0.0	0.745546478112992	0.0	2.12164808774797	1.2431413560496698	0.0	1.1871509312531283	1.7654247737056457	0.37851274017106507	1.0521511888650839	0.0	0.8060300721759628	2.280982008374245	1.1822105682531538	0.692129775024947	1.6798471675047004
3L_37760	0.6763158909210678	0.7569458295501812	0.0	0.5192436904102959	0.7480592537734914	1.237827002948504	0.5712844445244243	1.6087658433271208	0.0	0.0	0.0	0.0	0.0	0.5096033476863117	0.9563770143391997	0.0	1.4376481226831401	2.2605274884381084	0.0	0.0	2.7964284016454184	1.4582111322025149	1.667922705125999	1.6948587589453232	0.0	0.0	0.0	0.0	1.222838464873048	0.9607546151048879	0.0	0.0	0.0	12.389731390623453	2.081012426418869	1.2766521075132573	3.1584356189418488	0.0	0.49641661665269254	1.932959176868664	0.5475284088536987	1.0565266404953277	0.0	0.0	0.0	0.707423203905542	1.0999514921391966	2.2538980764750836	0.3907405431996883
3L_37761	1.5485092192044876	0.0	0.0	0.0	1.141849705174406	0.0	2.6160533591171555	0.0	0.0	0.0	0.0	0.0	4.966525617339134	0.0	2.18974394010262	0.0	0.0	0.0	0.0	0.0	0.0	0.0	0.0	0.0	0.0	0.0	0.0	0.0	2.7998405210839192	0.0	0.0	0.0	0.0	0.0	0.0	0.0	0.0	0.0	0.0	0.0	0.0	3.2253985947583406	0.0	0.0	3.4341885836582073	0.0	0.0	1.4744512976940762	3.578595987964466
3L_37762	1.5914150162101532	0.8905712373276164	0.4564201796871477	1.8327209601698418	0.0	0.4854478275627179	0.0	0.0	0.0	0.0	0.0	0.0	3.8281028687802894	0.0	1.125208472999835	0.0	0.0	0.0	0.0	0.0	1.0966961370852624	0.8578162674218194	0.0	0.664685372508294	0.0	0.0	0.0	0.0	2.877417966252491	0.565179430905006	0.0	0.0	0.0	0.0	0.8161261300082395	0.7510112366301225	0.0	0.680413745990662	0.5840501965445721	0.6497682731407498	0.9662773084461526	2.071729575978279	1.151756601580901	0.0	0.0	0.0	1.941192730932052	1.1364788339909	1.3791566401978923
3L_37763	2.6361269600922013	0.0	0.0	0.0	1.9438442825222155	0.0	0.0	0.0	0.0	0.0	0.0	0.0	0.0	0.0	0.0	0.0	0.0	0.0	0.0	0.0	0.0	0.0	0.0	0.0	0.0	0.0	0.0	0.0	0.0	3.7448050192370634	0.0	0.0	0.0	0.0	0.0	4.976102268853829	3.077717601559295	0.0	0.0	4.305279628988222	0.0	0.0	0.0	0.0	0.0	2.757376257225704	0.0	0.0	0.0
3L_37764	0.0	2.346615804551308	2.4052939557849244	0.0	0.0	0.0	0.0	4.987352075137452	0.0	0.0	0.0	0.0	0.0	0.0	0.0	0.0	0.0	3.5039426362543136	0.0	0.0	0.0	0.0	0.0	0.0	0.0	0.0	0.0	0.0	0.0	0.0	0.0	0.0	0.0	0.0	4.3009124815920945	0.0	0.0	3.585720227764949	0.0	1.7121106489173297	3.39479726949666	2.183566305301	0.0	0.0	0.0	2.1930901868863732	0.0	1.996380960594634	0.0
3L_37765	0.0	1.4569647577708673	1.493396796723607	0.0	2.399766550709947	1.5883746226021898	0.0	1.5482713859630002	0.0	0.0	0.0	0.0	2.087578075420021	0.0	0.9204143484497277	0.0	0.0	3.2632872354126707	0.0	0.0	3.588365657331175	1.4033779869497076	0.0	0.0	0.0	0.0	0.0	0.0	1.1768560432028563	0.9246273381976129	0.0	0.0	0.0	0.0	2.6703467605489384	1.2286461302561482	0.0	1.1131494113665914	0.9554997034128921	1.5945206318213594	0.5269396860619816	1.3557307280165554	0.0	0.0	0.0	2.042465860863958	0.0	1.2395112557538115	1.504190071864185
3L_37766	0.0	0.0	0.0	0.0	0.0	0.0	0.0	0.0	0.0	0.0	0.0	0.0	0.0	0.0	0.0	0.0	0.0	0.0	0.0	0.0	0.0	0.0	0.0	0.0	0.0	0.0	0.0	0.0	0.0	0.0	0.0	0.0	0.0	0.0	0.0	0.0	0.0	0.0	0.0	0.0	0.0	0.0	0.0	0.0	0.0	0.0	0.0	0.0	0.0
3L_37767	0.0	0.0	0.0	0.0	0.0	0.0	0.0	0.0	0.0	0.0	0.0	0.0	0.0	0.0	0.0	0.0	0.0	0.0	0.0	0.0	0.0	0.0	0.0	0.0	0.0	0.0	0.0	0.0	0.0	0.0	0.0	0.0	0.0	0.0	0.0	0.0	0.0	0.0	0.0	0.0	0.0	0.0	0.0	0.0	0.0	0.0	0.0	0.0	0.0
3L_37768	0.0	0.0	0.0	0.0	0.0	0.0	0.0	0.0	0.0	0.0	0.0	0.0	8.094577038113316	0.0	0.0	0.0	0.0	0.0	0.0	0.0	0.0	0.0	0.0	0.0	0.0	0.0	0.0	0.0	0.0	0.0	0.0	0.0	0.0	0.0	0.0	0.0	0.0	4.316233137016663	0.0	0.0	0.0	2.6284206923996067	3.6531081557466134	0.0	5.597132924630687	2.639884858781999	0.0	0.0	5.832491996362858
3L_37769	0.0	0.0	0.0	0.0	0.0	0.0	0.0	0.0	0.0	0.0	0.0	0.0	0.0	0.0	0.0	0.0	0.0	0.0	0.0	0.0	0.0	0.0	0.0	0.0	0.0	0.0	0.0	0.0	0.0	0.0	0.0	0.0	0.0	0.0	0.0	0.0	0.0	15.88966218578193	0.0	0.0	0.0	0.0	0.0	0.0	0.0	0.0	0.0	0.0	0.0
3L_37770	0.0	0.0	0.0	0.0	0.0	0.0	0.0	0.0	0.0	0.0	0.0	0.0	0.0	0.0	0.0	0.0	0.0	0.0	0.0	0.0	0.0	0.0	0.0	0.0	0.0	0.0	0.0	0.0	0.0	0.0	0.0	0.0	0.0	0.0	0.0	0.0	0.0	0.0	0.0	4.009709913526596	0.0	0.0	0.0	0.0	0.0	0.0	0.0	0.0	0.0
3L_37771	0.3214134787699326	1.0791965511180512	1.4749097751599607	0.0	0.23700594185746535	0.0	1.0859926442460228	0.0	0.0	0.0	0.0	0.0	2.061735579319349	0.0	0.45451018868672327	0.0	0.0	0.5371484048115821	0.0	0.0	1.7719723239186673	2.0790079860933766	0.0	0.5369783134864359	0.0	0.0	0.0	0.0	2.3245750705828163	0.4565906068901897	0.0	0.0	0.0	0.0	0.0	0.6067182518748353	1.1257651121864334	0.5496847695267957	1.415507106836531	0.7873908902600979	2.0816664280990205	0.3347369747315761	0.4652338858683579	0.0	0.0	1.344787877866903	0.5227427601695945	0.6120835639740713	0.0
3L_37772	0.0	0.41319452421394287	0.8470532668599812	1.1337595967081064	0.0	0.45046230044970553	0.6236948405842224	0.0	0.0	0.0	0.0	0.0	0.0	0.5563550377447949	1.5661744737157814	0.0	0.0	1.2339556459578882	0.0	0.0	0.0	3.183978728474911	0.0	0.0	0.0	0.0	0.0	0.0	0.6675116474107358	1.5733432852540603	0.0	0.0	0.0	0.0	0.0	3.4844346818327843	0.8620486776475002	1.8941319161859256	0.5419585384375423	0.6029404077215684	2.0921578809286	0.7689692013993393	1.068751158927038	0.0	0.0	0.38616157556394265	1.2008625074873778	0.0	1.7063504048572287
3L_37773	0.26926769204521844	0.602739220717256	0.0	0.0	0.3971086913293005	0.9856542621858737	1.8196046663215786	0.6405123278767234	0.0	0.0	0.0	0.0	0.0	0.8115717470611669	0.7615418618228745	0.0	3.4343021995904253	0.0	0.0	0.0	0.742244693432901	0.5805706347489058	0.885419970851089	0.8997190267451377	0.0	0.0	0.0	0.0	0.0	0.38251382424086494	0.0	0.0	0.0	0.0	2.209418885273052	0.5082849170771279	0.3143740524962541	0.0	0.3952855712939823	0.8795272206968411	0.21799238042513003	0.0	1.1692644800251626	0.0	0.0	1.4082636233451353	0.4379335213411136	0.5127797665513707	0.6222761030357304
3L_37774	0.8105089947856714	0.0	1.394731068652708	1.244541751015484	0.5976583447224602	0.49447796675407063	0.0	0.9639868026350772	0.0	0.0	0.0	0.0	1.2997706554678428	0.6107177172935165	0.0	0.0	1.7229030848062863	0.0	0.0	0.0	1.117096514234379	0.0	0.0	0.6770496289564919	0.0	0.0	0.0	0.0	0.7327356847993834	1.1513854217795374	0.0	0.0	0.0	0.0	2.493922311327295	1.5299625962394283	0.0	0.6930705764164024	0.5949145042416809	0.3309275233314659	0.6561677852522944	1.2661603207133445	0.5865905975979702	0.0	0.0	1.271682828059834	0.6591007177079535	0.3858730785498288	0.9365408358495844
3L_37775	0.2535619109439856	0.0	0.0	0.0	1.3088118092219816	0.9281632577292795	1.7134712035100457	0.0	0.0	0.0	0.0	0.0	1.6264956135446422	0.7642345856272312	0.3585614157438939	32.62908883269435	1.0779956826272912	0.8475088008492038	0.0	0.0	1.39790244737771	0.5467072505682339	0.4168877040013924	0.42362021600394817	0.0	0.0	0.0	0.0	0.9169243606171817	0.0	0.0	0.0	0.0	9.29022668153103	0.5201371081417061	0.9572755936604423	0.0	0.0	0.7444588993547402	0.6211697765704078	0.20527737335284152	0.5281455357838406	1.10106390299627	0.0	0.0	1.060898209469047	0.8247796807277856	0.7243057077100532	0.0
3L_37776	0.7856477862409503	0.0	0.0	1.206367206113869	0.8689890398757346	0.47931055969094055	0.6636371630174919	0.9344178810205712	0.0	0.0	0.0	0.0	1.2599020426161864	1.183969643018353	0.0	0.0	3.3401109751871507	1.9694699335796264	0.0	0.0	1.0828311703780706	4.234856681862744	0.6458519352145924	1.312564192592544	0.0	0.0	0.0	0.0	0.0	1.6741024718122997	0.0	0.0	0.0	0.0	0.8058082659811924	2.966066347196604	1.8345110512092295	1.343623248041249	0.0	2.2454375515748937	0.6360407733937784	0.8182151046599395	0.5685977668322707	0.0	2.6135420682265154	0.4108919230974677	1.916651226976227	0.3740369716844662	0.907813780159276
3L_37777	3.625430918718999	0.8115304848180499	0.0	1.1133744777160324	0.0	3.5389035202888874	0.0	0.0	0.0	0.0	0.0	0.0	0.0	0.0	0.0	0.0	0.0	0.0	0.0	0.0	0.0	1.5633652249416785	1.1921329714653437	1.211385277210984	0.0	0.0	0.0	0.0	0.0	0.0	0.0	0.0	0.0	0.0	0.0	0.0	1.6930979001691913	1.24005014762797	0.0	2.3683978984258087	2.3480464664307426	3.7757152639481717	0.0	0.0	1.6080515785759932	1.5168733962856016	0.0	0.6904087178184962	0.0
3L_37778	0.501289416637475	1.122105626720118	1.1501643671142934	0.0	0.7392880397426466	1.2233131184918213	1.6937579008513084	0.0	0.0	0.0	0.0	0.0	0.0	0.7554421485802109	0.7088724101257888	0.0	0.0	0.8377583028759321	0.0	0.0	0.0	0.0	0.0	0.0	0.0	0.0	0.0	30.054579115674066	0.0	0.7121171142109095	0.0	0.0	0.0	0.0	0.0	0.0	0.0	2.5719315677594663	1.4717879589200433	0.4093488565515118	0.0	0.0	5.079182643417071	0.0	0.0	0.524346344603354	0.8152906788468921	1.4319452962530144	0.0
3L_37779	0.0	1.1356213529520252	0.0	0.0	0.0	0.0	0.0	1.2067896884165568	0.0	0.0	0.0	0.0	0.0	0.7645414249951223	0.0	0.0	2.15685699347939	0.0	0.0	0.0	0.0	0.0	0.0	0.0	0.0	0.0	0.0	0.0	0.9172925047662519	1.4413890839568784	0.0	0.0	0.0	0.0	1.0406918852674663	1.9153198775727536	1.7769370627846355	0.8676368002943026	1.4895155976115322	1.2428383511412735	0.0	1.0567151713019831	2.203011957948908	0.0	0.0	1.5919862384464252	0.0	1.9322573751365626	0.5862154027393612
3L_37780	0.0	4.975779563677208	0.0	0.0	0.0	1.8081887806949086	5.00711385701235	0.0	0.0	0.0	0.0	0.0	0.0	2.2332500107754316	2.095579814453172	0.0	0.0	0.0	0.0	0.0	0.0	0.0	0.0	0.0	0.0	0.0	0.0	0.0	5.358881622840839	4.210343719830256	0.0	0.0	0.0	0.0	3.039894357591285	2.7973553802235367	0.0	0.0	0.0	1.2101235548250713	1.199725071002729	0.0	0.0	0.0	0.0	0.0	0.0	0.0	0.0
3L_37781	0.0	0.4717235239747349	0.48351917634635794	0.0	0.0	0.5142702802999306	1.4240824156368237	0.0	0.0	0.0	0.0	0.0	1.3517961653598176	1.270325445310997	0.0	0.0	0.0	0.0	0.0	0.0	0.0	0.0	0.6929587697154566	0.0	0.0	0.0	0.0	0.0	0.0	1.1974715627446957	3.3794904133995445	0.0	0.0	0.0	0.0	1.591201926309052	0.9841578632515601	0.7208118936845704	1.8561808781443239	0.34417345488576073	0.0	1.3168405203416305	3.0503493717652956	0.0	0.0	1.3225840753470857	0.6854823341605734	0.8026365970102509	1.4610411905498686
3L_37782	0.7232876490388448	0.0	0.8297598687386268	0.0	1.0666850136489014	1.3237970523805311	1.2219230343672574	3.4409969669332234	0.0	0.0	0.0	0.0	2.3197967394096928	0.0	0.0	0.0	3.074992454737264	0.6043816338816828	0.0	0.0	0.0	0.0	0.5945879769911101	0.0	0.0	0.0	0.0	0.0	0.0	0.0	2.899745924262116	0.0	0.0	0.0	1.4836958150579103	1.3653186534271715	0.0	1.236974274336773	2.1235757575564524	0.2953154029042675	1.4638889198745377	0.3766349818721817	0.523465793735109	0.0	1.6040628988352017	2.269666318197231	0.0	1.3773923971589768	2.0893920479243016
3L_37783	0.5764523370761231	0.645176608063985	0.6613095304226192	0.8851462544859213	0.4250681384225891	0.0	0.0	0.0	0.0	0.0	0.0	0.0	0.0	0.0	0.0	0.0	0.0	2.890113269319251	0.0	0.0	3.1780172731594836	1.2428943728703006	0.0	0.9630660324299004	0.0	0.0	0.0	0.0	2.0845527967194144	1.6377827304327546	0.0	0.0	0.0	0.0	0.0	3.2644320541112255	0.6730167139662813	0.9858549531324555	2.538699941914545	1.4121788564062647	0.9333627529273056	3.602087481737416	1.668786024918313	0.0	1.2784205676391869	0.6029664017473484	0.937534688783485	1.0977666595970494	0.6660890342561598
3L_37784	0.0	0.0	0.0	0.0	1.0314568554490575	0.0	0.0	0.0	0.0	0.0	0.0	0.0	0.0	0.0	0.0	0.0	0.0	0.0	0.0	0.0	0.0	0.0	2.299804861557497	0.0	0.0	0.0	0.0	0.0	5.058309664659361	0.0	0.0	0.0	0.0	0.0	0.0	0.0	0.0	0.0	0.0	2.2844989322823115	0.0	0.0	0.0	0.0	0.0	2.9262782715059505	0.0	2.663805739302656	3.2326210252904106
3L_37785	0.0	0.0	0.3534437152193712	0.0	0.6815461829324478	0.3759222123713895	1.04097831975273	0.0	0.0	0.0	0.0	0.0	2.9644151604143856	0.9285847736611759	0.0	0.0	0.0	1.5446509150717975	0.0	0.0	0.8492620931525017	0.0	1.519620735083099	1.0294411946129753	0.0	0.0	0.0	0.0	0.0	0.0	2.4703459670119883	0.0	0.0	0.0	0.6319936416383702	1.1631396395662885	0.7194014809886649	0.526900371570142	0.4522781430979099	1.006338118739445	0.4988453725008097	0.32086214889338494	0.8918999430967837	0.0	2.049795266448787	1.289046507766763	1.0021502134980815	1.1734254800894337	0.0
3L_37786	0.4756274239162591	0.0	0.545642593733895	0.0	0.701442428674265	0.0	1.60705109739493	1.1313842599558985	0.0	0.0	0.0	0.0	1.5254773790773148	0.0	0.6725838350528499	0.0	0.0	1.589743610124918	0.0	0.0	0.0	1.0255048175652566	0.7819913644693621	3.9731005202377823	0.0	0.0	0.0	0.0	2.5799283295910045	1.3513248726883054	11.441080343079864	0.0	0.0	0.0	0.9756649644565253	3.591284849491496	0.0	0.0	1.3964442340468464	0.3883934822136176	0.7701121032935961	0.49534352321006375	0.6884527540691859	0.0	1.0548172713670378	0.4975040223200204	1.5471086859322953	0.9057607971781927	0.5495861341616695
3L_37787	0.0	0.6838622460716901	0.0	0.0	0.450555783086226	0.7455426984232071	2.064506325957059	1.4534385157718426	0.0	0.0	0.0	0.0	0.0	0.0	0.8640382278161209	0.0	5.195369263468086	1.021136087419052	0.0	0.0	0.0	0.0	0.0	0.0	0.0	0.0	0.0	0.0	2.2095453241822804	0.0	0.0	0.0	0.0	0.0	2.506785869348326	2.306781129146295	1.426743362682871	1.044968112798038	0.8969745765113932	0.4989516526825487	1.4839926168399327	0.0	0.8844243149470363	0.0	0.0	1.2782421205320966	0.0	0.0	2.11808582653216
3L_37788	0.0	0.6461592102693825	0.9934750545368132	0.8864943298049677	0.21285775801606352	1.0566585975519898	0.9753424646845562	0.0	0.0	0.0	0.0	0.0	0.0	0.43501778309195505	1.224602459344627	0.0	0.0	0.9648383013018275	0.0	0.0	0.7957143461885761	0.6223936487964588	0.9492036513586378	0.48226638967857327	0.0	0.0	0.0	0.0	2.0877275649142355	0.41006926726034854	2.3145854993995965	0.0	0.0	0.0	2.9607256193719564	1.6347018875902695	0.6740417165766472	0.9873564075234584	0.847522124988834	0.9428864006221541	0.46739213092064896	1.503155604623899	1.6713275814594617	0.0	0.0	1.2077694358484812	0.0	0.8245789164076527	0.6671034860293187
3L_37789	0.0	0.0	0.8580843472887023	0.0	0.0	0.0	1.2636342981686652	0.0	0.0	0.0	0.0	0.0	0.0	0.0	0.0	0.0	0.0	0.0	0.0	0.0	0.0	0.0	0.0	1.2496294848577398	0.0	0.0	0.0	0.0	1.3524091546198567	1.0625551731773673	0.0	0.0	0.0	0.0	1.5343428900391687	0.0	0.8732750416421204	1.2791993235593977	0.0	1.2215848671043932	0.6055439486237136	0.7789834017332693	0.0	0.0	0.0	3.1295241183035225	0.0	0.0	1.7285720162859142
3L_37790	0.6341168565762103	0.3548579269512182	0.3637313041200354	1.4605357400885124	0.0	0.0	0.0	1.508386174615007	0.0	0.0	0.0	0.0	0.0	0.0	0.4483517200879235	0.0	1.3479454211507194	1.5896106439480926	0.0	0.0	0.8739813310595835	0.0	0.5212839724674486	0.5297024280076134	0.0	0.0	0.0	0.0	1.1465389086004407	0.0	0.0	0.0	0.0	0.0	0.6503889065505609	0.5984974123964375	0.3701704509068473	0.0	0.46544247847747433	0.5178146626367568	0.7700476911069708	0.3302013951141024	0.4589301145810817	0.0	2.8126107904969193	0.6632832147692477	1.0313195238274	0.9056850393329957	1.0990803335401071
3L_37791	0.2916410654418053	0.0	0.3345723551361089	0.0	1.0752608394625889	0.711701323437079	0.4926987708200335	0.0	0.0	0.0	0.0	0.0	0.9353788822315895	0.8790050050105482	0.0	0.0	0.0	0.9747850879131864	0.0	0.0	0.0	0.6288100781654944	0.0	0.0	0.0	0.0	0.0	0.0	0.527312632375245	0.41429678547952736	0.0	0.0	0.0	0.0	1.1964994255606258	0.5505181614565169	0.3404953001263476	0.0	0.42812973324178205	0.7144551592343127	0.2361053032485752	0.0	0.8442788813558105	0.0	1.9403508969369037	2.745496501078248	1.4229638667733953	0.0	0.33699042077769703
3L_37792	0.34860682072950017	0.3901674981266107	1.1997714195491476	0.0	1.0282317742383469	0.42535836867919585	0.0	0.829237865720849	0.0	0.0	0.0	0.0	0.0	0.5253497818248624	0.9859284836069917	0.0	1.4820705770901235	0.582594103949586	0.0	0.0	0.0	0.0	1.146307002909843	0.582409621966068	0.0	0.0	0.0	0.0	1.2606234312329287	0.0	0.0	0.0	0.0	0.0	0.715104815773267	0.0	0.0	0.0	1.023511177612044	0.2846694917456807	0.5644467043636161	0.3630575574750973	0.5045952225428925	0.0	0.0	0.0	0.56696966281407	0.6638691882941141	0.805628377647325
3L_37793	0.9386143699106765	0.0	0.35892798547863514	0.0	0.6921215116210663	0.38175527410181387	0.528565419537702	0.0	0.0	0.0	0.0	0.0	0.0	0.4714966595876159	0.0	0.0	0.0	0.5228729189788544	0.0	0.0	0.0	1.3491702535482166	1.543200191850648	0.0	0.0	0.0	0.0	0.0	1.1313980844525313	0.8889121191256021	0.0	0.0	0.0	0.0	1.283600159577172	0.5905938480201227	0.0	1.070152223803075	0.0	0.7664648530643444	0.2532928963044719	0.0	0.0	0.0	0.0	1.3090482198384163	1.5265503747375861	0.8937248539340785	1.4460883094316628
3L_37794	0.6239918631461046	0.0	0.0	0.47907175057608387	0.0	1.1420609632142162	0.0	0.0	0.0	0.0	0.0	0.0	1.0006629391972184	0.4701772450669591	0.0	0.0	0.0	1.042819471003753	10.688899577788467	0.0	1.7200528056211326	0.0	0.0	1.042489255845107	0.0	0.0	0.0	0.0	0.5641160160998712	0.0	0.0	0.0	0.0	0.0	0.6400040960262147	2.9447057870830475	1.8212995518692452	1.067157559143873	0.0	0.25477333771543476	1.2629204656892925	0.3249290436200995	0.0	0.0	0.6919254035222464	0.0	0.507426182176148	1.7824477909901721	1.0815312319181498
3L_37795	0.7188982682747175	0.0	0.0	2.207745787786618	0.7951587554334192	0.4385877964173692	0.0	0.0	0.0	0.0	0.0	0.0	0.0	0.0	0.0	0.0	1.5281656983954108	0.0	12.314633972134445	0.0	0.0	0.0	0.5909796297004377	0.0	0.0	0.0	0.0	0.0	1.2998311389367407	1.0212458975275738	5.764296752913996	0.0	0.0	0.0	1.474691782044094	0.0	0.0	0.0	1.5830163870690357	0.2935232366055881	0.0	1.497397261514966	0.0	0.0	0.7971641999616245	1.1279462520075563	0.0	0.3422583706386401	1.2460273532908703
3L_37796	0.4974738279019141	0.0	0.0	0.0	0.36683045646547846	0.0	0.0	1.1833507285890437	0.0	0.0	0.0	0.0	1.5955452376963517	0.0	0.0	0.0	2.114965282844882	0.0	17.043324129938302	0.0	0.0	1.0726080572172043	0.0	0.0	0.0	0.0	0.0	0.0	0.0	2.120090400654684	0.0	0.0	0.0	0.0	1.0204789720103027	3.7562388780114473	0.5808081248086964	0.0	0.0	0.40623307785335067	0.8054847064632495	1.0361910446152778	0.7200745997285318	0.0	0.0	1.0407105138820376	0.0	1.4210459751004325	1.7244887753025617
3L_37797	0.0	1.459972943781406	0.4988267345789336	0.66766709904788	0.32062951115702526	0.0	0.0	0.0	0.0	0.0	0.0	0.0	0.0	0.6552711089198845	1.229752962920673	0.0	1.8485931928513422	2.1800166160866477	0.0	0.0	0.0	0.9375170217934269	0.7148969000712109	1.4528842003347155	0.0	0.0	0.0	0.0	0.0	0.0	0.0	0.0	0.0	15.931278835614693	0.8919534029271057	0.8207886054842631	2.030629920184568	0.7436318159897943	1.2766300235551005	0.0	0.7040368735088279	0.4528432989199596	0.6293838552341606	0.0	0.9643144818530962	0.4548184282966922	0.0	0.828046977920417	0.0
3L_37798	1.5666416456588725	0.2922359398421797	0.0	0.40093137963214065	0.0	0.0	0.4411143837387241	0.0	0.0	0.0	0.0	0.0	3.3497877700085965	0.39348763793659963	0.0	0.0	0.0	0.0	0.0	0.0	0.7197493314608334	0.0	0.8585853664169742	0.4362255289474462	0.0	0.0	0.0	0.0	0.47210425648253435	1.483683597647857	0.0	0.0	0.0	0.0	0.0	0.4928802219735368	0.6096925073759837	0.8930957668823568	0.7666111410217225	0.4264356045243879	0.21138564069603116	0.27193056068220195	0.3779424473020673	0.0	0.0	0.2731166178461608	0.0	0.2486194225619988	0.301708326854147
3L_37799	0.0	0.30566868693290816	0.0	0.4193603580330993	0.20138674915467913	0.0	0.9227807814292214	0.0	35.14444366345681	0.0	0.0	0.0	0.0	0.0	0.772405355240809	0.0	0.0	0.9128426925573198	0.0	0.0	0.7528329102412379	0.5888525501437389	2.245126503897988	0.9125536353399171	0.0	0.0	0.0	0.0	0.0	0.0	2.189851352890166	0.0	0.0	0.0	0.5602341330488838	0.0	0.6377172782481652	0.0	1.2027731136909257	0.8920737905598076	0.4422041400035996	0.28442996253488534	0.0	0.0	0.0	0.28567053731200026	0.44418069981557623	0.5200946364200429	1.2623059046883303
3L_37800	0.5673926910062245	0.9525553153634407	0.6509162508695021	0.0	0.6275815173477652	0.0	0.4792769512886392	0.6748340481850407	0.0	0.0	0.0	0.0	0.0	0.427529825442565	0.401174462308877	0.0	0.0	0.47411527363776373	0.0	0.0	0.0	0.0	0.9328650164377814	0.0	0.0	0.0	0.0	0.0	0.0	0.40301074821605276	2.274744557559909	0.0	0.0	0.0	0.0	0.0	0.993659162784523	0.0	0.4164668666873734	0.4633282522440551	0.45934691387890747	0.8863690794755743	0.41063975826458715	0.0	3.14582160335103	0.5934900550651944	0.9228001965933539	0.0	0.6556206390163908
3L_37801	1.266327231873254	0.7086489685366235	0.0	0.9722267862868578	0.7003293999332587	0.0	0.5348336915916816	0.0	0.0	0.0	0.0	0.0	1.0153711968637213	0.4770881516254847	0.8953554644014053	0.0	0.0	0.5290736835099213	0.0	0.0	0.0	0.6825850506092447	0.5205003486571586	0.5289061490946237	0.0	0.0	0.0	0.0	0.0	0.0	2.5384279921593036	0.0	0.0	0.0	0.6494112048370225	0.0	0.3696139895642447	0.0	0.4647427987870957	0.7755543811364286	0.25629670382704034	1.3188200701467208	0.4582402246476877	0.0	0.0	0.662286129595885	0.5148845927376146	0.9043235619062381	0.7316187555150336
3L_37802	0.7532290174750137	0.0	0.5760725224611397	0.7710586527353845	0.3702805773303678	0.30635494111919304	0.0	0.0	0.0	0.0	0.0	0.0	0.0	1.5134861644094724	0.3550465734117906	0.0	0.0	0.0	8.601810164931107	0.0	0.6920996684427327	0.5413480855739234	0.0	0.4194676267889141	0.0	0.0	0.0	0.0	0.0	1.78335859639121	0.0	0.0	0.0	0.0	1.0300768004660892	0.94789178203892	0.0	0.0	0.0	1.025134472527001	0.0	1.3074208106981748	0.3634235296020277	0.0	0.0	0.5252493122122881	0.40834733828587877	0.717205612019161	0.0
3L_37803	0.4029284192828003	0.45096528216717313	0.462241865652545	0.6186991676763837	1.4855697694871102	0.49163976413877297	0.6807077618110964	0.9584537151199524	0.0	0.0	0.0	0.0	1.2923102371647746	0.6072123222325205	0.0	0.0	0.0	1.3467534622338007	0.0	0.0	0.0	0.0	0.0	0.6731635022596753	0.0	0.0	0.0	0.0	0.0	0.0	0.0	0.0	0.0	0.0	0.0	0.0	0.9408498960549034	0.6890924927507469	0.591499816398457	0.6580561337675451	0.6524015160767391	0.0	0.0	0.0	0.8935898865641254	2.107306046923131	0.6553176140986604	1.1509747374856818	0.0
3L_37804	0.8633000611734424	0.0	0.0	0.6628013857321131	0.3182928806953936	0.0	0.0	1.0267743739294595	0.0	0.0	48.45501194416044	0.0	0.0	0.6504957330407144	0.6103954868334337	0.0	0.0	0.7213764844395125	14.788217931010005	0.0	0.0	0.0	0.7096869932613091	0.721148056167049	0.0	0.0	0.0	0.0	0.0	0.6131894349422566	0.0	0.0	0.0	0.0	0.0	0.0	0.0	0.0	0.0	0.0	0.698906110595532	0.4495431427902766	0.0	0.0	0.9572869110447839	0.451503878147411	0.0	1.233018712168674	0.4987703813787869
3L_37805	0.0	0.0	0.26692680285165377	1.4290993787133361	0.17157181919144035	0.28390295243171965	0.3930824099630982	0.0	0.0	0.0	26.119071623718206	0.0	0.0	0.35064163562260947	0.6580521931464786	0.0	0.9891993282149523	0.38884902322291914	0.0	0.0	0.0	0.5016740360910322	0.0	0.0	0.0	0.0	0.0	0.0	0.8413957274261519	0.0	0.0	0.0	0.0	0.0	0.9545850437906342	0.43921158007683564	0.27165221648921345	0.3979242678491915	0.3415682710948124	0.7600039413804399	0.37673664763380565	0.9692825632173357	0.6735782531219511	0.0	0.0	0.7301326524473171	0.7568411629560763	0.0	0.53771194319525
3L_37806	1.498715301243774	0.5591303867460155	0.28655584291375485	0.0	0.0	0.0	0.0	1.782511706348546	0.0	0.0	0.0	0.0	0.8011369735929231	0.7528536541333097	0.3532217425784933	0.0	1.061942241386268	0.41744387759276486	8.557599490651679	0.0	0.6885424877535833	0.5385657219290391	1.2320383186915163	0.41731169143773233	0.0	0.0	0.0	0.0	1.3549043744623286	0.0	0.0	0.0	0.0	0.0	0.0	0.4715099540466399	0.5832575001373572	0.0	0.7333724660881238	0.0	0.6066611883813219	0.26014021349395156	0.0	0.0	0.5539597820766534	0.5225496913403483	0.8124971156352395	0.0	0.2886268772580724
3L_37807	0.49026779211233645	0.0	1.124876221432784	1.5056186677442882	0.7230336467322676	0.5982083420871154	0.0	1.1662095902545928	0.0	0.0	0.0	0.0	0.0	1.4776651649155594	0.6932867518586672	0.0	0.0	0.819338888560243	0.0	0.0	2.7028765634113765	1.0570710548364066	1.6121239458926062	0.819079439893821	0.0	0.0	0.0	0.0	2.659341539943133	0.0	3.931083390858187	0.0	0.0	0.0	0.0	0.9254571989927324	0.0	0.0	0.0	0.4003486876930331	0.7938170542227059	0.0	0.7096441347557441	0.0	1.087285780237363	0.0	0.0	0.9336411735010601	0.0
3L_37808	0.8019358088877904	1.3463131080903634	0.4599927514342229	0.6156887845884723	0.8870048905014637	0.0	0.6773956656567375	0.9537902001109066	0.0	0.0	0.0	0.0	0.0	0.0	0.0	0.0	0.0	0.0	0.0	0.0	0.0	0.864530716733139	0.0	0.6698881139474322	0.0	0.0	0.0	0.0	0.7249851486792293	0.5696033020586944	0.0	0.0	0.0	0.0	0.8225142549945532	0.0	0.0	0.68573959930178	0.0	0.9822813792815313	1.2984542972815658	0.0	0.0	0.0	0.0	0.4194105201915129	0.6521290579056693	0.38179149320447414	0.9266345439535659
3L_37809	0.0	0.0	0.0	0.0	0.0	0.0	0.0	0.0	0.0	0.0	0.0	0.0	0.0	0.0	0.0	0.0	0.0	0.0	0.0	0.0	0.0	0.0	0.0	0.0	0.0	0.0	0.0	0.0	0.0	0.0	0.0	0.0	0.0	0.0	0.0	0.0	0.0	0.0	0.0	0.0	1.9448014775823703	0.0	0.0	0.0	0.0	0.0	3.9069886650444845	0.0	0.0
3L_37810	0.958955367723902	0.5366407000542328	0.0	0.0	0.7071206876465839	1.75512784000161	0.0	1.1405429486274363	0.0	0.0	0.0	0.0	0.0	0.7225719108985015	1.3560569606302082	0.0	0.0	0.0	0.0	0.0	0.0	2.0676127993916253	0.0	0.0	0.0	0.0	0.0	0.0	0.0	0.6811320032460026	0.0	0.0	0.0	0.0	0.9835630871133957	0.9050891806996972	0.5597973578348426	0.8200078638754145	0.0	0.39153757313970805	0.3881731256798609	0.49935338729878676	0.0	0.0	0.0	0.5015313759031828	0.0	0.0	0.5540350985667223
3L_37811	0.823360245137399	0.46076035780069124	0.9445637428451656	0.6321374641072347	0.30356734125401236	0.0	0.0	2.9378146889167613	0.0	0.0	0.0	0.0	0.0	0.0	0.0	0.0	0.0	0.0	0.0	0.0	0.0	0.8876274322323084	0.0	0.6877847772870356	0.0	0.0	0.0	0.0	0.744353778845942	0.0	0.0	0.0	0.0	0.0	1.6889769258728293	0.7771106714391622	0.9612853846746885	0.0	0.6043473363028543	0.0	0.6665718357135058	0.0	0.595891447646765	0.0	0.0	0.8612308987598963	0.0	0.39199139625924173	1.4270856285627194
3L_37812	0.2578741883409922	0.0	1.1833391760705152	0.7919349346257711	0.19015293049435006	0.3146494490488147	0.0	0.6134103776767695	0.0	0.0	0.0	0.0	0.0	1.5544635449152526	0.0	0.0	0.0	0.43096110791481623	0.0	0.0	0.7108381492617946	1.1120099858496728	0.0	0.43082464144619215	28.34467120181406	0.0	37.792894935752074	0.0	0.4662591561641792	0.7326570908384894	0.0	0.0	0.0	0.0	1.057965954655579	1.4603336862473075	0.3010719667375691	0.0	0.0	0.8423118512224577	0.0	0.5371276027189399	0.0	0.0	0.5718975274010403	1.3486758700308037	0.4194032730231426	0.0	0.297972890426429
3L_37813	0.2923608336119532	1.308863604698061	1.0061942323135455	0.0	0.0	0.0	0.0	1.3908888711782375	0.0	0.0	0.0	0.0	1.8753747819290763	0.8811743833971238	1.2402806953658525	0.0	0.0	0.0	0.0	0.0	0.0	0.0	0.0	0.0	0.0	0.0	0.0	0.0	0.5286140363730861	1.2459578014027988	0.0	0.0	0.0	0.0	0.0	0.5518768365426351	0.6826712804322483	0.0	0.8583727090354286	0.9549579062910789	0.4733760190691009	0.3044800154237397	0.0	0.0	0.0	0.0	0.0	0.0	0.33782211084902874
3L_37814	1.2453188464561713	1.3937849456730504	0.0	0.9560975311267113	0.4591406173237428	0.0	0.0	0.0	0.0	0.0	0.0	0.0	0.0	0.0	0.0	0.0	0.0	1.0405926882962877	0.0	0.0	0.0	1.3425219113001143	2.047460964132988	2.0805263565239898	0.0	0.0	0.0	0.0	0.0	0.8845318031640764	0.0	0.0	0.0	0.0	0.0	0.0	0.0	0.0	0.0	0.5084586158414146	0.5040894762853122	0.6484704139264469	0.9012760265984581	0.0	0.0	1.3025975880060983	1.0126853011564056	0.5928805480872369	0.0
3L_37815	0.5164510311461288	0.0	2.3699027095690153	0.0	0.3808239888647066	1.260312507089258	1.7449860008498081	0.0	0.0	0.0	0.0	0.0	0.0	0.0	1.4606248407006033	0.0	0.0	0.0	0.0	0.0	0.0	0.0	0.0	0.0	0.0	0.0	0.0	0.0	0.0	0.0	0.0	0.0	0.0	0.0	0.0	0.0	0.6029642930575295	0.0	0.0	0.4217297075262305	0.4181058217472726	0.0	0.0	0.0	2.2907067173829136	1.0804106424769928	0.8399493342561577	1.4752548133876426	1.790273088256883
3L_37816	0.3808268604191868	0.4262287898964	0.43688682660831263	0.0	0.28081656402119215	1.3940165464187992	0.0	0.0	0.0	0.0	0.0	0.0	0.0	0.5739053172155468	0.0	0.0	0.0	0.0	26.0940586437874	0.0	0.0	0.8211044199311931	0.0	0.6362389219669504	0.0	0.0	0.0	0.0	0.6885683740821212	1.081983045542073	0.0	0.0	0.0	0.0	0.0	0.0	0.44462104792468016	0.0	0.0	0.6219602276959076	0.0	0.0	0.0	0.0	0.8445744075542789	0.0	1.8581157665582269	0.0	0.0
3L_37817	0.0	0.6224591218645489	0.6380239835767523	0.853979132849093	0.41010095044996275	2.714405458343648	0.0	0.0	0.0	0.0	0.0	0.0	1.7837521583401117	0.0	0.0	0.0	4.728883642980634	0.9294495725275526	0.0	0.0	1.533057628249469	1.1991304865016281	0.0	0.0	0.0	0.0	0.0	0.0	0.0	2.370171486647402	4.459380395850279	0.0	0.0	0.0	1.1408523718777153	0.0	0.0	0.9511417505573692	1.6328727325929235	0.4541514162621086	0.4502489336304256	0.0	0.0	0.0	3.700217276758491	1.7452055712546493	0.0	0.0	0.0
3L_37818	0.0	0.0	0.0	0.0	0.0	0.0	0.0	0.0	0.0	0.0	0.0	0.0	0.0	0.0	0.0	0.0	0.0	0.0	0.0	0.0	0.0	0.0	0.0	0.0	0.0	0.0	0.0	0.0	0.0	0.0	0.0	0.0	0.0	0.0	0.0	0.0	0.0	0.0	0.0	0.0	0.0	0.0	0.0	0.0	0.0	0.0	0.0	0.0	0.0
3L_37819	0.0	0.0	0.0	0.0	0.0	0.0	0.0	0.0	0.0	0.0	0.0	0.0	0.0	0.0	0.0	0.0	0.0	0.0	0.0	0.0	0.0	0.0	0.0	0.0	0.0	0.0	0.0	0.0	0.0	0.0	0.0	0.0	0.0	0.0	0.0	0.0	0.0	0.0	0.0	0.0	0.0	0.0	0.0	0.0	0.0	0.0	0.0	0.0	0.0
3L_37820	0.0	0.0	0.0	0.0	0.0	0.0	0.0	0.0	0.0	0.0	0.0	0.0	0.0	0.0	0.0	0.0	0.0	0.0	0.0	0.0	0.0	0.0	0.0	0.0	0.0	0.0	0.0	0.0	0.0	0.0	0.0	0.0	0.0	0.0	0.0	0.0	0.0	0.0	0.0	0.0	0.0	0.0	0.0	0.0	0.0	0.0	0.0	0.0	0.0
3L_37821	0.43145351338636306	0.0	0.0	1.324999264625408	0.6362959431520478	1.5793353861885646	0.0	0.0	0.0	0.0	0.0	0.0	1.383798624089028	1.3003991640253934	0.6101175922343745	0.0	0.0	0.0	0.0	0.0	0.0	0.0	2.128091682729621	0.7208197392737338	0.0	0.0	0.0	0.0	0.7801058041900106	0.6129102683431479	0.0	0.0	0.0	0.0	0.0	0.0	1.0074568429415585	0.0	0.63337471803741	0.3523214265015402	0.34929395989357853	0.0	0.0	0.0	0.0	1.3538949662726711	0.0	1.2324573560511376	0.9970866126265664
3L_37822	0.7607366182244802	0.42571557040224417	0.0	0.0	0.8414353035120247	0.9282253463812113	0.0	0.0	0.0	0.0	0.0	0.0	0.0	0.0	0.0	0.0	1.617101691278146	1.2713482412899455	0.0	0.0	0.0	0.8201157330920225	1.876120160993623	0.6354728305497717	0.0	0.0	0.0	0.0	1.375478546179698	0.5403401181680612	0.0	0.0	0.0	0.0	0.0	0.0	0.44408568242446983	0.0	0.5583815244508011	0.0	0.3079366577990147	0.7922712984114406	0.0	0.0	0.8435574606457247	0.3978634414901227	0.6186261402207703	0.3621770797466484	0.43951449822080135
3L_37823	0.3285448577407337	1.4708550440730683	0.376908603922616	0.5044827326659229	0.24226452403076323	0.8017588665310412	0.555044082433593	0.0	0.0	0.0	0.0	0.0	0.0	0.0	0.9291893162369933	0.0	0.0	0.5490664141400415	0.0	0.0	0.9056440279206431	0.0	0.0	1.09778509780881	0.0	0.0	0.0	0.0	0.0	0.0	0.0	0.0	0.0	0.0	2.021853813499352	0.620179845953528	0.38358102886481765	0.0	0.0	0.0	0.797945068025216	0.0	0.0	0.0	0.0	1.0309690738144992	0.0	0.0	0.379632647709179
3L_37824	0.5402238233736049	0.9069434319428741	0.9296219478536005	0.8295171397319963	0.39835372356661625	0.3295815092644703	0.45632739227011515	0.6425204896571548	0.0	0.0	0.0	0.0	0.0	0.0	0.7639294806001445	0.0	0.0	0.0	0.0	0.0	0.7445718108984167	0.5823908647566692	0.8881959776002303	0.0	0.0	0.0	0.0	0.0	0.0	0.0	0.0	0.0	0.0	0.0	0.0	1.5296355413877314	0.6307193830757112	0.46194828073243743	0.39652488760700316	0.4411423761212102	0.21867583950584157	0.0	0.0	0.0	0.0	0.0	0.0	0.2571937278577097	0.0
3L_37825	0.22742683996955756	1.0181620769447481	0.2609054158902774	0.3492153689404498	0.0	0.0	0.7684303603454279	0.0	0.0	0.0	0.0	27.27054562907695	0.7294249286804776	0.0	0.6432077232266876	0.0	0.9668847765345574	0.3800772909975881	0.0	0.0	0.6269090949213091	0.4903571751856909	1.8695917851034367	0.7599138744011309	0.0	0.0	0.0	0.0	0.0	0.0	0.0	0.0	0.0	0.0	0.0	0.0	0.0	0.38894781448278304	0.0	0.3714298120041435	0.36823814874309824	0.47370864890619246	0.9875753149624572	0.0	0.5043732693061731	0.0	0.739768192157451	0.866200330394792	0.0
3L_37826	0.28217586486620405	0.31581668710948085	0.3237138210554669	0.0	0.6242179719220513	0.0	0.47670824945055795	0.0	0.0	0.0	0.0	0.0	0.9050211933337948	0.8504769283256741	0.0	0.0	0.0	0.0	0.0	0.0	0.0	0.6084020690780926	0.0	0.9428498182609832	0.0	0.0	0.0	0.0	0.0	0.0	0.0	0.0	0.0	0.0	1.157667078564613	0.0	0.0	0.4825801825069992	0.4142347977279055	0.2304225140123963	0.6853275416759671	0.0	0.40843891989961384	0.0	0.6257922921538851	0.0	0.0	0.0	0.6521068169225109
3L_37827	0.3463137738546122	0.7752021514030267	0.3972932095796769	1.0635340342589839	0.25536708188077345	0.0	1.7551887328116562	0.8237833502510975	0.0	0.0	0.0	0.0	0.0	0.52189416476919	0.0	0.0	1.472321894324685	0.5787619483233875	0.0	0.0	2.863873778772624	0.0	0.0	0.5785786798153686	0.0	0.0	0.0	0.0	1.2523313713892625	0.9839264786520917	0.0	0.0	0.0	0.0	0.7104010384358219	0.0	0.0	0.0	0.5083893908895198	0.2827970083356964	0.2803669588548311	0.3606694573345705	0.0	0.0	0.0	0.7244851192929953	0.5632402807820389	0.0	1.2004937390650026
3L_37828	0.0	0.0	0.0	0.0	0.4347197633385608	0.3596692769064989	0.0	0.7011767147627148	0.0	0.0	0.0	0.0	0.0	1.332656343910627	0.4168346162808098	0.0	1.253190937424417	0.0	0.0	0.0	1.6250887704740868	0.0	0.9692801205009045	1.477400209002883	0.0	0.0	0.0	0.0	0.5329711971705625	0.0	0.0	0.0	0.0	0.0	0.6046694997448294	0.0	0.0	0.0	1.2981719143102683	0.7221219408808396	0.4772778742807124	0.6139794525636404	0.0	0.0	0.0	0.6166573962504763	0.47941120633283024	0.28067315526867015	0.34060664768806426
3L_37829	0.2925413311168842	0.32741791747405197	1.0068154357290808	0.44919908701183964	0.4314320231929227	0.0	0.9884393614938719	0.0	0.0	0.0	0.0	0.0	0.0	1.322577603232803	0.4136821396335248	0.0	0.0	1.4666912223370425	0.0	0.0	0.0	0.6307511495597388	1.9238991124620517	0.977484523731907	0.0	0.0	0.0	0.0	0.0	0.8311513532432316	0.0	0.0	0.0	0.0	0.0	0.0	0.0	0.5003073137674817	0.8589026505134564	0.23888686936583828	0.7105024073834653	0.0	0.4234425412819427	0.0	0.0	0.0	0.47578546947369943	0.8356513605699409	0.6760613504041528
3L_37830	0.7319464314756875	0.4096043034011166	0.8396932751610626	0.5619542160165494	1.0794547512133408	0.0	0.0	0.8705476493385318	0.0	0.0	0.0	0.0	1.1737840037889749	0.0	0.5175220279369777	0.0	0.0	0.6116169421073372	0.0	0.0	0.0	1.5781566703987442	0.6017060412068755	0.6114232698647446	0.0	0.0	0.0	0.0	0.0	1.0397817373359524	0.0	0.0	0.0	0.0	0.0	0.0	0.42727919589131746	0.0	0.5372494953346866	1.1954029941079483	0.8888482520636167	0.3811438385773517	1.0594648484130937	0.0	0.811632907201708	0.7656124846284154	0.0	0.34847043606440414	0.8457620176228049
3L_37831	0.0	0.0	0.0	0.0	0.0	0.0	0.0	0.0	0.0	0.0	0.0	0.0	0.0	0.0	3.274583485260363	0.0	0.0	0.0	0.0	0.0	0.0	0.0	0.0	1.93436842677429	0.0	0.0	0.0	0.0	2.0934665838770417	0.0	0.0	0.0	0.0	42.42177424828616	0.0	0.0	0.0	0.0	0.0	0.0	0.0	0.0	1.6759219456113053	0.0	0.0	1.211089510656861	0.0	0.0	1.3378746149262388
3L_37832	0.5361740549664195	0.0	0.0	0.0	0.39536747924567833	0.0	0.0	1.2754077159616	0.0	0.0	0.0	0.0	3.4393365519791232	2.424039686377745	1.5164054216043037	0.0	0.0	0.8960577491298158	0.0	0.0	0.0	0.0	0.8815376484895072	0.0	0.0	0.0	0.0	0.0	0.9694497306383922	0.7616732132479346	0.0	0.0	0.0	0.0	0.0	1.0121124558149657	0.0	0.0	0.0	0.8756707364193866	1.3022192637729764	0.0	0.0	0.0	0.0	0.0	0.0	0.5105313687065203	0.0
3L_37833	0.26976591009198586	0.0	1.5473852377096298	0.0	0.3978434497960356	0.6583186594104151	0.9114857135096494	0.0	0.0	0.0	0.0	0.0	0.0	0.0	0.38147546010327454	0.0	0.0	0.9016692693350126	0.0	0.0	0.0	0.5816448474235053	0.44352911861804845	0.9013837502503594	0.0	0.0	0.0	0.0	0.9755208647329112	0.3832215782566821	0.0	0.0	0.0	0.0	1.6601301807682551	1.0184507632524633	1.259822918030819	0.0	1.5840678259825458	0.0	0.4367914505586366	0.561896937088558	0.7809519570070329	0.0	0.0	0.5643477167507206	0.0	0.0	0.0
3L_37834	0.0	0.4306416336407598	0.4414100154343426	0.0	0.28372392187037615	0.9389660781602875	0.0	1.8305181794251955	0.0	0.0	0.0	0.0	1.2340697027249492	0.5798470896836737	0.0	0.0	0.0	0.0	0.0	0.0	2.121258788905477	1.659211002029049	0.0	0.0	0.0	0.0	0.0	0.0	0.0	0.5465925312284711	0.0	0.0	0.0	0.0	0.0	1.4526258754794572	0.4492243109056299	0.0	0.0	0.0	0.6229997425142064	1.202158306937944	1.6708186510144374	0.0	0.0	0.8049344413094931	0.6257844207714369	0.7327358458698942	1.3338006970975962
3L_37835	0.0	0.0	0.0	0.0	0.0	0.0	0.0	0.0	0.0	0.0	0.0	0.0	0.0	0.0	0.0	0.0	0.0	0.0	0.0	0.0	0.0	0.0	0.0	0.0	0.0	0.0	0.0	0.0	0.0	0.0	0.0	0.0	0.0	0.0	0.0	0.0	0.0	0.0	7.665055472006451	0.0	0.0	0.0	0.0	0.0	0.0	0.0	0.0	4.9717035492494475	0.0
3L_37836	0.7774303873282579	0.8701151301535615	0.0	0.0	0.8598999420427439	0.9485945244088549	0.0	2.773933311684325	0.0	0.0	0.0	0.0	0.0	1.1715860392870292	1.0993628312902408	0.0	0.0	0.6496234912169605	0.0	0.0	0.0	1.6762250607044908	0.0	0.6494177839683168	0.0	0.0	0.0	0.0	0.702831172642887	0.0	0.0	0.0	53.9700358361038	0.0	0.0	0.0	0.0	0.6647848822599496	0.0	0.9522649876668987	0.9440822595236815	0.0	0.0	0.0	0.0	0.0	0.632201406218232	0.37012477202164673	0.8983185991116708
3L_37837	0.3558053847017632	1.1946728105769004	0.40818204168003974	0.0	1.3118303352106937	0.868283630752314	0.0	0.8463612306972511	0.0	0.0	0.0	0.0	1.1411727718458984	0.5361980033380471	0.0	0.0	0.0	1.783873179936493	0.0	0.0	0.0	0.0	0.5849888468951395	0.0	0.0	0.0	0.0	0.0	0.6433273508178556	0.5054467446651865	0.0	0.0	0.0	0.0	0.7298713879029949	0.0	0.415408101280483	1.2170043498777976	0.5223230967408188	1.1621911219232335	1.4402556465294636	0.37055452224368396	1.545044617025928	0.0	0.0	0.0	0.5786773149465175	0.0	0.822264217996716
3L_37838	0.0	0.0	0.7115136570777394	0.0	0.4573377091405344	0.0	0.0	0.0	0.0	0.0	0.0	0.0	0.0	1.8693237982865032	0.0	0.0	0.0	1.0365065913527158	0.0	0.0	1.7096401822886749	0.0	3.05913179392383	2.0723567504119846	0.0	0.0	0.0	0.0	0.0	0.0	0.0	0.0	0.0	0.0	0.0	1.1707518099822984	0.7241096058642452	0.0	0.0	1.012924101191928	0.0	0.0	0.0	0.0	0.0	0.0	3.026126364581249	0.5905524831078368	0.0
3L_37839	0.0	0.0	0.0	1.6026216325714258	0.0	0.0	0.0	0.0	0.0	0.0	0.0	0.0	0.0	0.0	0.0	0.0	0.0	0.0	0.0	0.0	2.8770156371553917	0.0	0.0	0.0	0.0	0.0	0.0	0.0	0.0	0.0	0.0	0.0	0.0	0.0	0.0	0.0	1.218545680353047	1.7849620517067808	0.0	0.0	0.0	1.0869735352379428	1.5107291987696623	0.0	4.62934672510754	1.0917144983178864	0.0	2.9813794962184184	1.2060026126840604
3L_37840	0.3463137738546122	0.38760107570151336	0.7945864191593538	0.0	0.5107341637615469	0.0	0.5850629109372187	0.8237833502510975	0.0	0.0	0.0	0.0	1.1107303774206285	0.52189416476919	0.48972164858132783	0.0	1.472321894324685	0.0	11.864619940629442	0.0	0.0	0.7466904253604144	0.0	0.0	0.0	0.0	0.0	0.0	1.2523313713892625	0.0	0.0	0.0	0.0	0.0	1.4208020768716438	0.6537214564783307	0.0	0.0	0.0	0.5655940166713928	0.0	0.721338914669141	0.5012761236918887	0.0	2.3041002154564114	0.0	0.5632402807820389	0.32975121293213033	1.2004937390650026
3L_37841	0.0	0.0	0.0	0.0	0.0	0.0	0.0	12.33533864821958	0.0	0.0	0.0	0.0	0.0	0.0	0.0	0.0	0.0	0.0	0.0	0.0	0.0	0.0	0.0	0.0	0.0	0.0	0.0	0.0	0.0	0.0	0.0	0.0	0.0	0.0	0.0	0.0	0.0	0.0	0.0	0.0	0.0	0.0	0.0	0.0	0.0	0.0	0.0	0.0	0.0
3L_37842	0.0	0.0	0.0	0.0	0.0	0.0	0.0	0.0	0.0	0.0	0.0	0.0	0.0	0.0	134.01232913428035	0.0	0.0	0.0	0.0	0.0	0.0	0.0	0.0	0.0	0.0	0.0	0.0	0.0	0.0	0.0	0.0	0.0	0.0	0.0	0.0	0.0	0.0	0.0	0.0	0.0	0.0	0.0	0.0	0.0	0.0	0.0	0.0	0.0	0.0
3L_37843	0.0	0.0	0.0	0.0	0.0	0.0	0.0	0.0	0.0	0.0	0.0	0.0	0.0	0.0	0.0	0.0	0.0	0.0	0.0	0.0	0.0	0.0	0.0	0.0	0.0	0.0	0.0	0.0	0.0	0.0	0.0	0.0	0.0	0.0	0.0	0.0	0.0	0.0	0.0	0.0	0.0	0.0	0.0	0.0	0.0	0.0	0.0	0.0	0.0
3L_37844	0.0	0.0	0.0	0.0	0.0	0.0	0.0	0.0	0.0	0.0	0.0	0.0	0.0	0.0	0.0	0.0	0.0	0.0	0.0	0.0	0.0	0.0	0.0	0.0	0.0	0.0	0.0	0.0	0.0	0.0	0.0	0.0	0.0	0.0	0.0	0.0	0.0	0.0	0.0	0.0	0.0	0.0	0.0	0.0	0.0	0.0	0.0	0.0	0.0
3L_37845	0.0	0.0	0.0	0.0	0.0	0.0	1.0581788868339055	1.48994258953214	0.0	0.0	0.0	0.0	0.0	0.9439282101063372	0.8857391218392621	0.0	0.0	0.0	0.0	0.0	0.0	1.3505078314598638	0.0	1.0464511284301097	0.0	0.0	0.0	0.0	0.0	0.0	0.0	0.0	0.0	0.0	1.2848727307862702	0.0	0.0	1.0712131810639502	0.0	1.022966309729852	0.0	0.0	0.0	0.0	0.0	0.0	0.0	0.596407266482997	0.723760986329892
3L_37846	0.0	0.49831822581968116	1.0215577806105576	1.3673295206716978	0.3283119659698081	0.0	2.2565534260460876	0.0	0.0	0.0	0.0	0.0	0.0	0.6709717556452376	0.6296092512768634	0.0	0.0	1.4881673211998587	0.0	0.0	0.0	0.0	0.7320262126874345	0.7438480419613607	0.0	0.0	0.0	0.0	0.8050281413687379	0.0	0.0	0.0	0.0	0.0	0.0	0.0	0.0	1.522899265163032	0.0	0.7271543465451097	0.0	0.9273873337994382	0.6444642294962899	0.0	1.9748399466279756	0.0	2.1723848179845655	0.4239437135018908	0.5144704591576822
3L_37847	0.0	0.0	0.5766071959770808	0.0	1.1118727439407106	0.0	0.0	0.0	0.0	0.0	0.0	0.0	0.0	0.0	1.421504419350627	0.0	4.273676864300716	0.8399798841617342	0.0	0.0	1.3854840618069983	0.0	0.826368493081519	1.6794277987958168	0.0	0.0	0.0	0.0	0.0	0.0	0.0	0.0	0.0	0.0	1.0310328515935439	0.9487715543107673	0.0	0.8595839527710193	0.0	0.8208687492024748	0.40690754861110856	0.0	0.0	0.0	0.0	0.5257368148886984	0.817452680116706	0.957161701605701	0.0
3L_37848	0.0	0.8529717279108896	0.0	0.0	0.0	0.0	0.0	0.0	0.0	0.0	0.0	0.0	0.0	1.1485029207003525	0.0	0.0	0.0	0.0	0.0	0.0	0.0	0.0	0.0	0.0	0.0	0.0	0.0	0.0	0.0	0.0	0.0	0.0	0.0	0.0	0.0	0.0	0.0	1.3033739790508698	0.0	0.6223353544918641	0.0	0.7937048411709305	0.0	0.0	0.0	0.0	1.2394909757620016	0.0	0.8806195193543438
3L_37849	0.48462676663418375	1.6272109593308994	0.5559666929249736	1.4882950062642337	0.35735720765366225	1.182650703405159	1.6374580984706715	0.0	0.0	0.0	0.0	0.0	0.0	0.7303315683410322	1.3706195769294847	0.0	0.0	0.8099115681856046	0.0	0.0	1.33588862108775	0.0	0.7967874168781407	0.0	0.0	0.0	0.0	0.0	0.0	1.3768932798933515	0.0	0.0	0.0	0.0	0.994125513515534	0.0	0.5658089888829284	0.0	0.7114331721652626	0.0	1.177025082443741	1.5141477422593486	0.7014789631720038	0.0	0.0	0.0	0.0	0.9228986900422139	0.0
3L_37850	0.0	0.0	0.0	2.864528429871761	0.0	0.0	0.0	4.437565232208914	0.0	0.0	0.0	0.0	0.0	0.0	0.0	0.0	0.0	0.0	0.0	0.0	0.0	0.0	0.0	0.0	0.0	0.0	0.0	0.0	0.0	0.0	0.0	0.0	0.0	0.0	0.0	0.0	0.0	0.0	0.0	0.0	0.0	0.0	0.0	0.0	0.0	1.9513322135288205	3.0340689534646637	0.0	0.0
3L_37851	0.0	0.0	1.5120902197702168	6.071684738698975	0.0	0.0	0.0	0.0	0.0	0.0	0.0	0.0	0.0	0.0	1.8638710588912426	0.0	0.0	0.0	0.0	0.0	0.0	0.0	0.0	0.0	0.0	0.0	0.0	0.0	0.0	0.0	0.0	0.0	0.0	0.0	0.0	0.0	1.5388588007796475	0.0	0.0	0.0	0.0	1.3727009318443004	0.0	0.0	0.0	0.0	0.0	0.0	0.0
3L_37852	0.0	1.6930093274655889	0.8676718818952801	1.1613570968674019	0.557711108991809	0.0	1.277753117142617	0.0	0.0	0.0	0.0	0.0	0.0	1.1397951970398152	0.0	0.0	0.0	0.0	0.0	0.0	0.0	0.0	0.0	0.0	0.0	0.0	0.0	0.0	0.0	1.074427298017338	0.0	0.0	0.0	0.0	0.0	4.283101593742103	0.0	1.2934920534315697	0.0	0.6176169300164669	0.0	0.0	0.0	0.0	0.0	0.0	0.0	0.0	0.0
3L_37853	0.0	0.0	0.0	0.0	0.0	0.0	0.0	0.0	0.0	0.0	0.0	0.0	0.0	0.0	0.0	0.0	0.0	0.0	0.0	0.0	0.0	0.0	0.0	0.0	0.0	0.0	0.0	0.0	0.0	0.0	0.0	0.0	0.0	0.0	0.0	0.0	0.0	0.0	0.0	0.0	0.0	0.0	0.0	0.0	0.0	0.0	0.0	0.0	0.0
3L_37854	0.0	0.0	0.0	0.0	0.0	0.0	0.0	0.0	0.0	0.0	0.0	0.0	0.0	0.0	0.0	0.0	0.0	0.0	0.0	0.0	0.0	0.0	0.0	0.0	0.0	0.0	0.0	0.0	0.0	0.0	0.0	0.0	0.0	0.0	0.0	0.0	0.0	0.0	0.0	0.0	0.0	0.0	0.0	0.0	0.0	0.0	0.0	0.0	0.0
3L_37855	0.0	0.0	0.0	0.0	0.0	0.0	0.0	0.0	0.0	0.0	0.0	0.0	0.0	0.0	0.0	0.0	0.0	0.0	0.0	0.0	0.0	0.0	0.0	0.0	0.0	0.0	0.0	0.0	0.0	0.0	0.0	0.0	0.0	0.0	0.0	0.0	0.0	0.0	0.0	0.0	0.0	0.0	0.0	0.0	0.0	0.0	0.0	0.0	0.0
3L_37856	1.0911774808902088	1.22126694721611	2.503610519320175	0.0	0.0	0.0	0.0	2.5956052250571426	0.0	0.0	0.0	0.0	0.0	0.0	1.5430319992432973	0.0	0.0	0.0	0.0	0.0	0.0	0.0	0.0	0.0	0.0	0.0	0.0	0.0	0.0	0.0	0.0	0.0	0.0	0.0	0.0	0.0	2.5479320155683745	0.0	1.601850970833818	0.0	0.0	0.0	0.0	0.0	0.0	0.0	1.7746770620150252	3.1169747640372174	0.0
3L_37857	0.6757131138346854	0.7562711897733985	0.7751820805809524	1.0375618127449941	0.4982616895306499	0.0	2.2831011134113353	0.0	0.0	0.0	0.0	0.0	0.0	0.0	0.0	0.0	0.0	0.0	0.0	0.0	0.0	0.0	0.0	0.0	0.0	0.0	0.0	0.0	0.0	1.9197966551382877	5.418027946188147	0.0	0.0	0.0	0.0	0.0	1.5778103069669398	0.0	1.9838967104016696	2.758909138362328	1.0940808312388524	0.0	0.0	0.0	0.0	0.0	1.0989711432157214	0.0	0.0
3L_37858	0.0	0.0	0.0	0.0	0.0	0.0	0.0	0.0	0.0	0.0	0.0	0.0	0.0	0.0	0.0	0.0	0.0	0.0	0.0	0.0	0.0	0.0	0.0	0.0	0.0	0.0	0.0	0.0	0.0	0.0	0.0	0.0	0.0	0.0	0.0	0.0	0.0	0.0	0.0	0.0	0.0	0.0	0.0	0.0	0.0	0.0	0.0	0.0	0.0
3L_37859	0.0	0.0	0.0	0.0	0.0	0.0	2.6507030724829455	0.0	0.0	0.0	0.0	0.0	0.0	0.0	0.0	0.0	6.670544476522351	0.0	0.0	0.0	0.0	0.0	0.0	0.0	0.0	0.0	0.0	0.0	0.0	0.0	0.0	0.0	0.0	0.0	0.0	0.0	0.0	0.0	0.0	0.0	0.0	1.6340595529735962	2.271096212719956	0.0	0.0	0.0	0.0	0.0	0.0
3L_37860	0.5745302468342809	0.0	0.6591044971293033	0.8821948726128248	0.4236508151359421	1.4020451351978103	0.0	0.0	0.0	0.0	0.0	0.0	0.0	0.8658159332469768	0.8124421287316178	0.0	0.0	0.9601588794100938	0.0	0.0	1.5837103355787179	0.0	0.0	0.0	0.0	0.0	0.0	0.0	0.0	0.0	0.0	0.0	0.0	0.0	0.0	0.0	0.6707726448987975	0.0	0.0	0.9383134444506008	0.46512530033722055	0.5983461473149756	0.0	0.0	0.0	1.2019118089998675	0.0	0.5470531641035311	0.6638680644541538
3L_37861	0.0	0.0	0.0	0.0	0.0	0.0	0.0	0.0	0.0	0.0	0.0	0.0	0.0	0.0	0.0	0.0	0.0	0.0	0.0	0.0	0.0	0.0	0.0	0.0	0.0	0.0	0.0	0.0	0.0	0.0	0.0	0.0	0.0	0.0	0.0	0.0	0.0	0.0	0.0	0.0	0.0	0.0	0.0	0.0	0.0	0.0	0.0	0.0	0.0
3L_37862	0.36710735702233055	0.4108736562685227	0.4211477311697795	1.1273913944411036	0.5413999764220311	0.8958642070535688	3.10095807820976	1.7464909068077692	0.0	0.0	0.0	0.0	0.0	0.0	1.0382516299382556	0.0	1.5607239449233006	0.6135123267816965	0.0	0.0	0.0	0.0	1.2071414245246592	0.6133180543539632	0.0	0.0	0.0	0.0	0.6637623083104235	0.0	0.0	0.0	0.0	0.0	0.7530553715590265	1.3859451990338576	0.0	0.0	0.0	0.0	0.0	0.3823249932194663	0.0	0.0	0.8141481360444791	1.5359701948055637	0.0	0.6991006733982371	1.6967660233463127
3L_37863	1.0425606624347044	0.0	0.0	0.0	0.0	1.2720976075405874	0.0	0.0	0.0	0.0	0.0	0.0	0.0	0.0	1.474283048781962	0.0	0.0	1.7423345121968643	0.0	0.0	0.0	0.0	0.0	0.0	0.0	0.0	0.0	0.0	0.0	1.4810312479820948	0.0	0.0	0.0	0.0	0.0	0.0	0.0	0.0	0.0	1.7026930985932518	0.8440310042972995	0.0	0.0	0.0	0.0	0.0	0.0	0.0	1.2046758771365527
3L_37864	0.0	0.9135834140027488	0.0	0.0	1.2038105418892966	0.0	0.0	0.0	0.0	0.0	0.0	0.0	0.0	0.0	0.0	0.0	0.0	0.0	0.0	0.0	0.0	0.0	0.0	2.727442820524989	0.0	0.0	0.0	0.0	0.0	2.319134202266536	0.0	0.0	0.0	0.0	0.0	0.0	0.0	0.0	2.3965677315575724	0.666558150999684	0.0	1.7002101119656368	1.1815177540765316	0.0	1.8102699510756444	0.8538128892959869	0.0	0.0	0.0
3L_37865	0.3872063910738085	0.8667377680549061	0.0	0.5945578926965698	0.8565622303167353	0.4724562718097627	1.3082938964491924	1.8421108379670097	0.0	0.0	0.0	0.0	0.0	0.5835192571566449	1.642643462320086	0.0	0.0	0.6471019700048823	0.0	0.0	1.0673463528241451	0.0	1.2732321092585936	0.0	0.0	0.0	0.0	0.0	0.7001031251903406	0.5500540978205206	0.0	0.0	0.0	0.0	0.7942849608496942	0.0	0.0	0.0	0.5684198439914896	0.6323791732875448	0.0	0.403257188966722	0.5604666445282342	0.0	2.5761676157697524	0.0	0.0	0.7373762567426146	0.0
3L_37866	0.0	0.0	0.0	0.0	0.0	0.0	0.0	0.0	0.0	0.0	0.0	0.0	0.0	0.0	0.0	0.0	0.0	0.0	0.0	0.0	0.0	0.0	0.0	0.0	0.0	0.0	0.0	0.0	0.0	0.0	0.0	0.0	0.0	0.0	0.0	0.0	0.0	0.0	0.0	0.0	0.0	0.0	0.0	0.0	0.0	0.0	0.0	0.0	0.0
3L_37867	0.0	0.0	0.0	0.0	0.0	0.0	0.0	0.0	0.0	0.0	0.0	0.0	0.0	0.0	0.0	0.0	0.0	0.0	0.0	0.0	0.0	0.0	0.0	0.0	0.0	0.0	0.0	0.0	0.0	0.0	0.0	0.0	0.0	0.0	0.0	0.0	0.0	0.0	0.0	0.0	0.0	0.0	0.0	0.0	0.0	0.0	0.0	0.0	0.0
3L_37868	0.0	1.4386847658964956	0.0	0.9868975533230618	1.4217945464226582	0.0	2.1716170305591036	0.0	0.0	0.0	0.0	0.0	0.0	1.937149382015447	0.9088662538777915	0.0	0.0	0.0	0.0	0.0	1.77167188778372	0.0	0.0	0.0	70.64541652537584	0.0	0.0	0.0	0.0	0.0	0.0	0.0	0.0	0.0	0.0	1.2132307668043076	0.0	0.0	0.0	0.0	1.0406567418192545	1.3387208816494434	0.9303100118568012	0.0	0.0	0.6722799352137272	1.0453082593150556	1.8359393574542717	0.0
3L_37869	1.008178342716113	0.0	0.0	0.0	0.0	0.0	3.406435437829147	0.0	0.0	0.0	0.0	0.0	0.0	0.0	0.0	0.0	0.0	1.684874544241436	0.0	0.0	0.0	4.3474858489335615	0.0	0.0	0.0	0.0	0.0	0.0	0.0	0.0	0.0	0.0	0.0	0.0	0.0	0.0	0.0	0.0	1.480008051243799	0.0	0.816195939261963	1.049970180846864	1.4593001196626099	0.0	0.0	0.0	0.0	0.0	2.3298944091853757
3L_37870	0.0	0.0	1.6369277812016851	0.0	0.0	0.0	0.0	0.0	0.0	0.0	0.0	0.0	0.0	2.1503087305759925	1.3451676701056998	0.0	0.0	0.0	0.0	0.0	0.0	0.0	0.0	0.0	0.0	0.0	0.0	0.0	0.859976109863668	0.0	0.0	0.0	0.0	0.0	0.9756649644565253	0.897821212372874	0.0	0.0	0.0	0.0	0.38505605164679807	0.49534352321006375	0.0	0.0	0.0	0.4975040223200204	0.0	0.45288039858909634	0.0
3L_37871	0.0	0.0	0.0	0.0	0.0	0.0	0.0	0.0	0.0	0.0	0.0	0.0	0.0	3.2421416160973626	0.0	0.0	0.0	0.0	0.0	0.0	0.0	2.3193170817239204	0.0	1.7971402466682818	0.0	0.0	0.0	0.0	0.0	0.0	0.0	0.0	0.0	0.0	0.0	0.0	0.0	0.0	0.0	0.0	0.0	0.0	0.0	0.0	0.0	0.0	0.0	1.0242499366501414	0.0
3L_37872	0.0	0.0	0.35099043358023757	0.4697919103712202	0.6768155153188732	1.1199387169534083	0.0	0.0	0.0	0.0	0.0	0.0	0.0	0.0	0.8652934891640378	0.0	1.3007292538561745	0.0	0.0	0.0	0.0	0.6596669407582806	0.0	0.0	0.0	0.0	0.0	0.0	0.0	0.0	2.4531990942788946	0.0	0.0	0.0	0.0	0.0	0.0	0.0	0.44913884363815043	0.24983826095581374	0.0	0.0	0.0	0.0	0.6785224901368275	0.3200247827191738	0.9951942071735589	0.2913201595443986	0.0
3L_37873	1.056507962266607	0.0	0.0	0.0	0.0	0.0	0.0	0.0	0.0	0.0	0.0	0.0	0.0	0.0	0.0	0.0	0.0	0.0	0.0	0.0	0.0	0.0	0.0	0.0	0.0	0.0	0.0	0.0	0.0	0.0	8.471331320545012	0.0	0.0	0.0	0.0	1.9943241534592548	0.0	0.0	0.0	0.862735800792233	0.0	0.0	0.0	0.0	0.0	0.0	0.0	0.0	0.0
3L_37874	0.0	0.0	0.0	0.0	0.0	0.0	0.0	0.0	0.0	0.0	0.0	0.0	0.0	0.0	0.0	0.0	0.0	0.0	0.0	0.0	0.0	0.0	0.0	0.0	0.0	0.0	0.0	0.0	0.0	0.0	0.0	0.0	0.0	0.0	0.0	0.0	0.0	0.0	0.0	0.0	0.0	0.0	0.0	0.0	0.0	0.0	0.0	0.0	0.0
3L_37875	0.0	0.8209522783724392	0.8414805479990602	0.0	0.0	0.0	0.0	0.0	0.0	0.0	0.0	0.0	0.0	0.0	1.0372471295222938	0.0	0.0	0.0	0.0	0.0	2.0219273982485255	0.0	0.0	1.2254493477668391	0.0	0.0	0.0	0.0	1.326240246829225	0.0	0.0	0.0	101.84129053283364	0.0	1.50465359263129	2.769208615561845	0.0	1.2544470146669946	0.0	0.5989736945128739	0.0	1.5278203869907927	0.0	0.0	0.0	0.7672420777652018	0.0	0.0	0.0
3L_37876	0.0	0.0	0.0	0.0	0.0	0.0	0.0	0.0	0.0	0.0	0.0	0.0	0.0	0.0	0.0	0.0	0.0	0.0	0.0	0.0	0.0	0.0	0.0	0.0	0.0	0.0	0.0	0.0	0.0	0.0	0.0	0.0	0.0	0.0	0.0	0.0	0.0	0.0	0.0	0.0	0.0	0.0	0.0	0.0	0.0	0.0	0.0	0.0	0.0
3L_37877	0.0	0.0	0.0	0.0	0.0	0.0	0.0	0.0	0.0	0.0	0.0	0.0	0.0	0.0	0.0	0.0	0.0	0.0	0.0	0.0	0.0	0.0	0.0	0.0	0.0	0.0	0.0	0.0	0.0	0.0	0.0	0.0	0.0	0.0	0.0	0.0	0.0	0.0	0.0	0.0	0.0	0.0	0.0	0.0	0.0	0.0	0.0	0.0	0.0
3L_37878	0.0	0.0	0.0	0.0	0.0	0.0	0.0	0.0	0.0	0.0	0.0	0.0	0.0	0.0	0.0	0.0	0.0	0.0	0.0	0.0	0.0	0.0	0.0	0.0	0.0	0.0	0.0	0.0	0.0	0.0	0.0	0.0	0.0	0.0	0.0	0.0	0.0	0.0	0.0	0.0	0.0	0.0	0.0	0.0	0.0	0.0	0.0	0.0	0.0
3L_37879	0.0	0.0	0.0	0.0	0.0	0.0	0.0	0.0	0.0	0.0	0.0	0.0	0.0	0.0	0.0	0.0	0.0	0.0	0.0	0.0	0.0	0.0	0.0	0.0	0.0	0.0	0.0	0.0	0.0	0.0	0.0	0.0	0.0	0.0	0.0	0.0	0.0	0.0	0.0	0.0	0.0	0.0	0.0	0.0	0.0	0.0	0.0	0.0	0.0
3L_37880	0.0	0.9470270925510637	0.0	1.299268252120406	0.0	0.0	1.4294862998033024	2.0127528017519	0.0	0.0	0.0	0.0	2.7138514980460267	1.275145876688293	0.0	0.0	0.0	0.0	0.0	0.0	0.0	1.8243913830346195	0.0	1.413643354745318	0.0	0.0	0.0	0.0	0.0	0.0	0.0	0.0	0.0	0.0	0.0	1.5972399693329924	0.0	0.0	2.4842992288735193	1.3819178809118446	0.685021591880576	1.7624499464215215	0.0	0.0	0.0	0.885068539707715	0.0	0.0	0.0
3L_37881	0.0	1.5323915391146516	0.0	0.700785187755769	0.3365335995987173	0.5568681556727156	0.0	0.0	0.0	0.0	0.0	0.0	1.4637677234825668	0.6877743230873529	1.2907520263354717	0.0	0.0	0.0	0.0	0.0	0.0	0.0	0.0	0.0	0.0	0.0	0.0	0.0	0.0	1.2966601535427156	0.0	0.0	0.0	0.0	0.9361966971729481	0.0	1.0656773202605985	0.0	0.0	0.37268192309686154	0.7389590011136482	0.0	0.0	0.0	0.0	0.0	0.0	0.43456017057008167	0.5273538995025893
3L_37882	0.0	0.0	0.0	0.0	0.0	0.0	0.0	0.0	0.0	0.0	0.0	0.0	2.852664174389066	0.0	1.2577412401152543	0.0	0.0	0.0	0.0	0.0	2.4517411530146367	0.0	1.4623348603521389	0.0	0.0	0.0	0.0	0.0	0.0	0.0	0.0	0.0	0.0	0.0	0.0	0.0	0.0	3.0422253269821806	0.0	0.726301279503175	1.4401204747184329	1.8525987235965315	0.0	0.0	0.0	0.9303395255491701	1.4465575113656024	0.0	1.0277338078996965
3L_37883	0.8258715835757265	0.0	0.0	0.0	0.0	0.0	0.0	3.929033791655125	0.0	0.0	0.0	0.0	0.0	0.0	0.0	0.0	0.0	0.0	0.0	0.0	0.0	0.0	1.357836857259437	0.0	0.0	0.0	0.0	0.0	0.0	0.0	0.0	0.0	0.0	0.0	0.0	1.5589618872792605	0.0	0.0	0.0	1.3488000231993602	0.0	2.5803188758066717	0.0	0.0	0.0	0.8638577468171161	1.343186952819215	0.7863740254368405	0.0
3L_37884	0.64710661806292	0.7242542462664332	0.0	0.9936363553259505	0.0	0.0	0.0	1.539285174436414	0.0	0.0	0.0	0.0	0.0	0.0	0.915072237175011	0.0	0.0	0.0	0.0	0.0	0.0	0.0	0.0	0.0	0.0	0.0	0.0	0.0	0.0	0.0	0.0	0.0	0.0	0.0	0.0	0.0	0.0	0.0	0.0	0.0	1.0477626260242339	0.0	0.0	0.0	1.4351132899957824	0.0	1.0524459053329118	0.0	0.0
3L_37885	0.0	0.0	0.0	0.0	1.6027798613915976	0.0	0.0	0.0	0.0	0.0	0.0	0.0	0.0	0.0	0.0	0.0	0.0	0.0	0.0	0.0	0.0	0.0	0.0	0.0	0.0	0.0	0.0	0.0	0.0	3.0877463404030374	0.0	0.0	0.0	0.0	0.0	0.0	0.0	0.0	0.0	1.7749403975014522	0.0	0.0	0.0	0.0	0.0	2.273570560717066	0.0	0.0	0.0
3L_37886	0.36646853911567917	0.4101586789084267	0.8408297509781794	0.0	0.27022893254707525	0.4471526393095105	0.0	0.0	0.0	0.0	0.0	0.0	1.1753726518992846	0.0	0.5182224637829868	0.0	0.0	0.6124447299253479	0.0	0.0	0.0	0.0	1.2050408303984563	0.0	0.0	0.0	0.0	0.0	0.6626072694908579	0.0	0.0	0.0	0.0	0.0	0.0	0.0	0.0	0.0	0.0	0.5985104511296466	0.5933675041811641	1.144979083522102	0.5304493861109255	0.0	0.0	0.0	0.0	0.6978841409039247	0.8469067071284815
3L_37887	0.0	0.0	0.7718799204932806	0.5165709770588763	0.24806958451073358	0.41048517048434296	0.0	0.0	0.0	0.0	0.0	0.0	0.0	0.0	0.0	0.0	2.8604961759456873	0.5622229576098507	0.0	0.0	0.0	1.4507052531052709	0.5531124578293235	0.0	0.0	0.0	0.0	0.0	0.6082720620885192	0.0	0.0	0.0	0.0	0.0	0.6901002632870524	0.0	0.392772267575636	0.0	0.0	0.0	0.2723550525048794	0.0	0.4869514066321807	0.0	1.4921713973722563	0.0	0.5471448449982426	0.3203280774543041	0.0
3L_37888	0.0	0.0	1.10430966786672	0.0	0.0	0.0	1.626231239999694	0.0	0.0	0.0	0.0	0.0	0.0	0.0	0.0	0.0	0.0	1.6087171880009643	0.0	0.0	0.0	0.0	1.5826488508940617	3.216415555743537	0.0	0.0	0.0	0.0	0.0	0.0	0.0	0.0	0.0	0.0	0.0	0.0	0.0	0.0	0.0	0.0	0.0	0.0	0.0	0.0	0.0	0.0	0.0	0.0	0.0
3L_37889	0.0	0.0	0.0	0.0	1.3451626940649406	2.2258647261874764	0.0	0.0	0.0	0.0	0.0	0.0	0.0	0.0	0.0	0.0	0.0	0.0	0.0	0.0	0.0	0.0	2.9992642804720004	0.0	0.0	0.0	0.0	0.0	0.0	0.0	0.0	0.0	0.0	0.0	0.0	0.0	0.0	0.0	0.0	0.0	1.4768511701756404	1.8998497978749802	0.0	0.0	0.0	0.0	0.0	0.0	0.0
3L_37890	0.45138730276406114	0.5052014020753471	0.5178341833840371	0.0	0.3328468776216892	0.5507676709951865	0.0	0.0	0.0	0.0	0.0	0.0	1.4477321637587761	0.0	0.0	0.0	0.0	0.0	0.0	0.0	1.244263014306785	0.0	0.7421375535628503	0.0	0.0	0.0	0.0	0.0	0.8161478442025998	0.0	0.0	0.0	0.0	0.0	0.9259406723884862	0.0	0.0	0.0	0.0	1.4743967864932281	0.0	0.4700985806125516	0.0	0.0	0.0	0.0	1.4682610415432715	0.0	0.0
3L_37891	0.5622590579371975	0.0	0.0	0.0	0.0	0.0	0.0	1.3374566229380767	0.0	0.0	0.0	0.0	0.0	0.0	0.0	0.0	0.0	0.0	0.0	0.0	0.0	0.0	0.0	0.9393536382763312	0.0	0.0	0.0	0.0	1.0166137044813757	0.0	0.0	0.0	0.0	0.0	1.1533743350220271	0.0	0.0	0.0	0.0	0.0	0.9103817062073511	0.0	0.0	0.0	0.0	0.0	1.8289018432038557	1.070737697049866	0.6496887406212558
3L_37892	0.0	0.0	0.0	0.0	0.0	0.0	0.0	0.0	0.0	0.0	0.0	0.0	0.0	0.0	0.0	0.0	0.0	0.0	0.0	0.0	0.0	0.0	0.0	0.0	0.0	0.0	0.0	0.0	2.236948301440416	1.7575161937542092	0.0	0.0	0.0	0.0	0.0	0.0	0.0	0.0	0.0	0.0	0.0	0.0	0.0	0.0	0.0	0.0	0.0	0.0	0.0
3L_37893	0.0	0.0	0.0	0.0	0.0	0.0	0.0	0.0	0.0	0.0	0.0	0.0	0.0	0.0	1.3930595544103987	0.0	0.0	0.0	0.0	0.0	0.0	0.0	0.0	0.0	0.0	0.0	0.0	0.0	0.0	0.0	15.797888138313672	0.0	0.0	0.0	0.0	0.0	1.1501449872770961	0.0	0.0	0.8044428412792444	0.0	1.025958388769285	0.0	0.0	0.0	2.0608664542050743	1.6021902581705296	0.0	1.1383060003296535
3L_37894	0.0	0.0	0.0	0.0	0.0	0.0	0.0	0.0	0.0	0.0	0.0	0.0	0.0	0.0	0.0	0.0	0.0	0.0	0.0	0.0	0.0	0.0	0.0	0.0	0.0	0.0	0.0	0.0	0.0	0.0	0.0	0.0	0.0	0.0	0.0	0.0	0.0	0.0	0.0	0.0	0.0	0.0	0.0	0.0	0.0	0.0	0.0	0.0	0.0
3L_37895	0.0	0.0	2.3673225215346454	0.0	0.7608187474869207	0.0	0.0	2.4543093499859863	0.0	0.0	0.0	0.0	0.0	0.0	0.0	0.0	0.0	0.0	0.0	0.0	0.0	0.0	0.0	0.0	0.0	0.0	0.0	0.0	0.0	0.0	0.0	0.0	0.0	0.0	0.0	0.0	1.2046156535226635	0.0	1.5146516800970833	0.8425411141106511	1.6706024668617208	0.0	0.0	0.0	0.0	0.0	0.0	0.9824324378756393	0.0
3L_37896	0.0	0.0	0.0	0.0	0.25105515342796353	0.0	0.0	0.0	0.0	0.0	0.0	0.0	0.0	0.5130818688309281	0.0	0.0	1.4474614204488954	0.0	0.0	0.0	0.0	0.0	0.0	0.5688092535709561	0.0	0.0	0.0	0.0	0.0	0.48365633354256304	0.0	0.0	0.0	0.0	0.6984057631326125	0.0	0.3974993633053948	0.0	0.4998051259813799	0.5560438392747499	0.5512658041359765	0.35457947547909185	0.4928119678400766	0.0	0.0	0.7122520312359553	0.0	0.0	0.0
3L_37897	0.378393947755299	0.0	0.8681915496225081	1.1620526591134792	0.5580451344114487	0.4617036235793149	1.278518391519025	0.0	0.0	0.0	0.0	0.0	1.2136209534084847	1.140477845391007	0.0	0.0	0.0	0.0	0.0	0.0	0.0	0.8158587937707222	0.6221272883630282	0.6321743091693975	0.0	0.0	0.0	0.0	0.0	0.0	0.0	0.0	0.0	0.0	0.0	0.7142778062100027	0.0	0.0	0.0	0.3089934171733412	0.0	0.0	0.0	0.0	2.5175365300844357	0.0	0.0	0.0	0.0
3L_37898	0.0	0.0	1.14170949647129	2.292224377592315	0.3669267627024083	0.0	0.0	0.0	0.0	0.0	0.0	0.0	0.0	1.4997777704288668	0.7036614814086656	0.0	0.0	0.0	0.0	0.0	0.0	3.2186689666559842	0.8181243337911285	0.8313366013729357	0.0	0.0	0.0	0.0	1.799424939777746	0.7068823336391307	0.0	0.0	0.0	0.0	0.0	0.9393062565780792	0.5809606079078847	0.0	0.7304844148958629	0.4063397287007787	0.0	1.5546946232544796	0.0	0.0	1.103556530952388	0.5204918689801212	0.0	0.47380635032227597	0.0
3L_37899	0.0	0.0	0.0	0.0	0.0	0.0	0.0	0.0	0.0	0.0	0.0	0.0	0.0	0.0	0.0	0.0	0.0	0.0	0.0	0.0	0.0	0.0	0.0	0.0	0.0	0.0	0.0	0.0	0.0	0.0	0.0	0.0	0.0	0.0	0.0	0.0	0.0	0.0	0.0	0.0	0.0	0.0	0.0	0.0	0.0	0.0	0.0	19.199238174229247	0.0
3L_37900	0.0	1.3250097984474594	0.0	0.0	0.0	0.0	0.0	2.8160938637877924	0.0	0.0	0.0	0.0	0.0	0.0	1.674107796805501	0.0	0.0	0.0	0.0	0.0	0.0	0.0	0.0	0.0	0.0	0.0	0.0	0.0	0.0	0.0	0.0	0.0	0.0	0.0	0.0	0.0	1.3821854812749113	0.0	0.0	1.9334766103950856	0.0	2.4658887445248023	0.0	0.0	0.0	0.0	1.9254303914554018	1.1272507110415673	1.367957991651626
3L_37901	2.405298584145041	0.0	0.5518745522917694	0.0	0.35472691348565305	0.0	1.6254057419083239	0.0	0.0	0.0	0.0	0.0	4.62870103220033	0.0	0.6802656301232505	0.0	0.0	0.8039502901456598	0.0	0.0	0.0	1.0372174360399868	0.0	1.6073914287459454	0.0	0.0	0.0	0.0	1.7395963440643234	0.6833793931044286	0.0	0.0	0.0	0.0	0.9868083460302673	0.0	1.1232888099092047	0.0	0.0	0.0	0.7789077999048175	0.501000999997996	0.0	0.0	0.0	0.0	0.0	0.45805289045115466	0.5558631331559019
3L_37902	0.3819011251876472	0.42743112780866066	0.4381192295042458	0.5864116229598447	1.408043561488488	0.9319659280712425	0.6451842255811804	0.9084356792110128	0.0	0.0	0.0	0.0	0.0	0.5755242320737007	0.54004565437953	0.0	0.0	0.0	0.0	0.0	0.0	0.0	0.0	0.0	0.0	0.0	0.0	0.0	0.6905107390301667	0.5425175919466952	3.0621737636626536	0.0	0.0	0.0	0.0	0.0	0.44587526808807837	0.653131389461921	0.0	0.3118573497121229	0.3091775873085816	0.3977320048341939	0.552787472288073	0.0	0.0	0.7989335196233252	0.621119092629478	0.36363658842989105	0.0
3L_37903	0.0	57.333532089577915	0.0	0.0	0.0	0.0	0.0	0.0	0.0	0.0	0.0	0.0	0.0	0.0	0.0	0.0	0.0	0.0	0.0	0.0	0.0	0.0	0.0	0.0	0.0	0.0	0.0	0.0	0.0	0.0	0.0	0.0	0.0	0.0	0.0	0.0	0.0	0.0	0.0	0.0	0.0	0.0	0.0	0.0	0.0	0.0	0.0	0.0	0.0
3L_37904	0.0	0.0	0.0	0.0	0.0	0.0	0.0	0.0	0.0	0.0	0.0	0.0	0.0	0.0	0.0	0.0	0.0	0.0	0.0	0.0	0.0	0.0	0.0	0.0	0.0	0.0	0.0	0.0	0.0	0.0	0.0	0.0	0.0	0.0	0.0	0.0	0.0	0.0	0.0	0.0	0.0	0.0	0.0	0.0	0.0	0.0	0.0	0.0	0.0
3L_37905	0.7309584590460056	1.6362056978899981	0.0	0.0	0.5389988581309191	0.0	0.0	0.0	0.0	0.0	0.0	0.0	0.0	0.0	0.0	0.0	0.0	0.0	0.0	0.0	0.0	0.0	0.0	0.0	0.0	0.0	0.0	0.0	0.0	0.0	0.0	0.0	0.0	26.781505763380043	1.4994311158346525	1.3797985080238733	0.0	0.0	0.0	0.5968947268111323	0.0	0.761258750479022	0.0	0.0	0.0	0.0	0.0	0.6960001497792323	1.689240836586389
3L_37906	0.0	0.0	0.0	0.0	0.0	3.963450643545481	0.0	0.0	0.0	0.0	0.0	0.0	0.0	0.0	0.0	0.0	0.0	0.0	0.0	0.0	0.0	0.0	0.0	2.713419978260079	0.0	0.0	0.0	0.0	0.0	0.0	0.0	0.0	0.0	0.0	3.331640859776567	0.0	3.7924232313986854	0.0	0.0	0.0	1.314865780473428	0.0	0.0	0.0	0.0	0.0	0.0	0.0	0.0
3L_37907	0.8000739908426732	0.0	0.0	0.0	0.29498185714087655	0.0	0.6758229868213166	0.0	0.0	0.0	0.0	0.0	0.0	0.0	0.5656915539648811	0.0	0.0	0.6685445637766777	0.0	0.0	1.1027143092178535	0.0	0.0	0.0	0.0	0.0	0.0	0.0	0.7233019834965633	0.0	0.0	0.0	0.0	0.0	0.0	3.0205297858217843	0.46704916748018843	1.3682950974670804	0.0	0.0	0.0	0.0	0.5790384603135725	0.0	0.0	0.41843679378330123	0.0	0.0	0.0
3L_37908	0.46398415772491863	2.0772001834167764	0.0	0.0	0.3421356276948527	0.0	0.7838554006265357	0.0	0.0	0.0	0.0	0.0	0.0	0.699223197988195	0.6561191144885208	0.0	0.0	0.7754134989409791	0.0	0.0	1.2789866333106954	0.0	0.0	0.0	0.0	0.0	0.0	0.0	0.0	0.0	3.720334978961506	0.0	0.0	0.0	0.9517808771993277	0.0	0.0	0.793510669742843	0.6811297763374153	0.3788856858313993	0.7512599098225167	0.48321761076918096	0.0	0.0	1.0289955511377347	0.48532522128403466	0.754617884142007	0.0	1.608397119682438
3L_37909	0.0	0.0	0.0	0.0	0.0	0.0	0.0	0.0	0.0	0.0	0.0	0.0	0.0	0.0	11.859498153476137	0.0	0.0	0.0	0.0	0.0	0.0	0.0	0.0	0.0	0.0	0.0	0.0	0.0	0.0	0.0	0.0	0.0	0.0	0.0	0.0	0.0	0.0	0.0	0.0	0.0	0.0	0.0	0.0	0.0	0.0	0.0	0.0	0.0	0.0
3L_37910	0.0	0.0	0.0	0.0	0.9678836836104384	0.0	0.0	1.561137907175989	0.0	0.0	0.0	0.0	0.0	0.0	0.0	0.0	0.0	1.0968019886336215	0.0	0.0	1.8090929352749967	0.0	0.0	0.0	0.0	0.0	0.0	0.0	0.0	0.0	0.0	0.0	0.0	0.0	0.0	0.0	0.7662323253189519	0.0	0.0	0.0	0.0	0.6834985941800915	0.9499599116917266	0.0	0.0	0.6864797537899174	0.0	1.249811903308552	0.0
3L_37911	0.0	0.0	0.0	0.0	0.0	0.0	0.0	0.0	0.0	0.0	0.0	0.0	0.0	0.0	0.0	0.0	0.0	0.0	0.0	0.0	0.0	0.0	3.5777676089671737	0.0	0.0	0.0	0.0	0.0	0.0	0.0	0.0	0.0	0.0	0.0	0.0	0.0	0.0	3.7215741514345737	0.0	1.7769782165571366	0.0	0.0	0.0	0.0	0.0	0.0	3.5391665404363937	0.0	2.5144669858028164
3L_37912	0.0	0.0	0.0	0.0	0.0	0.0	0.0	0.0	0.0	0.0	0.0	0.0	0.0	0.0	0.0	0.0	0.0	0.0	0.0	0.0	0.0	0.0	0.0	0.0	0.0	0.0	0.0	0.0	0.0	0.0	0.0	0.0	0.0	0.0	0.0	0.0	0.0	0.0	0.0	0.0	0.0	3.2096649430765924	0.0	0.0	13.669745776902914	0.0	0.0	0.0	0.0
3L_37913	0.6574315935852558	0.7358101586244824	0.7542094124278778	0.0	0.0	0.0	1.1106657341517163	0.0	0.0	0.0	0.0	0.0	0.0	0.0	0.0	0.0	0.0	0.0	0.0	0.0	1.8122304533729414	0.0	0.0	0.0	0.0	0.0	0.0	0.0	0.0	1.867856266965972	0.0	0.0	0.0	0.0	1.348603844384063	0.0	0.7675612055224187	0.0	0.0	0.5368532870694644	0.0	0.6846839888977121	0.9516074314830754	0.0	1.4580113861941193	0.0	0.0	0.6259897288857265	0.7596603345939137
3L_37914	0.5572994073232262	0.0	0.0	0.0	0.4109450276781749	0.0	0.0	0.0	0.0	0.0	0.0	0.0	0.0	0.0	0.0	0.0	0.0	0.0	0.0	0.0	0.0	1.201598558658497	0.0	0.9310676608731291	0.0	0.0	0.0	0.0	0.0	0.7916832722233016	0.0	0.0	0.0	0.0	3.4296014848802594	0.0	0.6506553823937468	0.0	0.8181167704611413	0.45508615895950194	0.0	1.1608020817360212	0.0	0.0	0.0	0.5829325283579186	0.0	1.0612927894016755	0.6439578784575869
3L_37915	0.514209246963183	0.0	0.0	0.0	0.7583418551999311	0.6274209035563723	0.0	0.0	0.0	0.0	0.0	0.0	0.0	0.0	0.0	0.0	0.0	0.8593500117129407	0.0	0.0	0.0	1.1086914536075823	0.0	0.0	0.0	0.0	0.0	0.0	1.8594708615337585	0.0	0.0	0.0	0.0	0.0	0.0	0.0	0.0	0.0	0.7548603191368264	1.259697254439446	1.2488727882358848	0.0	0.0	0.0	0.0	0.0	0.8363033252089254	0.0	0.0
3L_37916	0.8848624109739929	1.9807102589303294	0.0	1.3587118976422545	0.6524855458139465	1.0796794820302467	1.4948876337812316	0.0	0.0	0.0	0.0	0.0	0.0	0.0	0.0	0.0	0.0	5.915152461575909	0.0	0.0	0.0	3.81572053968025	0.0	0.0	0.0	0.0	0.0	0.0	1.599908869190811	0.0	0.0	0.0	0.0	0.0	0.0	0.0	0.0	0.0	0.0	0.0	1.4327248980508782	0.0	0.0	0.0	0.0	0.0	2.8782577560411755	0.0	0.0
3L_37917	0.0	0.0	2.26734696144898	0.0	0.0	0.0	0.0	0.0	0.0	0.0	0.0	0.0	0.0	0.0	0.0	0.0	0.0	0.0	0.0	0.0	0.0	0.0	0.0	0.0	0.0	0.0	0.0	0.0	0.0	0.0	0.0	0.0	0.0	0.0	0.0	0.0	0.0	0.0	0.0	0.0	1.6000504335896666	0.0	5.721552085434215	0.0	0.0	0.0	0.0	1.8818857021663704	2.283733831735405
3L_37918	1.5514668084362557	0.5788105558838698	0.0	1.58819147871744	0.38134353045933783	1.8930478448912318	0.0	1.2301681516846539	0.0	0.0	0.0	0.0	1.6586704926666032	0.0	0.7313087538023485	0.0	0.0	0.8642739817664119	0.0	0.0	0.0	0.0	0.0	0.0	0.0	0.0	0.0	0.0	0.0	0.0	8.293352463333017	0.0	0.0	0.0	0.0	0.0	1.81136067300502	0.0	0.759185576081403	0.0	0.0	0.5385931623443668	0.0	0.0	0.0	0.0	0.8410952405784717	0.9848449595511866	0.0
3L_37919	0.0	0.0	0.0	0.0	0.0	0.0	0.0	0.0	0.0	0.0	0.0	0.0	0.0	0.0	0.0	0.0	0.0	0.0	0.0	0.0	0.0	0.0	0.0	0.0	0.0	0.0	0.0	0.0	0.0	0.0	0.0	0.0	0.0	0.0	0.0	0.0	0.0	0.0	0.0	0.0	0.0	0.0	0.0	0.0	0.0	0.0	0.0	0.0	0.0
3L_37920	0.0	0.0	0.0	0.0	0.0	0.0	0.0	0.0	0.0	0.0	0.0	0.0	0.0	0.0	0.0	0.0	0.0	0.0	0.0	0.0	0.0	0.0	0.0	0.0	0.0	0.0	0.0	0.0	0.0	0.0	0.0	0.0	0.0	0.0	0.0	0.0	0.0	0.0	0.0	0.0	0.0	0.0	0.0	0.0	0.0	0.0	0.0	0.0	0.0
3L_37921	0.0	0.0	0.0	0.0	0.0	3.3935046962711493	0.0	0.0	0.0	0.0	0.0	0.0	0.0	0.0	0.0	0.0	0.0	4.647929777217755	0.0	0.0	3.8332064541996997	0.0	0.0	0.0	0.0	0.0	0.0	0.0	0.0	0.0	11.150086859176634	0.0	0.0	0.0	0.0	0.0	0.0	0.0	0.0	0.0	0.0	1.448234732202571	0.0	0.0	0.0	0.0	0.0	0.0	0.0
3L_37922	0.5821177163102864	0.6515174101088399	1.3356177739739385	0.0	0.4292457122645802	0.7102805437680554	0.0	0.0	0.0	0.0	0.0	0.0	0.0	0.0	0.0	0.0	0.0	0.0	19.943201761383577	0.0	0.0	1.255109550982048	0.0	0.9725310548616438	0.0	0.0	0.0	0.0	1.052519901046289	0.8269394376017962	0.0	0.0	0.0	0.0	0.0	0.0	1.3592622576911135	0.0	0.0	0.4753525880286444	0.4712679256180867	1.2124962776364276	0.8425934351860278	0.0	0.0	1.2177847229393621	0.0	0.0	0.6726353638311589
3L_37923	0.0	0.0	0.0	100.35727188792099	0.0	0.0	0.0	0.0	0.0	0.0	0.0	0.0	0.0	0.0	0.0	0.0	0.0	0.0	0.0	0.0	0.0	0.0	0.0	0.0	0.0	0.0	0.0	0.0	0.0	0.0	0.0	0.0	0.0	0.0	0.0	0.0	0.0	0.0	0.0	0.0	0.0	0.0	0.0	0.0	0.0	0.0	0.0	0.0	0.0
3L_37924	0.0	0.0	0.0	0.0	0.0	0.0	0.0	0.0	0.0	0.0	0.0	0.0	0.0	0.0	0.0	0.0	0.0	0.0	0.0	0.0	0.0	0.0	0.0	0.0	0.0	0.0	0.0	0.0	3.998838737230708	3.1417909087881544	0.0	0.0	0.0	0.0	0.0	0.0	0.0	0.0	0.0	0.0	0.0	0.0	0.0	0.0	0.0	0.0	0.0	0.0	5.111086918633029
3L_37925	0.0	0.0	0.0	0.0	0.7743069468883508	0.0	0.8869942691300272	1.2489103257407914	0.0	0.0	0.0	0.0	0.0	0.0	0.0	0.0	2.2321378746922442	0.8774415909068974	0.0	0.0	0.0	2.264064652630221	0.0	0.0	0.0	0.0	0.0	0.0	1.8986176165134168	0.7458489775156367	0.0	0.0	0.0	0.0	2.1540304062932156	0.0	0.0	2.693759905179651	0.0	0.0	0.0	0.0	0.7599679293533813	0.0	0.0	0.0	0.8539097110027974	0.49992476132342084	0.6066761065468845
3L_37926	14.250941987265358	0.0	0.0	0.0	0.0	0.0	0.0	0.0	0.0	0.0	0.0	0.0	0.0	0.0	0.0	0.0	0.0	0.0	0.0	0.0	0.0	0.0	0.0	0.0	0.0	0.0	0.0	0.0	0.0	0.0	0.0	0.0	0.0	0.0	0.0	0.0	0.0	0.0	0.0	0.0	0.0	0.0	0.0	0.0	0.0	0.0	23.17754929864736	0.0	0.0
3L_37927	0.0	0.0	0.0	0.0	0.0	0.0	0.0	0.0	0.0	0.0	0.0	0.0	0.0	0.0	0.0	0.0	0.0	0.0	0.0	0.0	0.0	0.0	0.0	0.0	0.0	0.0	0.0	0.0	0.0	0.0	0.0	0.0	0.0	0.0	0.0	0.0	0.0	0.0	0.0	0.0	0.0	0.0	0.0	0.0	0.0	0.0	0.0	0.0	0.0
3L_37928	0.0	0.0	0.0	0.0	0.0	0.0	0.0	0.0	0.0	0.0	0.0	0.0	0.0	0.0	0.0	0.0	0.0	0.0	0.0	0.0	0.0	0.0	0.0	0.0	0.0	0.0	0.0	0.0	0.0	0.0	0.0	0.0	0.0	0.0	0.0	0.0	0.0	0.0	0.0	0.0	0.0	0.0	0.0	0.0	0.0	0.0	0.0	0.0	0.0
3L_37929	0.0	0.0	0.839855440722121	0.0	0.0	0.0	0.0	0.0	0.0	0.0	0.0	0.0	0.0	0.0	0.0	0.0	0.0	1.2234701209632672	0.0	0.0	0.0	0.0	0.0	0.0	0.0	0.0	0.0	0.0	1.3236789485541587	0.0	0.0	0.0	0.0	0.0	0.0	2.7638605881080753	0.0	1.2520243668982285	0.0	0.0	0.5926799404451488	0.0	0.0	0.0	0.0	0.0	0.0	0.0	2.537776065624859
3L_37930	0.0	0.0	0.0	0.0	0.0	2.5639395238456633	0.0	0.0	0.0	0.0	0.0	125.98266478532554	0.0	0.0	0.0	0.0	0.0	0.0	0.0	0.0	0.0	0.0	1.727403318963641	0.0	0.0	0.0	0.0	0.0	0.0	0.0	0.0	0.0	0.0	0.0	0.0	0.0	0.0	1.796835413469797	0.0	0.0	0.0	0.0	1.520778395213806	0.0	0.0	0.0	0.0	0.0	0.0
3L_37931	0.0	0.5965524992447646	0.6114695545639967	0.0	0.3930326319272985	0.6503581131914479	0.0	1.2678757806311183	0.0	0.0	0.0	0.0	0.0	0.0	0.0	0.0	0.0	1.7815321390179413	0.0	0.0	1.4692520801670952	0.0	0.8763317174944906	0.8904840029891767	0.0	0.0	0.0	0.0	0.0	0.0	4.273781886686657	0.0	0.0	0.0	0.0	0.0	0.0	0.0	1.5649129000778075	0.0	0.43150966417674086	0.0	0.0	0.0	1.1820716609667172	0.557523489579663	0.8668768438470469	1.015032839357452	2.4635553932893735
3L_37932	0.0	0.0	0.0	0.0	0.0	0.0	0.0	0.0	0.0	0.0	0.0	0.0	0.0	0.0	0.0	0.0	0.0	0.0	0.0	0.0	0.0	0.0	0.0	0.0	0.0	0.0	0.0	0.0	0.0	0.0	0.0	0.0	0.0	0.0	0.0	0.0	0.0	0.0	0.0	0.0	0.0	0.0	0.0	0.0	0.0	0.0	0.0	0.0	0.0
3L_37933	0.0	0.0	0.0	0.832959612120695	1.600027520473352	0.0	0.0	0.0	0.0	0.0	0.0	0.0	1.7398475545572696	0.0	0.0	0.0	0.0	0.9065724508225241	0.0	0.0	0.0	1.1696155403541921	0.8918819654866652	0.0	0.0	0.0	0.0	0.0	0.0	0.7706109927966366	0.0	0.0	0.0	0.0	0.0	0.0	0.0	1.8554614115051595	0.7963409090836695	0.44297310435640125	0.43916667596236125	0.0	0.0	0.0	0.0	0.0	0.0	0.0	0.6268176143772904
3L_37934	1.4236669636752324	0.0	0.5444130535877746	0.0	0.3499309061425821	0.0	0.0	0.0	0.0	0.0	0.0	0.0	3.0440797975078113	1.430308845158626	1.3421364960869338	0.0	0.0	0.0	0.0	0.0	0.0	0.0	0.0	0.0	0.0	0.0	0.0	0.0	0.8580382568369345	0.0	0.0	0.0	0.0	0.0	0.0	0.0	1.108101630205875	0.0	0.0	1.162554852244316	0.3841883740141438	0.4942273259870065	0.0	0.0	1.0524403671501366	0.0	0.0	0.9037197738495488	0.0
3L_37935	0.0	0.0	0.0	0.0	0.8941932432075964	0.0	0.0	0.0	0.0	0.0	0.0	0.0	0.0	0.0	0.0	0.0	0.0	0.0	0.0	0.0	0.0	0.0	0.0	0.0	0.0	0.0	0.0	0.0	0.0	0.0	0.0	0.0	0.0	0.0	0.0	2.289070717406208	0.0	0.0	0.0	0.0	0.0	0.0	0.0	0.0	0.0	0.0	0.0	0.0	0.0
3L_37936	0.0	0.0	0.0	0.0	0.0	0.0	0.0	0.0	0.0	0.0	0.0	0.0	0.0	0.0	0.0	0.0	0.0	0.0	0.0	0.0	0.0	0.0	0.0	0.0	0.0	0.0	0.0	0.0	0.0	0.0	0.0	0.0	0.0	0.0	0.0	0.0	0.0	0.0	0.0	0.0	0.0	0.0	0.0	0.0	0.0	0.0	0.0	0.0	0.0
3L_37937	0.0	0.0	0.0	0.0	0.0	0.0	0.0	0.0	0.0	0.0	0.0	0.0	0.0	0.0	0.0	0.0	0.0	0.0	0.0	0.0	0.0	0.0	0.0	0.0	0.0	0.0	0.0	0.0	0.0	0.0	0.0	0.0	0.0	0.0	0.0	0.0	0.0	0.0	0.0	0.0	0.0	0.0	0.0	0.0	0.0	0.0	0.0	0.0	0.0
3L_37938	0.0	0.0	0.0	0.0	0.0	0.0	0.0	0.0	0.0	0.0	0.0	0.0	0.0	0.0	0.0	0.0	0.0	0.0	0.0	0.0	0.0	0.0	0.0	0.0	0.0	0.0	0.0	0.0	0.0	0.0	0.0	0.0	0.0	0.0	0.0	0.0	0.0	0.0	0.0	0.0	0.0	0.0	0.0	0.0	0.0	0.0	0.0	0.0	0.0
3L_37939	0.0	0.0	0.0	3.120472714170524	0.9990164682869714	0.0	2.288812946075338	1.6113532079786477	0.0	0.0	0.0	0.0	0.0	2.0416917539540935	0.0	0.0	0.0	0.0	0.0	0.0	0.0	5.8422254438849865	0.0	2.2634461148173783	0.0	0.0	0.0	0.0	0.0	0.0	5.431582698019211	0.0	0.0	0.0	1.389572867533686	0.0	0.0	1.1585028898854588	1.9888599973826602	0.5531622682706455	0.0	0.0	0.0	0.0	0.0	0.0	0.0	0.0	0.0
3L_37940	0.0	1.699792217399345	0.0	2.3320199397032924	0.0	0.0	0.0	0.0	0.0	0.0	0.0	182.1095571095571	4.871015509313381	0.0	0.0	0.0	0.0	0.0	0.0	0.0	0.0	0.0	0.0	2.5373085854403143	0.0	0.0	0.0	0.0	0.0	0.0	0.0	0.0	0.0	0.0	0.0	0.0	0.0	0.0	0.0	0.0	0.0	0.0	0.0	0.0	0.0	1.5885845584497449	0.0	1.446096465046113	0.0
3L_37941	1.07783638573005	0.6031676677038336	0.0	0.0	0.0	1.315139863809376	0.0	1.2819352504760466	0.0	0.0	0.0	0.0	0.0	1.6242972782381442	0.0	0.0	0.0	0.0	0.0	0.0	0.0	0.0	1.7720987133411477	0.900358576806799	0.0	0.0	0.0	0.0	0.0	1.5311429109078467	0.0	0.0	0.0	0.0	1.1054947066702454	0.0	0.0	1.843327316405751	0.0	0.4400762088772437	0.0	0.0	0.0	0.0	0.0	0.0	0.0	0.0	0.0
3L_37942	0.0	0.0	0.0	0.0	0.0	0.0	0.0	0.0	0.0	0.0	0.0	0.0	0.0	0.0	0.0	0.0	0.0	0.0	0.0	0.0	0.0	0.0	0.0	0.0	0.0	0.0	0.0	0.0	0.0	0.0	0.0	0.0	0.0	0.0	0.0	0.0	0.0	0.0	0.0	0.0	0.0	0.0	0.0	0.0	0.0	0.0	0.0	7.2189135535101965	0.0
3L_37943	0.5877132664515636	0.0	0.0	0.0	0.0	0.0	0.0	1.3980050467982188	0.0	0.0	0.0	0.0	1.8849697226738298	0.0	0.0	0.0	2.4986101481051164	1.9643808639838134	0.0	0.0	1.6200497355268808	0.0	0.0	0.0	0.0	0.0	0.0	0.0	1.0626371466067341	0.0	0.0	0.0	0.0	0.0	0.0	2.218801569802111	0.6861640172158553	2.0102270300152023	0.0	0.47992186871977244	0.0	0.0	0.0	0.0	0.0	0.0	0.0	0.0	0.6791010060881406
3L_37944	5.118025070134004	0.0	1.9571428767142858	2.6195867549502334	3.7739623018905664	0.0	0.0	0.0	0.0	0.0	0.0	0.0	0.0	0.0	0.0	0.0	0.0	0.0	0.0	0.0	0.0	0.0	0.0	5.700380044337556	0.0	0.0	0.0	0.0	6.169225558607951	0.0	0.0	0.0	0.0	0.0	0.0	0.0	0.0	0.0	0.0	0.0	0.0	0.0	0.0	0.0	0.0	0.0	0.0	3.248835982677856	0.0
3L_37945	0.0	0.0	0.0	0.0	0.0	0.0	0.0	0.0	0.0	0.0	0.0	0.0	0.0	0.0	0.0	0.0	0.0	0.0	0.0	0.0	0.0	0.0	0.0	0.0	0.0	0.0	0.0	0.0	0.0	0.0	0.0	0.0	0.0	0.0	0.0	0.0	0.0	0.0	0.0	0.0	0.0	0.0	0.0	0.0	0.0	0.0	0.0	0.0	0.0
3L_37946	0.0	0.9428180832508367	0.0	0.0	0.621166239614877	0.0	0.0	2.003807233744114	0.0	0.0	0.0	0.0	0.0	0.0	2.3824414068316506	0.0	0.0	0.0	0.0	0.0	0.0	0.0	1.3849935944046259	0.0	0.0	0.0	0.0	0.0	0.0	0.0	0.0	0.0	0.0	0.0	0.0	0.0	0.0	0.0	0.0	0.6878880118316738	0.0	0.0	0.0	0.0	0.0	0.0	0.0	1.604203011891155	0.0
3L_37947	0.0	0.0	0.0	0.6346185967618205	0.30475883975871637	0.0	0.698222702040863	0.0	0.0	0.0	0.0	0.0	1.3255620051511339	0.0	0.0	0.0	0.0	0.6907030403780854	0.0	0.0	0.0	0.0	1.3590211894506796	0.6904843250391436	0.0	0.0	0.0	0.0	0.0	0.0	0.0	0.0	0.0	0.0	0.0	0.0	0.48252920966444246	0.0	0.6067193930087967	1.012482354963759	0.0	0.0	0.5982303150819246	0.0	0.9165823869161898	0.432305610323873	0.0	0.39352995821577613	0.0
3L_37948	0.0	0.0	0.0	0.0	0.0	0.4544455591489071	0.0	0.0	0.0	0.0	0.0	0.0	0.0	1.1225493274835043	1.0533490205091796	0.0	0.0	0.0	0.0	0.0	1.0266575745871862	0.0	0.0	0.0	0.0	0.0	0.0	0.0	0.0	0.0	0.0	0.0	0.0	0.0	0.0	0.0	0.8696714307412589	0.0	0.0	0.3041359847949039	0.3015225713917254	0.7757688897591293	0.5391008498655347	0.0	0.8259868002353402	0.0	1.2114812563254467	0.35463320659806435	0.43035974545770356
3L_37949	0.0	0.0	1.8644250684069208	0.0	0.2995978647660178	0.4957499358003833	0.6863985662506747	0.0	0.0	0.0	0.0	0.0	0.0	0.0	0.0	0.0	0.0	0.0	0.0	0.0	1.119970074399612	0.8760207284024754	0.6680033413527134	0.0	0.0	0.0	0.0	0.0	0.7346205354355234	0.0	0.0	0.0	0.0	0.0	0.0	0.7669490956711476	0.0	0.0	0.0	0.33177878384164333	0.3289278383306517	0.4231391082512549	1.1761990246369587	0.0	0.0	0.4249846793023111	0.0	0.0	0.0
3L_37950	0.0	0.0	0.0	0.0	0.0	0.0	0.0	0.0	0.0	0.0	0.0	0.0	0.0	0.0	0.0	0.0	0.0	0.0	0.0	0.0	0.0	0.0	0.0	0.0	0.0	0.0	0.0	0.0	0.0	0.0	0.0	0.0	0.0	0.0	0.0	0.0	0.0	0.0	0.0	0.0	0.0	0.0	0.0	0.0	0.0	0.0	0.0	0.0	0.0
3L_37951	0.0	1.206678434194757	3.710555863531692	0.0	0.0	0.0	0.0	0.0	0.0	0.0	0.0	0.0	0.0	1.6247592512979387	0.0	0.0	0.0	0.0	0.0	0.0	2.9719342417941923	0.0	0.0	0.0	0.0	0.0	0.0	0.0	0.0	0.0	0.0	0.0	0.0	0.0	0.0	0.0	1.2587479838004167	1.8438515846982444	0.0	0.0	0.0	0.0	0.0	0.0	0.0	2.255464765580525	1.753477847963651	0.0	0.0
3L_37952	0.0	0.0	0.5734139599234102	1.5350004666401418	0.7371434805556293	0.0	0.0	0.0	0.0	0.0	0.0	0.0	0.0	0.0	0.0	0.0	0.0	1.6706561936571196	0.0	0.0	0.0	0.0	0.0	0.8350635850816225	0.0	0.0	0.0	0.0	0.0	0.7100513736369853	0.0	0.0	0.0	0.0	1.0253230177635162	0.0	0.0	0.8548235986021924	0.0	0.40816139942543933	0.0	0.0	0.0	0.0	0.0	1.045650595435275	0.0	0.0	0.0
3L_37953	0.7021208684224088	0.7858272596089582	0.40273860641407144	1.0781110889978547	0.5177344097549447	0.4283521856841615	1.186163849438562	0.0	0.0	0.0	0.0	0.0	1.1259543166555104	0.5290473724359653	0.4964338919588085	0.0	0.0	0.5866945995876828	0.0	0.0	0.0	0.0	0.5771875509187643	0.0	0.0	0.0	0.0	0.0	0.0	1.4961186194655205	0.0	0.0	0.0	0.0	0.0	0.0	0.4098683007077483	0.6003873098535866	0.0	0.28667309253959367	0.28420973621272283	0.0	1.016293471000447	0.0	0.0	0.0	1.1419203766327461	0.0	0.8112986644320257
3L_37954	0.0	0.0	1.7786386388789952	0.0	0.5716253738787211	1.8917574237290702	0.0	1.8439943868810864	0.0	0.0	0.0	0.0	0.0	2.336463610455441	0.0	0.0	0.0	0.0	0.0	0.0	0.0	0.0	0.0	0.0	0.0	0.0	0.0	0.0	0.0	0.0	0.0	0.0	0.0	0.0	1.590194226322803	0.0	0.0	0.0	0.0	0.0	0.0	0.8073390347615969	0.0	0.0	0.0	0.8108603390369249	0.0	0.0	0.0
3L_37955	0.0	0.0	0.0	0.0	0.0	0.0	0.0	0.0	0.0	0.0	0.0	0.0	0.0	0.0	0.0	0.0	0.0	0.0	0.0	0.0	0.0	0.0	0.0	0.0	0.0	0.0	0.0	0.0	0.0	0.0	0.0	0.0	0.0	0.0	0.0	0.0	0.0	0.0	0.0	0.0	0.0	0.0	0.0	0.0	0.0	0.0	0.0	0.0	0.0
3L_37956	0.6795895605257414	0.0	0.0	1.0435141214592	0.0	0.8292124239902433	0.0	0.0	0.0	0.0	0.0	0.0	2.179644085917211	2.0482802178427946	0.9610063042974569	0.0	2.889213957561492	0.0	0.0	0.0	0.0	0.0	0.0	0.0	0.0	0.0	0.0	0.0	0.0	0.0	0.0	0.0	0.0	0.0	0.0	0.0	0.0	0.0	0.9976389875720122	0.0	0.0	0.0	0.0	0.0	0.0	2.13254234020647	0.0	0.647087984359107	0.0
3L_37957	0.4236422182177677	0.0	0.4860048582989655	0.0	0.3123880284160646	1.5507421438369167	0.0	0.0	0.0	0.0	0.0	0.0	0.0	0.0	2.3962866184046554	0.0	0.0	0.7079937736195574	0.0	0.0	0.0	0.0	0.0	0.0	0.0	0.0	0.0	0.0	0.0	1.203627540827648	0.0	0.0	0.0	0.0	0.8690265720516883	0.0	0.0	0.0	0.0	0.691885572919654	0.0	0.44120338399465897	0.0	0.0	0.0	0.4431277445116857	0.0	0.0	0.9790347539715035
3L_37958	0.3394296712582902	0.0	0.7787914527326546	0.5211964335153491	0.2502908379537022	0.8283214364286491	0.5734328996345627	0.0	0.0	0.0	0.0	0.0	0.0	0.0	0.9599737044002891	43.678803550213146	0.0	0.0	0.0	0.0	0.0	0.0	0.5580651123585975	1.134155127016301	0.0	0.0	0.0	0.0	0.0	0.0	0.0	0.0	0.0	0.0	0.0	1.281453270525037	0.0	0.580496254638165	0.0	0.27717550620008347	0.2747937617859044	0.7069999785072006	0.0	0.0	0.0	0.35504182108618937	0.5520440645988716	0.32319634462348656	0.3922100187382258
3L_37959	0.5841810091867138	0.0	0.6701759087777999	0.0	1.0769178911492319	0.7127981046413279	0.49345805386953273	1.3896027973260152	0.0	0.0	0.0	0.0	0.9368203661000308	0.4401798064080408	0.0	0.0	0.0	0.48814364974170127	0.0	0.0	0.0	0.0	0.4802335625536151	0.4879890760717387	0.0	0.0	0.0	0.0	0.5281252577911415	0.0	2.3420509152500775	0.0	0.0	0.0	0.0	0.0	0.34102002704902656	0.0	0.0	0.0	0.0	0.304198480504254	0.0	0.0	0.0	0.6110505560010114	0.0	0.8343635637436658	0.6750194928754056
3L_37960	0.265980253200434	0.297690245202692	0.0	0.4084143818060215	0.39226046565632144	0.0	0.0	0.0	0.0	0.0	0.0	0.0	0.0	0.40083170976449295	0.7522443397938836	0.0	1.1307911489810554	0.0	0.0	0.0	0.7331827669203187	0.0	0.4373050220895886	0.4443672627883122	0.0	0.0	0.0	0.0	0.0	0.3778437845679833	0.0	0.0	0.0	0.0	0.5456111259274844	0.0	0.0	0.4548822741930275	0.3904596037522231	0.0	0.0	0.0	0.0	0.0	0.0	0.2782140792794389	0.4325868729610018	0.0	0.30733942529248576
3L_37961	0.479781112341803	0.2684901515396004	0.5504077296619597	0.3683534849702201	0.17689204393538452	0.2927064233019603	0.40527139748884927	0.5706323599448496	0.0	52.73594059823651	0.0	0.0	0.0	0.36151458850547735	0.339228778975523	0.0	0.0	0.801813477578509	0.0	0.0	1.3225314256611036	0.0	0.0	0.0	0.0	0.0	0.0	0.0	0.0	0.3407815224441778	0.0	0.0	0.0	0.0	0.0	0.9056619494509311	0.5601516151173607	0.8205267905074077	0.35215987043897506	0.391785350366097	0.0	0.7495040906184424	0.0	0.0	0.0	0.2509243803246781	0.0	0.0	0.0
3L_37962	0.0	0.31132091096483455	0.31910562606832577	0.0	0.0	0.0	0.0	0.0	0.0	0.0	0.0	0.0	0.0	0.0	0.0	0.0	0.0	0.0	0.0	0.0	0.0	0.5997412236568166	0.0	0.4647139880583376	0.0	0.0	0.0	0.0	0.0	0.0	0.0	0.0	0.0	0.0	0.0	0.0	0.3247547630644457	0.0	0.0	0.2271423578839545	0.22519054385272824	0.0	0.8052492588687133	0.0	0.6168838899908491	0.29095296873279736	0.0	0.2648559419397636	0.32141190851691415
3L_37963	0.9315409326538134	0.6950657560007807	0.35622308912673195	0.0	0.0	0.0	0.0	0.7386248813768441	0.0	0.0	0.0	0.0	0.0	0.4679434409865296	0.0	0.0	1.3201208597049476	0.0	0.0	0.0	0.0	0.0	0.5105235234944967	1.037536407152527	0.0	0.0	0.0	0.0	0.0	0.0	0.0	0.0	0.0	0.0	0.6369634474703889	0.0	0.0	0.0	0.4558347208942238	0.5071258278575577	0.0	0.323385311270004	0.44945678652780247	0.0	0.6886380777191425	0.0	0.0	0.0	0.35879763182081476
3L_37964	0.6104268226429285	0.34160075480102786	0.0	0.0	0.0	0.3724111836568097	0.0	0.7260171136754036	0.0	0.0	0.0	0.0	0.0	0.0	0.0	0.0	2.5951747915101455	0.0	0.0	0.0	0.0	0.0	0.0	0.5099132229677154	0.0	0.0	0.0	0.0	0.5518526244455261	0.4335772639020046	2.447273492601892	0.0	0.0	0.0	1.2521819270078112	0.0	0.35634121667006974	0.0	0.44805396720424184	0.0	0.7412794037741499	0.9535961062763788	0.44178489935035536	0.0	0.0	0.9577553279928896	0.9927903564315937	0.0	0.7053464555987933
3L_37965	0.29200050597847677	0.0	0.3349847074456281	0.44836864654902314	0.43063442894268167	0.0	0.0	0.6945873171967734	0.0	0.0	0.0	0.0	0.0	0.8800883573507247	0.8258347196689593	0.0	3.7242417474837475	0.4879932434407486	0.0	0.0	0.0	0.0	0.0	0.0	0.0	0.0	0.0	0.0	0.5279625323997408	0.0	0.0	0.0	0.0	0.0	0.0	0.0	0.6818299046437014	0.49938238883061375	0.0	0.0	0.23639629730588363	0.0	0.4226597172955949	0.0	0.0	0.0	0.47490587840395915	0.2780354935106377	0.0
3L_37966	0.584992371699473	0.0	0.0	0.0	0.0	0.0	0.9882868245553696	0.0	0.0	0.0	0.0	0.0	0.0	0.8815823345005483	0.0	0.0	0.0	0.0	0.0	0.0	0.0	0.0	0.0	0.0	0.0	0.0	0.0	0.0	0.0	0.8310230891455087	0.0	0.0	0.0	0.0	0.0	0.0	1.365974663901934	0.0	0.0	0.0	0.0	0.6092419567876866	0.0	0.0	0.0	0.0	0.0	0.0	0.0
3L_37967	0.0	0.0	0.0	0.0	0.0	0.0	0.9777249806288238	0.0	0.0	0.0	0.0	0.0	0.0	0.0	0.818395903110109	0.0	0.0	0.0	0.0	0.0	0.0	0.0	0.951522316766537	0.0	0.0	0.0	0.0	0.0	0.0	0.0	0.0	0.0	0.0	0.0	0.0	0.0	0.0	0.0	0.0	0.4725948172889362	0.46853385215648563	0.6027309740433906	0.0	0.0	0.0	0.0	0.0	0.551062103321389	1.337466103593437
3L_37968	0.0	0.48234212990322484	0.0	0.0	0.15889313769139074	0.7887699353713465	0.7280694205455657	0.0	0.0	0.0	0.0	0.0	2.073338115833254	0.6494603828516999	0.0	0.0	0.9161002418871078	0.7202283181386764	0.0	0.0	0.0	0.0	0.3542787161676226	0.0	0.0	0.0	0.0	0.0	0.38960945859557944	0.0	0.0	0.0	0.0	0.0	0.8840438570621313	0.0	0.0	0.0	0.0	0.5278813187657797	0.1744484272183368	0.0	0.0	0.0	0.0	0.45078524987387025	0.0	0.410352066479661	0.24898826109984687
3L_37969	0.0	0.0	0.0	0.39704786967936	0.19067176522966892	0.9465239224456159	0.8736833046546789	0.0	0.0	0.0	0.0	0.0	0.0	0.0	0.36565437690117425	0.0	0.0	0.43213699088320595	0.0	0.0	1.4255553607296565	1.1150441195081988	0.0	0.0	0.0	0.0	0.0	0.0	0.0	0.0	2.0733381158332542	0.0	0.0	0.0	0.0	0.4881060752122652	0.90568033650251	0.0	0.3795927880407015	0.4223050550126238	0.6280143379860125	0.5385931623443668	0.0	0.0	0.5734579572165958	0.0	0.42054762028923587	0.24621123988779664	0.0
3L_37970	0.4058619452476001	0.0	0.0	0.0	0.5985541923483825	0.49521915428453706	0.0	0.0	0.0	0.0	0.0	0.0	1.3017189198336403	0.0	0.0	0.0	0.0	0.6782792597802781	0.0	0.0	0.0	0.8750828047103957	0.6672881343491237	0.6780644785073902	0.0	0.0	0.0	0.0	0.0	0.5765556335827513	0.0	0.0	0.0	0.0	0.0	1.5322559020582027	0.0	0.0	0.0	0.3314235603043396	0.0	0.42268606852079316	0.0	0.0	0.0	0.42452966358571337	0.0	0.0	0.46897232219148893
3L_37971	0.23367960600496762	0.0	0.5361572521340332	1.4352661248919782	0.1723121734845855	0.0	0.0	0.5558582512543775	0.0	0.0	0.0	0.0	0.0	0.0	0.33044588616515924	0.0	0.0	0.0	0.0	0.0	0.0	0.5038388235726233	0.0	0.7808065872591572	25.68528336004603	0.0	0.0	0.0	0.0	0.0	0.0	0.0	0.0	0.0	2.3967605001598162	0.4411068340902359	0.0	0.0	0.3430421817702307	0.1908208638418525	0.1891811571708162	0.24336628529060586	0.0	0.0	0.0	0.48885551200722016	0.0	0.22250380820830343	0.5400322388445945
3L_37972	0.0	0.35991528457997674	0.0	0.0	0.47425315206429364	0.0	0.0	0.7649416823760191	0.0	0.0	0.0	0.0	0.0	0.0	0.9094830616510374	0.0	0.0	0.5374218091574312	0.0	0.0	0.0	0.0	0.0	0.0	0.0	0.0	0.0	0.0	0.0	0.4568230079456139	0.0	0.0	0.0	0.0	0.0	1.214054133459757	0.37544603928081666	0.0	0.0	0.2625972220260038	0.0	0.0	0.0	0.0	0.0	1.0091042733009579	0.0	0.0	0.0
3L_37973	0.0	0.44038627513273465	0.902796651870281	0.0	0.0	0.0	1.3294786429559469	0.0	0.0	0.0	0.0	0.0	1.2619944686782438	0.592967980855673	0.0	0.0	0.0	0.0	13.480395460881242	0.0	0.0	0.8483779734269354	0.0	0.0	0.0	0.0	0.0	0.0	0.0	1.117921863745671	0.0	0.0	0.0	0.0	0.0	0.0	0.0	0.6729273585010409	0.5776240681624127	0.0	0.0	0.0	0.5695420853156957	0.0	0.0	0.4115743261252401	0.0	0.0	0.0
3L_37974	0.0	0.0	0.0	1.134201435989754	0.5446703192258274	0.0	0.0	0.0	0.0	0.0	0.0	0.0	0.0	0.0	0.0	0.0	0.0	1.234436532803546	0.0	0.0	0.0	0.0	0.0	0.0	0.0	0.0	0.0	0.0	0.0	0.0	0.0	0.0	0.0	0.0	0.0	0.0	0.0	0.0	0.0	0.0	0.0	0.0	0.0	0.0	0.0	0.7726241344291822	2.402660995105299	0.0	0.0
3L_37975	0.0	1.2427303382040906	0.0	0.0	0.0	0.0	0.0	0.0	0.0	0.0	0.0	0.0	0.0	0.0	0.0	0.0	0.0	0.0	0.0	0.0	0.0	0.0	0.0	0.0	0.0	0.0	0.0	0.0	4.0152370214489945	0.0	0.0	0.0	0.0	0.0	0.0	0.0	0.0	0.0	0.0	0.0	0.898915269954593	0.0	0.0	0.0	0.0	2.322851234850945	0.0	0.0	0.0
3L_37976	0.0	0.6559495013340702	0.0	1.79985212414948	1.2964972533705685	0.0	0.9901203808161405	1.3941144947199309	0.0	0.0	0.0	0.0	0.0	0.8832179232473026	1.6575427227492934	0.0	0.0	0.9794570634427643	0.0	0.0	0.0	0.0	0.0	0.0	0.0	0.0	0.0	0.0	0.0	0.8325648759528289	0.0	0.0	0.0	0.0	1.20223403938134	1.1063133986722027	0.0	1.0023163530919956	0.8603633693068465	0.0	0.0	0.0	0.0	0.0	0.0	0.0	0.0	0.0	0.6772111146055205
3L_37977	0.0	4.20900930022695	0.0	0.0	0.0	0.0	0.0	0.0	0.0	0.0	0.0	0.0	0.0	0.0	0.0	0.0	0.0	0.0	0.0	0.0	0.0	0.0	0.0	0.0	0.0	0.0	0.0	0.0	6.799612694060945	0.0	0.0	0.0	0.0	0.0	0.0	0.0	0.0	0.0	0.0	0.0	0.0	0.0	0.0	0.0	0.0	0.0	6.116297731587497	0.0	0.0
3L_37978	0.6414129557720111	1.0768226839159303	0.0	0.0	1.1824230449521769	0.0	0.0	0.0	0.0	0.0	0.0	0.0	0.0	0.0	0.453510420082167	0.0	0.0	0.0	0.0	0.0	0.0	0.6914782906933246	0.0	0.5357971429153151	0.0	0.0	0.0	0.0	0.0	0.0	0.0	0.0	0.0	0.0	0.0	0.605383677039916	0.0	0.5484756490523711	0.9415956468150056	0.0	0.7789077999048175	0.6680013333306614	0.0	0.0	0.0	0.6709148998122779	2.0863716119932985	0.9161057809023093	0.37057542210393457
3L_37979	0.0	1.2664720521279895	0.0	0.0	0.0	0.0	0.0	0.0	0.0	0.0	0.0	0.0	0.0	0.0	0.0	0.0	0.0	1.8910830705515818	0.0	0.0	0.0	0.0	1.8604391566629304	0.0	0.0	0.0	0.0	0.0	2.0459730136159506	0.0	0.0	0.0	0.0	0.0	0.0	2.1360104664512853	0.0	0.0	0.0	0.0	0.0	0.0	0.0	0.0	0.0	0.0	0.0	0.0	0.0
3L_37980	0.5197080571171627	0.0	0.0	0.0	0.0	0.0	0.8779954240634488	0.0	0.0	0.0	0.0	0.0	0.0	0.0	0.7349181745779015	0.0	0.0	0.0	0.0	0.0	0.0	1.1205474905394976	0.0	0.0	0.0	0.0	0.0	0.0	0.0	0.0	0.0	0.0	0.0	0.0	0.0	0.0	0.0	0.0	0.0	0.8487787368364497	0.8414852568206692	0.0	0.0	0.0	1.1525765907314631	0.5436121549068499	0.0	0.0	0.0
3L_37981	0.0	0.0	0.5796816145106829	0.0	0.0	0.6165485072004234	1.7073043516712332	0.0	0.0	0.0	0.0	0.0	0.0	0.0	0.0	0.0	0.0	0.0	0.0	0.0	1.392871340195732	0.0	0.0	0.8441911795866469	0.0	0.0	0.0	0.0	0.0	1.4356250646928543	0.0	0.0	0.0	0.0	3.1095906825054014	0.0	0.0	0.0	0.0	0.0	0.0	0.0	0.0	0.0	1.1206203216202735	0.0	0.8218112654545717	0.0	0.583871166258132
3L_37982	0.3463770621904774	0.0	0.7947316286657791	0.5318641967744351	0.0	0.0	0.5851698303288373	0.0	0.0	0.0	0.0	0.0	0.0	0.5219895401647984	0.0	0.0	0.0	0.0	0.0	0.0	0.0	0.0	0.5694874976992704	0.0	0.0	0.0	0.0	0.0	0.6262801165582451	0.4920531448887881	0.0	0.0	0.0	0.0	0.0	0.0	0.0	0.0	0.0	0.0	0.0	0.3607353691506038	0.5013677311706335	0.0	0.0	0.0	0.563343212119901	0.32981147448420123	0.8004754183604726
3L_37983	0.0	0.0	0.0	0.0	1.4128117656138215	0.0	0.8092113499012883	0.0	0.0	0.0	0.0	0.0	1.536271760329315	0.0	0.6773430838224935	0.0	0.0	0.0	0.0	0.0	1.320358958067776	0.0	0.0	0.0	0.0	0.0	0.0	0.0	0.0	0.0	0.0	0.0	0.0	0.0	0.0	0.0	0.0	0.0	0.7031627840127221	0.3911417807989047	0.0	0.4988486075289624	0.0	0.0	0.0	0.0	0.0	0.0	0.5534750428694094
3L_37984	0.0	0.30941375252543507	0.0	0.42449837875579177	0.40770829612995124	0.0	0.4670433651632727	0.6576088500472952	0.0	0.0	0.0	0.0	0.0	0.4166170892330479	1.5637377961993038	0.0	1.1753234725261086	0.9240268795723159	0.0	0.0	0.0	0.0	0.45452677762695565	0.0	0.0	0.0	0.0	0.0	0.0	0.7854477271970386	0.0	0.0	0.0	0.0	0.0	0.0	0.0	0.0	0.8116730269365057	0.45150175805754544	0.22381102185129673	0.0	0.4001581424979151	0.0	0.0	0.28917058473530943	0.4496228204084157	0.0	0.0
3L_37985	0.34330289518317203	0.3842312420420907	0.0	0.0	0.2531469007667946	0.41888669634283426	1.159952657692229	0.8166213142409448	0.0	0.0	0.0	0.0	0.0	0.0	0.0	0.0	0.0	0.0	0.0	0.0	2.838975039163661	0.0	0.0	0.0	0.0	0.0	0.0	0.0	1.2414435058165973	0.0	0.0	0.0	0.0	0.0	0.7042247569931631	0.0	0.4008112580186801	0.0	0.0	0.0	0.2779294268814509	0.0	0.0	0.0	0.0	0.0	0.5583434263213365	1.3075373217732653	0.0
3L_37986	1.2036039271670376	1.010322600721249	0.0	0.4620353841482313	0.0	0.0	0.0	0.0	0.0	0.0	0.0	0.0	0.0	0.0	0.0	0.0	0.0	1.5086033385492454	0.0	0.0	0.0	0.0	0.9894381925418029	0.5027085433607735	0.0	0.0	0.0	0.0	0.5440553735206727	0.0	0.0	0.0	0.0	0.0	1.2344895644893645	0.0	0.0	0.0	0.0	0.0	0.7308056989105367	0.3133741768522153	0.0	0.0	1.3346394114613895	0.3147409952286524	0.0	0.5730206027552148	1.3907609110234977
3L_37987	0.0	0.0	0.0	0.0	0.0	0.0	0.0	1.353111127228168	0.0	0.0	0.0	0.0	0.0	0.8572409255047349	0.8043957330989217	0.0	0.0	0.0	0.0	0.0	0.0	0.0	0.0	0.0	0.0	0.0	0.0	0.0	0.0	0.0	0.0	0.0	0.0	0.0	0.0	0.0	0.6641293383916966	0.0	0.0	0.0	0.0	1.1848403001153085	0.8233746173366465	0.0	0.0	0.0	0.9251542787275205	1.624905511744492	0.0
3L_37988	0.0	0.0	2.114132947038961	0.0	0.6794477584508863	0.0	0.0	0.0	0.0	0.0	0.0	0.0	0.0	0.0	0.0	0.0	0.0	0.0	0.0	0.0	0.0	0.0	0.0	0.0	0.0	0.0	0.0	0.0	0.0	1.3089522648670144	0.0	0.0	0.0	0.0	0.0	0.0	1.0757797547501862	0.0	0.0	0.7524297650079076	1.4919284062347986	0.0	1.3337307851072953	0.0	0.0	1.927616459839846	0.0	0.0	0.0
3L_37989	0.0	0.4328383365260932	0.4436616478330079	0.0	0.0	0.0	0.0	0.0	0.0	0.0	0.0	0.0	0.0	0.0	0.5468774908560716	0.0	0.0	0.0	0.0	0.0	1.066039664777431	0.833837318505927	0.0	0.0	0.0	0.0	0.0	0.0	0.6992460309746412	0.0	0.0	0.0	0.0	0.0	0.0	0.0	0.0	0.0	0.0	0.0	0.0	0.0	0.0	0.0	0.0	1.2135606175955609	0.0	0.736473531270169	0.0
3L_37990	0.0	0.7113818535594845	0.0	0.9759761518275349	0.0	0.0	0.0	0.0	0.0	0.0	0.0	0.0	0.0	0.0	0.0	0.0	0.0	0.5311140414443157	0.0	0.0	0.0	0.0	1.0450152875286411	0.0	0.0	0.0	0.0	0.0	1.149230314489174	0.0	0.0	0.0	0.0	0.0	0.0	0.0	0.37103939562728583	0.0	0.0	0.0	0.0	0.0	0.46000741531953493	0.0	0.0	0.6648402176208187	0.0	0.3026036868506957	0.3672201114410216
3L_37991	0.6946583413253776	0.0	1.5938323152131735	0.0	0.25611582172136216	0.0	0.0	0.0	44.695334254057215	0.0	0.0	0.0	0.0	0.5234243657287478	0.0	0.0	0.0	0.0	0.0	0.0	0.0	0.0	0.0	0.0	0.0	0.0	0.0	0.0	0.0	0.0	0.0	0.0	0.0	0.0	0.0	0.0	0.0	0.0	0.0	0.28362617310266924	0.0	0.0	0.502745872267859	0.0	0.7702852897924951	0.7266093197527145	0.5648917091295764	0.0	0.0
3L_37992	0.0	0.4081856238819285	0.0	0.0	0.26892900502856903	0.0	0.0	0.0	0.0	0.0	0.0	0.0	1.1697185598659035	0.0	0.0	0.0	0.0	0.0	0.0	0.0	0.0	0.0	0.5996220102771614	0.0	0.0	0.0	0.0	0.0	0.0	0.0	0.0	0.0	0.0	0.0	0.7481287056685114	0.6884390092949593	0.0	0.0	0.0	0.0	0.590513129040789	0.3798237329213208	0.5278976765375614	0.0	0.0	0.3814803788618975	0.0	0.34726349593564537	0.4214163449363581
3L_37993	1.1656674565229352	0.0	0.0	1.7898898430195014	0.8595473795408813	0.0	0.0	0.0	0.0	0.0	0.0	0.0	0.0	1.756658526311056	1.6483681320329688	0.0	0.0	0.0	0.0	0.0	0.0	0.0	0.0	0.0	0.0	0.0	0.0	0.0	0.0	0.0	0.0	0.0	0.0	0.0	0.0	2.2003797855509863	0.0	0.0	0.0	0.0	0.0	0.0	0.0	0.0	2.585145649691049	0.0	1.8958266031488924	2.2198381160855463	0.0
3L_37994	0.9662886996208477	0.0	1.1085321111545101	0.0	0.35626409358487715	0.0	0.0	0.0	0.0	0.0	0.0	0.0	0.0	0.0	0.6832135056552657	0.0	0.0	0.0	0.0	0.0	0.0	0.0	0.0	0.8071784640911324	0.0	0.0	0.0	0.0	0.87356737135017	0.0	0.0	0.0	0.0	0.0	0.0	1.8240211732377791	0.0	0.0	2.837027923872895	0.0	0.3911415666103723	0.5031720469008678	0.0	0.0	0.0	0.0	0.0	0.0	0.0
3L_37995	0.0	0.0	0.0	0.0	0.621166239614877	0.0	1.4231330273597327	0.0	0.0	0.0	0.0	0.0	0.0	0.0	1.1912207034158253	0.0	0.0	1.4078062858550664	0.0	0.0	0.0	1.816282976887799	0.0	1.4073604953908945	0.0	0.0	0.0	0.0	1.5231132434696522	3.590019745108598	0.0	0.0	0.0	0.0	0.0	0.0	0.0	0.0	0.0	0.0	0.0	0.0	0.0	0.0	0.0	0.8811349017534584	0.0	1.604203011891155	0.0
3L_37996	0.48963453482466873	1.644025332457543	0.0	0.0	0.361049868027247	1.194871325501828	0.827189178909687	3.49410974626008	0.0	0.0	0.0	0.0	0.0	0.0	0.0	0.0	0.0	0.0	0.0	0.0	2.699385376943524	1.0557056827686768	0.0	2.454064413301095	0.0	0.0	0.0	0.0	0.0	0.6955605292770469	0.0	0.0	0.0	0.0	0.0	1.8485236534776044	0.0	0.0	0.0	0.0	1.5855834314776442	0.0	0.0	0.0	0.0	1.0243107873651673	0.0	0.9324352303681473	0.5657713109362575
3L_37997	0.0	0.0	0.0	0.0	0.9698987086283644	0.0	0.0	0.0	0.0	0.0	0.0	0.0	0.0	0.0	0.0	0.0	0.0	0.0	0.0	0.0	0.0	0.0	2.162550719923947	0.0	0.0	0.0	0.0	0.0	1.1891064530904638	0.0	5.273271474343424	0.0	0.0	0.0	0.0	0.0	0.0	0.0	0.9654459182298201	0.0	0.0	0.0	0.0	0.0	0.0	0.0	1.0696093187786602	0.0	1.5198478449925419
3L_37998	0.989752106687359	0.0	0.0	0.0	0.0	0.0	0.0	0.0	0.0	0.0	0.0	0.0	0.0	2.983108891678096	0.0	0.0	0.0	0.0	0.0	0.0	0.0	0.0	3.254554138287632	0.0	0.0	0.0	0.0	0.0	0.0	1.4060129550033673	0.0	0.0	0.0	0.0	0.0	0.0	0.0	0.0	0.0	0.0	1.6025570400130447	0.0	0.0	0.0	0.0	0.0	1.609720134057493	0.0	0.0
3L_37999	0.0	0.0	0.0	0.0	0.0	0.0	0.0	0.0	0.0	0.0	0.0	0.0	0.0	1.8066582946121297	0.0	0.0	0.0	0.0	0.0	0.0	0.0	0.0	0.0	0.0	0.0	0.0	0.0	0.0	0.0	0.0	0.0	0.0	0.0	0.0	0.0	0.0	0.0	2.050278991713798	0.0	0.0	0.0	0.0	0.0	0.0	0.0	0.0	0.0	0.0	0.0
3L_38000	0.0	0.0	0.0	0.0	0.0	0.0	0.0	0.0	0.0	0.0	0.0	0.0	0.0	0.0	0.0	0.0	0.0	0.0	0.0	0.0	0.0	0.0	0.0	0.0	0.0	0.0	0.0	0.0	0.0	0.0	0.0	0.0	0.0	0.0	0.0	0.0	0.0	0.0	0.0	0.0	0.0	0.0	0.0	0.0	0.0	0.0	0.0	0.0	0.0
3L_38001	0.0	0.0	0.0	0.0	1.2857626854953754	2.1275744714892255	0.0	0.0	0.0	0.0	0.0	0.0	0.0	0.0	0.0	0.0	0.0	2.9140424500219866	0.0	0.0	0.0	0.0	0.0	0.0	0.0	0.0	0.0	0.0	0.0	2.477014543543191	0.0	0.0	0.0	0.0	0.0	0.0	0.0	0.0	0.0	0.0	0.0	0.0	0.0	0.0	0.0	0.0	0.0	0.0	2.0148120925798096
3L_38002	0.0	0.0	0.0	0.0	0.0	0.0	0.0	0.0	0.0	0.0	0.0	0.0	3.6977052041503047	0.0	0.0	0.0	0.0	1.9267421795461677	0.0	0.0	0.0	0.0	0.0	0.0	0.0	0.0	0.0	0.0	2.0845527967194144	0.0	0.0	0.0	0.0	0.0	0.0	0.0	0.0	0.0	1.6924666279430303	0.0	0.0	0.0	0.0	0.0	0.0	0.0	0.0	0.0	0.0
3L_38003	0.0	0.0	0.0	0.0	0.0	0.0	0.0	0.0	0.0	0.0	0.0	0.0	0.0	0.0	0.0	0.0	0.0	0.0	0.0	0.0	0.0	0.0	0.0	0.0	0.0	0.0	0.0	0.0	0.0	0.0	0.0	0.0	0.0	0.0	0.0	0.0	0.0	0.0	0.0	0.0	0.0	0.0	0.0	0.0	0.0	18.52853765369422	0.0	0.0	0.0
3L_38004	0.0	0.0	0.0	2.364224926685385	0.0	0.0	0.0	0.0	0.0	0.0	0.0	0.0	0.0	0.0	0.0	0.0	0.0	0.0	0.0	0.0	0.0	0.0	0.0	0.0	0.0	0.0	0.0	0.0	0.0	0.0	0.0	0.0	0.0	0.0	3.1584280124770543	0.0	1.7976270962803678	0.0	0.0	0.0	0.0	0.0	0.0	0.0	0.0	0.0	2.5041543921365546	0.0	0.0
3L_38005	0.0	0.0	0.0	0.0	0.0	0.0	1.8487582630250567	0.0	0.0	0.0	0.0	0.0	3.5098310367338916	0.0	0.0	0.0	0.0	0.0	0.0	0.0	0.0	0.0	0.0	0.0	0.0	0.0	0.0	0.0	3.957280366982352	0.0	0.0	0.0	0.0	0.0	0.0	0.0	0.0	0.0	0.0	0.0	0.0	0.0	0.0	0.0	0.0	0.0	1.779800263695207	1.0419909863611716	1.2644923467865203
3L_38006	0.0	0.0	0.0	0.0	0.0	0.0	0.0	0.0	0.0	0.0	0.0	0.0	0.0	0.0	0.0	0.0	0.0	0.0	0.0	0.0	0.0	0.0	0.0	0.0	0.0	0.0	0.0	0.0	0.0	0.0	0.0	0.0	0.0	0.0	0.0	0.0	0.0	0.0	0.0	0.0	0.0	0.0	0.0	0.0	0.0	0.0	0.0	0.0	0.0
3L_38007	1.5322354763995898	0.0	0.0	0.0	0.0	0.0	0.0	0.0	0.0	0.0	0.0	0.0	0.0	0.0	0.0	0.0	0.0	0.0	0.0	0.0	0.0	0.0	0.0	0.0	0.0	0.0	0.0	0.0	0.0	0.0	0.0	0.0	0.0	0.0	0.0	0.0	0.0	2.6204455019397845	0.0	0.0	1.2404594711499517	0.0	0.0	0.0	0.0	0.0	2.4920081299273233	0.0	1.7704937305046506
3L_38008	2.2351123635687413	0.0	0.0	0.0	0.0	0.0	1.8880007733251165	0.0	0.0	0.0	0.0	0.0	0.0	3.3683098629502077	1.580334069979721	0.0	4.7511896979003545	0.0	0.0	0.0	0.0	0.0	0.0	0.0	0.0	0.0	0.0	0.0	0.0	0.0	0.0	0.0	0.0	0.0	0.0	0.0	0.0	0.0	1.6405749624636448	0.9125872798474446	0.0	1.163882040089684	0.0	0.0	0.0	0.0	0.0	1.064108719562234	1.2913329862230265
3L_38009	0.0	0.0	0.0	0.0	0.0	0.0	0.0	0.0	0.0	0.0	0.0	0.0	0.0	3.16140206284646	0.0	0.0	0.0	3.5058817301315983	0.0	0.0	0.0	0.0	1.7245354661928103	0.0	0.0	0.0	0.0	0.0	0.0	1.4900469334983113	0.0	0.0	0.0	0.0	0.0	0.0	2.4492296131943916	0.0	0.0	1.7130581368248654	0.0	0.0	0.0	0.0	0.0	0.0	0.0	0.9987428823340061	0.0
3L_38010	0.0	0.0	0.0	0.0	0.0	0.0	0.0	0.0	0.0	0.0	0.0	0.0	0.0	0.0	0.0	0.0	0.0	0.0	0.0	0.0	0.0	0.0	0.0	0.0	0.0	0.0	0.0	0.0	0.0	0.0	0.0	0.0	0.0	0.0	0.0	0.0	0.0	0.0	0.0	0.0	0.0	0.0	0.0	0.0	0.0	0.0	0.0	0.0	0.0
3L_38011	0.0	0.0	0.0	0.0	0.0	0.0	0.0	0.0	0.0	0.0	0.0	0.0	0.0	0.0	0.0	0.0	0.0	0.0	0.0	0.0	0.0	0.0	0.0	0.0	0.0	0.0	0.0	0.0	0.0	0.0	0.0	0.0	0.0	0.0	0.0	0.0	0.0	0.0	0.0	0.0	0.0	0.0	0.0	0.0	0.0	0.0	0.0	0.0	0.0
3L_38012	0.0	0.0	1.8419193020157318	0.0	0.0	0.0	0.0	0.0	0.0	0.0	0.0	0.0	0.0	0.0	0.0	0.0	0.0	0.0	0.0	0.0	0.0	0.0	1.3198795372343957	0.0	0.0	0.0	0.0	0.0	0.0	0.0	0.0	0.0	0.0	0.0	0.0	0.0	0.0	0.0	0.0	0.0	0.6499145979722535	0.8360626598865329	0.0	0.0	0.0	0.0	1.3056391599830997	0.0	0.0
3L_38013	1.2720639491988541	1.4237185820901896	0.0	1.9532623387581938	1.8760054216556685	4.656389497668702	0.0	0.0	0.0	0.0	0.0	0.0	0.0	0.0	0.0	0.0	0.0	0.0	0.0	0.0	0.0	0.0	0.0	0.0	0.0	0.0	0.0	0.0	0.0	0.0	0.0	0.0	0.0	0.0	0.0	0.0	0.0	2.175497373086922	0.0	1.0387570648464872	0.0	1.3247945905987277	0.0	0.0	0.0	0.0	2.068868494443019	2.422454212587314	0.0
3L_38014	0.0	0.0	1.0378929527587455	2.7783874794746626	0.0	1.1039014083574168	0.0	0.0	0.0	0.0	0.0	0.0	0.0	0.0	0.0	0.0	0.0	0.0	0.0	0.0	0.0	0.0	1.4874632875467342	0.0	0.0	0.0	0.0	0.0	0.0	0.0	0.0	0.0	0.0	0.0	0.0	0.0	0.0	0.0	0.0	0.0	0.0	0.0	0.0	0.0	0.0	0.946326266799657	1.4714148242100709	0.0	0.0
3L_38015	0.0	0.0	0.0	0.0	0.0	0.0	0.0	0.0	0.0	0.0	0.0	0.0	0.0	0.0	1.036845873379345	0.0	0.0	0.0	0.0	0.0	4.042290442610592	0.0	0.0	0.0	0.0	0.0	0.0	0.0	0.0	0.0	0.0	0.0	0.0	0.0	0.0	1.3840686774877768	0.8560460176097225	0.0	0.0	0.0	0.0	0.0	0.0	0.0	1.626091615627716	0.0	0.0	0.0	0.0
3L_38016	0.0	0.917534899357432	0.0	0.0	0.0	0.0	1.3849694254149647	3.90014383730472	0.0	0.0	0.0	0.0	0.0	0.0	0.0	0.0	0.0	0.0	0.0	0.0	0.0	0.0	0.0	0.0	0.0	0.0	0.0	0.0	0.0	0.0	0.0	0.0	0.0	0.0	0.0	0.0	0.0	1.4020290163925233	0.0	0.0	0.0	0.0	0.0	0.0	0.0	0.0	0.0	0.0	0.0
3L_38017	0.0	0.0	0.0	0.0	0.0	0.0	0.0	0.0	0.0	0.0	0.0	0.0	0.0	0.0	0.0	0.0	0.0	0.0	0.0	0.0	0.0	0.0	0.0	0.0	0.0	0.0	0.0	0.0	0.0	0.0	0.0	0.0	0.0	0.0	0.0	2.0959680909817826	0.0	0.0	0.0	0.0	0.0	0.0	0.0	0.0	2.462476172464936	0.0	0.0	0.0	0.0
3L_38018	2.254609775146264	0.8411342931460677	0.0	0.0	0.5541728941845651	0.0	0.0	0.0	0.0	0.0	0.0	0.0	0.0	0.0	0.0	0.0	0.0	0.0	0.0	0.0	0.0	0.0	0.0	0.0	0.0	0.0	0.0	0.0	0.0	0.0	0.0	0.0	0.0	0.0	0.0	0.0	0.8774301964794342	0.0	0.0	0.6136986624192173	1.2168504090503494	0.7826899048342999	0.0	0.0	0.0	0.0	1.2222894753053524	0.0	0.0
3L_38019	0.0	0.0	0.0	0.0	0.0	0.0	0.0	0.0	0.0	0.0	0.0	0.0	0.0	0.0	0.0	0.0	0.0	0.0	0.0	0.0	0.0	0.0	0.0	0.0	0.0	0.0	0.0	0.0	0.0	0.0	0.0	0.0	0.0	0.0	0.0	0.0	0.0	39.05410946866884	0.0	0.0	0.0	0.0	0.0	0.0	0.0	0.0	0.0	0.0	0.0
3L_38020	0.0	0.0	0.0	0.0	0.0	0.0	0.0	0.0	0.0	0.0	0.0	0.0	0.0	0.0	0.0	0.0	0.0	0.0	0.0	0.0	0.0	0.0	0.0	0.0	0.0	0.0	0.0	0.0	0.0	0.0	0.0	0.0	0.0	0.0	0.0	0.0	0.0	0.0	0.0	0.0	0.0	0.0	0.0	0.0	0.0	0.0	0.0	0.0	0.0
3L_38021	0.0	0.0	0.0	0.0	0.0	0.0	0.0	0.0	0.0	0.0	0.0	0.0	0.0	0.0	0.0	0.0	0.0	0.0	0.0	0.0	0.0	0.0	0.0	0.0	0.0	0.0	0.0	0.0	0.0	0.0	0.0	0.0	0.0	0.0	0.0	0.0	0.0	0.0	0.0	0.0	0.0	0.0	0.0	0.0	0.0	0.0	0.0	0.0	0.0
3L_38022	0.0	0.0	0.0	0.0	0.0	0.0	0.0	0.0	0.0	0.0	0.0	0.0	0.0	0.0	0.0	0.0	0.0	0.0	0.0	0.0	0.0	0.0	0.0	0.0	0.0	0.0	0.0	0.0	0.0	0.0	0.0	0.0	0.0	0.0	0.0	0.0	0.0	0.0	0.0	0.0	0.0	0.0	0.0	0.0	0.0	0.0	0.0	0.0	0.0
3L_38023	0.0	0.0	0.0	0.0	0.0	0.0	0.0	0.0	0.0	0.0	0.0	0.0	0.0	0.0	0.0	0.0	0.0	0.0	0.0	0.0	0.0	0.0	0.0	0.0	0.0	0.0	0.0	0.0	0.0	0.0	0.0	0.0	0.0	0.0	0.0	0.0	0.0	0.0	0.0	0.0	0.0	0.0	0.0	0.0	0.0	0.0	0.0	0.0	0.0
3L_38024	0.0	0.0	0.0	0.0	0.0	0.0	0.0	0.0	0.0	0.0	0.0	0.0	0.0	0.0	0.0	0.0	0.0	0.0	0.0	0.0	0.0	0.0	0.0	0.0	0.0	0.0	0.0	0.0	0.0	0.0	0.0	0.0	0.0	0.0	0.0	0.0	0.0	0.0	0.0	0.0	0.0	0.0	0.0	0.0	0.0	0.0	0.0	0.0	0.0
3L_38025	0.0	0.0	0.0	0.0	0.0	0.0	0.0	0.0	0.0	0.0	0.0	0.0	0.0	0.0	0.0	0.0	0.0	0.0	0.0	0.0	0.0	0.0	0.0	0.0	0.0	0.0	0.0	0.0	0.0	0.0	0.0	0.0	0.0	0.0	0.0	0.0	0.0	0.0	0.0	0.0	0.0	0.0	0.0	0.0	0.0	0.0	0.0	0.0	0.0
3L_38026	0.0	0.0	0.0	0.0	0.0	0.0	0.0	0.0	0.0	0.0	0.0	0.0	0.0	0.0	0.0	0.0	0.0	0.0	0.0	0.0	0.0	0.0	0.0	0.0	0.0	0.0	0.0	0.0	0.0	0.0	0.0	0.0	0.0	0.0	0.0	0.0	0.0	0.0	0.0	0.0	0.0	0.0	0.0	0.0	0.0	0.0	0.0	0.0	0.0
3L_38027	0.0	0.0	0.0	0.0	0.0	0.0	0.0	0.0	0.0	0.0	0.0	0.0	0.0	0.0	0.0	0.0	0.0	0.0	0.0	0.0	0.0	0.0	0.0	0.0	0.0	0.0	0.0	0.0	0.0	0.0	0.0	0.0	0.0	0.0	0.0	0.0	0.0	0.0	0.0	0.0	0.0	0.0	0.0	0.0	0.0	0.0	0.0	0.0	0.0
3L_38028	0.0	0.0	0.0	0.0	0.0	0.0	0.0	0.0	0.0	0.0	0.0	0.0	0.0	0.0	0.0	0.0	0.0	0.0	0.0	0.0	0.0	0.0	445.17651248720114	0.0	0.0	0.0	0.0	0.0	0.0	0.0	0.0	0.0	0.0	0.0	0.0	0.0	0.0	0.0	0.0	0.0	0.0	0.0	0.0	0.0	0.0	0.0	0.0	0.0	0.0
3L_38029	0.0	0.0	0.0	0.0	0.0	0.0	0.0	0.0	0.0	0.0	0.0	0.0	0.0	0.0	0.0	0.0	0.0	0.0	0.0	0.0	0.0	0.0	0.0	0.0	0.0	0.0	0.0	0.0	0.0	0.0	0.0	0.0	0.0	0.0	0.0	0.0	0.0	0.0	0.0	0.0	0.0	0.0	0.0	0.0	0.0	0.0	0.0	0.0	0.0
3L_38030	0.0	2.653334193013612	0.0	1.8201131236708623	0.8740613127789075	0.0	0.0	0.0	0.0	0.0	0.0	0.0	0.0	0.0	0.0	0.0	0.0	0.0	0.0	0.0	0.0	0.0	0.0	0.0	0.0	0.0	0.0	0.0	0.0	0.0	0.0	0.0	0.0	0.0	0.0	0.0	0.0	0.0	0.0	0.0	0.0	0.0	0.0	0.0	0.0	2.4797417497752114	0.0	1.1286606556457468	1.3696690085267376
3L_38031	0.0	0.0	0.0	0.0	0.0	0.0	0.0	0.0	0.0	0.0	0.0	0.0	0.0	0.0	2.5996572092003944	0.0	0.0	0.0	0.0	0.0	0.0	1.981880066924126	0.0	0.0	0.0	0.0	0.0	0.0	0.0	0.0	0.0	0.0	0.0	0.0	0.0	0.0	0.0	0.0	0.0	0.0	0.0	0.0	0.0	0.0	0.0	1.922942317114725	1.4949631700873416	0.0	2.1242490248634853
3L_38032	0.0	0.0	0.0	0.0	0.0	0.0	0.0	0.0	0.0	0.0	0.0	0.0	0.0	0.0	0.0	0.0	0.0	0.0	0.0	0.0	0.0	0.0	0.0	0.0	0.0	0.0	0.0	0.0	0.0	0.0	0.0	0.0	0.0	0.0	0.0	5.246066761445606	0.0	0.0	0.0	0.0	0.0	0.0	0.0	0.0	0.0	2.9069699837907357	0.0	0.0	0.0
3L_38033	0.0	0.0	0.0	0.0	0.0	0.0	0.0	0.0	0.0	0.0	0.0	0.0	0.0	0.0	0.0	0.0	0.0	0.0	0.0	0.0	0.0	0.0	0.0	0.0	0.0	0.0	0.0	0.0	0.0	0.0	0.0	0.0	0.0	0.0	0.0	0.0	0.0	0.0	0.0	0.0	0.0	0.0	0.0	0.0	0.0	0.0	0.0	0.0	0.0
3L_38034	0.0	0.0	0.0	0.0	0.0	0.0	0.0	0.0	0.0	0.0	0.0	0.0	0.0	0.0	0.0	0.0	0.0	0.0	0.0	0.0	0.0	0.0	0.0	0.0	0.0	0.0	0.0	0.0	0.0	0.0	0.0	0.0	0.0	0.0	0.0	0.0	0.0	0.0	0.0	0.0	0.0	0.0	0.0	0.0	0.0	0.0	0.0	0.0	0.0
3L_38035	0.0	0.0	0.0	0.0	0.0	0.0	0.0	0.0	0.0	0.0	0.0	0.0	0.0	0.0	12.524516741521527	0.0	0.0	0.0	0.0	0.0	0.0	0.0	0.0	0.0	0.0	0.0	0.0	0.0	16.01404111124634	0.0	0.0	0.0	0.0	0.0	0.0	0.0	0.0	0.0	0.0	0.0	0.0	0.0	0.0	0.0	0.0	0.0	0.0	0.0	0.0
3L_38036	0.9047137395256767	0.0	0.0	0.0	0.0	0.0	0.0	0.0	0.0	0.0	0.0	0.0	2.901683701968067	0.0	2.5587079548311285	0.0	0.0	0.0	0.0	0.0	0.0	0.0	0.0	0.0	0.0	0.0	0.0	0.0	0.0	0.0	0.0	0.0	0.0	0.0	1.8558591328683787	0.0	0.0	1.547251114987835	0.0	0.0	0.0	0.0	0.0	0.0	2.0064185328867046	0.0	0.0	0.0	1.0453941501834145
3L_38037	0.0	0.0	0.0	0.0	0.0	0.0	2.02149577749962	2.8463170933865256	0.0	0.0	0.0	0.0	0.0	0.0	1.6920748628065705	0.0	0.0	1.9997248378623103	0.0	0.0	0.0	0.0	0.0	0.0	0.0	0.0	0.0	0.0	6.490539389785449	0.0	0.0	0.0	0.0	0.0	2.4545611637369027	0.0	1.397019542626978	0.0	0.0	0.0	0.0	0.0	0.0	0.0	0.0	0.0	0.0	0.0	0.0
3L_38038	0.0	0.0	0.0	0.0	0.0	0.0	0.0	0.0	0.0	0.0	0.0	0.0	0.0	0.0	0.0	0.0	5.582277608340146	0.0	0.0	0.0	0.0	1.4155305500511077	0.0	0.0	0.0	0.0	0.0	0.0	0.0	0.932634156159144	0.0	0.0	0.0	0.0	0.0	0.0	0.0	2.2455774755105744	0.9637738608723041	0.0	0.0	0.6837353446456891	0.0	0.0	0.0	1.3734350737411025	0.0	0.6251224067812778	0.0
3L_38039	0.0	0.0	0.0	0.0	0.0	0.0	0.0	0.0	0.0	0.0	0.0	0.0	0.0	0.0	0.0	0.0	0.0	0.0	0.0	0.0	0.0	0.0	0.0	0.0	0.0	0.0	0.0	0.0	0.0	0.0	0.0	0.0	0.0	0.0	0.0	0.0	0.0	0.0	0.0	0.0	0.0	0.0	0.0	0.0	0.0	0.0	0.0	0.0	0.0
3L_38040	0.0	0.0	0.0	0.0	0.0	0.0	0.0	0.0	0.0	0.0	0.0	0.0	0.0	0.0	0.0	0.0	0.0	0.0	0.0	0.0	0.0	0.0	0.0	0.0	0.0	0.0	0.0	0.0	0.0	0.0	0.0	0.0	0.0	0.0	0.0	0.0	0.0	0.0	0.0	0.0	0.0	0.0	0.0	0.0	0.0	0.0	0.0	0.0	0.0
3L_38041	0.0	0.0	0.0	0.0	0.0	0.0	0.0	0.0	0.0	0.0	0.0	0.0	0.0	0.0	0.0	0.0	0.0	0.0	0.0	0.0	0.0	0.0	0.0	0.0	0.0	0.0	0.0	0.0	0.0	0.0	0.0	0.0	0.0	0.0	0.0	0.0	0.0	0.0	0.0	0.0	0.0	0.0	0.0	0.0	0.0	0.0	0.0	0.0	0.0
3L_38042	0.0	0.0	0.0	0.0	0.0	0.0	0.0	0.0	0.0	0.0	0.0	0.0	0.0	0.0	0.0	0.0	0.0	8.206124723248443	0.0	0.0	0.0	0.0	0.0	0.0	0.0	0.0	0.0	0.0	0.0	0.0	0.0	0.0	0.0	0.0	0.0	0.0	0.0	0.0	0.0	0.0	0.0	0.0	0.0	0.0	0.0	0.0	0.0	0.0	5.673836125995475
3L_38043	0.0	0.0	0.0	0.0	0.0	0.0	0.0	2.7168221005870783	0.0	0.0	0.0	0.0	0.0	0.0	0.8075464244307343	0.0	4.8556901040307325	0.0	0.0	0.0	0.0	0.0	0.938907980539442	0.0	0.0	0.0	0.0	0.0	0.0	0.0	0.0	0.0	0.0	0.0	1.1714446771193894	0.0	0.6667306283582806	0.9766469074719837	0.0	0.46632962537549444	0.0	0.5947405664332944	0.8265996459673716	0.0	0.0	0.0	0.9287779622537207	1.0875133403902075	0.0
3L_38044	0.0	0.0	0.0	0.0	0.0	0.0	0.0	0.0	0.0	0.0	0.0	0.0	0.0	0.0	0.0	0.0	0.0	0.0	0.0	0.0	0.0	0.0	0.0	0.0	0.0	0.0	0.0	0.0	0.0	0.0	0.0	0.0	0.0	0.0	0.0	0.0	0.0	0.0	0.0	0.0	0.0	0.0	0.0	0.0	0.0	0.0	0.0	0.0	0.0
3L_38045	0.0	0.0	2.153923463129838	0.0	0.0	0.0	0.0	0.0	0.0	0.0	0.0	0.0	0.0	0.0	1.3275119280265513	0.0	0.0	0.0	0.0	0.0	0.0	0.0	0.0	0.0	0.0	0.0	0.0	0.0	0.0	0.0	0.0	0.0	0.0	0.0	0.0	0.0	0.0	0.0	0.0	0.0	0.0	0.0	0.0	0.0	0.0	0.0	0.0	0.0	0.0
3L_38046	0.0	0.0	0.0	0.0	0.0	0.0	1.476960014556918	0.0	0.0	0.0	0.0	0.0	0.0	1.317493894733292	0.0	0.0	0.0	0.0	0.0	0.0	0.0	0.0	0.0	0.0	0.0	0.0	0.0	0.0	0.0	0.0	0.0	0.0	0.0	0.0	0.0	0.0	1.020700625240375	0.0	0.0	0.0	0.0	1.8209814944576608	2.5308895064259285	0.0	3.877718474536574	0.9144619598456095	0.0	0.0	0.0
3L_38047	0.0	2.0203244641089357	0.0	0.0	0.0	0.0	0.0	0.0	0.0	0.0	0.0	0.0	0.0	0.0	0.0	0.0	0.0	0.0	0.0	0.0	0.0	0.0	0.0	0.0	0.0	0.0	0.0	0.0	3.2638140931492545	0.0	0.0	0.0	0.0	0.0	0.0	3.407445267910384	0.0	3.0871343675233467	0.0	0.0	0.0	0.0	0.0	0.0	0.0	0.0	0.0	0.0	0.0
3L_38048	0.0	0.7277326543102512	0.0	0.0	0.0	0.0	1.0984731772073406	0.0	0.0	0.0	0.0	0.0	0.0	0.0	0.9194670952609286	0.0	2.7643285515056606	0.0	0.0	0.0	0.0	0.0	0.0	1.0862988386379115	0.0	0.0	0.0	0.0	0.0	0.9236757491703083	0.0	0.0	0.0	0.0	0.0	0.0	0.0	2.224007606106013	0.0	0.0	0.0	0.0	0.0	0.0	1.4420057723491064	0.0	0.0	0.6191178004725726	0.0
3L_38049	0.0	0.0	0.0	0.0	0.0	0.0	0.0	0.0	0.0	0.0	0.0	0.0	0.0	0.0	0.0	0.0	0.0	0.0	0.0	0.0	0.0	0.0	0.0	0.0	0.0	0.0	0.0	0.0	0.0	0.0	0.0	0.0	0.0	0.0	0.0	0.0	0.0	0.0	0.0	0.0	0.0	0.0	0.0	0.0	0.0	0.0	0.0	0.0	0.0
3L_38050	0.0	1.4504893588474412	0.7433797388135288	0.0	0.0	0.0	0.0	0.0	0.0	0.0	0.0	0.0	2.078299950640376	0.0	0.0	0.0	0.0	0.0	0.0	0.0	0.0	0.0	0.0	1.0825849964545342	0.0	0.0	0.0	0.0	1.1716255718997324	0.0	0.0	0.0	0.0	0.0	0.0	0.0	0.0	0.0	0.0	0.5291446244859029	0.5245977319017061	1.3497052581142592	0.0	0.0	0.0	0.0	1.053885147596615	2.4680046336786994	0.0
3L_38051	0.0	0.0	0.0	0.0	0.4111868311660703	0.0	0.0	0.0	0.0	0.0	0.0	0.0	1.788475244372786	0.0	0.0	0.0	2.370702479446602	1.8638212081046772	0.0	0.0	3.074233831758864	0.0	0.9168095285114469	0.0	0.0	0.0	0.0	0.0	0.0	0.0	0.0	0.0	0.0	0.0	0.0	1.0526088647560763	0.0	0.0	0.0	0.0	0.0	0.0	0.0	0.0	0.0	0.5832755307282381	0.0	0.0	0.6443367886537962
3L_38052	0.0	0.0	0.6452183192966088	0.0	0.0	0.0	0.0	0.0	0.0	0.0	0.0	0.0	0.0	0.0	0.0	0.0	0.0	0.939930012811246	19.268565262630542	0.0	0.0	0.0	0.9246989873621388	0.0	0.0	0.0	0.0	0.0	0.0	0.7989658186443468	0.0	0.0	0.0	0.0	0.0	0.0	0.0	0.0	0.0	0.0	0.0	0.0	0.0	0.0	0.0	0.0	0.0	0.5355277116847327	0.6498815265977012
3L_38053	0.4359188786353019	0.0	0.0	0.0	0.0	0.0	0.0	0.0	0.0	0.0	0.0	0.0	1.3981203669786337	0.0	0.6164320567354202	0.0	0.0	0.7285106125054966	0.0	0.0	0.0	0.9398888449856365	0.0	0.7282799251677812	0.0	0.0	0.0	0.0	2.3645387289374775	0.0	0.0	0.0	0.0	0.0	0.8942099547744374	0.0	0.0	0.0	0.0	0.0	0.35290900777656176	0.0	0.0	0.0	0.0	0.0	0.0	0.8301418529795535	0.0
3L_38054	0.0	0.0	0.8437662925997561	0.0	0.0	0.0	0.0	0.0	0.0	0.0	0.0	0.0	0.0	0.0	1.0400646420976356	0.0	0.0	0.0	0.0	0.0	0.0	0.0	0.0	0.0	0.0	0.0	0.0	0.0	0.0	0.0	0.0	0.0	0.0	0.0	0.0	0.0	0.8587035139779328	1.2578545152889071	0.0	0.6006007088169445	0.0	0.0	0.0	0.0	0.0	0.0	0.0	0.0	0.0
3L_38055	0.5465326656015839	0.0	0.0	0.0	0.40300577829684925	0.0	0.0	0.0	0.0	0.0	0.0	0.0	0.0	0.0	0.0	0.0	0.0	1.8267382601925601	0.0	0.0	0.0	0.0	0.0	0.9130799061792135	0.0	0.0	0.0	0.0	0.0	0.0	0.0	0.0	0.0	0.0	0.0	2.0633319096343157	0.0	0.0	0.0	0.4462941253233178	0.0	0.5691879873102953	0.7910854166567781	0.0	0.0	0.0	0.0	0.0	0.0
3L_38056	0.0	0.0	0.0	0.0	0.0	0.0	0.0	0.0	0.0	0.0	0.0	0.0	0.0	0.0	0.0	0.0	0.0	0.0	0.0	0.0	0.0	0.0	0.0	0.0	0.0	0.0	0.0	0.0	0.0	0.0	0.0	0.0	0.0	0.0	0.0	0.0	0.0	0.0	0.0	0.0	0.0	0.0	0.0	0.0	0.0	0.0	0.0	0.0	0.0
3L_38057	0.0	0.0	0.0	0.0	0.0	0.0	0.0	0.0	0.0	0.0	0.0	0.0	0.0	2.0044398342328256	1.8808747948670925	0.0	0.0	0.0	0.0	0.0	0.0	0.0	0.0	0.0	0.0	0.0	0.0	0.0	0.0	0.0	0.0	0.0	0.0	0.0	0.0	0.0	0.0	0.0	0.0	0.0	0.0	0.0	0.0	0.0	0.0	1.3912656343475658	2.16323793454042	0.0	0.0
3L_38058	1.0654161238371516	0.0	0.0	0.0	0.785623405921008	0.0	1.7999152959861708	2.5343261809579856	0.0	0.0	0.0	0.0	0.0	0.0	0.0	0.0	0.0	0.0	0.0	0.0	0.0	0.0	0.0	1.7799668997355327	0.0	0.0	0.0	0.0	0.0	0.0	0.0	0.0	0.0	0.0	0.0	0.0	0.0	0.0	0.0	0.8700101330080192	0.8625342134977462	0.0	0.0	0.0	0.0	0.0	0.0	0.0	0.0
3L_38059	0.0	0.0	0.0	0.0	0.0	0.0	0.0	0.0	0.0	0.0	0.0	0.0	0.0	0.0	0.0	0.0	0.0	0.0	0.0	0.0	0.0	0.0	0.0	0.0	0.0	0.0	0.0	0.0	0.0	0.0	0.0	0.0	0.0	0.0	0.0	0.0	0.0	0.0	0.0	0.0	0.0	0.0	0.0	0.0	0.0	0.0	0.0	0.0	0.0
3L_38060	0.0	0.0	0.0	0.0	0.0	0.0	0.0	0.0	0.0	0.0	0.0	0.0	0.0	0.0	0.0	0.0	0.0	0.0	0.0	0.0	0.0	0.0	0.0	0.0	0.0	0.0	0.0	0.0	0.0	0.0	0.0	0.0	0.0	0.0	0.0	0.0	16.514022056127857	0.0	0.0	0.0	0.0	0.0	0.0	0.0	0.0	0.0	0.0	0.0	0.0
3L_38061	0.0	0.0	0.0	0.0	0.0	3.9600572782684726	0.0	0.0	0.0	0.0	0.0	0.0	10.409293417162841	4.890970485927699	0.0	0.0	0.0	0.0	0.0	0.0	0.0	0.0	0.0	0.0	0.0	0.0	0.0	0.0	0.0	0.0	0.0	0.0	0.0	0.0	0.0	0.0	0.0	0.0	0.0	0.0	0.0	0.0	0.0	0.0	0.0	0.0	0.0	3.090288336262926	0.0
3L_38062	0.0	0.0	0.0	0.0	0.0	0.0	0.0	0.0	0.0	0.0	0.0	0.0	0.0	0.0	0.0	0.0	0.0	0.0	0.0	0.0	0.0	0.0	0.0	0.0	0.0	0.0	0.0	0.0	0.0	0.0	0.0	0.0	0.0	0.0	0.0	0.0	0.0	0.0	0.0	0.0	0.0	0.0	0.0	0.0	0.0	0.0	0.0	0.0	0.0
3L_38063	0.0	0.0	0.0	0.0	0.0	0.0	0.0	0.0	0.0	0.0	0.0	0.0	0.0	0.0	0.0	0.0	0.0	0.0	0.0	0.0	0.0	0.0	0.0	0.0	0.0	0.0	0.0	0.0	0.0	0.0	0.0	0.0	0.0	0.0	0.0	0.0	0.0	0.0	0.0	0.0	0.0	0.0	0.0	0.0	0.0	0.0	0.0	0.0	0.0
3L_38064	0.0	0.0	0.0	0.0	0.0	0.0	0.0	0.0	0.0	0.0	0.0	0.0	0.0	0.0	0.0	0.0	0.0	0.0	0.0	0.0	0.0	0.0	0.0	0.0	0.0	0.0	0.0	0.0	0.0	0.0	0.0	0.0	0.0	0.0	0.0	0.0	0.0	0.0	0.0	0.0	0.0	0.0	0.0	0.0	0.0	0.0	0.0	0.0	0.0
3L_38065	0.0	0.0	1.6706767084360905	0.0	0.0	0.0	0.0	0.0	0.0	0.0	0.0	0.0	0.0	3.2919632314042753	1.029675982591474	0.0	0.0	0.0	0.0	0.0	0.0	0.0	0.0	0.0	0.0	0.0	0.0	0.0	0.0	2.0687781858097956	0.0	0.0	0.0	0.0	0.0	0.0	0.0	0.0	0.0	0.0	0.0	0.0	0.0	0.0	1.6148470328073938	0.0	1.1842543437265074	0.0	0.0
3L_38066	0.0	0.0	0.0	0.0	0.0	0.0	0.0	0.0	0.0	0.0	0.0	0.0	0.0	0.0	0.0	0.0	0.0	0.0	0.0	0.0	0.0	0.0	0.0	0.0	0.0	0.0	0.0	0.0	6.242267391269065	9.808797117783055	0.0	0.0	0.0	0.0	0.0	0.0	0.0	0.0	0.0	0.0	0.0	0.0	0.0	0.0	0.0	3.611208613743682	0.0	0.0	0.0
3L_38067	0.0	0.0	0.0	0.0	0.0	0.0	0.0	0.0	0.0	0.0	0.0	0.0	0.0	0.0	0.0	0.0	0.0	0.0	0.0	0.0	0.0	0.0	0.0	0.0	0.0	0.0	0.0	0.0	0.0	0.0	0.0	0.0	0.0	0.0	0.0	0.0	0.0	0.0	0.0	0.0	0.0	0.0	0.0	0.0	0.0	0.0	0.0	0.0	0.0
3L_38068	0.5801577239994774	0.649323748795342	0.0	0.8908358998315608	0.4278004405061136	0.0	0.0	0.0	0.0	0.0	0.0	0.0	0.0	0.0	0.0	0.0	0.0	0.0	0.0	0.0	0.0	0.0	0.9538523377442327	0.0	0.0	0.0	0.0	0.0	1.048976062995628	0.0	0.0	0.0	0.0	0.0	0.0	0.0	0.6773428085464135	0.9921919454850058	0.0	0.0	0.0	0.0	0.0	0.0	0.0	0.0	0.0	0.0	0.0
3L_38069	0.0	0.0	1.2150800424864887	0.0	0.0	0.0	0.0	0.0	0.0	0.0	0.0	0.0	0.0	0.0	0.0	0.0	0.0	0.0	0.0	0.0	0.0	0.0	0.0	0.8847614178903359	0.0	0.0	0.0	0.0	0.0	0.0	0.0	0.0	0.0	0.0	0.0	0.0	0.0	0.0	0.0	0.0	0.0	0.0	0.0	0.0	0.0	0.0	0.0	0.0	0.0
3L_38070	0.3972700239585606	0.8892645932988399	1.3672515632128934	0.6100106654264743	0.0	0.48473557964971453	1.3422969237306217	0.0	0.0	0.0	0.0	0.0	0.0	0.0	0.5617787848848474	0.0	0.0	0.663920382136638	0.0	0.0	0.0	0.0	0.0	1.327420295380219	0.0	0.0	0.0	0.0	0.0	0.5643502009707501	0.0	0.0	0.0	0.0	0.0	0.0	0.46381868696733036	0.6794154445398268	0.5831932794672693	0.3244074673278696	0.3216198628825174	0.8274759756831289	1.7251001204982432	0.0	0.0	0.8310851095976867	0.6461148725047366	0.0	0.4590443816043289
3L_38071	0.0	0.0	0.0	0.0	0.0	0.0	0.0	0.0	0.0	0.0	0.0	0.0	0.0	0.0	0.0	0.0	0.0	0.0	0.0	0.0	0.0	0.0	0.0	0.0	0.0	0.0	0.0	0.0	0.0	0.0	0.0	0.0	0.0	0.0	0.0	0.0	0.0	0.0	0.0	0.0	0.0	0.0	0.0	0.0	0.0	7.566998202081226	0.0	0.0	0.0
3L_38072	0.0	0.0	0.0	0.0	0.0	0.0	0.0	0.0	0.0	0.0	0.0	0.0	0.0	0.0	0.0	0.0	0.0	0.0	0.0	0.0	0.0	0.0	1.1939599951764017	0.0	0.0	0.0	0.0	0.0	0.0	0.0	0.0	0.0	0.0	0.0	0.0	0.0	0.0	0.0	0.0	0.593006906751443	0.5879112512691534	0.7563003601502316	1.0511433812129145	0.0	0.0	1.5191981064714801	0.0	1.3829336309406508	0.8391190592468404
3L_38073	0.9729852588841338	0.5444919628630346	0.0	2.2410376422610696	0.0	0.0	1.6437624802666315	0.0	0.0	0.0	0.0	0.0	0.0	1.4662868397237048	0.0	0.0	4.136559408438912	0.8130298108762575	0.0	0.0	0.0	0.0	0.7998551302388112	0.812772360017842	0.0	0.0	0.0	0.0	0.879621354673182	0.0	0.0	0.0	0.0	0.0	0.0	0.0	0.5679874115813996	0.0	0.0	0.39726592059067406	1.1815567498556139	1.0133182443491295	0.0	0.0	0.0	0.0	0.0	0.9264519447523354	0.0
3L_38074	0.5729671355218539	0.0	0.0	0.0	0.42249819804518535	0.0	0.0	0.0	0.0	0.0	0.0	0.0	0.0	0.863460327624479	0.0	0.0	0.0	0.9575465970900542	0.0	0.0	0.0	0.0	0.0	0.957243384108075	0.0	0.0	0.0	0.0	0.0	0.8139403896104742	0.0	0.0	0.0	0.0	0.0	1.0815651545664762	0.6689476890934501	0.0	0.8411170303320258	0.9357605965062068	0.4638598445624215	0.5967182406263919	0.0	0.0	1.270691301813073	0.0	0.0	0.545564809062137	0.0
3L_38075	1.2554925707482618	0.0	1.44030850255878	0.0	0.0	0.5106366638350162	0.0	0.0	0.0	0.0	0.0	0.0	0.0	0.0	0.0	0.0	0.0	0.0	0.0	0.0	0.0	1.8046529909461462	0.0	0.0	0.0	0.0	0.0	0.0	0.0	0.0	0.0	0.0	0.0	0.0	0.0	0.0	0.0	0.0	0.614355296166558	0.0	1.0164153449850897	0.4358454272448894	0.6057593784424169	0.0	0.0	0.4377464184025793	0.0	0.0	0.48357269698261274
3L_38076	0.0	0.0	0.6467536395090933	1.7313271176381373	0.0	0.0	0.0	1.3410369648793148	0.0	0.0	0.0	0.0	0.0	0.0	0.0	0.0	0.0	0.0	0.0	0.0	0.0	0.0	0.0	0.0	0.0	0.0	0.0	0.0	0.0	0.0	0.0	0.0	0.0	0.0	0.0	0.0	0.6582031396553043	0.9641555877155009	0.0	0.0	0.0	0.5871338310505961	0.0	0.0	0.0	0.0	0.0	0.0	0.0
3L_38077	0.0	0.0	4.585376921192686	0.0	0.0	0.0	0.0	0.0	0.0	0.0	0.0	0.0	0.0	0.0	0.0	0.0	0.0	0.0	0.0	0.0	0.0	0.0	0.0	0.0	0.0	0.0	0.0	0.0	0.0	0.0	0.0	0.0	0.0	0.0	0.0	0.0	0.0	0.0	0.0	0.6527828032987204	0.0	0.0	1.1571000527059074	0.0	0.0	0.0	0.0	0.0	0.9237033929288289
3L_38078	0.5457458348132141	1.2216185933281791	0.0	0.0	0.0	0.0	0.0	0.0	0.0	0.0	0.0	0.0	1.7503677960331414	1.6448757637672193	0.0	0.0	0.0	1.8241083461986174	0.0	0.0	0.0	0.0	0.0	0.0	0.0	0.0	0.0	0.0	0.0	0.7752706043280877	0.0	0.0	0.0	0.0	0.0	0.0	0.0	0.0	0.0	0.0	0.0	0.0	0.0	0.0	0.0	0.0	0.0	0.5196453752886695	0.0
3L_38079	0.0	0.0	0.0	0.0	0.0	0.0	0.0	0.0	0.0	0.0	0.0	0.0	0.0	0.0	0.0	0.0	0.0	1.5630713758568462	0.0	0.0	0.0	0.0	0.0	0.0	0.0	0.0	0.0	0.0	0.0	0.6643263777032935	3.749708460167222	0.0	0.0	0.0	0.0	0.0	0.0	1.5995514857633917	0.0	0.0	0.3785956984486776	0.0	0.0	0.0	0.0	0.0	0.0	0.44528210914817395	1.0807306906658045
3L_38080	0.0	0.7810532722070629	0.0	0.0	0.0	0.0	0.0	0.0	0.0	0.0	0.0	0.0	0.0	0.0	0.0	0.0	0.0	0.0	0.0	0.0	0.0	0.0	0.0	0.0	0.0	0.0	0.0	0.0	0.0	0.0	0.0	0.0	0.0	0.0	0.0	0.0	0.0	0.0	0.0	0.0	0.0	0.0	0.0	0.0	0.0	0.0	0.0	0.0	0.0
3L_38081	0.0	0.0	0.0	0.6989339300551654	0.0	0.0	0.7689839845243511	0.0	0.0	0.0	0.0	0.0	1.4599009019267772	0.0	0.0	0.0	0.0	0.0	0.0	0.0	0.0	0.0	0.7483755012993295	0.0	0.0	0.0	0.0	0.0	0.0	0.0	0.0	0.0	0.0	0.0	0.0	0.0	0.0	0.0	0.0	0.0	0.0	0.47404993755814223	0.0	0.0	0.0	0.0	0.0	0.43341219701670247	0.0
3L_38082	0.0	2.1234641514658485	0.0	0.0	0.0	0.0	0.0	0.0	0.0	0.0	0.0	0.0	0.0	0.0	0.0	0.0	0.0	0.0	0.0	0.0	0.0	0.0	0.0	0.0	0.0	0.0	0.0	0.0	0.0	1.3476050094251493	0.0	0.0	0.0	0.0	0.0	0.0	0.5537735123926759	0.0	0.0	0.0	0.3839960875406632	0.49397996496298907	0.0	0.0	0.0	0.0	0.0	0.45163373082521246	0.0
3L_38083	0.0	0.0	0.0	0.0	0.9164747797596545	0.0	0.0	0.0	0.0	0.0	0.0	0.0	0.0	0.0	0.0	0.0	0.0	0.0	0.0	0.0	0.0	0.0	0.0	0.0	0.0	0.0	0.0	0.0	0.0	0.8827917406004749	0.0	0.0	0.0	0.0	0.0	0.0	0.0	0.0	0.0	0.0	0.0	0.0	0.0	0.0	0.0	0.0	0.0	0.0	0.7180658179128698
3L_38084	0.4482912214537116	0.5017362079740735	0.0	0.0	0.33056386923686687	0.5469899362603567	0.0	2.1327182005318144	0.0	0.0	0.0	0.0	0.0	0.0	0.0	0.0	0.0	0.0	15.35834080772586	0.0	0.0	0.0	0.0	0.0	0.0	0.0	0.0	0.0	2.431649572710537	2.5473176999351455	0.0	0.0	0.0	0.0	0.0	0.0	0.0	0.7666724422657318	0.0	0.3660709618309523	0.0	0.4668741579924561	0.0	0.0	0.0	1.8756419384534357	0.0	0.42685155827283566	0.0
3L_38085	0.0	0.0	0.0	0.0	0.0	0.0	0.7182703704709282	0.0	0.0	0.0	0.0	0.0	0.0	0.0	0.0	0.0	0.0	0.0	0.0	0.0	0.0	0.9166973301923615	0.0	0.0	0.0	0.0	0.0	0.0	1.5374628971766338	0.0	0.0	0.0	0.0	0.0	0.0	0.0	0.0	0.0	0.0	0.0	0.0	0.0	0.0	0.0	0.0	0.0	0.6914791513504035	0.40482915845167095	0.0
3L_38086	0.0	0.0	0.0	0.0	0.0	2.091970556769596	0.0	0.0	0.0	0.0	0.0	0.0	0.0	0.0	0.0	0.0	0.0	0.0	0.0	0.0	0.0	0.0	0.0	0.0	0.0	0.0	0.0	0.0	0.0	0.0	0.0	0.0	0.0	0.0	0.0	0.0	0.0	1.4660746657166503	0.0	0.0	0.0	0.0	0.0	0.0	3.802303777835953	0.0	0.0	0.0	0.0
3L_38087	0.0	0.0	0.0	0.0	0.0	0.0	0.0	0.0	0.0	0.0	0.0	0.0	0.0	0.0	0.0	0.0	0.0	0.0	0.0	0.0	0.0	0.0	0.0	0.0	0.0	0.0	0.0	0.0	0.0	0.0	0.0	0.0	0.0	0.0	2.7141534962368263	0.0	0.0	0.0	0.0	0.0	0.0	1.377971336818223	0.0	0.0	0.0	0.0	0.0	1.2598452972967187	0.0
3L_38088	0.7059125826094199	0.39503550974197066	0.0	0.0	0.0	0.0	0.0	0.0	0.0	0.0	0.0	0.0	1.1320348893152885	0.0	0.0	0.0	0.0	0.0	0.0	0.0	0.0	1.5220248409674293	0.0	0.0	0.0	0.0	0.0	0.0	0.0	0.0	0.0	0.0	0.0	0.0	0.0	0.6662602479154381	0.0	0.6036296249347325	0.0	0.0	0.28574457463919745	0.0	0.0	0.0	0.0	0.0	1.1480871719627928	0.0	0.0
3L_38089	0.3363576369665116	0.0	0.0	0.0	0.0	0.0	0.0	0.0	0.0	0.0	0.0	0.0	1.0787981110245077	0.5068902863854085	0.0	0.0	0.0	0.0	0.0	0.0	0.0	0.0	0.0	0.5619451844950333	0.0	0.0	0.0	0.0	0.6081641167358859	0.0	0.0	0.0	0.0	0.0	0.6899777965145082	0.0	0.0	0.5752424287310584	0.49377375977610327	0.0	0.0	0.3503006104688739	0.48686499112079973	0.0	0.7459532966100526	0.0	0.0	0.0	0.0
3L_38090	0.0	0.0	0.0	0.0	0.0	0.0	0.0	0.0	0.0	0.0	0.0	0.0	0.0	0.0	1.4638157196535264	0.0	0.0	0.0	0.0	0.0	0.0	0.0	0.0	1.7294162286343595	0.0	0.0	0.0	0.0	0.0	0.0	0.0	0.0	0.0	0.0	0.0	0.0	0.0	0.0	0.0	0.0	0.0	0.0	0.0	0.0	0.0	2.165541812064753	1.6835685727581093	0.0	0.0
3L_38091	0.0	0.0	0.0	0.0	0.0	0.0	0.0	0.0	0.0	0.0	0.0	0.0	0.0	0.0	0.0	0.0	0.0	0.0	0.0	0.0	0.0	0.0	0.0	0.0	0.0	0.0	0.0	0.0	0.0	0.0	0.0	0.0	0.0	0.0	0.0	0.0	0.0	0.0	0.0	0.0	0.0	0.0	0.0	0.0	0.0	0.0	0.0	0.0	0.0
3L_38092	0.3715693558726314	0.0	0.0	0.5705471250244479	0.27399020567211785	0.4533764851026834	0.0	1.7677185947556384	0.0	0.0	0.0	0.0	0.0	0.0	0.0	0.0	0.0	0.0	0.0	0.0	0.0	0.0	1.221813600239329	0.0	0.0	0.0	0.0	0.0	0.0	0.0	0.0	0.0	0.0	0.0	0.7622083676454134	2.1041859623441894	0.0	0.0	0.0	0.0	0.9024397368040524	0.0	0.0	0.0	0.0	0.3886597782680419	0.0	0.0	0.42934733280420573
3L_38093	0.0	0.6364658527795928	0.0	0.0	0.0	0.0	0.0	0.0	0.0	0.0	0.0	0.0	0.0	0.0	0.0	0.0	0.0	0.0	0.0	0.0	0.0	0.0	0.0	0.0	0.0	0.0	0.0	0.0	0.0	0.0	0.0	0.0	0.0	0.0	0.0	0.0	0.6639300796643064	1.945089160455754	0.0	0.0	0.0	0.0	0.0	0.0	0.0	0.0	1.8497534093729966	0.0	0.0
3L_38094	0.5644357606629817	0.6317274232621748	0.0	0.0	0.0	0.0	0.0	0.0	0.0	0.0	0.0	0.0	0.0	0.0	0.0	0.0	0.0	0.0	0.0	0.0	0.0	1.2169853180457262	0.0	0.9429902068581039	0.0	0.0	0.0	0.0	0.0	0.0	0.0	0.0	0.0	0.0	2.3156789061103358	0.0	0.0	0.9653040756103377	0.8285929530489404	0.0	0.0	0.5878332161977678	0.8169994714013421	0.0	0.0	0.0	0.0	0.0	0.0
3L_38095	1.3451918270449204	0.0	0.0	0.0	0.9919262165603074	0.0	2.2725687094105025	0.0	0.0	0.0	0.0	0.0	0.0	0.0	0.0	0.0	0.0	0.0	0.0	0.0	0.0	0.0	0.0	0.0	0.0	0.0	0.0	0.0	0.0	1.910940247573775	0.0	0.0	0.0	0.0	0.0	2.5392601357742395	0.0	0.0	0.0	1.0984726945502243	0.0	0.0	0.0	0.0	0.0	0.0	0.0	0.0	0.0
3L_38096	0.0	0.0	0.0	0.0	0.0	3.0270594901947487	0.0	0.0	0.0	0.0	0.0	0.0	0.0	0.0	0.0	0.0	0.0	0.0	0.0	0.0	0.0	0.0	0.0	0.0	0.0	0.0	0.0	0.0	0.0	0.0	0.0	0.0	0.0	0.0	0.0	0.0	0.0	0.0	0.0	0.0	4.016880538776153	0.0	0.0	0.0	0.0	0.0	0.0	0.0	5.733248022602757
3L_38097	0.0	0.0	0.0	0.0	1.535850592454366	0.0	0.0	0.0	0.0	0.0	0.0	0.0	0.0	0.0	0.0	0.0	0.0	0.0	0.0	0.0	0.0	0.0	0.0	0.0	0.0	0.0	0.0	0.0	0.0	0.0	0.0	0.0	0.0	0.0	0.0	0.0	0.0	0.0	0.0	1.7008220072761167	0.0	0.0	0.0	0.0	0.0	0.0	0.0	1.983218009206098	0.0
3L_38098	0.5477963249440152	0.0	0.0	0.0	0.0	0.0	0.0	1.3030538369723286	0.0	0.0	0.0	0.0	0.0	0.0	0.7746377406605801	0.0	0.0	0.0	0.0	0.0	0.0	0.0	0.0	0.0	0.0	0.0	0.0	0.0	0.0	1.5563669415210688	0.0	0.0	0.0	0.0	0.0	0.0	0.0	0.0	0.0	0.0	0.0	0.5705040288994521	0.7929145158860424	0.0	0.0	0.0	0.0	0.0	0.0
3L_38099	0.0	0.0	0.0	4.059080731868493	0.0	0.0	0.0	0.0	0.0	0.0	0.0	0.0	0.0	0.0	0.0	0.0	0.0	0.0	0.0	0.0	0.0	0.0	0.0	0.0	0.0	0.0	0.0	0.0	0.0	0.0	0.0	0.0	0.0	0.0	0.0	0.0	0.0	4.520908069594858	0.0	0.0	0.0	0.0	0.0	0.0	0.0	0.0	0.0	0.0	0.0
3L_38100	2.433087656362378	0.0	0.0	0.0	0.0	0.0	0.0	0.0	0.0	0.0	0.0	0.0	0.0	0.0	0.0	0.0	0.0	0.0	0.0	0.0	0.0	0.0	0.0	0.0	0.0	0.0	0.0	0.0	0.0	3.4563733104383165	0.0	0.0	0.0	0.0	0.0	0.0	0.0	0.0	0.0	0.0	0.0	0.0	0.0	0.0	0.0	0.0	0.0	0.0	0.0
[truncated: 452 more columns]
