# Supplementary material for: Convergence of topological domain boundaries, insulators, and polytene interbands revealed by high-resolution mapping of chromatin contacts in the early Drosophila melanogaster embryo
Source: eLife. 2017 Nov 17;6:e29550. doi: 10.7554/eLife.29550 (PMC5739541; doi:10.7554/eLife.29550)
Supplement: Supplementary file 3. [file elife-29550-supp3.zip › local_HiC_maps/nc14_all_dm3_CompressedBinCounts_500bp_VC_3R_20750000_20999999.txt]

3R_41500	3R_41501	3R_41502	3R_41503	3R_41504	3R_41505	3R_41506	3R_41507	3R_41508	3R_41509	3R_41510	3R_41511	3R_41512	3R_41513	3R_41514	3R_41515	3R_41516	3R_41517	3R_41518	3R_41519	3R_41520	3R_41521	3R_41522	3R_41523	3R_41524	3R_41525	3R_41526	3R_41527	3R_41528	3R_41529	3R_41530	3R_41531	3R_41532	3R_41533	3R_41534	3R_41535	3R_41536	3R_41537	3R_41538	3R_41539	3R_41540	3R_41541	3R_41542	3R_41543	3R_41544	3R_41545	3R_41546	3R_41547	3R_41548	3R_41549
3R_41500	14.799582961329747	24.398592405851538	33.27878602009652	40.29651116310394	35.35887524036305	20.401325458421706	NA	NA	NA	NA	NA	NA	NA	NA	NA	15.5284307051544	20.150826698860225	17.23106655525048	18.23192179105753	16.10386347788698	15.667269183278094	18.412897817562186	14.017464514788582	17.423993274338596	12.338384456058394	16.72935644466044	13.942001061093526	11.55419385626452	8.094315812471173	9.447807163957245	8.187309261279553	8.093042744990147	8.868463255815323	6.654554467511254	6.784880925339761	9.22649594368639	8.76112443775484	7.22063237937347	6.500247490904468	6.606025796530735	5.099472867489688	5.055225814409518	3.2649644931483635	4.359393484850109	3.311487176472877	3.023036840631453	2.5058700004761154	3.386507644214699	3.6006617905581453
3R_41501	24.398592405851538	2.281146517926789	23.94233536412222	32.8114669514702	33.51129780800653	27.29080743265141	NA	NA	NA	NA	NA	NA	NA	NA	NA	10.386173510376047	19.46801696832359	20.2733139401779	16.36711571485342	17.622025741397916	17.50714359846097	16.899528832241668	9.028322298466405	15.99190304698358	14.087626009073622	12.554785947176994	10.87927378671619	10.109597514808193	8.160042089497098	10.648946819159583	10.593592910259133	6.352783454967145	9.40385396266181	5.934521750986578	7.267472928663341	5.014044338191274	8.728762128218216	6.539964019733949	9.071092243239244	9.04142301361266	4.70273760464179	4.273438528296146	4.731497007801292	8.949810777309493	3.599187303506868	2.628541252917845	2.075107477597918	2.7482750451679	2.4082986116880996
3R_41502	33.27878602009652	23.942335364122222	14.359581732462203	37.7179011173448	43.00172715034869	34.09968976102255	NA	NA	NA	NA	NA	NA	NA	NA	NA	28.031308272028692	25.020167645131288	20.166246981364903	21.315375167150403	16.56751532430897	19.68755780143923	17.603953613262156	8.89574110206397	19.182509589677284	10.398955606891011	17.915778548202415	16.778365528065034	12.126602487886188	15.905636021420486	6.690912099054696	7.370153774446355	8.792598343820313	8.272039090347926	10.381205888587772	6.666273527458636	7.350952586556298	9.042507016985445	8.629255340763802	7.532931465389527	7.974494377184014	4.835142005501667	4.027609777630539	5.675496309540055	3.4732248308421103	6.475912662963643	2.8902240614673937	4.044820343081661	3.2965940485080627	2.1665906995772115
3R_41503	40.29651116310395	32.8114669514702	37.7179011173448	18.594492851661588	49.376203728458535	45.563196153064304	NA	NA	NA	NA	NA	NA	NA	NA	NA	18.970443219507118	27.621346767340444	22.861137387307295	26.10447053951951	22.835226259414107	21.546976211651113	17.66738061160938	14.134555937085501	17.43914136009449	20.22619266714044	15.864203368056367	17.03236756615664	13.416176056583373	13.274225303985	8.509550494283319	8.562063788245942	9.706705857658925	7.514599471204076	9.823260240486283	6.881063021752944	7.250240841553008	6.250445683953117	9.85487708011818	5.735227487798303	6.0106990442988515	9.893371997551412	5.854106630712417	3.4208405963180524	3.6059367421335136	2.8761028313588892	4.050890345188969	3.3756497681639277	3.6303549954733505	2.7492374852372823
3R_41504	35.35887524036305	33.511297808006525	43.00172715034869	49.376203728458535	12.114452716485635	23.30912680514619	NA	NA	NA	NA	NA	NA	NA	NA	NA	27.79532727430682	33.25533531972202	29.56300306728827	22.68621605003774	22.617183328558504	20.74712412617459	17.928444781256108	18.286337116468037	19.55352543953198	17.9558434710267	17.156903745051842	15.75216415709028	11.225012609250944	12.893586754341662	10.567854112333173	7.962245637015119	9.850138161543834	6.639661236773126	8.278852989585896	8.617000611953095	7.232673625945229	9.759601495951717	9.38413528812915	7.866830296736839	6.722939487185078	7.344670153043875	5.214216272843169	4.130983945775053	3.7770595968744294	2.869134080988687	4.190744552073241	3.8991765116442703	3.62155870438013	3.702477772174695
3R_41505	20.401325458421706	27.290807432651402	34.09968976102255	45.5631961530643	23.30912680514619	2.267342334682402	NA	NA	NA	NA	NA	NA	NA	NA	NA	41.41880102925721	27.727175682157842	22.1837703536093	25.641814619937023	17.093797942761416	20.726733832193087	21.28208607007659	16.07314954651216	27.691242644513675	15.665505798667999	14.674799958737916	14.46174172052374	11.96876781535341	13.219886369992079	7.077784855562633	5.914435023594371	9.2567014864801	4.375166803234373	11.833076703482327	6.393044367727912	7.775989300238723	6.32895369737475	3.9120875681681255	9.739265937613045	12.725682017020599	4.688486884627724	7.9123361842089235	3.1447727587204546	3.6740488805960356	5.980467792190705	3.9308639645907775	7.758072274201306	1.1742629738444665	3.6015011056608395
3R_41506	NA	NA	NA	NA	NA	NA	NA	NA	NA	NA	NA	NA	NA	NA	NA	NA	NA	NA	NA	NA	NA	NA	NA	NA	NA	NA	NA	NA	NA	NA	NA	NA	NA	NA	NA	NA	NA	NA	NA	NA	NA	NA	NA	NA	NA	NA	NA	NA	NA
3R_41507	NA	NA	NA	NA	NA	NA	NA	NA	NA	NA	NA	NA	NA	NA	NA	NA	NA	NA	NA	NA	NA	NA	NA	NA	NA	NA	NA	NA	NA	NA	NA	NA	NA	NA	NA	NA	NA	NA	NA	NA	NA	NA	NA	NA	NA	NA	NA	NA	NA
3R_41508	NA	NA	NA	NA	NA	NA	NA	NA	NA	NA	NA	NA	NA	NA	NA	NA	NA	NA	NA	NA	NA	NA	NA	NA	NA	NA	NA	NA	NA	NA	NA	NA	NA	NA	NA	NA	NA	NA	NA	NA	NA	NA	NA	NA	NA	NA	NA	NA	NA
3R_41509	NA	NA	NA	NA	NA	NA	NA	NA	NA	NA	NA	NA	NA	NA	NA	NA	NA	NA	NA	NA	NA	NA	NA	NA	NA	NA	NA	NA	NA	NA	NA	NA	NA	NA	NA	NA	NA	NA	NA	NA	NA	NA	NA	NA	NA	NA	NA	NA	NA
3R_41510	NA	NA	NA	NA	NA	NA	NA	NA	NA	NA	NA	NA	NA	NA	NA	NA	NA	NA	NA	NA	NA	NA	NA	NA	NA	NA	NA	NA	NA	NA	NA	NA	NA	NA	NA	NA	NA	NA	NA	NA	NA	NA	NA	NA	NA	NA	NA	NA	NA
3R_41511	NA	NA	NA	NA	NA	NA	NA	NA	NA	NA	NA	NA	NA	NA	NA	NA	NA	NA	NA	NA	NA	NA	NA	NA	NA	NA	NA	NA	NA	NA	NA	NA	NA	NA	NA	NA	NA	NA	NA	NA	NA	NA	NA	NA	NA	NA	NA	NA	NA
3R_41512	NA	NA	NA	NA	NA	NA	NA	NA	NA	NA	NA	NA	NA	NA	NA	NA	NA	NA	NA	NA	NA	NA	NA	NA	NA	NA	NA	NA	NA	NA	NA	NA	NA	NA	NA	NA	NA	NA	NA	NA	NA	NA	NA	NA	NA	NA	NA	NA	NA
3R_41513	NA	NA	NA	NA	NA	NA	NA	NA	NA	NA	NA	NA	NA	NA	NA	NA	NA	NA	NA	NA	NA	NA	NA	NA	NA	NA	NA	NA	NA	NA	NA	NA	NA	NA	NA	NA	NA	NA	NA	NA	NA	NA	NA	NA	NA	NA	NA	NA	NA
3R_41514	NA	NA	NA	NA	NA	NA	NA	NA	NA	NA	NA	NA	NA	NA	NA	NA	NA	NA	NA	NA	NA	NA	NA	NA	NA	NA	NA	NA	NA	NA	NA	NA	NA	NA	NA	NA	NA	NA	NA	NA	NA	NA	NA	NA	NA	NA	NA	NA	NA
3R_41515	15.528430705154399	10.386173510376047	28.031308272028692	18.970443219507118	27.79532727430682	41.41880102925721	NA	NA	NA	NA	NA	NA	NA	NA	NA	0.0	15.476624458159861	33.01982014704326	20.581794820513263	25.298996186429314	24.07933293273073	28.34793499467531	24.468095414218922	26.82544776941611	18.091237895419983	18.39714723322346	23.587559260794198	10.548427109649461	3.096089777934509	8.465667102263719	9.003522306548069	8.899858128844878	14.272071544562593	7.505603495929973	3.892843008129554	9.300782398725895	10.838860349232899	17.866068801833933	7.413024047850012	4.03588710816581	6.117656607165999	5.5591937390136446	0.0	1.5979973896712638	8.19363936879844	5.983939505297083	5.5113727176027725	4.766869683674103	6.700896470296692
3R_41516	20.150826698860225	19.46801696832359	25.020167645131288	27.621346767340444	33.25533531972202	27.727175682157842	NA	NA	NA	NA	NA	NA	NA	NA	NA	15.476624458159861	8.288469480612102	26.12362745456599	37.24855420497028	24.774980273889728	24.901905391524878	25.302782127647333	13.627983617696064	25.312060940496988	20.698628020067453	18.64946683813385	20.632693547192464	12.839057027753162	12.435776468741889	15.662107344786458	8.610383916353909	6.752255342652531	7.1338157593225855	10.450981140119238	5.212007074430936	12.226120191093353	9.029573659650087	7.973442271108519	7.372908079119243	10.807048789502465	10.92098823367267	5.458223846324997	8.546047299295223	5.134822246360642	3.900519207863056	5.34114098949337	5.9032051452336045	3.5102178932655064	5.219853373013788
3R_41517	17.23106655525048	20.2733139401779	20.166246981364903	22.861137387307295	29.563003067288264	22.1837703536093	NA	NA	NA	NA	NA	NA	NA	NA	NA	33.01982014704326	26.12362745456599	13.719508927327333	29.396106657995155	33.86223809159033	33.91712693947264	27.76330701089054	22.645490989191394	23.353083108696744	25.369150502250456	23.46059548997266	24.031567147904415	16.709421785524984	16.80365329110605	11.871314945985517	11.757119946505105	13.558710168375876	10.871571140435966	7.075157684896919	7.969308894119392	9.419502621278511	12.384548486883386	8.789309477824288	6.957637065450189	6.917144141755341	11.067614093266783	5.557972832628795	4.330393527930583	5.477644932208438	5.46122659149245	4.748115330581832	4.9479008530630875	6.127486440383131	3.6542317221419642
3R_41518	18.231921791057527	16.36711571485342	21.315375167150407	26.10447053951951	22.68621605003774	25.641814619937026	NA	NA	NA	NA	NA	NA	NA	NA	NA	20.581794820513263	37.248554204970276	29.39610665799515	11.311938712146132	33.39113188555895	39.254033396793275	33.91445694530517	26.439908143528726	27.434345212059725	27.102242052967288	28.754594833381503	25.70081557396357	19.170194802856564	15.473375297684738	12.266489696564468	11.64016126661633	10.218138831327819	8.482218981386259	9.327027019464573	9.464750814143844	13.248129889416488	7.808221745168793	9.921058406397012	11.157368097022184	12.211157072549536	6.3352165820492905	5.7568933040422605	7.112969124023626	4.532785312394168	5.164798895028168	3.7719312205225823	4.466638675730966	3.8632633977491726	1.8102255626625376
3R_41519	16.10386347788698	17.622025741397916	16.56751532430897	22.835226259414107	22.617183328558504	17.093797942761416	NA	NA	NA	NA	NA	NA	NA	NA	NA	25.298996186429314	24.774980273889728	33.86223809159033	33.39113188555895	11.137124029834684	39.522311864257624	37.140856736313324	36.89185626275748	32.6858977484952	29.186706979919524	26.75493819781014	27.689907390023098	21.37124504256374	13.203681135189468	13.340092313438808	14.332409630176057	9.59068174259259	10.4714188251555	10.738379436878969	10.532159681821671	7.444346184244498	7.621118796144217	8.46579942653221	10.48937601033087	10.21589971539836	8.696516458844703	7.137865735317946	3.731950749489864	4.396690039837309	2.5048638193211668	6.219756548118534	4.982408847371704	4.098576872465173	3.016911094010067
3R_41520	15.667269183278092	17.507143598460967	19.687557801439233	21.546976211651113	20.74712412617459	20.726733832193087	NA	NA	NA	NA	NA	NA	NA	NA	NA	24.07933293273073	24.901905391524874	33.91712693947264	39.254033396793275	39.522311864257624	13.908596743567122	29.43826541889948	38.97549990795905	31.08704220419241	29.368721412441094	27.203497298225486	33.2987200593254	21.215538199561536	26.420333910943807	14.594215145000824	13.2117016651419	12.188946580371113	14.434375031105327	11.149219565305213	9.022550223820764	11.223726658857448	11.418876041553746	5.646638625040985	8.702253080262889	9.184013184161147	9.989793975322826	7.906518942438082	7.313010359862648	3.7878983969487723	4.316051192970937	3.992631954962607	6.718719322514205	3.9547913860726487	5.198343569000175
3R_41521	18.412897817562186	16.899528832241668	17.603953613262156	17.66738061160938	17.92844478125611	21.28208607007659	NA	NA	NA	NA	NA	NA	NA	NA	NA	28.347934994675313	25.30278212764733	27.76330701089054	33.91445694530517	37.140856736313324	29.438265418899476	8.32338630868152	26.65340500517755	34.78726031454575	34.64783706018004	31.059678234562487	26.663819293963883	30.056716037697033	17.499389708783905	8.304327503695426	11.896071950086725	11.051379884819468	13.6889601323214	12.341054449773509	8.667735687401445	12.16470277677588	10.51978114894822	10.710073813828727	8.162163691648692	9.124484933194255	6.810733233585779	5.712924406012967	8.199433845491837	5.33710926971718	2.338950400685593	2.391439493864813	5.6637809702623185	3.3678492981738852	2.1910633537204474
3R_41522	14.017464514788582	9.028322298466403	8.895741102063969	14.134555937085501	18.286337116468037	16.07314954651216	NA	NA	NA	NA	NA	NA	NA	NA	NA	24.468095414218915	13.627983617696064	22.645490989191394	26.439908143528722	36.89185626275748	38.97549990795905	26.65340500517755	4.010767963983596	34.97757687482489	34.00503905662546	33.7789569190282	31.634443617359967	22.149371431204855	14.9944863543542	16.342483403778036	11.260481531732157	11.328186486926844	7.798177771443137	11.464210984207266	11.118550334402487	10.394783154428614	9.42182647759364	11.832626900856047	10.257591801501395	9.923334721597838	10.255865224864214	5.177576372358038	4.755890824721406	5.953203947390942	6.1049419165651155	5.944709299132892	7.039595082490855	4.661624446482043	1.588594148191052
3R_41523	17.423993274338596	15.99190304698358	19.182509589677284	17.43914136009449	19.55352543953198	27.69124264451367	NA	NA	NA	NA	NA	NA	NA	NA	NA	26.82544776941612	25.312060940496988	23.353083108696744	27.434345212059725	32.6858977484952	31.087042204192407	34.78726031454575	34.97757687482489	13.819741656233926	38.58470116598768	40.57311927019501	41.288369152427194	23.313487726905805	15.430487067087807	14.40693029478076	13.915110011452603	12.441225352512655	14.804302731798659	11.860724078957753	11.356914704838518	11.716931274031273	7.026913077085236	12.789235806964584	9.011096521716743	8.634434714352295	10.411069941939695	8.33440329051252	4.267486023983272	6.410209715838317	4.205330810134847	5.819148149450272	6.12525182920118	2.8972469635041045	3.2581804395137315
3R_41524	12.338384456058396	14.087626009073622	10.398955606891011	20.22619266714044	17.9558434710267	15.665505798667999	NA	NA	NA	NA	NA	NA	NA	NA	NA	18.09123789541998	20.698628020067453	25.369150502250452	27.10224205296729	29.186706979919524	29.368721412441097	34.64783706018004	34.00503905662547	38.58470116598768	12.355120447109158	28.99824453676672	45.28347170264155	36.61971788709631	15.990337572016482	19.512533550717407	13.688424484484877	17.643127492280378	11.912855910344561	13.156300586416258	12.591210116834246	9.792389175164827	7.916269094041055	10.252518919625595	8.618483597699793	15.159343650951062	11.170227857648277	7.540394181646239	7.492359291994025	5.752200935883092	5.414371851649631	6.659702144405359	7.1469358251987645	5.222295786133261	4.004235947734577
3R_41525	16.72935644466044	12.554785947176992	17.915778548202415	15.864203368056367	17.156903745051842	14.674799958737914	NA	NA	NA	NA	NA	NA	NA	NA	NA	18.39714723322346	18.64946683813385	23.46059548997266	28.754594833381503	26.75493819781014	27.203497298225482	31.059678234562487	33.7789569190282	40.57311927019501	28.99824453676672	12.652902729528543	32.838643745136025	38.612497090572326	23.616763271488516	19.440027131348756	15.601384309221366	15.766226261558245	14.75347876916105	13.139857318794471	11.03396351327889	8.458508331059758	10.541833368191663	12.908234073150565	12.977780979552314	12.516061437711903	6.120009250393982	9.96405247932042	5.786849500247676	7.393580154351976	4.553772424767695	4.157111614905001	4.922760896974293	4.321636966936884	5.789363397639653
3R_41526	13.942001061093526	10.87927378671619	16.778365528065034	17.032367566156644	15.75216415709028	14.461741720523744	NA	NA	NA	NA	NA	NA	NA	NA	NA	23.587559260794198	20.632693547192464	24.031567147904415	25.70081557396357	27.689907390023095	33.29872005932539	26.663819293963883	31.634443617359967	41.2883691524272	45.283471702641556	32.83864374513602	24.942725267105413	37.02209745679715	24.55476079979767	17.504849534301904	23.866150926843897	13.983589791260297	11.9597288592785	15.948515138207025	13.786380997318451	14.170693800711156	13.696228606490916	12.476192750761673	9.82506316564803	9.179708495940998	7.62869307701901	9.98250067631442	8.596387568706627	6.934583088680046	7.629018278855331	6.566514584199043	5.89085101354448	4.993184481510756	4.010875598573047
3R_41527	11.554193856264519	10.10959751480819	12.126602487886187	13.416176056583371	11.225012609250944	11.96876781535341	NA	NA	NA	NA	NA	NA	NA	NA	NA	10.548427109649463	12.839057027753162	16.709421785524984	19.170194802856567	21.37124504256374	21.215538199561536	30.056716037697033	22.149371431204855	23.313487726905805	36.61971788709631	38.612497090572326	37.02209745679715	6.650559478316113	18.64691750914476	31.181789834736513	23.70911498099163	22.198582837057394	18.75422295610661	15.342043321820865	13.262128334774014	14.814179268235097	22.85883089388579	14.854222113371769	15.075493432496579	16.793971847999824	14.886870022551747	12.175102321589094	7.280928510601615	10.207600725322944	6.313897053570094	6.309974334179396	6.609964665428016	4.349935805822346	5.336555426909981
3R_41528	8.094315812471173	8.160042089497098	15.905636021420486	13.274225303985	12.893586754341664	13.219886369992079	NA	NA	NA	NA	NA	NA	NA	NA	NA	3.096089777934509	12.435776468741887	16.80365329110605	15.473375297684742	13.203681135189468	26.420333910943803	17.499389708783905	14.9944863543542	15.430487067087807	15.990337572016482	23.616763271488516	24.554760799797666	18.64691750914476	4.560911474441427	33.558173093056816	37.89505117158235	41.51676746427952	20.744146352307258	27.420501663385128	24.08542296678888	28.398783894322246	19.160329092135353	34.50695180560257	22.464562153203318	19.97636130578815	23.431308445718997	20.746375990284584	7.5223800208595595	6.120508576598047	7.510354901820886	7.443828770155292	6.495130276075512	4.564410895010052	12.204422351408825
3R_41529	9.447807163957245	10.648946819159583	6.690912099054695	8.509550494283319	10.567854112333173	7.0777848555626335	NA	NA	NA	NA	NA	NA	NA	NA	NA	8.465667102263719	15.662107344786454	11.871314945985517	12.266489696564467	13.34009231343881	14.594215145000824	8.304327503695426	16.342483403778036	14.40693029478076	19.512533550717414	19.44002713134876	17.504849534301904	31.181789834736513	33.558173093056816	10.59618176735294	48.41730061303462	49.31859945606148	38.46430428943887	34.299931795904854	42.38415630820695	35.17209059934233	25.754137596242856	28.204036724563448	23.267068721614173	21.754037502069	20.01205502299594	18.456634508695245	11.45292241182652	8.894319104763376	6.934109953648142	6.427493779938973	8.303234109685723	6.807551564584812	6.4242992695571735
3R_41530	8.187309261279553	10.593592910259133	7.370153774446355	8.562063788245942	7.962245637015119	5.914435023594372	NA	NA	NA	NA	NA	NA	NA	NA	NA	9.003522306548069	8.610383916353909	11.757119946505105	11.640161266616332	14.332409630176057	13.2117016651419	11.896071950086725	11.260481531732157	13.915110011452606	13.688424484484877	15.601384309221366	23.866150926843893	23.70911498099163	37.89505117158235	48.41730061303462	21.252847487992142	47.748148306837955	42.62317456938366	40.60474987382212	39.864682432539745	40.77481250830502	30.660088112376297	28.184701149838617	32.663811607578005	29.243521473241195	24.95932254408378	17.237453175365683	13.086121523583927	8.801516990350603	6.2400966323535645	7.649648693952692	7.131196672622179	7.293101280464378	5.517481618584549
3R_41531	8.093042744990145	6.352783454967146	8.792598343820316	9.706705857658923	9.850138161543837	9.2567014864801	NA	NA	NA	NA	NA	NA	NA	NA	NA	8.899858128844878	6.752255342652531	13.558710168375876	10.218138831327819	9.59068174259259	12.188946580371113	11.051379884819468	11.328186486926844	12.441225352512653	17.643127492280378	15.766226261558245	13.983589791260298	22.198582837057394	41.51676746427952	49.31859945606147	47.748148306837955	10.468590658235879	34.112680954006514	50.64072273930967	40.2953281230253	34.37206837883805	33.318355939044544	29.70152433826965	37.96797774777543	27.344288518702925	23.027150997117374	20.401943394964988	10.811720553783534	10.375768610435339	8.224333077265296	9.384930605664568	7.112595272658005	6.392095655625645	8.254634280663824
3R_41532	8.868463255815323	9.40385396266181	8.272039090347924	7.514599471204076	6.639661236773126	4.375166803234373	NA	NA	NA	NA	NA	NA	NA	NA	NA	14.272071544562591	7.1338157593225855	10.871571140435966	8.482218981386259	10.4714188251555	14.434375031105327	13.6889601323214	7.798177771443136	14.80430273179866	11.912855910344561	14.753478769161052	11.9597288592785	18.75422295610661	20.744146352307258	38.46430428943888	42.62317456938366	34.112680954006514	6.891853618821019	42.13350705748475	41.356007077516665	32.76580709807823	30.095426053531828	26.241560103165998	31.833600019637114	26.894726148835996	24.00255623531205	19.798070419656007	12.1365928445885	6.655553820931745	8.572706941024062	5.7791799887802044	8.269324484585836	6.474031988709978	8.82491453401208
3R_41533	6.654554467511254	5.934521750986577	10.38120588858777	9.823260240486283	8.278852989585895	11.833076703482327	NA	NA	NA	NA	NA	NA	NA	NA	NA	7.505603495929974	10.450981140119238	7.075157684896918	9.327027019464573	10.738379436878969	11.149219565305213	12.341054449773509	11.464210984207266	11.860724078957753	13.156300586416258	13.13985731879447	15.948515138207025	15.342043321820865	27.420501663385128	34.29993179590485	40.60474987382212	50.64072273930968	42.13350705748475	12.222516444162903	42.81813783733186	44.93036011587009	40.5997421434682	33.74454798695907	31.465226688805274	27.442022961363246	22.72106084749615	22.235146842497972	10.029748233259848	10.043819586977593	12.484631548611905	9.687573659988693	7.1980005753901715	7.490246762434465	8.353752747644998
3R_41534	6.784880925339761	7.267472928663341	6.666273527458636	6.881063021752944	8.617000611953095	6.393044367727912	NA	NA	NA	NA	NA	NA	NA	NA	NA	3.8928430081295535	5.212007074430935	7.969308894119391	9.464750814143843	10.53215968182167	9.022550223820762	8.667735687401446	11.118550334402487	11.356914704838518	12.591210116834246	11.03396351327889	13.786380997318451	13.26212833477401	24.08542296678888	42.38415630820694	39.864682432539745	40.2953281230253	41.356007077516665	42.81813783733186	12.658227848101266	39.465606454819195	44.91053583325402	34.562550863328404	35.83010775185689	35.482906408850795	27.446724397116327	23.339465663527278	16.157762819805477	10.458083802796057	7.194729860377274	7.224828451374441	8.944369908028545	8.534959488373325	7.823007464954431
3R_41535	9.22649594368639	5.014044338191274	7.350952586556296	7.250240841553008	7.23267362594523	7.775989300238723	NA	NA	NA	NA	NA	NA	NA	NA	NA	9.300782398725895	12.226120191093353	9.419502621278513	13.248129889416488	7.444346184244497	11.223726658857448	12.16470277677588	10.394783154428614	11.716931274031273	9.792389175164827	8.458508331059756	14.170693800711156	14.814179268235097	28.398783894322246	35.172090599342326	40.77481250830502	34.37206837883805	32.76580709807823	44.93036011587009	39.465606454819195	13.33411560144862	41.08547515274494	43.444694010075594	48.05712867858574	41.565243143683254	33.79966590178789	26.241253015060334	14.893834691993442	9.514569248449318	8.204152121388635	9.415398344747292	5.321356733112674	9.972130962308336	7.646209044845761
3R_41536	8.76112443775484	8.728762128218214	9.042507016985445	6.2504456839531155	9.759601495951717	6.32895369737475	NA	NA	NA	NA	NA	NA	NA	NA	NA	10.838860349232897	9.029573659650085	12.384548486883386	7.808221745168793	7.621118796144217	11.418876041553746	10.51978114894822	9.42182647759364	7.0269130770852355	7.916269094041054	10.54183336819166	13.696228606490916	22.858830893885788	19.160329092135353	25.75413759624286	30.660088112376297	33.31835593904454	30.095426053531828	40.5997421434682	44.91053583325403	41.08547515274494	6.07280654644129	30.030051891929666	35.92400422543963	36.631934166123976	35.05506355903684	25.059258776007262	13.533015290405341	12.819460967305245	4.590739726759171	9.14369202289678	11.910536710439693	7.375011581499669	8.3775519140137
3R_41537	7.22063237937347	6.539964019733949	8.629255340763802	9.85487708011818	9.38413528812915	3.9120875681681255	NA	NA	NA	NA	NA	NA	NA	NA	NA	17.866068801833933	7.973442271108519	8.78930947782429	9.921058406397012	8.46579942653221	5.646638625040986	10.710073813828725	11.832626900856047	12.789235806964584	10.252518919625595	12.908234073150565	12.476192750761673	14.854222113371769	34.50695180560257	28.204036724563444	28.184701149838617	29.70152433826965	26.241560103165998	33.74454798695906	34.562550863328404	43.44469401007559	30.030051891929666	5.999948400443756	40.810186222481136	40.559414968558826	48.53727901862861	36.75537804691583	13.565029667021328	13.885928905251479	9.63082303637837	7.284734341815208	10.411200786253884	9.68016552993008	7.134654591578309
3R_41538	6.500247490904468	9.071092243239246	7.532931465389528	5.735227487798303	7.866830296736838	9.739265937613045	NA	NA	NA	NA	NA	NA	NA	NA	NA	7.41302404785001	7.372908079119243	6.957637065450189	11.157368097022184	10.48937601033087	8.702253080262889	8.162163691648692	10.257591801501395	9.011096521716743	8.618483597699793	12.977780979552314	9.82506316564803	15.075493432496579	22.464562153203325	23.26706872161418	32.663811607578005	37.96797774777543	31.833600019637114	31.465226688805274	35.830107751856886	48.05712867858574	35.92400422543963	40.81018622248112	7.683901372857045	38.06858853387128	41.10037204056771	35.85450242914254	18.010971254489878	15.137558537260938	16.514246289799335	10.988551537378763	13.647154409617754	6.965514458486495	6.875593019897966
3R_41539	6.606025796530735	9.04142301361266	7.974494377184014	6.010699044298852	6.722939487185077	12.725682017020599	NA	NA	NA	NA	NA	NA	NA	NA	NA	4.03588710816581	10.807048789502465	6.917144141755341	12.211157072549536	10.21589971539836	9.18401318416115	9.124484933194255	9.923334721597838	8.634434714352295	15.15934365095106	12.516061437711905	9.179708495940998	16.793971847999824	19.97636130578815	21.754037502069	29.243521473241188	27.34428851870292	26.894726148836	27.442022961363246	35.48290640885079	41.565243143683254	36.63193416612397	40.559414968558826	38.068588533871285	9.920019840039679	45.42400172924476	46.401466627951336	23.778939214167348	14.729257829521115	16.223549320988518	12.052586045761013	14.030504251484691	10.984444196277371	8.235243473101637
3R_41540	5.099472867489688	4.702737604641791	4.835142005501666	9.893371997551414	7.344670153043877	4.688486884627724	NA	NA	NA	NA	NA	NA	NA	NA	NA	6.117656607165998	10.92098823367267	11.067614093266783	6.3352165820492905	8.696516458844703	9.989793975322826	6.810733233585779	10.255865224864214	10.411069941939695	11.170227857648277	6.120009250393982	7.628693077019011	14.886870022551747	23.431308445719004	20.01205502299594	24.95932254408378	23.027150997117374	24.00255623531205	22.72106084749615	27.446724397116334	33.79966590178788	35.05506355903684	48.53727901862861	41.10037204056771	45.42400172924476	9.497153801934244	29.48647081608914	25.392147657939777	20.156160629715668	10.953285650029803	14.192397246334316	14.667340142034854	9.250211610153347	11.111852426655982
3R_41541	5.055225814409518	4.273438528296146	4.027609777630539	5.854106630712417	5.214216272843169	7.912336184208925	NA	NA	NA	NA	NA	NA	NA	NA	NA	5.559193739013643	5.458223846324999	5.557972832628794	5.7568933040422605	7.137865735317946	7.906518942438082	5.712924406012967	5.177576372358038	8.33440329051252	7.540394181646239	9.96405247932042	9.98250067631442	12.175102321589094	20.74637599028458	18.456634508695245	17.237453175365683	20.401943394964988	19.798070419656007	22.235146842497972	23.339465663527278	26.241253015060334	25.059258776007265	36.75537804691582	35.85450242914254	46.401466627951336	29.486470816089142	7.5155971514449025	24.19974264980654	34.378030972915184	27.933714259294224	20.63490410913163	19.714927698973604	18.282586756548067	21.05432858949232
3R_41542	3.2649644931483635	4.731497007801292	5.675496309540055	3.4208405963180524	4.130983945775053	3.144772758720455	NA	NA	NA	NA	NA	NA	NA	NA	NA	0.0	8.546047299295225	4.330393527930583	7.112969124023626	3.7319507494898643	7.313010359862648	8.199433845491836	4.755890824721406	4.267486023983271	7.492359291994024	5.786849500247676	8.596387568706627	7.280928510601615	7.52238002085956	11.452922411826522	13.086121523583927	10.811720553783536	12.1365928445885	10.029748233259848	16.157762819805477	14.893834691993442	13.533015290405341	13.565029667021328	18.010971254489878	23.778939214167345	25.39214765793978	24.199742649806534	13.327590030536173	41.25216331197604	39.538674906932044	34.52967831909364	25.585697260465267	28.411533939079302	23.311085923626663
3R_41543	4.359393484850108	8.949810777309493	3.47322483084211	3.6059367421335136	3.777059596874429	3.6740488805960356	NA	NA	NA	NA	NA	NA	NA	NA	NA	1.597997389671264	5.134822246360642	5.477644932208438	4.532785312394167	4.396690039837309	3.7878983969487723	5.33710926971718	5.953203947390942	6.410209715838318	5.752200935883092	7.393580154351976	6.934583088680046	10.207600725322944	6.120508576598047	8.894319104763378	8.801516990350603	10.375768610435339	6.655553820931747	10.043819586977593	10.458083802796057	9.514569248449318	12.819460967305247	13.885928905251477	15.137558537260938	14.729257829521117	20.156160629715668	34.37803097291518	41.252163311976034	11.664010876690144	34.88714976139681	40.037825634662724	30.171221683051314	32.075775667461556	25.567008628494875
3R_41544	3.311487176472877	3.5991873035068678	6.475912662963645	2.8761028313588883	2.869134080988687	5.980467792190706	NA	NA	NA	NA	NA	NA	NA	NA	NA	8.19363936879844	3.9005192078630566	5.461226591492449	5.164798895028168	2.5048638193211668	4.316051192970937	2.3389504006855932	6.1049419165651155	4.205330810134847	5.414371851649631	4.553772424767695	7.629018278855331	6.313897053570093	7.510354901820886	6.934109953648142	6.240096632353564	8.224333077265296	8.572706941024062	12.484631548611905	7.194729860377273	8.204152121388635	4.590739726759171	9.63082303637837	16.514246289799335	16.223549320988518	10.953285650029803	27.93371425929422	39.538674906932044	34.88714976139681	7.256230104521263	31.33519977457089	24.282904017047144	34.070312038631194	28.076355866332904
3R_41545	3.023036840631453	2.628541252917845	2.8902240614673937	4.050890345188969	4.190744552073242	3.9308639645907775	NA	NA	NA	NA	NA	NA	NA	NA	NA	5.983939505297083	5.34114098949337	4.7481153305818316	3.7719312205225823	6.219756548118535	3.9926319549626075	2.391439493864813	5.944709299132892	5.819148149450273	6.659702144405359	4.157111614905001	6.5665145841990435	6.309974334179396	7.443828770155293	6.427493779938974	7.649648693952692	9.384930605664566	5.779179988780204	9.687573659988693	7.224828451374441	9.415398344747292	9.143692022896781	7.284734341815209	10.988551537378763	12.052586045761013	14.192397246334316	20.63490410913163	34.52967831909365	40.03782563466273	31.33519977457089	9.927866310881104	25.903850089238762	34.38249298951524	33.91736674938085
3R_41546	2.5058700004761154	2.0751074775979177	4.044820343081661	3.3756497681639273	3.8991765116442703	7.758072274201306	NA	NA	NA	NA	NA	NA	NA	NA	NA	5.5113727176027725	5.9032051452336045	4.9479008530630875	4.466638675730966	4.982408847371704	6.718719322514206	5.6637809702623185	7.039595082490855	6.12525182920118	7.146935825198765	4.922760896974293	5.89085101354448	6.609964665428016	6.495130276075512	8.303234109685722	7.131196672622179	7.112595272658005	8.269324484585837	7.1980005753901715	8.944369908028545	5.321356733112674	11.910536710439695	10.411200786253884	13.647154409617754	14.030504251484695	14.667340142034854	19.714927698973604	25.585697260465267	30.171221683051314	24.282904017047144	25.903850089238762	7.786673462308962	31.607695991822713	30.85341269780415
3R_41547	3.386507644214699	2.7482750451679	3.2965940485080627	3.630354995473351	3.62155870438013	1.1742629738444665	NA	NA	NA	NA	NA	NA	NA	NA	NA	4.766869683674103	3.510217893265507	6.127486440383131	3.8632633977491726	4.098576872465173	3.9547913860726487	3.3678492981738852	4.661624446482043	2.8972469635041045	5.222295786133261	4.321636966936884	4.993184481510756	4.349935805822346	4.564410895010052	6.807551564584812	7.293101280464378	6.392095655625645	6.474031988709978	7.490246762434466	8.534959488373325	9.972130962308336	7.375011581499669	9.68016552993008	6.965514458486494	10.984444196277371	9.250211610153347	18.282586756548064	28.411533939079302	32.075775667461556	34.070312038631194	34.38249298951524	31.607695991822713	14.325407634880063	39.51519115929668
3R_41548	3.6006617905581453	2.408298611688099	2.1665906995772115	2.7492374852372823	3.702477772174695	3.6015011056608395	NA	NA	NA	NA	NA	NA	NA	NA	NA	6.700896470296692	5.219853373013788	3.6542317221419642	1.8102255626625376	3.016911094010067	5.198343569000175	2.1910633537204474	1.5885941481910522	3.258180439513731	4.004235947734577	5.789363397639652	4.010875598573047	5.336555426909981	12.204422351408825	6.4242992695571735	5.517481618584548	8.254634280663824	8.82491453401208	8.353752747644998	7.823007464954431	7.646209044845761	8.3775519140137	7.134654591578309	6.875593019897966	8.235243473101635	11.111852426655982	21.05432858949233	23.311085923626667	25.567008628494875	28.076355866332904	33.91736674938085	30.853412697804146	39.51519115929668	11.723926228197099
3R_41549	3.463015848958787	2.6183517920588795	2.8790201950965417	4.035187190988728	3.876320738883983	2.6104173926890035	NA	NA	NA	NA	NA	NA	NA	NA	NA	3.3115238579729804	3.901653226239809	3.405390771428847	2.862711956535158	3.4622726806148756	2.7212110678687416	4.764338301642033	3.7010405080610758	3.3813443983803357	4.1461787562363455	5.300475772361726	6.14463182862598	6.043763374092876	6.244187783176355	5.820525267482239	5.998719516574543	6.357014139626093	6.236508602915812	6.811778875050234	8.668898771796965	5.968390805455228	7.590205647210157	8.75783914181584	6.941337157832123	6.104676894713655	10.538774812934818	15.883342270049145	23.332840393555824	24.37271235153669	26.164449994572024	31.344310021307262	26.795874388086435	35.30072113514861	32.096592745500466
3R_41550	3.245262556705104	2.090198000798769	3.4474295667417816	3.4001980490093096	2.4993385232811867	4.688694151791784	NA	NA	NA	NA	NA	NA	NA	NA	NA	2.3791938545739963	7.220305844510545	2.4919414013183276	3.642145415612284	3.491229039833679	3.50911501397668	3.6674800186519887	5.613540640010404	5.012958980981122	3.723573889197711	4.561875222676535	4.034909371307243	4.631675420291978	3.7384936758472698	6.969680495906707	6.794782616461118	8.731514069390865	5.1700098870694635	6.344052418004991	8.225987461244827	5.870535897739961	8.725201523071178	5.9925215727780365	6.393673843352434	5.6042816711967935	7.387001727111783	12.026856473956151	15.414884882603127	23.63715804660114	18.688152178722497	25.49009883274013	23.05454682010062	28.59983517141536	29.05496946451434
3R_41551	4.331708365135292	0.0	0.0	0.0	4.289225936262961	0.0	NA	NA	NA	NA	NA	NA	NA	NA	NA	0.0	0.0	10.885716307347314	15.442282410519693	0.0	0.0	9.790550747851217	7.098476453998678	13.89709203349199	0.0	0.0	0.0	20.865138179377595	0.0	0.0	0.0	16.137196291241967	0.0	5.443655174929137	0.0	12.264837080036648	26.20398580093356	28.79529139395126	0.0	23.417147206041623	0.0	6.719942369774237	11.573699000495353	11.589936458173367	13.205940031826316	19.288997893159202	28.552013202450905	17.286547867747537	22.09099191204604
3R_41552	4.858497082229577	0.0	2.815179390972536	7.23379978481857	6.414464360554477	4.679643317586334	NA	NA	NA	NA	NA	NA	NA	NA	NA	3.5619017563381368	1.9075680281679124	4.069850850140969	2.886708803634328	0.0	3.3772575700384113	3.660400488077801	2.6539126700842868	1.7319053773497086	2.229831646595766	4.454089428673059	0.0	2.60028824195162	6.2965300452573585	4.173735931901324	4.35964261393708	4.022150384381829	3.870022457740322	5.088058519999785	7.9168902455115635	4.585463758901818	3.265634551981065	9.420002379223458	5.743198617037773	14.22685263716601	13.823891638384136	13.818144178013876	25.962404707157056	17.332552646274557	19.749258477060618	17.127530964547724	11.74223864712331	29.083205272979004	27.255279388913507
3R_41553	4.395863889335983	2.3593945925601587	3.962177169940807	2.4240691840980677	2.57940875082797	3.763591859162629	NA	NA	NA	NA	NA	NA	NA	NA	NA	0.7161627256351235	5.753088708677433	5.932616523237138	3.0955047969296614	5.517210178535542	3.168843137534062	4.415802405206613	4.002005378214988	2.61165136021332	4.931676000274471	2.5075334813482586	3.429319779632768	6.273826653908142	2.953981982482296	3.776306696524665	6.4865293193754905	5.458733019574795	6.224912468004273	4.705867621529492	5.659679909728106	6.223243797143089	4.924460095327042	8.928873889342789	4.618953645335954	4.620772131023094	5.558915765721607	10.860636215059188	13.702632175589965	16.1177361419868	15.386940607153784	19.574680969402724	21.033622245158885	20.62876676002023	24.41090102495561
3R_41554	4.352869009447734	0.9704705229283366	2.910232143397615	1.6617876581024777	1.3262089389134901	2.9025891094856613	NA	NA	NA	NA	NA	NA	NA	NA	NA	4.418600540836706	5.521532398774535	4.207266791201763	0.7957804537221835	4.052408995051199	1.396515414737148	3.7839915965114623	4.389632565806079	2.864611308053138	2.7661446029752654	2.2101498923657	3.5263852963838684	4.300936528929174	5.207302721336402	3.883193538365952	4.32656946307273	5.405342474183253	6.934531620397339	4.207882879471086	4.728648334060818	6.6364046614106345	6.0766139486647655	5.008146585111782	7.124536905101168	3.620237125531722	9.146013824199894	8.830544958901605	11.182920370449892	9.854776430958331	7.145627896531308	16.401191024671864	17.6563024171478	21.379684489306147	20.49129939427719
3R_41555	3.159516134005948	1.8314736549840624	2.1968780605257483	1.5680642760836827	2.1899708345941304	5.477771204452332	NA	NA	NA	NA	NA	NA	NA	NA	NA	5.559193739013643	2.9772130070863625	1.5879922378939413	3.003596506456831	3.441470979528295	1.7570042094306848	0.7141155507516209	3.1065458234148227	2.7030497158418987	4.350227412488215	6.2564980684104965	3.3275002254381403	4.0583674405296986	4.913615366120032	4.071316435741599	5.103193374285893	4.3157957181656705	4.02672618704868	5.955842904240528	3.0890469260550812	4.025646769355847	3.822598796340091	3.6755378046915825	8.403399006830282	5.551095700889883	5.393866612699234	9.802952806232481	8.863859226382628	16.061866929968573	11.558778314190713	17.938297322142837	8.74676369743195	20.804322860899525	18.046567362421992
3R_41556	0.0	0.0	0.0	0.0	0.0	0.0	NA	NA	NA	NA	NA	NA	NA	NA	NA	0.0	0.0	0.0	0.0	13.55998394497901	15.576518087452804	0.0	0.0	0.0	15.426575670438979	0.0	29.49956930628813	0.0	0.0	0.0	0.0	0.0	0.0	0.0	0.0	31.72347283201787	22.592539039907464	0.0	0.0	0.0	0.0	0.0	14.967908803525242	14.988908207926135	0.0	12.47293373379766	29.540352120997284	11.178080231788671	34.2835201404253
3R_41557	2.358167569383038	1.7086958865624138	2.0496044237842037	1.7555338376513907	3.2106803808252216	3.4070360404789946	NA	NA	NA	NA	NA	NA	NA	NA	NA	3.8898886623100775	0.6944068789612005	3.333458029355913	3.502802907858839	2.854011293251337	4.507851427282066	3.3312144588565364	6.762677036620041	5.358917435631915	3.6527383828815796	2.9185384361621445	3.4924863231325185	3.313015869109369	3.056145285479497	4.178223252344173	6.348116085459608	4.392517887522478	5.16557766114947	5.927015399163927	4.162837389965	8.763478960931826	4.755120789578297	5.388645790203756	3.6586921116507387	3.9838177323711084	4.52904681529757	7.316628373262917	6.300683088557045	11.436009905161958	9.435916422942936	13.126082553149066	16.320801677778412	16.4687931368422	14.130858120111212
3R_41558	2.202702363367474	0.0	3.8289632737329673	0.0	2.181099767211222	6.364845684316384	NA	NA	NA	NA	NA	NA	NA	NA	NA	0.0	5.1890177552620536	0.0	2.6175009252865773	5.331713914093826	3.062302232693935	4.978559832083134	0.0	2.35558774858812	3.0328239503320487	4.846453450178095	2.899768627461215	0.0	0.0	8.515131388477325	0.0	5.470580721290597	0.0	5.536269346147213	0.0	3.118375401256955	4.441633384027176	0.0	7.811401521661017	0.0	7.520824222168156	3.4171351558965397	8.827953774479916	26.521017169411834	30.218885460351142	29.42574914892151	14.518887620906037	35.161295851977975	31.4535635314803
3R_41559	2.716944448199111	0.9843303467766283	3.2469742480110955	3.5395931814086	5.380597035755111	1.9626950550879434	NA	NA	NA	NA	NA	NA	NA	NA	NA	2.2408525039509963	2.0001387296222863	3.413882467707873	2.623222655668288	4.932340414845177	2.832919640504386	4.221836150231967	2.2261616626355516	3.631902999134699	3.974670035752859	4.483428519634297	3.5767475463176517	5.180303178606765	4.401392565396551	3.501023611778494	4.022662951676481	3.7956040242006024	3.7873055685240717	4.481376870179933	6.640865673734269	3.6059907911649574	5.136164515047455	3.1042431956682375	5.118619490257762	6.4258945189414725	4.9282113254122875	7.376071980346773	9.52780904310671	9.314005333517494	10.094980827301796	13.610802652095144	14.99833675161098	15.755522005517346	11.604370365223136
3R_41560	2.5501656823027132	3.4113509290814252	2.3869782832715782	2.531288675170239	3.6906117441481467	3.9678490856942035	NA	NA	NA	NA	NA	NA	NA	NA	NA	4.314458440547625	2.772717568215784	2.21837703536093	2.09796665072212	2.8489663237935696	2.454481638022866	0.8867535862531913	4.500481873023404	4.195642824926314	2.160759420505931	4.963535280161354	2.8406992665314497	3.7796108890589712	3.559200176536329	3.5388924277813163	3.8021368008820957	2.9231688904674002	3.7501429742008914	4.1908813324833245	5.540638452030858	5.831991975179043	3.164476848687375	2.9340656761260946	4.869632968806522	3.711657254964341	5.358270725288828	6.390733071861055	11.268769052081632	10.497282515988672	12.259958973990944	13.976405207433876	16.291951775822742	15.265418659978064	14.205921027884422
3R_41561	2.9358265311700515	5.95632701903106	3.572348451154743	2.03986633163902	2.6163305597613067	0.0	NA	NA	NA	NA	NA	NA	NA	NA	NA	3.8742075792672557	2.074822670093444	4.795584520886062	3.8375504873375137	2.131879562022399	4.081526533371357	1.3271142107190619	3.8488085988927074	3.4535563388849244	4.446460712265606	2.260823523054861	1.5459587845069114	0.9427600857063195	3.0438252238600287	4.539687079369619	5.3741464986013	5.833080779163974	3.2739343425563336	1.8447256765632878	6.697475051905431	3.3250100020457127	10.655891429253405	5.366922854289605	4.685069620134556	3.967757998504155	6.014385507977255	6.376241613648218	9.020720044855727	9.426131238846972	10.292913955266995	15.03414335663593	13.545840478764186	13.473402829145126	15.870560427817608
3R_41562	2.9333484901175315	4.00087359074854	2.0996077302877505	1.8839991574755766	3.0754378770006303	1.4957811492684883	NA	NA	NA	NA	NA	NA	NA	NA	NA	0.7590073489368547	0.8129691670468314	3.685797473234064	2.6655640253510717	1.8794824481712356	3.8381942984631223	2.729987717785258	1.69657056075135	2.767894089300567	2.6133574066314513	3.0371969496747666	4.5430996710409675	1.662289995632333	3.577948264030936	2.445804311641717	5.7597896450501755	3.6425982842119313	2.7488831219153576	3.4694938357611442	5.248487779458545	5.374152661014133	4.523191586251278	4.301384598496718	5.507194231397616	5.130411563947665	3.2403136494000075	6.959762614275286	11.295196692250057	9.002667213290152	13.677231538959463	10.94914129630572	13.87561038468879	15.321236580103056	14.783594054334143
3R_41563	1.4126440685053265	2.3396171941743065	1.754002053866245	2.604062128595639	1.9982711757096232	4.665054890202102	NA	NA	NA	NA	NA	NA	NA	NA	NA	0.0	5.229458662603028	3.5500179783053327	1.4388548557082776	2.198154654052711	3.3667292298477833	2.2806184197886887	2.314934389137428	3.2371993046495895	2.50074035807601	2.8861326963002045	3.188037971445063	3.5642503101707823	2.6153754575468597	4.680815210777109	3.042236234858899	2.5060072753400813	3.5364614642403622	3.043318133819061	3.507648866810188	4.85686698709799	2.8485224144531744	2.0122791959576265	3.578309148734567	3.0001445524193437	5.856838606681523	4.069906211828975	8.627156303798408	9.179213616769452	12.612427486232459	8.537068603389047	11.439596006676467	14.496270310986072	12.555978049351005
3R_41564	0.0	0.0	0.0	0.0	8.610461021304003	0.0	NA	NA	NA	NA	NA	NA	NA	NA	NA	0.0	0.0	0.0	0.0	0.0	0.0	0.0	0.0	0.0	0.0	0.0	11.447594059156588	0.0	0.0	0.0	0.0	10.798273140159427	0.0	0.0	9.446438692612885	0.0	0.0	0.0	0.0	0.0	0.0	0.0	23.233768889054105	46.532729958934866	0.0	9.680485882947437	11.463420226058645	0.0	0.0
3R_41565	1.5831923236703715	0.9177275597257095	4.953721235392027	3.142946222932947	0.6270661830732263	0.9149465671204802	NA	NA	NA	NA	NA	NA	NA	NA	NA	1.3928197356985268	7.459213023189201	2.3871665923992613	3.386391822089509	3.0657355006039495	3.521647567598025	4.294007855171703	1.5566495919502537	2.031694433157253	4.35968442860232	1.3933553669262022	5.418942622568146	1.5251962419164597	3.282864759103384	2.4481002741872304	5.796192242649065	3.1455839147420934	2.01773996981461	2.785435514780317	3.7837094111172265	2.2413323196534365	3.1924239947695323	3.1573098036574274	3.930111390585699	4.707292023279699	2.1622369638733447	6.38577132258166	8.46012236720992	8.471991595784337	9.65325507761217	9.164894787007846	11.687704534829361	9.477068022603438	12.595467182025816
3R_41566	1.8887957048030155	3.6495879181851802	2.1888656726243303	3.749628669585815	2.9612635094205038	3.1837124907501777	NA	NA	NA	NA	NA	NA	NA	NA	NA	4.154188810512424	2.9663546049262473	3.559951260311745	3.179681996636794	2.095450713637172	3.282367718009777	2.4902886746189172	4.38488894017776	2.0198934253731435	3.0340529753017904	1.9047354198694	2.0721026663879276	1.7690600743738127	3.6717709314299634	2.8395273566150236	2.542290580084611	1.7591135224952408	2.2567725179069256	3.1648644972166697	3.932719715065907	4.010964550961599	3.8086571284350277	3.138970708485569	4.465466870143106	4.254499931396189	4.299355411078703	6.1044998563733275	6.728785694736188	7.580504164592117	12.236410326666569	11.56480037130719	10.374836622260291	14.918199742006223	10.7563405978875
3R_41567	2.418743228274818	1.7525881784071673	1.401502557899837	3.2011187269727026	1.995851542734365	1.7472773051392665	NA	NA	NA	NA	NA	NA	NA	NA	NA	5.319747407753585	0.9496593643084678	1.5195940252602114	1.9161501324706443	3.6591549825579057	3.3626525814117105	2.2778569029337294	3.3030447433413674	3.01772753261436	3.607806660860318	3.104379367931065	1.5920888468365155	2.5890432659874634	3.6570920340124187	3.6362257431276634	2.82151303853731	3.253864696446587	1.9266432508868097	3.7995413649609184	4.598214578967767	5.136338102537402	4.064390347950832	4.019685202373061	4.288771567160018	4.6309727630699	4.817438521828175	7.504574976520061	7.270349060767839	7.550199048863674	9.831926292506568	7.853568377620391	6.11144458341338	7.44045195155212	8.63463160775977
3R_41568	2.554207694479162	1.4805950985491503	0.8879971818521436	2.5353007672935655	2.023326219824176	2.95221689347073	NA	NA	NA	NA	NA	NA	NA	NA	NA	4.494148730706339	3.6102460226220425	1.9256407409095315	3.6422393410169205	1.854763257708659	4.2611781177424595	1.154606817699245	1.67425705052665	1.6388942380575826	2.110079618227515	0.5619846284840447	6.052520138247631	3.2808546954567137	2.6481679775318834	1.9747937327946097	1.650204047730502	3.8061427464656634	1.6276376784124869	0.6419742402700298	4.994478326738773	2.8928024327311337	5.150425383933309	3.395849796130158	3.623175278350441	5.523202629044452	5.232594493897793	6.339901788581392	8.87181617815262	10.251072689331332	8.565623970665074	6.824296931073862	4.714023749251648	10.193076230653414	8.85770328924038
3R_41569	1.968768248020699	2.4455013901452647	3.422314989773879	2.5125362998681924	1.9494599174470564	0.8126969266240326	NA	NA	NA	NA	NA	NA	NA	NA	NA	2.4743309811105862	0.0	6.007769813359796	1.6710813293224707	3.744296797744626	4.301119162936521	3.17844333957516	4.14805973814405	3.007738158346887	1.5489875643018622	4.641154734149551	3.33231919752422	2.709496582308748	2.9159889726045027	4.711445696239323	4.5427412899749875	4.889587354800647	2.6883718641990457	4.948299635236093	2.444263161593293	6.370728794650946	2.835655394823046	4.674108969932953	2.4935019339600997	3.4210061178992746	3.3610441823182096	4.799495407231949	6.011730690095583	4.138863381575549	9.8606264756106	9.706188355723787	10.01077827127207	9.259756542480984	10.900995381363005
3R_41570	2.180716563109283	5.267057735169388	3.1589544164141294	1.4430495446529312	2.5192178533946206	0.0	NA	NA	NA	NA	NA	NA	NA	NA	NA	3.1974900981725387	5.137224689707347	2.7401038864720153	2.159479085272301	3.079122991872963	0.5052894201793797	2.4644337035296116	7.14718714707041	1.9433966297615648	1.0008508232848745	1.1995199041535616	1.9138834733961108	0.5835643761959423	0.0	0.4683410796947915	4.304977101435435	3.6106515303340316	1.7370437669021597	2.7405051317328843	2.3689758917220085	3.6017916752509365	2.931533449969278	0.6040185109928954	2.5778112320391	7.859279598783777	4.963837820994328	5.638379592854866	4.855466361717483	7.779645432934837	11.08046746276132	4.45072869353229	8.624382278619295	6.164331207050022	12.233420786227866
3R_41571	1.5263682869025326	4.4239421270508394	2.653289981405213	1.5150697013876402	2.115958197008948	1.764214496726941	NA	NA	NA	NA	NA	NA	NA	NA	NA	1.3428285636286559	1.4382972976335482	3.0686483486260707	3.2648472374349997	2.2167749493494635	1.6976241876815212	2.759924706494082	1.5007782285504148	1.958772730945426	3.3625650924299793	1.6791812124339875	4.420684737541737	0.4901512680335842	3.165035974194512	1.5734886051888934	5.259439955110681	2.274511816790196	1.4589893415478972	3.069097704073226	3.647904278991719	4.753949819207288	1.8467047892195776	4.565981167458476	4.871637758007349	4.125761460849618	3.1269447316166787	7.103737873209077	6.525176905702386	6.942727197174065	2.792033954855603	6.457038789097243	6.438976412017222	9.13691651118173	11.209282980154775
3R_41572	1.3248772600584349	3.1999596549086706	2.303037602961614	2.6301403298222272	0.8745891808639276	2.5522102459756426	NA	NA	NA	NA	NA	NA	NA	NA	NA	1.942610053958908	1.5605403027479399	1.9421834192472038	3.411133951714192	2.9396667866317956	0.9209538835105693	1.4972473855440465	2.1711087733094305	1.4168344729995626	0.30402953756408063	3.157955313329047	0.5813824536391823	4.6090195321384275	6.295734576866828	2.560832577887723	3.804298334026429	3.290434566870638	1.407103105726315	3.8849356431273696	1.4392527399774036	2.500846067485206	2.226287720438105	4.403600559961847	3.1322580291519255	2.9842773348612828	3.392708368556243	5.480885343852248	5.014830919960702	5.908078277901527	10.097776772488002	7.620378692015095	9.897165539117529	13.438268142972774	8.333206083024228
3R_41573	1.9986784737931278	5.792860068251477	3.4743080133872035	5.9516511665831455	9.895384021052628	5.775305946832533	NA	NA	NA	NA	NA	NA	NA	NA	NA	0.0	4.708388323385294	0.0	0.0	0.0	8.33597537441728	0.0	3.2752833038175715	0.0	5.503821165439636	0.0	2.6311794235454244	0.0	5.1805069954976215	0.0	2.1521529061596767	4.963871700793698	0.0	7.535213938538275	2.1712226154547625	0.0	0.0	6.643167568587383	0.0	5.402412177037047	10.2363190742546	6.201250420134716	5.340180156317754	13.369180562815764	6.093306807137699	6.675052015342829	7.904450996356048	5.982094395056716	12.231513189036814
3R_41574	2.6119715945186903	4.205775118045593	4.035908486784039	1.7284247223501736	1.7242367773669782	1.6772121379842424	NA	NA	NA	NA	NA	NA	NA	NA	NA	1.2766068810387494	2.7347351357744714	2.917317745132182	2.758969842045528	2.107454540888394	2.824335035533161	0.6559547076393468	1.4267672474164217	2.4829009594084486	1.5983699822920585	1.9156467311164724	1.1461850091608836	1.39793827403551	3.76119001042978	2.991783813701622	2.8125395513374407	4.324688221513414	4.161117546716057	4.741335528450111	2.2069139461197724	3.697779647667338	4.096480304122698	2.8938729956312166	2.0583967147988433	1.568919700728567	4.4591088570040585	4.05204993206063	3.8771170997923416	5.823834820514265	8.847815363788989	8.72328715429734	8.416977042695116	10.13405032221937	7.69635852716563
3R_41575	1.9989901828501762	2.633528867584694	2.5271635331313034	2.3449555100610135	2.1593295886239607	1.5753290862461167	NA	NA	NA	NA	NA	NA	NA	NA	NA	1.5987450490862694	3.4248164598048985	2.283419905393347	1.2956874511633807	1.319624139374127	2.526447100896899	2.4644337035296116	0.8933983933838012	2.332075955713878	1.2510635291060932	0.9995999201279681	1.6746480392215966	2.9178218809797114	3.768229043512306	4.449240257100519	3.9136155467594875	2.9336543683964003	2.6055656503532396	2.2837542764440704	3.9482931528700145	3.344520841304441	4.763741856200076	2.4160740439715815	2.2555848280342126	4.420844774315874	1.5511993190607278	5.074541633569378	8.254292814919722	5.591620154921914	6.371268791087759	9.103763236770593	7.905683755401019	8.339977515420617	8.897033299074813
3R_41576	1.3446433978815948	0.0	2.0034832559888622	1.9066999835794998	1.5216640644309085	2.220246203101462	NA	NA	NA	NA	NA	NA	NA	NA	NA	1.6899362437753311	1.8100826854821142	2.655030873181726	2.054388708422254	2.5573065666099546	2.937609082104518	1.7366687445908198	2.518285744972825	1.2325478921890358	1.8513925301812686	2.5358792039012976	1.0115249613761836	1.2337008836691006	2.9873744593225653	1.7326921382312086	2.275264851170789	1.431225124412822	2.7541851220021383	2.896821448181875	3.338800619347515	2.4475082897105773	1.1620297033384648	1.9154137945036815	3.406059516121561	4.1537834476921836	2.951421375019996	3.575993071155825	8.211869518320476	7.45244760222638	6.441868868146071	7.056892280645164	7.850156218108741	7.474166406220714	9.796367992648177
3R_41577	1.3083646420630966	1.516836927819722	0.4548667351908241	1.5584157332665498	1.0364264781987302	1.5122404522808746	NA	NA	NA	NA	NA	NA	NA	NA	NA	3.453116973301535	1.8493085959130648	2.630368458725738	0.9328484097080166	3.1669398838486797	1.4551609082372257	1.7743037173851186	2.1440491422924373	3.3580217893638857	2.5220182097641084	2.015092872895743	1.0334455000630918	2.941017680347931	4.747731652509722	2.023132496970359	2.2541300593596976	2.924481789138169	2.9180878970595305	0.986532613107526	1.7055775227623533	2.222709077832826	5.276496878846566	3.91384462523894	2.3199143302036145	2.8291994603302033	4.913954204895183	2.435658429107482	7.6906749028667765	7.701464626035256	8.376415364898593	7.282647138529959	3.794538830723208	6.526613205176408	3.7365675068836914
3R_41578	0.8474396728882863	3.0702158361732828	0.3682766494190436	2.313208420078649	3.566296401187367	2.448729721456994	NA	NA	NA	NA	NA	NA	NA	NA	NA	1.863846046316574	1.9963566491153644	1.331026221216558	2.014047984693235	2.8204766605556344	2.3563023725019514	3.3519285560370626	2.7774402416373007	2.7187765505522514	1.4585126088415035	2.097633170572537	1.3945250944790752	6.803299600306149	1.6474012245682437	2.1840021840021837	2.9656667046880347	1.841596400994462	1.3500514707123208	1.3312211291417617	2.3014959723820483	2.0995171110644555	2.563226247436774	3.168790930216182	1.1269722013523666	2.863278453829635	2.5317829176989712	2.30066390586998	7.924827351975546	6.802239070360661	5.490069433231067	9.434073515017866	5.306521435553694	8.243326076388156	6.698792056529162
3R_41579	3.1407804588177726	0.0	0.0	3.1175315634483143	4.664966752781953	0.0	NA	NA	NA	NA	NA	NA	NA	NA	NA	0.0	0.0	1.9732194654153825	1.8661158887824791	0.0	2.1832316456807166	0.0	0.0	0.0	2.1622154578512855	0.0	4.134710522714239	2.52143853111077	0.0	4.047173858494614	6.763909133644699	3.9001849077664774	2.5017800164817268	1.9735084124743099	3.4119212528574847	2.22320833863198	9.499827736457046	2.6098158305164723	0.0	2.1223762124074113	2.680940709923824	0.0	10.489639592767016	10.504356156498101	4.787598205608193	6.99291163512106	4.140426712376978	3.13347801645828	8.008728873774103
3R_41580	1.9846831854641451	1.2782881982553411	2.683317752201585	2.1888800341395243	2.838649337454878	0.0	NA	NA	NA	NA	NA	NA	NA	NA	NA	6.7901280074931964	3.6364369318197167	3.3250465783608187	2.0963784852030267	1.8682188326920361	3.372357436042015	2.4921065018659894	3.252348882500151	2.594088779151073	4.554401598388495	2.4259783072901326	1.741836794769473	1.7703514289214524	4.572650383611072	3.978240162948717	2.3745366091807183	3.5599151798178883	3.864407360810722	4.156916849136842	4.072480571872096	3.4341079598626463	1.7786707495460832	4.031286299900728	3.910135697349241	3.278356291761789	3.3882138646614868	5.473624519210506	4.713588237900455	4.4251886457919705	5.378346508041301	9.328734692651087	6.976979456283991	6.160213784059162	10.121554015719807
3R_41581	2.6725448399573253	3.872978692420426	0.0	0.0	2.6463343505842576	0.0	NA	NA	NA	NA	NA	NA	NA	NA	NA	0.0	0.0	3.358093677381224	1.5879105383905956	0.0	5.5732495909234805	0.0	2.1897823006028037	1.4290205493154993	1.8398668230798783	1.4700538274909476	0.0	0.0	3.4635729109806346	6.887621566520649	2.8777640924107604	3.3187353228930347	2.128808225033763	1.6792927087797456	1.4516316339565674	1.891766728514827	5.389046009519212	0.0	4.738797482750778	1.805966914686123	6.843777546204624	2.0730097448042084	1.785163435282827	0.0	0.0	7.437988006393099	1.7615806310686453	2.6663310644633533	9.54067380054649
3R_41582	3.1807904009683177	3.8412618514451897	3.686117510108717	1.8417264491072047	1.8372639758833385	2.2977729984099415	NA	NA	NA	NA	NA	NA	NA	NA	NA	1.1659637459896677	1.873287347042966	4.662830711268197	1.2599253771397627	2.245602436748116	0.7370145045928533	1.1982066201874333	3.4749593560066323	0.8503907545517166	3.6495993396852904	2.0412212381721435	1.046845498585293	2.5535587671758746	3.4352088016095466	2.0493651066899474	1.1416789302011752	1.6457786633091025	4.222749709348137	1.9986486470281228	4.6071802904827175	1.5010196426432476	2.1379654778438364	1.7620412613678094	1.4099970672061002	1.432941901370609	3.6201237611710235	3.2896533165955772	6.728068197398971	4.964479151669803	5.252635610930008	6.78691025733485	6.988618336177701	3.173394933865392	7.840392534389042
3R_41583	0.5286885436576195	0.7661609391539499	0.0	2.886262774599041	2.3557658783331727	0.7638392393383318	NA	NA	NA	NA	NA	NA	NA	NA	NA	0.0	1.2454584358138048	1.9929158484639933	2.1988670431797175	1.9195621555505673	0.3675040565097757	1.7924170720317452	3.032311969800252	1.6961514323998845	2.1837983707699458	2.0356643745473555	1.739992744926251	1.2733035776435055	1.3703428214043163	2.38441708496155	1.1385709113349287	2.2978176509685895	2.105627010242107	3.3220127995824367	2.8716487858668938	2.245400073409613	1.5991089338591487	3.9537999356145646	4.21847579907306	1.786301213255784	3.610268614815748	0.820174454387146	5.297172807055213	3.5364030254635166	6.044234123005806	7.062713838375443	6.621113406430426	6.0657821947455774	8.897537894883516
3R_41584	0.0	0.0	0.0	0.0	0.0	0.0	NA	NA	NA	NA	NA	NA	NA	NA	NA	0.0	0.0	0.0	0.0	0.0	0.0	0.0	0.0	14.660069635330768	0.0	0.0	18.04679534031744	0.0	0.0	17.664723547076488	0.0	0.0	0.0	0.0	0.0	0.0	0.0	0.0	0.0	0.0	0.0	0.0	18.313676653725	0.0	0.0	15.261001274293607	0.0	0.0	0.0
3R_41585	1.839352091904331	6.219590091695417	1.5986752737211838	1.521447263929656	2.7319694795297624	1.7716408139980886	NA	NA	NA	NA	NA	NA	NA	NA	NA	1.348481091126172	2.166527539489839	0.3851956967477543	3.2785903460377255	3.3391594244936473	3.8357329465550714	3.4644279810207546	2.009460843068292	2.2948543628050007	1.6883597681932692	1.6862495890188187	1.2107163409052746	2.4610725994267173	1.5891794677059266	1.1850840580122348	1.9805921772550776	3.426129283618066	3.9070155690175037	6.549285744528005	3.9962834563855614	2.603978827568949	0.6181594475533745	1.5284004311311936	4.892144520471994	3.314502814220046	0.0	1.4267280958715625	3.276322053284136	3.28091860799646	6.542169187037347	4.095296316700731	6.4660807589238996	8.257839855528175	7.504311696088884
3R_41586	1.706046193589156	0.0	0.0	1.6934175842449848	1.6893144609879012	0.0	NA	NA	NA	NA	NA	NA	NA	NA	NA	0.0	0.0	2.1436732698948955	4.05463540110278	2.064770615340874	0.0	3.8560148626236868	0.0	0.0	2.348995416875042	0.0	2.2459408549443376	0.0	8.844028047950552	2.1983916566639845	0.0	0.0	10.871571140435966	6.431961531724471	9.266638248976037	2.4152570823791053	3.440152357467608	8.50578336563641	3.0250595936739955	2.305714713918447	0.0	0.0	4.558308976769034	4.5647041101736985	15.603504547121283	11.395476793396398	8.996183369205616	13.616636534184737	10.440662063262755
3R_41587	0.0	0.0	9.977938777363251	0.0	0.0	0.0	NA	NA	NA	NA	NA	NA	NA	NA	NA	0.0	0.0	14.424914712691761	0.0	0.0	0.0	0.0	0.0	0.0	0.0	0.0	15.113079841645149	0.0	0.0	0.0	0.0	0.0	0.0	0.0	0.0	8.12620978948241	0.0	0.0	0.0	7.757650983282262	0.0	0.0	15.336576508045567	0.0	0.0	0.0	0.0	0.0	5.854656969793483
3R_41588	1.7237123523985112	0.0	3.5956004233220233	3.0797153521757163	1.024084417326689	0.9961548423086886	NA	NA	NA	NA	NA	NA	NA	NA	NA	1.5164427891628933	1.6242546701382403	2.1658710700269435	1.228986381192248	1.25169082569037	2.396387398069662	3.116755208487548	1.1298758379441685	2.9493631219008645	0.4746638667827378	2.65479543284164	2.2691976389452404	1.1070457929492252	1.7871216440089426	2.665387280771896	2.969716317848737	1.2842916574982512	2.1968293162478596	3.899138810208119	1.8725189124410158	1.952213712739561	5.561240379054144	1.1458481338717292	3.056384175265294	2.329590457997484	2.354151487294056	2.6740599074989198	8.289918721952441	5.073168931913461	5.255026432782957	8.826999257764497	8.63487215844536	6.5348776739687615	9.845523732634959
3R_41589	2.7959917221869075	6.0778117932644475	1.2150699290970244	4.1629425676280425	0.6921426375853247	0.0	NA	NA	NA	NA	NA	NA	NA	NA	NA	0.0	3.293329805079335	0.8783016456737934	2.491886003857107	1.6919476068120176	1.9435607451650767	0.0	4.581860026696207	2.2425421457764525	0.9624258366680586	0.0	0.9202025218518192	1.1223199700565032	1.8117789912268225	2.702162270248653	0.752672552064242	0.8680075589570263	3.3407092481633613	2.6352907775451793	1.5186836050511414	5.9374466248287785	0.0	2.3233153524213823	3.718264611540502	2.8340788535206345	2.3866322816598404	9.759436399054245	5.602864483143222	3.7404833920199585	8.524050074532163	1.5563108678043869	8.293272221131812	9.763218246841214	8.555455535942967
3R_41590	2.56847072054679	1.8610786663063619	2.6044546294329867	1.4871839585369713	2.5432809188568766	1.236959355989481	NA	NA	NA	NA	NA	NA	NA	NA	NA	0.9415092996639564	2.0168922795985496	1.344717894322386	1.0173827990276263	1.5542670796596072	2.678108179620834	1.451317864348996	2.8060105306769203	2.0600575442740703	3.241734490628617	3.0610819596688796	2.254191923478299	1.718320527263217	3.328694612463387	2.7580850505170855	2.535223473034902	2.126331522088704	2.3868929841304354	1.8828807300498835	3.255238608990039	1.5150813622932853	1.7263953417710327	2.8456772171098046	1.8976081029384082	2.3141853778196904	4.019441233357504	2.9884240406361915	4.003173258253629	5.1541580024316165	6.851612347518998	6.195226454112578	7.618415572718623	5.338539420031327	6.549386654306082
3R_41591	0.6985788670392047	2.0247226737353783	0.0	0.0	2.766910735862677	0.0	NA	NA	NA	NA	NA	NA	NA	NA	NA	0.0	3.2913553867309666	1.7555501718683617	0.8301306891346518	0.0	1.9423955408814046	0.0	1.1447782770537436	1.4941317973658457	0.0	0.7685173486643321	0.9196508416828433	3.364941349072286	0.0	4.500903781479321	0.7522213095270333	1.734974341464464	0.0	5.267421734014165	0.7588865616367665	1.9779623348500348	1.408647518075765	0.0	3.716035436113919	5.664759530957911	2.385201446958606	4.334926852444291	2.799752725839254	9.345602239953946	3.194602399785323	5.4438223970052135	13.81383372564621	6.272591784744722	2.8501087886524625
3R_41592	0.7290658846997614	2.113084573621531	1.9010056985497321	1.266421002702217	3.6095785291873494	1.580010965276099	NA	NA	NA	NA	NA	NA	NA	NA	NA	1.6034965203724636	0.4293743770582866	2.2902062307808757	1.2995382350789293	1.3235460631420148	1.773768992283066	2.059798335032049	1.4934226232798722	0.5847517217283507	3.0114760576736814	1.6041131707456358	2.1595179783110976	0.8779480948306855	1.8897141112936733	1.4091989690300342	2.551410429498544	2.9423731910148163	3.774780234472507	3.2067582338156004	2.7720192378135105	2.580354430259548	2.940245969216801	1.5145341359637279	2.585472488633617	2.463324182083997	2.48929517505206	3.675838959346239	3.895917448625998	5.608238453520932	6.3902042059212745	6.898841495809248	7.448623122015896	6.182651603254301	8.17985234697253
3R_41593	1.3486453127562426	0.9772099015597834	0.5860884177675751	2.3426589902416874	3.004692127225876	0.0	NA	NA	NA	NA	NA	NA	NA	NA	NA	1.4830950889382464	0.7942680533951464	0.847296784339244	0.801306706873032	2.8563855069284485	3.749902502534934	0.7620538631863361	1.6575435469840663	0.3605630552671051	0.9284513134986422	0.3709163592511881	1.331577781186617	1.6240515538925269	4.369553788158439	3.4756979201423643	1.4522050281146894	0.8373660884151406	4.297038824605187	2.118552144178151	2.1976090014064695	2.8639246306682793	6.798680729601782	2.241300169262989	1.195668809305173	1.3670166229221348	2.8779774403406786	3.1383064192174817	4.954654997463217	4.059495972979994	4.1115716071311095	6.380829525854821	7.556039142060647	5.045661215737942	6.190080025354568
3R_41594	2.3971432677081226	3.7896810396004614	3.4093312411151406	2.163089975760846	0.6473546531820102	1.2593990525540928	NA	NA	NA	NA	NA	NA	NA	NA	NA	0.0	3.0802211249676	1.642934928002484	2.589597885686552	0.7912315299856837	2.4237260237068887	1.9701949887203873	0.7142286015057582	1.86438140116419	2.4003947929315936	3.5960920261046554	2.0081995936953203	1.3995940827261575	2.824233755727617	2.808119509073315	1.4079354527298578	1.8942921648531028	2.7773641626773014	2.4647632651025697	1.893881106878813	2.1595930635598473	1.3182854274268052	2.8973006863560467	1.9320326374409378	2.0616461655590226	0.7440650857540592	3.7187786557250733	3.4935384677014216	4.373049710934126	5.979349320563214	5.337211966135972	5.745645447136184	5.870216811457375	5.334559333613961
3R_41595	2.2979344892108795	1.0246472754219087	0.6145393118339623	1.9300130932088242	1.575275484176673	2.0430845673564115	NA	NA	NA	NA	NA	NA	NA	NA	NA	5.442814986588903	3.33129902006508	1.7768553924007446	1.890461454079095	1.2835907132383042	1.7202222645123848	1.9976169229156386	2.027674630291188	0.9451652905060037	2.433804414025567	1.7501490349133733	3.4905436982561797	1.7028890079649797	2.2908340248597643	1.594434240065308	0.9516877611431217	1.5365261234025396	3.097622647834322	1.5549761368919244	1.728216787513826	2.7527042566617443	3.564356887364041	0.8812879306325344	3.447705207413945	2.3889610886017887	4.224759116305928	3.016430441772143	5.90360480721566	2.601230429288152	9.700115539153977	5.903451645850834	5.592590935528612	4.585183396049237	8.473798869660136
3R_41596	0.0	0.0	0.0	0.0	0.0	0.0	NA	NA	NA	NA	NA	NA	NA	NA	NA	0.0	0.0	0.0	0.0	0.0	5.6444525473696565	0.0	0.0	8.68366494078826	0.0	0.0	0.0	6.518841080432721	0.0	5.231712548785719	0.0	5.041702441746909	0.0	0.0	0.0	0.0	8.186843415158103	0.0	0.0	0.0	0.0	0.0	5.423911204064896	0.0	0.0	0.0	16.05677676263267	4.05059353347046	0.0
3R_41597	0.0	0.0	0.0	0.0	0.0	0.0	NA	NA	NA	NA	NA	NA	NA	NA	NA	0.0	0.0	0.0	0.0	0.0	0.0	0.0	0.0	0.0	0.0	11.548530969118072	0.0	0.0	0.0	0.0	0.0	0.0	0.0	0.0	0.0	0.0	0.0	0.0	0.0	0.0	17.921243304175473	0.0	14.023986626726353	0.0	0.0	11.686352327161769	0.0	0.0	0.0
3R_41598	2.127995526102206	1.7621901485993274	2.113771533320887	1.5087453822584458	2.107125603439383	0.0	NA	NA	NA	NA	NA	NA	NA	NA	NA	1.3372232265511554	1.432293447708649	2.673859092973519	0.3612465404321939	1.8396012656898209	0.0	1.3742020094818563	1.4945135659736326	1.6254968940818095	3.3485288175855024	2.3410405851825575	4.002028708392858	2.440526206736487	3.151824240412328	2.3503806441453197	2.6187428005031914	2.6425202727549024	1.4528991173201993	2.6742506377228192	3.6326769196220696	3.0126126039276033	3.677992267389057	1.0104270003878018	0.5390335774796083	1.6434157574811366	3.632874001394297	5.187662267717705	3.2489695080962693	6.507055376464671	3.7071723126128657	4.7379576092902145	7.2136106405566025	7.279021199724635	6.511453864395935
3R_41599	2.780977446829102	0.0	4.834180362302482	0.0	2.7537035247129746	8.03580755848059	NA	NA	NA	NA	NA	NA	NA	NA	NA	0.0	0.0	3.4943409148883386	0.0	0.0	0.0	0.0	4.557255766409653	0.0	15.316122861342757	3.0593960323916614	0.0	0.0	7.208199471062323	0.0	2.9945230174011734	0.0	0.0	0.0	12.084227062626507	0.0	0.0	0.0	0.0	0.0	0.0	4.314235077492291	3.7151850013523275	3.720397264019852	0.0	3.0959071797492994	0.0	5.549023122224448	8.5095133522774
3R_41600	2.426929550057576	0.8792599374617577	1.582026741841765	1.505602981045723	1.5019549295167096	0.8765955134088433	NA	NA	NA	NA	NA	NA	NA	NA	NA	2.6688761402606507	1.4293102798925417	1.9059214310572947	3.2444472546965355	1.101461856504413	2.1087709985616914	0.6856699169934856	2.9828016133178514	1.9465335886536557	0.8353886330255944	1.3349512497496552	2.3962159915547763	2.922531721037528	1.5726298247201842	1.5636568617563154	1.3066442533622409	1.5068665459842365	3.8663280858723073	2.6686807327236566	4.28422186996398	1.7179074066804783	5.505497667626499	5.041612460930025	4.8411979490533845	2.459989299046549	4.143208553529763	1.4118702141129416	6.079129844701738	7.3051903580415845	4.624313809634573	3.7149274125135436	6.798664742244623	6.053217100265669	5.879045022778825
3R_41601	1.550423706681334	0.49929589293178767	1.1978247024274038	3.4198823478395166	2.217537418555821	1.9911315002976744	NA	NA	NA	NA	NA	NA	NA	NA	NA	3.031092032744281	0.8116470705303449	1.731672197916279	2.456519200727261	2.084917697039942	3.113461332678325	2.3361840489402526	1.693811501589868	1.4738094843324843	1.6603410833943788	1.8951610549558044	1.3607134274928883	1.9361844663792633	0.44651620023286714	2.219842551007542	3.3389551444765897	0.8556881140043543	1.6466476394702318	4.762795878951898	2.807117352476626	1.7071768348395187	0.6947439562833756	2.290341036360996	1.221830693364482	1.8625702538217614	0.5881898305036893	2.9397264151629163	3.9123688297801045	2.535084416006431	4.2015350308235115	2.6848893430528373	5.450378392519901	7.218488239570212	5.446977574055349
3R_41602	2.22179321415069	1.7562337076394234	2.8088355996598926	1.002430412583918	1.4000021560033202	0.0	NA	NA	NA	NA	NA	NA	NA	NA	NA	0.8884688208304004	1.9032694696020984	1.0151699381786887	1.4401019131321886	0.7333532658750999	1.404019657735389	0.4565190069634214	0.99297460536955	2.1600033264051226	1.9467060301750005	2.2220262395078976	1.8613006114558641	2.594428691397734	1.5705853241680257	1.8218946976097263	1.7399273971795344	1.755725464633306	1.9306508291517852	1.5229778908538099	1.5359264159595922	1.4297283647641958	1.6291378472181495	2.014023241022592	3.2232694266448343	1.0919071933481015	3.1033666252160335	0.9400231396096047	5.126813623811038	3.5127411851475356	4.9261887586219855	6.970486801484426	3.7277476762152926	3.828720148728448	7.622521840894237
3R_41603	1.5426693074422688	2.980792073954644	2.08570917955769	1.8715278479600723	2.376173120912961	0.9905864569000784	NA	NA	NA	NA	NA	NA	NA	NA	NA	3.769915142226081	1.6151752824557963	0.6461292336002709	2.6479190737269476	1.8670410374375335	1.191495940787799	1.93708307676668	1.9662299445247882	1.283133485292999	0.2360052765115701	0.9428412309297632	1.5795591685038066	1.6512863107539195	1.3328488871911357	0.6626220218453229	1.6611277285407215	1.4899647257236746	2.1845493053597425	1.7232635975945134	1.6758465818315886	2.91195161035292	4.493249894374064	1.7091644715297638	3.951089163317359	4.169822991014032	2.048368056390753	2.659112235171035	5.26673107649785	4.815500960004512	3.1353908813427	4.579647337387314	4.293302132324995	7.011376008877154	6.9932060304093975
3R_41604	2.0478550970499008	0.0	3.5597918660891734	2.032696326958391	0.0	0.0	NA	NA	NA	NA	NA	NA	NA	NA	NA	0.0	0.0	0.0	0.0	0.0	0.0	0.0	0.0	2.189992827773489	2.819620157690077	0.0	0.0	0.0	0.0	0.0	0.0	2.543002813324012	0.0	0.0	0.0	2.8991574468627923	12.388176064061737	0.0	3.6311348022483987	0.0	0.0	0.0	8.207359484534052	5.479249397625019	9.364844996207237	0.0	8.098936609623157	0.0	6.266232152204273
3R_41605	0.0	0.0	0.0	0.0	0.0	0.0	NA	NA	NA	NA	NA	NA	NA	NA	NA	0.0	0.0	0.0	0.0	0.0	0.0	0.0	0.0	0.0	0.0	0.0	0.0	0.0	0.0	0.0	0.0	0.0	0.0	0.0	0.0	0.0	0.0	0.0	0.0	0.0	0.0	0.0	0.0	0.0	0.0	0.0	0.0	0.0	0.0
3R_41606	0.0	0.0	0.0	0.0	0.0	0.0	NA	NA	NA	NA	NA	NA	NA	NA	NA	0.0	0.0	0.0	0.0	0.0	0.0	0.0	0.0	0.0	0.0	0.0	0.0	0.0	0.0	0.0	0.0	0.0	0.0	0.0	0.0	0.0	0.0	0.0	0.0	0.0	0.0	0.0	0.0	0.0	0.0	0.0	45.17936206740761	0.0	0.0
3R_41607	9.710246251844948	0.0	0.0	0.0	0.0	0.0	NA	NA	NA	NA	NA	NA	NA	NA	NA	0.0	0.0	0.0	0.0	0.0	0.0	0.0	0.0	0.0	0.0	0.0	12.783146699391523	0.0	0.0	0.0	0.0	0.0	0.0	0.0	0.0	0.0	19.58020050125313	0.0	0.0	0.0	0.0	0.0	0.0	0.0	14.801657785671996	10.809875902624638	0.0	19.375339068433696	19.808256081134616
3R_41608	1.494602597686572	1.0829685489147383	0.0	1.6689815440682894	1.479944559056901	1.6195302390588586	NA	NA	NA	NA	NA	NA	NA	NA	NA	0.8218016077233573	0.8802277994335822	1.173744463153931	2.2200705298646772	0.9044337535852602	2.8570685733599497	0.8445272250030393	1.5307761472868722	1.1987550928360897	1.543399586075665	1.8497647006812499	1.7216359191099693	2.699722063613551	0.9684898439554637	1.4444458888903335	1.408198815141517	1.159987654947381	0.8928911843335456	1.8782661434098933	2.435445473420157	2.6448943198090893	2.6370640405728127	2.4838651226464292	3.643943037882432	2.0199495265112066	1.2757787441163877	4.6372666281077946	3.2446068145528497	3.9989647679956852	3.132625986385607	4.575608847671804	3.448032121867248	3.914209912814888	4.00166789517871
3R_41609	2.72522781541923	0.0	3.0453882636556395	0.9660910541591418	2.313000555004483	1.1249593608430897	NA	NA	NA	NA	NA	NA	NA	NA	NA	0.8562607128918441	2.751410350016999	2.201329700976265	1.6192124835175736	2.3558943038386517	1.082497748810619	1.3199088629328322	1.9139560636073951	1.665360399603228	1.3400967839338906	1.0707375021484349	0.2562608760319049	1.25018870035696	1.0090997588957946	0.5016710663219183	1.6768528490358725	1.4503527572148642	1.2404415450915076	2.2016520512033813	2.9604943179655487	0.8267393521207462	1.9625994488392715	3.8820247502369973	2.0709479142793237	2.3677294264043924	2.6585472860186803	2.415856328057828	3.380656983355517	4.427061428602307	2.96725515249021	3.0338442225876032	4.105842459851276	5.6319896390034465	9.133108383550207
3R_41610	1.7708655778440634	2.5662898326676378	0.0	0.0	2.630247211674931	2.558513196811069	NA	NA	NA	NA	NA	NA	NA	NA	NA	0.0	0.0	1.1125599113512261	1.0521717245262912	3.21482902039016	1.230971034266787	2.0012599932917765	1.4509803693963863	0.0	1.219121481554448	0.0	0.0	2.8433243010398037	2.295011837671059	6.845751526602591	0.0	0.0	0.0	0.0	1.9237428340579432	2.507022169095637	1.785428617135544	1.4714919044401384	3.139993468813585	4.786635713089056	0.0	4.1208157237141405	2.365748503900646	7.107202676098714	4.0490857164452265	7.885623758753535	4.668991824595315	2.650122364983332	2.7093359381491116
3R_41611	0.0	0.0	0.0	0.0	0.0	0.0	NA	NA	NA	NA	NA	NA	NA	NA	NA	0.0	0.0	0.0	0.0	0.0	0.0	0.0	0.0	0.0	0.0	0.0	0.0	0.0	0.0	15.8052789631737	0.0	0.0	0.0	0.0	0.0	0.0	0.0	0.0	0.0	0.0	0.0	19.028047341781786	0.0	0.0	0.0	0.0	0.0	0.0	25.020955049854255
3R_41612	0.8695742912099953	0.0	3.401062340716914	0.4315687350893002	1.2915691531956004	1.8845168098899443	NA	NA	NA	NA	NA	NA	NA	NA	NA	0.9562642961512274	2.048500292935542	1.6389501977666572	2.0666537156367153	1.0524166643864306	1.2089237918620086	0.49135413268133915	1.4249926612877943	2.0923420281768723	0.8979648524583884	0.9566320429642584	1.4309492573945735	1.0471496586292113	2.8173839350514114	1.9609161400206176	1.4045206839079385	2.4296114565358704	2.4242995159712852	1.3659918302760614	2.1254487058378992	3.0776503493748675	0.8767253955784985	1.4451368255546435	2.6982854323424204	4.700904924197908	1.484520900569759	1.011752517240263	3.4850653333581163	3.780784309163458	3.645184380053551	5.566279382694776	2.5792695508631955	3.4702099824060353	4.8781526169958385
3R_41613	1.8417748422888203	1.1862442640641417	3.5572911341846503	1.218761022169994	0.810538656027212	4.1392735456662395	NA	NA	NA	NA	NA	NA	NA	NA	NA	2.7005145560435087	3.37459303613196	1.2856768908835736	2.674962747496065	1.9813675170745584	1.1380104538778304	2.7751929938587754	2.347458932715053	0.6565363113820417	1.4088196959305004	1.575905964700517	1.6164147565089386	1.97145141210136	1.0608484644801943	2.9006878321946816	0.6610669885622189	3.049459643374843	1.956080898028916	2.314557284598427	1.5561572696998396	1.7382724839461845	0.0	1.020275735639211	1.814291976184878	1.6594342988475226	2.445522663741542	3.4921512947246165	3.827410470307824	3.011470142231735	3.7433065000645716	4.328506683874987	7.823472251223024	5.104146224561037	5.218191802195632
3R_41614	0.0	0.0	0.0	0.0	3.8460059228491215	0.0	NA	NA	NA	NA	NA	NA	NA	NA	NA	0.0	0.0	4.8804294777940465	4.615526631588665	0.0	0.0	0.0	0.0	4.153686396677051	0.0	0.0	0.0	0.0	0.0	0.0	0.0	0.0	0.0	0.0	0.0	5.498735290883097	0.0	0.0	0.0	0.0	0.0	0.0	10.377750103777503	0.0	11.841326228537596	0.0	15.360983102918588	31.00054250949392	11.88495364868077
3R_41615	2.079838554612037	3.0140449975819825	0.0	1.5483322758223887	0.0	1.5024557639461698	NA	NA	NA	NA	NA	NA	NA	NA	NA	0.0	1.2248953112599847	0.0	3.0893752554140996	4.405028251648693	0.7228727715729993	3.525646788717507	1.7041411567386384	0.5560490490866199	2.863657063321113	0.572015590170507	0.6845058473569757	3.3394152433452757	4.04315338470564	0.0	0.5598862758996392	0.6456798754044457	0.8283448336588314	1.9602988514805058	0.0	0.7361091420191562	3.1454137351410654	4.320578639543111	0.9219614915124225	3.513617022771752	0.8876653309966431	1.6132659504411153	6.25165668902259	2.7824122331536243	6.340736936298579	3.4730524988352247	4.112713012829608	6.743759247379868	7.424781395873752
3R_41616	0.9004865148542455	1.7399471508452402	0.5217726872243018	1.4897014554859924	1.4860919330947144	1.7346745837214668	NA	NA	NA	NA	NA	NA	NA	NA	NA	3.961032942326568	2.121321787120267	2.262950298822587	1.0700602700746518	1.0898286941868756	1.669199259242753	2.0352845063152842	0.9837661855361384	1.2839834301938335	2.0664140516816767	1.9812781106214932	1.1854540988616558	3.8555536117139435	1.556020390713608	3.094284392584238	1.6160550544707517	3.3546412691994507	2.86912020437317	2.640495284490357	1.6303745296369483	1.6997636138742185	3.0263061052941476	2.993019082292461	2.1289188072945273	1.2170039796030134	3.5870185593365123	3.259570191211975	4.00994980826024	3.2124604917554214	3.202831669233507	3.3415381460972604	3.165581267989405	3.8930356706281004	3.9800205418044827
3R_41617	3.261917869982128	1.0504626500126317	2.5200890473464876	0.7195049518129545	2.8710464120802146	1.0472794298610784	NA	NA	NA	NA	NA	NA	NA	NA	NA	0.0	1.7076145521204515	2.732433300164629	0.8613735548843541	2.631860025401836	3.0232495448119905	0.0	1.1878632448682078	2.7131388594158032	3.4931717225752963	1.9936033243734155	2.3856572378335654	3.491584553811865	2.8182602597590485	1.4010900480573887	2.341595914695661	4.950747934244166	1.154787416627957	1.8218889481255836	2.3623442329271414	3.07860762786612	1.4616634899846817	1.806982904737066	0.6426487410511162	4.4084691590845075	3.7124566222646544	3.935816946278348	4.8418740764125205	4.363800336739926	5.524724523423451	4.4382694219174255	4.77791076296068	6.147074914401982	5.1754074986479255
3R_41618	2.19028110943871	0.0	3.807371375572819	0.0	0.0	0.0	NA	NA	NA	NA	NA	NA	NA	NA	NA	9.634542532651464	0.0	0.0	2.602740581722931	2.6508239290936406	0.0	0.0	0.0	0.0	3.0157215596346876	0.0	0.0	7.033486428887936	5.677134545817881	2.822371243423875	0.0	0.0	0.0	0.0	2.3793661368611403	0.0	8.83317315846006	0.0	3.88367613247996	0.0	7.478413559261192	0.0	0.0	2.930162506812628	3.3387198012793973	4.876635745544949	2.887402838894471	0.0	0.0
3R_41619	1.6127744639742472	0.7790628419355504	0.0	1.8676423230162102	2.1292766354874026	3.8835102272241837	NA	NA	NA	NA	NA	NA	NA	NA	NA	1.182370617617204	3.7992946609461953	1.013237953867276	1.5970680386119946	1.6265724686018652	2.2421562368098154	0.6075335988862695	1.7619286423304676	1.1498093831631975	2.590668301748461	1.1828253172522316	2.8308698573046973	0.8631637324494537	0.6967094759804182	1.731835641870244	1.7366161166658707	3.337874511606374	0.8564340356306533	2.7023635378194935	0.8760019272042397	1.1416059427438956	1.6260374118687724	0.8934179221422017	1.4298378563870857	1.0898291692777156	2.753298279257408	2.501957781964387	3.9500086900191183	4.674741383417793	4.097344715756954	4.189294467453148	3.189131440052302	4.290732527265594	4.11244070888608
3R_41620	0.0	0.0	0.0	0.0	0.0	0.0	NA	NA	NA	NA	NA	NA	NA	NA	NA	0.0	0.0	0.0	0.0	5.9755861452449865	0.0	0.0	0.0	5.280109826284387	0.0	5.431724311746212	0.0	0.0	0.0	0.0	0.0	0.0	0.0	0.0	0.0	0.0	0.0	0.0	0.0	0.0	8.4290593506927	0.0	6.5960276083331575	0.0	0.0	0.0	0.0	0.0	10.071994617526075
3R_41621	1.8584203352813295	0.0	0.0	0.6148879372883171	0.0	0.0	NA	NA	NA	NA	NA	NA	NA	NA	NA	0.0	0.0	0.778377907144186	0.7361286493761826	0.7497279799456762	0.8612216273764443	4.200411724357222	2.030292574296273	3.312349598626038	0.8529313501997097	1.3629845162914476	2.4465352534720615	0.994634444489203	3.2113084299575902	1.5964928245630001	0.0	0.0	0.9868797300528662	1.5569837767739905	0.0	2.630973823389042	0.0	3.088490185395889	0.0	3.3488636886896317	2.11510686524559	3.8440499680367246	4.13785889305323	3.3149313208385287	1.8885687764812755	4.137751541674502	5.7164743073062265	6.180331441286667	6.318422992387438
3R_41622	2.284763823963517	4.81602484105613	1.0831666159383635	0.618504925154719	0.8226750637110419	2.400715413193131	NA	NA	NA	NA	NA	NA	NA	NA	NA	3.654600090816812	2.935818601640242	2.8708408692906153	1.2340980298365412	1.508276289067184	0.8662876369492468	3.2862044667030026	1.0211177358960666	1.332733603211888	1.1439314579149047	2.2850034537827204	2.460926637316015	1.3339803137855193	1.0767328265151919	1.8735312852959913	2.236551059342409	2.5792666680594705	2.647159746494747	2.088190006496881	1.3538211602247343	0.8821500466657375	2.9317947274603626	2.4162893803391365	1.8414578453470043	1.1228542956194647	4.25509734067054	1.6111091777800979	3.8847192901840915	3.8901694029840383	5.0658080122085964	5.318227716799288	5.476286311200922	5.387794821168729	5.931884174029618
3R_41623	0.24074990707053584	1.3955526528060376	1.6739847700865615	0.7169034359747879	2.6222767655789463	0.695661852686646	NA	NA	NA	NA	NA	NA	NA	NA	NA	3.177010306221433	0.0	1.8150357562043973	0.5721727229242146	1.748229335055145	0.33470204154857264	1.6324327383297386	1.1835682847886226	1.5447594037228702	2.3203609686114826	0.26485267305208804	1.5846876073625855	1.5462044546150338	1.248031230733518	2.481820663638845	2.851602600661572	2.092723182948252	5.7530602445127315	3.6306030794775324	4.184538131603724	0.34083069984812586	0.0	1.200299594778857	1.7075336384126765	1.6268627578577473	1.6440148816227085	2.987875202428545	3.2162448668731924	2.898681422028691	4.770782261497586	2.680134521311894	1.9042541036675935	6.72532430474558	3.6833534035167674
3R_41624	0.0	0.0	0.0	0.0	5.01652946458581	0.0	NA	NA	NA	NA	NA	NA	NA	NA	NA	0.0	0.0	0.0	0.0	0.0	0.0	0.0	0.0	0.0	13.950990171527424	0.0	0.0	0.0	0.0	0.0	0.0	6.291167829484187	0.0	0.0	11.007154650522839	0.0	0.0	8.419492809753141	0.0	0.0	0.0	0.0	0.0	6.77759327662747	0.0	0.0	0.0	0.0	0.0
3R_41625	1.0932568102155376	1.0562118591995655	0.6334703899311148	2.1703284629354016	1.2629573788871236	0.5265056086009956	NA	NA	NA	NA	NA	NA	NA	NA	NA	0.0	1.2877202779672992	0.9157959927056848	1.0826098432186078	1.9846981974199143	0.5066326445958066	1.2354924868672297	3.5830933531677456	1.9485628131401331	2.0070228237381125	0.801805746722193	1.9189712011596343	1.7553470430813363	0.47228077847929834	3.5218956251012545	2.158210568757155	2.4889217527122742	2.9027689948857565	1.1449126208412337	1.781455052899318	1.03181897561528	2.5719106209621008	0.908436284398697	1.6154149354803276	1.9700430331275047	1.8663874965724572	1.9786788869874727	4.868373778159891	5.362724312702893	3.3329768899714893	4.4625601849771765	4.323654352658867	4.544645598538006	4.832037449033621
3R_41626	0.0	0.0	0.0	0.0	0.0	0.0	NA	NA	NA	NA	NA	NA	NA	NA	NA	9.251943370705018	0.0	0.0	0.0	0.0	0.0	0.0	0.0	2.2492886624604966	0.0	0.0	2.7689126424674777	6.754178303553036	0.0	0.0	2.2648107297673135	0.0	0.0	0.0	6.854636018827399	0.0	0.0	3.495457303688127	0.0	0.0	7.181436847521579	6.525864611802418	11.239440545607401	0.0	16.030676302171834	7.0244680955683565	0.0	2.0984121734765737	2.1452984925416554
3R_41627	0.0	0.0	0.0	0.0	0.0	0.0	NA	NA	NA	NA	NA	NA	NA	NA	NA	0.0	0.0	0.0	0.0	0.0	0.0	0.0	0.0	0.0	0.0	0.0	0.0	0.0	0.0	0.0	0.0	0.0	27.706280182528975	0.0	0.0	0.0	0.0	0.0	30.83754779819909	0.0	0.0	0.0	0.0	0.0	0.0	0.0	0.0	0.0	0.0
3R_41628	1.3648369548713248	0.9889421434233122	1.1862498224332296	1.0160505505469908	4.054354706370963	0.9859453490493022	NA	NA	NA	NA	NA	NA	NA	NA	NA	1.5009009157746938	2.4114117650368607	1.2862039619369376	2.02731770055139	2.064770615340874	1.423096235222628	3.0848118900989494	2.236591702636187	1.4595676942935465	0.939598166750017	1.1261085835186877	0.44918817098886754	2.7392494730368826	2.6532084143851655	3.5174266506623755	1.1022299949848535	2.1185484638087306	2.7178927851089916	0.8575948708965961	1.4826621198361658	1.4491542494274634	1.3760609429870432	2.268208897503042	3.0250595936739955	2.766857656702136	0.5825060049087781	0.529330745964647	1.8233235907076137	3.651763288138959	4.160934545899009	3.0387938115723725	3.1486641792219654	4.084990960255421	4.872308962855953
3R_41629	0.25139796121281416	0.7286380625222462	0.874011465719413	1.7467593247627338	0.49786484438176326	0.726430068393391	NA	NA	NA	NA	NA	NA	NA	NA	NA	2.2116835501059673	0.0	1.263541612373863	1.1949583512203663	2.7383268549083826	1.0485164278932633	1.1364220717031188	1.6478879535064894	2.1507761277292174	1.0384232166509086	1.6594005664363836	2.978597289178607	1.2109432945528742	3.258075057578331	0.32394854401326895	1.0828091860117297	2.185281597728056	3.604506353843575	1.5796582977949707	1.9117064711264045	0.35590519682091243	2.5346537865699847	4.177957597072756	2.2288195280251766	1.0192900644700966	1.7167275139274885	2.7300218947755956	6.381140840510438	3.3632070196856914	3.832144410529966	4.198010059271704	4.639779146512626	3.511388310136851	5.12835108896689
3R_41630	2.184122868268779	0.791292741281774	1.4237499333210446	1.6259665558191065	0.8110134326532823	2.366684653470033	NA	NA	NA	NA	NA	NA	NA	NA	NA	1.2009317308740814	0.6431561369572695	2.0582879709534403	0.9732834977576845	0.9912640559591028	1.518236064756412	1.234141589115266	0.8947938922800583	2.627683521796635	0.751810623114177	1.8020903527255476	0.718827368288183	0.8767138660188336	2.122939722381757	1.407217902063263	0.5879592991054787	2.3731912383949254	3.479514099774023	1.3723929166409916	2.669260792711139	2.31905424638931	2.2020844050144106	3.1760504741571127	1.936378352839118	1.4759167287781623	1.3982600797306541	1.2706170319605925	5.470931990042028	2.9219239992958164	3.745499158511189	4.558991711509922	2.879284555373681	3.5409476273145	5.012398446022818
3R_41631	0.6975334033052342	1.0108462794943465	1.8187862063496614	1.384740149702873	0.6906924734239668	1.0077831089504241	NA	NA	NA	NA	NA	NA	NA	NA	NA	0.0	0.8216074206924951	0.876461444680164	1.2433325257197836	0.8442013350959695	2.9092329501857375	1.576568782503429	0.5715325250301241	2.2378436138936517	1.920818760521585	0.7673672179419971	1.3774117964025585	1.6799527597283963	2.7119744792353604	0.0	1.502191133542163	0.8661889259391579	5.000564786011664	0.876589788719508	1.8943771098625064	1.481251649744025	0.7032696977403101	0.5796118965109914	0.6184123623104877	1.8854272967450456	2.3816318548500175	1.0821098458361387	4.1933441005985115	3.2660656017270955	4.253095323030565	1.5530501147141056	5.517264209369142	2.4356906341640685	3.5573042947263604
3R_41632	1.0019170681181373	0.0	3.483270114883473	0.4972503052619624	0.49604547586188147	0.0	NA	NA	NA	NA	NA	NA	NA	NA	NA	0.0	0.0	1.888386298372589	1.7858873467024068	0.6062933492166023	0.696456526696084	0.0	3.2837320139735935	2.142916455723328	0.6897523085664893	2.7555609148153613	2.6379666447583534	1.6086907911300008	1.298467574537882	3.2276472517229178	1.6182783460332224	3.1104226156091213	0.0	0.6295542743146766	1.0884116808341586	3.5460459743442154	1.0101565176914773	0.8325379820478169	1.776539726981375	0.6770434865031381	1.7104540040958534	1.5543116917190625	2.0077332530953895	2.6807333682275463	3.8181404434235584	4.461513700137425	0.6604034008133528	3.4985564955899195	1.5328831017215094
3R_41633	0.901880456827704	1.7426405674874155	1.0451607697650875	1.7904089938689236	2.083749339004942	0.0	NA	NA	NA	NA	NA	NA	NA	NA	NA	2.6447763815121665	2.124605566976491	1.5109688785740079	0.7144778067474712	1.0915157355091463	1.2538373692686466	2.0384351015262987	1.4779335651127279	3.2149275516076243	2.4835354020520954	2.315069288700914	0.39576305570871584	1.448070735359281	0.779214545504415	2.3243057298784855	2.5896907002912104	1.1199447374468754	0.9578538556395464	0.7555950681403187	2.612637326749487	0.42559870672469785	1.212396315867067	1.498826119383299	1.0661071736219498	2.4377757733843644	2.566122299746488	2.7982422561443805	2.811310012633224	3.217433340813866	2.291278294995665	4.350724047495984	7.1335834843275165	5.398701288418057	3.3729228621127056
3R_41634	1.0396100076324701	0.5021914378870798	1.5059639939068696	1.2039002929777356	0.6862761498020737	1.0013392913021166	NA	NA	NA	NA	NA	NA	NA	NA	NA	1.5243350564670868	0.40817701004217494	1.3062859568816778	0.0	1.4679060686906644	2.4088593027436307	0.7832440598280975	1.4196952907997358	0.5558836813396797	1.4314027090489103	0.9530757900164358	2.052906830534252	1.112807369566805	0.8982113244238256	3.1258023823079584	0.9328662782833395	0.6454878516496786	1.6561969715058211	0.6532386209914964	2.0704908004329208	0.9811869664029318	1.3975459093831233	2.303623311516101	0.6144582014808443	1.4050288323624973	2.0706031297166305	2.4191792531187253	2.314739800099071	4.635974583269347	3.961782009547895	5.400919410084578	3.654657689913716	6.223157232389113	4.771654253001944
3R_41635	1.2500227608311036	1.2076658036083003	0.7243059437885713	1.4475647184472147	1.4440572926842756	0.0	NA	NA	NA	NA	NA	NA	NA	NA	NA	0.0	0.4907903437392501	0.5235576053417536	2.970837810427175	2.269291073216584	2.3171219468551283	1.4126541129118422	1.3656285829613048	2.0051766978415944	2.0079647931485027	1.6043641271240376	1.0970696255512125	1.0035262238964013	1.6200083560031004	1.6107650650829626	1.5703443608148833	3.104527661250913	0.0	0.5236342721458744	0.9052907454390321	0.5898875691989733	2.5206051065442976	1.7311669464001629	0.73882199266202	1.6894008399137843	1.4226769224126423	1.93920739939489	8.071377248602204	2.2297106434819494	2.858178152784866	2.3193011055157458	3.0211123570910865	3.5334964866444434	4.0374417901829895
3R_41636	0.0	0.0	0.0	0.0	0.0	0.0	NA	NA	NA	NA	NA	NA	NA	NA	NA	0.0	0.0	0.0	0.0	0.0	0.0	0.0	0.0	0.0	0.0	0.0	0.0	0.0	0.0	0.0	0.0	0.0	0.0	9.961518653441754	0.0	0.0	0.0	0.0	0.0	0.0	0.0	0.0	0.0	0.0	0.0	0.0	0.0	7.908301660585183	0.0
3R_41637	1.5640665103642868	1.5110681967743227	0.9062736339171096	1.0349925816906709	0.5162424057515599	0.0	NA	NA	NA	NA	NA	NA	NA	NA	NA	0.0	2.456367241640829	0.6550912050730263	0.6195337760521696	4.416853830847749	0.7248133696174907	1.1783705374371265	1.7087160323271988	0.5575417982116847	1.4356723666448805	1.1471024049862246	1.3726868938943917	0.8370950291204433	0.0	2.015438257048995	2.2455573052189557	1.9422397325924334	0.8305685781787209	2.620748531643737	2.2654546484297566	1.4761705478880798	0.0	0.8664355016748199	0.0	2.8184396413535557	1.7800966503476308	3.235193731488626	5.571946364444296	1.3949408980978237	3.1788795244396235	2.3215840864697213	4.811046161987925	1.5604299920886198	7.976478958846155
3R_41638	1.9889312000852855	0.8235155863912733	2.4695459300228477	1.692178800350146	2.5321180179694287	0.82102008461433	NA	NA	NA	NA	NA	NA	NA	NA	NA	0.0	1.3386931931400274	3.5701751849261494	1.0129173295366491	1.0316300879866986	1.1850459993380333	0.6421990127217698	2.793694463973145	2.12697913509432	1.564851372568304	1.2503164472783284	1.8702482369263385	0.9124152109652236	0.0	2.196783469643748	1.2238040909935057	2.116998684391168	2.715904568002109	3.5706979811166497	1.2346479247111697	3.2179870027113955	1.7188178933067857	0.9443956821473896	4.030462233561256	2.3040280169806864	1.9402662831148278	2.644717626143774	3.036649628025604	4.941478638653044	3.031795303575829	5.3772608732880425	2.9965341337076006	4.535558523700646	4.926705974824996
3R_41639	1.6161297506538053	0.9368203661000308	1.6855935410302965	0.9625000360937515	0.9601679141648293	1.8679630330115766	NA	NA	NA	NA	NA	NA	NA	NA	NA	2.8435931358505293	2.2843193280446266	0.4061383754058845	1.9204687787470172	0.782379101402395	0.8987283667656542	2.1916711382845864	0.529678270769943	1.3826417963973539	1.335115564265454	2.489100849654575	2.5530833907245207	1.5569270929965529	0.0	1.249515812622609	2.4363206685263914	1.6055130105757147	0.5149294791205107	1.6247913920176842	1.7556488000140453	1.372777187737805	5.21414493237254	1.6114979302994916	1.719375064476565	1.3105157971758385	1.655415817001507	2.507162964589833	4.318065230420597	3.026886317717122	3.9416342508308224	3.238464902866743	4.687123831681123	4.514642113033094	4.615515980070202
3R_41640	0.675234431266019	0.0	1.565015701606907	1.787296442015568	1.3372243888600384	3.2518865820005476	NA	NA	NA	NA	NA	NA	NA	NA	NA	1.9801339105159665	2.120912028227642	1.6968848870058495	1.6047803625380714	1.0896181806280216	0.9387432187145595	1.0174456832806558	0.7376821194226945	1.9256031199584551	1.8594134089924517	1.2380596267839543	0.8889188355767719	0.3613883310960384	1.1667898699536847	0.8700993827514978	3.150698643187984	2.794994399809471	2.1514244993966867	1.1314222461316885	2.2005804642246742	2.5491529260419994	2.7231493839873004	1.496220472276007	1.1972855142820198	3.9544989269619255	1.921245901838398	3.491722034902974	2.40550514284972	6.022199936736789	2.74475400313794	3.006803418925918	5.934318370839709	2.6946579349569753	6.428022062257321
3R_41641	1.0219070819744738	0.7404598596339862	1.3322878130704272	1.7750996426825851	1.0118849172152917	0.0	NA	NA	NA	NA	NA	NA	NA	NA	NA	1.1237835183886384	1.2036791898853876	0.9630314689793118	1.214345967530453	1.8551699148579042	2.131056190872736	1.7322899481508294	1.2559680987452166	1.092835710592515	1.0552711267653938	1.9673774529718795	0.6726496838092448	2.0509837646176177	0.662187147199104	0.9876133533226276	2.4758487828589835	1.9034886219443494	1.2209959036808427	2.8895174695249812	1.6651911223110631	2.893436680140196	3.0909327693273965	2.972020044661819	1.8119848300630026	2.071655097048409	3.053016015642258	1.1889922149545733	3.754283637630537	2.7342187303211016	3.894319084149615	1.990856338128633	3.3678980712384536	4.333007202324572	5.993289496155617
3R_41642	1.5615047575926955	1.0057288325761202	2.1111749557226296	1.205513619755103	1.3743916341330988	0.5013405847235508	NA	NA	NA	NA	NA	NA	NA	NA	NA	1.5263777925463309	0.8174480025412824	1.962054733478845	2.0617301808764137	0.4199637672060206	1.6884611625469985	2.35288101653244	2.274556481388499	0.556628611823905	1.4333209080336393	1.9087059820906882	0.45681286596991744	0.2785746560578009	3.5976600099763116	1.5649956090694626	1.868232793762793	1.0772547653226348	0.8292082067731275	0.8721520202834652	2.2617441062718164	1.2281272984402392	2.7988374748664397	1.7300327691273576	2.4611265068247037	1.1724264067944457	1.480984221831058	2.960736967266523	2.3178417444410737	4.177968458195015	5.2894548370477645	4.828711689677474	3.2021108314600983	4.1543311879905485	4.070189605712592
3R_41643	1.6189365060387544	1.1730591940919106	1.40710077930166	0.4017381764638154	0.0	0.0	NA	NA	NA	NA	NA	NA	NA	NA	NA	0.0	0.9534527240478033	2.0342186083198524	0.961902042012226	0.48983616890511184	0.5626807506408793	0.0	1.3264954262769326	2.1641297655490015	2.7863214132088467	1.3357626997972625	0.0	4.548923838342944	0.0	1.0430715536655097	1.3074384970035688	2.010376659647604	1.2895594110659543	0.508629121936762	1.319023395078284	1.1459677577387488	3.2645002572426205	2.01787080192069	1.435300939547995	1.0939931570728025	3.4547725021942983	2.5115171899538304	5.947651153606417	5.955995481023792	3.0847497990285504	4.055111488306568	5.869080032375979	4.441724135174102	4.128153403501483
3R_41644	0.3528859934044196	2.045570817559425	1.8402679331963112	1.050821511241058	0.6988502585431473	1.0196860590561376	NA	NA	NA	NA	NA	NA	NA	NA	NA	0.0	0.0	1.3302200272606424	1.6773567407348264	2.9896027595229313	0.4905989948804032	3.190379347270718	1.7348487275520696	1.8868956980664982	1.9435055962757768	1.5528612205597891	1.8582405862228744	0.566598240485824	0.9146685579573329	1.8188994566947323	2.659883709884204	1.3146292557068713	2.248722922143478	5.321659268525516	0.3833503285312316	3.4970757452618124	2.8463041310119634	1.759373118936907	0.6257164453299027	1.4307720923134155	1.2048806824733356	1.6423360061804388	2.3571509926811403	3.776732776800286	3.227496549268273	4.7141796789156505	4.652023956062564	1.408262076445817	4.679115609716838
3R_41645	1.4762198693683197	0.9507988231392486	1.7107445707810303	1.1396719411986587	1.4617421159477235	0.9479176145842813	NA	NA	NA	NA	NA	NA	NA	NA	NA	2.1645171568287918	1.5456026984986633	1.0304960890612427	1.169474653274155	0.1985132784737918	1.596242281484465	2.965831251319795	2.687908454568756	1.052454323482361	1.5808765608220123	0.9022289819623495	1.72745225667453	2.3702374029782827	0.8502915479659665	0.6340800259719179	1.9428148349101926	1.4257855018960501	2.0904513200781993	1.2367763868715693	0.890922568137758	2.0898909467038798	0.6614932601774707	0.8177716833797392	1.4541917951008858	0.6650351138540115	3.360233119532901	1.7812009406369493	3.725121447724187	2.1943221475567536	4.00044805018162	4.382382122685664	2.8109907142165205	4.091076661409143	2.3421924420260525
3R_41646	0.5792838927275136	0.8394823315412903	0.503485352176172	0.8624938180755589	0.5736026730572887	0.0	NA	NA	NA	NA	NA	NA	NA	NA	NA	1.2740682643227887	0.682324233789119	2.183637350243421	2.4092980179806602	1.752719774145932	2.0133704711596963	0.6546502985761814	0.9492866846262213	2.4779635476074873	1.1963936388707335	0.6372791138812359	2.6691134047946505	0.9301055879116036	2.2522263820843498	0.37322930686092504	0.9356488771745649	2.5177181718790806	2.307134939385336	1.4559714064687426	0.6292929578971547	0.0	1.168095481059098	0.0	3.081455186397224	1.5657998007519751	2.9668277505793843	2.246662313533768	3.869407197530761	5.037286576464363	3.973599405549529	2.2570956396233397	3.818290604752321	5.490401824015515	3.5451017594871796
3R_41647	1.1727055480904702	0.8497263604958136	1.5288878388260707	0.7275155428603123	2.1772583536068746	0.0	NA	NA	NA	NA	NA	NA	NA	NA	NA	4.513654093797214	1.3813009900785638	2.2102838243877927	1.0451563639274872	1.4192862803148238	1.018969606928602	2.319236011851031	1.201088291688039	1.2541008116775598	1.2109929825580479	0.645055698866326	0.5789322948523019	0.47072773684342456	2.279709833972912	1.1333512402829298	0.9470664065601395	1.820315260764075	1.634701900315271	1.8421729048382662	2.229402313164143	0.8301021951263952	1.477936885237373	0.9744538161998854	1.03968584852401	1.7830202977049556	2.7527787236631336	2.5014856550713254	3.1332998174696187	5.490967505532885	3.128290990052705	4.242900090097984	2.705419089707639	3.0711947699366533	3.7378769809664014
3R_41648	4.770642989647467	0.0	0.0	2.3676647083711866	0.0	0.0	NA	NA	NA	NA	NA	NA	NA	NA	NA	5.246240150839896	0.0	1.4985965643175165	2.834509702101534	0.0	0.0	0.0	0.0	0.0	1.642132927047752	1.312064419214029	0.0	0.0	0.0	1.5368490291724681	0.0	2.962064689419372	1.9000212612379135	1.4988160102926693	1.295622092947929	1.6884550534953215	0.0	5.946212936263733	0.0	4.835628913837152	0.0	1.850219547051453	3.18661722736259	6.382175859260258	3.6360264775448097	2.6554454622619375	3.144520594251502	4.759551050587603	3.649422819451618
3R_41649	0.0	0.0	0.0	0.0	0.0	0.0	NA	NA	NA	NA	NA	NA	NA	NA	NA	0.0	0.0	0.0	0.0	0.0	0.0	0.0	0.0	0.0	0.0	0.0	0.0	0.0	0.0	0.0	0.0	0.0	0.0	0.0	0.0	0.0	0.0	0.0	0.0	0.0	0.0	0.0	0.0	0.0	0.0	0.0	0.0	0.0	0.0
3R_41650	0.0	0.0	4.624478474440045	0.0	0.0	2.562407433031481	NA	NA	NA	NA	NA	NA	NA	NA	NA	0.0	2.089033784272166	1.1142533054324304	1.0537732035590557	1.0732407384153857	4.931378633470598	2.0043060511202264	2.9063777262186368	2.8449906826555145	2.441954139612867	1.9511216705815921	3.502231972436033	2.8476520397019645	0.0	0.0	1.9097490780686324	1.101193760107582	1.4127250930208837	1.1144164703622053	1.9266709053426585	0.0	0.0	0.0	3.1447727587204546	0.0	1.5138949823161927	1.3756959645884852	2.3693493387619866	3.5590101680920503	2.703499138935524	2.9616098363355174	2.338049178526421	2.6541560367717394	3.617946316188971
3R_41651	1.2893273031495365	1.868457770285262	0.0	0.6398916791365558	1.5958530800203825	0.0	NA	NA	NA	NA	NA	NA	NA	NA	NA	5.671454082844347	0.7593334419180154	1.2150446832682271	1.5321250229339964	1.5604296877209591	1.3443633868009057	0.7285361414030368	3.1692782840259657	1.0341127958532077	1.7752297313700178	0.0	1.273010459690442	3.1052404814675367	0.8354731890387589	1.2460593373456443	1.735415137332077	1.6010717574344266	1.5405151636758847	2.835519417535703	1.7507922334856525	1.3689797404688209	0.6499651618673239	1.6070401213636698	2.286158453642422	1.3068905805861404	0.5502788400452219	1.5001365124226302	2.1530601875057056	3.0185131882075313	4.422072035553459	1.7941702742945458	6.373851909924725	2.572659129418582	1.9726064147187998
3R_41652	1.168442767832934	1.693275216741344	1.0155535581873851	0.8698452319172659	0.5784917407143325	4.22036019930229	NA	NA	NA	NA	NA	NA	NA	NA	NA	0.0	0.6881399830868954	1.101124725498782	2.08271444894951	1.0605953850171599	0.8122125249912717	4.621611195338141	0.9573778722114035	1.561927699928698	2.4131820552403918	1.6067773095664404	0.7691038375166621	1.8760665731603818	0.0	1.8820525213104806	0.943623823733586	1.4509587373089627	1.3960797986182811	1.1012859679538265	1.903970094976375	1.6541695535371561	1.7670775082604984	1.456367520363416	3.1077197831225956	3.1582916011156663	1.4960576636476388	0.9063246414987564	3.1219102844153923	2.3447176539849357	4.452742377239006	3.90228661313098	2.310501344134157	2.62288370442572	4.171204589659834
3R_41653	0.0	2.368329186388928	0.0	3.244331584963042	0.0	0.0	NA	NA	NA	NA	NA	NA	NA	NA	NA	0.0	0.0	3.080214957934531	2.9130252233028036	1.977893871357387	4.544061377545839	0.0	1.3390534124303257	0.0	0.0	0.0	0.0	1.3119967672399655	0.0	0.0	0.879877380288283	1.0147044886264818	2.6035354449220773	1.0268886690434347	1.7753475242778773	1.156816681111451	4.94310812093347	0.0	1.448888991920995	2.208700069574052	2.7899831791914127	6.338234563356486	1.0916286925432153	2.186320411815313	3.7367439010111627	1.8193339527558998	2.1544155824570246	2.445694973575081	5.834128719548765
3R_41654	1.7265502061232372	0.556015380275043	0.666948163254771	1.3329320826926692	2.089532358479108	0.0	NA	NA	NA	NA	NA	NA	NA	NA	NA	0.0	3.163472628866543	2.8925825024791845	0.911859064521962	1.1608810753027798	2.133629082772593	0.4335953492215966	1.2574844689665092	1.230924516631329	0.792408891863181	0.8441797415687231	1.0101926927408513	0.9240569921390474	0.49723997009797716	0.49440286516348414	2.6854077833032908	0.2382233455352919	1.8337050762885494	2.410838396535953	1.2504011703754956	1.629523135263348	1.9341653442133486	2.231706194221692	1.0204720295419851	1.0370781360594659	2.620030301960457	2.9760693076543787	2.8191122277301415	2.309782364606332	2.6318390530994	2.1356356738804028	4.552151726251804	2.6795002992236263	3.3263782026271502
3R_41655	2.373176273363327	0.0	0.0	2.3556093890821272	0.0	0.0	NA	NA	NA	NA	NA	NA	NA	NA	NA	0.0	0.0	0.0	0.0	0.0	3.2993032201529355	0.0	0.0	5.075787857446498	0.0	2.610767693629544	0.0	0.0	0.0	0.0	5.1108152516948735	2.946982893648397	3.7806940371271716	2.9823691284234983	0.0	0.0	4.785385051222762	0.0	0.0	0.0	0.0	0.0	0.0	0.0	0.0	2.6419248641852477	0.0	4.735317083934916	4.841121649157135
3R_41656	1.0456115849079266	1.818325961839884	1.4540714801182626	0.830297351069149	0.621214165571466	1.2085439221117613	NA	NA	NA	NA	NA	NA	NA	NA	NA	0.9198809453285318	1.4779201682700784	0.7882962185955924	0.9940114784469485	1.5185624518425882	2.0351229661998635	1.8906375816022813	0.6853877121771876	2.4600080956630057	0.5758664284729554	1.38035205050837	1.9271075426218376	2.350386168447476	1.0840759434225102	0.8084178938450295	0.9007215680481635	2.337171106789711	1.9989096614100228	2.102431072585697	2.498932274391851	1.1842215271105019	3.373473166045048	1.737691444941872	1.4832129953189799	1.1305119523376161	1.071029077582633	1.2976773133304162	3.9112123506699126	2.2381140755553743	4.462811392664923	3.0264548471095543	2.7568167808540176	3.33817758537264	3.626062670990185
3R_41657	0.6687113631112732	0.9690781692369043	1.45302838723439	0.8297017288660865	1.158767925105187	2.415353921810163	NA	NA	NA	NA	NA	NA	NA	NA	NA	0.0	1.181487973830829	1.6804922161701163	1.5892774628138873	1.0116487304718917	0.46483726860691293	2.267137576331688	1.3697920847386258	1.0726880220973734	1.8414506395703345	0.9195745606686558	1.1004143500193564	0.5368457360356358	1.2999579246951707	0.21542345789117667	1.6201357673773062	0.4151990246144514	0.2663300964461178	2.31101515962917	0.9080507781995171	1.1833720138198918	0.3371053170947455	2.778311831051969	0.29642979949488363	1.1297009681537298	2.2832229632866308	2.593492822767962	3.126725282343293	4.025715375213447	3.56768795981764	3.722195432754538	1.5427099242529425	3.002204618925164	5.115475028126587
3R_41658	0.9458032063485338	0.45687735657340517	1.3700768207553704	1.2517361580512172	0.9365274162781952	0.0	NA	NA	NA	NA	NA	NA	NA	NA	NA	1.3867902130331653	1.1140383086581276	1.1884162689433553	2.247821411487986	1.5262319591751266	1.7532011700163328	3.2065643074334145	2.841503223401257	0.6742997397203004	1.9533651011270134	1.0404926441332032	1.2451116914991742	1.0123957738550815	0.8171633058374224	1.2187512187512186	1.6973825003937926	1.5659833341789644	1.5067538735628583	1.1885902938765731	1.1986958189489834	1.1158147911694596	0.9535811932428474	1.3098507482705777	1.6770419662981648	2.982581722739203	1.076438315348202	2.200890216074598	4.632924153472098	2.5305948922472696	3.1237264807424667	2.6322749762884667	4.5717211615829125	5.5043576898959365	5.145001579515485
3R_41659	1.21663226334784	0.44077752803323045	1.057437521171882	1.20762642656155	1.0541128214543403	1.7577673542173675	NA	NA	NA	NA	NA	NA	NA	NA	NA	3.3448033329225915	2.507822076185772	1.7198067854403452	1.2650229608896106	0.7362246568926218	1.6914203926860782	0.6874597105643379	1.2460781559159777	0.9758072975748749	1.0469615438042637	1.1711313707915352	1.6016471980443567	0.48836006005852023	1.5767348360089342	2.547574982970441	0.4912706124867234	1.6996498834550076	1.9382101511140082	1.7200586241847355	1.4868709296908302	1.9376905880167532	1.2266374628819505	1.5164317511693206	1.0786299673606574	0.6166026427589268	0.5192529383355462	1.65148152992494	1.422166224088538	2.0345163842656198	3.245469209074517	2.0316133254736988	4.210136324214178	3.489685188519773	4.033004370473767
3R_41660	0.5460307170671947	0.791292741281774	0.4745833111070149	0.2709944259698511	0.5406756217688549	0.788894884490011	NA	NA	NA	NA	NA	NA	NA	NA	NA	2.401863461748163	1.286312273914539	1.3721919806356269	0.9732834977576845	0.9912640559591028	1.518236064756412	3.7024247673457986	3.131778622980204	2.335718686041453	0.3759053115570885	1.8020903527255476	0.3594136841440915	0.8767138660188336	2.83058629650901	1.407217902063263	2.0578575468691755	0.6780546395414073	0.8698785249435057	2.058589374961487	1.4829226626172989	2.705563287454195	1.6515633037608077	1.8148859852326356	2.420472941048897	1.1069375465836218	0.9321733864871027	0.8470780213070618	2.917830394689082	2.556683499383839	4.993998878014919	4.255058930742594	4.318926833060521	4.0857088007475	2.7846658033460097
3R_41661	0.9902099428267632	0.7174925472255388	1.2909633982184445	0.9828801444991073	2.4512466047476873	1.4306366547709228	NA	NA	NA	NA	NA	NA	NA	NA	NA	0.0	0.0	1.8663210240130195	0.2941699573988951	0.2996044891178706	1.3766372475845263	0.5595194712496235	2.0283515680110944	1.0589385332510008	1.0225391139105506	2.1786903549132886	1.6294642064233935	0.7949468409110647	1.2832953381666083	1.2759732326335258	1.0662461391893703	1.537039091545956	2.3662470009298167	2.1776933703827415	1.6135408346846736	0.7009222805459651	0.49917655834934693	2.0570250119430873	1.7557813490370415	1.3382648392660286	2.535701729462686	1.1521124904201847	5.291395846413002	2.980585953392577	1.886763261398597	5.511727675015749	2.6107470750658317	3.457676825469366	2.2724576766120017
3R_41662	0.7427758089060676	0.0	1.2911691294372842	2.2118327522664374	0.9193639656213038	2.682871208767623	NA	NA	NA	NA	NA	NA	NA	NA	NA	1.6336499210742883	1.3123460043985462	1.3999638342676148	0.6619878834151072	1.348435056839347	0.0	0.0	1.521506108466649	2.780156632038823	2.045404136702029	0.8171390837113027	0.977834329196483	0.29815257212497065	0.9626248855378847	1.914264862472034	1.5996240883392403	0.46118521140441854	0.5916560230213359	0.46672294567519934	1.4120732260830098	1.0515509719617078	2.6210945690920533	1.5430146185204958	0.9877843995917158	2.0077171628446844	1.9020793690168707	2.8807402350107885	3.2249581995802594	3.726326183962513	4.52895345792673	3.5142863492198027	3.1823550651464796	4.631555155800884	3.2198280801206867
3R_41663	3.3387666195455403	0.0	2.9018933693477647	3.3140521777631076	3.3060222832513935	4.823787058744078	NA	NA	NA	NA	NA	NA	NA	NA	NA	0.0	0.0	0.0	1.9837507012558728	2.02039875397968	4.641713126346967	0.0	0.0	3.5705040659115053	0.0	0.0	0.0	2.680383080349843	0.0	0.0	1.797571839958584	2.0730209180248753	0.0	0.0	3.6269993834101046	0.0	0.0	2.774331441609201	2.9600511496838666	4.512329941565327	0.0	2.5897772170046847	2.23017552373442	0.0	2.544697613582578	0.0	0.0	4.996505776959979	3.405430844894203
3R_41664	1.7069549943315128	0.8995172246079667	2.1579667831186464	0.7701452990007488	1.997526048623195	1.3451871222546414	NA	NA	NA	NA	NA	NA	NA	NA	NA	0.6825911076535596	1.096680140844437	0.9749159963631733	1.6595980696882933	0.7512256387150442	2.5888260185299106	2.104401239450242	1.2714676828643259	1.4935348609705736	0.8546351683183665	1.1949938158216464	0.8171408197773247	1.2457766613957857	2.413292511686067	0.3999204958054338	1.3367480562430059	1.3488853649579893	2.9665533715212806	0.3900235030113032	0.6742963296365037	1.098428943444486	1.5645385937877052	0.25788831352286884	0.8254557341108026	2.0972208677670783	1.5894990066028583	0.0	3.1095935189105575	3.9443444691519565	2.3654267336271664	2.59126070378537	2.863946776413107	1.5481693222879502	3.4820745807827533
3R_41665	1.5307797559398233	0.4436728086955611	1.5965750697357382	1.2155588124428003	0.9094601499117734	0.8846566912778158	NA	NA	NA	NA	NA	NA	NA	NA	NA	0.6733547855189935	1.4424542262394253	1.3464138075890038	1.6371416060548338	1.296856057796206	2.3409795969582246	1.3839506837477549	2.00682098384198	1.1459197888888344	1.0538385902033984	0.8420171686627076	1.0076048370513548	1.474703670586593	0.3967729346262629	1.578036260117185	1.3186601621556402	0.760361850121578	1.4632060737489028	0.577118986622151	1.4966375542946846	1.3002789705188618	1.2346947241988313	1.0175950321824605	1.35714378775574	1.655074250768575	1.5679910720679011	2.6122319327590597	2.454013424435037	3.6861844673197224	3.9668131742999044	2.7266108424907127	5.650387899129275	2.4435530091561155	3.7472265839245726
3R_41666	1.3648369548713248	0.9889421434233122	0.2965624556083074	0.8467087921224924	0.5067943382963703	0.9859453490493022	NA	NA	NA	NA	NA	NA	NA	NA	NA	0.7504504578873469	0.8038039216789535	0.42873465397897914	0.8109270802205559	1.8582935538067864	1.660278941093066	1.5424059450494747	1.3978698141476167	0.7297838471467732	0.7046986250625126	0.9384238195989064	1.5721585984610367	0.5478498946073765	3.9798126215777474	1.5388741596647895	1.6533449924772803	2.1185484638087306	1.630735671065395	1.2863923063448943	0.9266638248976037	0.9661028329516422	1.3760609429870432	2.551735009690922	1.2100238374695982	1.8445717711347573	0.5825060049087781	1.3233268649116177	2.5070699372229686	5.477644932208438	2.0804672729495044	2.658944585125826	2.024141258071263	3.574367090223493	4.350275859692815
3R_41667	2.323231269825552	2.992678262995668	1.3461596622539256	0.5124520203984602	1.5336310724697428	0.0	NA	NA	NA	NA	NA	NA	NA	NA	NA	0.0	1.2162119594743581	2.594822939013228	0.30674745003912257	0.31241433989318057	2.1532448574591383	1.1668844267487717	0.0	0.828160779133661	1.7770977732893816	0.5679605394648233	1.699133367220849	0.0	0.0	0.33263214477215364	1.389793026463327	1.6027565360892368	2.8786542768289967	0.9732010913087759	0.8412645889300798	1.0963362343364615	1.5615578600910787	1.7159799257804362	1.3731384819313284	1.3954835175953026	1.3220589322752399	0.4004573543352392	3.103669171488619	2.4173516117346536	1.1804600803814618	2.873693195203714	4.764150718672136	4.378122696012931	2.8962004903741354
3R_41668	0.0	0.0	0.0	0.0	0.0	0.0	NA	NA	NA	NA	NA	NA	NA	NA	NA	0.0	0.0	0.0	0.0	0.0	0.0	0.0	0.0	0.0	0.0	0.0	0.0	0.0	0.0	0.0	7.048905305006133	0.0	0.0	0.0	0.0	0.0	0.0	0.0	0.0	0.0	0.0	0.0	0.0	8.757564346204033	9.978645698205838	0.0	0.0	6.531013169134955	0.0
3R_41669	0.6612169386984784	1.437326182348111	0.5746975661241991	1.1485642602178	1.1457813077008305	0.9553137656414716	NA	NA	NA	NA	NA	NA	NA	NA	NA	0.0	1.1682467268549976	0.8308292485959504	1.9643325145078723	1.6004974666225757	1.149069287200377	2.615350696297893	0.8126642783908261	1.237443812316897	1.593211389995684	0.9092686463130275	0.6528490299022482	0.7962437466665587	1.7138519383601152	0.6390274513412547	0.35599521756024727	1.231637339294677	1.3167263244640668	2.700590459175371	1.077448816691837	1.4041315822938818	0.9999818669954784	1.3735872792191957	1.758645795839982	1.3404481341520493	1.693225711530836	0.769328059640773	3.533352283879416	2.8748764217784273	3.5277039409744573	3.312431827162607	5.230012689318287	3.463317807664415	3.034886731114397
3R_41670	0.8866117939672009	0.6424267490566125	0.3852998995253452	0.8800488567923337	1.0973956409118664	2.5619200053287936	NA	NA	NA	NA	NA	NA	NA	NA	NA	1.9500006191251966	2.088636402916969	0.557020674657871	0.5267863760610992	0.5365182919071018	2.1570677511252887	0.5009811967228415	1.4529124338030392	1.8962996674957053	2.1363034217385537	0.9753752616108855	2.334377179268758	1.4235551760199283	1.7235508341497696	1.4280973002677397	0.9546929003546446	1.100984288211043	1.0593422706274154	1.6713067248117988	1.685516357936254	1.8827703107455913	1.3408545140671726	0.7367256405718937	2.3581309139958213	0.2995630872372645	1.892008756670608	1.3754342761797755	2.961123293830369	4.744444218753869	3.0408579814581995	1.727277108275575	2.9220055360316888	3.980476734622103	4.521572626471665
3R_41671	0.0	0.0	0.0	0.0	0.0	0.0	NA	NA	NA	NA	NA	NA	NA	NA	NA	0.0	0.0	0.0	0.0	0.0	0.0	0.0	0.0	0.0	0.0	0.0	0.0	0.0	0.0	0.0	0.0	0.0	0.0	0.0	0.0	0.0	0.0	0.0	0.0	0.0	0.0	0.0	0.0	0.0	0.0	0.0	0.0	0.0	0.0
3R_41672	0.705558310760759	1.022475755310509	0.613236927582422	1.0505033696996589	1.3972773561668015	0.0	NA	NA	NA	NA	NA	NA	NA	NA	NA	3.103588632982488	0.8310597615905618	2.216362160669412	1.2576366843565843	2.561740836108659	0.9809009270936068	0.0	1.1562156622014197	3.018119089320291	2.4286464876258758	1.1642933129628574	3.2509364903084705	1.6992800999856412	0.9143916374129921	1.3637615817452329	1.8993417261445527	2.1903854083883787	0.5620105274687984	1.3300120272987628	1.5329370691009707	0.9988619965273564	2.1340817985017035	0.5862801532677028	0.0	0.9535592792045408	0.0	1.6418387806260395	2.3564373532646457	3.7755893517997405	2.6887661736007256	4.3200230673522615	1.8602462128875068	3.519589294901671	3.958052986239433
3R_41673	1.2515892053935485	3.109317863855097	1.554029132886865	1.4197995519893503	2.478628951352817	2.5832464070917345	NA	NA	NA	NA	NA	NA	NA	NA	NA	0.0	0.42120460219942096	1.3479780665995524	1.6997489513292612	0.8655751605203726	1.4914450339988565	2.4247274677047517	0.8790042194839548	2.294502229252322	2.4618135180691327	1.966989316513896	0.9415237710154872	4.5932972596819175	0.9268791095212868	1.8431812201951838	0.9626401291169953	1.3321791629105688	1.4242141876856231	0.8987836379045193	0.9711698517800573	0.5062515228678622	2.8843014394971624	1.1885734824264063	2.8533130769240524	1.4498724716338491	1.220965479063052	1.6642607004473866	2.627480078446045	2.631166332648074	4.360776883303703	3.980927139220367	4.478420729713873	2.3189756749084367	4.012106494874589
3R_41674	2.4407824679962165	0.0	0.0	0.48454302892305173	1.4501069671404312	1.4105585953093283	NA	NA	NA	NA	NA	NA	NA	NA	NA	0.0	1.1499750282922607	0.0	0.5800829449001254	1.1815989361355819	1.3573170348513544	3.310001865737718	0.799953986646688	2.6101925408527764	4.704879383359689	1.6110853844643145	1.2852765847733412	0.0	1.2652851187160088	1.2580657741948065	0.5256410323800133	1.8185612913046039	0.7776794186130881	0.0	1.5908958334438124	0.691085290014633	0.9843418768958425	1.6225247978577482	0.0	3.2987078961170906	0.0	0.7572955582192165	1.3042836326490366	4.571397224704745	6.697021536877149	2.7171870722977722	3.2176336621111408	2.92212905933646	2.489516893313944
3R_41675	0.8172270369758459	0.7895353406874602	1.8941171916350577	1.2167665564411363	0.9440809395655353	2.7549998327321528	NA	NA	NA	NA	NA	NA	NA	NA	NA	0.0	0.9625916046289745	1.5402875032196288	1.9422438192541427	1.3187500458471695	2.0829382457096446	1.2314006551359338	1.1160082794422235	1.165265616835175	0.9376761366017846	1.9479287186951935	1.0758463616086378	1.3121501274699177	0.3530374726329764	1.4040925788441863	1.1733069730366725	1.014823098151745	1.7358931826809503	1.8828492884412995	0.5918516819684987	1.5426025363085254	2.471842962168718	0.9054276312066498	1.6905680791765485	1.6567186845653648	2.7903093022982732	0.8451967258769234	3.2752688813792235	2.0043613079915255	1.6609691962881492	1.3646599619911874	3.2320011204270553	1.90242955201453	2.6395572101102824
3R_41676	1.9404322235160594	2.812021165520909	0.0	1.9260686262103657	2.8821026898952615	2.803499889261754	NA	NA	NA	NA	NA	NA	NA	NA	NA	0.0	2.2855873376633027	1.219091459898596	2.305841780976851	0.0	1.348840866856862	0.0	1.589916874376057	0.0	1.3358566775400949	0.0	2.554500589387149	0.0	5.02953468505431	0.0	1.04471702272364	3.614409494041706	3.091291877151443	1.219269976732671	1.053974009000938	2.7470784134303563	0.0	4.8371773844543435	3.4406589550030624	0.0	3.3126694533946335	0.0	2.5922772948653208	0.0	4.436800002366293	2.160175034662709	1.2790160785111229	5.807761918931001	4.947940736336706
3R_41677	2.441549607588043	0.0	2.652595039031875	0.0	2.417604561246174	0.0	NA	NA	NA	NA	NA	NA	NA	NA	NA	0.0	1.4379205827834607	3.4513251938302583	2.175994745117757	1.8468286148216566	0.4242948876624127	4.138802751972726	0.5001283829559048	0.32637661576823346	1.6808421893406535	1.342993124748147	4.017751712747467	1.960091555876575	0.7910517491815383	1.5730764814054496	1.643144505357637	1.5159440552973944	1.4586072070948988	1.5341469272456134	0.6630816054531832	2.1603203080996978	0.6154070351362955	2.0287934481332868	0.5411513102355524	0.0	1.042041910300407	2.3672924272777234	3.261733924707439	1.6331550064162579	2.326085560870403	3.7373064933118187	2.4139837249217266	2.7403570185841266	4.669311281566568
3R_41678	1.0969447401472285	0.794831117860817	0.9534109540149398	1.633237293536349	0.5430933287148677	1.9810563467894604	NA	NA	NA	NA	NA	NA	NA	NA	NA	1.809452798553982	1.2920641998275482	1.7229099121419318	1.4664535073298886	1.8254438259656371	1.906281338073772	1.8594903397307447	1.1234938609823748	1.7596223850361714	1.1327586747886471	1.0559200474234811	0.9025521322234541	1.5411098765108657	0.35540545756355774	2.1202657116989903	1.624118214544835	1.0216299840772156	2.8397470038812354	1.2062135437034085	1.34059838353626	2.1353055377634997	0.27649141682164935	1.1393759391875866	0.9725185702420986	1.4825164976289	2.1067688939599076	0.8508658495972086	2.3813382798736322	2.934989792655812	2.7171788827545673	3.9687941652375702	1.8075998002963738	2.599186460109957	4.475388523861905
3R_41679	1.2409260385744343	1.1988773233193508	1.4380699835319417	0.9580202899390926	1.7748696129584158	0.3984147872445115	NA	NA	NA	NA	NA	NA	NA	NA	NA	1.2130106797705784	0.0	1.3859934619223417	1.6384546083026852	2.1693407044860513	1.3418181478719253	1.246554562145061	0.9037937125195336	1.4745070630731454	0.9492154003819986	0.3033692906335596	1.996657631427856	1.1069147971152473	2.144292210418966	0.710685836706426	0.8908094741150809	1.8834048761797413	0.6589708101630959	1.3861964189382916	1.3480540839298474	1.951982708868689	1.9462038126911172	1.3748550559057313	1.2224090063183877	1.677106655597763	1.4123237534706972	0.855597916208387	2.026184791294862	2.951312656252407	3.993347503411685	4.604845964909324	4.1806012468007046	3.4390023195657964	4.359644575897573
3R_41680	1.58678558813626	1.1497630798197722	1.1492973058356444	0.6562665740123267	1.833094062184102	1.146278949274864	NA	NA	NA	NA	NA	NA	NA	NA	NA	0.5816587184941647	2.1805416191256675	1.3292136571386417	1.2570658097835672	1.1202528724403902	1.1030126289798625	0.8966153487875549	1.9502282677179756	1.6969213604218547	2.1847896546422882	1.0182942082393036	1.2185478015761324	1.0615679698616607	2.056447284413377	1.3631425342728112	1.7086316082039377	1.4778390157776065	1.0532914050325928	0.6647041498211249	0.8618856909737586	1.8720160999375046	1.3331956764357558	1.3185315566794524	0.23446614871531307	1.4296896501192005	2.031697918846039	1.025683441596272	2.4731360891889187	4.422510365479795	3.4266207311360497	2.0608932724023368	2.0918270226398437	3.430041868674145	3.371809364696088
3R_41681	1.5092143222953192	1.6823938526405358	1.6144438153270815	1.2675746050047394	1.0345936028387592	2.012754827340859	NA	NA	NA	NA	NA	NA	NA	NA	NA	1.0213363808649156	1.0939485473881145	1.750477843983119	1.103642912803905	1.9670555568286776	0.6455944529620768	1.8367646765172707	1.7122059873598485	1.7381172527691156	1.4386046455644996	1.277161440243206	0.7641614047658577	0.3728021102090647	0.601820380268031	1.3463697831536827	1.5000958186204143	0.7208172764677508	2.0344254751941673	1.604839659521303	1.0089252045911141	0.49306184734430475	1.4045774993426576	1.929344770592032	2.2643491807584666	1.2551982860267403	0.19819248846901236	0.9005003972647553	3.101848192819817	2.01902997879009	2.477511714648695	2.8432870761112925	1.8365228378501846	3.2430576501911537	3.3155195991138946
3R_41682	0.41378890277748354	1.7989545915077827	0.0	1.026814817151389	1.0243268615542758	1.195668809305173	NA	NA	NA	NA	NA	NA	NA	NA	NA	0.9100810773030148	0.9747835200758616	1.819762411819513	0.9834218675259938	1.7527820156151845	1.438172834779023	1.4028718845021186	1.6952149912337042	1.3275276125743414	0.8545972317430683	0.9104310636165527	1.3618409125772217	1.3287694531847947	1.072526838911617	1.5996109746109743	0.4455629063533706	0.25691914076373634	0.6592048196837504	1.3000206339275016	1.5732882623705409	1.7574082960918989	2.92034240430622	2.406850749947187	2.201117580766341	1.957319255547602	2.472444255565401	0.6419263130217577	1.9347723027284047	3.874973428753631	3.469138543516874	3.2245368459533723	2.454702555509007	3.715441440679758	3.1653818311472217
3R_41683	1.5417167904490523	0.0	0.5359940650449165	1.2242436729709707	0.7632983440425618	1.3364660096599763	NA	NA	NA	NA	NA	NA	NA	NA	NA	0.6781657352964513	2.1791402957398462	1.3560335939888193	1.8320428545602	0.7463552951986329	0.8573473834850973	0.0	2.021159212623069	0.8243622115659668	1.4859152008573138	1.8656729707982493	1.0148039189778928	0.49508001854569744	1.9980388848737187	1.7879747967072657	0.6640408278862617	1.1486916650817913	1.719270363271512	3.4874541356187985	1.3398494679122799	0.6547845675833273	2.1761535354660797	2.562163728821411	1.0934721897217987	2.500349007048901	1.0527959813514036	0.9566893344637574	2.471546730193107	3.3000189544838694	2.820109448447694	2.746091787912054	3.455103370595607	3.69151736683574	3.459499606654895
3R_41684	1.0911848630835794	0.903608674191468	1.0838911421028707	0.4641889806177891	1.0804832692954052	1.3513056991317862	NA	NA	NA	NA	NA	NA	NA	NA	NA	1.3713917397647035	0.3672227949877761	1.9587007937634968	0.5557155810608425	1.6979458157191107	1.0835838669532385	1.4093153986204563	1.2772509472412337	1.833734462747059	1.287783708140993	1.200429239197959	1.0260719758708914	1.001154456232343	0.8080897868562176	0.6026092982614722	1.3428282480707336	1.5485951580268769	1.738360589378741	1.567190091832442	0.0	1.9861652555698142	2.2003168456257702	2.0724905377853884	3.3168412615052936	1.0533800331814709	2.128971779813755	2.418280264172936	3.1237374894313543	2.7110373106509877	4.752371730516761	3.123656448116283	2.2604791188241395	2.799380092830554	2.384940531507847
3R_41685	0.46159892389597	2.675746008021084	1.3373310258845503	0.9163640908802255	0.7617864629966569	0.0	NA	NA	NA	NA	NA	NA	NA	NA	NA	1.3536449563899589	1.812353355693666	1.1600122883968418	0.914207044418724	2.4208501642165086	1.2834738263000858	2.7821557123168916	2.773589307722447	1.8100046360800566	0.8474125813947727	0.5078120708723516	0.4051175502250053	0.7411491047474676	1.5952650618645785	1.3878925802866118	2.6509021931410888	0.7642776182656082	2.4512356691264245	0.5800910770061817	1.0028966999684088	1.5248044514531234	1.861579870712037	1.0228355189453173	0.5456531632059524	0.6238491283268055	1.8387437009566012	1.670890199694294	3.0833141071569234	2.4701119032737116	2.5799799652828512	1.8841986255730254	3.042582154282039	3.0701712507751804	2.1971391929424375
3R_41686	1.7969612666196955	0.0	2.0824416433907538	0.39636881769682136	1.3839294787496839	0.5769368346475955	NA	NA	NA	NA	NA	NA	NA	NA	NA	4.391343923381236	1.411064286771912	1.0035153141454516	1.660830350640198	0.7249340285869518	2.4982215438409567	1.8051118239698274	1.308766392135466	1.0676027407497561	1.6494488036932697	1.0982581713263417	0.7885422912578731	3.5263847311388106	1.5525542726397086	1.5436958548678905	1.2899641647955018	2.2314457517190314	0.6361620192698565	1.7564089606565396	0.8675961513434727	2.2613030668470584	2.4156518781532306	1.9909013155344986	0.708058842522049	1.349214487325479	2.045159019976159	3.4071811981086304	0.8002034864119045	1.8697609964650834	4.26092958874725	4.890005548822661	2.6321081396364954	4.183160936639215	1.629191727029578
3R_41687	1.076258821017297	0.0	1.8708635207556092	1.6024380988845321	1.5985554174403676	1.5549584515101755	NA	NA	NA	NA	NA	NA	NA	NA	NA	0.0	2.535397530049531	1.5777250467006614	1.492088350729094	1.0854666951029994	1.4962665157898014	2.432566026328797	1.1757944372694855	2.1100931510212853	0.9879087867768804	1.5786784945469288	1.1807093626285274	2.304073140497772	1.3948132289293933	0.6934274175653486	2.704105914420456	2.227476294306286	2.286109325405716	1.5779560798016572	1.1691712913886638	1.0157762236853012	0.36170321123004556	1.4905198169975542	1.5902984163172251	0.9697063729102827	1.531140707176322	2.2261878047651105	3.1152421031967563	1.91976164239448	4.921733500161871	3.794106689960618	4.019961711047044	2.6843911886684624	3.1102865152027874
3R_41688	0.1849570714637133	1.0721388634255908	0.0	0.7343518793900473	1.8314313918329148	1.0688899577788467	NA	NA	NA	NA	NA	NA	NA	NA	NA	1.6271671832922474	0.0	1.3944084222268702	0.8791479298264122	1.7907788320988152	1.2856808580119776	1.6721639055060178	1.5154683858140037	1.7801513128615933	1.0186437268099389	1.0173705853746875	0.7304655256795156	1.484847134987453	0.4794024727579545	1.90666857333524	2.3899145605544603	0.9187102227183257	0.5893081816601401	1.1621771762348714	1.8083182640144666	1.5710672259665992	1.8647810001193459	1.8442698535649735	1.3118194936376755	1.7497812773403325	2.526041913350447	0.8607926178425094	3.4592500345925004	2.9692313402367962	2.819363387747047	4.323950361049855	2.6820764147953087	3.1369596586987893	3.773001158311356
3R_41689	0.9833160761361972	1.4249946918947727	1.7093009044765735	0.7320279810375473	1.7039266746799904	1.4206765261617582	NA	NA	NA	NA	NA	NA	NA	NA	NA	0.0	4.632895177271943	1.2355517665301383	1.1684877548325734	1.1900745403188329	0.3417632660538168	1.1112481650514676	0.8056920532175715	1.0515661763739368	2.369313731662358	2.9748431040702883	0.6472479341464062	0.39470620043970267	1.9115415053007048	0.0	1.323528633218451	0.9158029118869386	0.391628854900726	1.235732693718091	1.8693585429685413	2.088127325651809	1.4871038355382127	2.042703951733357	1.3076681661261638	0.9967108541812021	2.5180481098271863	1.1440914540944744	2.9556883206961233	1.3154822393454162	2.248353081367898	1.642006466221464	3.2407137347929504	6.6219513271862	4.51327353747371
3R_41690	0.7431310907024193	2.1538503952746244	2.152977861187011	1.2293837266574454	0.49056197995524503	1.4315490505966695	NA	NA	NA	NA	NA	NA	NA	NA	NA	3.2688626450067466	0.0	3.11251879961355	1.76614539474056	2.098568943865799	2.0662728075192494	1.6796289229413122	2.0296451595723264	1.324517345879162	1.0231912434474832	0.5450199564507253	0.3261006811069265	1.1931807334720603	1.2841137663159494	1.2767869910727054	1.6003892146570042	1.8456232152823506	1.5785040580182323	2.4903796633604385	1.3454748988202876	1.7534232432662937	0.9989898214925067	1.2350021340836876	1.3176758306628438	1.0043387433713642	2.9602053672075552	0.38428241867969165	2.647385230555485	3.3138742636571386	3.0207464868718357	3.033383544103853	3.2655151154163664	4.695554110972453	3.789844913482389
3R_41691	0.8569964821437069	2.4838716007285693	2.9794384483521545	1.1342036872167927	0.8485916476009339	0.0	NA	NA	NA	NA	NA	NA	NA	NA	NA	0.0	1.3459134064886618	1.0768292547228833	2.7156812737957328	0.34573138766310785	0.3971458399350555	1.9369880984348942	0.4681270326368336	0.30549299313633616	0.7866456826308672	2.5141200050445813	1.8803353811313837	0.917336303056725	0.74043529746877	1.1043158873509449	1.2304046524060717	2.483152783885644	0.45509212361594537	1.0769869394870835	0.9309802290832017	0.8088357868423285	2.3041177348863697	0.47474463011601425	3.545675390378861	1.9303789526922033	2.926096602250763	1.3294909272880138	1.5265138666993137	1.528655507354075	0.8708992077865356	5.406263015776971	1.5063479385063578	2.565011791359205	3.7878008686651143
3R_41692	1.4474901244986258	0.0	0.0	1.4367754161979187	1.4332941327388031	2.7884085855100347	NA	NA	NA	NA	NA	NA	NA	NA	NA	0.0	1.1366419844859734	2.4250581256119483	2.866786727694823	0.5839496191626571	2.012370038627443	1.0905416775039245	1.5813583156320037	2.5799294389298457	0.0	0.0	0.0	0.0	2.501230292650197	1.2434795043490694	1.5586399307963872	1.1983176818065118	1.5373256912873219	1.8190599280197985	1.5724506643604057	0.0	0.0	4.009282290358638	2.5666033571171916	3.2604620074664585	3.2948372782831923	0.7485153198630516	1.9337422553622674	3.2274253698226048	1.470972202302807	3.22282014488188	6.360655529158835	0.9627497673755874	2.460652929333493
3R_41693	1.6809868921226663	0.0	0.7969265200543237	1.365172182341498	0.30263653163402926	1.324722636198046	NA	NA	NA	NA	NA	NA	NA	NA	NA	1.344413541605398	1.4399949600176403	0.38403379497395773	1.4527559233852845	1.2946450245173402	0.8498139704105399	1.7269889515881822	0.7512748194592699	0.9805423624942545	1.8936753872171652	1.0086979180895261	0.20117739067894858	0.9814596144703953	0.0	0.7876729188204599	0.9873089659995474	1.5181309909837253	1.9476152364374466	1.1522700921095905	1.3280763643909526	1.2980621014543703	0.616294835449279	0.5079300580310092	1.896761956374475	1.6522524848328386	2.608862959689806	2.1336367838981545	2.8581344548108527	2.86214430829383	4.658882450572169	5.273801751837856	3.4247437737654556	3.201695373931339	3.4291013806029764
3R_41694	0.31819485260005287	0.0	1.6593568310797977	0.9475184680824614	1.2602968616654684	0.0	NA	NA	NA	NA	NA	NA	NA	NA	NA	0.0	1.4991755284181463	2.3989003440822723	1.1343457041042593	1.925502908626184	1.3271091325191902	1.4383714643211236	0.0	0.6805603052993529	0.43811137895293656	1.4002041917772867	0.837781323826861	1.0217954069274662	1.6495005889541852	1.2300667680241684	1.7131419228441993	0.3951306938234197	2.534572326910761	0.3998752709054991	1.036992996840628	1.8018793962478743	1.2832463463410024	2.1152193842088716	1.1284083574436585	0.8600781811066626	1.086432554212713	1.480882985365322	2.9755973809301954	4.682498904933778	0.0	2.1253715592271267	2.5168186405655795	2.222185256346847	3.5700297688555014
3R_41695	1.1520631146256717	0.4770109349986739	1.7165437049192709	1.1435352359145863	1.1407644686416885	1.902261789267439	NA	NA	NA	NA	NA	NA	NA	NA	NA	1.4479030020820844	1.550842029680015	1.8611807330570511	0.19557316235545188	0.9959310242074978	1.1440380516208273	0.3719856145723133	1.8879140060564281	0.880018304380731	1.359630398072588	0.9052873852910355	1.516644523656621	1.5855147373594836	2.1329347304908994	0.8483059330516958	1.0633094443144844	1.0218704807777987	1.573153196804611	2.895593981466544	1.6090967603518558	1.8639780647061346	0.6637356102119706	1.367572984635044	1.167297007050474	0.8897192935628809	1.9667805151616298	1.5319190656519233	3.737748978055456	2.6421126332615557	3.5122577796509815	3.114710005840998	1.301778229060897	3.7765491404574156	1.3429326156701435
3R_41696	0.38223045767472313	2.2156715891688443	0.9966483049719893	0.5691016286891871	0.7569636062684837	1.6567180746285222	NA	NA	NA	NA	NA	NA	NA	NA	NA	1.6813438174087514	0.9004396892024359	2.401392231159938	0.6813144117483676	1.8504029263937238	0.7970926100189066	1.295879031247488	1.5659260014151586	2.248181910617397	0.5262797670085791	1.4717416045603975	0.25159547382761727	1.8411422569304812	0.9907284167213753	0.7388067089559627	1.0289528819838376	0.9492987375964329	1.8267877043425695	1.4410463264450757	0.8304561488011327	1.6233760084614686	3.08299040203428	3.4937373804617757	1.6943707581428071	0.5165829587030668	1.6313416489777575	1.7789055248180443	2.297845274741615	2.3010690639033724	2.621910842795761	3.6168848353869545	3.275262921731042	2.288050537850133	2.729036429088581
3R_41697	0.8099371294402643	0.0	0.46930527613640866	1.607883517200173	0.0	3.1204850481958917	NA	NA	NA	NA	NA	NA	NA	NA	NA	4.750302713040388	0.6360033346926844	0.33923281819699114	0.9624592141867002	1.6337330054191577	2.2520267114389596	2.4408323921890434	1.3272637855368243	3.4646133058474007	1.8586235747516842	2.3760647591697985	2.1324989859967323	0.8669635727915621	0.6997765473528993	1.3915676566278976	1.7442610903027225	0.6705137167661552	1.2903063755070259	2.7142599482037775	2.639574852477095	1.91105258024204	0.5443985310821075	1.3460264223192	1.9148430977565698	0.7297512278064407	1.8436126105314894	2.931800621474719	3.246052511607884	0.7223570220687294	2.880767502308729	3.3060788210066083	3.203170711915368	3.501567301524162	1.9275874777749162
3R_41698	0.6037458809437273	1.166575965385358	1.0494930423858755	1.398312516455142	1.1956495096940272	1.744561330053558	NA	NA	NA	NA	NA	NA	NA	NA	NA	0.8852463950553677	2.370458024640437	1.2643599683404263	1.674025203166873	0.4871289569180715	0.839356415075177	2.274316192721915	2.308537333830658	0.43043382348984977	1.9396454383557125	1.5497769538868293	0.7948070486668304	1.615636779001892	2.6081481678541567	1.8152867893800535	2.167020974596013	1.499449327234573	2.244256546736803	0.5058180456151772	0.8744889705078593	1.9943599500612266	0.8116145285493527	2.6756246580217233	1.0705262707146834	1.9039070893340404	1.0307036304473975	0.9366137292586889	4.3016580741046635	2.423077389053344	2.4541608763808487	2.68846654573048	3.714227347855962	2.0078071573506424	2.668469731137306
3R_41699	1.6342630437887709	0.0	2.8408437192212337	0.0	1.618235311156713	0.0	NA	NA	NA	NA	NA	NA	NA	NA	NA	0.0	0.0	0.0	1.9420168155352022	0.0	2.2720306887729196	0.0	2.6781068248606514	0.0	0.0	0.0	2.1514412397292886	0.0	0.0	6.317678126934789	0.0	6.088226931758891	2.6035354449220773	0.0	5.326042572833632	0.0	0.0	2.7159654225010126	0.0	2.208700069574052	0.0	2.535293825342594	2.1832573850864305	2.186320411815313	4.982325201348217	1.8193339527558998	0.0	0.0	1.6668939198710755
3R_41700	1.0608426349430022	2.4597504878300156	3.6881310484427163	1.474185992402635	1.050438616947138	1.2261483492364775	NA	NA	NA	NA	NA	NA	NA	NA	NA	0.9332805220995228	0.49981616761355174	2.3993371431252593	1.7648590543219582	1.2839023400198624	0.8849005177139976	1.918177823140552	3.1291717944520756	0.45378948252116363	1.7527646064009326	2.100688717798426	3.072424188491772	1.3626419447080778	1.0998672900127873	0.8201938282054815	1.1423025712773958	1.3173421347244747	2.0280270636155584	1.0665282170837131	1.8438787834087789	1.2014716586051923	3.8504400111714103	1.7630037748026424	1.128613821456303	2.0072145024115247	2.1732607502878483	2.304015200707372	2.26753461845102	1.7030369121897135	1.2936627343631752	3.306735527386998	4.195461517548776	1.4817265857141575	1.9476435331050062
3R_41701	0.0	0.0	0.0	1.2060523566624866	0.0	3.510952416061905	NA	NA	NA	NA	NA	NA	NA	NA	NA	0.0	0.0	1.5267245498834348	1.443856089130969	0.0	0.0	2.7462545893347006	1.9911263463249682	0.0	3.3459100515654927	2.6733825601086676	3.1991190905672213	0.0	0.0	0.0	1.3083473871648506	0.0	3.871367616745446	1.526948114761145	0.0	0.0	0.0	2.0192735622974163	0.0	3.284261000221688	2.074304490889966	0.0	3.246428603892858	3.2509832192373684	3.7042730641932	2.705286982930045	1.60177091792686	1.212221422425466	6.196534749051496
3R_41702	0.8970204389695101	0.0	1.559292972905881	0.0	1.184297435827289	0.0	NA	NA	NA	NA	NA	NA	NA	NA	NA	0.0	2.113156576238357	1.1271199717769158	1.776569142258916	1.8093896975594261	1.2470807398730497	0.0	1.4699693349697032	1.2790412306934722	1.6467681495772684	1.3157679626092955	0.3936303833530877	0.9601782859041268	0.7750155448742914	1.541187068515783	2.8977024117577175	2.970425662368721	1.9053844210720465	0.7515233472188545	1.9489188372750217	1.269915771566535	0.6029315011933221	2.484582173778833	0.0	1.6164261222543486	2.5522940810411563	0.9277210661890016	2.7961605360447463	0.8000238407104532	1.823144915864141	2.3300733277404917	2.365047436938966	1.789869659901496	1.524884994698585
3R_41703	1.1592676025511308	2.3999697411815033	2.0151579025914126	0.8219188530694461	0.819927357059932	1.435618263361299	NA	NA	NA	NA	NA	NA	NA	NA	NA	0.7284787702345905	0.39013507568698497	0.6242732419008871	1.3775733266538084	1.8038864372513292	0.9209538835105693	1.4972473855440465	0.5427771933273576	1.9481474003743986	2.5082436849036656	1.4575178369210986	0.43603684022938677	0.5318099460159723	1.71701852096368	1.920624433415792	1.7832648440748886	2.262173764723564	2.1106546585894725	1.456850866172764	1.7990659249717547	1.1722715941336903	2.0036589483942944	1.3761251749880772	2.3491935218639437	1.5667456008021738	1.6963541842781216	2.055332003944593	1.7699403246920127	3.1017410958983023	1.7671109351854004	0.7374560024530735	1.7465586245501519	1.3217968665219122	1.6891633952076137
3R_41704	0.3763661337924398	1.0908389598806885	1.9627147013611819	1.867900856006661	0.37267499252413966	2.1750667745499785	NA	NA	NA	NA	NA	NA	NA	NA	NA	0.0	1.3299372056848964	0.7093647496793671	1.7889638106932808	2.0497650149386875	0.784863314484056	2.5519943325309864	0.9251405843631999	1.006222479815177	0.259102692139156	0.20702308423322127	1.7341478080569892	1.5107456315279317	1.9510565751777218	1.2124527628403599	0.6078997792108003	2.103152036019423	1.4989670318390191	1.6554267917299037	0.8177149772675236	1.332057967752688	1.8973062501214275	2.1891769095126867	1.3347000662011232	2.54328674032025	3.212625979915176	0.5838709617148804	1.0055959402885175	1.7622618177277494	0.5737076661113176	1.4664560333017918	0.9923115699559811	1.6897098024796828	0.7677618636098689
3R_41705	1.5182143976825975	0.44003093417467243	1.0556464217874864	1.5069761694323447	0.7516623953451051	0.0	NA	NA	NA	NA	NA	NA	NA	NA	NA	0.0	0.0	0.3815319461467658	0.5412343932807554	0.9187220392689363	1.6885554460926033	0.34314764184651175	1.7415545489093827	1.4612316965508845	1.0451881887463543	0.3340421987158583	1.598934310282197	2.6814307870913483	1.1805481088111192	1.9563537478846926	0.9808769857650227	1.5082408868079353	3.6279884799272466	2.86190861639597	0.49478415041438173	1.7194742277680042	2.142979598834219	0.7569316011374159	0.807602228982152	1.4363025468721948	1.5551202658737282	1.413157913331025	2.0282247759825736	1.6248562383054779	0.9257062849671084	1.5211291172422945	1.2008586139089448	1.6661529361780119	1.548528162694563
3R_41706	0.9596290304479255	0.6953340374285797	0.0	0.9525256001970965	0.9502176461640818	0.6932269645878869	NA	NA	NA	NA	NA	NA	NA	NA	NA	0.0	1.6954851096563475	0.6028943147367567	0.8552550892381713	1.1614069016082493	2.001183299685104	0.5422396852320317	0.393141891316789	1.0262350578572084	2.312239466353629	1.5835539685881486	1.2633128300819292	0.3851981449627735	1.865494489422553	1.54570877239191	1.5499754716381613	0.5958281246783459	1.1465847882825457	1.2059651983166053	1.0424729543422908	3.3963775731211223	0.9675207165535828	1.1960984226332443	1.7015570948975407	2.9181034273124755	2.0478258253690313	2.2330629987267074	1.6024938393726837	1.2837936616218388	1.4627950869101416	2.4036783971246876	0.6325296727576111	0.9573978539065446	2.691671610778021
3R_41707	1.1983027048759705	0.6946189674600188	0.0	1.4273190580493516	2.135791030788282	1.3850281229960375	NA	NA	NA	NA	NA	NA	NA	NA	NA	1.0542115646586958	0.0	0.6022743082427865	0.8543755591176054	1.7403187950775199	1.332750210691149	1.6250461648531331	0.7854751814585127	0.5125898473891877	1.9798813694681041	1.3182712233361848	0.3155034150405147	3.078416108735814	0.6211920152972261	2.1617668676492205	2.58063583770278	0.5952153849368009	3.054415092109324	0.3011812509370502	0.5207004462402824	1.3571539179472887	1.4497886014913879	1.1948683748929796	1.2748554313940799	1.9434016654952273	0.81828795012895	1.115383276924683	1.9210150336075176	1.6030917869439716	1.8266134659406	1.6008043294713574	2.8434563538927864	1.6737232432624751	0.9777831056092777
3R_41708	1.2359899763684896	0.0	0.5371311513669424	1.2268408486229907	1.2238682332057667	0.8928675064978434	NA	NA	NA	NA	NA	NA	NA	NA	NA	2.0388132964878993	2.1837632398835534	1.7471704574441693	1.2851506134097317	1.3088926427929886	1.0739577572892414	0.0	1.2659043795582368	1.652222114827785	0.6381717858892816	1.699664462439812	1.6271308447912836	2.2325863843486764	1.6018221046805163	1.7917679015531045	1.330899118844966	1.342983320799462	2.461311021253568	2.3299017375591693	1.0070189218855423	1.7497964330574691	1.86923155143228	0.5135198478502313	2.4655318645338173	2.505653380439617	1.3187867984377337	1.4380783591640969	1.0319958337089798	1.0334436844499588	1.1775384077702462	1.0319690599164333	2.6477430434624987	1.2331162493832108	1.1030850641841077
3R_41709	1.8446905808254253	0.0	1.0688768188943216	0.0	0.0	3.553565558842603	NA	NA	NA	NA	NA	NA	NA	NA	NA	0.0	1.448543742761808	3.8631367898105906	1.4613804638275454	0.7441890924948902	0.854859040155721	0.0	2.0152930513199414	1.9727270485537443	0.846630010409316	0.0	0.8094868622305976	0.9872862216803117	0.0	2.3770472319284983	0.0	0.7635718209928037	0.9795887980102592	2.318221491381432	0.0	4.352560916266304	2.4798143115043545	3.065672843656816	1.0902985237357987	0.0	0.0	2.861737990716522	4.107288959278694	0.8226102657648116	1.8746162894782474	0.0	0.8106059684917459	3.680803200335689	1.2543486700454638
3R_41710	0.0	1.543527157125508	2.7772233617066813	1.0572250548805526	1.5819951236582308	0.0	NA	NA	NA	NA	NA	NA	NA	NA	NA	2.342585295873208	0.0	0.6691630911052165	1.2656837198140762	1.9335991731414308	1.4807658876554766	0.0	1.7454206271715214	1.708554733550889	3.6662794097935416	0.5858715436801216	2.8043466250950324	0.8550765036947855	1.380363609860655	1.3724876613359247	2.8672421030418	0.661320201454005	1.6968197186740779	2.0077832386507377	0.0	2.26181981800493	1.0738684004343584	0.8850472332007415	0.9442941967455845	0.0	0.0	0.8261720737976553	1.422909063589237	3.562263376655206	0.0	4.1500437651758215	2.106167701497064	2.125265711345561	2.1727520381500494
3R_41711	2.004264975654945	1.4522629197121528	1.742009522085349	0.7460358267292999	1.9846085174882586	1.4478621229857525	NA	NA	NA	NA	NA	NA	NA	NA	NA	0.0	3.541161547022523	1.5739935963644525	1.190847550614147	0.9096355602738015	1.3932125401806852	0.5662563214732268	0.4105547551334432	0.8037664495827447	3.4495030525169934	1.3780766905741844	0.9894501852893889	0.40225916793897887	0.649373377418859	0.6456682440341868	2.1581683840741204	1.5555456899391131	1.9956146766603324	1.57422408305304	2.449452819456276	1.773404200456815	2.525934272361187	1.6654339679580497	2.6653825445874073	3.3859452797383343	2.1385272057229385	0.38866147010734675	1.004082465426763	2.6813097460749398	1.9094806861757034	1.6734273596838827	0.9908180887713558	1.249753111272868	1.0221417887491524
3R_41712	1.1390318183982342	0.0	0.0	1.130600400820454	0.0	0.0	NA	NA	NA	NA	NA	NA	NA	NA	NA	0.0	0.0	1.4312109905554387	0.0	2.7570641843163575	1.5835365406599136	2.574445895573781	1.8665593021756055	1.2180898523979622	1.5682931277865628	1.2530664101389113	1.4994893489022314	0.0	2.9523319436706874	0.0	1.2264957422200309	1.4144365599035806	0.0	1.4314205689696362	3.712090278035562	0.0	2.2967977127569656	0.0	2.0196634432838114	0.0	0.0	0.0	0.0	1.5237990749015817	0.0	0.0	0.0	3.4091505692258703	0.0
3R_41713	1.2517812847682253	1.5548975229238542	1.2434141017831428	0.5325065423753796	1.0624325753726855	3.1003714244966547	NA	NA	NA	NA	NA	NA	NA	NA	NA	3.9330698491180014	1.2638077313690728	1.572882428386663	1.2750073567924487	1.298561998414196	0.9944492824402034	1.6167330578096855	0.5860927458949184	1.1474271814025003	0.7386573985845551	1.7705620684697598	1.8833365302970935	2.29700109279827	0.0	2.995629146642038	1.1553454367321285	1.9985754154438713	1.709319311445158	1.573112752362119	0.9713188956492684	1.7721522576510902	1.4423720442912067	2.0803228090396804	0.9512503234251101	1.6917774780914816	3.0528821466597256	1.9419354638251825	1.9111878644157458	1.9138691879979348	1.6355422967593367	1.5926152342725064	1.8859402213528038	1.0704607220129114	1.2767752538484562
3R_41714	0.4367427099780336	1.2658311168630476	1.518381987859625	2.6010589431169215	1.297378309806675	0.0	NA	NA	NA	NA	NA	NA	NA	NA	NA	0.0	0.0	1.6463217878615595	2.075949009710044	3.1714505178661545	0.0	1.9742564851364153	1.4314019236324171	1.868224766121612	2.4053431330219697	0.48046736790558703	0.0	1.4024793029116873	2.2640446614506096	0.5627816722269495	0.9405585789288542	0.0	1.3915448067686966	0.0	3.7955705691458066	0.618298570938879	0.0	2.177455037005122	2.32321855601125	4.722048424606594	0.7455989530597741	0.6775354188415553	2.3338268599199776	2.9213764123394266	1.9972251884714836	0.9724026299212568	0.5757489918635152	0.4357272654070547	1.7818521212414946
3R_41715	1.0386833013413106	1.0034875708782087	2.10647021284106	0.8591622418952046	2.056993213825113	0.0	NA	NA	NA	NA	NA	NA	NA	NA	NA	0.0	0.4078131618680176	0.6525607680901264	0.6171406876288512	1.4665975801433246	0.7220136151070086	2.347637632897321	1.1347438217950643	0.37025877848852035	0.7150633797618424	1.5235619522473407	0.22789743038582422	0.8338615614697031	1.7948213212747666	1.115362874388279	1.3048486123960246	0.21497082168791606	2.2062941877634126	2.1755210846173494	2.256703820787627	1.4704685074416246	1.0472251048062884	1.1507849331411217	1.2278209493266017	2.3396273207640754	2.068757398208935	2.417022801548571	1.1563382228247103	3.010697355090794	1.3194168283172183	1.156308223130254	0.0	1.2089797071374466	0.7062816014666927
3R_41716	0.692627035994488	2.0074722130714946	0.0	0.6875000257812509	1.1430570406724156	0.6671296546469917	NA	NA	NA	NA	NA	NA	NA	NA	NA	2.0311379541789494	1.631656662889019	0.8702965187268955	0.5487053653562906	0.8382633229311374	1.6048720835100967	1.56547938448899	1.1350248659355922	0.9876012831409671	1.2715386326337657	2.539898826178138	1.8236309933746573	0.7413938538078823	2.393687797404488	1.7850225894608693	0.7458124495488953	2.5802887669966847	0.7356135416007296	1.7408479200189473	0.7524209142917336	1.3074068454645762	1.8621946187044787	2.302139900427845	0.8187500307031261	2.4962205660492156	1.1824398692867906	1.0744984133956428	1.542166153721642	2.779793557087153	1.4077265181538652	1.0280840961481723	2.434869522951232	0.0	1.4129130551235312
3R_41717	0.6675620453860748	0.9674126095074795	1.160424847782721	1.6565514323106911	0.6610150540559933	0.0	NA	NA	NA	NA	NA	NA	NA	NA	NA	2.936451805998613	0.0	1.6776039453889589	1.1899094724806067	0.4039640017982862	0.9280767007133152	0.0	0.0	1.4277925167609455	0.9191428643515633	1.1015928996609332	0.87881844968604	0.5359230564549387	0.0	2.1505320846483835	0.7188227695738136	1.6579416794974082	0.0	1.6778496041889863	1.4503841705071632	0.4725352584545772	0.0	1.6641220391663327	0.5918406480891832	2.7066224284267535	2.279298776010859	0.0	1.7836293504057579	3.125730499962826	1.5263812096367568	1.8578990379761624	0.0	1.3320198729372923	0.6808910712506886
3R_41718	1.0849437152899382	0.6289082718418271	0.75438419806508	1.2922952067478486	0.6445819982428693	1.2540049783997642	NA	NA	NA	NA	NA	NA	NA	NA	NA	0.9544835432719887	0.5111713952576584	1.0905987659874963	1.0314025992376903	0.7878426426133055	0.9050044028464197	0.4904391342964577	1.777923804586261	1.856396154939464	1.4938211077520054	0.4774253026339315	0.8569707284508282	2.090399318529822	1.6872824460196163	1.677655308940225	0.23365086485867625	1.347270578008718	1.0370507107427045	2.45420655093174	1.178605944888386	1.8431514941507585	0.43754637991627116	0.0	1.539006109854256	0.8797782958694408	1.8521955370237217	2.019736868680748	0.579762575630028	1.1611519207629928	1.3230532098924688	0.4831229453686989	1.7163109612199536	1.5153896478104565	1.3279277819755049
3R_41719	0.8952973877997645	1.9461606337633182	0.7781488942776564	0.8886701575407795	1.329775386309723	0.6467543924324562	NA	NA	NA	NA	NA	NA	NA	NA	NA	0.984551791657814	0.0	0.8437161986197927	1.5958409406184395	0.5417742336833719	1.2446852716827443	1.011778006596995	1.1003592966532718	0.23935956953575016	0.6163518516041698	1.2311630211026758	0.8839671171304164	1.4375008759770964	1.1602902721379613	1.4420874966399362	0.7230340823805752	1.6676549375121354	0.7131466662425822	1.968959411139371	0.4862938089935177	0.9506073303485952	2.2566500769788473	1.4878857827454648	0.7937440270761963	0.9074931711138874	2.292652332036278	1.0416814238201706	1.7940789653092106	1.4971633246487879	1.705915226931079	0.9966846779215954	2.0654414468004245	1.3398236774176202	1.3697603129482254
3R_41720	1.1734436558120782	0.0	2.447760207619021	1.6306605176788058	0.4647741296494406	2.034443122056415	NA	NA	NA	NA	NA	NA	NA	NA	NA	1.032341717496592	2.7643407779794824	1.4744499932912525	1.115535137544088	1.9882514223453613	0.32627550475228434	0.5304447434384648	1.922950821878796	1.25489015005349	0.6462694339277557	0.5163693605527114	0.9268746851522555	1.8840960625218437	4.866442019536939	1.5120861042311193	1.516259993101017	2.0400362951600286	1.1216439711356139	0.884799542027757	0.2549492013716267	1.9934991991116966	1.4197124230515867	1.950134286246951	2.0806804657395155	1.2687235847784888	0.40065619471570535	1.8204073489116512	1.2541087738703929	0.6279341202917696	0.7154879896397338	0.26126588284289154	0.9281560787261987	0.7024292109401945	0.7181240875335813
3R_41721	0.8315643534140187	0.0	0.36137762208826757	1.0317611151109052	0.8234089397714444	0.0	NA	NA	NA	NA	NA	NA	NA	NA	NA	0.0	1.469218764960014	1.3060917424961764	0.7411193520838176	1.00641450867284	0.2890201393568406	0.9397531315511072	1.0220286348576153	0.6669612412148699	0.8587139356247924	1.1435209077360449	1.368401073975899	2.0027554577172424	0.0	0.8036582523647644	1.5669823389897666	1.5489405182316107	0.9935704400871228	1.0450263993262716	0.6775144254113077	0.0	2.934410066200291	1.7274606121705818	0.7372402149792466	0.8428919623227293	1.419631048537718	0.9675278309380569	1.3886373912280332	0.2781171192906901	0.6337908775310042	0.6943006824165691	0.8221757236174088	1.4518541318005627	0.8481679677916696
3R_41722	1.120951948264929	0.5414842744573691	0.0	0.741769575141462	0.7399722795284505	1.6195302390588586	NA	NA	NA	NA	NA	NA	NA	NA	NA	1.6436032154467146	1.3203416991503734	0.7042466778923587	0.0	1.3566506303778902	2.0778680533526908	0.8445272250030393	1.2246209178294978	1.1987550928360897	1.2861663217297208	1.6442352894944445	1.7216359191099693	1.1998764727171338	1.4527347659331955	1.6851868703720558	1.005856296529655	2.551972840884238	2.6786735530006367	1.6434828754836566	1.4206765261617584	2.6448943198090893	1.5068937374701787	1.2419325613232146	1.3250701955936115	1.262468454069504	0.9568340580872907	1.738974985540423	1.996681116647908	1.499611787998382	1.1391367223220392	0.2079822203487184	1.724016060933624	1.4911275858342432	0.9527780702806453
3R_41723	1.579258482342074	0.7628726947798986	0.9150763821119222	1.0450455929878695	1.3031418306468676	1.5211219186823433	NA	NA	NA	NA	NA	NA	NA	NA	NA	1.1577991026362275	0.6200565603193191	1.3229083743738097	0.3127756922242149	0.6371078971212184	1.8296339294048922	2.3796323931980825	0.4313282507625128	0.0	0.7248086151911695	0.5791221764500141	0.6930099859620432	1.2678387554218595	0.6822307608708185	1.3566763058518199	1.4171054261250189	0.0	1.2579539906682455	2.315428663743295	1.4296620564830886	0.0	1.5922458053876503	0.0	0.4667078614139008	1.0671808106661165	0.8986934749326754	0.8166543923511496	2.8130336852344704	1.4084901320301044	0.8024390938697264	2.0511171805296353	0.3469840321418249	1.312988868427854	0.805395548815051
3R_41724	1.7708655778440634	1.1405732589633946	0.34203336234460313	0.7812254036064333	0.9741656339536781	0.5685584881802377	NA	NA	NA	NA	NA	NA	NA	NA	NA	0.865514459198004	2.7811452811890844	0.9889421434233123	2.338159387836203	1.1906774149593184	0.5470982374519053	0.44472444295372815	0.3224400820880859	0.6312593308019835	0.8127476543696321	1.082309133377327	1.0361213130205895	0.947774767013268	1.0200052611871373	1.014185411348532	1.271231149231096	1.2216891259552203	1.8807707925323622	1.2363586981222034	0.4274984075684319	3.342696225460849	1.5870476596760392	0.6539964019733949	0.697776326403019	1.8614694439790769	1.3436393156119402	2.136719264148073	0.26286094487784956	0.7896891862331905	1.1997291011689561	0.4380902088196409	1.037553738798959	0.3926107207382715	0.20069155097400831
3R_41725	0.6119903099902277	1.7737591490496907	1.0638243549394641	0.8099469257978463	0.6059883281800085	0.5894613737750993	NA	NA	NA	NA	NA	NA	NA	NA	NA	0.8973348437273424	0.9611310898226982	1.7942755433066346	0.9696484520144253	0.4937809279684233	1.7016364297217348	0.46107460629761515	1.6714724843536803	1.3089347888688185	1.1235041104521386	1.7953598565435662	1.0742140083522287	2.62031847350727	0.5287527273065674	1.051471639706934	0.878645059027375	1.5199250008207594	1.949916777551934	1.7945382868332573	1.1080381519696487	1.7327947345219843	2.8794412501842843	1.0170605810100957	1.8085746695372364	0.27570083151370783	1.044778364896784	0.6329357484136099	0.5450499004084822	1.3645364615058806	0.9328775915339492	0.6812946997452501	0.5378495484215191	1.2211348152374177	1.0403495840932049
3R_41726	0.7320430659471611	1.060856736230756	1.272512374307988	1.4532485755166635	0.5436477666976927	2.6441050471205956	NA	NA	NA	NA	NA	NA	NA	NA	NA	1.6100444879442686	1.293383253903075	0.4599116831594829	0.43494832400709893	0.2214918062317916	0.0	0.82728385461661	0.29990421958938973	0.19571319601116938	0.7559433970750685	0.4026659141109176	0.9637051069118786	1.4692220748265987	0.0	1.8866046822698308	0.7882551558291765	1.590824596429958	0.8746603293055322	0.45997903001600066	0.7952396951846249	1.5545348709894102	1.84515789237504	2.1290063489402478	1.6225190061876384	0.7420149911762051	1.5621627193053849	1.7034689782967831	0.4889783306318911	0.7344965228322529	1.3948476003460337	1.4261497971108368	0.7237780635896931	0.9129262950416379	0.5599946748239721
3R_41727	0.8546916016293842	1.651460840973404	0.49523754811851817	1.6967298924782268	2.2568249914029073	1.6464564141825753	NA	NA	NA	NA	NA	NA	NA	NA	NA	0.0	2.0134403857214864	1.0739331369228953	0.0	0.6896030954903749	1.5843108861565687	0.643926198330557	1.8674720451106546	0.6093427476787849	0.39226500482289817	2.1939385239620397	1.1251669466457086	1.3723037091082084	0.7384439066931816	0.7342305630814188	0.9203216217294071	1.7689102699038668	1.815472637877204	1.4321205301280566	1.856952740552753	4.033302169351905	2.297920841222861	0.9469356216348275	1.0103255268847622	0.38503744489151565	0.9727423015958323	1.7678870390897503	1.5224083281825185	1.143408156692654	0.8685569360785522	0.9514805195464229	1.1267224769866935	3.4108176355188906	0.2905856637819259
3R_41728	0.9821557233828334	0.0	0.34145677205069785	0.3899542178150116	0.19450468254462852	1.7028000844588842	NA	NA	NA	NA	NA	NA	NA	NA	NA	0.8640553990847234	1.3882284520567902	0.24681875309140489	2.100796005611833	0.9509361633700721	1.3654398862905357	0.8879494778057917	0.32189652159906346	0.6301951714445965	1.0818367294171636	1.2965815282253266	0.2585936621589654	0.3153923449231609	1.5274286471890324	0.7593567944208538	1.0575734527065843	2.43925927306366	1.2517334944230891	1.9748391666297207	1.0669443567179084	1.3904421672833185	1.9804653237949896	0.6528939130961638	1.0449000518270426	1.8583314307559162	1.341374245963235	1.8283862078246154	1.836924748645714	0.7883579502483066	0.8982799735067294	1.5307309100142779	0.7768534947531315	0.979872171363808	0.6010596922798771
3R_41729	0.9023460636717039	0.0	0.5228501734137171	1.1942222096430817	0.2978321571643615	0.0	NA	NA	NA	NA	NA	NA	NA	NA	NA	0.0	0.0	0.0	1.429693329351161	0.728052829260618	1.2544846781841184	0.679829156213727	0.9857977109579993	0.6433174594750207	1.6565450384364007	0.9926847735457713	0.7919347464775337	3.863515519017431	4.677700947405957	1.1627528406051895	1.295513829934013	0.7470152817663207	2.875045078310957	1.5119703067175407	1.3069930664017828	2.129092136377038	1.213022230330602	1.4995999067448804	0.0	0.0	1.5404682551085265	1.866457922012669	2.4109383307691665	0.0	0.9169844782037375	0.6696877172508812	0.7930295871408667	2.1005788355039114	0.9203629567899408
3R_41730	1.023477865807109	0.0	0.4447785621002942	1.5238527141493077	1.7735205177828623	2.218052283928437	NA	NA	NA	NA	NA	NA	NA	NA	NA	0.0	0.6027646887425617	0.0	0.9121594133574435	0.30967025258625763	0.355721976525053	0.5783175562520813	0.4192995533872737	0.8208866396594962	1.0568931948126836	0.8444577981370923	1.6842090513032308	1.6433090821995529	2.65282000735627	0.6594209492760217	0.27551715948420985	0.6354714979276957	0.40762423632618383	1.2862039895089488	1.3897922538538938	1.4489421056345446	1.03189462457197	0.8504538191669838	0.9073850252434514	0.34580657654947283	0.4368155482572414	1.5877597694064733	0.0	2.0538161444325667	0.0	1.4242260741270931	0.6746149803653311	0.5105491190628115	0.7829350229697477
3R_41731	1.1232932682082843	0.0	0.6508745410683611	0.37165945052677524	1.112276777173589	1.6229129339669186	NA	NA	NA	NA	NA	NA	NA	NA	NA	1.6470361913144533	0.4410331607541173	0.940956840191654	0.22247075666397803	0.0	0.7808280275201276	0.42314558984125605	0.6135893850018137	0.600629459673738	0.515541089243462	2.059586981960325	1.232308486445198	1.5029783018028524	0.4852563589934307	0.723731443525788	0.6047743304744978	0.9299284066718271	0.8947561562802577	0.47054731428532703	0.2033776967882594	0.26504186813382535	0.7550205848812261	0.3111316430339367	0.3319594637659606	1.771147501163897	1.598054311345981	1.1617381089134122	1.750745117121847	1.5027440105632888	1.1415160246019533	1.0420831525666425	1.97441942196897	0.9339013047124212	1.1457217527648558
3R_41732	1.5624935303002263	0.0	0.6790216465989741	0.3877318840225695	0.3867924159754396	0.0	NA	NA	NA	NA	NA	NA	NA	NA	NA	0.0	0.0	0.4908242853966523	0.928366067366141	1.4182752232093365	2.172253276694726	0.0	0.0	1.6709432370138992	0.0	0.42973078698360917	0.5142398940418983	1.2543797452793772	3.0374477824758097	1.0067056664441847	0.42061855323201197	0.0	1.244599914334188	2.4544807945959404	0.42434555307077665	0.5530072367633018	3.1506859673488115	1.2983461925868067	1.3852602765533617	1.5837778909885678	1.333729806747219	1.2119775376931075	1.0436892494580123	1.0451535056146952	0.5954404741135231	1.3045777153687124	1.5448524743129655	0.779430334633605	0.3984228511123289
3R_41733	1.7193522031091388	0.0	1.2808947545139586	0.4876071711801537	0.9728514138741452	0.7097393269400014	NA	NA	NA	NA	NA	NA	NA	NA	NA	3.241300565369253	0.0	0.6172549929756381	0.5837512603189711	1.1890711047873666	1.024425304233827	1.1103111935800918	0.0	0.7880096452380576	0.33818799952058465	0.8106367649064752	1.2934043877967814	1.577493583544849	1.273286500158142	0.6330107510545958	1.3224126731567154	2.440081957472788	0.0	0.9260180704400955	2.6682605076098787	0.6954555595551977	0.49528331790690894	0.40819632087757635	1.7420874388527308	0.33195681905697705	1.2579624831978142	0.0	0.6562658160061657	0.9857797978231353	1.497638224519932	1.0937479834021555	0.6475962522309691	1.2252533137711021	1.0021040175953433
3R_41734	0.0	0.0	0.0	2.3749573101423502	0.0	0.0	NA	NA	NA	NA	NA	NA	NA	NA	NA	0.0	0.0	3.0064247296472564	2.8432402247979454	2.8957665919462365	3.3264022199077856	0.0	0.0	2.558739053394487	0.0	0.0	0.0	0.0	0.0	3.0831653008244384	2.5763966001870466	2.9711880919535174	0.0	6.013729946841634	2.5992254308216154	0.0	0.0	0.0	0.0	0.0	8.169437399439332	0.0	0.0	0.0	0.0	0.0	0.0	0.0	0.0
3R_41735	0.881680955070667	1.0221662892828727	1.226102646370908	1.7503090345631425	0.698427225698993	0.0	NA	NA	NA	NA	NA	NA	NA	NA	NA	0.0	0.8308082301857223	0.6647074046632326	0.2095426739522699	0.6402413727048201	0.4903020221232118	0.0	1.1558657179937317	0.7543014037549124	0.9711645700518485	1.163940923945617	0.6964184037198771	0.2831276316713364	0.9141148844960997	0.9088992139839599	0.9493834324236468	0.2189722458809569	1.4046010685755457	1.5512110614999344	1.7240322432341313	0.9985596775211436	0.0	1.7583081231021995	1.2506753646969364	0.7149530037558864	1.204151335813243	1.6413418560556325	0.23557241458332706	0.9436116547362701	1.8815666676701688	1.374136767282793	1.3947623882795328	0.7037048087808849	0.7194281869661484
3R_41736	0.8451347599067225	2.449492235568893	1.1018249710633217	1.2583182702150402	0.41842312850579744	0.6105173829561863	NA	NA	NA	NA	NA	NA	NA	NA	NA	2.7881649831571598	2.9863902729286957	2.123849636755342	1.2553562914565723	0.0	2.0561568753700166	0.9550890847405179	0.3462357508840697	1.129742446965653	0.5818182664462933	0.6973093042096679	1.1125857508083283	0.33923978061363386	0.5476401774025591	0.8167732555765194	2.0475695917715004	0.7871089396816118	1.3463795265490055	1.0620803206208074	0.9180944948758852	1.1964609880434665	0.8520848812875345	0.3511302531719352	0.3746356668140234	1.142196300711731	1.8034977395861083	0.32777234768255115	1.1290389958778786	2.2612459889382674	0.6441337930301503	1.1760517754442037	0.5570619438955063	0.42158489360145857	1.2930139962300022
3R_41737	1.4175541973496273	0.0	0.0	1.4070610827729009	0.0	0.0	NA	NA	NA	NA	NA	NA	NA	NA	NA	6.235494680499488	0.0	0.0	1.6844987706527972	3.431236813328022	0.0	0.0	0.0	0.0	5.855342590239612	1.5594731600633895	0.0	0.0	3.6742525284368774	0.0	0.0	0.0	4.5165955528696875	0.0	0.0	0.0	0.0	0.0	2.513522752407955	0.0	0.0	2.199105228064805	3.7875000378750006	0.0	0.0	0.0	0.0	0.0	4.337574324336047
3R_41738	0.2236095855347138	0.648097758547421	0.0	1.1097718384564619	0.664249727607793	0.0	NA	NA	NA	NA	NA	NA	NA	NA	NA	0.9836071056170753	1.0535368998401942	1.1238755274137122	0.265718286216964	0.8118815948634526	0.3108727463241396	0.5054035983826478	0.3664344974334378	1.434779411632833	0.9236406849312919	0.9839853675471933	1.76623788592629	1.0770911860012613	1.7387654452361043	1.1525630408762244	0.9631204331537835	1.3883790066986788	2.4936183852631144	0.8430300760252953	0.0	1.5828253571914497	0.4508969603051959	0.7432290716727008	1.1894736341274261	0.9066224234924003	1.145226256052664	0.3468939737995144	0.5974525102923143	0.8974360700197571	0.3408556772751179	0.995728350270548	2.65301953418283	0.6692690524502142	1.1403716799732075
3R_41739	1.65582761907222	0.6855942792916385	0.8223798505094355	0.9391832805841043	0.0	3.4175836043477132	NA	NA	NA	NA	NA	NA	NA	NA	NA	0.0	0.0	0.594449388281857	0.5621835117647581	0.858854037928025	1.9731521085202086	3.742510568047878	0.7752700633884061	0.5059301335782035	0.977079092402956	1.5613726401609087	0.9342129134756288	0.7596051116866386	1.8393639332369751	1.2192460426321572	2.037685983420368	0.5874821765251169	0.37684140727353654	0.8918046541144566	1.2848383930269252	0.0	2.8619050671746358	1.96557383906133	1.2582921452371125	2.237844508169731	2.422969557568182	0.366963966193518	1.58004721433884	0.9493583761414847	0.7211526326758584	0.5266687406881675	0.9355044520656873	1.651977752485212	1.6888890690370564
3R_41740	1.1282784315869219	1.6350701620869579	0.9806446728660081	0.559963306724437	1.3965163118551638	1.6301154040200276	NA	NA	NA	NA	NA	NA	NA	NA	NA	1.2407592900921276	0.6644856917292729	0.7088495973557074	1.6759355960743152	1.3655176279620593	0.0	1.2750705161810592	2.7734061962609218	0.6032950467214307	0.7767435825348117	0.9309273330225898	0.7426664749101828	0.0	2.193344646605021	1.0904150337701537	0.6074583124139876	0.0	0.44936353721361444	1.772383493168649	0.9192612816340789	0.39932718161823505	1.706335555664761	0.0	0.5001490444152357	0.0	0.9630878754604101	0.4375852087797796	0.7536492450092593	1.5094131722336654	2.149841363205809	0.3140123718990454	1.1155398041335212	1.1256551383258502	1.150806453515446
3R_41741	0.7401415732932841	0.7150619139933542	0.4288633435961761	1.4693256955824576	1.2214712861049506	0.7128950597085257	NA	NA	NA	NA	NA	NA	NA	NA	NA	1.085237481975562	1.1623927133320457	0.6199995102003869	0.5863468090097815	0.5971790515679937	0.6859868223989377	0.557623999824683	0.4042960334799162	0.791513393396008	1.6984584689028728	0.2714137068753136	0.6495776429925821	1.1883807262868034	0.0	1.9074759705714608	1.328292551652648	0.6127328396279327	1.1791154598112057	1.550225748524177	0.8040373394940462	0.34927389101522954	0.9949710184841736	0.0	1.312374996281604	1.0002984223626714	1.263555795107015	0.38273650168733214	1.9775513642599516	0.0	1.1282229097696206	0.5493055720156497	0.0	0.7384207140203399	0.7549197744239321
3R_41742	0.49668778781815587	0.0	0.0	0.24650558611238801	0.49181661417507944	0.0	NA	NA	NA	NA	NA	NA	NA	NA	NA	0.0	0.5850363155442511	0.0	0.0	0.6011246079615588	1.0357786963523605	0.0	0.4069672135817657	1.3279048582727146	0.3419360336158682	0.5464138693828244	0.0	1.59497646213486	0.6436989723732125	0.32001310773689295	0.2674137136170272	0.9251717396300275	0.7912705763978862	0.624187230202872	0.8093496066560912	0.7031630806755879	0.0	1.650880943088851	0.44034861519167495	0.6712715897725061	0.8479360642640568	0.38526523816480596	1.3270780183858697	0.3322349645405622	1.1356770679543733	0.8294022431681308	0.0	0.9910659370042812	0.506605014862778
3R_41743	0.35853216929889037	1.0391499753201883	0.0	0.7117564369472766	0.7100318626798379	0.0	NA	NA	NA	NA	NA	NA	NA	NA	NA	1.5771005007294092	0.844612428471885	0.45050118256560423	1.2781458364399378	1.7356779449573132	0.0	0.8103563542067626	1.1750708714619351	0.7668344116942248	0.9873008429080946	0.0	0.0	0.0	0.0	0.462000462000462	1.1581893639610077	1.7808844317309083	1.142351244448887	2.2528357570091355	0.0	0.5075755653122859	1.4459224985540775	0.5958410296132992	0.0	0.9691096305269533	0.6120793866964546	1.6686133822793259	1.4369192451384232	0.9592901253072726	2.18609099603771	0.3991338794815251	0.9452912678719131	0.0	0.3656908814978699
3R_41744	0.26232092530873335	0.7602965825733028	1.8239725995540206	0.0	0.2597482613360505	0.0	NA	NA	NA	NA	NA	NA	NA	NA	NA	0.0	1.8538881534445921	0.659220550805139	1.8703169601214757	0.634956474686095	0.3646911033532399	0.0	3.0091020177576566	1.4026406112146725	1.0835415599227738	1.1543331270347645	1.3813395803034514	0.4211858149671749	2.0397808948953937	0.6760475018016665	0.0	1.9544825764718994	1.253706059587646	3.626243958265493	0.8549005750631201	0.0	1.0579126790411417	0.8718970491865026	0.4651318555784194	1.0635770933856141	0.0	2.034741667570092	0.7008836179948785	0.7018669309429617	0.0	0.5840545287325334	0.6916246331795852	0.7851330554520634	0.8026758429996017
3R_41745	0.42295083492609564	1.8387862539694801	0.7352165414899235	0.4198200399416786	1.0470070570369658	1.222142782941331	NA	NA	NA	NA	NA	NA	NA	NA	NA	0.0	1.9927334973020876	0.0	1.0051963625964422	1.2797081037003784	0.0	1.4339336576253963	0.3465499394057431	0.9046140972799385	0.5823462322053189	1.1632367854556316	0.27839883918820013	0.3395476207049348	0.0	1.6350288582593484	0.910856729067943	1.3130386576963364	1.6845016081936854	1.8603271677661644	1.60812332008546	0.8981600293638453	0.4264290490291063	0.351448883165739	0.749951253168544	1.1432327764837016	1.4441074459262992	1.640348908774292	0.0	1.131648968148325	0.9670774596809291	0.7062713838375444	0.0	0.8439349140515584	0.431395776721625
3R_41746	0.47873030000878947	1.3875256449427327	1.2482671970859118	0.4751866105338227	0.7110528616606838	0.6916605108881198	NA	NA	NA	NA	NA	NA	NA	NA	NA	1.0529122077589521	0.5638846328129881	0.6015319816508684	1.4222041798239518	1.158782522824829	2.329438202067716	0.5410144106762484	1.1767605789599287	0.2559790301978462	1.3182940589364451	1.053317122080613	0.630229089534504	0.7686554601824942	0.6204263718929979	0.9253296024043763	0.7732365309928666	1.1889635174867403	2.287987804719936	1.203240133160179	0.7800879939257148	0.0	0.9653344536361446	0.7955971019898201	0.4244280407722553	0.9705031735453775	1.6345587565846156	0.37133617450067163	0.3197745512667677	1.6011159137472455	0.0	0.2664718792758744	1.5777509349752041	0.23880861629129452	0.9765779497683459
3R_41747	0.6701857075659856	0.6474764991929853	0.38832852220182895	0.22174160468545331	0.6636129851541812	0.0	NA	NA	NA	NA	NA	NA	NA	NA	NA	0.0	0.5262634955010786	0.5613990963720145	0.7963907148063263	0.5407355560881201	0.6211494942849277	1.514757372223147	0.3660832373707141	1.4334040479330314	0.9227552931704297	0.2457605325099897	0.29409079829888474	1.7934311638076983	0.0	0.863593655004698	0.4810985982711241	0.27740962438293004	0.7117794372045403	0.8422219567039521	0.24268074862157335	0.31626161565661987	0.4504647354582776	1.1137749307380496	0.7922222785580287	0.6038355634993479	2.6696330612239922	0.34656144506696124	0.29843989945679167	0.597717198475582	0.34052893678693236	2.9843215682092556	1.1779895017575603	0.4457516656848244	0.6835671193643083
3R_41748	0.3354143783020707	0.0	1.1661033804287506	0.6658631030738771	0.0	0.9692007389186434	NA	NA	NA	NA	NA	NA	NA	NA	NA	1.475410658425613	2.370458024640437	0.4214533227801422	1.195732287976338	0.8118815948634526	0.0	0.0	1.6489552384504702	0.35869485290820824	0.0	1.47597805132079	0.4415594714815725	0.0	0.0	1.2966334209857524	0.7223403248653377	1.249541106028811	1.068693593684192	2.1075751900632382	1.4574816175130993	1.4245428214723048	1.3526908809155878	1.1148436075090515	1.1894736341274261	1.8132448469848006	1.145226256052664	0.0	0.8961787654384716	1.7948721400395142	0.0	0.0	0.0	0.0	0.34211150399196233
3R_41749	0.2342169950193756	1.3576833848404466	1.628560057732454	1.8598660663948936	1.6234396860267646	1.3535691927651727	NA	NA	NA	NA	NA	NA	NA	NA	NA	0.0	0.5517568628208294	0.8828917648270637	0.5566464279302912	0.5669299820212329	0.9768590237759347	0.5293785228486387	0.7676342376384501	0.2504735515584151	0.0	0.25766571609489575	0.308337206819494	0.0	1.8212475849498173	1.207237388141911	1.5132122343209147	0.8725438798681586	0.0	0.2943403501619976	2.0354939253228164	1.326328110363762	1.889144972985227	0.7784857673339588	0.41529963868931435	1.26617338661813	0.0	1.8167482386625828	0.938690964160779	0.6266719411555047	1.0710747342395817	0.7822221758683156	0.30876347945565	0.23367243097608478	1.1944677033850022
3R_41750	0.8489832788498314	1.230323285898219	0.0	0.42134943899428945	1.2609855484751218	2.4531900670334186	NA	NA	NA	NA	NA	NA	NA	NA	NA	0.9336205150037485	0.0	0.5333802707971635	0.7566437100965023	0.7706220384031787	1.475371476407187	0.0	1.043437249248986	0.6809321961765658	0.0	0.0	1.117652170438603	0.6815691767155522	0.0	0.2734975412571041	0.45708748425904977	0.5271288163137935	1.0143829356445035	0.2667291879883311	0.46113762652463625	0.0	1.2839475738526644	0.35272920696597854	1.1290249740324256	0.28684938972792334	1.0870262332040859	0.6585298715735044	0.567090169605328	0.8518286631826875	0.0	0.2362814404945276	1.1191973116880574	0.6352570186371704	0.43296734603572934
3R_41751	0.40354270137537446	0.5848030164139586	0.7014793322267496	0.6008333558645842	0.19979251547268162	0.583030886061189	NA	NA	NA	NA	NA	NA	NA	NA	NA	0.8875457363412259	0.0	0.5070576080824983	0.0	0.7325913404040607	0.5610243744052265	0.45604470150164117	0.6612952956279288	0.8631036668419846	0.8334357764808591	0.8878870563269999	0.5312476550396477	0.3239666476336261	1.0459690314719006	0.0	0.6517948801512164	1.2527866673431713	0.6428816527201527	0.25356592936033556	0.21919009260781414	0.28564858653938163	0.4068613091169482	1.0059653746718038	1.7888447640513756	1.0907727443160513	0.0	3.4431704713700375	1.0782078029898703	0.8097903655191262	1.2302676601078022	0.22462079797661585	0.2659910494011876	1.006511120438114	0.0
3R_41752	0.8474396728882863	0.0	1.4731065976761744	0.8411666982104178	1.6782571299705253	0.0	NA	NA	NA	NA	NA	NA	NA	NA	NA	0.0	0.0	0.0	0.0	1.025627876565685	0.0	0.0	2.7774402416373007	0.0	0.0	0.0	0.0	0.0	0.0	2.1840021840021837	0.0	1.052340800568264	0.0	0.0	0.0	0.0	1.7088174982911826	2.8167030490810503	1.5026296018031553	0.0	0.0	2.6293301781371197	2.264236386278727	0.0	2.583562086226385	0.0	4.468649629939953	0.8454693411680159	1.7287205307172029
3R_41753	0.71224300135782	1.0321630256083776	0.6190469351481479	0.0	1.0578867147201128	0.0	NA	NA	NA	NA	NA	NA	NA	NA	NA	0.0	0.0	0.44747214038453964	0.0	2.5860116080889064	0.0	0.0	0.5835850140970796	0.0	1.4709937680858685	0.39177473642179284	0.9376391222047572	0.0	0.9230548833664771	0.9177882038517735	0.7669346847745059	1.7689102699038668	1.702005598009879	0.0	0.0	0.5041627711689881	0.7181002628821443	0.0	0.6314534543029764	0.9625936122287893	1.2159278769947905	2.762323498577735	0.0	2.8585203917316346	1.0856961700981902	0.0	0.0	0.0	0.7264641594548148
3R_41754	0.8150358243563024	0.7874183771952928	0.4722596343680903	0.26966757053842955	0.26901417040213016	1.5700645218015234	NA	NA	NA	NA	NA	NA	NA	NA	NA	0.0	0.6400070861584579	0.34136834771233704	0.0	0.0	0.7554012035882917	1.8421483920531438	0.44520638053757156	0.5810706080686012	0.7481295731991857	0.29887781244395106	0.0	0.872421259073999	0.7041817622697861	0.0	0.877620758422307	1.0121020756223105	2.1640484637787845	0.3414183357556395	1.1805295265191202	0.7692331952739235	0.5478256143973831	0.4514999641509029	1.4451730257491295	1.1015177078150846	0.4638046180376491	1.264395778131921	0.3629429973342563	0.7269043849961846	0.4141289191607926	0.3024446510410251	1.0744450759793835	0.8131408329023235	1.108412557582725
3R_41755	0.4453390216783465	1.936119292828556	0.3870669925099827	0.22102125167959574	0.6614571623474506	1.2868348431123129	NA	NA	NA	NA	NA	NA	NA	NA	NA	1.9589438667573398	0.0	0.27978766354638135	1.0584047311114844	0.26948945734336266	0.6191316189929645	0.5032788364555661	0.0	0.0	1.8395152337767862	0.2449621512654512	0.5862708212982926	0.715041998885607	1.1543036798681876	0.0	0.7193035415389403	1.1060337097507074	0.7094671401603062	1.3991431703190693	0.7256771172234626	0.3152342035667741	0.44900134915925394	0.0	1.5792973074560206	1.5046848362376257	1.140411622451831	0.6908712010201681	0.594940766507405	0.5957754456809929	0.0	0.0	0.0	0.2221517951664479	0.22711549108887386
3R_41756	1.7085477275973513	0.0	2.9699729791858354	0.0	0.0	4.9369550835826495	NA	NA	NA	NA	NA	NA	NA	NA	NA	0.0	4.024912599022912	0.0	0.0	0.0	0.0	0.0	0.0	3.654269557193887	2.3524396916798445	0.0	0.0	0.0	0.0	0.0	0.0	0.0	0.0	0.0	1.856045139017781	2.4187985150512157	0.0	0.0	0.0	2.3090955272819635	2.916800596427386	0.0	2.282496357135814	0.0	0.0	0.0	0.0	0.0	0.0
3R_41757	0.0	0.0	0.0	0.0	0.0	0.0	NA	NA	NA	NA	NA	NA	NA	NA	NA	0.0	0.0	0.0	0.0	0.0	0.0	0.0	0.0	0.0	0.0	0.0	23.242084907984587	0.0	0.0	0.0	0.0	0.0	0.0	0.0	0.0	0.0	0.0	0.0	0.0	0.0	0.0	0.0	0.0	0.0	0.0	0.0	0.0	0.0	0.0
3R_41758	1.3612494745577028	0.0	2.366263518463481	0.6755865712846522	0.0	0.0	NA	NA	NA	NA	NA	NA	NA	NA	NA	0.0	0.0	0.8552154458751249	1.6175911092016346	0.0	0.0	1.5383517238154074	1.115356405447222	1.455731213788686	0.0	0.0	0.8960149555648262	3.278459211596129	0.0	0.0	0.0	1.69038387941748	0.0	0.0	0.7393824677629244	0.9635634271407296	0.0	2.2622468998168483	1.2068432841584924	0.0	0.0	1.0558787952507416	0.0	0.9105411528179427	1.0374993775003736	0.7577015819596709	1.7945073718362834	2.0371267712138232	0.0
3R_41759	0.20652774729198753	1.1971773909218757	1.077023168276182	0.0	0.8180090583869098	0.0	NA	NA	NA	NA	NA	NA	NA	NA	NA	0.0	1.4595836897555616	0.2595052894963158	0.24541970745774536	0.4999072422112077	0.8613742721172057	0.4667951349117295	2.3690944989151914	0.44172489152893135	0.0	0.4544086981822425	0.0	1.3264143141327125	0.0	0.0	1.1119329531115665	0.0	0.6580364311341514	0.25954328997801096	0.8974284188657402	0.0	0.0	0.6864527990936627	1.4648108489750717	0.5582428747275078	1.7629014593791894	0.9611828238936209	0.27590615306037314	0.8288797165673439	0.6296345034670824	0.4598316583888538	0.8167839296128281	0.2060475618762889	0.21065142943425683
3R_41760	2.2532063125828055	0.0	0.0	0.3195039254252278	0.0	0.0	NA	NA	NA	NA	NA	NA	NA	NA	NA	0.0	0.0	0.40445548158514194	1.147506621113204	0.0	1.7900087083923666	0.7275298760143586	0.5274834713054267	1.0326844632622503	0.0	0.35411241369395197	0.8475014386336921	0.0	1.668638441091223	0.4147794203042822	0.3466036310196386	1.199145249266323	0.5127957934335473	0.8090294155005182	1.0490244073012098	0.4556962948245661	0.6490674199310431	0.0	1.712250582165198	0.0	1.6485563591962518	0.9987096671100939	0.0	0.4306205672995354	0.490662689027801	0.0	0.8486730996087617	0.3211382166038735	0.0
3R_41761	0.23318582153720102	0.6758529957555756	0.8106950457493455	0.4629194356771361	0.4617977894155439	1.3476099127489962	NA	NA	NA	NA	NA	NA	NA	NA	NA	0.0	0.5493276751117923	0.0	0.5541957132185709	0.0	0.6483721757434827	0.5270478589497655	0.0	0.49874161256878735	0.9631962395791398	0.25653130629820015	0.6139594172211257	0.7488122433797042	0.0	0.9014417659604772	0.0	0.8687023818979567	0.7429740933477852	0.8791334252887361	0.7599496406704782	0.33012219076744626	0.0	0.0	2.0673561161490284	0.0	0.39809045562607104	1.8087497473176604	0.934558244286547	0.0	0.7109061173826853	0.5191855546587779	0.30740410452108435	0.9305746200568515	0.0
3R_41762	0.43268828452335445	0.6270399962477927	0.37607158778402144	0.21474270516883112	0.4284447741755426	0.0	NA	NA	NA	NA	NA	NA	NA	NA	NA	0.0	0.0	0.2718397406866345	0.7712539859691417	0.5236681508643954	0.0	0.0	0.0	0.46272035610958606	0.0	0.7140105482206309	0.0	0.0	0.0	1.1151143717055338	0.93182706594214	0.0	1.0339699808184781	0.0	0.47004188073157316	0.0	0.0	1.7977008412952304	0.38360855968795743	1.1695530260722609	0.7386773140599618	0.0	0.0	0.8682768958174811	0.3297807156109616	0.0	0.28520206280947985	0.2158411333282625	0.22066382563462256
3R_41763	0.750953523236129	0.7255075015661894	1.3053844716249663	0.24846492159813632	0.4957257902705634	0.0	NA	NA	NA	NA	NA	NA	NA	NA	NA	0.0	1.1793728861583785	0.629056431079791	0.0	0.6059026123642608	0.6960076825327999	0.5657697424644421	0.0	0.0	0.3446538925296786	0.5507570086238909	0.32953331985542056	0.0	1.2976307533298017	0.32255671353415716	0.5390784723055174	0.0	0.3987799725519745	0.6291485465331634	0.271927558498416	0.3543760660075036	1.5142582557360103	0.0	0.4438487008548526	0.6766071534291296	0.8546758353441363	0.0	0.3344065554385876	0.33487571506430036	0.381567977289074	0.0	0.3299888958736539	0.2497358419132163	0.25531586785565563
3R_41764	0.0	0.0	0.6643232442783665	0.7586777369887338	1.1352592097619576	0.0	NA	NA	NA	NA	NA	NA	NA	NA	NA	0.0	0.0	0.0	0.0	0.0	0.5313079308281704	0.0	0.6262676832160199	0.0	0.0	0.0	0.5031084302810701	2.4544537751186497	0.9905659489587121	0.0	0.0	0.0	0.6088293775760713	0.9605400079081259	0.41515998189902475	0.0	0.0	0.0	0.0	0.5164982451972119	0.0	0.5928712684385928	1.0210970912211381	0.0	0.0	0.4254460834093003	0.5038039718897536	0.3812792207628802	0.779596828381815
3R_41765	0.0	0.0	0.0	0.698643437051842	0.3484753176849098	0.0	NA	NA	NA	NA	NA	NA	NA	NA	NA	0.0	0.0	0.8844028047950551	0.0	0.42592519790933764	0.0	0.0	0.0	0.3763533430997026	0.0	0.0	0.9265947471621762	0.0	0.0	0.45348882558184883	0.3789505117158235	0.0	1.1213052082328248	0.0	0.3823083010601409	0.0	0.7096418182272352	2.924317949627337	0.0	0.47562765013781316	0.0	0.5459572629022258	0.47014875130372247	0.47080835204600363	1.0729078431172694	0.39178046158712065	0.0	0.7022170607707773	1.0768607957125433
3R_41766	0.23137997422982398	0.0	0.4022084137817195	0.0	0.2291107579139667	1.3371736961887875	NA	NA	NA	NA	NA	NA	NA	NA	NA	1.0177872572221165	0.0	0.0	0.0	0.5600628793795936	0.3216755125288108	1.5688988192049116	0.0	0.24743961854708402	0.0	0.0	0.6092047672466174	0.3715066302788306	0.5997290663969644	0.8944607832614188	0.7474415077190777	0.0	0.0	1.4538753396107404	0.7540644071545632	0.6551312896207026	0.46656554014105955	0.7690561343301121	0.0	0.0	1.5800301880567729	0.0	0.6182138663886517	0.619081196832533	0.35270034437661624	0.5151648563601893	1.2200939716376953	0.0	0.7079996216450022
3R_41767	0.0	0.0	0.0	0.0	0.0	0.0	NA	NA	NA	NA	NA	NA	NA	NA	NA	3.2175622268490773	0.0	0.0	0.0	0.0	0.0	0.0	0.0	0.7822384927828722	0.0	0.0	0.0	0.0	0.0	0.0	0.0	0.9083293162469324	1.165298664299712	0.9192361845925537	0.7946156841243733	0.0	1.4749680226932682	0.0	0.0	0.0	1.2487495334359555	0.0	0.977189275308616	0.0	0.0	0.0	0.9642801696747387	0.0	0.0
3R_41768	0.0	0.0	0.0	0.5810621502332702	0.5796542460963257	0.0	NA	NA	NA	NA	NA	NA	NA	NA	NA	0.0	0.0	0.36777916185335685	1.7390831317214261	0.0	0.0	0.6615569332258171	0.9593017664534762	0.0	0.8060104846649855	0.3220012402843773	1.5412987730992038	1.4098774605005207	3.03465016666678	0.0	0.9455200785916289	0.0	0.46629509475745823	0.36783301734637974	1.589830174340777	0.41437342056391085	0.0	0.48643138564260796	0.5189941478219892	0.395579791410776	0.0	0.45407297097946986	1.173068964255181	0.7831431568069922	0.446169036493504	0.32584403625093106	0.3858574002240288	0.5840343351449494	0.0
3R_41769	0.21352932934238478	0.0	0.37117859113152646	0.6358461847384962	0.2114351799257351	0.0	NA	NA	NA	NA	NA	NA	NA	NA	NA	0.9392663784809564	0.5030218787857113	0.0	0.5074795636711011	1.0337096062142694	0.2968586917894615	0.0	0.3499157350422658	0.45669998863958783	0.5880021512646706	1.174534485589249	1.1244109246303704	0.0	0.0	0.8254543713587145	0.6897774295168178	1.3257912779744943	0.0	0.0	0.46392625428261924	0.0	1.291711962699492	0.7097245175895996	0.7572350018249364	0.8657521438187461	0.7290665225447965	0.0	1.1410390438457945	0.8569799085345344	0.6509800015688618	0.23771030022264186	0.28149135244490725	0.0	0.21779281012792326
3R_41770	0.7619614518367785	0.0	0.0	0.1890803024422633	0.0	0.0	NA	NA	NA	NA	NA	NA	NA	NA	NA	0.0	0.4487478163370322	0.71806220860138	0.45272453473160024	0.23054411153797888	0.26482881822708704	0.0	0.6243224345678092	0.20371193706115992	0.26227952750133293	0.41912275218967016	0.7523185894688488	0.6117075004362239	1.4812337314247737	0.0	0.0	0.23654873316680775	0.3034691470049765	0.23938911918521136	0.4138704544090654	0.26967804271128476	0.0	0.6331480615475633	0.0	1.0297879023091705	1.3008062820097939	0.2955148761597629	0.0	0.5096767871912107	0.5807418454407846	0.0	0.5022391075010164	0.38009493022920443	0.9714691555240126
3R_41771	0.8804152249500519	1.2758736002231246	0.0	0.43694907821659407	0.8717807154172544	0.0	NA	NA	NA	NA	NA	NA	NA	NA	NA	0.0	2.0740388307772015	0.5531276325418261	1.0462092855886658	0.0	0.6119976883623316	0.0	2.16413694687455	0.0	0.6061064864849467	0.48427916039747115	0.5795155284952711	1.413605885972188	0.0	0.5672465060451459	0.0	1.0932894603561487	0.0	0.0	0.0	0.0	0.0	0.0	0.7805499442687339	1.189877710318322	1.5030283390732733	0.6829106526140044	0.0	0.0	0.0	0.0	0.0	0.4391841118647608	0.44899711555273025
3R_41772	0.6761486751768241	0.6532374119517622	0.0	0.0	0.4463449813751398	2.6050316185712705	NA	NA	NA	NA	NA	NA	NA	NA	NA	0.0	0.0	0.8495912050318454	0.0	0.2727733714270439	0.0	0.0	1.4773618306581386	0.2410262899425755	0.0	0.24794718328280582	1.1868298676417661	0.7237552766283137	0.5841848314071786	0.8712774670221479	0.24268958303502738	0.5597557449831191	0.7181124844214474	0.28323853811526845	0.7345199911857601	0.0	0.0	0.3745615756756716	0.7992710647889125	0.0	0.0	0.0	0.602190528265619	1.5075884464451819	1.374235152248077	0.5018124210115886	0.8913529846954692	0.0	0.0
3R_41773	0.44347461473697186	0.0	0.3854465407811113	0.22009594862784482	0.8782506388998944	0.0	NA	NA	NA	NA	NA	NA	NA	NA	NA	0.0	0.0	0.0	0.5269868656428541	0.2683612426789376	0.9248094468668459	0.0	0.3633663494054509	0.2371276725029715	0.30530235389641364	0.4878732397990889	0.2919082024599396	0.0	1.1494712001427643	2.0000971475757394	0.0	0.5507016558635064	0.3532484818704931	0.27865713454917945	0.9635187705500489	0.6278289580456438	0.44712160992395356	1.1055090463805266	0.393171399139741	0.29967709792698366	0.37854576722425826	0.0	0.0	1.1865624765932012	0.3380017001485518	0.4936955692920862	0.5846235243736855	0.0	0.678494023711557
3R_41774	0.3639067926987488	1.0547274890039384	0.31629006430430034	0.3612130574763662	1.0810135323436005	2.6288283627446645	NA	NA	NA	NA	NA	NA	NA	NA	NA	0.0	0.0	0.0	0.0	0.2202121065393218	0.7588809561657206	0.4112520535871296	0.0	0.5837473074655444	0.5010505526938331	0.4003394558313885	0.23953429168129023	0.0	0.0	0.7033892105722213	0.5877756765885813	0.22594762660545953	0.2898689525654967	0.6859821558663044	0.5929838154950624	1.2879611081081581	0.7337988944879374	0.3023865312684607	0.0	1.4754557928853522	0.0	0.8468134747669909	0.0	1.4605057341889303	0.0	0.4051171481308421	0.9594617803197119	0.5445910418985112	0.0
3R_41775	0.566608096387743	0.8211129150961856	0.4924681672270215	0.0	0.8415767883696108	0.0	NA	NA	NA	NA	NA	NA	NA	NA	NA	0.0	0.0	0.0	0.0	0.0	0.0	0.0	0.0	0.6059352876261197	0.3900714489972414	0.3116671377515454	0.0	0.4548765840224145	0.7343145096948974	0.0	0.0	0.0	1.3539903517355518	0.0	0.61552287129109	1.2032243524908308	0.0	0.0	0.0	0.7657686115274978	2.418256755122146	0.0	0.37847374557904817	1.1370141893685763	0.0	0.0	0.7469478776036269	0.2826453547546856	0.0
3R_41776	0.2303735765562265	0.6677021391440513	0.4004589900760656	1.1433414492282765	0.0	0.0	NA	NA	NA	NA	NA	NA	NA	NA	NA	0.0	0.5427027268749754	1.4473397027858974	0.2737560279708579	0.27881343026449523	0.3202763703232684	1.5620748227591803	0.7550376299429199	0.0	0.0	0.5068750247418372	0.9098325052947703	0.3698907453705399	0.0	0.5937135237253861	0.4961269846939864	0.8582257418632048	0.36700687469937554	0.28951032859943415	0.25026152329184	0.9784226496233269	0.0	2.297133269564914	0.4084847177697388	0.0	1.1798683314136877	1.4295488315296716	0.3077624585936388	0.616388475138125	0.0	0.25646206174672925	0.30369677941713297	0.22983794861724435	0.0
3R_41777	0.7981024316584887	0.0	0.0	0.7921946644104964	0.0	0.0	NA	NA	NA	NA	NA	NA	NA	NA	NA	0.0	1.8801304058449495	0.0	0.0	0.0	1.1095601925308847	0.0	1.3078699767983866	0.8534972047966543	3.2966380884773705	0.0	1.05066959173081	0.0	0.0	1.0284256859599326	0.8593870851308846	0.0	0.0	0.0	0.0	0.0	0.0	0.0	2.8302954828484093	0.0	0.0	0.0	1.066207202442894	1.067703050427615	0.0	0.0	0.0	0.0	0.0
3R_41778	0.4515518505023807	0.6543765587658615	0.39246688079921327	0.6723140147486869	1.3413700176571242	0.6523935994968739	NA	NA	NA	NA	NA	NA	NA	NA	NA	0.9931363354719199	0.0	0.0	0.8048777307556283	0.5464980935004135	0.3138844954650438	0.0	0.36998453131673015	0.24144660317828234	0.31086298580229677	0.7451386965154656	1.1888995186413351	0.0	1.17040712202097	0.5818645617134282	0.0	0.560731873970689	0.7193647635068557	1.1349298523975493	1.47160176494105	0.9588959042423536	1.3657958109767734	0.7504295083290922	0.0	0.6102705481907766	0.0	1.0507640946343362	0.0	0.302043490336043	0.0	0.5026875056442381	0.0	0.22525098703856264	0.2302839304142757
3R_41779	0.4579404795525226	2.6545391391555206	0.0	0.0	0.9068986259420211	1.3232475405790398	NA	NA	NA	NA	NA	NA	NA	NA	NA	2.014374779866606	1.0787936303924646	0.2877046263191617	1.6325305436941628	0.5542300374446127	0.31832538437710584	0.0	0.0	0.0	0.0	0.0	0.3014300656174067	1.4705501199325532	0.0	0.29504843810208325	0.4931047924115117	0.0	1.8238561330609564	0.28774675615168754	0.4974740753822467	0.6483083463411001	0.0	0.7610467071107182	0.8119928089916836	0.6189047551999604	0.0	0.7104203173390724	0.6117754040348301	0.0	0.6980542087956926	0.0	0.3018467892104261	0.2284378746523918	0.23354202492986384
3R_41780	0.7519227039501356	0.0	0.8713794673283459	0.0	0.496365574039465	0.724242496666674	NA	NA	NA	NA	NA	NA	NA	NA	NA	0.0	0.0	0.6298682913909288	0.29783996332041285	0.0	0.0	0.0	0.0	0.8041122299439333	0.34509870288785843	1.9301373549160556	0.9898758468016666	0.0	0.0	0.645946010540547	0.8096613105771725	0.0	0.7985892760720332	0.0	0.8168355247215272	0.0	0.5054041858787645	0.4165376094306781	0.8888430640909181	0.33874019135433414	0.427889440043768	0.0	0.3348381405821952	0.0	0.0	0.27902454470100163	0.6608295591705136	0.0	0.5112907570953225
3R_41781	0.28545554880484897	0.0	0.0	0.28334253063187764	0.28265599628974436	0.0	NA	NA	NA	NA	NA	NA	NA	NA	NA	0.0	0.0	0.0	1.017632035382116	1.7273864898062432	0.7937079280230728	0.6451881801009256	1.4033489706949862	0.0	1.1791013251290938	0.31403403664186824	0.0	0.0	0.7398911265005177	1.8391738136961067	0.6147501931852483	0.35447540440503744	0.0	0.0	0.6201973467957503	0.0	0.0	0.4743957242144101	0.506152793356036	0.0	0.0	0.0	0.3813479949942737	1.5275320466676314	0.0	0.6355635023591164	0.0	0.5695837060784036	0.0
3R_41782	1.489587152727892	0.0	0.0	0.0	0.36874457553682854	0.0	NA	NA	NA	NA	NA	NA	NA	NA	NA	0.0	0.8772740148717245	0.4679222893378759	0.44252412575154976	0.9013987409893365	0.5177238354410647	0.0	0.0	0.3982441415797748	2.5637006547230006	0.40967943035222315	0.0	0.0	1.9304797560723	0.4798662516783322	0.8019847518639128	1.8497521262785082	0.0	0.46799080922209585	1.6181818917355406	1.0544075342057713	0.0	0.0	0.660311825656548	0.0	0.6357488036955824	1.1554263326745093	0.9949904222221957	0.0	0.0	0.0	0.0	0.3715309504972905	0.7596646627472528
3R_41783	0.0	0.0	2.2581065460476473	0.0	0.9647172047280405	0.0	NA	NA	NA	NA	NA	NA	NA	NA	NA	0.0	0.0	0.8161253307347903	1.1577407938767552	0.7860860257958846	1.354479833691548	0.0	0.0	0.0	0.8942942417645785	0.3572706069041544	0.0	0.0	2.5252805839256802	1.2554360380447338	0.0	0.40327998906949913	0.0	2.0406120987401586	0.0	0.9195209516526918	0.0	0.0	0.0	0.8778166943178924	0.0	1.511425165108085	0.8677048581753763	0.0	0.0	0.0	0.0	0.6480046511181838	0.0
3R_41784	0.6871807844828349	0.0	0.0	0.4547293925847551	1.1340689766608378	0.6618838936511435	NA	NA	NA	NA	NA	NA	NA	NA	NA	0.0	1.0792177678528116	0.2878177399917857	0.8165861939118926	0.0	0.0	1.0354464915164059	0.0	0.7348766968762229	1.2615402946535514	0.7559781428575424	0.3015485755704703	0.7355641399977161	0.0	0.8854933171819352	0.24664933050738977	0.0	0.7298292794296998	0.8635796591641073	0.49766966180858135	0.3242816173117612	0.46188796149997563	0.7613459194980234	0.4061560256495653	0.0	0.7820947539860339	0.0	0.30600796453049445	0.0	0.34916432755664234	0.0	0.3019654630021346	0.0	0.23363384408651014
3R_41785	0.0	0.0	0.8069807058983027	0.0	0.22984099140532596	1.3414356043838116	NA	NA	NA	NA	NA	NA	NA	NA	NA	0.0	0.0	0.0	0.2758282847562947	0.0	0.3227007731265123	2.098532391372094	0.7607530542333245	0.0	1.278377585438768	0.25535596365978214	0.9167196836217028	0.3726907151562133	0.6016405534611781	0.5982077695225106	0.0	0.0	0.7395700287766698	0.8751055231409987	0.7564677996873267	0.6572193574760674	0.46805260162358087	0.38575365463012395	0.82315366632643	0.3137058066944819	0.0	0.36009252937634856	0.31009213457502494	0.3105271819968761	1.4152979556021033	0.25840340803086786	0.0	0.0	0.9470082588590256
3R_41786	0.0	0.0	1.6505227931916069	0.0	0.0	0.0	NA	NA	NA	NA	NA	NA	NA	NA	NA	0.0	0.0	0.2386129144944938	0.6769840235381027	0.22983023635557642	0.5280175622865356	0.0	1.5559730819146387	0.40616229432956824	0.5229347684894569	0.417824947057401	0.2499963500532892	0.0	0.0	0.0	0.20448258544509315	0.7074487943846299	0.30252946092396366	0.477295711230749	0.6188833693660986	0.0	0.0	0.3155937656850102	0.0	0.5132995924401236	0.3241945904112577	0.29459982031767756	0.2536933695512753	0.0	0.2894717950261798	0.0	0.2503419671270956	0.189458986979469	0.5810766125495813
3R_41787	0.0	0.7997247027683191	0.4796404385045559	0.8216463722751537	0.8196555364821713	1.594602589156224	NA	NA	NA	NA	NA	NA	NA	NA	NA	0.0	0.0	0.0	0.0	1.335769197516284	0.0	0.0	0.45216437748653665	0.2950759931335816	0.3799109329210641	0.607097768208433	0.7264871437020992	0.0	0.0	0.35555328001456343	0.2971122766495599	0.3426399717692074	0.0	0.693508520983158	1.1989796683022749	0.3906276550473429	0.0	0.0	0.4892530671274778	0.7458219983927536	0.9421065625211826	1.2841566403996707	0.7372306490961995	0.0	0.0	0.3071714677515881	0.3637457519042999	0.2752830556727497	0.2814339012237928
3R_41788	0.3219310817022776	0.0	0.5596136405041414	0.1597740309489328	0.15938690107124415	0.9302399135248977	NA	NA	NA	NA	NA	NA	NA	NA	NA	0.7080503698536509	1.1375840831055226	0.20225567665951288	0.0	0.5844336221623775	0.0	1.0914455661715614	0.7913345073044527	0.3442757063138873	0.0	0.3541613310048643	0.0	0.0	0.8344344739259879	0.0	0.346651511062603	0.0	0.0	0.40457058766568255	0.5245846600953694	0.9115184899930538	0.0	0.0	0.8562435567672353	0.43508858947542456	0.5495946972685392	0.2497119073724644	0.43007667234883973	0.0	0.0	0.5375818932096794	0.4243951679214971	0.0	0.0
3R_41789	0.4852427332959718	0.0	0.5623324741268018	0.1605502790171189	0.48048380490896847	0.4673797011387239	NA	NA	NA	NA	NA	NA	NA	NA	NA	0.0	0.3810369784194373	0.20323831806471596	0.576620484235119	0.19575768049386688	0.22486922280609267	1.4623310112004322	1.0602388484873095	0.0	0.0	0.17794099633149726	0.8517365929633441	0.0	0.41924425019088196	0.0	0.696671373842916	0.0	0.25767917437943383	0.40653615826094897	0.8785555141658291	0.4579735111784923	1.630777387666835	0.0	0.5736023604884339	0.21860121454834805	0.8283972821058345	0.0	0.6482492430177507	0.0	0.0	0.9003228125450837	0.21322852724762062	0.4841145241973995	0.49493144011718926
3R_41790	0.5754220001093302	1.1118477102191313	0.0	0.7615500971452344	0.1899262184123023	0.0	NA	NA	NA	NA	NA	NA	NA	NA	NA	0.0	0.0	0.7230265893028216	0.4558544821322138	0.46427599350710025	0.5333194670271907	0.8670479510031204	0.0	0.8204812635411459	0.0	0.42202039097024074	0.0	0.0	0.49715811989713804	0.0	0.20653582622075584	0.0	0.0	0.7231324652128088	0.0	0.5430849670007998	0.38676939261734583	0.9562880722188752	0.3401013502023603	0.518453711804543	0.0	0.8926738259107505	1.0249629732125929	0.5132004785594463	0.29237842539599007	0.42705682578270177	0.0	0.0	1.1738225825857551
3R_41791	1.2804720332103228	0.0	0.5564619702760274	0.31774840935146276	0.31697851012492756	0.925000925000925	NA	NA	NA	NA	NA	NA	NA	NA	NA	0.0	0.0	0.0	0.0	0.387428112713686	0.0	0.7235324591131808	1.0491704209481563	0.6846735818698435	0.44075930486968506	0.35216674109123797	0.842844837322518	2.055942186905704	0.829735049004152	0.4125004125004125	0.0	0.3975188463685064	0.0	0.40229209946591704	0.0	0.0	0.0	1.064001838595177	0.5676142039778403	0.0	0.5464994524075487	0.0	0.8553090744871568	1.284763560679383	0.0	0.0	0.0	0.0	0.3265097156230981
3R_41792	1.0556527905611466	0.0	1.1010264025030294	0.4191354267219875	0.8362397368035777	0.0	NA	NA	NA	NA	NA	NA	NA	NA	NA	0.0	0.0	0.2652887920525845	0.0	0.0	0.587047610471133	0.0	0.0	0.0	0.581396582614841	0.0	0.5558896915843387	0.33899391014390123	0.0	0.0	0.6820285256157411	0.0	0.33635092810825173	0.26532763943756804	0.22935727211634835	0.0	0.42573365829867293	0.350875764856536	1.123092427511871	0.0	0.0	1.6376739422624293	0.2820551758591457	0.0	0.0	0.23503988191972397	0.27832910133934746	0.21063967097409347	0.4306922865983247
3R_41793	0.0	0.0	0.0	0.561731039358584	0.2801849870943993	0.0	NA	NA	NA	NA	NA	NA	NA	NA	NA	0.0	0.0	0.0	0.3362452621361338	0.6849141963466814	0.39338462386961914	0.0	0.9273871617900167	0.0	0.7791956628099339	0.0	0.37250548905463393	0.0	0.0	0.7292382231673149	0.609375980714469	0.0	0.9015642410050709	0.0	0.30738775736039986	0.0	0.0	0.0	1.0034559021269251	0.7648388293376879	0.0	0.43896660939030346	0.3780142097053485	0.3785445492045454	0.8626512551144436	0.9450110065431931	1.1190614208051421	0.8469065158615992	0.0
3R_41794	0.0	0.0	0.0	1.3161176718699643	0.5251714960649687	0.766272955622068	NA	NA	NA	NA	NA	NA	NA	NA	NA	0.0	0.6247133346685539	0.0	1.2604988525048697	0.32094636556163336	0.0	0.0	0.0	0.2835926078750831	0.0	1.1669430474029188	0.3491073290684986	0.0	0.687354478464978	0.341716318047679	0.0	0.0	0.4224671762015114	0.3332597273682153	0.8642394980496996	1.1262771419651314	0.5347346518321293	0.0	0.0	0.7167970639992259	1.3581643195927247	0.41139383192291074	0.0	0.0	0.4042328025217659	0.0	0.0	0.0	0.0
3R_41795	0.24407824679962162	0.0	0.8485637083388101	0.48454302892305173	0.48336898904681036	0.0	NA	NA	NA	NA	NA	NA	NA	NA	NA	1.0736440358966441	1.1499750282922607	0.0	0.8701244173501881	0.0	0.0	0.0	0.799953986646688	0.7830577622558328	0.3360628130971206	0.5370284614881048	0.0	0.3918951382664832	0.6326425593580044	0.0	0.2628205161900066	0.0	0.0	0.6134659581298441	0.5302986111479374	0.691085290014633	0.0	0.0	0.8655700471216333	0.6597415792234181	0.4166857994896266	0.37864777910960823	0.32607090816225914	0.32652837319319605	0.0	0.0	0.0	0.730532264834115	0.24895168933139444
3R_41796	0.0	0.0	0.0	0.0	0.0	0.0	NA	NA	NA	NA	NA	NA	NA	NA	NA	0.0	0.0	0.0	0.0	0.0	0.0	0.0	0.0	0.0	0.0	0.0	0.0	0.0	0.0	12.307389356569685	0.0	0.0	0.0	0.0	0.0	0.0	0.0	0.0	0.0	0.0	0.0	0.0	0.0	0.0	0.0	0.0	0.0	0.0	0.0
3R_41797	0.0	0.0	0.0	0.31670432914548863	0.0	0.0	NA	NA	NA	NA	NA	NA	NA	NA	NA	1.403498528852842	0.0	0.0	0.379150599528094	0.0	0.443581018919795	0.7211550249649447	0.5228614912720823	0.0	0.0	0.3510095666955384	0.0	0.0	0.8270086468716081	0.0	1.0306997351788814	0.0	0.0	0.0	0.34661083921416386	0.0	0.0	0.5302528330348364	0.5657490970644411	0.0	0.5447037258388492	0.49497932570352404	0.8524986394121715	0.0	0.0	0.3551985510172389	1.6824735052484763	0.0	0.0
3R_41798	0.27104665043530907	1.5711734914122406	0.47116110067567796	0.0	0.5367768210536108	0.7832061798100411	NA	NA	NA	NA	NA	NA	NA	NA	NA	1.1922718370250243	1.277036702737207	1.0217228495032895	0.3220883902015816	0.0	0.3768220239811797	0.0	0.8883415520472875	0.5797189667378997	0.3731946661376259	0.2981825860832999	0.0	0.0	0.0	0.0	0.58371953677185	0.3365826007865464	0.43180292445439433	0.34062415493276066	0.0	1.1511657971143956	1.0931026099792398	0.0	0.0	0.3663184809505232	0.0	0.42048487961601994	0.3620987475149163	0.0	0.82633120924896	0.30174112777737994	0.0	0.0	0.0
3R_41799	0.6315607318273135	0.0	0.0	0.6268857506988209	0.6253668167234343	0.0	NA	NA	NA	NA	NA	NA	NA	NA	NA	0.0	0.7438998353749664	0.3967828843734997	0.3752460676088345	0.3821784092893813	0.0	0.7137284962525685	0.0	0.0	0.0	0.0	0.0	0.5070209729225449	0.0	0.40691097601666704	0.0	0.0	0.5030679599537781	0.0	1.3721656203903811	0.4470516496652924	0.0	1.0495844695085215	0.0	0.8535518426050402	0.0	0.0	0.8437195206323171	0.42245161344832466	0.4813547247373007	0.0	0.41628680495714326	0.9451384911431072	0.0
3R_41800	0.0	0.0	0.0	0.0	0.0	0.0	NA	NA	NA	NA	NA	NA	NA	NA	NA	0.0	0.0	0.6919323456229745	0.0	0.0	0.0	0.0	0.0	0.0	0.0	0.0	0.0	0.8841717344443246	0.0	0.0	0.0	1.3676451803226493	0.0	0.0	0.0	0.0	3.3312250380203823	0.0	0.0	0.0	0.0	0.0	0.0	0.0	0.839413485009754	0.0	0.0	0.0	0.0
3R_41801	0.4078507351142435	1.1820922015367907	0.0	0.8096634301990371	0.40385081443987975	0.0	NA	NA	NA	NA	NA	NA	NA	NA	NA	0.0	0.0	0.51247071870431	0.48465452904326195	1.480824288006108	0.0	0.9218264442324039	0.6683549758927702	0.4361588795950701	0.0	0.0	0.0	0.6548503290459191	0.0	1.0511036062313626	0.43916875893982904	0.5064643334901516	0.0	0.5125457620076787	0.4430601276899288	0.5773960753464925	0.0	1.3556061226763894	0.0	0.0	0.6962751161230232	0.6327142098247357	0.0	0.0	0.0	0.0	0.0	0.0	0.0
3R_41802	0.0	0.0	0.6401774879281732	0.3655512673954882	0.0	0.0	NA	NA	NA	NA	NA	NA	NA	NA	NA	0.0	0.43378482815006736	1.156865394546629	0.2188144736846712	0.0	0.0	0.41619123754298015	1.2070102187899143	0.19691939301566297	0.5070682268412307	0.0	0.0	0.0	0.47728122287849456	0.0	1.189669858683083	0.45732256661863563	0.0	0.23140695986977527	0.6001056185888717	0.26068593351215696	0.7426119027023945	0.0	0.0	0.9954507898902019	0.0	0.5713225339662673	0.49199194550146186	0.24634109570548643	0.0	0.0	0.0	0.0	0.0
3R_41803	0.30312943554146554	0.0	1.053861379711103	0.0	0.3001565496500355	0.0	NA	NA	NA	NA	NA	NA	NA	NA	NA	1.3333966252264775	0.0	0.0	0.0	0.36686741162274117	0.0	0.0	0.9934912414805643	0.0	0.0	0.0	0.3990576493046261	0.0	0.0	0.0	0.9792183748369601	0.3764226328775659	0.4829138325258692	0.3809425707741774	0.9878949933481737	0.42914167202521575	0.0	1.5113033399400797	0.0	0.0	0.5174968800113104	0.0	0.8099180622094825	0.40552717315929193	0.0	0.0	0.0	0.9072739418101107	0.0
3R_41804	0.0	0.0	0.0	0.4865814934957192	0.48540251445298127	0.0	NA	NA	NA	NA	NA	NA	NA	NA	NA	0.0	1.1548129543683745	0.0	0.0	0.0	0.0	0.0	0.0	0.0	0.6749532476759167	0.0	0.6453418611388232	0.0	0.0	0.0	2.111409582315678	0.0	0.0	0.0	0.5325295687043023	0.0	0.9884829870216137	0.0	0.0	0.6625171012226754	0.0	0.7604814882075178	1.309770732491902	0.0	0.0	0.0	0.0	0.0	0.499998050007605
3R_41805	0.32630343047364707	0.47286998316866585	0.0	0.16194402268822805	0.32310326991171556	0.0	NA	NA	NA	NA	NA	NA	NA	NA	NA	0.0	0.7686895526557341	0.41000527676791204	0.0	0.19745706108622477	0.22682132191194226	0.0	0.0	0.0	0.44927579661877737	0.0	0.21478263846639356	0.5239169392562842	0.0	0.0	0.17567980177696607	0.20259991609932276	0.0	0.0	0.17723645824840753	0.23097459916899035	0.9869605405280213	1.084560821194748	0.0	0.2204989008129795	0.2785295444922259	0.2531034020539442	0.4359178144963946	0.21826469527083706	0.0	0.18162771048935267	0.430159145979238	0.8138619043027316	0.49922796059986435
3R_41806	0.18956068817657293	0.0	0.329513839564786	0.0	0.18770160677643344	0.0	NA	NA	NA	NA	NA	NA	NA	NA	NA	0.0	0.0	0.0	0.0	0.0	0.26353633985604225	0.0	0.3106377364772482	0.20271773531854814	0.5219989815277871	0.20853862657753477	1.4972939032962251	0.3043610525596536	0.49133489155280846	0.24426573962933165	0.0	0.23539427375652563	0.0	0.0	0.20592529442168972	0.0	0.0	0.0	0.6722354652608878	0.7685715713061491	0.0	0.8822179099410784	0.0	1.5215680367245663	0.0	0.21102734802585923	0.0	0.0	0.3866911875282502
3R_41807	0.0	0.0	0.7501931747424962	0.0	0.0	2.4940765681506423	NA	NA	NA	NA	NA	NA	NA	NA	NA	0.0	0.0	0.0	0.0	0.0	0.5999844004055894	0.0	0.7072185800465349	0.0	0.0	0.47477293984152075	0.0	0.0	0.0	0.0	0.9294112179934011	0.0	0.0	0.0	0.0	1.2219411757517993	0.0	0.0	0.0	0.5832604257801107	0.0	0.6695053694330628	0.0	0.0	0.0	0.0	0.0	0.0	0.44018346846965817
3R_41808	0.0	0.0	0.0	0.0	0.0	0.0	NA	NA	NA	NA	NA	NA	NA	NA	NA	0.0	0.0	0.0	0.0	0.0	0.0	0.0	0.0	0.0	0.0	0.0	0.0	0.0	0.0	0.0	0.0	0.0	0.0	0.0	0.0	0.0	0.0	0.0	0.0	0.0	0.0	0.0	0.0	0.0	0.0	0.0	0.0	0.0	0.0
3R_41809	0.0	0.0	0.0	0.0	0.0	0.0	NA	NA	NA	NA	NA	NA	NA	NA	NA	0.0	0.0	0.0	0.0	0.0	0.0	0.0	0.0	0.0	0.0	0.0	0.0	0.0	0.0	0.0	0.0	0.0	0.0	0.0	0.0	0.0	0.0	0.0	0.0	0.0	0.0	0.0	0.0	0.0	0.0	0.0	0.0	0.0	0.0
3R_41810	0.4829967047549818	0.0	0.0	0.0	0.4782598038776109	0.0	NA	NA	NA	NA	NA	NA	NA	NA	NA	1.0622956740664413	0.0	0.6068927848034047	0.8609272473429632	0.5845547483016857	0.0	0.0	0.0	0.0	0.0	0.5313520984754844	0.3179228194667322	0.38775282696045404	0.0	0.0	0.0	0.0	0.38472969372630905	0.3034908273691063	0.26234669115235787	0.0	0.0	0.0	0.42821050828587337	0.0	0.0	0.3746454917034756	0.6452487111156996	0.0	1.104372394371382	0.0	0.6367246882038793	0.24093685888207708	0.0
3R_41811	0.5836361383528141	1.6915789730982274	0.0	0.28965795392920723	0.0	0.8432264881050254	NA	NA	NA	NA	NA	NA	NA	NA	NA	0.0	0.687450636747715	0.0	0.34677134722679664	0.0	0.40569944430130017	0.0	0.0	0.0	0.0	0.32103354309344	0.0	0.0	0.0	0.37603343388467353	0.0	0.0	0.0	0.0	0.3170104645154336	0.0	0.0	0.969939066487965	0.5174344358826293	0.0	0.9963726555289142	0.0	0.0	0.0	0.4448281828902177	0.0	0.3846977987207259	0.0	0.0
3R_41812	0.0	0.0	0.0	0.0	0.0	0.0	NA	NA	NA	NA	NA	NA	NA	NA	NA	0.0	1.063949764547917	0.5674917997434937	0.5366891432079842	0.0	1.2557813031744895	0.0	0.0	0.48298679031128494	0.0	0.0	0.5945649627623963	1.4503158062668147	0.0	0.0	0.4863198233686401	0.0	0.0	0.0	0.0	0.0	0.0	0.7505749404043497	0.0	0.6103888176768602	1.5420604703592848	0.0	0.0	0.0	0.6884491993335812	0.5027849257034716	0.0	0.0	0.9213142363318426
3R_41813	0.0	0.0	0.0	0.0	0.0	0.0	NA	NA	NA	NA	NA	NA	NA	NA	NA	0.0	0.0	0.0	0.0	0.0	0.0	0.0	0.0	0.0	0.0	0.0	0.0	36.68445862910178	0.0	0.0	0.0	0.0	0.0	0.0	0.0	0.0	0.0	0.0	0.0	0.0	0.0	0.0	0.0	0.0	0.0	0.0	0.0	0.0	0.0
3R_41814	0.0	0.0	0.0	0.0	0.0	0.0	NA	NA	NA	NA	NA	NA	NA	NA	NA	0.0	0.0	36.603221083455345	0.0	0.0	0.0	0.0	0.0	0.0	0.0	0.0	0.0	0.0	0.0	0.0	0.0	0.0	0.0	0.0	0.0	0.0	0.0	0.0	0.0	0.0	0.0	0.0	0.0	0.0	0.0	0.0	0.0	0.0	0.0
3R_41815	0.0	0.0	0.0	0.0	0.9819589590253075	0.0	NA	NA	NA	NA	NA	NA	NA	NA	NA	0.0	0.0	0.4153557002377911	0.39281077715648205	0.0	0.45956251945960047	0.0	0.0	0.3535052252491107	0.455138686446994	0.0	0.0	0.0	0.0	0.0	1.0678341653541206	0.0	0.0	0.0	0.3590986623574827	0.4679774715645189	0.0	0.0	1.1722642283570717	0.0	0.5643285125570148	0.0	0.0	0.44222594429058665	1.007772444981923	0.3679957754084983	0.8715451405911255	0.6595860108402961	0.3371618056363339
3R_41816	0.31776098997038277	0.0	0.5523647591504608	0.3154088382981523	0.0	0.0	NA	NA	NA	NA	NA	NA	NA	NA	NA	0.0	1.4971313839834337	0.0	1.5103986795490583	0.0	0.44176653425009316	0.0	0.5207227068790958	0.0	0.0	0.3495737489970292	0.0	0.0	0.0	0.8189263711488964	0.34216120651515997	0.3945919282196245	0.0	0.3993300360119819	0.34519301467415503	0.0	0.0	0.5280838140832349	0.5634348793235175	0.0	0.0	0.4929545943466784	0.0	0.8502025926502961	0.4843738571804307	0.3537455981224315	0.8377956423735253	0.0	0.32410563536080633
3R_41817	0.0	4.61791807628616	1.8464189351000362	0.0	0.0	0.0	NA	NA	NA	NA	NA	NA	NA	NA	NA	2.3361789550458427	0.0	1.3346662199983719	1.2622224152020047	1.2855408662514285	0.0	0.0	0.0	0.0	0.7312506243052205	0.0	0.0	0.0	0.0	0.0	0.5718801933870062	0.0	0.0	1.3348616609443371	1.1538949724796048	0.7518781163468228	2.141863318277462	0.8826268670206118	0.0	0.0	0.0	1.6478254306921327	0.7095088949711144	0.7105043088533811	0.0	0.0	0.0	0.0	0.0
3R_41818	0.2897139607711073	0.8396910541498287	0.0	0.2875694206960031	0.0	0.0	NA	NA	NA	NA	NA	NA	NA	NA	NA	0.0	0.6824938817835967	0.7280600911676846	1.0328130204947286	0.35063111145644377	0.40277421210718334	1.3096261318607547	0.9495227081678987	0.6196449124829017	0.3988970337458115	0.3187187810969931	0.0	0.46516842120442337	0.0	0.0	0.31196050330459757	0.7195269024273312	0.9230834272647643	1.4563334083102315	0.0	0.0	0.5841929537917393	0.9629454730200011	0.0	0.0	0.0	0.4494441813697836	0.0	0.0	0.0	0.0	0.0	0.2890403640243714	0.29549859892294306
3R_41819	0.14265787833268775	0.0	0.0	0.14160188663556864	0.0	0.0	NA	NA	NA	NA	NA	NA	NA	NA	NA	0.0	0.0	0.7170072690196934	0.16952228078802636	0.3453081122129817	0.19832980914484472	0.9673083317233022	0.4675539094333116	0.0	0.19642065006435527	0.1569401245803264	0.18780333054933676	0.2290533043687795	0.3697643950018503	0.3676546281835214	0.46083685515098854	0.17715090607019626	0.0	0.3585561317472914	0.15497340656343372	0.0	0.28766210334847897	0.0	0.0	0.0	0.24354285097496048	0.0	0.7623224855860065	0.38169599745943145	0.6523747310041526	0.3176261283827024	0.5641888994705652	0.14232619296107027	0.0
3R_41820	0.0	0.0	0.0	0.0	0.0	0.6601967386281111	NA	NA	NA	NA	NA	NA	NA	NA	NA	1.0050150249746233	0.0	0.0	0.0	0.276517319662317	0.3176388002147238	0.0	0.0	0.0	0.0	0.0	0.902339767015872	0.0	0.0	0.5888241182358829	0.0	1.134877333946167	0.0	0.0	0.4964010920824026	0.6469100342215408	0.0	0.3797026169104357	0.4051207259763409	0.3087849312953527	0.3900505895614661	0.0	0.0	0.6113123347546344	0.3482743008393411	0.0	0.0	0.45589033102196935	0.0
3R_41821	0.0	0.7788831687708974	0.0	0.2667445133854531	0.2660981957690812	0.0	NA	NA	NA	NA	NA	NA	NA	NA	NA	1.1820979306666464	0.0	0.0	0.0	0.0	0.3736065223927794	0.0	0.44038057336846037	0.5747721028612155	0.0	0.5912762627177611	0.7075542453537742	0.0	0.0	0.0	0.0	0.0	0.8562365185560153	0.0	0.29193329907982624	0.0	0.0	0.0	0.47650269891128666	0.0	0.0	0.0	0.3590088827413803	0.35951255849269326	0.4096399756182286	0.0	0.35426621547321463	0.26810893544880576	0.2740994845175454
3R_41822	0.0	0.0	0.0	0.0	0.0	0.0	NA	NA	NA	NA	NA	NA	NA	NA	NA	0.0	0.7736726021797142	0.8253262927498387	0.0	0.39747416298698335	0.0	0.0	0.0	0.35121361865927714	0.0	0.36129846042054853	0.8646998894740601	0.0	0.8512501630144063	0.0	0.7072746021934	0.4078265503893357	1.0464040429703727	0.0	0.0	0.4649437957341964	0.0	1.0915915142295503	0.0	0.0	0.5606702386593791	0.0	0.0	0.43935920338904116	0.0	0.0	0.4329476635546388	0.6553102277936989	0.3349761456787139
3R_41823	0.22811854937771997	0.6611662920498456	0.0	0.4528599099605813	0.0	0.0	NA	NA	NA	NA	NA	NA	NA	NA	NA	0.0	0.0	0.0	0.0	0.0	0.0	1.5467843487697601	0.0	0.7318554731811563	0.0	0.25095672231247185	0.0	0.0	1.773826690510051	0.0	1.2281765312168085	0.2832749805758346	0.0	0.0	0.0	0.0	0.45998904858073136	0.0	0.0	0.3083013213794634	0.0	0.0	0.0	0.915532372919529	0.0	0.0	0.0	0.0	0.0
3R_41824	0.45128952371084186	0.0	0.0	0.44794895818719	0.0	0.0	NA	NA	NA	NA	NA	NA	NA	NA	NA	0.0	0.0	0.0	0.5362734273728115	0.0	0.0	0.0	0.7395391813035029	0.0	0.0	0.0	0.5941044167029368	2.1737886019568444	0.0	0.0	0.0	0.0	0.0	0.5671352602850264	0.0	0.0	0.9100015724827173	0.0	1.6003994597051423	0.0	0.0	0.0	0.0	0.0	0.0	0.5023954718493248	0.0	0.0	0.46030029623085866
3R_41825	0.0	1.3029465354130445	0.0	0.44622076004603567	0.0	0.0	NA	NA	NA	NA	NA	NA	NA	NA	NA	0.0	1.0590240711935286	0.0	1.068408942497376	0.0	0.0	0.0	0.7366860208818071	0.0	0.0	0.49455514566825076	1.183624694388104	0.0	0.0	0.0	0.0	0.0	0.716173137434198	0.0	0.0	0.6364276957040621	0.0	0.0	0.0	0.6075629435209488	0.0	1.3948028529855476	0.0	0.0	0.6852619345218517	0.0	0.0	0.8970064383534119	0.0
3R_41826	0.0	0.0	0.0	0.0	0.0	0.0	NA	NA	NA	NA	NA	NA	NA	NA	NA	0.0	0.0	0.0	0.0	0.0	0.7503278745229696	0.0	0.0	0.0	0.7431050809289734	0.0	0.0	0.0	0.0	0.0	0.0	0.0	0.8598058231725063	0.0	0.0	0.0	1.0882927559751625	0.0	0.9569780928574984	0.0	0.0	0.0	0.7210108918789371	0.7220224426235841	0.0	0.0	0.7114860168095686	0.0	0.0
3R_41827	0.4670258718322219	0.676801086130383	0.0	0.6953532324885718	0.23122280097289305	0.0	NA	NA	NA	NA	NA	NA	NA	NA	NA	1.0271696648037234	0.0	0.0	0.0	0.5652257836784838	0.6492817158697761	0.0	0.0	0.0	0.0	0.5137823397082589	0.0	0.0	0.0	0.0	0.0	0.28997366749125514	0.3720081707874632	0.2934555595302481	0.0	0.0	0.0	0.0	0.0	0.0	0.39864889915099744	0.36225741432249897	0.0	0.3123940788826288	0.3559516902366011	0.2599569355340594	0.0	0.23297000883888214	0.23817542382125792
3R_41828	0.0	0.0	0.32722480966150885	0.37370087561852167	0.0	0.0	NA	NA	NA	NA	NA	NA	NA	NA	NA	0.0	0.0	0.23653131556352405	0.8947709140398057	0.22782525529528547	0.0	0.0	0.30847983297667925	0.4026190368346092	0.5183728173588542	0.0	0.495630889798702	0.0	0.0	0.4851378033930538	0.0	0.0	0.8996708104504562	0.0	0.40898959121490364	0.5329953432196863	0.7591677092569874	0.31284060520892126	0.0	0.5088216961571241	0.0	0.0	0.5029604250619144	0.5036660593293435	0.2869465160388755	0.20956140683601884	0.24815804689690774	0.18780619452439773	0.0
3R_41829	0.20829988384365275	0.0	0.0	0.4135159849979709	1.0312851062341226	0.0	NA	NA	NA	NA	NA	NA	NA	NA	NA	0.0	0.0	1.0469280252686548	0.0	0.2520983786696133	0.5791769328191245	0.0	0.3413461147882811	0.0	0.8604025043219451	0.0	0.2742183775343194	0.6688978870519096	0.5399062528378823	0.0	0.22429480591546147	1.0346575622319365	0.0	0.26177033286663176	0.226282228246358	0.2948910595754253	0.0	0.34617149557440513	0.7386899186554662	0.28151647293641385	0.3556056501186051	0.0	0.0	0.0	1.270074318398741	0.2318886500384263	0.2745974812820627	0.41563115627673286	0.0
3R_41830	0.0	0.0	0.0	0.0	0.6628505037464973	0.6447727627352292	NA	NA	NA	NA	NA	NA	NA	NA	NA	0.0	0.0	0.5607540571957923	0.0	0.0	0.0	0.5043389795426997	0.3656626131990893	0.0	0.0	0.49095631465802614	0.8812586770932493	0.35827410763772327	0.5783675944801059	0.0	0.7208187347516803	0.2770908848681277	0.7109616132629035	0.2804180854186017	0.7272057361988472	0.6317964715683374	1.7997886328229613	0.0	0.0	0.3015708827281309	0.7618759122035531	0.0	0.2980969964700546	0.0	0.0	0.24840771894196795	0.0	0.22261975183952928	0.0
3R_41831	0.0	0.0	0.0	0.2421700607285018	0.24158328661112569	0.0	NA	NA	NA	NA	NA	NA	NA	NA	NA	0.0	0.0	0.30655964056495266	0.0	0.5905520646054511	0.0	0.5514359613006654	0.0	0.0	0.3359220832758907	0.0	1.2847383617478918	0.0	0.0	0.0	0.26271045734738097	0.0	0.0	0.0	0.5300765430528168	0.0	0.0	1.2163840114593107	0.0	0.659465305530276	0.41651130794880176	0.0	0.32593436255582603	0.0	1.1157028481662308	0.0	0.6432572488659375	0.0	0.49769487641041754
3R_41832	0.22767283122731413	0.0	0.0	0.22598753615461598	0.22543997203101532	0.0	NA	NA	NA	NA	NA	NA	NA	NA	NA	0.0	0.5363404440276722	0.0	0.5410933917454472	0.5510896171464701	0.0	0.0	0.3730930375392037	0.0	0.3134747693875838	0.25046638092460066	0.0	0.3655543943110963	0.0	0.2933766122511727	0.2451553623077553	0.28272149292328314	0.36270433220583065	0.8583489109354852	0.0	0.0	0.45909028138928804	0.7567344065037993	0.0	0.30769893505398577	0.38867878209524764	0.0	0.6083089158134526	0.30458117499498205	0.3470494205315826	0.0	1.2005457681061813	0.45428696526222034	0.0
3R_41833	1.0403835269833872	0.0	0.0	0.0	0.0	0.0	NA	NA	NA	NA	NA	NA	NA	NA	NA	0.0	0.0	1.3072578958376908	0.0	0.0	0.0	0.0	0.0	0.5562972852692478	0.0	0.5722709542732617	0.0	0.0	0.0	0.0	0.0	0.6459681253488228	0.0	1.3074493232642304	0.0	0.7364377621718433	0.0	0.0	0.0	1.4060742407199098	0.0	0.0	0.0	0.0	0.0	0.0	0.0	0.0	0.0
3R_41834	0.4194490821531294	0.0	0.0	0.2081721040387553	0.0	0.0	NA	NA	NA	NA	NA	NA	NA	NA	NA	0.0	0.0	0.0	0.7476555018772135	0.25382259364251564	0.2915690930696709	0.4740205455673106	0.0	0.2242811229307263	0.28876239555897293	0.0	0.0	0.33673639130385	0.0	0.0	0.0	0.0	0.0	0.26356069871417165	0.22782987487583273	0.2969079530714415	0.0	0.6970782383884888	0.37187107676014014	0.0	0.0	0.6507071625159357	0.2801768386549001	0.0	0.319690232951879	0.0	0.5529511556126201	0.0	0.4278241054240738
3R_41835	0.3937251394564601	0.0	0.0	0.0	0.19493187647486676	0.0	NA	NA	NA	NA	NA	NA	NA	NA	NA	0.0	0.0	0.24736084530126942	0.23393444660865	0.0	0.0	0.0	0.0	0.0	0.0	0.43314307740229974	0.5183232316022919	0.0	1.5307833646097888	0.0	0.21197924384036015	0.0	0.3136206744770132	0.24739706741948606	0.21385754093767978	0.5573984075907853	0.0	0.32716393753053263	0.698129989011434	0.0	0.33608008223745184	0.0	0.2629941739426635	0.26336314472450045	0.6001685873561884	0.21915612575011936	0.0	0.0	0.20079326995574878
3R_41836	0.617013264612864	0.0	0.0	0.7655574596500692	0.30548101055195565	0.0	NA	NA	NA	NA	NA	NA	NA	NA	NA	0.0	0.0	0.0	0.5499038877984905	0.1866876264598646	0.0	0.3486441820455359	0.0	0.16495974569805605	0.0	0.0	0.0	0.49534217370510747	0.39981937759797637	0.19876906294698193	0.0	0.3830999737308348	0.0	0.0	0.33513973651313916	0.0	0.31104369342737304	0.7690561343301121	0.2735128014931611	0.0	0.5266767293522576	0.0	0.20607128879621728	0.4127207978883553	0.47026712583548835	0.5151648563601893	0.4066979905458985	0.30778934183373624	0.0
3R_41837	0.5394581251024971	0.0	0.0	0.26773245602762147	0.2670837446423001	0.7793989275470757	NA	NA	NA	NA	NA	NA	NA	NA	NA	0.0	0.0	0.0	0.3205226827492128	0.0	1.1249707507604803	1.219286181098138	0.0	0.5769008884273682	0.0	0.2967330874009505	0.3550874083164312	0.0	0.0	0.3475697920142365	0.0	0.0	0.0	0.0	0.5860290670417253	0.0	0.0	0.0	0.4782675237220692	0.0	0.9209527809090173	0.0	0.36033854527005216	0.0	0.0	0.30027433062846215	0.3555783125675599	0.0	0.0
3R_41838	0.2668260934786796	0.7733541149051091	2.3191224774498966	0.0	0.0	0.0	NA	NA	NA	NA	NA	NA	NA	NA	NA	0.0	0.0	0.0	0.3170730454491869	0.0	0.0	0.0	0.43725444610159026	0.2853459855743337	0.36738352867544166	0.0	0.0	0.0	0.6916042084669369	0.687658118388597	0.28731512349234983	0.33134156189177083	0.0	0.3353201836629123	0.5797219074010197	0.0	0.0	0.0	0.0	0.7212288296800089	0.45552049616750107	0.4139373706135264	0.0	0.0	0.4067320664714082	0.0	0.703502775494325	0.0	0.27215373594414405
3R_41839	0.0	0.0	0.0	0.0	1.007393868033821	0.0	NA	NA	NA	NA	NA	NA	NA	NA	NA	0.0	0.0	0.0	0.0	0.0	0.0	0.766489566697316	0.55573054893063	0.0	0.4669277851355221	0.0	0.44644284165511716	0.0	0.0	0.0	0.36516447738390323	0.0	0.0	0.0	0.0	0.48009912318536935	0.0	0.0	0.0	0.4583245487794817	0.0	0.0	0.45304496960611906	0.0	0.0	0.0	0.0	0.0	0.3458950421618385
3R_41840	0.8536480221402152	1.2370833039526048	0.0	0.0	0.0	0.0	NA	NA	NA	NA	NA	NA	NA	NA	NA	0.0	0.0	0.0	0.0	0.0	0.0	0.0	0.6994469472987709	0.0	1.1753581463191602	0.9391113095766345	0.0	0.0	0.0	0.0	0.0	0.5300251284913418	0.0	0.0	1.3910140492418974	1.2085132507435379	0.0	1.4186691181269029	0.0	0.0	0.7286659365433983	0.0	0.0	0.0	0.0	0.0	1.1253467474665633	0.42583162787766365	0.43534628749746407
3R_41841	0.19966236295774398	0.0	0.0	0.0	0.19770421124995483	0.0	NA	NA	NA	NA	NA	NA	NA	NA	NA	1.7565375693524947	0.47035476225730405	0.0	0.0	0.0	0.5551603430757682	0.45127795599245685	0.654383196067733	0.0	0.8247244018466349	0.0	0.0	0.6411608602070565	0.0	0.5145652849559635	0.0	0.0	0.6361620192698565	0.0	0.43379807567173634	0.5653257667117646	0.40260864635887184	0.3318168859224164	0.708058842522049	0.2698428974650958	0.0	0.3097437452826028	0.0	0.5342174275614524	0.0	0.2222729794919391	0.26321081396364954	0.19919813983996265	0.20364896587869724
3R_41842	0.17072960442804302	0.0	0.0	0.16946581832078017	0.33811041079992277	0.49333382666716	NA	NA	NA	NA	NA	NA	NA	NA	NA	0.0	0.0	0.21452437265028773	0.20288029149840284	0.0	0.0	0.38588397819369635	0.839336336758525	0.7303184873278331	0.23507162926383204	0.1878222619153269	0.22475862328600477	0.27412562492076054	0.0	0.0	0.0	0.4240201027930734	0.0	0.4291115727636448	0.18546853989891965	0.0	0.34426726156049464	0.0	0.3027275754548482	0.23074038822070317	0.0	0.7945778010853932	0.0	0.0	0.0	0.7602550085362383	0.4501386989866253	0.34066530230213093	0.3482770299979713
3R_41843	0.2711728066607851	0.0	0.0	0.26916551315786	0.0	0.7835707160817702	NA	NA	NA	NA	NA	NA	NA	NA	NA	0.0	0.0	0.0	0.3222383033457294	0.656382746231239	0.0	0.0	0.0	1.1599775834332002	0.0	0.8949641174578353	0.3569880390800518	0.0	0.0	1.0482905525958819	0.583991223779889	0.3367392601306407	0.4320039032416666	0.0	0.0	0.383900532293444	0.5468056923784911	0.4506593777619786	0.0	0.0	0.0	0.0	0.0	0.7255510605651934	0.0	0.0	0.0	0.8116269565552864	0.5531744774810691
3R_41844	0.3255740570610208	0.0	0.0	0.0	0.0	0.0	NA	NA	NA	NA	NA	NA	NA	NA	NA	2.8642506998438555	0.766971330688356	0.8181776157240648	0.7737680857650736	0.0	0.0	0.7358642501179038	0.0	0.0	0.0	0.3581690241889092	0.428605086316564	0.0	0.0	0.0	0.0	0.0	0.0	1.227446137515455	0.3536805769237571	0.0	0.6565029505868611	0.541068272211015	0.0	0.8800241126606869	1.1116278327820495	0.0	0.0	0.4355536333121872	0.0	1.4497738008549388	0.0	0.0	0.3320747037910246
3R_41845	0.24562174330130557	0.0	0.42696491817131943	0.0	0.0	0.0	NA	NA	NA	NA	NA	NA	NA	NA	NA	0.0	1.1572472143902302	0.0	0.0	0.0	0.0	0.5551555967900459	0.0	0.0	0.0	0.0	0.0	0.0	0.0	0.3165053755272979	0.5289650692626862	0.0	0.39129864507365963	0.3086726901466985	0.5336521015219757	0.0	0.49528331790690894	0.0	0.4355218597131827	0.0	0.0	0.0	0.6562658160061657	0.0	0.0	0.2734369958505389	0.0	0.0	0.0
3R_41846	0.0	0.0	0.0	0.0	0.0	0.0	NA	NA	NA	NA	NA	NA	NA	NA	NA	0.0	0.0	0.0	0.0	0.0	0.0	0.0	0.0	0.0	0.0	0.0	0.0	0.0	0.0	0.0	0.0	0.0	0.0	0.0	0.0	0.0	0.0	0.0	0.0	0.0	0.0	0.0	0.0	0.0	9.29947086010806	0.0	0.0	0.0	0.0
3R_41847	0.6776560338594902	0.0	0.0	0.6726398430004795	0.0	0.0	NA	NA	NA	NA	NA	NA	NA	NA	NA	0.0	0.0	0.0	0.0	0.0	0.471054923261149	0.0	0.0	1.087036277118158	0.0	0.0	0.0	0.5440265746101165	0.8782307584690646	1.3098297483293122	0.7296918547781863	0.42075271904081507	0.0	0.42580495552658854	0.36807873940393326	0.9593606206832969	0.0	0.0	0.0	0.45792473091198	0.0	0.0	0.45264975736162405	0.4532848076837214	0.0	0.3771983449592778	0.0	0.0	0.0
3R_41848	0.0	0.0	0.0	0.0	0.0	1.041448613363244	NA	NA	NA	NA	NA	NA	NA	NA	NA	1.585393327364856	0.8490536320858726	0.0	0.0	0.0	0.5010695580250825	0.0	0.0	0.0	0.0	0.3965007539660087	0.0	1.15738162083773	0.9341897860733416	0.46442978704036547	0.3880931470124008	0.0	0.0	0.0	0.3915319470492195	0.5102445367352085	0.0	0.5989741250365674	0.6390707400183541	0.0	1.2305957357027388	0.0	0.0	0.0	0.0	0.0	0.0	0.0	0.7352275687399177
3R_41849	0.0	0.0	0.0	0.34259603377942077	0.34176592916313286	0.0	NA	NA	NA	NA	NA	NA	NA	NA	NA	1.5182395223254086	0.0	0.0	0.0	0.4177246238974577	0.0	0.0	0.0	0.3691072034961834	0.0	0.0	0.9087545046960799	0.0	0.0	0.44475755376229315	0.7433087347696041	0.0	0.0	0.0	0.0	0.0	0.6959786908028365	0.5736028869203859	0.6120010967059653	0.4664701272530507	0.0	1.0708912899699465	0.0	0.0	0.0	0.3842372951169895	0.0	0.0	0.0
3R_41850	0.427607174393172	0.0	0.0	0.0	0.0	0.0	NA	NA	NA	NA	NA	NA	NA	NA	NA	0.0	0.0	0.0	0.2540656861424953	0.25875932665648016	0.29723997818258563	0.4832400277379776	0.0	0.45728657578095977	0.0	0.0	0.0	0.34328575964847535	0.0	0.0	0.0	0.0	0.340609316005402	0.26868683340475924	0.23226106143305073	0.0	0.4311236807615369	0.7106360903644852	0.7582075972401243	0.5779094126995593	0.0	0.33168155916867337	0.0	0.572053744449291	0.32590806133589717	0.0	0.0	0.0	0.0
3R_41851	0.0	0.0	0.0	0.0	0.24674973842060227	0.0	NA	NA	NA	NA	NA	NA	NA	NA	NA	0.0	0.0	0.3131156636736984	0.29612018594452505	0.6031814928476549	0.3464409497637065	0.0	0.0	0.26648971749425043	0.0	0.27414177450216126	0.0	0.0	0.0	0.6422162110784865	0.0	0.0	1.1909671335945946	0.31316151455430663	0.0	0.0	0.502485898235752	0.0	0.4418553683659835	0.33678424927422995	0.0	0.77316702201423	0.0	0.0	0.37985434864855416	0.0	0.657013819628682	0.49722854752182283	0.5083384794132065
3R_41852	0.0	0.8221123222469843	0.0	0.0	0.0	0.0	NA	NA	NA	NA	NA	NA	NA	NA	NA	0.0	0.0	0.3564091634221553	0.0	0.34329073278427874	0.0	0.0	0.0	0.9100091910928301	0.3905462195047843	0.0	0.7468245393996995	0.45543023127658006	0.0	0.7310133892412374	0.6108593691777466	0.0	0.0	0.3564613539571417	0.0	0.4015629472407325	0.0	0.0	0.0	0.7667006570624632	0.9684800422412256	0.0	0.37893440008924667	0.0	0.0	0.31577047427335847	0.0	0.28298937295667526	0.2893124062483148
3R_41853	0.0	0.0	0.2852847284232028	0.48870600424196814	0.32501458502950326	0.4742258263385024	NA	NA	NA	NA	NA	NA	NA	NA	NA	0.0	0.0	0.4124306600952715	0.19502225203895768	0.0	0.0	0.0	0.0	0.17550787591593173	0.22596674221488083	0.1805474559960713	0.2160531836516877	0.0	0.4253852927288892	0.21147908471852137	0.353438068814392	0.20379839447624834	0.5229072597829412	0.0	0.0	0.4646818555675857	0.0	0.2727441332736933	0.29100221161680834	0.22180326050792948	0.280177184051194	0.509201266892752	0.0	0.0	0.0	0.548106383795052	0.0	0.32747051946648503	0.0
3R_41854	0.3008985281398047	0.8721077907787248	0.26152634884502773	0.0	0.14897376073011445	0.43473251994878853	NA	NA	NA	NA	NA	NA	NA	NA	NA	0.0	0.3544209674026632	0.0	0.0	0.0	0.4183235328844653	0.0	0.0	0.0	0.4142966739123703	0.33102309556413334	0.19806037494215403	0.0	0.0	0.0	0.0	0.18682615891302298	0.2396798931219421	0.0	0.32687483145516505	0.0	0.0	0.500060257261	0.5335353653916951	0.4066631761410715	0.5136883167885029	0.2333976110354125	0.20098934997632348	0.20127133035820763	0.22933491727316196	0.1674867796404076	0.5950025733861299	0.0	0.3069064854404331
3R_41855	0.0	0.0	0.0	0.0	0.0	0.0	NA	NA	NA	NA	NA	NA	NA	NA	NA	0.0	0.0	0.0	0.0	0.8414309846526355	0.0	0.0	0.0	0.7434999516725032	0.0	0.0	0.0	0.0	0.0	0.0	0.0	0.0	0.0	0.0	0.7552641914141567	0.0	0.0	0.0	0.0	0.9396200176648564	0.0	1.0785587693730727	0.0	0.0	0.0	0.0	0.0	0.0	0.7091261126897834
3R_41856	0.0	0.0	0.0	0.0	1.4122420769335817	1.3737263839263025	NA	NA	NA	NA	NA	NA	NA	NA	NA	0.0	0.0	0.5973597892036776	0.0	0.0	0.0	0.0	0.0	0.0	1.9637256667388663	0.0	0.0	0.0	1.2322462580069822	0.0	0.0	0.0	0.0	0.5974472631807172	1.0329031291800297	0.0	0.0	1.5801577692723152	0.8429684628638674	0.6425145449230107	0.0	0.0	0.0	0.6360042650446014	0.0	1.5877418706425415	0.0	0.0	0.0
3R_41857	0.5426402748624931	0.5242529369435907	0.0	0.0	0.3582122871327962	1.0453285833602506	NA	NA	NA	NA	NA	NA	NA	NA	NA	0.0	0.0	0.22727861585504713	0.0	0.0	0.0	0.0	0.8892378917070682	0.1934346350517099	0.24904748055350104	0.0	0.0	0.2904233762937272	0.0	0.46616004393092253	0.3895390078519378	0.2246148091867996	0.288159076719876	0.0	0.0	0.2560727394077816	0.0	0.0	0.0	0.7333761950976246	0.0	0.28060610019703036	0.0	0.24198175312392395	0.0	0.20136372373718667	0.0	0.18045953804812512	0.0
3R_41858	0.0	0.6240276089783096	0.7485297752419585	0.8548442054983921	0.0	0.0	NA	NA	NA	NA	NA	NA	NA	NA	NA	0.9470762430470397	0.0	0.0	0.0	0.0	0.2993270290271788	0.0	0.3528252339478279	0.0	0.0	0.23686011411162344	0.0	0.0	0.558062745449947	0.27743930182954574	0.46367521961976776	0.0	0.0	0.2705734002320654	0.23389186711199678	0.0	0.0	0.7156257746649011	0.0	0.0	1.1026929084054753	0.33401043929587393	0.2876316547610172	0.0	0.0	0.47937365421838746	0.2838319124707795	0.0	0.0
3R_41859	0.45965662730626966	0.0	0.0	0.22812706312412714	0.22757431496148645	1.9923096846173771	NA	NA	NA	NA	NA	NA	NA	NA	NA	0.0	0.0	0.0	0.0	0.0	0.0	0.5194592014145913	0.3766252793147227	0.0	0.0	0.0	0.30255968519269877	0.0	0.0	0.0	0.0	0.2853981461107225	0.0	0.0	0.0	0.0	0.0	0.7638987559144861	0.8150357800707451	1.553060305331656	0.7847171624313519	1.0696239629995679	0.30703402673897934	0.0	0.0	0.0	0.0	0.0	0.0
3R_41860	0.0	0.0	1.0231629424842934	0.19474729921524236	0.19427542967751074	0.0	NA	NA	NA	NA	NA	NA	NA	NA	NA	0.0	0.0	0.7395835207972118	0.0	0.0	0.8182983066653097	0.0	0.0	0.2098174640517116	0.2701404057460269	0.0	0.0	0.9450618235818441	0.0	0.25282059294519305	0.6337961665050135	0.24363842410866524	0.0	0.4931278808068489	0.0	0.27776066463460664	0.0	0.6521243799438364	0.34788949359813753	0.0	0.0	0.913115590572118	0.0	0.0	0.0	0.8736724083616477	0.2586459522296445	0.19574344908335106	0.40023416900760295
3R_41861	0.15370393750447084	0.44548706236520397	0.2671839561805487	0.0	0.4565895436702558	0.44413710157015784	NA	NA	NA	NA	NA	NA	NA	NA	NA	0.0	0.0	0.0	0.36529692375058676	0.1860227318662204	0.0	0.0	0.2518784020743496	0.3287444714425841	0.42325916626451754	0.16909206405119456	0.0	0.0	0.0	0.0	0.0	0.5726033244089288	0.244864895426651	0.0	0.33394612447173894	0.21759933877653728	0.0	0.5108780757797711	0.27253867596350595	0.20773026640368014	0.5248009515271012	0.0	0.20533735860264146	0.4112508781491407	0.7028883792167152	0.3422200523189438	0.20262476062417342	0.15334656959583456	0.15677290131487626
3R_41862	0.0	0.0	0.0	0.0	0.3997234633136104	0.5832328714712225	NA	NA	NA	NA	NA	NA	NA	NA	NA	0.0	0.0	0.5072332732853677	0.239850682396778	0.0	0.0	0.9124053875530843	0.0	0.2158506701893496	0.2779081707475583	0.0	0.2657158503251313	0.0	0.0	0.0	0.43468045878783707	0.7519324098985084	0.32155218642463906	0.0	0.0	0.5714950934574499	0.0	0.0	0.0	0.0	0.0	0.0	0.0	0.0	0.30767346860915284	0.44939723135803106	0.26608319942696324	0.0	0.41174272124305455
3R_41863	0.2389234263320471	0.0	0.0	0.0	0.0	0.0	NA	NA	NA	NA	NA	NA	NA	NA	NA	0.0	0.0	0.0	0.2839159297676029	0.0	0.33216278062232757	0.0	0.3915296629332878	0.2555066473248135	0.32896532083773916	1.0513733340759535	0.629066066814428	0.0	0.0	0.0	0.0	0.0	0.0	0.9007647582874337	0.0	0.0	0.0	0.0	0.4236448026408322	0.0	0.0	1.111952735781794	0.0	0.3196322439254292	0.0	0.0	0.0	0.0	0.24369394399591493
3R_41864	0.5579710535776825	0.0	0.32330751345646286	0.3692272019279567	0.0	0.5374307050284703	NA	NA	NA	NA	NA	NA	NA	NA	NA	1.6362575027519803	0.0	0.0	0.4420296853875816	0.0	0.0	0.0	0.91436081378722	0.0	0.0	0.40922168797194125	0.0	0.0	0.0	0.0	0.0	0.46192134103156035	0.0	0.0	0.20204673340943757	0.2633073563072512	0.3750397542139467	0.0	0.0	0.0	0.0	0.0	0.0	0.24881826873492702	0.0	0.2070526908722995	0.2451872801742791	0.18555791605842328	0.0
3R_41865	0.21329481058418337	0.6182019805584132	0.7415418531227311	0.0	0.0	0.0	NA	NA	NA	NA	NA	NA	NA	NA	NA	0.0	0.0	0.8040246256662349	0.0	0.0	0.0	0.0	0.0	0.4561983961204889	0.0	0.7039466982823208	0.5615879933834826	0.34246886144685906	0.0	0.2748492589239432	0.0	0.0	0.33979878678920766	0.268047454156313	0.23170836258651414	0.0	0.8601955190006868	0.0	0.0	0.0	0.0	0.0	0.0	0.0	0.6502650317703239	0.0	0.28118219115721377	0.638396674412972	0.2175536087988426
3R_41866	0.23770492660575146	0.6889509220299085	0.0	0.23594537128505194	0.0	0.0	NA	NA	NA	NA	NA	NA	NA	NA	NA	1.0456092671094614	0.5599735602883774	0.2986798946018388	0.847403910328396	0.2876863178861316	0.33046876399328673	0.0	0.3895328776266105	0.25420357384804476	0.3272876111231444	1.0460113729678548	0.0	0.0	0.0	0.3063038558754593	0.0	0.5903584662510661	0.0	0.5974472631807172	0.0	0.3365199076427844	0.4793194737148869	0.0	0.0	0.32125727246150537	0.40580538693665386	0.0	0.31755661272268976	0.0	0.3623416838597796	0.0	0.0	0.0	0.4849022296483383
3R_41867	2.358764271703226	0.0	0.0	0.0	0.0	3.40789814474025	NA	NA	NA	NA	NA	NA	NA	NA	NA	0.0	0.0	0.0	0.0	0.0	0.0	0.0	0.0	0.0	0.0	0.0	0.0	0.0	0.0	0.0	0.0	0.0	0.0	0.0	0.0	1.6696564648430456	2.378162004200785	0.0	0.0	0.0	0.0	0.0	0.0	0.0	0.0	3.9388211790939973	0.0	0.0	0.0
3R_41868	0.23028251980659953	0.0	0.4003007058902648	0.22857790712239615	0.45604813314416454	0.0	NA	NA	NA	NA	NA	NA	NA	NA	NA	2.025919615561494	0.0	0.5787070527028513	0.5472956480144662	0.2787032273276318	0.0	2.0819432025074924	0.0	0.24626599189784887	0.0	0.2533373394411277	0.0	0.0	0.0	0.0	0.24796544353578887	0.28596217406746305	0.0	0.2893958976395134	0.5003252113874018	0.0	0.0	0.7654084372502855	0.8166465227191063	0.31122591889452556	0.7862679868630345	0.0	0.30764081335308796	0.0	0.3510274573677153	0.5127213866857535	0.0	0.0	0.0
3R_41869	0.22318129672886297	0.0	0.7759132625185748	0.2215292491935117	0.22099248742668767	0.0	NA	NA	NA	NA	NA	NA	NA	NA	NA	0.981723161725834	0.5257595082424107	0.0	0.0	0.5402177093575242	0.0	1.5133067331001597	0.0	0.47734377284164536	0.0	0.4910503495775162	0.5876183121727572	0.0	0.5784783716481734	0.8627666164536495	0.24031893206111696	0.0	0.0	0.0	0.24244834031988632	0.0	0.0	0.0	0.0	0.0	0.0	0.34622955324061855	0.29815409223647293	0.0	0.0	0.4969105950258405	0.0	0.22266239113312045	0.455274991330426
3R_41870	0.0	0.0	0.4099416255423477	0.23408302166349418	0.0	0.0	NA	NA	NA	NA	NA	NA	NA	NA	NA	1.0373561277819427	0.5555536111179167	0.0	0.2802384111468527	0.28541556977895505	0.32786032809048604	0.0	0.3864582404625874	0.0	0.3247042845022574	0.25943876494072177	0.3104589362329453	0.7572990852395025	0.0	0.6077723139046758	0.5078749825100554	0.2928493423965519	0.0	0.0	0.7685627108743939	0.0	0.0	0.7838426821466191	0.4181573977897873	0.3187215441421371	0.8052046171882118	0.0	0.0	1.2619683899002778	1.0784450117065207	0.26253493388280846	0.0	0.7058411318190783	0.24053741446429408
3R_41871	0.0	0.0	0.5266566749362298	0.0	0.0	0.0	NA	NA	NA	NA	NA	NA	NA	NA	NA	0.0	0.7137260511007869	0.0	0.0	0.7333532658750999	0.0	0.0	0.0	0.0	0.0	0.3333039359261847	0.39885013102625655	0.48645537963707514	0.0	0.0	0.0	0.0	0.4826627072879463	0.0	0.6582541782683967	0.0	0.0	0.0	0.0	0.0	1.0344555417386778	0.0	0.0	0.4053162905939465	0.0	0.0	0.0	0.3022673801627722	0.0
3R_41872	0.2519415243721932	0.0	0.8759012202398874	0.25007658595444854	0.0	0.0	NA	NA	NA	NA	NA	NA	NA	NA	NA	0.0	0.0	0.0	0.8981565337145508	0.9147491872072326	0.7005223269600396	0.0	0.0	0.0	0.0	0.0	0.33167083328150976	0.40452051677496015	0.6530239088378623	0.0	0.0	0.0	0.0	0.0	0.5473828258638385	0.713349443141591	0.0	0.0	0.0	0.3404979782932539	0.0	0.3908463778311934	0.0	0.0	0.0	0.0	0.0	0.0	0.5139439415645738
3R_41873	0.9245407698133247	0.8932127531845045	1.0714210906134567	0.0	0.0	0.0	NA	NA	NA	NA	NA	NA	NA	NA	NA	0.0	0.7259958721326703	0.38723323018730865	0.7324295104345937	0.0	0.8568938805052059	0.0	0.0	0.32957046257686207	0.0	0.0	0.0	0.0	0.0	0.7942351237775729	0.0	0.0	0.0	0.0	0.0	0.43629214156702706	0.0	0.0	0.5464468930122558	0.0	0.0	0.0	0.41170656322841187	0.0	0.46976962028051833	0.34307990169662966	0.0	0.6149274499370653	0.0
3R_41874	0.3243957545159782	0.47010543148533	0.0	0.0	0.642428606266557	0.46868086957173816	NA	NA	NA	NA	NA	NA	NA	NA	NA	0.0	0.0	0.8152165051994508	0.0	0.3926053258011739	0.676485752127683	0.3666005221564557	0.0	0.1734557236919704	0.0	0.5353091331732069	0.4270538986433693	0.0	0.0	0.41801266745587456	0.3493054410609943	0.20141545111099152	0.25839654401857476	0.6115019106581032	0.3524005525640664	0.45924849311384436	0.0	0.0	0.0	0.43841958507970463	0.5538023404129947	0.0	0.0	0.8679545955591971	0.24724372693216026	0.18056585583448725	0.0	0.0	0.0
3R_41875	0.0	0.0	0.34886696035217707	0.3984168825488545	0.3974515249241255	0.5799179068211104	NA	NA	NA	NA	NA	NA	NA	NA	NA	0.0	0.0	0.0	0.2384874249873578	0.728679812406726	0.0	1.360829220378218	0.0	0.0	0.0	1.1039329465829368	0.0	0.6444737823231798	1.0403842846624571	0.258612039528333	0.0	0.2492195316536967	0.0	0.5044241274736266	0.0	0.0	0.8093779056666813	0.6670628130359016	0.35585871554931775	0.0	0.0	0.3113442124473424	0.0	0.0	0.0	0.22342147921373692	0.0	0.4004548205670072	0.2047012340454835
3R_41876	0.0	0.0	0.0	0.5683558771692012	0.0	0.0	NA	NA	NA	NA	NA	NA	NA	NA	NA	1.259355436700388	0.0	0.0	0.0	0.34649590424516385	0.0	0.6470904548334098	0.9383244059585476	0.0	0.0	0.314959935521402	0.3768986741835338	0.0	0.0	0.0	0.30828136223368346	0.7110410814650432	0.0	0.3597894943626383	0.31101296924081734	0.0	0.0	0.4757944339663937	0.5076451357443093	0.773859041575577	0.0	0.0	0.0	0.3830089566644516	0.0	0.31871869983168466	0.0	0.0	0.5840272063233793
3R_41877	0.0	0.0	0.0	0.0	0.0	0.0	NA	NA	NA	NA	NA	NA	NA	NA	NA	0.0	0.0	0.0	0.0	0.0	0.0	0.0	0.0	0.0	0.0	0.0	0.0	0.0	0.0	0.0	0.0	0.0	0.0	0.0	0.0	0.0	0.0	0.0	0.0	0.0	0.0	3.7659677030609786	3.243046907430469	0.0	0.0	0.0	0.0	0.0	2.476032010141827
3R_41878	0.18688525264176323	0.5416579662855832	0.0	0.5565056343412949	0.1850524100809521	0.0	NA	NA	NA	NA	NA	NA	NA	NA	NA	0.8220652168998523	0.440255074985345	0.0	0.22207826615502793	0.22618096716564826	0.5196336426928923	0.0	0.0	0.0	0.5146315540419097	0.0	0.7380806434291817	0.3000653392276168	0.0	0.24081820392967143	0.20123578898012698	0.4641438976042865	0.0	0.23485857931931642	0.0	0.5291485444314127	0.376844275886187	0.6211654679208412	0.3313738095395892	0.7577240495298954	0.0	0.5798442654271916	0.49933039793636735	0.0	0.5697510615174465	0.20804893477385028	0.0	0.37290147365068865	0.5718502156542472
3R_41879	0.33211616081556034	0.0	0.2886591950697933	0.6593154966734072	0.32885899297555543	0.0	NA	NA	NA	NA	NA	NA	NA	NA	NA	1.4609025587489182	0.0	0.8346181236073614	0.19732905650229432	0.0	0.0	0.37532537425851187	0.0	0.0	0.0	0.18268304654013195	0.21860875073777722	0.0	0.0	0.0	0.0	0.0	0.0	0.4173701701741308	0.0	0.23508915309461723	0.0	0.0	0.0	0.4488536837982896	0.0	0.25761215583144786	0.22184160119233648	0.0	0.5062559311046428	0.0	0.0	0.3313439772284514	0.0
3R_41880	0.76786131810306	0.0	0.0	0.3810887018251481	0.0	0.0	NA	NA	NA	NA	NA	NA	NA	NA	NA	0.0	0.0	0.0	0.0	1.3939752852828504	0.0	1.735524317082028	0.0	0.0	0.0	0.42236801896939247	0.0	0.0	0.0	0.0	0.4134119091568671	0.47676065923603395	0.0	0.0	0.8341501053114507	0.0	0.0	0.0	2.0422889975084075	0.0	0.0	0.0	0.0	0.0	0.0	0.0	0.0	0.0	0.3915964958379166
3R_41881	0.17158438377579055	0.0	0.5965311653084199	0.3406285407272344	0.0	0.0	NA	NA	NA	NA	NA	NA	NA	NA	NA	0.0	0.0	1.293590496249342	0.2038960373253717	0.20766283762005844	0.0	0.0	0.0	0.5504811893696577	0.2362485450928661	0.0	0.0	0.0	0.44474091862393067	0.22110167891348864	0.18475999768680482	0.0	0.0	0.0	0.5591913347710764	0.0	0.34599087912684084	0.0	0.0	0.0	0.2929256378682782	0.26618531843164034	0.0	0.0	0.2615518972582299	0.19101533033646834	0.2261961876442142	0.0	0.17501036148845192
3R_41882	0.0	0.0	0.0	0.0	0.45380600859576653	0.6621442216329139	NA	NA	NA	NA	NA	NA	NA	NA	NA	0.0	0.0	0.0	0.0	0.27733300497105545	0.31857578782597673	0.5179268733868196	0.0	0.0	0.0	0.2520918264645243	0.3016671787467026	1.4717068948548206	0.5939499662487931	0.5905610625374638	0.246746341060195	0.0	0.3650581656301753	0.2879731056157203	0.24893270104427268	0.0	0.46206962834815657	0.0	0.0	0.3096958012991739	0.39120118127108694	0.35548957669012193	0.306128321645354	0.30655780798904975	0.0	0.25510031628612717	0.0	0.0	0.23372573547061495
3R_41883	0.0	2.7945696481511053	0.0	0.0	0.9547387479145522	2.7861012552779205	NA	NA	NA	NA	NA	NA	NA	NA	NA	0.0	0.0	0.0	0.0	0.0	0.6702349528734346	0.0	0.0	0.0	0.0	0.5303628206752611	0.0	0.0	0.0	0.0	0.5191167332606916	0.0	0.0	0.0	0.5237165017832547	0.6825074833533011	0.0	0.0	0.0	0.0	0.0	0.0	0.6440473792166426	0.0	0.7348775069427551	0.0	0.0	0.0	0.0
3R_41884	0.0	0.0	0.538273072496609	0.0	0.30661753304670114	0.8947657100726459	NA	NA	NA	NA	NA	NA	NA	NA	NA	0.0	0.7294686134822285	0.3890855283917656	0.0	0.0	0.0	0.699882580699436	0.0	0.6622938713808745	0.42635234380166187	0.0	0.0	0.0	0.0	0.0	0.0	0.0	0.0	0.0	0.0	0.0	0.0	0.5146115722145156	0.0	0.41849671793948956	0.0	0.0	1.2410277828062384	0.4142562991295025	0.0	0.34472099609751705	0.8164221686377139	0.6178689046537453	0.0
3R_41885	0.6773277757535711	0.6543765587658615	0.0	0.0	0.0	1.3047871989937478	NA	NA	NA	NA	NA	NA	NA	NA	NA	0.0	0.0	0.0	0.26829257691854275	0.2732490467502067	0.6277689909300876	0.0	0.0	0.0	0.0	0.49675913101031044	0.0	0.0	0.0	0.2909322808567141	0.0	0.0	0.0	0.0	0.0	0.31963196808078453	0.0	0.0	0.0	0.0	0.0	0.0	0.30162032853451365	0.906130471008129	0.6883158047977677	0.0	0.0	0.22525098703856264	0.2302839304142757
3R_41886	0.0	0.0	0.0	0.3023011526501109	0.30156868187525776	0.0	NA	NA	NA	NA	NA	NA	NA	NA	NA	1.339669792830784	0.0	0.7653574716875137	0.0	0.0	0.0	0.0	0.49908263620638904	0.0	0.0	0.0	0.40093507682357094	0.0	0.0	0.0	0.0	0.0	0.9703715484733095	0.0	0.330847565292767	0.0	0.6141202457267056	0.0	0.5400197863249709	0.4116056324114739	0.5199315229387029	0.47246850430456605	0.4068642225736082	0.8148700750780543	0.0	0.0	0.0	0.0	0.0
3R_41887	0.22081287667640584	0.0	0.0	0.0	0.0	1.2761051229878213	NA	NA	NA	NA	NA	NA	NA	NA	NA	0.971305026979454	1.5605403027479399	0.277454774178172	0.0	0.0	0.3069846278368565	0.4990824618480155	0.0	0.0	0.30402953756408063	0.24291963948684972	0.29069122681959114	0.35453996401064825	0.0	0.28453695309863586	0.0	0.0	0.0	0.0	0.0	0.31260575843565075	0.0	0.3669667133301539	0.0	0.2984277334861283	0.0	0.685110667981531	0.0	0.29540391389507636	0.6731851181658668	0.24581866748435785	0.291093104091692	0.0	0.0
3R_41888	0.5064013690662293	0.0	0.0	0.2513264254757333	0.25071746563553593	0.0	NA	NA	NA	NA	NA	NA	NA	NA	NA	0.0	0.0	0.0	0.30088178823915673	0.0	0.3520117081910238	0.572285560880482	0.0	0.2707748628863788	0.0	0.0	0.0	0.0	1.3125752187636304	0.6525430254243814	0.27264344726012424	0.31442168639316886	0.0	0.0	0.2750592752738215	0.7169146402715901	0.0	0.0	0.0	0.3421997282934158	0.43225945388167697	0.0	0.0	0.0	0.0	0.0	0.33378928950279413	0.757835947917876	0.5165125444885168
3R_41889	0.6642323216311207	0.9625872651533736	0.0	0.1648288741683518	0.0	0.0	NA	NA	NA	NA	NA	NA	NA	NA	NA	0.0	0.0	0.20865453090184036	0.19732905650229432	0.20097453759125222	0.0	0.37532537425851187	0.0	0.17758385620679995	0.0	0.5480491396203959	0.0	0.0	0.0	0.2139805474563918	0.0	0.6186270204281158	0.0	0.0	0.3607874546986252	0.0	0.0	0.8279107936054819	0.0	0.0	0.0	0.25761215583144786	0.0	0.22215283648629297	0.5062559311046428	0.0	0.0	0.1656719886142257	0.1693737159566876
3R_41890	0.20264861742980758	0.0	0.35226462118343305	0.0	0.4013223571668649	0.0	NA	NA	NA	NA	NA	NA	NA	NA	NA	0.0	0.9547792669682179	0.0	0.24081008512636512	0.0	0.5634636108156841	0.0	0.0	0.0	0.0	0.4458737174163848	0.0	0.0	1.050516722913083	0.5222613918266092	0.0	0.2516467131793675	0.0	0.7640051697683153	0.22014309301045681	0.28689053691563987	0.0	0.33677971239012566	0.0	0.0	0.0	0.3143764343424817	0.0	0.0	0.3089041624835895	0.0	0.0	0.20217745114887337	0.0
3R_41891	0.1967628419826737	0.5702866294816973	0.0	0.19530635090160833	0.0	0.0	NA	NA	NA	NA	NA	NA	NA	NA	NA	0.865514459198004	0.463524213531514	0.24723553585582808	0.0	0.2381354829918637	0.0	0.0	0.9673202462642576	0.42083955386798894	0.0	0.0	0.0	0.6318498446755121	0.0	0.253546352837133	0.0	0.0	0.0	0.0	0.4274984075684319	0.27855801878840414	0.3967619149190098	0.32699820098669746	0.697776326403019	0.26592420628272534	0.0	0.30524560916401045	0.0	0.7896891862331905	0.29993227529223904	0.0	1.5563306081984385	0.0	0.20069155097400831
3R_41892	0.0	0.0	0.0	0.0	0.0	0.0	NA	NA	NA	NA	NA	NA	NA	NA	NA	0.0	0.0	0.0	0.0	0.0	0.0	0.0	0.0	0.0	0.0	0.0	0.0	0.0	0.0	0.0	0.0	0.0	0.0	0.0	0.0	0.0	0.0	0.0	0.0	0.0	0.0	7.469688006071363	0.0	0.0	7.339665017688594	0.0	0.0	0.0	0.0
3R_41893	0.0	0.0	0.0	0.0	0.0	0.0	NA	NA	NA	NA	NA	NA	NA	NA	NA	2.842804563156173	0.0	0.0	0.0	0.7821621354840916	0.0	0.0	0.0	0.0	0.0	0.0	0.0	2.075327110464993	0.0	0.0	0.0	0.0	0.0	0.8121704060210416	0.7020647724959105	0.0	0.0	0.0	1.1459321699829945	0.8734349138138099	0.0	0.0	0.0	0.0	0.9851352935555405	0.0	0.0	0.0	0.0
3R_41894	0.0	0.0	0.0	0.6178441292945109	0.0	0.0	NA	NA	NA	NA	NA	NA	NA	NA	NA	0.0	0.0	0.0	0.3698338647106302	0.0	0.0	0.0	0.0	0.665654871262348	0.4285159908455272	0.3423843316164814	0.40971624036511295	0.4997081704284699	0.8066868531984811	0.0	0.0	0.38647665619160343	0.4958121720698294	0.0	0.0	0.0	0.6275705288863185	0.5172231159837667	0.0	0.4206204993606569	0.0	0.0	0.0	0.0	0.0	0.0	0.0	0.31050222866079646	0.0
3R_41895	0.0	0.0	0.4870212964185477	0.0	0.27742288455271374	0.0	NA	NA	NA	NA	NA	NA	NA	NA	NA	0.0	0.0	0.0	0.0	0.0	1.1685197507298088	0.0	0.45912242513239826	0.0	0.0	0.0	0.0	0.4498454893205556	0.0	0.7220492914169278	0.6033686676081229	0.69582524682922	0.44633824771085384	0.0	0.30435748612890756	0.0	0.0	0.0	0.0	0.0	0.4783019972982633	0.0	0.7485753861825559	0.0	0.42707355957697507	0.6237966378047398	0.7386863718643225	0.0	0.2857646946064143
3R_41896	0.0	0.0	0.0	0.0	0.0	0.0	NA	NA	NA	NA	NA	NA	NA	NA	NA	0.0	0.0	0.0	0.0	0.0	0.0	0.0	0.0	0.0	0.0	0.0	0.0	0.0	0.0	0.0	0.0	0.0	0.0	0.0	0.0	0.0	0.0	0.0	0.0	0.0	0.0	0.0	0.0	0.0	0.0	0.0	0.0	0.0	0.0
3R_41897	0.0	0.0	0.0	0.0	0.0	0.0	NA	NA	NA	NA	NA	NA	NA	NA	NA	0.0	0.0	0.0	0.0	0.0	0.0	0.0	0.0	0.0	0.0	0.0	0.0	0.0	0.0	0.0	0.0	0.0	0.0	0.0	0.0	0.0	0.0	0.0	0.0	0.0	0.0	0.0	0.0	0.0	0.0	0.0	0.0	0.0	0.0
3R_41898	0.0	0.0	0.0	0.0	0.0	0.0	NA	NA	NA	NA	NA	NA	NA	NA	NA	0.0	0.0	0.0	0.0	0.0	0.0	0.0	0.0	0.0	0.0	0.0	0.0	0.0	0.0	0.0	0.0	0.0	0.0	0.0	0.0	0.0	0.0	0.0	0.0	0.0	0.0	0.0	0.0	0.0	0.0	0.0	0.0	0.0	0.0
3R_41899	0.39701177179604547	0.0	0.0	0.39407298468120083	0.0	1.1471902442941624	NA	NA	NA	NA	NA	NA	NA	NA	NA	0.0	0.0	0.4988513946637866	0.4717744427518225	0.0	0.0	0.8973281605355972	0.6505929015760288	0.0	0.0	0.0	0.0	0.6374471516470837	0.0	0.5115848386717211	0.0	0.49300463399705724	0.0	0.0	0.0	0.5620513074156487	0.8005533424703154	0.0	0.0	1.0731196930877678	0.0	0.6158993177067359	0.0	1.06224630570652	0.6051785125317339	0.0	1.0467450155310791	0.0	0.0
3R_41900	0.43446291954563515	0.0	0.0	0.0	0.860404009585933	0.0	NA	NA	NA	NA	NA	NA	NA	NA	NA	0.0	0.0	0.0	0.0	0.0	0.0	1.963950895728544	0.0	0.0	0.5981968194353667	0.47795933541092694	0.5719528724559965	1.3951583818674054	0.0	0.0	0.46782443858728245	0.0	0.6921404818156007	0.0	0.0	0.0	0.8760716107943235	0.0	0.0	0.0	0.0	0.0	0.0	0.5812253742074265	1.3245331351831762	0.0	0.0	0.4334527755801722	0.0
3R_41901	0.0	1.2183396175290804	0.0	0.0	0.0	0.0	NA	NA	NA	NA	NA	NA	NA	NA	NA	0.0	0.0	0.5281850084192691	0.4995158692195524	0.0	0.0	0.0	0.6888492662790925	0.0	0.0	1.3873235255109373	0.0	0.0	2.1791021488997933	0.0	0.0	0.0	0.0	0.0	0.9132920525325589	0.0	0.0	0.0	0.0	0.0	1.4352510871309359	0.0	0.0	0.0	0.0	0.9359199915692328	0.0	0.4193796335158809	0.4287501316262904
3R_41902	0.0	0.0	0.0	0.9851824617030023	0.4913976903129201	0.0	NA	NA	NA	NA	NA	NA	NA	NA	NA	0.0	0.0	0.0	0.0	0.0	0.0	1.1216602006694965	0.813241126970036	0.0	0.0	0.0	0.6533124377883232	0.0	0.0	0.0	0.0	0.0	0.0	0.0	0.0	0.702564134269561	0.0	0.0	0.0	0.6706998081798549	0.0	0.0	0.0	0.0	0.7564731406646675	0.0	0.0	0.4951108790911507	1.0123469888143757
3R_41903	0.0	0.0	0.8956540224650629	0.25571616405910336	0.2550965679537335	0.7444181664831676	NA	NA	NA	NA	NA	NA	NA	NA	NA	0.0	0.0	0.0	0.0	0.3117926885425198	0.7163200889211105	0.0	0.4221733730103127	0.0	0.0	0.0	0.0	0.4136430223489257	0.6677505147855657	0.6639405268633657	0.0	0.31991346468745596	0.0	0.3237548622719297	1.399317692693043	0.0	0.0	0.0	0.0	0.3481766857409461	0.439809420022878	0.0	0.0	0.0	0.0	0.28679750349656347	0.6792386956851023	0.2570241751284594	0.0
3R_41904	0.5080573578466944	0.0	0.44157871632978846	0.252148290830461	0.2515373396238797	0.0	NA	NA	NA	NA	NA	NA	NA	NA	NA	0.0	0.0	0.0	0.0	0.30744240904247155	0.35316282561480083	0.0	0.0	0.0	0.0	0.0	0.33441848788467027	0.0	0.0	0.0	0.0	0.3154498802662662	0.0	0.3192376808493433	0.2759587496860969	0.35962951542727906	1.53670638335538	0.4221677231836107	0.0	0.0	0.0	0.7881685186262348	0.0	0.3398400814528707	0.0	0.0	0.33488081759142324	0.5068761038177553	0.0
3R_41905	0.2470800572988536	0.0	0.8589998184074384	0.0	0.2446568653211909	2.1418596482209717	NA	NA	NA	NA	NA	NA	NA	NA	NA	0.0	0.5820590314956798	0.0	0.29360856435042393	0.2990327248256609	0.34350251931617715	0.0	0.0	0.0	0.3401959011292735	0.0	0.0	0.0	0.0	0.0	0.0	0.0	0.0	0.6210107048583282	0.0	0.0	0.0	0.0	0.0	0.0	0.0	0.7666092016409117	0.0	0.0	0.0	0.0	0.32572059166494033	0.0	0.0
3R_41906	0.0	0.0	0.0	0.0	0.0	0.0	NA	NA	NA	NA	NA	NA	NA	NA	NA	0.0	0.0	0.0	0.0	0.0	0.0	0.0	0.0	0.0	0.0	0.0	0.0	0.0	0.0	0.0	0.0	0.0	0.0	0.0	0.0	0.0	0.0	0.0	0.0	0.0	0.0	0.0	0.0	0.0	0.0	0.0	0.0	0.0	0.0
3R_41907	0.0	0.0	0.0	0.0	0.0	0.0	NA	NA	NA	NA	NA	NA	NA	NA	NA	0.0	0.0	0.7240993290495618	0.6847962361407514	0.0	1.6023322266024644	0.0	0.0	0.0	0.0	0.0	0.0	1.8505513255036508	0.0	0.0	0.0	0.0	0.918061707334046	0.0	0.0	0.0	0.0	0.0	0.0	0.0	0.0	0.0	0.0	0.0	0.0	0.0	0.0	0.0	0.0
3R_41908	0.0	0.0	0.0	0.0	0.0	0.9914615332754318	NA	NA	NA	NA	NA	NA	NA	NA	NA	3.0185963647647696	0.0	0.0	0.0	0.8305290519892914	0.0	0.0	0.0	0.3669334272682907	0.0	0.754939303634927	0.0	0.0	0.0	0.4421382513255304	0.3694655901917231	0.0	0.0	0.0	0.0	0.0	0.0	0.5702247780457074	0.6083968499644696	0.0	0.0	0.0	0.0	0.4590242796302467	0.0	0.0	0.0	0.0	0.0
3R_41909	0.3519267744552684	0.0	0.0	0.0	0.3484753176849098	0.0	NA	NA	NA	NA	NA	NA	NA	NA	NA	0.0	0.8290517645827925	0.44220140239752753	0.0	0.0	0.4892654427952557	0.0	0.0	0.0	0.0	0.38716005363095923	0.0	0.0	0.0	0.9069776511636977	0.757901023431647	0.0	1.681957812349237	0.4422661558610504	0.0	0.4982242788477587	0.0	0.5848635899254673	0.0	0.0	0.6008027806594616	0.0	0.0	0.0	0.5364539215586347	0.7835609231742413	0.0	0.0	0.0
3R_41910	0.28037284654027755	0.0	0.0	0.27829745188626676	0.0	0.810154804380021	NA	NA	NA	NA	NA	NA	NA	NA	NA	1.233295627375019	0.6604885448829707	0.0	0.9995125044345038	0.0	0.0	0.0	0.0	0.0	0.0	0.0	0.0	0.4501702093561576	0.0	0.7225705012038025	0.0	0.0	0.44666043605135736	0.0	0.0	0.0	0.5653570885828624	0.46594883210857135	0.9942808962845712	0.0	0.0	0.43495295896758174	0.0	0.7501667245545324	0.0	0.0	0.36960979554664547	0.2797209682642016	0.0
3R_41911	0.0	0.0	0.0	0.0	0.0	0.0	NA	NA	NA	NA	NA	NA	NA	NA	NA	0.0	0.0	0.0	0.0	0.0	0.4101159192645802	0.0	0.0	0.0	0.0	0.973585015877549	0.0	0.0	0.0	0.0	0.0	0.0	0.0	0.0	0.0	0.4176254651303618	0.0	0.0	0.0	0.0	0.0	0.0	0.0	0.0	0.4496706162735796	0.0	0.0	0.0	0.0
3R_41912	1.072955386944193	0.0	0.3730242305349428	0.0	0.0	0.0	NA	NA	NA	NA	NA	NA	NA	NA	NA	0.0	0.5055230925476291	0.0	0.5100029427169794	0.0	0.0	0.0	0.0	0.6884563088415002	0.29546295943382206	0.23607494246263463	0.0	0.3445501639197405	0.0	0.0	0.4621381746928514	0.0	0.0	0.26967647183350607	0.9324661398232976	0.30379752988304404	0.4327116132873621	0.35662676726394515	0.380500129370044	0.0	1.0990375727975012	0.3329032223700313	0.0	0.5741607563993805	0.0	0.716676855422628	0.0	0.0	0.0
3R_41913	0.0	0.0	0.0	0.0	0.0	0.0	NA	NA	NA	NA	NA	NA	NA	NA	NA	0.0	0.0	0.0	0.0	0.0	0.0	0.0	0.0	0.0	0.0	0.0	0.0	0.0	0.0	0.0	0.0	0.0	0.0	0.0	0.0	0.0	0.0	0.0	0.0	0.0	0.0	0.0	0.0	0.0	0.0	0.0	0.0	0.0	0.0
3R_41914	0.0	0.0	0.0	0.0	0.0	0.0	NA	NA	NA	NA	NA	NA	NA	NA	NA	0.0	0.0	0.0	0.0	0.0	0.0	0.0	0.0	0.0	0.0	0.0	0.0	0.0	0.0	0.0	0.0	0.0	0.0	0.0	0.0	0.0	0.0	0.0	0.0	0.0	0.0	0.0	0.0	0.0	0.0	0.0	0.0	0.0	0.0
3R_41915	0.0	0.0	0.0	0.0	0.0	0.0	NA	NA	NA	NA	NA	NA	NA	NA	NA	0.0	0.0	0.0	0.0	0.0	0.0	0.0	0.0	0.0	0.0	0.0	0.0	0.0	0.0	0.0	0.0	0.0	0.0	0.0	0.0	0.0	0.0	0.0	0.0	0.0	11.498601195164609	0.0	0.0	0.0	0.0	0.0	0.0	0.0	0.0
3R_41916	0.0	0.91006128261671	0.5458155677188735	0.31166914848809607	0.0	0.0	NA	NA	NA	NA	NA	NA	NA	NA	NA	0.0	0.0	0.0	0.7462452112511987	0.38001571821013663	0.0	0.0	0.0	0.0	0.0	0.0	0.41335963458016234	0.5041518162447294	0.0	0.0	0.0	0.3899133928270986	0.0	0.0	0.3411001845351998	0.0	0.6331511883994545	1.0436450262695889	0.0	0.4243608595004848	1.0720873116483305	0.48710980799495274	0.0	0.0	0.47863080956093756	0.0	0.4139310995127617	0.0	0.0
3R_41917	0.4920732897894399	1.426198234708873	0.42768614269525757	0.4884308319422823	0.24362368599128725	0.0	NA	NA	NA	NA	NA	NA	NA	NA	NA	1.0822585784143959	0.5796010119369988	0.0	0.0	0.0	0.3420519174609568	0.0	0.0	0.5262271617411804	0.0	0.0	0.0	0.0	0.0	0.0	0.5298585913391434	0.6110509293840216	0.39195962251466243	0.0	0.0	0.34831515778398	0.49611994513310304	0.4088858416898696	0.0	0.6650351138540115	0.0	0.0	0.0	0.32914832213351314	1.8752100235226346	0.273898882667854	0.0	0.0	0.0
3R_41918	0.0	0.0	0.0	0.3015917105708799	0.0	0.0	NA	NA	NA	NA	NA	NA	NA	NA	NA	0.0	0.0	0.0	0.3610581458869881	0.0	0.0	0.0	0.0	0.6498596709273091	0.0	0.0	0.0	0.4878506884183027	0.0	0.0	0.0	0.0	0.9680942749566839	0.7636731379691984	0.6601422606571715	0.0	0.0	0.5049500250960162	0.5387524647925264	0.0	0.0	0.9427194250165682	0.0	0.0	0.9263097440837755	0.0	0.0	0.0	0.30990752669311006
3R_41919	0.0	0.0	0.4036511701484137	0.0	0.2299325980180822	0.0	NA	NA	NA	NA	NA	NA	NA	NA	NA	0.0	0.547028774917024	0.2917753773093292	0.0	0.0	0.0	0.0	0.38052813195010854	0.0	0.0	0.25545773965167523	0.6113900374360234	0.0	0.0	0.0	0.0	0.0	0.0	0.2918181032395253	0.2522564338003441	0.3287406511089935	0.46823915108616504	0.0	0.0	0.3138308389012155	1.1892734197469972	0.3602360497148804	0.6204314529958649	0.0	0.0	0.5170127972558615	0.6122352771191147	0.0	0.0
3R_41920	0.2096868004717282	0.607744721934607	0.0	0.0	0.20763033594650646	0.605903071262078	NA	NA	NA	NA	NA	NA	NA	NA	NA	0.9223639782923482	0.0	0.5269493767637984	0.0	0.0	0.0	0.47393524404750365	0.0	0.0	0.0	0.6920390161447397	0.2760441972155808	0.3366757945085821	0.0	0.2702000182655212	0.22578822103492738	0.26038664761226615	0.33405088577099895	0.5270265402396753	0.0	0.0	0.0	0.3484763984601803	0.0	0.0	0.0	0.0	0.28012641993281	0.0	0.0	0.23343262701366863	0.5528516502759974	0.0	0.0
3R_41921	0.0	0.6853160348601078	0.0	0.0	0.0	0.0	NA	NA	NA	NA	NA	NA	NA	NA	NA	0.0	0.0	0.2971040672358388	0.0	0.0	0.0	0.0	0.0	0.5057248047902254	0.6511217003756712	0.5202463220666016	0.0	0.0	0.0	0.0	0.7638221251772067	0.2936218751585558	0.0	0.2971475734691433	0.0	0.3347444373508379	0.0	0.0	0.8385209831490824	0.6391246548726863	0.0	0.0	0.3158811922821886	0.0	0.36042997854720765	0.0	0.31170826101701676	0.235901043852683	0.0
3R_41922	0.0	0.0	0.378531409419686	0.0	0.0	0.0	NA	NA	NA	NA	NA	NA	NA	NA	NA	0.9578726644310558	0.0	0.0	0.0	0.0	0.0	0.0	0.7136946986079777	0.0	0.2998250550786122	0.0	0.2866712023784307	0.3496369632001851	0.0	0.0	0.0	0.0	0.0	0.27365786620368865	0.0	0.0	0.0	0.0	0.0	0.0	0.0	0.3378180709155802	0.0	0.0	0.0	0.0	0.28706752201305524	0.2172529142414543	0.6663214529254777
3R_41923	0.0	1.0420356124006822	0.0	0.0	0.0	0.0	NA	NA	NA	NA	NA	NA	NA	NA	NA	0.0	0.8469578502109306	0.0	0.0	0.0	0.0	0.0	0.0	0.3844819250241022	0.0	0.395522041830332	0.0	0.0	0.0	0.46328340064841145	1.161405563984349	0.0	0.0	0.0	0.3905654997871418	0.0	0.0	0.0	0.0	0.0	0.0	0.0	0.0	0.0	0.0	0.0	0.0	0.0	0.0
3R_41924	0.0	0.0	0.0	0.0	0.0	0.0	NA	NA	NA	NA	NA	NA	NA	NA	NA	0.0	0.0	0.0	0.0	0.0	0.0	0.0	0.0	0.0	0.0	0.0	0.0	0.0	41.37309011472758	0.0	0.0	0.0	0.0	0.0	0.0	0.0	0.0	0.0	0.0	0.0	0.0	0.0	0.0	0.0	0.0	0.0	0.0	0.0	0.0
3R_41925	0.0	0.0	0.0	0.0	0.0	0.0	NA	NA	NA	NA	NA	NA	NA	NA	NA	0.0	0.0	0.8152165051994508	0.0	0.0	0.0	0.0	0.0	0.0	0.0	0.7137455108976092	0.0	0.0	0.0	0.0	0.0	0.0	0.0	0.0	0.0	0.0	0.0	0.0	0.0	0.0	0.0	1.0064947090586134	0.0	0.0	0.0	0.0	0.0	0.0	0.0
3R_41926	0.23239520347454998	0.0	0.0	0.23067495214186767	0.23011603048558762	0.0	NA	NA	NA	NA	NA	NA	NA	NA	NA	0.0	0.0	0.5840162917184737	0.27615835450271226	0.0	0.0	0.0	0.3808317044526614	0.0	0.0	0.0	0.6118777837762196	0.0	0.0	0.2994618072400282	0.0	0.0	0.37022751739717613	0.5841018117494766	0.25245767547070735	0.3290029093069264	0.0	0.0	0.0	0.0	0.0	0.0	1.2418528245445752	0.0	0.0	0.2587126263093252	0.6127236977630071	0.0	0.23703537392662083
3R_41927	0.17743711743892088	0.0	0.0	0.17612368052981947	0.1756969357171823	0.0	NA	NA	NA	NA	NA	NA	NA	NA	NA	0.0	0.0	0.22295246586542009	0.0	0.0	0.0	0.0	0.0	0.0	0.0	0.0	0.0	0.0	0.0	0.0	0.0	0.22033936360307033	0.0	0.0	0.19275510656466063	0.0	0.0	0.884642917424953	0.6292418768019913	0.4796111312947462	0.3029173148718558	0.0	0.0	0.23737573528617603	0.2704734177372681	0.0	0.0	0.3540491378425527	0.3619599101166672
3R_41928	0.0	0.0	0.4892564183103236	0.0	0.2786960813658783	0.8132858374404268	NA	NA	NA	NA	NA	NA	NA	NA	NA	0.0	0.0	0.0	0.0	0.34063727784488335	0.0	0.0	0.46122950872600105	0.6019835357502972	0.0	0.30963452598360053	0.0	0.451909997604877	0.0	0.3626815221018119	0.0	0.0	0.4483866599588022	0.0	0.0	0.0	1.135084087029167	0.4677496005418411	0.0	0.3803872342044201	0.0	0.0	0.37600543854266305	0.0	0.42903355900498535	0.0	0.0	0.2808020154845463	0.0
3R_41929	0.19375283508835942	0.0	0.0	0.3846372497636596	0.3837052799649938	0.0	NA	NA	NA	NA	NA	NA	NA	NA	NA	0.0	0.0	0.0	0.0	0.23449257237742216	0.0	0.0	0.6350150203277832	0.0	0.2667715114276112	0.21315047182775293	0.0	0.0	0.0	0.0	0.0	0.0	0.0	0.4869781317113195	0.21047934566181017	0.0	0.0	1.2879836024231608	0.34355099808435957	0.0	0.0	0.0	0.0	0.25920293542140305	0.0	0.21569423151229739	0.0	0.0	0.1976214441084265
3R_41930	0.0	0.0	0.0	0.0	0.0	0.0	NA	NA	NA	NA	NA	NA	NA	NA	NA	0.0	0.0	0.29776872957864836	0.28160626184189536	0.5736173806295778	0.32946062255340486	0.0	0.0	0.0	0.0	0.0	0.3119742940669072	0.0	0.0	0.6107388657724229	0.0	0.29427874736248993	0.3775311718994186	0.0	0.0	0.0	0.0	0.39383431894309995	0.0	0.0	0.0	0.0	0.0	0.0	0.0	0.0	0.0	0.23642878668009393	0.24171148360139863
3R_41931	0.0	0.0	0.0	0.48454302892305173	0.0	0.0	NA	NA	NA	NA	NA	NA	NA	NA	NA	0.0	0.0	0.0	0.0	0.0	0.0	1.103333955245906	0.0	0.5220385081705552	0.0	0.0	0.0	0.0	0.0	0.0	1.0512820647600265	0.0	0.0	0.0	0.0	0.0	0.0	0.0	1.7311400942432666	0.0	0.0	0.0	0.0	0.0	0.0	0.0	1.2870534648444565	0.48702150988941006	0.0
3R_41932	0.0	0.0	0.0	0.0	0.0	0.0	NA	NA	NA	NA	NA	NA	NA	NA	NA	0.0	0.0	0.0	0.0	0.0	0.0	0.0	0.0	0.0	0.0	0.0	0.0	0.0	0.0	0.0	0.0	0.0	0.0	0.0	0.0	0.0	0.0	2.511651551547629	0.0	2.0425462381404658	0.0	0.0	0.0	0.0	2.3037599666415556	0.0	0.0	0.0	0.0
3R_41933	0.17501194806569442	1.0144900630191083	0.3042237266153109	0.521149388723036	0.0	0.5057079253534645	NA	NA	NA	NA	NA	NA	NA	NA	NA	0.0	0.0	0.21990520326497653	0.0	0.0	0.0	0.3955629545166684	0.28679636018708987	0.0	0.24096783864909188	0.0	0.0	0.0	0.0	0.2255183991441126	0.0	0.21732781627836634	0.0	0.21993740493480593	0.19012057446832784	0.0	0.0	0.2908506077265279	0.0	0.0	0.0	0.27150262803683833	0.23380332165314288	0.0	0.2667766497868188	0.0	0.0	0.0	0.1785063630021143
3R_41934	0.0	0.0	0.0	0.0	0.1813298407755361	0.0	NA	NA	NA	NA	NA	NA	NA	NA	NA	0.0	0.0	0.0	0.21761087371940896	0.22163104357658606	0.0	0.0	0.3000927496661393	0.19583622803757902	0.0	0.0	0.0	0.2940291356410798	0.0	0.0	0.5915630100382328	0.0	0.0	0.46026818860786983	0.0	0.25925201748623744	0.36926356438006847	0.0	0.32470779545487016	0.0	0.31262894967208504	0.2840899728853166	0.0	0.0	0.5582897797518904	0.8154550421593315	0.0	0.5481001150900622	0.0
3R_41935	0.0	1.4478011230882872	0.28944292252139747	0.3305527893796298	0.0	0.48113794898590556	NA	NA	NA	NA	NA	NA	NA	NA	NA	0.0	0.0	0.20922104077425174	0.19786481701580444	0.20152019580991956	0.0	0.0	0.0	0.17806600728824168	0.22926034148694682	0.1831790422366542	0.21920228692869143	0.5346977393781626	0.43158553563519764	0.0	0.0	0.8270755077344173	0.0	0.0	0.3617670148071239	0.0	0.3357565104530403	0.2767195407606777	0.0	0.0	0.0	0.0	0.22244391477088102	0.0	0.2538152235325292	0.18536511979350623	0.0	0.0	0.0
3R_41936	0.0	1.2061562213537897	0.0	0.0	0.41207206316240585	0.0	NA	NA	NA	NA	NA	NA	NA	NA	NA	0.0	0.0	0.0	0.0	0.5036565465277917	0.0	0.9405921968471349	0.0	0.0	0.5729870963305906	0.0	0.0	0.0	0.0	0.0	0.4481089801039613	0.0	0.0	0.0	0.0	0.0	0.0	0.0	0.0	0.562429696287964	0.0	0.0	0.0	0.0	0.0	0.0	0.0	0.0	0.4244626303100275
3R_41937	0.0	0.0	0.0	0.0	0.0	0.0	NA	NA	NA	NA	NA	NA	NA	NA	NA	0.0	0.0	0.0	0.0	0.0	0.0	0.0	0.0	0.0	0.0	0.0	0.0	0.0	0.0	0.0	0.0	0.0	0.0	0.0	0.0	0.0	0.0	0.0	0.0	0.0	0.0	0.0	0.0	0.0	0.0	0.0	0.0	0.0	0.0
3R_41938	0.0	0.0	0.0	0.0	0.0	0.0	NA	NA	NA	NA	NA	NA	NA	NA	NA	0.0	0.0	0.0	0.0	0.0	0.0	0.0	0.0	0.0	0.0	0.0	0.0	0.0	0.0	0.0	0.0	0.0	0.0	0.0	0.0	0.0	0.0	0.0	0.0	0.0	0.0	0.0	0.0	0.0	0.0	0.0	0.0	0.0	0.0
3R_41939	0.0	0.0	0.0	0.0	0.0	0.0	NA	NA	NA	NA	NA	NA	NA	NA	NA	0.0	0.0	61.00536847242557	0.0	0.0	0.0	0.0	0.0	0.0	0.0	0.0	0.0	0.0	0.0	0.0	0.0	0.0	0.0	0.0	0.0	0.0	0.0	0.0	0.0	0.0	0.0	0.0	0.0	0.0	0.0	0.0	0.0	0.0	0.0
3R_41940	0.0	0.0	0.0	0.0	0.0	0.0	NA	NA	NA	NA	NA	NA	NA	NA	NA	0.0	0.0	0.0	0.0	0.0	0.0	0.0	0.0	0.0	0.0	0.0	0.0	0.0	0.0	0.0	3.233776145080133	0.0	0.0	0.0	0.0	0.0	0.0	0.0	0.0	0.0	0.0	0.0	0.0	0.0	0.0	0.0	0.0	0.0	0.0
3R_41941	0.24866187584750182	0.0	0.0	0.24682121426362025	0.24622317047689637	0.0	NA	NA	NA	NA	NA	NA	NA	NA	NA	0.0	0.585785401735729	0.0	0.0	0.0	0.0	0.0	0.0	0.2659210241150481	0.0	0.5471135030183979	0.0	0.0	0.6445231708013472	0.0	0.0	0.0	0.0	0.0	0.0	0.0	0.0	0.0	0.4409124418436489	0.6721310924482711	0.0	0.0	0.0	0.33266036142217625	0.0	0.276821405957097	0.0	0.49616745373709853	0.2536268384268197
3R_41942	0.6062588710829311	0.0	0.0	0.0	0.0	0.0	NA	NA	NA	NA	NA	NA	NA	NA	NA	0.0	2.856389586403357	0.0	0.0	0.0	1.2642751413333182	0.0	0.0	0.0	0.0	0.0	0.0	0.9734169563393293	0.0	0.0	0.0	0.0	0.0	0.0	0.0	0.0	0.0	0.0	0.5374910776481111	0.8193564774226323	0.0	0.0	0.0	0.40552717315929193	0.0	0.3374571041402073	0.0	0.0	0.3091819367502802
3R_41943	0.0	0.0	1.1999535377990167	0.0	0.6835318583262657	0.0	NA	NA	NA	NA	NA	NA	NA	NA	NA	0.0	0.0	0.0	0.0	0.0	0.0	1.560224023206148	0.0	0.0	0.0	0.7594116928744704	0.0	1.108357458580682	0.0	0.0	0.0	0.0	0.0	0.0	0.0	0.9772633810811192	0.0	0.0	0.0	0.0	0.0	0.0	0.0	0.0	0.0	1.536949180467958	0.0	0.0	0.0
3R_41944	0.0	0.0	0.0	0.0	0.0	0.0	NA	NA	NA	NA	NA	NA	NA	NA	NA	0.0	0.0	0.0	0.0	0.0	0.0	0.0	0.0	0.0	0.0	0.0	0.0	0.0	0.0	0.0	0.0	0.0	0.0	0.0	0.0	0.0	0.0	0.0	0.0	0.0	0.0	0.0	0.0	0.0	0.0	0.0	0.0	0.0	0.0
3R_41945	0.0	0.0	3.7931115576867787	0.0	0.0	0.0	NA	NA	NA	NA	NA	NA	NA	NA	NA	0.0	0.0	0.0	0.0	2.640895749583927	0.0	0.0	0.0	0.0	0.0	0.0	0.0	0.0	0.0	0.0	0.0	0.0	0.0	0.0	0.0	0.0	0.0	0.0	0.0	0.0	0.0	0.0	0.0	0.0	0.0	0.0	0.0	0.0	0.0
3R_41946	0.7302462190650053	0.0	0.0	0.0	0.0	0.0	NA	NA	NA	NA	NA	NA	NA	NA	NA	0.0	0.0	0.0	0.2892538102102777	0.29459752042569815	0.33840774620745595	0.0	0.0	0.0	0.3351501712399528	0.5355700595663698	0.3204465435402094	0.0	0.0	0.6273246298314191	0.0	0.0	0.7755674836972807	0.0	0.5288584854021836	0.0	0.49083435557768457	0.0	0.4316097143261623	0.0	0.4155542107297842	0.0	0.3251854012046428	0.6512832478062746	0.742092723743739	0.2709808039095376	0.0	0.0	0.0
3R_41947	0.0	0.0	0.0	0.0	0.0	0.0	NA	NA	NA	NA	NA	NA	NA	NA	NA	0.0	0.0	0.5516687427800353	0.5217249395164277	0.0	0.0	0.0	0.0	0.46951993933802383	0.0	0.0	0.0	0.0	0.0	0.0	2.3638001964790725	0.0	1.3988852842723747	0.5517495260195697	0.0	0.0	0.0	0.0	0.0	0.593369687116164	0.0	0.681109456469205	0.0	0.0	0.669253554740256	0.0	0.0	0.4380257513587121	0.4478128729721466
3R_41948	0.0	0.0	0.0	0.0	0.4966860856025555	0.0	NA	NA	NA	NA	NA	NA	NA	NA	NA	0.0	0.0	0.0	0.0	0.0	0.6973559539798069	1.1337314469100206	0.0	0.0	0.0	0.0	0.0	0.0	0.0	0.0	0.0	0.0	0.0	0.0	0.0	0.7101250913753462	0.0	0.8336131494805089	0.0	0.0	0.0	0.0	0.0	0.0	0.0	0.5584094310438901	0.0	0.0	0.5116209060990431
3R_41949	0.0	0.0	0.0	0.0	0.31996721487929464	0.0	NA	NA	NA	NA	NA	NA	NA	NA	NA	0.0	0.7612286168978443	0.0	0.0	0.0	0.0	0.0	0.0	0.0	1.3347453159115257	0.0	0.4253958968183535	0.0	0.0	0.4163897674712983	0.0	0.40126694419893594	0.0	0.4060852030105208	0.0	0.0	0.0	0.0	1.1459321699829945	0.0	0.0	1.0025870756901107	0.43168677636345687	0.0	0.9851352935555405	0.0	0.0	0.6447700189162628	0.0
3R_41950	0.0	0.0	0.0	0.0	1.7916176659235037	0.0	NA	NA	NA	NA	NA	NA	NA	NA	NA	0.0	0.0	0.0	2.1500900457711167	0.0	0.0	0.0	0.0	0.0	0.0	0.0	0.0	0.0	0.0	0.0	0.0	0.0	0.0	0.0	0.0	0.0	0.0	0.0	0.0	0.0	0.0	0.0	0.0	0.0	0.0	0.0	0.0	0.0	0.0
3R_41951	0.19381729045598697	0.5617494044894563	0.0	0.5771478094008605	0.19191646321602404	1.120094267133522	NA	NA	NA	NA	NA	NA	NA	NA	NA	0.8525576559165967	0.0	0.24353440507954321	0.23031570017907507	0.23457058055186578	0.26945407203843835	0.0	0.9528394042543136	0.0	0.0	0.0	0.0	0.31119550733269974	0.0	0.0	0.4174002476018269	0.0	0.30876925685785783	0.0	0.21054936540421265	0.2743879885670208	0.0	0.0	0.0	0.0	0.33088123864994634	0.0	0.2589259007928518	0.518578327885668	0.886326813513293	0.0	0.255505374300043	0.5800999721087933	0.0
3R_41952	0.0	0.0	0.0	0.0	0.43197370904333077	0.0	NA	NA	NA	NA	NA	NA	NA	NA	NA	0.0	0.0	0.0	0.0	0.0	0.6064986451123517	0.0	0.0	0.0	0.0	0.47992771904608994	0.5743083504032134	0.0	0.0	0.0	0.0	0.0	1.3899818586517718	1.6447134878951004	0.0	0.0	0.8796795432985309	0.0	0.0	0.0	0.0	0.0	0.0	0.0	0.0	0.0	0.0	0.0	0.0
3R_41953	0.0	0.0	0.0	0.0	0.0	0.0	NA	NA	NA	NA	NA	NA	NA	NA	NA	0.0	0.0	0.0	0.0	0.0	0.0	0.0	0.0	0.0	0.0	0.0	0.0	0.0	0.0	0.0	0.0	0.0	0.0	0.0	0.0	0.0	0.0	0.0	0.0	0.0	0.0	0.0	0.0	0.0	0.0	0.0	0.0	0.0	0.0
3R_41954	0.41217882922582016	1.1946365121296822	0.0	0.0	0.4081364615687076	0.0	NA	NA	NA	NA	NA	NA	NA	NA	NA	1.8130798115919982	0.9709905880911306	0.0	0.4897976616471876	0.0	0.0	0.0	0.0	0.0	1.1350292675809366	0.0	0.0	0.6617995720142167	0.0	0.0	0.0	0.0	0.0	0.0	0.0	0.0	0.0	0.0	0.0	0.0	0.0	0.0	1.6519234335691106	0.0	0.0	0.0	0.0	0.0	0.4204086893767517
3R_41955	0.20449799056184512	0.0	0.0	0.0	0.6074772429912616	0.0	NA	NA	NA	NA	NA	NA	NA	NA	NA	0.0	0.0	0.25695486896072545	0.2430077201608633	0.2474970744608313	0.0	0.4622074677381498	0.0	0.21869180747685418	0.2815661407029929	0.0	0.0	0.6566891506087016	0.0	0.2635137770272905	0.44040194604811916	0.0	0.0	0.0	0.0	0.2895087025736976	0.4123594349158259	0.0	0.0	0.0	0.0	0.6344908731025868	0.27319454467648735	0.0	0.0	0.0	0.0	0.0	0.0
3R_41956	0.0	0.0	0.38596066535913487	0.22038952173005422	0.0	0.0	NA	NA	NA	NA	NA	NA	NA	NA	NA	0.0	0.0	0.0	0.5276897825749235	0.0	0.0	0.5018403489275873	0.0	0.474887926449358	0.0	0.0	0.29229756172389154	0.0	0.0	0.0	0.23908253511644276	0.2757181022830341	0.0	0.0	0.0	0.31433319117090874	0.0	0.36899454006158966	1.1810874823624269	0.0	0.0	0.0	0.0	0.0	0.33845254083091453	0.24717704045635605	0.29270165973549134	0.22151683386166576	0.4529326847820416
3R_41957	0.0	0.0	0.0	0.0	0.0	0.0	NA	NA	NA	NA	NA	NA	NA	NA	NA	0.0	0.0	0.8211603159496432	0.0	0.0	0.0	0.0	0.0	0.6988816146960826	0.0	0.0	0.0	0.0	0.0	0.0	0.0	0.0	0.0	0.0	0.0	0.0	1.317792518312045	0.0	2.3175722966677945	0.0	1.1156803178707109	0.0	0.0	0.0	0.0	0.0	0.0	0.0	1.9997117748761812
3R_41958	0.0	0.0	0.0	0.0	0.0	0.0	NA	NA	NA	NA	NA	NA	NA	NA	NA	0.0	0.0	0.0	0.0	0.0	0.0	0.0	0.0	0.0	0.0	0.0	0.0	0.0	0.0	0.0	0.0	0.0	0.0	0.0	0.0	0.0	0.0	0.0	0.0	0.0	0.0	0.0	0.0	0.0	0.0	0.0	0.0	0.0	0.0
3R_41959	0.0	0.0	0.0	0.0	0.0	3.2158580391627187	NA	NA	NA	NA	NA	NA	NA	NA	NA	0.0	0.0	0.0	0.0	0.0	0.0	0.0	0.0	0.0	0.0	0.0	0.0	1.7869220535665624	0.0	0.0	0.0	0.0	0.0	0.0	1.2089997944700348	0.0	0.0	0.0	0.0	0.0	0.0	0.0	0.0	0.0	0.0	0.0	0.0	1.1103346171022177	0.0
3R_41960	0.0	0.0	0.0	0.8924415200920713	0.0	0.0	NA	NA	NA	NA	NA	NA	NA	NA	NA	0.0	0.0	0.0	0.0	0.0	0.0	0.0	0.0	0.0	0.0	0.9891102913365015	0.0	0.0	0.0	1.158565973380788	0.0	0.0	0.0	0.0	0.0	0.6364276957040621	0.0	0.0	0.0	0.0	0.7674606507575142	0.0	0.0	0.0	0.6852619345218517	0.0	0.0	0.0	0.0
3R_41961	0.0	0.0	0.0	0.0	0.0	0.0	NA	NA	NA	NA	NA	NA	NA	NA	NA	0.0	0.0	0.0	0.0	0.0	0.0	0.0	0.0	0.0	0.0	0.0	0.0	0.0	0.0	0.0	0.0	0.0	0.0	0.0	0.0	0.0	0.0	0.0	0.0	0.0	0.0	0.0	0.0	0.0	0.0	0.0	0.0	0.0	0.0
3R_41962	0.0	0.0	0.0	0.0	0.0	0.0	NA	NA	NA	NA	NA	NA	NA	NA	NA	0.0	0.0	0.0	0.0	0.0	0.0	0.0	0.0	0.0	0.0	0.0	0.0	0.0	0.0	0.0	0.0	0.0	0.0	0.0	0.0	0.0	0.0	0.0	0.0	0.0	0.0	0.0	0.0	0.0	0.0	0.0	0.0	0.0	0.0
3R_41963	0.0	0.0	0.0	0.0	0.0	0.0	NA	NA	NA	NA	NA	NA	NA	NA	NA	0.0	0.0	0.0	0.0	0.0	0.0	0.0	0.0	0.0	0.0	0.0	0.0	0.0	0.0	0.0	0.0	0.0	0.0	0.0	0.0	0.0	0.0	0.0	0.0	0.0	0.0	0.0	0.0	0.0	0.0	0.0	0.0	0.0	0.0
3R_41964	0.0	0.0	0.0	0.0	0.5900290344437414	0.8609060002565501	NA	NA	NA	NA	NA	NA	NA	NA	NA	0.0	0.0	0.3743617599944295	0.7080838606374836	0.0	0.0	0.0	0.0	0.0	0.0	0.0	0.0	0.0	0.0	0.0	0.3208144066200695	0.0	0.47464095429031994	0.0	0.0	0.0	1.2015464383279857	0.49513764925676873	0.5282832274301558	0.0	0.0	0.0	0.0	0.7971600376498686	0.45415467509093316	0.0	0.0	0.0	0.0
3R_41965	0.0	0.0	0.0	0.4981068949351096	0.0	0.7250222581833262	NA	NA	NA	NA	NA	NA	NA	NA	NA	0.0	0.5910832025266206	0.3152732220797187	0.2981606351155468	0.0	0.0	0.5671098516735525	0.0	0.5366519892347611	0.0	0.5520615579552567	0.0	0.0	0.0	0.0	0.8105330389477335	0.0	0.0	0.0	0.8177149772675236	0.3552154580673835	0.0	0.0	0.0	0.6782097974187336	0.0	0.0	0.0	0.3356689176624285	0.0	0.0	0.0	0.0	0.0
3R_41966	0.0	0.0	0.0	0.0	0.21659503976998992	0.0	NA	NA	NA	NA	NA	NA	NA	NA	NA	0.9621882161386482	0.5152976145172942	0.0	0.25993204232712586	0.0	0.0	0.0	0.0	0.23392264295158913	0.0	0.24063956027259362	0.2879627565096645	0.3512122001284383	0.0	0.0	0.23553691464071552	0.0	0.3484739576176913	0.5497815813988879	0.47524790118645643	0.0	0.0	0.0	0.0	0.0	0.0	0.0	0.0	0.0	0.0	0.0	0.0	0.43646342936212573	0.22310782145073718
3R_41967	0.0	0.0	0.0	0.0	0.0	0.0	NA	NA	NA	NA	NA	NA	NA	NA	NA	0.0	0.0	0.0	0.0	0.0	0.0	0.0	0.0	0.0	0.0	0.0	0.0	0.0	0.0	0.0	0.0	0.0	0.0	0.0	0.0	0.0	0.0	0.0	0.0	0.0	0.0	0.0	6.887887237020466	0.0	0.0	0.0	0.0	0.0	0.0
3R_41968	0.0	0.0	0.0	0.3447404500862368	0.0	0.0	NA	NA	NA	NA	NA	NA	NA	NA	NA	0.0	0.0	0.43640203974313374	0.41271475096172855	0.0	0.48284884682417034	0.0	0.569147590499447	0.0	0.47820085535786994	0.3820825447308811	0.0	0.0	0.0	0.4475414311479885	0.0	0.0	0.0	0.0	0.0	0.0	0.7003350402832715	0.5771932477625104	0.0	0.0	0.0	0.0	0.46398286604072286	0.4646338162814659	0.0	0.0	0.0	0.6930076566950949	0.35424601039286946
3R_41969	1.2175857369084575	0.0	0.0	0.0	0.0	0.0	NA	NA	NA	NA	NA	NA	NA	NA	NA	0.0	0.0	0.0	0.0	0.0	0.0	0.0	0.0	0.0	0.0	0.0	0.0	1.9549711495132611	0.0	1.5689670862084657	0.0	0.0	0.0	0.0	0.0	3.4474829409925376	2.4551975550160674	0.0	0.0	0.0	0.0	1.8888866222249423	0.0	0.0	0.0	0.0	1.605118401558891	0.0	0.0
3R_41970	0.0	0.0	0.0	0.0	0.0	0.0	NA	NA	NA	NA	NA	NA	NA	NA	NA	0.0	0.0	0.0	0.0	0.0	0.0	0.0	0.0	0.0	0.0	0.0	0.0	0.0	0.0	0.0	0.0	0.0	0.0	0.0	0.0	0.0	0.0	0.0	0.0	0.0	0.0	0.0	0.0	0.0	0.0	0.0	0.0	0.0	0.0
3R_41971	0.2606777517273811	0.0	0.0	0.2587481454226677	0.0	0.7532446011193216	NA	NA	NA	NA	NA	NA	NA	NA	NA	0.0	0.0	0.0	0.0	0.0	0.0	0.0	0.0	0.27877089910584235	1.4356723666448805	0.28677560124655616	0.3431717234735979	0.41854751456022166	0.0	0.0	0.28069466315236946	0.0	0.41528428908936044	0.0	0.0	0.0	0.0	0.0	0.46221827795958365	0.0	0.0	2.021996082180391	0.3482466477777685	0.34873522452445593	0.0	0.0	0.34364615442770885	0.0	0.0
3R_41972	0.0	0.0	0.0	0.0	0.0	0.0	NA	NA	NA	NA	NA	NA	NA	NA	NA	0.0	0.0	0.0	0.2695985182002724	0.27457911415066527	0.0	0.0	0.0	0.0	0.0	0.49917715637543075	0.0	0.0	0.0	0.0	0.4885923459077459	0.0	0.3614331721630532	0.0	0.24646082258764146	0.0	0.0	0.37704114996947474	0.0	0.3066205509358059	0.0	0.0	0.30308849602153914	0.0	1.3833325033338313	0.25256719398655697	0.0	0.0	0.0
3R_41973	0.4445744182454764	0.0	0.0	0.0	0.0	0.0	NA	NA	NA	NA	NA	NA	NA	NA	NA	0.0	0.0	0.0	0.0	0.0	0.0	0.0	0.0	0.0	0.0	0.978166301085163	0.0	0.7138143418863758	0.0	0.0	0.4787123785925569	0.0	0.7082490546468682	0.5586963914749858	0.0	0.0	0.0	0.0	0.0	1.8025217278973282	0.0	0.0	0.0	0.0	0.0	0.0	0.0	0.0	0.0
3R_41974	0.1914921200035158	0.0	0.0	0.0	0.18961409644284902	0.0	NA	NA	NA	NA	NA	NA	NA	NA	NA	0.0	0.0	0.0	0.0	0.0	0.2662215088077389	0.0	0.0	0.6143496724748309	0.0	0.0	0.0	0.0	0.0	0.0	0.0	0.0	0.0	0.2406480266320358	0.20802346504685726	0.2710962345546309	0.0	0.0	0.33954243261780426	0.0	0.0	0.0	0.25581964101341415	0.2561785461995592	0.5837958699361181	0.2131775034206995	0.7573204487880979	0.19104689303303565	0.0
3R_41975	0.2008670143460427	0.5821819375608708	0.0	0.0	0.0	0.0	NA	NA	NA	NA	NA	NA	NA	NA	NA	0.0	0.0	0.5047849830505823	0.2386929821542147	0.2431026254573034	0.0	0.0	0.0	0.0	0.0	0.0	0.0	0.0	0.0	0.0	0.4325823631412142	0.0	0.0	0.0	0.43641537142221226	0.0	0.40503776248067164	1.0014566520823422	0.3561654374210203	0.8144129372209786	0.34291639489113557	0.0	0.5366876454289348	0.5374405976984375	0.0	0.22361405073521057	0.2647988812776864	0.0	0.4097553404130588
3R_41976	0.0	0.0	0.0	0.0	0.0	0.0	NA	NA	NA	NA	NA	NA	NA	NA	NA	2.09892572783398	1.1240746898172098	0.0	0.0	0.0	0.0	0.0	0.0	0.0	0.0	0.0	0.0	0.0	1.2367877061323151	0.0	0.0	0.0	0.0	0.0	0.0	0.0	0.0	0.0	1.692150452481031	0.0	0.0	0.0	1.2749078751569414	0.0	0.0	0.0	1.2580657741948067	0.0	0.0
3R_41977	0.0	1.543527157125508	0.0	0.5286125274402763	0.0	0.0	NA	NA	NA	NA	NA	NA	NA	NA	NA	0.0	0.0	0.0	0.0	0.0	0.0	0.0	0.0	0.0	0.7332558819587083	1.1717430873602432	0.0	0.0	0.0	0.0	0.57344842060836	0.0	0.0	0.0	0.578529609145396	0.0	0.0	0.0	0.0	0.0	0.0	0.0	0.7114545317946185	0.0	0.0	0.0	0.0	0.0	0.0
3R_41978	0.0	0.0	0.0	0.9851824617030023	0.0	0.0	NA	NA	NA	NA	NA	NA	NA	NA	NA	0.0	0.0	0.0	0.0	0.0	0.0	0.0	0.813241126970036	0.0	0.0	0.0	0.0	0.0	0.0	0.0	0.5343718672449282	0.0	0.0	0.0	0.0	0.0	0.0	0.0	0.0	0.0	0.0	0.0	0.6629738141254792	1.32780788213315	1.512946281329335	0.0	0.0	0.0	0.0
3R_41979	0.0	0.0	0.0	0.0	0.0	0.0	NA	NA	NA	NA	NA	NA	NA	NA	NA	0.0	0.0	0.0	0.0	0.0	0.0	0.0	0.0	0.0	0.0	0.0	0.0	0.0	0.0	0.0	0.0	0.0	0.0	0.0	0.0	0.0	0.0	0.0	0.0	0.0	0.0	0.0	0.0	0.0	0.0	0.0	0.0	0.0	0.0
3R_41980	0.0	0.0	0.0	0.0	0.0	0.0	NA	NA	NA	NA	NA	NA	NA	NA	NA	0.0	0.0	0.0	0.0	0.0	0.0	0.0	0.0	0.0	0.0	0.0	0.0	0.0	0.0	0.0	0.0	0.0	0.0	0.0	0.0	0.0	0.0	0.0	0.0	0.0	0.0	0.0	0.0	0.0	0.0	0.0	0.0	0.0	0.0
3R_41981	0.0	0.0	0.0	0.0	0.0	0.0	NA	NA	NA	NA	NA	NA	NA	NA	NA	0.0	0.0	0.0	0.0	0.0	0.0	0.0	0.0	0.0	0.0	0.0	0.0	0.0	0.0	0.0	0.0	0.0	0.0	0.0	0.0	0.0	0.0	0.0	0.0	0.0	0.0	0.0	0.0	0.0	0.0	0.0	0.0	0.0	0.0
3R_41982	0.0	0.0	0.0	0.0	0.0	0.0	NA	NA	NA	NA	NA	NA	NA	NA	NA	0.0	0.0	0.0	0.0	0.0	0.0	0.0	0.0	0.0	0.0	0.0	0.0	0.0	0.0	0.0	0.0	0.0	0.0	0.0	0.0	0.0	0.0	0.0	0.0	0.0	0.0	0.0	0.0	0.0	0.0	0.0	0.0	0.0	0.0
3R_41983	0.8026839611169186	0.0	0.0	0.26558076005495396	0.0	0.0	NA	NA	NA	NA	NA	NA	NA	NA	NA	0.0	0.0	0.0	0.6358934509651432	0.0	0.0	0.6047435479154943	0.0	0.0	0.7367916738120109	0.29434832091207946	0.0	0.42959985995044564	0.0	0.3447764641794493	0.2881068069554745	0.6645091163175031	0.0	0.0	0.5813193041607929	0.0	0.0	0.44465748478604417	0.0	0.36160807109214677	1.370326985141316	0.4150779557908771	0.0	0.0	0.0	0.0	0.0	0.5338784588316977	0.0
3R_41984	0.0	0.0	0.0	0.0	0.0	0.0	NA	NA	NA	NA	NA	NA	NA	NA	NA	0.0	0.0	0.0	0.0	0.0	0.0	10.576940366152522	0.0	0.0	0.0	0.0	12.321105252425564	0.0	0.0	0.0	0.0	0.0	0.0	0.0	0.0	0.0	0.0	0.0	0.0	0.0	0.0	0.0	0.0	0.0	0.0	0.0	0.0	0.0	0.0
3R_41985	0.0	0.0	0.0	0.0	1.373573543874686	0.0	NA	NA	NA	NA	NA	NA	NA	NA	NA	0.0	0.0	0.0	0.0	0.8394275775463197	0.0	0.0	0.0	0.0	0.0	0.0	0.9130819070993945	0.0	0.0	0.0	0.0	0.0	0.0	0.0	0.0	0.9819170162291244	0.0	0.0	0.0	0.0	0.0	0.0	0.0	0.0	0.0	0.0	0.0	0.0	0.0
3R_41986	0.7402983165320163	0.0	0.4289541659899914	0.4898789538497774	0.0	0.7130460328257872	NA	NA	NA	NA	NA	NA	NA	NA	NA	0.0	0.0	0.0	0.29323549120639547	0.0	0.6861320970330756	0.0	0.0	0.7916810158850797	0.3397636318775209	0.8144135562719862	0.0	0.0	0.0	0.0	0.2657147700743523	0.30643130046195743	0.0	0.0	1.6084152284753832	0.6986957167576997	0.4975908640725065	0.0	0.4375509746885512	1.0005102602327187	0.0	0.0	0.0	0.0	0.37615394626866566	0.2747109505114266	0.0	0.4923847285497763	0.0
3R_41987	0.0	0.0	0.0	0.0	0.0	0.0	NA	NA	NA	NA	NA	NA	NA	NA	NA	0.0	0.0	0.0	0.0	0.0	0.0	0.0	0.0	0.7479627364964677	0.0	0.0	0.9207548643019102	2.2459872630062314	0.0	0.9012614054630861	0.0	0.0	0.0	0.0	0.0	0.0	0.0	0.0	0.0	0.0	0.0	0.0	0.0	0.0	0.0	0.0	0.0	0.0	0.0
3R_41988	0.0	0.0	0.48089306073236937	0.27459739079756046	0.547864091573949	0.7993835154328982	NA	NA	NA	NA	NA	NA	NA	NA	NA	0.0	0.0	0.0	0.6574824261522314	0.0	0.3846053848753779	0.6252749646657118	0.4533452436195737	0.8875398283497973	0.380903102973802	0.0	0.0	0.0	0.7170549806208721	0.712963675926639	0.2978882108953209	0.0	0.4407219307287372	0.34765983904461967	0.6010554533761285	0.0	0.0	0.0	0.0	0.0	0.0	0.0	0.0	0.37009649896113916	0.4216996520134472	0.0	0.0	0.0	0.0
3R_41989	0.0	0.0	0.0	0.0	0.0	0.0	NA	NA	NA	NA	NA	NA	NA	NA	NA	0.0	0.0	0.0	0.0	0.0	0.0	0.0	0.0	0.0	0.0	0.0	0.0	0.0	0.0	0.0	0.0	0.0	0.0	0.0	4.688232536333802	0.0	0.0	0.0	0.0	0.0	0.0	0.0	0.0	0.0	0.0	0.0	0.0	0.0	0.0
3R_41990	0.25069482577912944	0.0	0.0	0.0	0.0	0.0	NA	NA	NA	NA	NA	NA	NA	NA	NA	0.0	0.0	0.31500190261149175	0.0	0.3034075581492721	0.0	0.0	0.0	0.0	0.0	0.0	0.0	0.0	0.0	0.32304249171719057	0.2699451687373261	0.0	0.39938054479979374	0.0	0.5446741759079718	0.0	0.0	0.8332544519118857	0.44451714769348943	0.0	0.0	0.0	0.0	0.0	0.0	0.27908457579925916	0.0	0.0	0.0
3R_41991	0.0	0.0	0.0	0.1968688017088212	0.0	0.0	NA	NA	NA	NA	NA	NA	NA	NA	NA	0.0	0.0	0.0	0.0	0.24004056685579864	0.0	0.44828223849735793	0.0	0.0	0.0	0.21819352128886912	0.0	0.0	0.0	0.0	0.0	0.0	0.0	0.24924991354143625	0.0	0.28078648293871133	0.0	0.0	0.0	0.2680515999329871	0.0	0.0	0.0	0.0	0.0	0.0	0.0	0.0	0.20229708338180036
3R_41992	0.0	0.0	0.0	0.5241804713525151	0.26145519529905653	0.0	NA	NA	NA	NA	NA	NA	NA	NA	NA	0.0	0.0	0.0	0.0	0.0	0.0	0.5967954115504142	0.4326966159360173	0.282371610922981	0.0	0.29047970486564834	0.0	0.0	0.0	0.0	0.0	0.0	0.42064826019248613	0.9954746716899645	0.0	0.0	0.0	0.0	0.0	0.0	0.0	0.0	0.0	0.3532396223939085	0.0	0.0	0.696169639833156	0.5268617013850088	0.5386337479574336
3R_41993	0.0	0.0	0.3221249319027894	0.18393832856859488	0.1834926489908932	0.0	NA	NA	NA	NA	NA	NA	NA	NA	NA	0.8151362320881965	0.8730885472435198	0.0	0.0	0.4485490872384914	0.0	0.0	0.3036721002108213	0.0	0.0	0.4077248529173366	0.24395318128609778	0.0	0.0	0.0	0.19953962218369778	0.0	0.0	0.0	0.0	0.0	0.7473358969943944	0.30796490875369315	0.0	0.0	0.0	0.0	0.0	0.0	0.0	0.20629534165314198	0.2442904437487053	0.0	0.18901007711006315
3R_41994	0.0	0.4801986946950962	0.8640074954378244	0.0	0.16405542113674626	0.0	NA	NA	NA	NA	NA	NA	NA	NA	NA	0.0	0.0	0.2081798440691332	0.0	0.20051732266142713	0.0	0.0	0.2715043603193011	0.0	0.0	0.36453488911477494	0.21811141816109522	0.0	0.0	0.6404812319784593	0.5352076543257891	0.0	0.0	0.2082103287439127	0.1799833335433139	0.23455432777832066	0.0	0.0	0.0	0.22391627322711494	0.0	0.0	0.0	0.664942323456982	0.2525521021300497	0.18444264301364377	0.0	0.0	0.0
3R_41995	0.0	0.7381939715389315	0.0	0.0	0.0	0.0	NA	NA	NA	NA	NA	NA	NA	NA	NA	0.0	0.0	0.0	0.30265748403860093	0.0	0.0	0.0	0.0	0.2723728784706263	0.0	0.5603877322719589	0.0	0.4089415060293313	0.0	0.0	0.0	0.0	0.4057531742578014	0.0	0.5533651518295635	0.0	0.0	0.0	0.0	0.0	0.0	1.1853537688323081	0.34025410176319676	0.68146293054615	0.0	0.0	0.0	0.0	0.0
3R_41996	0.24305998127271458	0.0	0.0	0.48252157281573826	0.0	0.0	NA	NA	NA	NA	NA	NA	NA	NA	NA	0.0	0.0	0.0	0.2888314537915309	0.0	0.33791361724970614	0.0	0.0	0.0	0.3346607988580838	0.2673940211873396	0.0	0.7805203963638677	0.6300032495567612	0.0	0.0	0.3018290781771721	0.0	0.0	0.0	0.0	0.9802353192116712	0.0	0.0	0.6569892155220273	0.0	0.0	0.3247105789667553	0.0	0.0	0.270585128976837	0.0	0.0	0.49582618475931456
3R_41997	0.22731750882196522	0.0	0.7902932390966602	0.22563484394056274	0.22508813438445893	0.0	NA	NA	NA	NA	NA	NA	NA	NA	NA	0.0	0.5355033930030484	0.2856279444670725	0.0	0.0	0.3160276787153905	0.5137842667132224	0.0	0.0	0.312985538378005	0.0	0.29925431211997316	0.36498388413659594	1.1783985869586864	0.0	0.24477275542159416	0.5645605153263219	0.0	0.5713395404041897	0.4938832558759761	0.0	0.9167475849201623	0.0	0.0	0.0	0.0	0.0	0.0	0.0	0.3465077905346546	0.0	0.5993360555176975	0.22678898636481115	0.23185629435584804
3R_41998	0.0	0.6674382252550616	0.0	0.0	0.0	0.0	NA	NA	NA	NA	NA	NA	NA	NA	NA	0.0	0.0	0.0	0.0	0.0	0.3201497788725477	0.0	0.7547391960970926	0.0	0.3170679584438051	0.2533373394411277	0.0	0.7394890869897988	0.0	0.0	0.24796544353578887	0.28596217406746305	0.3668618126935655	0.0	0.0	0.0	0.0	0.7654084372502855	0.0	0.0	0.0	0.0	0.0	0.0	0.3510274573677153	0.0	0.6071534823287978	0.2297471035782652	0.0
3R_41999	0.0	0.0	0.0	0.19986248661470962	0.0	0.0	NA	NA	NA	NA	NA	NA	NA	NA	NA	0.0	0.0	0.2530030833485768	0.2392704319123206	0.2436907430927626	0.0	0.0	0.32996201246339113	0.0	0.0	0.22151148048593508	0.0	0.6465897321873825	1.043800096207055	0.0	0.43362887309178905	0.0	0.0	0.0	0.0	0.0	0.40601763610685604	0.6692529276803949	0.35702707836173125	0.2721277258694141	0.34374598354302355	0.6247328486156107	0.0	0.5387407823135711	0.0	0.6724650639268827	0.0	0.0	0.0
[truncated: 451 more columns]
