# Supplementary material for: Convergence of topological domain boundaries, insulators, and polytene interbands revealed by high-resolution mapping of chromatin contacts in the early Drosophila melanogaster embryo
Source: eLife. 2017 Nov 17;6:e29550. doi: 10.7554/eLife.29550 (PMC5739541; doi:10.7554/eLife.29550)
Supplement: Supplementary file 3. [file elife-29550-supp3.zip › local_HiC_maps/nc14_all_dm3_CompressedBinCounts_500bp_VC_chr2L_11359177_11446654.txt]

2L_22658	2L_22659	2L_22660	2L_22661	2L_22662	2L_22663	2L_22664	2L_22665	2L_22666	2L_22667	2L_22668	2L_22669	2L_22670	2L_22671	2L_22672	2L_22673	2L_22674	2L_22675	2L_22676	2L_22677	2L_22678	2L_22679	2L_22680	2L_22681	2L_22682	2L_22683	2L_22684	2L_22685	2L_22686	2L_22687	2L_22688	2L_22689	2L_22690	2L_22691	2L_22692	2L_22693	2L_22694	2L_22695	2L_22696	2L_22697	2L_22698	2L_22699	2L_22700	2L_22701	2L_22702	2L_22703	2L_22704	2L_22705	2L_22706	2L_22707
2L_22658	17.452460044228896	30.088845416936504	33.56202121679108	28.687503908064624	23.771896734016156	24.203983321493006	15.065542444172552	19.085780510343167	17.901337240121173	14.83678176036884	20.590953501851985	6.157250910613429	0.0	19.46131091390316	15.302668938489562	9.293322627425665	64.8710363796772	4.764090798997102	12.299248515915677	7.974505225341457	8.359220795233572	8.155216002016562	0.0	9.624233642633993	6.181873627604737	8.5894378121516	6.941429863402204	6.250698996435852	8.343541656550123	6.454547804742048	8.537939870335462	6.403721843135229	6.7815162380890595	5.531400543980055	5.938607271883991	6.129546744536428	5.060362534492696	5.763264998300248	6.852574265458859	0.0	5.467620274318711	4.507422977822024	6.829891766394728	2.239506434281146	6.838527993172413	0.0	1.3857631269356945	4.102876510309872	3.405862451435062
2L_22659	30.0888454169365	9.003867734165224	30.33246358291016	24.761530980699007	27.186087326560134	29.149419926543462	20.19007440799547	19.499120102205385	15.736600989691112	17.772215243665702	20.025501565994222	17.731191405411558	0.0	0.0	10.222281711893048	9.279777879236683	0.0	1.01089379590216	14.321969328070487	10.202443350808874	13.30309097318762	7.079144839303412	0.0	13.352642825758537	8.198334636212675	8.81900941005942	7.671374988408553	7.6519477880055415	8.261953010024227	11.533409295250303	4.651579781766483	5.944783155541853	5.106029250399164	7.433493317758991	4.200382612852204	5.9376599987310374	4.4739990858725065	8.735063260201636	4.362149108725694	0.0	2.900439793685916	4.130044583179163	6.258067554851138	4.752015139540073	7.255346101775093	33.036009250082586	6.616023214302254	4.062755881071295	4.968500160663228
2L_22660	33.56202121679108	30.33246358291016	11.553738829725779	15.584072330043226	29.28903248430761	30.191717405525083	16.26489826560274	24.921779596312486	15.737250859647327	17.180517538547253	14.665745657839354	15.787633772004014	0.0	24.950099800399197	11.262513197122319	8.410146000134562	0.0	9.772376910805074	11.53761840480888	15.335403312086283	11.482308632973746	9.504799923961599	0.0	6.643868705764884	10.302999321983393	12.432866958732474	10.382356223833218	10.479350132348028	7.844261459218041	8.71048651115835	6.804236495143698	7.183576292145785	6.730952875757548	6.145926999624626	10.785802838061956	7.5166339693088995	6.487566578652014	11.610834386224905	8.785246408591266	0.0	9.638317745544907	3.4146734823549374	6.766128759430292	5.742255420114891	2.922412860954518	0.0	8.882990583141682	6.312042113944984	6.549657043583055
2L_22661	28.68750390806462	24.761530980699007	15.584072330043226	0.9753429403312498	43.96914827300952	19.68307622861762	16.700791951554343	24.814230039256117	15.389527406080793	12.480671759676792	16.062701443486137	10.586603711663262	0.0	0.0	14.21117626019595	13.158910512390431	0.0	11.46774086269521	12.03486741788309	8.939125309411356	9.581739121582089	10.410160316468872	0.0	2.970088535369151	8.060278982376138	3.890609835306039	9.862867845809262	9.162741476817878	8.92618247928735	5.451534968257755	7.406072257158825	4.281814011915218	11.409196356394158	8.136790394208262	3.97081766680313	5.8804397542532145	8.4589601704785	1.651532572681471	1.374581027702756	0.0	8.225763200019303	6.575703318732806	9.341120922055818	8.984603265076704	9.145089589870167	0.0	2.7797490831692584	6.584078907113132	10.247901870190853
2L_22662	23.771896734016156	27.186087326560134	29.28903248430761	43.969148273009516	4.325285196526607	12.49756297521983	26.257506048946716	33.76186138595142	28.66282949551075	23.1638404647788	14.569777066384132	17.924941547885922	0.0	49.573666468372004	11.188814419508788	22.28029953634697	0.0	14.562643760598874	11.844190061807568	9.559248731472756	14.829323047106485	7.55408250946621	0.0	11.314959536290328	7.873522567936789	6.3522049932777795	11.419533052346514	7.961181767619963	9.564051408689132	8.220813117164024	7.053611947478453	8.835752035493895	6.686907378057766	6.5753797305277875	6.933379925646434	9.843453115938296	11.816041845115752	5.243116495861661	3.4911032724205633	0.0	5.222862138897841	6.523709233895513	9.094271814736238	3.993275779960921	0.0	0.0	2.6474588234110548	4.528866226906788	4.337865263844419
2L_22663	24.203983321493006	29.149419926543462	30.191717405525083	19.68307622861762	12.497562975219832	3.5308240943436195	33.168347552924914	21.938400785967055	34.50788988394307	21.957753282684116	13.892404867898666	16.61681621801263	0.0	0.0	16.060301077110857	14.753092248135209	0.0	17.99985600115199	13.762730525736306	8.861634439856088	10.473988253019327	8.003201280512206	0.0	15.983568891179868	11.678286561795653	5.982104534285685	5.463824021155927	7.136888109165841	9.757386341460485	7.334376037126612	8.718471826258293	7.2008237742397725	8.265214193025813	11.942247292095427	9.348939830223253	12.226732527999218	11.380500195744602	11.109679196903508	5.547993845425494	0.0	0.0	3.8704783137100085	6.702581331635347	4.835075572231194	12.30360372553121	0.0	11.219441047447017	5.905383938536764	1.148941939368036
2L_22664	15.065542444172552	20.19007440799547	16.26489826560274	16.700791951554343	26.257506048946716	33.168347552924914	3.242262712895886	13.296000476343671	25.09664718832223	23.484228109822585	25.25891794163394	15.825539255250124	0.0	31.830914183855356	18.076529350860707	14.306028846676565	0.0	20.259578183114794	10.794298451557887	16.495683156442066	5.859573847842981	6.063031273115307	0.0	13.31964074264989	9.605517085459628	12.236122911038901	9.46116713620074	10.223641368502031	6.82334709193041	7.223249127473178	7.548460455634887	7.419030555277342	7.871632564786488	6.031438026310822	6.475456159461992	8.717812854188391	4.138363707543492	4.039883344328549	4.483227349838782	0.0	5.589273781186192	6.031914255132481	5.077713130026777	4.395523247482903	3.728364765312487	0.0	5.666384367397483	7.1580411376203195	4.87429913671288
2L_22665	19.085780510343167	19.49912010220539	24.921779596312483	24.81423003925611	33.76186138595142	21.938400785967055	13.296000476343671	8.761068901941735	10.44088890745047	23.029471093303204	23.35199546971288	16.67340015519088	51.594262717985764	0.0	23.552677629542824	19.13045696284865	0.0	9.725234343414698	17.933728312764224	11.969744589589947	10.012156063394361	19.458407653640343	0.0	5.397402661891045	13.520831206619258	14.544458470419906	12.230035152916557	10.165886230412264	9.732679783885846	5.448750415776807	8.411692454392224	8.559253866497038	9.250285124090183	6.452337923992534	7.215980799718288	8.548997999145879	4.919062967695283	3.601503267463839	6.994292657191732	18.917896329928112	7.972423387502628	7.468573363572093	6.790072461389951	5.224735465112482	13.295154082526345	0.0	4.041206158596125	6.3813002377832	4.345374054454366
2L_22666	17.901337240121173	15.736600989691118	15.737250859647327	15.389527406080791	28.66282949551075	34.507889883943065	25.09664718832223	10.440888907450468	20.505213936293103	18.177903506032845	25.344663282872514	22.272210962382232	0.0	0.0	16.144717902746134	21.91638736730204	0.0	28.146949594442667	15.824427345623217	13.362319999651591	9.44914031721394	9.386146048432513	0.0	4.686378198218801	11.08746654520021	11.693009848554475	9.154238668822346	12.174741631691338	9.976343156158174	7.168123755076106	8.277392765402913	6.756094842059393	8.308658157246711	8.559133653828795	6.265386745616109	8.434999444414704	5.338815466334853	8.686280055397619	7.229645943995114	0.0	12.979086941423361	4.3231360928429785	5.89558525474824	7.560762064329988	4.809884505053264	0.0	2.924033036894864	9.811589773045231	7.186548792893366
2L_22667	14.836781760368842	17.772215243665702	17.180517538547253	12.480671759676792	23.1638404647788	21.957753282684116	23.484228109822585	23.029471093303204	18.17790350603284	0.9450001412775211	27.10435379493704	22.57802879914412	69.86557862672218	0.0	19.58372608029708	18.349526970782374	0.0	20.69457775724207	18.361589450259938	14.356229172468977	5.3052289810511954	10.246951531919255	0.0	17.541143849219836	9.154512982655676	16.412629255610124	10.85038523721712	11.867223052716861	4.9422595813115375	10.061375058615894	9.112451340079373	9.483039978125786	6.047097995512275	7.281111936465599	8.794268638328667	8.945472922421807	14.987415566729135	3.251280232232444	4.059091715989141	0.0	5.397867356586087	8.495301309526425	6.129781574428268	4.421872064982416	4.500857188251502	0.0	2.736168633356276	7.020926032059925	8.406030789105213
2L_22668	20.590953501851985	20.025501565994222	14.665745657839354	16.062701443486137	14.56977706638413	13.892404867898666	25.25891794163394	23.35199546971288	25.344663282872514	27.10435379493704	4.048974232867845	2.075575868524722	0.0	0.0	25.410126122492322	19.349206218164106	0.0	11.241644085950913	18.40423920414407	16.04991101707954	15.498163819818348	19.24355340960778	0.0	13.975346789495989	13.857775751138853	7.845743272373216	14.33199982037227	10.211217907843986	9.18770454127235	16.83376719028233	4.900537066192207	7.555309588254516	7.742944964076349	2.6104471487129977	3.503276497732446	4.401983055635281	1.9901242076320467	3.8855307110404635	3.233951837402076	0.0	6.450867932025914	7.735268929677606	7.3255618889107845	5.2844782613474655	0.0	73.47538574577516	4.904898914938262	3.8725607385334766	8.036684248922631
2L_22669	6.157250910613429	17.73119140541156	15.787633772004012	10.586603711663262	17.924941547885922	16.616816218012627	15.825539255250124	16.67340015519088	22.272210962382236	22.57802879914412	2.075575868524722	3.191930798940279	0.0	0.0	19.538520707746923	15.869993017203072	0.0	13.83039783139362	15.24008577991139	17.87346607360804	11.916949694221906	5.380683346785042	0.0	0.0	13.459720105120415	8.043733780564931	11.545029287640206	15.703353189351033	13.1201014082915	13.560308238133807	9.211040855990401	5.809478163623953	9.52600957840263	4.01448425920722	10.775049295850529	6.769603320587137	9.181556090126154	17.92612643296973	0.0	0.0	2.480121823583975	5.94785367982555	14.645329548078927	9.752101577890034	24.815743107427352	0.0	12.571690062581872	5.955429565134533	3.089809961238334
2L_22670	0.0	0.0	0.0	0.0	0.0	0.0	0.0	51.594262717985764	0.0	69.86557862672218	0.0	0.0	0.0	0.0	41.36744216831585	0.0	0.0	0.0	0.0	0.0	0.0	0.0	0.0	0.0	0.0	0.0	0.0	0.0	0.0	0.0	33.68500478327068	0.0	0.0	0.0	0.0	0.0	0.0	0.0	0.0	0.0	0.0	0.0	0.0	0.0	0.0	0.0	0.0	0.0	0.0
2L_22671	19.461310913903162	0.0	24.9500998003992	0.0	49.573666468372004	0.0	31.83091418385536	0.0	0.0	0.0	0.0	0.0	0.0	0.0	22.752093192573717	0.0	0.0	0.0	48.16955684007708	37.661946369388374	0.0	0.0	0.0	0.0	24.816358943815764	0.0	0.0	19.30203829524398	22.32940335834227	0.0	0.0	0.0	0.0	0.0	0.0	0.0	0.0	0.0	0.0	0.0	0.0	32.89906566653507	0.0	0.0	0.0	0.0	0.0	0.0	0.0
2L_22672	15.302668938489562	10.222281711893048	11.262513197122319	14.21117626019595	11.18881441950879	16.060301077110857	18.076529350860707	23.552677629542824	16.144717902746134	19.583726080297083	25.410126122492322	19.538520707746923	41.36744216831585	22.752093192573717	7.619922001153191	11.503867344559746	151.68062128382476	15.595069997357749	21.04239832839188	20.565314726640903	16.404193749583353	16.46818173938669	0.0	10.386119574356048	14.454377251585445	14.252957472478997	9.805843620057779	13.772113235776555	14.95671721126675	13.10615885411185	11.060747839282909	10.917885336624918	8.951223962232177	10.777874558301145	9.835615620438732	7.477579412828062	3.94402482211462	5.775253692456576	6.4090403359362575	0.0	10.387259403106524	8.383453209528412	7.258893142196998	4.712746576137249	7.994879013495889	0.0	5.670303599395319	6.7153050884616725	6.470379250827635
2L_22673	9.293322627425667	9.279777879236683	8.410146000134562	13.15891051239043	22.280299536346963	14.753092248135209	14.306028846676565	19.13045696284865	21.91638736730204	18.34952697078237	19.349206218164106	15.869993017203072	0.0	0.0	11.503867344559744	3.698633379623785	0.0	19.339732922586055	22.325777748912127	24.861116283163668	19.52556906934405	5.016051364365971	0.0	3.339263865959277	13.941774687536945	14.372384226070857	22.829882672666972	12.470417999736279	14.426299922524498	7.661435642714771	14.05118879302162	10.22982197702743	11.840615838323496	10.811479728974499	12.277048793902727	4.207232400786247	7.608311928615774	11.140886160939756	7.727191802500395	0.0	4.624103540460289	9.703376109511748	3.5007337537947953	8.081095408644833	5.140901837563953	0.0	9.375796942740132	4.934976746389571	3.8405643478875358
2L_22674	64.8710363796772	0.0	0.0	0.0	0.0	0.0	0.0	0.0	0.0	0.0	0.0	0.0	0.0	0.0	151.68062128382476	0.0	0.0	0.0	0.0	251.0796424625891	0.0	0.0	0.0	0.0	0.0	0.0	0.0	0.0	0.0	0.0	0.0	0.0	0.0	0.0	0.0	71.32260641332877	0.0	0.0	0.0	0.0	0.0	0.0	0.0	0.0	0.0	0.0	0.0	0.0	0.0
2L_22675	4.764090798997102	1.01089379590216	9.772376910805074	11.46774086269521	14.562643760598874	17.99985600115199	20.259578183114797	9.725234343414696	28.146949594442663	20.69457775724207	11.241644085950913	13.830397831393618	0.0	0.0	15.595069997357749	19.339732922586062	0.0	7.490760147358233	9.433450543956342	27.65871214398167	30.51174056571114	23.314099201492102	0.0	8.730315321528783	25.51498349180568	18.515602008659638	15.916647699328157	8.505182112959403	18.58506032273285	12.018232459857101	13.605938284552417	7.3418435788760465	8.599060053943624	14.495383800075029	11.671871024268931	8.380624498995791	9.945749253074231	6.472713950705105	10.774561690830415	0.0	5.373091343627459	8.053626846153017	14.64395064500501	5.2818910014887885	8.960396838055162	0.0	8.170829159401439	5.375923261060855	10.04093689974024
2L_22676	12.299248515915677	14.321969328070484	11.537618404808878	12.03486741788309	11.844190061807568	13.762730525736306	10.794298451557887	17.933728312764224	15.824427345623215	18.361589450259935	18.40423920414407	15.240085779911391	0.0	48.16955684007708	21.042398328391876	22.325777748912127	0.0	9.433450543956342	4.454987915845279	27.57522084849245	24.01550293081503	23.855399577942933	0.0	21.988956046825486	13.770927506394875	15.430717620953677	15.033411757631335	11.008484268578453	15.488603485555327	10.510485891354367	13.9932312741294	10.56675797005975	9.746264135128703	10.95281254535149	10.411728751192754	9.564650108608252	8.350085692754423	3.0567672241191164	13.568889250725935	0.0	5.074931361553335	6.085376308260822	5.378853804674608	7.760342874120587	2.8210575016150554	0.0	6.002436989417704	6.093127358548049	5.79562619897017
2L_22677	7.974505225341458	10.202443350808874	15.335403312086283	8.939125309411356	9.559248731472756	8.861634439856086	16.495683156442066	11.969744589589947	13.362319999651591	14.356229172468977	16.04991101707954	17.87346607360804	0.0	37.66194636938837	20.565314726640903	24.86111628316367	251.07964246258913	27.658712143981663	27.57522084849245	10.893482529259666	27.731902983403902	34.43377953772651	0.0	25.788493947655375	25.721083087293227	22.788862369802537	19.86994755509251	26.053971546457674	18.299480908313036	14.134529294206413	15.406398692679991	13.425338208796541	14.817120954656094	14.27264665822392	11.013665181130738	11.34628990245182	10.608998977292499	13.543164215327389	7.2936867968885934	0.0	10.581056047589357	10.507083340321534	9.312226021543687	7.367699519903363	6.617033037081412	0.0	10.72703412390234	6.616645532218617	5.76721081948523
2L_22678	8.359220795233572	13.30309097318762	11.482308632973746	9.581739121582089	14.829323047106485	10.47398825301933	5.859573847842981	10.012156063394361	9.44914031721394	5.3052289810511954	15.498163819818348	11.916949694221906	0.0	0.0	16.40419374958335	19.52556906934405	0.0	30.51174056571114	24.015502930815032	27.731902983403902	7.353961809037835	18.26233849244396	91.31169246221978	22.795358317957866	25.506363171400288	26.27709676302	24.9355727140002	19.246519489025637	23.977882800904446	12.552120063538831	14.210356763795877	14.459640760084163	11.31613218374004	10.446126825971614	11.580853557668688	11.488205059865036	15.58135597269731	11.154416160112518	8.43990115187771	0.0	5.892369970125683	10.598356724789824	8.029602467764493	5.516529176371161	30.88287109629981	0.0	4.266901516926158	10.10652955924077	11.535685512044175
2L_22679	8.155216002016562	7.079144839303412	9.5047999239616	10.410160316468874	7.55408250946621	8.003201280512204	6.063031273115307	19.458407653640343	9.386146048432513	10.246951531919255	19.24355340960778	5.380683346785042	0.0	0.0	16.46818173938669	5.016051364365971	0.0	23.314099201492102	23.855399577942933	34.43377953772651	18.26233849244396	2.2675736961451247	0.0	15.850372483753368	25.52539777078193	21.186620225595128	21.230859053634457	16.176946380775902	16.162234811752498	18.70265889467286	19.761869472852133	15.505773860529645	12.043597824123328	5.639394554600619	18.16365452729089	12.226732527999218	10.318320177475107	7.554581853894387	10.479543930248157	0.0	10.45194197081818	12.532977396775268	8.545791197835067	6.849690393994192	13.944084222268701	0.0	2.119227753406659	8.36596057959375	3.9064025938513223
2L_22680	0.0	0.0	0.0	0.0	0.0	0.0	0.0	0.0	0.0	0.0	0.0	0.0	0.0	0.0	0.0	0.0	0.0	0.0	0.0	0.0	91.31169246221978	0.0	0.0	0.0	94.53851026215528	0.0	88.4619127234769	0.0	0.0	103.90366052596033	0.0	0.0	0.0	0.0	0.0	81.51155018666144	0.0	0.0	0.0	0.0	0.0	0.0	0.0	0.0	0.0	0.0	0.0	0.0	0.0
2L_22681	9.624233642633993	13.352642825758535	6.643868705764884	2.970088535369151	11.314959536290328	15.983568891179868	13.31964074264989	5.397402661891045	4.686378198218802	17.541143849219836	13.97534678949599	0.0	0.0	0.0	10.386119574356048	3.339263865959277	0.0	8.730315321528783	21.988956046825486	25.788493947655375	22.795358317957863	15.850372483753368	0.0	6.783326312590599	18.8807295816002	35.542746626676	29.150787217008794	26.433604512744964	25.482913961018276	23.863750848330405	16.91458157448114	17.11351270739438	16.03522297077761	11.262699538432049	6.045914488399251	17.093006957830575	2.5759001869588354	5.029203326415664	10.464594509520271	0.0	0.0	14.392363487024378	4.740889077892334	6.8399190810213035	6.9620962593353015	0.0	4.232409207944825	11.695636758918507	6.501383299324598
2L_22682	6.181873627604737	8.198334636212675	10.302999321983389	8.060278982376138	7.873522567936789	11.678286561795653	9.605517085459628	13.520831206619258	11.08746654520021	9.154512982655676	13.857775751138854	13.459720105120416	0.0	24.81635894381576	14.454377251585449	13.941774687536947	0.0	25.514983491805683	13.770927506394873	25.721083087293223	25.506363171400288	25.52539777078193	94.53851026215528	18.8807295816002	7.094611252550069	24.732445290152747	30.980109994880536	24.21855906808456	22.69734865886686	23.825437345142777	18.243536440095774	11.568208453672472	13.668698476852295	11.755736117392594	15.776451966825025	9.5153447507955	18.282907997610746	14.69821365260373	8.738154557681607	0.0	8.715139225220637	8.099035423169244	8.313356535515549	7.996065022173087	5.813495506603986	0.0	7.951837311770071	11.510047015402955	8.143185871637659
2L_22683	8.5894378121516	8.81900941005942	12.432866958732474	3.890609835306039	6.352204993277779	5.982104534285685	12.236122911038901	14.544458470419904	11.693009848554475	16.412629255610124	7.845743272373215	8.043733780564931	0.0	0.0	14.252957472478997	14.372384226070857	0.0	18.515602008659638	15.430717620953681	22.788862369802537	26.27709676302	21.186620225595135	0.0	35.542746626676	24.732445290152747	9.501741051521575	37.35898182822756	37.3742973219887	30.2017201500981	19.80438163788993	16.353922948703048	20.130012430282676	18.754490293838604	15.596403519931235	11.313897641131538	12.794658705220751	12.532930274295712	13.17581458767841	14.882854700726158	0.0	13.281164917537247	11.007339998769519	11.000988846949099	13.3117314651035	0.0	0.0	7.920231860035563	8.754555651897356	8.273036281692603
2L_22684	6.941429863402204	7.6713749884085525	10.382356223833217	9.862867845809262	11.419533052346512	5.463824021155927	9.46116713620074	12.230035152916559	9.154238668822346	10.850385237217118	14.33199982037227	11.545029287640206	0.0	0.0	9.805843620057779	22.829882672666965	0.0	15.91664769932816	15.033411757631335	19.869947555092505	24.9355727140002	21.230859053634457	88.46191272347691	29.150787217008794	30.980109994880536	37.35898182822756	11.73356969804245	48.19234528851552	39.158381516394385	40.53458798151898	18.447593182441384	23.241150335062574	22.708994596851525	17.160186290982374	12.990910260091017	11.129665500129327	18.114086137310007	12.771074655478158	13.90004526508858	15.48083472660846	6.523968980484689	14.423517550255017	10.372004921516336	9.61985126854841	5.439824794123031	0.0	11.574455870361465	11.422963080069488	10.667679385029619
2L_22685	6.250698996435852	7.6519477880055415	10.479350132348028	9.162741476817878	7.961181767619964	7.136888109165841	10.223641368502031	10.165886230412266	12.17474163169134	11.867223052716863	10.211217907843986	15.703353189351033	0.0	19.30203829524398	13.772113235776555	12.470417999736277	0.0	8.505182112959401	11.008484268578453	26.053971546457674	19.246519489025633	16.176946380775906	0.0	26.433604512744964	24.218559068084566	37.37429732198869	48.19234528851552	16.929520926032396	43.03133939346996	39.75807146129242	32.270192970261164	23.288149031451177	27.771936510228798	14.995425298057851	14.725013321228717	17.709504495465204	15.893335974415411	8.165854381911782	13.592984714960547	0.0	10.167886722692176	13.411601815882117	17.85871539181098	7.552005777195572	13.565122081577028	0.0	10.308164643654996	10.037602486634254	11.400711708429585
2L_22686	8.343541656550123	8.261953010024227	7.844261459218042	8.92618247928735	9.564051408689133	9.757386341460485	6.82334709193041	9.732679783885846	9.976343156158174	4.9422595813115375	9.18770454127235	13.1201014082915	0.0	22.329403358342265	14.956717211266753	14.426299922524498	0.0	18.585060322732854	15.488603485555327	18.299480908313036	23.977882800904446	16.162234811752498	0.0	25.482913961018276	22.69734865886686	30.2017201500981	39.158381516394385	43.03133939346996	12.44511226831509	32.35156847030169	28.329582443665302	28.165279985843885	19.326840619276147	23.27081354256418	22.144862834719603	15.288875972846466	12.579945553995643	14.169901655214552	15.724931942494553	0.0	10.978459947911913	12.929250529899456	8.548844356533829	12.333847654780538	10.461799523674268	0.0	8.744937674829192	10.984246205790292	17.58509206235322
2L_22687	6.454547804742048	11.533409295250303	8.71048651115835	5.451534968257756	8.220813117164024	7.334376037126612	7.223249127473178	5.448750415776807	7.168123755076107	10.061375058615894	16.83376719028233	13.560308238133807	0.0	0.0	13.10615885411185	7.661435642714771	0.0	12.018232459857101	10.510485891354369	14.134529294206413	12.552120063538831	18.702658894672858	103.90366052596033	23.863750848330405	23.825437345142777	19.804381637889932	40.53458798151898	39.75807146129242	32.35156847030169	9.99814843812972	30.076159627567883	24.306511845404604	25.446688253020778	21.189259050888644	20.807153887906868	18.674913309184927	13.002029025729598	16.154244418102767	11.524525727351234	0.0	8.620628551100307	17.802680090117168	12.617613013022899	8.788169215947162	0.0	0.0	18.450182710217256	8.050160627538387	8.353206506598944
2L_22688	8.53793987033546	4.651579781766483	6.804236495143698	7.406072257158825	7.053611947478453	8.718471826258295	7.548460455634886	8.411692454392224	8.277392765402913	9.112451340079373	4.900537066192207	9.2110408559904	33.68500478327068	0.0	11.060747839282909	14.05118879302162	0.0	13.605938284552414	13.9932312741294	15.406398692679991	14.210356763795875	19.761869472852133	0.0	16.91458157448114	18.243536440095774	16.353922948703044	18.44759318244138	32.27019297026116	28.329582443665306	30.076159627567886	9.006632374243413	34.5451702867338	39.56816636056525	24.924669574357555	20.258114764764183	20.042635506102172	32.11571420290162	17.243302289902704	15.656410673914541	0.0	14.313908968483766	13.848131983542254	12.70828096708836	11.938989037108595	8.680176928046324	0.0	11.21334382638472	11.977942670650009	9.321636543798176
2L_22689	6.403721843135229	5.944783155541855	7.183576292145785	4.281814011915218	8.835752035493895	7.200823774239774	7.419030555277342	8.559253866497038	6.756094842059393	9.483039978125788	7.555309588254515	5.809478163623953	0.0	0.0	10.917885336624918	10.229821977027429	0.0	7.3418435788760465	10.56675797005975	13.425338208796537	14.459640760084163	15.505773860529645	0.0	17.11351270739438	11.568208453672472	20.130012430282676	23.241150335062567	23.288149031451177	28.165279985843885	24.306511845404604	34.5451702867338	13.216936182023646	45.75259956036568	35.72099789854993	30.50622354197956	30.80256523763299	23.20958908815095	20.844690290951092	28.663842523866425	0.0	15.798822310645471	15.787040936812032	15.719764442747165	15.77717890236194	17.56452768357754	34.27592116538132	10.677857060866453	14.452250667061692	12.1844948085851
2L_22690	6.7815162380890595	5.106029250399164	6.730952875757548	11.409196356394157	6.686907378057766	8.265214193025813	7.871632564786488	9.250285124090183	8.308658157246711	6.047097995512276	7.742944964076349	9.52600957840263	0.0	0.0	8.951223962232177	11.840615838323496	0.0	8.599060053943623	9.746264135128703	14.817120954656096	11.316132183740038	12.043597824123328	0.0	16.03522297077761	13.668698476852297	18.754490293838604	22.708994596851525	27.771936510228795	19.326840619276147	25.446688253020778	39.56816636056525	45.75259956036568	15.399289054309719	35.94252311320557	28.584084685353094	31.266900661737495	39.57989895251797	19.31900937767006	27.8296164509892	0.0	15.420175733257112	20.339453271428173	19.612372661417183	18.998579229653693	30.85841316576255	0.0	15.632915140346997	15.55172944611849	7.6843664906447255
2L_22691	5.531400543980055	7.433493317758992	6.145926999624626	8.136790394208262	6.5753797305277875	11.942247292095427	6.031438026310822	6.452337923992535	8.559133653828795	7.2811119364656	2.6104471487129977	4.01448425920722	0.0	0.0	10.777874558301143	10.811479728974499	0.0	14.495383800075029	10.95281254535149	14.272646658223923	10.446126825971616	5.639394554600618	0.0	11.262699538432049	11.75573611739259	15.596403519931235	17.160186290982374	14.99542529805785	23.27081354256418	21.18925905088864	24.924669574357555	35.72099789854993	35.94252311320557	5.6100087942497865	33.12651346758405	29.59668556043392	21.812176121261327	23.798185375839733	25.01984908027035	0.0	11.437226884220745	21.81842346430559	16.05793703682888	14.309395849130452	17.339280475345973	0.0	14.75729416157171	12.899669202547443	14.248839399647174
2L_22692	5.938607271883991	4.200382612852205	10.785802838061956	3.9708176668031303	6.933379925646434	9.348939830223253	6.475456159461993	7.215980799718289	6.265386745616109	8.794268638328667	3.5032764977324455	10.775049295850529	0.0	0.0	9.835615620438734	12.277048793902727	0.0	11.671871024268931	10.411728751192756	11.013665181130738	11.580853557668688	18.16365452729089	0.0	6.045914488399251	15.776451966825025	11.313897641131538	12.990910260091015	14.725013321228717	22.144862834719603	20.807153887906868	20.258114764764187	30.506223541979562	28.584084685353094	33.12651346758405	3.0311248019159938	23.396354042770277	34.43813155228501	15.128374341873691	20.985736414673674	26.488662852299218	23.7211906139993	19.241665869810724	10.775049295850529	16.46015873445521	23.26968918210766	0.0	12.731533547166512	9.493477199348279	7.8227388243049365
2L_22693	6.129546744536428	5.9376599987310374	7.516633969308901	5.8804397542532145	9.843453115938296	12.226732527999218	8.717812854188391	8.548997999145877	8.434999444414704	8.945472922421807	4.401983055635281	6.769603320587138	0.0	0.0	7.477579412828062	4.207232400786248	71.32260641332877	8.380624498995791	9.56465010860825	11.34628990245182	11.488205059865036	12.226732527999218	81.51155018666144	17.093006957830575	9.515344750795501	12.79465870522075	11.129665500129327	17.709504495465204	15.288875972846466	18.674913309184923	20.042635506102172	30.80256523763299	31.266900661737495	29.596685560433915	23.396354042770277	3.8090813421702454	9.272711559696049	31.682173129135993	20.342010984083206	0.0	15.028468427742672	20.498561969563102	19.455498618830262	18.22050474540735	12.531058227817647	0.0	6.856111697943486	15.036389264932275	10.765676439747738
2L_22694	5.060362534492696	4.4739990858725065	6.487566578652014	8.4589601704785	11.816041845115752	11.380500195744602	4.138363707543492	4.919062967695283	5.338815466334853	14.987415566729135	1.9901242076320467	9.181556090126154	0.0	0.0	3.94402482211462	7.608311928615774	0.0	9.945749253074231	8.350085692754421	10.608998977292499	15.58135597269731	10.318320177475107	0.0	2.5759001869588354	18.282907997610746	12.532930274295712	18.114086137310007	15.89333597441541	12.579945553995643	13.002029025729598	32.11571420290162	23.209589088150945	39.57989895251798	21.812176121261327	34.438131552285	9.272711559696047	5.869033687079556	25.782159089672067	16.690064547632492	0.0	11.890074831374958	22.81191985545227	18.36311218025231	26.49338538088761	0.0	0.0	19.286579770981504	11.420487898470341	19.25691419504173
2L_22695	5.763264998300248	8.735063260201636	11.610834386224907	1.6515325726814714	5.243116495861661	11.109679196903508	4.039883344328549	3.6015032674638396	8.68628005539762	3.2512802322324448	3.8855307110404635	17.92612643296973	0.0	0.0	5.775253692456576	11.140886160939756	0.0	6.4727139507051055	3.0567672241191164	13.543164215327389	11.154416160112516	7.554581853894387	0.0	5.029203326415664	14.69821365260373	13.17581458767841	12.771074655478158	8.165854381911783	14.169901655214554	16.154244418102767	17.243302289902704	20.844690290951092	19.319009377670067	23.798185375839733	15.128374341873691	31.682173129135997	25.782159089672067	2.7965136423723274	2.3275560289287283	0.0	27.85710604596701	27.14042434679784	17.926126432969735	28.90562101749003	15.485233668304746	0.0	11.767261454664155	29.729907506541508	15.906557362588673
2L_22696	6.85257426545886	4.362149108725694	8.785246408591268	1.3745810277027564	3.4911032724205633	5.547993845425494	4.483227349838783	6.994292657191731	7.229645943995115	4.059091715989141	3.233951837402076	0.0	0.0	0.0	6.409040335936258	7.727191802500396	0.0	10.774561690830419	13.568889250725935	7.293686796888593	8.43990115187771	10.479543930248155	0.0	10.464594509520271	8.738154557681607	14.882854700726158	13.900045265088579	13.592984714960547	15.724931942494553	11.524525727351232	15.656410673914541	28.66384252386642	27.829616450989203	25.019849080270344	20.985736414673674	20.342010984083206	16.690064547632492	2.3275560289287283	15.497917079944456	0.0	19.32137160098431	31.27728073931151	28.084759805091768	13.928507755393117	12.888458127977234	0.0	11.752759547941857	17.785030633555373	14.442685646281298
2L_22697	0.0	0.0	0.0	0.0	0.0	0.0	0.0	18.917896329928112	0.0	0.0	0.0	0.0	0.0	0.0	0.0	0.0	0.0	0.0	0.0	0.0	0.0	0.0	0.0	0.0	0.0	0.0	15.480834726608458	0.0	0.0	0.0	0.0	0.0	0.0	0.0	26.488662852299218	0.0	0.0	0.0	0.0	694.4444444444445	0.0	0.0	0.0	0.0	0.0	0.0	0.0	0.0	0.0
2L_22698	5.467620274318711	2.900439793685917	9.638317745544907	8.225763200019303	5.22286213889784	0.0	5.589273781186192	7.972423387502628	12.979086941423363	5.397867356586087	6.450867932025915	2.480121823583975	0.0	0.0	10.387259403106524	4.624103540460289	0.0	5.37309134362746	5.074931361553334	10.581056047589357	5.892369970125684	10.45194197081818	0.0	0.0	8.715139225220637	13.281164917537247	6.523968980484689	10.167886722692176	10.978459947911913	8.620628551100308	14.313908968483766	15.798822310645471	15.420175733257112	11.437226884220745	23.721190613999298	15.028468427742675	11.89007483137496	27.85710604596701	19.32137160098431	0.0	19.270481245582243	36.971733145886645	27.13545054038937	31.57232183359921	38.56353406509781	0.0	11.721804079422256	17.738186830306326	19.206193613316422
2L_22699	4.507422977822024	4.130044583179163	3.414673482354937	6.575703318732807	6.523709233895513	3.8704783137100085	6.031914255132481	7.468573363572093	4.323136092842979	8.495301309526424	7.735268929677608	5.94785367982555	0.0	32.89906566653507	8.383453209528412	9.703376109511748	0.0	8.053626846153016	6.085376308260822	10.507083340321534	10.598356724789822	12.532977396775266	0.0	14.392363487024378	8.099035423169244	11.007339998769519	14.42351755025502	13.411601815882117	12.929250529899456	17.802680090117168	13.848131983542256	15.787040936812028	20.339453271428173	21.81842346430559	19.241665869810724	20.49856196956311	22.811919855452274	27.14042434679784	31.27728073931151	0.0	36.97173314588665	19.915212799850156	40.148012338822454	48.45892296106432	32.75456025365131	0.0	25.768738572808953	25.662658390621175	22.310550410994523
2L_22700	6.829891766394728	6.258067554851139	6.766128759430292	9.341120922055818	9.094271814736238	6.702581331635345	5.077713130026777	6.790072461389951	5.895585254748238	6.129781574428267	7.325561888910784	14.645329548078927	0.0	0.0	7.258893142196998	3.5007337537947953	0.0	14.64395064500501	5.378853804674608	9.312226021543683	8.02960246776449	8.545791197835067	0.0	4.740889077892333	8.313356535515549	11.000988846949097	10.372004921516336	17.85871539181098	8.548844356533829	12.6176130130229	12.70828096708836	15.719764442747165	19.612372661417183	16.05793703682888	10.775049295850529	19.455498618830262	18.36311218025231	17.92612643296973	28.084759805091764	0.0	27.135450540389364	40.14801233882246	12.723544222765403	30.40361080165717	26.2754927019819	39.880358923230304	23.96016223692075	26.62427335001321	26.71776848835501
2L_22701	2.2395064342811466	4.752015139540073	5.742255420114891	8.984603265076704	3.993275779960921	4.835075572231194	4.395523247482903	5.224735465112482	7.560762064329988	4.421872064982417	5.2844782613474655	9.752101577890034	0.0	0.0	4.712746576137248	8.081095408644833	0.0	5.2818910014887885	7.760342874120588	7.367699519903363	5.516529176371161	6.849690393994192	0.0	6.8399190810213035	7.996065022173089	13.3117314651035	9.619851268548407	7.552005777195573	12.333847654780538	8.788169215947164	11.938989037108595	15.777178902361943	18.998579229653693	14.309395849130452	16.46015873445521	18.22050474540735	26.49338538088761	28.90562101749003	13.928507755393118	0.0	31.57232183359921	48.45892296106432	30.40361080165717	9.93165695792023	33.69686635991286	0.0	21.765371345402105	20.722359203193953	22.813570959488445
2L_22702	6.838527993172414	7.2553461017750935	2.922412860954519	9.145089589870167	0.0	12.30360372553121	3.7283647653124876	13.295154082526345	4.809884505053264	4.500857188251503	0.0	24.815743107427352	0.0	0.0	7.994879013495889	5.140901837563953	0.0	8.960396838055164	2.8210575016150554	6.617033037081412	30.88287109629981	13.944084222268703	0.0	6.9620962593353015	5.813495506603986	0.0	5.439824794123031	13.565122081577028	10.461799523674268	0.0	8.680176928046325	17.564527683577545	30.85841316576255	17.33928047534597	23.269689182107655	12.531058227817647	0.0	15.485233668304746	12.888458127977234	0.0	38.56353406509781	32.75456025365131	26.2754927019819	33.69686635991286	21.436732698948955	0.0	45.61149044667333	25.722572792308746	4.003633697944254
2L_22703	0.0	33.036009250082586	0.0	0.0	0.0	0.0	0.0	0.0	0.0	0.0	73.47538574577516	0.0	0.0	0.0	0.0	0.0	0.0	0.0	0.0	0.0	0.0	0.0	0.0	0.0	0.0	0.0	0.0	0.0	0.0	0.0	0.0	34.27592116538132	0.0	0.0	0.0	0.0	0.0	0.0	0.0	0.0	0.0	0.0	39.88035892323031	0.0	0.0	0.0	178.01513128615935	105.41110330288123	0.0
2L_22704	1.3857631269356945	6.616023214302255	8.882990583141682	2.7797490831692584	2.6474588234110548	11.219441047447015	5.666384367397483	4.041206158596125	2.924033036894864	2.736168633356276	4.904898914938262	12.571690062581872	0.0	0.0	5.670303599395319	9.375796942740132	0.0	8.170829159401437	6.002436989417703	10.72703412390234	4.266901516926158	2.119227753406659	0.0	4.232409207944825	7.951837311770072	7.920231860035563	11.574455870361465	10.308164643654996	8.744937674829192	18.450182710217256	11.213343826384722	10.677857060866456	15.632915140346997	14.75729416157171	12.731533547166514	6.856111697943486	19.28657977098151	11.767261454664155	11.752759547941857	0.0	11.721804079422256	25.768738572808957	23.96016223692075	21.765371345402105	45.61149044667332	178.01513128615935	3.9611733708535675	20.328502342938084	27.989800516691716
2L_22705	4.102876510309872	4.062755881071295	6.312042113944984	6.584078907113131	4.528866226906788	5.9053839385367635	7.15804113762032	6.3813002377832	9.811589773045231	7.020926032059925	3.872560738533476	5.955429565134533	0.0	0.0	6.715305088461673	4.934976746389571	0.0	5.375923261060854	6.093127358548049	6.616645532218618	10.106529559240771	8.365960579593748	0.0	11.695636758918507	11.510047015402955	8.754555651897356	11.422963080069488	10.037602486634253	10.984246205790292	8.05016062753839	11.977942670650009	14.452250667061692	15.551729446118491	12.899669202547443	9.493477199348277	15.036389264932277	11.42048789847034	29.729907506541508	17.785030633555373	0.0	17.738186830306326	25.662658390621175	26.62427335001321	20.72235920319395	25.722572792308743	105.41110330288123	20.328502342938084	12.65476468557663	19.216316343611563
2L_22706	3.405862451435062	4.968500160663228	6.549657043583056	10.247901870190853	4.337865263844419	1.148941939368036	4.87429913671288	4.345374054454365	7.186548792893365	8.406030789105213	8.036684248922631	3.0898099612383336	0.0	0.0	6.470379250827636	3.8405643478875358	0.0	10.04093689974024	5.7956261989701705	5.76721081948523	11.535685512044175	3.9064025938513227	0.0	6.501383299324598	8.143185871637659	8.273036281692603	10.667679385029619	11.400711708429585	17.58509206235322	8.353206506598944	9.321636543798176	12.1844948085851	7.684366490644726	14.248839399647174	7.822738824304937	10.76567643974774	19.25691419504173	15.906557362588675	14.442685646281298	0.0	19.206193613316422	22.310550410994527	26.717768488355006	22.813570959488448	4.003633697944254	0.0	27.98980051669172	19.216316343611563	8.972868960446023
2L_22707	0.0	0.0	0.0	0.0	56.655618820996565	0.0	0.0	0.0	0.0	0.0	0.0	0.0	0.0	0.0	0.0	0.0	0.0	0.0	0.0	0.0	0.0	0.0	0.0	0.0	0.0	0.0	0.0	0.0	0.0	0.0	0.0	0.0	40.14532608041109	67.67273465520742	0.0	0.0	0.0	0.0	0.0	0.0	0.0	0.0	0.0	0.0	0.0	0.0	0.0	50.19576347756249	0.0
2L_22708	37.06916364552983	0.0	47.523999619808	0.0	0.0	0.0	0.0	0.0	0.0	0.0	0.0	0.0	0.0	0.0	0.0	0.0	0.0	0.0	0.0	0.0	0.0	0.0	0.0	0.0	0.0	0.0	0.0	0.0	0.0	0.0	35.289052630093096	0.0	0.0	0.0	0.0	0.0	0.0	0.0	0.0	0.0	0.0	31.33244349193816	0.0	0.0	0.0	0.0	0.0	41.82980289796875	0.0
2L_22709	5.52878150963158	5.279191819082801	5.670477227363454	9.98133268979615	4.929199790889261	5.96829640947288	3.617149339074473	6.4492828397482205	8.166213714012663	5.458248330212671	3.913816712310467	6.018875192604005	0.0	0.0	3.8781977032796107	3.740663304392237	0.0	2.173278068320908	5.473813277281486	8.024562436659453	10.895145123333043	5.0730519480519485	0.0	11.82023516188994	7.755112169942426	3.15993625523791	7.256641278097716	8.225300409905104	6.343580499529053	6.198797929105588	10.526563994772086	10.346069954039105	11.476202945572062	14.298748977218898	13.545338958562098	10.941536211135665	21.16061755146262	11.267487140041345	7.815000800256081	0.0	14.029950514805652	18.22533467322255	14.870162240551075	8.172926038288525	25.9966058831359	0.0	9.482340089816724	28.074690155241807	25.2473463096925
2L_22710	4.875022375244743	2.821179269861878	2.2727104856611855	3.555989860450512	2.2578384955706006	5.98018883044251	6.523842360482739	0.6462133673758536	6.545988562100671	5.250359452734033	5.22882050567714	8.041157862402923	0.0	0.0	9.326220949987519	2.998493556837045	0.0	6.968347327516854	8.775552626714866	5.574782838622816	3.820899172202195	5.422037872934543	0.0	4.060727365607183	7.911847998028368	9.625347532038095	10.047339361419665	10.109806565114978	9.152957824085643	14.285644188453983	8.016129803249157	8.293348417470572	13.598900664870252	8.090677072356138	14.477151345406917	12.668746485031924	9.252123130955475	12.042601304243828	7.517350043901324	0.0	19.993467134613766	21.72668156742424	18.731167726538573	19.6541073644923	29.17421549492598	113.86279533162539	16.46880662339931	31.006207442730037	23.351680748897742
2L_22711	0.0	0.0	57.0287995437696	0.0	0.0	0.0	0.0	0.0	0.0	0.0	0.0	0.0	0.0	0.0	0.0	0.0	0.0	0.0	0.0	0.0	0.0	0.0	0.0	0.0	0.0	0.0	0.0	0.0	0.0	0.0	0.0	0.0	40.14532608041109	0.0	0.0	0.0	0.0	0.0	0.0	0.0	0.0	75.19786438065158	0.0	0.0	0.0	0.0	0.0	0.0	0.0
2L_22712	3.3463833919661536	6.2131129701928565	2.1450918689220164	3.3563117624295136	3.196582469749941	2.2577542569956517	6.841679566653489	8.538975237581738	5.295783638288092	0.0	3.948166885855732	6.071700713728419	0.0	0.0	6.846411707598754	5.660240658338817	0.0	9.865584697031183	5.176739047832033	4.047495579730077	5.151922465627662	7.676364473785215	0.0	2.5551379608414893	7.467577113668365	6.694106766603943	4.99113424823486	6.637992750648117	2.8796651295014204	11.7247548148585	10.353478095664066	6.4463043567347995	9.060202554418407	8.909091880991841	6.8321107840427855	15.636552077720657	2.910864101652032	5.683188928238658	14.190462495553655	0.0	16.51193411832641	9.899772581010016	8.571812772322474	20.096351182809396	15.734861293263986	0.0	11.95695400901124	17.936691409231088	27.917869155412458
2L_22713	5.788883089849864	6.464972455984851	5.46851502474503	4.278148075261181	3.104417469643648	0.8222467069019388	5.979976050195919	3.9983029425288383	3.8573202938763753	8.422151944043224	7.189372382169781	4.422479463110993	0.0	0.0	4.6305629980971945	6.871303238857494	0.0	11.976420822684299	5.655916654412181	7.075434151587639	6.75456355199982	3.727518404622123	0.0	3.722200974658325	3.885144257348847	8.0102838113209	8.725010569986763	7.856798366752931	8.389912807831145	11.10203496030809	9.861598269231493	9.72604416630194	12.098591421493754	9.270237624001014	11.19677333874096	14.069116881533345	11.661115269064336	11.383616492169624	13.781318045257848	0.0	17.181274472577826	15.194089035816589	15.998969822430947	19.704588804640824	14.326113926988391	0.0	24.38563442276155	20.28458935052183	19.264451147759946
2L_22714	4.203306892851654	4.162204189175272	6.107295847469928	4.4968295103537255	7.13803692849129	5.293694151526702	3.208299485773758	4.903126478599079	5.3215190879342	5.53291119434085	7.273481310326916	3.0506034093543706	0.0	0.0	6.552078673167378	6.319719141569798	0.0	3.3045092010754193	6.242275184459232	4.60945347933479	4.831828218843163	7.71366862079605	0.0	1.7117032919820052	6.7892126700143915	8.328217885655107	7.021544908396925	7.504032166617529	6.108836051958287	9.032661633196335	10.670555870870482	10.487592869177151	9.357126939188689	9.378690727953511	10.297968279511574	12.32356050338294	6.825022795576137	8.566210525474197	11.88285218872631	0.0	15.802072094109558	17.76407433398222	15.432464306145636	13.980469594653373	15.811326601924556	0.0	13.617068177936954	16.126608676646697	17.7180247237317
2L_22715	3.602755078276288	4.914447657037079	5.938536150838818	1.032412593368814	3.9331173396394314	2.7779706924091956	7.576283706570531	3.0018480126828084	4.344001476960503	4.064906392827473	8.50128430116407	1.8676752112807584	0.0	0.0	7.220498996651493	9.285913269570063	0.0	0.0	5.0956225417602194	3.9840736655220756	5.0711948210422895	1.5741833923652107	0.0	0.0	8.531905223658974	7.648194805404921	5.527041819747813	4.083737027754099	11.220063836257932	5.049202676798734	9.30931041283117	9.631250575396404	8.825336146602767	16.442796684818994	6.304739587985268	9.619710220376243	10.74469704431292	13.985341613821014	13.095099522756373	0.0	10.158251039406759	11.310753154775695	9.88769229501578	14.265470903194515	14.520286049635178	0.0	17.65439318540423	18.584877717312395	12.655453031319988
2L_22716	3.122135440733128	4.416578776749009	4.0026898075506745	6.26279698183288	3.9764973102972196	2.808610075046061	5.106563772811021	1.5174783152348752	4.39191325795639	6.164609878828428	7.367184399643232	7.553098280914831	0.0	0.0	3.6500684266161048	9.388331430631496	0.0	0.0	3.8638681957281076	10.070039136200098	5.127127116862608	3.1830914183855357	0.0	9.535651895306172	5.308312073543479	3.568869182386346	3.725334559879041	8.257556489943948	5.970428705439108	8.75124413520789	6.935148043614552	4.582342401788946	10.331517741282266	1.5832524819065905	4.249518104646933	4.576851748448905	10.863204732301668	21.209387557724884	8.826353844995106	0.0	14.671843675613752	3.51861664882728	14.66189666295232	21.153455628511473	19.573915017890556	0.0	5.949703585767357	23.487322482816673	7.31144870506932
2L_22717	4.52095788925518	5.396081365712219	4.347022832737429	5.667963874665448	5.038339967747426	4.575332855465236	4.621548338853773	3.296040013925769	4.769729389403092	6.694922960963578	1.3334915743334874	6.1521424836199206	0.0	0.0	3.3033892112629717	1.2744958094577783	0.0	2.2213978368027862	4.895635540915274	6.0149751007371615	4.872166530652017	3.4569181574626215	0.0	1.7259933739114375	6.485582010724991	9.043726092667832	10.788821297672682	3.3629685596069363	3.2420186364199295	3.9600306189567456	4.303855420584856	4.976540278095291	8.160211471880293	6.877809692725254	6.922626952325023	4.349255127927126	11.797716355370813	3.8389889638664756	1.5976074231231308	0.0	4.780198505709948	12.896911404667106	5.790251749289337	11.486595143467573	5.314442262570649	0.0	6.461529266285274	8.927740146644508	6.9478666823489945
2L_22718	0.0	0.0	0.0	0.0	0.0	0.0	0.0	0.0	0.0	0.0	0.0	0.0	0.0	0.0	65.00598055021062	0.0	0.0	0.0	0.0	0.0	0.0	0.0	0.0	0.0	0.0	0.0	0.0	0.0	0.0	0.0	0.0	0.0	0.0	0.0	0.0	0.0	0.0	0.0	0.0	0.0	0.0	0.0	0.0	0.0	0.0	0.0	0.0	0.0	0.0
2L_22719	0.0	0.0	66.53359946773121	0.0	0.0	0.0	0.0	0.0	0.0	0.0	0.0	0.0	0.0	0.0	0.0	0.0	0.0	0.0	0.0	0.0	0.0	0.0	0.0	0.0	0.0	0.0	0.0	0.0	0.0	0.0	0.0	0.0	0.0	0.0	0.0	0.0	0.0	0.0	0.0	0.0	0.0	0.0	0.0	0.0	0.0	0.0	0.0	0.0	0.0
2L_22720	4.746661198512966	2.5179885099148316	5.071158496016098	4.760744047165644	6.0455690815087815	0.0	2.5878792019394607	3.460590792060021	1.6692841041419615	9.372211766999317	0.0	2.870791419778605	0.0	0.0	4.624409185482462	0.0	0.0	0.0	1.9581120666697998	6.8893804334247015	6.820538004037759	0.0	0.0	7.248645952935991	6.052770474101406	7.234455686788582	7.551626695906566	3.138542812234794	4.5384966175492405	6.652368509284046	4.518720153853384	5.22498798252764	4.997766712246299	2.4070586513539225	9.690974214255812	6.088515181625627	0.0	5.374194408258203	6.70946410168327	0.0	6.691792115462858	7.35548216121719	8.105764008786648	5.84729667779992	0.0	0.0	4.522742156660552	12.497928914637003	9.72630727127616
2L_22721	2.8297071485137275	3.302400052261982	5.804457968831511	2.2704820755657305	1.8020234993955653	2.290992732971051	2.314134073708132	2.8882284473172692	2.9854154098067793	5.587214575746594	2.670860986760275	0.0	0.0	0.0	3.308192394412754	2.552697895351639	0.0	1.112313893200959	4.2023604658736815	4.654693480767738	4.530732832094874	3.461944574267366	0.0	3.457005994275544	6.85584616404943	3.558058358496892	7.428099541666	4.209822965156811	7.7921582057464835	3.569209712723828	5.657023704060724	7.7871503919895755	5.618302632118599	7.318298276962635	9.243590090224371	9.333383609159707	2.9537176080558516	4.805713647515514	3.1998607420605056	0.0	7.9785816571131125	7.892905612472972	8.335589378719531	7.843156939688005	7.983254325726357	0.0	9.70638665682439	10.856590065121658	7.95196456763628
2L_22722	0.0	8.384773921340757	0.0	0.0	10.065719079872487	0.0	0.0	11.523591673052655	0.0	7.802247359329381	0.0	14.33938455361496	0.0	0.0	0.0	0.0	0.0	0.0	9.780620678188237	0.0	0.0	0.0	0.0	24.137623071705633	10.077709215762747	4.516944413578657	0.0	3.9191955929429394	0.0	0.0	7.5235543678371055	4.349736188500167	3.5662091695796647	6.011537342467664	0.0	13.033572745582923	13.749030693336119	13.421845933314899	11.171087438335597	0.0	0.0	3.3400066666533066	5.060959254217044	7.301700419993808	37.160630541579025	0.0	11.295376350644625	8.91802904423699	6.940309176893212
2L_22723	0.0	0.0	0.0	14.871657594955536	0.0	0.0	0.0	10.810226474244637	0.0	0.0	0.0	0.0	0.0	0.0	0.0	0.0	0.0	0.0	9.175153683824204	0.0	18.26233849244396	0.0	0.0	0.0	9.45385102621553	16.949296180476107	8.846191272347692	0.0	8.506439374606577	0.0	7.057810526018619	16.321867221610155	13.38177536013703	11.278789109201238	0.0	0.0	0.0	0.0	0.0	0.0	0.0	0.0	0.0	0.0	0.0	0.0	21.19227753406659	16.7319211591875	13.02134197950441
2L_22724	5.711915152927553	1.7314470256856704	3.6614402222808056	1.63681765982215	2.078560438925451	3.303208075683104	6.00583286487837	6.543926403434253	4.304443287410089	3.222311802490332	1.9254556013043806	1.4805339397600352	0.0	0.0	5.723797029578294	6.440946458436389	218.37875611460518	12.830086038556974	5.049219794557346	4.342572432529057	3.5175101656043783	3.743635819107517	0.0	0.0	6.243109168255538	6.529210006629947	3.4077309146622397	6.474478254169888	5.617459964362834	5.146171865672564	6.2144243625321165	2.6946478903601667	3.6820922767672646	3.1034403995443656	3.3319072770187694	6.728547774842337	5.6783208523841004	5.543194232417266	4.613635692562081	0.0	5.751854858154658	4.13824725365221	3.6577897335247926	3.0155869659093923	3.8368156271965774	0.0	6.99745012917293	7.366254598384434	11.46533256056992
2L_22725	0.0	4.078519660504024	9.856829550774993	0.0	9.79232917893768	0.0	0.0	11.210605232549993	8.111484239386122	0.0	18.142070554512387	0.0	0.0	0.0	4.494240630631845	8.669718407546123	0.0	0.0	0.0	11.159095220559518	9.469360699785755	0.0	0.0	11.741016654632123	0.0	4.394261972716027	13.760741979207518	3.8127483052333786	8.82149268477719	5.387597212457202	10.97881637380674	12.694785616807897	3.4693491674429335	11.696522039171652	31.39397078791018	12.67957447348067	13.375600230060325	0.0	43.47070074769606	0.0	0.0	3.2492904362009942	4.923501101633372	14.206765261617583	0.0	0.0	10.988588350997489	0.0	13.503613904671237
2L_22726	0.0	0.0	0.0	0.0	0.0	0.0	0.0	0.0	0.0	0.0	0.0	0.0	0.0	0.0	0.0	0.0	0.0	0.0	0.0	0.0	0.0	0.0	0.0	0.0	0.0	0.0	0.0	0.0	0.0	0.0	0.0	0.0	0.0	0.0	0.0	0.0	0.0	0.0	0.0	0.0	0.0	0.0	0.0	0.0	0.0	0.0	0.0	0.0	0.0
2L_22727	2.2482380839166103	2.385271425998743	8.646965995806221	0.0	2.863460879039538	0.0	1.838608761522331	3.278191421792597	2.3719502649468445	2.2195562885023654	2.652541001652533	0.0	0.0	0.0	0.0	0.0	0.0	4.418737213279189	5.564714147590131	3.263128927311628	8.30705649836801	3.438198384046759	0.0	0.0	7.167179478358344	2.56992938476533	0.0	2.2298383590173545	2.5795700630575897	1.5754345639315284	6.420824016450151	1.2373978760065458	2.0290056502734846	1.7101413089763606	13.77027960552739	3.707745604158607	0.0	11.454600644894017	3.1779122387756136	0.0	0.0	12.351995773717137	4.319172446559239	12.462974579686183	0.0	0.0	22.492886624604967	7.610909985767599	9.871775507927529
2L_22728	3.230093097743263	2.513112736866587	2.4846572415335304	4.319568596045176	2.1941318492225506	4.068017248393133	2.817674284601304	5.023839689275515	3.6350219827954406	5.952585952152264	2.540642660642295	2.3442811261926533	0.0	17.289073305670815	3.272776890771323	4.370833139074082	0.0	2.539398771946754	2.931480637570389	2.917107879233401	3.182648202002681	1.31726272805111	0.0	5.261534434440952	3.020525016674671	5.90763850273856	4.624979669360203	4.48512093167495	4.6944250490567425	3.319743510580475	4.099972919678866	6.637107832853921	5.4415518061968005	3.9311962040369455	6.155041990575751	4.261599719302631	7.492556145469476	7.314256290077553	8.52278261547153	0.0	6.071667534915124	4.0043122802974915	3.5853711341769983	5.172795235298517	2.025074472113712	0.0	8.002063301245059	6.56085705204655	3.7821325251672557
2L_22729	2.4595653603669083	3.914219105460023	2.3649383697060857	3.7002939513514956	5.482080020199115	3.3188630902598004	5.028580439787576	4.482913822257846	1.2974530477691073	3.642281350208266	0.0	2.231326032434555	0.0	49.36808846761453	5.032058526003666	1.3867440580790598	0.0	2.4170422750362075	3.0438898477141905	2.9748772803624304	3.029297854196865	5.642067253441662	0.0	1.8780062184541906	3.9204358521035956	4.920115597413087	4.40213309761378	2.439436119462114	4.23306224802697	6.8940817410589785	4.097544025769103	4.061128100163664	3.8845200986179766	1.870889188730063	5.02154746015151	6.084392964170226	8.55784848842722	2.0885494856738034	0.0	0.0	0.0	8.315719599756099	7.087741514792116	6.817227406344931	17.3474981438177	0.0	3.5153066999636517	11.101748636427724	10.799691215228775
2L_22730	2.4883935105683315	2.6400646710241813	3.721911531226306	5.823478067284133	3.6975563695109646	2.238508616019663	0.6783359442483827	2.418910558967899	1.7502137010929033	1.6377652954585915	2.935883820422556	1.5049860186798862	0.0	0.0	5.3334688357658155	0.0	110.99271887764162	1.6302480128906969	4.106089022063043	4.41429312800503	4.0864049903177735	2.5369764314889514	0.0	3.80003602434151	4.759663942340796	3.792596907725074	7.422882926983277	1.2340141691152249	2.8551181704859583	5.812405090690375	4.737795025457357	3.1956772530323554	3.368614202272108	3.785635129886403	0.0	7.295652867000065	5.772102390169878	5.6347440572467455	0.0	0.0	2.3387403450951703	7.0109889539765735	10.092259184088652	6.130783091055003	3.900183386622839	0.0	3.5565090161060064	5.615935178629793	6.555763543224115
2L_22731	3.113809746224506	2.541231480775584	2.4566252111162292	4.804689376831788	4.270962034198202	2.5856496444731736	3.525885878827055	3.143281236357286	3.5378550490245626	0.9458724491002388	5.651952749675012	1.738374619730552	0.0	0.0	3.080283386071519	4.32152117545376	0.0	1.8830618585820544	4.1499925892989475	4.171784828609173	5.605133121911646	3.663003663003663	0.0	4.389333918577855	3.3597532108550574	3.5593521978999823	5.144400462996042	4.751270964983133	4.946821667078901	3.0211987445240767	5.9285608418556395	4.482235844703711	4.755677089525621	2.550741537003972	4.401193212382023	6.583625207384194	13.334444537044755	4.881422120977912	5.417118093174432	0.0	10.805700006753561	6.478585238948446	3.3744919088887184	6.196335310259361	0.0	0.0	3.4233679093492175	7.567976647386345	6.310342651605983
2L_22732	2.0115050040209987	1.8673454840970456	1.9341162635968374	3.5305776267094044	4.483406528147338	5.428528000347425	2.0562606061922066	2.199755387200943	4.774928949057238	4.468147470313628	0.5933089934251871	4.5621103957722005	0.0	0.0	2.057682846873592	4.536480562088088	0.0	3.9534567444390682	3.734074173649385	5.35247299823349	3.096811275365981	6.152331733727083	0.0	7.679444032826244	4.488747095780629	4.023815469202176	3.0001617687225695	4.7382264549048525	4.6158973350578325	2.8190915646578385	4.308547123441598	5.812292833276871	3.6307142449984187	6.885307305035638	6.673500331005617	4.699551585374376	6.124003012309595	3.416154585094361	5.686574225716053	0.0	4.253697313705072	4.888104071901205	6.440626441090165	2.787664695230194	0.0	0.0	5.031112399075885	5.674585664453124	3.9745375228138453
2L_22733	2.2439176648266916	4.364594063787035	3.1165149882795062	5.251341980443102	4.2869372876805	3.5325203826426077	5.811072490927234	2.9992341046727247	1.1836960546305717	4.430581973926173	4.412406062081142	3.392816186718889	0.0	0.0	2.8419621571314755	2.1085971385156017	0.0	2.9401638435703465	4.396932884753612	2.714048501277086	5.066778995621612	1.1438637429509397	0.0	7.995623880826825	5.0073844613992895	1.7099938495796216	5.131768417660263	5.192957696534531	3.432817235008179	3.6689498191967735	3.916296496541679	5.763426571166689	4.387730811094654	3.6981857156040565	3.8177270505355585	3.70062046247394	1.9518801680907152	6.986581825004418	2.114536848764941	0.0	6.85414402602297	5.37385651050777	2.873914887573647	5.528455374446429	3.517004187696886	0.0	4.2761261418726715	6.963260487218914	6.24010983644278
2L_22734	3.9465269280411985	3.425787340139916	3.449719986228718	1.4393584951909955	5.711909951419749	3.8729629425223253	2.9340628352441858	3.6619502055858075	3.4066551506581884	2.479386820720179	4.232940761941189	4.556748772769911	0.0	0.0	3.774975711177112	4.04566880407441	0.0	2.8205788871490616	3.99609182219789	2.950815016843426	2.4303492290324655	3.292018501143976	0.0	3.835209380790652	2.0587370019065965	1.6404434602603906	4.280908323984365	4.270067234343638	3.704843972348526	3.0169054559905524	4.09855571507476	2.9619703737799274	4.2092691246888	2.4561483369501484	2.1974694381444215	1.972280854844902	5.617474690467782	4.874485353359669	4.057065054226732	0.0	3.0347843952600306	3.1841473856307703	4.595040779263776	4.309172664040591	3.3739574682295514	0.0	4.6149792072111815	5.66791660421837	5.356169013346093
2L_22735	1.644617823710126	3.489719286980555	2.811278850749206	1.0996648221622052	2.792882617936451	2.958930050893597	1.1955272932903422	2.6644924408349455	3.084648936104582	3.2472733727913123	2.1559678916013842	3.315561921434445	0.0	14.671361502347418	1.7090774229163355	2.060584480666772	0.0	5.746432901776223	2.7137778501451875	3.005883043566208	3.150896430034345	1.676727028839705	0.0	1.1162234143488288	2.7962094584581143	3.550996911050452	3.270598885903196	3.0810765353910576	2.096657592332607	2.817106288908079	4.522963083575312	3.41954612565424	3.463241158345323	5.837964785396415	5.9692761357294	6.228171264262513	5.086495862135616	5.586134469428948	6.715764067975931	0.0	3.0914194561574897	6.950506830958114	5.616951961018354	4.727251116981907	5.155383251190894	0.0	4.701103819176742	5.36128459678191	4.172331408925708
2L_22736	4.002754896057211	2.1233642795982384	3.4211170588656645	1.672762771794677	3.6111508514721975	2.7005981824974232	1.6367261712105594	3.890986711672413	4.223011612578099	2.9637674489750383	3.1483828921596215	3.6313128103637666	0.0	0.0	4.289628711186904	4.513640220747098	0.0	5.900327730425826	1.2384246000662558	3.227590476219678	2.2595608954229	2.5505649501364553	0.0	3.0563117804773503	1.276042023891973	3.8129107636850375	4.3780828792979465	2.315831054169604	4.592657144940241	2.33741496630441	4.128082000220852	3.120999784742809	5.719687593673996	4.3133665902355025	1.7025385871858092	4.400837846178614	1.7409056539392922	2.265969918682837	3.7719622502018	0.0	3.762027318901883	3.947183025872446	4.48573935397877	3.0818103540198827	0.0	0.0	3.8139288974003067	3.387609104538229	4.686846175804479
2L_22737	3.167257211671462	1.8901721757834922	3.045403154276317	2.382490600081878	4.286089408581431	3.739575932089301	3.561500887704096	2.5977530878985835	1.6707697988309627	2.345138303554311	2.335517665154964	0.7183366197233686	0.0	0.0	3.008541248604789	2.6786288277605945	0.0	3.890623674756311	6.369528177200274	2.8731300472514967	3.4133042064707717	2.4218206036387855	0.0	3.0229572441996253	2.524232314692004	2.9416133866942	2.1257853152876205	1.1780010656982973	4.542535966096328	4.716288214592223	3.7689515841421737	5.22963832148221	4.466263232086422	3.9149515916235695	4.041499735887992	2.6116860326813334	6.198863679411302	2.689488771888657	3.3577178263477876	0.0	3.9070196305410607	3.513695506661088	4.310019718340211	2.9262504416809265	9.307875672843062	25.42911633820725	1.6975378062888684	6.031150220762436	5.562836497283511
2L_22738	3.39861356278597	2.8846111547769127	4.792859162704932	4.772175652605246	3.030042918826492	6.420380856992436	3.8911399133287494	5.451129263371558	4.3027519540948	3.3552559043612487	2.4058737965217802	2.4665869959066993	0.0	27.286618642217856	4.370626939416038	4.598868310486155	0.0	2.6718843223713935	0.8412059697022846	2.959681443566866	2.9301066998354743	2.078980467978503	0.0	5.190036831615379	5.633925627934598	5.050379673946712	4.460751329212654	4.0449589092849205	5.8492215738945035	2.3815508306539694	3.2354075757780176	3.741095957801934	3.6806454821594974	2.585184144217703	5.55099679943402	5.60491995389617	3.5475560531594184	6.926270200034147	5.764778586384054	0.0	2.8747973986533304	5.7453072545793615	6.09392081341655	3.1400021452494657	0.0	0.0	4.8574309999497745	4.218591778839022	4.178426699382554
2L_22739	1.9564568358014909	2.767607588669304	3.3443306071465	3.052406683131058	3.5993167500074614	1.1733260743560199	1.4222134234618422	2.535769404737641	3.2108430352778075	3.0045515522242994	3.590670903521545	2.3665390313282435	0.0	0.0	4.066277476472264	2.9415548352886174	0.0	1.709006154814766	2.9593137405241428	3.9965204189800563	2.6773883575909183	3.989308652810468	0.0	2.6557451801876626	1.6632019398256863	3.230353153637236	3.3719774048462994	3.8808901347600293	3.4918921755575725	3.960583541411222	2.0694501681987014	3.828642408866944	6.670334827658363	4.629941354517123	4.438200980558372	4.063058282133222	4.538216777303349	6.645331706162335	4.3018513201521325	0.0	3.064657656900052	5.512270147981302	5.289910775910192	5.62359390068219	2.044301652245481	27.925160569673274	3.106938203123417	5.887243971118751	3.8180421889080227
2L_22740	4.145429483372297	4.398099367641272	0.7592270764670734	4.751689760274876	5.279812328316531	1.5982048962605202	3.8744361121467157	1.7270046098070546	1.2495820148160441	7.015790322348671	4.19220534875096	2.148998674067818	0.0	47.54659566375048	4.154052770040085	1.3355785298806315	0.0	2.327862700795617	2.198686504682103	3.4381388849955146	2.9175284012272584	3.622597764857179	0.0	0.0	0.7551573661107879	0.6769403191137281	1.413237099424127	4.698860596788188	4.076878513504864	7.469681186537278	1.127531540862617	3.9112880751671346	4.810109439075501	4.504651412955989	1.2090679126192112	3.906601492399902	16.484193512892908	4.022980066737216	3.3483518073063716	0.0	6.679065238103666	6.507232463521581	2.2754103607776894	6.565697905235969	22.27658947642775	0.0	1.6928026938584948	1.3365170952565137	5.200612049630897
2L_22741	6.252630012499007	6.633736797205339	4.809657792848039	0.0	3.18545647989539	3.374843913469002	8.181439790227884	0.0	5.2773511918897675	2.4691449474504226	2.950818704649605	0.0	0.0	0.0	4.3859456756768616	2.820269843418618	0.0	0.0	4.6428488520556215	4.84008949325473	3.0803944445086198	0.0	0.0	3.819366863555029	1.5946254743014145	2.858917428032114	0.0	3.7208748520952253	1.43482109933123	1.7525918642933067	3.5714221938889397	2.7530860373800254	4.514333856431769	1.9024463557688833	5.106248260684186	6.874468088031688	4.351098870019624	0.0	0.0	0.0	0.0	7.398986655927566	3.203241680580748	2.310738928094426	0.0	0.0	3.574601029842557	4.233377642685994	8.785483745207793
2L_22742	1.5840314110260745	2.9410157033012605	2.792329622834961	2.3830966004888685	2.0174962825739593	2.137444065760604	1.2954206459155178	2.020988543449016	3.3423895377859645	2.3457348031863994	2.3361117177214537	3.592596664202145	0.0	0.0	3.2407916031645123	2.6793101526563756	0.0	3.113290622099289	4.165750814097979	1.3411350608455732	2.6825640288404897	3.6336549117930272	0.0	3.023726151040322	3.029849241518903	2.942361603249381	3.780135148809391	3.731285540985737	4.770875955998348	1.387496420606109	3.3929192151024257	5.0130114892774404	3.752615371881235	2.4098137738087346	2.0212638574818174	3.4831337737146444	3.4446891092295755	7.397975362455397	5.597619802498061	0.0	3.90801340381603	5.52292594173042	6.086281407589516	2.926994750581265	3.724097274165621	0.0	2.829949308250021	4.2452222704539055	5.2164857224264125
2L_22743	2.3899273167338007	3.944261721824631	2.383089866659313	1.5980119878597965	1.3528546196383284	5.016504299144184	3.4746350123942404	1.9359948487049063	3.9222339789629297	4.718875854712943	3.1330115020371467	2.890866884252581	0.0	0.0	2.1731489319190316	1.796641286912594	0.0	3.131477591877031	2.9577077370676697	2.055572716732778	2.616470123427072	3.2487837365886145	0.0	4.055186547097058	3.7247818302162496	3.035435952498706	4.435920576616444	2.1069937760457353	1.8280937424534007	1.4886419041754508	3.033546396992482	2.3384561600123703	4.793062980775671	5.251764330226739	1.626457210784192	5.547178666975595	7.391598967319708	1.803925395778977	2.2521278103552236	0.0	4.492391909681359	4.4890418784288	3.7411218502092223	4.416140148268471	7.491704809849294	0.0	3.7953081034913723	4.494759649619701	5.130359879354457
2L_22744	2.257276078059151	2.8302894441220094	2.367743753300043	1.6465259496194344	1.0454443963278661	4.984200085728242	2.3494545858651645	4.1890161900987515	3.896976413939953	2.431067979103026	2.4210948248904427	2.978630559707022	0.0	0.0	2.8788730018282283	1.8511854250988162	0.0	2.419909466347045	2.5395838587097437	3.9712082635443116	4.549336991000274	1.2552800215908164	0.0	2.50697864511718	5.233448571254148	3.0493988778634358	3.4279428417954674	3.2564398336512843	4.238083674181214	2.0131591007402356	4.883815112903354	4.065945571219611	2.2223588972944057	4.370586527092611	2.513752109352239	5.865995308015968	4.284000073684801	6.273081017468649	2.320500039912601	0.0	5.2073732238951775	4.683141020147341	4.993586526567654	4.929393640596849	5.78935881114359	26.360880453407145	1.759738348024509	4.168094238943505	4.68541763596244
2L_22745	3.0143366371970046	2.878258308332462	1.9322439342032296	3.0232798595746972	3.8391997264954116	3.253963734574178	2.4651240413440743	2.6371510856821376	3.8162452471845647	2.9758813742263084	2.845126263147151	4.37538626456867	0.0	0.0	2.114424923995234	4.078880102679008	0.0	4.739555500787359	4.476551264905517	3.500045354754388	3.712576073004096	1.8439127829253679	0.0	1.841282379526045	3.0750183396015665	3.101081295363005	5.395063409079425	2.6907004012731197	1.3834286688614763	1.2673631390388191	2.5826257297531825	3.3180949821279113	3.536519528864868	2.2928806514349076	7.385028946236374	3.3141191750627117	11.536940759906823	2.047708537357627	5.112962382231433	0.0	6.799327206572911	3.057415589532785	5.404888915055414	3.3419593016196245	2.8347121845851184	0.0	5.169848924089815	3.061309873268574	4.235402618696496
2L_22746	3.3090433009824713	2.852471574462498	2.1211561998213986	4.563433720024878	2.3706854315374497	2.23256146241706	2.029601329470055	3.0156051535485835	4.363909560243597	3.6751818725002643	2.9280839165425805	2.2514814748104253	0.0	0.0	4.593940177034012	2.798540878100037	0.0	0.8129584272571303	4.351128938795485	3.401982403185985	2.8019395535032903	4.427913567127169	0.0	1.894970142850429	1.8460628332275275	4.728151166179573	5.182213537600069	4.512697582309963	3.084827243979271	4.057874095992606	2.3626039486672314	3.642499592495358	3.546312678463519	3.7755776507953125	2.111211173137557	5.229819173772248	4.317575525909483	4.214830471088792	4.092701800601698	0.0	4.081922076807312	4.195417513266959	3.708322429099524	3.4394035187696663	1.9449107908318461	0.0	2.3647068449277273	3.9673856627457074	6.538346530622564
2L_22747	3.0213111435228073	1.9725934766432356	3.575473325628188	2.7971769771076236	2.0720445754805437	4.390470921911085	4.561528230556971	4.744300020044668	2.4519712770199877	1.8355488637562476	2.7420281290407207	3.3734691829373302	0.0	0.0	3.803902728120998	4.717289684356713	0.0	2.7406856428086326	3.451468470404089	4.047858096127724	2.5761919503447586	0.0	0.0	2.129472344436189	3.2599486297294926	3.9849442430586453	2.495790641101229	2.9965845390436985	2.9332549567608885	3.5828848457227696	4.203711598569083	2.5582863983714974	5.033896687198882	4.242804680577268	2.8469677942462215	3.0662652107835027	3.2345831277351427	4.736414955419678	1.9710740934636028	0.0	1.9658825023482467	4.518157995702682	4.762544728852701	2.1472383680232574	4.371186276573261	0.0	1.99300415680877	5.769627985926723	4.490117923967037
2L_22748	3.500235775881863	2.2281481058958583	3.589942417323626	5.616992976511982	2.2290317656642085	0.9446224532978659	2.289993826176645	4.593374108885423	2.9542725871864928	1.3822326706725614	0.8259373397681562	0.0	0.0	0.0	4.910523710627421	3.9469828631476838	0.0	4.1276648204080555	0.43317946798630463	2.370805976490275	4.742131510515461	3.2117163412127443	107.05721137375814	7.4833143470957895	1.7853495643032924	2.000535183172202	3.7588357699498953	1.7357948107233794	4.819295688850849	1.9622094164075243	2.6657198029926437	4.623550516912948	2.527133835997101	5.324967879793748	4.2877331955160605	5.002844694460111	6.089386345744639	5.944477627839558	1.9790505623670078	0.0	10.85610879163219	5.325388327316827	7.621021826606511	4.527448237037528	0.0	0.0	4.00213874294423	4.739707882323796	4.303366166787653
2L_22749	2.15600467109192	2.0014892223522427	1.3820377247927547	2.16240131205862	3.775733641350819	4.363871219251073	1.763180290606494	4.322593587589598	2.2746415904112025	2.128499539259668	4.451512032373431	4.8898368652625015	0.0	0.0	1.575356980617879	0.6077957339546788	0.0	2.1187298045323444	3.668790896595796	2.3469449009831767	2.987348082977244	2.4728603575756076	0.0	3.2924436525019978	1.030972156225685	4.004810331720596	1.9294099018795379	2.4056547641640407	4.63826969534546	3.3993061864993077	3.5918232554084715	4.1532187667936515	4.377973936413188	5.739941142643524	1.1004464401162908	2.666727191497146	0.9377043609441632	9.153898732432182	0.7618847932671325	0.0	0.759878073003918	4.328075109324329	2.7613196415600005	2.9879210304423336	0.0	0.0	6.162891856886249	2.432891426989354	4.260054758743869
2L_22750	0.0	3.056831273140213	5.708636562675456	1.0508237196973964	4.0032570499358275	2.120632909960754	0.42841068888096046	1.909612684716835	4.9741520949802185	1.034349077919171	2.47225389454156	0.9504908334664021	0.0	0.0	2.7559736034073143	1.7721581199812482	0.0	1.0296014536325162	3.241558333787151	2.2810061731123508	2.903416870013382	5.6078959174517715	0.0	3.199940609102295	4.342027809819716	5.389328698031602	2.8128030795318195	5.715273788632134	4.5079549175657325	2.5696228292927605	2.9922076927266015	5.189826555996499	5.200521716338583	4.383244085170737	1.604293174096184	2.591804001561073	2.734077099516032	4.448357417333505	5.92383371561807	0.0	4.431173244694113	2.8781147622137	5.367477647810271	4.355960580299133	0.0	0.0	3.7435887299411026	3.251239727264731	2.7602440939057122
2L_22751	2.8211186828761092	4.115471141006892	4.973066324881381	0.7073721619344648	2.6948312462988175	1.9033661029530724	2.307110427821906	4.113517661773724	5.2086201174767055	2.0888462918974695	4.99266494308778	0.0	0.0	0.0	4.534958552540175	3.1811877282502192	0.0	4.158517128238965	0.8728345520285766	3.7533989586706418	3.0402760570659817	5.392870625033705	0.0	5.385177514298993	2.2483677412290612	4.434074085719118	3.366161118356539	1.748769041471708	4.450707804154291	2.471094984196112	2.6856447754725434	3.493581998736488	3.1825286813462927	4.8282925065436775	4.319781937407799	1.9385532886974977	2.4539606311095956	1.1977819473898235	2.990764519164819	0.0	1.9885914508464937	3.278729081149588	6.323046714894952	1.303225352424716	6.6325202416227125	0.0	3.0240396028226386	5.173062827245965	3.096808398296632
2L_22752	2.905576746088186	4.110234432358642	3.104211483719963	2.9141972892136816	3.083898380614121	1.960348680685338	6.336480584033415	1.7652780401177088	5.109099715320964	5.258933134577533	1.1426965123759745	2.6359490734639004	70.69136151562279	0.0	1.6984455260397178	2.730354552920824	0.0	4.7589043859966385	3.8955162607838383	1.874311483391023	3.876841686187559	5.1840331778123385	0.0	4.437118269168906	4.6313578122206716	2.4909929845334244	1.4445568951734178	2.401497766126778	3.333783394091536	3.7327753625967084	3.227054890590162	3.9979690317318806	3.496326999227093	2.210151520621082	3.4604162979675497	2.662119057418181	1.6849511953886254	2.4672817874305153	6.160602808139662	0.0	2.048125487283189	4.09319635042427	4.9617864912261656	3.579309443829002	6.831083250411573	0.0	3.4606363002752594	5.1913192399034305	5.953770671810726
2L_22753	2.7410297061835434	4.569870494855489	3.5140985634365074	1.5709497459460071	2.493645194586117	3.1702821973859963	1.2809220999539381	3.996738661252418	0.8262452507422987	2.3194809805652232	3.695944957030944	7.104775545930954	0.0	0.0	2.2889429771200924	4.415538172857369	0.0	0.0	2.423015937629631	0.7577856412351786	3.3759604607510836	1.197662163456932	0.0	2.391907316461776	3.9945849406544496	4.028441873880765	1.4016852368156552	4.272080910416172	3.1449863884989107	3.841508575783745	4.473260192547012	6.034493162919247	4.947487369064747	4.169974846711725	3.197826501283608	5.1662250118306545	9.53717974150428	10.640256132245618	2.2139881542777795	0.0	4.416313508796414	4.6336712206387425	3.510594975636471	2.894235377744025	3.6824166079934955	50.30181086519115	4.477241732549279	3.9767770360744934	1.3754938710744093
2L_22754	2.8403268469600653	2.582956157160484	1.0404003044211292	1.627859314537744	2.067184424013427	3.2851295326574728	3.3183126592499725	4.141525388881838	2.568530974942439	4.005845008568903	0.9574587665594887	1.4724309393078692	0.0	0.0	2.846235270376696	2.74529785383595	0.0	1.5949833308292096	3.515109699041329	4.318805421561346	2.4987562440795092	2.4820978691189794	0.0	6.196392683249948	3.6218819412397254	4.638196765572038	3.3890803154420395	2.0122010211356764	4.1900365957796275	3.9806719044347583	5.021585284344757	3.126550015085604	4.760522117953361	1.8518731140987175	3.3136716625237486	0.8922296345686164	5.647243255850332	2.7564280936805168	4.588385145378395	0.0	1.1440749616220054	3.772631976355338	5.716496587901139	4.498623870957874	3.8158166362736874	0.0	4.63943526938127	4.578711810567337	2.1379842186832883
2L_22755	3.4117710879012115	2.413148959100262	1.4580043710971045	0.0	5.793854371760059	6.138320923694533	3.7201944992088074	1.658252417524743	2.3996721088030535	0.0	2.683542211313921	4.126893728359601	0.0	0.0	0.0	2.5648180825830384	0.0	0.0	0.0	0.0	2.8013813611491827	3.478381856760235	0.0	0.0	1.450188981377108	0.0	1.356976016941574	2.255899289436842	1.3048592174341718	1.593847239623935	2.1652888392460334	5.007439176827074	7.1845178157054175	3.4602567026037394	0.0	2.500719582059738	3.9569891111573643	0.0	6.430107305630716	0.0	3.2065855571538604	1.9225166203964978	4.369652182968989	8.405755925427496	0.0	0.0	6.501648330392963	5.133240969217494	5.99229031927522
2L_22756	1.7634844841077297	1.603689769421485	1.9378718291572197	2.526737940890503	5.133842482161501	2.039650811781023	3.2964053523733705	1.4693511712565523	1.0631557012787636	2.4871241582328287	2.3778441988924	4.570968862560108	0.0	20.22653721682848	5.006933129757322	2.840805788880404	0.0	6.931983379084424	3.117770669260652	4.631566220183683	4.0336718514864085	2.311604253351826	0.0	3.847177787318779	3.5337210146533775	2.5917613091504728	1.8035923953330242	2.4986457340121655	3.179591416721876	2.824565528861058	4.316913234360903	3.88238589251892	2.9556833926516255	6.132157185585138	3.60040077604067	3.3237719493590103	6.1358942802946626	5.989878816194579	2.1366060440311774	0.0	2.841304613426301	2.981145108941689	3.2265662559247827	2.3275646969883175	2.369140523200993	0.0	6.481133420612596	3.1270823525665956	3.5397822856905186
2L_22757	1.8103545036188988	1.920698212214104	4.641879032632409	3.631451273186816	2.305751928761488	9.771350400625366	2.9610152729167774	13.19853232320566	3.8199431592457906	3.5745179762509025	0.0	0.0	0.0	0.0	0.0	4.082832505879279	0.0	7.116222139990321	2.240444504189631	8.758592178927527	2.2297041182635065	0.0	0.0	0.0	0.0	0.0	4.3202329469605	5.386615338207622	0.0	2.537182408192055	3.4468376987532787	3.9855722285327118	1.6338214102492885	13.770614610071275	0.0	5.971194955534501	12.597949053894027	0.0	5.117916803144448	0.0	5.104436776446087	4.590567302307219	0.0	10.0355929028287	0.0	0.0	5.17485846762091	4.08570167840625	0.0
2L_22758	2.3981898846461074	3.5621082062627556	1.8447393567762809	1.924244051103304	3.0544464860364755	3.883253856071079	1.5689914569984158	2.7974708066437133	0.0	7.5763042749865095	3.395350542780738	1.7405167942465478	0.0	0.0	5.607416683320694	6.490269787534528	0.0	3.7707646582819945	1.1871733047462	7.889748469249566	7.679634024086877	0.0	0.0	4.394742832833651	2.4464679180594717	3.289604619131222	2.861522130611545	3.80570071132352	3.852269217705381	4.70543379461373	2.283025586050385	2.639858376877797	1.7314681612007248	3.648406828299845	3.9169926583806607	5.8007295419343174	0.0	1.6291458095274403	8.135690297050324	0.0	1.3523769648008734	2.0270527212898997	1.8429001350845797	4.431407833452804	4.510563288164552	0.0	5.48413836371409	2.1649435880649257	5.054495038254945
2L_22759	2.6630829559328677	2.4722264779835164	3.4141680291330956	0.6677460113193632	2.5438699919626426	2.6951126826612617	2.177868834473747	3.8830832749050646	1.4048112537743767	4.600940392779652	0.7854969611479065	1.2079789425110743	0.0	0.0	2.3350448433686943	2.252236019920577	0.0	3.9255619245616913	1.6478787886278237	1.6105172704463704	6.9699110987839346	2.0363073602329536	203.63073602329536	4.066804999038709	1.273450106161168	3.4246493244707974	2.3831945698435084	1.6508050712203532	3.437496347660131	4.19880090643714	2.535198136350498	5.496459455641649	2.7038224749475073	3.0385448530240664	2.038896435071139	2.927932527551662	3.4747389949803917	2.261367242987415	3.764300577895425	0.0	2.815789369944602	3.939165442219294	5.116146109458666	3.6906606356350995	6.260974314039828	0.0	4.757727477179799	2.629455217447682	4.677326176088818
2L_22760	1.53427432679207	0.8138952759320668	2.9504922158639113	3.84706589669951	1.9541233394775854	1.0351516807757841	5.64628189514064	3.355724404421838	5.6654490807242315	5.301453120726888	5.430553270197721	4.175696610587061	0.0	0.0	1.7937102295204703	0.8650495085134712	0.0	9.046490820978088	2.3734691717209695	2.5980155169817056	7.558691467678209	2.346343809758444	0.0	2.342996671656078	4.89112765583952	2.192259299026843	2.2883717260322927	3.8042943178603554	2.200483208508723	2.150260528253429	1.8257455167084378	3.799991260020102	2.0769939583361245	4.084705590176353	5.481763191902277	3.3737226980436374	4.003782773964842	3.9085050241877832	11.927936180770258	0.0	6.489010536206408	2.91787722097872	4.421325822974535	4.961342635709023	3.607117130668179	0.0	7.67495638706033	6.492430605006236	1.3473672410425848
2L_22761	5.024589263156187	1.5230986284039922	7.3619473823215715	0.0	0.9142216038427294	1.9371510706633968	2.34806190383442	2.093266537198131	4.5437774784943015	2.8345647391201254	3.3875235475230596	7.814270420642177	0.0	0.0	1.6783471234724734	3.237654177091913	0.0	14.107770955259744	2.664982397791263	4.16729697033343	2.6522068350022345	0.0	0.0	0.0	5.491863666681221	3.282021390410311	5.138866299289115	0.0	3.294333367759117	2.0119657639881665	2.7333152797859106	0.7901318848635619	1.295607572904	4.3679957822632725	0.0	3.156740532816764	2.4975187151564917	4.876170860051702	2.0292339560646497	0.0	2.023889178305041	7.280567782359076	3.6773037273610245	6.631788763203229	6.750248240379039	0.0	2.0518111028833483	4.859894112627074	1.2607108417224184
2L_22762	4.621142364877167	1.3371293544285994	2.154352923941647	8.427005113169622	6.420766299195511	4.535003423927585	0.687121730898119	0.61256005385628	0.8864412080278953	2.488466373105054	2.973909298938552	1.5244785521112505	0.0	0.0	2.4557035286102233	2.8423388734939397	0.0	8.256814679427519	2.599544351866005	3.2519759412315916	2.0696659921280256	1.2849176367794826	0.0	3.8492539760868945	2.142804873723973	1.9208592541284308	3.0076095529298676	4.583322638913843	4.338146362117223	1.177537437153355	0.7998598005741554	3.6995057922699752	4.928797454556677	5.751999842523026	2.5731027055660327	1.847536485612402	1.461715621471784	7.134656364983906	1.1876439424458245	0.0	1.1845158196825782	3.5508975355137693	5.91856379054956	5.433915207324048	0.0	0.0	1.200857604466806	6.162728651454651	8.116378837737502
2L_22763	3.384575811113593	0.0	0.0	6.789234989001439	4.310753605945391	0.0	5.535811162409628	4.935103390416029	0.0	0.0	0.0	0.0	0.0	0.0	0.0	0.0	0.0	0.0	8.377314233056882	0.0	4.168577264579599	0.0	0.0	0.0	4.315888511967959	0.0	0.0	3.356876225259822	0.0	4.743427980532972	0.0	0.0	3.0545356800312784	10.298024838835913	0.0	7.442358930086481	11.77634368081398	0.0	0.0	0.0	0.0	2.8607883188291368	0.0	0.0	0.0	0.0	0.0	3.819242873292798	5.94452568629549
2L_22764	0.0	0.0	0.0	0.0	0.0	0.0	0.0	0.0	0.0	0.0	0.0	0.0	0.0	0.0	0.0	0.0	0.0	0.0	0.0	0.0	29.50070064164024	0.0	0.0	0.0	0.0	0.0	0.0	0.0	0.0	0.0	0.0	0.0	0.0	0.0	0.0	0.0	0.0	0.0	0.0	0.0	0.0	0.0	0.0	0.0	0.0	0.0	0.0	0.0	0.0
2L_22765	3.256271630038699	1.2955297745130427	5.218321526880878	5.715382134531931	5.70259169832253	4.393914428516505	0.0	2.3740105198341164	2.5765891113344153	0.8036824730917063	0.0	2.954100660980023	0.0	0.0	2.3793038632756827	0.9179701843284132	0.0	3.1999744002047987	1.5112017832181042	2.756952936844116	6.517148246323138	2.4898848428260196	0.0	3.7294994079419688	2.0761398332081162	1.8610991884444352	1.942692985299885	1.211108285191779	1.4010606028763772	3.993160286880044	1.5499505468903634	2.2402562853190404	5.142799942327172	1.2384552747358222	5.817118116583358	2.2375719659083533	11.329920194874628	2.7650757112293185	1.1506950197919545	0.0	3.4429926492106935	2.408297617419561	3.1278712880964945	3.7606143339575953	3.8277878257208204	0.0	4.653990360422466	5.970999315631617	5.719177653743113
2L_22766	2.929817224524375	3.4192331741711373	2.2536785668407258	2.9385096866208715	2.985241488498126	3.162725383717657	1.4376024471443896	2.1360063601725376	1.8546205026071019	1.7354641284771035	3.456689205202068	0.0	0.0	0.0	2.397661307459782	1.9822559023651747	0.0	4.606662431608338	2.9006884058759246	2.834922572027728	2.5259350380026926	7.168844203093357	0.0	1.7896544016281561	4.109596513089551	3.0141296369119157	1.7479301535500704	2.9058394121556606	3.6977559193340603	4.10609121385993	3.9047728540637445	2.5800467568973517	3.1729463593851444	3.1200263437195743	4.18714279185761	4.1875523524573905	4.077619942171194	1.990292547130625	2.4847996522605715	0.0	4.956509929706776	4.705173110005016	5.253340467870006	2.706878025477569	2.7552292874260704	0.0	5.024890796560764	4.297905980860168	3.0874841727842592
2L_22767	4.391833210471799	0.7765869593343344	3.7536586441597293	7.341438869159995	2.796821803575289	3.9508045813529926	0.0	3.201900648224786	1.544499819911321	10.116877393996441	0.0	0.0	0.0	0.0	4.278719923380106	0.0	0.0	0.0	0.9058684878246746	2.1247924608963817	2.7045776328725184	2.2387892627666957	0.0	0.0	8.400460009190104	4.183535728608347	4.366949147139199	5.081871859584687	4.199229592542034	4.103388568021	2.0904657411338645	5.640137474322268	6.605953985963272	2.227123378403629	2.988847712530236	3.2190739142828217	5.0936700452980075	2.486228160661058	8.277213823609262	0.0	2.063853139512757	6.186942297420794	4.687395266012024	2.705096347416606	6.88353946092249	0.0	0.0	2.4779290856342553	1.2856049909242715
2L_22768	2.3527085351148513	4.368191627324861	3.7703210880845037	2.359688775927965	1.4982596590365544	0.0	1.9240446805503806	2.572891076227473	1.241084668285372	3.484040943984635	2.775798479251045	2.134385158339363	0.0	0.0	2.7505363889775554	0.0	0.0	0.0	2.911646805595894	1.7073795105125065	1.4488443836090787	1.7989817763146059	0.0	5.389246405507379	1.5000443638120597	3.3616851132413887	2.8072537471749377	4.083544180331178	2.699436749025132	1.6486413834870923	2.239728311996841	2.5897938168025174	4.777399968012652	1.7896076410519528	2.4016921362114894	1.2933453373025239	2.046512313250635	1.9978115971764527	0.0	0.0	4.975234938885872	4.474372361145684	3.01324963530263	1.0868416945514017	0.0	0.0	5.04387413919983	7.964571462250189	8.264395362889083
2L_22769	2.6510177844285505	2.0090008057700435	2.427642889846675	3.7984043966682832	1.9294056518947993	3.066174170957607	3.0971456272299065	1.1044259594217336	3.9955620493205792	3.7388536360688107	1.7872874178004174	1.3742927545911685	0.0	0.0	2.656532408765601	2.56232251646036	0.0	7.443384870337725	1.4060683096106175	4.030955096699315	1.8657704127527275	1.158332464583985	0.0	1.1566800644918536	4.346333845669508	0.8658117727803412	1.8075409070231232	3.004939068099281	2.1726493172797143	2.65382737903815	1.442121343190377	2.0844028925675824	5.810379230806276	3.4568898753572266	5.412424421291982	3.7474295755969385	1.3177129878799394	2.5727109208105428	4.282567210609804	0.0	4.271287402329005	2.8809690196917117	2.425222508102062	4.898586659776922	3.56149074030215	0.0	4.33021482087471	5.128246329500425	2.660648811185527
2L_22770	3.3862746110857094	4.421751279917362	2.3376369229084077	4.702598771033288	2.322340072133873	2.108924546897561	2.1302268150480415	3.0385110384358356	2.1985284369759945	0.5143191332735112	6.7611614790323475	5.6714581035211244	0.0	0.0	2.4362288176756195	2.937289572575021	69.71167252244716	6.1435011280491985	1.9341966942644298	3.2765956352822405	2.5665658915263383	0.7967048288279676	0.0	2.3867049080438396	1.3286322339001246	2.9775407377446728	0.3108081256806115	1.0334034221981048	6.27629205989878	1.095186651018153	1.2398696758105319	3.44078178002824	2.350822173020559	1.9813833971325578	5.849930561324237	2.2911059781427343	2.7189818101929553	0.8847594608877482	1.4727818138545175	0.0	5.1411593431831095	3.0823953109017297	5.671458103521125	2.406617003076427	4.899209781958219	0.0	5.956671617405365	2.6454183529249096	2.7450043323030875
2L_22771	0.5958304145090902	0.6321471345212895	1.5277519969628293	5.975981811979835	3.0355096191884883	1.607991072433566	1.9490800877982617	5.212738368751719	5.028933971605633	2.3529165400503453	1.4059583954415455	0.0	0.0	0.0	0.0	2.6875131688145273	0.0	4.684233479059837	2.9495327571421095	1.1530638000578146	5.136937922673673	0.0	0.0	3.6395803636632307	3.7989068417628418	3.4054269019326275	2.1328360128507633	2.363816400489121	1.3672807261135715	5.010279841665136	2.2688713516477765	1.311745930554203	2.1509168202286846	1.8128937718578335	1.2164713135384257	2.6203483412474404	4.146282505299986	0.0	5.053281803334358	0.0	6.719962690767141	3.52534955477605	1.5262288145132152	4.4039341224302495	11.206497078746375	0.0	5.109504342312266	9.412906277843712	2.0929826373485843
2L_22772	2.3242341889071807	3.170442346457062	2.979751735598966	2.664148513491714	1.2686798840274345	0.8960718004412258	3.8015167291445944	2.4207161010784533	4.904256305962819	3.277975538041988	1.5669734644012618	4.819550022712129	0.0	0.0	1.5527126938843228	3.7441202335851775	0.0	3.9155157008264085	0.4109153921098492	1.6063956651477231	1.635782078657808	2.0310960810001117	0.0	2.028198654351039	3.810573350298006	3.7954278075282386	3.5656433151497406	3.622476796718853	1.9048328733923876	1.3960184715580082	3.476976394775647	3.654928680462926	4.195182294604699	5.556409222063309	2.0336785299270033	3.285494345335682	9.242257356663563	4.511159989529597	2.8160002883584294	0.0	7.489555346971439	3.6484355185750132	5.528307378993325	3.6812155668298914	3.1224756735726458	0.0	6.643772227570459	6.74415248258997	4.082186545078157
2L_22773	2.879279355116809	2.499361829612839	0.33557632549292804	1.0501170460459524	1.3335216265870076	1.412804530016445	5.1374710182416194	3.434991263672219	1.6569356675948455	1.0336534833812292	0.6176478290667045	3.7994065326995923	0.0	0.0	4.896213733438864	3.541932705167633	0.0	2.0578181036959236	2.5915027217257336	2.7860215875135985	4.5133889683746835	2.4017677010279566	0.0	3.9972358314778167	3.671552769091774	2.692852200832199	3.123234981830893	4.153767487880344	6.306892676868697	4.03526321141507	3.4885613561692566	1.1525192052919073	2.5985121958571398	3.9820876142102555	2.672023825046996	4.316768377403893	0.9107461488188351	5.3344391032879	2.219943737745911	0.0	1.4760644343455394	3.7611574736455693	2.681934023082065	3.385690947939294	2.4615481562512	0.0	8.230356607883964	2.9536848044967843	4.59731307279073
2L_22774	2.3031137176216756	2.094421550089767	2.5308638850785328	1.979954413529583	2.933353045465799	1.7758582723030039	2.1525554815793986	1.918975113771237	3.471207858148119	3.2481883554266444	1.5527342718887398	2.3878772249046043	0.0	0.0	2.3079046349187204	1.4840388651970329	0.0	0.0	1.2215441295032226	1.9101578885573138	1.2156882132544056	3.0189590629151066	0.0	3.0146524166056703	2.9368472122858895	1.1282815504754804	2.7480771704038682	2.9369119975857276	3.397542353762982	1.8444436779756268	5.011463095397835	3.2595444895227375	2.9693288521014125	4.504841803970908	6.7173278577259214	2.893901190058986	4.579136173435698	4.4701667774523	4.650685176145632	0.0	4.638435785866056	3.3371833305022895	0.8427801970251544	2.43184274342989	3.0941015286099187	0.0	6.583399825671573	3.3414339593051956	3.4672212371461444
2L_22775	1.8937568777403107	3.5160721415626908	3.3383134900944653	2.3742193210739413	1.5074856763987228	1.9165336805240571	2.71024964922594	1.7258229888941565	1.9979632762362047	2.336996700300879	4.46862616668847	3.4360453180016997	0.0	0.0	2.213978963546781	1.067731778943646	0.0	1.8610159770082644	3.51549145252197	1.6033670341232698	2.915532220931451	2.896095339458575	0.0	2.8919639623694757	2.414850193711736	3.2470903432263785	1.9771782226472718	2.1130405310286857	4.345695043131839	1.3270347398784654	2.028168145685752	1.8240189155973032	3.631818308931823	2.160753273163077	3.383073862844966	3.9039285857987474	4.118228746521538	4.82427304034612	1.3384243426195	0.0	4.004697242886089	4.4018819806219955	4.244526569296217	2.1870685460525774	2.2261347777683045	0.0	4.05994673755875	2.9383258231506098	5.820700231069328
2L_22776	2.0105309095880584	3.4662479439150418	1.933179645551512	3.024743917618075	1.6004412096326714	1.3564747933071535	4.110529676688343	4.763828615768823	3.181744423197462	3.4735428921760185	2.965108383606746	0.0	0.0	0.0	2.9381234146987847	3.967498254300768	0.0	0.9878855593852586	2.799199428963316	2.6749405008120877	2.7857804479999255	0.7686690495407202	0.0	3.0702900694921778	3.204695263123908	3.1600382709362234	3.598450687056688	4.4866723398145805	0.8650616313159232	2.817726387144687	3.3494694021783276	2.7664181731542627	2.268097518667293	3.058654673681691	2.565487927583459	4.420965433852825	7.869905220108132	5.975375477656578	2.131432663779286	0.0	4.251637411858242	4.885736951285272	3.86250449619664	1.85754315769334	7.090212316407816	0.0	4.3102937357423565	2.835918840540254	2.6484085382042863
2L_22777	2.2009611212048106	2.0432237564108333	2.468997329603031	3.3112367149043953	1.051217525393999	2.2274327649419905	0.44998641715999804	4.412727187754923	1.7415538700926205	3.8025443041227134	0.6491905437866687	0.9983596950210805	0.0	22.0887082523414	0.9649235494288201	6.204693329309383	0.0	2.1629090087972	2.383367364414487	2.6620919858199947	1.6942441612534156	1.6829492001783928	0.0	1.6805484167259273	1.7541162003050548	4.7172895360045715	2.626188608860951	2.182948314005327	0.6313314255760315	1.5423056165719504	3.404810520592124	3.028443290809447	2.731215858094764	3.348359375058858	1.6850889957285242	3.629777460158807	1.9145142580577597	1.8689546908379824	3.8888570866798244	0.0	2.3271685603871544	3.7206930600075006	2.8188979624124624	0.5083707307788585	0.0	0.0	1.5728497197928903	3.104526809886353	2.8992562103155253
2L_22778	2.9155521968394247	3.977047662530006	3.2038651429084046	1.6709727634781497	2.652416611469877	1.1240451236674445	1.3624789377787205	1.8219482821760622	3.515410505030904	1.6447755267928177	3.931267295119056	3.022855812800585	0.0	0.0	0.48693618389670873	3.7573418459670194	0.0	3.274452135041025	6.700954937624419	1.209051247813431	1.025974072609211	0.0	0.0	5.088402081461755	3.7178065833431857	2.380519126471363	0.9939540755446842	2.8916911303736295	2.867339115035925	2.3349137196845016	1.9825310466344432	2.750876498024183	4.886603361847792	2.5345593503823	3.4014334320769457	1.8317202289137404	0.0	5.658862811905907	0.0	0.0	2.3487510046782423	4.928698976259936	5.334451434353974	3.8481406707832533	3.916877590524916	0.0	1.1905773895543026	3.2899844975930472	5.120752463850048
2L_22779	4.160375254753644	6.375714374273659	2.3705558005129883	8.345437308333123	4.710087075379763	9.98023912652947	2.2682361651203347	1.3480686220851386	1.9508023259806293	2.7381996373893496	2.1815732109790726	0.0	0.0	0.0	2.702148835222532	2.0850569804371615	0.0	5.451262803199238	4.5766799848054225	5.367498294924709	3.9853975035470035	5.6554688383667004	0.0	1.4118502806193618	2.3578488307663434	5.812481320798665	2.2062947353836284	3.209365037213963	2.6519481423209337	1.295710731024446	1.7602615326174702	2.5442340532498013	2.50312306320853	4.922749403362772	3.7751063447457316	3.0494226019950545	3.2168159698185463	6.280531232453766	1.3068314877387843	24.742676167854317	5.21355775266465	1.5629009817831387	3.5522885026630324	5.125065259164301	8.694351801295808	0.0	2.642742447834907	3.6514139109272006	1.6238015532636139
2L_22780	38.922621827806324	0.0	0.0	0.0	0.0	0.0	0.0	0.0	0.0	0.0	0.0	0.0	0.0	0.0	0.0	0.0	0.0	0.0	48.16955684007708	0.0	0.0	0.0	0.0	0.0	0.0	0.0	0.0	0.0	44.65880671668454	0.0	0.0	0.0	0.0	0.0	0.0	0.0	0.0	0.0	0.0	0.0	0.0	0.0	0.0	0.0	0.0	0.0	222.51891410769917	0.0	0.0
2L_22781	0.0	7.542467865315659	0.0	0.0	0.0	0.0	11.627731208714286	0.0	0.0	0.0	0.0	0.0	0.0	0.0	0.0	0.0	0.0	0.0	0.0	6.878894314043538	8.755915715555322	0.0	0.0	0.0	0.0	0.0	0.0	0.0	8.156859674280279	9.963364707968797	0.0	0.0	0.0	0.0	29.028671618958043	0.0	0.0	0.0	0.0	0.0	0.0	6.008961765577182	0.0	0.0	0.0	0.0	0.0	0.0	0.0
2L_22782	2.791152515439679	2.369021817861785	1.4313431222889468	3.9192070033317736	1.0664826059886412	3.7662967661069446	2.2826041006708757	4.88378822429123	2.944739258651291	0.0	1.317235312760401	1.012857209416331	0.0	0.0	2.936806579177676	1.888438125702499	0.0	2.194317332517633	0.0	1.8905243785279209	4.125232431064788	4.2684696682545376	0.0	5.967332774449995	3.915094275826079	3.190527248027951	1.9982432777264416	2.7683095439575442	1.921497599857348	1.564701951269392	2.922829385999105	3.6869043921170297	2.015183094749929	2.5477365144484683	4.558823294766448	1.2274955567729584	0.9711577793428526	4.740236014455065	0.7890656957160677	0.0	3.147949535850581	2.1232813983421703	3.9322691659692843	2.5787647593022234	2.624827614446421	0.0	5.584913584632105	2.834647812017244	5.392488342175543
2L_22783	0.0	0.0	0.0	0.0	0.0	0.0	0.0	5.7617958365263275	0.0	7.802247359329381	0.0	14.33938455361496	0.0	0.0	0.0	0.0	0.0	0.0	0.0	0.0	0.0	0.0	0.0	0.0	5.038854607881373	0.0	18.859900174548375	3.9191955929429394	9.067778013540005	0.0	7.5235543678371055	4.349736188500167	3.5662091695796647	0.0	0.0	0.0	0.0	0.0	0.0	0.0	0.0	3.3400066666533066	5.060959254217044	0.0	0.0	0.0	0.0	0.0	0.0
2L_22784	0.0	0.0	0.0	0.0	0.0	0.0	0.0	0.0	0.0	0.0	0.0	0.0	0.0	0.0	0.0	0.0	0.0	0.0	0.0	0.0	0.0	0.0	0.0	0.0	23.084985064014663	20.69390812732548	0.0	17.955384460692073	0.0	0.0	0.0	0.0	0.0	0.0	0.0	0.0	0.0	61.49078253169849	0.0	0.0	0.0	0.0	0.0	33.45197634276233	0.0	0.0	0.0	0.0	0.0
2L_22785	3.880482147689432	2.6466448571367573	1.4214050091023223	2.2239972191138775	1.7651296588346803	1.4960586335299653	1.3600533032090594	2.020782944268625	0.5848586642249207	2.736412194744326	1.3080894738432467	3.0174741930519637	0.0	0.0	2.9164157198955096	1.250217537851586	0.0	1.0895408653002807	4.116323176648922	2.4137975241196035	3.4138250697999206	4.238832795001569	0.0	3.386228766335062	3.1810180593817607	3.485212228671872	3.3072817646306127	3.0239974541240344	3.4982864438919696	3.4961352749521994	1.8470680920860545	3.6613054476106095	2.001191259126777	2.108372541331903	2.2635852179283646	3.3521751990597823	0.964414828765254	5.648788283132708	3.134348193487076	0.0	3.1260926670775397	2.811385351599935	3.1949726749961975	1.0243439435561903	5.213205780089777	0.0	3.1692207813095843	3.440514320609144	5.8418696436444915
2L_22786	0.7841374329449775	1.2478976045108003	2.5132309040946064	4.7187833214918085	3.495499020686014	1.0580913302112585	4.4888723099871575	2.8584079068136155	2.481856799509982	2.3224015055974134	1.8502993136684753	0.0	0.0	0.0	4.1252850915772035	3.5368783228971843	0.0	1.5411611786430814	3.3964935570943293	1.896849477178966	1.9315492739427	2.3983403484788526	119.91701742394261	1.197459517785447	3.999614637129712	1.7926729780407866	1.8712668518690656	2.722020006380415	3.5987958069350414	1.6484337983217077	2.9859284018411683	2.589467728434751	4.599879971439699	0.0	0.0	4.74166912443183	4.0925092620305445	3.995120093975878	1.1083879251332724	0.0	4.421874215808244	2.3197528044900073	3.01287022839816	4.346819388785032	0.0	0.0	7.845038523061668	3.0969433523049132	5.508903179442811
2L_22787	4.671381959616704	3.894085959611107	2.138885537968213	1.338640417891411	3.3998228182338277	2.701466355938003	7.094760126705867	0.9730593911664694	2.112184601554681	5.929440449246032	2.362046262723162	2.421653456547061	0.0	0.0	2.3405496640453034	3.762576034136498	0.0	1.3116054522914011	2.8905863513119545	4.520079289939452	4.520574573247487	1.02055395668769	0.0	0.0	2.552904477717867	1.9070682586262229	3.185083870026601	2.31657553479139	4.211289103159278	1.4028998313620875	2.5411748143401796	3.305650348140076	1.204531858392103	2.0304721071000937	4.768640547777827	1.8342719180453178	4.643907495220258	4.533396740442409	2.829881129899845	0.0	5.6448550721092605	4.230484226301123	2.5641036598733593	2.466240861961046	3.137867216755709	42.86326618088298	0.0	3.7652201494099597	2.344176438659173
2L_22788	6.345002030004087	1.682934755480519	2.0336301416525076	1.5909567472952941	1.0101613136703413	2.140438447411568	2.5944708453473546	0.0	0.0	3.1320279771531085	0.0	0.0	0.0	0.0	0.0	0.0	0.0	0.0	7.852398466033959	3.8371825134374298	2.930533176321878	2.425830240399777	0.0	0.0	5.056823014531994	2.7198310223382443	5.678146206397397	2.3599027971770528	1.8200226884028337	1.1115521503031927	3.0201532561669073	2.619148331537034	0.7157852332217973	3.619784584206204	1.6192763842465134	1.7440066774527667	0.0	0.0	2.2421846412145823	0.0	4.472557949815217	4.022300438088852	1.015801297076676	4.396642840770596	0.0	0.0	4.534262131588368	0.0	8.358069737226467
2L_22789	1.4021117373129077	2.6776304327336393	2.1570691470085768	3.3750519758004276	2.5001128622377813	2.2703605938052456	3.21061094073469	2.4533294952356344	1.7751176784679648	1.107379488319804	3.9702117658019724	3.0528012504273923	0.0	0.0	1.9670397572830305	2.5297089013373055	0.0	1.1022966571310655	1.7352145835762633	4.341434739987132	1.0361377206627966	0.0	0.0	5.138809522830703	3.2182598053939753	3.2054684779358626	2.676801393649878	1.6687641177444363	1.6087466396500192	2.3580441689969383	1.868692628466745	2.4694467698401525	1.5184651435313994	2.133056297669542	4.58017225111802	3.6997317447836253	4.878528542123948	1.9049738104200542	3.963804440475707	0.0	3.953364218068835	2.8442996253488535	5.387296324283634	1.5545046643430622	0.0	0.0	1.6031622053868815	2.5314866307128057	3.940175526939374
2L_22790	2.4776683876860996	1.9715143773671726	2.779402404659549	0.0	4.339051769660569	4.179113459587136	1.5196776216680496	2.2579546047258536	1.9605039488470535	1.834544734180889	2.9232299878963666	3.37162374027708	0.0	0.0	3.6207826843164854	1.3969508474462622	0.0	4.8696646432398465	2.2997202390329217	2.0977411942368698	2.6701449755214464	1.8945314350128355	0.0	0.9459144112046968	6.318866013145848	2.8321879434254886	2.217266959052733	3.378912611858902	2.132109332008014	2.60430897677959	3.2431952088925815	2.386427771609999	2.5155714571970345	3.7693188190686446	3.16156708004367	1.7025487904514527	4.3104182161722155	6.311765225055982	6.128875901119868	0.0	3.4929903542817864	2.0942313533501538	3.966616165031859	2.2891346452974424	0.0	0.0	2.65588518927033	4.19379762494057	3.807712892355576
2L_22791	3.0571141742654016	3.8331677994562097	2.137816477006715	2.787440284666782	2.4777983954202356	3.0001290055472385	1.8182600033619627	0.8104775293078805	0.5864246906375187	3.2924871041511348	0.6557960170097749	4.034071770170863	40.569926325013796	0.0	2.9242247587742014	0.6267825696280221	0.0	4.369832945656321	3.439454254914464	3.7648500476361098	2.7383727835867413	0.8500365515717175	0.0	1.6976478918693363	3.1895356014900655	2.859172597384848	2.984523653112663	2.7564495958934634	2.551020733548563	0.7789992399304416	1.322867021120948	2.753331760874972	3.0098245187027235	1.2684107709383754	1.7022346709795997	1.52779592459826	1.933994321019076	1.8879711880492935	4.714111157483997	0.0	4.701694710185971	2.5840037296100378	2.8475800730617857	5.648977083229768	2.6135823694005955	0.0	3.177706734847542	3.4497266938346236	2.4406299675972205
2L_22792	4.22434243533623	2.489901209683644	1.2035019499740345	2.824583745801021	1.1956265654114442	3.8001332580062472	1.5354073769722214	0.0	1.9807965733803918	3.707067180676245	1.1075578195021882	1.7032612342852862	0.0	0.0	3.292434348035991	3.175673158024883	0.0	0.0	2.904404994879534	1.8166751338866864	2.89048167275643	4.306817692407081	0.0	1.4335579575296986	4.788203112463699	2.1461273427193137	1.6801629489234382	0.4655300161650643	1.6156336466693229	5.2625308918786065	3.1278207637164215	4.650034526506359	1.6944062861795455	4.284375724327271	1.9165749425842062	6.708668435622121	6.532551212751802	7.971370662837008	2.6538489301804193	0.0	3.97028847851399	1.983663893068138	6.011510238653951	2.601932437875394	4.414015204516773	0.0	4.025063263931851	2.1186032218446638	7.419456237944929
2L_22793	1.722621014729202	1.8276172410977312	2.2084620314582164	2.073278221912367	0.43880209310353624	1.8595621474967505	1.1270073621192427	1.0047123521094816	0.7269641772408454	1.3605158041937493	1.625921348656233	2.500428198328964	0.0	0.0	2.4166861545552965	3.107976061125187	0.0	0.0	1.7054943780509695	1.666826570895701	2.545977705297564	2.1075037671629837	0.0	3.1567460135822154	1.757299150701714	1.9691038935051903	1.2332596816948538	2.7336367579013383	2.767086939737036	3.3799154895587886	1.9678781285203495	2.6546962619790797	2.176500307523947	4.193043970670077	4.220366730173807	1.5151516299357295	2.3974853255916937	2.34043252831426	0.9739784135216255	0.0	2.9142391863755046	2.620859402512199	2.6475122099953734	4.456315503063271	3.2399399055946314	0.0	1.9696296889373681	0.7775400405907004	2.4204309056834927
2L_22794	3.722278147383454	1.3163854498757808	1.590698106496602	3.9822098756017366	1.8963468205944023	0.6696972700460484	0.4058771333612414	2.894673330687119	2.6180675143061682	2.939833082157261	2.3422182258774358	3.6019875767448477	0.0	0.0	3.191240358537595	1.6789461053822983	0.0	3.901785808346622	3.071058772080145	4.081945095821499	1.528168267219171	1.517980478771043	0.0	2.2737225430950003	0.9493028604583651	3.12024818113642	2.0726651530683946	3.6918147839166036	3.416676318777267	3.130027389130778	3.071058772080145	3.00474285000952	1.7916307463364847	3.020141170458731	3.5464578890550436	1.6369868223652124	1.7268466984936026	1.6857530435849761	3.5076573563151303	0.0	5.597469719787866	0.8389943427869957	6.038626231601657	2.7512304419613263	0.0	0.0	3.5466833616145865	3.920293927957543	3.4867476132558823
2L_22795	2.4644319321127863	1.9609819499455434	7.898725698583048	2.4717436445909473	0.7847038617866561	1.6627149474748348	3.0231180863178815	3.5934270828514023	0.0	6.082480133707511	0.0	0.0	0.0	0.0	6.482590858192749	0.0	0.0	2.421824709296271	6.099825163761243	4.173068849793725	6.070583432391343	1.8844102738048127	0.0	0.0	1.571277178872387	2.8170575369212365	0.7351405489485615	1.833197147154157	0.7069063192193832	3.4538612917216733	0.586521650361658	2.0345817866273044	2.2241177883884258	5.623772963036627	1.2578708121392583	2.032143910470784	4.2873906554605705	0.0	0.0	0.0	0.0	3.1245650019661326	1.5781701196371314	5.692263485313733	5.793940812577023	0.0	0.0	4.171393086778047	1.0821059816762666
2L_22796	1.4801485959236411	3.14073155983401	1.8976036789655784	5.938160169654933	1.3465616316276519	1.1412958501341595	3.112625045820434	1.2332731547420202	5.354042293007817	4.175044763786196	2.993700356340153	1.53462379848548	0.0	0.0	4.202478166766298	1.9075028955893958	0.0	2.4935288769761006	2.8785284543846137	3.4782185972000668	3.6460189574755693	2.5869372603040945	64.67343150760236	0.6458117268947454	2.9659643990979045	3.142168855948646	2.523020735016997	2.097192806762893	2.9113441836219716	2.074404196294468	2.81813974555137	2.3275785118417303	2.862460436264542	4.825232336545415	3.885339655097535	2.5572685173324454	2.942886374127085	0.0	1.1955475894891283	0.0	2.3847972987877957	3.038349131229641	1.3540798221930703	2.344318863624251	0.0	0.0	2.417698374115976	2.3860542193598904	4.4565777248881036
2L_22797	1.8905948671672774	2.005829341231487	2.0198421210604494	1.8962040649305782	0.4013249663499049	1.7007410128593028	3.607632451519733	2.2972551706045063	2.6595030293069253	3.1107928147903015	0.743527481742311	2.286872096387085	0.0	0.0	1.4735215182399495	2.8425306254249585	0.0	3.7158172679973753	3.5096216276923182	3.6587197444457433	4.2689740859689875	5.78251944372163	0.0	2.887135242942326	4.419833205941686	3.9620394835964174	3.007812454471589	2.8126831759918365	5.061512196183633	1.7664253155597387	1.7998059629191379	3.1216685942970237	3.412474590927476	2.3968282867155026	3.859914441136498	2.7714916881924965	1.0963606745951087	0.0	1.7815860962170516	0.0	1.7768935955246448	3.4623586615256503	2.4213939844098546	2.911222389675734	2.963223726650908	0.0	0.9007039631965156	6.044622398127846	3.8739875956024044
2L_22798	2.5008974855380313	2.2451260456623534	0.4932677583175426	2.3153698961626064	2.2051797761786633	1.0383493567944908	2.5172105619260385	2.244060357930432	3.2474000908947285	3.0387598760170773	1.3618321835989466	5.584794280612177	0.0	0.0	3.3735959262434774	3.0370260330400667	0.0	3.024812079768529	1.904640824023806	5.212082038022362	2.3693877940276975	0.0	0.0	5.288027394802187	2.207806553756005	3.078643937390322	2.065896639656139	2.86203459215282	1.986552627950875	2.4265157345121096	2.7470781115727974	3.1764414770834044	4.861289949191013	2.04866180532878	1.5710562423209715	2.326599294837365	7.362943163835258	2.613719163586344	5.982391320616148	0.0	1.0848426115763337	5.3659664747097855	1.4783278978091057	3.5547633330996673	1.8091299188659504	0.0	2.1996185751409776	3.039160274806082	3.3788234470479748
2L_22799	3.546480348775063	1.2542144741868866	0.0	4.7426698480496015	1.5056542587204862	0.0	3.8670814498229746	3.4474526341554648	4.988839964998299	0.0	0.0	0.0	0.0	0.0	0.0	0.0	0.0	0.0	2.92601712012617	1.1438708084855997	5.823980384834064	0.0	0.0	3.6105632081442756	3.014895543667823	1.3513106294229242	1.4105544170030486	2.3449704838565197	0.0	3.3135563721262975	2.2507824000970538	1.3012878194905588	4.267536561319327	5.3953205305974015	2.413545590186717	3.899185772027085	4.1132255832759546	4.015343430315923	0.0	0.0	6.666386678426173	1.998424641854826	3.02812140647155	8.737646060675962	11.117151430054774	0.0	0.0	0.0	2.0762959876202927
2L_22800	0.0	0.0	0.0	0.0	0.0	0.0	0.0	0.0	0.0	0.0	0.0	0.0	0.0	0.0	0.0	0.0	0.0	0.0	0.0	0.0	0.0	0.0	0.0	0.0	0.0	0.0	0.0	0.0	0.0	0.0	0.0	0.0	0.0	0.0	0.0	29.512802653791212	0.0	0.0	0.0	0.0	0.0	0.0	0.0	0.0	0.0	0.0	0.0	0.0	0.0
2L_22801	0.0	2.7989840807380553	2.8990675149338214	3.0240117113925558	0.9600322724448705	3.0513294642475723	4.3150113635824265	2.1981578887352926	0.7952435528809925	5.209053066335134	3.557268736178899	1.3676391948981588	0.0	0.0	1.3218354795976015	0.8499723928966787	0.0	4.444408889173331	1.8656812138495114	3.282086829576329	3.2492904362009947	1.1527244642713053	0.0	1.15108006417962	1.9223516974149222	1.2924299919753022	2.2484872515044962	1.4951954138170112	3.0269827839921737	2.1127832205714516	3.2290636393549237	2.904035925413571	1.3605290852717387	2.8667946174440324	3.847300341655659	2.486191073231504	5.245333423553068	5.120510576350589	4.2618334066368675	0.0	1.0626520522255227	3.8226946308246994	5.792354237215731	4.874870432907994	7.088495973557075	0.0	4.309250333724505	2.976993960784994	3.309709290360597
2L_22802	1.7385872396563404	1.844556630378704	2.971908407268842	2.324993928859603	4.059633956092254	2.345997025275772	1.8957551719400179	1.267530742373743	1.2228368200079585	3.432814583557539	2.7349855107305108	1.0515014915548657	0.0	0.0	4.065142278963478	1.306992724755697	0.0	2.2780387271139686	4.303254659080029	2.8037927689848035	1.4275418140380536	0.8862655428819582	0.0	0.8850012553742808	3.325475235352196	3.6434835452168066	3.8032201450071037	0.8621792650025228	2.3272782208583043	0.8122005847925431	5.5169931526667035	2.232751239137067	3.66112223700008	3.967413254492897	2.366379707631421	1.5929113660151595	1.0082110726176123	0.0	1.6383429930036202	0.0	3.2680555575980903	2.939056675960699	3.7111817348995264	2.141723406274007	2.7249745827995793	0.0	1.6565711081905763	4.904667006461996	3.053581033719627
2L_22803	0.0	0.0	0.0	0.0	0.0	0.0	0.0	0.0	0.0	0.0	0.0	42.80089025851738	0.0	0.0	13.789147389438616	0.0	0.0	0.0	14.596835406083962	0.0	0.0	0.0	0.0	0.0	0.0	13.482394689015084	14.0734861150986	0.0	0.0	0.0	0.0	0.0	0.0	0.0	0.0	0.0	0.0	0.0	0.0	0.0	0.0	0.0	0.0	0.0	0.0	0.0	0.0	0.0	0.0
2L_22804	1.7313370843616933	0.45921614192497345	2.219636345879273	0.8682368904477793	1.6538337437321766	2.3362138850536045	1.4158872030627907	4.417857358114989	0.0	0.0	2.0426851750285007	0.0	0.0	0.0	2.5301187870529573	1.9523135696726048	0.0	0.0	1.606991053880803	1.2564452500212966	1.5992873575534743	0.0	0.0	0.0	2.7596729434323897	3.4633674430497465	0.5164582060586642	3.434335420894119	3.9729825269221712	3.639661169383097	2.884342917221954	0.9529030070998421	2.3437638245444337	3.950868578702685	3.5347673531008126	3.33116426951327	0.0	4.410514843808232	4.894532611291883	0.0	1.2204102384608382	2.5609503437947794	6.097914208445002	1.5995940870044818	0.0	0.0	1.2372472288445882	3.4189496947464026	3.0408471678575766
2L_22805	1.2952619576641038	2.290350058935288	3.321144732166283	3.0312446844959284	3.8493140907221743	4.078170369645362	1.4123533747689567	1.5738682470822059	0.911023604257177	2.5574754239399136	1.018793479558724	3.1335094365636684	0.0	0.0	2.5238040147059033	0.9737204534265612	0.0	0.848578901884592	3.205960521802135	3.133273408434972	1.063530527846154	4.621926418931411	0.0	1.9779998939792056	3.0280637646364217	3.7014893904949893	2.5758460443608087	2.9975433847300685	1.4861499739329296	3.025480963734286	1.8495926087320007	1.4257870701073763	1.7534356233124644	1.3136692806058012	1.3222294269034551	3.322850215596016	1.502251273758855	2.9330046021775216	4.272027059751744	0.0	1.8260464341695655	2.3720901478921568	3.3178335210674135	1.1967013167543927	2.0301287345233137	0.0	3.0853981434789124	3.1668153608279166	3.4124149114341833
2L_22806	3.8790381889546506	1.4965349603661424	2.7125816317534808	0.7073721619344648	2.245692705249015	1.9033661029530724	2.883888034777383	3.599327954052008	0.0	2.7851283891966263	3.3284432953918537	2.5593284322193854	0.0	0.0	1.2368068779655021	3.1811877282502192	0.0	5.544689504318621	0.8728345520285766	3.070962784366889	1.7373006040377037	5.392870625033705	0.0	4.308142011439194	3.597388385966498	1.6123905766251336	2.103850698972837	1.0492614248830248	2.8322686026436394	3.9537519747137795	2.6856447754725434	3.1054062210991007	1.5912643406731464	4.291815561372158	2.8798546249385333	3.8771065773949953	2.4539606311095956	3.5933458421694704	2.990764519164819	0.0	4.971478627116235	5.3651930418811435	2.25823096960534	2.606450704849432	3.3162601208113562	0.0	4.032052803763518	3.1834232783052094	4.335531757615284
2L_22807	2.6311767532075736	1.595171861423592	5.782736795843369	0.7539951943362293	2.393706734349203	1.0144086606153808	1.8443793829370563	3.2884802891231866	3.1725264287314143	2.2265225443571532	3.547821619786343	0.0	0.0	0.0	3.0760917884696477	0.0	0.0	5.910141033695487	1.8607264834409296	4.000786190857287	0.46295160350232145	3.4489894460922947	0.0	4.592092462700155	2.396558082454444	3.007661200543201	3.1395222526197744	1.1184184429885453	3.450221668116622	3.6875514479276115	3.5783201604633263	1.6550420649628836	2.3746028222358078	2.85918120827168	1.534833192793774	3.306117921622193	0.0	2.553455962204766	2.1252575812188437	0.0	1.0598299439265173	5.083390156103922	3.8513142369126325	4.167363542459045	0.0	0.0	3.2233546225161636	3.8173987193221115	3.961103547603948
2L_22808	3.5581878765897095	3.3556129253512026	3.5480080975681956	1.5861087328291832	0.5035415588458303	1.0669580173359339	2.5865648905113545	1.7294166274185172	3.3368726429165863	2.341862970728118	1.865804615179664	0.0	0.0	31.74200101574403	2.311030288732729	1.7832584840305634	0.0	0.0	6.849911587212585	1.9127448638592366	2.4346693013034733	4.836876345256233	0.0	0.0	4.53727233101761	4.51923844324528	3.3021587532633583	1.9605930213554066	0.45361916421213333	3.878577475194558	1.8818438426408202	3.0463617084518693	2.4976142431946973	4.210213303840989	3.22868414654739	3.477384568653916	4.126804032382757	2.6857325026541745	4.470704368414652	21.16133401049602	3.34419677075442	2.005021777544037	3.5444707016583568	1.4610817498616353	7.435900677187474	0.0	2.2602225912412304	4.015151217732906	4.166300379424976
2L_22809	3.5086977267434505	3.0457291871618857	1.6357369260659176	1.2796755152389518	2.4375496726919237	2.5824712183582714	1.5651340717322855	1.3952965947088956	2.6921951378417375	3.7788389177329758	3.7633367007670127	0.0	0.0	0.0	2.2374523115007956	2.8774726122156773	0.0	2.507662790572291	3.15801233124865	2.7777710905510786	2.3571549375619116	1.951200476092916	0.0	0.0	2.440453245857727	4.375356112968632	3.805982723198146	2.2145342031011324	1.0979423900844383	3.12924361756119	2.429240254806654	1.7555788345309014	2.8786855415168775	2.911549739314394	1.9536813412882026	4.909730742650782	2.2196755145152354	1.0834270226851201	2.7052295333154426	0.0	1.798736171990836	3.774529148383454	2.042632602091288	4.125812284028463	0.0	0.0	0.9117759234079047	2.159621046975645	2.240919332674391
2L_22810	2.4250854721374653	1.929673437504824	3.4976775421120374	1.2161402238865506	0.7721754901615576	4.090421215215057	3.470660425030958	2.652041541578707	1.9188966804622545	0.5985368885466853	2.1458932752854896	0.0	0.0	0.0	4.252727699546489	0.6836518604081346	0.0	0.0	1.5006092473544257	2.053221375278182	2.240123296386233	5.562972852692478	0.0	1.8516790284758609	3.092381176799472	3.4651014387655588	3.2553157135391615	2.705893218959436	2.7824801692638337	0.8496794669179	2.0200509099001884	1.6684151657603836	2.1886081196485794	2.3058272127455797	3.0944699593807496	2.666265660311356	2.1094696624511022	1.0296353772831135	3.4278882014830416	0.0	4.27357440395603	3.330902287110248	3.882433695797343	3.3608293989223834	0.0	0.0	5.199040049245307	5.1309921779050445	1.064829367482837
2L_22811	1.884872727738805	4.999396072954387	1.208237278469695	1.8904649485112968	4.801323628898015	0.0	0.7707243143790644	2.0612719972076636	1.988590264498414	2.7912398240700145	3.3357469315575896	3.419925856007442	0.0	0.0	1.1017962805120445	2.1254454933754117	0.0	3.70457084769472	2.915832738503455	0.0	3.482225559999907	1.4412544678888504	0.0	5.756793880297834	1.8026410855071984	2.6932144354570084	2.811289599263037	1.8694468082560756	3.7846446370071636	1.9812138659611083	0.4485896520774546	2.074813629865697	1.7010731390004699	2.8674887565765856	1.9241159456875943	1.5542456603388837	1.6395635875225276	1.600547002943726	3.996436244586161	0.0	1.3286366912057006	2.3897626392156224	4.8281306202458	3.482893420675013	8.86276539550977	0.0	4.040900377258459	2.658673913006488	3.310510672755358
2L_22812	1.397329808932196	1.4824990688423347	1.0748562111103588	3.3635412977282306	1.423763531671068	3.016823315217309	2.742566650197554	2.4449623689729387	1.7690636063281528	3.3108082494084825	0.6594452140170093	3.042389614498812	0.0	0.0	1.6336092760778111	3.151351602096733	0.0	0.0	2.4210152423661064	2.7041426221065064	1.3768052713743426	0.8547666059782377	0.0	0.8535472527600092	2.1381892466400227	3.5139897843205716	0.6669180280714468	1.9402515608215092	2.565215966494175	1.9583350126056065	2.3944106792631823	3.383908928551378	4.287644770749345	4.676719232140524	1.141137871935346	1.8435568701345078	4.861890229020311	0.0	2.370171486647402	0.0	0.7879762390492973	1.6535161347387937	2.14756913964622	2.582004995043583	0.0	0.0	4.7930837718405845	4.414992659128634	3.9267374843955136
2L_22813	3.0860354273781025	2.1827558143430847	1.6485034555929439	6.190382745174752	2.292802545613505	3.4701690388742215	2.1031327508328617	1.8749153944428258	1.0852828268752492	2.538887891952243	6.068333807877037	1.8664412005696376	0.0	0.0	2.104587411272098	2.3199444698091707	0.0	4.04357518360864	2.2278618954776315	1.9907206538163658	2.533922090130975	7.079144839303412	0.0	3.9272478899289816	4.26313401083059	2.351735842682512	2.1479849967543947	2.0405194101348108	3.8359067546541055	1.441676161906288	1.713739919598178	4.246273682529896	2.553014625199582	2.7386554328585757	2.6252391330326277	1.4137285711264376	3.579199268698005	1.7470126520403273	2.9080994058171292	0.0	2.900439793685916	4.3474153507149085	1.9762318594266752	1.9008060558160291	2.4184487005916973	0.0	5.880909523824226	3.772559032423345	2.2584091639378308
2L_22814	2.7752315028738908	1.226827437985836	1.4824777065002497	0.4639108875431762	2.3564428505465007	1.2482711444649162	2.2695838990271198	3.3721740338552784	1.4639710859854633	1.8265510752084233	3.274304177619214	0.8392331423238701	0.0	0.0	2.4333789510774024	3.6510177785789155	0.0	2.7272509092654533	2.5759121304854045	2.0140078272400195	3.987765535337584	2.1220609455903574	0.0	1.4126891696749884	2.6541560367717394	2.1148854414141307	0.2759507081391882	1.8350125533208774	2.1228190952672388	1.9447209189350863	3.302451449340263	2.291171200894473	2.5046103615229733	1.4073355394725249	3.3051807480587256	2.542695415804947	3.218727328089383	0.0	3.2690199425907793	0.0	1.304163882276778	3.1276592434020274	3.258199258433849	2.9913977656480872	2.1748794464322843	0.0	2.644312704785492	2.3487322482816673	3.249532757808587
2L_22815	1.2626965718671963	2.6793194850026434	3.2376447429552897	7.598657165305747	4.824687734148126	3.4076891097071433	0.0	7.364631174667878	2.6643561370246394	0.0	0.0	0.0	0.0	0.0	2.9524208522398987	2.847717725106391	0.0	0.0	4.688034728961273	2.4435974935531792	1.5551869762421862	0.0	0.0	0.0	3.2202898872753627	0.0	4.519951744995171	3.7570877460328913	1.4487852949451592	0.0	7.212361121478881	4.169820093112083	1.1395672447805256	1.920961648769067	0.0	2.7765491547767893	0.0	0.0	3.5696743314713912	0.0	3.560272204171642	3.201855539322148	0.0	2.3332278714335444	0.0	0.0	3.609390334269248	2.849718932221715	2.217746809161335
2L_22816	2.711948314209783	1.8309743844067945	0.9482223202051953	0.49454443308640733	4.082075465329128	3.9920956506117884	2.0162099245514082	3.2353646930043327	2.0808558143793383	1.4603731399409865	1.745258568783258	3.578601750830907	0.0	0.0	2.305833672723227	2.2240607791329725	0.0	3.87645354894168	1.5255599949351406	1.4313328786465889	2.125545335225069	3.0162500471289073	0.0	0.7529868163303263	1.8862790646130747	3.0999900377592873	1.4708631569224189	1.467138302726383	6.506112775827358	3.455228616065189	3.75522460291727	2.9852346224797666	1.3349989670445492	1.8753331060429608	4.026780101062114	1.626358721064029	0.8578175919516122	0.8374041643271689	3.4848839673034244	0.0	6.25626930319758	1.4587075829975964	1.8945538680869507	2.2778067818508	0.0	0.0	1.4094626388452838	3.060232611062797	3.031096232758746
2L_22817	2.2031672732720557	3.895755807792758	0.0	2.94627178767987	6.54746538261517	0.0	1.201166572975674	3.2124729616859056	0.0	1.4500403111206492	3.4658200823478853	0.0	0.0	0.0	4.29284777218372	4.9687301250794995	0.0	0.0	3.6354382520812885	2.131808285059719	0.0	2.2461814914645104	0.0	0.0	1.8729327504766615	2.5184095739858363	3.5050946550811606	5.098651625158786	0.0	4.116937492538051	2.7964909631394526	1.6167887342161	1.3255532196362152	3.351715631507914	7.496791373292231	3.229702931924322	0.0	2.494437404587769	0.0	0.0	2.070667748935677	2.482948352191326	0.9405745029063751	2.714028269318453	0.0	0.0	16.79388031001503	0.8287036423182487	0.0
2L_22818	0.0	0.0	0.0	0.0	0.0	0.0	0.0	0.0	0.0	0.0	0.0	0.0	0.0	0.0	11.896519316378415	0.0	0.0	0.0	12.593348193484202	0.0	0.0	0.0	0.0	0.0	0.0	0.0	0.0	0.0	0.0	0.0	0.0	0.0	0.0	0.0	0.0	0.0	0.0	0.0	0.0	0.0	0.0	0.0	0.0	37.60614333957596	95.69469564302051	0.0	0.0	0.0	17.872430167947225
2L_22819	0.0	0.0	0.0	0.0	0.0	0.0	0.0	0.0	0.0	0.0	0.0	0.0	0.0	0.0	0.0	0.0	0.0	0.0	0.0	0.0	0.0	0.0	0.0	0.0	0.0	0.0	0.0	0.0	0.0	0.0	0.0	0.0	0.0	0.0	0.0	0.0	0.0	0.0	0.0	0.0	0.0	0.0	0.0	0.0	0.0	0.0	0.0	0.0	0.0
2L_22820	0.0	0.0	0.0	0.0	0.0	0.0	0.0	0.0	0.0	0.0	0.0	0.0	0.0	0.0	0.0	0.0	0.0	0.0	0.0	0.0	0.0	0.0	0.0	0.0	0.0	48.09935402567544	0.0	41.73413685458158	0.0	0.0	0.0	0.0	0.0	0.0	0.0	0.0	0.0	0.0	0.0	0.0	0.0	0.0	0.0	0.0	0.0	0.0	0.0	0.0	0.0
2L_22821	7.194569653938323	0.0	1.8447393567762809	0.0	0.0	3.883253856071079	0.0	0.0	0.0	5.682228206239882	3.395350542780738	0.0	0.0	0.0	3.3644500099924164	3.245134893767264	0.0	0.0	1.7807599571193002	2.7846171067939642	3.5444464726554816	0.0	0.0	0.0	3.6697018770892074	4.934406928696832	1.716913278366927	2.8542755334926397	6.603890087494939	2.0166144834058843	0.0	0.0	5.194404483602174	10.945220484899536	0.0	4.746051443400805	0.0	0.0	0.0	0.0	4.057130894402619	1.2162316327739398	0.0	0.0	27.063379728987314	0.0	0.0	0.0	0.0
2L_22822	1.959295105379585	1.8188773379784344	2.8258725587993436	1.473831097187665	1.559656015994085	0.660953385601527	3.204622475643767	1.4284395529912686	1.55033087161462	2.417874358640692	4.623274232862996	1.777479161278683	0.0	0.0	2.0042743727923993	1.657024990588098	0.0	3.850842246589068	2.424769260472654	1.4218762197031947	1.8098589350699534	5.243563525772116	0.0	0.0	2.1861193972843838	3.359464084851328	2.6300615863987944	3.400705189660729	2.248044384039492	2.4026802103690685	3.7304142468810064	1.6175517303153053	2.431327755381197	3.353297375552987	2.0000878038545893	5.385378492747807	0.852150085445089	5.823100689646453	3.461859722120675	0.0	2.071644939945085	2.8981401247852197	3.4504007248350903	5.430618150972271	2.3031757799877517	0.0	2.8003009483429184	3.5927438071875	1.2904586199603236
2L_22823	3.5057529230179076	2.603603521172913	2.6967007215022782	0.0	2.2325452136172936	3.7844455503435332	4.01380588672799	4.60061428424282	2.2191968815253635	2.768822751250418	1.6544784000399722	2.5443447485360475	0.0	0.0	1.2295659460071364	2.3719225096078675	0.0	1.378056978246268	0.86772450961634	0.678440826289365	2.590694269362687	2.144519145194669	0.0	3.21218987511327	0.8940818353998022	2.003688469882899	2.0915336266527977	1.7385308079481177	2.4134459833380517	0.982651146608947	2.0024411760377077	5.016741445056938	4.429455028012032	1.6000083627103758	2.8629944087150694	2.6980855387163327	2.4395938271445314	2.381538976683662	1.9821699845549317	0.0	1.9769491680899054	2.6668911596380607	1.7960080577901512	2.5911911420649045	3.2968449523490513	0.0	3.0063352502729	2.373589356065779	1.8472068108731767
2L_22824	3.2755726412784085	2.673248846907476	2.9072781770978193	2.5271468643313337	2.567336667726014	2.719974541038296	1.6484694188110884	3.306575179854727	1.5949916411804725	2.487526670639081	2.378229025595571	2.7430251727420103	0.0	0.0	3.8294508691174403	1.7047593243516004	0.0	1.980887211649677	3.1182752445429407	4.144703597861158	2.1723286602923304	2.311978359882551	0.0	1.5391201634976568	1.2851974206216288	1.152080335944322	3.006473809990314	1.4994300666316733	1.7346032710801564	1.05938349460034	1.9189386120264247	1.1094326319916272	1.5917793962940148	0.7666437005768764	4.62983587643359	2.7702582196470154	0.0	2.567506375332289	2.136951829116795	0.0	2.841764445860906	2.7686541748823816	1.9362530631120072	1.862353109226451	2.3695239413144744	0.0	2.880969918856762	2.8432622134887318	4.867988343203622
2L_22825	0.0	0.0	0.0	0.0	11.909589541951233	0.0	0.0	0.0	0.0	0.0	0.0	0.0	0.0	0.0	5.465968334552245	0.0	0.0	0.0	0.0	9.047915043696905	11.516790040279973	0.0	0.0	0.0	0.0	0.0	5.5786791807598055	4.63712631717573	5.364421227229373	6.552483096231732	0.0	0.0	0.0	0.0	0.0	5.140368029789461	0.0	0.0	0.0	0.0	13.182629512743649	3.9518397197039126	0.0	0.0	0.0	0.0	13.364499345807756	0.0	0.0
2L_22826	3.82196532063327	1.7378226854330663	2.4499484285855786	2.1904598246120726	3.1293213972670384	0.7367491973117496	2.23257332518712	1.9903099768467238	2.3041564909355636	3.234177232588928	0.0	0.9906571127694711	0.0	0.0	2.5532771599591757	1.2313645292148625	0.0	4.292443303799177	1.689270799231179	3.434019307747142	3.0261107970120182	0.8349824236199829	0.0	0.0	3.4811655541035615	2.1844174456689354	1.9544452048322094	2.978396230021866	1.5661513840674919	1.913007952871442	1.5593268915980114	2.103554691896101	3.2028973113426344	2.076578741830843	1.6720881337590245	1.5007386935997638	2.8496149885189013	1.854535261345282	1.543541452114405	14.612192413349701	3.848689836703169	2.768990271775703	2.4475058080186938	3.5311397086345653	2.567295885215174	0.0	0.7803574052523204	2.4644597183442922	2.876887759806339
2L_22827	2.6190478061224622	3.283897539769641	1.8314800281681627	4.298429859988676	1.2129968856001714	1.2851141374121142	1.9471426324425976	3.4717044801825563	3.5167545218932035	1.410346594085843	0.0	3.456013160498115	0.0	19.1160727940052	2.7835562859854677	2.6848416845512917	0.0	1.8718308733420026	2.062620571222141	2.303835226755673	3.8122177767527146	2.184694033600594	0.0	2.9087699924306536	1.8216626843602333	1.3608167142911691	1.988668171027849	2.125320014157465	2.7318432002865594	1.3347465184555234	3.1732624172648323	2.096707213052841	2.5785344783258384	2.897746704917889	1.4583145170251899	3.1412923454715833	1.6568643808455212	4.043590226124844	5.384809237747943	0.0	2.013984842213015	1.8112346903123757	3.0494233769101013	3.079689518021551	0.0	0.0	0.6805900416201228	3.7614198048639884	4.5999847029599605
2L_22828	2.3589467774428075	2.502727973491105	3.0242545212605094	1.1829727632350993	1.502232317223394	0.0	0.9645731570865261	1.719808757266192	0.0	2.3288526208907396	2.7831585509763324	6.420133538777606	0.0	0.0	3.447286847359654	1.330013619339462	0.0	0.0	4.379050621825188	2.282542204205356	2.9053720328888115	1.8037518037518037	0.0	3.60235738267122	3.760054385426631	3.370598672253771	1.40734861150986	4.094371759597207	3.3832429330821614	2.479519171642235	0.5614167463878447	2.5966606943470696	4.257837614589055	1.7943528128274693	2.4080602592999285	0.6483873310302615	2.0519386716569814	4.006217649792478	3.334400341442595	0.0	1.662808949902892	1.4954120757515939	7.553098280914831	0.0	0.0	0.0	1.6857493493007512	4.658318959091974	1.035788566551487
2L_22829	1.7124975034232826	1.8168766872295579	2.8227642766007897	1.962946634155036	2.1811166893689755	1.9806791352618986	3.201097592342463	1.426868359265477	4.12966828026572	1.4491289092909065	2.3090944608980255	2.663286068883231	0.0	39.28346951602766	1.1440398839760513	1.1034682448322375	0.0	0.0	3.935916020873676	2.840624490462982	3.0131136733290624	0.0	0.0	5.230324043978956	1.559796288109099	0.55929481425204	3.2109839470652366	2.183762974949036	2.526268136078949	1.3714499503740836	2.561838830154464	1.885067945927634	2.649440124728576	3.7217877324516966	1.9978878329829706	3.2276729489375686	0.8512127739117585	1.6619130413972567	0.6916103788033038	0.0	4.1387325214427735	3.1017346637210936	3.446605500907711	4.068483609254878	2.300642431392542	0.0	4.195831189962901	3.312731090599662	2.5780783931765483
2L_22830	2.5233466338934405	5.35429647489183	4.852531565717835	0.0	4.820777938577505	0.0	0.0	1.839665769522993	0.0	0.0	0.0	9.15675447994213	0.0	0.0	1.4750141453856542	5.690820024402236	0.0	0.0	4.684235673265194	2.441617268679959	1.5539266950620871	0.0	0.0	0.0	1.6088401260172294	7.211005263168521	3.010859266115097	2.502695402948976	0.0	0.0	3.603258210203995	6.9440683074111265	3.415931311542273	0.0	2.5758829353937647	1.3871495574715482	0.0	0.0	0.0	0.0	0.0	7.464941966474733	4.847693548204657	0.0	0.0	0.0	10.819396147862197	1.4237047987963432	6.647848822599495
2L_22831	0.0	0.0	0.0	0.0	0.0	0.0	6.836169489150144	0.0	4.409598814699838	0.0	9.862467885338948	0.0	0.0	0.0	2.443177792491137	0.0	0.0	0.0	10.345139724043397	6.066353777619604	7.721659899489728	0.0	0.0	0.0	2.6648439134298805	0.0	2.4935572714000203	8.290808395272581	2.3977882800904444	0.0	1.9894499469314224	6.901192180949259	0.0	0.0	8.533260516176929	0.0	0.0	7.098264829162511	0.0	0.0	5.892369970125683	1.76639278746497	5.3530683118429945	0.0	0.0	0.0	0.0	4.7163804609790265	0.0
2L_22832	2.000734469623799	4.599144573260588	2.5650134727332654	3.3444507334982463	2.1235239438154636	0.8999101889631415	4.908601030708044	5.348387910795697	2.8144365962316384	1.975210190346397	0.0	2.4200974573246063	0.0	0.0	1.5593638512794152	3.760158444052452	0.0	1.3107626987345635	1.238026733949293	3.5492089103728603	0.8213945348925318	2.0397964283164542	0.0	3.055329885495402	2.9764748358399715	2.2870114786249616	0.7957593348438702	2.645813773603801	1.5303938904839418	3.2713296417468767	2.2220992660628336	1.1011754497338182	1.8056368551909034	2.0291674559282584	3.4039832322509165	2.1997119990403387	1.1602309045136927	4.530483870401431	1.8853752198347504	0.0	0.9402046750361179	1.6911063953669774	1.7083040875232516	3.696984320596565	6.271702048996418	0.0	2.859527703247365	4.139080946425693	2.3426702212001933
2L_22833	4.88293446331949	1.9925216676768749	3.3708216859405438	2.260348440246559	1.9135794052930084	1.0136744685811598	3.686088976658763	3.2861002068873923	1.5851151348378187	0.7416370228168337	0.886313458935768	1.3630199069057405	54.8305735277991	0.0	1.3173708965543287	5.082609343869018	0.0	0.0	0.9296898786987131	1.4537783882031698	3.7009322879741675	4.595324257567924	0.0	1.1471922183657444	0.9579294164078461	1.717419637104937	0.44817856868347766	0.37253632415428667	3.0167589579425016	4.211294322885726	1.430292121074943	2.0673052572606343	3.72881798334337	3.9999565719000767	6.134889345767731	4.542621976626972	1.3069042444329146	2.5516078638002755	1.061859698601743	0.0	3.177188632866322	5.079710983493955	1.443197548488431	1.3881157855139012	0.0	0.0	3.221021675865368	2.966938975151462	7.2567671827877405
2L_22834	3.4705859855377907	1.4728492755275342	4.449415925171503	2.0885297112844374	1.3260900526537316	1.8732414945469937	1.1352978754830265	0.5060516182771675	2.1969356555626702	1.3705240568772965	1.63788198274131	0.0	0.0	0.0	1.217231914003052	1.565419507381266	0.0	5.456933607125882	3.0065706453904544	2.350723357875333	2.9921575550482187	1.06150351357663	0.0	1.0599892432291598	0.885113114358119	3.173742485867126	1.2423318104277854	3.7864007355806284	1.1946181020958857	3.8911758734644084	1.9823542716860143	1.1460963385660272	2.5057269956565102	1.0559722304646721	2.834275115716367	3.0525948353453236	1.2075608767664803	1.1788246316821378	1.9622864247455307	0.0	2.935676969066185	2.640139019160193	4.0004818358122245	3.847797546336461	0.0	0.0	2.9761780754484954	3.133039182727931	3.657354189517511
2L_22835	0.0	0.0	0.0	0.0	0.0	0.0	0.0	9.228242112160055	13.354272833135692	12.49628235599909	0.0	0.0	0.0	0.0	0.0	0.0	0.0	0.0	7.832448266679199	6.123893718599735	7.794900576043154	0.0	0.0	0.0	0.0	0.0	0.0	0.0	0.0	0.0	0.0	0.0	0.0	0.0	0.0	6.958303064715002	0.0	0.0	0.0	0.0	0.0	5.349441571794321	0.0	0.0	0.0	0.0	18.09096862664221	7.141673665506859	11.115779738601324
2L_22836	3.5097044028680178	1.4894503719604413	2.6997402849845846	2.8160938637877924	2.6820739297586296	0.0	2.2961885795387094	2.047022145709083	0.0	1.3859718032352464	1.6563432314196385	0.0	0.0	0.0	2.4619036817933693	3.1661280027557974	0.0	0.0	2.606107673944657	1.358411050293539	2.593614348566207	0.0	0.0	0.0	3.580358368810209	4.814272585076622	1.675112864917056	5.569569210530273	7.248498835891087	3.9350349342563877	2.672930947635545	1.5453526224247662	3.800955129344603	2.1357490648622717	0.0	0.7717504751667675	0.0	2.3842233082624302	1.9844041707413098	0.0	7.916709878708087	2.9665523594711516	1.7980324131303116	1.2970558906571508	0.0	0.0	2.006482543802517	3.168352969728922	1.2328592496374775
2L_22837	2.3472612775760866	2.1345687648125735	2.5793771062226183	0.6726358162697958	1.2812491872075469	3.619798123858633	1.096908522381404	0.9778796293738418	2.122647717177286	3.3104517117981653	3.1649961553209205	2.4336495860970464	0.0	0.0	1.9601200252055755	3.0249717467638857	0.0	1.3181027439999304	2.9049054308037	0.9733865096546639	4.129971013798439	1.0256094684266126	0.0	5.1207320106892205	3.8483261769432153	1.91651529070643	1.6004309000155204	2.660629874855944	2.6931867070152204	1.8797991566187093	2.2345426390797694	2.952911580045774	3.0262468507740423	0.5101326110127632	2.7384359614696585	2.5807016750892164	5.833639988342053	5.694817249328096	1.8959329962111675	0.0	2.836408977650421	3.4011525995987153	3.435740592137007	1.2392289319308898	6.306822499841542	0.0	0.0	3.7838718968655765	4.122630348884661
2L_22838	1.408963686074437	0.7474210237575246	3.6126841339944544	1.4131439343622905	0.8972609315542445	3.8024259477546676	2.3045005743967684	2.0544321806256773	4.459481154232642	0.0	3.3246780880441253	2.5564332643096352	0.0	0.0	1.647210366883165	0.0	0.0	5.538417231123689	3.487388730503317	4.771649313768663	1.7353353318611906	4.309416074121956	0.0	0.0	3.59331894209097	2.415849908076911	4.202941554735329	2.096148955139617	4.041520969835704	1.9746397023033186	2.6826067157717826	1.5509466590670282	1.2715714143116637	1.0717401415983074	4.3148953062568856	1.5490882840903988	0.0	0.0	1.9915875342553058	0.0	1.9863419130061697	2.3818328084369282	2.7068116916219664	0.0	0.0	0.0	0.0	2.384866590562924	3.711966265650578
2L_22839	0.0	0.0	0.0	0.0	0.0	0.0	0.0	0.0	0.0	0.0	0.0	0.0	0.0	0.0	0.0	0.0	0.0	0.0	0.0	0.0	0.0	0.0	0.0	0.0	0.0	0.0	0.0	0.0	0.0	0.0	0.0	0.0	0.0	0.0	0.0	0.0	0.0	0.0	0.0	0.0	0.0	0.0	0.0	0.0	0.0	0.0	0.0	0.0	0.0
2L_22840	0.0	0.0	0.0	0.0	58.32196055102588	0.0	0.0	0.0	0.0	0.0	0.0	0.0	0.0	0.0	0.0	0.0	0.0	0.0	0.0	0.0	0.0	0.0	0.0	0.0	0.0	0.0	0.0	0.0	0.0	0.0	0.0	0.0	0.0	0.0	0.0	0.0	0.0	0.0	0.0	0.0	0.0	0.0	0.0	0.0	0.0	0.0	0.0	0.0	0.0
2L_22841	0.0	0.0	0.0	0.0	0.0	0.0	0.0	0.0	0.0	0.0	0.0	0.0	0.0	0.0	0.0	0.0	0.0	0.0	0.0	0.0	0.0	0.0	0.0	0.0	0.0	0.0	0.0	0.0	0.0	0.0	0.0	0.0	0.0	0.0	0.0	0.0	0.0	0.0	0.0	0.0	0.0	0.0	0.0	0.0	0.0	0.0	0.0	0.0	0.0
2L_22842	3.7113346200530457	0.9843864496448924	1.1895160810679	0.0	1.1817322161709654	0.0	1.5175644426152735	4.058666673882073	3.915555562516543	12.823956029219568	0.0	0.0	0.0	0.0	2.169448695358638	0.0	0.0	0.0	0.0	1.7955635932962275	1.1427565802780784	0.0	0.0	0.0	1.1831398781318598	3.181780868206182	2.214183751123975	2.760720614337637	2.1291445395320396	2.600687569779698	2.6498335109605065	3.063997720385696	3.3494312581987793	0.0	1.894302468579205	2.0402175851250184	0.0	6.302988435907117	7.8690258355856235	0.0	2.61609989734424	3.1369788478221756	4.753320491445805	3.428927253250966	0.0	0.0	0.0	1.0469914908907552	1.6296077566721845
2L_22843	2.02082961464598	1.5314300598035688	2.2206652891139655	2.316371663223187	1.1030669342118746	0.0	2.833087114454028	0.42094336354373696	1.8274528742544296	3.4200839528007894	2.7248427867893628	1.0476019866724076	0.0	0.0	1.6875277724883158	3.9064371834483733	0.0	1.1347952976806375	1.7863733298749147	2.7933948725672813	2.4889335790740423	0.8829788173381721	0.0	1.7634384369093308	2.9450157100022416	1.9799845343408022	3.1001857045683545	2.863272878953307	3.9748242581139577	1.213782794944465	3.2979199936152273	2.542252636037925	3.387006001592258	3.5135111632594245	1.1788019811889139	1.5870040366399876	0.0	9.80568755372904	3.2645343598770444	0.0	4.069919921883585	1.220065479938256	2.588193143543595	2.1337808013925907	0.0	0.0	5.7764969358572005	2.2803563975529038	2.5352139956387223
2L_22844	4.805261954050162	0.0	0.0	0.0	6.120205736836049	0.0	0.0	7.006628270343745	0.0	9.48791808511042	0.0	0.0	0.0	0.0	0.0	0.0	0.0	0.0	0.0	9.299246017132932	0.0	14.69723691945914	0.0	0.0	0.0	0.0	0.0	4.7659353815417225	0.0	0.0	9.14901364483895	0.0	8.673372918607333	0.0	19.62123174244386	10.56631206123389	0.0	0.0	0.0	0.0	0.0	0.0	0.0	0.0	0.0	0.0	0.0	16.267145571432287	0.0
2L_22845	2.1563779405986883	0.0	0.0	0.0	2.7464635162532964	0.0	0.0	3.144248697494977	9.100141598203269	4.257736093595258	0.0	0.0	0.0	0.0	0.0	0.0	0.0	0.0	0.0	0.0	5.311760503342425	0.0	0.0	6.586027347819959	5.499470126053355	9.859701379224328	2.5729919213199652	0.0	2.474172117267841	0.0	4.105651552531606	0.0	3.892206129679745	0.0	0.0	2.370834562215915	0.0	7.3243868389557765	0.0	0.0	0.0	0.0	2.7617977093649797	3.9845844397196126	20.27879284401958	0.0	0.0	12.166563169769303	0.0
2L_22846	1.4927179991488522	0.0	2.3921476318695305	2.9942934754944024	2.376494078061937	2.0142285101960247	3.662233654901863	1.6324167494664719	0.7874283597678283	2.210512075437998	0.0	2.7083976577777054	0.0	0.0	3.0539722406139216	2.5248580693117306	0.0	5.867642416482911	4.61836594823366	2.5276474073415014	2.298113065324324	3.424188467333242	0.0	1.1397679158978933	2.855189907246301	0.8531524923058441	2.2263904208928755	2.5908776235226814	2.5690588715254763	0.0	3.9078481100438656	1.232355746598082	2.0207378899535784	1.1354485680403927	0.76189826037294	2.461758227113936	3.8953389931743274	5.070189163687508	4.219950575938855	0.0	4.208835692946917	2.2079909843312127	1.911810111372498	0.6895661470463951	0.0	0.0	3.2001761376946187	4.211053983016988	6.5543667682069175
2L_22847	25.11136892116537	0.0	0.0	0.0	0.0	0.0	0.0	0.0	0.0	0.0	0.0	0.0	0.0	0.0	0.0	0.0	0.0	0.0	0.0	0.0	0.0	0.0	0.0	0.0	0.0	0.0	0.0	0.0	0.0	0.0	0.0	0.0	0.0	0.0	0.0	0.0	0.0	0.0	0.0	0.0	0.0	0.0	0.0	0.0	0.0	0.0	0.0	0.0	0.0
2L_22848	2.475206475536173	1.0504295469024671	1.9039821787268072	4.965100309921562	1.8915230448981368	2.671974990314091	2.42906817301281	2.887310091690141	0.0	3.909806625851544	2.336260278085061	1.7964125641094735	0.0	0.0	1.7362487650930658	2.23290044836641	0.0	0.0	2.4505974862996283	2.874043602115488	2.4388496555887	4.542357483533954	0.0	0.0	3.7875523984202117	2.2634990129729617	2.3627347118512114	1.4729695360440556	0.5679975417066395	2.7751693113452043	3.2988812315571923	2.7246360226853197	2.680610008548912	4.518688164576648	0.0	1.0885485239554153	1.7224540836802644	5.0443948785940265	5.59797577196086	0.0	0.0	0.8368601759372991	1.9020838914100306	3.658976108715498	4.655417625876673	63.59300476947536	4.245193909844817	2.234469598365262	2.6084087272139196
2L_22849	1.59030119827605	2.024678810015276	2.8543525818638513	3.828046694513579	3.645867196856776	2.5750851924017817	1.0404384615764777	0.9275373072896317	2.013371471063154	2.5120208045563035	2.2515439962954598	1.1541813103420417	0.0	0.0	2.9747374143508027	0.0	0.0	2.500490721304056	1.5744901112180452	3.3853434938776066	1.1752066649887327	2.9184298847220194	0.0	4.857111077758949	1.622315600004299	2.1814211631664855	1.5180389517409725	2.523657713780622	4.014274761050295	2.228781277880661	3.633438718195489	4.201338651527843	2.583407091997853	1.9354816857464838	1.2987291286111975	1.7484602185085703	1.1066635532532034	2.1606567100004375	3.596656548072912	0.0	2.6903875144496228	2.6883812597781467	2.8515067667273972	5.877160297196242	11.964280640148834	0.0	0.9091681883869219	2.8712591978993864	2.2345101660436573
2L_22850	1.2440310612163428	2.3097489487672607	0.3987231290515254	4.367026900636164	2.376683969718194	1.6786578794522204	2.034736823578449	1.3604559885685419	1.9687281963352254	1.8422405870410163	4.4032392576373445	9.028713566319286	0.0	0.0	2.1815830468308794	3.5070275220297438	0.0	2.445046360524042	1.9244729061157437	3.0093444961556823	1.5321977960100803	1.9024789300458498	0.0	3.79952996014863	2.776100880650585	2.844068875669183	0.3710947197748732	1.5423122888728706	1.78421121520913	1.743489309664536	1.1842910191481502	1.0270451807445462	3.929526524051425	2.838848237633551	2.539863797264008	3.76132003458226	1.0821250685526231	1.0563738109720477	0.8792266181990063	0.0	2.630732497649002	2.3658936556038004	2.788279189598603	1.149368743698586	11.69899195635808	0.0	1.7780176916316353	4.2113904635589785	4.916167866812491
2L_22851	0.0	0.0	0.0	0.0	0.0	0.0	13.545069865470365	0.0	0.0	0.0	0.0	0.0	0.0	0.0	9.681741784073921	0.0	0.0	0.0	0.0	0.0	0.0	0.0	0.0	0.0	10.560152742049262	0.0	0.0	0.0	0.0	0.0	0.0	0.0	0.0	12.598647409214147	16.907657139765455	9.105013584680268	0.0	0.0	0.0	0.0	0.0	0.0	0.0	0.0	0.0	0.0	0.0	0.0	14.545116040935774
2L_22852	2.3385728473334626	0.6202780557657264	2.2486008081471303	1.17275557451771	2.9785154468417274	1.5777997267250872	3.8249690344850604	0.8524774913974366	0.0	1.1543693051354773	2.759120756506766	4.243122428933003	0.0	0.0	2.050507835605592	1.3185264570244761	0.0	0.0	0.7235382176504254	1.6971211281737155	3.600348369708253	0.0	0.0	1.7856221348576833	3.7275792630590705	1.3365948921892534	2.092790274719882	0.5798584542318882	2.6832178275139036	3.27747183033446	1.6697035791932895	1.2871168293421449	2.1105316001718184	1.7788552106137885	1.1936310710761946	2.571149160976178	2.0342163323974582	1.985808222953838	0.0	0.0	4.945342427048781	0.0	5.9902904879054155	6.481869993565664	0.0	0.0	1.6711897417025847	1.319453039214936	1.026842589446461
2L_22853	3.244678443443389	2.8687052144913676	2.4265466981979076	3.2543050659333055	2.755049195880347	2.1891354666215217	2.211247946082345	1.5770389437939376	2.8526841932540634	3.2032846053238373	1.2760574113542056	2.94358328280182	0.0	0.0	1.5805552756216545	3.049006560486436	0.0	2.1257210977393806	3.346270013204381	3.139585664693716	1.6651142251707325	2.4810201955043913	0.0	4.1291348950382165	1.0343741136706812	3.708946368079175	2.5810353139187425	4.827185679949866	3.1023832383942014	3.0315760625844623	2.316648470679956	2.381099073663169	3.6603501549523836	0.4113486823432198	3.864271760321525	5.648334234886752	1.8815971146837203	5.510462623542276	2.2931964835207843	0.0	3.8119274294404604	2.9710861664811112	2.424127409366205	2.498150369466447	0.0	0.0	3.0916139507842884	2.746034299310904	1.8996052905147103
2L_22854	4.990079721513631	1.3235580629039498	1.5993653718204615	0.0	0.0	0.0	4.08088643382761	1.8190284932623184	0.0	2.4632095028652055	0.0	0.0	0.0	0.0	0.0	5.626980697205416	0.0	0.0	3.0877921051331456	4.828454662742099	4.609484475256288	7.631257631257632	0.0	3.8101856932099443	0.0	4.278067545552863	0.0	1.2373101471310242	2.86274402030029	1.7483789030810633	4.7504493925125315	8.239404126293588	5.629352615442259	5.69361950224101	0.0	5.486354339486828	0.0	0.0	0.0	0.0	3.517480470948425	2.10891446580353	0.0	4.610368534419167	0.0	0.0	7.13201647781087	2.815467502747896	0.0
2L_22855	0.0	0.0	0.0	0.0	0.0	0.0	0.0	0.0	0.0	0.0	0.0	0.0	0.0	0.0	0.0	0.0	0.0	0.0	0.0	0.0	0.0	0.0	0.0	0.0	0.0	0.0	0.0	0.0	0.0	0.0	0.0	0.0	0.0	0.0	0.0	0.0	0.0	0.0	0.0	0.0	0.0	0.0	0.0	0.0	0.0	0.0	0.0	0.0	0.0
2L_22856	6.710796866863159	7.119829579759179	0.0	0.0	0.0	0.0	0.0	0.0	14.16013412479043	0.0	0.0	0.0	0.0	0.0	0.0	0.0	0.0	0.0	0.0	0.0	0.0	0.0	0.0	0.0	0.0	0.0	0.0	0.0	0.0	0.0	0.0	0.0	0.0	0.0	0.0	0.0	0.0	0.0	0.0	0.0	0.0	0.0	0.0	0.0	63.10900186802645	0.0	0.0	0.0	0.0
2L_22857	5.078440872220769	3.078845223679645	2.3252655918358993	0.7276440109367804	2.7720596347645112	1.9579127084198078	1.1866137626786712	1.5867760202176422	0.7654126553940772	5.0136528930639415	3.423829717883279	1.3163367926664244	0.0	0.0	1.6963350003782827	0.8180885263411416	0.0	1.4258972601098967	1.7956964339264518	2.4569769299694184	2.2338601371232705	0.0	0.0	3.323703456518647	2.77536167125619	2.4878976220176954	2.5969713427674956	1.0793311255495235	2.08102547608036	3.050293855142358	2.0719574237612908	1.9965005338642425	2.2916134412163833	0.0	0.7405963518816183	3.589394917352985	2.5242861571176283	4.928431777936693	3.07647375398711	0.0	2.045580441632635	4.599123811724381	3.2521261936464607	6.032579144757233	3.4112973982717003	0.0	1.0369008113126708	2.0466585760888716	1.9113339811481307
2L_22858	0.0	0.0	0.0	3.9632590037318045	7.549289309904365	0.0	6.4631297835239305	0.0	0.0	0.0	0.0	0.0	0.0	0.0	0.0	0.0	0.0	0.0	0.0	1.9117739273801202	0.0	0.0	0.0	6.034405767926408	5.038854607881373	0.0	2.357487521818547	3.9191955929429394	0.0	5.538012363058799	1.8808885919592764	2.1748680942500833	1.7831045847898324	3.005768671233832	0.0	0.0	0.0	6.710922966657449	5.585543719167799	0.0	0.0	3.3400066666533066	0.0	7.301700419993808	0.0	0.0	0.0	2.2295072610592475	6.940309176893212
2L_22859	1.8904308953661355	0.5730443928895506	2.077371709313377	0.5417256018977731	1.719814968547164	1.4576515775434198	0.44171259925558176	2.3626860984472233	3.4190644755781925	2.666162584194082	2.549015984241983	0.9800030380094179	0.0	0.0	1.5786361278455312	0.6090608768527632	0.0	0.0	2.005324135579965	1.5678867525851186	3.6588032885989192	2.478007681823814	0.0	2.474472720794108	2.7549817387757307	1.2348142924197685	1.9334260196284632	2.6785135535464324	2.4788930007526537	4.541842576329922	2.5709283789486728	2.675483872406174	0.9749081788824896	2.0542460649889502	6.0650537667016415	2.9691978385427413	0.9396562173763107	1.8345905629578736	4.580824059709515	0.0	5.330218455196087	1.5978730939513999	2.0753005510787674	4.491210700658811	5.079371529360673	0.0	2.315895029741882	0.9142333330692215	1.422974058471427
2L_22860	0.5128145168353929	2.7203564929251143	3.9446798103397946	0.0	1.959433457247905	2.7679055812048143	2.5162778010952853	0.0	2.164131170587207	2.025089235557165	0.0	5.582724816328353	0.0	82.34519104084322	3.597168884201378	1.156533582034315	0.0	0.0	3.807870105934946	0.9924096540023286	1.8948078475361811	0.0	0.0	6.264969361167339	1.961767505439981	2.930955367177192	3.059453503282304	4.577558488990666	1.1767801506372737	2.8748048366866494	4.393696276078784	6.209406008221253	2.776850618210253	2.340460190644525	2.093965442869503	0.563815070461097	0.0	8.709168803896691	4.349217836664254	0.0	0.0	4.334527755801722	4.597538084035115	0.0	0.0	0.0	2.931737998783915	3.4720389757207255	0.9006857100447713
2L_22861	2.306905475470905	1.9036225284044959	4.929226170641924	0.5141666274186141	2.285252981749121	0.0	2.5154492604956493	1.8687418172467676	2.1634185821214222	2.53052803718783	1.2096704930157254	1.8602955265473473	0.0	0.0	1.1986614786999652	0.5780763837761244	0.0	0.0	1.2688720932519477	2.4802072024621906	1.5784866164855247	4.703890117126865	0.0	0.7828633100306239	0.9805607748626579	0.5859980569476427	2.7526014989689065	2.2880256128705407	2.0586871716614534	4.310787364593678	2.6841525049560437	2.821527919441992	3.9325763941133682	1.9497412849294202	1.0466379790174203	1.9727029762000714	5.3511209349763895	0.8706301115782138	5.072416719613035	0.0	3.61361181078666	3.6831354384662243	4.267736796196855	2.368184034802075	0.0	0.0	4.396158987969033	4.627860972577378	5.85252940468341
2L_22862	2.2060288673216477	1.462805935621794	2.1211561998213986	1.1062869624302734	2.458488595668466	0.7441871541390201	1.8040900706400487	2.0104034356990557	1.7455638240974387	0.5444713885185576	1.3013706295744805	1.0006584332490778	0.0	0.0	1.611908834047022	1.8656939187333579	0.0	2.1678891393523476	2.388855103652423	1.6009328956169337	1.018887110364833	0.0	0.0	1.684417904755937	1.758155079264312	3.7825209329436578	2.96126487862861	1.367484115851504	1.2655701513761113	2.3187851977100604	1.8375808489634022	3.035416327079465	2.4886404761147505	2.5170517671968753	2.814948230850076	3.6381350774067807	1.9189224559597702	1.8732579871505741	3.897811238668283	0.0	0.7775089670109165	2.5638662581075864	1.7658678233807257	1.019082524079901	2.5932143877757947	0.0	4.729413689855455	3.4228425325649234	3.3902537566191078
2L_22863	3.364462178524587	0.892382745815305	2.156680695874593	0.0	1.0712839863505565	2.26995174082599	1.3757283277733274	0.0	1.7747980102384548	0.0	1.9847483993996533	0.0	0.0	0.0	0.9833427635904362	1.8969400081340788	0.0	0.0	1.0409412607255986	4.883234537359918	1.0359511300413915	0.0	257.2611972936122	0.0	2.145120168022973	3.845869473689878	1.003619755371699	0.834231800982992	1.9301483183872299	1.1788097628553036	3.2028961868479957	4.629378871607417	2.2772875410281816	0.0	1.71725529026251	3.6990654865907953	2.926590001714982	0.0	2.377854376393423	0.0	4.743182742024457	3.5547342697498725	4.309060931737473	1.554224724731259	0.0	0.0	0.0	2.8474095975926863	4.43189921506633
2L_22864	0.7149964974109083	1.8964414035638686	1.833302396355395	0.7171178174375803	1.8213057715130931	0.9647946434601395	1.7541720790184354	2.6063691843758594	1.50868019148169	2.1176248860453106	0.0	0.0	0.0	0.0	2.089744495299538	0.8062539506443582	0.0	1.4052700437179508	3.9818692221418472	1.729595700086722	0.44030896480060056	3.2803017877644742	0.0	3.275622327296907	2.735212926069246	2.4519073693914915	2.5594032154209163	4.964014441027154	1.2305526535022144	2.505139920832568	3.062976324724498	3.5417140124963473	1.6131876151715132	1.6316043946720502	1.4597655762461106	2.358313507122696	4.975539006359982	0.0	1.0106563606668715	0.0	4.031977614460284	1.5108640949040217	2.2893432217698226	4.624130828551762	3.361949123623912	0.0	4.087603473849812	2.823871883353114	1.2557895824091507
2L_22865	0.6555388939420012	2.4342322605324016	0.8404244143292362	1.3149676189223842	2.9222371812935077	4.42282176028306	2.6804980365351883	2.389629010096183	0.6916107614634484	0.0	1.5468502262268455	2.378828426999703	0.0	0.0	1.9159657425325236	0.7392075694855116	0.0	0.0	2.028191866950613	1.2686129303372924	2.8258565877781705	1.0025062656641606	0.0	1.001076156868634	2.089798647900275	2.997349219284196	1.1732843161219042	2.2756087253340267	1.8803708091235591	0.0	1.2481180719696083	1.082397510485726	2.070653660989625	1.994564810890324	2.007561816174256	3.96403538802501	4.561783657410047	2.2266135990425564	4.633061527057079	0.0	2.772515133311769	2.21635810806131	2.0989662591173848	0.6056568348373812	3.0823765122909763	0.0	6.558452205279554	2.5890446425269076	2.3027215290070955
2L_22866	2.344343961520876	3.0399540049431866	2.3376369229084077	1.5675329236777622	1.3270514697907847	3.5148742448292682	1.2781360890288247	1.1394416394134381	4.397056873951989	1.5429573998205333	4.302557304838766	1.8904860345070418	0.0	0.0	2.4362288176756195	1.1749158290300084	0.0	0.0	2.2565628099751684	2.0163665447890713	3.5290281008487154	0.7967048288279676	0.0	3.9778415134064	2.325106409325218	1.4887703688723364	0.621616251361223	2.5835085554952624	1.4943552523568524	2.920497736048408	3.223661157107383	2.2938545200188267	0.7052466519061676	3.9627667942651157	1.5954356076338827	0.8591647418035253	2.7189818101929553	4.423797304438741	1.4727818138545175	0.0	2.203354004221332	2.642053123630054	3.669767008160728	2.887940403691712	0.0	0.0	2.9783358087026826	1.4696768627360608	3.2025050543536024
2L_22867	2.6929414657241835	2.857080117995776	2.9592408955254794	2.315083836130958	1.9599176266220708	3.1146632114669437	0.0	2.243783108071533	0.0	0.7595961105944592	0.9077759543584775	0.0	0.0	0.0	2.2487860827846524	1.735229036350966	0.0	1.5122191846779534	1.9044055088738157	1.8612278907530702	2.3690950601761993	1.176650546554179	0.0	1.1749720151040304	0.9811261257747769	1.7590077577958894	1.8361256903316185	2.2893447940986187	1.324204795157436	1.61747729506684	2.1973909717774793	2.117366022076929	1.7359604803735955	2.926298138043316	0.7854310704907106	0.8459315808845518	1.3385515426672674	3.9200943645115425	1.0875731284171548	0.0	1.084708581107891	2.276189371541838	3.9417206743988444	2.132594488864018	0.0	0.0	1.0996734079945598	3.0387847916982484	1.3513623996520512
2L_22868	1.8145744441867748	1.6043128035199394	1.9386246931157112	1.8199580972847682	0.3851877736470241	0.816177286765522	1.48395870321004	1.322929813281686	0.0	1.1942833953285843	2.854521590744956	0.0	0.0	0.0	1.4142715271219095	4.774407864295505	0.0	0.0	2.2456669855513787	2.9263361592376356	3.72483593960104	1.85000185000185	0.0	2.771044140516323	1.1569398109005018	1.0371072837703912	2.8868689466868918	2.699585775558598	1.387997100751656	2.1192471552497736	3.742778309252298	1.9974313033439	2.729383086275035	1.3802713944826688	0.6174513485384432	1.3300252944210493	5.261381209376875	6.163411768911504	1.7099488930474844	0.0	2.558167615235218	2.5562599585497336	3.098706987041982	1.6764976488796972	5.688146244515205	0.0	4.3224342289762845	5.46030061138986	5.311736238725574
2L_22869	2.2767314742075353	1.2077507646873968	0.9729505162232202	3.044648398674786	1.9331675932097296	2.0481017169236693	0.0	1.1065793612436623	3.2026820540593515	2.2476861756586226	2.6861583870012855	0.0	0.0	0.0	2.661712096620859	5.134637029085323	0.0	4.474738757293451	1.878413135367373	2.202989794943507	0.46735206963358894	2.321181945846825	0.0	3.4768060529802662	2.4193379423656607	1.7349998527418875	1.811065237331723	1.8817487979765029	0.0	1.0636007170583315	1.8061664763147818	2.088467046391745	2.054720564681045	2.8863584120549106	0.7747110753779932	2.503157524620849	5.281129020886601	2.5777271741292087	0.0	20.31034202615972	1.0699038819750513	3.5280499374300343	3.401931665398637	2.804650222254507	3.56843490942777	0.0	2.169328921352173	0.8563742245745489	1.332918262586364
2L_22870	1.0238304733311614	1.4483125493240943	0.43752915037964407	1.3691574287333022	1.3039982411671724	1.8420344902537955	1.6745768093216324	1.4928633666756073	3.600560189556532	2.0215380049818785	2.4158938759022965	1.238429968023738	0.0	0.0	0.3989845364765229	1.5393406203665847	0.0	1.3415061465128622	2.5341283738751637	1.32089246363484	1.6813200716410484	5.2190977223857535	0.0	1.0423305009044301	3.046286937425872	0.780217491867598	1.22163535764556	4.061805515877733	1.566288705539133	0.9565878435094989	1.624441265304592	2.2540062142951327	1.847987390812435	2.5959510225035727	1.393528953211708	2.251305419447467	1.187443685483216	1.159186167848766	0.0	0.0	0.0	2.5961559929751483	4.808022228798043	3.7836957020748274	3.209401234849219	0.0	1.9510645691161697	1.9255279720678289	1.1988083365611248
2L_22871	2.4437370477354463	1.0370745330429316	0.6265917388265377	2.4509873606503394	1.5562287386084446	1.9785029064207695	1.199092670558042	0.35632515454267355	2.062565447779865	1.930048946523796	3.4598360891119997	0.8867866134239983	0.0	0.0	0.8570871709649492	2.755639581742411	0.0	2.8817851390951232	1.8145807003011298	2.1281275612901918	1.8058818474713063	1.4948688626290256	0.0	2.239104573124789	1.558082495295292	1.3967007525898534	1.1663476171357807	1.2118686733789972	1.121552201329387	1.0274573243031706	3.95485537245118	2.9589949208852184	1.7643527393682472	2.602388948442288	3.4924622187931793	1.6120633061559162	2.5508325662412954	1.6600870499846399	1.3817009733807015	0.0	2.7561234517304247	1.8589960194557564	1.2519340424809389	4.515570499886298	4.596229299445028	0.0	2.0956105550874193	4.136364122699781	3.4336610462356623
2L_22872	1.3238987016260653	2.1068883450307774	3.3945714014148574	1.9917398564672588	2.107723914471599	0.0	1.0826841559134477	3.860795169373084	2.7934958477477716	1.3070091239692925	0.0	1.2010453899073754	0.0	0.0	1.5477614416716814	2.239308644806237	0.0	0.0	2.048025375853617	0.9607639379946012	0.8152829684126766	0.0	0.0	6.065193552456646	4.220469208131933	2.269995024170907	3.159354025838461	0.32826595740210845	1.5190070311797457	0.46385562734803715	1.5754041352720132	4.736256113413661	1.7922020571612092	0.5035173709464837	0.6757311952117148	3.2750176414283616	2.3031964681864077	2.2483874565161868	0.9356735652007282	0.0	0.9332091045373372	4.196309396241718	2.1194918645424274	1.223158998927534	6.2250375992270985	0.0	0.9460838184851154	1.8674019150878904	5.231789188193735
2L_22873	2.1854363743855316	1.8549134896172146	2.801807950634385	0.8767681344583554	1.1133894771111061	1.1795846918217034	5.004298692576923	3.186619258269755	0.9222771243546828	0.8630223075732106	2.0627564779835814	0.0	0.0	0.0	2.5549795836691427	3.9429937732242335	0.0	0.0	2.1637083364436642	2.5375820125359936	0.5383339533146029	5.347450602925056	0.0	4.00486671403089	0.5573578651053512	1.4988849794637769	1.5645986809598667	1.7340404981690267	0.5015026020964013	1.2251414211370957	3.3287820560671757	1.4433992630003363	0.3944655847317204	2.6597930521417856	3.5694997667331902	4.325009260325383	0.0	4.453852300162328	3.7069694980664445	0.0	3.6972057504859364	2.586114089452504	1.1196058091867016	1.6153116033001464	12.33123674905851	0.0	1.2494043464778168	2.4661029221149455	0.7676815877866159
2L_22874	0.9013343534034656	2.8688159325621703	2.31108604866685	1.8080170368240034	1.1479814697423079	1.6216444122998486	1.9656295906664831	1.7523331220311644	2.5358171493256503	1.779671242517817	4.253688869882776	0.0	0.0	0.0	4.2149767396508615	4.065498983083187	0.0	2.362003489151554	1.4872885168684546	1.744281576351449	2.5902776518615034	1.8378636672731619	0.0	0.9176209465700523	4.214279403812789	2.0606052863180135	1.0754728872209658	0.8939577751560313	2.068335316866902	1.6842739259322015	2.0021191573229196	1.984325810423465	2.440327617778752	5.4848607786929975	2.453600572964806	0.9909740759860423	5.226860375506012	1.020495426037451	1.698729622039454	0.0	4.235638390335425	1.777641525787306	3.847969791897946	3.8861616669901435	5.6508253312937615	0.0	1.7176295955823941	1.356118658212804	1.0553770033562044
2L_22875	2.298785718689232	1.1085909144323016	2.9471258824632613	0.8384021731384327	2.1293386939434953	2.2559359314195473	0.6836169489150143	3.0471779323374135	0.4409598814699838	0.4126289207484263	2.465616971334737	4.550108065066545	0.0	0.0	1.4659066754946823	2.3565341980242813	0.0	2.464409814922823	1.8103994517075945	1.2132707555239206	1.8017206432142696	2.5567273889421536	0.0	2.553080131611281	2.6648439134298805	1.911061582765091	2.4935572714000203	2.2799723086999597	2.3977882800904444	3.2217108163083	1.591559957545138	2.530437133014728	3.206237452059677	2.22547919335917	3.413304206470771	1.1488205059865035	1.454259890785082	3.5491324145812553	1.7723792418943187	0.0	2.3569479880502735	2.826228459943952	1.873573909145048	3.4754133811138312	0.0	0.0	1.194732424739324	2.829828276587416	0.7340890780391746
2L_22876	3.359018064967104	0.7636617949626119	0.9227961091224854	0.9625668346249537	3.055858620334227	1.2950163884323957	0.3924292086158775	1.3993820678633833	2.0250584786262165	1.4212138047044736	1.1323067613773334	1.74132147145147	0.0	0.0	1.6830027326915369	3.246635187291891	0.0	0.9431269903516223	1.1877221597183436	1.8572696622290459	2.955070953469896	1.4676852402233818	0.0	1.4655915380262017	0.9178496141956825	1.097041823979036	1.717707043174309	1.903730083056888	1.927025101043561	3.362578010548878	2.7408972916577157	1.3205394192241224	1.2992014912754397	2.190056137708978	0.9797008914396382	2.1103313964184194	2.5044466450182297	0.8149494988019835	2.7131505321030827	0.0	1.3530021968696673	3.244783792045376	3.9947963168592544	3.103419595984423	4.5126486156209396	0.0	2.057502673210348	1.62445836496966	3.3712212244671607
2L_22877	2.0755272429425133	0.8257626041513728	0.6652251238233415	0.5204212789436198	1.9826162226977637	2.1004902544253827	0.8486829310809628	1.1348846323569606	2.737169735836843	4.098097596501619	2.4487713962931235	1.8829253504830175	0.0	0.0	2.426485526286816	0.5851084744302916	0.0	0.0	2.5686149289826132	1.7572646198014903	2.5563013387190345	0.0	0.0	0.7923865597610417	0.9924889429288092	3.262195815439077	1.5478255017438887	1.2865881216626547	1.7860545929018976	1.818011057361412	2.9637864565184	1.9990955520552343	2.3414204512820995	1.9734591842461753	2.648424881083074	4.849129047931702	3.6108102604062204	7.049768102284381	1.4668916682900268	0.0	2.1945420568623404	1.3157433361053852	3.6550903862317394	4.793984278416198	0.0	0.0	2.2248183380206545	3.2203580967941274	2.7340261446718133
2L_22878	1.237275395850797	2.6253782185496095	0.528743836829652	2.0682437714838824	1.838493590880021	0.0	1.0118436296854685	2.1047725718065715	0.8702387064771867	1.6286545481196166	2.4329597929064626	5.2381486885920605	0.0	0.0	1.9286542573837324	1.3951930947243099	0.0	2.4317686253211965	2.04162360116883	2.19486839768621	1.7778567936352727	1.8921475875118259	0.0	1.259632250364506	2.892502764312301	1.414312131615887	1.2302650113861027	1.6361992727094234	1.892823595938947	2.0230249135518106	2.552029501461037	2.4969214093986394	2.6054582489273423	2.509717311716302	2.9470830193286544	2.4939295487574564	4.304994511131999	2.1012744229375118	1.1659360134315828	0.0	1.1628650669519562	2.6144952847577536	2.1128666979194866	3.810423795334517	1.939243501110217	0.0	2.357816308425951	1.6288691459606373	5.7949283511436835
2L_22879	1.7127666370871868	1.5143018541475335	1.4638855768477712	1.7178482370410681	2.5450360489813275	2.3111554852964287	4.2021008823571435	1.248706028378093	1.204675877136553	0.5636386981253715	1.3471834570182464	0.0	0.0	0.0	2.3361151792888304	1.931372912572156	0.0	1.122103234395247	1.4131149788068083	1.9335065976216985	1.0547555234909876	0.8731031833342064	0.0	1.7437153447473452	0.36400966547584546	0.9789197463971347	3.4061242522790893	2.2649989932079473	3.275306689892522	1.600276399739763	1.358764402698854	1.885364200516024	3.0914992581174654	3.4742144670806887	3.4968531818216784	3.13850853303977	0.9932376408460636	0.969601631412921	1.6140111663748533	0.0	7.243920177794776	2.895407319387025	2.5592456221361584	1.5824367246851265	2.6845046632530507	0.0	2.4479528504697377	2.254851861386654	2.0054872135650355
2L_22880	0.919341525309863	0.0	0.0	5.532414694314725	0.5854581218585415	1.2405316422405988	2.2555120768010886	2.010759574483059	4.849647353043076	2.722839202458615	2.169335274454537	0.0	0.0	0.0	2.149592507122406	3.110040704212737	0.0	1.8068943136674571	0.0	1.3343470812892249	1.1322973378840364	0.0	0.0	1.4039302465680574	1.7584665327770248	1.5763295827723571	0.0	1.3677263628162253	1.5822429306176984	0.6442211015781419	3.5007740430207495	1.517977022381812	1.6593875557300124	4.195829429463702	1.8769645953799268	3.5377023553112585	3.1987706484643823	3.122649718173056	1.2995005759386553	0.0	0.0	2.3312004015259573	5.298541929570014	0.8493858770231948	4.322789617178074	0.0	3.9418762463719954	2.593521880299214	4.036731348827762
2L_22881	0.5252715496330137	1.6718628162997262	1.346833997322494	8.42927960847682	3.34505171851363	2.8351421540276025	1.718267972137941	0.7659067340051867	1.1083505792683468	1.0371408433116653	3.7183899668914555	3.812225043268754	0.0	0.0	0.6140915841450396	2.3692550304022806	0.0	0.0	0.0	2.5412919277589996	4.528616326567581	0.0	0.0	3.2085774258610056	2.009421776827187	1.8012915981275213	1.8802633271184364	0.5209726935288522	2.4107318065686654	0.736159538139395	3.0002838268500205	1.156407596672784	2.8443044793813526	2.397313474627793	2.144831000186171	1.73253294931163	0.0	5.35243653615999	2.9699112352929995	0.0	0.0	0.44398199280074313	4.709219171096697	1.941207803965965	0.0	0.0	0.0	4.149110004049532	6.4579530060295145
2L_22882	0.41231590919286354	0.8748943127670177	0.0	1.6541568299473846	2.1005790876428816	0.0	2.023151325245044	3.006021662594509	3.4800329628722246	0.8141116153537543	1.9458523767419271	0.0	0.0	0.0	4.820358727240194	0.0	0.0	1.62074974586644	2.551353646190523	1.595845185143575	1.5234736824999595	7.566585956416466	0.0	2.5185973226303022	2.1030812664250647	1.4139375786149295	1.4759270396130948	2.044707446530082	4.730805796258954	2.889270221193282	3.1401275645421816	2.2693274076656063	3.7210974915635275	3.7635789930067687	2.525402178714968	4.07989485838957	0.0	1.4004786275757604	10.490645142038673	0.0	5.812785524024941	1.045521154656835	1.5842303597681533	1.523765871545318	3.8774598605355233	0.0	3.5357878301011523	4.652679347761354	2.8966968386609384
2L_22883	1.681322757140662	0.8919008976804155	1.0777580907299873	1.686311066382647	2.1414110785473865	1.1343630324700076	0.6874927469515197	1.8386724294746546	0.8869198479890334	0.8299366791511275	3.9673534419964995	1.5253017046771853	0.0	0.0	1.4742177014626598	1.8959157424709394	0.0	4.956763801613129	1.0403791974098722	2.4402989008243003	3.623871164132373	3.856834310398025	0.0	2.5675549379730076	1.6079714218455137	0.4804741087877946	1.5046167660850553	2.5013440555391764	0.48227653041775953	2.3563465130077397	2.801020916103502	1.8507516827959678	3.0347438721693045	3.197280929984151	1.7163280465852626	4.1592016698917424	1.4625048847663153	8.566210525474197	1.1882852188726312	0.0	5.925777035291083	1.776407433398222	2.153367112485438	2.330078265775562	0.0	0.0	2.403012031400639	3.794496159210988	2.95300412062195
2L_22884	0.0	1.9103320692029253	1.5389421619367278	0.0	0.764435874608666	0.0	4.908390776230588	2.6254597836446107	5.065768877334432	2.37015070129204	0.0	0.0	0.0	0.0	2.806734703787043	0.0	0.0	4.718543593208694	1.4855684453377662	2.3230190513115416	1.4784468324646227	0.0	0.0	0.0	1.5306929186624987	0.0	0.716152724438325	1.1905651993982407	2.754591007968205	0.0	2.2854899159042557	3.9640618155799525	2.7083392691102315	0.9130862424565379	1.2253814735065172	4.619197331318131	0.0	6.115891246406404	0.0	0.0	5.076887773026563	4.0584815008832775	2.306111734188337	3.3271433679385822	5.644290066839682	0.0	1.7156431311310651	6.095476289680874	4.216625775938205
2L_22885	2.981434073367011	0.6326313529314934	3.0578444795586917	2.3922237418159034	2.278376091997181	1.609222777582883	1.950573063736828	5.216731274434409	1.2581965212376023	4.709437701379971	1.4070353455721019	4.327627356663572	0.0	0.0	2.091345218773532	1.3447858885699655	0.0	0.0	1.4758960349315073	1.7309205531698983	0.0	5.471357443781803	0.0	1.8211841229896633	1.5207267066298438	5.452856680045932	2.8459596586641362	2.365627060313318	1.36832804953457	1.671372555377378	0.5676523211275029	3.9382521446244336	2.6907055013680354	3.62856486086903	4.869612473804529	2.6223555019837463	0.0	2.0253570653872353	1.6857175222919285	0.0	6.725110115271749	3.0240428035114584	2.291096835880715	1.1018268730285563	0.0	0.0	1.7044727239195645	6.728654621657172	4.189171682414287
2L_22886	2.344736254687128	2.4876512989520023	1.2024144482120098	0.0	0.5972730899803856	1.265566467550876	3.0680399213354566	1.367558770838177	0.9895033484793313	0.0	2.2131140284872037	3.4034442856170446	0.0	0.0	2.1929728378384308	3.172803573845946	0.0	1.843358747105927	0.5803561065069527	2.268791949963155	1.1551479166907324	4.3029259896729775	0.0	0.0	2.391938211452122	2.144188071024086	2.797741215652131	4.1859842086071275	2.152231648996845	1.3144438982199802	1.7857110969444698	2.581018160043774	2.9625315932833485	2.853669533653325	3.82968619551314	1.0311702132047533	1.631662076257359	3.1856670468229344	2.6514508739182086	0.0	3.9667008684430436	3.567368566250791	4.2042547057622315	6.065689686247869	8.82005327312177	0.0	4.0214261585728766	3.1750332320144956	4.118195505566153
2L_22887	0.0	2.429118327211955	0.0	4.592717786677444	8.748294082653883	0.0	3.7448134333947483	0.0	0.0	4.520713911140847	5.402601893071703	0.0	0.0	0.0	0.0	0.0	0.0	8.999928000575995	5.66700668706789	2.215408609964022	0.0	0.0	0.0	0.0	2.9195716404489134	0.0	0.0	4.541656069469171	0.0	0.0	10.898089782822867	2.5202883209839206	4.132607096512906	0.0	0.0	0.0	0.0	7.776775437832457	12.945318972659487	0.0	0.0	1.9352391568550042	0.0	4.230691125702295	0.0	0.0	0.0	2.583605473109834	0.0
2L_22888	1.9633100543660187	2.082976623586544	0.6292585069457555	0.9845674952524155	3.125704064840605	1.3246155965538802	1.6055946624895516	1.431366683222808	5.178359263794734	3.876526430738684	3.4745611166034913	3.562243073218344	0.0	0.0	2.2952931341814597	2.213894044802131	0.0	0.0	0.607434512485209	3.324509767789642	1.2090451082639442	3.0024620188554616	0.0	5.99635781226483	3.1294273573538165	3.3663482325661875	2.9282789520696957	3.407673847836264	3.942139306643023	5.503094252320723	3.2708012210742026	3.7820215661675483	1.7718618068277276	2.240112591045643	3.0062795166543874	5.936055514854601	5.1233777678194485	6.668609454887858	1.3875814787844343	0.0	8.303560456009397	0.8297368390046677	1.2572622611358861	1.8139154889518034	0.0	0.0	0.0	1.6615873786708897	3.4482746730087332
2L_22889	0.7871106537473472	2.5052585376705703	1.0091041375287848	3.157783715814623	1.0025008385919514	2.1242066088316016	1.287397944746425	2.2953969257748974	1.660844851845996	3.1082765010877416	0.0	0.0	0.0	0.0	0.0	0.0	0.0	0.0	3.8964252246776194	0.7616167112110894	0.9694365731580462	0.0	0.0	2.403999871145607	1.0036950027832463	1.7994702719413458	1.8783621508523916	2.3420066687859227	7.224882785307912	1.1031227861704584	2.9972501728289385	4.332143726665991	3.5517856744549747	3.5923342461055507	0.0	4.326952866329349	2.738684576933484	0.0	2.225181218758456	0.0	2.2193203375852555	1.3305992180600636	0.0	4.3633012620994345	0.0	0.0	0.0	6.217372119313858	4.147343502066621
2L_22890	2.1813027994567467	0.5785640849401504	1.7478178494150054	2.187774497331462	2.430932856592672	1.4716920042973407	0.4459672740294972	1.5902960137242546	2.301331780701492	1.0767374639494838	1.2867843388051692	0.0	0.0	0.0	1.5938419049088417	2.4597099510025777	0.0	3.215385835582317	2.362079845047562	1.5829889892562539	1.0074670096532132	4.169794012175799	0.0	1.665538264492473	2.7815183404627124	1.5583853756129518	0.6506830708206708	1.0817254386126223	1.251385126912351	2.674927862927525	1.8169844961904325	0.9004182442744655	4.67541888677292	4.9776792566001955	1.670038288411159	2.09845847240617	2.8461215901091586	2.778392625775519	2.3124737919636913	0.0	4.612765983618531	2.5351294033757323	5.238225778007483	4.534471048913843	0.0	0.0	4.67640449963641	1.8460788669506347	2.8733609271761043
2L_22891	0.0	0.0	0.0	0.0	0.0	0.0	9.43138198040159	0.0	0.0	0.0	0.0	0.0	0.0	0.0	6.7413609459477675	0.0	0.0	0.0	0.0	5.579547610279759	0.0	0.0	0.0	0.0	0.0	6.591392959074041	6.880370989603759	0.0	6.616119513582893	0.0	0.0	0.0	5.204023751164401	0.0	11.772739045466318	0.0	0.0	0.0	0.0	0.0	0.0	0.0	0.0	10.655073946213188	0.0	0.0	32.96576505299247	13.013716457145831	30.383131285510288
2L_22892	32.4355181898386	0.0	0.0	0.0	0.0	0.0	0.0	0.0	0.0	0.0	0.0	0.0	0.0	0.0	0.0	0.0	0.0	0.0	0.0	0.0	0.0	0.0	0.0	0.0	0.0	0.0	0.0	0.0	0.0	0.0	0.0	0.0	0.0	0.0	0.0	0.0	0.0	0.0	0.0	0.0	0.0	0.0	0.0	0.0	0.0	0.0	0.0	0.0	0.0
2L_22893	1.1473138342757943	0.0	4.412692669193669	6.90430676847604	0.0	0.0	0.0	1.6729164035308575	4.841784991822225	0.0	0.0	4.163387998617755	0.0	0.0	1.341317211058141	5.1749977230010025	0.0	0.0	2.8397675366294517	1.1101531722737914	1.413077038840542	3.5091413131206797	0.0	0.0	5.852052219617571	1.3114783337877607	2.737951609717045	3.4137724324676157	2.632796269222375	1.6079416883162616	4.368873133276079	2.525860071140849	3.106307471218249	1.7454279387857479	2.3424020208370715	2.5228335356225355	0.0	0.0	3.2434844883597833	0.0	0.0	3.87903500858188	5.877724233342713	4.2400441643000155	10.789453524968415	0.0	0.0	3.883975803348609	2.0150934529815223
2L_22894	0.7253225591019115	1.539064022831707	4.1845031111780635	2.182423546429533	2.309511598806057	3.9149132748836784	2.9658433900633927	5.288021336108487	2.295703086618714	0.7160692894422959	0.0	0.0	0.0	0.0	1.271954895461843	0.8178979629760494	0.0	4.276695346185658	2.6929172237639176	2.807319552342017	1.3400038726111918	2.2184508557674176	0.0	1.107643080625672	3.6996202478551337	1.6582120651758594	2.59636641117123	2.5178526543994004	1.6644325820334325	2.541319439838303	3.79770377710296	2.79444966407721	2.291079638877409	1.103445475393552	2.2212715180125127	3.9872875702769406	7.571094469845466	2.46364188107434	3.075757128374721	0.0	3.067655924349151	3.9849788368502765	3.251368652022038	4.690913058081277	3.410502779730291	0.0	3.1099778351879683	4.910836398922955	3.8217775201899724
2L_22895	0.33302778034486685	1.413305208559683	1.2808607384162156	0.0	2.1207985654918504	0.8987552240147395	2.723500678832544	0.4855930608751601	0.0	0.6575583870750322	2.3574990078858344	3.6254871748391193	0.0	0.0	0.7786812643447688	1.5021330289010395	0.0	1.3090804364474176	2.8850215861436537	1.933447514150419	3.281361354792069	4.074357015533486	0.0	3.0514086064979744	3.397319727067826	2.2840762767272613	1.192107059161293	2.642418076782063	1.5284297485924114	5.600796246533049	1.2681413565466608	4.032461313574273	3.3060856772103246	3.039844765260654	3.3996144837175466	2.563036979131387	1.1587418381121777	0.0	3.7659109738645773	0.0	1.8779959904785601	1.6889359914370945	2.9856953204557453	3.0768662732380325	6.263652805724978	0.0	3.8078102948911083	3.006377277800534	4.679327171244364
2L_22896	0.0	1.263327313578684	2.289875316289028	1.1942822542794118	0.7582970014282523	0.0	0.97379469778525	4.340626308970121	2.5125438752974225	0.0	1.404883092653445	2.1605038294930377	0.0	0.0	2.088146220350934	1.3427288547059961	0.0	4.680650891312946	1.4736384501744417	1.7282728735474586	2.9331480561477865	1.8209960848584175	0.0	5.455195118691408	3.0368010944631147	0.6805644737858474	0.7104015935728547	2.3620085103166626	0.0	1.668815962558445	1.700352057893587	1.3107426831885782	0.0	0.9057536187121452	1.215540933948721	1.9637581880534118	4.1431113523322605	2.0222590048665663	1.683138986884981	0.0	3.357411569976011	2.012944744415148	2.287592290051452	3.3004244345822875	0.0	0.0	3.4037309997353598	4.031017334718212	5.2284547145237585
2L_22897	1.5491590777236346	1.314866039804282	0.39721551921033554	3.7290126506754175	1.9730812524725174	3.344621430661817	1.5202824684826441	0.903541317250298	0.6537614163087322	0.0	1.462196731259207	3.372965680074205	0.0	0.0	1.4488895167410127	1.3975068477835542	0.0	2.4358014091111153	1.1503177752854226	1.7987795280901908	1.9080055141359356	3.7905709547500592	0.0	0.0	1.580345246173342	2.8333151824079463	0.369691575560799	1.8437767923815143	2.4884509215267006	1.3026727588329357	1.1798131028568437	2.7284315355527418	4.194287799445934	3.770819045464294	2.530260332159925	3.4064528436216723	2.156066902755992	2.104759123473063	1.751804358489244	0.0	2.620785449399185	1.5712986587001823	3.174555934187487	1.1450228718318647	0.0	0.0	1.7712948386682519	5.244333497655783	0.5441754857106319
2L_22898	1.2598866057958753	0.33416962623996144	1.6152198940173468	2.5272491158734876	1.2034877556553996	1.700052871644308	1.5455026105857348	0.45926513445101624	1.9938202206866558	2.4876273190983422	2.9729065646682242	1.1429733995800717	0.0	0.0	2.945850625783366	2.131035376323799	0.0	2.476209201048625	1.1694005302062005	1.8286196901989094	2.715520694304331	0.0	0.0	0.9619890238976351	5.62296621830339	2.160238032308304	1.8791221598149048	0.6247878064412374	2.529732122328883	2.20713824706167	2.698616608168155	2.0802703519349377	2.842578217306065	0.9583433999321301	4.501411449712997	1.3851851538902613	3.287751219810499	2.1396752165592035	0.89043262203201	0.0	1.7761746420164415	1.5973651142966654	1.6136095052895127	1.1640177889854584	2.9620247690435235	40.46125834513453	2.701018581117125	3.9096437262515793	2.7660143796236354
2L_22899	1.4564124163819017	0.9271097076730381	1.1203038263977192	2.921466880206419	1.1129728673909522	0.7860955420521809	0.47642154063768544	0.8494471691642184	0.614621350224767	1.7253987612212027	1.3746564218105737	2.114019649812645	0.0	0.0	0.681072948701926	2.6276789186575713	0.0	0.0	2.5233818363370593	3.100328606647499	1.79377506240095	2.6727248429774155	0.0	4.448186852316193	1.8571643737186727	1.6648045827408708	2.0853509828172294	1.7333916523324808	2.005259796446078	2.4493659918187096	2.772947072897867	3.5269890815640275	3.4174225194737224	5.317595613692632	2.9734701050289107	3.5227629734553405	7.0944483914351775	1.978749222722571	0.8234627597201543	0.0	0.8212938499052638	3.693066304943132	3.3575606202906716	2.6911786393616093	0.0	0.0	2.4978736850256222	4.272978930269586	1.5347886711109031
2L_22900	0.0	0.8338215358425692	3.0227278910125235	0.7882504025594805	2.502456661704796	2.1209897386516445	0.642724163227771	0.5729802018150867	0.0	1.5517846842886303	3.7090048332041983	0.0	0.0	0.0	1.8376248918787452	0.0	0.0	1.544662049568823	1.4589466988413047	2.6616216515468816	1.4519527069964278	0.0	0.0	4.80071857155579	1.002175020446876	2.6951177672135147	2.81327637636499	3.117946620130274	2.705228069662869	1.6521783475859415	1.496355588555184	0.8651166371878173	1.7732034487814086	2.989078385830716	1.6045631207854143	3.024280130600513	2.734537149507537	0.0	2.221811433974874	0.0	2.2159594284420168	4.982190661262251	3.5229999048790024	2.178346768408047	11.08628604243978	0.0	6.739593562070646	1.773701889666519	5.521417093782787
2L_22901	0.0	0.9401254766671199	1.1360318634217053	0.0	2.257195968964007	2.3913948049339258	0.4831100616028133	1.7227452548597026	0.6232500696170328	0.5832072585042262	0.696977667859753	1.0718492722679365	0.0	0.0	1.3812691750376758	2.6645691178570896	0.0	2.3221214344115637	0.3655439714670997	0.8574148291266561	0.0	2.710247445591783	0.0	2.706381186753563	3.389827061192819	1.3505415283247892	4.93413059015409	2.929544799126386	2.372313769810599	4.139588068763359	5.3425657368268435	2.9262311751890713	3.4653999936609843	2.2467707388847082	1.206085957987443	2.273230483293347	4.110884532858608	2.0065290448590667	3.340093682947619	0.0	1.6656481228395503	2.2469481388640915	2.6480982020737254	1.091584126532939	0.0	37.94346423828495	1.688627691957497	4.332967630865289	6.225342779045932
2L_22902	0.5555414355440688	1.178804968780824	0.0	0.0	1.768908705383479	2.248892420482912	3.1802519077536133	4.455240527297968	0.5861108147995325	2.1938165634795905	1.3108900222261404	1.0079781470337723	0.0	0.0	0.974219869084334	1.8793412783529952	0.0	0.0	2.4063293336702194	2.1501914073513433	4.105360660210416	1.6991631621426448	0.0	0.8483696244649439	4.6046410885938265	0.9525474213826892	0.9943087424761899	2.479476819371216	1.274827667202413	1.167873436777074	3.7020451287234146	2.140334060282509	3.2588980136640586	3.803195613985787	2.2684314307053746	4.275538939318191	4.83239794217166	4.717401692886772	3.9263233280144743	0.0	3.132785461369231	1.8782695831028051	1.4230279722829728	3.079611024596853	2.612183484992353	0.0	3.1760059105469995	3.134436613228702	2.9271883843310533
2L_22903	0.731456365098545	1.5520793634053367	1.406630009888609	0.0	0.9316169409137327	3.948020363889037	1.196369807239102	1.0665480665216696	2.31511706620957	2.166374531061153	0.0	2.6543187757220084	0.0	0.0	0.8551409233760382	3.2992585906095186	0.0	1.4376206343414792	5.883995667568729	1.7694125613995006	4.0540074877518295	1.1186057697685605	0.0	1.1170100411383628	0.9327266692531178	2.9264112503288553	2.1819358317982323	2.176410237659645	0.41962703045980293	3.075372615990369	5.222481361747393	2.012915266935713	1.9803895881809557	2.2255538763751557	2.986741406883633	4.0210067040636375	1.272520106453942	1.242238030943404	2.067845172987656	0.0	2.0623986975539745	5.56432400279663	3.747273565725188	0.6757975018739865	6.878688481739318	0.0	5.227129765273648	5.777759949261363	2.5693979945463243
2L_22904	0.9247108729631278	1.6351222159019299	0.7903417081892441	1.2366058582223964	0.7851699302058524	0.0	1.008304547498883	0.4494451711723171	1.9511885469915144	0.0	0.0	0.0	0.0	0.0	0.3603578411019397	0.6951565937549357	0.0	3.6348946983122215	1.9073275327688408	1.7895203184821242	3.416731315652255	1.885529503822911	0.0	0.0	0.7861052130292064	1.7617066907048022	1.1033657694672432	2.7514289393339264	2.475641631493104	2.5919345132193627	3.227785055454961	1.3571934731887276	3.61633802545774	4.220334867628258	2.5172358283713367	3.3889181427833903	6.434905673935179	2.093924885260768	0.871393476678722	0.0	2.6072949679728574	2.344815608780959	4.737322382486277	2.8478221792492184	0.0	0.0	2.6432656595648285	4.869515760048628	1.624123034466002
2L_22905	1.2323134977934564	1.045939821120234	0.0	1.9775514294384438	1.2556255556339277	2.6605544861604606	0.8062286321698366	1.0781134523941935	2.08019700297697	0.0	1.7447060094770104	1.788734372051383	0.0	19.787873990818426	1.1525518159923365	0.5558391570454614	0.0	0.968806560137989	1.8300923922144208	2.1463195651384854	0.9106595892227081	0.7538237710787972	0.0	3.763742080992568	1.8856818573740013	1.4086402556197493	3.2348744402601177	1.4666737979606	1.6967094525889326	1.0362404010029287	3.284781216795115	4.612083740790585	2.2242938306385756	1.87473936435987	1.0063762995966141	2.7097396769350803	4.28773000884473	0.0	2.0902683793118055	0.0	1.3898418957554646	2.0832082106401817	0.631318013665194	2.732502737512326	4.6355195293278895	0.0	0.704508197269904	2.781148839187411	2.164383263967014
2L_22906	0.3098934858901777	0.328781939192701	0.794589165617809	1.2432516301515375	1.184084390168121	0.0	2.027446763302889	0.0	3.9233492638750556	1.8356402027721592	0.7312438868011064	0.0	0.0	0.0	1.0868834327662604	0.0	0.0	2.436286242194139	1.917577899684597	0.8995687827083209	2.29006235076427	0.9478313618441007	0.0	0.9464792486317696	0.7903299026692919	1.7711744615346248	1.8488258033369973	1.2294291907798713	1.4222549909772144	3.040174780516753	1.7700719074011664	2.0467309613085978	1.3983742165748287	0.9428924016450079	1.8980729750851346	2.3849916157323316	2.1564960562000124	2.1051780643813975	1.75215304566251	0.0	0.8737690341846408	2.3574171257867484	2.3813908592693256	3.4357523473060034	0.0	0.0	1.7716474053160762	1.7484591179485345	3.2657028053693375
2L_22907	0.2912279972151614	0.9269362864781873	1.493459022844696	1.168368161219851	1.854607799041227	0.7859484983667989	3.334326962768238	3.397153100772725	0.6145063817716759	0.5750253384915406	0.6871996422163783	2.113624210297154	0.0	0.0	1.0214183251436013	0.0	0.0	2.289543973210504	1.8020784451955507	1.1271813354100522	1.43475162117966	1.7814832629647444	0.0	0.8894709586842519	2.2281803765491146	1.9973918057800126	2.7799478745873776	0.5776891371565724	0.6682949003619083	1.2244539119220916	2.772428377223924	1.6028769718191787	3.1539537885844853	3.5444006179308034	1.7837483402221694	1.600956372914226	0.0	0.0	0.8233087262821221	0.0	1.642280444348535	1.9692669310309059	2.6109475538964846	1.0762700955770894	5.477474161385012	0.0	2.497406443408521	1.9717752207796717	3.5805036868446463
2L_22908	2.6029757544196497	0.6904077168251326	0.0	1.305349255983558	0.8288178301922174	0.8780941843822169	1.0643565871299598	1.4232900060134004	0.6865519575655966	0.6424421023146868	1.535535752262804	7.084285284168394	0.0	0.0	1.901951364060499	1.4676012351331995	87.07767328456984	2.5579732666213904	3.6240418939242938	0.9445002224298025	0.8014819401072584	0.9951734089665124	0.0	1.9875075214737765	1.659610211498651	0.37192812935214026	0.3882340997268579	0.9681273126141181	1.4932934325328162	1.368010577457785	1.8584830225252789	0.35816009577200963	1.4682198670996742	0.9899877588013625	4.650047397268827	0.7154618825161507	2.2642081894146004	0.0	1.8396691538993628	0.0	3.669647337716727	1.6501098766914142	2.91705864642228	2.4049069721860485	0.0	0.0	0.9300686065107593	1.468632578235893	4.571756431675529
2L_22909	4.435626419123228	4.705984223658489	5.68663243313942	4.448786460029433	0.0	0.0	3.6274546078467647	0.0	0.0	0.0	0.0	0.0	0.0	0.0	2.592831133056834	0.0	0.0	0.0	8.234112280355056	0.0	0.0	0.0	0.0	0.0	0.0	0.0	0.0	0.0	0.0	0.0	4.2226216822333615	4.8826098526184225	0.0	3.373996742068746	0.0	0.0	0.0	0.0	0.0	0.0	0.0	0.0	0.0	0.0	0.0	0.0	0.0	5.0052755604407055	3.895273241732088
2L_22910	1.1156609624595146	1.1836621014003077	1.0727380781253688	1.67845651824113	1.4209578349945393	0.0	1.824774729278702	0.0	2.3541032726272872	1.1014279683180854	0.0	1.0121314070448393	0.0	0.0	0.9782340319272111	0.6290282972153671	0.0	0.0	0.3451777630962169	1.8891696494856223	1.3740921115776534	0.8530821859377932	0.0	1.70373047120244	1.4226504589790476	0.6376481902364711	1.9968113585019869	1.9364280625826995	1.600100563120191	1.5635807030062103	1.593128137367155	0.9210655992130415	3.2723259345372706	1.697273889596746	2.2777782459877502	2.14657790710126	0.9704618583257669	0.9473678426596328	2.3655007796690573	0.0	2.3592703122950383	2.3575109757459742	1.4288913981809497	3.0923002136985605	0.0	0.0	5.5809114967893025	1.2589406819883104	2.449374610978077
2L_22911	1.5257362609247895	0.23124743980178208	0.5588710581077799	0.8744359778638281	1.1104279203331262	3.529341177882325	0.7129982177540051	0.9534429061702535	1.839647832536122	0.8607267141469345	2.0572696554885948	0.0	0.0	0.0	1.7837284317291449	3.932505619550531	0.0	0.8567760101346321	1.3487206171098158	1.054513408074713	0.5369020136375796	0.0	0.0	2.662809321084144	1.1117506456700328	0.7474490125787447	0.7802184658517493	1.080892526683129	1.0003372637084593	1.8328239151996364	2.074954795553563	0.47985329924935355	0.39341632726148346	0.9947693040454683	1.3350019077177262	1.917113318123915	2.2751440962513363	2.9613368599894003	1.8485545782042105	0.0	1.229123793292352	1.842310831109342	1.6749415759441542	1.20826122027617	0.0	0.0	2.4921619947663354	2.951451863443406	1.1484593934044207
2L_22912	0.7161475957278072	1.899494552097665	0.9181269475767876	0.7182723309431145	0.9121189782589145	0.9663479007058204	1.1713307887343278	2.0884522167353943	0.7555545347174287	2.121034125742256	0.8449331387508644	2.598766105852941	0.0	0.0	2.093108849362807	4.037759837921089	0.0	1.407532437992566	0.44314219724081944	1.7323802377823536	0.8820356677583328	0.0	0.0	4.3745278244029535	1.826410961826367	0.4093091303932822	1.281761844889385	2.486003092303732	0.0	1.0036692139122203	1.0226358397865065	0.7883146542176017	1.6157847433468124	1.6342311726763523	2.193173557228086	0.7873700799999496	0.0	0.0	2.0245669046477577	0.0	1.0096172096926481	1.2106371910408489	2.751634700314879	3.308268129574011	6.734723290424166	0.0	2.0470921261057877	2.8284181352352373	0.6289056613836076
2L_22913	0.5128145168353929	0.8161069478775343	1.6436165876415811	0.5143359840152606	0.6531444857493017	0.0	1.6775185340635237	0.7477429379418227	0.5410327926468017	1.0125446177785824	1.8151034028106512	1.8609082721094512	0.0	0.0	1.1990562947337928	0.5782667910171575	0.0	1.0078970751633196	1.2692900353116487	2.729126548506404	0.9474039237680906	1.5684798293493947	0.0	0.7831211701459174	0.32696125090666356	1.7585732203063154	1.8356721019693825	1.5258528296635554	1.1767801506372737	1.0780518137574935	1.9527539004794598	3.3869487317570472	1.8512337454735022	0.7801533968815085	1.0469827214347516	1.9733527466138394	0.8921472485465137	0.8709168803896692	2.89947855777617	0.0	1.4459208260025147	1.3003583267405165	1.641977887155398	1.89517125525531	0.0	0.0	0.7329344996959788	1.7360194878603628	0.45034285502238564
2L_22914	0.0	0.0	4.069333300778667	0.0	0.0	0.0	0.0	2.3141157590126133	0.0	0.0	0.0	0.0	0.0	0.0	0.0	0.0	0.0	0.0	3.9282003539308525	1.5356553055815851	0.0	0.0	0.0	0.0	0.0	0.0	11.362080533290612	1.574070401243138	1.8209503248393284	2.224237381289671	1.5108462899734045	0.0	2.8646002299987527	0.0	3.2402034070090786	5.234686709235139	5.522036792226739	0.0	4.486654893684226	0.0	0.0	1.3414501800829797	0.0	0.0	0.0	0.0	9.073146344860314	0.0	2.787443237202779
2L_22915	1.869033461119151	0.9914768682497775	2.3961680480575462	0.0	2.3804881857561586	0.0	1.528495278936632	2.7252671783810007	3.9437588438792073	3.69037870297212	4.41028725965037	0.0	0.0	0.0	4.370149952955336	0.0	0.0	0.0	1.1565319769526305	1.808496824460426	0.0	5.716572343223003	0.0	0.0	2.3833237881215616	1.068232952551015	3.345198380299547	0.9268685856059532	1.07224025730335	0.0	0.8896399822712543	1.0286891106056817	0.8433892033699808	1.4216961062018365	1.9079469041271941	3.0823695448737523	0.0	6.348388112516291	0.0	0.0	0.0	3.949467667051029	1.1968895235063115	0.0	0.0	0.0	2.6712954874873844	3.1635985385018377	1.6413456276686227
2L_22916	2.5570188841917516	2.0346546448418756	0.40977375980947156	1.2823026462495017	1.2212769403006858	0.8625909817838037	0.5227824132023052	1.3981610919265284	0.0	0.0	0.7542125410159634	0.0	0.0	0.0	1.4946971508157645	1.4416899835993346	0.0	0.0	0.7911239062217543	0.9278245872154803	2.3619940977704155	0.0	0.0	4.881042645376731	0.8151544715685736	1.096084643163616	2.6696573948575457	2.853103587061315	1.1001964290704462	3.583620399992062	2.73850582922915	1.407346383304509	0.8653786159809411	2.9175270534989854	1.3051281224700906	2.1084901095297357	6.672697302206239	3.2569537863227698	3.6143777053617123	0.0	0.9012144585800933	2.16130178880953	0.8187304233880169	0.590611776940579	3.0058075207107655	0.0	4.568238844337901	1.4427031178112808	1.68413989880677
2L_22917	1.0480679051580295	0.5559745750602927	2.3514062417070942	1.5767661199633098	1.3348681647491618	0.7071155624821454	1.7142195454112616	1.910255435536329	1.1057391844333153	0.517348613190134	0.6182715057705753	0.9508107563319242	0.0	0.0	2.4505788696141333	0.5909182017933658	0.0	2.0598960082099214	1.9455896401242843	2.281773930154799	1.2908418321821715	2.404192912439294	0.0	0.8002544168842158	1.0023436799925587	1.4975396322366132	0.3126388702781917	0.519745225048643	0.9018944473244941	2.203275197958768	0.9977382769868125	1.1536829742639285	1.4188014939223037	0.39861085710741495	0.534944386111731	2.5926763691146104	0.0	2.669912805987582	2.9629138005413838	0.0	0.0	1.5502757298266274	2.3490618685847537	0.48415852667074394	0.0	0.0	0.0	2.069667124201079	1.380586578102958
2L_22918	1.3023043689772085	1.3816816917642238	0.8348004952036537	2.6123363403936946	1.658675582379657	5.27187035416425	3.195072941917727	0.9494552737730545	2.7479306708083477	0.0	0.0	2.3629098762544096	0.0	0.0	3.0450312930253403	1.4685219385429442	0.0	2.559578017729685	2.4175436306186735	0.6300618380491572	0.0	0.0	0.0	0.0	0.8303256861167968	0.7443229188414852	0.0	0.0	1.4942302540086836	2.7377376048245505	1.2397659644198327	1.4335391537173283	1.762969150331729	0.990608830168239	0.0	1.4318214587368385	0.0	4.4234272670230625	0.0	0.0	5.507924250619365	1.1007633849112528	2.50190457485761	0.0	0.0	0.0	0.0	1.4695539286613861	2.2873122674160817
2L_22919	0.9804186858389501	1.5602649205013817	1.8853979698034662	2.949982457437653	2.4974139278776826	2.6458946298922594	2.405358754447508	0.714781977201314	1.0343674801484193	0.0	0.0	1.7788783104925356	0.0	0.0	0.0	1.105552882574364	0.0	0.0	1.2133389632261227	1.4229954547627846	0.0	2.99868058054456	0.0	0.0	1.2501944052300131	0.560351416545967	1.7547545659883643	2.9171846290041277	0.5624534850967825	2.061061276176165	2.800012992060283	0.5396083306892525	0.4424075607098199	0.745763763517714	0.0	1.0779235226195785	3.4112834339889364	1.6650526756064454	1.3858338950580054	0.0	0.0	2.486075491173935	3.13919701851624	0.9058154803140933	4.609977466430144	0.0	1.401252607731103	0.5531648997842215	5.165897636705148
2L_22920	0.0	0.0	0.7053031745695887	1.1035505635832727	1.4013757305546855	0.0	2.6994414855566378	0.0	2.3216615667500915	0.0	2.596303383242939	3.9927332255295362	0.0	0.0	1.2863374243151218	0.0	0.0	2.162526869396352	2.0425253783778263	1.5969729909281287	1.3551558598633324	0.0	0.0	3.3605030000890532	2.8060900572512524	2.5154432493992807	1.3128623089703286	1.091281317045596	1.8936596487640083	3.855082811033864	0.5237244559943144	1.816744938094416	0.9929939313175886	1.6738838960652012	1.1231941845497901	1.2097120522402054	1.9141760046552758	3.7372489736580006	0.0	0.0	0.0	2.7900267703068606	1.4091999619516011	1.0165618252570885	5.1736001531385645	0.0	1.5725718311498171	2.4831826455331267	3.864991965647951
2L_22921	0.6700688070205522	0.7109104637418246	0.8590522849287439	0.6720568312762346	1.2801463258456294	0.0	1.0959643360053493	2.4425947488609565	0.7069402016250012	0.0	0.7905679550868859	2.431554772594919	0.0	0.0	1.175059687156809	1.5111839703276007	0.0	1.3169681601875785	0.8292585640641631	2.917645942108847	2.0632080285201373	0.0	0.0	0.0	1.7088949563204314	3.0637849777490707	0.3997633241215871	1.3291698417211262	1.9220489226031647	1.8781810811664876	1.2757824062525585	3.319166026344221	1.2094567788374333	0.5096935039664858	0.6840196992201218	3.315188935932648	0.0	0.0	0.9471505166137779	0.0	0.944655826929984	2.8318541567923448	0.0	1.2381622403604735	6.301393773781854	0.0	1.9153769236729	0.37806148519790994	1.1768804887867121
2L_22922	1.380540787508094	0.3661716831088737	0.4424757224632977	2.076955062031032	0.8791605669407582	0.0	2.258012090187035	1.006494151891542	1.4565068131019197	2.0443929015134845	0.0	0.0	0.0	0.0	1.6139813393091529	0.0	0.0	2.7133456175533928	0.8542594872990835	0.3339565184605486	1.7003285672415123	3.1668619564873173	0.0	2.108229547827981	1.3203117150334256	1.9725959864220695	1.2354467970691743	1.7115529412763446	1.583996691347711	0.4837013679993719	0.9856840238066349	1.519659550670863	1.2459201177693533	2.1002400469361646	0.0	0.7589193322633077	1.2008685642151253	2.3445831512862205	3.902822833699158	0.0	1.9462716150492727	1.1668921539892732	0.4420345701976314	7.652946039842767	3.2456857533544974	0.0	0.9865613571611578	1.168378444944372	3.6370851017901917
2L_22923	0.0	1.7497886255340354	0.0	0.0	0.0	0.0	0.0	0.0	3.4800329628722246	0.0	3.8917047534838543	0.0	0.0	0.0	3.8562869817921555	0.0	0.0	0.0	2.0410829169524183	0.0	2.0312982433332794	0.0	0.0	10.074389290521209	0.0	0.0	3.935805438968252	1.6357659572240661	1.8923223185035818	2.311416176954626	0.0	1.8154619261324851	0.0	2.5090526620045126	0.0	3.6265732074573953	0.0	5.601914510303041	4.662508952017188	0.0	0.0	5.576112824836453	4.224614292715075	3.047531743090636	0.0	0.0	4.714383773468202	3.722143478209083	0.0
2L_22924	1.9608373716779002	0.3467255378891959	0.4189773266229925	0.6555516572083674	2.913649582523963	1.7639297532615061	2.672620838275009	0.47652131813420934	0.6895783200989462	0.6452740259394997	2.313456730030704	3.5577566209850713	0.0	0.0	1.528268224522164	0.7370352550495759	0.0	0.0	0.0	1.8973272730170463	1.6100298419031196	2.99868058054456	0.0	2.994402862170032	0.8334629368200088	1.120702833091934	0.0	0.9723948763347092	1.124906970193565	0.0	1.2444502186934592	1.4389555485046732	2.6544453642589194	2.485879211725713	3.336103633790833	1.0779235226195785	0.0	1.1100351170709637	1.8477785267440072	0.0	0.9214558412560105	2.2098448810434976	3.7670364222194874	4.227138908132436	0.0	0.0	0.9341684051540686	1.843882999280738	1.1479772526011442
2L_22925	0.4519317483634986	0.0	0.5793927384708086	1.8130903308799196	0.0	2.4392921174275224	0.7391794295234916	1.9769064379605574	0.0	1.7846649983023373	1.0664061791839645	1.639976056349577	0.0	0.0	2.6417524751899815	2.0384533846479997	0.0	3.552946902985008	1.118596385255781	0.8745880143834744	0.556616993238495	0.0	0.0	4.1408810552621285	1.15257400029333	1.0331936713788046	1.0784906631018953	0.8964662198081381	0.0	0.6333749988520078	2.5813762736671872	0.9949469133637537	1.6314501164753417	2.750125646365468	0.9226820151744284	1.9875094965688131	0.0	1.5350384028232427	2.5552443835728447	0.0	0.0	3.4379284876495286	2.8940753935580776	0.8350856213287547	4.250011156279284	0.0	2.583673893848466	2.5498573609792268	1.587507585309681
2L_22926	0.0	0.0	0.0	0.0	0.0	0.0	0.0	0.0	0.0	0.0	0.0	0.0	0.0	0.0	0.0	0.0	0.0	0.0	0.0	0.0	0.0	0.0	0.0	0.0	0.0	0.0	0.0	0.0	0.0	0.0	0.0	0.0	0.0	0.0	34.178919809418346	0.0	0.0	0.0	0.0	0.0	0.0	0.0	0.0	0.0	0.0	0.0	0.0	0.0	0.0
2L_22927	1.9056363195988404	2.02178759180432	0.8143647425670894	2.5483868583767135	0.0	0.0	0.0	0.0	0.0	5.016867335088986	0.0	2.3050663052322697	0.0	0.0	0.0	1.4325728090804486	0.0	0.0	0.0	2.4585521905761483	1.564704644395443	1.942841600124342	0.0	0.0	3.239997903721356	2.1783061186658395	1.5158712094598246	2.5200539593953786	2.1864776850273944	1.7804788829417928	1.8141251046069886	0.0	1.1465413405258165	0.9663589200050018	0.0	0.698385374916316	2.2101665006831626	0.0	1.7957602818050695	0.0	0.0	1.0738169128204023	3.2542112544455577	1.1737535558863976	0.0	0.0	0.0	2.1503693044243417	0.0
2L_22928	0.0	1.9461566568531716	0.5879257684924701	0.0	0.0	1.2376084454400316	1.50013144901822	1.3373476050611919	0.0	1.8109487243450817	2.164223438756264	0.0	0.0	0.0	1.6083953950567575	2.0684747894292665	0.0	1.802636536197843	0.5675352794118064	3.5498741791470625	2.8240729627490655	0.0	0.0	1.400622016237411	1.1695485805627457	2.6210251825478514	0.5471870890111974	1.8193379247358092	2.6308575385381165	2.570812219199018	1.7462623981901735	0.5048000171632006	1.6554773641406633	0.0	3.7450834076888433	1.5125854673813464	0.0	0.0	1.2964384243605966	0.0	1.2930237489671972	0.38761785763222467	1.1746792024515555	1.6947687572769132	8.625206735423939	0.0	2.6217250557608147	1.5524462931204894	0.0
2L_22929	0.8214411922857473	0.8715092134211025	0.0	2.1970088603170326	2.092451627226395	0.0	0.8956993087261446	2.3955127255624764	0.0	1.6219233870431462	3.2305392958923305	0.0	0.0	0.0	0.6402277366886729	0.0	0.0	2.1526384243375576	1.0165928281409162	1.0597804113792013	1.3489592273701128	1.6749577073178903	0.0	0.8362841619989466	0.6983147082325927	1.251970523355604	1.3068590694287832	0.8147184648010122	1.256667090163476	1.1512364778641402	2.86731310501284	1.2056250849588928	1.2355666662103308	4.1655745918611675	0.0	2.107315841969615	1.9054231773388786	0.9300399749782045	1.5481563315878386	0.0	3.0881573181453637	0.4628781662544505	1.0520671541478275	1.0119134595418784	0.0	35.17411185367569	0.0	0.6179569896991514	1.4427445387069604
2L_22930	0.9523810204081682	0.0	0.30524667136136047	0.47760331777651965	1.8194953284002569	0.6425570687060571	1.1682855794655584	1.3886817920730226	1.004787006255201	0.4701155313619478	0.5618243289935401	0.8640032901245287	0.0	0.0	2.2268450287883743	2.1478733476410334	0.0	0.0	0.29466008160316304	0.691150568026702	0.879742563866011	2.184694033600594	0.0	3.6359624905383163	1.5180522369668612	0.5443266857164677	0.5681909060079569	0.9445866729588733	2.1854745602292476	0.6673732592277617	0.9066464049328092	1.0483536065264205	2.1487787319381986	0.7244366762294723	1.4583145170251899	1.8324205348584237	1.6568643808455212	0.0	2.6924046188739714	0.0	2.013984842213015	0.8049931956943892	2.134596363837071	1.7598225817266007	0.0	0.0	2.7223601664804913	1.343364216022853	2.090902137709073
2L_22931	1.2097162961245165	0.4278167476053172	0.5169665848308563	0.808870265459897	1.0271673963920644	1.0882363823540295	2.6381488057067384	0.5879688059029716	0.0	0.0	0.9515071969149854	0.0	0.0	0.0	0.0	2.7282330653117173	0.0	3.1701378090606975	1.4971113237009193	1.170534463695054	0.0	0.0	0.0	4.926300694251241	0.0	2.76561942338771	0.48114482444781537	0.7998772668321773	1.8506628010022081	0.0	1.151624095154553	2.219368114826555	0.0	1.226907906206817	4.9396107883075455	2.6600505888420987	0.0	2.7392941195162246	0.0	0.0	10.232670460940872	1.7041733056998223	0.0	0.7451100661687544	0.0	0.0	5.763245638635046	1.82010020379662	2.1246944954902296
2L_22932	1.3843256133185415	1.958269665090847	1.1831701150159668	0.9256218420096805	0.5877138881846117	0.0	3.0189367335013975	0.6728356726708279	1.947333205068986	0.0	1.0888468545609835	1.6744865187090379	0.0	0.0	2.157874873036037	0.0	0.0	0.0	1.7132029700086688	0.446496103964296	1.1366600721438147	0.0	0.0	1.4093395806538263	1.176827928574547	2.1098708938351995	1.6517784533429298	1.372996203573964	2.647232170520719	0.6467032812819107	0.878565625645471	3.555593481886029	2.082226456452857	1.403998644298909	0.9420982638636353	1.5219998997509399	0.0	3.1346812671760937	0.0	0.0	2.6021432292493385	2.3401825014725595	2.9549762094865373	3.4106342210759455	8.678890594773051	0.0	1.3190214232821527	1.5621088219158452	2.431370909036093
2L_22933	0.0	0.0	3.051999975584	0.0	0.0	0.0	0.0	0.0	5.0231668454914065	4.700436482531768	5.617384231328376	0.0	0.0	0.0	0.0	0.0	0.0	0.0	2.946150265448139	0.0	0.0	0.0	0.0	0.0	3.0356402377756284	0.0	0.0	2.3611056018647067	0.0	0.0	2.266269434960107	0.0	0.0	0.0	4.860305110513617	0.0	0.0	0.0	0.0	0.0	0.0	0.0	3.048957104222501	0.0	0.0	0.0	0.0	2.686317617300745	0.0
2L_22934	0.0	0.0	0.0	0.0	0.0	10.387344059997298	0.0	2.806115648444219	4.06075539796215	0.0	0.0	0.0	0.0	0.0	2.2498979671271906	0.0	0.0	0.0	0.0	1.8621481517620948	0.0	0.0	0.0	0.0	0.0	0.0	2.2962919248368543	7.634922440640387	0.0	0.0	0.0	2.118412927403048	3.473637608935446	0.0	0.0	2.115874603114821	0.0	6.536721010786242	0.0	0.0	0.0	1.626653432214342	0.0	7.112163079054537	0.0	0.0	0.0	4.3432675444120825	0.0
2L_22935	1.276151535337912	0.0	1.0907147453726427	0.0	0.0	2.2960003673600586	0.6957576870788057	0.0	1.7951645447821747	0.8399140599933815	2.0075242007042395	3.0872773301225647	0.0	0.0	0.9946270248119657	1.9187081721618469	0.0	0.0	0.5264432441538477	0.8232119425002923	1.0478390938287516	1.3010668748373666	0.0	1.2992108593240466	3.79703852692263	1.9450012010382418	0.0	1.2657074291963264	0.48807439034627903	0.5961685440014116	2.8346943915976417	0.936500578289107	0.767806782958682	0.6471436374131856	0.868480749255712	0.4676892223824837	2.960173821406793	2.8897307637847383	0.0	0.0	0.0	0.359552630235356	1.0896272929844348	2.3580901356373447	0.0	0.0	1.215950350315296	2.880084789696209	1.4942523583037846
2L_22936	0.5550463005747782	0.5888771702332012	2.1347678973603594	0.0	2.1207985654918504	0.0	1.815667119221696	1.6186435362505336	0.0	0.0	0.0	2.014159541577288	0.0	0.0	1.2978021072412815	0.0	0.0	0.0	0.6869099014627746	1.611206261792016	0.0	5.092946269416857	0.0	0.0	2.1233248294173914	0.6344656324242393	1.3245633990681034	1.6515112979887896	0.0	1.555776735148069	2.64196115947221	0.6109789869051928	4.007376578436757	0.8444013236835151	2.2664096558116973	0.0	0.0	0.0	1.569129572443574	0.0	0.0	0.938297773020608	2.8435193528149956	5.128110455396721	5.219710671437482	0.0	3.17317524574259	2.5053143981671115	2.924579482027728
2L_22937	1.325250998563375	1.4060269513994974	0.6796077575866313	0.5316731520157749	2.0254817760315422	0.7153014423338283	0.43351602565686564	1.1594216341120396	0.5592698530730983	0.0	3.1271444392992493	0.0	0.0	0.0	1.2394739226461675	1.1955178600804153	0.0	0.0	0.9840563195112783	1.5387924972170939	1.305785183320814	2.4320249039350164	0.0	1.6190370259196494	0.0	1.211900646203603	0.0	1.577286071112889	1.5205586216099602	2.228781277880661	1.0092885328320802	1.4587981428916121	1.1960218018508582	1.2096760535915525	3.246822821527994	0.5828200728361901	1.8444392554220055	0.9002736291668489	0.0	0.0	0.0	1.3441906298890733	2.7157207302165682	2.938580148598121	0.0	0.0	0.7576401569891016	1.7945369986871167	2.3276147562954765
2L_22938	1.1999266844795784	1.2730639402729322	0.384587280160296	1.203486741788309	1.9103532357754143	2.428717151600525	0.4906499296162676	1.7496320305135826	0.0	1.7769280113154775	0.7078553540055411	1.0885775557079564	0.0	0.0	1.0521199164195938	2.0296161589920114	0.0	1.1791813179945427	2.969991943896852	1.7415928956942601	0.36946927585869277	1.8350307367648409	0.0	2.7486195058531857	3.4427318765987187	2.0574290161271573	2.147630251090191	2.380212814827774	1.720955942839481	1.681677742616699	1.1423045938064815	1.3208447462574688	1.3536477965456533	1.3691015681689362	3.6747277945386196	2.30870864690544	0.0	3.0567672241191164	0.0	0.0	1.691643787184445	0.7606720385326028	2.3052230591462606	1.1086204105886552	2.8210575016150554	0.0	0.8574909984882434	0.6770141509497832	2.6343755449864408
2L_22939	2.350045091490193	0.0	3.0128422400482053	2.357017430143896	2.993127032052649	0.0	3.8437330335221565	1.7133189128991497	4.958718667096422	2.3200644977930387	0.0	4.2639377465089	0.0	0.0	0.0	0.0	0.0	0.0	1.4541753008325153	0.0	2.8944083648401744	0.0	0.0	0.0	2.996692400762658	0.0	0.0	1.1654060857505797	0.0	3.2935499940304407	3.355789155767343	2.58686197474576	1.0604425757089722	0.0	2.398973239453514	3.875643518309186	0.0	0.0	3.3218176986446983	0.0	0.0	1.9863586817530607	1.5049192046502002	0.0	0.0	0.0	3.358776062003006	3.977777483127594	0.0
2L_22940	81.94236174275015	0.0	0.0	0.0	0.0	0.0	0.0	0.0	0.0	0.0	0.0	0.0	0.0	0.0	0.0	0.0	0.0	0.0	0.0	0.0	0.0	0.0	0.0	0.0	0.0	0.0	0.0	0.0	0.0	0.0	0.0	0.0	0.0	0.0	0.0	0.0	0.0	0.0	0.0	0.0	0.0	0.0	0.0	0.0	0.0	0.0	0.0	0.0	0.0
2L_22941	0.0	0.0	0.0	0.0	0.0	0.0	0.0	0.0	0.0	0.0	0.0	0.0	0.0	0.0	0.0	0.0	0.0	0.0	0.0	0.0	0.0	0.0	0.0	0.0	0.0	0.0	0.0	0.0	0.0	0.0	0.0	0.0	0.0	0.0	0.0	0.0	0.0	0.0	0.0	0.0	0.0	0.0	0.0	0.0	0.0	0.0	0.0	0.0	0.0
2L_22942	0.0	0.0	0.0	0.0	0.0	0.0	0.0	0.0	0.0	0.0	0.0	0.0	0.0	0.0	0.0	0.0	0.0	0.0	0.0	0.0	0.0	0.0	0.0	0.0	0.0	0.0	0.0	0.0	0.0	0.0	0.0	0.0	0.0	0.0	0.0	0.0	0.0	0.0	0.0	0.0	0.0	0.0	0.0	0.0	0.0	0.0	0.0	0.0	0.0
2L_22943	1.450983106348791	0.0	0.0	0.0	1.8480397565096738	0.0	0.0	2.1157013602901893	0.0	0.0	0.0	0.0	0.0	0.0	1.6963350003782827	0.0	0.0	0.0	0.0	0.0	0.0	0.0	0.0	0.0	1.8502411141707933	0.0	1.7313142285116634	0.0	3.329640761728576	0.0	1.3813049491741938	1.5972004270913942	1.3094933949807903	0.0	0.0	1.59528662993466	0.0	0.0	8.203930010632293	0.0	0.0	2.45286603291967	0.0	0.0	0.0	0.0	0.0	0.0	7.645335924592523
2L_22944	0.0	1.4537937533041099	0.7026959986030403	0.5497356266397927	0.0	0.739602301050679	0.4482438188185933	1.9980175669700524	1.1565397348887096	0.5411169617278254	1.2933530319622455	1.9889869790967414	0.0	0.0	1.9223736547149064	1.8541995890104803	0.0	0.0	0.3391625195569588	1.0607131524559301	1.350146482454931	0.0	0.0	0.8370201980506972	1.0483939705185323	0.6265362080443553	0.6540046355194561	1.3590592005100497	1.2577731164706083	1.1522497118703574	0.7826827374391356	3.0167154695811758	0.4946616485880613	0.8338481650879281	1.678563391450047	1.8078604688469182	0.9535500956124682	4.654292640139122	3.873797263425652	0.0	2.3181564659797402	0.23164277885256165	0.7019954043870852	0.5064020358172083	0.0	0.0	0.0	1.8555026105066228	0.48133811225064704
2L_22945	0.8411155446311468	0.0	0.0	0.0	1.0712839863505565	0.0	0.0	0.0	0.0	1.6607701024180315	0.0	0.0	0.0	0.0	0.9833427635904362	1.8969400081340788	0.0	0.0	0.0	0.8138724228933198	0.0	2.5726119729361225	0.0	0.0	2.145120168022973	0.0	0.0	0.834231800982992	1.9301483183872299	0.0	4.003620233559994	0.9258757743214836	2.2772875410281816	2.559206605005143	6.86902116105004	0.0	2.926590001714982	0.0	4.755708752786846	0.0	0.0	0.7109468539499746	1.0772652329343682	0.0	7.9099343238153095	0.0	7.212930765241464	0.9491365325308954	2.9545994767108867
2L_22946	2.531552639206915	0.0	0.0	0.0	0.0	0.0	0.0	3.691296844864022	0.0	0.0	0.0	4.593266271645767	0.0	0.0	0.0	2.8546633780944553	0.0	4.975569951537949	0.0	1.224778743719947	3.1179602304172613	0.0	0.0	0.0	1.6140721264270415	2.893782274715433	1.510325339181313	2.5108342497878344	0.0	0.0	0.0	2.7866602573480748	0.0	0.0	0.0	4.174981838829002	4.404161051361326	0.0	0.0	0.0	0.0	0.0	0.0	0.0	0.0	0.0	3.6181937253284415	1.4283347331013718	4.446311895440529
2L_22947	0.5589319235728785	0.296499813768467	1.7914270185172645	0.5605902162880384	2.847527063342136	1.5084116576086546	0.0	0.4074937281621564	1.179375737552102	1.1036027498028276	1.3188904280340186	0.0	0.0	0.0	2.287052986508936	4.4118922429354255	0.0	2.1970745074104028	0.34585932033801525	1.0816570488426027	1.3768052713743426	0.8547666059782377	0.0	0.8535472527600092	1.4254594977600152	0.6389072335128312	1.667295070178617	1.9402515608215092	1.2826079832470876	0.39166700252112135	0.532091262058485	0.30762808441376166	2.0177151862349856	0.4251562938309567	0.0	2.150816348490259	0.0	1.8984768615063978	0.7900571622158006	0.0	2.3639287171478918	0.7086497720309116	0.7158563798820734	1.0328019980174332	0.0	0.0	0.7988472953067642	2.5228529480735054	2.4542109277471953
2L_22948	0.7452871580240559	0.39535674066637855	1.4332273700564404	2.2424950418434624	0.47461624191835333	1.0056679445354015	0.0	0.5433574819510228	1.5725950775257922	0.7357791908989412	0.0	0.0	0.0	0.0	0.0	1.6808214241532693	0.0	0.0	0.4611733541414751	0.0	0.9179251037370108	2.2795140076135767	0.0	1.138131102232171	0.4751815977753138	1.277890927920051	0.8892772461431379	1.847969200119098	0.0	1.5667617551784347	1.0642462018649426	1.6407812908272532	1.0089179603741418	1.1338179573634561	1.5216082059721905	1.229111455662918	1.296581640300247	1.2657269740847463	2.1069451654879012	0.0	3.1520935574990196	0.9449229009057464	2.3863307158467157	0.688575865360833	7.008754635415097	0.0	1.0651934615016714	1.2615019543188277	0.0
2L_22949	0.0	0.0	7.532105600120514	0.0	0.0	0.0	0.0	0.0	0.0	0.0	0.0	0.0	0.0	0.0	6.868556435493953	0.0	0.0	0.0	0.0	0.0	0.0	0.0	0.0	0.0	0.0	0.0	0.0	0.0	0.0	0.0	0.0	0.0	0.0	0.0	11.99486619726757	0.0	0.0	0.0	0.0	0.0	16.565341991485415	4.965896704382652	0.0	0.0	0.0	0.0	0.0	0.0	0.0
2L_22950	0.0	0.0	1.1923584134002008	3.731240256798879	1.1845559490650417	2.5099645593004225	1.521190642000256	4.068364802135078	1.9624558643676102	3.672742484558872	0.0	3.374980593861585	0.0	0.0	1.0873162816044786	0.0	0.0	0.0	2.3020098848304453	1.7998540678321802	0.0	0.0	0.0	0.0	0.0	0.0	1.109737256387703	4.612195530524248	0.0	0.0	1.770776834484958	3.07131910084062	1.6787173390852903	1.4149018595772158	1.898828878301019	0.0	0.0	0.0	0.0	0.0	2.622351032104919	2.3583559617587864	1.1911696213629124	0.0	8.74628938672768	0.0	0.0	0.0	1.6335016820166819
2L_22951	0.7669482133557896	2.4410844273460044	0.0	3.076894674818386	0.0	0.0	0.0	0.0	1.618301042833192	0.0	0.0	0.0	0.0	0.0	0.8966342144856637	3.4593457685282556	0.0	0.0	0.0	0.7421073176234161	0.9446037151264116	2.345765892563922	0.0	0.0	1.9559691778376955	0.0	0.9151232350704507	0.0	0.0	0.0	0.7301183302777882	0.844234511462594	0.0	1.1667712871587486	1.5658322868354213	0.0	0.0	2.6050282254808232	4.336363005619926	0.0	2.1624707525830713	0.6482574515573413	1.9645497006517392	0.0	0.0	0.0	0.0	1.730888395778017	0.0
2L_22952	0.0	0.0	0.0	0.0	0.0	0.0	0.0	0.0	0.0	0.0	0.0	0.0	0.0	0.0	0.0	0.0	0.0	0.0	0.0	0.0	0.0	0.0	0.0	0.0	0.0	0.0	0.0	0.0	0.0	0.0	0.0	0.0	0.0	0.0	0.0	0.0	0.0	0.0	0.0	0.0	0.0	0.0	0.0	0.0	0.0	0.0	0.0	0.0	0.0
2L_22953	1.64057415501818	1.7405695073805367	0.0	0.0	0.0	0.0	0.0	0.0	0.0	0.0	0.0	0.0	0.0	0.0	1.9179846737680688	0.0	0.0	0.0	2.0303290554300135	0.0	0.0	0.0	0.0	0.0	2.0920007539570715	0.0	0.0	0.0	0.0	0.0	0.0	0.0	2.9611937045614076	0.0	0.0	0.0	5.7082382435979255	11.144799362963267	4.637943572923314	0.0	0.0	0.0	0.0	0.0	0.0	0.0	9.379090162600596	0.0	0.0
[truncated: 247 more columns]
