# Supplementary material for: Convergence of topological domain boundaries, insulators, and polytene interbands revealed by high-resolution mapping of chromatin contacts in the early Drosophila melanogaster embryo
Source: eLife. 2017 Nov 17;6:e29550. doi: 10.7554/eLife.29550 (PMC5739541; doi:10.7554/eLife.29550)
Supplement: Supplementary file 3. [file elife-29550-supp3.zip › local_HiC_maps/nc14_all_dm3_CompressedBinCounts_500bp_VC_chr2L_1420658-1460903.txt]

2L_2761	2L_2762	2L_2763	2L_2764	2L_2765	2L_2766	2L_2767	2L_2768	2L_2769	2L_2770	2L_2771	2L_2772	2L_2773	2L_2774	2L_2775	2L_2776	2L_2777	2L_2778	2L_2779	2L_2780	2L_2781	2L_2782	2L_2783	2L_2784	2L_2785	2L_2786	2L_2787	2L_2788	2L_2789	2L_2790	2L_2791	2L_2792	2L_2793	2L_2794	2L_2795	2L_2796	2L_2797	2L_2798	2L_2799	2L_2800	2L_2801	2L_2802	2L_2803	2L_2804	2L_2805	2L_2806	2L_2807	2L_2808	2L_2809	2L_2810
2L_2761	15.556977834648455	53.65564372652566	68.54568085525132	52.77108928868307	38.57537890354836	47.887961325682426	31.863505240484496	36.60839136420438	30.947100296377997	28.040346276105073	32.142261133500696	23.499296887214022	18.51628658902395	14.21660003079671	20.584522680370167	19.462573471214853	17.74775646173628	11.430400292618248	15.784838499329961	14.257140753751703	17.7280949885512	20.439032829775684	12.040876082811197	11.131077208032501	0.0	33.33866752013655	13.368475589757725	10.099792684922155	7.620266861745499	8.973398360560118	19.583552948891402	5.605754463918337	7.426930883198738	5.222957159999635	7.620266861745499	12.53931972399166	10.214400261488645	6.573393139524871	3.8841166042877537	0.0	0.0	0.0	0.0	0.0	0.0	7.010467469187594	3.0231537297856828	5.6847461490818985	2.396390077986521
2L_2762	53.65564372652566	22.14532871972318	70.13049731761346	70.03891050583657	60.988625621321624	52.809153586621676	31.233732431025505	45.270102409804835	28.779776373359258	46.023299295268224	32.13711837171934	25.744821395301567	18.150317630558536	17.4195163906762	23.54062158450803	21.197668256491784	11.960421876698923	12.805122048819529	21.875416833400028	11.434379367297675	5.21331132157442	10.017530678687704	10.414316213354624	10.269246814928918	9.254439238822373	0.0	9.464181712288877	14.52025410444683	7.469654528478058	6.597031335898846	13.71177841766077	6.593950050828365	8.736167734420501	10.239453895792225	7.469654528478058	4.389815627743634	5.006257822277848	12.349987918490081	0.0	0.0	0.0	0.0	0.0	0.0	0.0	6.871907641561297	1.9756013236528869	5.572388813429457	3.9150435548595475
2L_2763	68.54568085525132	70.13049731761346	36.313123476819754	73.61259358695418	78.18147483939721	80.1138328549499	63.17728018649934	54.85765360163946	43.660199745413834	51.39482899170667	35.84811526383113	24.666971475062795	30.663797369621914	22.462253421851788	14.454925588168797	11.255231672865085	28.86623649926119	21.85418161553395	17.402403879036296	15.419077021759014	15.817649913754265	18.325841416482056	14.219082461567531	12.657859328146143	17.549244496249813	0.0	8.835436461725772	12.015202234627363	4.2494242030204905	4.169995713244407	4.160275443516564	8.336096054500729	9.387651240583633	9.708566628841012	8.026690161260927	5.327636314234645	0.0	6.923981928244251	2.8879581962275176	0.0	0.0	0.0	0.0	0.0	0.0	4.169995713244407	5.244881258136123	6.340171102197535	4.751436047304109
2L_2764	52.77108928868308	70.03891050583657	73.61259358695418	20.06086390407122	55.97545551917992	80.0527863221324	60.25963293275025	41.53984081567814	34.08688941055407	49.68198245908901	26.57252005443719	30.250033331055246	30.697278447509017	23.7654394337776	22.245167700758003	19.279980369474533	30.567402921524486	25.14624526853543	18.087650105437763	16.807993881890226	4.310617337877682	18.5148913322049	11.481412167770989	15.920828902035955	17.217037980785786	0.0	12.039141657356398	18.009070022538623	8.23502769028061	7.2729917451543695	4.535023990276909	9.995692765117576	7.825442077281658	9.524783840322291	10.8084738434933	5.807538184563564	4.1394155145293485	8.435641384013483	6.29619835543299	0.0	0.0	0.0	0.0	0.0	0.0	3.4092148805411107	8.16761247619141	2.3037599666415556	8.416581961322569
2L_2765	38.57537890354836	60.988625621321624	78.18147483939721	55.97545551917992	10.077824995747159	42.015231490997756	57.34549975456126	46.22084954407997	40.272654439203286	42.249659150874805	42.34413816906167	29.85334395515311	33.627143684967834	30.22340275792868	17.288343137058774	11.675750400478238	11.977895512505402	26.449148866389482	17.63276591092632	11.196615934799867	26.800762366828927	15.579363419421	14.531813275071467	16.96901203866559	15.292133267883003	0.0	9.623823968711024	16.72268767036238	10.971498789020822	14.534672461156086	18.125990132210973	13.317226752904185	8.821838637985106	8.929884893783719	10.971498789020822	6.770192582963874	0.0	10.64726120500024	16.776806400687178	0.0	0.0	0.0	0.0	0.0	0.0	1.5140283813704258	14.146186253476154	6.138582803803835	0.8625679164413208
2L_2766	47.887961325682426	52.80915358662168	80.1138328549499	80.0527863221324	42.01523149099775	15.547166995230128	73.56240666769654	49.73488381346026	61.82889882731189	33.87347984290835	30.05341493614651	57.44349176009013	21.859796511526234	23.077601203358437	35.64219513151376	22.466356630945157	17.28580581817176	16.9643917417341	25.44658761260115	26.93051388806601	9.208883257145173	12.490686631780179	11.037616934353407	20.407247021562295	24.520802222565514	0.0	7.71585886768228	17.487837209220988	19.791790365356448	17.47966532267462	0.0	17.471501069838247	19.289647169205697	9.043574201395876	13.194526910237633	4.652547735139763	0.0	5.690930137003452	0.0	0.0	0.0	0.0	0.0	0.0	0.0	0.0	10.469209009382505	0.0	8.298720752196049
2L_2767	31.863505240484496	31.23373243102551	63.17728018649933	60.25963293275025	57.34549975456126	73.56240666769654	21.754074538161	65.75222623195448	87.76420683098077	80.137259097382	63.19983947240774	63.70254478925924	82.74481086604857	51.86673851574865	42.16082668948973	79.7257434425576	34.07870271920785	10.033511929845684	13.378015906460913	15.927929305478571	32.67931138155057	11.081339246335956	21.760493562810794	12.069772943431389	58.01086543509599	204.85086856768274	4.563509448289962	4.137240543302428	7.803842612102199	27.568715022192816	0.0	20.666878846622826	22.817547241449805	10.697561223480077	11.705763918153298	22.013824681900232	0.0	10.097623827160993	0.0	0.0	0.0	0.0	0.0	0.0	0.0	17.23044688887051	0.0	8.732541466473153	4.908240444882914
2L_2768	36.60839136420438	45.27010240980485	54.85765360163946	41.53984081567814	46.220849544079975	49.73488381346025	65.75222623195448	11.560920214015754	58.173130994256375	87.32554491458734	65.34999825314428	41.21085323626128	44.42534337499663	45.16322292749227	42.47737911888055	23.251782988995565	32.527490066104534	25.538136418340212	22.345869366047687	16.469822723895835	36.39042980216776	23.504295351214697	22.15465360575988	16.640541017269555	18.456765258092485	0.0	18.14910491518415	17.770137349998652	11.172934683023843	12.060504260647232	5.469268725955728	12.054871143290555	12.341391342325222	14.039607860989165	11.172934683023843	11.381384956960854	9.984324610361732	6.960774003800796	18.983141451739538	0.0	0.0	0.0	0.0	0.0	0.0	10.964094782406574	10.835213735426146	4.1675244821225705	10.150453139652276
2L_2769	30.947100296377997	28.779776373359258	43.660199745413834	34.08688941055407	40.272654439203286	61.82889882731189	87.76420683098077	58.173130994256375	30.59900280035517	67.35503512565082	68.16964503091981	72.34082044960772	54.47822609622941	53.842141571180996	47.24800081896535	26.80366316729953	25.96966132506378	47.22550177095631	36.73094582185491	10.709887010692038	26.856452262656102	26.492643117190624	29.263367872236138	25.248767995383083	6.501052357850428	0.0	20.45659111365682	17.6184901417593	12.243648607284971	16.99235344095157	11.558689244639659	13.896341016208536	10.22829555682841	6.5935877359268105	9.62000962000962	20.969532502775376	7.03358537014243	13.579217761616832	0.0	0.0	0.0	0.0	0.0	0.0	0.0	1.9309492546535878	2.7756382233139734	1.9572440047169581	5.500474415918372
2L_2770	28.040346276105076	46.023299295268224	51.39482899170667	49.681982459089	42.24965915087479	33.87347984290835	80.137259097382	87.32554491458734	67.35503512565082	25.09269351688196	62.568871229916304	85.26207488935681	58.10513256924131	58.32532994161483	55.653207520845044	26.92178731298536	27.61846942459681	42.505456406958324	37.57728754818054	19.06937909514916	20.063907558354874	23.132032265375027	24.048271614646644	26.677444354185756	26.71241969912733	37.731292825017356	12.60822903806273	16.002725035463182	15.092517130006943	13.96410463430549	25.33009867973193	15.226453526770198	15.129874845675277	7.881495799532184	10.780369378576387	16.21882437851492	5.780112943406913	4.339701411184105	8.791757551460355	0.0	0.0	0.0	0.0	0.0	0.0	15.868300720801692	10.264432305042504	3.2168775410316752	2.712132861964642
2L_2771	32.142261133500696	32.13711837171934	35.84811526383113	26.5725200544372	42.34413816906167	30.05341493614651	63.19983947240774	65.34999825314428	68.1696450309198	62.568871229916304	17.930457938157993	37.01366930229696	78.87792026719332	76.8285111298738	66.34628217124843	65.1428075102419	44.55238221587709	49.18946689548878	36.4366421448065	37.59742070125552	31.646596131678322	24.81578971019316	20.546008598030458	23.376700033983877	21.06661315746925	37.19573885615664	18.229594785938154	12.770710900402728	11.33584422282869	15.017345033513708	15.606603715869918	13.759469955196662	22.372684510015006	16.996058371262873	7.084902639267931	12.990750585583065	5.69807063328357	7.945050563524101	17.333936554325422	0.0	0.0	0.0	0.0	0.0	0.0	3.1286135486486892	7.870131143368155	14.27047885067466	10.694548543001442
2L_2772	23.499296887214022	25.74482139530157	24.666971475062795	30.250033331055242	29.85334395515311	57.44349176009013	63.70254478925923	41.21085323626128	72.34082044960772	85.26207488935681	37.01366930229696	16.5813707139333	40.383660932321426	83.13518116195165	57.614535982815504	20.752108284501027	54.55339926222515	37.216153377561795	49.62153783674906	37.31345604070649	29.77176539338497	26.680725245569032	31.43586187829954	21.206379067324598	25.481017915703696	0.0	22.272238741294228	16.961137591575	13.711214402259609	10.763944016727168	30.203024732250185	20.172968410610817	15.145122344080075	17.22914157890464	9.902543734965274	12.892634437945603	6.126287286115995	10.513391234959442	4.6591505250396725	0.0	0.0	0.0	0.0	0.0	106.6427786842414	10.09119751568172	8.46158067645744	5.114307325887243	7.665504224890563
2L_2773	18.51628658902395	18.150317630558536	30.663797369621914	30.697278447509017	33.627143684967834	21.859796511526234	82.74481086604857	44.42534337499663	54.47822609622941	58.10513256924131	78.87792026719332	40.383660932321426	15.98248516333608	59.0550312420584	76.84150670826354	63.17678126934789	68.05225376102122	52.47540811556039	43.72950676296699	30.29210678573484	33.66473241199003	24.587207135629004	36.211536623106596	20.085253292259946	13.790801811008093	0.0	28.206712676877785	21.63782606728577	24.117485548060586	18.02309577800789	8.173219954426125	16.376979731194805	13.018482773943594	14.62287602725704	17.624316362044272	19.624877017437356	22.38071081137537	13.602759727893595	17.020928934217515	0.0	0.0	0.0	0.0	0.0	0.0	6.144237197048144	5.888012360115546	6.227906501685271	8.16778020736827
2L_2774	14.21660003079671	17.419516390676204	22.462253421851788	23.7654394337776	30.223402757928678	23.077601203358437	51.86673851574865	45.16322292749227	53.84214157118099	58.32532994161483	76.82851112987377	83.13518116195165	59.0550312420584	13.70219223771495	52.02410356076773	80.03561584905283	65.856478036608	42.808165279808016	58.33661739111093	37.97586254176845	42.37483907813128	42.64356942621084	35.498239915345984	33.320883439611805	30.93805455325358	0.0	23.4788886995307	18.170778843710277	23.992157991787828	23.351512918575867	34.51419331485961	14.69593716985469	18.32498630207274	16.779905861372136	14.199440444119325	16.574539849337434	19.689612941588795	14.782936234100212	14.974301104444553	0.0	0.0	0.0	0.0	0.0	0.0	11.89197417149697	3.8850201857878814	7.670672182099127	8.006890853451416
2L_2775	20.584522680370167	23.54062158450803	14.454925588168797	22.245167700758003	17.288343137058774	35.64219513151376	42.16082668948973	42.47737911888055	47.24800081896535	55.653207520845044	66.34628217124843	57.614535982815504	76.84150670826354	52.02410356076773	6.809204501065754	34.33638497954839	63.845207514536895	32.40934296539007	56.176194473342775	43.73161342900096	17.59295943837644	42.95272801724123	42.17326718128362	24.69156980423744	32.79175409182534	0.0	25.059080467360697	18.709236415925034	21.426176738230097	22.26249259772121	11.105299337791	11.126047211378653	17.688762682842842	27.643435958149563	12.60363337542947	15.999089829556363	10.13653918279221	5.436071903140506	0.0	0.0	0.0	0.0	0.0	0.0	0.0	2.782811574715151	10.000364013250081	8.46211974407165	9.512492677362408
2L_2776	19.462573471214856	21.197668256491784	11.255231672865085	19.27998036947453	11.675750400478238	22.466356630945157	79.72574344255762	23.25178298899556	26.80366316729953	26.921787312985355	65.14280751024191	20.75210828450103	63.17678126934789	80.03561584905283	34.33638497954839	8.116224332440549	20.81564003929993	67.41435312863884	77.62864905722047	87.56056272254978	33.268127802839764	60.91741628931712	42.53294309358045	44.23408678727828	26.575247814185868	0.0	25.086968156275088	42.960211263156566	54.81672148338814	16.839269175717774	10.5000105000105	25.247106050468968	19.51208634376951	17.96901162268343	7.150007150007151	26.89256420599704	0.0	24.670951188523073	14.577684480597103	0.0	0.0	0.0	0.0	0.0	0.0	15.786814852235414	7.564239302274567	16.001792200726484	14.990031628966737
2L_2777	17.74775646173628	11.960421876698923	28.866236499261188	30.56740292152449	11.977895512505404	17.28580581817176	34.07870271920785	32.527490066104534	25.969661325063782	27.618469424596807	44.552382215877074	54.55339926222515	68.05225376102122	65.856478036608	63.845207514536895	20.815640039299932	4.270861449837878	53.44096973354962	66.01531555320834	67.36984146628714	51.193560805663786	46.29173141722599	43.63361075219436	47.899819795835846	27.262962175366276	0.0	31.45531743562526	34.998301934239485	42.78770452522763	21.593794807124226	21.543459621093632	12.95022537708898	22.876594498636553	15.920284621172637	19.560093497246918	32.76133197230116	29.49620482164628	13.709250833733362	22.432388780216428	0.0	0.0	0.0	0.0	0.0	0.0	5.3984487017810565	5.8199900361770585	10.943924425635485	15.377943722877154
2L_2778	11.430400292618248	12.805122048819525	21.85418161553395	25.146245268535427	26.44914886638948	16.964391741734097	10.033511929845684	25.538136418340212	47.22550177095631	42.50545640695833	49.18946689548878	37.21615337756179	52.47540811556039	42.808165279808016	32.40934296539006	67.41435312863885	53.440969733549615	0.0	30.85134280469557	91.82938834281013	65.31416111496299	54.51717376156572	52.18965721431684	57.524373633796124	46.8230556726132	0.0	48.41045329022698	32.439343198710056	39.59255659935932	19.07304978065993	15.857158714301569	22.241498187317898	18.943220852697515	30.837357608501247	19.79627829967966	15.229972586049348	14.473874656245476	23.286356989167185	11.007639301675363	0.0	0.0	0.0	0.0	0.0	0.0	7.947104075274969	11.42354506874118	4.027661982495781	11.319003474934066
2L_2779	15.784838499329961	21.875416833400028	17.402403879036296	18.087650105437763	17.63276591092632	25.44658761260115	13.378015906460913	22.345869366047687	36.73094582185492	37.57728754818056	36.4366421448065	49.62153783674906	43.72950676296699	58.33661739111092	56.176194473342775	77.62864905722049	66.01531555320834	30.851342804695577	15.425671402347785	67.3415514513941	77.03721567405888	68.71435442864015	65.57162060260319	49.4833321581042	44.593386354869715	157.47039556563368	37.88644170539503	39.43606428078478	37.792894935752074	27.549960794286566	18.5000185000185	27.53709299382216	37.1848409330729	20.969403173780844	23.99548884809656	18.614410938504754	28.947749312490952	18.62908559133375	18.34606550279227	0.0	0.0	0.0	0.0	0.0	0.0	9.271621421154132	11.42354506874118	2.685107988330521	10.564403243271794
2L_2780	14.257140753751703	11.434379367297675	15.419077021759016	16.807993881890226	11.196615934799867	26.930513888066013	15.927929305478571	16.469822723895835	10.709887010692036	19.06937909514916	37.59742070125552	37.31345604070649	30.29210678573484	37.97586254176845	43.73161342900096	87.56056272254978	67.36984146628714	91.82938834281012	67.3415514513941	8.746600487943686	27.915048923117173	94.65809226621751	50.98441342751004	53.023581354080875	42.47447814794286	0.0	31.742510104142163	46.95276551788901	32.85451449598318	35.32427686158939	6.2932028374792965	35.3077778999539	16.70658426533798	26.43487523717958	15.713028671991955	12.088585151993811	11.488442626717523	20.947662388743268	0.0	0.0	0.0	0.0	0.0	0.0	0.0	15.76976645606669	15.867748212384823	6.393804659037579	5.39058372834333
2L_2781	17.728094988551195	5.21331132157442	15.817649913754265	4.310617337877682	26.800762366828927	9.208883257145173	32.67931138155057	36.390429802167766	26.856452262656102	20.06390755835487	31.646596131678322	29.77176539338497	33.66473241199003	42.37483907813127	17.592959438376436	33.268127802839764	51.193560805663786	65.31416111496297	77.0372156740589	27.91504892311717	10.909194050561934	64.7366273548873	78.45348993812199	50.36500526616496	43.57241517540076	0.0	59.41325299442796	58.00692354065975	35.16916367728775	41.41415535830147	25.823511791015488	41.394811988213526	22.851251151703057	33.47925826033739	17.584581838643874	38.58109746687538	0.0	18.53965497365009	23.90137337291401	0.0	0.0	0.0	0.0	0.0	0.0	4.313974516489736	15.502779958502158	21.86360086509896	22.119706938460517
2L_2782	20.439032829775677	10.017530678687704	18.325841416482056	18.5148913322049	15.579363419421	12.490686631780177	11.081339246335956	23.504295351214697	26.49264311719062	23.132032265375027	24.815789710193158	26.680725245569036	24.587207135629004	42.643569426210846	42.95272801724123	60.91741628931711	46.29173141722598	54.51717376156572	68.71435442864015	94.65809226621751	64.7366273548873	10.035092089844932	50.98920159556296	86.07534543880597	61.56299581297753	69.5661852686646	50.366606908624746	63.92673855263541	51.67773762815086	45.64061874635753	20.432026442544846	31.582593218655767	32.54457677172676	26.338022636622245	32.46421979204348	22.42730748959934	21.313895061037666	22.289120063259954	24.314394851183746	0.0	0.0	0.0	0.0	0.0	92.7549136915528	10.239882411041751	25.23307475739976	13.34484548670653	11.667673003463214
2L_2783	12.040876082811197	10.414316213354624	14.219082461567531	11.481412167770989	14.531813275071467	11.037616934353407	21.760493562810794	22.15465360575988	29.263367872236135	24.048271614646644	20.546008598030458	31.43586187829954	36.2115366231066	35.498239915345984	42.17326718128361	42.53294309358045	43.63361075219436	52.189657214316824	65.5716206026032	50.98441342751004	78.45348993812199	50.98920159556296	6.965412634091812	49.098226555959016	75.43637768441076	40.98226287662699	62.99501298610239	48.833843674589474	49.95932998293576	39.98643218990522	44.70792313813854	50.99334343920332	31.041020891702626	45.47805055393603	27.321508584417998	31.92946450984969	25.11253554993314	24.241448054819074	28.647795408904308	0.0	0.0	0.0	0.0	0.0	0.0	17.235531116338457	9.910068604927435	10.48214183700584	14.729066191932496
2L_2784	11.1310772080325	10.269246814928916	12.657859328146143	15.920828902035957	16.969012038665593	20.4072470215623	12.069772943431389	16.640541017269555	25.248767995383083	26.67744435418576	23.376700033983877	21.2063790673246	20.085253292259946	33.320883439611805	24.69156980423744	44.23408678727828	47.899819795835846	57.524373633796124	49.4833321581042	53.023581354080875	50.36500526616495	86.07534543880595	49.098226555959016	18.601805000105657	34.86823294769068	75.77135236709705	58.235160668276315	69.6288780798345	54.12239454792646	56.084963621253145	47.6882637275436	43.31813885909705	35.44748910242907	41.5471567648416	33.91670058336725	27.481251679409823	5.803763160032965	30.502205745221175	26.48319111859703	0.0	0.0	0.0	0.0	0.0	0.0	20.71319679194008	14.88706671192335	25.84031910210059	12.708406520138741
2L_2785	0.0	9.254439238822373	17.549244496249813	17.217037980785786	15.292133267883003	24.520802222565514	58.010865435096	18.456765258092485	6.501052357850427	26.71241969912733	21.06661315746925	25.481017915703696	13.790801811008095	30.93805455325358	32.79175409182534	26.575247814185868	27.262962175366276	46.823055672613194	44.59338635486971	42.47447814794286	43.57241517540076	61.56299581297753	75.43637768441074	34.86823294769068	19.336955145032	136.5672457117885	94.31252859799254	74.4703297794437	52.025617414014654	55.13743004438563	11.460188451338894	36.74111794955169	57.804453011672855	33.875610541020244	33.816651319109525	18.344853901583527	62.76281930584322	33.65874609053664	47.73224121965423	0.0	0.0	0.0	0.0	0.0	0.0	22.97392918516068	12.383931601068982	11.643388621964206	13.088641186354439
2L_2786	33.33866752013655	0.0	0.0	0.0	0.0	0.0	204.85086856768274	0.0	0.0	37.731292825017356	37.19573885615664	0.0	0.0	0.0	0.0	0.0	0.0	0.0	157.47039556563368	0.0	0.0	69.56618526866461	40.98226287662699	75.77135236709705	136.56724571178847	3858.0246913580245	214.86523652365238	38.95901511609786	36.74309229864785	0.0	0.0	64.8710363796772	42.97304730473047	0.0	36.74309229864785	51.824212271973465	0.0	31.695319235255337	0.0	0.0	0.0	0.0	0.0	0.0	0.0	0.0	0.0	82.23143214262218	0.0
2L_2787	13.368475589757725	9.464181712288875	8.835436461725772	12.039141657356398	9.623823968711022	7.71585886768228	4.563509448289962	18.14910491518415	20.45659111365682	12.60822903806273	18.229594785938154	22.272238741294228	28.206712676877785	23.4788886995307	25.059080467360697	25.086968156275084	31.45531743562526	48.41045329022698	37.88644170539503	31.742510104142163	59.41325299442796	50.36660690862475	62.99501298610239	58.23516066827632	94.31252859799254	214.86523652365238	9.573203607489463	67.69611042450668	99.04264235947403	95.42426205237346	43.27355812504327	56.360727151650245	45.951377315949415	44.88209473712558	32.74136937503274	26.553494901728982	26.33242047609016	31.067689151388894	25.032843090134257	0.0	0.0	0.0	0.0	0.0	114.5947928126146	10.843666142315165	14.288267617693759	18.318883398108905	9.266733661718916
2L_2788	10.099792684922154	14.520254104446826	12.015202234627363	18.009070022538626	16.722687670362383	17.487837209220984	4.137240543302428	17.77013734999865	17.6184901417593	16.002725035463182	12.770710900402728	16.961137591575	21.63782606728577	18.170778843710274	18.709236415925037	42.96021126315656	34.998301934239485	32.439343198710056	39.43606428078478	46.952765517889	58.006923540659756	63.92673855263542	48.83384367458948	69.6288780798345	74.4703297794437	38.959015116097866	67.69611042450668	20.457581009070186	94.9857892354386	81.26777732629013	55.57789569009765	89.09076973769974	50.338133392581895	63.577721857639304	46.75081813931743	43.95972451905968	47.74551639760079	49.289999955190915	63.54480135441205	0.0	0.0	0.0	0.0	85.00148752603171	0.0	11.469242767823204	17.664037080346638	21.590075872508944	10.268066546405827
2L_2789	7.620266861745499	7.469654528478058	4.249424203020491	8.23502769028061	10.971498789020822	19.791790365356448	7.8038426121021995	11.172934683023843	12.243648607284971	15.092517130006943	11.33584422282869	13.71121440225961	24.117485548060586	23.992157991787824	21.426176738230094	54.81672148338816	42.78770452522763	39.59255659935932	37.792894935752074	32.85451449598318	35.169163677287756	51.67773762815085	49.95932998293577	54.122394547926454	52.025617414014654	36.74309229864785	99.04264235947404	94.9857892354386	25.195263290501387	89.00756564307967	74.000074000074	70.43141092650667	66.3012729844413	69.55537327250835	48.99078973153047	57.25341546237068	33.77237419790611	44.675307112550385	34.24598893854557	0.0	0.0	0.0	0.0	0.0	0.0	23.17905355288533	15.548714121342165	18.795755918313645	14.966237927968377
2L_2790	8.97339836056012	6.597031335898845	4.169995713244407	7.2729917451543695	14.534672461156086	17.47966532267462	27.568715022192816	12.060504260647232	16.99235344095157	13.96410463430549	15.017345033513708	10.763944016727168	18.023095778007892	23.35151291857587	22.26249259772121	16.839269175717774	21.593794807124223	19.073049780659925	27.54996079428656	35.32427686158939	41.414155358301464	45.64061874635753	39.98643218990522	56.084963621253145	55.137430044385624	0.0	95.42426205237345	81.26777732629013	89.00756564307967	6.550790462049087	108.92534257020237	76.39019237233015	67.95364115850838	66.93723998271494	69.22810661128419	43.59045892035151	49.71167230065619	31.991537172033425	22.683966972144084	0.0	0.0	0.0	0.0	0.0	0.0	21.83596820683029	37.273319365647346	33.199980080011954	9.33024398588023
2L_2791	19.583552948891402	13.711778417660772	4.160275443516564	4.535023990276909	18.125990132210973	0.0	0.0	5.469268725955728	11.558689244639659	25.33009867973193	15.60660371586992	30.203024732250185	8.173219954426125	34.51419331485961	11.105299337791001	10.5000105000105	21.543459621093632	15.857158714301573	18.5000185000185	6.293202837479295	25.823511791015484	20.432026442544846	44.70792313813854	47.6882637275436	11.460188451338894	0.0	43.27355812504327	55.57789569009765	74.000074000074	108.92534257020239	13.583929667845752	5.4437233325603245	79.33485656257932	90.87316430924771	107.91677458344125	95.67546880979715	74.393691414968	42.55595309908409	18.859242160213036	0.0	0.0	0.0	0.0	0.0	0.0	27.231335642550594	29.35771197735933	6.9005397602200444	23.27123791350081
2L_2792	5.605754463918337	6.593950050828365	8.336096054500729	9.995692765117576	13.317226752904185	17.47150106983825	20.666878846622826	12.054871143290553	13.896341016208536	15.226453526770198	13.759469955196662	20.17296841061082	16.376979731194805	14.69593716985469	11.126047211378653	25.247106050468968	12.95022537708898	22.241498187317895	27.53709299382216	35.3077778999539	41.394811988213526	31.582593218655767	50.99334343920332	43.31813885909705	36.741117949551686	64.8710363796772	56.360727151650245	89.09076973769974	70.43141092650667	76.39019237233016	5.4437233325603245	6.5446725165858375	82.37337045241189	80.4565528262905	81.55216002016562	57.51253076048994	69.56383475607937	39.437800300196265	60.46232516940787	0.0	0.0	0.0	0.0	0.0	0.0	8.184663468463947	33.3342353185243	24.888354987584858	18.651772190363097
2L_2793	7.426930883198738	8.7361677344205	9.387651240583635	7.825442077281658	8.821838637985104	19.289647169205697	22.817547241449812	12.341391342325224	10.22829555682841	15.129874845675277	22.372684510015013	15.145122344080075	13.018482773943594	18.32498630207274	17.688762682842842	19.512086343769514	22.876594498636553	18.943220852697515	37.184840933072906	16.70658426533798	22.851251151703057	32.54457677172676	31.04102089170263	35.44748910242907	57.804453011672855	42.97304730473047	45.951377315949415	50.338133392581895	66.30127298444131	67.95364115850838	79.33485656257935	82.37337045241188	13.402485050485248	104.35087026381696	103.95384776572897	71.57898625683464	92.16347166631557	81.19964210022097	75.09852927040276	0.0	0.0	0.0	0.0	0.0	0.0	30.72372073655964	24.679734976016494	27.478325097163356	26.77056391163243
2L_2794	5.222957159999635	10.239453895792224	9.708566628841012	9.524783840322291	8.929884893783719	9.043574201395876	10.697561223480077	14.039607860989161	6.593587735926811	7.881495799532185	16.99605837126287	17.22914157890464	14.62287602725704	16.779905861372136	27.643435958149567	17.96901162268343	15.920284621172637	30.83735760850124	20.969403173780844	26.43487523717958	33.47925826033739	26.338022636622245	45.47805055393603	41.54715676484162	33.875610541020244	0.0	44.88209473712557	63.57772185763931	69.55537327250836	66.93723998271494	90.87316430924771	80.45655282629048	104.35087026381696	25.645051121601107	115.60582730120353	98.10422051122447	88.73285623348315	81.10323572945119	99.75735490439432	0.0	67.15691212518048	0.0	0.0	54.94656446605677	0.0	26.478338600757493	27.404080010778937	28.986020686356767	26.549887389256046
2L_2795	7.620266861745499	7.469654528478058	8.026690161260927	10.8084738434933	10.971498789020822	13.194526910237633	11.705763918153298	11.172934683023843	9.62000962000962	10.780369378576388	7.084902639267931	9.902543734965274	17.624316362044272	14.199440444119325	12.603633375429467	7.15000715000715	19.560093497246918	19.79627829967966	23.99548884809656	15.713028671991955	17.584581838643878	32.46421979204348	27.321508584417995	33.91670058336725	33.81665131910953	36.74309229864785	32.74136937503274	46.75081813931743	48.99078973153047	69.22810661128419	107.91677458344125	81.55216002016563	103.95384776572897	115.60582730120356	25.195263290501387	98.71278527994944	112.57458065968703	85.12457166040005	68.49197787709114	0.0	0.0	165.34391534391534	0.0	0.0	0.0	46.35810710577066	38.87178530335541	36.02519884343449	28.171741982058123
2L_2796	12.53931972399166	4.389815627743634	5.327636314234645	5.807538184563564	6.770192582963874	4.652547735139763	22.013824681900235	11.381384956960854	20.96953250277538	16.218824378514924	12.990750585583065	12.892634437945603	19.624877017437356	16.574539849337434	15.999089829556363	26.89256420599704	32.76133197230116	15.229972586049348	18.614410938504754	12.088585151993811	38.58109746687538	22.42730748959934	31.92946450984969	27.481251679409823	18.344853901583527	51.824212271973465	26.553494901728982	43.95972451905968	57.25341546237069	43.59045892035151	95.67546880979715	57.51253076048994	71.57898625683464	98.10422051122447	98.71278527994944	6.961461349966585	47.634169577643696	97.92434450295306	66.41549533883978	0.0	0.0	0.0	0.0	0.0	0.0	41.41093597433394	25.063598882163493	50.81166105529192	37.25134725705913
2L_2797	10.214400261488647	5.006257822277848	0.0	4.1394155145293485	0.0	0.0	0.0	9.984324610361732	7.03358537014243	5.780112943406913	5.69807063328357	6.126287286115995	22.38071081137537	19.689612941588795	10.13653918279221	0.0	29.49620482164628	14.473874656245478	28.947749312490952	11.488442626717521	0.0	21.31389506103767	25.11253554993314	5.8037631600329656	62.762819305843216	0.0	26.33242047609016	47.74551639760079	33.77237419790611	49.7116723006562	74.393691414968	69.56383475607939	92.16347166631557	88.73285623348315	112.57458065968703	47.634169577643696	0.0	58.26543791332045	68.85629690835226	0.0	0.0	0.0	0.0	0.0	0.0	74.56750845098428	71.45792021723207	37.79146668682211	49.56278542854109
2L_2798	6.573393139524871	12.349987918490081	6.923981928244251	8.435641384013483	10.647261205000238	5.690930137003452	10.097623827160994	6.960774003800796	13.579217761616833	4.339701411184105	7.945050563524101	10.513391234959442	13.602759727893595	14.782936234100212	5.436071903140506	24.670951188523073	13.709250833733362	23.286356989167185	18.629085591333748	20.947662388743268	18.539654973650094	22.28912006325995	24.24144805481907	30.502205745221175	33.65874609053664	31.695319235255337	31.067689151388898	49.28999995519091	44.675307112550385	31.991537172033425	42.55595309908409	39.43780030019627	81.19964210022097	81.10323572945119	85.12457166040005	97.92434450295306	58.265437913320454	15.102653254955078	55.3898782752035	76.06876616461281	253.56255388204272	0.0	120.10857815465181	69.15342378601164	0.0	49.32028647355153	47.90224569560001	35.12944796234339	41.00878575263653
2L_2799	3.8841166042877546	0.0	2.887958196227518	6.29619835543299	16.776806400687178	0.0	0.0	18.983141451739538	0.0	8.791757551460355	17.333936554325422	4.6591505250396725	17.020928934217512	14.974301104444551	0.0	14.577684480597103	22.432388780216428	11.007639301675363	18.34606550279227	0.0	23.90137337291401	24.314394851183742	28.647795408904308	26.483191118597027	47.73224121965422	0.0	25.032843090134254	63.54480135441205	34.24598893854557	22.683966972144084	18.859242160213036	60.46232516940788	75.09852927040276	99.75735490439432	68.49197787709114	66.41549533883978	68.85629690835228	55.3898782752035	0.0	0.0	0.0	0.0	0.0	0.0	0.0	66.16157033542027	47.55189270119207	67.06252718427442	21.539074573660944
2L_2800	0.0	0.0	0.0	0.0	0.0	0.0	0.0	0.0	0.0	0.0	0.0	0.0	0.0	0.0	0.0	0.0	0.0	0.0	0.0	0.0	0.0	0.0	0.0	0.0	0.0	0.0	0.0	0.0	0.0	0.0	0.0	0.0	0.0	0.0	0.0	0.0	0.0	76.06876616461281	0.0	0.0	0.0	0.0	0.0	0.0	0.0	0.0	0.0	0.0	0.0
2L_2801	0.0	0.0	0.0	0.0	0.0	0.0	0.0	0.0	0.0	0.0	0.0	0.0	0.0	0.0	0.0	0.0	0.0	0.0	0.0	0.0	0.0	0.0	0.0	0.0	0.0	0.0	0.0	0.0	0.0	0.0	0.0	0.0	0.0	67.15691212518048	0.0	0.0	0.0	253.5625538820427	0.0	0.0	0.0	0.0	0.0	0.0	0.0	0.0	0.0	219.2838190469925	0.0
2L_2802	0.0	0.0	0.0	0.0	0.0	0.0	0.0	0.0	0.0	0.0	0.0	0.0	0.0	0.0	0.0	0.0	0.0	0.0	0.0	0.0	0.0	0.0	0.0	0.0	0.0	0.0	0.0	0.0	0.0	0.0	0.0	0.0	0.0	0.0	165.34391534391534	0.0	0.0	0.0	0.0	0.0	0.0	0.0	0.0	0.0	0.0	0.0	0.0	370.04144464179984	0.0
2L_2803	0.0	0.0	0.0	0.0	0.0	0.0	0.0	0.0	0.0	0.0	0.0	0.0	0.0	0.0	0.0	0.0	0.0	0.0	0.0	0.0	0.0	0.0	0.0	0.0	0.0	0.0	0.0	0.0	0.0	0.0	0.0	0.0	0.0	0.0	0.0	0.0	0.0	120.1085781546518	0.0	0.0	0.0	0.0	0.0	7974.481658692185	0.0	153.71372356123953	110.47770559901012	0.0	0.0
2L_2804	0.0	0.0	0.0	0.0	0.0	0.0	0.0	0.0	0.0	0.0	0.0	0.0	0.0	0.0	0.0	0.0	0.0	0.0	0.0	0.0	0.0	0.0	0.0	0.0	0.0	0.0	0.0	85.00148752603171	0.0	0.0	0.0	0.0	0.0	54.946564466056756	0.0	0.0	0.0	69.15342378601164	0.0	0.0	0.0	0.0	7974.481658692185	0.0	0.0	0.0	0.0	0.0	0.0
2L_2805	0.0	0.0	0.0	0.0	0.0	0.0	0.0	0.0	0.0	0.0	0.0	106.64277868424138	0.0	0.0	0.0	0.0	0.0	0.0	0.0	0.0	0.0	92.7549136915528	0.0	0.0	0.0	0.0	114.5947928126146	0.0	0.0	0.0	0.0	0.0	0.0	0.0	0.0	0.0	0.0	0.0	0.0	0.0	0.0	0.0	0.0	0.0	0.0	216.33783316026305	155.48714121342164	0.0	0.0
2L_2806	7.010467469187593	6.871907641561297	4.169995713244407	3.4092148805411107	1.5140283813704256	0.0	17.230446888870507	10.964094782406574	1.9309492546535876	15.868300720801692	3.1286135486486892	10.09119751568172	6.144237197048144	11.89197417149697	2.782811574715151	15.786814852235413	5.398448701781056	7.947104075274969	9.271621421154132	15.76976645606669	4.313974516489736	10.239882411041751	17.235531116338453	20.71319679194008	22.973929185160678	0.0	10.843666142315165	11.469242767823202	23.17905355288533	21.835968206830287	27.231335642550594	8.184663468463945	30.72372073655964	26.478338600757493	46.35810710577066	41.41093597433393	74.56750845098429	49.32028647355153	66.16157033542025	0.0	0.0	0.0	153.71372356123953	0.0	216.33783316026305	3.4118700323172324	80.9223380964712	124.49992530004481	99.13384234997744
2L_2807	3.0231537297856823	1.9756013236528869	5.244881258136123	8.16761247619141	14.146186253476154	10.469209009382505	0.0	10.835213735426146	2.775638223313973	10.264432305042504	7.870131143368155	8.46158067645744	5.888012360115546	3.8850201857878814	10.000364013250081	7.564239302274567	5.819990036177058	11.423545068741182	11.423545068741182	15.867748212384821	15.502779958502158	25.23307475739976	9.910068604927435	14.887066711923351	12.383931601068982	0.0	14.28826761769376	17.66403708034664	15.548714121342163	37.27331936564733	29.35771197735933	33.33423531852431	24.67973497601649	27.404080010778937	38.87178530335541	25.063598882163486	71.45792021723207	47.90224569560001	47.55189270119205	0.0	0.0	0.0	110.47770559901012	0.0	155.48714121342164	80.9223380964712	19.386935743235195	77.05313037041677	106.17624418300872
2L_2808	5.6847461490818985	5.572388813429457	6.340171102197535	2.3037599666415556	6.138582803803834	0.0	8.732541466473153	4.1675244821225705	1.957244004716958	3.216877541031675	14.270478850674662	5.114307325887243	6.227906501685272	7.6706721820991275	8.462119744071652	16.001792200726484	10.943924425635485	4.027661982495781	2.6851079883305204	6.3938046590375786	21.86360086509896	13.344845486706534	10.48214183700584	25.84031910210059	11.643388621964203	82.23143214262218	18.318883398108905	21.590075872508944	18.795755918313645	33.199980080011954	6.9005397602200444	24.888354987584858	27.478325097163356	28.986020686356763	36.02519884343449	50.81166105529193	37.79146668682212	35.12944796234339	67.06252718427442	0.0	219.2838190469925	370.04144464179984	0.0	0.0	0.0	124.49992530004482	77.05313037041677	10.51627551379893	106.39461170399836
2L_2809	2.396390077986521	3.9150435548595475	4.75143604730411	8.416581961322569	0.8625679164413208	8.298720752196049	4.908240444882914	10.150453139652276	5.500474415918373	2.7121328619646423	10.694548543001442	7.665504224890563	8.16778020736827	8.006890853451416	9.512492677362408	14.990031628966737	15.37794372287715	11.319003474934066	10.564403243271794	5.39058372834333	22.119706938460517	11.667673003463214	14.729066191932498	12.708406520138738	13.088641186354439	0.0	9.266733661718916	10.268066546405827	14.966237927968379	9.33024398588023	23.27123791350081	18.651772190363097	26.77056391163243	26.549887389256046	28.171741982058123	37.25134725705913	49.562785428541076	41.00878575263653	21.539074573660944	0.0	0.0	0.0	0.0	0.0	0.0	99.13384234997744	106.17624418300872	106.39461170399838	27.685416153332906
2L_2810	3.578847375963541	7.517383950385265	3.0411214743661015	4.143823837761009	4.416641685037136	7.9673021918048335	9.42444890535026	8.995461789527184	7.745183464033305	4.050387983771831	3.422483319671921	7.3593738644716105	11.202272717088842	8.27844429109612	8.117867375356488	1.9188517591073502	7.874031248093008	7.244644396629792	9.659525862173055	8.050474172928785	3.1461232682557734	14.402200656260277	8.798747812489886	10.457899112647262	0.0	0.0	13.839243349255055	16.72872725751934	19.158059626643226	10.948214943318106	4.964861194893144	19.896547899198122	17.79331287761364	22.399941296705567	26.48320007212446	25.431945702795925	40.78580653932432	32.08011863811147	37.911294463917066	70.99751508697196	78.88612787441329	0.0	0.0	64.54319553361086	78.88612787441329	99.52922675743733	111.77190662306668	123.58359642137214	131.12685814731924
2L_2811	5.498261920860217	3.079765937788728	3.5041063454226555	5.092998146148675	5.089037805444049	8.160227702993824	0.0	2.303320958869444	4.3269438795378825	5.333742964793029	5.258036382807483	7.537578598100833	11.473531938641388	7.873268002166724	0.0	8.8439224564879	6.0485236763410795	15.582149090002492	13.356127791430708	8.83437178428867	2.416729179394774	4.097484734410874	5.793304176277115	11.603728045746537	16.087764547200216	0.0	15.186809911357628	10.09670810600442	13.850799191113326	13.761804570142388	19.069063571681372	10.698626418637863	31.386073816805766	11.86673185458032	12.985124241668744	20.75681800421974	41.77342096468753	31.36343107572387	21.17962012233349	0.0	0.0	0.0	0.0	0.0	0.0	55.42949062974018	78.30324290819891	71.68342121333296	113.24929654763876
2L_2812	21.242336826989664	6.94082942911678	10.52954669774989	0.0	0.0	0.0	0.0	6.921286971784681	0.0	16.0274518194764	0.0	0.0	20.686202716512142	5.459656685868279	0.0	0.0	0.0	0.0	0.0	31.855858610957142	0.0	0.0	8.704197425124317	8.046515295620926	29.005432717547993	0.0	36.5080755863197	16.548962173209713	0.0	0.0	0.0	27.555838462163766	18.25403779315985	26.743903058700194	7.803842612102199	44.027649363800464	0.0	47.122244526751295	0.0	0.0	0.0	0.0	0.0	0.0	0.0	17.23044688887051	49.53572640427593	87.32541466473154	137.43073245672159
2L_2813	9.413270829215026	9.22722029988466	4.666034419002892	0.0	3.388256978962312	0.0	0.0	3.0670801090653685	4.321287743747637	0.0	3.500775421755919	7.527725554181745	9.166827086140673	7.258131829448418	6.2276776678592665	11.776482364717658	6.0406171094439	17.784891734471564	8.892445867235782	0.0	0.0	6.547405672344905	19.285770765471526	24.959974897396677	0.0	0.0	4.04452209926875	7.3334616689125385	10.374520178441747	12.216724696108972	15.235309352956412	18.31652791896768	8.0890441985375	21.3321956162338	13.832693571255662	48.7757291971515	27.81254345709915	38.78015529960653	21.151934344395794	0.0	0.0	0.0	0.0	0.0	0.0	38.177264675340545	87.80450327346163	69.65486016786821	87.00096788576774
2L_2814	3.032702541313748	2.2295715506670133	3.946085646519344	3.0725288879166044	0.8187039131099713	0.0	0.0	1.482196009750478	5.220759829385569	2.5742132818078804	4.229458619146048	4.547307366510609	6.644936248481632	11.691873761903643	6.019170455985267	5.691098552753638	2.919186411070489	10.743400329177787	7.162266886118524	3.410971594792947	11.66380981085033	9.492290598882853	13.98005177092772	15.508476416259914	3.105761747077944	0.0	8.795494205137507	13.289872496963264	15.040760460848901	11.807699801040258	7.36261001580016	5.901092380716055	16.613711276370843	18.327091622285515	10.862771443946428	17.678505765550014	13.440679560758593	8.649638603683073	35.77656614473768	0.0	0.0	0.0	0.0	0.0	0.0	62.72840519302637	42.4323720809843	44.881842938234726	69.3726921754961
2L_2815	0.0	0.0	0.0	5.672085398917766	0.0	0.0	0.0	6.840572254912557	0.0	0.0	0.0	0.0	10.222482100433844	0.0	0.0	26.265332387781367	13.472513378205784	0.0	19.83300608873287	0.0	0.0	7.301407200209696	0.0	7.9526783825524605	0.0	0.0	9.020581358427387	24.533957041041223	15.425671402347788	0.0	0.0	13.617243788153814	0.0	10.572808322914712	15.425671402347788	54.392759235890516	0.0	13.306489708095535	0.0	0.0	0.0	0.0	0.0	0.0	0.0	68.1180349309283	36.718537720953805	69.04563398564196	97.02002978514913
2L_2816	2.6819933647484153	3.9434768320736113	2.9912148021261555	2.7172140947329524	5.068188860989716	6.965825659315398	0.0	5.89856048908242	5.540421995475321	4.553049860449022	8.228777981585491	6.43431290385367	2.9382497433928556	7.237857718192976	5.3230987887288705	7.549448890231013	1.2908022594202748	7.600805685402652	5.067203790268435	3.0165184550599076	10.314978173506185	9.793675244527085	5.769569969223466	7.619465601160597	13.733019121855826	0.0	6.914099231152164	12.536532238476182	6.65070497472732	11.747506917976297	9.766769543305857	6.5233444404144665	14.692460866198351	14.18173898509398	16.996246046525375	11.465021262403067	5.943183168905265	15.298746267743358	40.67906926289526	0.0	0.0	0.0	73.50779182593354	0.0	0.0	24.47397274578395	53.94274563884628	42.99922932150523	45.54792292175983
2L_2817	2.5645128861643505	7.541478129713424	5.7203787348352755	2.07855266221025	0.0	0.0	0.0	15.04048899637825	3.5318217136398955	0.0	5.722421362485637	9.22870200152089	3.7460591457786414	7.909502634655328	0.0	0.0	4.937042829833958	7.267864410721555	9.690485880962074	0.0	0.0	8.026867530999763	6.304963519481078	2.9142827833498868	10.505172747060653	0.0	6.611238046881612	5.993694633245826	14.13195857640302	19.969646137870438	0.0	9.980159443027262	3.305619023440806	19.372186189955908	14.13195857640302	11.959433601224644	0.0	21.942913316715234	17.28763864686195	0.0	0.0	0.0	0.0	0.0	0.0	37.443086508507065	58.307677955033114	31.627473901008536	78.21721632037772
2L_2818	7.732484321283398	4.331230881676187	3.285334864737425	4.476588338308314	3.578485856750348	0.0	0.0	4.319035956622194	4.563900309204246	5.000741985092038	1.2324404959241961	5.300239345558247	0.0	3.4069463718533766	4.384881192740303	0.0	6.379758981212035	3.1305665386264954	7.304655256795156	0.0	0.0	2.3050001561637607	6.7895143283873525	8.78710575080923	9.050015362401078	0.0	5.695461400718996	9.036053206863011	6.087212713995962	2.150435893355583	10.727116111377502	10.747157430595394	12.81478815161774	10.013271757274955	10.956982885192735	6.868556435493953	9.79134640804457	14.702660740514212	0.0	0.0	0.0	0.0	0.0	0.0	0.0	21.504358933555835	27.047464049090372	51.76833832080403	38.28563071365182
2L_2819	2.9811029079108695	1.7533093714385903	1.7732321562529618	5.315642873849163	2.5752772865436353	3.0970759886176267	7.327005731183883	5.245118368334591	3.284436288094329	3.373886094636425	1.9955985079309075	4.291140125893469	6.967335043117353	5.976330604724666	5.9167578439050414	6.713121467219827	2.2956145497886657	16.896972400485282	5.632324133495094	10.729395001604043	3.6689142435322544	2.4882093091623703	5.863334182050956	2.0326145195346452	7.327005731183883	0.0	8.453714223881404	6.967335043117353	7.885253786893131	10.44611891861777	11.579743323409494	11.601377593981018	6.916675274084786	15.31297698234369	15.113403091545168	12.048550096017676	15.854393252370233	14.170783562707305	12.05754826636571	0.0	0.0	0.0	0.0	0.0	0.0	33.36954654558454	30.240047583236255	42.647598190212406	40.50212718825141
2L_2820	0.5972590349464623	2.9272719289258378	5.328961926654211	5.3249012714896065	3.2247033950064306	6.204940497723098	0.0	1.751417977184628	4.935235318189015	3.379762482459878	1.9990742953296425	2.149307059821735	9.596771576247047	6.447258181420963	4.74165057567787	4.483209260517048	1.1498064415836238	3.3852804620230774	2.8210670516858984	5.374041338200782	1.8376522448943589	6.231357724986131	8.07612644893968	2.714873038283647	14.679534746825734	0.0	4.619148155173815	4.187682142362348	8.557236723447224	5.813507335483556	0.0	10.459425621804138	15.397160517246054	12.632651297993641	10.531983659627352	12.069535378593473	10.588004849306222	12.492009372641068	4.026183073765311	0.0	0.0	0.0	65.47845104176216	150.79885694466438	0.0	18.893898840321558	26.114411624548296	30.936532819020844	29.808492853620844
2L_2821	1.6186001762979312	2.6443483664537966	1.2034781964049939	2.623769779944429	4.660852486232716	0.0	3.3151860051411903	2.109522394637003	2.2291201105643577	3.6637263430900195	4.8156317332313385	7.7662981105179165	4.728673446323409	4.16008904587401	1.070841406138984	4.049902903577887	2.077353152944295	6.116179895199257	3.0580899475996284	8.49561165248385	4.98012432382362	3.377454712976299	5.305862759482389	0.61311950667914	17.68099202741968	0.0	6.954505295438512	4.413428549901849	10.7033148165987	3.150975857222982	7.859077312887158	14.69768592283988	9.736307413613918	7.336088849817423	5.35165740829935	10.064310946951016	19.12932860838917	15.388152292234553	32.733438516782435	0.0	0.0	0.0	0.0	0.0	0.0	22.319412321996126	19.815960680604647	25.28491777278201	29.91941579348722
2L_2822	0.0	0.0	0.0	0.0	6.084545983347814	0.0	0.0	2.753892351449539	7.760058976448221	3.1885599570437204	3.1433018751681665	0.0	8.230777841429127	4.344656376782504	0.0	10.573954235926067	5.423793531366883	7.984414423046213	7.984414423046213	12.675042334641399	8.668455835951208	2.9394162789576597	0.0	6.4032128760927085	0.0	0.0	0.0	3.2923111365716506	3.105050053406861	16.4538633671186	0.0	5.482059412367087	3.631525124343421	6.384636011900962	9.315150160220583	17.51804358489244	24.972530216761562	5.3569553637051275	18.99205372472158	0.0	0.0	0.0	0.0	0.0	0.0	13.711552805932167	34.49186583255481	13.898270221288259	7.811706623546047
2L_2823	0.0	0.0	0.0	0.0	0.0	0.0	0.0	0.0	50.08765339343852	0.0	0.0	0.0	0.0	0.0	0.0	0.0	0.0	0.0	0.0	0.0	0.0	0.0	0.0	0.0	0.0	0.0	0.0	0.0	40.08337341670675	0.0	0.0	0.0	0.0	0.0	0.0	56.53550429669833	0.0	0.0	0.0	0.0	0.0	0.0	0.0	0.0	0.0	0.0	0.0	0.0	0.0
2L_2824	0.0	0.0	0.0	0.0	0.0	0.0	0.0	0.0	0.0	22.359284637047324	11.02095966108345	0.0	0.0	0.0	0.0	0.0	0.0	0.0	0.0	0.0	0.0	20.61220304256729	0.0	11.22538553586623	0.0	0.0	0.0	0.0	0.0	0.0	0.0	0.0	0.0	0.0	10.886842162562328	0.0	0.0	0.0	0.0	0.0	0.0	0.0	0.0	0.0	0.0	24.037537017807008	0.0	0.0	13.69459679683381
2L_2825	5.641325643830392	2.7649132508467544	1.3981654252006313	3.048218240233128	2.0305652870396935	0.0	0.0	1.8380856117783053	2.589725909884012	1.0641022653353895	4.1959940425276585	3.3834959159512548	2.7468165769281687	0.7249602884877974	3.7322157586465643	3.5287931880176298	5.4301669667738945	7.99379681367259	2.664598937890863	0.0	5.785761357015612	1.9619135680939488	3.4673594913244927	3.205368607773788	0.0	0.0	6.0596541440278	3.2961798923138033	9.326096282618021	7.321421380746858	4.565221956526304	10.977002630638681	3.635792486416679	4.261425681268797	7.253630442036239	7.307762012499197	16.667916760423697	10.726500516749162	0.0	0.0	0.0	0.0	0.0	0.0	0.0	16.015609270383752	14.799598634885024	32.46740446524213	15.641772134573987
2L_2826	6.226677202204492	3.051804379339284	0.0	0.0	0.0	0.0	19.130042200873095	0.0	4.287659045352713	0.0	10.420596099779292	3.73457201617966	0.0	0.0	0.0	0.0	5.993608415985193	0.0	0.0	0.0	0.0	6.496453099019263	3.8271373892569955	3.5379619782302125	38.26008440174619	0.0	0.0	3.638195964149217	6.86252307523384	0.0	0.0	6.057995615222773	4.013047219118799	11.758992395459618	3.43126153761692	0.0	0.0	14.799370849146461	0.0	0.0	0.0	0.0	0.0	0.0	0.0	45.456198407214806	0.0	15.358399777610371	12.948587632803951
2L_2827	1.596000040857601	1.0429703796412182	1.977790520022835	3.4495129287744573	1.148943523451316	0.0	0.0	1.5600507203690208	2.930660570892679	1.8062852948146606	3.5612941458022314	1.9144647769112484	3.885540071419335	3.281602156931466	1.055889498207522	3.9933550571848446	3.072521335588154	3.0153905533844743	1.0051301844614915	9.57370218893127	1.6368626711503609	2.77524675273928	5.231778239569404	3.6273519750206034	0.0	0.0	1.371480233129696	2.4867456457083743	4.69060752748696	9.320938556373035	2.583114285241945	5.175880562208288	4.114440699389088	2.411218919388129	5.863259409358701	4.134910553614905	18.862230270107137	4.046210966202809	3.5862654639766802	0.0	0.0	0.0	0.0	0.0	0.0	20.71319679194008	14.88706671192335	14.434240748439002	15.488370446419088
2L_2828	2.514149318093566	1.2322289481385642	1.8693460751700508	3.5660322185916615	3.3935802420871553	3.2649457790454477	3.8620745055965324	2.4575190190468783	3.4624615071662137	2.1340558392782794	1.4025101846783337	4.523731381735299	0.9181229014005782	3.8770853448742537	1.2474923843708665	4.717993720350359	0.0	0.0	4.15632780126103	1.4138696084203288	0.0	4.5903845738946005	6.181142554840836	2.8570502070861417	5.14943267412871	0.0	3.2407011321713477	3.6724916056023127	5.541770401681374	3.6707754880296015	6.10369816968403	4.892081298074636	8.911928113471207	3.798348525540452	12.46898340378309	6.839330449089978	0.0	7.768216497564544	0.0	0.0	0.0	0.0	0.0	158.6961524117848	0.0	15.294897866790006	10.992806527264689	13.952858871018378	10.4565185282973
2L_2829	0.0	5.471956224350205	0.0	2.26223871142883	3.0139727777978713	28.997274256219914	0.0	5.4565494963604815	3.843936190659235	0.0	3.114061857724742	3.348087237761067	8.154212466160018	4.304240968626387	5.539736530130627	0.0	0.0	0.0	0.0	6.2785674820432975	8.587819037477242	0.0	3.431073171066446	0.0	0.0	0.0	10.793230485839281	3.261684986464007	0.0	5.4336013910019565	0.0	5.431063510856696	10.793230485839281	10.542073414999262	0.0	4.338771259979174	0.0	10.61424644157388	0.0	0.0	0.0	0.0	0.0	0.0	0.0	20.376005216257337	4.881573038095795	13.768983986671623	27.086638548156174
2L_2830	1.4382169331634704	0.7048954992422373	1.0693577982436226	1.1656832185912487	1.553035703358999	0.0	0.0	2.811643239586587	3.9613961940886067	2.441569577652411	0.8023047326672492	1.7251977378517185	4.201691264767894	1.6634124773900658	5.70901547742641	2.698924208810368	2.7687669794635017	4.075926356162597	2.7172842374417314	4.852817286899852	4.425119456099718	2.250793292095799	7.955813763946762	6.537492355219877	5.891456974984284	0.0	3.70768053438058	5.042029517721473	4.75524741552303	2.79981857175655	0.0	1.3992554282015455	3.70768053438058	6.518525922276356	4.75524741552303	7.824866083006179	12.748110092678761	7.520279459053993	14.542746950385963	0.0	110.9557730288707	0.0	0.0	0.0	0.0	6.999546429391376	7.546110508260727	12.416010125788372	16.94798662903549
2L_2831	0.646655188968166	3.169371196754564	0.0	3.144706829464645	0.6982803310630843	0.0	3.973400467907639	3.1604475800579297	0.890567113137646	1.463713945798087	1.4429381452819385	3.8784415739150297	4.7229409488803995	3.490238500960514	1.2834518900625915	0.0	0.0	0.0	2.4435061380874186	4.3638750279288	7.958539194213824	6.072048498665769	0.7949145816587133	1.4697029553962788	5.297867290543519	0.0	1.6670578695800615	5.289693862746047	2.1380678708264917	5.035449564937157	0.0	5.0330976501473685	3.334115739160123	5.373276643636476	4.2761357416529835	7.036477097272259	5.731841526045487	13.525157777113268	8.718335007253655	0.0	0.0	0.0	0.0	0.0	0.0	12.588623912342893	7.916775239584239	11.165043588330168	11.65442653049515
2L_2832	1.2616999008934728	1.2367627734405195	1.8762240896384819	1.0226151336813634	2.724853181504514	0.0	0.0	1.8499208542194534	0.8688002953921004	1.427938545808804	0.7038352687630165	5.297105169861137	2.764503043717851	3.8913505734756297	0.0	2.3676764806856787	3.643420832108739	3.575674685117148	2.9797289042642903	2.8381435135649067	0.0	5.923638377673412	4.652913945519806	3.5844529372082707	0.0	0.0	2.4394686512015196	1.4744016233161872	2.085810232985003	0.0	3.0630779645234307	1.2275202678940231	6.505249736537386	7.14810759808097	4.8668905436316745	10.787063369094083	0.0	2.9987687055694936	0.0	0.0	0.0	0.0	0.0	0.0	0.0	10.745821410588626	11.03325312158314	6.224087373738552	12.244157241216458
2L_2833	2.851941459148315	0.0	1.4136698338761238	2.3115151982124282	3.0796236699875275	0.0	5.841292093811152	2.7877025149722856	0.0	3.2277066337440585	1.0606309693636746	5.701693117771322	0.0	2.9319978083316385	1.8868013528365701	7.135848720007136	3.660255119781849	0.0	0.8980489885723267	0.0	2.9249601474179916	7.934677765297192	4.674412557809337	2.160608859576629	0.0	0.0	2.4507401235173023	3.3327315901295598	3.143171460003143	3.701304709910244	0.0	7.399151872216647	4.901480247034605	10.053589221116127	2.095447640002096	2.955519432540269	16.852749104697704	3.6151492830707084	0.0	0.0	0.0	0.0	0.0	0.0	0.0	13.879892662163412	6.650539109326551	11.7240853747897	15.815225449333617
2L_2834	0.9275054333268283	1.8183471224656789	1.3792566964981499	0.751748567167231	2.0031040099738555	0.0	0.0	0.0	1.2773512843767165	2.0994227846995743	2.069623800342564	1.1125792212034458	1.354834374207422	0.7151559569201493	0.0	0.0	1.7855765412382472	0.0	1.752375344779849	0.0	0.0	4.838451834760289	3.4204670716195635	4.216025788586544	0.0	0.0	2.3910814574502273	4.33546999746375	3.066656853364736	1.8056016987100783	4.503482092353808	3.609516707369983	3.5866221861753402	7.006323907959324	4.088875804486315	1.4417864310595399	0.0	13.226794734959723	6.252407176763054	0.0	0.0	0.0	0.0	0.0	0.0	6.771006370162793	11.355127391552045	11.438684532976813	10.286822323433123
2L_2835	1.649748495841809	2.1561889360555218	2.044396523789927	1.7828410463494102	1.1876364668527692	0.0	3.3789833990545604	2.1501180146025263	3.786695445552053	3.1118592020632874	1.227075921027848	1.9789381611508714	1.6065573243751696	4.240145742289454	1.0914486634392528	2.0639195896927856	2.1173297084648723	0.0	2.0779598590104236	4.948057763626332	3.3839745119039764	2.8687086708727674	6.759960886866309	1.8747551101137414	6.757966798109122	31.81876034109711	5.670670159799485	3.8557375785004075	3.0303581277235345	1.0705377311023327	8.010317288667805	2.1400754269584232	7.797171469724293	7.061860862647844	4.242501378812948	3.4193294694910326	19.49745314518291	3.659665726132575	7.414080079478938	76.36502481863306	0.0	0.0	0.0	0.0	0.0	6.690860819389579	7.69420904973633	8.13836854195024	6.861416539444568
2L_2836	1.577124876116841	2.318930200200974	0.5863200280120257	3.8348067513051123	2.554549857660482	0.0	4.8453556297218	0.0	3.2580011077203763	0.8924615911305026	0.8797940859537707	4.729558187376014	2.3037525364315425	0.6080235271055672	4.695308885590347	2.959595600857099	0.0	0.0	2.9797289042642903	7.095358783912267	9.705025456281772	1.6454551049092812	0.0	4.480566171510338	3.2302370864812	0.0	4.065781085335866	1.8430020291452343	1.7381751941541692	1.5351173443698036	7.657694911308578	3.068800669735058	12.197343256007596	4.765405065387315	5.214525582462508	3.677407966736619	0.0	6.7472295875313595	10.631557012787637	0.0	0.0	0.0	0.0	0.0	0.0	5.756690041386763	5.51662656079157	17.50524573863968	6.559369950651673
2L_2837	1.8841319163656454	0.9234463015975621	1.4009090779188431	1.5270999150932447	3.0518248691987857	0.0	0.0	0.9208462650843827	3.8922116844194763	0.0	2.1021139698926827	2.260090286086749	2.7522067193475728	2.9055315800774673	1.8697697864648113	7.071435642864214	0.0	0.0	2.6698277427140398	2.1191397309879263	0.0	2.9486452154693006	2.3161090479726405	2.1411057183795084	0.0	0.0	0.0	5.5044134386951455	3.1147990331663795	5.501841282882671	0.0	9.165452549718912	2.428618058038143	4.981419305988663	6.229598066332759	2.9288408819325666	0.0	3.5825164598718753	0.0	0.0	0.0	0.0	0.0	0.0	0.0	6.877301603603339	9.885760155641407	2.323651143747566	11.75434976243153
2L_2838	1.6052501525522729	0.5245076184731583	0.7957013665932261	0.8673764118719545	2.31120516175316	0.0	3.287842741166553	1.0460616511078942	0.7369115300862554	1.211169453143669	1.7909673635599273	3.2092677490799355	3.908059920250566	2.4754662726384487	3.1860276967759735	6.0247496716511435	3.090329082963387	6.065734363295029	0.0	3.6109460775014948	3.292699229705942	1.6747989320142171	2.6310503139698116	1.2161251383038314	2.191895160777702	0.0	1.3794290708607195	4.3770271106806335	1.1794483484184777	8.333298611255787	12.990427613700017	5.205878978306686	2.758858141721439	2.8293928648370734	3.5383450452554333	2.495325423706257	4.742888039384942	3.560954278771442	7.2141015485790385	0.0	0.0	0.0	0.0	0.0	0.0	11.718701172078449	9.358343318685655	9.238662906794826	11.86905758940924
2L_2839	2.2438738597334256	0.5498810882146736	0.8341940478002366	2.728009289780968	1.2115057671914788	2.91395838517751	6.893789454018769	2.7416642713659813	0.0	1.9046410960980948	1.2517378815813405	4.037422329246811	2.458269240791405	1.297609453032961	0.0	4.210801125968221	0.0	1.5897922618451445	3.7095152776386713	5.047504589443548	3.4519861520123527	2.9263644188734816	0.6895823620278438	1.2749561510705745	2.2979298180062564	0.0	5.784640160674166	1.966615392633124	3.709515277638671	1.09205356304316	5.447539918210635	2.1830869919779197	5.784640160674166	2.966266976316689	4.946020370184894	1.7440258394868378	4.97232898917524	4.266535143609973	0.0	0.0	0.0	0.0	0.0	0.0	0.0	9.555468676627653	10.79216661378505	13.83655787396307	10.110126497125032
2L_2840	2.653824280209875	0.4335620373080133	1.9731986349017203	0.0	1.4328449911034653	2.2975544371060557	0.0	0.4323413089063952	1.2182734932621861	1.0011619986737608	0.9869516114403089	2.1222443519252017	1.9382594585123316	2.0462394875725223	0.8778650112239431	4.980104482592045	2.5544898224016497	1.2534956860945963	0.4178318953648654	0.9949452799994906	0.0	3.6917378583702614	1.631134840860776	5.528921234083366	1.81183742237862	0.0	1.1402466946528815	1.5506075668098651	4.3872349013310865	0.8610461021304002	0.0	2.5819317962060575	2.280493389305763	4.343481878743017	6.33711707970046	2.750206953073219	0.0	1.2615052431942422	5.963231904721867	0.0	0.0	0.0	0.0	0.0	0.0	5.381538138315002	1.547135733466882	12.000607012521977	9.811054421612281
2L_2841	2.109300581238868	2.0676108756332057	1.2546630335807425	0.0	0.4555389435687468	0.0	0.0	0.0	0.5809815683597438	0.9548868482956941	0.9413332856391137	0.5060377898900734	3.697340626132311	2.2769359078322364	4.186444126460755	4.749916876454662	3.248556828628882	0.0	0.7970382060264058	1.8979149506352322	2.595966387427216	0.0	0.5185804792824507	4.314572612818883	0.0	24.409295059558684	1.6313142737823871	2.957872500905849	1.859755814061614	4.106236552075292	2.0483324525503788	1.6417274584663477	4.893942821347161	2.549366084189628	4.649389535154034	3.2788605303884792	0.0	5.61491771338091	5.687602732324353	0.0	0.0	0.0	0.0	53.25664376630986	0.0	10.26559138018823	9.591561786627592	4.162153331647661	9.942421681497445
2L_2842	0.0	2.4856762903767047	0.3770881397144742	1.233166253007898	0.5476477052411091	0.0	0.0	0.49573553421403066	1.3969089896331892	1.1479624269601731	2.8291709250404375	0.6083572838526342	0.7408221763044175	1.9552330620212834	0.0	5.710337423838374	0.0	0.0	0.0	2.2816683011017265	0.0	1.587396579128624	1.870308214948538	2.8816487272506803	4.15501444802399	0.0	3.9223233542454174	2.370630964174136	1.1178967443493115	1.974602660579625	7.387499464406288	1.97368038002821	3.268602795204515	2.298630839695592	2.235793488698623	2.3651024404703715	0.0	3.85727950126919	3.4188104317478945	0.0	0.0	0.0	0.0	0.0	0.0	7.404759977173593	7.982965416197224	5.00372965499159	3.5155155521134756
2L_2843	1.558353643010062	1.0183688277301832	0.7724553842322467	1.2630547231089335	1.6827634206272466	0.0	0.0	2.031003058589056	0.7153830608021947	2.35157159350898	2.8977420446259226	0.6231021476897896	2.2763328459957637	2.4031468727669507	2.0619664210830293	0.0	1.0000156002433638	0.0	2.4535530146560536	3.5054542531209063	1.598252406888212	1.625870592732261	0.6385464027520328	1.7708950564047783	2.127860136604365	0.0	5.356519205263958	1.8210662767966108	1.7174871102592375	2.022461456940784	5.044367736425732	3.03227523436708	4.686954304605964	4.316295802029561	3.434974220518475	4.037376415907909	0.0	4.938461339403558	10.505018247216695	0.0	0.0	0.0	0.0	0.0	80.14939847876441	3.792115231763971	8.176449970755563	3.8437544563528228	9.361876494524562
2L_2844	2.8231509102614902	1.3836760814293374	0.5247745266887991	1.1440901451507166	3.0485346532268967	0.0	0.0	0.0	0.9720038588553196	0.7987806772717582	0.787442869051243	0.8466201189281145	1.0309648222431071	1.088399656871124	2.8016309414362475	2.6489294351687764	0.0	4.0004240449487645	0.6667373408247941	0.0	0.0	0.7363665597388785	0.8676045066501451	0.0	5.782323840781399	0.0	3.6389995953432446	4.1238592889724295	3.1114409238490386	2.747954834614338	0.0	2.746671343332407	1.8194997976716223	7.997221232195854	3.8893011548112995	6.5827873276955415	6.255982283058174	4.69698350325454	4.7577858787012	0.0	0.0	0.0	0.0	0.0	0.0	1.7174717716339614	7.406326632335874	5.222578460101851	4.892365512541335
2L_2845	1.6425985821965092	1.07342206955775	0.407107245727328	2.218892896702547	2.3649786395129277	0.0	0.0	0.0	0.0	1.2393490343983802	1.2217578456401814	1.970361558718876	1.5995945987448938	4.221769198242122	2.1734367773322716	4.109949365423818	3.1622299877221156	0.0	2.068954102322194	2.463306585108228	6.738617127947471	1.7137655130054237	2.6922654444499483	3.111050051568766	0.0	0.0	4.234570354845704	4.478864876485703	1.8103348395319199	2.1317961661777747	2.658533680431491	4.261600930051786	0.7057617258076172	2.068016226482519	0.60344494651064	5.1067654428587	4.853238080447275	4.1643485126612845	14.763895778706917	0.0	0.0	0.0	0.0	0.0	0.0	9.326608227027764	4.788039248132281	5.402064885281749	3.0363020270352328
2L_2846	2.555231063923602	1.0018910693934802	0.7599566383941265	1.656823752888051	1.1036902656615581	0.0	0.0	2.4976754134926624	0.0	0.5783804733662443	2.2806840090638945	2.452080071939125	0.0	2.3642626568141534	2.028602689338871	0.0	0.0	1.4483119200415955	1.4483119200415955	1.1495780358861476	3.144783637313361	1.5995631273186668	2.512857506593267	2.3229880223253088	2.093430208909681	0.0	0.6587309784842653	4.180401025870411	2.816162066747547	0.9948684684397875	2.481373569302034	2.9832113813094048	1.976192935452796	2.3162486191780367	1.689697240048528	6.355279171525807	0.0	2.429277182178395	3.445013790390203	0.0	0.0	0.0	0.0	0.0	0.0	7.4615135132984065	3.5751780393973895	1.260520143553076	5.667936166285911
2L_2847	0.0	0.0	0.0	4.665528277766891	0.0	0.0	0.0	0.0	0.0	6.51475559568645	0.0	0.0	0.0	0.0	0.0	0.0	0.0	0.0	0.0	0.0	17.711089621655702	0.0	0.0	0.0	0.0	0.0	7.419806728874326	0.0	0.0	11.20598848024384	0.0	0.0	7.419806728874326	13.044867822876785	0.0	0.0	0.0	5.472573105367828	0.0	0.0	0.0	0.0	0.0	0.0	0.0	0.0	10.067512740437373	0.0	0.0
2L_2848	1.602927586944796	2.3568692919571834	1.191825152099236	0.6495910824136206	0.8654479428735122	0.0	0.0	0.0	2.2075359759378577	0.9070627991323037	0.8941880459576889	0.9613873203587705	0.0	3.7078269445930148	6.362835947796113	3.008016363609018	7.7146445554667515	0.0	2.2713592949700745	5.408582338454659	2.465951376370761	2.508563609020293	0.9852163362661581	1.8215483707615985	0.0	0.0	1.033074926858295	0.9365773249946732	1.7666127849767248	1.5602327867317802	7.782979402345012	0.0	2.06614985371659	1.8162637336025438	6.183144747418536	4.983430094934343	0.0	2.2858727728932062	0.0	0.0	0.0	0.0	0.0	0.0	0.0	7.801163933658902	7.008602358534866	1.9768491199561928	6.666685185236625
2L_2849	1.6469187385590611	0.0	0.9184004280970529	1.0011279374762232	0.4445997579598917	0.0	0.0	2.4147337393842268	3.4021802304977107	0.46597823042903075	0.459364184844473	0.9877718780358551	1.8042768578638806	2.8571891163952174	0.8171824041016018	0.0	0.7926367219081618	1.1668475280335118	1.944745880055853	0.926169474195066	0.0	1.7182728436857124	3.036764590515071	1.871539406665862	1.686593772083837	0.0	2.122853794813443	2.4057024771518405	3.176418270757894	4.007630528526314	0.0	3.204606942941172	4.245707589626886	3.4212011837356098	6.352836541515788	5.760221192493791	0.0	1.9571723713022164	2.7755111103709744	0.0	0.0	0.0	0.0	0.0	0.0	4.007630528526313	2.880379288344689	1.0155511345229498	6.8496473858606155
2L_2850	1.0742376645557539	1.0530056730680637	0.0	1.306013845488114	1.7399977101630135	0.0	0.0	1.0500408518393407	2.2191441870442667	0.6078883605731147	2.9963002882560734	1.9328854494122967	0.7845852227453138	0.4141471507069471	1.0660490973175967	0.0	1.0340282140802382	3.0444041568294358	0.507400692804906	3.6246820549724115	1.6526123007899816	1.6811698386698988	1.3205293923102006	1.8311268864726968	2.20023309269384	0.0	2.769352791175291	1.2553363563925022	2.3678698997562275	5.228123960910363	0.0	5.225682053408771	1.3846763955876455	3.65162892065761	2.3678698997562275	3.3397567989099035	9.521859809658022	5.1064286975573605	3.620771934093261	0.0	0.0	0.0	0.0	0.0	0.0	3.921092970682772	5.636365378512936	3.9744885528767946	0.744637955164604
2L_2851	0.45565377020687775	0.0	0.33879236242760175	0.3693100402104772	1.4760914515410983	0.0	2.7997840806517003	1.7815613389787448	0.6275218534485464	0.0	1.5251100214369462	1.6397238180378801	1.3311736372243006	0.0	5.42616562176804	1.7101383843980655	0.0	3.873986952411944	0.43044299471243824	2.049949899224463	1.4019598276823135	4.278558091694634	3.3607322632313705	0.5177996744904126	3.7330454408689335	0.0	1.1746618853229287	3.1948167293383216	2.5109174691558898	0.8870343956457255	4.424833582008981	1.773240174387532	2.3493237706458574	2.753586374153186	3.5152844568182458	4.958125092079465	4.038837461025219	3.4655474334675542	3.071607777802351	0.0	0.0	0.0	0.0	0.0	0.0	3.3263789836714706	7.969158718227761	4.495568044243583	1.895095114823813
2L_2852	0.6544122304934111	1.9244338956956828	0.9731505808443872	0.5304049323415468	1.413313298204018	0.0	4.02106394135037	3.198359164987741	0.9012500337968763	2.221908192531011	1.4602471088567492	1.569986381938123	6.691433893986274	2.0183463647866375	3.8965431427854464	4.9122186526766685	2.519668532565204	0.0	0.0	1.4720741642740556	2.013501737249299	0.0	0.0	2.2309994699145257	5.36141858846716	0.0	1.6870552922249695	1.52947060433972	3.6061922648618396	3.8218897461246035	3.1774840935146282	1.2733682168311773	3.374110584449939	0.9886786408832461	2.8849538118894715	1.017269161281922	0.0	2.4886183041858065	0.0	0.0	0.0	0.0	0.0	0.0	0.0	3.1849081217705035	5.722672863634656	3.228278688259977	1.8144967402566063
2L_2853	0.0	0.0	3.2426565502699964	2.8277983892860377	2.825599479185504	0.0	0.0	0.0	2.4024601191620216	2.961467750800781	0.9731443305389817	0.0	1.2740956978375029	2.0176129540436194	0.0	3.2736224596689714	0.0	0.0	1.6479460001054684	0.0	0.0	3.640091089639427	1.0722103659582645	0.9911950164300486	7.145960531430793	0.0	5.621474211374626	1.0192765582700023	2.88390550018457	5.094001304064334	0.0	3.394414694285435	4.4971793690997	1.9766387653123616	9.613018333948567	4.067598056230476	7.731321128154378	0.8292380032479595	0.0	0.0	0.0	0.0	0.0	0.0	0.0	6.367501630080418	1.5254915744049362	6.454211243752324	6.046124675927718
2L_2854	0.4827803824315832	3.7859069613364253	0.3589618192414734	0.7825926354902629	1.563968175124398	2.5078093182169274	0.0	2.3595296494720506	0.6648803547801573	3.278342417620172	1.6159049865104251	0.0	3.52605728122366	1.4889972779640759	0.9582006065793118	0.0	2.788257495207915	1.3682061722516843	2.280343620419474	1.0859951799189933	0.0	0.5036972384698161	2.3738720250339047	2.1945041715329796	0.0	0.0	1.244593485897262	1.6925074949873566	1.5962405342936314	1.8796851151495102	0.0	0.0	1.244593485897262	3.6468958716409356	1.5962405342936314	3.752356479869358	0.0	3.671863209876724	0.0	0.0	0.0	0.0	0.0	0.0	0.0	3.5244095909053312	4.221794864000789	11.90801109064521	5.3544441216904515
2L_2855	0.4521348768976892	2.2159928201832626	0.0	0.36645795664509206	1.4646919884570555	2.348620819396226	2.7781620902002553	0.44195070322753943	3.113378342406237	0.5117071168584009	1.0088880006190537	3.254121331107008	1.9813400040207994	1.0458600206306348	2.692130391361277	1.696931438879075	0.8704223184638509	0.0	1.7084751901639668	4.068237358867761	2.782265726965692	2.358619956368361	1.6673891093146413	2.5690042241622657	1.8521080601335036	0.0	4.662361131573697	1.5850720032166394	1.9932210551912946	5.281104384548898	2.195330882465936	2.6393188657016906	3.4967708486802724	2.732321156345637	1.494915791393471	1.4056670874296817	0.0	1.2895439734065084	9.143659694930939	0.0	0.0	0.0	0.0	0.0	0.0	5.501150400571768	3.953807508723286	1.1152124909152004	5.014559459982092
2L_2856	0.0	0.0	0.0	0.0	0.0	0.0	0.0	0.0	11.321181931393637	0.0	0.0	0.0	0.0	0.0	0.0	0.0	0.0	0.0	0.0	0.0	0.0	0.0	0.0	0.0	0.0	0.0	0.0	9.606332494380295	9.059940566789882	0.0	0.0	0.0	0.0	0.0	0.0	0.0	0.0	0.0	0.0	0.0	0.0	0.0	0.0	0.0	0.0	0.0	14.377235660145152	20.276243542016427	0.0
2L_2857	4.099716586592369	0.0	3.0482633053263983	0.8307110554350102	1.1067534538455033	0.0	0.0	1.0018429903650756	1.4115222561771743	1.1599714275837958	3.4305207484755913	1.2294427943956097	0.0	0.7902748149057842	2.0342328846764897	0.0	1.9731306954417522	0.0	0.968221048738311	0.0	0.0	1.0693350425584653	1.2599158527400274	1.1647176281876574	0.0	0.0	2.6422368966187824	3.59314571523362	2.2591824470560593	1.9952592639887627	0.0	3.98865467065479	1.3211184483093912	2.3226771486505635	2.2591824470560593	6.372917649158137	0.0	5.846446588228141	0.0	0.0	0.0	0.0	0.0	0.0	0.0	4.988148159971907	3.5851006086783817	0.0	1.4209167470668727
2L_2858	0.0	1.442637140693187	2.1885446539161326	0.0	1.589219245190784	0.0	0.0	4.315725843228094	0.0	1.6656364705096562	1.6419946030921386	3.5307848246162084	2.1497923730526103	3.4043352848117965	0.0	0.0	8.499826036893777	0.0	2.7805931283202017	0.0	0.0	1.535489067855258	7.236598227141982	0.0	6.028719614499552	0.0	1.8970321311714249	3.4396677968841765	0.0	2.8650503962364695	0.0	5.727424425918771	1.8970321311714249	4.4469322559898785	0.0	11.438820611839636	0.0	2.7983604965522795	0.0	0.0	0.0	0.0	0.0	0.0	0.0	3.581312995295587	2.5739747472485495	10.890244845374857	8.16134156132585
2L_2859	1.0903402504882271	1.0687899961256362	0.0	0.4418635684371551	1.7660798925093135	0.0	3.349821153048639	0.5328903664399289	0.7508028898403231	1.8510014195329887	2.432971335583264	2.6158119686345835	2.389037947160214	0.8407102505152608	1.0820289384311468	2.0461069745648444	0.0	4.6350586566673	2.0600260696299113	0.0	3.3547691902023296	0.5687900680608508	2.680647673965155	3.0976251251595435	2.233214102032426	0.0	4.216297169121863	5.0966142872751234	3.004204684876954	0.0	0.0	3.1824083256893654	0.7027161948536439	2.882729137328892	1.8025228109261724	1.694909508781326	4.8322951952488875	4.146378351012281	3.675046507713555	0.0	0.0	0.0	0.0	0.0	0.0	0.0	2.8604266269105505	5.378753680916464	5.290599398458849
2L_2860	0.0	0.0	1.9819635372222169	1.0802472469898912	1.4392096551394609	0.0	0.0	1.3027852767545849	3.6710551071259774	0.0	1.487003441223364	1.5987534838836857	1.9468691618261014	1.0276644178286212	0.0	0.0	5.131673613242182	0.0	2.5181273694004718	0.0	0.0	1.390551176941658	4.915140911355597	0.0	0.0	0.0	5.1539023974579585	1.557495329460881	1.4689076321502752	7.78383763952529	0.0	0.0	1.7179674658193196	1.0067943516823283	1.4689076321502752	4.1436349623343585	0.0	3.801326460197198	8.984580662666731	0.0	0.0	0.0	0.0	0.0	0.0	0.0	2.331012111472729	9.862292805556022	1.8477440431041732
2L_2861	0.0	3.5223670306445936	0.0	1.4562315058598758	1.940132177324977	9.332955037555811	0.0	1.7562247630501548	0.0	0.0	2.0045607766791003	0.0	0.0	1.3853470183453196	0.0	0.0	0.0	0.0	1.6972857007074287	0.0	0.0	3.7490758528022847	4.4172498908939275	0.0	0.0	0.0	0.0	2.0995876409873104	0.0	6.995355084224076	0.0	10.488131630247212	2.315912728997451	0.0	0.0	0.0	0.0	8.540654883751438	0.0	0.0	0.0	0.0	0.0	0.0	0.0	4.372096927640047	0.0	0.0	2.490858549124712
2L_2862	1.5350995916328067	1.0031725331360426	0.760928657117291	0.829471452495755	1.1051019351550497	2.658031961239515	0.0	2.000696042153065	0.0	1.737360744021264	2.8545013831201	1.84141229448381	0.7474549905028368	3.550929982644238	1.0155986817122873	3.840975915160524	0.0	1.4501643761320344	0.9667762507546898	4.604193591607108	1.5744029785185307	2.1354787206752723	0.6290178910929746	1.7444694213699596	2.0961078003088405	0.0	3.2978676251765022	1.195927984804539	2.8197640647011784	4.980704749799277	0.0	0.0	1.3191470500706006	3.092281607128327	2.2558112517609423	2.3862779472918927	0.0	2.9188612043552133	0.0	0.0	0.0	0.0	0.0	0.0	0.0	3.735528562349458	2.6848131396902906	5.048529622058237	4.2563892836887005
2L_2863	0.7496514870236826	0.0	0.5573885587971911	0.6075969056304791	3.2379969880152015	0.0	0.0	1.4655317198219906	0.0	2.5452714710192845	3.345525543589354	0.8992364223842966	0.0	1.7340633508832106	0.0	2.8135568422888846	0.0	0.0	0.7081741711883587	1.686311066382647	0.0	0.7821307525521316	0.0	0.0	3.070843751170759	0.0	0.9662896333356009	0.0	0.8262031997197518	1.4593682686638605	7.279832389139072	4.376059918179349	0.0	1.6988475584446032	4.131015998598759	3.495949360008204	0.0	2.8507969830585687	10.106951763562012	0.0	0.0	0.0	0.0	0.0	0.0	1.8242103358298258	5.244413257666939	5.547154697940785	2.078567783654351
2L_2864	1.137083875627585	0.5573048736311199	0.8454562601935605	0.9216131178724746	3.0696548897515035	0.0	0.0	1.1114714748626278	3.1319612732988555	0.0	1.2686372324222066	1.3639767998458159	4.152429370498352	2.191880171138497	0.0	2.1338249666056393	0.0	3.2225111740574963	1.6112555870287482	2.557824743987321	3.49859041792062	2.965872417896644	2.795568855629696	2.58433793009521	2.3289535033748865	0.0	5.129894799048829	0.0	0.6265993949556242	0.0	2.7605427889653376	1.106280108796011	1.4656842282996658	5.583153992406052	3.1329969747781212	5.302714282684163	5.039458963685658	3.783619349732044	3.8325982409907113	0.0	0.0	0.0	0.0	0.0	0.0	1.3834963276473478	1.9887033693805707	7.011680618508762	7.882015683634808
2L_2865	1.2322300110112074	2.4157506945283247	1.5270004836315931	0.33290987197617966	2.2176733306863183	0.0	0.0	0.8029829854329251	0.0	1.8594476956887402	1.8330548922951937	3.4489194338332685	1.799954497150312	3.1670493095642485	2.445674238148018	1.5415826504122192	0.7907378659692992	0.0	1.1640522054133084	2.771852173797349	1.2637789822433998	2.5712347737904784	2.0196597721541023	5.134403753827931	5.047660005774524	0.0	2.1177682449969844	1.9199514636269994	3.1688087814028947	3.9980297709288863	7.977420708426869	0.7992324810637847	1.0588841224984922	1.2410928318821854	3.621495750174737	0.6384913216259565	14.563036101766496	1.561986984899647	0.0	0.0	0.0	106.94729637234771	45.03044057783062	0.0	0.0	0.0	5.028588242528523	6.07870956290431	3.4166191187172643
2L_2866	0.9716187255413204	0.0	1.083641873265699	1.181253971966481	4.196748170663702	0.0	0.0	0.9497333671058519	0.0	1.6494554240444748	0.5420144095614812	0.5827474245040514	2.8385439064552176	1.8729241211387841	1.9284247787542357	0.0	0.9352503721361232	4.1303710312297355	2.2946505729054083	3.278426250490125	1.4947428399575853	2.5342872593320442	1.194382888936306	2.208272564432701	0.0	0.0	3.1310052681042233	2.8385439064552176	2.67709233505631	3.7829566454253656	0.0	1.8905948671672774	2.504804214483379	1.8348883094311608	1.606255401033786	0.0	0.0	2.771175452262762	3.2748896525931563	0.0	0.0	0.0	0.0	0.0	0.0	10.639565565258838	1.6993130187259198	2.396544470458935	2.0205142815000703
2L_2867	0.5707047221706686	3.3565494671477722	1.2730086770817448	0.9251190165614807	2.4650657050938363	2.9645335069364154	3.5067195760516303	0.5578498058571106	0.0	1.2917988984314075	4.457121346529469	2.7383309790532744	0.8336451166069444	1.320130967553029	1.1327088482910936	0.0	0.0	1.6173849473217723	2.1565132630956967	3.8513324069595116	0.0	2.9771548617117523	0.7015508623673666	2.594168982611026	2.337813050701087	0.0	3.6781495553264314	1.3338321865711111	1.2579660701391562	1.1110074170855164	2.771044140516323	2.2209769944539985	5.885039288522291	2.586642835064013	1.8869491052087344	0.8871477136429124	0.0	3.25543935083935	0.0	0.0	0.0	0.0	0.0	0.0	0.0	5.555037085427583	1.9962685747800213	2.8153414713593907	2.373599872775047
2L_2868	0.6090799445444892	2.3881666343269106	0.9057387288853622	0.9873256999892382	0.6577053004075538	15.819370629503377	0.0	0.0	0.0	0.0	4.756826283558221	1.4612306645392124	1.7794018576243635	1.4088989722222887	1.208874249153093	0.0	1.1725633313180879	0.0	0.0	1.3701009983651957	3.748045862588393	0.6354688327003111	0.7487244169289886	1.3843028090411034	2.495011847563758	0.0	4.710570016656575	2.8470429721989814	2.0138309912478904	2.3714271485722827	5.914748365902896	5.925798806567823	2.3552850083282877	3.2206689651507516	6.041492973743672	0.9468011376762471	0.0	6.3696251799853405	0.0	0.0	0.0	0.0	0.0	0.0	0.0	2.964283935715353	3.195751950846778	0.0	0.0
2L_2869	0.9661437156167566	1.8940963384750156	2.155071240010392	0.7830651204784841	2.086549880383312	2.5093233910594814	0.0	0.47219083989434635	2.661127087113658	1.6401608472939724	0.0	2.3178547188364	2.116911668614696	0.372474062489303	5.752674682123976	0.0	2.789940886732492	4.107096652305519	2.7380644348703456	2.1733016842653394	0.0	2.5200067112818734	0.0	4.391658177042453	0.0	0.0	0.6226724503804778	1.1290195565945045	1.0648028357829122	2.8212299434061276	0.0	1.8799414849413396	1.2453449007609556	1.4596390641013266	2.6620070894572803	0.7509243879215314	0.0	1.3777800271312444	3.2564358570059935	0.0	0.0	0.0	0.0	0.0	0.0	2.3510249528384395	2.534606246385018	1.1915200471460652	4.018257623220707
2L_2870	2.7023744007315864	1.3244813827585635	0.0	2.190290224406185	0.7295290146091103	0.0	0.0	1.3207522000759961	0.9304208060700653	0.0	0.7537554735838102	0.0	0.9868593753022257	0.5209185523527573	2.681775072283895	2.5356062507765293	3.9018340180618503	0.0	1.2764276364453278	0.0	4.157345551494752	2.1145927410683303	3.3219509452486844	2.3032102605253253	5.53495169786027	0.0	0.8708301170674343	3.157950000967122	0.7445827879264412	0.0	0.0	2.62916668693316	3.483320468269737	2.551698040219354	2.2337483637793234	5.25097563127229	0.0	4.496043032527073	18.216976947326522	0.0	0.0	0.0	0.0	0.0	0.0	3.287994086871434	5.907898695134231	1.6663842145423016	0.9366132906362554
2L_2871	1.6463539516116816	0.8069071249899137	1.5301424599353617	0.3335948717127561	0.8888945778141868	6.414006136921072	0.0	0.4023176068990067	1.7005067510118015	1.3974552898154577	0.9184133050902873	0.987433135965198	0.6012193690755844	2.5388526975436854	1.6338043264445608	0.0	2.3770946958459795	0.0	1.1664473745602495	3.703407431109215	2.532758701039241	3.0059462770410637	0.5059538626744073	1.4031731919832788	5.058046137473648	0.0	4.774783033858941	1.4429264857814024	1.360855270320291	1.6025024678538002	1.9984587885822451	1.6017539846833877	2.6526572410327454	3.109116302091689	3.1753289640806788	3.8388305386647015	0.0	3.1304018997783043	0.0	0.0	0.0	0.0	0.0	0.0	0.0	3.004692127225876	1.4396957519761264	3.0456085978748964	1.7118245996042263
2L_2872	0.7852090485606255	1.9242240566491562	0.2919133407374233	1.272833033581154	0.8478955148531794	0.0	2.4123752922592665	1.5350450006117153	1.6220731717207764	1.3329995502459517	1.3140790959976831	3.767556459894691	2.2939557477584613	2.1190325998634982	2.337670959721462	4.420514724734548	0.0	1.1126465633685596	1.1126465633685596	2.6494445704402527	3.623907935343684	1.228843311909679	0.482617423473527	1.7846049625224034	0.0	0.0	3.0363684062223686	0.9175822991033845	0.43269588575443996	1.528589203880171	1.9062825736034765	1.5278752434860186	1.012122802074123	0.8897137523944421	1.2980876572633195	3.051474716701087	10.43993903075606	1.8662602101229835	0.0	0.0	0.0	0.0	0.0	0.0	0.0	2.86610475727532	3.433229320217848	5.81026802185358	1.6328689998187513
2L_2873	1.0214400261488648	0.5006257822277848	1.5189431193775371	1.6557662058117395	0.5514928912566317	2.6529421128030988	0.0	1.9968649220723464	0.703358537014243	0.0	1.709421189985071	3.6757723716695967	1.4920473874250246	0.7875845176635519	3.0409617548376633	0.0	0.9832068273882094	2.8947749312490956	0.0	2.297688525343504	1.5713881643043466	1.0656947530518834	1.2556267774966567	0.5803763160032965	4.184187953722881	0.0	2.6332420476090164	2.3872758198800392	3.9401103230890464	0.9942334460131239	4.959579427664535	1.9875381358879824	3.29155255951127	2.314770162612604	1.6886187098953054	1.5878056525881232	9.053870529651425	2.4277265797216856	0.0	0.0	0.0	0.0	0.0	0.0	0.0	3.728375422549214	4.4661200135770045	7.5582933373644225	1.4160795836726023
2L_2874	1.5726473431643362	1.0277096206466863	1.1693108748211	1.274639850510238	0.0	0.0	0.0	1.0248160224656069	2.165834324503347	0.0	2.3394568225754777	2.5152697309233614	2.2972120727989567	2.02099106410717	1.0404397064669881	0.0	1.0091880516978782	2.9712693113934803	1.9808462075956537	1.1792024534957928	0.0	2.18771143889227	1.2888066945259418	1.7871382519428873	0.0	0.0	2.7028254255868913	0.6125898860797218	2.3109872421949293	6.123036291236098	7.635954349210518	2.0400587985746923	3.378531781983614	1.5839586174971592	4.044227673841126	3.2595267819018034	0.0	3.488630900757521	0.0	0.0	0.0	0.0	0.0	0.0	0.0	3.8268976820225613	5.500964594141583	2.5860070383353557	2.906998926954021
2L_2875	0.0	0.0	0.0	0.0	0.0	0.0	0.0	0.0	46.56035385868933	0.0	0.0	0.0	0.0	26.067938260695026	0.0	0.0	0.0	0.0	0.0	0.0	0.0	0.0	0.0	0.0	0.0	0.0	0.0	0.0	0.0	0.0	0.0	0.0	0.0	0.0	0.0	0.0	0.0	0.0	0.0	0.0	0.0	0.0	0.0	0.0	0.0	0.0	0.0	0.0	0.0
2L_2876	0.0	0.0	0.0	0.0	0.0	0.0	0.0	0.0	0.0	0.0	0.0	0.0	0.0	0.0	0.0	0.0	0.0	0.0	0.0	0.0	0.0	0.0	0.0	0.0	0.0	0.0	0.0	0.0	0.0	0.0	0.0	0.0	0.0	0.0	0.0	0.0	0.0	0.0	0.0	0.0	0.0	0.0	0.0	0.0	0.0	0.0	0.0	0.0	0.0
2L_2877	0.0	0.0	0.0	0.0	0.0	0.0	0.0	0.0	0.0	0.0	0.0	0.0	0.0	0.0	0.0	0.0	0.0	0.0	0.0	0.0	0.0	0.0	0.0	0.0	0.0	0.0	0.0	0.0	0.0	0.0	0.0	0.0	0.0	0.0	0.0	0.0	0.0	0.0	0.0	0.0	0.0	0.0	0.0	0.0	0.0	0.0	0.0	0.0	0.0
2L_2878	0.0	8.314279775514445	6.306565955012743	0.0	0.0	0.0	0.0	0.0	11.681219519317818	0.0	0.0	0.0	0.0	0.0	0.0	0.0	0.0	0.0	0.0	0.0	0.0	0.0	0.0	0.0	0.0	0.0	0.0	0.0	0.0	0.0	0.0	0.0	0.0	0.0	0.0	0.0	0.0	8.063826801902417	0.0	0.0	0.0	0.0	0.0	0.0	0.0	0.0	0.0	0.0	0.0
2L_2879	0.43810623497898005	1.717788776397582	0.9772357174312499	1.065262981472236	0.9461641134901145	0.0	2.6919624998855913	1.7129522054645059	1.8100666858734857	0.9916601874069171	0.48879233393744803	0.5255256478325456	0.6399546195380192	1.3512127151008189	0.0	1.6442797972274152	2.5302457138481023	2.4831980611189537	2.8970644046387792	0.9855024702604919	0.0	1.3712626408132464	2.692756823432327	1.4935765752229389	1.7946416665903944	0.0	3.388274582157979	3.5837458694129083	2.8970644046387797	4.264370502155213	4.254430244574431	1.7049514945562174	2.823562151798315	2.6475438983462283	2.4142203371989828	3.4051316696314013	3.8832990955796403	2.499065141381695	0.0	0.0	0.0	0.0	0.0	0.0	0.0	1.0660926255388032	2.2986783059476465	1.0806101686929728	3.644227437449114
2L_2880	0.0	6.2745098039215685	0.0	0.0	6.912044237083117	0.0	0.0	0.0	0.0	0.0	0.0	0.0	0.0	0.0	0.0	0.0	0.0	0.0	0.0	0.0	0.0	0.0	0.0	0.0	0.0	0.0	0.0	7.4801309022907905	7.0546737213403885	0.0	0.0	0.0	0.0	4.835297673012994	0.0	9.950248756218905	0.0	0.0	0.0	0.0	0.0	0.0	0.0	0.0	0.0	0.0	22.390148334732714	0.0	8.874098724348308
2L_2881	2.30307897476597	0.5643898240514723	1.284306667259731	0.9333294755715009	0.0	0.0	0.0	2.2512029584408797	0.7929443808987628	1.9548954785808947	0.6423826331598173	1.3813168742981616	0.841043742012187	0.8878981129812169	1.1427616732819237	0.0	5.542182884054431	1.6317392872236445	1.6317392872236447	2.590342065031056	0.0	1.802146320224461	2.12333144191687	1.9628942325849081	2.358561211621197	0.0	2.9686345943301453	3.3641749680487485	1.2691305567295013	1.1208676412237184	2.795637240348202	2.2406882318717956	1.4843172971650727	1.7397329118540399	0.6345652783647506	0.0	5.103525004720761	3.284331472686569	3.88132160553197	0.0	0.0	0.0	0.0	0.0	0.0	4.203253654588944	4.027971036471465	0.0	3.9911094046901123
2L_2882	0.825016003247923	0.0	0.0	0.6686802859009431	1.3363206335656483	0.0	5.069346120251987	1.6128656356315567	2.272407715392296	1.867436386596494	1.3806976444285672	0.49481956083081596	2.410250118885587	0.6361311622303993	0.8187271723513214	3.096411413991755	0.7941350900025064	0.0	1.5587377186080942	1.8558405343039133	1.2692085190291165	2.1519012456366435	0.0	2.3438466104274736	0.0	0.0	2.1268667509473063	1.4461500713313522	0.4546318345940274	2.4091238337833043	2.002923467092568	2.4079986007922796	4.2537335018946125	3.1160622570542587	5.4555820151283285	3.8474067196240824	7.312801424533718	0.7843488520152551	5.561515646490044	0.0	0.0	0.0	0.0	0.0	0.0	1.00380159740971	2.8858242397404257	0.0	4.003180813097493
2L_2883	0.0	0.0	0.9480787066499899	1.0334795706925863	0.688450621223418	0.0	3.9174668092624585	1.246383151891106	0.8780305774148585	2.1646638114750996	3.556564671505017	0.7647689308033248	0.9312911979943713	0.49158661793076935	0.0	11.96415539045021	1.2273763847874062	0.0	1.2045544202630145	1.4341482163498633	5.884879977872852	0.6651746798597413	2.351173647105294	1.4490139098090271	0.0	0.0	1.6435906538861056	1.490065916790994	2.8106269806137	1.24114135358876	6.191241251002207	0.0	0.0	0.4816033538857564	3.5132837257671254	2.973181899268597	5.651154248255206	3.636753760857983	0.0	0.0	0.0	0.0	0.0	0.0	0.0	0.0	5.575236139126672	7.862766420011684	3.535497499740362
2L_2884	2.705166109823252	0.8838997657665622	1.3409152255962482	2.192552920919001	0.9737102137138125	0.0	0.0	0.8814110756705511	0.0	4.0821233409485345	0.0	0.0	1.3171718108372683	1.3905511769416579	1.7896970007183843	3.384300904962062	1.7359399281459746	0.0	0.0	0.0	2.774426886638027	0.0	2.216921808502738	2.049412986638237	0.0	0.0	1.1623063132759557	5.268687243349072	1.9876052933904174	1.7554084133214436	0.0	1.7545885121475426	0.0	2.0434672735310366	0.9938026466952087	8.41024030859975	0.0	2.5718215457607636	0.0	0.0	0.0	0.0	0.0	0.0	0.0	2.1942605166518043	3.15413434467497	2.224140914451089	3.7503234653988904
2L_2885	0.4146457179909884	1.2193511019885581	0.0	0.3360727745428906	1.3432457707235286	0.0	0.0	0.4053059739911914	1.142091941256501	0.9385569471070132	0.9252351693360781	1.9895353425286009	1.2113703093621724	1.9182832439205526	0.8229700148406183	0.0	1.5965009807305524	1.1751116062248013	0.3917038687416004	0.0	2.5515717299120495	1.7304423352371225	2.548560137430596	1.8847943929628561	0.0	0.0	1.6034165171569843	4.36093311370382	1.3709635405956013	1.614405664626596	0.0	0.8068258109063323	1.6034165171569843	1.8793262677974154	0.9139756937304009	2.5782299420156085	3.6753490662775694	1.5768270754454201	0.0	0.0	0.0	0.0	0.0	0.0	0.0	4.03601416156649	5.076363739736861	5.113718357461391	5.173619484310855
2L_2886	1.0258051544657403	5.027652086475617	0.7627171646447034	4.1571053244205	0.0	0.0	0.0	0.0	1.412728685455958	3.4828885684631405	0.0	1.2304936002027853	2.9968473166229126	0.7909502634655327	2.0359715452616833	3.85000385000385	5.924451395800749	0.0	0.9690485880962071	2.3075077070757417	6.31241399335934	1.0702490041333017	6.304963519481078	0.0	0.0	0.0	0.0	2.39747785329833	2.261113372224483	7.987858455148175	4.980774211543442	1.9960318886054522	0.0	2.324662342794709	1.1305566861122416	0.0	0.0	0.0	6.91505545874478	0.0	0.0	0.0	0.0	0.0	0.0	0.0	1.7940823986164036	5.0603958241613665	1.4221312058250495
2L_2887	0.0	0.0	0.0	0.0	0.0	0.0	0.0	0.0	0.0	0.0	0.0	0.0	0.0	0.0	0.0	0.0	0.0	0.0	0.0	0.0	0.0	0.0	0.0	0.0	0.0	0.0	0.0	0.0	0.0	0.0	0.0	0.0	0.0	0.0	0.0	0.0	0.0	0.0	0.0	0.0	0.0	0.0	0.0	0.0	0.0	0.0	0.0	0.0	0.0
2L_2888	1.5318341170707288	0.0	1.1389650065530352	0.0	0.0	0.0	0.0	2.9946602213592945	2.109626754286498	0.0	0.0	3.6749904588060214	4.4751899941912034	0.0	0.0	0.0	2.9489930368376416	4.34123872905895	0.0	0.0	0.0	3.1964041731613606	1.8830395195387006	1.7407585738452418	0.0	0.0	0.0	0.0	1.6882595057451473	0.0	0.0	2.9806730180834453	1.97451142689253	3.4714166446328134	6.753038022980589	4.762403680385565	0.0	1.4563260912178586	0.0	0.0	0.0	0.0	0.0	0.0	0.0	3.7275823199279534	10.716407945787836	3.778342765966049	4.247335062706593
2L_2889	0.8340458865357303	0.8175612148959652	1.2402766958086213	1.0139985885139646	0.45031559918453246	0.0	0.0	0.8152593062665069	1.1486397234075545	1.8878756660189364	0.9305396795146901	2.501177053921576	1.2183152746521224	1.2861873638007968	3.3107528950051	0.0	0.8028269785831453	3.545546085008013	1.181848695002671	0.938076447977282	0.0	3.480726434568347	1.0252685639739902	0.0	0.0	0.0	0.5375363804622297	0.9746522197216978	2.757646955006232	4.059153228163379	6.074536998789952	1.6229029254123553	3.762754663235608	2.205117510712146	2.757646955006232	1.2965056579506913	7.392840772995432	1.5858672584700377	0.0	0.0	0.0	0.0	0.0	0.0	0.0	2.0295766140816895	1.4587049384163948	3.085821637040721	2.890711450339312
2L_2890	1.1573693642477494	0.5672471495830733	1.2908087019782593	0.46902731239845563	1.2497669184697053	0.0	0.0	1.6969500603435441	3.1878352207974374	1.9647924904059182	0.6456348113894114	0.69415502036512	0.8453016780252671	1.7847865154381357	0.0	0.0	2.2280964747948815	0.0	2.7333337706667367	1.3017280700475495	5.341507501613136	0.6037566706055751	3.5568019854353223	1.315221159698888	0.0	0.0	1.4918319218614242	5.40993073936171	0.6377778798222385	0.0	0.0	3.3780481817768266	0.7459159609307121	2.185675780351824	1.275555759644477	0.8995523827343515	0.0	1.6504794973035568	7.801942995883696	0.0	0.0	0.0	0.0	0.0	0.0	1.4081777954019052	2.0241816840705806	5.709414767858051	3.2090520941471703
2L_2891	0.0	0.7284647605172101	1.1051134150270008	0.0	0.8024819160700214	3.8603182446360877	0.0	1.4528274200835958	0.0	0.0	1.6582620418843828	0.8914411840478383	2.1710906256648967	3.438062445528198	0.0	0.0	0.0	0.0	1.4040704000898605	5.015078669867401	0.0	1.550701343450109	0.9135365099433882	0.8445104288592861	0.0	0.0	5.747478772645066	0.8684362502659586	1.6380821334381706	1.4467173982234312	3.608362741489677	0.0	3.831652515096711	3.9296149819378057	3.276164266876341	2.310429277759808	0.0	4.2391262878112395	0.0	0.0	0.0	0.0	0.0	0.0	0.0	3.6167934955585777	5.1989508517181235	3.666045271993064	2.060549239399762
2L_2892	0.9329125773221267	0.45723691730870347	0.6936487233846118	1.1341966334019398	1.007390823515806	0.0	5.732321234696135	2.2797476519967033	0.6423989747312363	1.055830969063836	1.0408446162624476	1.1190653029438467	0.6813663739698421	1.4386503043212955	2.777403856925188	3.5013637811927745	0.0	2.6438869368190336	0.44064782280317233	0.0	4.305591355750347	0.48666588994790627	1.7202038051596253	3.710528720658464	7.643094979594847	0.0	1.2025104570309342	2.180372396703495	2.5704456330185055	0.9080639712906495	0.0	1.815279681048099	1.2025104570309342	2.818867667904972	1.0281782532074022	2.1752875730171533	0.0	2.217317319217241	6.288857276899644	0.0	0.0	0.0	0.0	0.0	0.0	0.0	4.079044707308963	0.0	3.880047052037251
2L_2893	0.6070774055260071	0.5950786991579636	0.0	2.460198902160842	0.6555428904669118	0.0	0.0	3.5604192464871125	3.3442439291521926	0.0	2.031937175753625	0.7282132080107531	0.0	0.46808892678536845	1.2048997005342286	0.0	1.1687081660911949	1.7204656268172418	1.7204656268172418	1.365596366858178	0.0	1.9001385961092003	0.7462627534438907	3.4493787117039627	0.0	0.0	0.782513759721951	1.4188412181886931	2.6762798639379315	2.363630347122753	0.0	2.3625263628410513	3.130055038887804	3.2100800181231945	0.6690699659844829	3.7747529424199184	5.381030790258182	1.7314590174039335	0.0	0.0	0.0	0.0	0.0	0.0	0.0	1.4772689669517207	3.185244926223357	1.497385714281436	4.20812724030174
2L_2894	0.43234583239370167	1.2714019325309376	1.6073110277995373	3.1537693851691544	0.933723555081473	0.0	0.0	0.42260739975414385	1.1908447852906852	1.4679321416073037	0.0	3.1116949111756322	0.6315402306283876	1.6668080119860829	0.0	0.0	3.3293026575825535	2.4505479425199477	1.6336986283466315	0.0	1.3302457442778148	1.8043102807434623	0.5314702678525115	0.0	0.0	0.0	2.2291494279110906	1.5156965535081304	1.90598173307107	3.3666406313124506	2.099245615095759	0.0	2.2291494279110906	1.9595496693586525	3.335468032874373	4.032431502430213	0.0	1.644137597217856	2.9144866306669277	0.0	0.0	0.0	0.0	0.0	0.0	1.052075197285141	1.5123028864417811	2.1328037155146964	3.596311622799657
2L_2895	0.0	1.4524328249818446	0.5508512855767302	0.0	0.8000051200327682	0.0	0.0	0.0	0.0	0.0	0.8265719745812586	0.0	0.0	1.1424837138946584	0.0	2.7805583361138915	0.0	6.298815822625347	1.3997368494722993	1.6665333439991468	2.2794828309353172	2.3188728422888203	3.6428678112557327	0.8419039151899672	0.0	0.0	3.819826427087153	3.4630235658753654	2.4495394865765237	0.0	0.0	0.0	3.819826427087153	3.357845606259024	3.266052648768698	2.303298323198821	6.566850538481744	2.113021282350356	0.0	0.0	0.0	0.0	0.0	0.0	0.0	9.014076381677627	0.0	7.309460634899751	3.0812842792876074
2L_2896	0.0	1.9262719414413332	1.4611200698064724	0.7963672909655316	2.1219947514581814	0.0	0.0	0.9604241847871497	2.706332479710964	1.1120151794520057	3.2886940617805296	3.535843255597033	1.4352482032127745	1.5152055804415445	1.950132384736938	0.0	0.0	0.0	2.784576786097165	0.0	0.0	0.0	1.2078276410630961	2.2331303194559915	4.024904499078498	0.0	5.065999845993605	3.4445956877106583	1.0828909723711198	1.912770035309735	0.0	0.0	2.5329999229968023	4.453303219107342	1.0828909723711198	0.0	0.0	0.0	0.0	0.0	0.0	0.0	0.0	0.0	0.0	0.0	3.4368831868705567	7.270564610235937	4.086517013873044
2L_2897	1.1097476012250724	1.0878137662832124	1.2376963698117933	0.44972845395949923	0.5991716571673992	2.8822995677703567	3.4094458014038733	0.0	0.0	1.2559653644943363	1.2381383253089586	1.996778796445574	0.8105204254389291	0.42783717441270147	3.3038650595785986	2.0825263543710144	0.0	1.5725199002393373	1.5725199002393377	1.2481664434945066	1.7072409552081433	0.5789141631234225	0.682090366878674	3.152760847452027	0.0	0.0	0.7152240882895501	1.2968326807022867	1.8346065502792273	1.0801889034354326	5.388354902918009	0.0	2.8608963531582003	2.5148913001107807	3.057677583798712	0.8625389005044127	4.918306922025162	2.1100906009601332	0.0	0.0	0.0	0.0	0.0	0.0	0.0	2.7004722585885816	2.911340369460738	0.0	2.307757990035101
2L_2898	0.0	0.0	0.0	0.0	0.0	0.0	0.0	0.0	0.0	0.0	0.0	0.0	0.0	0.0	0.0	0.0	0.0	0.0	0.0	0.0	0.0	0.0	0.0	0.0	0.0	0.0	0.0	0.0	0.0	0.0	0.0	0.0	0.0	0.0	55.11463844797178	0.0	0.0	0.0	0.0	0.0	0.0	0.0	0.0	0.0	0.0	0.0	0.0	0.0	0.0
2L_2899	0.0	0.0	1.1657466788168558	1.2707545994962728	1.6930219391941015	0.0	0.0	1.5325383954506904	2.159232608730857	3.5488609841949703	0.0	0.0	0.0	2.4177970169945744	0.0	5.884395172442201	0.0	0.0	4.443318803680845	0.0	0.0	0.0	1.927317391977233	0.0	6.422496205910367	0.0	4.0418803474077	3.6643358437087477	0.0	0.0	0.0	3.050760691924728	2.02094017370385	2.3686957901761896	0.0	4.874387045828987	0.0	1.4905702057076318	0.0	0.0	0.0	0.0	0.0	0.0	0.0	0.0	0.0	0.0	8.694414164939559
2L_2900	0.4845345299656504	1.4248735424731056	3.242394728990201	0.7854361291194161	3.13930148030622	0.0	5.954486288604422	1.420861697679657	0.0	0.54837567287066	1.0811841734530794	2.3248728497977535	0.0	1.1208055812531368	1.9233643180913762	3.6370645979043235	1.8655922845073007	1.3731774502291831	1.8309032669722443	3.2698231941202476	1.4908204223315358	1.0110547717690455	1.1912486585051045	1.6518583075588376	3.9696575257362823	0.0	0.6245578130683476	3.397314196639943	1.0680269057338092	0.0	7.05794004138776	2.828450516352498	3.122789065341738	1.4640586414048227	0.5340134528669046	2.2595942371308575	4.294831599652977	2.303252911726266	0.0	0.0	0.0	0.0	0.0	0.0	0.0	0.0	7.626842009459319	1.195127798600888	2.6869495531938763
2L_2901	0.0	0.0	1.2970626201079987	0.0	0.0	0.0	0.0	1.7051717176126504	2.4024601191620216	1.9743118338671872	5.83886598323389	0.0	5.0963827913500115	5.380301210782984	0.0	0.0	0.0	0.0	0.0	0.0	0.0	1.8200455448197135	0.0	0.0	7.145960531430793	0.0	0.0	0.0	0.0	3.3960008693762225	0.0	0.0	4.4971793690997	0.0	1.9226036667897133	2.7117320374869838	0.0	1.658476006495919	0.0	0.0	0.0	0.0	0.0	0.0	0.0	4.245001086720278	6.101966297619745	0.0	9.673799481484348
2L_2902	1.910221280797256	0.3744932638024174	0.8521843857720545	0.3096490994475241	1.2376332590670869	0.0	0.0	0.37343884823094176	2.6307378035707005	0.4323815189242798	1.7049773659992222	0.4582771008235744	0.5580632437448365	0.8837292455082031	1.516528224068865	0.0	0.0	0.0	1.443624826449228	1.7187865779268618	2.350954757991542	0.7971932738093033	1.4089079709297199	1.7366026963014445	3.1299830307969985	0.0	1.4773481167948086	2.232252974979346	1.6842289641907662	1.4874732440750225	0.0	3.7169462194308123	2.4622468613246813	1.7315645017156196	1.6842289641907662	0.5938792429702514	0.0	2.179273899352269	5.15079731767079	0.0	0.0	0.0	0.0	0.0	0.0	1.8593415550937777	5.345411825895126	1.884661185506541	3.177896248572926
2L_2903	0.4946185991036126	1.4545278239051647	1.8388194573136267	2.4053475687147667	0.5341060352166018	0.0	0.0	0.48347749504121307	0.0	0.5597883955081907	1.103685636778602	0.0	0.0	0.0	3.926786248433826	7.425517419335676	0.0	0.0	1.4017558393643879	1.1126247753054266	1.5218471815846752	1.5481450667660783	2.4320815389385073	0.5620788553916122	2.026136758963274	0.0	0.0	0.5780031090787238	1.090254541727857	0.9628883569465655	0.0	0.9624386192740075	1.2751120568475558	4.109953204446446	3.270763625183572	3.8443676937791986	8.76843014410915	1.8809503275816066	0.0	0.0	0.0	0.0	0.0	0.0	0.0	2.407220892366414	1.7301268546311084	3.660001925161013	3.428587493952829
2L_2904	2.1713107747171705	2.128395455875702	2.421652870106657	0.43996501398208815	1.7584915799906167	0.0	3.335427982106096	1.0612013945884247	1.4951538326399556	2.4573976331083216	2.4225175917171216	1.3022863068631922	0.7929243239368629	0.0	1.077379786502112	4.074630940302582	0.0	0.0	1.5383810692979134	0.0	1.6701773795184143	0.566346148727256	2.0018473046927703	1.2337262257871975	0.0	0.0	2.0990905060655316	3.171697295747452	2.3930372189078657	0.0	0.0	1.05624482572066	2.0990905060655316	2.8703429198686368	3.589555828361798	3.3752539878625867	0.0	4.644632940851528	0.0	0.0	0.0	0.0	0.0	0.0	0.0	2.641845995172819	6.6456512187554715	4.016732099232563	3.0102098793583134
2L_2905	0.0	0.0	0.0	6.8424101705584786	0.0	0.0	0.0	2.7506638727256822	0.0	3.184821903166764	0.0	0.0	0.0	8.679125985975833	0.0	0.0	5.417435039536441	0.0	0.0	0.0	0.0	0.0	3.4592296918137673	0.0	0.0	0.0	0.0	3.2884514517691046	0.0	5.478191320353671	13.663554109040627	0.0	0.0	2.125717030925994	0.0	4.374376651327186	0.0	0.0	0.0	0.0	0.0	0.0	0.0	0.0	0.0	0.0	9.843265680568312	6.94098841063165	3.9012743512668413
2L_2906	1.1703481528278068	1.1472165658072102	3.0456623980692936	1.8971480173854645	1.2637818570971082	0.0	0.0	1.1439864863164344	1.611791869315915	1.324550503852389	1.3057499744725878	0.0	0.8547809264867888	1.8048011862597237	4.645707865346015	0.0	0.0	0.0	0.0	2.632651406415034	1.8004691302365745	1.8315816696771765	1.4386752448157698	2.659940209863963	0.0	33.85882225472669	0.0	2.0514742235682935	0.6449299477090797	2.2783506563928237	0.0	0.0	1.5085613875868327	0.884074416079899	1.9347898431272397	1.8192800017465087	0.0	3.337976087184375	11.834151467671466	0.0	0.0	0.0	0.0	0.0	0.0	1.4239691602455151	3.070321413526854	4.330080288348707	0.0
2L_2907	0.0	0.0	0.0	0.0	0.0	0.0	0.0	0.0	0.0	0.0	0.0	0.0	0.0	0.0	0.0	0.0	0.0	0.0	0.0	0.0	0.0	0.0	0.0	0.0	0.0	0.0	0.0	0.0	0.0	0.0	0.0	0.0	0.0	0.0	0.0	0.0	0.0	0.0	0.0	0.0	0.0	0.0	0.0	0.0	0.0	0.0	0.0	0.0	0.0
2L_2908	0.0	0.0	7.375033740779364	0.0	0.0	0.0	0.0	19.39104366475212	13.660269107301415	0.0	0.0	0.0	0.0	0.0	0.0	0.0	0.0	0.0	0.0	0.0	0.0	0.0	0.0	0.0	0.0	0.0	0.0	0.0	0.0	0.0	0.0	0.0	0.0	0.0	0.0	15.418773899099545	0.0	0.0	0.0	0.0	0.0	0.0	0.0	0.0	0.0	0.0	0.0	0.0	0.0
2L_2909	0.5670645077840378	1.1117132891427302	0.4216296161749601	0.0	1.2246711972152937	2.945624363376935	0.0	3.8800411018296828	0.7809556163399344	0.0	0.6326702569438407	2.0406484936034857	1.6566554974953025	1.7489474287827516	0.0	0.0	3.2750333725900664	4.8212055906700035	1.6070685302233343	1.275588952175109	0.0	2.366532170727074	1.3941521035280622	4.510838836878917	2.322901415367061	0.0	2.1928131863505276	1.3253243979962421	3.7498265705211136	2.2078418125498147	2.753369160172846	3.310215888970063	0.0	2.570144050148651	3.124855475434261	7.933401736886086	0.0	2.6955622312052734	0.0	0.0	0.0	0.0	0.0	0.0	0.0	1.3799011328436341	9.917677327574733	1.3986919712423336	3.144613297075942
2L_2910	0.5643978512696525	1.6597280812160273	1.258940629157258	0.4574477526049362	1.828368155823773	0.0	0.0	1.1033699898589264	1.5545662468690065	2.5550463986844583	1.8890852558029236	2.031052215712098	3.297729941640074	1.3055421701218055	2.2403825139489015	0.0	2.1730882147776085	3.1990223787610508	1.5995111893805252	1.2695904148970691	1.7365446443052972	0.588850851086745	2.0813940233603176	1.9241255715133978	4.623955650716563	0.0	1.455000896280552	1.3190919766560294	0.6220321292035377	2.1974592975601612	0.0	4.39286585406702	3.6375022407013806	0.42634296434984087	1.2440642584070754	1.7546876480517704	0.0	5.902349596595869	7.609325075693762	0.0	0.0	0.0	0.0	0.0	0.0	4.120236182925301	4.935519413075929	6.960572671371736	3.912281944075495
2L_2911	0.0	0.0	0.0	0.0	0.0	0.0	0.0	0.0	0.0	0.0	0.0	0.0	0.0	0.0	0.0	0.0	0.0	0.0	0.0	31.576421254720675	0.0	0.0	0.0	0.0	0.0	0.0	0.0	0.0	0.0	0.0	0.0	0.0	0.0	0.0	0.0	0.0	0.0	0.0	0.0	0.0	0.0	0.0	0.0	0.0	0.0	0.0	0.0	0.0	0.0
2L_2912	0.0	0.6320013904030589	0.0	1.0451384860750974	2.0886515623740283	3.3491345501408984	7.923321266115045	4.411553581532379	0.8879358377563638	1.459389247059495	1.4386748308585968	0.7733964610460698	2.8253919101118514	1.4913969512565242	0.0	2.419825143435135	0.0	3.6544298084530613	0.609071634742177	1.450327164801836	0.0	1.3453573299338846	0.7925659218686929	1.4653605614909986	0.0	0.0	2.4931985543437505	3.767189213482469	0.710583573865873	1.255142948230374	9.391629053192307	2.5091134135572166	4.155330923906251	2.4351821479718954	2.842334295463492	2.0044820218007464	0.0	3.6777807976444548	0.0	0.0	0.0	0.0	0.0	0.0	0.0	4.706786055863902	4.510505305143577	4.770880833415631	4.4692278023510825
2L_2913	0.0	0.8460773737758317	0.0	0.6995775950481099	1.8640896000763532	0.0	15.910747073218074	1.6873903512657367	0.0	0.9768619501622616	0.9629964752403013	0.0	0.0	1.996573480592607	0.0	0.0	1.66165842816418	0.0	2.446142067038969	0.0	2.6557081525460005	3.60213257054574	3.1830883787671453	3.9234357212736333	0.0	0.0	1.112570804005967	1.008647640546223	1.9025549410303093	3.3605876995769015	8.381885404539126	1.679509032483552	2.225141608011934	1.3040177111685531	2.8538324115454645	0.0	0.0	2.461772367786822	5.818493266257742	0.0	0.0	0.0	0.0	0.0	0.0	0.0	6.038335581103753	8.515876467844368	1.1966152540922745
2L_2914	0.0	0.0	0.0	0.0	0.0	0.0	0.0	0.0	0.0	0.0	0.0	0.0	0.0	0.0	0.0	0.0	0.0	0.0	0.0	0.0	0.0	0.0	0.0	0.0	0.0	0.0	0.0	0.0	0.0	0.0	0.0	0.0	0.0	0.0	0.0	0.0	0.0	0.0	0.0	0.0	0.0	0.0	0.0	0.0	0.0	0.0	0.0	0.0	0.0
2L_2915	0.5634704369600544	0.5523336095001381	0.8379146315815053	1.370088233682249	0.0	0.0	0.0	3.3046708217394465	1.5520117952896442	1.9131359742262324	1.8859811251009	1.3518098706453134	0.0	2.172328188391252	0.0	2.1147908471852133	0.0	3.1937657692184853	2.661471474348738	2.5350084669282795	0.0	4.115182790540723	4.155947784672033	0.6403212876092709	4.6163576015252445	0.0	2.1789150746060524	0.0	3.105050053406861	0.0	2.735918228875975	0.0	2.905220099474736	3.4051392063471795	1.2420200213627444	1.751804358489244	0.0	3.7498687545935887	3.798410744944315	0.0	0.0	0.0	0.0	0.0	0.0	2.742310561186433	4.927409404650686	5.559308088515304	0.7811706623546045
2L_2916	0.7413168812383669	1.4533299422301347	0.0	0.6008416589959215	0.0	0.0	0.0	1.449237976179745	0.0	0.0	0.0	0.8892387351681649	0.0	2.2863787727107434	2.9426642470119453	2.7822757903054383	5.70855106698528	0.0	3.50150354562249	1.6675627036927843	2.2808907882119915	2.3203051294057375	1.8225589420118244	2.527271789884645	0.0	0.0	1.9110929005192059	0.8662906387767283	1.6340349879571623	1.4431430501116993	0.0	1.4424689991775042	0.0	3.9199062358428383	1.6340349879571623	2.304720990476893	6.570906653700078	2.8191018961561265	4.997291468024331	0.0	0.0	0.0	0.0	0.0	0.0	1.8039288126396242	0.0	1.828493858637677	4.110916641915523
2L_2917	1.1349333623876272	1.1125017382839661	1.6877145770861524	3.6794804573594204	3.6766192750442115	0.0	0.0	1.1093694011513036	0.0	2.5689390859586285	0.0	1.3613971746924431	3.3156608609444986	0.0	2.2525642628427134	0.0	2.1849040608626877	0.0	1.0721388634255908	2.5529872503816713	0.0	0.0	1.3951408638851743	2.579450293347984	4.6490977263587565	0.0	0.0	1.3262643443777995	1.2508286739965229	2.209407657806942	16.531931425548446	0.0	1.4629122486716757	2.571966847347338	3.7524860219895686	0.0	0.0	1.0789895909874156	0.0	0.0	0.0	0.0	0.0	0.0	0.0	0.0	3.969884456512893	5.598735805455129	1.5734217596362248
2L_2918	1.4099172167106209	1.3820506176038698	1.5724741544216796	0.5713730666163858	0.0	3.661917160110004	0.0	0.6890796720807657	1.9417240082037839	0.0	0.7865178260332681	1.6912511156972205	1.0297537035091946	1.0871210669658424	1.399169872514637	2.6458176237911917	4.071429153061308	0.0	1.997862287352533	1.5857762216027123	2.169023310493518	2.2065045547770272	0.8665852943075312	3.2044272366701834	0.0	0.0	1.8173623529753857	0.8238029628073558	1.553892890163081	1.3723633469197305	0.0	1.3717223551649804	1.8173623529753857	1.0650435403112324	1.553892890163081	1.095842374032919	0.0	1.3404187870416353	0.0	0.0	0.0	0.0	0.0	0.0	0.0	5.146362550948989	0.0	1.738814424161174	0.977323648055981
2L_2919	0.7274993367024797	1.782801315707371	0.8113766473413879	0.2948212292512189	0.39278929972816623	1.8895026413357423	0.0	1.7777816967987625	1.0019048716372	2.0583823938484995	0.4058331864893587	0.0	1.0626796061369321	0.5609406323713734	2.1658615317073826	1.3652082147308695	0.7002685389793277	1.0308715090824934	1.718119181804156	3.2729613787284344	0.0	1.1385282632240912	0.8942939618478992	0.8267218321610831	2.980100527731102	0.0	2.8132075216917056	1.2752155273643186	1.2026834272629088	0.7081220179211519	0.0	0.0	3.2820754419736557	2.198195638587511	1.603577903017212	1.1308814316054219	3.2242151454282237	0.6916390316527911	2.452073007040882	0.0	0.0	0.0	0.0	0.0	0.0	1.77030504480288	3.180900752206686	3.5888244365926947	2.5214328092367144
2L_2920	0.0	1.681873607198419	0.0	2.0859813707957042	4.63190955844562	0.0	0.0	0.83856907914046	2.3629629192043904	0.0	0.0	1.029076134551293	2.506298327697504	0.6614809208396522	1.7027067247721013	3.2198030768438204	1.6515625763847692	0.0	2.4312798743514556	1.9297955806137368	0.0	3.58024684727938	3.1637486709619123	1.9497989172376653	0.0	0.0	1.1058110814655446	0.0	0.0	3.340169547006206	0.0	3.3386094491327793	1.1058110814655446	2.5921896031163305	1.8909954578289103	1.3335751549614332	0.0	0.0	0.0	0.0	0.0	0.0	0.0	0.0	0.0	2.0876059668788787	6.001648052555232	2.1160339936629016	3.568034690811954
2L_2921	0.47883184948131496	0.9387357576184274	0.3560259655433086	0.7761920174860538	0.5170589644736024	0.0	0.0	1.872185344851392	1.3188849487201046	3.2515297228022138	2.1369185698330564	1.1487552461498176	0.6994437184218648	1.4768191633826824	0.0	1.7971292657109532	5.530906150478257	2.7140319522981744	1.3570159761490872	3.2313393384543603	0.0	0.4995776320909487	0.0	2.17655590282505	1.9614685200975008	0.0	0.6172071426173138	1.1191099494749834	2.110913740676358	0.9321558340837188	0.0	0.9317204506955433	2.468828570469255	2.531948212978079	3.6940990461836263	0.7443333899026711	4.2442840105088475	2.7313740095013577	6.4557070710005116	0.0	0.0	0.0	0.0	0.0	0.0	0.0	1.6749063685467325	3.5431855860375814	4.646820098027989
2L_2922	0.7420043466614629	1.8183471224656789	1.10340535719852	0.6013988537337848	0.8012416039895423	1.9271758779249712	0.0	0.7252909686043298	1.0218810275013732	1.2596536708197448	0.0	1.335095065444135	0.5419337496829688	1.4303119138402987	0.7363482868488933	0.0	1.428461232990598	1.0514252068679095	1.0514252068679095	4.172772824232794	4.566011976649415	1.5483045871232928	1.3681868286478256	2.5296154731519263	0.0	0.0	0.47821629149004546	0.433546999746375	0.8177751608972629	2.888962717936125	0.0	1.4438066829479934	1.9128651659601819	0.560505912636746	3.2711006435890515	0.0	3.2885001150975044	1.7635726313279632	0.0	0.0	0.0	0.0	0.0	0.0	0.0	2.7084025480651173	3.244322111872013	0.0	2.057364464686625
2L_2923	0.3621581263503066	1.0650005325002663	2.423479705403961	0.5870625503406137	0.39107069838656744	0.0	2.2252960978987866	1.0620019387907393	0.0	2.049376194478915	1.2121725396695586	1.7376916261161846	0.0	1.1169726110496963	1.437590047046572	0.0	0.6972045999886216	1.0263610573982158	2.3948424672625035	3.2586409381757604	2.2285830936120785	1.1335467726336417	0.44519054422407117	0.4115523061580407	0.0	0.0	0.46681644627951024	1.2696359784365026	1.9957020560520862	1.4100474339956797	0.0	0.7046944205396437	1.4004493388385308	1.9150054905943137	3.193123289683338	3.3778001963627844	3.2101079880327177	1.7215321250289561	0.0	0.0	0.0	0.0	0.0	0.0	0.0	1.7625592924945996	2.533586489295344	3.573121976022208	2.5104005896428903
2L_2924	0.0	0.901510029299076	0.683815388991803	1.1181179838096515	0.993109804178609	0.0	2.82552922162321	0.0	0.633292169342326	1.5612948755179596	1.5391340216340677	1.1032011588024973	0.0	1.0636917336260614	1.82535379920013	5.177591384487935	1.7705257044921778	1.3032032736466233	0.8688021824310823	1.0344000066201602	1.4148514123046798	1.439300384868923	1.695817774205255	2.612805254037829	1.8836861477488067	0.0	0.0	1.074731451478562	0.506801273084798	0.0	4.465521706901018	0.8947729155817545	1.778195060885399	0.6947266771570395	0.506801273084798	5.7185337679419	0.0	3.9345913533420416	9.299557341070566	0.0	0.0	0.0	0.0	0.0	0.0	3.3569663766247717	5.629706837037681	3.402679950729194	2.550028369065606
2L_2925	0.44165300118672157	0.0	1.3135294684589556	1.4318493408123596	0.47691197587969986	2.2941725722492294	2.7137557565543986	0.0	0.6082401332045891	0.0	1.478248315166483	0.5297801332979793	0.0	0.34053792392076293	3.506291382456183	1.6575913540034974	1.7004865091902792	0.0	2.503301228495078	0.0	1.3588821292052304	1.382363939101339	0.0	1.0037787250103012	1.809170504369599	0.0	2.2771366373067847	1.548325163767643	2.433765083259104	2.5793360788932933	2.1444363670674615	0.8593771148733685	1.1385683186533924	1.6681109727505734	3.4072711165627454	2.0596191077730026	0.0	1.259648381750718	0.0	0.0	0.0	0.0	0.0	0.0	0.0	0.0	3.8621461018973178	0.0	3.0614416022360773
2L_2926	1.7133362322982384	0.0	0.4246391066544388	0.9257793441964282	3.083531511903603	2.9666495194324445	3.509222587883216	0.5582479855900564	2.3595896673568464	1.2927209533196526	0.6371861046022551	2.055214150231633	0.8342401523789693	0.4403577483962281	1.1335173485396954	0.0	0.0	3.237078795353497	1.6185393976767486	7.7081627902316	0.0	2.3834239064210574	0.7020516124475717	0.6490051594612167	0.0	0.0	0.7361549859482736	0.0	1.2588639759708045	1.1118004273760842	0.0	3.333843411375274	0.7361549859482736	2.588489118315308	0.6294319879854022	0.887780938277918	5.062240243797491	1.0859210016361571	3.8499238100078004	0.0	0.0	0.0	0.0	0.0	0.0	8.338503205320631	2.99654019469121	2.8173509941797756	3.95882348516609
2L_2927	0.7154646978986087	1.4026474971508722	0.0	0.0	0.7725831859630905	0.0	0.0	0.6993491157779455	0.0	0.0	2.394718209517089	0.0	1.0451002564676029	0.5516612865899692	1.42002188253721	0.0	1.3773687298731994	2.0276366880582337	0.6758788960194112	0.0	2.2013485461193527	1.4929255854974222	2.6385003819229307	0.0	0.0	0.0	0.0	1.6721604103481646	0.0	0.0	3.473922997022848	0.0	1.8444467397559428	0.5404580111415419	2.3655761360679395	0.0	0.0	0.6801976110099506	4.823019306546284	0.0	0.0	0.0	0.0	0.0	0.0	0.0	2.5026246275781725	0.0	1.983777658200069
2L_2928	0.0	1.9270607505901625	1.4617183990733875	1.5933868073945896	0.0	0.0	0.0	1.9216349577682286	0.0	0.0	0.0	0.0	0.0	0.0	0.0	0.0	3.78466182532726	5.5714341428627145	0.0	0.0	0.0	0.0	4.83328898790687	2.234044787236277	0.0	0.0	5.068074375005068	2.2973375007035597	0.0	0.0	0.0	0.0	0.0	0.0	0.0	0.0	0.0	1.8690114536759905	13.252440436906458	0.0	0.0	0.0	0.0	0.0	0.0	0.0	3.438290591942985	4.849027939614086	0.0
2L_2929	2.4780289691498614	1.6193676369377756	0.6141631676767398	0.0	1.7839068058542114	0.0	10.150903328887239	0.8074040892756389	0.0	1.8696855357200617	0.9215737087554294	0.9908310476512449	1.2065765177043386	2.5475892863170633	1.6394265023786438	0.0	0.0	2.3409226044168525	1.560615069611235	5.574227151986134	0.0	3.447188808908363	2.0307797158411174	1.877335640203368	0.0	0.0	1.0647141796079127	0.9652612141634709	0.0	3.216033858404461	4.0106715949799225	0.0	1.0647141796079127	1.8718891542118443	0.9103587906065539	3.8520405542829557	0.0	2.3558805763300597	0.0	0.0	0.0	0.0	0.0	0.0	0.0	2.010021161502788	1.4446499699801736	2.0373926752473497	1.145143503658161
2L_2930	0.0	3.429943405933802	0.0	0.0	0.0	0.0	0.0	0.0	0.0	3.960135690089285	7.807851888172823	0.0	0.0	0.0	0.0	0.0	0.0	0.0	0.0	0.0	0.0	0.0	0.0	0.0	0.0	0.0	4.510290679213694	0.0	3.856417850586947	0.0	0.0	0.0	0.0	0.0	3.856417850586947	0.0	0.0	0.0	0.0	0.0	0.0	0.0	0.0	0.0	0.0	0.0	0.0	0.0	9.702002978514916
2L_2931	0.0	0.5600907346990213	0.8496825352385652	0.4631100432822646	2.4679996085752625	0.0	0.0	0.0	1.5738086760137788	1.2933363881938822	1.2749789086614034	0.6853975302248316	0.8346373150318513	0.4405673926468333	2.2681139804391046	2.144491551775532	2.199986712080259	1.619309947259075	0.5397699824196917	1.2853054117013176	5.274118809019587	2.3845586000208767	2.1071575294814164	0.6493141359713148	2.3405954989880438	0.0	0.0	2.6708394081019247	3.1486582307815345	2.224659460253122	0.0	3.335430577960075	2.9460218099886637	1.7264809591810264	1.259463292312614	0.8882035904741941	0.0	0.5432189918920219	7.703513341329581	0.0	0.0	0.0	0.0	0.0	0.0	1.3904121626582011	1.9986445192870195	2.818692270539775	3.960708190467288
2L_2932	1.354873411919002	0.44269824580820094	0.6715929126128339	0.3660442693939405	2.9260770523870203	2.3459695070883466	0.0	1.7658071747394222	0.6219727420445799	2.044517842634995	2.015498173202843	2.7087065140870346	0.0	1.0446793696195749	3.585455063715777	0.0	1.7388794313168707	1.2799098943434382	0.8532732628956256	2.031822402467445	0.0	1.4135744137376816	0.5551689420728398	1.5396624751921881	0.0	0.0	2.3285489414416514	1.0555217641990766	1.9909709467564594	1.7583808828830412	0.0	0.8787797966767185	3.4928234121624766	2.7292366921992444	0.0	0.0	0.0	2.1468137205441056	0.0	0.0	0.0	0.0	0.0	0.0	0.0	0.0	0.0	5.569767746254749	0.6261123276821479
2L_2933	0.0	0.0	0.0	0.0	0.0	0.0	0.0	0.0	0.0	0.0	0.0	0.0	0.0	3.105408752532461	0.0	0.0	0.0	0.0	3.804653852592491	0.0	0.0	4.201984345087124	0.0	0.0	0.0	0.0	0.0	0.0	0.0	0.0	0.0	0.0	0.0	3.0423433345299884	0.0	6.2606430932585395	0.0	3.828964739829504	0.0	0.0	0.0	0.0	0.0	0.0	0.0	0.0	0.0	0.0	5.583535271192308
2L_2934	0.0	2.343566908835247	2.666471362453097	0.9688870975242997	1.290844914793909	0.0	0.0	0.0	0.0	2.7058297643438745	1.3337117518143815	1.433941745256234	0.0	0.0	0.0	0.0	2.3013307214763863	0.0	0.0	2.6890279056559936	0.0	1.2472025247370149	1.4694835294408086	0.0	0.0	0.0	1.540866238018224	2.793873593983114	0.0	2.3271400379789253	0.0	0.0	1.540866238018224	2.7090188656073804	0.0	0.0	0.0	3.409456650804359	0.0	0.0	0.0	0.0	0.0	0.0	0.0	5.817850094947313	0.0	0.0	0.0
2L_2935	1.0382284002810693	1.526562181966212	0.38597711186604805	1.2622352671899615	0.0	0.0	0.0	0.5074213415733146	1.4298378563870857	2.9375573998715936	3.4750344260077135	0.6226978859157695	0.7582853288167838	2.0013231147376156	2.0606286401004925	0.0	0.0	4.4135301179295245	0.9807844706510055	0.0	0.0	1.0832104972629437	0.6381321209163374	2.3596614924009462	2.1264796045088175	0.0	2.6765219774572615	0.606628263053427	1.7163728236392597	1.010574653170779	5.04109500649293	1.0101026425901294	0.0	2.352815692966963	1.1442485490928398	0.0	0.0	1.9741029281473912	0.0	0.0	0.0	0.0	0.0	0.0	0.0	0.0	0.9079050200610693	1.280420223674048	1.439354248110128
2L_2936	1.1638225752484033	1.1408199643493762	0.0	1.4149274849663955	1.885102973749941	0.0	3.575578796817735	0.0	2.4042073628850487	0.6585825656730302	0.0	2.7921018419146835	0.850014875260317	1.7947380523727	4.619804524521056	2.184002184002184	2.2405198005937375	3.2982890125747266	1.6491445062873633	0.0	0.0	0.0	0.0	0.0	2.3837191978784897	0.0	0.7500750075007501	0.6800119002082536	2.565335898669232	0.0	2.825457370911916	2.264588906345095	2.25022502250225	0.0	2.565335898669232	0.9045680687471732	0.0	0.5532273902880932	0.0	0.0	0.0	0.0	0.0	0.0	0.0	1.416029453412631	1.0177340152151235	5.741249080503077	1.6134724953360562
2L_2937	1.8622064091930426	1.8254004472231096	0.5538427200212896	1.5093291635599642	0.40217480045091836	1.934651346807535	0.0	0.36405217741427565	1.025844879431169	0.42151327903820784	0.0	0.4467579556981408	0.5440358976646714	0.8615160356133499	0.0	1.3978291712969757	0.0	1.055503659958941	1.7591727665982348	0.0	2.2918617136479216	0.3885776058451398	0.0	1.2697138953679568	1.5256542577577612	0.0	0.960142561967601	0.4352287181317372	2.462841873237529	1.450084467420227	0.0	0.7247035871740509	1.920285123935202	1.4067002539797309	0.4104736455395881	1.1579032687609276	0.0	2.124496184581894	0.0	0.0	0.0	0.0	0.0	0.0	0.0	0.906302792137642	1.30276270372766	0.9186443932147087	2.5816811649578084
2L_2938	1.8198514491659075	0.8919413102617848	1.3531146059655845	2.2125003318750496	0.4912844179124657	0.0	0.0	0.8894299785576221	0.6265703419194356	2.059630844125284	0.5075991655881876	0.5457458348132141	1.3291551783354087	0.3508005338342204	0.9029896542669331	3.4150906023536804	2.6275997471898696	2.578741883409922	3.868112825114883	1.0234207798630088	2.79966807135346	0.0	1.1185454613787504	1.0340290694524237	3.7273850232178813	0.0	0.0	1.0633241426683269	1.002844065770525	0.8856893851898564	0.0	0.0	1.7593211178585635	1.0310291664404132	1.002844065770525	3.536147918481889	0.0	0.8650731557764914	3.066950298230247	0.0	0.0	0.0	0.0	0.0	0.0	1.1071117314873204	0.7957075081050766	0.0	3.1537026361169596
2L_2939	0.0	0.0	0.9647341433884358	1.0516352928804291	0.0	0.0	0.0	0.0	0.0	1.4684611261628375	1.447617944672042	1.556408121337577	0.0	2.0008903962263207	0.0	0.0	0.0	0.0	0.0	2.918685424084992	0.0	0.0	1.5949853660092668	2.948939119151885	5.3150495628371734	0.0	0.0	1.5162427504643492	0.0	0.0	0.0	0.0	3.344929087503345	0.9801279066918233	4.29000429000429	0.0	0.0	2.467095118852307	17.493221376716523	0.0	0.0	0.0	0.0	0.0	0.0	0.0	0.0	3.2003584401452962	0.0
2L_2940	0.7158914588278653	0.0	0.0	1.1604684114696056	0.7730440169717177	0.0	0.0	0.0	0.0	4.051078263348121	2.3961466128630584	0.0	3.1371709159995302	0.0	2.841737796547772	0.0	2.7563806076496182	0.0	0.6762820447793393	1.6103692318989669	2.2026616081808617	1.4938160868905017	0.8800247322150742	0.0	0.0	0.0	1.845546916755499	0.836578910933208	1.5779914378184585	0.0	0.0	0.0	0.0	1.6223411518459945	0.0	1.1128372453271964	0.0	1.3612066716005873	9.651792289569212	0.0	0.0	0.0	0.0	0.0	0.0	1.7420583046009852	1.2520586975133865	1.7657808273989855	0.9924804717061186
2L_2941	1.1408669493582853	0.0	0.28275636331885395	0.6164528808076025	0.4106490159864019	0.0	2.336701922825278	1.1151693362333683	2.094920864364348	2.1519748759515602	1.2728579836707594	0.0	1.110998529926745	1.1728920256713222	1.5095606514297653	1.4272827961040888	0.0	0.0	0.7184961014401536	0.8554448723949992	2.340153476625611	2.380591891323123	1.402434851291418	1.7286240083748377	1.5578012818835187	0.0	0.49018685138475826	0.44439941197069804	1.2573681775202687	0.0	0.0	2.219921397023174	0.0	0.2872681602312853	0.4191227258400895	1.182301420653387	0.0	1.8077178271058176	0.0	0.0	0.0	0.0	0.0	0.0	0.0	2.7761984293379767	2.660426370571853	1.8760022542043084	1.0544318826459491
2L_2942	1.1673127223779374	0.3814137099158029	1.1572430962999554	1.5768562909943213	0.42016803191865276	2.021207315638607	0.0	1.141019427833526	3.7510935107421943	1.3211151321452017	1.3023633640670826	0.9334916597421034	0.5683759702462	0.0	0.7722764493292817	0.0	0.0	1.1027267123416071	0.3675755707805357	0.8752744423013836	0.0	1.6238500046503004	3.826517007122248	1.3265206768757467	1.593911767101438	0.0	1.0030991752117342	0.90940155239392	0.85767633182125	0.7574804986645618	0.0	0.0	1.5046487628176013	0.2939271563267747	0.85767633182125	1.8145614930695848	0.0	2.5894700753069686	0.0	0.0	0.0	0.0	0.0	0.0	0.0	2.840551869992107	1.3610480832427898	0.9597443855193384	0.5394370273351622
2L_2943	0.853014947210317	0.8361553576654542	0.31712120918063363	0.6913735934004241	1.8422292742758841	0.0	0.0	0.416900547874024	1.1747637256456795	0.0	0.0	0.0	3.738071812845211	1.315439670582336	0.0	1.6007478694045858	1.642172028686775	1.2087279830197892	0.4029093276732631	0.9594115199995088	1.3122822267644685	2.224931298571363	1.5728800251157482	0.0	0.0	0.0	1.649285397622918	0.4984095750460281	0.4700608822854736	1.660588911251486	2.070897593285653	1.6598132975610371	2.7488089960381963	1.6109067407426023	0.9401217645709472	0.6629963190444367	3.780489649019341	0.4054838281695779	0.0	0.0	0.0	0.0	0.0	0.0	0.0	3.113604208596537	0.7459404429215325	3.1560037922541566	0.0
2L_2944	0.0	0.0	1.1147771175943821	0.4050646037536527	1.0793323293384005	0.0	0.0	0.0	2.0648251867376275	0.56561588244873	0.5575875905982257	0.5994909482561976	1.4600505352691266	1.5413896452295206	0.0	0.0	0.0	2.8326966847534347	0.4721161141255725	0.0	0.0	1.5642615051042632	1.2286999488307906	2.271720745546945	0.0	0.0	0.6441930888904006	1.1680404282153014	1.1016042662930026	0.0	0.0	1.9449155191908218	1.2883861777808012	1.510086718617425	1.1016042662930026	3.1075105422295146	0.0	2.3756641525488074	0.0	0.0	0.0	0.0	0.0	0.0	0.0	2.4322804477731017	2.6222066288334696	1.232701043986841	4.8499914951934855
2L_2945	0.7953558851722439	0.779635910030016	1.1827423229082878	1.933921761261226	0.0	4.131487054398464	0.0	0.0	0.0	0.9001501270381874	0.0	0.0	2.3235993110992763	0.6132616356889816	1.5785862875786414	2.9850924483131243	0.0	0.0	0.0	0.0	0.0	3.3192613249462237	4.888540303374989	1.8076664580619575	0.0	0.0	2.0504038475418116	0.9294397244397106	0.0	3.0966846893715587	0.0	0.0	1.0252019237709058	2.4032294597480095	0.8765747665681397	0.0	0.0	0.7561507571035071	0.0	0.0	0.0	0.0	0.0	0.0	0.0	0.0	4.173114127994418	1.9617836694064938	2.205292923545802
2L_2946	0.0	0.0	0.0	0.0	0.0	0.0	0.0	0.0	2.43789463419391	0.0	0.0	0.0	0.0	1.3649141714670698	3.513402224124144	0.0	0.0	0.0	5.016755964922842	0.0	0.0	0.0	0.0	0.0	0.0	0.0	2.281754724144981	0.0	1.9509606530255497	0.0	0.0	0.0	0.0	1.3371951529350097	3.9019213060510993	0.0	0.0	3.365874609053664	0.0	0.0	0.0	0.0	0.0	0.0	0.0	0.0	9.287948700801737	0.0	2.454120222441457
2L_2947	0.0	1.4939309056956116	2.2663595749442615	0.0	0.0	0.0	0.0	1.489724624403179	2.0989111898202806	0.0	1.7003766334243036	0.0	0.0	0.0	0.0	0.0	0.0	0.0	0.0	0.0	0.0	1.5900842347123338	1.8734748743600913	0.0	0.0	0.0	1.9644821625019644	0.0	1.679684219366759	0.0	0.0	5.9310661832847735	0.0	4.605045402869519	0.0	0.0	0.0	1.4489288793259583	10.273796681563672	0.0	0.0	0.0	0.0	0.0	0.0	0.0	0.0	0.0	2.112880648654359
2L_2948	0.8220493361129562	1.2087026591458498	1.5280463743738066	0.9994136773093117	0.887676914008962	0.0	2.5255586535741705	1.6070659475582239	0.0	0.46518032250021396	1.3757328070085333	1.4791207317506083	0.6003957808987684	0.9507655564260341	1.6315662383261436	1.542638528939899	0.7912794672473603	4.659398005777653	1.941415835740689	0.9245835675611705	0.0	2.5729958934985535	0.5052607751912918	0.46708367897525577	0.0	0.0	2.1192187711921875	0.48031662471901476	0.0	0.8001536294968633	0.0	0.7997799005713628	0.5298046927980469	1.2419428954656664	0.9059940566789882	5.111429155591904	7.286505392013989	3.5168778877475098	2.7707585228532166	0.0	0.0	0.0	0.0	0.0	0.0	0.0	0.0	2.0276243542016434	3.4189592687985777
2L_2949	0.9597697166932555	0.0	1.427235637959701	3.88949478574329	2.0727841574619505	0.0	5.897346076318734	3.752605011491415	0.0	0.0	1.0708089554751212	0.0	0.0	0.0	1.9049074034035742	0.0	0.0	0.0	1.813333623466713	0.0	0.0	2.0027050537160545	1.1798172439492778	2.1813424112079116	0.0	0.0	1.2371289108119128	0.0	1.0577779470222493	1.8684115138991133	0.0	1.8675388322018227	0.0	0.0	1.0577779470222493	1.4919405372179488	8.507235403710856	0.9124602098913972	0.0	0.0	0.0	0.0	0.0	0.0	0.0	4.671028784747783	5.035769067687786	4.734636636760334	1.3305825756219976
2L_2950	0.0	0.0	1.1239031267434547	0.0	0.0	31.407627028147513	0.0	0.0	0.0	3.421477435014168	0.0	0.0	2.2080046350433298	1.1655060557363643	3.0001092039750246	0.0	0.0	4.283829400777943	2.8558862671852956	3.400231759796748	0.0	1.577067172337485	0.0	1.7177384667603863	0.0	0.0	0.0	3.5328074160693275	0.0	0.0	0.0	0.0	1.9484001296855127	0.0	1.665933655858089	0.0	0.0	2.8741347417360004	10.189691293112585	0.0	0.0	0.0	0.0	0.0	0.0	3.6782880952941452	0.0	7.456754551975815	0.0
2L_2951	0.0	0.0	0.0	0.0	0.0	0.0	0.0	0.0	0.0	0.0	0.0	0.0	0.0	0.0	0.0	0.0	0.0	0.0	0.0	0.0	0.0	0.0	0.0	0.0	0.0	0.0	0.0	0.0	0.0	0.0	0.0	0.0	0.0	0.0	0.0	0.0	0.0	0.0	0.0	0.0	0.0	0.0	0.0	0.0	0.0	0.0	0.0	0.0	0.0
2L_2952	0.0	0.0	1.6540854173017665	0.0	4.8044793121523055	0.0	0.0	2.1745285295968557	0.0	0.0	2.4820140849335295	5.337080675578346	0.0	1.715313824383083	0.0	0.0	0.0	0.0	0.0	0.0	0.0	0.0	2.7346829723050448	0.0	0.0	0.0	2.867524935996843	5.199349561369873	2.4518096807253436	0.0	0.0	0.0	0.0	3.3609576040405433	2.4518096807253436	6.91629895010582	0.0	6.3449387903754895	0.0	0.0	0.0	0.0	0.0	0.0	0.0	0.0	3.890781105433165	0.0	0.0
2L_2953	0.3604180272447195	0.35329447094152977	0.8039451194903631	1.7527254881340486	0.0	3.7443927718241934	4.429207969030978	1.4091989690300342	0.0	0.815811736757132	1.6084643829689356	1.7293423570417523	0.0	3.0569158831235455	2.1460240612217745	0.0	0.6938546679766643	1.0214295928581643	0.0	1.62149190226944	2.2178751868559843	2.6322340371927146	0.4430514905581297	0.819149755319968	0.0	0.0	2.322867421877323	1.6847141671826105	0.7944452388896833	0.7016362156549072	1.7500017500017497	1.4026170028038314	0.9291469687509292	0.5445155037176796	1.5888904777793667	2.801308771458025	0.0	1.0279562995217948	4.859228160199034	50.05005005005005	0.0	0.0	0.0	0.0	0.0	0.0	1.8910598255686417	0.8889884555959157	2.4983386048277896
2L_2954	1.7200889010747629	0.4215229624633801	0.6394690667390205	0.6970710468752396	1.3930580019201912	0.0	0.0	0.4203361310345767	0.5922223439568151	0.4866809536727426	0.959546111660078	1.0316571209152696	0.6281460695895392	0.6631399557539759	0.0	0.0	0.0	2.4373776741079807	0.8124592247026602	2.90195344028515	0.0	0.4486532908763751	0.0	1.466016849811265	0.0	0.0	2.7714613095132514	1.0050337113432626	3.317541834202529	2.5114101735551855	0.0	0.836745721844636	0.0	0.32483637179861574	0.47393454774321847	2.005379765450783	0.0	1.6353013148967281	2.89882296192454	0.0	0.0	0.0	0.0	0.0	0.0	2.092841811295988	0.7520875694665683	0.0	1.7884917708512804
2L_2955	0.9278639588132322	0.4547625002842265	1.0348423841913061	0.0	0.5009695765183937	0.0	0.0	0.0	1.277845042120967	0.0	0.0	1.669513929923377	1.3553580828947847	0.35771619955727607	0.0	0.0	2.6794001287541076	0.0	1.31478954163807	4.17438580174506	0.0	1.4520966387738263	1.1405964155845163	1.5816208070441595	0.0	0.0	1.7940042941286785	0.0	0.5113070439703605	0.0	2.252611452456833	1.8054559796431227	0.0	2.453161266265773	1.022614087940721	0.0	0.0	0.882127168511165	3.127412016517739	0.0	0.0	0.0	0.0	0.0	0.0	3.3868118449905893	3.2455761985020364	0.0	1.9295247516219265
2L_2956	2.864989928127908	1.8722428298950375	0.0	0.7740303528262559	0.0	0.0	0.0	0.46674284532226124	0.6576059526490834	0.5404123897754625	0.5327418336270695	1.1455560073501165	0.6974957947978532	1.104529709474446	0.0	0.0	1.8385009304653208	1.3532367392948825	1.8043156523931767	2.1482267891614226	0.0	0.9963726555289143	1.7609247625525026	0.5426235697663604	3.91201181271087	0.0	0.6154882446669174	2.7899831791914127	1.0525174638960197	2.788679448733846	0.0	0.9291256453822874	1.8464647340007523	1.8034977395861083	1.0525174638960197	0.7422604502848796	4.2324638441776115	1.3618836194181725	0.0	0.0	0.0	0.0	0.0	0.0	0.0	0.0	0.0	3.533317951622517	2.6479307910329144
2L_2957	0.0	0.6200108501898782	0.4702920066583942	0.5126548858573896	1.3660166476448847	0.0	0.0	0.61826516032543	2.61326887270114	0.7158506148619893	0.7056899071523788	2.276169979821753	0.923929212239475	1.950802230839891	2.510763328544052	0.0	0.0	0.0	1.195032250932872	1.4228110762996666	1.9461197291779784	1.9797491459857122	3.887645490272917	0.7187796271977586	0.0	0.0	0.8152989211964675	0.73914336979158	0.6971021463775087	1.2313299594892442	0.0	3.692264521214829	1.630597842392935	1.9111848509932783	2.0913064391325262	0.0	0.0	0.601334119878362	0.0	0.0	0.0	0.0	0.0	0.0	0.0	1.5391624493615552	0.0	1.560122032745401	0.8768872257261174
2L_2958	0.0	0.0	0.0	0.0	0.0	0.0	0.0	0.0	0.0	0.0	0.0	0.0	0.0	0.0	0.0	0.0	0.0	0.0	0.0	0.0	0.0	0.0	0.0	0.0	0.0	0.0	0.0	0.0	0.0	0.0	0.0	0.0	0.0	0.0	0.0	0.0	0.0	0.0	0.0	0.0	0.0	0.0	0.0	0.0	0.0	0.0	0.0	0.0	0.0
2L_2959	1.106677760004533	1.084804599571502	0.0	0.0	0.0	0.0	0.0	0.0	0.0	1.2524910481333562	0.0	0.0	1.6165566438214882	1.7066146763571661	2.1964838247636416	0.0	2.130508109139965	0.0	1.0454466095643729	0.0	0.0	1.154625481637587	1.3604070664440497	0.0	0.0	0.0	1.426491196837526	0.0	0.0	2.154401658027516	0.0	0.0	0.0	2.5079344777038357	0.0	0.0	0.0	0.0	0.0	0.0	0.0	0.0	0.0	0.0	0.0	0.0	1.9355245794201865	5.459348192041308	0.0
2L_2960	0.0	1.3159626266614028	0.0	1.088101393640265	1.449673707441929	0.0	0.0	1.3122574292142097	0.0	1.5193809191282157	1.4978149874962403	0.0	3.9220485016205906	0.0	0.0	5.0385956426224885	2.5844922196446216	0.0	1.2682179508641636	0.0	0.0	1.4006614483623745	1.6502924648306174	0.0	0.0	0.0	1.7304582807274016	0.0	0.0	0.0	0.0	0.0	0.0	1.0141144448433295	0.0	0.0	0.0	0.0	0.0	0.0	0.0	0.0	0.0	0.0	0.0	3.26684647389659	2.347960186108716	0.0	1.8611784237307694
2L_2961	2.3927273339810924	0.46908715639365794	1.4232521254135615	0.3878638939052619	0.5167497186814531	0.0	0.0	0.9355328083871639	2.6361922838651854	2.7079875233266044	0.5339101271218656	1.7221022873651421	0.0	0.3689839745832031	1.8995906762010921	0.0	1.842532730751429	1.3562043637231607	0.9041362424821071	1.076468906410932	0.0	0.998557683282267	1.7647864396633635	2.175254134940585	1.9602953929921791	0.0	1.850513998768298	0.0	1.5822384243436876	1.8631966492271461	0.0	0.0	3.701027997536596	1.0844716670932255	1.5822384243436876	1.4877764288604822	0.0	0.0	3.225923001089072	0.0	0.0	0.0	0.0	0.0	0.0	2.3289958115339324	0.0	0.0	0.6634344142006809
2L_2962	0.7470849864456371	0.0	0.0	1.8165502257971933	0.8067278521338839	0.0	4.590495654177764	0.7302571688250877	0.0	1.6910383338943353	0.0	0.0	2.1825778776525415	2.30416883474553	1.4827803971093494	2.803924372551824	0.0	0.0	0.7057496720028399	0.0	2.298638148842337	0.7794530562315363	0.0	0.8489787380066897	0.0	0.0	1.9259629044136908	1.7460623021220334	0.0	1.454371987632021	0.0	1.4536926919815618	1.9259629044136908	1.1286875987425293	2.47012385200994	0.0	0.0	0.0	0.0	0.0	0.0	0.0	0.0	0.0	0.0	1.8179649845400259	2.61322926409112	5.528163505386367	4.142903232655606
2L_2963	0.4501001427807673	0.0	1.6733153621494523	1.0944263783023405	0.0	0.0	0.0	0.43996180075661107	0.6198734528346037	1.0188085818118318	0.5021738604243912	2.6995640581984977	1.3149489444773326	1.3882044751617075	1.7866766982607682	1.689294770112321	2.599515519627555	1.275589928452161	0.8503932856347739	1.0124822866223955	1.3848723743166	1.8784044025291025	2.7664756489003786	2.557442982575936	1.8437730529249523	0.0	1.1603447987776463	0.5259795777909331	0.9921254999072362	0.8762229882358301	2.1854512760194367	0.0	0.5801723993888231	1.7000155891429525	0.0	0.0	0.0	1.7116542170923565	0.0	0.0	0.0	0.0	0.0	0.0	0.0	3.285836205884363	2.3616085577136983	1.1101937210329642	2.4959962659895862
2L_2964	0.0	0.0	0.0	0.0	0.0	0.0	0.0	6.094328008922096	0.0	7.056241775068181	0.0	0.0	0.0	0.0	0.0	0.0	0.0	0.0	0.0	0.0	0.0	6.504890051095911	0.0	0.0	0.0	0.0	0.0	0.0	0.0	0.0	0.0	0.0	8.036517937508036	0.0	0.0	0.0	0.0	5.927436324515284	0.0	0.0	0.0	0.0	0.0	0.0	0.0	0.0	0.0	0.0	0.0
2L_2965	0.0	0.0	6.070606004314987	0.0	0.0	0.0	0.0	0.0	0.0	0.0	0.0	0.0	0.0	0.0	0.0	0.0	15.717932274573416	0.0	0.0	0.0	0.0	0.0	0.0	0.0	0.0	0.0	10.524011584831953	0.0	0.0	0.0	0.0	0.0	0.0	6.167471521700248	0.0	12.691643821707789	0.0	7.762118996389062	0.0	0.0	0.0	0.0	0.0	0.0	0.0	0.0	0.0	0.0	0.0
2L_2966	1.2616999008934728	2.473525546881039	0.9381120448192409	1.533922700522045	0.0	0.0	0.0	0.0	0.8688002953921004	0.0	0.7038352687630165	2.270187929940487	1.8430020291452338	1.4592564650533613	0.0	0.0	1.214473610702913	0.0	2.383783123411432	2.8381435135649067	0.0	0.6581820419637123	0.7754856575866342	1.433781174883308	0.0	0.0	1.6263124341343465	2.2116024349742807	2.085810232985003	2.4561877509916856	3.0630779645234307	0.0	0.0	3.33578354577112	0.6952700776616676	0.0	0.0	2.3990149644555943	0.0	0.0	0.0	0.0	0.0	0.0	0.0	1.5351173443698034	1.1033253121583138	1.556021843434638	3.4983306403475587
2L_2967	0.0	0.0	0.0	0.0	0.0	0.0	0.0	0.0	0.0	0.0	0.0	0.0	0.0	0.0	0.0	0.0	0.0	0.0	0.0	0.0	0.0	0.0	0.0	0.0	0.0	0.0	0.0	0.0	0.0	0.0	0.0	0.0	0.0	0.0	0.0	0.0	0.0	0.0	0.0	0.0	0.0	0.0	0.0	0.0	0.0	0.0	0.0	0.0	0.0
2L_2968	0.0	1.4845054741139359	1.689045582273129	2.454921503884914	2.4530125447061537	0.0	0.0	0.7401628654369108	0.0	1.7139767087705047	0.0	0.0	2.2121838236270084	1.1677120608891778	0.0	0.0	2.915502895094375	0.0	2.145968797613683	3.406667529689108	0.0	1.58005215752172	1.8616548436070308	0.860494853380282	0.0	0.0	0.9760439766374115	1.7697470589016067	1.6690868425884198	2.9482001238244053	0.0	0.0	0.0	0.0	2.50363026388263	3.5312397005508736	0.0	1.4397873722008734	0.0	0.0	0.0	0.0	0.0	0.0	0.0	5.52787523217076	6.621692133694613	5.603151212241764	2.0995501713757827
2L_2969	0.0	0.0	0.0	1.410823271812033	0.0	0.0	0.0	1.701462134470636	2.397233592434331	0.0	0.0	2.0880021932375037	2.542647832087605	0.0	0.0	0.0	0.0	0.0	3.2887218218203405	3.915567827815254	0.0	0.0	0.0	0.0	0.0	0.0	6.731093704004193	2.0341182656700845	0.0	0.0	0.0	3.387030180809832	0.0	0.0	0.0	0.0	0.0	1.6548680093824397	0.0	0.0	0.0	0.0	0.0	0.0	0.0	8.471532262983471	0.0	4.293446783371137	0.0
2L_2970	0.0	1.0434328942219904	0.0	0.8627606615648752	3.448359098323063	0.0	0.0	1.0404950259135286	0.0	2.4094484109988907	1.187624477890589	0.0	3.1098105192450625	0.8207643532192225	4.225430967549746	0.0	0.0	0.0	0.0	0.0	0.0	1.1105909843334483	0.0	0.0	0.0	0.0	0.0	0.0	1.173171904879222	12.433429347037736	0.0	0.0	2.744176856710061	0.0	1.173171904879222	0.0	0.0	1.0120013236977314	0.0	0.0	0.0	0.0	0.0	0.0	0.0	0.0	1.8617085644179088	0.0	1.4757370384171244
2L_2971	1.256416677021634	1.8473759564019274	0.0	1.5274995748459517	2.7134431707994437	0.0	0.0	0.0	1.7303245872635131	1.4219592166455113	0.0	0.7535605926392352	0.0	0.4843819985630323	1.2468394179304734	0.0	0.0	0.0	0.0	2.8262591125659435	0.0	2.621703920096232	2.3167152005630545	4.283332141139221	0.0	0.0	0.8097512185136336	0.0	1.384717427638129	0.0	0.0	1.222380167321842	0.0	0.9490900954618544	0.6923587138190646	0.0	0.0	2.3889693639763245	8.469630868077877	0.0	0.0	0.0	0.0	0.0	0.0	1.5286892162593828	0.0	1.5495061801279242	0.8709204453364604
2L_2972	1.0675490600177149	0.5232246334157412	0.39687751062232735	0.8652547439754475	2.305551780214515	0.0	0.0	1.043502905686016	0.0	0.0	0.5955288409257901	0.640283527790642	0.7797001023902174	0.4115685160127522	1.059411477854645	0.0	1.0275899685845193	3.025448560567211	0.5042414267612019	1.2007044773309397	3.2846450399067946	0.5569007493155272	1.312307283574447	0.6065752024050464	2.1865336204689285	0.0	0.0	1.2475201638243478	0.5882816645547355	1.0391143420639721	0.0	1.038629001409108	1.3760548836738242	1.209630838812457	0.5882816645547355	2.4892216701681718	0.0	2.5373170835427894	0.0	0.0	0.0	0.0	0.0	0.0	0.0	0.0	0.0	3.949741904115275	0.7400015614032945
2L_2973	3.21767300462444	0.7885191610156127	0.5981093047146803	0.0	0.0	0.0	0.0	3.1451960903954514	3.3235105133715908	0.0	0.8974843155641012	1.9298626169400253	0.0	1.860747603729236	0.0	0.0	1.548616651717354	0.0	0.7599107560808058	0.0	2.475041679701886	2.5178109949784777	0.0	0.9141315969220823	0.0	0.0	3.1106495368035465	0.9400298553482058	0.8865625487609402	0.0	0.0	3.130505777035361	2.073766357869031	0.6076530252613517	0.8865625487609402	0.0	0.0	0.0	0.0	0.0	0.0	0.0	0.0	0.0	0.0	0.0	0.0	1.9841364323957098	1.1152101278922975
2L_2974	1.2534642618536982	0.6143449546920596	1.863977196102983	0.507970050085847	2.7070669335834663	0.0	3.850982385606568	0.6126152176070514	0.8631292751871911	0.7093088990603785	2.097723131313273	0.7517898236225895	0.0	0.4832437641016571	1.243909508071107	0.0	0.0	0.0	2.3682231813526107	1.4098088863073721	0.0	0.6538858145357509	0.0	1.4244222899297618	5.134643180808758	0.0	1.6156968177235478	2.1971663877486005	0.0	3.6602327908054955	0.0	0.0	0.8078484088617739	0.0	0.6907317612278449	1.9484821324188455	0.0	1.1916777989234382	0.0	0.0	0.0	0.0	0.0	0.0	0.0	0.0	0.0	0.0	0.8688738959871058
2L_2975	1.0673117214094408	1.0462166191509952	0.7935785528095181	2.5951871389445893	1.1525196037822005	0.0	0.0	0.0	1.469891117815448	1.2079382318369274	1.190792884679092	0.0	0.0	1.6459080627028428	2.1183518968040635	4.005784352605162	0.0	0.0	0.0	0.0	3.2839147942331826	0.0	1.3120155300654261	0.0	0.0	0.0	1.3757489577325894	1.2472428138546225	0.0	2.0777666501830514	0.0	0.0	0.0	2.4187238248731076	0.0	0.0	0.0	2.0294023876730853	0.0	0.0	0.0	0.0	0.0	0.0	0.0	0.0	0.0	0.0	0.0
2L_2976	0.0	0.0	0.0	0.0	0.0	0.0	0.0	0.0	0.0	0.0	0.0	0.0	0.0	0.0	0.0	0.0	0.0	0.0	0.0	0.0	0.0	0.0	0.0	0.0	0.0	0.0	0.0	0.0	0.0	0.0	0.0	0.0	0.0	0.0	0.0	0.0	0.0	0.0	0.0	0.0	0.0	0.0	0.0	0.0	0.0	0.0	0.0	0.0	0.0
2L_2977	0.0	0.7949125596184421	0.0	0.6572720580502681	0.0	4.212441868302218	0.0	0.0	0.0	0.9177882038517735	0.9047612154200264	0.0	0.0	3.126391244103626	1.609518045916331	0.0	0.0	0.0	0.0	0.0	0.0	0.0	0.9968658537557918	0.9215434747349641	0.0	0.0	1.0452903398447955	0.9476517190402184	0.0	0.0	0.0	1.5779441281543105	2.090580679689591	1.2251598833647792	0.8937508937508939	1.2605889471561114	0.0	0.0	5.466631680223913	0.0	0.0	0.0	0.0	0.0	0.0	3.9467037130588536	1.4182948691764814	4.000448050181621	3.3727571165175156
2L_2978	0.0	1.5082956259426847	0.0	2.4942631946522997	0.0	0.0	0.0	0.0	0.0	0.0	0.0	0.0	0.0	0.0	0.0	0.0	0.0	0.0	1.4535728821443108	0.0	4.734310495019505	1.6053735061999523	1.891489055844323	0.0	0.0	0.0	1.9833714140644834	0.0	0.0	0.0	0.0	0.0	3.9667428281289667	1.1623311713973545	0.0	4.783773440489859	0.0	2.9257217755620313	0.0	0.0	0.0	0.0	0.0	0.0	0.0	0.0	0.0	0.0	2.133196808737574
2L_2979	0.5261692374944831	0.0	0.7824454911304718	2.1323161900797825	1.704526472318831	0.0	0.0	0.0	0.0	1.1909921452877026	0.0	0.0	0.7685908286823341	0.0	0.0	0.0	1.0129487261562	0.0	0.4970569259415004	3.550790027109098	0.0	1.0979319025304366	0.0	1.1958652719050826	2.1553795903657984	0.0	0.0	0.6148726629458673	1.159799493863501	3.0729266963579676	2.554803080888131	0.0	0.0	1.9873264219419915	1.159799493863501	0.8179182997768719	0.0	0.5002330085353758	0.0	0.0	0.0	0.0	0.0	0.0	0.0	2.560772246964973	0.9202439308992514	0.0	1.4589158358748862
2L_2980	0.6008470742052145	0.5889715085032761	0.0	0.48699006053286453	1.9464454985528177	0.0	0.0	1.174626424748439	0.0	0.0	0.6703612509745376	1.4414793614390577	0.0	1.3898550311709734	0.0	0.0	2.313427829148728	0.0	1.135205855391802	1.351581485496179	0.0	1.2537585330022156	1.4772079735254786	1.3655913317724624	0.0	0.0	0.7744829551791224	0.702139947023541	0.0	1.1696864070742634	0.0	0.0	1.5489659103582447	0.9077530049461191	0.6622034156452178	2.8020099751555114	0.0	0.0	0.0	0.0	0.0	0.0	0.0	0.0	0.0	1.462108008842829	0.0	4.446054904332014	0.8329879903956484
2L_2981	0.9845709850081347	0.9651112290691503	0.732058312251274	1.5960010597447039	0.0	0.0	0.0	0.9623938816386411	1.355941396212856	0.0	1.0984795724541747	0.0	0.0	0.7591565285108067	0.0	0.0	0.0	0.0	0.0	0.0	3.029337314286476	1.0272283304642846	0.0	3.3565652402159483	0.0	0.0	0.0	1.150553358637837	1.0851118316253674	1.916692861469107	0.0	0.0	2.5381947546682477	0.7437393877686108	2.170223663250735	0.0	0.0	0.9360389601880166	0.0	0.0	0.0	0.0	0.0	0.0	0.0	2.3958660768363833	0.0	2.4284918434244456	0.0
2L_2982	0.0	0.0	0.0	0.0	0.0	0.0	0.0	0.0	0.0	0.0	0.0	0.0	0.0	0.0	0.0	0.0	0.0	0.0	0.0	0.0	0.0	0.0	0.0	0.0	0.0	0.0	0.0	0.0	0.0	0.0	0.0	0.0	0.0	0.0	0.0	0.0	0.0	0.0	0.0	0.0	0.0	0.0	0.0	0.0	0.0	0.0	0.0	0.0	0.0
2L_2983	0.0	0.0	0.0	0.0	0.0	0.0	0.0	0.0	0.0	0.0	0.0	0.0	0.0	0.0	0.0	0.0	0.0	0.0	0.0	0.0	0.0	0.0	0.0	0.0	0.0	0.0	0.0	0.0	0.0	0.0	0.0	0.0	0.0	0.0	0.0	0.0	0.0	0.0	0.0	0.0	0.0	0.0	0.0	0.0	0.0	0.0	0.0	0.0	0.0
2L_2984	1.1000843544683008	0.0	0.0	0.891624790022362	0.0	0.0	0.0	0.0	1.5150252630462615	0.0	0.0	1.3195944200158192	0.0	0.0	2.183397532498781	0.0	0.0	0.0	0.0	2.4745957995221057	0.0	0.0	0.0	0.0	0.0	0.0	0.0	0.0	0.0	0.0	0.0	2.140565820044344	0.0	0.0	0.0	0.0	0.0	1.0458583798984347	0.0	0.0	0.0	0.0	0.0	0.0	0.0	0.0	0.0	0.0	0.0
2L_2985	0.3129167072676094	0.6134640011655816	0.4653260762009141	0.7608624528075063	1.0136944031701873	0.0	0.0	0.30586837223764923	1.2928373578282917	0.0	0.3491191758106215	1.876779444971006	0.9141732135181352	0.9651016120502394	0.6210628882691095	1.1744243265557306	0.0	0.886810205766572	0.886810205766572	0.0	0.0	0.3264740802596697	0.7693189746101273	0.35559492702587586	0.0	0.0	0.8066899767802357	0.7313385708145081	0.0	0.6091640198490004	1.519360142746924	1.8266384901590764	0.40334498839011784	0.4727510435092877	0.3448706355758891	0.48642201584957495	0.0	0.5949844831021729	0.0	0.0	0.0	81.4756876548038	0.0	0.0	0.0	1.5229100496225008	0.5472758196796226	3.087296631087888	0.4338139775297374
2L_2986	0.6460460399542005	0.0	0.480354774665215	0.7854361291194161	0.0	3.3558950155226923	0.0	0.6314940878576254	1.3345922987351402	0.3655837819137734	0.7207894489687197	0.7749576165992512	0.47184919397776987	0.7472037208354246	1.2822428787275844	0.0	0.0	0.0	0.6103010889907482	0.0	0.9938802815543571	0.0	1.5883315446734725	1.1012388717058916	0.0	0.0	0.41637187537889847	0.7549587103644319	0.7120179371558728	0.0	0.0	0.0	0.8327437507577969	0.24400977356747047	0.3560089685779364	0.0	0.0	0.3071003882301688	0.0	0.0	0.0	0.0	0.0	0.0	0.0	0.7860478395003503	0.0	0.0	0.0
2L_2987	0.0	1.2967435527531488	0.49180439935756576	1.0722101360313	0.0	0.0	0.0	1.293092468137232	0.0	0.0	0.0	0.7934293261158771	0.0	0.0	3.9384183653174474	0.0	0.0	0.0	0.0	2.9757883904972364	0.0	0.6901026921113051	0.0	0.0	0.0	0.0	0.0	0.0	2.1869682933336834	0.0	0.0	1.287052802242149	1.7051856742576987	0.0	0.0	1.0282015110449407	0.0	0.6288407233227844	0.0	0.0	0.0	0.0	0.0	0.0	0.0	0.0	1.1568346136022003	0.0	0.0
2L_2988	0.3711168926174756	0.0	0.0	0.0	0.80148935958756	0.0	0.0	0.36275761957869623	0.0	2.10007195686553	0.4140527516455285	0.0	0.5421013235078553	1.1446033497274872	0.7365759764861379	0.0	0.7144514670260643	0.0	1.0517503228873493	0.8348126212982739	1.1418559635483039	1.5487833454990267	0.4562032973279443	0.8434658890585943	0.0	0.0	0.0	0.4336810588062842	0.4090140144561914	0.0	1.801949853897906	0.7221265645233084	0.478364162946907	1.6820376877364316	0.0	1.730678702960153	0.0	0.7056471814899148	0.0	0.0	0.0	0.0	0.0	0.0	0.0	1.8061600171079477	0.0	0.9153777232944957	0.5145001579515486
2L_2989	0.0	0.0	0.4513804161023283	0.9840795608643368	0.6555428904669118	0.0	0.0	1.186806415495704	0.8360609822880481	0.6870645127469018	1.3546247838357501	3.6410660400537656	0.8867757613679332	0.0	2.409799401068457	2.2784544787579692	0.0	0.0	1.146977084544828	0.0	0.0	0.0	0.0	0.0	7.460426169384499	0.0	0.782513759721951	0.0	0.0	0.0	0.0	1.1812631814205257	0.0	0.45858285973188495	1.3381399319689657	0.9436882356049796	0.0	0.0	4.092369694856546	0.0	0.0	0.0	0.0	0.0	0.0	0.0	0.0	1.497385714281436	1.6832508961206958
2L_2990	1.420976209234768	0.696445516196711	1.056538798442271	0.5758547556101209	0.0	0.0	2.182812274215355	1.0417269276757468	0.0	0.8041003650736271	0.3963435248843093	0.42612920297092166	0.0	0.0	0.0	3.9998560051838137	0.6838940489454763	0.0	0.671177651663497	2.3973219037548774	1.0930182584327999	1.1119058767227732	0.0	0.4036952323835272	0.0	0.0	1.3737129225724112	1.2453969609408226	0.7830405936074132	0.6915638887467341	0.0	0.6912408789901966	0.0	0.805048080825754	0.3915202968037066	1.10443785217762	0.0	0.6754663267539985	0.0	0.0	0.0	0.0	0.0	0.0	0.0	0.8644548609334175	1.2426084986717134	0.0	1.4774842481710593
2L_2991	0.0	0.0	0.4617744282713082	0.0	0.6706381860041835	0.0	0.0	0.0	1.7106261961019107	0.7028856619408149	0.0	0.0	0.9071956948121107	0.47886768861820095	0.0	2.3309208302739997	1.1956202040684563	1.7600830759211836	0.0	0.0	0.0	0.6479644682204208	0.0	1.411523252375417	0.0	0.0	0.0	1.4515131116993771	1.368953503494254	0.0	0.0	0.0	0.8005328346547462	0.9382854475445656	1.368953503494254	0.0	0.0	1.771329613147517	0.0	0.0	0.0	0.0	0.0	0.0	0.0	0.0	0.0	0.0	0.0
2L_2992	0.0	0.3322424705550111	0.5040265928462598	0.8241423150926831	0.7320012959350943	1.760636533489772	0.0	0.9939210463576703	0.46678694210208166	0.0	0.37815492765366815	0.8131474228959384	1.9804074331820436	0.0	0.6727158169884693	0.0	0.6525094731325309	1.9211299317806763	1.2807532878537842	1.5248709501714872	0.0	0.3536264712894558	1.666604307888813	0.3851692580084007	0.0	0.0	1.3106718748689328	0.39608148663640874	0.37355304229068703	0.6598273363826155	1.6457231933086212	0.6595191498639874	0.4368906249563109	1.0241381685285926	0.0	0.5268770521861182	0.0	0.0	6.854516989605811	0.0	0.0	0.0	0.0	0.0	0.0	1.6495683409565387	0.5927919814688485	0.8360156896736513	0.0
2L_2993	0.345081089915157	1.6913033183371107	0.513156459249168	0.0	0.37263033193015654	0.0	0.0	1.011924791590716	0.4752422547393534	0.7810963437036371	0.38500477251916015	0.8278766602859453	0.0	0.5321517011240214	0.0	0.0	0.6643289374244657	0.0	0.3259881679334567	0.7762461234268596	1.061748759665099	0.3600320111661768	0.4241982356407625	0.7842923189233738	0.0	0.0	0.44480439993395543	0.4032560506554121	0.7606390585113989	0.6717793554142729	0.0	0.0	0.8896087998679109	0.5213446312190549	0.38031952925569945	0.5364208285770686	0.0	0.3280711594218494	0.0	0.0	0.0	0.0	0.0	0.0	0.0	0.0	2.4141189262578404	2.553477478839332	0.9568105295085151
2L_2994	0.0	2.5783638439721535	0.0	0.3045593756776446	0.8115267967771349	3.903828406441629	0.0	0.7346012158531643	0.5174992366886259	1.2758233015347136	0.41923813363232276	0.0	0.0	0.0	0.7458004721215308	0.0	0.0	1.0649218986279545	0.3549739662093182	0.0	1.156155975615283	1.568179505117048	0.46191655089498174	1.2810435278094052	0.0	0.0	1.4530648431154949	0.8782245110704591	0.4141362939108712	0.0	0.0	0.7311701032148964	0.96870989541033	0.5677008852159903	0.0	0.0	3.330713172304454	0.7144843409324935	0.0	0.0	0.0	0.0	0.0	0.0	0.0	0.9143897143592834	0.6571936150222893	0.0	1.0418869823514763
2L_2995	0.2954682498091866	0.0	0.4393791642709518	0.7184362229796137	0.0	3.069627752381724	1.8155172989750317	0.2888129349378394	0.8138318867471547	0.6687969186118291	0.32965204303831586	0.3544257784926782	0.43159913348705176	0.6834651464214723	0.5864319812792147	0.0	1.7064520268554595	0.0	0.5582406932902818	0.0	1.818199008426989	0.0	0.0	0.671533403548866	1.2103448659833547	0.0	0.0	0.34527930678964136	0.6512808088386621	0.0	0.0	0.0	0.0	0.4463901101378319	0.32564040441933106	0.0	0.0	0.28090386323712263	0.0	0.0	0.0	0.0	0.0	0.0	0.0	0.7189957527482894	0.0	0.0	0.8192484051281674
2L_2996	0.9475200242565126	0.6191950464396285	0.4696732013864753	0.25599016997747287	1.0231644429892772	0.0	0.0	0.30872582676776406	1.3049151805132666	0.3574543530791118	0.0	0.0	0.4613567579537905	0.24352942322491405	0.0	0.0	0.6080358011479716	1.7901897601145722	0.5967299200381907	0.7104694782312152	0.0	0.6590480709662964	0.7765060334518799	1.0767507967955896	0.0	0.0	1.6284523189161022	0.0	3.132832080200502	0.6148548942449581	0.0	0.0	1.6284523189161022	0.4771675335210192	1.0442773600668338	0.0	0.0	0.3002714453866295	2.129109180718787	0.0	0.0	0.0	0.0	0.0	0.0	0.0	0.5523885279950506	2.3371038608955783	0.8757334267448988
2L_2997	1.0892682172666004	0.0	1.0798718289327522	1.4714304128186309	0.39207632565514583	1.8860728982263748	0.0	0.3549109489388908	1.5001293861595564	0.8218584430195885	2.4305792143185094	1.3066200383336186	0.0	0.8398836559564422	0.0	1.3627301480878853	0.6989974419489615	1.029000315903097	0.0	0.0	0.0	0.0	0.0	1.6504424052128235	2.9746911787169177	0.0	0.0	0.8486005410252749	2.000833947589355	0.0	0.0	0.0	0.46801685160196554	0.0	1.200500368553613	0.5644143523796838	0.0	0.0	0.0	0.0	0.0	0.0	0.0	0.0	0.0	0.883545831996234	0.0	0.0	2.516856013939355
2L_2998	0.0	0.0	0.0	0.0	0.6840898888641248	0.0	0.0	0.30962210127144457	0.0	0.7169841866986673	0.3534036945953125	1.1398871830857156	0.46269614152135236	0.7327092701937239	0.0	0.0	0.0	1.7953869328148258	1.496155777345688	0.0	0.0	0.330480690112421	0.7787603396983753	0.7199178372170741	0.0	0.0	0.0	1.1104707396512454	0.6982060294279878	0.6166399044948117	0.0	1.8490556687793978	0.0	0.9571056359883205	0.6982060294279878	1.9695662621177565	5.615359130293178	0.903429526895639	0.0	0.0	0.0	0.0	0.0	0.0	0.0	0.0	1.1079843791930286	1.5625925347766692	0.0
2L_2999	0.37676723614029695	0.0	1.1205513516048382	0.6107440878445436	0.40684611346824184	0.0	2.31506239787681	0.0	1.556640303233531	1.2792276330566237	0.840713607798863	0.9038942158136926	0.0	0.0	2.243371566117881	2.828130280649508	0.7253291616268379	0.0	0.7118423155376313	0.847522843283195	1.1592409939146804	0.7861819713300662	0.0	0.0	0.0	0.0	1.942589487327323	0.8805679134701133	0.41524135073028495	0.0	0.0	0.0	0.9712947436636615	1.423039261795537	0.8304827014605699	0.5856762334927154	0.0	0.7163908287359548	0.0	0.0	0.0	0.0	0.0	0.0	0.0	0.0	0.0	0.0	0.0
2L_3000	0.4927908153253607	0.48305094979893004	1.0992146367903548	1.1982294960965678	0.0	2.5598086491838563	0.0	0.4816908814278396	0.0	0.0	1.0996071433558932	1.77336585371044	0.7198339890061194	1.5198715799707219	0.0	0.0	0.0	0.0	0.0	1.108513248728646	3.032446878353696	1.5424241447373799	0.6057735428284015	1.6800053491370317	0.0	0.0	1.2704000845578296	0.5758671912048955	0.5431128403823949	1.9186603146219183	4.785469782390332	1.9177641631438136	0.6352000422789148	0.0	1.0862256807647899	0.7660322897930794	0.0	0.9369997885191477	0.0	0.0	0.0	0.0	0.0	0.0	0.0	2.398325393277398	2.5856001720975477	0.0	2.0495506189472072
2L_3001	0.8254415617090206	1.6182539040375434	0.6137407721006212	0.0	0.0	0.0	0.0	1.6136975814546128	1.136789932588357	0.0	0.0	3.9605983830461042	0.0	0.6364592904089913	0.0	0.0	1.5890894390387151	0.0	0.7797708721269342	0.0	0.0	0.0	1.0146915155148362	0.0	3.3813073216123697	0.0	0.0	0.0	1.8194653682961799	4.820733008523056	0.0	0.0	2.127963828019666	0.6235339158802865	0.0	0.0	0.0	1.569506867220347	0.0	0.0	0.0	0.0	0.0	0.0	0.0	0.0	1.4436564005372712	0.0	0.0
[truncated: 192 more columns]
