# Supplementary material for: Convergence of topological domain boundaries, insulators, and polytene interbands revealed by high-resolution mapping of chromatin contacts in the early Drosophila melanogaster embryo
Source: eLife. 2017 Nov 17;6:e29550. doi: 10.7554/eLife.29550 (PMC5739541; doi:10.7554/eLife.29550)
Supplement: Supplementary file 3. [file elife-29550-supp3.zip › local_HiC_maps/nc14_all_dm3_CompressedBinCounts_500bp_VC_chr2L_16423824_16487341.txt]

2L_32787	2L_32788	2L_32789	2L_32790	2L_32791	2L_32792	2L_32793	2L_32794	2L_32795	2L_32796	2L_32797	2L_32798	2L_32799	2L_32800	2L_32801	2L_32802	2L_32803	2L_32804	2L_32805	2L_32806	2L_32807	2L_32808	2L_32809	2L_32810	2L_32811	2L_32812	2L_32813	2L_32814	2L_32815	2L_32816	2L_32817	2L_32818	2L_32819	2L_32820	2L_32821	2L_32822	2L_32823	2L_32824	2L_32825	2L_32826	2L_32827	2L_32828	2L_32829	2L_32830	2L_32831	2L_32832	2L_32833	2L_32834	2L_32835	2L_32836
2L_32787	3.8722933153762185	39.84417915501298	52.91475644395904	40.407632193568716	115.23658070017747	0.0	24.26033277898473	25.45408591981783	41.78908970445996	23.765005773068324	19.973892306946432	18.49814315638996	26.201159401303507	14.584629744866211	18.261996648010516	21.926622120541165	0.0	16.29608211921702	19.265558383311404	19.18994363215739	21.443761489005787	15.776050202897537	11.941359961681503	11.853980634434075	8.206918625505269	12.553910787681255	10.497259375522239	15.64140196513569	12.006126486223389	8.711617451165688	22.669491285280813	0.0	9.889194052935373	17.280434346445787	10.558089226249619	4.481975913144327	0.0	7.211560419815381	11.785559389790878	17.02870504482685	0.0	9.716079708326276	5.122469013672689	0.0	0.0	10.38117910025431	11.741085580772797	7.123955761659511	6.844231585800245
2L_32788	39.84417915501298	1.6196697882022606	9.679455162827795	18.47895985630761	0.0	0.0	22.18916037326606	27.389411144094048	39.95877644141731	25.08013940544687	25.742210199595128	16.918904981399354	32.95090315430009	30.013873079112123	35.49370279076546	33.090230440364785	76.91242751003708	19.163365776911597	22.026004782286154	12.764832376210247	27.08468484354112	22.445429549408	8.494805426481706	12.39082649290873	12.804815317031775	11.482148341379498	8.32093513997477	8.01138899058902	13.177355899848143	11.645366474166714	5.183533365885923	0.0	4.522462960463046	5.822951980444198	11.88518848497571	9.838409050549254	16.93904653494864	5.130136164074067	4.619739964076903	15.574916907818297	0.0	8.203006921560524	15.92950836477225	0.0	0.0	6.7820777356324395	3.7585507028489813	4.886822812601096	3.7559522453207723
2L_32789	52.91475644395904	9.679455162827795	0.0	0.0	0.0	0.0	99.45498667303177	16.368433802780014	41.530653775551734	29.976738051272214	24.812959908211898	20.222119763482088	0.0	13.286564625850339	6.238739075967877	17.977592728423293	0.0	25.449760899496347	13.163160000842442	4.767816854804719	27.90745441596396	0.0	21.757103694356207	21.59789895638952	34.30386894866558	36.11552924418865	0.0	20.518965679978002	16.406331006259347	18.314454793332366	0.0	0.0	13.513550036621721	9.942591476812881	17.757037557910138	14.699051617189657	0.0	17.519240505885588	0.0	0.0	0.0	12.255682960188638	5.5998691870557895	0.0	0.0	0.0	3.208830702092157	14.60229197574851	0.0
2L_32790	40.40763219356873	18.47895985630761	0.0	0.0	0.0	0.0	0.0	31.248828168943668	39.64289678575393	38.15221206525555	0.0	77.21173000602252	136.70539986329462	76.09577922077922	71.46192032472297	0.0	0.0	48.58590717176576	0.0	18.204391627436202	0.0	36.58313517468447	13.845429623681225	0.0	30.225786626096944	0.0	0.0	26.115047229062917	25.056941900468818	0.0	0.0	0.0	51.5971910489193	0.0	0.0	0.0	0.0	0.0	35.13802215100917	50.77018368652458	0.0	0.0	0.0	0.0	0.0	0.0	12.251899044351875	18.584735241861747	0.0
2L_32791	115.23658070017746	0.0	0.0	0.0	13717.421124828532	0.0	0.0	0.0	0.0	0.0	0.0	0.0	0.0	0.0	0.0	0.0	0.0	0.0	0.0	0.0	0.0	0.0	0.0	0.0	0.0	0.0	0.0	0.0	0.0	0.0	0.0	0.0	0.0	0.0	0.0	0.0	0.0	95.38253164315488	0.0	0.0	0.0	0.0	0.0	0.0	0.0	0.0	0.0	0.0	0.0
2L_32792	0.0	0.0	0.0	0.0	0.0	0.0	0.0	0.0	0.0	0.0	138.9525754859866	0.0	0.0	0.0	0.0	0.0	0.0	0.0	0.0	0.0	0.0	0.0	0.0	0.0	0.0	0.0	0.0	0.0	0.0	0.0	0.0	0.0	0.0	0.0	0.0	0.0	0.0	0.0	0.0	0.0	0.0	0.0	0.0	0.0	0.0	0.0	44.923629829290206	0.0	0.0
2L_32793	24.26033277898473	22.189160373266056	99.45498667303178	0.0	0.0	0.0	37.99839646766906	56.2844390411383	41.65208843571416	40.08585244283184	11.376234250314695	0.0	123.11480455524776	53.30165692007797	28.603341728414126	6.868631919631511	0.0	14.585243088600247	30.175197194913668	10.929732205166374	38.38498993353639	0.0	24.937966807566177	10.609494224191344	18.147255908066	8.27911547586079	4.384430361654123	7.839604821200172	7.52196696427329	12.595203998221555	35.506698338641584	0.0	15.489215246654135	17.094280082941445	10.176547840205808	5.616011923916517	0.0	10.040266488753145	5.274128081145625	15.240951827923558	0.0	4.6824831582787	12.837127025297484	0.0	0.0	0.0	14.711831990878663	0.0	4.2879844672050655
2L_32794	25.454085919817828	27.389411144094048	16.368433802780014	31.248828168943668	0.0	0.0	56.2844390411383	16.21089353518829	14.689620079417962	36.75684723514995	44.93557782799953	45.77711807864281	45.590395623322024	45.115495668912416	37.072160784432796	27.13076554202861	0.0	32.406192175200836	29.797644198249685	12.14210144159123	22.11108419174353	18.97816155837818	17.443375724156613	28.81105674066976	13.440147662422318	12.263290392059439	11.906323643317716	8.70920487475486	7.427851881948407	10.364677014898394	8.7656093588658	0.0	5.735780140664271	14.066996603383	13.817675520279447	20.79654078659172	0.0	8.675312069565097	15.624414084471832	15.050256569248866	0.0	15.027661300558542	17.430199182808877	0.0	0.0	11.468826353711448	2.723954455481504	4.131928624514016	6.351499610229641
2L_32795	41.78908970445996	39.95877644141731	41.530653775551734	39.64289678575393	0.0	0.0	41.65208843571417	14.689620079417962	10.249552374094499	53.80440163048859	64.13195791660922	50.814557354390885	25.7052888631836	39.34867216117217	38.07230513026551	22.58723188955747	0.0	25.12348191360537	19.491602308939772	20.538287989928026	20.036121119153613	22.3563603845294	12.366217057048614	18.8289375517242	20.839431235086785	9.723411719589253	17.8508950438775	9.821043402382633	16.490466037060674	9.204187537161907	27.80057424866168	0.0	4.851017961864207	8.030554654348867	16.732593083415324	14.950317456799738	18.169661026803883	6.288958130317904	14.040192611621181	23.866325664605572	8.550428718495946	10.265443846995614	11.056151984699895	0.0	0.0	10.184709898723245	9.791047526896584	5.241848401550748	8.729111236810313
2L_32796	23.765005773068324	25.08013940544687	29.976738051272214	38.15221206525554	0.0	0.0	40.08585244283184	36.756847235149955	53.80440163048859	4.315100365782428	48.86199555132961	69.86255241437995	34.01570907291731	42.45923913043478	37.718346117338115	32.089263636280826	0.0	20.88166339374069	26.14843946113296	25.5310709839543	29.888195011409582	14.895483358434984	20.04414723428351	16.522012010117017	15.041857386782674	9.981636284645324	11.23284876145288	7.679542384339594	10.202385861941767	13.2871261920134	16.053116552047417	0.0	18.674424022405574	8.587314612758483	9.96877167249303	10.1563364875529	0.0	11.34839169079839	8.743215264954395	4.593776902305984	8.228908484662961	7.762412591705847	10.640409489388029	0.0	0.0	14.002480119278726	7.205729108928453	5.885530138286416	7.754651110491888
2L_32797	19.973892306946432	25.742210199595135	24.812959908211898	0.0	0.0	138.9525754859866	11.376234250314695	44.93557782799952	64.13195791660921	48.86199555132961	6.811798273021813	20.818102867103825	18.429499485509805	23.93675226145316	36.39476848752548	20.56380609729189	0.0	32.74976526605746	28.796092946109074	42.53888770134494	18.195627705582105	21.371297525450338	19.90962275620107	14.82295253732949	15.846414737346809	14.252302815827468	15.751708961974193	9.388309946368693	12.948889438497307	9.427107748887742	15.945377514785353	55.05668085293809	16.230455777862563	20.471235909072572	6.855138806278119	15.13225973313251	86.84535967874164	9.017782390540466	15.790065396134846	25.09620401662464	8.173680910940389	5.607502445747238	9.608179404694498	25.155207631083787	0.0	4.1725511227917815	10.460769362058238	9.186618470882344	3.85130323608322
2L_32798	18.498143156389965	16.918904981399358	20.222119763482088	77.21173000602252	0.0	0.0	0.0	45.7771180786428	50.814557354390885	69.86255241437995	20.818102867103825	42.415956317220456	25.032855623005194	27.86860879904875	39.257321272321064	37.70805418898774	0.0	44.48412428330516	34.51220903906966	10.000510026011327	27.316785345091	13.397866389777427	27.88841591262306	19.414995970309725	20.294285590411505	2.5250809982857225	10.697801548292817	11.955164308191703	18.35324162983209	25.60974891433872	0.0	0.0	9.448237124296755	6.951538392825178	12.415146354400905	13.70280198320653	70.7774191721873	6.124443173282239	16.085777084588024	0.0	0.0	17.1375542939142	0.0	0.0	0.0	11.335182479435145	11.217553227290065	3.4031500918510207	5.231239076518903
2L_32799	26.201159401303507	32.95090315430009	0.0	136.7053998632946	0.0	0.0	123.11480455524777	45.590395623322024	25.7052888631836	34.01570907291731	18.429499485509805	25.032855623005194	0.0	69.90131578947367	38.614511333359076	40.799673602611186	0.0	51.19420324098687	38.69969040247678	59.02055390789842	17.273245470091375	5.930318754633062	17.95533610144765	17.18738064318998	19.599036380711283	20.11825060634172	18.94073916234581	14.816853112068326	22.340241883891668	24.938503916478684	0.0	0.0	4.182088116596616	15.3848520746473	13.738339584277846	12.130585755659675	0.0	5.421743903926698	8.544087491455912	16.46022797415744	29.485478401887068	22.75686814923449	10.398072890490962	0.0	0.0	5.017309718528925	3.972194637537239	3.0126833971017986	0.0
2L_32800	14.58462974486621	30.013873079112127	13.28656462585034	76.09577922077922	0.0	0.0	53.30165692007797	45.115495668912416	39.34867216117215	42.45923913043478	23.93675226145317	27.86860879904875	69.90131578947368	30.517578125	44.42177182685253	61.938424947145876	0.0	39.457070707070706	38.54851973684211	38.328777684328564	26.92197243190023	15.404929577464788	19.989339019189767	23.38647496371553	23.031419705197827	11.613399872584413	10.543184885290149	17.280816408606476	15.073316612000772	10.937163471893173	21.345628415300546	0.0	17.071414382201034	6.851066939491377	10.196423910206214	9.003169115528667	0.0	8.047901107391192	9.511972402597403	9.162431587177482	21.883753501400562	18.766514532788854	10.289759631215015	0.0	0.0	13.033245948522403	14.740566037735848	8.943903835145965	3.4370875494940605
2L_32801	18.261996648010516	35.493702790765454	6.238739075967878	71.46192032472297	0.0	0.0	28.603341728414133	37.072160784432796	38.07230513026551	37.71834611733811	36.394768487525475	39.257321272321064	38.614511333359076	44.42177182685253	12.111301243588413	21.974078859540136	0.0	45.288624403322366	51.107441470622305	41.13684975238702	31.30221299422282	26.866998026308995	23.465108166326942	31.279715729943444	24.47482991416165	12.464229608559311	18.152120712262814	16.22849963537512	16.986510870163745	20.542287958948293	13.363856381308242	0.0	8.744644998019337	11.795429506974637	8.617960634304884	11.625515512348095	0.0	20.78401459869185	11.910320054120493	2.8681615142057173	10.275570242770621	1.762372604693304	18.118432219307437	0.0	0.0	6.994048763906791	8.305762815099877	10.499080070604212	4.841678719756857
2L_32802	21.926622120541168	33.090230440364785	17.977592728423293	0.0	0.0	0.0	6.868631919631513	27.13076554202861	22.58723188955747	32.089263636280826	20.56380609729189	37.70805418898774	40.79967360261117	61.938424947145876	21.974078859540136	4.966325827725111	0.0	46.137780066211675	47.045078184829066	44.45258420653026	24.28479542835257	27.791839124954095	24.04167624577205	24.291928635939165	19.68190757048173	23.944672243081524	8.717878974916918	19.13079041198795	5.438716071419588	8.347984045332893	25.67291930616368	0.0	13.999237881489732	12.359923442634196	12.876667827406294	8.121251915346507	0.0	10.889337650592735	6.6735003310056165	8.264913623387722	0.0	6.771286427616557	5.8011329844764	0.0	0.0	6.718032745035206	7.313149041977475	19.161006102074513	13.176713368039247
2L_32803	0.0	76.91242751003708	0.0	0.0	0.0	0.0	0.0	0.0	0.0	0.0	0.0	0.0	0.0	0.0	0.0	0.0	0.0	101.11121222232335	156.89063676679777	0.0	88.70044971128004	0.0	0.0	0.0	0.0	57.394408636710615	60.789534473745	0.0	0.0	0.0	0.0	0.0	0.0	0.0	0.0	0.0	0.0	0.0	0.0	0.0	0.0	0.0	0.0	0.0	0.0	0.0	50.994390617032124	0.0	0.0
2L_32804	16.29608211921701	19.163365776911593	25.449760899496347	48.585907171765754	0.0	0.0	14.585243088600247	32.406192175200836	25.12348191360537	20.88166339374069	32.74976526605745	44.48412428330515	51.19420324098687	39.457070707070706	45.288624403322366	46.13778006621166	101.11121222232332	6.997970168772846	39.814496298844425	48.245383572300064	40.5174893742884	29.507384749951257	32.70484199174083	38.00842375265855	31.345260204841278	23.03935670302674	14.304757644588703	18.05484746700646	12.270683482122589	9.669045493584226	40.886501117223645	0.0	11.890710694401154	27.339336832987165	13.671523866135077	9.700384232219438	0.0	17.342278480573615	18.21971518941216	14.6251557944721	0.0	15.277192526505255	16.013991794184236	0.0	0.0	7.132726124358366	12.705673083031574	8.565803897483601	2.468839541724129
2L_32805	19.265558383311404	22.02600478228616	13.163160000842442	0.0	0.0	0.0	30.17519719491367	29.797644198249685	19.491602308939772	26.14843946113296	28.796092946109074	34.51220903906966	38.69969040247678	38.54851973684211	51.107441470622305	47.045078184829066	156.89063676679777	39.814496298844425	10.483662260732874	58.58657924681093	56.51907525140194	37.06449221645663	37.9570524203397	35.455993565404164	30.923724681575706	20.134687085595264	16.97354842213894	17.89850953663716	18.293313039951403	13.336098351058121	14.098247869754749	0.0	13.069025364364427	11.31239123135831	20.70852657924234	15.609209612062083	11.517765000737137	14.451339449804616	7.853021591411684	7.564443002829707	0.0	7.901690329595306	11.46846274686503	0.0	0.0	6.456097064283543	6.936736958934517	9.414635615943121	7.661619305373757
2L_32806	19.18994363215739	12.764832376210247	4.76781685480472	18.204391627436202	0.0	0.0	10.929732205166376	12.142101441591231	20.538287989928026	25.531070983954297	42.53888770134494	10.000510026011327	59.02055390789843	38.328777684328564	41.13684975238702	44.45258420653026	0.0	48.245383572300064	58.58657924681094	2.357843827270963	51.52434308992774	36.32673529260791	42.44068615232141	34.58570194530332	34.36379030867166	20.24170621390018	23.330774514874378	19.167141476222795	15.145154678276077	18.11421264672739	20.42605690801585	0.0	25.61778114595909	16.38980596682359	18.29467704662735	18.576766103249504	16.68735899181652	9.385833643607333	13.653293720577153	15.343498181685868	31.411499278713446	13.468538604973217	9.231071157804331	0.0	0.0	8.017568095210224	6.876451327948542	4.814212325057541	11.717124923422423
2L_32807	21.443761489005787	27.084684843541115	27.907454415963958	0.0	0.0	0.0	38.384989933536396	22.111084191743533	20.036121119153613	29.88819501140958	18.195627705582105	27.316785345091002	17.273245470091375	26.92197243190023	31.30221299422282	24.28479542835257	88.70044971128003	40.5174893742884	56.51907525140192	51.52434308992774	6.462586096456898	24.036572569648282	37.087757331304935	39.89267322827707	39.20986520208484	30.665604614560184	17.71614920009372	23.09814646613868	20.262653377996443	22.61928332073133	17.93397070665225	61.92295545881813	18.25460188734329	16.30885205156245	17.13347240572885	12.291822619166147	19.53521809117477	14.368422062424708	9.767609045587385	33.358026826525176	9.193043807611655	11.036952426241427	11.887086938587743	0.0	0.0	15.643072637356346	9.9076728734109	6.575104887012459	10.829025426696088
2L_32808	15.776050202897533	22.445429549408	0.0	36.58313517468447	0.0	0.0	0.0	18.97816155837818	22.3563603845294	14.89548335843498	21.371297525450338	13.397866389777429	5.930318754633062	15.404929577464788	26.866998026308988	27.791839124954095	0.0	29.507384749951257	37.064492216456635	36.32673529260791	24.036572569648282	3.1739734179726247	49.2507282500976	68.48054947975224	64.68602148187809	23.92780979783992	26.610404668225275	23.79044020810971	39.13117912568989	24.267942351502946	0.0	0.0	15.66810477485493	18.115121597753724	8.823496972437601	19.477278537256385	0.0	14.50889213726863	13.718675690506675	8.809699479126518	15.780960271432518	14.886339415305185	12.98538680220937	0.0	0.0	2.6853206944239316	10.629816635663035	6.449688399429203	3.717863715509069
2L_32809	11.941359961681503	8.494805426481706	21.75710369435621	13.845429623681223	0.0	0.0	24.93796680756618	17.443375724156613	12.366217057048612	20.04414723428351	19.90962275620107	27.888415912623053	17.95533610144765	19.989339019189767	23.465108166326942	24.04167624577204	0.0	32.70484199174083	37.9570524203397	42.44068615232141	37.087757331304935	49.2507282500976	15.002659562376968	62.27931460260382	79.39908128646361	39.392878763661294	34.52949250278394	44.16171419481833	24.682957692999132	24.798318490315108	38.83781715932437	0.0	17.789479301940833	19.944541708711213	12.800968866374026	19.042950453314365	12.691643821707785	20.866199886114472	17.883679930588247	13.336645266907949	23.890153076155833	15.87751165588618	21.06219455429939	0.0	0.0	7.114095869555938	8.850625578307922	8.543430529094652	8.911510576086945
2L_32810	11.853980634434075	12.39082649290873	21.59789895638952	0.0	0.0	0.0	10.609494224191344	28.811056740669756	18.8289375517242	16.522012010117013	14.822952537329488	19.414995970309725	17.18738064318998	23.38647496371553	31.279715729943447	24.291928635939165	0.0	38.00842375265855	35.45599356540416	34.58570194530332	39.89267322827707	68.48054947975224	62.27931460260382	31.92664744133923	115.13070854084073	64.33963188792359	41.62186195644297	32.10369376344889	34.6533142429742	25.007603874553105	23.132175931433586	34.23063230824	23.065217479052457	21.212785879412102	22.731069849167987	19.86185349144205	43.19579791277904	20.557773510897672	16.689285557210084	18.440113886143358	20.32743431189602	12.638117188989881	15.531712650890588	15.639857864971722	40.31607805192711	7.782655677326253	10.269189692471999	11.42327340337946	10.3761133569632
2L_32811	8.206918625505269	12.804815317031771	34.30386894866558	30.225786626096948	0.0	0.0	18.147255908066004	13.440147662422318	20.839431235086785	15.041857386782674	15.846414737346809	20.294285590411505	19.599036380711283	23.03141970519783	24.47482991416165	19.68190757048173	0.0	31.345260204841274	30.92372468157571	34.36379030867166	39.20986520208484	64.68602148187809	79.39908128646361	115.13070854084073	55.85243881961166	62.933481122673996	64.91133844038993	46.488430854777164	35.324650753709804	28.07098684723886	56.5242397136482	0.0	26.507106216132165	22.223890273850486	29.56567417128529	18.774645913530687	0.0	19.97927350166937	19.730721825368835	14.557532886376636	17.384766164029614	14.90838702992691	20.946725579758105	0.0	34.479786225325405	12.572467331922752	12.88112768417817	9.769601706660604	8.532723163988358
2L_32812	12.553910787681257	11.4821483413795	36.11552924418865	0.0	0.0	0.0	8.27911547586079	12.263290392059439	9.723411719589253	9.981636284645324	14.252302815827468	2.5250809982857225	20.11825060634172	11.613399872584413	12.464229608559311	23.944672243081524	57.394408636710615	23.03935670302674	20.13468708559527	20.24170621390018	30.66560461456018	23.927809797839917	39.392878763661294	64.3396318879236	62.933481122673996	17.587626175997755	53.495823074792796	52.09699589505565	52.034791854891594	38.419517993301014	23.208667973314675	0.0	24.467302529674406	31.03760771058598	26.607274794778924	25.08421720019879	37.92130570639808	25.15716804009309	22.408044281053414	21.584605593633935	17.845320332422627	16.83367113750268	14.684048571196623	0.0	0.0	11.134186994824223	11.619660465507637	9.116742070227358	13.546898474964909
2L_32813	10.49725937552224	8.32093513997477	0.0	0.0	0.0	0.0	4.384430361654123	11.906323643317716	17.8508950438775	11.23284876145288	15.751708961974193	10.697801548292817	18.94073916234581	10.543184885290149	18.152120712262814	8.717878974916918	60.789534473745	14.304757644588705	16.973548422138936	23.33077451487438	17.716149200093717	26.61040466822528	34.52949250278394	41.62186195644297	64.91133844038993	53.49582307479279	27.31837379184492	61.05846062665519	69.43354120867652	56.67841799199701	36.87234058243549	0.0	31.276300017282388	42.73570020735361	35.22651175455858	31.104066040153015	40.164513848724376	28.383061035513695	25.559236085551877	17.585713647604102	25.201263591356472	24.312893321831716	18.515087055717526	0.0	0.0	15.009046166539518	18.24833006560911	12.87471537222991	12.863953401615198
2L_32814	15.641401965135689	8.01138899058902	20.518965679978006	26.115047229062913	0.0	0.0	7.839604821200173	8.70920487475486	9.821043402382635	7.679542384339594	9.388309946368693	11.955164308191703	14.816853112068326	17.280816408606473	16.22849963537512	19.13079041198795	0.0	18.05484746700646	17.89850953663716	19.167141476222795	23.09814646613868	23.79044020810971	44.16171419481834	32.10369376344889	46.488430854777164	52.09699589505564	61.05846062665519	26.283090967516568	82.25005420938125	61.49944570376349	43.953194243450156	151.7629159726675	43.14118648329106	36.44350642255082	34.11793562554421	31.86321665660658	11.969396646653836	27.44669269683383	28.291301164818158	28.2998088033473	28.16328622742079	29.94793069218024	19.86360194242191	0.0	0.0	23.003149322835206	14.038069727471743	14.963458658438453	12.827738773096677
2L_32815	12.006126486223389	13.177355899848143	16.406331006259343	25.056941900468814	0.0	0.0	7.52196696427329	7.427851881948407	16.490466037060674	10.202385861941767	12.948889438497309	18.35324162983209	22.340241883891668	15.073316612000772	16.986510870163745	5.438716071419588	0.0	12.270683482122589	18.2933130399514	15.145154678276077	20.262653377996443	39.13117912568989	24.682957692999132	34.6533142429742	35.3246507537098	52.0347918548916	69.43354120867652	82.25005420938125	18.98487571737238	68.56524808215728	87.85904036138882	36.403481628982995	30.66165317975524	56.398261512309226	36.26094646207233	41.689380430771365	22.96886340876308	36.27223034317157	41.761569834114695	42.23828517389427	10.808876898241449	22.709546430571425	25.411715855595634	16.632625227035334	42.87521169635775	19.312237870857043	14.561392651593199	11.596186334590175	17.400960312314133
2L_32816	8.711617451165688	11.645366474166714	18.314454793332366	0.0	0.0	0.0	12.595203998221558	10.364677014898394	9.204187537161907	13.2871261920134	9.427107748887742	25.609748914338716	24.93850391647868	10.937163471893173	20.54228795894829	8.347984045332892	0.0	9.669045493584226	13.336098351058121	18.114212646727385	22.61928332073133	24.267942351502942	24.798318490315108	25.00760387455311	28.07098684723886	38.41951799330101	56.67841799199701	61.49944570376349	68.56524808215728	9.741412353567437	27.46167429120438	40.6373562961488	42.78466197250469	47.21820849961751	49.47340897030488	44.05599877338171	51.280473421330626	34.94414954232316	32.633028540846766	25.259341872899366	24.13198749239088	22.246585394889046	19.857042062392104	18.56706796289557	0.0	16.42539472789999	12.19120688884464	14.794137724299162	17.055889972074773
2L_32817	22.669491285280813	5.183533365885923	0.0	0.0	0.0	0.0	35.506698338641584	8.7656093588658	27.800574248661682	16.053116552047413	15.945377514785351	0.0	0.0	21.345628415300546	13.36385638130824	25.67291930616368	0.0	40.886501117223645	14.098247869754747	20.42605690801585	17.933970706652246	0.0	38.83781715932438	23.13217593143359	56.52423971364821	23.208667973314675	36.87234058243549	43.953194243450156	87.85904036138884	27.46167429120438	33.17839025086181	343.67804240987044	28.947058001943795	15.973343684060042	38.036932910933196	57.72523731632223	0.0	51.60038597088706	29.56970170084924	28.483090301365333	0.0	26.25261049395599	17.993022305949754	0.0	0.0	0.0	10.310341272296114	10.42640884242881	28.047636105161008
2L_32818	0.0	0.0	0.0	0.0	0.0	0.0	0.0	0.0	0.0	0.0	55.0566808529381	0.0	0.0	0.0	0.0	0.0	0.0	0.0	0.0	0.0	61.92295545881813	0.0	0.0	34.23063230824	0.0	0.0	0.0	151.76291597266749	36.403481628982995	40.6373562961488	343.67804240987044	0.0	0.0	55.15324328647146	49.25065133986397	54.35875692394666	0.0	48.59110102575814	0.0	0.0	0.0	0.0	124.2537012071247	0.0	0.0	0.0	0.0	0.0	0.0
2L_32819	9.889194052935373	4.522462960463046	13.513550036621721	51.5971910489193	0.0	0.0	15.489215246654137	5.735780140664271	4.851017961864207	18.674424022405574	16.230455777862563	9.448237124296755	4.182088116596616	17.071414382201034	8.744644998019337	13.999237881489732	0.0	11.890710694401156	13.069025364364428	25.617781145959086	18.25460188734329	15.66810477485493	17.789479301940833	23.065217479052457	26.50710621613216	24.467302529674406	31.276300017282395	43.14118648329106	30.66165317975525	42.78466197250469	28.947058001943795	0.0	1.578459956601822	15.09757037122719	61.18664550645794	49.21875527599302	47.297425128176016	41.950124167251666	29.023419965017105	31.06320336799676	0.0	20.04147439973637	28.780257371376127	0.0	0.0	15.149604235526352	18.74048920173012	17.05631243889576	15.731127759305355
2L_32820	17.280434346445787	5.8229519804441985	9.942591476812881	0.0	0.0	0.0	17.094280082941445	14.066996603383002	8.030554654348867	8.587314612758483	20.471235909072572	6.951538392825178	15.384852074647304	6.851066939491377	11.795429506974637	12.359923442634194	0.0	27.339336832987165	11.31239123135831	16.38980596682359	16.30885205156245	18.115121597753724	19.944541708711213	21.212785879412102	22.223890273850486	31.037607710585977	42.73570020735362	36.44350642255082	56.398261512309226	47.21820849961751	15.973343684060039	55.15324328647146	15.09757037122719	9.39910576907713	48.83315093388442	51.37148820085342	34.799070168845084	48.17919166307267	33.2172942520794	29.71116858825554	32.75206604126596	34.406190923604704	25.987583517596534	0.0	0.0	20.8993462405838	24.26742704604744	15.895625640949273	16.075241389039746
2L_32821	10.558089226249619	11.885188484975712	17.757037557910138	0.0	0.0	0.0	10.176547840205812	13.817675520279447	16.732593083415324	9.96877167249303	6.855138806278119	12.415146354400907	13.738339584277842	10.19642391020621	8.617960634304884	12.876667827406294	0.0	13.671523866135079	20.708526579242342	18.29467704662735	17.13347240572885	8.823496972437601	12.800968866374024	22.731069849167987	29.565674171285288	26.607274794778924	35.22651175455858	34.11793562554421	36.26094646207233	49.47340897030488	38.036932910933196	49.25065133986397	61.18664550645794	48.83315093388442	13.627170561277945	30.83309287281026	93.22444717902823	50.417548049435815	55.79341914502447	38.776705159689605	36.55860673687381	35.113123511101676	24.06584346011134	22.502452767351645	0.0	26.12772876132917	21.670286589540147	14.941525592517403	17.800004432775296
2L_32822	4.481975913144326	9.838409050549254	14.699051617189658	0.0	0.0	0.0	5.616011923916517	20.796540786591724	14.950317456799738	10.1563364875529	15.13225973313251	13.70280198320653	12.130585755659675	9.003169115528666	11.625515512348095	8.121251915346507	0.0	9.700384232219438	15.609209612062083	18.576766103249504	12.291822619166147	19.477278537256385	19.042950453314365	19.86185349144205	18.774645913530687	25.08421720019879	31.10406604015302	31.86321665660658	41.68938043077136	44.05599877338171	57.725237316322236	54.35875692394666	49.21875527599302	51.37148820085342	30.83309287281026	14.940436215916195	51.44668066016381	46.001255537493876	45.21071936802274	49.55614587437202	32.28027021814199	36.67877689151241	27.51050687919197	0.0	64.0225359326483	24.71794761937327	13.0461016617472	15.666648031601113	17.744917570421656
2L_32823	0.0	16.93904653494864	0.0	0.0	0.0	0.0	0.0	0.0	18.169661026803883	0.0	86.84535967874164	70.77741917218731	0.0	0.0	0.0	0.0	0.0	0.0	11.517765000737137	16.687358991816517	19.53521809117477	0.0	12.691643821707785	43.19579791277904	0.0	37.92130570639808	40.164513848724376	11.969396646653836	22.96886340876308	51.28047342133062	0.0	0.0	47.297425128176016	34.799070168845084	93.22444717902823	51.4466806601638	354.3083900226757	45.98800632794967	64.41970727685013	93.07867009196171	0.0	0.0	19.599542154695264	0.0	0.0	85.1150755821871	11.230907457322552	34.07201461007986	13.093666855215469
2L_32824	7.211560419815381	5.130136164074067	17.51924050588559	0.0	95.38253164315489	0.0	10.040266488753145	8.675312069565097	6.288958130317904	11.34839169079839	9.017782390540466	6.1244431732822395	5.421743903926699	8.047901107391192	20.784014598691854	10.889337650592735	0.0	17.342278480573615	14.45133944980462	9.385833643607334	14.36842206242471	14.50889213726863	20.86619988611448	20.557773510897675	19.97927350166937	25.157168040093087	28.3830610355137	27.44669269683383	36.27223034317157	34.94414954232316	51.60038597088706	48.59110102575815	41.950124167251666	48.179191663072686	50.417548049435815	46.001255537493876	45.98800632794967	3.316158066398637	55.04624999860643	48.32516067612538	43.282829485129106	38.97326118784685	23.743560725131736	0.0	0.0	19.640254370754487	26.2391945539094	20.63800627424874	19.261144753281165
2L_32825	11.785559389790878	4.619739964076903	0.0	35.13802215100917	0.0	0.0	5.274128081145625	15.624414084471834	14.040192611621183	8.743215264954395	15.790065396134843	16.085777084588024	8.544087491455914	9.511972402597403	11.910320054120493	6.6735003310056165	0.0	18.21971518941216	7.853021591411683	13.653293720577153	9.767609045587385	13.718675690506675	17.883679930588247	16.689285557210084	19.730721825368835	22.408044281053414	25.559236085551873	28.291301164818158	41.761569834114695	32.633028540846766	29.56970170084924	0.0	29.023419965017105	33.217294252079405	55.79341914502447	45.21071936802274	64.41970727685013	55.04624999860643	10.24858979404434	12.692545921631146	75.78789091394134	37.695509710883236	45.43530226770266	0.0	0.0	30.950936575340773	27.056277056277057	14.712915399807216	25.59216703519387
2L_32826	17.02870504482685	15.574916907818297	0.0	50.77018368652458	0.0	0.0	15.240951827923558	15.050256569248864	23.86632566460557	4.593776902305984	25.096204016624636	0.0	16.46022797415744	9.162431587177483	2.868161514205717	8.264913623387722	0.0	14.6251557944721	7.564443002829707	15.34349818168587	33.358026826525176	8.809699479126518	13.336645266907949	18.44011388614336	14.557532886376636	21.584605593633935	17.585713647604102	28.2998088033473	42.23828517389427	25.25934187289937	28.483090301365333	0.0	31.06320336799676	29.71116858825554	38.77670515968962	49.556145874372014	93.07867009196173	48.325160676125385	12.692545921631146	24.452254222751478	0.0	65.73415567388122	51.489023956040725	0.0	0.0	18.63348019000187	39.830645994069656	15.664069265619203	39.557411046561825
2L_32827	0.0	0.0	0.0	0.0	0.0	0.0	0.0	0.0	8.550428718495946	8.228908484662961	8.17368091094039	0.0	29.48547840188707	21.88375350140056	10.275570242770621	0.0	0.0	0.0	0.0	31.411499278713446	9.193043807611657	15.780960271432518	23.890153076155833	20.32743431189602	17.384766164029617	17.845320332422627	25.201263591356472	28.16328622742079	10.80887689824145	24.13198749239088	0.0	0.0	0.0	32.75206604126596	36.55860673687381	32.280270218142	0.0	43.2828294851291	75.78789091394134	0.0	0.0	20.185830757957756	92.23313955150714	0.0	622.4712107065048	0.0	21.14053168437186	40.084723070682195	18.48517673677478
2L_32828	9.716079708326276	8.203006921560524	12.25568296018864	0.0	0.0	0.0	4.682483158278701	15.027661300558544	10.265443846995613	7.762412591705848	5.607502445747238	17.1375542939142	22.756868149234485	18.766514532788854	1.7623726046933037	6.771286427616556	0.0	15.277192526505255	7.901690329595308	13.468538604973219	11.036952426241426	14.886339415305187	15.87751165588618	12.638117188989883	14.90838702992691	16.83367113750268	24.312893321831712	29.947930692180243	22.709546430571425	22.24658539488905	26.25261049395599	0.0	20.041474399736366	34.406190923604704	35.11312351110167	36.67877689151241	0.0	38.97326118784685	37.695509710883236	65.73415567388122	20.185830757957756	11.540301994700808	26.10133598501815	0.0	0.0	34.34862526497102	34.89863532738999	30.937356528009097	35.40290995010937
2L_32829	5.122469013672689	15.929508364772246	5.5998691870557895	0.0	0.0	0.0	12.837127025297484	17.43019918280888	11.056151984699895	10.64040948938803	9.608179404694498	0.0	10.398072890490964	10.289759631215013	18.118432219307437	5.8011329844764	0.0	16.013991794184236	11.46846274686503	9.23107115780433	11.887086938587743	12.985386802209371	21.062194554299392	15.531712650890588	20.946725579758105	14.684048571196623	18.515087055717526	19.86360194242191	25.411715855595634	19.857042062392104	17.993022305949754	124.2537012071247	28.780257371376127	25.987583517596534	24.065843460111335	27.51050687919197	19.599542154695264	23.743560725131736	45.43530226770266	51.489023956040725	92.23313955150714	26.101335985018153	8.673620235729482	28.385543810248315	0.0	43.94482664236727	34.79103633799492	27.329413101796032	31.14542290486551
2L_32830	0.0	0.0	0.0	0.0	0.0	0.0	0.0	0.0	0.0	0.0	25.155207631083787	0.0	0.0	0.0	0.0	0.0	0.0	0.0	0.0	0.0	0.0	0.0	0.0	15.639857864971722	0.0	0.0	0.0	0.0	16.632625227035334	18.56706796289557	0.0	0.0	0.0	0.0	22.50245276735164	0.0	0.0	0.0	0.0	0.0	0.0	0.0	28.385543810248315	0.0	3831.417624521073	0.0	16.26545217957059	0.0	0.0
2L_32831	0.0	0.0	0.0	0.0	0.0	0.0	0.0	0.0	0.0	0.0	0.0	0.0	0.0	0.0	0.0	0.0	0.0	0.0	0.0	0.0	0.0	0.0	0.0	40.31607805192711	34.479786225325405	0.0	0.0	0.0	42.87521169635775	0.0	0.0	0.0	0.0	0.0	0.0	64.0225359326483	0.0	0.0	0.0	0.0	622.4712107065048	0.0	0.0	3831.417624521073	0.0	105.92098294672175	0.0	0.0	48.88302292613775
2L_32832	10.38117910025431	6.78207773563244	0.0	0.0	0.0	0.0	0.0	11.468826353711451	10.184709898723245	14.002480119278726	4.1725511227917815	11.335182479435145	5.017309718528924	13.033245948522403	6.994048763906791	6.718032745035205	0.0	7.132726124358366	6.456097064283543	8.017568095210224	15.643072637356347	2.6853206944239316	7.114095869555938	7.782655677326253	12.572467331922752	11.134186994824221	15.00904616653952	23.003149322835206	19.312237870857043	16.42539472789999	0.0	0.0	15.149604235526352	20.8993462405838	26.127728761329173	24.71794761937327	85.1150755821871	19.640254370754484	30.950936575340766	18.633480190001873	0.0	34.34862526497102	43.94482664236727	0.0	105.92098294672174	9.087596249003772	42.26846772307858	49.11047291748404	55.57007134358367
2L_32833	11.741085580772799	3.758550702848982	3.208830702092157	12.251899044351875	0.0	44.923629829290206	14.711831990878663	2.7239544554815045	9.791047526896584	7.205729108928453	10.460769362058238	11.217553227290065	3.972194637537239	14.740566037735848	8.305762815099877	7.313149041977475	50.994390617032124	12.705673083031574	6.936736958934517	6.876451327948543	9.9076728734109	10.629816635663035	8.850625578307922	10.269189692471999	12.88112768417817	11.619660465507637	18.248330065609114	14.038069727471743	14.561392651593199	12.19120688884464	10.310341272296114	0.0	18.74048920173012	24.26742704604744	21.670286589540147	13.0461016617472	11.230907457322552	26.239194553909396	27.056277056277057	39.830645994069656	21.14053168437186	34.89863532738999	34.791036337994925	16.26545217957059	0.0	42.26846772307859	11.747953008187967	55.080947392295144	53.12570038765159
2L_32834	7.123955761659511	4.886822812601096	14.602291975748514	18.584735241861743	0.0	0.0	0.0	4.131928624514017	5.241848401550748	5.885530138286416	9.186618470882344	3.4031500918510207	3.0126833971017986	8.943903835145964	10.499080070604215	19.161006102074513	0.0	8.565803897483601	9.41463561594312	4.814212325057541	6.575104887012459	6.449688399429202	8.543430529094653	11.423273403379461	9.769601706660604	9.116742070227358	12.87471537222991	14.963458658438451	11.596186334590175	14.794137724299162	10.42640884242881	0.0	17.056312438895763	15.895625640949273	14.941525592517403	15.666648031601113	34.07201461007986	20.63800627424874	14.712915399807214	15.664069265619204	40.084723070682195	30.9373565280091	27.329413101796035	0.0	0.0	49.11047291748403	55.08094739229515	11.467856090856875	38.4040921385942
2L_32835	6.844231585800245	3.755952245320772	0.0	0.0	0.0	0.0	4.287984467205066	6.351499610229641	8.729111236810313	7.754651110491888	3.8513032360832193	5.231239076518904	0.0	3.4370875494940605	4.841678719756857	13.176713368039247	0.0	2.4688395417241287	7.661619305373757	11.717124923422421	10.82902542669609	3.7178637155090684	8.911510576086945	10.376113356963204	8.532723163988358	13.546898474964912	12.863953401615198	12.827738773096675	17.400960312314133	17.05588997207477	28.047636105161004	0.0	15.731127759305355	16.075241389039746	17.8000044327753	17.744917570421656	13.09366685521547	19.261144753281165	25.59216703519387	39.557411046561825	18.48517673677478	35.40290995010937	31.145422904865512	0.0	48.883022926137755	55.57007134358367	53.1257003876516	38.4040921385942	12.09709652263638
2L_32836	12.613733833397806	0.0	0.0	0.0	0.0	0.0	0.0	6.503134510834223	8.250008250008252	3.9698923365198335	0.0	0.0	0.0	0.0	0.0	19.04653067443765	0.0	15.1666818333485	7.844531838339888	15.153926003379327	4.4350224855640015	0.0	8.644038494784764	17.16157376534735	10.48371878472732	5.739440863671062	12.157906894749	38.04327150395922	10.429105547762697	14.552566781728961	0.0	0.0	21.475587625766412	3.950164721868902	28.219292119057194	27.25283624160029	0.0	20.88104071106904	21.93752193752194	21.13137375060753	0.0	29.214898299692923	4.4496257864713575	0.0	0.0	57.97026769381393	84.14074451810302	65.74977954485682	56.47970892141591
2L_32837	4.5958459068017605	6.071701564471989	5.582406932902818	0.0	0.0	0.0	9.597822446043443	7.108300646997525	10.019704751364033	5.3036145772643115	4.789108953234399	1.951519189385765	0.0	7.052150008206138	6.622708738447438	10.409477621184536	0.0	9.824033749485542	6.986650162928681	7.821942767212864	6.463646753948521	8.321717602513159	11.19814166839013	9.825927442493315	9.167446854591688	11.850019048905622	11.443557531821027	15.181273147109936	17.099419731191425	14.492856594703978	0.0	61.933118425412395	20.21376908481378	17.750781238268594	11.138584859073124	18.440759980600323	0.0	15.216120262128104	17.31814878048261	14.115327616112365	22.98638148842337	22.866010814282696	19.9952000711613	0.0	36.471725294965076	46.154638063933405	51.71415388521935	67.64074983153226	54.876067095811955
2L_32838	8.675605695298533	5.770869085670715	8.621953217281842	0.0	0.0	0.0	4.94123634674632	6.099264306739321	2.321295096960496	6.702023564314853	8.13638654936956	12.05638166887449	2.6682676272430124	5.94106463878327	6.509163507397665	5.359099885583217	0.0	11.379817040991522	6.376374844514552	9.238324977979032	8.319180327800662	8.568521394526856	7.026248442740129	8.737705129124887	10.225944203708675	11.304297974835018	13.11328107405754	14.272253948253395	13.693983963855707	14.740698823774126	27.703325091594117	0.0	14.099308479273766	17.042282272803224	19.188403323034454	17.527082080420826	45.26525439072967	14.361780429919898	19.889278444411524	7.927612966007386	14.200864122581859	26.182736625721127	31.71697772257911	0.0	56.33009435290804	30.205603501916848	46.87088982949518	48.60768015856261	43.492879713749936
2L_32839	0.0	17.897860489757054	0.0	0.0	0.0	0.0	0.0	0.0	0.0	18.47622848443193	0.0	0.0	0.0	24.567610062893085	0.0	0.0	0.0	0.0	0.0	0.0	0.0	35.43272211887678	13.410038755012003	0.0	0.0	13.35593156954901	0.0	0.0	0.0	0.0	0.0	0.0	24.98731893564016	0.0	0.0	0.0	0.0	16.197033675252715	17.016526450488715	0.0	0.0	30.215268681722936	0.0	0.0	0.0	59.95527336606892	71.1997152011392	72.00123842130085	41.5044534278528
2L_32840	0.0	0.0	0.0	0.0	0.0	0.0	0.0	0.0	0.0	0.0	0.0	0.0	0.0	0.0	0.0	0.0	0.0	0.0	0.0	0.0	0.0	170.7212974818609	0.0	0.0	0.0	0.0	0.0	60.9351102011468	0.0	0.0	0.0	0.0	0.0	0.0	0.0	0.0	0.0	0.0	0.0	0.0	0.0	0.0	0.0	0.0	0.0	0.0	0.0	0.0	66.65866762655148
2L_32841	3.0207647368007686	2.7628736095838557	8.255729476256523	0.0	0.0	0.0	4.7313537349306385	2.3360774456394777	6.6680891923610375	9.982544807365407	2.8330136749570087	5.772139039285178	5.109862033725089	5.68871359223301	5.342298898061814	10.262936431371743	0.0	10.896451025900864	2.8179386215395716	10.20683122800428	3.982908542860875	4.102283604539861	8.797896785145012	9.687601279467922	9.038390563920252	11.339574910262728	16.92368835955959	8.785304723175049	13.112322023643388	14.11457690771576	4.42110103100076	0.0	14.464746519781988	13.480416502300185	10.770591470198408	9.090578524417294	57.79010633379565	19.37747062750501	13.790820829655782	3.7954409163712546	27.195344157080307	19.823269720072112	22.377729683419062	0.0	53.937432578209275	12.725943339472636	34.804909324052026	36.12295141185166	37.90807239053644
2L_32842	5.822933896889816	4.438178131427591	0.0	0.0	0.0	0.0	0.0	6.00414165691494	1.9042439504073938	10.079514541257469	6.371187958964453	3.7088603933023916	6.566634927931181	7.310511540860886	5.721114436477094	2.1981336087155117	0.0	2.3338208685127655	7.242612052865274	6.1211273157754915	6.142077303775474	8.786342509203696	7.315707355744227	5.0929543390612855	2.9037873614590954	7.286189742714042	14.031271213528168	10.03547666444339	15.045107036307694	14.779525090863848	17.04454421184323	0.0	18.588507692296254	10.941192367497145	10.584435050894033	14.378111625547962	0.0	16.86896301985927	16.03459962786226	34.142394269540546	52.42271581121531	16.48362599012271	14.378703414798274	0.0	0.0	31.22125043189396	31.78003507574242	36.60137814008579	32.93428868386074
2L_32843	11.232446494241126	5.136750573775039	0.0	0.0	0.0	0.0	0.0	0.0	16.529799923301727	5.302744276217829	10.534310776915955	21.463188485428642	0.0	0.0	6.621621979547134	6.36030356456853	0.0	0.0	10.478255524136312	5.060426553475045	5.924037255085491	0.0	11.546188603142102	6.549543365836533	5.601409314583549	7.666401153640046	16.239803433419244	7.259417460786442	3.4826435493431385	19.438446603753484	0.0	0.0	0.0	15.82917993239885	0.0	10.40077298544828	0.0	13.945821413529865	0.0	42.33903404905118	0.0	34.68756476818734	5.943543469293871	0.0	0.0	25.81106985163797	37.463388052584975	20.664615359182015	19.853213282276162
2L_32844	8.178894227131982	3.740319585373106	7.450954094671824	28.449097452383324	0.0	0.0	0.0	4.216709343279145	6.686753674705481	5.148250302781471	1.2784245718316405	15.628398362664798	0.0	6.8455640744797375	8.0358785907319	4.631248422481006	0.0	6.556170606310561	2.9671175555020532	6.755364603916086	7.189302605295424	12.341298613146568	7.006121014392908	6.358724249153893	7.137655637006025	12.09494438302642	10.839579641101519	13.214843176152318	5.917060978905889	10.85146491237796	3.990128422283272	0.0	10.44376879062463	10.245334130761842	10.292469086140247	10.728858705033065	13.039169665675692	15.796099435317652	16.595306847223604	11.989103617540744	6.136079842670913	15.259868991393697	25.96670995653822	18.884314688219966	48.67956675185591	21.926687597952256	25.21234164789518	36.990340505488675	32.28528239261891
2L_32845	3.2286970033602125	3.9374054899638486	0.0	0.0	0.0	0.0	13.485421921767024	14.98127839576476	5.279320395197255	4.064642447630131	5.046703710144793	4.112973511216696	3.641063918877096	1.3511760636457975	5.075584332990816	6.094099229973997	0.0	7.76433383374465	6.693132203818191	7.757803695953443	11.35218484717178	1.948738435455347	3.687644693958679	7.530502299564386	6.977058091254016	13.956509606228835	5.446035776098221	9.737814221006511	15.349652060093486	11.91991634006717	37.80339587905181	0.0	15.116852583339552	17.1888869599138	11.73770279251687	6.975821106462889	41.178699082538586	8.908088392823181	17.781710967459844	13.52232495282737	9.689105666479668	15.786981440242993	11.389564448249065	0.0	0.0	19.784618053002333	32.632176631445674	30.6895627964884	24.348513667809883
2L_32846	0.0	0.0	0.0	0.0	0.0	0.0	0.0	0.0	0.0	0.0	0.0	0.0	0.0	0.0	0.0	0.0	0.0	0.0	0.0	0.0	0.0	0.0	0.0	86.39159582555808	0.0	0.0	0.0	0.0	0.0	0.0	0.0	0.0	0.0	0.0	0.0	0.0	0.0	0.0	0.0	0.0	0.0	0.0	156.7963372375621	0.0	0.0	0.0	0.0	0.0	104.74933484172375
2L_32847	0.0	0.0	0.0	0.0	0.0	0.0	0.0	0.0	0.0	0.0	0.0	0.0	0.0	0.0	0.0	0.0	0.0	0.0	0.0	0.0	0.0	0.0	0.0	0.0	0.0	0.0	0.0	0.0	0.0	0.0	0.0	0.0	0.0	0.0	0.0	0.0	0.0	0.0	0.0	0.0	0.0	252.8540905470498	0.0	0.0	0.0	0.0	0.0	0.0	0.0
2L_32848	8.559525939215384	7.828775289879977	0.0	0.0	0.0	0.0	26.813173848575282	0.0	8.397532469059291	0.0	0.0	0.0	14.47911387823065	0.0	10.091825520410213	4.84677878235346	0.0	15.43788797342213	5.323203631702445	0.0	4.514328252155931	0.0	5.865739097790669	2.4954931393902613	8.536948446435451	5.842071855731204	9.281483255276058	5.531935726651567	10.615595743252264	8.887674898332405	0.0	0.0	10.929803881064059	0.0	7.180975298522119	0.0	0.0	21.254429334513187	7.443267415757099	32.26385813366486	0.0	13.216582449501917	27.175156109948865	0.0	0.0	32.781597198091326	12.976564324829358	19.683969926043385	6.051543415890506
2L_32849	6.870933409432738	8.902818716196784	0.0	0.0	0.0	0.0	10.761783614969211	0.8855943205773509	5.617414524297115	4.32494711670913	3.7589305477438417	6.564560040997866	0.0	3.594267574530732	7.425867564107515	2.593749116504207	0.0	3.442321358323485	6.053503283420181	3.095483596568099	5.435636686392391	1.036769013047738	1.961902983112724	5.675708448605858	7.138343670130857	5.471163723558355	8.278295088437854	6.29087170092811	7.811273385976109	6.341641173929735	6.704061924079181	0.0	6.580208575064606	10.22070592371674	9.607230478515977	12.194207708923626	10.953958322379375	7.108929943959831	10.456051125907585	2.8776622332443083	10.309607832827647	10.609262540435656	13.936810983758285	0.0	0.0	11.402976633020282	18.055430170623815	21.06771606364894	12.144291672853507
2L_32850	0.0	7.5685101539132225	22.615429150383555	0.0	0.0	0.0	0.0	0.0	0.0	0.0	1.940162290695292	7.90598831178688	6.998880179171332	10.388962765957446	0.0	2.3428245842892057	0.0	7.462330157365618	7.71935313879191	5.59204051321511	4.364250850156066	3.745879532514234	9.92378532867577	6.031328166013032	10.316425399864647	9.883744572412267	1.4954872177716523	4.011021216697827	5.1313418253619645	12.888310474244001	0.0	0.0	7.924834529455024	5.830695267652235	3.4711230332616894	11.493407381525957	0.0	10.273916307307903	10.793727549046698	20.794170977991445	18.62447106502175	15.971501730033067	4.378621119665964	57.31841526045487	0.0	15.845891730726326	17.56322761942995	17.12662436517312	17.551085359118606
2L_32851	0.8628362947600643	7.1025619414426915	0.0	0.0	0.0	0.0	5.40576189348703	12.010780876915119	4.23253335066979	7.332080688081556	4.855248061906355	6.594900954480016	0.0	5.416320022185247	4.069194205955754	7.817211702209574	74.9501581448337	1.0374694543055916	3.7562095509891495	4.6646860409736695	2.73037989959847	7.811706623546047	4.1390385841176816	4.024899639127499	5.5936425240752525	8.833582028112698	3.742450541644867	10.037563910005877	4.280387190984135	6.570044015711245	0.0	0.0	6.610621814919777	12.97003613614193	14.477451586316088	9.587401387584604	0.0	9.284322963601596	6.752814573114074	8.672887729034704	0.0	7.327579717738964	19.175591991615335	0.0	0.0	11.89628344243547	16.743582498770394	17.461198835115802	12.810442780144253
2L_32852	0.0	16.67437393284007	0.0	0.0	0.0	0.0	19.036306042884988	0.0	0.0	0.0	2.84961336445871	0.0	0.0	3.814697265625	3.5824009537784303	6.882047216349542	0.0	0.0	1.8896333204334366	0.0	0.0	11.003521126760564	6.2466684434968025	7.086810595065312	6.0608999224204805	6.221464217455935	6.589490553306343	9.818645686708225	5.652493729500289	6.309902003015292	0.0	0.0	3.8798669050456893	2.8546112247880737	2.5491059775515534	0.0	0.0	2.514969096059748	7.926643668831169	7.635359655981235	0.0	9.383257266394427	12.862199539018768	0.0	0.0	9.309461391801715	12.897995283018869	19.5647896393818	17.185437747470303
2L_32853	0.0	0.0	0.0	0.0	0.0	0.0	0.0	0.0	0.0	0.0	0.0	0.0	0.0	0.0	0.0	0.0	0.0	0.0	0.0	0.0	0.0	0.0	0.0	37.796323173681664	0.0	0.0	0.0	0.0	0.0	0.0	0.0	0.0	0.0	0.0	0.0	0.0	0.0	0.0	0.0	0.0	0.0	0.0	0.0	0.0	0.0	0.0	0.0	0.0	0.0
2L_32854	0.0	18.97173211914248	0.0	0.0	0.0	0.0	0.0	0.0	20.35002035002035	0.0	0.0	0.0	0.0	0.0	0.0	0.0	0.0	0.0	0.0	18.689842070834505	21.879444262115744	0.0	0.0	12.094823415578134	0.0	14.157287463721952	14.994751836857102	13.405724244252296	0.0	0.0	0.0	0.0	52.97311614355715	0.0	17.40189680675194	0.0	0.0	34.337711391535755	0.0	0.0	0.0	0.0	0.0	0.0	0.0	0.0	12.578616352201259	19.080328181644727	0.0
2L_32855	2.8100137086518777	3.8551724784891013	3.8398741750030334	0.0	0.0	0.0	0.0	5.432738245673204	4.824457296798683	4.643044096449026	10.541446232398172	10.738863328902656	7.130040047058264	5.291826597426056	3.313053580193373	3.1823058701927884	0.0	0.8446861260388266	4.36889708765825	1.2659635631633213	4.446037443193536	1.272025923888329	4.33275354671984	8.602098387688219	6.65617909746065	5.753695514721046	6.094051322272021	11.350522898158976	6.53437974600169	3.890322661902707	4.1126521218611725	0.0	5.382231263174694	7.259955031838532	8.840430755292811	7.155374867162092	40.31867883753185	13.373798182524085	7.941557952847184	3.530642712903493	12.648997282362934	7.0506841685619	9.664800195496605	0.0	0.0	8.609517692666477	10.224208369366568	14.216546172821761	8.939997419320745
2L_32856	0.0	0.0	0.0	0.0	0.0	0.0	0.0	0.0	8.550428718495946	0.0	0.0	0.0	29.48547840188707	0.0	10.275570242770621	9.870050909722591	0.0	0.0	0.0	23.558624459035087	0.0	0.0	5.972538269038958	0.0	4.346191541007404	11.896880221615085	0.0	5.6326572454841575	5.404438449120725	0.0	0.0	0.0	0.0	8.18801651031649	14.623442694749526	8.0700675545355	0.0	7.2138049141881835	0.0	21.90086355104982	0.0	13.457220505305173	0.0	0.0	0.0	13.351384405048961	10.57026584218593	24.050833842409318	6.161725578924927
2L_32857	3.4418005297619376	6.29592880060038	9.40641743423033	0.0	0.0	0.0	0.0	2.661681160407812	5.0649940030471	1.6248453147260382	3.2278806252275656	0.0	0.0	4.321073008849558	8.115881806790071	7.795593307015411	0.0	0.0	4.280939203813803	9.303571827295935	3.6304387603068156	6.23208276205908	9.434496292242956	5.017211040754203	5.149083119932444	2.349107433139704	4.976134459133993	10.009805160254757	3.2014123777700756	7.147499614035021	10.07463288037784	0.0	15.382127198765211	4.850312877516019	5.774965754453076	4.780443778156814	0.0	12.819665480800131	7.482377504501398	0.0	0.0	10.628822390252095	7.28478557962125	0.0	0.0	15.817845904654243	10.435798964768741	7.914959146146871	12.166681591129418
2L_32858	4.34248105918324	8.936440460866136	5.9339855970301585	0.0	0.0	0.0	13.603054701963872	3.3582132156436315	2.13014867585698	6.150147234524795	6.108871078588386	4.148850809814189	3.672824769530245	5.4518492672714585	2.5599292230768405	3.6883546839891475	0.0	3.916030899050206	4.726061284322007	4.890921686366321	5.725604744098676	7.86294880237461	6.695661360231045	4.43111116062702	2.1655134405298577	1.4819212278843632	3.9239580871049635	6.3146293544105365	4.039186028617094	4.508959979823907	6.355525557474923	0.0	8.317481599651332	14.279032281424222	3.643104704832924	4.020954803864861	0.0	9.884372609217374	12.272561121130556	8.184167781986865	9.773623336284967	6.705132896572151	2.2977830299991657	0.0	0.0	8.31549935904131	6.583365152931573	12.982079537406564	9.977867554707114
2L_32859	2.0708071074241543	7.576066070872205	5.659501737467033	0.0	0.0	0.0	0.0	4.804312350766049	1.0158080041607496	2.932832275232623	1.942099224762542	7.913881145376018	0.0	5.199667221297838	3.6622747853601787	2.3451635106628723	0.0	9.95970676133368	4.507451461186979	2.798811624584202	1.092151959839388	1.8748095896510513	2.128648414689093	4.829879566952998	4.647026096924056	4.240119373494095	4.49094064997384	8.030051128004702	5.136464629180962	7.167320744412267	0.0	0.0	10.576994903871643	4.863763551053224	8.686470951789651	6.711180971309222	59.424768243403854	4.285072137046892	9.003752764152098	5.203732637420822	0.0	9.592467994131008	2.191496227613181	0.0	0.0	9.517026753948377	8.790380811854456	6.667003191589671	10.98037952583793
2L_32860	25.193422501253377	11.521294809195837	0.0	0.0	0.0	0.0	0.0	0.0	4.1194373178178845	0.0	0.0	0.0	14.205554371759357	10.543184885290149	0.0	0.0	0.0	5.048737992207777	10.445260567470115	0.0	4.429037300023429	0.0	2.8774577085653283	2.4483448209672334	4.187828286476769	8.597542994163128	12.141499463042186	8.141128083554026	2.603757795325369	2.9065855380511283	0.0	0.0	0.0	3.94483386529418	3.522651175455857	11.664024765057382	0.0	6.950953722982946	18.256597203965626	0.0	0.0	16.20859554788781	8.887241786744411	0.0	0.0	25.72979342835346	2.5462786138059226	7.724829223337945	8.905813893425906
2L_32861	91.51140232072916	0.0	0.0	0.0	0.0	0.0	0.0	0.0	0.0	0.0	0.0	0.0	0.0	0.0	0.0	0.0	0.0	0.0	0.0	0.0	0.0	0.0	0.0	0.0	0.0	0.0	0.0	0.0	0.0	0.0	0.0	0.0	0.0	0.0	0.0	0.0	0.0	0.0	0.0	0.0	0.0	0.0	0.0	0.0	0.0	0.0	0.0	0.0	0.0
2L_32862	4.770237913230804	5.4537367149700495	0.0	0.0	0.0	0.0	0.0	3.6890145941106356	2.339979342662363	3.3779842802123534	0.0	4.557534082379251	20.173085069899738	8.983326945189727	5.624190995276523	8.103353410741967	0.0	1.4339267352341756	4.449945236007295	4.298162224032465	10.063370300704827	2.159372486355465	2.451739550073103	8.344454637041256	7.7311900888521885	4.883694410636166	9.483074178157997	9.248870693619828	6.655600129177803	1.6510386229941636	27.926310843577056	0.0	9.13679657516317	7.842795423258304	7.003446395971458	13.251118974177874	68.44439577287412	10.858034456886545	5.185181497945009	11.987134208853638	0.0	4.6035144886871855	3.7861898221412087	0.0	0.0	0.0	8.678232822522908	9.872917993568562	4.215668899341124
2L_32863	5.074638416154604	5.221577647470407	0.0	0.0	0.0	0.0	7.948288435439034	1.9622098014341793	4.356273469423317	4.192465301360395	4.759231943250919	2.4241807178241523	4.292075755137078	4.7782874617737	4.487313243631942	3.5918533891651023	0.0	0.7627145468350588	4.733907082871777	4.00088362372604	6.690961548047628	4.594334611132647	2.173492519925493	8.507062341232325	4.112268081919543	5.1953348490722755	5.502661224534716	2.8697269024393295	7.867011320432615	5.26918625980645	11.14063379065635	0.0	5.66990539762844	5.959473790383257	4.789512882592277	5.873627149784247	0.0	4.725373127275563	4.96445450573891	14.346070252706028	5.710745052353255	11.263734716519958	6.712993031577584	0.0	0.0	11.66102564551065	11.15534783528552	8.752444120020515	5.830085303117347
2L_32864	3.86507786199353	2.3567369092102455	0.0	0.0	0.0	0.0	0.0	1.9926788977297407	5.05590567702369	2.4328946824220927	7.249699590573216	0.0	0.0	3.234989648033126	6.0759893609426285	4.377153012137845	0.0	9.29469528503345	5.60865078296765	2.3217195119049068	2.717943386598229	2.332837605342198	2.648690884530321	5.258618876338319	7.709765864047917	2.638003875227693	3.725404183070087	6.661229438137786	7.190252893178008	6.242840242596772	0.0	0.0	8.225639152726265	4.841609762621926	5.404315778494391	4.771866032247077	0.0	6.398331315192999	8.96274188199654	0.0	11.598842435524933	7.9573129944413195	2.7268928215228194	0.0	0.0	13.815780384355012	10.156646744013438	8.295794861584662	7.2869102498590435
2L_32865	0.0	0.0	0.0	0.0	0.0	0.0	0.0	0.0	0.0	0.0	0.0	0.0	0.0	0.0	0.0	0.0	0.0	0.0	0.0	0.0	0.0	0.0	0.0	0.0	0.0	0.0	0.0	0.0	0.0	0.0	0.0	0.0	0.0	0.0	0.0	0.0	0.0	0.0	0.0	0.0	0.0	0.0	0.0	0.0	0.0	0.0	49.65243296921549	0.0	0.0
2L_32866	0.0	0.0	0.0	0.0	0.0	0.0	0.0	0.0	0.0	0.0	0.0	0.0	0.0	0.0	0.0	0.0	0.0	0.0	0.0	0.0	0.0	0.0	0.0	0.0	0.0	0.0	0.0	0.0	0.0	0.0	0.0	0.0	0.0	0.0	0.0	0.0	0.0	0.0	0.0	0.0	0.0	0.0	0.0	0.0	0.0	0.0	0.0	0.0	0.0
2L_32867	0.0	0.0	0.0	0.0	0.0	0.0	0.0	0.0	0.0	0.0	0.0	0.0	0.0	0.0	0.0	0.0	0.0	0.0	0.0	0.0	0.0	0.0	0.0	0.0	0.0	0.0	0.0	0.0	0.0	0.0	0.0	0.0	74.96195680692048	0.0	0.0	0.0	0.0	0.0	0.0	0.0	0.0	0.0	0.0	0.0	0.0	0.0	0.0	0.0	0.0
2L_32868	5.105657497382329	2.8018639493318394	0.0	0.0	0.0	0.0	0.0	0.0	4.007224223830722	0.964135322948696	2.8729938482498056	7.804795812883142	3.454649094018275	6.4099934361667215	2.40786253801714	6.938512979529306	0.0	0.0	3.810274736049568	2.7602326655318428	5.385488413714082	0.0	6.297921056259328	5.3587172993208	3.0553141715910273	7.666401153640046	5.167210183360669	9.239258586455472	3.166039590311944	4.947968226409979	5.977990235550749	0.0	1.3039001348102348	4.796721191636014	10.280083443437311	9.455248168589344	19.53521809117477	7.606811680107198	7.103715669518097	12.830010317894297	0.0	7.095183702583774	9.725798404299063	0.0	0.0	1.5643072637356343	7.430754655058177	8.453706283301733	11.550960455142494
2L_32869	0.0	2.2857508577280097	0.0	0.0	0.0	0.0	0.0	3.8653168980058834	4.903619361450687	16.51730305475722	4.687556763382681	0.0	0.0	0.0	0.0	0.0	0.0	3.0049115278923404	3.108408867668818	0.0	2.6360776219416557	0.0	5.137822077221466	4.371622921293301	2.4925146668909934	1.7056972847857774	7.226386427401012	4.845442497922517	6.198825787425217	6.919774726733771	0.0	0.0	9.573454724739245	0.0	6.289842219307929	4.628135127661323	0.0	6.205610492446222	2.1731949442792815	6.280006656807057	0.0	5.7882261691493335	2.6447574955733373	0.0	0.0	7.656938526269042	4.546487838145033	9.19533888272035	8.83428125171164
2L_32870	2.272744834846451	3.4645237617133815	4.140930781857422	0.0	0.0	0.0	9.492660037942162	1.171735947898058	6.689195878385068	1.4305918329801202	3.5524763637761376	14.4760243741508	2.5630182102443837	4.755600194789384	0.8932015039369643	4.289759160909381	131.61444863417105	4.554559109113664	3.2980013734762292	3.413046397157506	1.5982063011041447	1.3717562252012194	3.1149688269494646	5.300872205512695	3.400125011262914	5.6877341892235735	3.8335742460920272	3.9169391509867917	4.228015762606498	4.195334567705647	13.305285790886145	0.0	4.836844059857301	7.117413913277301	3.813417853926648	5.611909650779982	0.0	6.897641075728511	3.293922212841132	1.903727364919597	6.820356581882814	4.094179941898908	6.413875007526282	0.0	0.0	3.4816977593882243	8.728769565077572	5.574968058917378	6.962884931042265
2L_32871	3.6611739700782016	1.6743046584848236	6.6706423695189	12.734862705445172	0.0	0.0	3.8229412410108314	3.7751084824611287	2.993236960681558	2.304546247518868	1.1445397470899075	4.66389739985388	4.128776540291698	2.2982447538733086	4.316585891354124	4.1462343692147074	0.0	4.402174762376109	4.553797654733491	4.948281387649848	5.149114162490467	7.734187040264731	4.5997563801757195	4.981198111926668	5.17298224404274	4.997669628299572	4.4110860473201905	3.943633333276808	4.919003499189897	2.111963015979492	10.716769708407414	0.0	7.012522729339297	5.159462060726983	3.583446096703183	5.085139645562377	11.673624146658076	6.565849893458985	2.6530963969677446	13.800249968527764	21.973880746650494	8.47971160689263	3.228792980965684	0.0	0.0	15.891263376003556	5.180446036403734	6.174257991706962	7.765296836668284
2L_32872	0.0	0.0	0.0	0.0	0.0	0.0	0.0	0.0	0.0	0.0	0.0	0.0	0.0	0.0	0.0	0.0	0.0	18.249340742565675	0.0	0.0	0.0	27.481964960494672	10.400956888033699	8.849870791886438	7.568733561656796	10.358990827113622	0.0	9.809066520184606	0.0	10.506243335101885	0.0	0.0	0.0	0.0	0.0	0.0	0.0	0.0	0.0	38.13955262304773	0.0	23.4352571726534	0.0	0.0	0.0	0.0	18.40773124712379	0.0	0.0
2L_32873	7.303726945785895	2.2267291219650795	0.0	0.0	0.0	0.0	0.0	0.0	2.388500041082201	0.0	11.416291413167915	0.0	0.0	0.0	8.611217316124677	0.0	0.0	5.854639831339536	1.5140723944630978	4.387286871087912	2.568009889919688	4.408296413850867	3.336770206646179	2.8391604261920502	3.642230939294937	4.984960374549982	5.2798421960764435	7.8672090635283425	7.548452763443266	3.3705475488198533	0.0	0.0	6.217501894783703	6.861788483997623	2.0424761510272225	6.762943936547355	0.0	6.045371723861929	10.585397909341571	6.117846860504527	0.0	1.879588310013281	5.152931270718004	0.0	0.0	0.0	8.858180529719196	4.478950277381391	10.327399209747412
2L_32874	5.88609095517365	0.0	0.0	0.0	0.0	0.0	0.0	3.6415584850679714	3.464816177642511	7.7805684083135604	3.312149926453711	4.498905191421668	0.0	4.433881952326901	5.5518404489884405	9.332295582064608	0.0	4.246441375965906	5.124817117240588	2.1214349683126565	1.2417391749214381	2.1315939526679566	6.453866551787843	2.059277539542247	3.5223391149594625	5.624348027585338	5.957052375595897	7.608243044411064	8.759975147950504	4.07449845572434	13.783531023627042	0.0	1.503209879215583	7.741904373545559	8.888596552824485	6.540327166785864	45.042610309352646	4.871979482340487	6.142174133093542	5.916464841259769	10.598261249259448	5.453152917586772	4.983311512658047	0.0	0.0	10.820531742570893	4.283297282247874	5.4143950572204105	4.993725384054935
2L_32875	2.483811345586582	3.0290152398843766	4.525493007208205	0.0	0.0	0.0	0.0	0.0	2.436803926958264	2.3451732270021366	3.8823896822854165	6.328156690222174	5.602083975238789	3.118347525279404	1.9523036597493943	5.625771433907874	0.0	8.95956191326069	3.6042819693631913	1.4920044228979112	6.113202893885452	4.49744769843114	5.673752426947601	2.896578252799446	6.1931494683594055	2.8254299089386543	4.788105961742554	4.8157870488931875	5.134072715104041	5.158067842805475	4.846976117009881	50.20735638185707	6.343241688291834	8.556237582760208	7.640534787424346	5.366444603188987	15.839225525228718	5.482338167887559	3.599823983006527	0.0	0.0	9.588001038572273	1.752380565188294	0.0	0.0	2.5366919811615105	5.020735638185707	8.377472458678497	8.194865471917717
2L_32876	0.0	3.6909984667592366	0.0	0.0	0.0	0.0	0.0	6.24165958238304	7.918295856039046	11.43081840087423	3.7847004996183125	0.0	0.0	0.0	4.757948867275113	0.0	0.0	9.704578086189269	12.54853774399377	3.636156044909436	4.256701218310456	0.0	2.7654943736016966	2.353078485521037	6.037316654239857	0.0	5.834533788660351	5.216235114495056	12.51222131216666	2.793488824508283	0.0	0.0	0.0	3.7913383841543284	0.0	0.0	0.0	0.0	7.018489508761882	10.140866780447192	0.0	6.231164358487609	17.082869426660466	0.0	0.0	12.36431707549281	0.0	11.136378316135053	17.118568339892597
2L_32877	0.0	0.0	18.64781000119346	0.0	0.0	0.0	0.0	5.276666160106715	3.347042820727031	3.2211845712989873	3.1995658829010076	6.518972818490936	0.0	4.283168859649122	2.0111724652791185	3.863605454792725	0.0	2.0510498093344096	6.365080658302102	3.0739871827030427	1.799296403134518	0.0	5.844835970523323	2.9839202505538154	4.253263103452968	1.1642506137929234	4.932484156860888	6.614666567887646	3.173329813052794	7.084802248999626	0.0	0.0	4.356341788121475	4.807766273327282	2.862154080057884	9.477020121609122	0.0	1.4119124749809109	1.483348522822207	0.0	0.0	1.3169483882658843	5.415662963797376	0.0	0.0	7.839546435201444	7.240979808010592	3.1382118719810403	4.823982525605699
2L_32878	3.492017596975075	4.790841444227898	0.0	36.43943037882432	0.0	0.0	0.0	2.7005160146000704	0.0	1.6485523731900547	1.637488263302873	0.0	0.0	6.576178451178451	2.0585738365146535	3.9546668628181436	0.0	0.0	2.171699798118787	3.1464380590630476	1.8417040624676553	15.807527544616745	1.1965186094539328	5.090413895445342	2.6121050170701063	0.0	6.310922490259721	1.1284279666879038	5.4135368303482005	4.834522746792113	10.221625279305911	0.0	8.918033020800866	8.201801049896147	4.394418385543418	4.850192116109719	0.0	0.0	4.55492879735304	0.0	0.0	4.043962727604332	3.69553656788867	0.0	0.0	2.6747722966343876	6.352836541515787	8.030441153890877	7.406518625172386
2L_32879	0.0	7.259591372120846	0.0	0.0	0.0	0.0	0.0	0.0	0.0	0.0	0.0	0.0	0.0	0.0	9.358108613951817	0.0	0.0	9.54366033731113	0.0	0.0	8.372236324789187	0.0	10.878551847178104	0.0	3.958138724846028	0.0	11.475575385349822	5.129741419994501	0.0	16.48300931399913	0.0	0.0	0.0	0.0	0.0	0.0	0.0	0.0	0.0	0.0	0.0	0.0	8.399803780583685	0.0	0.0	0.0	4.813246053138236	7.301145987874255	11.223143018756115
2L_32880	1.8781012146306588	1.1451749770106123	3.421891895591234	0.0	0.0	0.0	11.766505465541789	4.84136774448423	1.8425571745491263	4.728724875693644	3.522741350348957	9.569904564126734	6.353912951392566	1.5719315895372232	5.166730389674806	2.835901951525928	0.0	2.2582182206595354	3.8933290143336805	1.1281594811368914	1.3206908005301252	4.534247739960892	5.148159747396962	5.4755236790846675	3.746294680417649	3.8455408603671297	4.073021122687543	7.687387142076266	3.4938552790794546	6.066985587875736	10.994931336653801	0.0	6.395144806063237	8.234146180797149	3.1512489187277146	8.115532723856825	0.0	3.109048315128992	5.98831081728466	4.719481863817777	11.272114479594654	1.933290833156518	7.2877170828726054	0.0	0.0	6.7133017360598295	8.351998785163813	8.637975534949824	3.0982197629242236
2L_32881	2.821693783770972	0.8602659667083953	10.282226554467009	19.62970524034611	0.0	0.0	0.0	2.90950395285207	0.0	3.552261582859343	6.174736576916576	0.0	0.0	9.446795646916565	1.1089415286182323	4.260711214958846	0.0	5.654647600099703	3.50964544157891	1.6949675396766477	0.0	5.10925285692389	6.445574855039021	1.0968703218480773	4.6904183196482565	9.62935211407932	5.439450484954208	3.039387298424795	6.9989765163340945	4.557575328256108	0.0	0.0	1.201022887172547	7.952870933387814	3.156329529640617	4.35461625902233	0.0	7.006636997970567	1.6358087700288424	4.727090863195154	0.0	7.261529202530149	6.967672785345113	0.0	0.0	17.29060785708275	7.414843375693002	5.191141282793304	10.639593865422968
2L_32882	0.0	0.0	0.0	0.0	0.0	0.0	0.0	0.0	0.0	0.0	0.0	0.0	0.0	0.0	0.0	0.0	0.0	13.172939620513956	6.81332577508394	0.0	11.556044504638596	0.0	7.507732964953902	0.0	16.390039226827216	0.0	0.0	7.080488157175508	0.0	0.0	0.0	0.0	13.98937926326333	0.0	9.191142679622502	10.144415904821033	0.0	0.0	0.0	0.0	0.0	8.458147395059765	11.59409535911551	0.0	0.0	16.783254340149572	0.0	0.0	0.0
2L_32883	4.801524195840727	4.391604657208906	0.0	0.0	0.0	0.0	0.0	0.0	0.0	4.533519026272649	13.509278172248699	0.0	0.0	6.028163580246914	5.661078050415296	0.0	0.0	0.0	0.0	0.0	5.06468617178605	8.69414014953921	3.290426175998315	0.0	9.577718395923723	3.277149875861563	0.0	3.103176908391735	0.0	6.647468776839155	0.0	0.0	0.0	0.0	4.0282168534148	0.0	0.0	0.0	0.0	0.0	0.0	0.0	20.32545112338768	0.0	0.0	0.0	2.9117167481947352	4.416742634639982	10.18396310961203
2L_32884	2.3488080112517298	5.72875655333945	0.0	0.0	0.0	0.0	0.0	6.0547553321808305	3.0724741343764994	3.6961755523712596	3.6713690050399084	2.992100256901728	0.0	4.914758429793658	3.6923790404319194	8.866653685885671	0.0	2.8241933962450654	3.4083773630767165	5.643636256920333	2.4775414992330353	1.4176655301714667	3.755755695603512	3.652186235202254	1.952177126496783	5.878088655043085	3.395892464310868	2.024014732398434	3.3985132572603654	2.709838806864477	9.167053974697097	0.0	5.9984655925014385	1.471123248204825	5.254724752919558	7.249658069877134	0.0	5.83239939337862	4.765826356163548	1.9674404347571175	7.048617131804911	8.4624041375837	2.4856993573141453	0.0	0.0	4.797628819932037	5.697410526915516	7.2019356498407365	4.981787691264668
2L_32885	3.219787180653458	2.9449049512294296	0.0	0.0	0.0	0.0	6.724103962716188	8.299964708550059	5.264751729049763	4.05342577305923	4.02622157324004	0.0	7.262032279733483	5.389789582614695	3.796183418422676	3.6463692736505333	0.0	5.161938395620509	2.6698648087255457	0.9670494345033375	2.2641715345411253	5.830082252743782	4.412962046319921	3.7548606671336047	1.0704314454223132	2.9301043388179266	5.431007046809229	3.4681935781956614	2.662138014951499	2.228816713034722	0.0	0.0	5.481867831344306	2.016641527549491	1.800817192833936	4.968979160002023	0.0	4.441752939574304	4.66648448711229	5.3940036479646665	0.0	6.628806789091337	6.814880473243473	0.0	0.0	9.865010484861978	4.55589760945544	10.859793549401104	3.0351652730958243
2L_32886	2.787981791133326	2.5499639945083974	0.0	0.0	0.0	0.0	0.0	0.0	2.7352177889812297	0.0	2.6146990010803934	0.0	0.0	0.0	3.287077577660495	6.3147099906289705	0.0	3.352253451815379	1.7338570968851603	2.512075547155175	0.0	0.0	3.8211400753528824	0.0	6.951569803493024	5.708583654726594	0.0	3.6036893129710474	1.7288391813047481	5.789730870150232	0.0	0.0	3.5600212462067975	5.2385697028368945	2.3389646245634323	0.0	0.0	0.0	0.0	0.0	0.0	2.1524317743700476	2.9504687114595027	0.0	0.0	8.542014753767882	6.762696963549064	0.0	3.9421792682369157
2L_32887	1.8189930890995565	6.654802263364798	0.0	0.0	0.0	0.0	0.0	1.4066996603383	1.7845677009664147	0.0	3.4118726515120947	0.0	6.153940829858921	4.567377959660918	3.216935320083992	0.0	0.0	1.0935734733194864	3.9593369309754083	2.4584708950235385	2.8780327149816087	1.6468292361594294	3.7396015703833525	1.0606392939706049	4.081939029890906	0.6207521542117196	3.2873615544118167	2.9389924534315175	1.1279652302461847	2.5183044533129335	0.0	0.0	2.322703134034952	1.7089283216503872	3.81508991670972	5.895088809934	17.399535084422542	3.7639993486775527	7.90887958382843	2.2854745067888875	8.18801651031649	5.617337293649747	3.8500123729772637	0.0	0.0	4.179869248116759	4.963791895782432	5.856283130876049	5.144077244492719
2L_32888	2.6404987374015207	5.6351679561809345	0.0	0.0	0.0	0.0	5.514335894742357	0.0	1.7270172857160127	2.49311484782858	2.476382533413623	0.0	11.910965532643491	4.42008486562942	3.1131925686017925	2.9903322558169436	0.0	1.0583068888899472	3.2842735843686093	5.551438238861733	1.8568128086661166	4.781162220849851	3.619003386784003	3.0793044056634566	3.5113785123386547	3.003667778724601	5.090156210531406	5.119583516192533	8.732716385113884	2.4370918061622473	5.152740098365808	0.0	5.619496054832795	4.134542990357833	6.645703165237657	1.6299938426982592	0.0	5.099660107653825	2.296147982145153	6.635311135268559	7.92396166387347	5.436184124915357	6.520243726710505	0.0	0.0	2.6967152659702847	2.6687304849083295	6.477056242708252	6.845006039162146
2L_32889	2.0510136314467973	0.46897821652461624	0.0	10.701230213425335	0.0	0.0	0.0	3.1722607369923033	3.521344984759619	2.420666058853557	4.8088399558433075	3.9191187939774115	8.67362869930264	1.2874917600527356	2.418179681390318	5.226182197254234	0.0	6.16531781843435	3.507717488688568	3.2340695738919294	3.7859948047497576	3.7137790487154962	2.1083020718987227	2.9898212134751483	0.7671013744922428	3.4996590632140614	2.9653431450607313	3.3138738243866914	0.6359210699855302	7.808694370683833	3.001802282090167	0.0	4.583204676230636	2.890364430635782	6.022409903457329	5.697457053993092	0.0	3.3952911725315507	5.350615106712668	3.865495198281865	4.616216954810929	4.750389967429744	3.2558237461985544	0.0	36.62198784150003	2.356514946903005	4.042238280618401	2.3583134700450796	6.525255202730978
2L_32890	0.0	9.704210802630424	0.0	0.0	0.0	0.0	0.0	0.0	0.0	0.0	4.975284032746324	0.0	17.947682505496477	9.990409207161127	0.0	0.0	0.0	3.1893562252565757	3.2992063429221465	4.78001075980422	16.78729738781259	0.0	5.453187115209484	4.639957832063223	3.968261841789369	5.4311844489981915	7.6699497886737085	10.28572192653629	0.0	9.180647415583488	0.0	0.0	3.3870278864166976	2.492005024878932	8.901225988108408	4.912215033195521	0.0	10.977529217242889	2.306587984337345	0.0	0.0	12.287027417887332	5.614191103135218	0.0	0.0	4.063464818927944	3.217037430230501	4.879879330343919	11.251846709341171
2L_32891	3.1223157841493143	4.283632440348276	8.533267797836645	0.0	0.0	0.0	0.0	8.85357332634062	0.5105373896141583	0.9826794878824809	1.4641264853014144	1.98872828582162	1.7605478825010341	3.2666415788593413	2.454175331439446	4.125314805719478	45.203256442594125	3.7542547438293656	2.9126711291377405	2.8133229409183893	0.0	0.9422650638737929	6.062441002642156	2.124028196413621	2.076053360280506	4.617278901866166	3.009483559830828	4.3721629497059675	3.8723221803032586	2.1613445897600463	0.0	0.0	3.9869379937448923	2.4444906290207284	4.802329776073038	5.782266165517657	19.910958194952176	2.1536447184856846	3.6201742172640317	3.9230347655417885	0.0	2.812309252613951	3.8550027720223503	0.0	0.0	3.9859878178645918	6.9425378762776635	2.3934179856553848	4.047013940197054
2L_32892	0.0	1.6261484673550695	0.0	0.0	0.0	0.0	0.0	2.7498968788670424	3.4885749171463463	3.357394661742488	6.669723623327359	0.0	4.010025062656642	5.208333333333334	2.7949551060336093	0.6711634618611363	0.0	4.9881531363012845	2.948547840188707	4.805959389643157	6.251269789175927	1.0731052984574112	4.061326022946492	5.183495749533485	3.250951272673538	4.853927130418955	2.1421074052652997	2.2981241561575367	4.042519959942302	5.333169235818385	3.469511666232978	0.0	3.027035208203266	2.783925613507607	3.9775764129718714	3.8413521559588975	11.337868480725623	3.924309873318372	2.5767882910740054	1.4892587214713875	5.33546752034147	5.0330004689841354	5.644668140552237	0.0	0.0	7.2631531163466345	4.31266846361186	3.8160656363289447	5.446965411769635
2L_32893	1.929542746607623	0.8824061450763944	0.0	0.0	0.0	0.0	6.044396089275731	1.4921921048115736	4.7325628720977555	1.8218420645114277	0.9048074682808432	11.061029228769737	0.0	4.844961240310077	5.687408645998623	1.0925916820995243	0.0	3.4801068392799657	1.7999856001151993	1.7385899600776282	2.0352971406619296	3.4938312042799433	1.983438290276194	2.8127496315297984	4.330019665505981	3.2923924334237094	2.0922909539800605	2.4940882314887993	4.786070142849238	6.010548512639683	5.648042247356011	0.0	4.927731734284385	4.531971928965872	8.90329604066378	4.466688553440578	0.0	6.388411421681071	10.067451927917045	0.0	0.0	3.7242075351891057	4.083997621071386	0.0	0.0	4.433901611723236	6.435571156940179	7.987114122548955	6.820886919926197
2L_32894	3.603228348471096	4.394147566680365	3.282532854871344	0.0	0.0	0.0	3.762435319033821	3.715359612443408	4.124207945863997	5.6701801370868115	2.2528500947351624	6.885122420919204	2.0317150722782635	3.0158270604130477	2.1241335128367758	6.120917501049737	0.0	2.166250638231594	2.240862212071614	3.7877502749230314	3.167261763479407	2.1747935984950426	2.469248595306205	3.85185459094845	2.096339058285563	4.09880934097335	3.4730172175696814	4.26933893129054	4.096357805384498	2.9099515896296477	10.547154746799729	0.0	3.0673489370907436	6.206203596991481	3.0229120104375107	3.3364378887888515	0.0	3.4795017333634957	5.744432496024853	3.0181850174579368	0.0	5.100029427169795	1.2710762717578863	0.0	0.0	3.6799415036498577	5.098454804019039	6.076537637466473	7.217817513703027
2L_32895	3.9225764988713965	1.435078072552381	0.0	0.0	0.0	0.0	0.0	1.2133937312196985	3.84833970310521	3.7036312771365063	5.88603950621426	5.996271518369879	7.96241738991958	1.9698688855269795	4.6247838838491075	3.553815607434156	0.0	6.603077147146178	3.4152525569508	3.534387683592001	7.447617184532589	5.6821006726186685	2.688094001571997	2.287220766939889	1.956114952268839	1.0708992030046862	3.4027424743246066	2.028097465091119	5.35129344167854	5.430609893333047	0.0	0.0	2.0035217906035228	2.948181436392322	3.290827686602106	7.264281686760396	0.0	3.896109461974556	4.093234047848269	1.9714090488463907	0.0	9.085150757174635	4.981426750361278	0.0	0.0	3.605479752346807	4.757419195234969	5.0515241025534445	3.882539642393694
2L_32896	0.7269597380618672	0.0	3.973552037637485	0.0	0.0	0.0	4.554480698110802	0.0	4.279209886686521	4.804682781115126	3.4088832771094846	2.778179070310156	0.0	4.563376168224298	5.142586789723055	4.116364690152997	0.0	8.74092255192982	1.8083967477792888	0.6550178295853213	3.834014765557665	3.9489272081084636	2.4908833668772288	1.695535992838056	1.812605584275284	1.4884998501576816	3.153102021769016	1.4094803527835358	2.7047446630879888	3.0193175939661954	8.511652452207072	0.0	1.8565344442835447	2.0489172155488227	3.6592773659057802	2.019402418436336	0.0	4.211985626298195	5.057248047902254	0.0	0.0	3.9286908928455175	4.6159669373674825	0.0	0.0	5.568275972666447	3.085875506965262	1.337406180956406	3.0837421004806522
2L_32897	1.3930547028899896	1.2741257299625572	11.42162707930721	14.53661628275463	0.0	0.0	4.363818533224587	5.386522876670388	3.416726049365405	1.315299005607646	3.266178738757241	2.661877416818327	0.0	2.623404969778375	6.56974000746651	2.36642590649494	0.0	0.8375005265784561	3.0322121425714963	2.5103884581376095	2.204107884027778	3.783615055004304	2.3866086434373277	4.467530475868349	1.3893802374207687	3.8031665449891072	2.014070092257502	3.1511104670841528	2.5915171609618524	3.8572283567421293	4.077666498259041	0.0	1.7788151827923824	4.580670082668662	8.765226732749463	2.57982011817253	0.0	4.035661177648595	3.0284617255738815	5.250912214724503	0.0	4.839718993009348	5.159852602176323	0.0	0.0	8.536278007794902	3.8014622958297952	8.32922318204773	5.416856133520974
2L_32898	4.337637918450845	3.5705894829000897	0.0	0.0	0.0	0.0	2.7175766607994185	2.6835742579212742	2.553327521959893	3.2764202749473603	2.4408231578466912	1.657689449453153	2.934982793663372	3.267461313258051	3.579903811053086	2.4561607240840413	0.0	0.5215551167190804	2.42783503152301	1.5633493994842744	3.6603001693209105	6.283343445589191	2.378024438362647	2.7821634791166763	2.1630982575486453	1.7763221409939711	3.7627984534145793	3.0837090482387133	4.572638637629121	4.50393116623983	2.5393749125502767	0.0	2.769401722268776	3.2601387360189458	6.550274833156312	6.024705388894131	8.298314446369654	3.94933945322975	4.5263533343834474	1.0900053377561392	0.0	3.6837100881314244	2.7542643931315807	0.0	0.0	2.657992043832415	3.4195318397870422	5.187040283592251	4.6000335250443305
2L_32899	4.323373337987205	1.7574554996889742	0.0	0.0	0.0	0.0	0.0	2.9719435158359264	1.4138504180190146	4.082056964832807	2.70310707290942	3.6716400867461685	4.875551546768728	4.824764551489888	2.2654800535242314	1.632055662237594	0.0	2.8879997315315453	4.182458434728076	0.0	1.5201096059830297	3.4792668314969326	2.9627552043264123	2.8010244130565383	4.551523424834525	1.9672006665662738	3.1253535556209795	3.104614229794418	2.0851770394245315	2.992746480355562	8.436746756703629	0.0	1.8401962532500167	2.707847979789706	1.6120330529645146	4.003261857761704	0.0	2.7832790613796927	4.17728532596527	3.6214026344255603	4.324718925705221	4.079551098064954	3.050229811939606	0.0	0.0	4.415418464661861	5.534824240199719	2.6512730219978775	5.7735853849769
2L_32900	1.7953766179485235	2.4631504482441184	2.4533760417034673	0.0	0.0	0.0	2.812056749554851	4.1653083133444815	1.7613981837871047	4.237911611403169	4.630416176754604	0.0	6.074042579038479	1.6905294287362955	3.1751689930777083	5.083104695284139	0.0	3.238125954032859	3.0705178478595254	2.4265519134089804	4.260999675974647	5.6890680493811105	5.2289865485858975	2.878889012652037	2.4621313014333635	1.8380782915969065	1.6223404324354913	3.771085152379108	2.504971254619863	3.1070107958682724	7.882978756948846	0.0	4.585093722754513	3.795166913970988	6.778003661025711	1.2468324222313212	0.0	4.086643378248269	5.074027722613989	3.383702374953023	12.122563970770074	3.465253693302039	2.85001997864005	0.0	32.0574469449253	6.1884013406552665	4.627159794880728	4.954499527836195	4.7599596761602685
2L_32901	5.292975921017508	1.6136999250759123	0.0	18.410849145184272	0.0	0.0	16.580530809113323	4.0932686742421245	4.327336337543312	4.164616287247911	2.481999505420232	3.371308880331009	5.968991091280796	2.215055287779983	2.0801693091404094	2.9971149771230214	0.0	6.364244148952589	2.743102523566542	3.1794457733203005	0.9305122311645482	3.19467128829113	1.8136060351972567	1.5431444675390302	4.8390967342035935	3.6125768974623633	5.73941451084692	3.4207972270561573	2.735163774221858	3.663929487432752	10.32885525813617	0.0	1.1264484578301066	4.972705235355238	2.2202590198577745	3.2673820436282086	0.0	1.4603506404112172	3.8355935719133907	4.433574305486127	7.941934925373609	6.810643210084983	6.535033051863237	0.0	0.0	5.4056640006832755	2.6747837437343187	4.057342255807639	5.613162541844568
2L_32902	3.9501324742760793	1.2042995420530562	7.197123453698026	0.0	0.0	0.0	4.124667242470214	2.0365296394487196	1.9376870836879303	2.4864327795384487	1.852308983414549	5.031995946224066	4.4546406218678305	2.4796339399068983	3.8810607032047315	5.964635082134516	0.0	3.16641121644178	1.2283016420591446	4.152419419038559	1.3888771220132718	1.1920869269787153	4.5116296276913	1.1516442101164113	4.268022628399357	3.14539818808888	0.47592314336194774	3.403907975688268	6.531983161527208	5.468759755469877	0.0	0.0	2.521995584490131	4.3296346295558426	3.8662699210938496	3.04804709793607	0.0	3.814493965416054	4.57998765235329	8.271908895180687	5.927042844221904	7.115868396690145	2.7869006195419423	0.0	0.0	7.059904703389197	3.9923665950702256	2.4223861424009385	5.585449085931948
2L_32903	3.363662355572748	4.834495443488045	2.6265332387781366	0.0	0.0	0.0	3.0105293263188004	1.4864307453335366	4.714290428576143	3.6296158505324194	2.2532850078808644	5.50916127610539	0.0	3.6196911196911197	2.8327247696286584	5.986052497680405	0.0	2.8888917777806666	1.494196540636169	2.5978158862935983	2.5342985631794295	1.7401707542552614	2.963670341069062	1.9613227160396973	1.677395005556371	1.9678082961157923	1.736843842107	2.7950158655970037	2.3837955537743305	2.993670880812815	0.0	0.0	1.840764653637121	4.063026571065156	3.6281947010216387	3.5595541213518747	0.0	5.170543414169477	3.3428604857176287	3.6225212143898617	4.326054746222814	7.048673875481467	2.5426433065550613	0.0	0.0	9.569694984375632	6.410723391855467	2.652091948027838	4.076730869515735
2L_32904	3.604619824952452	2.7474027977132374	3.283800486790584	0.0	0.0	0.0	0.0	1.858397195604296	2.3576003494906757	2.268947927418171	4.507440177958245	4.591854188425359	0.0	3.016991697238849	2.8332717332837323	2.0410937486605323	0.0	2.8894495865811654	3.3625913653436093	4.330529153311721	4.435878832829027	3.2634501739146993	3.7053032358413165	1.751519127569724	2.097148611889844	2.050196099206693	4.342948012219666	2.3296296234460447	3.7253997419117564	4.9904148685751375	0.0	0.0	3.835666837967547	4.515345656200791	1.0080264610978145	3.3377263374811816	0.0	2.9835817969088803	5.746650851883523	3.019350564867652	0.0	4.6381808461034435	3.1789178238934204	0.0	0.0	3.681362604829101	4.371791742414031	4.973632563278699	3.8226731579621145
2L_32905	4.012967771588295	4.893825998059109	2.437203026811183	0.0	0.0	0.0	5.587038517602244	4.137849989696753	3.0621268798396915	1.6839898704641312	2.509031887537162	5.112040593691947	1.5085003997526059	1.6793852106620808	2.1028252087527157	2.0198384492811496	0.0	2.144519835039245	1.38648933800791	2.4105557271067717	1.4109701802740162	2.422099233405593	3.3611576071246763	2.079935239136394	2.4459005705841323	1.5216345081386446	2.90096230721655	4.32256800653019	3.5944395016293043	3.3951818172334116	2.610337668060065	0.0	3.9855095980750215	5.026864822326719	2.9925875849960337	2.0643551998919265	0.0	4.059703625396531	3.8773684517450637	3.361396512349435	0.0	2.7539281859523914	3.7749763049456058	0.0	0.0	6.147606490888837	3.785482135228237	4.921838739891158	3.4676263038747757
2L_32906	2.351766953064846	2.1509900361839542	0.0	0.0	0.0	0.0	0.0	0.0	4.614517086172415	0.0	4.411192872571005	0.0	0.0	0.0	11.091091690609561	2.663347070877525	0.0	5.6555024221103	1.4625733334269382	2.119029713246542	0.0	0.0	9.669823864158314	0.0	3.5183455331964697	3.210269266150102	1.7000852422740478	3.0398467674041485	1.4583405338897195	1.6279515371850994	0.0	0.0	6.006022238498542	2.2094647726250853	0.0	4.35527455324138	0.0	3.893164556863464	0.0	0.0	0.0	3.631313469685523	4.977661499605148	0.0	0.0	7.2055090439946765	5.704587914830503	2.163302514925706	6.650751418522144
2L_32907	2.852913697877124	1.5656114897513507	0.0	0.0	0.0	0.0	3.5747620370281	2.6475258782416966	2.2391366605560625	1.0774694036400796	0.5351190326803079	2.1805623364987103	9.65185749997587	2.8653951953053367	2.690906713126068	3.877067494704895	0.0	1.372130882899675	3.548477022049952	3.0846979394372003	1.80556572858098	5.165782887311029	0.7820268336867443	2.994317185224735	2.845388557013833	1.947178726901057	0.824945085468023	3.3188570932955437	2.476745219943644	2.7648008776583906	6.680702823298416	0.0	2.914347119579524	0.5360575635765611	3.82950232314365	3.6983493157499012	0.0	4.250496091928596	3.473206297339802	7.169088838918746	10.273685854316051	3.524098822955398	8.453717797147123	0.0	0.0	3.496383079114233	4.49812981602649	8.397723754987592	5.647589298270086
2L_32908	3.5664691413397422	1.9571938224699943	0.0	0.0	0.0	0.0	4.46886230809588	6.619421647891781	6.298149351794469	1.3469602609008147	2.675840518299605	0.0	4.826371292743551	1.791036221916552	3.3639418401367376	3.2311858549023063	0.0	3.4306417718715845	4.436003026418705	1.2854086706213548	6.771492378233894	5.166256595049434	3.910492731860446	1.6636620929268406	4.979886593754013	1.9473572852437344	4.125103669011581	2.3049732194381525	2.211582446510888	1.9750388662960903	0.0	0.0	2.7324509702660147	2.0104002023266765	2.992073041050883	5.2838406546889924	0.0	4.723206518780709	2.4810891385856997	0.0	0.0	6.057600289355046	4.529192684991479	0.0	0.0	5.463599533015221	8.218490739058593	6.5613233086811285	3.530066992602795
2L_32909	2.7998989236488563	3.8412955921773295	3.826052355700435	0.0	0.0	0.0	0.0	2.165273132966175	0.6867273458949499	3.3045223048646535	3.282344302818582	2.67505206320078	4.736250074003907	5.272778402699663	4.126410097490565	1.585425500459377	0.0	2.524936908139008	3.48253681912052	1.892109995922503	0.7383389514774716	1.267447202902454	3.8374734075084964	3.265194172934479	1.7453210125305325	2.3887436665447614	2.530048116455079	1.3571599347387027	2.6043435676077826	4.845399063432816	4.097848424684619	0.0	1.7876192174428733	2.630480894652857	3.5234436729081535	3.8888829475399413	0.0	8.690646865124346	0.6086901474977965	7.035867975455374	6.301733291741893	8.646529080574032	2.9630803887413313	0.0	0.0	8.578527302771615	4.669227667296305	6.438805910566274	2.474393736418672
2L_32910	0.0	2.226148488556484	0.0	0.0	0.0	0.0	15.248900173075016	0.0	1.591918149936403	0.7660287689764477	3.8044381814937673	3.1005492623018167	8.234406093460509	3.055736636245111	3.8262097279469227	1.8376053062690825	0.0	0.9755188662909943	5.045591969032175	2.193071429432992	0.8557800884791034	7.345244872100923	2.779916769291927	3.784560130037486	3.6412812050213264	4.429920458009476	2.932480802514426	3.146063056017488	3.521692746897703	2.8080572147273615	4.749657430957792	0.0	1.0359801071099832	2.2866664100518808	4.08388712544374	1.5024845460073915	15.521201961879928	2.686131269220528	1.4110183601709023	4.0775010626987145	0.0	2.505464260961641	6.010185547306815	0.0	0.0	4.971519408190329	4.919928169048732	8.209267666157443	5.735947931359058
2L_32911	2.7954965668506664	3.5795720979514107	3.056029240087769	0.0	0.0	0.0	0.0	0.0	5.485180687337022	5.278922424123409	5.767842756022086	0.0	0.0	2.807726864330638	3.2959376250396337	1.8995192316824614	0.0	2.016773505243107	3.1293550190682033	5.037693280548384	4.1281970305878755	5.061817445553826	1.5325758577156574	1.304024087932952	2.2304983002905923	4.197578493286832	2.0208560427031133	2.168041656752393	1.7334991251896665	3.4832019682413256	9.819372640282012	0.0	3.5696169908057374	3.676882885764764	3.7524305782753498	6.212429362736763	10.696102340307194	2.313861953607531	1.4585594100418902	4.214883173975625	0.0	3.884820259078663	2.9584214573124927	0.0	0.0	5.1390234313773355	3.3904626286256763	4.6286510413693405	6.719768650223787
2L_32912	2.1094153755286724	3.2155478168038103	3.843345247703601	0.0	0.0	0.0	4.405237827777227	0.0	0.6898311983057746	2.655566399118352	5.275487611671357	2.6871426939949075	0.0	4.413841807909605	2.4870363231655004	2.3888868981498073	0.0	3.381798736475447	2.186423186580609	4.434877779520051	2.2250282300456687	5.092703111323307	3.854817920084806	2.049970070436972	3.5064189381686854	2.8794482977061597	2.0331866897433355	3.635450642509097	3.4881528159748676	2.920379503316456	0.0	0.0	4.489247130809928	6.605925184594322	0.5898948070085402	3.255383183016015	0.0	3.491970649986687	2.4457651576295647	3.533834254338886	0.0	3.799954129125155	2.232354631856817	0.0	0.0	5.385812692206191	3.4111501972071205	4.527535500729257	2.9826929243067104
2L_32913	3.5629976282906286	0.0	0.0	18.590055807347532	0.0	0.0	5.580640534759299	1.3777038471277767	3.495566049244835	2.5230921806682023	0.835386225366653	0.0	0.0	0.0	3.150625745779369	5.043813591140804	0.0	7.497224152757441	2.2158425652720743	4.012992142320606	5.637417645549433	4.838651145349048	3.6625184575669767	1.5581650549699857	1.7767997482274756	4.86365443929755	1.287840123405992	5.756824038470783	2.2094297467347253	2.466395515254378	0.0	0.0	2.274826058268987	4.18425693412967	3.7364507887386065	5.773575384707762	0.0	2.9491306663214214	5.422099610476364	2.238364811830743	16.038479520064538	5.501549064293096	5.6559801007537445	0.0	0.0	4.093711050045072	2.7008194286146416	2.4581012544346197	6.297555200905236
2L_32914	4.093931156453673	7.488841625977293	0.0	0.0	0.0	0.0	25.64891761567662	0.0	4.016451384872437	7.73084297111757	3.8394790594812096	0.0	0.0	0.0	4.8268139166698845	0.0	0.0	0.0	5.092064526641681	0.0	17.273245470091375	0.0	2.805521265851195	0.0	4.08313257931485	5.588402946206034	2.9594904941165328	0.0	2.5386638504422354	2.83392089959985	0.0	0.0	5.227610145745771	0.0	0.0	7.581616097287298	0.0	6.777179879908372	0.0	0.0	0.0	0.0	0.0	0.0	0.0	12.543274296322313	4.965243296921549	3.765854246377248	2.8943895153634194
2L_32915	1.6349908980056709	3.7385178900044296	4.468419001862437	0.0	0.0	0.0	10.24339326742734	5.057613807690304	4.812143540467241	3.8593278100692023	3.8334262811425632	0.0	0.0	2.052679978980557	1.927681858470369	3.7032140565117873	71.01163170527332	2.9488556375927195	3.5588259697495728	0.7365938808789215	1.7246014920217347	2.960484927431113	0.0	5.243420555886473	3.6690261222429816	3.9057151436962823	3.5457899771863874	1.5850173173708706	3.0415941035251164	2.2635626733535323	4.785847674125889	0.0	5.2193690367403915	5.37620947432499	1.3716681665858068	5.298764797368421	0.0	4.736547157266493	0.7108848412053878	4.108569778100255	14.719497888488029	5.04910953273142	2.5954201907426206	0.0	0.0	6.2617501742018895	7.436123697438998	6.015868055169119	2.889826631208879
2L_32916	7.1036248376821725	6.4971685339529035	0.0	0.0	0.0	0.0	0.0	0.0	0.0	0.0	0.0	0.0	24.032684450853157	0.0	0.0	8.04476752230814	0.0	8.54135811010494	0.0	0.0	7.492960363738267	0.0	0.0	4.142062813554155	0.0	14.545158353138989	0.0	4.59100145351106	0.0	0.0	0.0	0.0	0.0	6.673794278956592	0.0	0.0	0.0	0.0	6.1772322046294645	0.0	0.0	0.0	0.0	0.0	0.0	0.0	0.0	13.068717932633373	5.022228382822372
2L_32917	0.7988158354055949	2.191856085651891	0.0	0.0	0.0	0.0	5.004666851839341	2.4710241530255836	2.351093493583866	3.016914330192223	2.2474999372572935	6.105574542196389	2.702520099993244	2.0057766367137355	3.7672693983764955	0.0	0.0	0.0	2.98072069852196	1.4395257050706933	1.6851946800089148	5.7856768337883535	2.189675134322884	3.726261386057448	3.9835439798193657	1.090420087064592	5.774615598276162	2.0650666358283383	2.476745219943644	4.423681404253425	0.0	48.441398018746824	4.080085967411334	0.7504805890071855	3.350814532750693	3.6983493157499012	0.0	5.289506247733364	7.641053854147563	10.036724374486246	0.0	4.317021058120363	8.453717797147123	0.0	0.0	3.6712022330699448	6.2973817424370875	4.408804971368486	2.259035719308035
2L_32918	3.0521754746956953	2.2332821800050002	0.0	0.0	0.0	0.0	3.8244413160514483	5.664884682774955	1.796646881991202	1.7290878923041062	4.007460976346877	0.0	2.065198310667782	3.0655287423974884	4.318279666473352	3.456551083746288	53.02536203065927	2.201951060756894	4.175952466423824	1.6500743440995733	1.2877836528614328	2.2106348114190344	2.928266261394616	3.203455289588087	1.2176498961268536	3.3330871015237085	3.971535212822657	3.156144613125908	3.0282668649575815	5.915816827887465	0.0	0.0	3.1178997141587494	6.308483585641134	3.5848521967999867	1.1304744426012059	0.0	3.536844904955125	1.592482463583111	9.203776677721935	10.991251513357945	4.2415194706244375	4.522083887369361	16.91326202702063	0.0	1.870293989641938	4.442124668228813	5.053647840930033	9.494642475353418
2L_32919	2.0909863433499947	5.099927989016795	0.0	0.0	0.0	53.336746885133984	4.366751206970034	1.0780285703443826	5.470435577962459	0.6580914715557072	3.9220485016205906	0.0	7.074136955291455	4.375280017921147	1.6435387888302475	2.368016246485864	0.0	2.5141900888615347	3.0342499195490307	1.8840566603663813	0.7351963797753946	1.2620526023524659	2.865855056514662	2.0320603856818096	3.128206411571861	3.805722436484395	2.0154236339861695	3.6036893129710474	3.889888157935683	5.789730870150232	8.16081373105875	0.0	1.7800106231033987	3.9289272771276718	3.5084469368451487	2.581553868251947	0.0	4.615283789184913	3.0304969821098853	1.7514803511928283	6.2749113982510565	5.919187379517631	5.16332024505413	0.0	0.0	4.271007376883941	2.1133428011090825	3.8468403592025657	4.927724085296144
2L_32920	4.122863532117657	3.770883150889627	3.7559193288622867	0.0	0.0	0.0	0.0	5.313957087033265	2.0224181001566164	1.2975796506292743	2.577742124740035	0.0	4.649432769202157	2.5880631625441697	3.2406171171988625	4.669092104378488	0.0	1.6524358887923867	5.55538841908346	3.714853768496257	2.899219646040072	0.0	2.3544568927196425	5.208680578705247	2.741325759964034	1.8759656533200464	5.464076972352963	3.996847996850839	1.7044032918163416	3.3296067106606015	4.022733270256875	0.0	3.509702924705641	9.03792105091913	6.3412388982201175	1.2725327371771964	0.0	3.4125375720386684	1.1950652410016367	1.7267244451689012	12.372440142134593	3.7135152432373704	6.544723440348772	0.0	0.0	5.263299726813691	2.083472231482099	2.528312038203806	6.801303984864572
2L_32921	2.8597313225227863	2.6155880678964816	0.0	0.0	0.0	0.0	0.0	0.0	0.0	5.400221193060068	2.6819890489023157	0.0	0.0	0.0	0.0	0.0	0.0	6.877049360709492	1.7784784192314695	2.5767245502069627	3.016467499372575	0.0	1.9597391195284084	0.0	5.704376397572218	0.0	0.0	0.0	3.546662732235476	1.9795770989851895	0.0	0.0	7.303278880086003	0.0	4.798317134214687	7.943972748995882	0.0	0.0	0.0	0.0	0.0	0.0	9.079199674601485	0.0	0.0	0.0	1.7341842397336293	0.0	0.0
2L_32922	1.758508484686205	3.7528859693103995	3.203994484003096	0.0	0.0	0.0	0.0	2.7198490229939662	4.025531531183377	4.427611648869144	4.397896134447203	13.440775909111682	3.96620790861857	1.4718349660889223	4.837726080761828	1.3276594479167163	0.0	4.228841204475468	3.6454116807155974	3.168963425725518	1.2365925543773029	1.0613795811796172	3.6152534774721503	3.4179041302500375	2.04618173718491	3.6006665553927344	2.5424409670631856	2.2730127769078874	4.361833895258702	5.274894214025343	6.863201299066742	0.0	2.993959088746636	3.3042071147509278	3.9341138221745147	2.713841481696659	0.0	4.851786651027094	4.587537556640797	2.9459714723906503	0.0	4.525459420114871	6.2033215561205814	16.24093755684328	0.0	2.693921005615568	3.554620295460039	3.7743678580872193	5.3874469502243
2L_32923	3.361845141982487	4.6122525411205375	0.0	0.0	0.0	0.0	10.531160123130324	2.5998484808305373	0.0	7.935495216166064	11.035131602614822	12.847764906458634	0.0	2.1103457590491628	0.0	0.0	0.0	4.042263481605579	1.0453725122224955	3.0291478234739873	0.0	3.043653601783581	8.063410661441576	6.860920900246915	1.6764887953966972	3.4418040835628725	1.2151338603611914	3.2590901728328108	0.0	3.4907291469949535	0.0	0.0	6.439195641437254	6.316849041994571	1.4102023344207404	3.1129271928354116	0.0	6.956586586615834	1.4617113482591602	4.223991511466659	0.0	2.595476888381387	5.336666259301142	0.0	0.0	7.7251932457090415	5.096684097326279	6.184871371683865	9.507232984013825
2L_32924	6.937319239475566	4.2300406062748	6.319882096279612	0.0	0.0	0.0	7.243841467080725	3.57660314977133	1.1343378121527508	5.458417556716233	1.0843567763677886	0.0	23.470046353341548	2.903195837978447	1.3632027412371281	1.309404747220723	0.0	6.951161003764332	2.1571733780644804	0.0	2.439179962331744	2.0935722099224856	3.1693737079849993	3.3709095361143064	2.882925269676037	6.313171667211573	0.8358278615862375	4.483519814131203	2.8679071368801172	5.602548935663769	0.0	0.0	7.38198385501075	4.34503440235301	5.820032376840113	8.564887750187063	0.0	0.9570153676570724	4.021743152177935	0.0	0.0	9.819120201474064	3.6708172597422575	0.0	0.0	3.5425077908602587	4.90804428458243	5.317817218964526	3.269767419808545
2L_32925	1.9361466576881092	1.7708524068894658	0.0	0.0	0.0	0.0	6.065083194746182	0.0	6.648264271164085	4.570193417897754	3.631616783081169	3.6996286312779922	0.0	0.0	0.0	3.288993318081175	0.0	2.3280117313167166	0.6020486994784814	3.489080660392253	4.084525997905863	1.752894466988615	5.307271094080668	3.951326878144692	1.4482797574421062	3.9643928803203967	4.898721041910379	3.753936471632566	7.803982216045204	1.340248838640875	0.0	0.0	4.944597026467687	0.0	2.4364821291345273	2.6891855478865963	0.0	2.4038534732717936	4.209128353496742	2.4326721492609784	0.0	3.736953733971645	8.195950421876303	0.0	0.0	7.415127928753078	7.631705627502319	4.452472351037195	3.4221157929001227
2L_32926	3.500661204888379	2.561439980082243	0.0	0.0	0.0	0.0	0.0	0.0	2.747527500002747	1.3221063586969741	2.626466323317479	2.6756540101096906	0.0	4.394970747074708	3.30187090609281	3.171564513745243	0.0	1.6836700505067341	2.6124903512023026	0.6308452544161061	2.2155152830675258	0.0	2.8787526940327295	2.8576878007104045	4.538855747483204	4.778562375243683	2.530617434213057	4.072395978789514	2.6049296035140848	2.4232446936272347	0.0	0.0	2.6820322079883794	7.89321843613768	4.698982036026625	7.77951606742351	26.78839312502679	5.215561473736867	4.8706169318230526	3.5187256020363566	6.303151323535714	4.324237372091761	4.4456207227571625	0.0	0.0	4.290228832225453	3.3965660717015096	8.372331222818904	5.939881273653103
2L_32927	2.180369781993547	1.9942255205826007	2.383574312696347	0.0	0.0	0.0	5.464100178812678	4.046799891815549	3.8503892743556376	3.7056037787276934	2.8627930758850786	3.333036137611063	1.4753070482794233	1.6424316748423264	3.0848313188527925	3.4569386437837086	0.0	1.0486656908832412	1.0847845943231054	1.1787566828136684	1.3799229037073697	7.106408598754404	3.5860341898476378	3.0512518777912594	3.2619279190041555	4.166826022959509	3.1523654877765455	2.818302223739095	3.515346719322955	1.811167386429617	0.0	0.0	5.011472094870508	3.2775017734357252	3.658422594271605	2.826502987916498	0.0	2.5266010484311527	3.7920500429260064	13.149726622662566	0.0	5.049994099923561	3.2304220846421354	0.0	0.0	7.3484073663107585	2.9088601234943345	6.016921991408639	5.857741359754419
2L_32928	1.5233232210060181	4.179818581940815	0.0	0.0	0.0	0.0	4.771891649428209	0.0	2.9889870771143725	2.876592733439096	1.4286433709697524	0.0	7.730464472073697	1.9124847001223992	1.7960237829469339	2.5877171418146623	0.0	1.8316351785684033	3.7894433686635773	6.1765695950126265	1.6068135321015233	1.3791438964262934	2.6097872240476234	7.105893805970017	4.178089150926823	4.158811494851002	2.7530144131316585	2.9535255372893676	4.250785982135836	6.326893171199665	8.9179614431937	0.0	3.89031452706662	6.4401706358988715	3.194962694018103	4.2315996822068636	0.0	3.152176688329475	0.6623323636787529	1.9139799969950515	0.0	4.704262149712555	1.612104324107126	0.0	0.0	4.667264854445512	4.6188309738805104	6.305616412538649	4.846419653631773
2L_32929	2.2473005987033523	2.055442266429304	0.0	11.725363838039895	0.0	0.0	3.519894797384296	5.213780647906094	4.96073085455534	2.6523296578409865	7.376680605431575	0.0	0.0	2.82141567352835	1.324802664019181	2.545040212907884	0.0	2.7021414606182477	3.843414539790941	1.0124508164049026	2.3704706676181737	9.15569255184411	3.080095575365704	1.965572602748342	3.9224025500099318	2.3007509420999916	2.436850244342974	2.1786117406693872	3.1355111478918185	3.8890933255613693	0.0	0.0	3.5870203239136744	4.750468950459893	4.713406502370513	3.1213587399449327	0.0	2.7901715648593517	1.9542273063399824	2.8236216279251662	0.0	1.7350045938584135	2.9728449638757715	0.0	0.0	5.16407825850756	3.7476917625735062	5.168019550824681	4.3692842810469825
2L_32930	1.5854204733272823	2.900137394009041	4.332943368430175	0.0	0.0	0.0	4.966414621124644	1.2260686721063245	2.3331233522316324	0.748463778095459	2.9737621250504143	6.0589077304089	2.681863895407308	8.95700636942675	3.7384749825927255	3.590938267282512	0.0	1.9063005616438027	2.957938119934531	3.571307402070287	2.5084713166756902	1.4353637750067283	3.8026428367715566	3.235557856396698	1.5812386039639674	2.7052141650424106	2.2921913635959896	3.073924030529189	3.932503493169118	4.389869826641296	0.0	0.0	6.073350895439672	3.7237221581948883	1.995121926888757	2.936065342134189	0.0	5.905211513194047	1.3786637990459645	1.992002111522238	0.0	3.672021187562252	4.194551696801025	0.0	0.0	4.857522784817812	0.961422905900733	2.916738065983907	3.9230961074479977
2L_32931	4.187601182913583	1.0943125621501142	0.0	0.0	0.0	0.0	0.0	0.9252681288247115	3.521441706406137	1.6945127835174065	2.244186952667348	6.858646272405769	0.0	2.2531724668333015	4.231930678718453	5.4198933663079645	0.0	2.877227342607932	1.8602043069831178	4.851237607311397	2.524065863731868	4.33286123199493	1.6398355408936038	3.1393985024092443	0.8949761854295192	2.041523860371364	4.324577534182975	3.8662923219339445	2.596749026024359	3.312870422912342	0.0	0.0	1.5277768547459278	0.0	2.50940638436146	0.0	11.444685545819944	5.941922755697401	2.080851917421808	3.0065788455007825	5.385734374503503	2.771136927741173	3.165471142077297	0.0	0.0	4.582238254761083	3.990524318617973	2.7514412874896257	6.3441723659186655
2L_32932	2.7203389542336978	4.976192031250487	7.434667856213524	0.0	0.0	0.0	0.0	3.155619369191688	0.6672137819678803	4.494872634573276	4.464705704139899	5.198079309695068	0.0	2.5614754098360657	1.603662765756989	2.3105627375547315	0.0	4.088650111722364	4.652421797019066	1.8383451217214264	3.58679414133045	2.462864619410452	3.7284304472951404	2.379309524376026	3.391454382818892	3.2492135162640543	3.441418454360646	1.758127769738006	2.952063756142665	1.8830862371111574	0.0	0.0	3.4736469602332556	3.83360248417441	3.4233239619839875	3.1486493081630305	0.0	2.8145665075029305	3.548364204101909	1.7089854180819202	0.0	3.150313259274719	2.1591626767139704	0.0	0.0	4.167382935608725	1.2372409526755337	3.753507183274372	3.846532951564938
2L_32933	3.0119919447287433	3.6731330337158714	5.487835663468355	0.0	0.0	0.0	0.0	1.5528620645425377	0.9849961447250896	7.583660094287645	1.8831907616687442	3.836917205849457	6.793362884461881	2.5209745079057764	1.1837297762727048	5.685072886045442	0.0	3.6216019866659863	4.370729796988342	3.6185560640531462	4.236097630612922	3.635884360697908	3.4401357890398647	4.683377895674011	3.0040472025936946	4.79675761113522	3.628933164776645	3.2443669516583484	4.980663507805353	2.7799675814080493	0.0	0.0	2.564042407722998	3.7729872787131167	7.580690767704135	8.366933543956941	0.0	0.8310191527477191	6.111453352498851	2.5229455591238414	0.0	3.100501917001579	0.0	0.0	0.0	7.6902940183970285	3.0441956321881065	7.388316817674626	4.258927457262728
2L_32934	1.8163383998276659	1.6612725148110752	0.0	0.0	0.0	0.0	0.0	0.0	3.563926506133161	5.14486922771397	0.0	0.0	6.144959596890651	0.0	2.141493623274438	2.0569808375779135	0.0	8.735819853417311	3.388764483579403	1.6365886226650177	7.663553156607965	0.0	2.489429261000477	2.118182734777256	5.434642312222919	1.2396924223924652	5.252102219564659	1.1738812823338263	3.3789571389423796	2.514629169522342	0.0	0.0	2.319313316267826	1.7064342639713879	1.5238088272112027	6.7274118318019225	0.0	3.006804850397176	11.056272001981284	4.564278043038404	0.0	4.20685439614181	3.8443935574883885	0.0	0.0	5.565025373733191	7.710185154589213	8.353909011227989	1.2841424586551071
2L_32935	3.2723892289701215	1.1972064862731897	0.0	0.0	0.0	0.0	0.0	2.024534933957646	2.5683660517484665	3.7076823673008117	2.4551990620157507	5.002358612085599	6.642605672785244	1.6433529659234332	1.5432808484093867	1.4823761778590516	0.0	3.14776176039206	2.4421344385239867	1.7691268262253943	0.6903484727213633	1.1850658007785881	2.6910342810857064	4.961065557504703	0.9791272907906877	2.6801764235064693	1.4193601864925736	3.383859716681269	4.464288975535778	4.983504148223548	3.8314968968706635	0.0	7.521424778481505	1.8446288772715527	4.392569660938646	2.424075824122148	0.0	2.70859103319855	4.553012546281373	1.6446378392353356	11.784267766845906	1.0105653597799635	3.4631079953605437	0.0	0.0	0.0	5.556393424405268	6.020297070354877	3.238988687785737
2L_32936	1.0507894896672718	0.9610806544651711	0.0	0.0	0.0	0.0	3.291654405254007	4.8757036859344725	5.1545137664691865	3.96855160962469	3.9419170350634505	0.0	8.887466894185819	1.3192333671057077	3.0972463497712868	0.5950030690258301	0.0	2.5269266141343896	3.267451064038904	2.367001275434967	0.554190584146802	2.8540034533441787	2.5203264326795605	2.7571785901773858	1.3100222729986855	2.8687512591128574	3.418256497763777	3.056016165103107	1.628997404876814	4.00060430946551	0.0	0.0	3.354427314055037	5.923245986186398	2.203887640166152	1.9459737365546594	10.051301844614914	3.478998114643947	3.1981414960138363	3.9607944719983714	0.0	3.2450035261019567	3.336092281650258	0.0	0.0	4.024353455422558	5.0977168600613005	5.799491848524233	3.714515419919282
2L_32937	2.350434507199087	1.0748856724726616	3.2118607594123576	0.0	0.0	0.0	11.044293137628458	2.7265266504347445	1.7294634858374234	2.7740513021951623	1.653260104932419	2.2456291635368206	3.975945529546245	2.2131728045325776	6.2352043796075565	2.6618380923671126	0.0	4.239223628584661	3.6543616999505932	3.7062009772193063	1.859442855137315	1.0639854233996995	2.013405252168941	1.0278886755448837	2.0512054128380552	2.807394114619084	1.2743415158802067	2.658358915290824	2.550649987602019	2.847301073818924	3.4400257313924705	0.0	3.7516371206485233	1.656159713418123	4.436744228350352	3.808706103641966	0.0	1.9454793989538668	5.109778480883297	1.4766021317704976	5.290123603738	4.0829130768220505	3.7311309710921297	0.0	41.968313922988145	0.0	4.9886863719778365	6.486230543335316	2.9080551882404895
2L_32938	1.699592686947264	1.5544937096893872	3.0966501677145737	0.0	0.0	0.0	0.0	0.876241722144451	2.77904502230795	5.883999202343672	1.593957074948499	2.1650776440144694	3.833326944455093	3.5563091769847053	2.003848457758073	1.2831785050149183	0.0	0.6811935273535985	3.87560628575423	1.5313963823516978	1.7927439763204813	6.1549193192659235	3.494130637003309	4.955089709586817	1.1300731100798567	2.3200216164147407	3.2763478157735837	1.0984296995472564	3.161773622910577	2.7451673681484343	3.3166307807216198	0.0	5.063890381530863	4.258007129181336	2.376442571934441	2.622918897459189	0.0	4.68923589651344	5.419137793500503	5.694543545320309	5.100364982118121	1.7495366789489974	5.395940957374225	0.0	0.0	6.94310886030951	6.183951957564347	4.69017535419162	8.010692030867439
2L_32939	0.6232747754216329	1.7101921982400072	3.406811442525728	0.0	0.0	0.0	0.0	5.7840379062708225	3.057394884317961	1.7654569285004067	1.7536082242822832	7.145797127961219	0.0	1.5650040064102564	2.2045544330944185	2.8234039861946836	0.0	2.248266137155026	1.9380854568548065	1.1231876244491887	2.6297408968889115	2.2571325388226797	2.5627357716909955	2.543983290536266	1.2432615225477908	2.552395576392179	1.8022538265453245	1.2084486999025508	2.3189717864616575	2.157231454022322	7.29765074027369	0.0	1.591740268736693	4.684490215036839	1.5686806015701866	3.4627573521264106	0.0	5.674802062904045	2.7099636474636473	6.2649104869589625	0.0	6.255504844262951	6.595999763599369	0.0	0.0	4.77408276502652	3.779632317368166	5.159944520276518	4.847174749286496
2L_32940	1.9642598982984798	2.395420722113949	0.0	0.0	0.0	0.0	4.102099618668819	3.038080516425079	4.496532274310052	5.563864259516434	2.456232394954309	0.0	2.2151337940811624	3.2880892255892253	3.0878607547719796	2.9660001471136073	0.0	3.1490865759477806	1.62877484858909	2.9497856803716065	4.143834140552224	0.0	1.7947779141808993	1.5271241686336026	1.6325656356688163	3.5750725918489774	5.20651105446427	4.231604875079639	3.654137360485036	4.532365075117606	3.8331094797397163	0.0	4.180327978500406	4.305945551195478	4.394418385543418	6.062740145137149	0.0	1.6258386075537765	3.9855626976839096	1.6453300268781113	11.789227475501983	2.527476704752708	2.771652425916502	0.0	0.0	2.0060792224757904	5.955784257671049	6.0228308654181575	4.629074140732742
2L_32941	0.0	2.6620765368300954	0.0	0.0	0.0	0.0	6.078321605211796	6.0022694580821	4.759125432652094	3.6641351157152187	0.9098859012178732	0.0	0.0	2.43607733083879	3.431598294358384	4.394896382626711	0.0	5.832732853486068	1.2067256127994006	0.8741740912457671	5.116801745115936	5.270161662208989	2.6594277044551395	2.8285368137460556	2.9028819085867976	3.310871717427959	1.4026896012027221	5.0161737116004845	3.6096997686362933	2.6863484673475346	5.679743139296268	0.0	2.4776948617192303	5.468890353943849	2.4418003002926008	3.59340706824967	0.0	3.212133900050117	2.5309894346377044	7.313946012838901	8.7343949116909	2.9960883819107864	7.187109938859256	0.0	0.0	0.0	4.118349600814256	6.247067225047384	2.0577511989487363
2L_32942	2.332374571892647	2.1332532367851362	0.0	0.0	0.0	0.0	0.0	3.60743593554522	0.0	2.2021891521924113	2.1874093592246773	8.91349806666227	0.0	0.0	0.0	0.0	0.0	5.608867844416736	1.4505131335261163	0.0	2.4602073758001213	0.0	1.5983479475614006	4.079962921296971	1.1631112294899872	3.183797780447215	1.6860665483722377	1.5073902823372147	4.338945711400521	6.458110595789764	0.0	0.0	5.956497317491433	4.3824915954767425	11.740410139487812	0.0	0.0	1.9305310002737492	8.11282670353135	0.0	0.0	0.0	9.873232629651588	0.0	0.0	7.146093302252591	11.315097168396933	8.581856753363445	9.893865209937925
2L_32943	1.8569905573887149	5.0953622522316415	5.075142560754532	19.377817050153666	0.0	0.0	5.817122467297593	2.8721692259130553	0.9109230237251724	0.8766697490375043	3.483144237786594	0.0	3.1412461323407	1.1656968069233067	2.1894232030254326	3.1545283570017597	0.0	4.46566977287492	4.042044655585459	3.34643546478684	2.938152765727271	1.6812303243513602	3.1814326500252283	2.7069882308814086	2.7781385499366933	1.9011576719411751	2.0136193156030124	0.6000771819271394	2.8788190485468497	4.499092565165982	5.435671813704308	0.0	2.3712227459067656	1.7446266154479184	7.010611963328891	0.8597475729540952	0.0	3.074101288409647	3.2296361750256115	2.33321643918973	0.0	6.451514396231801	2.9478272891573902	0.0	0.0	5.6895783140584655	6.756642624279995	5.1245286074247245	6.564416686589671
2L_32944	0.0	12.935271899415325	0.0	0.0	0.0	0.0	0.0	0.0	13.875013875013876	0.0	0.0	0.0	0.0	0.0	0.0	0.0	0.0	0.0	8.795384182381087	0.0	0.0	0.0	9.691800736576855	0.0	0.0	0.0	0.0	9.140266530172019	0.0	0.0	0.0	0.0	0.0	13.28691770083176	0.0	0.0	0.0	0.0	0.0	0.0	0.0	21.837398729063395	0.0	0.0	0.0	0.0	0.0	0.0	19.997600287965444
2L_32945	1.1763280449545528	1.6138524486983203	9.64468963388758	12.27505953403874	0.0	0.0	0.0	1.8194024718401984	1.7310981394157197	2.2213386230810412	3.3096454652616853	6.743255059127107	1.9898517560441749	2.953686200378072	1.3869106149977741	3.330442509235317	0.0	0.7072050760351538	2.560471009615666	3.1797462880436766	0.0	3.194973242099097	2.0153082817078527	4.115440859743031	2.6397567904077106	4.817224467807091	2.551091994928429	1.9006225299034447	2.917783782738902	6.107126324279451	3.443277173482634	0.0	2.253109854877194	3.868025190790343	1.973750110406647	4.356921159877767	0.0	1.9473182263630864	7.160451394855932	2.9559955719186335	5.295123720565732	4.086772162906004	4.979543413215584	0.0	0.0	2.703087466504241	3.923386952955023	7.57442139535991	4.574120292710432
2L_32946	2.9101053894666795	2.2180512999776862	2.6510994109257107	20.244759137978157	0.0	0.0	3.0386870441019846	1.5003334491090643	1.4275150674215367	0.9158909833280365	4.548720319884208	1.8535629650705328	1.6408910038150717	3.044621979734996	5.146595041312862	1.6478292321610128	0.0	3.4990941719962247	3.0163437570129994	2.6221134627827047	5.627604525719559	5.269340124927273	3.656143068202025	2.2624767106303603	2.4186911615582902	1.6551778016822234	2.80494188686337	2.194233898123914	2.40609138124533	4.0288945603040744	5.67885775455125	0.0	3.0966357839179937	2.2783490991293744	4.06903276853124	6.2874820947105885	0.0	2.4087248832721886	3.3741265229963595	4.8752039206389925	4.366516676818818	5.242337341037821	6.672704608862737	0.0	0.0	5.201108281873321	4.705951558111149	2.2307476439958758	3.429050711888073
2L_32947	0.0	0.0	0.0	0.0	0.0	0.0	0.0	4.8707687631754295	3.0895779883634136	0.0	2.9534454303701616	0.0	0.0	3.9536943319838054	0.0	0.0	0.0	7.573106988311666	0.0	0.0	6.643555950035145	0.0	0.0	3.67251723145085	1.5704356074287886	8.597542994163128	6.82959344796123	4.070564041777013	5.858455039482082	6.53981746061504	0.0	0.0	4.021238573650593	5.9172507979412705	0.0	14.580030956321727	0.0	13.033038230593023	2.7384895805948437	0.0	0.0	2.4312893321831717	6.665431340058309	0.0	0.0	0.0	3.819417920708884	5.793621917503459	4.452906946712953
2L_32948	0.0	14.372524332683696	0.0	0.0	0.0	0.0	0.0	8.101548043800209	5.138894027782916	0.0	0.0	0.0	0.0	3.2880892255892253	3.0878607547719796	2.9660001471136073	0.0	3.1490865759477806	0.0	2.3598285442972853	5.525112187402964	4.742258263385024	10.768667485085397	1.5271241686336026	5.224210034140213	1.7875362959244887	1.8932767470779166	5.077925850095567	1.6240610491044603	1.8129460300470424	0.0	0.0	6.688524765600649	4.9210806299376895	4.394418385543418	7.2752881741645785	0.0	2.167784810071702	0.0	6.581320107512445	0.0	4.043962727604332	2.771652425916502	0.0	0.0	8.024316889903162	4.7646274061368405	4.818264692334527	3.703259312586193
2L_32949	1.745029545095228	1.5960514962823174	0.0	12.13966441111702	0.0	0.0	3.6442657296530623	3.5986685646044676	1.7120039554139386	3.8444648164465764	3.818663039154989	8.891835050235533	1.9679034940126536	1.4605533744625163	2.057419280240669	1.3174829593460329	0.0	0.0	4.340963589733795	1.0482244571415873	5.522013414443121	1.0532441235560681	2.7903109243463	1.6958529747024864	3.4808533486026767	2.7790525026935966	5.0459063949042395	2.6315218651084145	5.771200677019552	4.026509410536336	6.810594970171296	0.0	2.9710104399078596	4.918320629584387	3.903958902243844	3.7702559018104713	0.0	1.444379335033753	1.5174580513896274	2.92339064786868	5.236717981266166	4.490771845572954	7.386927833962546	0.0	41.544629318044905	7.128725717109708	3.527374187381172	5.885687324680088	7.402364660716316
2L_32950	5.519907177240907	2.8048095977443044	10.057245843340294	0.0	0.0	0.0	0.0	0.0	2.4068622531070787	3.474536166794414	2.300811421411961	7.031701017698089	4.149937232199363	1.5400157697614825	3.615590948816392	2.08374226775338	0.0	0.0	1.5257122177203541	4.973642183249868	2.587752130350768	1.1105465832646182	2.9421196795443247	1.4304936032617543	2.140968393648236	3.348855698100994	2.6602161744867714	4.360229647746164	2.662269206456277	1.273672314426899	0.0	0.0	3.9158128432552584	2.8810584409451874	2.5727227685913565	3.975379227042029	0.0	4.061231388709137	3.733371563058139	7.706099238837753	0.0	4.735095328596438	4.54347754266147	0.0	43.80489300654883	2.81871332501625	2.975426694784449	6.205902128861384	4.336164067960179
2L_32951	3.0548725369708314	2.7940695315379203	0.0	0.0	0.0	0.0	0.0	2.362454363287837	4.495586233436012	1.4421798375182509	0.0	0.0	0.0	3.8352970054000983	0.0	3.4596054735110116	0.0	1.8365806834688088	0.9499187629473927	1.3762770302529086	1.6111520075195687	2.765735305302606	6.2804010664121	1.7812700170218163	0.7617036721353181	4.170040490050648	0.0	2.9615002012339384	5.683017750621794	4.22931739557366	0.0	0.0	3.9008185672722493	1.4350132028389726	3.8443071001661124	7.071708681809458	0.0	3.7928252641607973	1.3282413871515493	3.8382956738953284	0.0	4.716963888457483	3.2329141698466417	0.0	0.0	7.019800048015433	5.557562453108067	4.215094590937715	5.399450249573389
2L_32952	3.747531079680568	1.713796939398598	0.0	39.10573016264073	0.0	0.0	0.0	1.4490573736878423	1.8383035546540516	2.653767234891307	3.514608955381776	0.0	0.0	2.3524540800963565	3.313801785608954	1.0610081827073068	0.0	2.2530050299463795	1.1653023306978856	2.5324989255873307	0.9882314481533758	3.3928351803079844	3.2101718790227465	2.731441602434086	4.20485197869822	2.557775512867561	5.418157845296152	4.84398346675783	4.066754496944502	4.539734774426741	16.4543236203461	0.0	2.3926430055807204	2.6405798502104676	2.3579805971208585	3.4700561481110186	0.0	3.877338684681092	1.6294054234433637	7.062880115379209	0.0	2.1699312196901297	1.9829708413061156	0.0	0.0	0.0	3.9769789731440293	2.585410322716087	7.286087428015112
2L_32953	4.96729224331238	1.135805155805776	0.0	0.0	0.0	0.0	0.0	0.9603511351062312	3.0458022874706168	2.9312715316550353	1.7469591410132026	7.1187027066019555	0.0	3.1181400917980446	1.4641303439110407	2.8126986028904137	0.0	4.479482960158807	2.316884278735389	2.797322201781256	4.584597181245566	2.248574263381125	4.680534380865295	1.8102409821759327	3.715642498837701	2.5427177643882968	3.590840591544307	4.414177809422528	2.6952088773403893	4.727914332599231	3.6349902709485398	0.0	3.1714098669062354	2.333364114294941	3.125465401332417	4.5995036790567525	11.878628921135407	4.111480110740661	3.779563747633993	3.1205780433944463	0.0	4.314313458745312	2.6283959944033564	0.0	0.0	6.658373503934813	6.401012112974098	6.282686389885011	5.706758812969584
2L_32954	0.7126403295704974	0.6518002331359074	0.0	0.0	0.0	0.0	0.0	3.30667856483096	0.6991532415261229	4.710041755193023	1.3366944962005127	0.0	0.0	2.6840929912963807	6.721719792339188	1.61411276902014	0.0	0.0	1.7727755566869803	1.284231017235536	3.0067949054671197	1.2903808559096217	1.465091270302502	3.324275789897792	3.1984226800863005	2.4319664676572295	2.060662185550678	1.8422891769471776	3.0933787641669013	2.4665367426659253	0.0	0.0	1.8199650530310516	2.6780777775382387	5.380797226091414	4.619124786711913	0.0	4.129019349646421	3.09852004767259	3.5815887712894114	12.831518315067665	4.951677677914055	5.279217034796527	0.0	0.0	0.0	4.753714379553842	5.899780816587351	6.04599917089198
2L_32955	3.145993608599385	4.603858148224666	3.439191652394021	0.0	0.0	0.0	0.0	0.9731687640075479	0.6172908094040551	0.5940789340798134	0.5900918271396803	4.8091431429433635	2.128678622744931	4.739635995955511	3.709179551738233	2.137679378020808	0.0	0.0	3.9130121741634767	3.4015890523257943	2.6547354008633866	4.557171136017318	3.018275659115947	2.2012823203276684	2.8239258688082485	5.153309895793631	3.1839210169261793	4.066448203514347	4.291856378098501	3.484375949356338	3.6835058134930505	0.0	0.8034345218941934	5.911267733433746	2.6393170081019117	2.3304462017950844	0.0	5.207944093761742	5.471441265172307	1.5811139105611294	0.0	7.286493003630859	2.663476709394382	0.0	0.0	6.747241583057099	4.197111624091421	6.945316628303438	0.8896809025990693
2L_32956	0.6431144437587415	2.352839865954007	0.0	0.0	0.0	0.0	4.029180940040146	0.9946919260060613	3.1547158459105544	2.4288717065106877	3.618855831176998	2.457752464019733	4.351515415243359	0.8074100868127325	1.5164855629057925	4.36991505759111	0.0	6.18621720086972	1.59982184383947	2.317880372571455	3.3918113262891287	0.0	2.6443110732289066	5.6249178761990075	2.5656723937819645	2.1947014464223775	3.719243944652443	3.740745706850062	2.3927877548608087	2.6710788140089536	3.7649723538080058	0.0	6.569629947526723	4.229403319404901	3.237227599437111	4.763975389779534	0.0	5.855438589916701	3.91471557242537	0.0	0.0	3.4755678010291056	4.764171470426134	0.0	45.93266271645767	3.940838555272822	4.289937366914443	7.098923258983155	5.456145593243982
2L_32957	1.8845473524559608	2.2982110380548124	0.0	0.0	0.0	0.0	3.9356304033745673	1.9431938372773367	1.2325875439140128	1.7793581641578902	4.713109768149759	4.801375498052682	0.0	1.5773268726024632	3.703188549029994	2.845635513645036	0.0	1.5106460134165005	2.3440151667157347	4.528126485968383	1.9878356385931928	1.1374526179893818	3.443886391353779	3.6628780786123962	3.1326274583881344	1.714995452903931	2.2705560019468654	3.2479041173233907	2.337231406827497	2.1742175284634424	0.0	0.0	3.208547313359003	5.901719955951923	3.689075640438024	4.653364210731554	0.0	4.159625849974047	7.647645442921033	0.0	16.966205016228177	4.36483439163593	1.9943810308835885	0.0	44.866186598470065	5.774008761480895	4.5712718421082705	4.044890892535223	7.105951243048492
2L_32958	3.41722974069719	1.562745644080929	4.6696328174323	0.0	0.0	0.0	5.352327673782051	3.964019388811635	4.190696118208474	3.2264913004115066	1.6024184981909497	9.794568715755739	5.780513887684615	4.2902251510159255	0.0	0.0	0.0	4.108857608155918	3.7190806262676754	2.3092885589993206	0.0	1.5468980826198266	3.512679014904297	3.985114799202021	2.5561620760125914	6.413927598885562	3.0878813502588756	4.417042584597132	4.238076938684457	2.365491360456767	10.002710734609078	0.0	7.636157598947694	3.2104578738967464	8.600607976977892	3.164211001613589	16.343714861013048	11.313908201494481	2.971584520184191	4.2935795100081195	23.073479803783126	5.9360309560057	5.424584978564752	0.0	0.0	9.161205279576428	8.289038782340203	7.072609293031404	7.851885890112736
2L_32959	0.8599744828371452	1.573112116015131	0.0	0.0	0.0	0.0	0.0	1.3301049027134673	0.0	0.8119735569443551	2.4195722099549912	0.0	2.9094294608827207	2.1593421779988944	0.0	1.947820992134309	0.0	2.0680568558463035	3.2089295524441774	2.32460722274061	4.535539855330792	6.228637719072867	4.714640490982661	2.0057750274590602	1.715412250016189	4.108665516005542	1.8650188851812315	2.2231715164597503	2.13309510927153	5.3576614022285725	5.034531853986493	0.0	4.392464025170575	2.423815832655877	4.32883005143083	4.777801189003604	0.0	2.1354298129064526	1.4956482618174158	4.322060966127576	7.742179237643094	3.9836050749535215	3.640379305681376	0.0	0.0	5.26970064411551	9.908528635647759	3.9552919116178944	4.863982380710224
2L_32960	3.8270451155040486	1.5001369625046768	2.988368076100586	0.0	0.0	0.0	0.0	1.6912034925381567	1.6091212717464696	2.581022956444102	5.127401309446001	4.178740615332091	7.398570226303767	3.4319539623967668	5.156743738069389	2.4766179404469977	0.0	3.286869488864842	2.0400469373999357	6.896620690344834	3.46011242943317	3.9597981492893397	2.247966433365217	4.781822647171112	4.907507791691017	4.1046431760922895	4.742673221989595	4.593421591335789	3.7292619556663302	2.6491757487034273	0.0	0.0	4.188701856369833	3.5954758846039203	5.504026401713844	4.0499232008001025	10.459288266352052	4.525265075321001	5.229644133176025	5.495419636425784	4.922018007695082	4.220899420483172	6.364426972742375	0.0	0.0	5.862785033951388	5.63617496013235	6.034895576693113	6.184462573681107
2L_32961	1.2239920058634113	3.358489163498865	3.3451618255484727	0.0	0.0	0.0	0.0	1.893123343043794	2.4016546439835187	1.7335092421467408	4.017708221172312	0.0	2.0704791088657917	0.7683418568056648	5.77242891686721	6.237701332206666	0.0	2.2075815414393962	8.373261102030776	6.065743394350301	2.582153138723337	2.2162874968140867	1.2581802687137538	3.211646658345885	4.88305391074632	2.9239087012014258	2.654460395981784	3.5597418823250586	3.4155115533093805	5.930943818202677	0.0	0.0	4.68880847061383	6.3246146412299105	4.107450072404077	3.4000953386732964	0.0	8.104888605397896	6.386218030592539	1.537885186413215	11.019356601806734	4.724850236422056	5.828974771419992	0.0	87.42022904100008	11.25045845618209	5.566854207799534	7.881331467634523	8.653564247349326
2L_32962	0.0	0.8807675078524827	5.263634392166027	0.0	0.0	0.0	0.0	2.9788421776647005	5.668529345409568	4.546147212975359	2.7093816947128313	3.6801629281731563	0.0	3.626973073351903	1.1353694140108672	1.0905627281866188	0.0	1.1578814151117187	3.593286016943062	4.338403451911444	4.063035146168198	0.0	3.9595100502263847	2.807526326735871	2.4010993193123538	2.6290227416382455	2.088405548308788	3.7341850262541216	5.374330156925066	8.665781023846028	5.637553775216074	0.0	0.0	3.6188448086449863	4.039437513173615	3.5667150937408523	0.0	3.1882740382113046	4.1869819028593405	4.83974514869996	0.0	4.460749972510628	5.095516994721146	0.0	0.0	10.326558226003513	5.839654759610612	7.086472862263593	6.127398416925345
2L_32963	3.6333838212200757	0.0	6.6200088443318155	0.0	0.0	0.0	0.0	9.366133783607093	1.1882067156493004	2.287053584293248	1.135852115689264	0.0	4.097437053123271	3.041066562864928	2.855880557936249	2.7431749122389766	0.0	2.912506696945086	2.2596160219429806	4.3650857308293896	1.277507450104072	10.964972395681995	1.6599425161906642	2.118594992997337	5.435700047199996	1.6532449354287992	1.7510414756937056	8.610138187238727	3.755127532767806	3.3534914498962807	0.0	0.0	1.5465098134553465	4.551377024808077	1.016070268981234	5.607267646884338	23.170030955161355	3.0073900595934386	2.106366450469214	3.0434442536881217	0.0	5.610230891857469	6.408569641862213	0.0	0.0	7.4214779799182224	5.141123849673539	1.1140713224004315	7.706354334404746
2L_32964	0.0	0.0	0.0	0.0	0.0	0.0	0.0	0.0	4.016451384872437	7.73084297111757	11.518437178443628	0.0	0.0	0.0	0.0	0.0	0.0	0.0	2.5460322633208405	3.688784619243651	0.0	0.0	0.0	0.0	2.041566289657425	2.794201473103017	0.0	2.645866627155058	2.5386638504422354	5.6678417991997	0.0	0.0	10.455220291491543	0.0	3.4345848960694614	7.581616097287298	0.0	13.554359759816744	7.120072909546594	0.0	0.0	3.1606761318381227	8.665060742075802	0.0	0.0	0.0	0.0	7.531708492754496	11.577558061453677
2L_32965	3.943457134226605	0.0	0.0	0.0	0.0	0.0	0.0	1.7426469447826631	2.7634465440005904	1.5957198962654409	2.6416839446005063	4.3058505960266045	0.0	2.121808799565453	0.6642003578977208	0.6379880816170496	0.0	3.386850309818906	4.554553460367537	4.568402461637982	2.3769086650859035	2.0401241415540134	2.7024032472077417	2.299396086611812	3.933055462964875	4.613999173402047	3.6652027846744675	4.369057331097977	3.4933632560856394	2.339793464091131	3.2980148918564427	0.0	7.9128772077556855	4.234107396969744	4.726207715033117	3.651475433421005	0.0	7.460665158399946	4.408953349746397	4.246935517503957	0.0	6.089008517609564	7.750389293111436	0.0	0.0	7.76715518620719	7.515740351668324	7.254877635606358	8.364015329567296
2L_32966	6.594717420315369	2.4126831859867504	0.0	0.0	0.0	0.0	0.0	4.079965695648431	0.0	6.226622147148531	2.4739330947059934	0.0	4.462194060819705	3.311784654514625	0.0	0.0	0.0	0.0	4.921537567080558	3.5652517727323128	4.1736964467791795	2.3882165395936448	1.807711879649774	3.8453232563304782	4.604125757090929	7.201672300324859	3.8138410776236795	3.4096797569102915	4.08941188286583	1.8260109230147403	7.721465132565974	0.0	5.052543930606341	3.7174080892534818	3.319564884713172	7.327717126670216	0.0	4.366813657253381	3.4408152254697404	3.3143740092093195	0.0	2.0365526580728894	12.56231782022011	0.0	0.0	12.123215513189859	6.398617898533916	8.492727677289936	4.662433301560404
2L_32967	3.37918835612793	1.5453488014506498	0.0	0.0	0.0	0.0	0.0	5.226521355435596	4.972853194411706	2.39292994490199	2.3768700123858695	0.0	0.0	4.242465381482487	2.988090070596616	0.9567222847599689	0.0	3.047337647753975	5.25382709781113	1.5223873530410943	4.45549367270888	4.589032976026127	0.5789291778568852	3.448157639521325	4.21284382334956	1.1531865976422986	6.107012694891569	2.7299194089571603	5.2386221187512865	3.508737252830659	0.0	0.0	3.236207203991408	1.5873591605663793	10.631080047567703	2.3467397097223786	0.0	3.4962372445902545	7.346260400835476	2.1228911994908457	15.211080359376984	5.869949699096595	4.470164379566664	0.0	0.0	10.353395020586433	3.5860839451021778	3.885486325341717	8.3617443506562
2L_32968	1.4329387529497044	2.6212095344225097	0.0	0.0	0.0	0.0	0.0	3.693828322088827	0.46860654782054845	2.254928100264566	0.8959177418500828	0.0	3.231905369810772	0.0	6.757835879648349	3.786499420232846	0.0	1.7229574081482792	1.1882005036069014	3.4430166541297824	0.5038250904693524	5.189256509273633	3.2732517071644276	3.342137265588063	2.858318170352428	3.912053643644383	3.1076013171257424	4.321771709077344	5.627618360513644	2.9757474598193085	8.38882541344326	0.0	3.0495730048870016	6.282423475370253	3.205753172874167	7.518765733570147	0.0	5.139586829405489	7.061048663750537	2.40055520040675	12.900462610589216	6.637711004535696	7.582260704610388	0.0	0.0	8.048954031106426	10.137816372283789	8.348009720246772	8.104646109952222
2L_32969	2.502456578207607	3.8146914448677904	9.11892907296967	0.0	0.0	0.0	5.226052919011859	0.0	0.8183654296254833	0.0	0.782306725256225	0.0	0.0	3.141756032171582	5.900877067028063	2.834001212952519	0.0	2.00595970628738	4.150100847450593	0.0	0.0	0.0	4.57307487838479	2.4319350031323324	3.327807785822291	4.554623312725561	2.412024424159319	7.008354497665409	4.138090136913885	3.4645252820845354	0.0	0.0	3.195429257989372	7.836787920061629	4.898657278040089	3.08955937476587	0.0	4.142619336780453	5.802954864617063	2.096141632097798	22.52911888616036	3.8639901236412437	5.296605493815772	0.0	0.0	11.500803778397403	7.587637209772877	12.276886765669529	5.897415634520641
2L_32970	1.383453836774029	4.428705808159092	0.0	0.0	0.0	0.0	8.667486610900058	10.698798439344873	0.6786356275017902	3.2655850700585556	2.594934713388812	0.0	0.0	0.8684415295686972	1.6311154187056969	2.3501166127863264	0.0	1.6634570263343547	3.4415020366809053	5.609445708231787	2.9185563711137053	7.51507712347898	4.740320502549818	2.4200402565629875	2.0697070433165536	5.66543295569131	2.0001892179000134	4.917617830817315	0.857885516378879	3.8306445241367473	4.04956341656806	0.0	1.766555673973671	3.899228849510432	4.062248031811812	5.764590274060151	0.0	2.290198625491491	4.210625597908835	5.2147231798964775	12.454959751797562	4.806363882119333	2.1961247767822174	0.0	0.0	8.477446389688712	8.389472889418357	8.908112312461967	12.715237177319068
2L_32971	4.509257505659118	8.24857918223586	0.0	0.0	0.0	0.0	0.0	0.0	4.423917467395729	2.128782847119331	6.343487141751564	0.0	0.0	0.0	2.6582453454124004	5.106678514160819	0.0	5.421905582936178	1.4021626957419124	6.094513718750381	2.3782004632734504	4.082465809348847	4.635209047928062	2.6293094381691593	6.746045131041927	3.0776711877656413	1.6298643300931632	7.285719697963204	5.592418916916229	10.92497042454435	0.0	0.0	8.636921110362579	2.1182042711470923	3.7830210449460733	6.263074167324289	0.0	7.464719867725163	9.802998933433717	0.0	0.0	1.7406622175340385	2.386031218832467	0.0	0.0	6.907890192177506	8.203445447087777	20.739487153961658	15.94011617156666
2L_32972	2.592283006794244	3.5564588434135036	3.542345911495196	0.0	0.0	0.0	4.06023274066116	3.0070732376696463	1.2716113528444293	3.6713855392934933	3.646745367888839	0.0	4.385051359914053	3.254530306186211	3.8204317607468363	0.7339321338827256	0.0	3.1169463463661433	6.851642749865707	1.167871822797407	1.3671804371244995	7.040786690566226	4.885265107793375	4.912498575375413	2.585445332455144	4.423230825991028	7.964302683604584	3.7695746156510306	6.429942183165503	3.140274773145429	0.0	0.0	5.792727759918247	3.6531412966252708	3.8058720364693883	3.600517538390968	24.796421380466374	5.364149873703774	6.762660376490828	6.514149791897343	0.0	12.008067620230653	9.60177528594944	0.0	46.28665324353723	16.877640482033357	8.645997492660728	14.307265455930226	15.578218095603159
2L_32973	0.0	0.0	0.0	0.0	0.0	0.0	0.0	0.0	0.0	24.178768140120802	0.0	0.0	0.0	0.0	0.0	0.0	0.0	30.791068742600523	0.0	0.0	0.0	0.0	0.0	0.0	0.0	8.739066335630834	0.0	0.0	0.0	8.863291702452207	0.0	0.0	0.0	0.0	10.741911609106134	11.856025172712647	0.0	10.598059071461654	0.0	0.0	0.0	0.0	13.550300748925125	0.0	0.0	0.0	31.05831198074385	11.777980359039955	18.104823305976947
2L_32974	0.0	0.0	0.0	0.0	0.0	0.0	0.0	0.0	0.0	0.0	0.0	0.0	0.0	0.0	0.0	0.0	0.0	0.0	0.0	0.0	0.0	0.0	0.0	0.0	0.0	0.0	0.0	0.0	0.0	0.0	0.0	0.0	0.0	0.0	0.0	0.0	0.0	0.0	0.0	0.0	0.0	0.0	0.0	0.0	0.0	0.0	0.0	0.0	0.0
2L_32975	3.7366545383164023	6.835291796328354	6.808167622533401	0.0	0.0	0.0	0.0	1.926468990399249	1.2219788040444564	1.1760289547736897	2.33627228599337	4.760050608858073	0.0	1.5637510008006403	2.93705250333796	5.642286909160873	0.0	0.0	3.0984539953944576	6.733730129604103	5.255270839579442	2.2553253870702195	1.7071226277397182	2.905081685086821	3.7267983510159564	5.950821391876721	4.502027172795366	2.414962333832479	4.6342302474045605	4.311008574251173	7.291807945445609	0.0	0.0	1.1701849055976732	1.0449497682196918	3.459984928305652	0.0	5.154780533156888	7.581823034184923	3.1299472729082405	0.0	5.769689015685284	6.590718738968784	0.0	0.0	7.632416705528389	4.5319274287354405	8.02015395945835	2.6417966753517197
2L_32976	0.0	3.0925449009686714	0.0	0.0	0.0	0.0	0.0	3.1377871362860192	2.6537735731389285	1.915488151939585	3.1710542112646367	2.584352623544331	0.0	0.8490002173440556	3.9865013873822126	3.063341164765021	0.0	0.8131090745981229	1.682229532817943	1.2186378224843186	3.566525363309456	0.0	2.3171008063974226	0.7886213920177004	2.3606026213817652	5.077053752475814	3.9108242130468422	2.185240857028737	3.7740623205878916	2.8086675292708803	3.9589081173056146	41.00831238492042	3.454017570760083	1.2706463352240762	2.8366491208571945	3.7570277552303932	0.0	2.2389292365704687	2.3522083943731413	3.398656069430465	6.088068785436365	5.220851684844541	2.8626151549565786	0.0	0.0	9.323624884464747	6.151246857738063	6.220493864913515	4.780995504621166
2L_32977	2.461054126086448	2.250947057837747	0.0	0.0	0.0	0.0	0.0	0.0	1.8108580497348543	1.7427646800620984	2.3080910304178124	0.0	2.0815336740110117	2.317332410520071	5.077842601677633	2.7871134465263716	0.0	1.4795787432177034	3.8263486654614174	2.7718769138077666	1.2979698000068665	3.3421808286937367	2.1081631026763974	2.152529379873506	1.5341016216528012	3.7793826529611696	2.223860762832277	1.1929159402637006	1.9076374593000778	3.4072056692835853	0.0	0.0	3.928202205622687	1.1560695646363408	7.742588059163903	7.406205956218953	0.0	4.583340951015748	4.815236177704044	3.0921923226121355	5.539095210953671	5.225084528804965	4.5578527929447565	0.0	0.0	7.540350773347801	7.088996757716746	6.791495101237989	4.349883392675892
2L_32978	2.9313997351656225	1.6086827687232172	3.204598213885139	0.0	0.0	0.0	0.0	2.720361525165248	4.601474358399175	2.7677787158702443	0.0	0.0	1.9834776313310125	1.4721123045034858	1.3824679015146457	0.6639548096421642	0.0	2.114819023304671	0.3646098587005538	1.584780277346057	2.4736511319520345	2.1231591546641826	0.8035410446756768	1.3674192668827736	2.3389340571164774	1.2004483434473108	3.390560053557287	1.894534234631472	3.2719918479413774	2.0291877555077127	6.8644945346610635	0.0	2.9945232415803926	1.10160990924552	4.42671201980688	3.800093992610554	0.0	4.852700875005053	4.588401988062813	4.419789874349793	5.278161764046112	1.8105248616521374	1.86134713509825	0.0	0.0	6.28700011837523	3.5552900938952114	3.775079063638018	4.144970852979458
2L_32979	0.4647330364308875	0.8501149567950327	0.0	0.0	0.0	0.0	5.8232045968377095	1.437586120393525	0.9118754451092017	2.6327590700743926	3.050937803799856	0.0	1.5722652411461815	1.1669156086631816	2.191712368435616	2.6315221618901914	0.0	1.6763770809078251	2.3121547663914432	2.0937089698470315	2.941224770112646	0.8414940727261253	3.184759017247063	2.709818539711307	2.317536042030834	4.440672692130859	2.6876328908481733	3.9045798769666877	2.0172803113297526	1.9301985514824969	2.72067755753893	84.54633843899276	2.967127491237331	1.746450720945773	1.949428320397902	2.1516162187969927	0.0	2.307986575980745	2.4247597063131043	1.1678279742680784	4.1838991010892785	4.664298757664025	3.934545878403352	0.0	0.0	2.13582265837303	5.354601434469543	2.137452746263412	5.914152138935263
2L_32980	1.2273718654456771	0.5612938496787715	0.0	0.0	0.0	0.0	0.0	0.0	1.8062148239663034	1.7382960526773235	2.302172848288536	0.0	4.152392816360427	3.8523175542406314	2.170638211046812	2.0849752513437667	0.0	3.6894623789210685	2.2899225090222948	2.7647695371056953	1.2946416723145409	3.3336111342611887	2.523309067511134	2.147010073771266	1.8362016333013529	4.607401245589984	1.330895133448855	2.379714362885023	1.9027460811993084	2.124043277806594	0.0	0.0	1.5672519569099748	1.1531052837013758	2.5742450897562037	4.545978882791594	0.0	6.095451726308123	3.735580658657582	3.0842636243490276	0.0	3.3165280121062746	5.195618275327503	0.0	0.0	4.700635337872267	6.326523017379331	2.258027003744938	4.772602830066703
2L_32981	2.480511038191436	0.0	0.0	0.0	0.0	0.0	0.0	2.55770371406714	0.8111886931977285	0.0	0.0	0.0	5.594640334559491	2.0761360616529365	1.9497095810093605	1.8727654396869335	0.0	1.98836824460588	2.0568530641762837	0.0	0.8721543022368752	4.491471817885789	2.26648542338231	4.339094236255774	0.8246560617271554	2.25734054696603	4.184025891230389	1.0687529293849825	3.589075653561704	1.7170713927950196	4.840535808589724	0.0	3.167406625644528	2.330418730414287	2.7746845825275477	3.8280814735173707	0.0	5.475053636705143	1.4380163197596096	0.0	14.887698369275958	1.2767014935939267	6.125182453872346	0.0	0.0	1.266660704916949	3.5098451155491155	5.324035235377879	2.3382790663579045
2L_32982	0.0	0.0	16.46350699040507	0.0	0.0	0.0	0.0	0.0	2.954988434175269	0.0	0.0	0.0	10.19004432669282	0.0	0.0	0.0	0.0	3.6216019866659863	1.873169912995004	2.7139170480398596	3.1770732229596916	0.0	8.256325893695676	1.756266710877754	4.506070803890542	0.0	0.0	1.946620170995009	1.8677488154270074	2.0849756860560373	0.0	0.0	7.692127223168995	0.0	5.053793845136091	5.577955695971294	0.0	4.986114916486315	0.0	7.568836677371525	0.0	2.3253764377511845	9.562603335882299	0.0	0.0	9.228352822076435	7.306069517251457	5.54123761325597	8.517854914525456
2L_32983	0.0	0.0	0.0	0.0	0.0	0.0	0.0	0.0	0.0	0.0	0.0	0.0	0.0	0.0	0.0	0.0	0.0	0.0	0.0	0.0	0.0	0.0	0.0	0.0	0.0	0.0	0.0	0.0	0.0	0.0	0.0	0.0	0.0	0.0	0.0	0.0	0.0	0.0	0.0	0.0	0.0	0.0	0.0	0.0	0.0	0.0	0.0	0.0	0.0
2L_32984	5.373726561148172	0.0	0.0	0.0	0.0	0.0	0.0	0.0	0.0	0.0	5.0397307171083225	0.0	0.0	0.0	0.0	0.0	0.0	0.0	3.341942176379687	4.841927997625519	0.0	0.0	7.365099005343379	0.0	0.0	3.667691052777707	0.0	0.0	6.664540678190324	3.7198270875576616	0.0	0.0	6.86180260926906	0.0	0.0	0.0	0.0	4.4478900766238025	0.0	0.0	0.0	4.148728601376465	0.0	0.0	0.0	0.0	6.517417799068009	4.943090202498633	0.0
2L_32985	0.8085726816280644	0.0	4.419647276790134	0.0	0.0	0.0	0.0	1.2506027905450428	0.7932700240392548	3.8172041697306094	1.5166341399198127	3.0900744337129598	2.735529051318525	0.0	1.906641671865443	0.9156985901171948	0.0	1.9444463888908334	2.0114184200871508	1.4571082695557045	4.264444697657694	0.0	0.0	1.4144154202209354	2.0160997662937152	1.6556079414435756	0.5845147545552404	4.1805792861493645	5.013993051808989	1.6791423209687264	4.733611290988341	0.0	0.0	3.038588247591463	0.6783483682465672	1.4974085847033125	0.0	1.338528250709554	2.8125028125028124	0.0	0.0	2.4969998546746086	2.567091799887322	0.0	0.0	1.2386809336285027	1.4709920370297729	2.975103146826101	2.2866278915553004
2L_32986	0.0	3.297520067058368	0.0	0.0	0.0	0.0	0.0	0.0	7.074166981467097	0.0	0.0	0.0	0.0	9.052723059096175	0.0	0.0	0.0	0.0	0.0	0.0	0.0	0.0	0.0	0.0	3.5958062112158586	0.0	0.0	2.3300795326046866	0.0	0.0	0.0	0.0	0.0	0.0	3.024663407894311	0.0	0.0	0.0	0.0	0.0	0.0	0.0	3.8154381019568997	0.0	0.0	0.0	6.558954065458362	0.0	7.646822821585859
2L_32987	0.0	1.1710945752557085	0.0	0.0	0.0	0.0	0.0	0.0	1.2561740956802685	3.6268152210181195	1.2008247264221066	0.0	0.0	0.0	1.5096208134440792	4.350133549099957	0.0	0.0	3.1851597039075537	4.614775819959136	0.0	4.636874746420912	0.8774469802662174	2.986376151994601	0.0	0.0	2.7768058957142774	0.0	3.175941607137611	4.431645851226103	0.0	0.0	0.0	1.202930820651435	2.148382321821227	1.1856025172712648	0.0	3.1794177214384955	2.2268540787059306	6.435068549567725	11.527244642713052	2.9655726669098437	2.7100601497850243	0.0	0.0	1.9614996841985508	2.3293733985557883	3.533394107711986	5.431446991793083
2L_32988	0.0	0.0	0.0	0.0	0.0	0.0	0.0	0.0	0.0	0.0	0.0	0.0	0.0	0.0	0.0	0.0	0.0	0.0	0.0	0.0	0.0	0.0	0.0	0.0	0.0	0.0	0.0	0.0	0.0	0.0	0.0	0.0	0.0	0.0	0.0	0.0	0.0	0.0	0.0	0.0	0.0	0.0	0.0	0.0	0.0	0.0	0.0	0.0	0.0
2L_32989	0.0	0.0	0.0	0.0	0.0	0.0	0.0	0.0	0.0	0.0	0.0	0.0	0.0	0.0	0.0	4.059456422547195	0.0	0.0	0.0	0.0	0.0	0.0	2.4564471912982815	2.0901192538441475	1.7875465208982064	4.893071704051366	2.591258957982218	0.0	0.0	2.4813132300643854	0.0	0.0	0.0	0.0	0.0	3.3191406877525034	0.0	2.966968150190301	0.0	0.0	0.0	2.7674122813329185	7.586919543753007	0.0	0.0	0.0	2.173724023997913	3.297291736459342	7.602774303028338
2L_32990	0.7882917858892302	0.7209931132179812	0.0	0.0	0.0	0.0	9.877465106619827	1.2192347448739105	0.7733729547765524	2.2328758518049225	0.739296702611026	3.0125681329940384	0.0	0.9896757030656196	1.8588186352516405	2.678192177429161	0.0	0.9478375607362461	1.4707255030077315	0.7102802915189195	2.494489464897918	0.0	0.5402067803513829	0.9192923802060907	1.5724250115425824	2.1521085579511454	0.569853756151144	1.0189301427098274	0.9776460736438302	1.6370255006556014	0.0	0.0	3.0197494634660145	5.924746681901166	1.984001409434601	2.1897751079066428	0.0	3.2623870716559176	1.3709793289220704	0.0	0.0	4.260146192393923	2.502703127936766	0.0	0.0	3.6228357481143743	3.3462242639501696	5.075841041481368	2.229273910996908
2L_32991	1.087137553775259	0.9943255827642807	0.0	0.0	0.0	0.0	0.0	1.6814533675811754	2.133125822853286	1.026457138023996	2.039136327886596	0.0	0.0	0.0	0.0	0.0	0.0	0.0	1.3521904403381124	1.9591029424354822	2.293442794771042	0.0	2.980008612224889	1.2678011966014813	3.2528100212571136	2.2259885949248353	0.0	0.7026060924660532	0.6741385486848703	0.7525436351138666	6.364408192775378	0.0	1.3881843853133424	4.085425428627516	0.9120490988863698	1.0066436467397528	0.0	0.8998352041807063	0.0	5.463737447746181	0.0	0.839313018936748	1.1504972333993029	0.0	77.64577995185961	3.330848520337162	1.3185132444655407	3.0000516008875358	4.611605936428091
2L_32992	1.512585162326102	0.0	0.0	0.0	0.0	0.0	4.738254104986444	0.0	2.2259380548150602	0.7140788354459593	1.4185727200805636	2.8902786633270456	5.117314433385359	0.949501701507049	0.0	0.8564920210916299	0.0	1.8187237978735844	0.47034140012733083	0.6814478149307669	0.7977434709084494	0.0	1.0365562285108936	1.3229631835221582	1.5085954109281898	3.0971217105857454	2.733608137492179	1.4663529192789337	3.2828613719865563	2.61762261022835	0.0	0.0	3.862891308475241	1.4210607166664986	1.903464648283513	1.4005902367375658	0.0	1.2519826710574533	3.9459810971721523	1.9004881593886205	0.0	1.7516629996574917	1.6007404384972312	0.0	0.0	4.634364834810382	3.6690178956347856	2.7827411057333094	0.0
2L_32993	0.5366311967755764	0.0	0.0	0.0	0.0	0.0	0.0	0.8299964708550058	0.0	0.0	2.01311078662002	2.0508117317915606	1.8155080699333708	0.0	0.6326972364037793	0.6077282122750889	0.0	1.2904845989051272	1.3349324043627728	0.9670494345033375	0.5660428836352813	1.943360750914594	1.4709873487733067	1.251620222377868	0.802823584066735	2.563841296465686	1.939645373860439	0.0	1.3310690074757494	1.4858778086898146	0.0	0.0	4.11140087350823	0.5041603818873728	1.800817192833936	0.49689791600020233	0.0	1.3325258818722914	0.4666484487112289	0.0	0.0	0.8286008486364171	2.2716268244144913	0.0	0.0	1.6441684141436628	2.9287913203642115	0.9872539590364637	0.7587913182739561
2L_32994	2.890728719948707	0.8813130436269345	0.0	0.0	0.0	0.0	0.0	0.0	0.9453400596169255	1.819585214632813	0.0	0.0	3.259930563478998	3.629219572623103	1.1360726468470461	1.09123820835273	0.0	2.31719718316876	2.996259709079961	2.604654361063959	0.0	1.7447515691859425	1.3206541728379735	1.6855591629018767	1.9220692228425433	1.3153255618199398	2.089699079153204	0.6227496551990847	2.3900706427204694	1.3340228452746277	0.0	0.0	2.4608136951172415	0.0	3.233551589981778	1.78446213500723	0.0	0.0	0.8379150528422749	0.0	0.0	1.4878376340643997	3.059203854433699	0.0	0.0	0.0	0.5843271764726505	1.7727155325157689	2.043731215555465
2L_32995	2.790482223232997	0.8507503192440573	0.0	0.0	0.0	0.0	0.0	0.0	0.9125569663686257	0.0	1.7446960150706843	0.0	0.0	0.0	0.0	2.106791135886975	0.0	0.0	1.156941417114403	2.5143285297086773	0.9811409983011544	0.0	1.2748557022701992	0.5423687630304096	0.4638536263496691	0.0	2.0172311888148564	0.0	1.7303897097184742	1.2877607675311726	0.0	0.0	3.563214090373799	0.8738779952714463	0.7803541168947057	1.7225794421340348	0.0	0.0	0.8088573110994637	0.0	8.374052161970917	2.87248294193958	4.921858119564731	0.0	0.0	1.424945958924508	1.128127027103252	0.8556200978316021	1.3152382850081907
2L_32996	0.0	2.6435297890119567	0.0	0.0	0.0	0.0	0.0	4.47033863262176	1.4177905492350453	4.09343287834372	0.0	0.0	0.0	3.628657686948444	0.0	0.0	0.0	1.737628821284702	0.8987387459934227	1.3021255506851719	3.0486917225428343	0.0	0.990337279167166	1.6852982000341106	1.4413287321315775	1.9726828792924223	4.178751092482239	0.9339798590979305	1.79227545409763	0.0	8.460258359369778	0.0	0.0	1.3576971175954424	2.4247882220276735	4.014418184350915	0.0	0.0	1.256677986821972	7.2629895845097865	0.0	2.231410924474662	3.0587302201475195	0.0	0.0	4.427723393035279	3.5054202560709498	0.0	3.065122199270133
2L_32997	0.0	0.0	0.0	0.0	0.0	0.0	0.0	4.171928511501798	0.0	1.2733941608256074	2.5296957825797306	0.0	0.0	0.0	1.5901077488812796	1.5273550822587625	0.0	0.0	2.516234746584966	3.645612887679032	0.0	2.4420471681410527	2.7726868167059924	2.3591983255353965	0.6725575986734473	0.9204998350924546	0.9749513548021522	1.7432671318923663	0.836317523335977	2.8007540750271605	0.0	0.0	3.4442858350817387	0.0	1.1314627312582533	1.248814094915116	0.0	1.1163105133789257	2.3455810191830997	0.0	0.0	4.164913498390938	5.709099405268842	0.0	0.0	0.0	3.2714216780757495	0.0	0.0
2L_32998	1.3718640559544935	0.0	0.0	0.0	0.0	0.0	0.0	4.243668022942966	0.0	0.0	3.8597937634996287	5.242771790532394	0.0	0.0	3.234901743094455	1.5536191246785562	0.0	3.2990430795643415	0.8531677778323805	2.472201332120966	0.0	0.0	0.9401217645709472	1.5998443671399645	1.3682454851319605	0.0	1.9834327826530553	0.88662197382621	2.5520959343070087	0.9496383966913078	0.0	0.0	1.7517564862287416	2.577708901395932	1.150919100975657	0.0	0.0	2.271012658170354	2.3859150843277823	0.0	0.0	1.059133095324944	0.0	0.0	0.0	2.1016068044984473	1.663838141825563	1.2619264670399948	1.9398024970689585
2L_32999	0.0	0.0	0.0	0.0	0.0	0.0	0.0	0.0	0.0	0.0	0.0	0.0	0.0	0.0	0.0	0.0	0.0	0.0	0.0	0.0	0.0	0.0	0.0	0.0	0.0	0.0	0.0	0.0	0.0	0.0	0.0	0.0	0.0	0.0	0.0	0.0	0.0	0.0	0.0	0.0	0.0	0.0	0.0	0.0	0.0	0.0	0.0	0.0	0.0
2L_33000	0.0	0.0	0.0	0.0	0.0	0.0	0.0	0.0	0.0	0.0	0.0	0.0	0.0	0.0	0.0	0.0	0.0	0.0	0.0	0.0	0.0	0.0	0.0	0.0	0.0	0.0	0.0	0.0	0.0	0.0	0.0	0.0	0.0	0.0	0.0	0.0	0.0	0.0	0.0	0.0	0.0	0.0	0.0	0.0	0.0	0.0	0.0	0.0	0.0
2L_33001	0.0	0.0	0.0	0.0	0.0	0.0	0.0	0.0	0.0	0.0	0.0	0.0	0.0	0.0	0.0	0.0	0.0	0.0	0.0	0.0	0.0	0.0	0.0	0.0	0.0	0.0	0.0	0.0	0.0	0.0	0.0	0.0	0.0	0.0	0.0	0.0	0.0	0.0	0.0	0.0	0.0	0.0	0.0	0.0	0.0	0.0	0.0	0.0	0.0
2L_33002	0.0	0.0	0.0	0.0	0.0	0.0	0.0	0.0	0.0	0.0	0.0	0.0	0.0	0.0	0.0	0.0	0.0	0.0	0.0	0.0	0.0	0.0	0.0	0.0	0.0	0.0	0.0	0.0	0.0	0.0	0.0	0.0	0.0	0.0	0.0	0.0	0.0	0.0	0.0	0.0	0.0	0.0	0.0	0.0	0.0	0.0	0.0	0.0	0.0
2L_33003	1.6307063306628886	2.2372325612196318	0.0	0.0	0.0	0.0	0.0	0.0	1.5998443671399647	1.5396857070359944	0.0	3.115987007580573	0.0	1.0236504192872118	0.9613151406365599	3.693509617160341	0.0	2.941128028479531	1.5212142453803768	0.7346636034133058	0.0	0.0	1.6762548443765004	1.4262763461766665	0.8132025053142784	0.5564971487312088	2.3576653831536323	2.10781827739816	1.5168117345409584	2.8220386316769996	0.0	0.0	3.12341486695502	0.7660172678676591	0.6840368241647774	2.2649482051644445	0.0	0.6748764031355298	1.4180438708740595	2.048901542904818	7.340462390406897	1.2589695284051223	2.5886187751484315	0.0	0.0	1.2490681951264357	1.977769866698311	4.500077401331303	1.7293522261605339
2L_33004	3.170033294859696	0.0	0.0	0.0	0.0	0.0	0.0	2.451512754975713	0.0	4.489638811550703	0.0	0.0	0.0	0.0	1.868761373748911	0.0	0.0	0.0	0.9857282323605904	1.428159098637379	3.34377650465345	2.869996340754666	1.086192644955124	1.8484192688096994	1.5808358432395753	1.0818100456231752	1.1458037572738486	2.0487607097685627	1.9657509183251134	0.0	27.837396201308913	0.0	2.0239346463406958	0.0	1.3297424966952573	1.4676587452721208	0.0	1.3119349742053905	1.3783126365907823	0.0	0.0	0.0	3.3547866347313344	0.0	0.0	0.0	1.9223560395620873	2.915995137286509	5.602995495863981
2L_33005	0.0	0.0	0.0	0.0	0.0	0.0	0.0	0.0	0.0	0.0	0.0	0.0	0.0	0.0	0.0	0.0	0.0	0.0	0.0	0.0	0.0	0.0	41.401867224211806	0.0	0.0	0.0	0.0	0.0	0.0	20.91048430772705	0.0	0.0	0.0	0.0	0.0	0.0	0.0	0.0	0.0	0.0	0.0	0.0	0.0	0.0	0.0	0.0	0.0	27.786885701424353	0.0
2L_33006	2.0825888078345325	0.0	5.691701044540975	0.0	0.0	0.0	6.52382108029258	0.0	0.0	0.0	0.0	0.0	0.0	1.3073125836680055	2.45540734716808	3.537759211617435	0.0	0.0	1.942755542293011	0.938245083877234	1.0983656758090232	1.8854761770085036	1.4271727992281849	0.6071698501796251	2.596369444678118	0.0	2.258245758562816	1.3459562494229211	2.5828440780938404	2.1624296021043032	0.0	0.0	2.6592929790942343	2.934861339541152	0.8735891971261012	0.0	0.0	2.585671038519258	0.9054978934497007	0.0	0.0	3.2156812050829626	3.305946869466671	0.0	0.0	0.0	1.2629132883736203	1.9156956005667392	0.7361901043093034
2L_33007	0.0	0.0	0.0	0.0	0.0	0.0	0.0	0.0	0.0	0.0	0.0	0.0	0.0	0.0	0.0	0.0	0.0	0.0	0.0	0.0	0.0	0.0	0.0	0.0	0.0	0.0	0.0	0.0	0.0	0.0	0.0	0.0	0.0	0.0	0.0	0.0	0.0	0.0	0.0	0.0	0.0	0.0	0.0	0.0	0.0	0.0	0.0	0.0	0.0
2L_33008	0.0	0.0	0.0	0.0	0.0	0.0	0.0	0.0	0.0	0.0	0.0	0.0	0.0	0.0	0.0	0.0	0.0	0.0	0.0	0.0	0.0	0.0	0.0	0.0	0.0	0.0	0.0	0.0	0.0	0.0	0.0	0.0	0.0	0.0	0.0	0.0	0.0	0.0	0.0	0.0	0.0	0.0	0.0	0.0	0.0	0.0	0.0	0.0	0.0
2L_33009	0.0	0.0	0.0	0.0	0.0	0.0	0.0	0.0	0.0	0.0	0.0	0.0	0.0	0.0	0.0	0.0	0.0	0.0	0.0	0.0	0.0	0.0	0.0	0.0	0.0	0.0	0.0	0.0	0.0	0.0	0.0	0.0	0.0	0.0	0.0	0.0	0.0	0.0	0.0	0.0	0.0	0.0	0.0	0.0	0.0	0.0	0.0	0.0	0.0
2L_33010	13.382312597439965	0.0	0.0	0.0	0.0	0.0	0.0	0.0	0.0	0.0	0.0	0.0	0.0	0.0	0.0	0.0	0.0	0.0	0.0	0.0	0.0	0.0	4.585368090423459	0.0	0.0	0.0	0.0	0.0	0.0	9.263569392240372	0.0	0.0	0.0	0.0	0.0	0.0	0.0	11.07668109404379	0.0	0.0	0.0	0.0	0.0	0.0	0.0	0.0	0.0	0.0	0.0
2L_33011	1.5817934310649677	3.616878263690101	0.0	0.0	0.0	0.0	0.0	1.2232637361508196	0.7759285847745432	1.4935029634085801	3.708698633967615	0.0	5.351456934150323	0.0	0.9324805736322095	0.0	0.0	2.852909139979128	1.475585551695861	0.7126274302555098	0.8342441889469653	0.0	1.0839838139536901	0.9223302045433248	1.18321584657319	0.5398050634362717	2.286947407756548	0.0	1.4713150937997703	1.6424350917863904	0.0	0.0	0.0	0.7430406441746281	0.6635191970037596	2.929348364991533	0.0	1.9639006261046124	0.687754881959254	0.0	0.0	2.4424136860162413	0.0	0.0	0.0	0.0	1.9184468254501157	0.7275163261938762	1.1183203008013212
2L_33012	1.8033545279587277	0.0	0.0	0.0	0.0	0.0	0.0	0.0	2.358966810280566	2.270263005428653	0.5637565852406722	4.594515618596394	0.0	0.754685085007728	0.0	0.0	0.0	0.7227810765506112	2.2430268780415443	0.5416298899971358	1.2681285314209279	0.0	1.2358169409081772	0.0	1.1990652087632483	2.0513843890632657	0.8690930353665243	0.7769932908183325	0.7455117953385235	0.8322178839628618	0.0	0.0	1.5351559933411072	0.0	3.0258321340951975	2.7830507312298813	0.0	1.9902073835897849	1.0454512000107055	1.5105502874275087	5.411747388290711	1.8563476508477381	1.2723041275072662	0.0	0.0	0.0	1.0935814061998774	2.7647307063820605	1.2749629240781677
2L_33013	0.9958033857912598	1.3661833019065635	0.0	0.0	59.26874225802054	0.0	3.119407487264239	0.0	1.4654359349510573	0.47011047031919934	1.4008660994746611	0.0	0.0	1.2502000320051208	0.5870344977867038	2.255470107070549	0.0	0.5986741642224298	1.2385882670019772	0.8972559803569131	2.1007627712065045	0.0	0.0	1.4516110676401983	0.49658837578481135	1.3593170872512674	1.0797948994376212	1.2871554723237923	1.852505546170042	1.0339797809389755	0.0	0.0	0.6357791183816268	1.8710973878591695	1.2531370720176622	4.149324220310859	0.0	1.648473902618135	0.865939416107443	1.2511775144382757	0.0	1.1531991647609088	2.107680001273039	0.0	0.0	3.051012470860924	0.9058053062074837	0.9160023130890409	0.3520140873221634
2L_33014	2.086079570167477	0.0	0.0	0.0	0.0	0.0	0.0	0.0	0.0	1.9696415213038398	0.0	7.972247013695922	0.0	1.3095038551793499	1.2297615074318178	3.543689079555111	0.0	1.2541451063446072	1.29734128067304	0.9398177373869177	1.100206717840215	0.0	0.0	0.6081875669918606	0.5201442776197263	0.7118984644848451	0.7540103169723652	1.3482122940917496	0.0	2.1660541907769555	6.106247484989318	0.0	1.3318751963683493	1.959853767470994	0.8750534767055953	0.9658109678072991	0.0	1.7266700330976748	1.8140313145341642	0.0	0.0	1.6105356085799352	1.1038293938950068	0.0	0.0	7.989346685555613	0.6325150696715349	2.8783599335367502	0.7374240803473681
2L_33015	0.0	0.9549529590172388	0.0	0.0	0.0	0.0	0.0	0.0	0.0	0.9858121909478781	0.0	0.0	0.0	1.3108221476510067	3.6929985671165566	1.1824188505942836	0.0	1.2554076685322022	1.2986473289421738	0.0	1.1013143084957588	1.8905378580206067	0.7155020678009759	1.217599672709208	1.041335825597076	1.4252302815827467	0.0	0.6747847773952497	0.6474444719248654	0.7227449274147268	6.112394714001051	0.0	0.0	2.942740161929182	0.8759344030244262	1.9335665214558209	0.0	0.864204145760128	0.0	2.6236940562834845	0.0	2.418235429728497	0.0	0.0	0.0	0.0	1.8994554894263647	1.9208384075481264	0.0
2L_33016	5.575963582266652	0.0	0.0	0.0	0.0	0.0	0.0	0.0	0.0	0.0	0.0	0.0	0.0	0.0	0.0	0.0	0.0	0.0	0.0	0.0	5.881571038203157	0.0	0.0	0.0	0.0	0.0	0.0	0.0	6.9153567252189925	0.0	0.0	0.0	0.0	0.0	0.0	0.0	0.0	4.615283789184913	4.848795171375817	0.0	0.0	0.0	5.9009374229190055	0.0	0.0	0.0	0.0	0.0	0.0
2L_33017	1.820589630722523	2.4977412093663296	4.975659075801181	0.0	0.0	0.0	0.0	0.0	0.0	0.8594851752559032	0.0	0.0	0.0	1.1428466939730837	0.0	3.0926929562062306	0.0	0.0	0.5661160093984315	0.8202095701068388	1.9203725215432192	1.6482746684907572	1.2476279473650722	1.0615702237195552	0.45394686370381604	0.6212969922639827	0.0	0.0	0.0	1.260257392449319	0.0	0.0	1.1623708925590361	1.7104282587378512	0.0	0.8428947094702086	0.0	3.013842427577743	0.7915821256956423	0.0	0.0	0.0	0.0	0.0	0.0	1.3945126485086246	0.0	0.0	0.6435740291621412
2L_33018	1.293985310419959	1.183514168380691	0.0	0.0	0.0	0.0	0.0	3.00207082845747	1.2694959669382626	1.2217593383342387	1.8203394168469866	0.0	0.0	0.0	0.0	0.7327112029051706	0.0	0.0	2.4142040176217576	1.7488935187929977	1.3649060675056606	0.0	0.8867524067568759	0.37725587696750257	0.32264304016212164	1.7663490285367374	0.4677090404509388	1.6725794440738981	1.2036085629046156	0.8957287933856877	3.7876764915207177	0.0	1.652311794870778	1.2156880408330162	2.171166164285956	0.0	0.0	1.0710452711021756	1.1252350616043691	0.0	0.0	0.0	2.054100487828325	0.0	0.0	0.0	0.0	1.785433080004185	1.8296827046589301
2L_33019	0.0	0.0	0.0	0.0	0.0	0.0	0.0	0.0	0.0	1.4425339204638727	0.7164262423780308	0.0	2.584413402767907	0.0	1.801315284394359	0.0	0.0	0.0	1.900303972623461	0.0	1.6115475763895712	0.0	0.5234952521598105	0.44542683828547014	1.5237813701346852	0.5213830394201553	2.761125430307593	0.0	0.9474021735016445	1.5863834154401322	0.0	0.0	2.9263322200590127	0.0	0.0	1.4146889845171486	0.0	0.6322927459772113	0.6642837480058201	0.0	0.0	2.3590609970016927	1.616853956292072	0.0	0.0	1.1702539240369454	1.3897317354506669	2.108064738949208	0.5400775918674684
2L_33020	0.4403322500572872	0.8054797106910194	0.0	0.0	0.0	0.0	0.0	0.681052864140578	0.0	1.663017452037745	0.0	1.6827917380310593	0.0	1.1056467591282195	1.0383183064446964	0.498670842735772	0.0	0.0	1.0953775941827564	1.1902673269000177	1.393397950460244	1.594622931475066	0.3017543393782774	0.7702618931517351	1.097926960189388	1.2021472513774654	0.0	0.8537469445108312	1.0922074873116892	0.9144267833410217	0.0	0.0	0.0	0.8273767037030816	2.5859031484700723	1.630916567771963	8.423975307643579	1.8223382071647192	1.1487239055877607	0.0	0.0	1.0198615313601642	0.0	0.0	0.0	2.0236813894434524	0.5340482459185362	0.8100903558581116	0.9339383095143783
2L_33021	0.0	0.702656745153425	0.0	0.0	0.0	0.0	0.0	0.0	0.753704457408161	1.4507260884072477	2.1614845075597917	0.0	0.0	0.0	0.0	0.0	0.0	0.0	1.4333218667583993	0.0	1.6206995749715365	2.7821248478525478	0.5264681881597305	0.0	0.0	0.52434398013785	0.0	0.9930166106853553	1.4291737232119248	0.5317975021471324	0.0	0.0	0.0	1.4435169847817222	0.0	2.8454460414510354	0.0	1.2717670885753984	0.0	0.0	0.0	2.9655726669098437	0.8130180449355073	0.0	0.0	1.1768998105191304	1.3976240391334729	0.0	2.7157234958965417
2L_33022	0.0	1.4064710796728361	0.0	0.0	0.0	0.0	0.0	0.0	1.0057670683700337	0.483973695061726	0.9614510989145697	0.0	0.0	1.2870675453047775	0.0	2.321982322748577	0.0	0.0	1.2751133575774884	0.0	0.540678194286221	0.9281388495718959	0.3512679014904297	0.8966508298204546	0.7668486228037775	1.0495517889085468	1.1116372860931953	0.9938345815343547	0.0	0.7096474081370301	0.0	0.0	0.0	2.4078434054225597	0.8600607976977892	0.47463165024203835	9.806228916607829	0.4242715575560431	1.3372130340828858	0.0	0.0	0.7914707941340933	0.5424584978564752	0.0	0.0	0.0	0.6216779086755152	0.0	1.4495789335592744
2L_33023	0.0	0.9305951006773616	0.0	0.0	0.0	0.0	0.0	3.1473639882389306	1.996404874102716	0.9606672102762188	0.0	0.0	0.0	2.554774362328319	0.0	0.0	0.0	3.670158455421155	0.0	0.0	0.0	1.8423161598761966	0.0	0.5932712597569392	0.0	0.6944385610066359	2.206552755587212	0.0	1.2618603834768467	0.7043099685074841	5.956486673552366	0.0	1.299209846555522	3.823573439088277	1.707184121002479	0.0	0.0	1.6843220107031927	4.423851709659427	2.556771840328576	0.0	2.3565538196831004	2.153514115100592	0.0	0.0	1.558680259189823	1.8510063304416502	0.935921918654908	0.7193381398548722
2L_33024	0.0	0.0	0.0	0.0	0.0	0.0	0.0	0.0	0.0	0.0	0.0	0.0	0.0	0.0	0.0	0.0	0.0	0.0	0.0	0.0	0.0	0.0	0.0	0.0	0.0	0.0	0.0	0.0	0.0	0.0	0.0	0.0	0.0	0.0	0.0	0.0	0.0	0.0	0.0	0.0	0.0	0.0	0.0	0.0	0.0	0.0	0.0	0.0	0.0
2L_33025	NA	NA	NA	NA	NA	NA	NA	NA	NA	NA	NA	NA	NA	NA	NA	NA	NA	NA	NA	NA	NA	NA	NA	NA	NA	NA	NA	NA	NA	NA	NA	NA	NA	NA	NA	NA	NA	NA	NA	NA	NA	NA	NA	NA	NA	NA	NA	NA	NA
2L_33026	NA	NA	NA	NA	NA	NA	NA	NA	NA	NA	NA	NA	NA	NA	NA	NA	NA	NA	NA	NA	NA	NA	NA	NA	NA	NA	NA	NA	NA	NA	NA	NA	NA	NA	NA	NA	NA	NA	NA	NA	NA	NA	NA	NA	NA	NA	NA	NA	NA
2L_33027	NA	NA	NA	NA	NA	NA	NA	NA	NA	NA	NA	NA	NA	NA	NA	NA	NA	NA	NA	NA	NA	NA	NA	NA	NA	NA	NA	NA	NA	NA	NA	NA	NA	NA	NA	NA	NA	NA	NA	NA	NA	NA	NA	NA	NA	NA	NA	NA	NA
2L_33028	NA	NA	NA	NA	NA	NA	NA	NA	NA	NA	NA	NA	NA	NA	NA	NA	NA	NA	NA	NA	NA	NA	NA	NA	NA	NA	NA	NA	NA	NA	NA	NA	NA	NA	NA	NA	NA	NA	NA	NA	NA	NA	NA	NA	NA	NA	NA	NA	NA
2L_33029	NA	NA	NA	NA	NA	NA	NA	NA	NA	NA	NA	NA	NA	NA	NA	NA	NA	NA	NA	NA	NA	NA	NA	NA	NA	NA	NA	NA	NA	NA	NA	NA	NA	NA	NA	NA	NA	NA	NA	NA	NA	NA	NA	NA	NA	NA	NA	NA	NA
2L_33030	NA	NA	NA	NA	NA	NA	NA	NA	NA	NA	NA	NA	NA	NA	NA	NA	NA	NA	NA	NA	NA	NA	NA	NA	NA	NA	NA	NA	NA	NA	NA	NA	NA	NA	NA	NA	NA	NA	NA	NA	NA	NA	NA	NA	NA	NA	NA	NA	NA
2L_33031	NA	NA	NA	NA	NA	NA	NA	NA	NA	NA	NA	NA	NA	NA	NA	NA	NA	NA	NA	NA	NA	NA	NA	NA	NA	NA	NA	NA	NA	NA	NA	NA	NA	NA	NA	NA	NA	NA	NA	NA	NA	NA	NA	NA	NA	NA	NA	NA	NA
2L_33032	NA	NA	NA	NA	NA	NA	NA	NA	NA	NA	NA	NA	NA	NA	NA	NA	NA	NA	NA	NA	NA	NA	NA	NA	NA	NA	NA	NA	NA	NA	NA	NA	NA	NA	NA	NA	NA	NA	NA	NA	NA	NA	NA	NA	NA	NA	NA	NA	NA
2L_33033	NA	NA	NA	NA	NA	NA	NA	NA	NA	NA	NA	NA	NA	NA	NA	NA	NA	NA	NA	NA	NA	NA	NA	NA	NA	NA	NA	NA	NA	NA	NA	NA	NA	NA	NA	NA	NA	NA	NA	NA	NA	NA	NA	NA	NA	NA	NA	NA	NA
2L_33034	NA	NA	NA	NA	NA	NA	NA	NA	NA	NA	NA	NA	NA	NA	NA	NA	NA	NA	NA	NA	NA	NA	NA	NA	NA	NA	NA	NA	NA	NA	NA	NA	NA	NA	NA	NA	NA	NA	NA	NA	NA	NA	NA	NA	NA	NA	NA	NA	NA
[truncated: 199 more columns]
