# Supplementary material for: Convergence of topological domain boundaries, insulators, and polytene interbands revealed by high-resolution mapping of chromatin contacts in the early Drosophila melanogaster embryo
Source: eLife. 2017 Nov 17;6:e29550. doi: 10.7554/eLife.29550 (PMC5739541; doi:10.7554/eLife.29550)
Supplement: Supplementary file 3. [file elife-29550-supp3.zip › local_HiC_maps/nc14_all_dm3_CompressedBinCounts_500bp_VC_chr2L_1955032-1972848.txt]

2L_3830	2L_3831	2L_3832	2L_3833	2L_3834	2L_3835	2L_3836	2L_3837	2L_3838	2L_3839	2L_3840	2L_3841	2L_3842	2L_3843	2L_3844	2L_3845	2L_3846	2L_3847	2L_3848	2L_3849	2L_3850	2L_3851	2L_3852	2L_3853	2L_3854	2L_3855	2L_3856	2L_3857	2L_3858	2L_3859	2L_3860	2L_3861	2L_3862	2L_3863	2L_3864	2L_3865	2L_3866	2L_3867	2L_3868	2L_3869	2L_3870	2L_3871	2L_3872	2L_3873	2L_3874	2L_3875	2L_3876	2L_3877	2L_3878	2L_3879
2L_3830	6.093227981734002	30.274147915647067	42.72968630712959	31.803161516949555	21.369691087114504	26.54596315538296	18.173941430384605	17.88663492064147	20.503055372905397	19.22088660358372	24.77469805132923	15.062044923103903	10.645215847053796	20.892359690176754	21.30352544053693	18.86684769407029	36.69441987956891	14.677767951827564	14.240105938793462	18.06880007726876	12.791555526703492	13.15983548498422	11.01511494072166	12.466242454287327	8.15815646875013	11.334925512536994	0.0	0.0	103.09384632831265	0.0	0.0	10.925918611630411	9.87262341272897	11.693514977053983	15.354402644642311	11.759754334028061	6.665177302502162	3.4975295200235315	13.314703400335585	10.752338095918956	5.912635932091342	8.5826393375404	7.692477163496894	7.401609479981423	6.356877269405185	0.0	10.020904061367652	6.302680561556233	6.3872865404766666
2L_3831	30.274147915647067	8.724355049144874	22.43842895095857	36.18471349871665	35.40658836509324	35.43070729449725	25.05192907011534	19.50795729578095	29.608337324975846	22.021896371562246	34.59428005755069	24.977233251890905	16.770208730402963	19.747982825837603	18.178899387902476	17.83341804206903	0.0	23.122991190140354	22.433509321721353	17.467244388227233	15.617411701169392	14.568206212286556	12.620318965941545	15.54754865891755	12.852157138184465	16.07108419105305	0.0	0.0	0.0	0.0	0.0	13.769936716813334	12.542811122924768	3.9475013895204887	9.070854256770485	11.578765618365367	7.159196474697109	2.7549605820239926	11.536609226938108	8.272518504442106	12.295298188552348	7.816756963589631	7.271122513954739	8.162218257716212	16.45233800598808	49.8631754465746	7.175765202073854	6.205679040294219	7.295220151631907
2L_3832	42.72968630712959	22.43842895095857	0.0	27.839820807004816	29.85680675480396	38.59131252290581	23.01135840650945	41.810914321074364	30.767905382537364	29.49936045386536	11.406930851185178	29.443191770467298	17.971583332434754	21.162677501957546	11.98842397780703	19.110958223445323	0.0	0.0	9.6162352823519	8.319356813886005	10.797550251798873	19.214566178328468	6.762203071663123	3.5076494819903243	13.772852605685983	19.13597256666973	123.89731390623452	0.0	0.0	0.0	0.0	7.378189775894863	9.677769003267215	11.280773951339253	0.0	21.838499925352036	18.41295093316835	23.618550954661828	5.994211988903515	8.44299089913125	8.78406780917044	5.43355415297411	8.311474156302257	8.746938571499975	6.132501275560265	0.0	13.841673402947723	7.448266469181201	4.313286042465164
2L_3833	31.803161516949555	36.18471349871665	27.839820807004816	11.840470966573166	16.66653086530406	36.13541552392275	68.50824439631107	29.390479490113215	29.579373672983422	23.053798343815128	25.47010022484438	19.921993442476637	20.064031010966332	26.251852396334716	17.845662678607198	16.594716716332282	0.0	0.0	19.085977317747407	24.767965443734614	14.465662535380599	10.725867736107187	17.615575792776408	13.053494263772482	7.688219136797509	11.39412860552957	0.0	0.0	0.0	0.0	0.0	2.7457463583852486	12.80540490530243	12.594204650787892	28.939874516704098	8.86588225280886	7.613624977806284	8.789493391179919	7.80747742189065	12.568021273135527	4.754814427913804	4.718146043605375	6.959389949156242	13.020470038968407	4.56434262511776	0.0	6.868120861527924	7.919499867744353	6.420647775943791
2L_3834	21.369691087114504	35.406588365093235	29.85680675480396	16.66653086530406	11.585010109079821	30.72118978414944	53.573074030130925	29.20217705474629	23.877067485427226	24.724038523348558	22.130532965199297	32.40409198873633	14.643965451956705	23.813414506967884	32.09698536740303	32.62783064969426	0.0	11.537884644229326	15.671386838632028	20.659641699833998	14.077241825898707	12.860940908673564	10.233068365083135	22.865385595329712	14.429149190027726	8.910146518449348	0.0	0.0	0.0	0.0	47.93909816968523	12.02408871578782	9.012381209305344	13.131465933825815	24.139545886862777	11.092914622643079	15.241761970546436	16.496006316870684	6.279844963187548	7.469374385643957	10.039245268875527	8.011625796692936	9.675031182625501	10.472849138608158	9.99401501272381	19.904537836535972	8.593332977187421	6.440725998634567	8.03345855152123
2L_3835	26.54596315538296	35.43070729449725	38.59131252290581	36.13541552392275	30.72118978414944	8.990619129995768	30.37875517153632	34.09241447024934	37.03466540255008	32.300594001051216	29.67511506858052	26.813944648036422	26.16775161653903	22.186212994218437	24.43825528173538	18.55116857521089	28.86436059668406	17.318616358010438	17.175591900767493	15.505286268931952	18.111640149883886	18.745000400639412	15.360058680150331	17.977898298702453	13.63681284902219	16.940810591038133	28.86436059668406	50.0881551530694	0.0	51.60597803649574	0.0	8.164761097371395	10.772121628977267	6.570205537053857	18.11699228940808	8.325353327995241	7.62607232109425	11.004828918929626	8.727948314905493	9.834819099124278	10.418161176692609	10.337817949084938	9.43958125823906	12.517757749365378	5.714755957061609	0.0	4.299593373122725	4.95777954935767	5.777981609337701
2L_3836	18.173941430384605	25.05192907011534	23.011358406509455	68.50824439631107	53.57307403013092	30.37875517153632	11.01068146208637	20.006061836736528	34.96499635811959	38.11082118656771	21.83236293028517	42.26472858551865	19.34821038728023	40.504432070903015	17.208986360587637	32.0053403196419	0.0	35.570099774129865	13.803787897436937	11.942161722346334	15.499526489465746	22.410273145028427	12.13364874348787	5.035114891251588	14.827856005701806	16.481433664976404	0.0	0.0	0.0	0.0	0.0	15.886721322283588	18.522823359873453	0.0	0.0	5.699717237027871	2.9367980502010385	0.0	8.604493180293819	7.271780619104858	11.46294454158653	10.399583184705959	13.422202231426208	8.968529430229324	4.4015014401712715	0.0	15.453872508642577	7.636957375086107	4.643684658519683
2L_3837	17.886634920641473	19.50795729578095	41.81091432107438	29.390479490113215	29.202177054746297	34.09241447024934	20.006061836736528	6.058397499335848	21.176766145082915	41.034763369190024	24.792947893901058	39.56038176699237	15.624484269952811	21.465289668334442	14.331252305214505	16.61505614850537	0.0	10.771625384412381	16.024003120639772	20.493058157370292	25.345936835109192	17.22716824663291	22.78133999547901	24.39638762688409	11.974110177679332	13.309442883357708	0.0	0.0	0.0	0.0	0.0	8.018242463794227	11.68589838335412	14.711247631489131	16.902284512774745	6.041120700383369	12.450829229673422	5.133488672700571	11.074149508574843	10.64348061488195	9.372514331095108	7.085893309121623	5.419493158160861	18.468273949684818	3.9986948260087907	0.0	15.376704867081422	9.71327791214479	8.437428941028138
2L_3838	20.503055372905397	29.608337324975846	30.767905382537368	29.579373672983422	23.877067485427226	37.03466540255009	34.96499635811959	21.17676614508292	8.919562889746452	34.325211634392474	32.384320697822815	37.88812369149512	30.18166993886272	30.040461539958677	24.447806736923912	22.925105971302354	0.0	11.889970215624608	19.225724696389275	21.95539834011866	19.169723028588276	17.5751613298969	15.412415138431069	14.306190170671165	10.73905694227988	13.773067592706518	0.0	0.0	0.0	0.0	24.70099446203704	13.276083321761014	12.125216022332687	10.825744486448334	9.328567057471435	6.668329303439658	12.761834810221208	8.499695994206608	9.707217380837436	10.93827821291869	9.387673119229502	9.125169163255013	10.468784179334062	8.693905572193891	10.298988462778869	0.0	9.22454558597007	7.147827800659337	8.537310816426137
2L_3839	19.22088660358372	22.021896371562246	29.499360453865357	23.053798343815128	24.72403852334856	32.300594001051216	38.11082118656771	41.034763369190024	34.325211634392474	8.95694867049568	38.833280331153425	30.292203023368735	48.36662197094729	28.720776609799525	33.09153349806299	23.738308882875184	0.0	13.679703424029766	19.907702582108655	20.667457847571526	15.498275518804773	19.889169591369054	13.999233961917604	14.523197613083425	22.810244993436353	16.90267019932474	0.0	0.0	0.0	0.0	0.0	14.765311984932458	15.434440315138028	14.012196215586046	10.732746037470164	10.412104520870022	20.33003783420041	3.2597031583915843	12.822969230499409	6.991532415261229	8.155667624715147	11.99855057509053	8.029729269647945	7.933058780516408	9.310116948610863	35.39923254463843	3.8207040385860545	9.6922789543617	5.357665229502734
2L_3840	24.77469805132923	34.59428005755069	11.40693085118518	25.47010022484438	22.130532965199293	29.67511506858052	21.83236293028517	24.792947893901058	32.38432069782282	38.833280331153425	12.175304086674636	13.332450852062648	30.371742131121202	28.235249827059096	28.79092510040835	31.730652093231452	0.0	8.816204183288885	17.10664481958049	21.706056581769676	17.671475741097513	16.236183488527747	12.029510795884464	13.727726763326501	19.60079309709069	17.701645572205695	0.0	0.0	0.0	0.0	36.63070752211579	21.000496464861737	17.59868943324951	26.08807333558092	23.056562358778557	9.182548354946462	13.830065616382367	12.604750730550345	10.130140313106642	9.011712522765839	9.943992592577862	7.088350489289502	11.089170980970243	10.669867626954755	15.273038287325123	0.0	5.4718708901119735	4.542847570428334	4.220177397075148
2L_3841	15.0620449231039	24.9772332518909	29.443191770467298	19.921993442476637	32.40409198873633	26.813944648036422	42.26472858551865	39.56038176699238	37.88812369149512	30.292203023368735	13.332450852062648	0.0	45.01121566966449	25.618385873845348	24.020745516865638	12.763964774648212	62.06207448690179	37.237244692141076	19.267681971816035	16.669176303765735	15.144246241116953	15.64041765449439	16.089635869522876	8.785178490228422	17.247585467391456	15.336805841789344	0.0	0.0	0.0	0.0	0.0	15.707358241322865	11.311401925459155	11.30142714421977	12.98461842101846	11.93371774490127	5.124072760603423	5.915448133646536	6.755834676618461	6.766758872214749	10.400177219019813	10.433378974074051	8.326691062483697	6.885177152478507	12.287457700426865	0.0	6.933507585218779	6.395916846685076	8.102218014590365
2L_3842	10.645215847053796	16.77020873040296	17.971583332434754	20.064031010966332	14.643965451956706	26.16775161653902	19.348210387280226	15.624484269952806	30.18166993886272	48.366621970947286	30.371742131121202	45.01121566966449	7.555355254692914	16.311000361066235	45.3600110678427	29.459301305716576	0.0	20.834852541331138	22.90874490128824	25.648367411464164	12.710183308079412	25.243475848910325	22.74294726990818	23.59417082415618	23.16074046045289	6.435896858316948	0.0	0.0	0.0	0.0	0.0	12.407330809372061	23.507402028833457	4.742501157170282	10.89766223349767	10.015667843062497	13.761615448514268	9.929372374301593	3.780000922320225	7.098962231107283	20.14293696643878	7.614322967904714	10.482572199589573	6.303878461223268	2.5781382129583412	0.0	6.465686408260767	8.946552401299396	7.2533193682757755
2L_3843	20.892359690176754	19.747982825837603	21.16267750195755	26.251852396334716	23.813414506967884	22.186212994218437	40.50443207090301	21.465289668334442	30.04046153995868	28.72077660979953	28.235249827059096	25.618385873845348	16.311000361066238	8.148524316797165	20.772222197493388	34.69019292477747	0.0	32.712477765737766	23.273841339578837	23.795969694917364	20.668777495264887	22.98794539887355	23.433603117338745	17.36476896753714	14.77300426655727	10.104901508788107	0.0	0.0	0.0	0.0	0.0	12.784115553794189	10.29182286282313	26.0614454422255	29.94293731659951	9.173175799327606	11.478664707191081	19.48744131844233	11.375264536722568	13.096514905923833	11.332690093357646	9.862982255000531	8.229261746071042	11.547225057478375	9.107763052436427	0.0	5.583420489681205	9.481618828387965	9.253013145862543
2L_3844	21.303525440536937	18.178899387902472	11.98842397780703	17.845662678607198	32.09698536740303	24.43825528173538	17.208986360587634	14.331252305214504	24.44780673692391	33.09153349806299	28.790925100408348	24.020745516865638	45.3600110678427	20.772222197493388	1.6810336205043066	14.292081918640536	0.0	27.796888138372907	32.36164788747208	18.664830047390005	30.280952735672113	32.331520949512104	14.223083951468562	15.739120922879094	21.24373575341971	19.319564923397923	0.0	0.0	0.0	0.0	0.0	18.62244209118851	18.69686246141661	6.327223766064821	7.269576241861708	10.021827540382954	12.622572349429063	19.870957998756076	10.08620172302584	7.103328136538469	8.510026109655897	15.745945368274297	9.906295765629629	6.30775538524616	10.318895135260078	0.0	12.939325690332433	9.548858225117913	6.0481501702463545
2L_3845	18.866847694070294	17.83341804206903	19.11095822344532	16.594716716332282	32.62783064969426	18.55116857521089	32.0053403196419	16.61505614850537	22.925105971302354	23.738308882875184	31.730652093231452	12.763964774648212	29.459301305716576	34.69019292477747	14.292081918640536	9.493024999881339	0.0	14.770503304900114	28.66015221406841	33.059927730997984	30.893696720441003	22.190940154971504	19.146316148003038	20.908342010295268	30.78637641270985	13.687848612394346	0.0	0.0	0.0	0.0	0.0	15.392929257945363	14.101289562930528	13.448452083165227	38.62853257930438	9.467242748387907	13.414576889001083	7.039254402173722	10.719061438980402	17.61439669936402	11.899984910819134	7.017452945278982	9.908580954964261	7.448373461445358	7.310903481452238	25.48127763126043	8.250722969600211	4.439750993394284	3.856585167380617
2L_3846	36.69441987956891	0.0	0.0	0.0	0.0	28.86436059668406	0.0	0.0	0.0	0.0	0.0	62.0620744869018	0.0	0.0	0.0	0.0	5745.475438092502	0.0	37.16104481993616	0.0	50.0713516761385	0.0	39.19785509336929	0.0	0.0	0.0	0.0	0.0	0.0	0.0	0.0	0.0	0.0	0.0	0.0	0.0	0.0	0.0	0.0	19.576290762731443	0.0	0.0	24.089187808943834	0.0	0.0	0.0	0.0	0.0	0.0
2L_3847	14.677767951827564	23.122991190140354	0.0	0.0	11.537884644229326	17.318616358010438	35.570099774129865	10.77162538441238	11.889970215624608	13.679703424029766	8.816204183288885	37.237244692141076	20.834852541331138	32.712477765737766	27.79688813837291	14.770503304900114	0.0	0.0	59.457671711897845	102.87801239680049	20.028540670455396	33.41380491350001	54.87699713071701	0.0	47.901514486216335	35.49560741858195	0.0	0.0	0.0	0.0	0.0	8.553697977478112	24.932557432146048	0.0	0.0	46.03246209226747	18.97470197858705	0.0	0.0	0.0	3.70311394851931	20.997463506408426	4.8178375617887665	5.794582065768506	0.0	0.0	14.263961744054601	9.868502208077368	15.001462642607654
2L_3848	14.240105938793462	22.433509321721353	9.6162352823519	19.085977317747407	15.671386838632026	17.175591900767493	13.803787897436933	16.024003120639772	19.22572469638928	19.907702582108655	17.10664481958049	19.267681971816035	22.90874490128824	23.273841339578837	32.361647887472074	28.660152214068408	37.16104481993616	59.45767171189786	8.172007883007227	21.625585263195017	44.69205715272086	44.664071612067175	28.90207995593092	24.1974749619258	25.8184366977889	16.07069268129176	0.0	0.0	104.40484020839207	0.0	30.880304850369484	18.257015963768787	23.866596305360588	21.992686247601107	3.887414263078428	20.2458055156958	12.886239723453931	10.626017662566559	13.93348728488381	10.63583611270522	11.975648046625702	14.667379682397993	13.087701686157162	9.74445175278326	4.598367542735389	25.643294086271734	9.687047029644624	9.574242988542503	8.40906368989262
2L_3849	18.068800077268758	17.467244388227233	8.319356813886005	24.767965443734614	20.659641699833998	15.505286268931956	11.942161722346334	20.493058157370292	21.95539834011866	20.66745784757153	21.706056581769673	16.669176303765735	25.648367411464164	23.795969694917364	18.664830047390005	33.05992773099798	0.0	102.8780123968005	21.625585263195017	5.756641437226128	35.862940805974766	46.74256662311506	34.216337090228656	21.844299657190124	17.86917902558652	33.76526388546822	0.0	0.0	0.0	0.0	0.0	23.931533605425297	26.22836940794423	17.56308660709268	6.726288487822728	13.394119281020162	14.864476322375667	24.514550611515467	13.22092128356792	8.325122133923347	14.504799513832273	7.989550795496074	13.479344468206433	11.024214362605864	3.1825727408825655	0.0	9.577849881250625	8.283027744829734	4.47691601372712
2L_3850	12.791555526703492	15.617411701169393	10.797550251798873	14.4656625353806	14.077241825898707	18.111640149883883	15.499526489465747	25.345936835109192	19.169723028588276	15.498275518804773	17.671475741097517	15.144246241116953	12.710183308079412	20.66877749526489	30.280952735672113	30.89369672044101	50.07135167613849	20.028540670455396	44.69205715272086	35.862940805974766	11.34556181258441	23.29588762063812	34.160612267485796	14.175670580096792	32.005098551351836	27.840720146627792	0.0	0.0	0.0	0.0	0.0	24.599778378360245	19.121098698331203	20.51534547841786	0.0	4.8140300090584	10.748594104561496	14.317656295115532	15.746095422549498	15.354520524387585	13.554381631360192	11.711436070930311	10.076895107079606	14.139807345124924	7.435091649896404	34.55216080575639	11.187834100580492	11.180415352430343	9.151556973998465
2L_3851	13.15983548498422	14.568206212286556	19.214566178328468	10.725867736107187	12.860940908673564	18.745000400639412	22.410273145028427	17.227168246632914	17.575161329896897	19.889169591369054	16.236183488527747	15.64041765449439	25.243475848910325	22.987945398873553	32.33152094951211	22.190940154971504	0.0	33.413804913500016	44.664071612067175	46.74256662311506	23.29588762063812	16.46354031593102	39.13345907711601	39.41567678135998	34.822441531379546	31.824753981749797	0.0	0.0	0.0	0.0	0.0	20.312749180950572	19.333279296817697	15.21153155784337	23.302771748185584	20.970595922762886	12.874243333590359	7.962094062586837	18.523267210657977	15.749153255313926	15.075269203927798	13.636105345955727	11.908060804519794	14.322242020615601	17.227825170376295	9.607283089164234	10.023672804368912	7.6522639103212065	7.9973297642947
2L_3852	11.01511494072166	12.620318965941546	6.762203071663123	17.615575792776404	10.233068365083135	15.360058680150331	12.133648743487871	22.78133999547901	15.412415138431069	13.999233961917604	12.029510795884464	16.089635869522876	22.742947269908182	23.433603117338745	14.22308395146856	19.146316148003038	39.19785509336929	54.87699713071701	28.90207995593092	34.216337090228656	34.160612267485796	39.133459077116015	4.813612639819401	15.536194005337348	31.590923252357445	31.48141869802539	0.0	0.0	0.0	0.0	0.0	16.92342418994571	19.051149342231852	14.275762040177705	16.401939365310557	13.190152759555826	16.82885802217422	14.944578032366968	7.585644774116567	15.759728988221124	12.884678389332334	15.75780968508218	11.175511273066913	11.069206258845481	9.70081145347646	0.0	7.298569694431269	10.772278080972521	8.869967504532895
2L_3853	12.466242454287327	15.54754865891755	3.5076494819903243	13.053494263772478	22.865385595329712	17.977898298702453	5.035114891251588	24.39638762688409	14.306190170671165	14.523197613083427	13.727726763326501	8.785178490228422	23.594170824156183	17.36476896753714	15.739120922879094	20.908342010295264	0.0	0.0	24.1974749619258	21.844299657190124	14.17567058009679	39.415676781359984	15.536194005337348	0.0	29.38296673938574	32.65970596215494	0.0	0.0	228.49830911251257	0.0	0.0	9.686529379485771	23.293516948362928	3.7025188976564536	17.01583152965519	11.729000657866615	10.743833174056006	7.751962021587664	10.820645634479378	14.409803277365656	11.008057059058121	16.64482231889958	7.501863190021377	9.022753744442804	6.038336188795424	0.0	8.076523444330341	4.889265129481711	10.61763790683603
2L_3854	8.15815646875013	12.852157138184465	13.772852605685983	7.688219136797509	14.429149190027728	13.63681284902219	14.827856005701806	11.974110177679332	10.73905694227988	22.810244993436353	19.600793097090694	17.247585467391456	23.16074046045289	14.77300426655727	21.243735753419713	30.78637641270985	0.0	47.90151448621634	25.8184366977889	17.86917902558652	32.00509855135183	34.822441531379546	31.590923252357445	29.382966739385743	4.437414593635993	0.0	0.0	138.53869385719432	224.30074243545747	142.73683609529112	0.0	17.828597998276333	21.479815140553516	25.441519396614392	25.054870165662805	8.954972606738798	14.501391408505647	7.609556690055908	19.312487048563376	13.60104987047992	16.46603658691582	15.755515480785972	19.41431952006731	9.662185827988937	5.927410559326267	27.545705211371967	6.93713636398322	10.970167315620628	6.948392965252407
2L_3855	11.334925512536994	16.07108419105305	19.13597256666973	11.394128605529572	8.91014651844935	16.940810591038133	16.481433664976404	13.309442883357708	13.773067592706518	16.902670199324742	17.701645572205692	15.336805841789348	6.435896858316949	10.104901508788108	19.319564923397923	13.687848612394347	0.0	35.495607418581955	16.070692681291764	33.76526388546823	27.840720146627792	31.824753981749797	31.48141869802539	32.65970596215494	0.0	0.0	177.47803709290977	0.0	0.0	0.0	0.0	14.532329809903915	23.10504013345471	32.3185314459311	9.282982436597232	22.751122625707065	17.583886126753445	25.374485109406322	6.439854974465975	12.69896557854673	18.302301400011668	12.972254941131906	14.88232545264593	13.424620754463685	10.980709090270214	0.0	5.507681563476581	12.19354199532073	6.17861288596057
2L_3856	0.0	0.0	123.89731390623452	0.0	0.0	28.86436059668406	0.0	0.0	0.0	0.0	0.0	0.0	0.0	0.0	0.0	0.0	0.0	0.0	0.0	0.0	0.0	0.0	0.0	0.0	0.0	177.47803709290974	0.0	0.0	0.0	0.0	0.0	0.0	0.0	0.0	0.0	46.03246209226747	0.0	0.0	0.0	0.0	0.0	0.0	24.089187808943834	0.0	0.0	0.0	0.0	0.0	0.0
2L_3857	0.0	0.0	0.0	0.0	0.0	50.0881551530694	0.0	0.0	0.0	0.0	0.0	0.0	0.0	0.0	0.0	0.0	0.0	0.0	0.0	0.0	0.0	0.0	0.0	0.0	138.53869385719432	0.0	0.0	0.0	0.0	0.0	0.0	0.0	0.0	0.0	0.0	0.0	0.0	0.0	0.0	67.94124441183264	0.0	0.0	0.0	0.0	0.0	0.0	0.0	0.0	0.0
2L_3858	103.09384632831265	0.0	0.0	0.0	0.0	0.0	0.0	0.0	0.0	0.0	0.0	0.0	0.0	0.0	0.0	0.0	0.0	0.0	104.40484020839205	0.0	0.0	0.0	0.0	228.49830911251257	224.30074243545747	0.0	0.0	0.0	0.0	14430.01443001443	0.0	0.0	0.0	367.43092298647855	0.0	129.32929825922764	0.0	0.0	0.0	0.0	0.0	0.0	0.0	0.0	0.0	0.0	0.0	0.0	0.0
2L_3859	0.0	0.0	0.0	0.0	0.0	51.60597803649575	0.0	0.0	0.0	0.0	0.0	0.0	0.0	0.0	0.0	0.0	0.0	0.0	0.0	0.0	0.0	0.0	0.0	0.0	142.73683609529112	0.0	0.0	0.0	14430.01443001443	0.0	4268.032437046521	76.46487585927404	44.57639056050353	0.0	0.0	0.0	84.81116793459363	0.0	0.0	0.0	33.10359438827868	0.0	0.0	51.800051800051804	0.0	0.0	0.0	0.0	0.0
2L_3860	0.0	0.0	0.0	0.0	47.93909816968523	0.0	0.0	0.0	24.700994462037045	0.0	36.63070752211579	0.0	0.0	0.0	0.0	0.0	0.0	0.0	30.880304850369484	0.0	0.0	0.0	0.0	0.0	0.0	0.0	0.0	0.0	0.0	4268.032437046521	0.0	71.08002544664912	62.15581218999788	0.0	0.0	0.0	39.41927523720549	0.0	28.87352817190144	0.0	0.0	17.44859643490278	0.0	0.0	0.0	0.0	0.0	0.0	0.0
2L_3861	10.925918611630411	13.769936716813334	7.378189775894864	2.7457463583852486	12.024088715787817	8.164761097371395	15.886721322283588	8.018242463794227	13.276083321761014	14.765311984932458	21.00049646486174	15.707358241322861	12.407330809372063	12.784115553794189	18.622442091188514	15.392929257945363	0.0	8.553697977478112	18.25701596376879	23.931533605425297	24.59977837836025	20.312749180950572	16.923424189945713	9.686529379485771	17.82859799827633	14.532329809903915	0.0	0.0	0.0	76.46487585927404	71.08002544664912	7.6406991774596325	29.323908703313833	54.51662445522316	35.79206955114955	26.727402289757116	26.130314420423623	12.229438950029289	20.174312265454223	26.813047252108568	19.295812020419824	19.381458871168817	15.421213593563085	12.508869435440214	16.935173848027137	14.756379551789728	10.617887243240242	10.651657379523328	14.144704872035646
2L_3862	9.87262341272897	12.542811122924768	9.677769003267215	12.805404905302428	9.012381209305344	10.772121628977269	18.522823359873453	11.68589838335412	12.125216022332687	15.434440315138028	17.59868943324951	11.311401925459155	23.507402028833457	10.29182286282313	18.69686246141661	14.101289562930532	0.0	24.932557432146048	23.866596305360588	26.22836940794423	19.12109869833121	19.333279296817697	19.051149342231852	23.293516948362928	21.479815140553516	23.10504013345471	0.0	0.0	0.0	44.57639056050353	62.15581218999789	29.323908703313833	9.73756104477019	29.51122152848151	44.33928210007533	28.36569339577941	25.11398662140879	28.517367789918257	18.69686246141661	27.184493203910684	22.81898253949307	22.597446750939103	17.771002774618026	19.613611846621556	21.596363715344626	0.0	12.68921868890412	15.630935205277005	12.368814079408045
2L_3863	11.693514977053981	3.9475013895204887	11.280773951339253	12.594204650787892	13.131465933825815	6.570205537053857	0.0	14.71124763148913	10.825744486448334	14.012196215586046	26.08807333558092	11.30142714421977	4.742501157170282	26.061445442225494	6.327223766064821	13.448452083165227	0.0	0.0	21.992686247601103	17.563086607092675	20.515345478417853	15.21153155784337	14.275762040177703	3.7025188976564536	25.441519396614385	32.31853144593109	0.0	0.0	367.43092298647855	0.0	0.0	54.51662445522316	29.511221528481506	11.907483615302546	13.680938621836967	37.72104532560806	38.87178530335541	12.465346337182632	28.472506947291695	13.368068923624477	30.344961522588786	17.206254817751347	16.449792601014884	15.827793605571383	9.709793686303753	0.0	14.610655258667041	14.60096680863299	14.796967395679102
2L_3864	15.354402644642311	9.070854256770485	0.0	28.939874516704098	24.139545886862777	18.11699228940808	0.0	16.902284512774745	9.328567057471435	10.732746037470163	23.056562358778557	12.984618421018462	10.89766223349767	29.94293731659951	7.26957624186171	38.62853257930438	0.0	0.0	3.8874142630784276	6.7262884878227265	0.0	23.302771748185584	16.401939365310554	17.01583152965519	25.0548701656628	9.28298243659723	0.0	0.0	0.0	0.0	0.0	35.79206955114955	44.33928210007532	13.680938621836967	31.437050450178564	4.815452594758476	54.58591127705228	28.643774562036686	32.71309308837769	32.76599021279872	19.369124376120507	30.751604355130073	17.63977759768405	30.308540946838825	0.0	0.0	7.460760132085297	7.742574870698999	13.077516192580552
2L_3865	11.759754334028061	11.578765618365367	21.838499925352036	8.86588225280886	11.092914622643079	8.32535332799524	5.69971723702787	6.041120700383369	6.668329303439657	10.412104520870022	9.182548354946462	11.93371774490127	10.015667843062497	9.173175799327606	10.021827540382953	9.467242748387905	0.0	46.03246209226746	20.2458055156958	13.394119281020162	4.814030009058399	20.970595922762886	13.190152759555826	11.729000657866615	8.954972606738796	22.751122625707062	46.03246209226746	0.0	129.32929825922764	0.0	0.0	26.727402289757112	28.36569339577941	37.72104532560806	4.815452594758476	2.9504782872827597	38.006091008169335	57.0386081175592	27.281641637709154	28.85934444869806	24.328714398338434	21.8699816803575	21.23015058121204	20.891655872644463	15.949166815525556	15.882545400256026	11.999625611680916	15.02252984146487	10.015914085572286
2L_3866	6.665177302502162	7.159196474697108	18.412950933168354	7.613624977806284	15.241761970546438	7.62607232109425	2.9367980502010385	12.450829229673419	12.76183481022121	20.330037834200407	13.830065616382369	5.124072760603424	13.76161544851427	11.47866470719108	12.622572349429063	13.414576889001085	0.0	18.97470197858705	12.886239723453931	14.864476322375666	10.748594104561496	12.874243333590357	16.82885802217422	10.743833174056006	14.501391408505647	17.58388612675344	0.0	0.0	0.0	84.81116793459363	39.41927523720549	26.130314420423623	25.11398662140879	38.87178530335541	54.58591127705228	38.006091008169335	2.3499316052406294	0.0	29.835171007741426	30.386260445034583	31.49149659271179	24.61751319013291	14.71779932463599	18.6584569456106	22.305621768032807	16.367067496149648	14.721063232913895	11.406916909980277	14.037192863639776
2L_3867	3.4975295200235315	2.7549605820239926	23.61855095466183	8.78949339117992	16.496006316870687	11.004828918929626	0.0	5.133488672700569	8.499695994206606	3.2597031583915843	12.604750730550345	5.915448133646537	9.929372374301593	19.48744131844233	19.870957998756076	7.0392544021737224	0.0	0.0	10.626017662566559	24.514550611515467	14.317656295115532	7.962094062586837	14.944578032366968	7.751962021587665	7.609556690055908	25.374485109406322	0.0	0.0	0.0	0.0	0.0	12.229438950029289	28.517367789918257	12.465346337182634	28.643774562036686	57.03860811755921	0.0	26.09868958479595	16.559131665630066	31.72054868339198	38.82586353132524	12.008242457622913	32.1448612765551	13.807768250417686	6.776463445045593	0.0	16.99462324109898	16.460789224297063	16.681755711892734
2L_3868	13.314703400335585	11.536609226938108	5.994211988903515	7.80747742189065	6.279844963187548	8.727948314905492	8.604493180293817	11.074149508574845	9.707217380837433	12.822969230499409	10.130140313106642	6.755834676618461	3.7800009223202253	11.375264536722568	10.08620172302584	10.719061438980402	0.0	0.0	13.93348728488381	13.22092128356792	15.746095422549498	18.523267210657977	7.585644774116566	10.820645634479376	19.312487048563376	6.439854974465975	0.0	0.0	0.0	0.0	28.873528171901437	20.17431226545422	18.69686246141661	28.472506947291695	32.71309308837769	27.28164163770915	29.83517100774142	16.559131665630066	7.984909697395458	25.808758896089767	37.84722138241702	29.714122711098273	30.30161057722004	20.67542042941797	22.35760612639683	11.98842397780703	14.664569115710092	13.428081879072066	13.608337883054299
2L_3869	10.752338095918956	8.272518504442106	8.44299089913125	12.568021273135527	7.469374385643956	9.834819099124276	7.271780619104858	10.64348061488195	10.93827821291869	6.991532415261229	9.011712522765839	6.766758872214749	7.098962231107283	13.096514905923833	7.103328136538469	17.61439669936402	19.576290762731443	0.0	10.63583611270522	8.325122133923347	15.354520524387585	15.749153255313924	15.759728988221124	14.409803277365658	13.601049870479924	12.69896557854673	0.0	67.94124441183264	0.0	0.0	0.0	26.813047252108568	27.184493203910684	13.368068923624477	32.76599021279872	28.85934444869806	30.386260445034583	31.720548683391975	25.808758896089767	13.47367944734542	48.32482437900834	43.498556878140626	37.755864930395916	27.443617187206936	30.522262065886228	20.263178157915	18.711358917544484	17.65285608080368	14.993376846157492
2L_3870	5.912635932091343	12.295298188552348	8.78406780917044	4.754814427913804	10.039245268875527	10.418161176692609	11.46294454158653	9.372514331095108	9.387673119229502	8.155667624715148	9.943992592577862	10.400177219019813	20.14293696643878	11.332690093357648	8.510026109655895	11.899984910819134	0.0	3.70311394851931	11.975648046625702	14.504799513832273	13.554381631360194	15.075269203927798	12.884678389332336	11.008057059058121	16.46603658691582	18.302301400011668	0.0	0.0	0.0	33.10359438827868	0.0	19.295812020419817	22.81898253949307	30.34496152258879	19.369124376120507	24.328714398338434	31.49149659271179	38.82586353132523	37.84722138241702	48.32482437900834	21.242136053828816	62.118451957291526	45.491565397991266	39.401765423176826	42.15709419581127	19.165238856371868	22.064419739546995	18.76352205938241	16.759335586454114
2L_3871	8.5826393375404	7.81675696358963	5.43355415297411	4.718146043605375	8.011625796692936	10.337817949084938	10.399583184705957	7.085893309121623	9.125169163255013	11.99855057509053	7.088350489289502	10.433378974074051	7.614322967904714	9.862982255000531	15.745945368274297	7.017452945278981	0.0	20.997463506408426	14.667379682397993	7.989550795496074	11.711436070930313	13.636105345955729	15.75780968508218	16.64482231889958	15.755515480785972	12.972254941131906	0.0	0.0	0.0	0.0	17.448596434902775	19.381458871168814	22.597446750939106	17.206254817751347	30.751604355130073	21.8699816803575	24.617513190132918	12.008242457622913	29.714122711098273	43.498556878140626	62.118451957291526	21.94692760202774	44.018275542854504	42.142088722861764	34.81668340638948	36.22369435316073	21.112324447112535	19.655704193553508	19.371313876542008
2L_3872	7.6924771634968945	7.271122513954738	8.311474156302257	6.959389949156244	9.675031182625503	9.43958125823906	13.422202231426207	5.419493158160861	10.468784179334062	8.029729269647946	11.089170980970243	8.326691062483697	10.482572199589573	8.229261746071042	9.906295765629629	9.90858095496426	24.089187808943834	4.8178375617887665	13.087701686157162	13.479344468206433	10.076895107079606	11.908060804519794	11.175511273066913	7.501863190021377	19.41431952006731	14.88232545264593	24.089187808943834	0.0	0.0	0.0	0.0	15.421213593563083	17.771002774618022	16.449792601014884	17.639777597684052	21.23015058121204	14.717799324635989	32.144861276555105	30.30161057722004	37.75586493039591	45.49156539799126	44.018275542854504	8.281942198669007	36.928519020616804	38.1546867309446	33.24589662520903	21.23071906830754	22.13610518746178	16.982184472480096
2L_3873	7.401609479981421	8.162218257716212	8.746938571499975	13.020470038968407	10.472849138608158	12.517757749365378	8.968529430229324	18.468273949684818	8.693905572193893	7.933058780516409	10.669867626954755	6.885177152478507	6.303878461223268	11.547225057478375	6.3077553852461605	7.448373461445357	0.0	5.794582065768506	9.74445175278326	11.024214362605866	14.139807345124924	14.322242020615604	11.069206258845481	9.022753744442804	9.662185827988937	13.424620754463685	0.0	0.0	0.0	51.8000518000518	0.0	12.508869435440216	19.613611846621556	15.827793605571383	30.308540946838818	20.891655872644467	18.6584569456106	13.807768250417686	20.67542042941797	27.443617187206932	39.401765423176826	42.14208872286177	36.928519020616804	7.597340930674264	10.755463775598004	9.9965012245714	21.57881392049286	17.91512708543276	16.642648299234818
2L_3874	6.356877269405185	16.45233800598808	6.132501275560265	4.56434262511776	9.99401501272381	5.714755957061609	4.4015014401712715	3.9986948260087907	10.298988462778867	9.310116948610863	15.273038287325125	12.287457700426867	2.5781382129583412	9.107763052436429	10.318895135260076	7.310903481452238	0.0	0.0	4.598367542735389	3.1825727408825655	7.435091649896404	17.227825170376303	9.70081145347646	6.038336188795424	5.927410559326266	10.980709090270214	0.0	0.0	0.0	0.0	0.0	16.935173848027137	21.596363715344626	9.709793686303753	0.0	15.949166815525558	22.305621768032807	6.776463445045592	22.357606126396835	30.522262065886228	42.15709419581127	34.81668340638947	38.1546867309446	10.755463775598004	7.0379712625557405	49.06001020448212	23.828115623195238	29.918036790637245	17.944283124651633
2L_3875	0.0	49.863175446574594	0.0	0.0	19.904537836535972	0.0	0.0	0.0	0.0	35.39923254463843	0.0	0.0	0.0	0.0	0.0	25.48127763126043	0.0	0.0	25.643294086271734	0.0	34.55216080575639	9.607283089164234	0.0	0.0	27.545705211371967	0.0	0.0	0.0	0.0	0.0	0.0	14.756379551789726	0.0	0.0	0.0	15.882545400256026	16.367067496149648	0.0	11.98842397780703	20.263178157914997	19.165238856371865	36.22369435316073	33.24589662520903	9.9965012245714	49.06001020448212	0.0	61.51854845754543	34.049218144828345	34.50628833972131
2L_3876	10.020904061367654	7.175765202073854	13.841673402947723	6.868120861527924	8.593332977187423	4.299593373122726	15.453872508642577	15.376704867081422	9.224545585970072	3.8207040385860545	5.471870890111974	6.933507585218779	6.465686408260769	5.583420489681205	12.939325690332433	8.250722969600211	0.0	14.263961744054601	9.687047029644624	9.577849881250625	11.187834100580494	10.023672804368912	7.298569694431269	8.076523444330341	6.93713636398322	5.507681563476581	0.0	0.0	0.0	0.0	0.0	10.617887243240244	12.68921868890412	14.610655258667041	7.460760132085297	11.999625611680916	14.721063232913894	16.99462324109898	14.664569115710094	18.711358917544487	22.06441973954699	21.112324447112535	21.230719068307533	21.57881392049286	23.82811562319524	61.518548457545435	3.9838858016479035	36.13744601969001	37.55362991990184
2L_3877	6.302680561556233	6.205679040294219	7.448266469181201	7.919499867744353	6.440725998634567	4.95777954935767	7.636957375086107	9.71327791214479	7.147827800659336	9.6922789543617	4.542847570428334	6.395916846685076	8.946552401299398	9.481618828387967	9.548858225117915	4.439750993394285	0.0	9.86850220807737	9.574242988542503	8.283027744829734	11.180415352430343	7.6522639103212065	10.772278080972521	4.889265129481711	10.970167315620628	12.19354199532073	0.0	0.0	0.0	0.0	0.0	10.651657379523328	15.630935205277003	14.60096680863299	7.742574870699	15.02252984146487	11.406916909980279	16.460789224297066	13.428081879072064	17.65285608080368	18.76352205938241	19.655704193553504	22.13610518746178	17.91512708543276	29.91803679063724	34.04921814482835	36.13744601969001	11.229551093398085	40.367836883018946
2L_3878	6.387286540476666	7.295220151631905	4.313286042465164	6.420647775943792	8.033458551521232	5.777981609337701	4.643684658519683	8.437428941028138	8.537310816426137	5.357665229502734	4.220177397075148	8.102218014590367	7.253319368275777	9.25301314586254	6.0481501702463545	3.856585167380617	0.0	15.001462642607654	8.40906368989262	4.47691601372712	9.151556973998465	7.9973297642947	8.869967504532895	10.61763790683603	6.948392965252407	6.17861288596057	0.0	0.0	0.0	0.0	0.0	14.144704872035646	12.368814079408045	14.796967395679102	13.077516192580552	10.015914085572286	14.037192863639778	16.681755711892734	13.608337883054299	14.993376846157492	16.759335586454114	19.371313876542015	16.982184472480096	16.642648299234814	17.944283124651633	34.50628833972131	37.55362991990183	40.367836883018946	10.662641613752944
2L_3879	9.07110659034036	6.668851509446905	4.083766212551863	6.078990401274156	9.507474776669419	6.184068317781195	2.9310557076447794	9.763666025815132	8.32796098203316	6.763428787858293	5.8117994057435105	13.296539422193765	12.01786885414771	8.086743805217298	8.016839944935763	3.651367437105196	0.0	28.406400909004827	9.186459403811034	10.596722645620163	7.4267842849244525	9.636802674075074	5.167985364265448	6.7017660493893345	9.210114284360962	5.849834742168533	94.68800303001608	0.0	0.0	0.0	39.34219844204894	14.80172038281478	10.272492238104865	8.621284226498378	14.857957922263164	10.620897678271769	10.163125989927561	9.025189303345638	12.025259917403643	18.067057173202425	15.562388088120956	15.226093648781081	14.689021504727481	21.96437950627895	24.605376626298227	32.670129700414904	32.9107050295785	37.4065851853659	26.37128628421159
2L_3880	4.640880542110538	8.877798255899087	7.834878371348164	7.497514573918746	7.817354088304206	9.387215113666658	6.426690818170762	8.757821281768448	6.1761941443127375	9.26851747838489	6.371533263684511	4.4852701206274155	9.410934772152329	6.279783953268065	7.533378043932024	7.338888872209596	0.0	5.1903697878955395	7.049844515679206	6.970375208327089	11.308412757970338	6.0370984225891915	9.20678452200712	5.877770009325082	7.933466774244476	12.024809587140187	0.0	0.0	0.0	0.0	0.0	13.522727241993802	11.487071706220709	10.633049218258222	16.288926462012594	10.812095674404885	9.427791750193688	9.894404442191819	20.402898868982565	16.093263681688118	14.217666859458229	12.140012586158049	17.8446624743026	12.30162001866182	16.056617947034226	17.908293420224375	22.550207473183857	31.42553585553347	29.814574353245654
2L_3881	6.2423796859345275	5.364049070320895	5.748315743487158	7.1306637079166055	7.137459439156281	5.803136193356926	6.8762643731116055	4.997582419504565	7.814967317346975	6.082358304852029	7.4989731519718035	7.6784532523768405	9.666497771469492	6.323840721423749	6.9856530806461405	5.710745052353255	0.0	4.442766066152787	6.896466509178191	8.949578077113543	8.518035973214648	10.335069409680214	9.093080408291433	11.320099717500623	8.642780901182764	4.803304673615448	0.0	0.0	0.0	39.715636045911275	18.4593801340151	8.267827337339591	7.9045683392347685	16.18044431500089	18.590297723618043	12.102374699487356	6.23578836321193	19.055805986487318	14.777343055212992	14.229372027537167	13.744716516653586	14.775279366436022	15.274376228003966	15.234510647354684	15.942895845611195	7.664420991316211	23.989815082644913	29.379164830468866	38.473607008924525
2L_3882	6.575661441181405	5.593932232701613	4.440494180821186	3.96600394300112	7.856863495432557	7.034613942042063	6.374182622626844	8.107182512019767	5.9659308699465	8.825078991811209	8.53129222693427	10.231835145028032	8.96068254116295	7.327618865335805	6.475584133802704	7.411271856303909	0.0	4.118370196178565	6.126538430403762	4.608949953993461	7.537164952829012	9.580437321815092	7.024278491400765	11.659493357703226	6.294918175506096	12.085583743236048	0.0	0.0	0.0	0.0	0.0	10.116662593943559	10.723029195698821	10.311814264351419	15.078784494873643	11.878623433844744	14.961221703441858	7.850851100954291	10.460558985373597	14.172654192092898	15.528244190638315	14.90052051280909	12.605045789469214	15.78356577749118	14.778799089055209	21.314372067941694	18.40399389161218	32.53932085132059	36.38126555511924
2L_3883	4.1875643576297215	9.070854256770485	0.0	13.15448841668368	0.8229390643248674	8.234996495185493	7.6111069390969375	6.914570937044215	6.36038663009416	4.390668833510521	6.28815337057597	4.42657446171084	13.374403650201685	5.833039736999905	4.956529255814803	5.267527169905143	0.0	8.195915155886306	5.831121394617642	11.923875046594834	8.571208168932799	4.3692697027847975	6.709884285808863	10.441532984106594	6.833146408817129	10.126889930833341	0.0	0.0	0.0	0.0	0.0	7.931197230084275	9.2472299567002	11.193495236048427	0.0	14.446357784275428	6.766848505419705	11.717907775378645	9.913058511629606	12.566501928204055	15.319216552022581	12.580201781644119	13.058017182701178	14.05214171171618	10.141757428634483	0.0	16.786710297191917	24.987400719074046	30.31606026461855
2L_3884	7.77535832816609	5.879571097047612	6.300768441719152	4.6895817346418935	7.334454755166609	6.360857514051624	6.029696557028192	5.477884479359263	7.054385431766935	5.797317210298494	7.098811154623503	4.734228063862211	9.712555164002232	5.1987039977513865	4.712013791593167	8.763421728090428	0.0	24.34873228325367	6.929325696922444	5.449830063398963	6.7903111596429735	8.024241327453074	8.638056272551141	16.544052261558157	7.443394843067185	9.025603380389319	0.0	0.0	0.0	0.0	0.0	11.962397616829396	12.045423163957356	8.867748177234361	10.188476629162883	10.144202966461469	11.257796174624982	0.0	11.780034478982916	12.444345155162567	14.437941755899162	16.01731521606504	16.129823930108778	12.523988964155606	14.462166490388926	0.0	18.437005572781395	27.18410139920752	20.343888427843165
2L_3885	7.8382212751488645	4.896675880933281	10.038621314000773	4.754666025465991	3.39942668668929	5.527831355220144	7.86005950065042	5.553909218180166	7.225272162865517	6.045711625601171	6.1691416288806735	8.2284548196117	4.603956179545083	7.228599955724826	7.677979401516861	4.89584098308487	0.0	21.159990689604097	9.580219419871183	7.577781187779312	8.851564790688155	9.024369283754268	8.372975039295238	11.98118474747257	11.761087618338594	6.536332202547863	0.0	36.71880737313652	0.0	0.0	17.583654235023122	8.505643494458573	8.815106447919801	1.926604090565805	15.494815877316475	12.20636073457879	8.385823346341843	8.067460101367637	8.445777341668547	13.121735968177918	13.910948653051939	13.919666818855024	14.017441245628866	13.017915639638487	15.710227986828544	21.902446503274415	14.18382712751497	23.80575954002184	23.0203468558534
2L_3886	7.598812540472312	5.44135481899442	6.997391372496334	1.7360231043842917	5.430242453809273	6.520729834860344	6.696349351224193	6.083528056927222	7.834329449669694	8.36976110899077	10.788175827349352	4.673468276614175	3.922323867066169	10.777164420269381	9.157717614189544	9.732319503707318	0.0	0.0	9.094614351273462	1.210474380067651	6.59842636957409	7.33881165139093	3.6896513249980667	10.717693503362906	3.0059448571439735	3.3411627914746895	0.0	0.0	0.0	0.0	0.0	4.025751281678436	9.856872577673565	12.310225562725032	0.0	15.598747524565427	9.823373950305516	0.0	9.157717614189544	8.107857501603513	10.457102247733214	16.602333940293583	11.337444804783711	13.090504475316218	12.045844879498722	18.659710326656892	8.727232496561806	13.004758812814146	24.00521223761244
2L_3887	5.432799931981345	8.558698119311675	11.464776537747548	8.533087216343114	7.473567060957829	8.01284790717233	9.874384661262527	3.9869880657486227	4.400930004528557	1.8987668648472935	2.4474092541438717	6.891459964982195	5.783828261944184	6.810824064306288	7.7165138025282385	0.0	0.0	0.0	11.691508141278536	15.469619571115505	12.046652050062178	9.791111278762422	5.803446550837611	9.030987123016494	7.387571504304591	8.21142110138149	0.0	0.0	0.0	0.0	0.0	15.83024406120479	9.228487380781786	7.261025140573447	11.123272555772086	11.926854983755623	10.53488786138616	5.067468272581145	12.860856337547064	11.95578359944734	11.307971859735094	12.046537250069326	11.591221486486775	16.62216216795891	2.6315124670534633	36.68728492079215	14.518994937094474	25.112366425040044	18.045987840150676
2L_3888	7.243254918999252	6.906563445373407	3.861564458778572	3.832151018940215	7.192130945689702	3.2986388496650743	3.695432094864698	7.833564507417351	5.5587023987468465	7.1060266069533045	4.579644715742598	9.026813440074113	6.4936941359669165	3.823368043142885	3.6098265543317525	4.6035905704654345	0.0	11.938124699681552	7.721435620271996	7.348105965566508	6.2423872137182705	4.917832706497698	7.330185263102339	8.449488451070195	10.782550217446715	7.375385940117399	0.0	0.0	0.0	0.0	24.801033707084912	8.886567717401105	6.734732012838886	5.434794423466139	15.610579726977205	14.347148776776443	8.870898706312486	5.689413225211724	11.912427629294783	10.575816175393566	10.195137627240609	8.725834455911937	11.011715363975734	10.234135960496236	9.602078066962825	0.0	14.819048122895257	19.479822108213998	17.14377400079656
2L_3889	1.2478217711207873	3.931574870946055	4.213222778367629	6.27169614886498	9.808864466996113	10.797100880258188	0.0	3.662973473661847	4.043275174189349	4.651887619698884	4.497026341331795	6.331404717107561	7.085050720106843	6.952579928597004	2.3631360232910685	2.511411224752469	0.0	0.0	8.845827960019385	4.373056722918753	0.0	8.52196465373127	3.998858992234216	2.7656855857998637	5.429758606506752	6.0352761893266145	97.68964001367655	0.0	0.0	0.0	0.0	10.180626123050317	8.478506561940154	4.447290710499164	0.0	10.95758319545041	8.065615394356167	0.0	9.452544093164274	9.985600763698748	10.703813516901636	17.13683476949529	9.830054737021461	9.852459420182763	7.252964044639576	0.0	13.339065089180746	21.81308701324306	13.60363182960771
2L_3890	8.274179052661873	6.517468118049998	9.670656134677426	6.3979966592860436	2.5015992724148544	6.0079280618704445	4.627302410716586	4.6709238400729856	8.249398709061907	6.228558188436308	6.116784322375942	10.764846081808631	3.613865353339812	7.801851414803694	11.4509450253991	0.6404966154557599	0.0	14.94853965224714	7.09025961726843	9.479884465859813	8.68502057589937	7.003162845680645	4.41933777107368	7.0534536107052235	4.846716027930655	6.926417587559539	0.0	0.0	0.0	0.0	0.0	6.305570389100799	5.6220113333694	7.939489295753689	7.81882836420728	10.379802564976965	6.5824337306284635	9.49880279464277	7.834857122641489	12.733365665895432	10.437631921631304	8.923073202561628	12.535017616295924	12.061043958736153	8.632196415517432	0.0	12.989158166164671	15.619446938920046	19.94902719978303
2L_3891	8.270531897628373	4.008981722651429	6.444262286630475	9.592764753112613	7.001390476148564	4.003519894691413	3.083508502312169	6.069524441554728	4.380561315850531	6.818747262124741	8.024740657577821	3.766035375123486	5.418408609779035	8.507359042808677	6.0241566271084395	4.481500047695965	0.0	9.961300348147448	9.019989133490235	8.360916927267157	6.076834628928945	8.689749441212903	8.834779564094694	4.230206721742078	6.920828079848085	6.923364508987296	0.0	0.0	0.0	0.0	0.0	10.381067483686339	10.590658762317693	7.935989667794938	13.02563653680628	7.182849653539237	9.046856879299877	9.494615840722124	8.433819277951816	7.636651774177487	9.469982114895473	11.64948900972645	10.023593869369519	7.032507767153668	12.94258717633671	17.184699431014604	17.31124360944623	16.25417422164962	16.03888380292512
2L_3892	4.302143082792625	6.256144054807158	6.704318117212934	6.653251493904457	3.6419645047895997	5.206350581486884	4.8119135279891365	5.343002808379421	4.557337254001637	3.3927420980569085	4.770614920336694	5.037444443984233	9.395110821908723	7.006780719847149	6.267259248563136	6.660499044551412	0.0	5.181642477032369	7.037990604081458	8.118430739811718	4.515759322672228	6.529193001287706	8.837792152662749	5.86788687418253	10.80017332118146	11.204284518399836	0.0	0.0	0.0	0.0	21.529359587669706	6.9428517671062036	9.219177075567302	8.256243607308521	8.13076878044973	7.0575602993800475	10.695385745343891	7.408325673947733	6.89398517341945	8.474481112818012	8.683241817530757	10.604649866275365	8.25557307668176	8.100191530335216	11.54132615479945	8.939090822950579	13.828978502241869	15.130094336138185	18.039056270536058
2L_3893	7.722844611990128	6.952215798632315	6.208545541419939	7.393506246496171	5.781681620600733	4.339215071864344	3.564864764181522	7.556788319623429	5.362301838369855	6.512208059426435	2.6507017843419955	6.219912340287424	9.3963875483666	4.917707291095282	7.661024461442168	5.181092122408482	0.0	11.516325831406746	6.331328003124845	5.799667124883331	6.021830641533219	4.185948891405853	6.285506235457892	7.335855346061639	12.001823316998317	6.225448387920139	0.0	0.0	0.0	51.47448667068167	0.0	8.57258672789551	9.745169806585364	3.932078842899295	9.03541521347072	8.76548157048273	10.459131632497872	2.744197189228587	11.839765076774261	8.240198489901225	8.907099288437818	9.890600697005361	9.174105498157308	10.743649269214075	7.125243540824226	9.933672866271902	9.292049140215628	14.835441573209565	16.538048675135666
2L_3894	3.678794856235456	7.244352592492996	7.245764746994458	6.933767726177193	6.747587592844396	7.475632332389571	7.429325568796595	4.949578642370175	4.966781667529397	7.428725946071108	4.419337695956195	6.740528339203297	6.092320942771001	5.465976177226079	9.289246106847926	10.489107062315785	0.0	14.400299526230146	3.725576286110847	7.520642013572395	7.94817123038109	4.8852667195112955	4.912220583068795	7.474243756016765	7.33694017312244	8.155143448973266	0.0	0.0	0.0	0.0	0.0	11.076687624474278	7.915433837846422	9.833537870921049	2.510690520235161	6.153305609614908	6.737335770505102	6.862824491499019	6.096067757618953	9.649542359822734	8.972002217383942	10.87634119320901	10.666509526843297	7.7458021383255025	10.691497550934294	0.0	12.810701977013071	13.603776408330951	16.29300742973672
2L_3895	4.793293224120809	4.782448915894344	7.5527071060184285	7.227493384835916	7.033426358770055	5.027298229385564	6.195235089811549	7.9733876461738875	5.177182603113298	7.147771235581605	3.83879001338778	4.323734193035816	9.07200221356854	6.053619040412358	6.656893137197055	5.145149490710594	25.01719932453562	0.0	5.501480140870254	3.919614309951901	9.156960107267247	4.607241735305475	8.875204385716383	9.207385739884272	4.86674673623797	10.818956357102838	0.0	0.0	0.0	0.0	0.0	7.448976836475405	7.816494758063203	4.555601111566672	5.234094894140431	8.418335133921682	7.8489449881904365	4.769029919701459	8.77499549903248	7.671594387461547	9.997041198290505	8.411382428987817	11.957481712395293	12.867820985902167	8.048738205502861	8.631665264021063	11.490121213015202	11.601862743518264	12.41080414934552
2L_3896	2.8043662861328578	6.6268935243763645	0.0	14.0950684174621	4.408906696952917	4.411910039389533	0.0	8.23220074715454	0.0	5.2273478109958305	13.475545254249852	4.7430860035326505	7.9615045332806815	6.250117189697307	5.310933938354928	11.288338017993611	0.0	0.0	11.360112147027117	0.0	3.826696565922502	10.640190467921528	11.982763992273513	0.0	12.20289013249898	0.0	0.0	0.0	0.0	0.0	0.0	16.34288149841997	7.621869888583506	0.0	0.0	7.036049905294768	3.6253478521264118	0.0	5.310933938354928	10.472808400269539	4.245150057564235	8.023642142992857	9.205065289687086	2.2142509189141313	0.0	0.0	13.626517857824183	20.740472581095247	19.10808065444412
2L_3897	6.812100760336885	5.030444248592482	8.625299729165588	6.4197007777467485	4.68549297745006	4.353778678005246	2.0635554441235615	5.624122988321508	5.8631465714215745	3.968055565475695	4.091689650454626	5.760727464664238	3.6261247785797557	6.1677655964407245	2.4189032450796484	8.568925221131828	0.0	19.999000049997502	3.8805338838517405	4.4762557016307	5.809655356720102	5.492305199646101	8.641257730514646	9.436508340929723	7.410526003767326	7.207318517145696	0.0	0.0	0.0	0.0	0.0	7.443483490725791	8.10001669182011	13.656724571178849	6.973646589538135	6.409239559749335	9.907145280855184	12.70803449595964	9.272462439471987	9.312693678475389	8.593263440025144	9.257878698400726	7.546524322447891	6.723310558118818	7.424125438023401	11.500399638887451	10.757579801071662	12.022688530784523	14.504855718024443
2L_3898	3.7928710106772354	5.975194815251756	7.6838908764553295	1.9063407179889174	5.962992239046341	5.370348800574365	3.676657124515876	7.793765388511411	7.373947891259832	4.948946666191568	2.7338264548740936	2.5659862611963598	2.153567449086435	7.607886165735264	12.929351437873175	12.213870987934222	0.0	0.0	6.913985563905431	3.9876945064457097	6.210672212106878	6.33191993367832	4.861962404713641	1.6813120151936805	3.3008518508371454	1.8344786595097538	0.0	0.0	0.0	0.0	0.0	6.188993105638509	6.700515609830419	2.703591234308356	12.42501503426819	12.371022573500053	13.729067829636389	0.0	6.464675718936587	10.117389234417965	10.717491666001926	8.2474269764134	10.955769367907882	9.583191082840697	10.288162616462001	0.0	2.9487517270470267	10.200449023766025	15.506066852029635
2L_3899	7.162001611654991	6.044378309095645	0.0	7.713652753979731	8.042712594630556	5.6337338971788835	4.958969486468956	5.25600340709158	7.459326777524418	1.9071420180003693	9.832817520114256	4.326160674299629	2.9046698958850126	7.9810097573545	4.844093809558133	10.296073901100034	0.0	0.0	6.216923377248299	3.585658513357295	7.678711540126154	8.54031166858125	5.464729325398838	5.6692633404569515	4.452094131516642	1.2371460525143756	80.09996475601551	69.49849883242523	0.0	71.60451394855932	0.0	10.136293798925504	5.213920918584416	7.293052346612523	12.568877448417329	7.701082977628867	9.258686102500533	3.817365040876345	10.657006381027893	8.460547212910162	10.325317720351572	7.903818375640034	6.716739511945587	8.078457983940027	7.929358927189455	13.818414972528991	11.931574804809381	12.038313480434645	13.245620370481397
2L_3900	7.776675002058736	4.594192765327759	5.626638758538424	1.3959451979834177	5.676432021888322	4.806406677934049	6.730711631410077	6.522395357848165	6.524611622493171	6.212463132914095	7.340239275118007	3.757960122875901	3.153961000483739	5.261484156355834	4.733851058844135	7.266822344360737	0.0	4.3487241930398675	5.062864605358844	6.813441167395543	9.474694512162191	6.9549581106034335	4.4503017007866355	4.3090765156561055	8.459835571010197	8.059939080293784	0.0	0.0	0.0	0.0	0.0	7.76910605266774	4.151694617950682	12.86833123480547	6.823795941206174	7.316769792472019	8.258072669962356	12.434962555219006	7.1007765882662035	9.33483935408246	8.128323240431737	7.469655715621625	7.657858549142119	5.701660608652269	6.457417635638056	0.0	7.287521186106152	10.45719412940591	13.246961880258631
2L_3901	5.37509984994513	4.469116055887473	7.057874571486187	6.003527072154892	7.0420882138916925	6.577092924927182	2.8946701885153963	4.821230947919748	5.563686062966412	5.287912944254265	5.739652930361867	5.050568820313387	6.7821037237988255	2.662118880246246	5.089706069474488	6.6110735481932235	0.0	4.67562828755114	6.65310843810719	4.709329705405264	6.927112514643712	7.024580366297876	5.103831063191809	5.956714541002053	5.197589617814739	2.888608051994945	0.0	40.56795131845842	0.0	0.0	0.0	4.872658296135809	7.304379584259062	5.321413367390378	9.782342871117633	6.742962033377663	5.404518563556174	8.91315247061445	4.524183172866212	7.806214702766427	7.9859567703585395	7.5185400362256924	5.685048322910745	7.780725022104333	10.414255959268688	8.066142367412786	9.576528798508383	12.849470461275914	9.766469472152846
2L_3902	6.162991220114665	3.8142591710047506	0.0	5.5314115587031	4.152512366873914	5.540454738363105	4.267254751268121	2.584489213828103	6.062240812460088	5.3336379250868395	2.115315359146174	2.2336289516432735	7.498513419714541	3.433878943993925	9.170486174158203	3.54395971935383	0.0	0.0	6.687174596511488	2.3141277188686566	5.406239882071888	5.344759359892913	7.053701048725461	5.854165707233953	3.831082221345756	8.516636184206325	0.0	0.0	0.0	61.6165723933109	0.0	8.722406538644314	4.785753195596963	6.2757620030224075	14.420899921838723	7.179117207151108	7.3981274997846	3.2848899660408075	7.919965332227539	4.4621842100491955	7.552304372437714	6.80133374658573	8.091772724761125	7.6467746252211475	10.23496756197614	0.0	8.983859597846509	11.838992075570655	8.698489420327267
2L_3903	6.6072353191085424	2.6985970841889815	4.957573089500059	2.4599056896757636	6.5403517001028675	5.197346719850538	13.046792558726281	4.669287142446194	2.775267152171902	5.0175921341671295	4.997543119610461	6.622199425300701	6.252575279443221	5.453928416916831	6.951578501882	7.880273041610551	19.15807905772904	0.0	4.956486140784974	6.003252390623743	3.0052998462789127	7.799198275842379	7.580821754804437	7.0509820716306	3.7269367173066854	6.509734716474422	0.0	0.0	0.0	0.0	0.0	5.704399012899386	6.983483363496993	6.977325088926008	2.004125291500024	8.595640033505804	4.7452840655164295	7.304211078552591	7.415017068674135	6.788748735171251	7.902655289707763	6.021313995225294	6.586610750518269	6.376201696649306	8.060215308264356	6.610097452666745	9.98815903746109	8.226540497860357	9.003929765145998
2L_3904	5.15162587244394	4.311488727638083	2.1742836170338595	1.6182916148543633	4.555782827249979	5.82524350530938	6.242224529070977	5.198382565796874	2.608225173713013	3.9010754484796366	8.89618461981188	3.811962635795723	3.6563245090378858	2.8703691079395126	4.878097561463419	5.184174271202301	0.0	15.124169431028745	6.19534967923088	4.513535642036905	8.347707499844029	5.130837830634855	6.534919030289556	7.136324347654319	10.507842633427884	12.458303615088253	0.0	0.0	0.0	0.0	0.0	6.004380495790705	7.657009383905649	8.032770029597314	0.0	7.674359013300391	11.654598330095853	7.207802879084782	5.7927408542378105	8.416873378205919	6.011226762059528	7.00123634464124	7.609374614246981	9.406285432460328	8.733615736877617	0.0	6.57088362614651	10.607465750874358	9.652934022459219
2L_3905	2.7011488120955285	3.723407424176531	4.560163144396654	6.788142743780873	3.7158034607507107	5.046311327024772	4.90947259826964	3.9646032294468525	4.102707283541711	2.8321594347160817	4.461725292384971	9.137024066692966	5.751355115121041	3.7625471541222093	4.476027293024021	2.7182148939148685	0.0	0.0	5.8129332430436635	2.366579355665638	5.068045420744523	3.330784514537132	3.967468489643897	4.4901414454423865	7.346094184567384	8.165318300437988	0.0	0.0	0.0	0.0	0.0	7.870682792751228	8.259006859931098	6.016881926634474	2.7652053109639283	5.506378419333927	8.293294182000968	10.078034218957388	5.115459763456025	6.484722641927882	9.370402965490612	5.409826842262433	7.979637383998239	7.73123043865402	5.8876603013644715	9.120326288793308	12.140606864968495	9.080499536440499	11.272933172119654
2L_3906	5.783234308486426	3.751490949688862	3.4459183785989174	5.129506356826244	6.417993658166533	5.084372757524015	3.297667955175459	4.493819201070847	4.409228426912961	2.536462922745934	4.90404821006327	3.4522272734700246	9.657890477204095	5.3072962434199	4.509787398313958	7.531471279761293	0.0	0.0	4.478711718556101	5.96107276419236	5.106270779040522	5.9373734113266705	6.904587611512723	5.278009339965329	0.7401501557423957	4.9361427664118525	0.0	0.0	0.0	0.0	22.13153212170572	5.154530443687706	4.391797121532953	8.487169339882518	13.930308339016898	6.828196765414911	8.355845740884696	12.692558809701989	10.308085481860477	7.078102615500479	6.6945829631858365	5.645295421034698	7.3698379421768765	5.37209839535421	5.272948928325859	9.189115676263778	8.264984118667716	7.77664025353677	9.040007736392262
2L_3907	4.201107580002392	4.044529237387098	4.728293350884758	3.5192085440752723	4.403203066038359	5.140569610362449	13.574617636957713	8.22155106960324	4.91570027780513	9.136024440692584	1.682264058260169	2.3684750289309227	6.626004204067147	3.121015828231773	1.7680211299741286	4.6973894727744	0.0	0.0	1.8909026687160269	4.089722625196225	7.006534548903381	6.021641211772408	6.482267110093628	5.172988886764514	3.0467759321763306	10.159641838759711	0.0	0.0	0.0	0.0	0.0	9.248985631102359	7.612009772298146	3.3273175432152007	0.0	11.71157940251738	7.844758741686216	0.0	9.282110932364175	5.4786600711568365	5.417341125636808	5.342174846391104	4.290139959074517	6.265594881377546	6.330835728198049	0.0	9.979852492336606	10.042977667556098	7.633344509821921
2L_3908	5.410172693614077	4.261525864905084	3.0445404083581162	6.798037995593966	3.544019127496514	3.9010766404098205	0.0	6.617304224076744	3.6521670279146816	3.3615264557174354	4.87443192557934	3.050114447919372	1.279942003267948	4.5216383000850575	3.4152778012578127	5.444354612593337	0.0	21.177616671019848	5.935552140127245	6.320077812798032	4.306428205382174	2.736935290707345	2.889637797387074	4.996318712372724	3.923628147559023	3.270888438717725	0.0	0.0	0.0	0.0	0.0	5.780247800274152	5.207695773519884	3.2136815421557894	0.0	6.786960258501743	2.914169660393159	10.092725230938374	5.5498264270439455	5.532075502920985	7.734742378935585	7.223617182962665	6.511404784674947	8.54344877668493	4.367587330782197	0.0	10.515290415233922	7.881238227400397	12.902132593496379
2L_3909	5.341210788391199	2.454203166511093	0.0	1.118564228852872	2.7990756332628712	3.5012279506668578	0.0	1.959886608800361	2.8844911296128783	2.903843294677371	3.208199301895832	6.775279924454122	3.7908808591854557	3.47200177766491	0.8429360609395568	8.958261667239995	34.846119536128455	0.0	4.056849259742208	3.899698506509065	6.680984218300552	5.066340691551452	5.230141438239447	4.932632084048893	4.842018494186478	4.305593827500688	0.0	0.0	0.0	0.0	28.956634544106745	2.07511587447043	3.9315936575773063	4.759076510721247	3.645250093318402	4.466965893822007	5.178642449953599	3.3213587279993195	5.05761636563734	7.361232690180058	4.941038142658372	6.367446273016536	7.597206845995033	7.028789923526766	4.311914959378312	12.022930132348414	11.246359639895026	8.379299777828852	4.549168872912477
2L_3910	0.0	0.0	0.0	0.0	0.0	0.0	0.0	0.0	0.0	0.0	0.0	0.0	0.0	0.0	0.0	0.0	0.0	0.0	0.0	0.0	0.0	0.0	0.0	0.0	0.0	0.0	0.0	0.0	0.0	0.0	0.0	0.0	0.0	0.0	0.0	0.0	0.0	0.0	0.0	0.0	0.0	19.664291220287254	0.0	0.0	0.0	0.0	0.0	0.0	0.0
2L_3911	2.231928631850068	3.1645124541145693	1.5072044372098632	7.852551518346926	2.8071554392145583	4.564734964465294	10.817710756049806	3.2759066890738686	2.8928174957602146	3.7442899578143334	2.6812167361548673	3.7749096852857797	7.603647216114662	2.9845920435750437	5.9175849490453665	6.288884396828605	0.0	13.978682509173511	3.6164975577339935	7.821910736354677	2.4364616485708632	3.726041132106788	5.245238753731273	2.9681223657914	3.884796363830604	2.1590111728828196	0.0	0.0	0.0	0.0	0.0	3.641935324431403	2.7297294838081547	7.954690085274278	3.655772464721796	2.799912642725547	4.616525429841798	3.3309461552554005	4.226846392175262	4.762891360829506	3.829096175633884	2.8097636733317666	7.033049471642158	4.229447528416601	4.324361724209506	12.057635497678906	6.940814374426569	6.902864688845871	6.995527424748656
2L_3912	1.651388842787617	6.503892449553208	5.575851655581873	0.0	0.0	1.2990063121314719	0.0	0.0	4.013205049896178	0.0	3.967628122151367	8.379090148117177	4.688239130200371	1.840232826257178	3.1274149507322684	3.323644908425274	0.0	0.0	1.6723887447568524	0.0	0.0	8.771867168367343	3.528105950432934	0.0	3.592918071048518	0.0	0.0	0.0	0.0	0.0	107.43331077233809	1.924745158929095	0.0	5.8856211920030885	13.524406143326246	4.143272713110268	2.134834890802128	0.0	0.0	0.8810077459963044	4.166356273124319	8.504693456829042	5.420526623675386	6.519457320372651	0.0	0.0	6.419326795569958	5.551502958395926	2.2504101091122592
2L_3913	0.0	0.0	0.0	0.0	0.0	0.0	0.0	0.0	0.0	0.0	0.0	0.0	0.0	0.0	0.0	0.0	0.0	0.0	0.0	0.0	0.0	0.0	66.07638430025108	0.0	0.0	0.0	0.0	0.0	0.0	0.0	0.0	0.0	0.0	0.0	0.0	0.0	0.0	0.0	0.0	0.0	0.0	35.39572419651706	81.21497604158206	0.0	0.0	0.0	0.0	0.0	0.0
2L_3914	0.0	0.0	0.0	0.0	0.0	0.0	0.0	0.0	0.0	0.0	0.0	0.0	0.0	0.0	0.0	0.0	0.0	0.0	0.0	0.0	0.0	0.0	0.0	0.0	0.0	0.0	0.0	0.0	0.0	0.0	0.0	0.0	0.0	0.0	0.0	0.0	0.0	0.0	0.0	33.97062220591632	0.0	0.0	0.0	50.27652086475616	0.0	0.0	0.0	0.0	0.0
2L_3915	3.0152796279868603	0.0	0.0	0.0	2.3702478900053285	3.5577937504269355	0.0	0.0	1.2212887234015528	7.025613701408045	1.811128296706282	7.649712523803355	8.56028064024051	1.6800454284283848	0.0	3.0343304143074747	0.0	0.0	6.10724692026806	15.850807968518183	8.228996515019976	3.4321282902097856	8.052484159153162	0.0	6.5603281213713185	3.6459624611704995	0.0	0.0	0.0	0.0	0.0	3.514402372362177	2.0487756107195216	0.0	0.0	0.0	3.8980063256846655	0.0	9.993136143060594	5.630228471454099	3.803685984725614	2.588127465622766	6.92815777513496	3.571173487608028	11.684208558449084	0.0	7.32567673136509	7.0955630430639856	5.136294660595704
2L_3916	3.996517776967817	3.148007437212542	2.8915907913243024	2.869565616635216	0.897593873957714	5.838334540521275	4.150783003705819	3.7709210700968976	3.0061996160944346	4.256869736380571	2.400509182290552	3.379698940280913	4.862564477604973	3.1810986751360235	3.784320543627377	5.745383010212993	22.348566115997997	0.0	4.336435214351727	3.5015014438191097	4.2848506378974	4.115778317074709	4.574116792936685	6.959798181037764	5.589773248984898	5.522787019241389	0.0	0.0	0.0	0.0	0.0	3.6599090106693666	2.3275646969883175	7.121881023076523	2.337881916389861	5.371667847001149	2.9522874913940815	2.130154120910956	4.8655549846637705	3.5027724901142623	3.6010634718262016	3.920412490120561	4.310262111911495	4.057124310288867	8.296342706651942	0.0	3.0515925540253943	4.41441109452828	6.418742916041909
2L_3917	2.837445311788422	3.5760327135472636	3.8322104956581056	4.278398224749963	7.137459439156281	3.124765642576807	2.7505057492446423	4.164652016253804	1.8388158393757588	2.115602888644184	4.772073823982057	1.9196133130942101	1.611082961911582	3.1619203607118744	0.0	2.284298020941302	0.0	0.0	4.597644339452128	3.9775902564949077	6.194935253247017	4.306278920700088	4.2434375238693365	0.0	6.173414929416261	4.1171182916703835	0.0	0.0	0.0	0.0	0.0	6.614261869871674	3.470298295273801	0.0	4.647574430904511	7.119043940874916	5.135355122645119	4.234623552552737	3.2241475756828346	5.146794137619826	3.722527389927013	3.8967769757633466	6.705823709855401	4.92881226826181	5.497550291590068	0.0	4.4119200151990645	4.9601187376116265	8.89339659502778
2L_3918	4.56825202650515	3.298492457007449	1.2853774433739822	3.826760266671616	3.5910068261448753	2.695089762060706	0.0	1.6762596211016276	2.4670590565213715	3.902816740898241	3.6585619610623823	4.507057633741945	1.0807598909253888	4.666431789599923	0.7209497099366985	2.298557310504062	0.0	0.0	5.782930308711711	3.3353496633831705	3.1168029705210176	4.333160035819635	3.253277229483085	0.8437602411399269	4.141300853828562	0.9206263573484856	0.0	0.0	0.0	0.0	0.0	3.993330073888586	2.5866377501259303	2.7135746026784067	3.1177240115879568	3.342958826113322	4.921344367577967	11.36281966097323	4.32569825962019	4.874279535788239	3.4576288142496105	5.010296813468654	5.997940906886665	3.306386285109689	8.113405942907585	10.283019546991857	5.549325718079973	6.910727983764396	5.18777501854435
2L_3919	3.0789913470666317	2.7717522962581898	4.4554702481518715	2.2107665213898295	2.074568856185078	5.535952133943469	4.263786848178915	4.519180499555377	4.63206377254372	2.869624905589341	4.227192578740708	1.4878758206937042	1.2487365907543042	1.9606218896571803	1.6660060952499	0.885269905515143	0.0	6.887099773414417	5.34539206268078	5.395243183649761	4.201436050842178	2.336431909331489	5.638374930131137	7.799210875843582	0.9569921964942313	2.1274287258191134	0.0	0.0	0.0	0.0	0.0	3.075994599783881	3.586397940259935	4.7029963730491975	3.6022950942504486	5.517909921665544	3.4117454796931206	6.5644408179555835	3.7485137143122746	2.8159313002872532	3.9950294731079916	4.027144565227459	3.7538413347135147	3.4729819370209456	9.374429012051085	0.0	8.549103442698309	5.32321685543385	4.795266400725188
2L_3920	2.950355373255064	4.1831249393446885	1.9923525539568918	8.897295844873868	3.710739678438432	2.320792143914363	5.719912473899325	1.732150170837641	4.3019720526687575	5.499471940704254	5.670820897400319	4.990000537922057	1.6751925591966983	0.6575484424156883	7.82237312697466	1.187598385103716	0.0	18.478225720766293	2.390298876398183	1.0339674862720136	5.636268258992968	2.2388190354961623	3.1516400252232057	1.3078398722711269	7.702887311765506	5.707933599608436	0.0	0.0	0.0	0.0	0.0	3.4387311302208277	3.608391386336754	2.1030388069544967	0.0	2.960932421306929	3.8140754181542516	0.0	7.82237312697466	3.147999877353925	3.8706573978118164	4.727147685007729	4.2610746492244616	6.056751764028951	4.573050828545349	47.81646129496541	4.587482926678776	2.3803827893563563	4.824673185684665
2L_3921	2.4636936249155803	3.3960865439288646	0.0	0.0	6.7783020740636015	2.9069654768779962	8.955771920371248	0.9040197691043108	2.4946950310165437	3.444249652991848	5.179363197294892	1.0417247211172707	8.742932431995287	3.4317855408579807	2.332882503789476	7.437778335611153	0.0	9.643899028377174	3.1187790104925086	3.2378037329718503	3.3618318621817034	3.271669376309982	5.9214967438347355	4.095417773567082	5.360245338429141	0.0	0.0	0.0	0.0	0.0	0.0	1.435755848282244	3.347984952481631	4.390355267548251	0.0	6.953979337409396	3.9811785801445088	9.192084695868388	4.082544381631583	6.57184156472919	4.66181485695532	2.819574046948728	2.830393901875904	1.9452651031598402	2.386703199136968	0.0	2.394235399428795	5.383457463439077	6.714737190432256
2L_3922	3.165161948676266	2.8048036188698213	5.343524503265963	0.0	3.110084036958746	2.1785418359704893	1.9176132005424544	4.645657146786041	3.52548915841574	1.474968022693268	3.327021498262344	5.353307594630419	3.369671874831516	3.96800203161704	11.98842397780703	2.3888697779306654	0.0	6.194865695311725	2.003382350489979	5.546237875924003	4.319020100719548	6.60500712380041	4.226376919789452	2.630737111492743	4.30401643927687	0.9567986283334864	0.0	53.74957000343997	0.0	0.0	0.0	2.3056843049671447	2.688269167574226	2.820193487834813	6.4804446103438265	4.466965893822007	0.5114708592546765	0.0	4.870297240984105	3.799345904609062	3.992758095077472	4.527961794145091	4.415470645535574	5.935422602089268	2.299687978335099	21.37409801306385	3.8449092785965893	5.586199851885901	9.97447397320069
2L_3923	5.140704006194696	1.7354008822315312	0.0	5.536665273887757	4.618284898300748	1.1553577172349794	0.0	3.2336799407072445	3.5694110043513496	4.791144431923588	3.5288741303530813	1.2420835803009518	2.0848987448075595	4.091833845358142	2.781574627143829	1.4780523999136816	0.0	11.498746636616607	2.9749004672676165	1.2868475940067903	7.014744993977341	4.458196494564678	3.9224447939429927	3.255403318427926	6.391201616207064	0.0	0.0	0.0	0.0	0.0	0.0	2.567850308706964	4.989894465728008	0.0	0.0	2.7638215028260995	2.8481362366094873	5.480016571570112	4.8677555975017	6.268662985080896	4.817314108742047	5.042810095840286	5.3032167191331565	5.2186619350798455	2.845746860572063	0.0	2.8547277574600454	4.443838765679344	4.503492007702773
2L_3924	1.556972867957257	2.4528163973719543	0.0	5.869143914930279	8.567325347117425	2.4494746856589136	7.546335442911406	4.570484701045167	2.522503569657864	4.3533036786286745	7.4815684547147665	9.21669786518894	6.630292879927385	3.4700398924461133	0.0	1.5668099514367255	0.0	0.0	2.365158192423121	4.092369694856546	4.249133044073601	0.5907390896249852	1.6631955774964318	10.352674199272414	3.3874977282593357	7.530531599051906	0.0	0.0	0.0	0.0	0.0	2.7220505969320854	2.644769666480792	8.323677867007603	0.0	1.9531932854683784	1.0063892635172922	17.427280316061154	3.6857614171251387	4.153186461708576	4.7137804306934035	3.5637550431588556	4.088492141611467	4.917372770662953	4.524952397500778	0.0	3.026155134481199	3.6638721790147013	5.834801183658377
2L_3925	1.468440497102351	3.084459598051732	1.652711173517485	1.230091885403656	2.3086203730822867	4.620386005528446	2.3724122616704295	2.873732297898849	1.5860462191314764	2.7371778273267795	2.940063570054512	4.967211026082577	4.168854736395672	1.6363634876033195	5.561891476929691	4.9257274191109355	0.0	7.664097916514982	3.4699325142739395	2.573113298981699	3.3395995352613292	3.7143237807982907	2.6143719766095277	2.169778200932744	6.389756623754836	7.1023315770845645	0.0	0.0	0.0	0.0	0.0	5.705043869220085	4.9887662960545445	1.744528460935123	4.008703697467943	3.684262170622357	1.8983281993047185	0.0	3.7079276512864614	2.6113523739569415	3.210816638609892	5.041669962424994	6.426688133518817	2.705361059419391	3.793471284181073	0.0	3.3297627177789684	4.607383463640011	5.336265255340126
2L_3926	2.6434319571362224	1.156776963962048	1.9834327826530556	2.2143656528857836	1.8470633401425325	3.00352253122462	9.965032700254806	3.017691821843924	3.5689267537741753	1.9161977730715962	4.939753530997571	2.9805961699041155	3.3353854292186607	4.254929868118448	3.893676163732198	0.0	0.0	9.19774931074366	3.5693962464407543	4.632022841431036	4.0078819005456126	2.6745549991812516	3.451283130592412	2.603969334615528	1.9171003626962175	3.5514869720803404	0.0	0.0	0.0	0.0	0.0	2.0540015493333685	3.7918053020534144	6.280870478401343	0.0	1.4738381568003152	4.936099721061005	8.766836984392182	5.840514245598297	3.917382834761752	2.8158938653440146	5.71440941444245	4.6276339624833085	4.406272212540019	2.8453607871952387	0.0	3.4252085588083903	4.739451609902847	2.401536551116135
2L_3927	3.2977467980115245	2.814060396489854	1.8557861184229085	5.524951926012053	1.7281929271630625	1.5131988990137748	1.331959816370692	3.6301936272676913	3.561859572083534	2.5612544491551037	1.320528171652816	3.718367499088303	2.3405489336225003	4.899812612791391	3.643093044284086	2.2123881568649577	0.0	0.0	1.6698413133101548	1.9261877162386487	2.2499693441676856	3.9621811064603447	5.577658740754884	5.481871086857689	5.979075388607016	1.329170371729078	0.0	0.0	0.0	0.0	0.0	4.163928883425815	3.3610530582557883	2.9383280208362716	0.0	3.447467965782915	6.394749143583222	2.0506586510521316	4.6839767712223965	4.398328846158244	3.8826759602398453	4.08861500619834	3.608179945995649	5.424605576928501	5.324487017622775	14.846288947383268	5.07422604566045	5.358278521839419	7.677189246946753
2L_3928	2.9040520092482436	3.4312285719775684	6.536947480856549	2.4326833933111427	1.52187613237096	2.2843692491004153	0.0	3.5520115005607558	3.1366342174015296	3.6087748804728648	3.4886388116300755	3.2744577641200143	0.0	3.2361438433576937	0.916619941965125	2.9224000502652805	0.0	0.0	0.9803271381069677	2.5443505748705686	3.302268889886174	3.672804400284113	4.653266500017683	5.363810073063675	4.212220515219859	5.852450362442251	0.0	0.0	0.0	0.0	0.0	1.6923815582535502	4.275267505132129	1.7250278074482563	3.963893685200248	6.678977844373259	5.005622252343555	3.6116898844150884	4.583099709825624	1.8075135446027464	2.4422504243532224	4.1544277225959	4.448394618865998	3.057280052585217	5.6266007679184735	0.0	6.114720913083993	3.9050411152016413	5.60640399080985
2L_3929	2.1220002674781338	2.5072098999355816	5.373639931733279	2.6663545254302226	1.6680597745884105	3.3383921101776224	5.142455002875918	0.7786399138450508	6.446106126456615	0.9888538373165355	8.922059122024772	2.691739079681847	1.5060724086480486	3.546991279426357	6.0279946097672195	2.1354072408456424	0.0	0.0	2.1489847041178467	7.436661028438164	4.3433615519120385	4.830714260956875	3.400156996582389	4.703224201286708	4.616824887179227	2.56584273180144	0.0	0.0	0.0	0.0	0.0	2.473257440192152	2.1627359301592013	11.344350966992476	0.0	5.324019139316404	5.48643673970417	0.0	6.0279946097672195	4.245287264155189	3.4798926715441203	3.6427846514425792	5.57221104916515	5.445288464156389	4.111375518238884	0.0	6.186525921827162	4.993495971497125	5.421993971537929
2L_3930	3.7614284959697097	0.4232615041630309	3.6286629538187323	1.350383819593043	4.2239711715657124	3.8041636825116	5.208825730140637	1.5773787482758266	5.658728689118935	2.003232817120269	8.391695964982098	2.726479817369476	3.051020848693317	4.790360357851895	6.105794490558457	1.0814838607459751	0.0	0.0	3.8092607373128895	2.8247406605599537	4.3994188367716625	4.893061528658477	2.870034066156352	7.145889041493319	3.5073087052454257	2.598958597290066	0.0	0.0	0.0	0.0	0.0	3.757767540366409	2.920865502102987	3.8302553401419956	4.40071890143974	8.089099816660552	6.946558803280193	0.0	4.579345867918843	2.293375338796039	3.7959445538309136	4.304766655818654	3.17482222053839	3.3941955014181375	7.2877677109413135	0.0	4.699778906734298	5.419225896096099	5.125841045252718
2L_3931	2.225047043057108	3.505283864897947	0.0	0.0	0.0	1.750254136900678	0.0	3.265806257350105	1.8024363893161663	6.2212423074338865	2.6729498808532592	3.7632707037278585	0.0	2.479491505881974	4.213813977810899	0.0	0.0	0.0	0.0	3.898896924082239	3.036186792283835	5.065299306003341	0.0	4.931618182284445	0.0	5.380886016691509	0.0	0.0	0.0	0.0	0.0	0.0	10.582884089903716	0.0	18.222504063618405	0.0	8.629296634660605	0.0	0.0	3.5611546402913308	2.2454647786499415	3.819682467250042	5.842804031768494	1.75683628921039	0.0	0.0	8.649267655696008	2.991991933589747	3.0321558613013075
2L_3932	3.540748129393257	3.4087818649829846	1.3283557187839063	4.943391249446092	1.237025611501963	2.475736544000523	5.720432182465006	4.619486808506855	0.9560806506294548	5.13330684547001	2.3630567273034897	4.657756998562682	6.7013790656289505	5.260865495671075	2.9802224244303135	0.0	0.0	6.159968214564013	3.5857740867501544	5.514994304389632	3.221017352962571	2.9853632713921203	2.521541105406638	3.487889871970027	5.991678927496319	4.75704351648268	0.0	0.0	0.0	0.0	0.0	5.0439305718547125	4.009688047873751	5.608613034865382	0.0	4.935335750397566	4.577306355910286	0.0	2.2351668183227353	3.3581716300233473	5.161345445237707	4.952699914831571	5.940219490593636	4.038201385103075	0.762244388966604	0.0	4.970224721828948	3.4386431008519636	3.7528645413998185
2L_3933	1.4311490814044396	2.25459672817432	0.0	1.7982800889573196	5.062482850839342	2.8144063381331343	0.0	4.7262709297000285	4.637304529643709	1.6672915675461828	5.587529836872066	3.630800589714631	5.078732027510069	1.9935095316667992	2.0327421915766006	1.4401911997836834	0.0	11.20419933391035	2.536359529108186	3.7616526595260464	4.882184347863446	4.615496932771514	4.968559718495165	2.379010655112922	3.8921794671497327	4.32622880039732	0.0	0.0	0.0	0.0	0.0	2.5020732804720307	2.9172451928539744	3.825507874425408	8.790528732722215	3.590699406304784	3.2377094352819586	5.339642655094593	2.7103229221021348	4.77194329450155	3.7912396151176866	4.094696238235323	3.7580884633354783	6.4974779897933095	2.079638508915826	0.0	7.301705751480603	5.292230980864495	3.169206700512331
2L_3934	5.290093519595763	3.1252057427113953	2.232724960436114	3.323577525437001	2.0792156200657614	3.6411059640899563	3.2050028812975904	3.882259607088152	1.0713320750181003	4.930375699558682	3.1774957044229946	5.592031757372031	0.0	2.947520140773562	0.0	2.6617583842061903	0.0	0.0	0.6696706305364183	3.4761393162480316	1.8046485943140937	1.5053562079234124	1.412751038795839	5.8625100688610425	2.877407202898355	3.1982908333786426	0.0	0.0	0.0	0.0	0.0	2.3121633201185494	3.1451271287343663	4.713530472031795	5.415545648717382	2.4886211943589926	0.8548468362375045	9.868716464867862	3.1307582471059896	2.469458792000026	2.0019889092483747	5.297466358061502	3.4728456462496915	3.654799012160038	0.0	0.0	3.2130946201100397	4.890545153514212	4.956194896687216
2L_3935	1.9304242290633666	1.520571199529961	0.0	7.276901126803883	3.0349317610768183	2.277749364963477	0.0	2.8333744880977725	4.6913168260489435	6.29705474155628	1.1595096897325996	3.264968697928851	2.7402057510890265	2.1511772048356312	1.8279273296522534	5.827862427479538	0.0	0.0	1.9549724871834446	3.3826363862077735	1.3170796918823768	2.197296578128066	5.155313086287982	0.0	2.100006951023008	0.0	0.0	0.0	0.0	0.0	0.0	1.1249847986429082	7.214101548579038	0.0	0.0	3.632521529349684	2.4955582183161744	7.20244710342786	2.74189099447838	1.029871738743785	2.9222076187602224	3.3139108699369517	5.0691469664830535	1.524210173340802	5.61029541571541	0.0	5.628000955634563	4.542678791725316	4.603658843362283
2L_3936	0.0	0.0	0.0	0.0	0.0	0.0	0.0	0.0	0.0	0.0	0.0	0.0	0.0	0.0	0.0	0.0	0.0	0.0	0.0	0.0	0.0	0.0	0.0	0.0	0.0	0.0	0.0	0.0	0.0	0.0	0.0	0.0	0.0	0.0	0.0	0.0	0.0	0.0	0.0	0.0	0.0	0.0	0.0	0.0	0.0	0.0	0.0	0.0	0.0
2L_3937	0.0	0.0	0.0	28.939874516704098	18.104659415147083	0.0	0.0	0.0	0.0	0.0	13.833937415267133	0.0	0.0	0.0	0.0	0.0	0.0	0.0	11.662242789235284	20.17886546346818	0.0	8.738539405569595	0.0	0.0	25.0548701656628	0.0	0.0	0.0	0.0	0.0	0.0	0.0	0.0	0.0	0.0	0.0	0.0	0.0	0.0	0.0	0.0	0.0	0.0	0.0	0.0	0.0	0.0	0.0	0.0
2L_3938	5.859190183747135	4.615211367450207	2.8261904196666676	4.206995096957564	1.3159389020095307	2.6336706363106277	4.056902931903464	3.071360417940897	2.034143367645038	2.340332018222761	4.022084259145905	4.954888220199196	0.0	1.3991176697601937	0.7925847671389917	4.211577880287583	0.0	0.0	2.119178082714318	1.4667027671107744	1.1421649908726739	1.905484718631839	3.5765295967659587	2.7827940216679474	3.642231270941122	0.0	0.0	0.0	0.0	0.0	0.0	6.341278125580623	4.265477155895853	2.983200998537038	6.855015060468087	4.200139591639328	3.7872375397044515	6.245926484820681	7.133262904250925	3.349123782141373	3.3788319808643226	4.550194585479189	5.2201777563939755	5.9480438370830795	4.05435035036074	0.0	2.847001836600885	1.9696942837502192	4.277432321253873
2L_3939	4.954166528362852	3.9023354697319252	0.0	0.0	0.0	0.0	0.0	0.0	8.026410099792356	0.0	0.0	0.0	14.064717390601112	5.520698478771534	0.0	0.0	0.0	0.0	5.017166234270556	0.0	0.0	3.7593716435860043	10.5843178512988	0.0	10.778754213145554	0.0	0.0	0.0	0.0	0.0	0.0	11.54847095357457	3.3661805228755526	0.0	0.0	6.214909069665401	6.404504672406384	0.0	0.0	7.929069713966738	7.499441291623774	5.669795637886028	0.0	0.0	0.0	0.0	0.0	0.0	6.751230327336779
2L_3940	1.8269795551852877	1.9187854855390731	0.0	0.0	0.957433465554895	0.9580856681881068	0.0	0.0	2.959950391231443	1.135165263034819	2.1947512523799335	4.120013946247208	1.728911814259546	5.4290750722321475	3.459950211316459	0.0	0.0	0.0	0.6167374527078011	1.0671242495448714	1.6620026716692948	2.3106123885331704	5.2043284399635175	2.6995580823419205	6.62491644324136	2.9454864102620744	0.0	0.0	0.0	0.0	0.0	1.4196010708050877	1.6551571178583593	2.170478026080464	0.0	3.0558821529606535	4.7236599862305315	0.0	5.766583685527432	1.6244741983138609	2.7656167463625225	3.4848111023293873	3.9979242777150104	1.9233774508036112	1.179924296057165	16.449938723978253	3.5509440628659137	1.6378104930423762	3.734541332969838
2L_3941	2.542040046451545	3.6709445407047685	1.4305169315984025	5.323577699745959	0.6660814031404406	2.9994081167982856	10.267298858481713	0.0	2.0592218475201136	3.158913902222138	4.071671599327156	5.732543866500518	2.4055896280597597	2.3606117761479064	0.8023563601585135	4.2635014431952385	0.0	0.0	5.148731845893306	3.711963509913912	5.203109146776819	2.571969327979779	1.8103118986370164	3.7561365881508917	2.7653516190672836	1.0245796661919448	0.0	0.0	0.0	0.0	0.0	3.4566313744603336	2.015097107529612	4.529970283394941	0.0	6.3778832018249245	3.8339295093720405	6.32293105792121	2.407069080475541	1.582193363015281	4.061830466037325	3.1516740722926153	1.6688008775667549	6.021375884389583	6.566936786666492	0.0	4.94074604441813	4.2728103983113845	3.4641342305825895
2L_3942	1.5868341848726357	3.333145566133108	1.7859617689879883	0.0	0.8315846494130592	4.9929067438192805	2.5636890870677522	2.3290712106535443	2.99936336370203	1.9719093623693043	1.9062645253385446	1.7892315635119502	3.0033137061777113	1.1788640289387542	2.00344050838505	2.129146579499406	0.0	0.0	3.7496974128105625	1.8537144916354842	3.6088562776596276	2.408275702292329	1.1300627659461462	5.861793905891478	1.150822279781238	3.8374801570296877	0.0	0.0	0.0	0.0	0.0	1.8495046933955852	3.9533911002840907	0.0	4.331907269460227	4.6448587452006995	0.6837939266654263	7.894008723669041	0.5008601270962625	2.8218938553656363	3.2027909547418414	3.0267538404058074	5.208632106258318	4.176402905941142	2.0496608221271546	0.0	5.140323374659306	4.267590742315402	2.8832520430453674
2L_3943	1.984997652409443	2.605930012641888	2.2340897067444487	1.6628045260208955	5.2012163356473895	5.204759398546331	3.2069619295135423	2.913474469805916	0.5359934617373564	1.233347344159163	0.7948594847402877	2.2381799478772653	3.756895782208243	3.6866522543141205	2.506137530812961	0.0	0.0	0.0	1.340159929325326	3.4782640957811903	0.0	2.5104605871746397	0.706807289275302	2.933046755111714	1.4395830046285472	1.6001228894379087	0.0	0.0	0.0	0.0	0.0	3.855961038135763	4.495785111542227	0.0	0.0	4.150237260763723	0.0	4.93737434382295	1.8796031481097208	3.882950093219042	3.6725564678927753	3.0289739532471813	4.343710515671413	3.1345997116168265	1.281977650514432	0.0	5.144093783002576	6.228134798190638	5.86090151124698
2L_3944	0.0	3.804396208082212	0.0	0.0	1.898313424454909	2.849409830235962	0.0	5.316725301285532	1.9562416138367318	5.626760331969857	5.802075257267644	2.0421987700653688	0.0	6.727677733472283	0.0	0.0	0.0	18.90591471541872	4.8912473940351	2.115798498121594	0.0	0.9162551077786303	1.2898346070880025	0.0	2.627058333042168	5.84004695397751	0.0	0.0	0.0	0.0	0.0	5.629316014179684	4.922546196865421	0.0	9.888731987674685	7.573662195883381	6.243766964509961	0.0	2.286693251762412	1.932517269940583	3.046343041866136	0.690937170595704	2.378017982254913	5.720251119024125	0.0	0.0	1.1734157039866446	3.247304128703652	0.8227238296280458
2L_3945	2.1225203655829077	1.6718829414439718	0.0	4.00051206554439	0.8342343063842284	3.3392103435379603	2.5718577042569386	3.8941537848059466	1.7193829478476763	2.472740508632832	3.1872306790076235	1.794932546434905	0.0	3.5478606400340595	1.0049120099044127	2.1359306249733008	0.0	0.0	5.373778540137827	2.7894314023029545	3.6203550844266803	1.2079745648875617	3.9678220964611564	3.528282714237326	2.3089782309532385	0.0	0.0	0.0	0.0	0.0	0.0	0.6184659076853047	6.129253702069236	0.0	0.0	5.325324045968197	3.4298634091195948	3.9595806012227186	2.512280024761032	2.2647081470610884	3.7484952469080266	2.1254785363104607	4.876879688771472	5.446623093681917	1.028095802079221	0.0	5.156701856000132	3.2108913434369377	2.8924388755354626
2L_3946	4.133201170092719	3.2556712490890636	0.0	0.0	0.0	2.600988583740908	0.0	6.0664938686553125	1.3392673591482476	2.311290097416255	0.9930432356129137	2.7962293965079845	7.040414088995058	2.763511151458374	0.0	1.6637260309070385	0.0	0.0	0.8371522124384244	2.8970039764276585	1.1279915039679922	4.390957563088808	1.766073654454974	1.8321742998712347	1.7985168351067609	3.9981688386718885	0.0	0.0	0.0	0.0	0.0	0.9634749535532812	2.246690933175436	2.9461815130645475	6.769949008744067	1.0370046824909434	3.2059204373901373	0.0	1.5654986637686155	3.0870592153524568	2.502677238976395	1.8920967497183616	1.6280207110282776	1.3053850396347533	3.203230906821857	22.328954625331306	6.426679976320898	2.2231448273255623	2.816234873087221
2L_3947	0.9754317516983853	1.5366709621742296	3.293508231794475	2.4513162465151477	3.8338319103938403	1.534577405005055	2.3638611023582587	4.295061259384977	2.7655765369750864	1.3636559506945645	1.7576798157717195	2.474653567060513	2.7692189680976282	0.5434884512780267	0.0	0.981594610260314	0.0	0.0	2.9635075166157687	0.8546129099193552	2.662049784989567	1.8504679074646138	1.5629692163835016	2.1619574189514594	4.244483524347472	2.358910607903058	0.0	0.0	0.0	0.0	31.729008880949586	4.5475844169516435	2.9824708259674586	1.738240455669306	7.988509328182342	1.2236608530947422	4.413466950414762	0.0	3.2327423972595213	3.6427159653111443	0.7382869665329104	2.232665639789317	2.5614094719129286	1.9254355816644624	0.9449495094578108	0.0	3.317760869731105	2.9512134898001143	1.3292577846569822
2L_3948	0.0	0.9649116938548762	1.378713979718566	1.0261592623803035	1.9258822916150424	1.2847961336886908	0.0	1.7979797180695885	0.9923258808777612	0.0	2.943168880501948	1.3812381722848759	1.1592383062415477	2.730153038728586	3.093203319811395	1.643643332684094	0.0	6.393493980525418	0.8270470178710801	3.5775431036703305	1.1143756125583444	1.549269528712829	1.3085666449502762	2.7150874149544117	0.888403544161563	0.9874768189816744	0.0	0.0	0.0	0.0	0.0	2.3796123192720136	1.6646784856619576	1.4553092008140416	10.032344277952117	2.0489741708365	2.111481359367476	3.046980168424876	1.1599512449292733	2.178425414939938	3.502662476768076	1.8692574075867177	2.9486765160325437	3.5464765755222185	2.373423730186659	0.0	1.9840950181516916	1.6472320735851513	2.782240336708951
2L_3949	1.3873571117555694	1.3660049665754976	2.3421792760230167	0.0	1.0905722428861429	1.091315139509362	1.681060466736352	1.0181446614551912	1.1238517185547132	0.6465095338174913	3.333265279167217	0.5866168527278446	0.9846654116777772	1.5460078405787634	1.3136946492822825	1.3961225488450926	0.0	0.0	2.4587490404731867	2.4310328145671374	1.4198380722006592	1.8423450589121415	2.9640159570763065	3.07495321458684	1.509232807159438	1.6775399212562758	0.0	0.0	0.0	0.0	22.564093307038643	1.2127559612412897	1.885319946807583	1.2361501734565923	0.0	1.305310123410981	1.7935075564508745	2.5881270190625907	0.6568473246411413	1.1102221932084155	1.9251209168447871	1.1908205833496608	2.504627184877371	3.560112499554986	2.6880044040264153	0.0	3.707670286723581	0.932780567568992	1.654278562265556
2L_3950	1.9416778232238259	1.0196236772931846	0.0	3.2530322326698777	3.052624188383544	1.0182345442178533	6.273948839084192	0.9499639726163386	1.048592291064054	1.2064312436737763	4.665076653040755	2.1893347651582697	0.0	0.7212392332505712	0.0	1.3026303363065872	0.0	10.134022446859719	1.9663691877813751	2.2682371940998616	2.6495154698584495	2.4556732559747143	2.0741465923845634	0.0	0.0	0.0	0.0	0.0	0.0	0.0	0.0	3.0174480159713526	1.3193012452884454	0.0	0.0	1.623865628366984	0.8367021051843319	4.82962297548242	3.064305680426012	1.3811673004498117	1.3063301821383515	1.4814353923803851	2.5493490237267915	0.0	3.762000782496163	0.0	0.6289788810905992	2.1757908455775965	1.3229989475543371
2L_3951	1.0064950129681849	1.1892054395208167	0.0	0.0	2.3735536750680972	1.583447024829716	7.3174194096013325	1.4772800968859379	2.445984109908828	2.8141649303269047	0.6045514258647654	2.55346052630907	4.286109832421678	0.5607961960072432	0.953054625850768	0.0	0.0	0.0	0.5096470581999613	0.0	2.0601183744017932	0.38187945333497997	1.6127429919866028	1.1154031825575925	6.569477811917164	3.651047485523597	0.0	0.0	0.0	0.0	0.0	0.5865506516401774	2.3935718780744577	1.7935958583719314	0.0	0.0	3.2528690630422945	7.510501558804599	1.429581938776152	2.416320407952207	3.047192788879209	3.1676787112178215	2.3126068259167374	1.9867523354273704	0.9750420438129292	13.59356861081885	3.423417131737884	0.6767104024599777	1.028691650295039
2L_3952	2.089067969985107	0.5485109682447253	4.702439061092207	1.7499827626697877	0.0	1.6432910342917593	3.375097920028405	1.022074457510985	0.5640947593453297	3.2450245336834844	1.6730654448827411	3.533286324921717	0.0	2.3279625942970346	0.0	1.4015112495804225	0.0	0.0	3.5260560379161037	0.0	2.850636618422809	2.642080103324355	2.9754563531795277	0.0	0.0	0.0	0.0	0.0	0.0	0.0	0.0	0.8116246070620917	0.9462984165304706	2.481842837798665	0.0	0.8735655398661244	0.9002150343652588	0.0	1.3187651979446782	2.2290147732412127	0.35137298643074827	1.5938891564851683	4.571444453932731	1.6494709321984973	4.047569191846145	0.0	4.0603429216752405	1.8727617570812634	0.4744753382190692
2L_3953	0.6081378575546534	0.0	2.0533543596819768	0.0	0.0	0.9567400422496404	0.0	4.462962764609062	1.4778965787679468	1.1335709298002195	2.191668736576029	2.057113704902925	0.0	0.6776812458492024	2.3033938204550584	1.2239602457712175	0.0	0.0	1.2317424968405806	1.065625479531466	0.0	1.3844202878486662	1.948882121215271	2.695766568181328	2.6462447141261833	5.882698982293076	0.0	0.0	0.0	0.0	0.0	0.7088036245382144	1.239624344238722	0.0	0.0	3.0515901836446977	1.5723418774390956	0.0	1.727545365341294	1.297754106742871	1.534295807321905	4.523891716127883	2.794616450869046	0.0	1.178267099012141	0.0	2.363971187919162	5.724285690921283	4.143662434053613
2L_3954	1.1287647408209416	0.2963713243435612	0.0	3.7822011881406814	0.5915321463412672	1.1838701947892665	0.0	1.1044940870356803	2.4383324390749115	1.4026807473370806	0.9039903489990341	2.5454726414509605	1.06817544311656	1.677125641448148	0.7125549183889476	0.7572642466015874	0.0	0.0	4.191435190847857	1.3186050424511708	2.5670922392180846	0.8565408802122441	0.8038489574239792	1.6678708694343984	0.0	0.9099065162045252	0.0	0.0	0.0	0.0	0.0	1.3156104814160812	1.022607499823856	1.3409887700236442	3.081421003458587	0.0	0.48640398711185084	0.0	1.0688323775834212	1.806571149636843	1.708683964775594	1.2918147516977032	1.976033480330464	1.4854029452569597	2.1869816853405744	10.163283309652883	3.290825376300397	1.264862769978634	1.281842045988083
2L_3955	0.0	1.735871946531811	0.0	3.322900901347946	2.0787923269835002	1.0401041990254638	0.0	1.293823081596764	4.284455879815871	0.0	1.0589496067061162	0.0	0.0	2.455766729665269	3.3387956029397428	0.8870721650947748	0.0	0.0	1.3390685938779925	1.544636281405545	1.202854132285086	1.3378219936865505	1.8832845688182314	5.8613165611108675	0.9589404705098955	1.0658799051793237	0.0	0.0	0.0	0.0	0.0	2.568547336478057	1.1978997463327496	0.0	0.0	0.0	0.5697818692674246	3.2889024537843428	0.8346989007349357	1.6459707013452942	1.3343875588109075	2.017671574720028	3.182793747557929	3.4800523399871937	2.561867389545941	11.905442215745662	2.141626992312758	0.8890090038831913	2.7028286723753614
2L_3956	1.6935002916884903	2.134318648651879	0.0	0.8511727799030617	1.5974699483953307	1.3321317859858883	0.0	0.49712601508161025	1.371848096686976	0.9470070033061908	2.034402561068696	1.7185524380759727	1.923116864734883	1.509727931929387	0.6414331978113273	0.6816799866936066	0.0	0.0	0.34300714085986134	2.3739841721727273	3.697383916010227	0.257015864869694	1.44722994399799	3.002793799350916	0.736907946048906	0.8190866855821085	0.0	0.0	0.0	0.0	0.0	1.5790618919624804	2.761616186163861	0.0	0.0	1.6995715040324033	2.627129419751179	0.0	0.6414331978113273	3.07181158244988	1.3672323089026237	2.519564222374102	2.0011512400734004	0.5348566049442145	1.31246272605858	0.0	2.962360640680927	1.821782322517412	1.6154578826128914
2L_3957	0.0	1.3442539809812797	2.3048846036474337	3.4309925329594013	1.0732069903981245	1.8793916012029823	3.3085856639975755	1.502899017058956	0.8294674161144395	0.9543226809290828	1.230071055054495	0.5772761145715286	0.9689865205254117	0.38034766438958856	3.878329812779446	2.7477839980738037	0.0	0.0	0.3456568885978612	1.1961616607699883	1.8629731981032138	0.7770039767840536	1.8230123368349267	3.0259905353068035	1.4852011953790343	0.8254141721962539	0.0	0.0	0.0	0.0	0.0	1.1934451694889059	1.8552998751336804	0.0	2.795285583146888	1.2845255857372446	1.3237120645632618	5.093832209676397	2.585553208519631	1.456725404384241	1.5500185296104	0.7812393800271777	2.464745843923151	1.6169651988665075	1.983902351797204	0.0	1.9901633522762612	2.065337644840408	1.1628124125201686
2L_3958	0.40856213868551916	0.3218193244523214	2.7589890622637614	2.0534804337197095	1.284648412926081	0.6427617570124022	1.980218802296341	1.199331756332007	1.9857753615451557	1.1423417182738578	0.0	0.0	2.319789205394484	2.7316987000073527	0.0	0.8222869362041014	0.0	0.0	3.310060984149814	0.0	0.5575032551221308	1.2401173113773043	2.618614965663848	2.716624546912303	0.0	2.964107620819497	0.0	0.0	0.0	0.0	0.0	1.9047676190647618	1.1104139562156004	0.0	0.0	0.0	2.1126767630432837	0.0	1.9343465750188733	1.961692846765502	1.6492449364985036	0.4675789193727485	1.8774928411197969	1.935536942141962	3.1663565748127733	0.0	3.970436605487929	2.746941075092304	2.2270523895423078
2L_3959	2.520338501623476	0.79409573935872	0.0	2.533502402393653	2.37742209782141	0.3965069325272083	0.0	3.699219427708559	0.0	0.4697919103712202	2.422146900181813	4.262703602709204	1.4310317810693098	0.0	4.773039581385336	2.0290097671457663	0.0	0.0	1.5314330461300816	0.8832658223823093	2.751301279527051	1.5300073650729538	1.6153714438943805	3.351663207005423	2.1933949202070346	0.0	0.0	0.0	0.0	0.0	0.0	2.3500264524852557	2.054976794174552	1.7965190646603142	0.0	1.2646869678434367	0.6516341191714993	7.522742189983092	2.863823748831202	0.8067528440054634	0.25434659250598285	1.442200636645049	0.3309108453382273	2.387988418256172	0.976631169379097	13.615723437425538	0.979713321186521	1.0167199597378895	1.030368214102272
2L_3960	2.2241327027887468	2.452690405159227	0.0	2.2357495003658805	2.797350293854655	1.0497209421847296	0.0	0.6528928474217489	1.4413565702113253	3.3166324307284003	0.5343702967064354	0.0	3.788544174867076	1.4870835639345554	1.6848329568152882	3.5810959317407303	0.0	0.0	0.9009663630064653	1.5589178989652837	1.8209634778460067	1.0126435637438365	2.3758716360271093	0.9859183257371613	0.967806778538033	0.0	0.0	0.0	0.0	0.0	0.0	2.592295976326324	1.5112193224744366	6.341524045790877	0.0	1.6740796774874342	1.725150118250415	0.0	1.6848329568152882	2.1358147513890273	1.7956336384848102	1.5272451368951272	1.7521209131633693	1.0536686106852533	0.0	0.0	0.8645713405580661	3.2898386752836513	0.9092729565583025
2L_3961	1.0278386324867381	0.8096157304666172	0.0	0.8610059201045055	0.5386415524683734	1.3475211862670988	0.0	1.0057380877992255	1.110157054473575	1.277263019493205	1.2347429501836782	1.1589372985368591	0.0	0.38179225118264926	2.595373318822601	1.379110136080245	0.0	0.0	1.734848587099409	2.4014095313385146	0.9350244497205797	1.559910183491455	0.731974505620759	0.7593708642764305	0.7454210462327279	0.0	0.0	0.0	0.0	0.0	0.0	2.7952818995873248	2.095139736741502	2.4421741993087673	0.0	2.149007171580773	0.8858264098248425	2.556589468743265	0.32442166485282514	1.6450404169980053	0.6915136033000137	1.1763098720159175	1.5744318033065048	1.623106544771365	3.9828747008861094	9.254554860538486	4.328397949711142	2.533889038234773	0.9337830837303915
2L_3962	1.022820837587984	0.8056632757194573	3.4535156789611827	0.0	1.0720239275740635	2.9500740200390485	1.6524692021052456	1.000828185323355	1.657106085169729	1.5887844527908588	0.40957169040475916	1.1532794944022697	1.9358366928165938	1.139785150499131	1.9370272442881908	0.0	0.0	0.0	1.0358275485242048	1.194843057364415	0.46522988171530255	1.0348632492895016	0.7284010867744215	0.7556636994272069	1.4835639657148367	0.8245042668095807	0.0	0.0	0.0	0.0	0.0	0.39737652021355013	0.9266273313364514	1.2151258870418975	0.0	3.8493287198415786	3.526007611768932	2.5441084807856207	2.5827029923842546	2.0007894023642057	1.3762754202370977	1.7558508853390355	2.0143872010313664	1.8843798371357428	0.6605717909422395	0.0	1.325312980943656	0.9169159531914405	0.9292244576523376
2L_3963	1.5660957558554438	2.220469531605275	2.11514511587611	0.0	0.49242997251846804	1.9710616611161569	0.0	1.379179465452106	2.283555477610195	1.1676830179655038	0.7525405769879112	1.0595087947706037	1.7784379339388556	1.0471116472322743	3.559063368411462	1.26079238279674	0.0	0.0	0.3172022054942467	2.1953858258865844	0.427403030800372	1.1884009029565132	0.6691763456333298	0.694222293310585	2.0444078086565134	1.51493116152802	0.0	0.0	0.0	0.0	0.0	2.1904000897187874	0.21282130909962624	0.0	2.565175991594431	0.39292755547508396	0.8098288604865711	4.674504876443487	1.779531684205731	1.5039077539077539	0.9482800475808996	1.2546227471277023	1.0281120375634303	2.2257834757834756	1.8205863161819535	0.0	3.6526638146667603	1.8953178068898593	1.0670889948807045
2L_3964	0.43648604292229154	0.687629274303569	0.0	0.0	1.3724499879224399	1.030038674518766	0.0	0.0	0.3535827836299657	1.2204170897445914	0.5243508536431897	0.738238386033711	0.0	0.4864002490369275	1.6532423388750017	1.756975191510296	0.0	0.0	0.0	0.7648440941798423	0.0	1.6560941615393991	0.0	0.9674323571295895	0.949660401440445	2.1111298767100153	0.0	0.0	0.0	0.0	0.0	0.508738085354041	0.2965767920356082	0.0	0.0	1.0951271223563632	0.0	3.2570743655219134	1.6532423388750017	1.1643156804447128	1.5417198192928174	0.9990728603855623	1.4327238717012964	1.7231872070581749	0.0	0.0	3.39344251169041	1.4673428182373103	2.081856206786613
2L_3965	1.9007645064921563	0.6416608304049359	0.9168370149840508	1.3647802355801757	0.4269002847168759	1.0679777218138466	1.3160892303233804	0.7970975764208335	1.3197822200962976	0.506147310935505	0.32619844902423445	2.296288971984953	0.0	0.30258939360631637	0.5142406873711282	1.0930135394319664	0.0	0.0	0.8249723984859777	0.4758091944226789	2.5936872246638902	1.6484087879062677	0.8701894332781092	1.2036785379061243	0.0	1.969999533766777	0.0	0.0	0.0	0.0	0.0	3.1648575233363143	0.3690005991462729	0.0	2.2238174405996127	1.0219171943222554	0.3510307966689565	0.0	1.0284813747422563	1.5935046663756058	1.3701475163842927	1.398426329098567	0.3565187710341619	1.7151904772624702	1.578313384855094	0.0	0.7916471932452228	0.5477000159380705	2.0351915328927563
2L_3966	1.4025464970812167	1.1047684635092325	0.0	0.704936046791963	1.7640196786979279	1.1032633293627623	1.3595723546732716	0.41171669971516617	2.2723122658779866	1.0457404794218144	2.021855584921136	1.4232945302126998	1.5927135267407841	1.2503473621265409	0.531231018451672	0.5645631607858945	0.0	0.0	1.9885347901831607	2.9491785751220667	3.4449193754897047	1.2771537249912548	1.7978803709578555	0.6217238262973264	0.6103026161109882	2.713450165452624	0.0	0.0	0.0	0.0	0.0	1.3077693202156226	1.7153651200401074	0.0	0.0	1.0556809782756338	0.7252574609592096	2.093170361879851	2.124924073806688	1.6461534989651083	0.9907916952179806	1.4446298421745107	1.8414901279187434	0.6644474123095527	2.1739470704758856	0.0	2.180807833374505	1.1315916628852645	1.3379122552036282
2L_3967	1.1761883952704992	1.2352919958513955	1.3237851359050772	0.9852764232416461	1.2327692756420325	0.616804518364491	3.8004996136792144	1.150898039986111	1.5879849753754347	0.0	0.4709851926965268	0.6631043815152492	1.1130535131641952	0.0	1.4849840638935183	0.0	0.0	0.0	1.985242343694525	1.374004602365816	1.0699781777950639	0.29750912862134804	0.8376216771129259	0.8689722005365382	1.7060179612983002	3.792540452184598	0.0	0.0	0.0	0.0	0.0	1.8278456380702957	2.3975349504653294	0.0	0.0	0.9836708668756902	2.0273585960460627	0.0	2.2274760958402773	0.6274906673313048	0.9891512267413947	1.7947850009099562	1.2869088018178978	0.9286861876503311	2.2788650158365926	0.0	1.1430284447200583	0.5272017659150351	1.335697054077405
2L_3968	0.6665550409158146	2.1001485225035115	0.0	2.512636888457683	0.5239648968669415	2.6216091059180417	1.6153293462697524	0.9783342020941047	0.5399540045580757	0.9318455611350326	0.8007328306866445	0.0	2.8384920719024103	1.4855574108516996	3.786983682644708	2.0122991725425803	0.0	0.0	0.33751564722540534	2.919971295514177	2.7286420094447394	1.2645053942788518	1.780075008088661	0.7386798785964847	2.90044063494126	2.417919686379697	0.0	0.0	0.0	0.0	0.0	0.7768906722155307	1.3587015595719982	2.3756309675849905	0.0	2.090452019276309	1.7233796439911269	0.0	1.5779098677686285	2.844830431037328	1.3453431216911285	1.716387487977659	1.9691131044564618	0.7894404446128584	1.2914503917743907	0.0	1.9432891230739413	1.7926158567628225	1.362509691985609
2L_3969	0.7607065259643591	0.39946605768865107	0.8561655563911732	0.6372331235816784	0.7973005317516166	1.595687304009707	0.0	1.116524767533961	0.41081532134097676	0.9453062801800847	1.523061744009265	0.8577330510019222	0.0	1.9779593167676415	2.401054696890375	1.0206836436977123	0.0	0.0	1.2839667629282228	0.4443226407978471	2.07604339345901	1.154494313595983	3.5212877555181827	0.0	1.1033768074829249	2.45284708092801	0.0	0.0	0.0	0.0	0.0	0.5910847747378879	2.06749246450684	1.8074606190480322	6.229970644378323	2.8628762439674422	0.9834042662830603	0.0	0.7203164090671125	1.6233326141969853	0.8956348446582777	2.0313779405356476	1.3317049245515917	1.4014771569233972	0.9825792627039638	0.0	0.9856801861082474	0.8524268421711243	0.8638696571346252
2L_3970	2.0436302281010654	2.6158310092680903	0.0	0.641970077774675	1.2048410513443013	0.8037745251701993	0.0	0.0	2.0693458487370266	1.6665833374997916	1.8412603427045813	1.2961636795494536	0.7252249557159511	2.5619949400599937	0.9675612980318594	1.0282710265358193	0.0	0.0	1.2935112946172467	1.34287671048921	0.3485793214032061	1.1630763952191745	1.3644091153444178	1.132381000911567	1.1115789005650991	1.8533104758374646	0.0	0.0	0.0	0.0	0.0	2.679654056661285	1.909289648786169	1.820896609490513	0.0	1.2818479119498671	1.981429056171037	1.906205174393946	1.9351225960637188	1.771683187612391	1.546787419204526	1.0232392245600803	0.8385027024942101	0.8067972669742582	0.9898833917364536	0.0	1.241259207815961	1.2022688530784524	0.52217480584888
2L_3971	2.0352935012438844	0.6870751814153309	0.9817273059989036	0.7306871352592492	1.3713440652891424	2.515843409514901	2.8184741964459605	0.0	1.4131914639843917	1.8968968285402545	1.3971422154553967	0.9835246829780302	1.6508948427861097	0.9720166137079616	1.6519101532675278	1.1703729451908498	0.0	0.0	2.061175330463824	0.0	0.7935024842579026	0.8825384948950223	0.3105927277073312	0.6444351989474568	0.6325967756036269	0.0	0.0	0.0	0.0	0.0	0.0	1.6944271443433008	1.3829097796771848	0.0	0.0	0.7294964446531776	0.7517508841905962	2.169633206149435	3.028501947657134	1.5511699637404714	1.1736971418890105	0.9982678057035431	1.908759173687465	2.9844510102366666	2.2533606620914433	0.0	1.1302360232329056	2.1503686318299127	0.3962245034980086
2L_3972	1.4892318300220575	1.1730494240913851	5.02833466584202	2.806894106177319	2.3413076320190207	2.0500397121978535	0.0	1.6393617309036899	1.5079712870203181	2.0819497042590442	1.7890147783802037	0.0	2.1139403266354897	1.6595324060004542	2.8203205505829776	0.7493204600078304	0.0	0.0	1.1311272455939294	0.0	1.5240978928076547	0.847555670634781	1.5908329840129238	3.3007494351592532	1.6200569531021862	4.501807475701494	0.0	101.15826210105709	0.0	0.0	0.0	1.7357461072096603	2.276730523898461	1.326921647930533	0.0	0.46705335570830275	2.406507774584342	0.0	0.3525400688228722	1.390371123819103	0.9393109327714502	1.7043512940713286	1.222065417650633	2.645677624181493	1.442693335333868	0.0	1.4472463334466408	1.50191306176242	1.2683953796415186
2L_3973	0.3906479200459339	1.8462511009810734	3.957023558535458	1.9634415045616636	0.614160225558941	1.2291571816704145	1.8933921749130838	0.5733723364131454	1.8987050957827103	1.456337968274551	0.9385709974991775	0.6607113667858545	2.2180734390807237	3.917882915375035	0.7398125226290155	1.5724642637840252	0.0	0.0	1.9780779902347827	4.107138261059565	3.7314089213722843	0.5928709520920548	2.0864971585247094	0.8658362488925954	2.549791911482104	0.944713477849303	0.0	0.0	0.0	0.0	0.0	1.8212492987051918	2.123451300608613	1.3922860668921055	0.0	1.9602419801109927	1.0100211266119052	0.0	1.479625045258031	1.8756785267070364	1.5769305157895293	2.0118464673227847	2.308076276894474	0.9253347398421379	3.0275213803559877	0.0	0.7592689849325347	1.8385471905160382	1.8632274965105744
2L_3974	0.0	0.0	0.0	3.853184425736806	2.410535389552161	1.206088721816119	0.0	0.0	1.2420471719579531	0.0	0.0	0.0	0.0	0.0	0.0	0.0	0.0	0.0	1.55276320423246	2.6867044668073783	4.184433072085229	1.1634882494667733	1.637870715657782	0.0	0.0	0.0	0.0	0.0	0.0	0.0	0.0	0.0	2.0835989922048395	5.464624208722415	0.0	1.9234527361499862	0.0	0.0	0.0	0.8179894865447274	2.3210027226909276	0.8773727669108337	0.0	0.0	0.0	0.0	2.980076993269198	1.0308810734358442	2.0894388477664108
2L_3975	2.8331133342131722	1.1158041005056825	0.0	1.186629533073145	0.0	0.371427977143808	0.0	1.3860979229669148	2.6775123768009617	3.520621600949864	2.268946769090705	3.194471009576625	0.0	0.5261821668970906	3.5769169033020756	2.8510131788084188	0.0	0.0	0.9563802156493929	1.6547989998394843	0.6443205559197757	1.0749261122663583	2.017599520618354	2.09311428194668	0.0	0.0	0.0	0.0	0.0	0.0	0.0	1.1006939600244463	1.283333381458335	5.048669170806575	0.0	4.1464355167080615	1.2208368775753937	3.5234653986889186	0.8942292258255189	0.7557259465656412	2.620851638592183	1.8913745753864077	1.8598849475171466	0.37282480030571635	1.8297190283460072	0.0	0.9177467207188893	1.2698835992945796	0.965197705467668
2L_3976	2.595110306136729	1.5331021279048709	4.381145652063433	0.0	2.0399616242419247	0.5103378109692418	0.0	1.9044827620027887	1.5766592209810877	0.6046617485898683	0.0	3.2918750926525675	1.841858405661578	2.168904916292922	2.4573215465448035	0.0	0.0	0.0	2.6281110510952757	2.273674981799232	1.7705782133006722	2.4615603959350976	0.0	2.8759151881107368	1.4115419811641017	1.5689547780164332	0.0	0.0	0.0	0.0	0.0	1.5123409669499812	1.3224640891488912	9.249085265467246	0.0	3.2555172471606597	1.6774159675406592	9.682402668857472	1.8429911599086024	1.384478459695721	1.6368274120665214	0.3712467326575059	0.8518202461658294	2.049028120349667	2.514013109069956	17.52458260825373	0.0	0.43620140116614087	1.768227541532018
2L_3977	0.5852854211664141	2.305110300449921	1.9761939768769496	0.7354280088051325	1.8403222330617204	0.46039396464027027	1.4183805668245892	0.859050956583307	0.4741201964867883	1.636460871893261	1.0546554071655398	1.9798120544618578	0.830803122423991	0.3261077636149176	2.2168375238767255	2.3559332116493827	0.0	0.0	2.0745487308236865	1.025581699684244	1.597301837735697	1.7765292330328024	1.5630396394355153	1.2972328984489765	0.0	3.5385253407953754	0.0	0.0	0.0	0.0	0.0	1.023252596656952	2.187243819067692	0.0	0.0	1.8355739817814143	1.1349426365943187	0.0	1.6626281429075442	2.185728057585316	2.657952834095368	2.344404549377313	0.9605718307161977	1.848501442986439	1.7009857552648913	0.0	1.4219615823520233	1.377295016198957	2.193374167579609
2L_3978	1.2067841543447972	0.6337125976487742	1.358220275077636	1.0109060589261185	1.2648368524889082	2.5313969159485095	0.0	4.132925756003636	1.6292926484621235	2.249449559692743	0.9664735169343074	2.7214138942602797	4.568027870451643	1.3447855268802456	4.570837235685623	1.6192116220533386	0.0	6.298458767139682	0.8147534910353895	2.1146191232619946	1.0978111292798853	2.441984999252447	2.5782312714702207	4.457882284803757	0.8751979916656647	0.0	0.0	0.0	0.0	0.0	0.0	2.344240898695692	1.6399341008880899	1.4336769570263934	0.0	1.513888106713367	2.0800955346277146	0.0	0.761806205947604	1.9314400585303595	1.6238106500381961	1.6112880765787214	1.3203846903824656	0.9528437622083107	0.7793814330143481	0.0	0.7818410840758283	1.62274701860804	1.9186188750764774
2L_3979	0.0	4.517405563636692	0.0	7.206220409457444	0.0	2.2556255300719994	0.0	0.0	0.0	0.0	3.4447420318810877	0.0	0.0	6.390848305226915	5.430517881337754	5.771256258206005	0.0	0.0	2.9039756879155405	0.0	0.0	2.1759541831087206	0.0	0.0	0.0	0.0	0.0	0.0	0.0	0.0	0.0	0.0	0.0	0.0	0.0	0.0	7.413956402229377	0.0	0.0	0.0	2.89382414520052	0.0	1.8824663320896506	2.264108224373125	0.0	0.0	0.0	1.9279524181343206	1.9538328828120344
2L_3980	2.252050041152461	1.7739118588136455	0.0	1.886510544084733	2.950481943522583	2.6572426277460535	3.6384117314037137	0.0	1.824310617341848	2.0989142736245396	2.2544904941662804	3.174117887246191	4.262331137096176	1.6730549481436618	3.554127080799241	2.266278679756692	0.0	0.0	1.520458837986292	0.6577022723876592	2.0486891462497723	2.5633856924798466	1.2028468015822407	4.159556597921952	1.6332578332678942	0.9076980052428637	0.0	0.0	0.0	0.0	0.0	1.3124172520922555	0.2550313606963621	0.0	3.0739418262657265	4.708590956039842	1.455670184730369	8.4024387238152	1.066238124239772	2.603157942963768	1.8939296373321715	1.503459158832642	1.7248326222423376	2.0745166376234336	2.181673477366447	0.0	3.282837936066658	2.7759439723657304	0.5114923115544682
2L_3981	3.443749903861982	0.9041996820110559	0.0	0.0	1.804706240746369	0.0	0.0	0.0	0.0	4.279440625756926	0.0	0.0	0.0	1.2791862328860872	0.0	0.0	0.0	0.0	2.325028254905868	2.011466970907751	3.1327781006279656	2.613221752248808	2.452463892374113	0.0	7.492548660357275	0.0	0.0	0.0	0.0	0.0	0.0	0.0	2.3399059732183725	0.0	0.0	1.4400399063858857	2.9679411896517394	0.0	2.1739347828260893	1.2248156468729112	4.6338011232797305	1.3137331356077384	0.7535854086573098	0.0	0.0	0.0	2.231107483826144	1.5435886274564286	2.3464641991353434
2L_3982	2.3254251051499097	1.2211389905283576	5.234472982791147	1.9479757999070426	2.437290347330936	0.0	7.513912949064312	0.0	3.7674986182698817	1.4448666344750383	1.8623560573363562	0.0	0.0	0.8637827551819408	2.9359405659935582	1.5600782223220675	0.0	0.0	1.5699975971186777	2.7165246739219606	5.2885960416974065	2.352804021836139	1.6560497318358671	0.0	0.0	1.8745442514288715	0.0	0.0	0.0	0.0	0.0	0.9034518092932486	3.1600878378015396	0.0	6.348190638704157	0.9724007387911853	1.0020653569071214	0.0	2.2019554244951687	2.894739736845	2.346763941596555	2.217777205295555	0.0	0.6120306872186572	1.5018370470759836	0.0	0.0	2.6058075110838024	3.6971023221129973
2L_3983	1.24542901604673	1.9620179485401932	0.0	1.0432783143126307	0.6526703681778814	0.6531149665213267	0.0	1.2186498517360125	1.6814675041271618	1.1607418533333023	2.4935572714000203	1.4042808800487845	1.178577468780956	3.2383157519773964	0.7862015341150534	2.506595479355053	0.0	0.0	2.102110876679035	3.6372259895800747	5.098348559928962	0.6300461776594761	1.3303969993339144	1.840254838490034	0.0	2.0079010907922674	0.0	0.0	0.0	0.0	0.0	1.4515863298308973	1.6924497278963948	0.0	3.3999034427422257	1.0415782410139138	3.7567362977739456	0.0	4.324108437632795	0.6644301946315369	1.885286200061125	1.1877759797488947	1.6352008598976253	0.3277855626848915	3.2173582914540524	0.0	2.01719497339219	1.3955935529160228	3.1115210147179186
2L_3984	0.8425650020994614	1.3273559838667843	2.84488870226419	1.0587072210819946	1.3246452500671926	0.9941606977258375	2.0418718492641195	3.710016915822128	1.7063345074962346	2.3558158260880218	2.5304341643026085	3.562621516566653	3.588021891239163	1.877832446174867	2.393485697845887	2.5436651926126874	0.0	0.0	3.839757695930356	0.7382032899653665	2.29944327603983	1.9180915449469749	2.7001441336938568	0.0	0.9165821348792775	1.0187978389260242	0.0	0.0	0.0	0.0	0.0	2.455089417548203	1.71747914593884	1.5014690373061004	0.0	2.1139640112424836	1.089226908675458	0.0	1.9945714148715723	1.7980169760671805	1.9131674515117274	3.3749571621508774	4.425023018416614	0.9978994217172852	3.2649393831354128	0.0	1.6376216051745895	2.5492190467450295	2.0093416590117927
2L_3985	0.0	0.0	0.0	0.0	0.0	0.0	0.0	0.0	0.0	2.346228203539989	6.048326125744699	0.0	0.0	2.805285157236233	0.0	5.066626133657597	0.0	0.0	0.0	0.0	0.0	3.820570716853683	2.6891551750102187	0.0	0.0	0.0	0.0	0.0	0.0	0.0	0.0	0.0	3.4209788104572483	0.0	0.0	3.158041004004396	0.0	0.0	0.0	1.3430245988385523	1.2702542032711588	4.321570977481734	1.652630326427542	0.0	0.0	0.0	2.446435299125644	0.0	1.7152835192128908
2L_3986	0.9468492337172824	1.491642773035514	3.1970004463012627	4.758973460870649	1.4885965318380283	2.2344158432596015	2.294594234281284	2.084602769561547	2.301032941357485	2.6473950426998347	1.7061755307698803	0.0	0.0	1.0551258409023225	0.0	1.9056630111285957	0.0	0.0	1.4383347765424666	2.4887120317944573	1.2920226323604511	2.1554936473830097	2.0228938994172654	2.0986068188772204	3.0900823908667876	4.5795776026598185	0.0	0.0	0.0	0.0	0.0	2.2071645776129833	0.6433504869873679	0.0	0.0	0.0	0.6120202365715263	3.532711317076031	1.3448636563776528	1.767987772798619	1.911075643670582	1.6254323379113453	0.9323827339127615	1.8690156455299687	3.669040780654469	0.0	0.9201549780223284	1.591519872831196	1.2903073050715819
2L_3987	0.0	0.0	0.0	0.0	0.0	0.0	0.0	0.0	0.0	0.0	0.0	0.0	0.0	0.0	0.0	0.0	0.0	0.0	0.0	0.0	0.0	0.0	0.0	0.0	0.0	0.0	0.0	0.0	0.0	0.0	0.0	0.0	0.0	0.0	0.0	32.33232456480691	0.0	0.0	0.0	0.0	0.0	0.0	0.0	0.0	0.0	0.0	0.0	0.0	0.0
2L_3988	0.0	0.0	0.0	0.0	0.0	0.0	0.0	0.0	0.0	0.0	0.0	0.0	0.0	0.0	0.0	0.0	0.0	0.0	0.0	0.0	0.0	0.0	0.0	0.0	0.0	0.0	0.0	0.0	0.0	0.0	0.0	0.0	0.0	0.0	0.0	0.0	0.0	0.0	0.0	0.0	0.0	0.0	0.0	0.0	0.0	0.0	0.0	0.0	0.0
2L_3989	1.9548268829747772	3.8494821676588065	0.0	7.368889041725106	1.5366482934752375	3.0753901132358634	0.0	0.0	1.5835400512908622	1.821901810423829	2.3483342971288677	1.6531207199671358	2.7748449208544854	1.0891852077756932	1.8510343116975188	1.9671776410589317	0.0	0.0	3.959370915352114	1.712698287644252	2.6674580125437215	0.7416909292311891	1.0440963659181888	0.0	0.0	0.0	0.0	0.0	0.0	0.0	0.0	2.278411650885818	0.6641177826169827	0.0	0.0	3.6784405373956397	0.0	21.880481516463238	3.7020686233950375	0.5214452167048104	0.9863824964453239	2.2372015293509655	1.9249599287508166	0.7717389207231193	3.7874770857636313	26.40159465631724	0.0	2.6286303849957777	3.995874925118969
2L_3990	3.197888881675873	1.259468685578177	0.0	4.018239593161278	0.0	2.515505576372762	0.0	0.0	2.5905031119713886	2.980437599770149	1.9208125805540779	2.704329685913742	0.0	1.7817911633849046	6.056190547134422	0.0	0.0	0.0	1.6192774330695965	0.0	0.0	0.0	1.7080306133742897	0.0	0.0	0.0	0.0	0.0	0.0	0.0	0.0	1.8636195741182005	0.0	0.0	0.0	2.0058458371076666	0.0	0.0	3.028095273567211	0.0	0.8068084304381067	0.9149559430414307	1.0496765736541258	1.262482798671868	0.0	0.0	0.0	0.0	6.536826409998905
2L_3991	0.0	0.0	2.4480715071894963	0.0	1.139878087758758	0.0	0.0	0.0	0.0	1.351477732782579	1.7419827421769731	1.226276756439118	2.0583662088722994	1.6159043772425723	2.746176155666446	2.9184852477866934	0.0	0.0	1.4685208602653939	1.2704711008479632	2.968060698819998	0.5501826551396798	0.7745055092125881	0.0	4.73240012506156	0.0	0.0	0.0	0.0	0.0	0.0	0.0	0.9852785589394619	0.0	0.0	1.8190993057225588	0.0	10.820555159403009	0.6865440389166115	1.160416431682339	1.829234117235761	2.07443125733104	1.427925734153737	2.289888425186483	1.4047658648637715	0.0	3.522997919035589	2.9248574863189787	1.4820601070225246
2L_3992	1.7691283128862643	2.787040817606294	1.4933486252232555	1.1114803695894526	0.6953372768228093	1.3916218796358404	0.0	0.6491582203067727	1.4331118339567968	2.4732456650186605	1.593940899328021	0.7480413472374272	3.7668732378096133	0.985718175780658	2.5127932586782453	1.7803058120308617	0.0	0.0	3.135344537412387	1.5500006975003138	1.2070315623665664	1.342468157913858	1.4173688154292878	2.9408362561978123	1.9245416102735882	3.2087448994325865	0.0	0.0	0.0	0.0	0.0	2.061974180474806	0.6010299850854409	4.728937313206976	3.6221647505415135	2.2193383153779616	1.1435213654102512	0.0	1.675195505785497	1.4157317528104045	1.3390217954809351	0.5061697025038191	1.4517488056462577	0.6984276647197996	1.7138430531085684	0.0	1.7192517730321175	0.5947309808749385	1.8081436075870307
2L_3993	1.7450059964222724	0.9163463730644017	3.9279642775216748	1.4617669019721575	0.0	2.2877448619080596	2.819231443677676	5.122454844279934	4.240713450091797	1.6263484054629695	0.6987587947528805	0.0	0.0	1.2963703574546805	4.406277270725421	4.682749570065056	0.0	0.0	1.178130921212377	2.038488289700171	0.7937156767577033	2.2069390223630894	2.4854094040932706	1.289216682257594	1.2655334742462674	2.813327294057409	0.0	0.0	0.0	0.0	0.0	2.7118118252079997	1.9761161855139935	0.0	4.763701357845435	2.1890773214216392	0.7519528591729151	4.340432254967408	3.304707953044066	1.2412693766804461	0.2935031205838787	1.3313813507556125	5.345961614773672	1.8370786774870602	2.253966078712102	0.0	1.1305396868608566	2.7375681165609573	0.7926619164551779
2L_3994	0.0	1.2576110621481205	0.0	4.012312986091718	0.0	1.2558976955784362	0.0	0.0	1.2933411554606415	0.0	0.0	0.0	0.0	0.0	0.0	3.213346957924435	0.0	0.0	3.2337782365431167	0.0	0.0	0.0	3.4110227883610444	0.0	0.0	0.0	0.0	0.0	0.0	0.0	0.0	3.7217417453628956	0.0	0.0	0.0	4.005774724843334	0.0	11.913782339962163	0.0	0.8517707632751881	0.0	0.9136064505000716	1.0481283781177626	1.2606207296472784	3.0933855991764174	0.0	1.5515740097699513	5.367271665528805	1.0878641788518333
2L_3995	1.462324061394506	2.015745390393441	2.468740803940505	0.9187261751334634	1.7242532776330555	0.862713918543242	3.5437958234948708	2.146321842892031	1.1845799438058966	3.747943060703866	1.3175178490730606	1.236630325811282	4.151490374665779	0.81477380453332	4.15404356677812	3.678907864695655	0.0	5.724131219984087	1.1106897894509795	3.2029945180108226	0.4988533854934434	0.5548278987663235	1.1715670975221826	0.8102776918883425	2.3861781110155054	1.768187130780425	0.0	0.0	0.0	0.0	0.0	1.2782881982553411	2.7323927344584233	5.211786141652178	0.0	0.4586145328341406	1.4178158773260332	2.7279785297177797	1.7308514861575497	1.3652495921999468	0.9223392560057382	1.6735566995989155	1.4399818447089021	1.731916625533647	1.4166264344759276	0.0	1.4210971680162472	1.2289801382061902	1.494573279152063
2L_3996	0.4277752959681024	1.0108598697527273	7.221835131859154	1.0750239891603182	2.690121296224186	1.3459769019595809	2.073341124949281	1.8835977998824256	2.0791589885057853	1.594749065437179	2.5694331496445573	2.8940228371683117	1.2144401303482881	2.8601603262870894	2.4303740369946674	1.7219120628119082	0.0	0.0	0.8664302091982743	2.2487413794499216	1.1674411179182658	0.9738265609052068	2.741758684657721	0.0	0.9307084748359231	2.068999049294937	33.48973037418076	0.0	0.0	0.0	0.0	1.9943417532946401	1.7439488897410984	1.5246096389480437	0.0	3.756452646533583	1.6590210680744455	3.1920744621593937	0.40506233949911125	1.825727966806805	1.2951020922503809	0.4895674162727118	0.2808263348602423	1.0132790215777767	2.4864439078145946	0.0	3.325721173282836	3.4513433922736496	1.165891188716132
2L_3997	0.0	2.2537276655588343	0.0	2.3967825590926743	1.4994167268932386	5.251533447766748	0.0	4.1995103370946945	0.0	0.8888794075085421	1.1457181647886436	1.61306713424106	0.0	1.0627952578075597	0.0	1.9195147466720415	0.0	0.0	3.8634390209272835	0.0	3.904241958888332	2.894881776646844	2.0375977537522365	0.0	2.07502889477736	2.30643264063473	0.0	0.0	0.0	0.0	0.0	1.111603922183279	1.9440804693787885	0.0	0.0	3.589315326137155	2.4658753672613125	7.116779230391494	0.9030927313678423	2.544055407491531	0.9624833610688955	1.6372471544644456	1.878319930477118	0.0	1.847855009904503	0.0	1.8536866583683296	1.2824705512699663	1.949529286153858
2L_3998	0.0	0.0	0.0	0.0	0.0	0.0	0.0	0.0	0.0	0.0	0.0	0.0	0.0	0.0	0.0	0.0	0.0	0.0	0.0	0.0	0.0	0.0	0.0	0.0	0.0	0.0	0.0	0.0	0.0	0.0	0.0	0.0	0.0	0.0	0.0	0.0	0.0	0.0	0.0	0.0	0.0	0.0	0.0	0.0	0.0	0.0	0.0	0.0	0.0
2L_3999	1.4375635942194993	0.0	0.0	3.6126802185527023	4.520154010687452	3.3924248510047006	0.0	0.0	0.0	4.019434771004763	0.0	4.862765464445161	0.0	4.805867002436575	5.444941567609567	5.78658496008703	0.0	0.0	0.0	0.0	0.0	0.0	0.0	0.0	6.2553991914271	0.0	0.0	0.0	0.0	0.0	0.0	1.6755251682311045	0.9767734983377268	0.0	0.0	0.0	1.8584120463755573	0.0	1.3612353919023918	1.533866075698745	2.901510265108091	0.8226097920837298	0.9437331213331249	0.0	0.0	0.0	2.7940695315379203	0.966536570844231	2.938533518970291
2L_4000	2.8798015010421363	1.260213272445205	0.0	0.8041230282501286	3.01833517887761	0.5033985442519539	0.0	0.4696466876147876	2.332831135270717	2.385759686721124	1.5375585185162408	3.788299846747036	1.8168139224631057	0.35656890854613665	4.241839639797521	5.151993467272284	0.0	5.010095342114361	0.9721408414319687	3.9248281037428505	1.7465029553013134	1.9424716621307527	3.0762726950309034	0.7092025556255933	0.6961743409909263	1.5476210742656926	0.0	0.0	0.0	0.0	0.0	3.3564983934679855	2.826377704767369	0.0	0.0	1.605625340492924	1.2409556053096025	0.0	2.1209198198987607	2.3898930195117014	0.807285408522906	2.9295899423661775	2.1005942665203756	0.757937500473711	2.4798290703418395	0.0	2.7986120625528357	0.4302701967754691	1.308138184915536
2L_4001	2.051618832404232	1.6160346839828015	5.195409751576287	1.288959111381277	1.61273440893042	2.4207495027780523	0.0	2.2584431331923613	1.6619479808620041	0.9560560317670651	1.2323052518693303	2.6024608349162803	2.9122395165565917	0.0	2.9140305617697253	2.064581130038159	0.0	0.0	0.5194270657133934	3.595002802304685	1.3997677085487665	1.1676228914336062	3.2873823034950793	1.1368075080224507	2.231848183437388	1.240370076816119	0.0	0.0	0.0	0.0	0.0	3.5868385264478224	1.3940022634414753	0.0	0.0	1.9302880337198156	1.3261163429716134	3.827313161096587	2.9140305617697253	3.0099532587094773	2.329250777853297	3.521962606618613	1.3468486905735002	2.8348287054754717	0.0	13.854426004203434	0.9968890581606511	4.138177898198754	1.048432001793238
2L_4002	0.0	3.0748658497527073	0.0	1.9620253909629897	2.4548690732402823	1.8424059955330254	3.7840531674606246	1.1459175940864237	0.0	0.0	0.0	1.320469669934081	0.0	1.740025413071158	1.4785578797006869	1.5713301388191612	0.0	0.0	3.1626421123349924	2.736117350978737	1.0653479080029467	2.3697733981205684	1.6679938337603952	0.0	5.095905796405994	1.888064224392657	0.0	0.0	0.0	0.0	0.0	0.0	1.060959890729619	2.782563787492265	0.0	2.938242261208562	1.0092926584354813	17.477557359886795	1.4785578797006869	1.6660672989558674	1.181844877187014	2.680527256137246	1.0250718216571844	1.8493347018410127	4.538006713829667	0.0	1.517442738729213	0.0	2.65983380188079
2L_4003	1.4608439763121228	2.301377328303443	0.0	0.0	6.890032328031683	3.447362905271983	0.0	2.144149452362788	0.0	4.084526832073665	1.754912438643874	2.4707573513678853	4.147288461331097	3.2557965387627	0.0	5.880294837983175	0.0	0.0	1.479420812669523	2.559802096580309	1.9933938926397916	2.2170653282686694	0.0	0.0	0.0	0.0	0.0	0.0	0.0	0.0	0.0	0.0	0.0	5.20651105446427	0.0	0.0	1.8885077880172667	0.0	4.149839069240895	0.7793530060736538	1.4742491427978357	2.5077942244495897	0.0	0.0	0.0	0.0	2.8393176211174818	0.0	0.9953737021073455
2L_4004	1.897848584610621	1.1211838266093697	3.2040068027472435	2.384701472338536	1.4918588516535838	1.8660938803466576	0.0	0.696390420425521	1.5373838323950297	1.3265984582803356	1.7099146838068515	4.012340997947848	1.346982577184459	3.70103367226871	0.0	0.0	0.0	0.0	0.9609912971186647	2.4941661453859423	1.942281228725951	1.4401449995591358	0.0	1.0516030005178094	2.0645696213651576	2.2948069665749893	0.0	0.0	0.0	0.0	0.0	3.318002502769288	0.3223802078668895	0.0	0.0	1.1904077420310237	1.8400845114014397	0.0	5.840514245598297	3.290601581199872	2.872895765452193	1.9004936287851588	0.3114753628594535	1.1238670015790333	1.8385408163415393	0.0	0.9221715350637975	2.2330108546657645	2.26298636547482
2L_4005	1.0830268998972314	0.8530868435582046	0.0	1.3608545295498673	0.8513446648443349	2.129811499755327	5.249214323846077	0.7948047744876569	1.754647930770015	3.0281484567949835	0.6505203186768936	0.9158735354495262	1.537339044445394	1.8103140834590998	3.0765690348249155	3.26960866053942	0.0	8.478815679025953	1.6451988326985243	2.8466433520250263	1.4778437963442577	2.0545840523350223	2.3138303656916337	2.4004324619123376	3.5345039453311204	1.3095553012108148	0.0	0.0	0.0	0.0	0.0	1.893452403718892	1.1038175751600425	1.9299773343461855	4.434841534242298	2.7172739003939776	0.7000421565386666	4.040792609551948	1.5382845174124578	2.3111578889467834	0.819723823021408	0.6197350409595282	1.0664798004459877	1.7102568378206195	2.098364618550886	0.0	0.5262467126683477	1.0922491813592385	1.4758817674067892
2L_4006	0.0	0.0	0.0	0.0	0.0	0.0	0.0	0.0	0.0	0.0	0.0	0.0	0.0	0.0	0.0	0.0	0.0	0.0	16.996136778110337	0.0	0.0	0.0	0.0	0.0	0.0	0.0	0.0	0.0	0.0	0.0	0.0	0.0	0.0	0.0	0.0	21.05360669336264	0.0	0.0	0.0	0.0	0.0	0.0	0.0	13.251176041873716	0.0	0.0	0.0	0.0	0.0
2L_4007	0.0	0.0	0.0	0.0	0.0	0.0	0.0	0.0	0.0	0.0	0.0	0.0	0.0	0.0	0.0	0.0	0.0	0.0	0.0	0.0	0.0	0.0	0.0	0.0	0.0	0.0	0.0	0.0	0.0	0.0	0.0	0.0	0.0	0.0	0.0	0.0	0.0	0.0	0.0	0.0	0.0	0.0	0.0	0.0	0.0	0.0	0.0	0.0	0.0
2L_4008	0.0	0.0	0.0	0.0	0.0	0.0	0.0	0.0	0.0	0.0	0.0	0.0	0.0	0.0	0.0	0.0	0.0	0.0	0.0	0.0	0.0	0.0	0.0	0.0	0.0	0.0	0.0	0.0	0.0	0.0	0.0	0.0	0.0	0.0	0.0	0.0	0.0	0.0	0.0	0.0	0.0	0.0	0.0	0.0	0.0	0.0	0.0	0.0	0.0
2L_4009	0.0	0.0	0.0	0.0	0.0	0.0	0.0	0.0	0.0	0.0	0.0	0.0	0.0	0.0	0.0	0.0	0.0	0.0	0.0	0.0	0.0	0.0	0.0	0.0	0.0	0.0	0.0	0.0	0.0	0.0	0.0	0.0	0.0	0.0	0.0	0.0	0.0	0.0	0.0	0.0	0.0	0.0	0.0	0.0	0.0	0.0	0.0	0.0	0.0
2L_4010	1.0701783355880206	0.8429661889633471	0.0	2.689419875996228	0.0	0.0	0.0	0.0	0.8669157720240385	6.981855553786819	0.0	1.8100160132116687	0.0	2.3851163966615525	0.0	4.307759243643631	0.0	0.0	1.0837872685992254	1.8752480015482047	1.460311294558661	5.684586187706173	2.2863800795934632	2.3719547658738325	2.32838140936461	2.588038603183805	0.0	0.0	0.0	0.0	0.0	3.7419786011211715	2.908592957976503	0.0	0.0	0.0	1.3834743162835341	0.0	3.040069945929316	3.9965437889313327	0.5399993152808682	1.8371483146981173	2.8102067834457465	2.5349506318364448	0.0	0.0	3.1200212910252905	0.0	0.729186271143394
2L_4011	0.8381613522627045	0.9903139374406802	1.4150099729902899	0.0	1.317722017052904	1.648274559818389	2.0312000451738887	1.2302088611698228	1.3579331063140765	1.5623354665461795	2.0137671189084174	2.1264009260901315	1.1897563878615343	1.8680179908812702	0.7936587302380961	2.5303707752296947	0.0	0.0	2.5464595172778552	1.468690169234231	0.5718563199558985	1.9080666762451612	2.686031882124028	2.7865647452745437	1.8235832718329874	2.0269462230897553	0.0	0.0	0.0	0.0	0.0	1.4653547638536837	1.4237523117466284	0.0	0.0	1.5771865641369225	0.0	0.0	0.7936587302380961	0.8943098373992683	1.2687788789932595	1.9184674361255858	0.8253554475770535	4.3016303178904804	0.8119688100044951	0.0	1.2217969554286028	1.4088308901388036	1.998839873337515
2L_4012	0.0	1.5670301863292913	5.037864590260398	1.2498728254400115	0.7819149942677812	1.564895267819306	0.0	2.1899582966241575	2.4173268184764023	1.390597005544032	1.194936932722362	0.8411813449867233	2.823929014331581	2.771129376548542	1.8837771653618214	2.0019749482864846	0.0	0.0	3.022056022572341	1.7429941222752208	1.3573212721765089	2.2644319893136924	1.0625653344860042	3.30700516289646	1.0820849049263972	2.4055144012133414	0.0	0.0	0.0	0.0	0.0	1.1593571804989862	0.675865328966973	1.7725819854619915	4.073167115529683	0.6239180481148129	0.0	3.7112540438751878	0.9418885826809107	2.918679693317874	2.007661134506219	3.4151629135164634	1.6325087074749438	2.356170516060247	0.9636183947813511	0.0	1.9333189591068725	2.0063460726277214	1.6943990656134689
2L_4013	2.768504824673358	3.271075320216467	0.0	3.4787061439516433	0.0	1.0888729381102045	6.709194011105058	2.0317324094639724	3.3640101153541497	0.0	1.6629029629604997	0.0	0.0	0.0	0.0	8.357989402069439	0.0	0.0	2.8037105426806055	2.4255925237416998	0.0	1.050412665119619	0.0	0.0	0.0	0.0	0.0	0.0	0.0	0.0	0.0	1.6133893243964472	4.70275220107614	0.0	0.0	0.0	3.578987905168274	0.0	2.62150959105499	1.476983574170275	2.09543212560076	2.3763114070551734	0.9087353457338148	0.0	2.6819890489023157	0.0	1.3452265711304694	0.9306931430251995	0.0
2L_4014	3.353424369415375	2.9055958183087616	0.0	1.6854697673916883	0.0	1.3189260185907372	0.0	0.49219787614647653	1.901548055705144	1.875238155245716	0.40284700032066617	2.2686879769065715	0.0	1.8684520099311963	1.2701490088011167	2.0247669493241327	0.0	0.0	1.6980341111959678	1.1752251261251605	0.9151826979219863	2.54468000038272	1.4328831787538958	0.0	0.729602786732436	3.243867468550705	0.0	0.0	0.0	0.0	0.0	1.5634082424758633	2.278532974746928	1.1951749353649395	2.7463594259449673	2.5240848173269335	3.0346003396671515	0.0	1.5876862610013958	1.252324672399022	1.1844687583166629	0.7675652706803576	1.100729616424788	0.2647772164500789	1.2994519431484577	0.0	1.3035528855316318	0.6763959459532582	1.599443430244982
2L_4015	1.092591861163041	0.8606210448008333	1.844547443973716	2.7457463583852486	0.8588634796991298	0.0	2.6477868870472645	0.8018242463794228	1.7701444429014683	0.509148689135602	1.968796543580788	0.9239622494895802	0.0	1.8263022219705982	0.0	1.0994949469960975	0.0	0.0	0.5532429079929935	1.9145226884340238	1.4908956592945604	1.2436377049561573	0.5835663513774383	2.4216323448714427	1.1885731998850888	1.3211208918094468	0.0	0.0	0.0	0.0	0.0	1.2734498629099387	2.2271323065807973	3.8940446039445114	4.474008693893694	0.6853180074296695	2.11867414219651	0.0	1.5518701742657093	1.457230828918944	1.9295812020419822	1.8756250520485953	1.434531497075636	0.8626806507200148	3.175345096505088	0.0	2.6544718108100605	1.1018955909851718	0.37222907557988544
2L_4016	1.8507978396192057	1.093387860828928	1.562287138377396	1.16279042725804	1.454873250714961	1.4558643087876553	0.0	0.6791257722593828	2.623721788337767	3.0186565046614096	1.6675231250717384	1.5651474224095772	0.0	1.0312225839808338	0.0	1.8624913335950133	0.0	0.0	1.4057501459988673	1.6215544805009694	0.0	2.4577725705769584	1.9770664248846235	4.1021282251444875	1.0066927957137437	2.2379149793720186	0.0	0.0	0.0	0.0	0.0	0.0	4.40143031394585	0.0	7.57875462872439	0.5804478015481471	0.5981552771621265	6.90535962940316	1.7525287456336842	0.9873914554401838	1.1673633413263478	1.3238409348985862	0.9112601500711817	0.7306696770257359	0.8964802035655528	0.0	2.2482735170421604	0.6221859695197316	1.891614225077691
2L_4017	0.0	0.0	0.0	6.586799526804322	0.0	2.0617400426202903	6.351803531094619	0.0	0.0	0.0	1.574322175587301	0.0	3.720509382380561	0.0	0.0	0.0	0.0	0.0	1.3271801721405772	2.2963842052857255	0.0	0.0	0.0	2.9046395226166855	2.851280624179544	0.0	0.0	0.0	0.0	0.0	0.0	1.5274460674068062	0.0	0.0	0.0	1.6440165032952667	5.082509458550103	0.0	2.4818650123547243	1.3983064830522458	1.3225406958997536	0.7499094109431581	1.7206562720674168	0.0	2.539122804166599	0.0	2.5471360257240363	3.5244650743133463	1.7858884098342445
2L_4018	0.6550592353690062	1.031964054628049	2.2117826083109944	1.6462016366536671	0.0	0.0	0.0	0.9614612672924817	0.5306416359469379	0.6105162647638095	2.3607687449956622	2.215832008912076	0.0	2.1899049033795706	0.0	0.0	0.0	0.0	0.6633893023831264	0.0	1.7877214819317224	1.4912363766236767	1.3994998187647734	0.0	0.0	1.5841458681515392	0.0	0.0	0.0	0.0	0.0	0.7634919526039465	0.8901790550660312	2.334659419883827	0.0	0.0	1.6936572114018695	0.0	1.8608355523797293	1.397883394857676	0.9916053992252917	0.0	0.8600678249486754	2.0688674243893606	2.5383545370548997	0.0	3.182956667546224	1.321274501384035	2.6780220753823043
2L_4019	0.0	3.7072186962453286	0.0	2.9569002223588967	0.0	1.8510839947873474	0.0	3.453945096088753	0.9531361993503424	0.0	2.826935037032849	1.9900339101778295	0.0	1.3111658887082394	2.2282831523967412	2.3680969972530073	0.0	0.0	0.0	0.0	0.0	0.8928507653516761	0.0	0.0	5.119908251244138	0.0	0.0	0.0	0.0	0.0	0.0	0.0	0.7994678741829438	4.193505099302201	0.0	1.476040904045533	1.521069859696516	0.0	0.0	1.2554360380447338	0.5937057689202154	2.0198646959968976	0.7724250438737426	0.929022668153103	0.0	31.78235443681668	2.286885170921798	2.3732675147142586	1.6034172027424847
2L_4020	0.0	6.128735310953644	0.0	4.888316629955408	0.0	1.5300963838314103	0.0	0.0	1.5757148309116173	0.0	0.0	6.579806639222294	0.0	2.1676057818716625	0.0	0.0	0.0	0.0	0.0	3.4084696380341586	0.0	4.428154739210469	0.0	0.0	8.464178959828583	0.0	0.0	0.0	0.0	0.0	0.0	2.267152653509473	0.0	0.0	0.0	2.4401754388533523	2.514616839031078	0.0	0.0	0.0	0.0	0.0	0.0	1.5358505924543662	3.768760891718977	0.0	3.780654730005488	7.846922240924054	0.0
2L_4021	1.6909430665669611	0.887956573950977	0.0	0.0	0.0	1.7734936477004528	0.0	1.654584477168265	0.45659219130555323	1.0506411117127783	1.3542203770217243	0.0	1.6001774276731806	0.628103419740474	2.1348820621765188	1.1344177232349737	0.0	8.825385338387338	1.7124459602001303	0.9876664168529077	2.3073754872888603	0.4277129414858329	0.6021019136966386	2.4985495919618663	0.0	0.0	0.0	0.0	0.0	0.0	0.0	0.0	2.6808503565416077	2.0088647182285992	0.0	2.1212563890474723	0.7286562202139001	0.0	2.6686025777206477	0.9021097279363356	0.8532298475500102	1.9351997087395425	0.7400479462263402	3.1152855938068122	2.1841347943156584	15.225079969732542	1.0955138543337954	2.2737892356543794	0.7681040492179568
2L_4022	0.0	1.0949088926310442	7.040072090338205	0.0	1.0926728635787004	0.546708595571223	0.0	0.0	0.0	1.2955096340573935	2.5047642703726045	0.0	0.0	1.5489857047981768	3.9486751207801	1.3988117094528199	0.0	0.0	2.1115585660124236	0.0	1.89676388371889	2.10959281957892	1.4848625685449683	1.5404380389607588	1.5121398366435335	0.0	0.0	0.0	0.0	0.0	0.0	1.6201225703730615	0.47223784542427505	0.0	0.0	1.7437658192255412	0.8984810728223401	0.0	1.3162250402600335	0.37078688764082024	0.35069618453072116	0.39770476625300066	0.4562639103459667	1.0975291874168278	2.693181940599179	0.0	0.6754203394054747	0.9345772556606177	1.4206842631040955
2L_4023	0.0	0.0	0.0	0.0	0.0	1.764764015755813	0.0	0.0	0.0	0.0	0.0	3.79446880282612	0.0	0.0	0.0	4.515335207197444	0.0	0.0	0.0	0.0	3.0613572527380013	0.0	0.0	0.0	0.0	0.0	0.0	0.0	0.0	0.0	0.0	0.0	0.0	0.0	0.0	0.0	0.0	0.0	0.0	2.3937847772044663	1.1320400153504626	0.0	1.4728104463499336	0.0	0.0	0.0	2.1802428572518693	3.0167960117956722	3.057292904711059
2L_4024	0.5303701060496242	0.4177659481315167	0.0	0.0	1.6676511367210443	1.2515903541433313	0.0	0.0	3.007445920537092	0.0	2.548535261215307	4.485132771591385	0.0	1.1820407815890055	0.0	0.0	0.0	0.0	0.0	0.0	5.066013778110044	1.6098436141568682	0.0	0.0	0.0	1.2826070784519445	0.0	0.0	0.0	0.0	0.0	1.854488659987293	0.7207353691801159	0.0	0.0	0.0	1.3712731709169965	3.9576405813299096	3.013258941996573	0.8488494524751262	1.0704738998659444	0.6069820415865248	2.437245116387507	2.0938286494386444	1.027592080471147	0.0	1.0308350598961558	1.0697727160887398	1.0841331405118222
2L_4025	1.6787056910529072	1.7630608428770755	0.0	0.0	0.8797301550911479	0.880329426313962	0.0	1.6426102292073674	0.9065756561409305	1.0430376092242908	0.6722099338511814	0.9464105439977272	3.1771938483808144	1.2471156553234224	3.1791478421375063	0.0	0.0	0.0	1.133368645322426	0.9805186629961278	0.0	1.2738527331975322	0.0	0.0	0.0	0.0	0.0	0.0	0.0	0.0	0.0	0.6521945989547798	1.1406210042620446	0.0	0.0	3.5098413846520815	0.7233829262966114	0.0	2.1194318947583377	1.4926352481276233	0.5647033418522597	0.3201991074898157	1.102038315374272	3.0927402341204355	1.0841640921383358	0.0	1.0875856072618526	1.8811114961119306	1.14381790632444
[truncated: 147 more columns]
