# Supplementary material for: Convergence of topological domain boundaries, insulators, and polytene interbands revealed by high-resolution mapping of chromatin contacts in the early Drosophila melanogaster embryo
Source: eLife. 2017 Nov 17;6:e29550. doi: 10.7554/eLife.29550 (PMC5739541; doi:10.7554/eLife.29550)
Supplement: Supplementary file 3. [file elife-29550-supp3.zip › local_HiC_maps/nc14_all_dm3_CompressedBinCounts_500bp_VC_chr2L_3094402-3108884.txt]

2L_6108	2L_6109	2L_6110	2L_6111	2L_6112	2L_6113	2L_6114	2L_6115	2L_6116	2L_6117	2L_6118	2L_6119	2L_6120	2L_6121	2L_6122	2L_6123	2L_6124	2L_6125	2L_6126	2L_6127	2L_6128	2L_6129	2L_6130	2L_6131	2L_6132	2L_6133	2L_6134	2L_6135	2L_6136	2L_6137	2L_6138	2L_6139	2L_6140	2L_6141	2L_6142	2L_6143	2L_6144	2L_6145	2L_6146	2L_6147	2L_6148	2L_6149	2L_6150	2L_6151	2L_6152	2L_6153	2L_6154	2L_6155	2L_6156	2L_6157
2L_6108	10.148726027884537	29.238400774672524	40.56107502477854	24.249527927664225	18.024309128231113	21.992546725914586	15.507700184502864	11.802498962141541	15.620505617914844	14.120069303317292	13.493660993874165	16.590917878471526	15.328749560320366	14.773666711130637	15.618725289749882	15.167900010945582	12.306879259668959	12.970592393513446	14.213762190966158	13.013725983473707	11.146134151792197	13.419857573301158	12.178409524072976	13.315771553871272	15.306324271845867	16.375256245468147	12.027561727425002	8.980897276434295	8.759066972507332	9.516287125415149	8.289851286936647	6.84315302381464	7.85090952338205	6.18269229484366	6.616517598592832	5.359447419533256	3.6738961595293884	2.888297805619868	8.467182555165387	NA	NA	NA	NA	NA	NA	NA	NA	NA	1.5432325606329325
2L_6109	29.238400774672527	5.142995856802537	30.711312693396632	33.834435223556625	13.994823618978636	16.89032049513065	22.09330070656701	18.803451284414276	17.401632526245617	21.30118937976442	17.53765371566911	12.79169636167608	14.609987706359435	14.039639518215731	15.810258163948864	11.461427345645289	10.835457082921584	15.252316666350916	16.494255512644102	11.205448300387202	11.497288157636834	11.754210509871868	12.333683363267182	12.216318754052764	10.361231487898538	14.188567193081427	12.341187429562673	12.758241742730217	10.540853734944921	7.067587337710526	8.311590827402243	13.341025253577783	4.956128351829604	7.51719181768705	5.374662336838688	6.03689751762774	5.898464174750933	2.6813631106214584	4.401904439936894	NA	NA	NA	NA	NA	NA	NA	NA	NA	2.507165981809207
2L_6110	40.56107502477854	30.711312693396632	13.50795434311432	38.24649809179395	33.21622682202591	30.789565416280418	28.212085335653285	22.615110914555085	19.190906902009665	19.69245379623358	20.527590660893676	18.559331864052893	17.423678666897484	14.853095026781876	14.537428923536428	13.96857768449872	13.100871469970183	11.097062381117057	12.005552707726773	10.736323936365809	12.260747566971414	11.713201773218293	11.134545850581006	10.166983221720537	7.892323452670525	10.407385080453091	11.315403467248522	14.473864680392944	12.132929806362007	5.981666193118094	8.858298232326588	5.74464688051808	8.142514734250526	8.994820080562874	8.870268905613516	5.109339873288372	5.9430673168857755	5.219566748727334	1.8627801621363855	NA	NA	NA	NA	NA	NA	NA	NA	NA	3.395111633392451
2L_6111	24.24952792766423	33.834435223556625	38.24649809179395	12.593408316867295	38.494315574030196	30.033213572820642	23.578133249399368	18.4618071765379	20.31571302357388	22.8586908689524	22.093213993660157	18.082244569768562	17.415664733300463	17.58323375361951	16.62285620564468	12.82862760680502	11.299366934135236	14.107066733240448	13.91324598811552	16.805128925348015	11.936246864264021	12.455156822418248	13.171372798167452	9.24782364030405	8.907988512661394	10.357226098552612	13.346214209540769	12.10927284521104	7.523516289062525	8.598542642561448	6.241986225983771	7.023902606338659	10.640659444701344	7.989206329957502	8.064646203971032	9.792784676250538	9.340409445277183	2.392272906317549	3.570286079883009	NA	NA	NA	NA	NA	NA	NA	NA	NA	3.6603110922799402
2L_6112	18.024309128231113	13.994823618978636	33.21622682202591	38.49431557403019	9.394496820383958	29.74396944478108	30.128293703483774	24.236936923266278	21.8981077676631	24.775063361352185	20.263279599883667	23.738641449224602	18.620825682295337	17.807296559551162	19.53654331210085	15.377126217209378	10.438725341533116	10.827058483097195	13.699138260976593	11.481257859596374	10.773182493108347	15.341975872078283	14.227245621882536	12.574277122152077	11.915192426385955	13.345322972931053	11.607735289670376	13.295869042858136	14.815477271172261	13.796805663212448	5.900092552785178	8.97186602252656	7.76067614487357	10.212340503942018	8.870514524179878	8.405920932918773	4.4861814843446615	4.568162465784463	9.3742500599952	NA	NA	NA	NA	NA	NA	NA	NA	NA	3.7374642778503557
2L_6113	21.992546725914586	16.89032049513065	30.78956541628042	30.033213572820635	29.74396944478108	1.4770167334179762	22.912895218801406	33.75173483917073	32.371341004382	34.27434797523544	22.906475406080908	22.435964019361407	14.595695216114937	15.021658884977938	16.863915304091897	16.156648189715323	13.491078056796736	16.426521068473406	12.750655383686722	12.498203383263656	9.410631985629756	9.91403582639437	18.694868249318127	12.498956105703025	9.423066177157224	10.215550261152478	12.626713749032186	6.789011232357366	11.50370927519154	17.40821185526009	13.298261385306485	8.514422687019826	7.954186009700394	11.787141666473161	7.332014385412223	6.334941000582814	12.133724371338968	3.6578656792705333	20.016653856008197	NA	NA	NA	NA	NA	NA	NA	NA	NA	5.700381993998181
2L_6114	15.507700184502863	22.09330070656701	28.212085335653285	23.578133249399375	30.128293703483767	22.912895218801406	6.309705257367357	29.535799268264	36.84048687958251	28.00742134426909	23.284855277031564	28.26031718487577	16.516220910880996	17.085156368532648	19.064636000493564	16.481117272975876	13.649119358818968	16.69786202389631	18.347996515133698	14.6273489263741	12.789434654270856	15.173852746143295	13.106341536815588	12.429214930459095	10.682356011609695	16.68140832661479	8.370839811200732	12.152034322353039	10.867545271476713	13.58253828877595	12.945659009420725	10.160297102327718	9.09627409494248	4.9229763428833335	7.291103504869911	6.929552905246553	8.763741642152956	4.001201233359368	2.9857448597416494	NA	NA	NA	NA	NA	NA	NA	NA	NA	4.0813741660307095
2L_6115	11.802498962141541	18.803451284414276	22.615110914555085	18.4618071765379	24.236936923266278	33.75173483917073	29.535799268264	10.283608202754362	13.698645149200162	32.91764776391554	25.20278548939932	20.25444648395468	26.45241387094044	23.241850549036872	20.958294346398688	15.879579432514648	20.552567390974882	12.97565507594651	11.426231336393736	17.575387427446604	19.91157984209002	13.789907993733866	10.680045488449744	10.578416532344283	15.073043971083873	13.924400661032255	14.604942711577886	12.693080559879562	12.413521567106331	15.300002448000392	11.728794446266555	6.485517515112877	7.573474823346175	9.876216884595868	10.238920557146209	9.650770774892553	9.24237436013583	4.643719017106718	15.24687743950039	NA	NA	NA	NA	NA	NA	NA	NA	NA	8.684071398350861
2L_6116	15.620505617914844	17.401632526245617	19.19090690200967	20.31571302357388	21.8981077676631	32.371341004382	36.84048687958251	13.698645149200162	12.4084810654243	29.938365071326793	28.57946623886993	24.957104975822805	25.53396838968251	21.33867531828016	21.43400326301179	19.672250158932744	18.331206913331386	17.28468169530232	17.35161718898687	17.9491374122553	13.580250292924939	15.920091358231517	15.175182400475986	15.970202383047297	13.768171189310115	11.783747802658363	13.665973763835801	14.52858608276179	13.228697449145288	8.152364430255707	11.646800491813137	8.855245292238429	10.223029375229245	8.611177150069208	12.399197623123413	6.427825800778538	5.702229867357321	6.680697120352314	8.124057609317319	NA	NA	NA	NA	NA	NA	NA	NA	NA	6.478038224219803
2L_6117	14.120069303317294	21.30118937976442	19.692453796233583	22.858690868952404	24.77506336135219	34.27434797523544	28.00742134426909	32.91764776391554	29.938365071326793	9.772612359107118	20.114920391992722	27.247099755824067	25.643311990650194	23.91747042391656	23.058868619969246	21.8219532635809	18.641691770811583	16.87992352842208	21.566734741875695	14.792106640904152	18.989115491747672	15.656010316267064	14.146194411998575	15.179214209911624	16.1620748073041	16.81612038866719	16.042108080211673	12.765083300263464	9.188322010257842	8.781730757539115	9.533030503084852	12.080187965577156	8.693883157687914	10.108422343442687	10.171428641880023	9.054536002965627	7.087436153475725	3.9980278036385246	10.09758304252294	NA	NA	NA	NA	NA	NA	NA	NA	NA	6.901462868576938
2L_6118	13.493660993874165	17.53765371566911	20.52759066089368	22.093213993660157	20.263279599883667	22.906475406080908	23.284855277031568	25.20278548939932	28.579466238869934	20.11492039199272	4.385772553835358	22.910327546089135	35.26920813111357	21.301201414723337	24.726101076222665	23.64970653408462	21.562935470220236	23.762921525397843	13.786139071124415	16.566645544193598	15.015001487986648	16.58847798981319	14.22811534652575	16.485827772025466	21.920797722185554	12.044308230524353	17.19157376501375	12.053185745618933	9.360836572458107	12.306650975686672	10.452584863933476	10.39257652145792	13.70648476638439	9.478631272103407	11.932462263588091	6.671033161099386	7.336342701109328	3.85192904606627	0.0	NA	NA	NA	NA	NA	NA	NA	NA	NA	7.203370129457658
2L_6119	16.590917878471526	12.79169636167608	18.559331864052893	18.082244569768562	23.738641449224602	22.435964019361403	28.26031718487577	20.25444648395468	24.957104975822805	27.24709975582407	22.910327546089135	5.609934258582907	29.731145498562995	29.578864316863584	29.461332001747706	29.321428833227042	24.090024090024087	17.113836965032153	18.988543578707514	21.364704291533563	19.706824223216547	18.43027415032799	17.879974100331633	16.928516085345766	16.434234896904997	21.173943949545514	17.364651095485847	16.319515275673943	10.786541093350772	17.327431961578302	14.175530474929491	12.873576983241897	7.458303422428983	11.273349718373487	12.374854982168177	5.94000594000594	7.904215282081683	3.0868431883660308	0.0	NA	NA	NA	NA	NA	NA	NA	NA	NA	8.338210652064108
2L_6120	15.328749560320366	14.609987706359437	17.423678666897484	17.41566473330046	18.620825682295337	14.595695216114937	16.516220910880996	26.452413870940436	25.533968389682517	25.643311990650194	35.26920813111357	29.731145498562995	10.976102007501618	33.911355588524216	39.77149687211543	34.986232118483485	32.77962942708883	23.840812037130636	25.302308920029983	19.164675669805415	22.98144688196636	20.416383774902993	20.544401803397143	21.610853456455676	15.573110036127689	17.588174649401726	16.094938336307337	17.665848457472794	16.986400818169596	10.951243239888809	13.59432011179969	10.698640830162306	10.841693031556012	12.451210333958333	12.492077940572687	5.036869887577064	7.616403452467811	5.401211998734289	1.7051903265234853	NA	NA	NA	NA	NA	NA	NA	NA	NA	3.4963736389588638
2L_6121	14.773666711130637	14.03963951821573	14.85309502678188	17.58323375361951	17.80729655955116	15.021658884977935	17.085156368532648	23.241850549036872	21.338675318280153	23.917470423916562	21.301201414723337	29.57886431686358	33.911355588524216	8.205652265135248	34.69703983474054	36.44137515305792	29.454958000212674	24.363230710571607	19.78537021097498	24.749803548434333	23.42868425655725	24.38513431797766	18.864645146146856	21.039165893293415	20.814191577023763	18.79677534825469	14.565827029971688	15.692290195404127	17.061891676913703	10.214204639036392	10.454941903111294	15.052468677588536	12.429366962228587	13.673631433858011	8.932692742750294	7.382381878534315	6.088976261638926	5.812731462966855	1.5904279141728757	NA	NA	NA	NA	NA	NA	NA	NA	NA	8.333823398383172
2L_6122	15.618725289749882	15.810258163948864	14.53742892353643	16.62285620564468	19.53654331210085	16.863915304091893	19.064636000493564	20.958294346398688	21.434003263011792	23.05886861996925	24.726101076222665	29.461332001747706	39.77149687211543	34.697039834740536	15.467574097680396	36.17353525369393	35.42454466241995	31.07564506641231	32.67691054008397	24.98674835744627	21.04943695897842	22.923731579421794	23.170519011200206	20.446393450922816	19.11108808342967	17.608568943524634	17.42359052988511	15.206073825117542	12.673563005178304	12.070394540962896	10.514791577904301	13.111080269870802	10.356362431259646	12.395554175123682	11.565702368582413	10.785980762886076	7.099563511160129	6.960645244487168	1.5035604311008468	NA	NA	NA	NA	NA	NA	NA	NA	NA	5.138242707292126
2L_6123	15.167900010945582	11.461427345645289	13.968577684498719	12.82862760680502	15.377126217209378	16.156648189715323	16.481117272975876	15.879579432514644	19.672250158932744	21.821953263580905	23.64970653408461	29.321428833227042	34.986232118483485	36.44137515305792	36.17353525369393	12.32164057458127	27.941952270674808	29.84013544587753	28.84790263573494	29.85321209536812	23.244541766512118	23.42327017324581	23.58319347510098	20.90855922581355	20.78147731299422	19.920563622182264	19.802133125384536	18.72908032506192	17.589931739563742	13.230400814992691	13.58338819787312	11.642093212306639	10.057432147650962	13.309527579566332	10.133140846776994	12.294458999096916	7.2109861537348	5.377998427731404	1.7657761504384777	NA	NA	NA	NA	NA	NA	NA	NA	NA	2.4137337588906864
2L_6124	12.306879259668959	10.835457082921584	13.100871469970183	11.299366934135238	10.438725341533116	13.491078056796736	13.649119358818968	20.552567390974886	18.33120691333139	18.641691770811587	21.562935470220236	24.09002409002409	32.77962942708883	29.454958000212674	35.42454466241995	27.94195227067481	5.35772055918576	28.02678123241682	30.977782734223016	25.580701002839838	25.953127571954944	25.677179109211412	21.5304848650343	22.244812656761585	21.704692539558298	21.77919077751199	18.38633500838417	15.686542103757455	14.847545403793843	12.231284008287492	14.453665883277974	13.102685492605183	11.319216217456992	9.596122155545556	13.102954279424868	8.385997396986408	8.369275567680354	4.842168547752304	3.9746133496133496	NA	NA	NA	NA	NA	NA	NA	NA	NA	4.9803520583704515
2L_6125	12.970592393513446	15.252316666350916	11.097062381117057	14.107066733240446	10.827058483097193	16.426521068473406	16.69786202389631	12.97565507594651	17.284681695302325	16.879923528422076	23.762921525397843	17.113836965032153	23.840812037130636	24.363230710571607	31.07564506641231	29.840135445877532	28.026781232416816	4.009573960463445	27.4960309942676	23.760298975842012	26.703266220775237	23.614062277064612	26.374206364996954	21.737582606150816	19.989221734012975	20.153290802064657	24.07869796887129	13.982117481869452	16.189630004959948	19.856821286953682	16.144541154410227	12.05575263910289	13.924547409889476	14.565526016857607	10.821985139652684	8.697966589370736	8.943671860256917	7.2823394128646495	6.183710622130758	NA	NA	NA	NA	NA	NA	NA	NA	NA	10.331254293634064
2L_6126	14.213762190966158	16.494255512644102	12.005552707726773	13.91324598811552	13.699138260976593	12.750655383686722	18.347996515133698	11.426231336393736	17.35161718898687	21.566734741875695	13.786139071124415	18.988543578707514	25.302308920029983	19.78537021097498	32.67691054008398	28.84790263573494	30.97778273422302	27.4960309942676	6.855738801836241	28.07179936328277	33.98242959716697	27.579815987467732	29.904127367659285	24.918047831744314	21.772174624898927	22.66127950717014	22.085523124825094	17.237516809712982	16.064557322137603	8.840001414400227	11.017958419220095	15.67333399485612	11.780960836316272	13.766847778527572	12.72108311645438	6.433847183261704	5.188701395163974	9.287438034213436	2.5411462399167317	NA	NA	NA	NA	NA	NA	NA	NA	NA	3.473628559340344
2L_6127	13.013725983473707	11.205448300387202	10.736323936365809	16.805128925348015	11.481257859596372	12.498203383263656	14.6273489263741	17.575387427446604	17.9491374122553	14.792106640904152	16.566645544193598	21.364704291533563	19.164675669805415	24.749803548434336	24.98674835744627	29.85321209536812	25.580701002839845	23.760298975842012	28.07179936328277	9.543175241248731	30.11676883823033	39.840961614916914	26.923065514998314	27.269512729965985	23.460782886324917	20.998014637716004	21.30803643248069	18.680376054047752	19.031600412517736	12.638561121606928	12.528318270308489	11.257382028265036	15.748028098796658	16.87912789382338	14.51622685482083	8.934155275618691	9.560644728312457	7.936432351437922	3.2572441109026475	NA	NA	NA	NA	NA	NA	NA	NA	NA	6.307709746654548
2L_6128	11.146134151792197	11.497288157636834	12.260747566971414	11.936246864264021	10.773182493108347	9.410631985629756	12.789434654270856	19.91157984209002	13.580250292924939	18.989115491747672	15.015001487986646	19.706824223216547	22.98144688196636	23.42868425655725	21.049436958978415	23.24454176651212	25.953127571954944	26.703266220775237	33.98242959716697	30.11676883823033	7.957480995360955	30.972734899815254	32.75582010126412	22.94028895129157	27.68415059197303	25.311662693052813	23.671374577519764	21.846139952008834	16.966314976447872	17.063738276382317	12.387171141974049	19.024684660200858	16.189165281476324	15.645903252701927	12.760125429870241	7.848225777759174	10.172176980146489	6.689583308876792	5.313902870357774	NA	NA	NA	NA	NA	NA	NA	NA	NA	7.667405387546785
2L_6129	13.419857573301158	11.75421050987187	11.713201773218294	12.455156822418248	15.341975872078283	9.91403582639437	15.173852746143295	13.789907993733866	15.920091358231515	15.656010316267064	16.58847798981319	18.43027415032799	20.416383774902993	24.38513431797766	22.923731579421794	23.42327017324581	25.677179109211412	23.61406227706461	27.579815987467732	39.84096161491691	30.972734899815254	10.818282837614456	30.14337827451883	35.26043927860546	34.23724613081994	27.458919573420822	26.06736724831561	30.61963404422037	16.50615410973582	20.712089451215604	17.77042232082696	13.045230048904704	11.026218257838943	15.135557145706365	12.303491837970501	10.784415225868793	7.268459314743073	4.447886990364667	7.3019478091819945	NA	NA	NA	NA	NA	NA	NA	NA	NA	6.654281717533992
2L_6130	12.178409524072974	12.333683363267182	11.134545850581006	13.171372798167452	14.227245621882536	18.694868249318127	13.106341536815588	10.680045488449744	15.175182400475984	14.146194411998575	14.228115346525747	17.879974100331633	20.544401803397147	18.864645146146856	23.170519011200206	23.583193475100984	21.530484865034296	26.374206364996954	29.904127367659285	26.923065514998314	32.75582010126412	30.14337827451883	11.68332642464227	38.232041421384686	38.01713875231418	28.922383958461737	29.152096907370943	30.270705450588142	22.750708024784437	22.881346236717697	13.731246245916033	17.84917267232391	21.393984187832135	16.970588459630598	14.693750341968038	8.352343266608134	9.497633007984843	5.980192983528311	6.333860310511168	NA	NA	NA	NA	NA	NA	NA	NA	NA	5.411307533156975
2L_6131	13.315771553871274	12.216318754052764	10.166983221720535	9.24782364030405	12.574277122152077	12.498956105703025	12.429214930459095	10.578416532344285	15.970202383047297	15.179214209911624	16.485827772025463	16.928516085345763	21.610853456455676	21.03916589329341	20.446393450922816	20.908559225813548	22.24481265676158	21.737582606150816	24.918047831744314	27.269512729965985	22.94028895129157	35.26043927860545	38.23204142138468	13.348189674989573	40.75640701793432	31.34336869359626	35.61700585097997	26.30736276928633	24.336954692221955	20.565129765968823	16.67168206435436	22.1825478921209	16.41217545754029	16.99381547029036	17.4264136172677	13.236582737907717	8.40648375278885	7.069729390630599	4.705191520115635	NA	NA	NA	NA	NA	NA	NA	NA	NA	9.29034552295748
2L_6132	15.306324271845869	10.361231487898538	7.892323452670525	8.907988512661396	11.915192426385955	9.423066177157226	10.682356011609695	15.073043971083871	13.768171189310118	16.162074807304098	21.920797722185554	16.434234896904997	15.573110036127689	20.814191577023763	19.111088083429667	20.78147731299422	21.704692539558298	19.989221734012975	21.772174624898927	23.460782886324917	27.684150591973026	34.23724613081994	38.01713875231418	40.75640701793432	13.225793802750722	27.955843350958204	38.18944668653293	38.58750895953724	21.405802862402307	17.940598677777878	18.75414977425697	22.23736626473391	16.069594538333867	18.799891268948855	14.033027900583015	14.145472034401786	8.555918611701978	8.167753522402046	9.57766335662621	NA	NA	NA	NA	NA	NA	NA	NA	NA	9.455492035257203
2L_6133	16.375256245468147	14.188567193081427	10.407385080453087	10.35722609855261	13.345322972931053	10.215550261152478	16.68140832661479	13.924400661032255	11.78374780265836	16.81612038866719	12.044308230524353	21.173943949545514	17.588174649401722	18.79677534825469	17.608568943524634	19.920563622182264	21.77919077751199	20.153290802064653	22.66127950717014	20.998014637716	25.311662693052813	27.458919573420822	28.92238395846174	31.34336869359626	27.95584335095821	8.024440645600304	34.557741935176345	45.38245230416596	30.010819249302386	30.709596407659657	29.044831665837275	25.376356550284626	18.09666339993742	19.522824412918634	20.239799363536157	11.145821162609076	7.438977601796365	8.654935958800019	5.464815332960269	NA	NA	NA	NA	NA	NA	NA	NA	NA	7.885156268026919
2L_6134	12.027561727425002	12.341187429562673	11.315403467248522	13.346214209540769	11.607735289670376	12.626713749032184	8.370839811200732	14.604942711577886	13.665973763835803	16.042108080211673	17.19157376501375	17.36465109548585	16.09493833630734	14.565827029971688	17.42359052988511	19.80213312538453	18.38633500838417	24.07869796887129	22.085523124825094	21.30803643248069	23.671374577519764	26.067367248315612	29.152096907370943	35.61700585097997	38.18944668653293	34.557741935176345	17.176145697781216	37.91025688576307	37.63738937111626	28.407091427587776	25.26313662051653	24.431176499647954	24.555089069493082	20.33977576759421	18.378362901862253	16.714850007621973	11.929814515243917	9.458314236546494	9.506570941834996	NA	NA	NA	NA	NA	NA	NA	NA	NA	8.66335981409585
2L_6135	8.980897276434295	12.758241742730217	14.473864680392946	12.10927284521104	13.295869042858136	6.789011232357366	12.152034322353035	12.693080559879562	14.52858608276179	12.765083300263466	12.053185745618933	16.31951527567394	17.665848457472794	15.692290195404125	15.206073825117542	18.72908032506192	15.686542103757457	13.982117481869452	17.237516809712982	18.680376054047752	21.846139952008834	30.61963404422037	30.270705450588142	26.30736276928633	38.58750895953724	45.38245230416596	37.91025688576307	12.894730591554277	35.25070037733872	30.775273913926597	24.274359692841028	27.795447034619386	29.35950901594515	22.164066448166732	19.91430211987746	18.08854386339532	11.474596071535942	9.680293530955336	16.7282265403351	NA	NA	NA	NA	NA	NA	NA	NA	NA	10.480573851435103
2L_6136	8.759066972507332	10.54085373494492	12.132929806362009	7.523516289062525	14.815477271172261	11.50370927519154	10.867545271476715	12.413521567106331	13.22869744914529	9.188322010257844	9.360836572458107	10.786541093350772	16.986400818169596	17.061891676913703	12.673563005178304	17.589931739563742	14.847545403793847	16.18963000495995	16.064557322137603	19.031600412517736	16.96631497644787	16.50615410973582	22.75070802478444	24.336954692221955	21.40580286240231	30.01081924930239	37.63738937111625	35.250700377338724	3.733181782744873	30.41936131508983	34.97866460453054	34.193350201592246	22.801404669779302	21.803418921443004	26.17322471180702	15.075969179236827	12.849122044359977	9.892082914964172	9.743701671239709	NA	NA	NA	NA	NA	NA	NA	NA	NA	11.099321986817113
2L_6137	9.516287125415149	7.067587337710526	5.981666193118094	8.59854264256145	13.796805663212448	17.408211855260095	13.582538288775952	15.300002448000393	8.152364430255707	8.781730757539117	12.306650975686672	17.327431961578302	10.951243239888809	10.214204639036392	12.070394540962896	13.230400814992691	12.231284008287494	19.856821286953682	8.840001414400227	12.638561121606926	17.063738276382317	20.712089451215604	22.881346236717697	20.565129765968823	17.940598677777878	30.709596407659657	28.40709142758778	30.775273913926593	30.41936131508983	8.498342823149486	28.554803330378437	45.83362682936478	35.45617676646879	41.14287424119449	21.603895348515145	23.930773059692918	15.632544874088536	10.50160066502768	18.147502903600465	NA	NA	NA	NA	NA	NA	NA	NA	NA	11.369779333255467
2L_6138	8.289851286936647	8.311590827402243	8.858298232326588	6.241986225983771	5.900092552785178	13.298261385306485	12.945659009420721	11.728794446266553	11.646800491813137	9.533030503084852	10.452584863933476	14.175530474929493	13.594320111799687	10.454941903111294	10.514791577904301	13.583388197873116	14.453665883277976	16.144541154410227	11.017958419220095	12.528318270308489	12.387171141974049	17.770422320826963	13.731246245916033	16.67168206435436	18.75414977425697	29.044831665837272	25.26313662051653	24.274359692841028	34.978664604530536	28.554803330378437	9.949892012163676	38.32963292668787	45.54475261943577	37.702324286851464	31.848618305601388	22.514364164336847	17.551909317878938	15.022274566503377	9.485218235901172	NA	NA	NA	NA	NA	NA	NA	NA	NA	15.667070642983601
2L_6139	6.843153023814641	13.341025253577783	5.744646880518079	7.023902606338657	8.97186602252656	8.514422687019826	10.160297102327718	6.485517515112877	8.855245292238429	12.080187965577155	10.39257652145792	12.873576983241897	10.698640830162304	15.052468677588536	13.1110802698708	11.642093212306639	13.102685492605183	12.05575263910289	15.67333399485612	11.257382028265036	19.02468466020086	13.045230048904704	17.84917267232391	22.1825478921209	22.23736626473391	25.376356550284626	24.431176499647954	27.795447034619386	34.193350201592246	45.83362682936479	38.32963292668787	15.338221982571026	46.80803137934002	56.05730857565131	45.56823590169413	34.99685028347449	20.477660528982607	14.496736564951703	21.635281085571865	NA	NA	NA	NA	NA	NA	NA	NA	NA	13.144187381563682
2L_6140	7.85090952338205	4.956128351829604	8.142514734250526	10.640659444701344	7.76067614487357	7.954186009700396	9.09627409494248	7.573474823346175	10.223029375229244	8.693883157687914	13.70648476638439	7.458303422428983	10.841693031556012	12.429366962228587	10.356362431259644	10.057432147650962	11.319216217456988	13.924547409889476	11.780960836316272	15.748028098796656	16.189165281476324	11.026218257838947	21.393984187832135	16.41217545754029	16.069594538333867	18.09666339993742	24.555089069493082	29.359509015945147	22.801404669779302	35.45617676646879	45.544752619435776	46.80803137934003	18.14568690111053	62.68388927242731	54.29206167797568	39.32769541600173	28.08637442851393	18.604349828314685	13.474473956536738	NA	NA	NA	NA	NA	NA	NA	NA	NA	19.953893204103053
2L_6141	6.18269229484366	7.51719181768705	8.994820080562874	7.989206329957502	10.212340503942018	11.787141666473161	4.9229763428833335	9.876216884595868	8.611177150069208	10.108422343442687	9.478631272103407	11.273349718373487	12.45121033395833	13.673631433858013	12.395554175123682	13.309527579566332	9.596122155545556	14.565526016857605	13.766847778527572	16.87912789382338	15.645903252701927	15.135557145706363	16.970588459630598	16.99381547029036	18.79989126894886	19.522824412918634	20.339775767594215	22.164066448166732	21.80341892144301	41.142874241194484	37.702324286851464	56.05730857565131	62.6838892724273	32.21752444728074	71.92124063408691	45.49966212287942	33.63624813337934	26.758531787578903	23.96104891887747	NA	NA	NA	NA	NA	NA	NA	NA	NA	20.925935335857396
2L_6142	6.616517598592832	5.374662336838688	8.870268905613516	8.064646203971032	8.870514524179878	7.332014385412225	7.291103504869911	10.238920557146209	12.399197623123412	10.171428641880025	11.932462263588091	12.374854982168177	12.492077940572687	8.932692742750294	11.565702368582413	10.13314084677699	13.102954279424868	10.821985139652686	12.721083116454379	14.516226854820829	12.760125429870243	12.303491837970501	14.693750341968038	17.4264136172677	14.033027900583015	20.239799363536157	18.378362901862253	19.91430211987746	26.17322471180702	21.603895348515145	31.848618305601388	45.56823590169413	54.292061677975695	71.92124063408691	23.75891275171178	51.53828683240448	38.570034464703404	26.984658591108275	35.19144144144144	NA	NA	NA	NA	NA	NA	NA	NA	NA	20.279584730698907
2L_6143	5.359447419533256	6.03689751762774	5.109339873288372	9.792784676250538	8.405920932918772	6.334941000582814	6.929552905246553	9.650770774892553	6.427825800778538	9.054536002965627	6.671033161099386	5.940005940005941	5.036869887577064	7.382381878534315	10.785980762886073	12.294458999096918	8.385997396986408	8.697966589370738	6.433847183261704	8.934155275618691	7.848225777759175	10.784415225868793	8.352343266608134	13.236582737907721	14.145472034401788	11.145821162609076	16.714850007621973	18.08854386339532	15.075969179236827	23.93077305969292	22.514364164336843	34.99685028347449	39.32769541600173	45.499662122879414	51.53828683240449	6.037918125830213	74.86697416906789	45.32269760696156	7.154304029304029	NA	NA	NA	NA	NA	NA	NA	NA	NA	45.63813522579468
2L_6144	3.6738961595293884	5.898464174750933	5.9430673168857755	9.340409445277183	4.486181484344662	12.133724371338968	8.763741642152958	9.24237436013583	5.702229867357321	7.087436153475724	7.336342701109329	7.904215282081683	7.616403452467811	6.088976261638926	7.099563511160129	7.210986153734799	8.369275567680353	8.943671860256917	5.188701395163974	9.560644728312457	10.172176980146485	7.268459314743074	9.497633007984842	8.40648375278885	8.555918611701978	7.438977601796363	11.929814515243917	11.474596071535942	12.849122044359977	15.632544874088536	17.551909317878938	20.477660528982607	28.086374428513928	33.63624813337935	38.57003446470339	74.86697416906789	33.68646690923132	81.71340462537935	69.23673424171928	NA	NA	NA	NA	NA	NA	NA	NA	NA	69.50374033639218
2L_6145	2.8882978056198683	2.6813631106214584	5.219566748727334	2.3922729063175487	4.568162465784463	3.657865679270534	4.001201233359368	4.643719017106718	6.680697120352313	3.998027803638525	3.85192904606627	3.0868431883660308	5.401211998734289	5.812731462966856	6.96064524448717	5.377998427731404	4.842168547752304	7.2823394128646495	9.287438034213437	7.936432351437922	6.689583308876792	4.447886990364666	5.980192983528311	7.069729390630599	8.167753522402048	8.654935958800019	9.458314236546494	9.680293530955336	9.892082914964172	10.501600665027679	15.02227456650338	14.496736564951705	18.60434982831468	26.758531787578903	26.984658591108275	45.32269760696157	81.71340462537937	31.45412468757247	72.29206324027072	NA	NA	NA	NA	NA	NA	NA	NA	NA	128.4658486011622
2L_6146	8.467182555165389	4.401904439936894	1.862780162136385	3.570286079883009	9.3742500599952	20.016653856008197	2.9857448597416494	15.24687743950039	8.124057609317319	10.09758304252294	0.0	0.0	1.7051903265234851	1.5904279141728757	1.5035604311008466	1.7657761504384772	3.9746133496133496	6.183710622130758	2.5411462399167317	3.2572441109026475	5.313902870357774	7.301947809181995	6.3338603105111675	4.705191520115635	9.57766335662621	5.464815332960269	9.506570941834996	16.728226540335097	9.74370167123971	18.147502903600465	9.485218235901172	21.635281085571865	13.474473956536736	23.96104891887747	35.19144144144144	7.154304029304029	69.23673424171929	72.29206324027072	0.0	NA	NA	NA	NA	NA	NA	NA	NA	NA	231.75615544348858
2L_6147	NA	NA	NA	NA	NA	NA	NA	NA	NA	NA	NA	NA	NA	NA	NA	NA	NA	NA	NA	NA	NA	NA	NA	NA	NA	NA	NA	NA	NA	NA	NA	NA	NA	NA	NA	NA	NA	NA	NA	NA	NA	NA	NA	NA	NA	NA	NA	NA	NA
2L_6148	NA	NA	NA	NA	NA	NA	NA	NA	NA	NA	NA	NA	NA	NA	NA	NA	NA	NA	NA	NA	NA	NA	NA	NA	NA	NA	NA	NA	NA	NA	NA	NA	NA	NA	NA	NA	NA	NA	NA	NA	NA	NA	NA	NA	NA	NA	NA	NA	NA
2L_6149	NA	NA	NA	NA	NA	NA	NA	NA	NA	NA	NA	NA	NA	NA	NA	NA	NA	NA	NA	NA	NA	NA	NA	NA	NA	NA	NA	NA	NA	NA	NA	NA	NA	NA	NA	NA	NA	NA	NA	NA	NA	NA	NA	NA	NA	NA	NA	NA	NA
2L_6150	NA	NA	NA	NA	NA	NA	NA	NA	NA	NA	NA	NA	NA	NA	NA	NA	NA	NA	NA	NA	NA	NA	NA	NA	NA	NA	NA	NA	NA	NA	NA	NA	NA	NA	NA	NA	NA	NA	NA	NA	NA	NA	NA	NA	NA	NA	NA	NA	NA
2L_6151	NA	NA	NA	NA	NA	NA	NA	NA	NA	NA	NA	NA	NA	NA	NA	NA	NA	NA	NA	NA	NA	NA	NA	NA	NA	NA	NA	NA	NA	NA	NA	NA	NA	NA	NA	NA	NA	NA	NA	NA	NA	NA	NA	NA	NA	NA	NA	NA	NA
2L_6152	NA	NA	NA	NA	NA	NA	NA	NA	NA	NA	NA	NA	NA	NA	NA	NA	NA	NA	NA	NA	NA	NA	NA	NA	NA	NA	NA	NA	NA	NA	NA	NA	NA	NA	NA	NA	NA	NA	NA	NA	NA	NA	NA	NA	NA	NA	NA	NA	NA
2L_6153	NA	NA	NA	NA	NA	NA	NA	NA	NA	NA	NA	NA	NA	NA	NA	NA	NA	NA	NA	NA	NA	NA	NA	NA	NA	NA	NA	NA	NA	NA	NA	NA	NA	NA	NA	NA	NA	NA	NA	NA	NA	NA	NA	NA	NA	NA	NA	NA	NA
2L_6154	NA	NA	NA	NA	NA	NA	NA	NA	NA	NA	NA	NA	NA	NA	NA	NA	NA	NA	NA	NA	NA	NA	NA	NA	NA	NA	NA	NA	NA	NA	NA	NA	NA	NA	NA	NA	NA	NA	NA	NA	NA	NA	NA	NA	NA	NA	NA	NA	NA
2L_6155	NA	NA	NA	NA	NA	NA	NA	NA	NA	NA	NA	NA	NA	NA	NA	NA	NA	NA	NA	NA	NA	NA	NA	NA	NA	NA	NA	NA	NA	NA	NA	NA	NA	NA	NA	NA	NA	NA	NA	NA	NA	NA	NA	NA	NA	NA	NA	NA	NA
2L_6156	1.5432325606329322	2.507165981809207	3.395111633392451	3.6603110922799402	3.7374642778503553	5.700381993998182	4.0813741660307095	8.68407139835086	6.478038224219802	6.901462868576939	7.2033701294576575	8.338210652064108	3.4963736389588638	8.333823398383172	5.138242707292126	2.4137337588906864	4.98035205837045	10.331254293634062	3.4736285593403444	6.307709746654548	7.667405387546786	6.654281717533992	5.411307533156975	9.29034552295748	9.455492035257203	7.88515626802692	8.66335981409585	10.480573851435102	11.099321986817113	11.369779333255467	15.667070642983603	13.144187381563684	19.953893204103053	20.925935335857396	20.279584730698904	45.63813522579467	69.50374033639218	128.4658486011622	231.75615544348858	NA	NA	NA	NA	NA	NA	NA	NA	NA	17.599992819202928
2L_6157	4.482309153275251	3.13688206112152	3.4134508167249993	3.6346496677494047	4.77162251198059	5.094376379047686	6.687055295624988	6.208696645565377	3.7217315877254316	7.195732560525363	8.19328665500879	1.7196411682095671	5.554978455016062	7.124037655849658	6.122663897589875	5.392826419154629	6.47402556204253	6.29518790800162	8.27826219408717	6.300332193304803	4.327759707778124	4.460150517591547	4.19122887991407	8.941360767812531	6.825227757850279	3.7088884550313597	9.355352952304216	8.089153024806794	9.258066487201253	12.008527902276448	14.484320529902105	11.012656331998402	16.918109400360017	19.107856613993487	22.33847595958506	37.144721662219006	60.793230065899856	74.8569475321767	89.75123718628491	NA	NA	NA	NA	NA	NA	NA	NA	NA	59.76998621829949
2L_6158	3.622727689340957	4.708443746339185	0.0	3.8189132442202656	5.013526494482113	0.0	0.0	8.154318853437536	4.3448998913340535	5.40037867455266	0.0	0.0	0.0	0.0	3.216530392995683	3.7774821268433167	4.251397009057176	8.819108185322976	0.0	6.9681433904546894	3.789301211174346	3.1241759985803745	6.774936933805817	3.3552340644835725	0.0	0.0	6.779058944595429	13.41985861731618	0.0	19.411256587695206	15.218623130582381	7.7139720862206085	33.629884860882775	25.62964564024777	53.14178671543902	22.957543848908752	74.05823384072481	83.95430058114052	145.07892293407613	NA	NA	NA	NA	NA	NA	NA	NA	NA	82.63172116090956
2L_6159	2.2423435180575924	8.743092956564315	3.699866804795027	4.727551223017501	4.65480002979072	3.313101327891012	15.814152084700599	0.0	2.689343208601595	8.356620448984504	0.0	3.7278657968313142	1.128953595491411	6.317837783197079	3.9818427968463803	8.183459124790737	5.262936297419056	10.917447719072236	6.7296562491587935	5.391300597356105	4.690893568315828	8.70190745811482	8.386904687021685	4.153548376377939	6.341073670593905	6.030141057059607	0.0	8.306429730373292	8.601336647715055	6.0074492370539465	10.989770094009632	9.549365444666202	8.921031033293287	15.863866870429224	19.187544542514114	16.578249336870027	38.67707223158112	31.45238928758971	44.89942528735632	NA	NA	NA	NA	NA	NA	NA	NA	NA	38.35963952168087
2L_6160	2.59765494102544	4.126419075520071	3.174911594586649	4.259622273735254	3.195483375977059	4.264533444688831	3.053331627538731	2.5986688578642476	3.4616490479115076	7.314361085396112	5.878842926135278	6.717769700459447	6.684527724747191	4.6082172320108885	5.894117056139671	2.1067049677668117	6.774307706398253	5.621056082611537	5.630449192039203	4.718883612066685	6.037989945901422	6.720514415055385	7.556776082846879	5.8809672972239815	2.992754106997271	5.278046233697978	7.83142284422803	5.345904620080458	8.857124288814436	8.505886846960538	14.14573159015887	13.213558266199238	11.865670807709225	19.058233316745863	18.346850022263197	18.29063080727528	33.189379929452656	46.82138423444431	34.67598757212606	NA	NA	NA	NA	NA	NA	NA	NA	NA	45.42544085390348
2L_6161	4.715588254073255	3.9837394786375953	1.8155014778182028	5.468052357297255	5.220757103753672	1.3934726397221082	2.0785460952516197	2.653553724060982	3.1105891354021353	3.163274745735976	3.2016033629641725	2.7438606118809163	4.9857341526778045	3.100123446915656	3.1401407117987232	2.70436492365922	5.257211566131073	5.452786161356782	3.8918787952894394	6.349145881150338	5.918893987577622	4.066639534047696	5.070762714143822	4.367400395756355	5.556294913198672	5.3261144361846275	4.412041626377373	8.44296277887834	8.139771084313377	13.265179787403385	10.56511617863974	6.777695017380018	8.754988154501026	12.788493114063682	11.817046752848485	16.933755149853774	29.522262316266094	39.11095732580439	28.32668600435098	NA	NA	NA	NA	NA	NA	NA	NA	NA	34.41889821234696
2L_6162	2.241640809339931	4.50260610841555	3.3624612140098966	3.866784297109269	3.6662689046925756	3.6131597057539087	5.7487986268419595	2.752178440975313	3.4217278053658657	4.252946289298287	3.8048512545286375	3.7266975530842656	5.745598994290352	4.0191822939172885	3.0759142883818016	3.399852293417112	3.8263905390198087	5.20896714267862	5.198559277397814	5.095632278792234	5.7552016044990495	5.447971590128641	3.4299312493147283	5.095939170642317	4.6102447244681475	6.1378558926134765	5.7200301498975845	5.032622212071982	9.771183123775328	9.82729082338502	7.704696229224643	8.027631715862453	9.458734460245156	10.332310658845316	12.704650749150904	18.940633168148054	22.13145375322898	28.832678201858972	22.442677321633763	NA	NA	NA	NA	NA	NA	NA	NA	NA	22.311341570742616
2L_6163	1.723508137388555	3.5840578954376197	3.791717902254821	6.177266771660822	4.293322052391122	5.093026160023289	4.86202396455147	3.879406928682845	4.960993567947813	7.707670066913881	6.435876147999408	4.011432582861154	2.082564809069764	3.2373406787298395	4.590780855097205	3.9536912056465034	4.4497129045234	6.713087386230476	5.172542571577127	7.2931879800968895	2.1633063368326377	4.756232954106989	5.801701890571587	4.150245793518376	5.848644678946935	5.9326487155593055	5.805231765170377	10.215169347715895	8.594497525016102	2.7704642651666758	8.688288953955592	6.972833766248446	8.22825019768371	10.567502094092795	13.483807001213963	12.378292261674186	25.54400584799185	24.80555805946876	37.96161321671526	NA	NA	NA	NA	NA	NA	NA	NA	NA	25.15963988063952
2L_6164	3.4937790207478945	2.2704248555215143	3.2026307690189033	5.83138733799562	7.252609851655117	6.022472080249613	6.159978649514001	1.3106785172975486	6.983743277317776	3.4721037728487216	3.9534461943385666	3.3882102384452955	2.63852149920088	2.7343824447834533	3.877550070804064	3.6430250733022183	5.808434283921188	7.442047975055956	3.9320355518926458	6.440111929145329	3.0453528874224096	4.017297276885084	6.261546257268259	6.2019627648177424	5.763321939245859	6.890047001395171	5.992949131902249	10.425650926414354	9.492856430095191	8.580149122991758	7.338463000509166	9.609222671541207	10.03873949571396	9.955609311268544	13.524368598836263	12.300213777715458	21.203459243938212	23.79264067345531	29.14894410864861	NA	NA	NA	NA	NA	NA	NA	NA	NA	28.555761798991742
2L_6165	3.9819289039458896	1.9904984749596883	5.053986685777475	2.5831179551108345	3.815050424793148	3.620534658835209	2.1601997666336192	2.0683470101630297	3.3062580190533035	8.21885233041905	5.199023831285437	5.092233071507684	4.009566702781553	4.6027268510024255	6.25503802519203	4.152027575595327	4.313475816066489	4.47394230597873	5.055959358176295	2.651209525972574	4.165018547468364	5.282991914697854	3.7233432253970506	3.687912712893272	6.352025438591476	5.930727521027065	6.018290789367044	5.673256292530039	7.637079406944362	10.667962140222976	7.291510203010226	6.8482849220462985	7.717833410809549	6.50097229263939	9.735151460235276	20.057662544709178	25.046543522204622	22.415841962934362	18.39967027790862	NA	NA	NA	NA	NA	NA	NA	NA	NA	21.65822950541127
2L_6166	4.670803337693787	2.698054756481672	2.8543798174795367	4.376663542458341	2.154656039328506	1.5335983800293593	3.6600990459402825	2.336313222972127	3.1121689165780633	3.868188236561063	0.880888076122824	4.313970794417721	5.225802756464632	3.411867704147398	3.225515114763828	5.952624468836495	3.6542335025974295	4.421871282864453	4.672626445944253	4.492033378802693	3.799885851429023	4.475575353113944	4.367482289131403	5.287238356203363	3.9136182271289863	3.3495436358447614	3.884568493391475	3.844955501689153	8.958295550892375	1.3903912839151193	5.087044417019623	5.52537106734477	7.570654162331894	11.014815783937289	12.053741925578928	16.44405076168843	15.25086883536674	25.952941367114864	51.9586326150572	NA	NA	NA	NA	NA	NA	NA	NA	NA	28.41001235125287
2L_6167	3.1367120662608468	4.07677131127107	3.8816811819977977	3.306577882846127	2.7130780999684636	6.951819488128262	2.7652120015454766	6.177812263698682	6.583499202244484	3.5069085513977774	1.3310253354017467	5.214741422157762	3.158483378402259	4.0506285857499105	4.873765979860207	2.0441906595368566	5.521561144111641	3.3407324193121255	2.9418153636660387	3.3937400202832526	4.511290468172292	4.395697734511488	4.032895078625139	4.720795109721083	3.326339519696531	6.326466951633233	4.769048552069169	5.809742832217676	7.5200109371039074	8.403546716891864	5.490388608058562	5.844200136470422	6.759579337858646	7.859397414452424	6.230849125739973	13.25174674586794	14.52781641008038	23.43335134034944	27.478394131243093	NA	NA	NA	NA	NA	NA	NA	NA	NA	15.203539169280408
2L_6168	1.5418603917882672	3.0059240751673393	5.088139292901282	3.657056518101861	4.267589831699059	3.4171880916006883	8.155490405269425	4.338174967966916	2.311527950487441	2.298442138902673	5.8884261022152256	3.2041525817459426	4.269545903518199	1.4480718886600694	4.7914290916408735	6.430900218312985	3.6188536484920593	5.161034117344462	4.627386632498044	4.8192538831138165	3.225510693092093	1.6620912618410704	5.046062985967403	3.5700326886473106	2.5434458706393257	4.146392190983487	3.6065236530968567	3.807729099874735	5.175078066052626	3.098091782001739	7.016924930885989	4.514296942573383	6.64538371774663	7.726621583799257	8.952779272525428	6.5139365672857075	16.252369152175955	14.104573944075176	27.014177040110653	NA	NA	NA	NA	NA	NA	NA	NA	NA	12.309040621064954
2L_6169	2.8160010203454777	3.6599445310068255	2.8593241129661773	1.3700764703615012	2.3982092092192917	3.2005309296748616	4.583048738737348	4.38817525240784	5.715526206155289	2.9061664719319857	2.9413797718371715	3.2410825215622014	4.144260034082395	3.2550263506589436	3.654222819890666	5.194981665780358	3.813086757790289	3.163950538172167	4.550700261756279	4.999793758507462	3.398632082307437	2.9888852324859547	4.456066947301661	3.6111796343592344	2.4502483204160326	4.427192168474142	4.4587781099612505	3.4771530183774497	2.908180112401992	6.3836652452372045	8.189768710011938	6.457432329337904	7.756126248133072	5.87452764966483	6.6198580914260665	10.066549040566361	11.34725957592468	12.153488199068642	15.180851654452585	NA	NA	NA	NA	NA	NA	NA	NA	NA	16.304763500887674
2L_6170	2.9884173724113134	3.107226663484867	1.9723554657914668	2.520201938740948	4.135698555880236	0.0	5.268961517191147	4.035938145750103	1.4336572251736446	2.6728896289031314	6.086871834826646	0.9936406995230525	3.6109912796967927	4.490619992958708	3.1840103246841465	1.8696453357583882	3.507011779070603	2.1824861019285033	1.793750287000046	5.173270058492441	3.1258252178575145	5.154316100599055	5.0298302465823985	4.981967491887143	3.380351772926898	4.500436156555515	4.473680443216469	6.642089949838937	3.4389535310257804	3.202500512400082	5.021586124888856	1.2726635932689332	7.133545035813567	6.342630596173449	8.036799775554101	8.837669683257918	9.163685414345201	12.392925126903553	11.96767769607843	NA	NA	NA	NA	NA	NA	NA	NA	NA	13.632715026087563
2L_6171	4.497981562902087	2.505431776090564	3.5341283708516404	4.06419917393797	2.6677707680618754	1.8988130140086827	2.265861711740698	2.8926882098656868	2.3119847741930712	0.9578734901998046	4.362659127991693	0.0	3.8821724429941797	4.224377700886057	3.993646678655214	4.690124794840541	2.2622305231000883	1.5642588135034328	1.9284588065771242	3.7078510037152665	2.6884567881651975	2.2165596511667083	3.0042025188195263	3.570738228704355	7.874126395961469	9.676827150854548	5.4108546072104335	1.5868673397946338	4.929619817860407	12.050515762074617	6.298484836487734	2.7364782400723304	6.817125163781432	2.2729848776800763	8.640353908896108	4.072014941580159	5.746922605043894	9.404907606187676	0.0	NA	NA	NA	NA	NA	NA	NA	NA	NA	11.725212607417603
2L_6172	1.598829827108405	4.155984631722963	3.3220130852141305	2.809021693774912	3.933574127073522	3.6746868983028302	2.5057255044738	1.9993173530829633	3.6220357924889672	2.6481845979571164	3.6183671937120017	3.2487069777057482	3.040973214463956	2.6694684072334782	3.1545810984440656	3.334256181349749	3.335613224972602	4.10839618440705	5.331512941554569	3.24612116283919	5.0170327332212725	2.910805147700687	4.152783703107992	4.113266729782826	5.023661697779628	3.4396761445541477	6.316071719858683	3.07099255159273	3.7478847023918904	2.8556103462570324	5.72144839909023	4.160971966737493	6.596436915752994	4.398804773524289	4.343191146665439	6.754616780569519	7.944113749903592	11.70057348410837	14.228475162773755	NA	NA	NA	NA	NA	NA	NA	NA	NA	9.72483143726809
2L_6173	1.3193601222149667	1.7147667308503853	5.805184537745854	3.4770222030816007	2.7388120895547736	1.9493773980997078	1.1631002040484844	1.4848594818077985	2.76914365379723	4.916905767599302	5.038688731644478	4.935191341480969	5.97832895608944	2.47821179423742	3.22142493582043	3.7832302609445243	2.7095512766321797	3.211828393133095	1.9798126424103981	6.978746702740443	2.760048967408755	2.8444818247282635	4.00946369136086	4.27679594422887	3.7309893268521077	3.9028455433974427	5.554942797359328	6.51649910371664	4.428281358067857	3.534689888401003	5.542465842129419	5.618698410252494	7.436077943044367	8.167296410593792	7.660836232691047	9.754384595875846	6.3213858298298105	13.276113552127978	9.906796855186405	NA	NA	NA	NA	NA	NA	NA	NA	NA	6.018724402082991
2L_6174	2.725111032945843	3.099088301348971	4.121730437330588	1.7954293539485011	3.771306467300322	6.039598020461352	2.4023594052190536	6.13389307152242	3.6768914481142816	3.0467301375029936	4.625469918834567	2.831537666529809	2.7440255018754045	4.158939836328442	2.4195587450716616	2.1311410427502633	6.396025254066113	3.3169825442964367	1.0223155119204035	2.620810348007578	6.057125534781832	2.937609176245035	2.86666071675309	2.208408382411529	2.5687604183303407	2.5649421363710845	3.8245398026868926	5.888616152490931	3.2666155419556917	4.563018016620337	7.631899010133158	7.25331581705919	5.420846515778006	2.811563623797043	5.829636372267254	6.47597556974194	5.222676653120785	14.126246765920447	13.641522612187883	NA	NA	NA	NA	NA	NA	NA	NA	NA	8.546691117455001
2L_6175	2.2209003423384623	2.8864947147127173	3.4201865272012317	3.7458739198772553	4.917639375735187	6.562837329838754	4.698877156314728	5.998771451606711	2.1309003565422477	3.9728195577139447	1.5078589609042328	7.38443361394181	2.2363151823258822	3.337291360887346	3.155012052146039	1.8526176004600419	1.0425215343248129	3.2439137689866273	5.332241290317076	3.8446159997539446	3.25222470754137	3.4474769984334666	2.492010613971607	6.582125842347555	5.443043656224732	1.4333941856944967	4.155878007359561	6.033130883399544	3.4076333713625218	5.950000952000153	5.597833712990854	5.201925506913454	0.5890480418158136	3.666171419281799	13.574326496216564	4.691346904461659	4.540113720768478	5.959439405286955	8.894011839708561	NA	NA	NA	NA	NA	NA	NA	NA	NA	6.078849978845603
2L_6176	1.2166129471219864	1.5812266650474904	4.0148227255025555	4.488741338973586	5.05104586955775	7.190266679800887	0.0	2.7384475850178434	1.4591385041991818	4.533994256698795	1.0325095971767058	2.022602583874801	4.287700278480008	5.1417388881023935	3.780702000747499	1.9028757018757025	5.710950519182512	2.9617023746781554	4.564079308363073	7.02029039431216	1.908829468865655	2.622963478695871	0.568803171009422	5.633905655517317	4.013838338417719	1.9630393712411067	6.26064166796243	3.755635518877852	7.000152369983253	4.88913081032454	5.110837889503344	4.533492014189053	4.840222637334057	3.586312279719734	5.948831129043532	7.70978320089639	8.549344172036433	3.7097624327494265	12.180386654193951	NA	NA	NA	NA	NA	NA	NA	NA	NA	6.937508862667572
2L_6177	2.3767529979411615	4.9424891957186174	4.183085276376444	2.505463915707374	0.6578421094733473	5.618709854318091	3.352415281113431	6.419737869263322	3.4206558355020293	2.834409275094159	2.4205104372410053	3.16105579263474	3.350549413519831	5.357230868792843	3.376416406682603	2.9739387796858567	1.1156809402423438	2.314371226996307	2.8532168307836985	3.6572565455749024	2.4860364305767364	3.68940520884985	3.1113699770932053	3.9622665432552715	4.03270036068472	0.5113277504524227	4.892270426207483	2.3478212688189615	4.558456922217408	5.094035902765042	3.9937760993268085	5.5669729109073804	5.673462718541784	5.604923723714028	6.391840757165834	5.020564231090547	5.4660579664515225	6.377645679342179	4.759076510721247	NA	NA	NA	NA	NA	NA	NA	NA	NA	6.505435942273364
2L_6178	4.622264416198029	3.1618617750388465	4.014071729856183	3.8467728806820296	2.020040416968663	2.8755686796510096	5.147142653830723	2.7379353426712263	2.917731127925412	2.538561842340223	2.064632920654505	4.044448488892933	2.4496561368687555	2.741747784702062	4.751993461256998	4.0587088171694745	2.569447013891458	2.9611483712410664	4.015638502584466	3.9774204182514934	4.834796775424656	2.517573924781941	4.0946167663910575	3.6050251527111183	2.5225121597698665	3.6636547237803216	3.641873791410039	2.703551764094562	3.732716240684423	0.6517621693773454	6.813175837235409	6.216197483621097	4.194074946441663	3.7290670969895356	3.271245101310461	9.763898652787542	3.7299250769949786	6.231235080642865	4.871243297169222	NA	NA	NA	NA	NA	NA	NA	NA	NA	7.21365960826721
2L_6179	2.864667930558158	2.9785573655255817	5.041815557782358	6.643563172434286	2.3786643324040684	3.386077128064823	2.0203101782216626	1.2896037305656718	4.810014725516509	0.8540686978697819	2.917408174577705	7.619954756518634	1.1538204147753628	2.690415502389358	4.57824215848857	3.5844477978944953	0.6723575005513333	3.4868500424349653	3.4389432815084584	2.2040206847341266	3.595662911396274	0.9881754920619863	2.1429095676090646	1.5918885847792104	1.6201862242046101	1.848889064190963	2.6802666972574443	2.122347684412559	0.0	1.5349429768684093	2.406821895981971	4.87985194529198	2.2793823785507077	3.377769010590657	6.303271397855488	6.051217504961999	5.124128349166891	9.084505467474676	0.0	NA	NA	NA	NA	NA	NA	NA	NA	NA	3.9204565502334634
2L_6180	2.952461385864707	4.7966268585010425	1.623853762225589	0.7780873182037885	2.0429693660829495	0.0	1.3013916301257584	3.3228155146243754	5.311529152062175	8.802433344673801	5.011363266206122	3.68132036690493	4.459430774472316	2.772868644914344	2.621417505301817	3.0785836175635657	3.464816177642511	2.6952836309854837	2.215210343082917	2.839459111433863	2.316161977545273	3.1826878078613916	1.3803645625631602	2.050843976985702	2.0873000731807405	4.763879881627113	4.143613214148284	3.6456520950560036	2.8313139930049553	3.954960905211452	1.0335765614602865	4.715066933518499	7.8307953073176035	5.221931205930164	9.925128440184858	6.23666911975652	3.772262478549972	11.703647792944105	0.0	NA	NA	NA	NA	NA	NA	NA	NA	NA	5.050758438723021
2L_6181	2.835521599869339	2.8663563794937916	4.505328764236839	3.9854356240554516	3.4880930455796095	2.7930214682802137	4.9993867418929945	6.382413811883884	4.912220880052332	1.8786201009345007	4.278111470472474	3.142677561282212	2.2207129833794226	2.663042088847606	3.916250425192903	3.9421979172579964	2.957851795061097	4.985317090710069	3.309399754310162	2.423995617415924	3.954532368638344	3.260404603169635	1.7675889238635818	4.085127521340707	3.860763523601263	4.744645870477132	5.011215690269611	3.8902852419383955	4.834084550072415	1.6881398049860896	5.2940752944564675	4.360599288564871	5.013757751269483	4.457869566302786	4.62158464894443	3.9930999233324815	5.23300898338576	5.379874473694565	3.1542716408268734	NA	NA	NA	NA	NA	NA	NA	NA	NA	7.186237378092669
2L_6182	0.9012884549365235	1.1714007657212526	1.9828346008603521	3.8003876775469867	2.4946029265683696	0.0	1.589086661317801	0.0	4.323822760884061	4.030636058553856	4.589408562918497	1.4983798767582552	1.8150882477755186	1.6929295053149944	4.801390482683785	2.819368157041062	2.115386730771346	6.582244986550828	1.3524603688538113	2.6003778348994113	2.828189469462766	1.554510302827934	6.742071681874673	2.5042183558203797	3.398311599856285	6.786520496649203	3.3730868483849745	7.790275977203872	1.7286123547036492	7.243909682934074	2.524132919325052	2.878706838828689	5.976204665407838	4.250886017486232	6.61049945628642	5.711544173082635	8.060825608183535	4.39721251903993	9.023446523446523	NA	NA	NA	NA	NA	NA	NA	NA	NA	14.390402999124445
2L_6183	1.130921078672525	0.4899511028799326	2.9026974352594803	4.768660364087219	3.130184367859267	2.227940603103521	3.9879166126636294	0.8485218748939347	5.42545760343974	3.371714685503313	1.2797133442108968	2.506854680767724	0.3795901944260976	3.894473918531146	2.008233758409479	3.1446170053026106	0.4423917467395728	2.294246259805035	3.3940874995757393	2.1752725888462896	3.548762960378062	0.9752862465133517	2.8199447643319284	2.4439719432020923	2.4874163384165464	2.0275256887504765	2.4689529170678717	3.2583676043783156	3.6150545330976316	6.059687926071807	6.3344761784105215	4.4148515606500265	1.9996900480425535	4.4449482052410385	6.451464251975761	4.777830864787386	3.3715279282924175	8.276318693445157	7.548309178743962	NA	NA	NA	NA	NA	NA	NA	NA	NA	10.318187094527493
2L_6184	0.0	0.0	10.442446456355794	0.0	0.0	0.0	0.0	0.0	22.771081182320078	0.0	0.0	0.0	0.0	0.0	0.0	0.0	0.0	0.0	0.0	0.0	0.0	0.0	0.0	0.0	17.89694758610445	0.0	8.88205168288233	0.0	0.0	25.43299677000941	26.58630512836533	0.0	0.0	22.386965413257784	0.0	0.0	0.0	0.0	0.0	NA	NA	NA	NA	NA	NA	NA	NA	NA	21.653129851654406
2L_6185	2.1420975725444293	2.386350077556378	2.019691996970462	1.2903433926353651	2.1174776606106804	0.904281774200841	1.6186249780811202	1.3776002204160354	1.8350812482222647	1.8246926533312045	2.077652252954162	1.5262321144674087	3.0813792253412626	2.011797756845501	2.7170221437304716	4.148119784935944	4.309416074121957	3.7247762806246447	1.836800293888047	1.765809513298753	1.280338009234438	1.8473068904547016	2.8614145402779863	2.834185950940241	2.019196792361667	2.3042233121564237	4.581048773853665	3.4007500543175353	1.1738294719234663	4.9190407870465265	3.4280694612574587	3.2580187987684686	3.652375058336546	3.6082520724897837	3.7407649864397263	2.5856496444731736	4.300823021132681	5.225440429979098	6.127450980392157	NA	NA	NA	NA	NA	NA	NA	NA	NA	3.489975046678416
2L_6186	3.6135770763342867	1.7078366303973402	3.9749347839677154	1.3851880320031074	2.72774338699532	1.9414991363241094	3.475198866807154	2.2182878012508778	3.939931955011178	0.4897034463663564	2.2303667782407652	1.092276919506018	3.9694453269109475	0.9255736080460484	2.333386028967821	5.480640903406925	1.5420576168239721	2.3991360231353482	2.4647642236120864	3.791205067703814	3.0925062423097534	3.116284672491513	4.300433572784546	3.3467591110496664	3.4062515802297817	3.887072487399878	2.4588857399441872	2.4338111864695677	7.560659644872037	4.400505882156213	4.140049788238754	2.4482460031159876	5.227782772730595	2.7114296326489287	5.622013556280974	3.469629637853937	5.03667074049385	5.609528120083649	0.0	NA	NA	NA	NA	NA	NA	NA	NA	NA	5.994400181210717
2L_6187	3.6413231184509667	3.155074764229151	2.0027277151480316	1.9192578460220375	2.5196304407639922	1.7933726273231798	4.280078492359471	5.464116599876949	3.6393351866283834	0.0	3.090301706155572	0.0	4.888795784489171	2.8498568317423434	1.077680271661643	2.5312479394059744	1.4244064640704865	3.693490245603066	0.9106860999794915	2.3346369362326023	1.2695838868983578	0.0	1.7024281562549848	2.2483043007925385	2.288270479977891	3.9169185027657365	2.271285264684796	4.4962475442057945	6.983819769959961	4.877723598914544	7.648370094091099	2.584522612182173	3.21928635825796	4.293533730680798	4.451213586290856	5.1278632706537515	3.876998650959549	5.921771035907251	0.0	NA	NA	NA	NA	NA	NA	NA	NA	NA	5.537057936867296
2L_6188	1.9154038887678992	1.244721137655204	1.0534721388223447	3.028696291623878	1.3253726152570535	0.0	0.0	0.0	1.1486149197267492	1.4276406068957326	6.502225386638576	0.0	3.857396673843996	0.899446714348136	0.8503198903427469	5.991676363196247	3.3716896750770093	2.3314137249859708	2.8742272640000732	1.8420938712615855	4.006948850696879	3.303620569927406	1.7910179375819502	2.660962509167016	1.8055094398352798	3.0905583031763517	2.6881614445247703	3.547665127847208	3.673619481351054	0.0	4.023185348953663	2.039260661968482	5.080214039577916	4.516957675429038	1.1707106916324623	0.0	2.4472483384407404	5.840553815330098	0.0	NA	NA	NA	NA	NA	NA	NA	NA	NA	4.368893651953835
2L_6189	3.2399233725723158	1.4036382021472016	1.4849648790956445	1.9923041276158455	1.4945866817679705	0.0	3.8082658123837856	1.823168238561807	1.2952618318363507	1.2074336376361252	2.291369647876061	1.7954429413843989	2.718675878700512	2.282133639768096	2.636927241424113	3.378325306713932	1.9010814111499186	0.6572679756136492	2.430890984749076	3.1159188007140126	1.412039791168352	2.561214660243699	1.7672219757789103	2.2505213332668514	4.326550854062411	2.3234257425581544	2.273524958479119	2.6670703722186753	3.106980645012289	7.2333829302289585	1.1342091974006798	1.4372617702684234	3.5805120748115056	1.591765757533899	1.3201786333708816	2.8516221167248776	2.06977158621706	5.927610440603235	2.7031001314787906	NA	NA	NA	NA	NA	NA	NA	NA	NA	6.774188641570104
2L_6190	2.303233601782887	0.9978343004343373	0.8445189873203919	1.3488684127066857	1.7708146512387628	2.2687116531012834	3.6096844585306362	1.728099450049631	2.4554412609034633	1.1444722220569095	1.303131947322194	0.0	1.0307644004486711	0.7210440602625552	1.1361023328270863	1.601081562617179	1.2012999025986038	1.2459897042624746	1.1520663000330873	2.215079820401328	1.873772912963623	2.6483569858095732	4.5466199159277325	0.9480747966545473	1.6886238424905715	1.3764194463182102	2.6338551527161895	4.10799423894888	1.9633117889314173	0.6856199444099348	5.375330287169495	1.9072424097473821	1.6969034498590148	4.526290232609676	2.8155108369012116	2.702924780846859	1.9618437093285277	6.5549356043126235	0.0	NA	NA	NA	NA	NA	NA	NA	NA	NA	3.502336233384479
2L_6191	1.6209712178729583	0.7022564623746437	1.4858902830502116	1.1391689694018077	2.2432771227907087	2.3950130081139847	2.857979292415771	2.432405873189925	2.916155286435465	2.0136434816830127	4.1270356603394625	0.8982809148991118	2.9924071205796436	2.283555825251956	2.6385705280307343	3.3804306195349003	1.5852217763310408	1.644193933595216	1.2162029365949625	2.3383954398171065	2.2606715991883513	3.0287763575767777	2.2735584994938303	1.751496303291902	1.7826311523757965	1.743655245414826	2.2749417791844446	2.00154933262007	3.108916860619899	3.618945323526474	1.1349160165930776	3.1639463822689224	1.7913716934323871	2.8669638922462455	4.623504709039546	3.994758876354223	4.8324766732899205	5.931304423013251	2.704784655864839	NA	NA	NA	NA	NA	NA	NA	NA	NA	6.1621910878202195
2L_6192	2.3680018539875847	3.4196465808937235	1.1576897952828193	1.6641592409570003	2.548855367314091	0.7775030427581578	1.8555954297241244	2.368926132619118	2.2089284699418323	3.529966315492544	0.44659225546506104	3.9367710822293063	2.3844376971333867	1.4826404670258166	2.3361003663472597	1.0974032640394502	2.4701622921327555	2.8823122139165016	2.7637471547223043	1.2652050764582408	2.201673695831018	1.5883176784204898	1.9681993600941037	1.4621028069790845	2.976186711668594	2.264200243152464	2.7079206728917	1.9493138756287716	0.5046303111141748	6.344099740526321	2.9474600870613394	3.9217503242307084	4.884939779509171	1.8614288458120474	3.5379478680165333	3.8905056101090896	2.017011881611891	4.8137601140309165	5.268393013689392	NA	NA	NA	NA	NA	NA	NA	NA	NA	3.0006866171117275
2L_6193	1.629092994329942	1.4115501502595136	2.0906693427234253	1.7173150580481111	1.1272584623292767	1.6046753821935593	2.8722990216470814	2.4445932930138414	2.930766502901947	2.0237327183344513	0.9217142040767419	2.708345088303335	1.367000178256823	3.059996588103804	1.928575216844176	3.39736805896472	1.2745315459302933	2.974377718870411	2.8520255085161486	1.8278647536756403	3.123998013137263	1.8732011415287757	2.5388333603719087	2.2632069441224263	2.3034380348295187	1.7523917226361112	2.5403780387367	2.011577972282467	3.645242879929345	0.727415565238265	2.6614057012632935	2.890726491600416	1.8003472509777685	1.9208857588411168	1.9914302119877458	0.0	4.856689500045445	5.298686985365027	0.0	NA	NA	NA	NA	NA	NA	NA	NA	NA	3.7158398200542635
2L_6194	0.0	0.0	0.0	0.0	13.431761279993124	0.0	0.0	0.0	0.0	0.0	0.0	0.0	0.0	0.0	0.0	0.0	0.0	0.0	0.0	0.0	0.0	0.0	0.0	0.0	9.14881275856832	0.0	9.080903586230445	0.0	18.61483304356243	0.0	0.0	0.0	0.0	0.0	0.0	20.501886173527964	0.0	0.0	0.0	NA	NA	NA	NA	NA	NA	NA	NA	NA	0.0
2L_6195	4.340623247303808	1.4103723862626345	1.1936713930085474	2.287842894743555	3.003514412213731	3.2066729581590105	0.9566341478020803	4.885107164595869	1.3014760625689823	2.42645299645107	1.8418902951721292	3.608113745785836	2.7317191714018287	3.567017299371456	0.9634830296916566	1.6972666877806641	1.9102021605150519	4.622949284463211	0.8141845274326449	2.0872452875871783	4.540205706505098	1.403728640163147	4.058744028763101	3.015091437170469	3.0686881342882475	3.501859137015842	1.5229550444992235	2.6798660790524313	6.243773786826949	1.4536172538553562	5.318370174823185	2.3106516303322473	1.4390760671144782	3.1988050288030005	3.316281016347276	1.146121296309031	0.6932338847731593	0.6617832358129557	0.0	NA	NA	NA	NA	NA	NA	NA	NA	NA	7.425478822720035
2L_6196	0.26141894280872435	1.0192952592577493	2.3004866967167743	0.8267275505578344	2.1706806169074313	1.545004036323045	4.1482348684491015	1.1768444094006332	2.821783225909613	1.5587826686748982	1.3311591067922395	2.1730272986554393	0.789700203479419	3.928277027006291	1.160537096568292	1.6355168846674382	5.522116074879894	3.1819696869657776	1.9614073490010555	0.7542402443738392	3.007829242799496	1.5781013637050214	2.9333093779734134	1.210581938843822	2.957043400156354	2.8120456788700077	1.9567293757666404	1.2911837168821465	3.5096911346455406	1.4007318824085584	1.8303134686362061	3.6182017815468925	2.426759530664707	2.774183754225814	2.2369398662629525	2.208846429951958	4.342082629832445	7.014769277861388	0.0	NA	NA	NA	NA	NA	NA	NA	NA	NA	4.77021714922879
2L_6197	2.224445679258957	0.0	1.631260164789902	2.3449085313712805	1.0261436781750732	4.382209282045125	2.614654563605002	1.6689854437765537	2.6678775273470787	1.1053226591587257	0.0	2.465407254460846	1.4932567511630979	1.392757854144548	3.950060699266079	2.3194687859807597	1.740309608040509	2.707576828846307	2.225313925035405	1.4262049470770999	3.87787666707979	1.918322434704141	3.4666510251372413	2.746930511173552	1.3978801706364365	1.5952026513544229	0.0	0.915569981683107	2.8442276258122763	0.0	0.0	2.3682861849656773	0.0	4.371457043352788	1.812799451809446	6.265114588945831	2.842100835463962	4.521933911755003	7.4235081717977955	NA	NA	NA	NA	NA	NA	NA	NA	NA	0.0
2L_6198	1.6532532717882247	1.0743631175439199	1.212385732644698	2.323711618093348	1.9066271308464815	3.2569470680962493	2.9148966766291355	0.0	2.3132909802801858	1.2322474221383928	2.3384592359785983	0.9161704076958315	1.66472818318225	2.0702519289572345	0.9785884839707206	2.2985018365029672	4.2036588646758135	1.3415507790385373	1.6538985697085167	2.6499613105648656	1.1528467244166019	0.9504908334664021	2.8341341050422857	2.0415746256772924	3.1167989228342923	1.1855870552862955	2.3202478230919312	5.103526741119183	3.1708317303017357	0.7382035079430697	1.5433575434686653	2.933597435331778	2.9232757058249192	2.9240602070494544	4.378755625016841	3.4922704414229835	3.1684607195363066	2.3525552783274546	8.275953389830509	NA	NA	NA	NA	NA	NA	NA	NA	NA	3.7709476139957463
2L_6199	1.775810534867252	2.596515061345265	1.9533915883539772	2.3399724435485156	1.8431705187087337	0.0	0.0	1.9985666280143881	1.331130791081179	2.3162914506145817	4.144488941184804	1.845163135485716	2.9057211503687452	2.7101608286571075	2.956309296173708	1.620210374595879	1.5629815937035598	0.810563194708384	2.6647555040191846	3.8426474303736304	1.8574625496659365	2.1057127527554016	2.283173404301005	2.8782055654709735	1.2554438398854633	3.104097188614401	2.49225003697876	2.1927424446112576	2.1286803446299416	2.973477178265309	3.419146768087263	1.18165044331507	2.3549857196609696	1.3086765069194046	2.9848227191680703	0.937788956222136	1.7016708876613036	2.4367041724172886	0.0	NA	NA	NA	NA	NA	NA	NA	NA	NA	3.0378687042259642
2L_6200	0.0	0.0	0.0	0.0	0.0	0.0	0.0	0.0	0.0	0.0	0.0	0.0	0.0	0.0	0.0	0.0	0.0	0.0	0.0	0.0	0.0	0.0	0.0	0.0	0.0	0.0	0.0	16.059097478721696	24.94387627837366	0.0	0.0	13.846579894765991	0.0	0.0	0.0	0.0	0.0	0.0	0.0	NA	NA	NA	NA	NA	NA	NA	NA	NA	0.0
2L_6201	0.0	0.0	0.0	0.0	0.0	0.0	0.0	0.0	0.0	0.0	0.0	0.0	0.0	0.0	0.0	0.0	0.0	0.0	0.0	0.0	0.0	0.0	0.0	0.0	0.0	0.0	0.0	0.0	0.0	0.0	47.92531319192171	0.0	0.0	0.0	0.0	0.0	0.0	0.0	0.0	NA	NA	NA	NA	NA	NA	NA	NA	NA	0.0
2L_6202	0.0	70.4304710389903	0.0	0.0	0.0	0.0	0.0	0.0	0.0	0.0	0.0	90.09009009009007	0.0	0.0	0.0	0.0	0.0	0.0	0.0	0.0	0.0	0.0	0.0	0.0	0.0	0.0	0.0	0.0	0.0	0.0	0.0	0.0	0.0	0.0	0.0	0.0	0.0	66.09560067681895	0.0	NA	NA	NA	NA	NA	NA	NA	NA	NA	0.0
2L_6203	0.39020679282130327	2.0286004259655175	0.42922747210343354	0.8226761804230877	1.6200324136085313	2.3061491391260573	4.127906484755331	0.0	0.935985035096865	1.1633579022888718	1.9869536622536426	1.2974270400012977	2.7504059992169987	3.2982411469435693	3.811004657047691	0.8137510252245729	1.3737637500013735	2.8497388285607093	2.342154590166277	0.37527204878086307	4.0814855529900695	1.6825370289384252	1.4594673622780008	2.529763937607926	3.310371493199338	2.0986989577525184	2.555621831348382	2.8909266388337884	0.7483911274639562	0.0	3.2784192642538703	1.2463168222111602	3.1048292825143156	4.600981490573532	2.8619714117675676	4.121291250004121	2.9913260518474583	5.235295103114372	11.719921992199218	NA	NA	NA	NA	NA	NA	NA	NA	NA	2.6700979205010387
2L_6204	0.9226005489288747	0.399700001167124	2.3680080755841115	1.9451263012651814	3.8303864042732814	4.543860889517113	2.7111043417848038	2.0766614814736877	2.5818712288773886	1.833753553241338	3.6539462358350856	3.067621890038537	2.4773443760133116	1.1553072954218666	1.0922056382931666	2.5653650196959106	1.4436051324204553	1.1229817351138383	1.8459213168655	2.366104021918405	1.9300437003711377	1.326057204410445	1.4378117517358053	2.2786077638204825	2.8988907771297114	2.3156654236615752	1.7264238551263364	0.3797374669832513	1.179658372115094	1.6478224438360318	2.153182668825993	1.9645183109150144	0.8156692676456384	5.076637463067915	2.255604330910689	3.897733857535229	4.322179673637714	4.126090938444125	0.0	NA	NA	NA	NA	NA	NA	NA	NA	NA	3.5073052609087894
2L_6205	2.4393108605315477	2.1135746232394714	1.3416209732923514	2.142841285831628	0.0	2.4027493218840723	2.1504083016082403	1.8301972293742261	2.925574981535965	0.6060443714174444	2.760244474853138	3.379434451644517	2.0468680380900857	1.5272880751294386	1.8048365287362464	1.271756252144499	2.8626161792776363	1.9794059634454193	0.610065743124742	4.300906259597619	1.2757353561846736	2.10361834977872	1.900752078177781	0.7530659763361066	1.9161314624072445	1.7492875589094452	1.1411451208704715	2.008014689430659	2.3392194071622687	0.0	4.554327980726539	1.2985226534635192	1.6174423255111305	1.4381123452405362	3.9758052372288435	4.293924268916454	2.597189155675622	4.958719650652251	12.210847139731165	NA	NA	NA	NA	NA	NA	NA	NA	NA	5.563886445157838
2L_6206	0.0	0.0	0.0	0.0	0.0	0.0	0.0	0.0	0.0	0.0	0.0	0.0	0.0	0.0	0.0	0.0	0.0	0.0	0.0	0.0	0.0	0.0	0.0	0.0	0.0	0.0	0.0	0.0	0.0	0.0	0.0	0.0	0.0	0.0	0.0	0.0	62.70496686042501	29.930083325351976	0.0	NA	NA	NA	NA	NA	NA	NA	NA	NA	0.0
2L_6207	0.0	0.0	0.0	0.0	0.0	0.0	0.0	52.27500836400134	0.0	17.310142358610754	0.0	0.0	0.0	0.0	0.0	0.0	0.0	0.0	0.0	0.0	0.0	0.0	0.0	0.0	0.0	0.0	0.0	0.0	0.0	0.0	0.0	0.0	15.399398807470556	0.0	14.194867136043607	0.0	0.0	14.163343002175488	0.0	NA	NA	NA	NA	NA	NA	NA	NA	NA	0.0
2L_6208	2.316635626065913	1.8065528731055582	1.5289795132035024	2.4420909417083636	2.5648108464824775	1.3691476809239664	3.267619597123743	1.564339402414005	1.1113780270672784	3.1080554858353477	1.1796431343589937	1.9256877112238708	1.1663574730762707	1.7405751878657192	0.8227534101071966	1.6909178098961979	1.9030567658996587	0.5639579334754093	2.4334168481995633	1.7823751173304119	1.21157742680049	2.397390488401185	1.73295501192468	1.9310226687471361	1.7469767148530886	2.2427742299858315	2.601014066023968	0.8581633850403472	3.110209012266042	2.4825939134245023	3.568361402604787	2.9597249507871735	1.5360996316678859	2.45841898419548	1.9823255850833963	3.914859632707869	3.8478555545807653	2.825604588962691	9.277401733760835	NA	NA	NA	NA	NA	NA	NA	NA	NA	4.227258695656079
2L_6209	2.148796762450894	2.094586499300827	1.7727573290219876	1.132581457806754	1.4868698979918038	1.5874421893240704	2.3678769643552116	1.8137549370409387	2.2550048382739525	3.203198585980016	0.0	2.2327159873628273	1.352319465892231	1.7658282665413836	2.384829432229348	1.6804412435399636	1.5760548598218982	1.3077487974105526	2.0152832633788207	2.066553884488421	2.2475987357481872	1.3898131146101047	2.5115679050354074	3.731502568617108	1.2659447641967732	2.311429533643666	2.0104767956297063	2.653299872568641	3.60609529014076	0.719603584777218	1.5044707982594177	3.1456501206614194	1.7810126667045665	1.2668377784454015	1.641702931884432	5.6737974953588335	4.4613509052904625	2.9485026324231502	0.0	NA	NA	NA	NA	NA	NA	NA	NA	NA	4.288589741374758
2L_6210	2.2151841718888403	0.9596884774427143	1.3537236605987357	0.7783818251372495	0.34062377205130173	2.9093092659754536	2.169807013892493	0.5540122006782883	1.7711798572924966	1.1007206344612441	2.088858363705334	0.818380833520879	3.22191904239411	1.8492787858966973	1.9668072861031516	1.7965201712258243	2.599595710875045	1.7975358659335439	2.216048802713153	2.367111541609797	1.544692431655856	1.273556983524248	1.1507391934312494	1.8236624211197616	2.5521101449904817	1.3238008376588084	1.842302922868856	1.8235159892568165	2.832385648566275	3.2970482186707883	2.7572473902998107	2.3584257958534054	2.284846454401385	2.902170951567294	1.504376532207498	1.0398382843500178	4.402638664878441	5.40372814011843	4.928400201867272	NA	NA	NA	NA	NA	NA	NA	NA	NA	3.3684467710181534
2L_6211	1.9125871183432406	6.214453326969734	2.1038458301775647	1.008080775496379	2.646847075763351	0.0	1.6860676855011667	0.0	2.2938515602778313	0.0	1.6231658226204388	1.5898251192368837	1.925862015838289	3.5924959943669665	1.6981388398315447	1.9942883581422803	2.2444875386051857	2.327985175390403	2.8700004592000736	1.839384909686201	8.002112557715238	1.6493811521916977	0.8941920438368708	5.314098658012952	4.507135697235864	0.0	5.368416531859762	2.361631982164955	0.0	2.5620004099200657	2.6781792666073896	3.0543926238454393	2.536371568289268	0.0	4.675956233049659	6.060116354234001	2.4436494438253864	3.4991788593610034	0.0	NA	NA	NA	NA	NA	NA	NA	NA	NA	8.72493761669604
2L_6212	0.0	0.9816093524597952	2.4923609137992058	0.7961613557927266	2.0904251004867347	0.0	1.331621400860387	1.7000002720000436	1.8116365400568237	0.0	0.0	2.511222023417145	1.5210060055401122	2.8372790663989975	2.682309897991755	1.5750477160705583	0.0	1.8385945636068224	1.1333335146666956	3.6317704372433703	2.369963649497544	3.9079414058897366	0.7062143900221511	0.6994942097268307	0.0	5.686962297714752	0.7066440653628802	0.9325840579977757	1.4485410150042777	4.0468299157854695	4.230341234130139	6.432789730437162	0.0	0.0	2.7697301728865575	4.786154611938585	4.824859529039672	3.684772163167607	15.12291908633372	NA	NA	NA	NA	NA	NA	NA	NA	NA	10.336163030232242
2L_6213	1.4868389161054754	1.1042504033550662	1.4018766923280195	2.0151737207374945	1.7637001582744523	1.2553315500093334	2.6214869126198117	2.868594285530696	2.547475193514495	2.2164219515189996	1.8026339366028066	1.7656068611482623	1.711038602998578	2.194338562621665	2.0744861214992576	2.436269299184102	2.4926531540936248	2.0683062802749945	2.2311288887460967	1.429931760592245	2.6660639584744543	2.0149225899712393	0.7944479370361877	3.934440728889768	1.601751964263472	2.741778981357822	1.589862590958523	2.3604748866322924	2.036899908408759	0.5690544761540567	1.4871483760354605	2.713685427685643	3.943533779211797	2.50450290839157	2.0771845425273674	1.7947102709474094	3.256602884470873	3.3679286969079723	0.0	NA	NA	NA	NA	NA	NA	NA	NA	NA	4.360331390999491
2L_6214	1.397549151594029	1.4531109434221081	0.9223824400520593	1.4732321670697135	3.0945300004626324	1.6519224329910054	2.9568691841155212	0.6291425893797712	1.6761434139145983	2.499981875131405	2.3721314407519847	2.7880878944708734	0.8443495620696562	1.0500310664816406	0.9926794851368582	1.7486990116528058	2.95213061170508	1.0206511407256442	1.2582851787595424	1.6128713585900925	1.4618086555035357	2.6514874314192776	1.829509619025792	1.035485948119151	0.7904196709530336	3.0066467338014804	2.61517532893806	1.0354028032702576	1.608244763273608	2.2464993923219145	3.1311616613677624	2.3806713767059517	2.5946977573730745	3.625312365976733	2.733419504383209	3.5425567340460957	2.4998434026668472	2.0455118197854993	2.798373809012107	NA	NA	NA	NA	NA	NA	NA	NA	NA	2.5501644441664766
2L_6215	0.48710083912861557	2.5323315429749327	0.5358109230414771	1.0269586926405059	2.6964135004031142	4.318199483543342	2.5764629800916707	2.192809339613539	0.5842018955014702	2.9044733245908683	4.960686559019769	0.8097985626075515	1.4714451356966705	2.2873570001587424	1.7299391926373788	1.523725936558147	2.2865191404517247	1.7786853025454767	0.7309364465378464	0.0	1.5284934099006633	0.0	3.188280246189892	1.8045378713851723	1.3774616962338821	2.095869251292627	1.8229828922170481	0.6014643250457564	2.802682727907153	1.3049889728431794	2.0462493272955338	1.555795493793932	3.2298364540013154	2.871736200015278	2.381760478257504	4.115734452813105	2.489410669365188	5.347059830034791	4.876716604244694	NA	NA	NA	NA	NA	NA	NA	NA	NA	3.333122235591746
2L_6216	0.918960777582338	0.8957770561397814	0.7581426415054288	3.390541947615449	1.2717583547211295	0.0	2.835429140782743	5.171171998558691	1.6532263497497883	1.7123617242222262	1.5597989887043258	1.1458199057563128	2.31334776677272	1.2945931511232311	2.447767697054479	1.6768790999394552	2.1568649019629413	1.957465012340279	2.4132135993273893	1.7675770903891421	0.961214721647476	1.1887431727507731	2.5778509371873755	2.7660973995663016	1.5159135077790293	3.4597947629976336	1.2897096773236667	2.5531156563945463	2.203133393249749	1.2309911879495812	3.538735367289043	2.690556065049036	0.30466925745216433	3.2506775427835897	1.4041910609758734	1.941178411766647	2.3482517177901614	4.483432372354439	0.0	NA	NA	NA	NA	NA	NA	NA	NA	NA	1.5720608318371243
2L_6217	1.4863534176838897	0.3863614411281754	1.307991007561823	0.3133691096400172	2.879769618430526	0.0	2.6206309168932425	2.6764804282368684	2.1391804264990975	3.101977510663048	3.5320088300220753	0.0	1.7960038913417646	0.5583765202673228	0.791817881887166	2.7897245147041727	3.1397174254317113	2.171012460706936	0.0	2.0012507817385865	2.1765746156985446	2.0508876498109334	1.667795903476312	1.927246446639364	0.5604301301248708	0.3197697657686466	2.5032159371414666	2.202390511367547	1.1402914870113672	0.0	2.0813278871920287	0.9494797642125251	1.5768984378849848	4.907222818586106	1.090165796048149	2.511773940345369	3.4183164791340266	3.6258158085569256	2.976190476190476	NA	NA	NA	NA	NA	NA	NA	NA	NA	4.068313768699411
2L_6218	6.094466918806952	0.0	2.681565444275059	2.5698029141051086	1.6868378739635226	0.0	0.0	2.7435805701818885	0.0	0.0	0.0	2.026393778971099	1.2273534871321805	0.0	0.0	1.270961652799204	4.291241404643467	4.45088074770049	1.8290537134545923	1.1722415544391909	0.0	0.0	3.4192160626564507	0.0	2.297921105244902	0.0	1.1404321279802057	1.5050700542382096	0.0	3.2655300445091746	0.0	0.0	0.0	1.4372138058183301	1.489995425714043	2.57474484278608	3.1146797034700335	7.433432128601943	0.0	NA	NA	NA	NA	NA	NA	NA	NA	NA	8.340615153730049
2L_6219	0.5157879200767017	1.6759184066386748	0.851050068126558	1.0874399005949438	1.0707055392736933	0.7620855721502229	1.3640999716130795	1.7414636932683374	0.6186075990437936	2.3066459775900117	1.7509462770285917	1.7149808940409774	2.3371555694884654	1.4532404974238768	2.5187544164068916	1.6134635140234987	2.1185327550586326	1.2556255556339273	1.1609757955122249	0.9920933877347742	1.3487598005270576	2.0016285249679138	1.6880246395651417	1.9108134509610986	1.9447803444745666	2.496715155094281	2.8955171458771676	2.2291033581410247	0.9892475224419457	2.072766542231582	1.8056334535921328	1.6474217602339076	2.3940370146850913	2.1286039888275052	2.5220307265308493	1.089531131173011	2.9655234178487735	2.5164297699681217	0.0	NA	NA	NA	NA	NA	NA	NA	NA	NA	4.70589536335777
2L_6220	1.3005592404734034	2.4147590070510963	1.8393623543838136	1.762701241725097	3.599712023038157	2.745141100252553	0.6551577292233106	1.254600200736032	2.005481649842904	2.7696227773777213	1.2614317250078841	3.3976833976833976	1.1225024320886028	3.315360589087229	0.8248102936324645	1.7435778216901079	0.6541077969649398	1.8091770505891134	1.95160031225605	1.965514160636112	1.1660221155527917	1.4420303787733129	1.2161011796181442	1.376604604742403	1.401075325312177	0.9992805180270206	0.34766888015853703	1.147078391337264	1.4253643587642093	0.9955201592832256	0.2601659858990036	1.1868497052656564	2.4639038091952887	1.7525795780664668	0.6813536225300931	3.532182103610675	2.1364477994587663	3.1725888324873095	1.8601190476190477	NA	NA	NA	NA	NA	NA	NA	NA	NA	2.5426961054371318
2L_6221	1.8209447984226248	1.051855199088841	1.7804793584576775	1.7062723766958001	1.1200099636086362	2.9894193686633277	1.4269147805112552	0.4554138874275163	1.6986206326886246	3.0160795646614886	1.717101368049002	3.027296120015473	2.852241193338599	2.4702601579187915	1.616771888576393	1.687761149392347	1.187190048422158	2.7089808823771335	1.2144370331400434	4.0862502349593885	2.751193023109937	1.2213836783497949	1.5135048906261908	1.4991027120716895	0.7628754882689203	1.9587639276820876	1.8930321726118224	1.9986431211850275	1.1641510397498596	2.1682144103866143	3.399804420584365	1.9386935135795573	2.414840385490094	1.6699673173081997	2.473281143803491	2.136942087159884	1.551040717300494	1.4806730705447928	0.0	NA	NA	NA	NA	NA	NA	NA	NA	NA	1.8459731111864677
2L_6222	1.3018611015749786	0.0	1.4320472117324763	5.489448867567869	3.6033153383765333	0.0	0.0	0.0	0.0	0.0	0.0	0.0	1.3108970678378744	1.2226713093941628	2.3117806027736743	0.0	0.0	1.5846145337992734	3.907107732244344	0.0	5.446883422669029	1.1227018853757302	0.0	1.205734763913516	0.0	0.0	2.436118279389148	3.2150345302746137	0.0	3.4878083658571466	0.0	4.158132100530328	1.7264591255622648	0.0	0.0	0.0	0.0	9.527293791253182	0.0	NA	NA	NA	NA	NA	NA	NA	NA	NA	2.9694482379145684
2L_6223	56.54605393362624	0.0	0.0	0.0	0.0	0.0	0.0	0.0	0.0	0.0	0.0	94.00705052878966	0.0	0.0	0.0	0.0	0.0	0.0	0.0	0.0	0.0	0.0	0.0	0.0	0.0	0.0	0.0	0.0	0.0	0.0	0.0	0.0	0.0	0.0	0.0	0.0	0.0	0.0	0.0	NA	NA	NA	NA	NA	NA	NA	NA	NA	0.0
2L_6224	6.120278778698369	3.9772501292606286	0.0	0.0	0.0	0.0	0.0	0.0	0.0	4.5617316333280105	0.0	5.087440381558028	0.0	0.0	5.434044287460943	3.1908613730276483	0.0	7.449552561249289	0.0	0.0	3.200845023086094	2.6390098435067157	0.0	0.0	0.0	3.291747588794891	5.7263109673170804	0.0	0.0	8.19840131174421	0.0	3.2580187987684686	0.0	3.6082520724897837	0.0	0.0	0.0	0.0	0.0	NA	NA	NA	NA	NA	NA	NA	NA	NA	0.0
2L_6225	1.8946752722817535	2.8142872922968034	1.7864081138656531	1.1413026885952762	1.4983192603696804	2.399498984612013	0.9544441424689227	3.655442832529542	1.2984966168482208	1.210449080643749	0.0	3.149872036448519	1.0901861983517476	1.5252220246636026	1.6822353543388455	1.975611359991104	1.905829169096599	1.647273589246071	1.2184809441765139	2.342775368840697	2.2649059476571742	1.4005151094572583	2.0247262095619467	2.7575066224028366	2.551385868154329	1.164614131311408	1.7727133327542468	3.007947498615926	2.5956166782907037	0.7251447570221206	1.895069616329891	1.4408511857196664	2.5126178283156957	1.9148892372214252	2.3160823797415584	0.5717487507289797	1.729117192301002	5.61227993259982	0.0	NA	NA	NA	NA	NA	NA	NA	NA	NA	3.704239903862627
2L_6226	0.58465238951378	2.2796106607360316	0.964676442697737	0.6163137130479097	0.4045529358325643	0.0	2.5770420906738445	1.3159813299096763	1.0517997714018377	0.8715378485791886	4.96180157060867	1.4579650452880393	1.1774206974781178	1.6472672125216028	2.8550412501550806	0.9144410543066425	1.0291648862114136	2.134902116339142	0.8773208866064509	1.4056886250692477	1.5288369687700498	2.520969169454607	3.28011107112109	2.7074152149912396	1.3777713077637166	2.2011573559597215	1.6410533790355757	1.08287912870679	0.5606625371628154	3.915846884121476	0.8186837047844572	2.178603265078938	2.326004944621311	0.6893716029706264	2.501410616915754	1.2349978634536962	0.746991063969999	2.8524062328499076	0.0	NA	NA	NA	NA	NA	NA	NA	NA	NA	4.667419988252771
2L_6227	0.0	1.2766852756312443	0.0	0.0	2.718815727370209	2.902717175493636	0.0	2.2110275440967335	2.3562221465089506	1.4643020726317255	1.6673002407581548	3.266105985139218	1.9782268440634996	1.845088577167324	1.7443117992227348	1.0242568606773041	1.152757950341032	1.1956419329799652	1.4740183627311556	3.7787967933130413	2.054923164367961	1.6942283738524992	1.8370108453446288	3.6390605110259893	0.9259372429366729	1.0566410311463963	2.7571927807134733	2.425845540592401	0.0	0.0	0.0	1.0458141914475825	1.302668177066996	0.0	2.401548518484719	4.149928621227715	2.510093084291938	5.990537825693561	0.0	NA	NA	NA	NA	NA	NA	NA	NA	NA	2.2405428925050255
2L_6228	0.7461613542589808	0.9697827337554603	2.0519437242121974	3.9328452515062406	2.065239255902557	0.0	2.6311555390494394	1.679518341012091	2.6847143906866187	1.6684474562516394	1.2664977158713693	1.8607247522910175	3.005361263958776	1.7519343632885378	2.649992911268962	1.556071237563684	3.064762100906679	0.9082214109383098	1.1196788940080606	1.7940070834575685	1.56093991372529	0.6434762957489124	1.3954115658269008	1.382133137291569	3.165079801157027	0.8026349542385707	1.7453257036071135	0.9213481054917781	0.7155443568093419	3.998072928848295	2.6121082921586707	1.1916161699454384	1.9790392041729226	2.199522562834421	0.45605998830662187	0.7880816830902888	1.4300186074021195	3.640377317828238	0.0	NA	NA	NA	NA	NA	NA	NA	NA	NA	3.40387698184355
2L_6229	2.1177914174526205	0.917494828081654	1.811888212709464	1.984425336964104	0.9769437370286295	1.3906993089754205	2.074409310911513	1.5889635254482042	1.128872126642971	1.4031018231694625	0.798807859151003	1.173599870904014	1.8955471985091898	1.5469767444532982	1.0446303700791117	0.24536205600447814	0.8284339748063286	2.291340574294155	2.824824045241252	1.810431320552367	0.49225950237437677	2.029272993469069	1.980262460025927	3.269031199067132	1.9962851794523964	1.012478903736442	1.1008151624343039	2.615014968490958	1.3539285115817075	4.412926343846395	3.6245306521120453	1.5031568548687526	1.2482233880489975	2.2196593172544357	2.013529190276495	0.9941207697675944	2.70583220485098	3.7311068230807876	2.3558591158554973	NA	NA	NA	NA	NA	NA	NA	NA	NA	3.757074638635168
2L_6230	0.4547409931725187	0.5910249317957229	0.0	0.4793670820542222	1.258640567495859	1.343775363759991	0.0	4.094266389348356	2.1815651202642314	2.7115188030271393	0.7718550764908381	0.756000756000756	2.289486312535029	1.2812398301588481	3.2300263247145464	0.9483329255501753	1.6009631394246777	0.0	2.729510926232238	1.749345088932331	2.3782502356845985	1.9608027683397804	2.1260510133184343	1.2634919886184641	1.7146026708365805	0.48915829553770235	2.9782823649944605	1.123013809700818	0.0	1.2182939012207306	2.547079582228007	3.8731692013331447	4.824427038983783	1.072382608956754	4.4470632705926825	1.9211557673096133	2.3240302402814867	2.218593589151965	0.0	NA	NA	NA	NA	NA	NA	NA	NA	NA	2.0744606920815762
2L_6231	1.3632696441021002	0.5906119164695204	4.498789825536931	2.8741925674529885	2.515522028677957	2.6856726347683955	4.006030839066364	1.022851316696043	2.180040616336723	1.3548119805481516	2.313947084658068	1.5109449071713221	1.8303091135849567	1.707125979154114	1.6138845717476593	2.3691755477581253	0.5332814557133215	0.5531201674582369	2.727603511189448	2.1851532819472688	1.9012706286674916	2.743205550116171	1.699652242652892	1.6834787269735885	1.285053364411064	0.9776329316826196	0.8503431729943253	3.3666871024573783	1.7431080557913108	1.2174425427991924	3.1816245655014415	0.48380782301767966	1.8078958767680318	3.214899645300122	2.7774722558296365	1.9198132405679575	2.322406180015741	2.2170432092853316	0.0	NA	NA	NA	NA	NA	NA	NA	NA	NA	3.109516551023746
2L_6232	0.0	0.0	0.0	0.0	0.0	0.0	0.0	0.0	0.0	0.0	0.0	0.0	0.0	0.0	0.0	0.0	0.0	20.829341042966764	0.0	0.0	0.0	0.0	0.0	0.0	0.0	0.0	0.0	0.0	0.0	0.0	0.0	0.0	0.0	0.0	0.0	0.0	0.0	20.872294950574403	0.0	NA	NA	NA	NA	NA	NA	NA	NA	NA	0.0
2L_6233	0.0	0.0	11.220511094280344	0.0	0.0	0.0	0.0	0.0	0.0	0.0	0.0	0.0	0.0	0.0	0.0	0.0	5.985300102947162	0.0	0.0	0.0	0.0	0.0	0.0	4.7236432515670685	4.807611410384921	0.0	0.0	0.0	0.0	13.66400218624035	7.141811377619706	0.0	6.763657515438048	0.0	0.0	0.0	6.516398516867698	0.0	51.06209150326797	NA	NA	NA	NA	NA	NA	NA	NA	NA	0.0
2L_6234	0.3766461744782518	1.4685762857825955	2.071553959630385	0.7940862175934407	0.5212441388702804	1.1130024733140962	1.992225935952725	1.6955693416646826	0.9034573188467566	1.1229284356585025	0.0	0.626169175256925	0.7585208055430273	3.5373548742680816	1.0032444926893573	1.178206849293441	3.5360591398819023	0.9169011985319862	1.6955693416646826	1.4489217939028283	2.7577509249004146	0.3248129694440644	1.408747384440364	3.488355137994794	1.065109391527502	2.4309169856434907	1.7620056191063995	2.790460031055029	1.444765495416951	4.036282140157879	2.1096575746226756	3.609013004717461	1.4984645234028688	1.776434556395202	0.9208370224366543	0.7956133064734281	1.4436851622947546	2.756376049076724	0.0	NA	NA	NA	NA	NA	NA	NA	NA	NA	3.436407517725634
2L_6235	0.0	0.0	0.0	0.0	0.0	0.0	10.057245843340294	0.0	0.0	8.503227825282476	0.0	0.0	0.0	5.357230868792843	0.0	0.0	0.0	0.0	0.0	5.485884818362353	5.966487433384168	0.0	10.667554207176702	0.0	0.0	0.0	0.0	0.0	10.94029661332178	0.0	15.975104397307234	0.0	0.0	0.0	0.0	12.049354154617312	0.0	0.0	0.0	NA	NA	NA	NA	NA	NA	NA	NA	NA	13.010871884546727
2L_6236	0.0	0.0	0.0	0.0	0.0	0.0	0.0	0.0	0.0	0.0	0.0	0.0	0.0	0.0	0.0	0.0	0.0	0.0	0.0	0.0	0.0	0.0	0.0	0.0	0.0	69.94963626189144	0.0	0.0	0.0	0.0	0.0	0.0	0.0	0.0	0.0	0.0	0.0	0.0	0.0	NA	NA	NA	NA	NA	NA	NA	NA	NA	0.0
2L_6237	0.0	0.0	0.0	0.0	0.0	0.0	0.0	0.0	0.0	0.0	0.0	0.0	0.0	0.0	0.0	0.0	0.0	0.0	0.0	0.0	0.0	0.0	0.0	0.0	0.0	0.0	0.0	0.0	0.0	0.0	0.0	0.0	0.0	0.0	0.0	0.0	0.0	0.0	0.0	NA	NA	NA	NA	NA	NA	NA	NA	NA	0.0
2L_6238	0.0	0.0	0.0	0.0	0.0	0.0	0.0	0.0	15.916521030499236	0.0	0.0	0.0	13.363124191530986	0.0	0.0	0.0	0.0	0.0	0.0	0.0	0.0	0.0	0.0	12.291112542342882	12.509601118858724	0.0	0.0	32.773668323921825	0.0	0.0	0.0	0.0	0.0	0.0	0.0	0.0	0.0	0.0	0.0	NA	NA	NA	NA	NA	NA	NA	NA	NA	0.0
2L_6239	1.659299873020418	0.0	2.555321804451444	0.6996631052182063	1.8370564036938795	1.9613154071720205	2.3404460855132294	1.4939527779454325	1.9900728004451713	1.4841050861171765	2.2531314302258707	1.6551381695551126	1.002490051622891	0.9350206466584092	2.062551895278937	4.152435060587142	1.1683476853162997	0.403937208284122	2.4899212965757207	1.5957919604320194	1.3884757691366063	1.1447605853435614	2.4824724258599526	0.6147124415154899	0.6256396578964811	1.7848848242381077	1.2419914065372588	0.8195507771738554	2.545942973041455	2.667252276722089	2.7882039825869223	2.473234479799999	2.200475461133838	1.5652024810494087	1.2170133599669943	2.804034444759119	0.8480130756832165	2.833391404364783	9.967466190354681	NA	NA	NA	NA	NA	NA	NA	NA	NA	6.812531030132658
2L_6240	0.6028084544488544	3.1338703220130104	2.32081254962809	0.953179504988465	1.2513483278232296	4.4532995832602245	3.7198990419400015	0.0	1.084462846573992	3.594411947465872	3.069532586925326	0.5010804547305127	1.2139848628227454	2.5476333123436654	1.3380468262867327	1.2571180380410205	2.1222500944401292	0.36686672520636715	3.6182624560946466	1.449341527910332	1.261051341656167	1.2996282543341304	2.5364798647887135	1.1165970142754138	0.8523343520149398	1.2968646352146733	2.538023111238451	1.1165073565739303	2.890368050796484	4.037451399178782	1.2661612291724393	0.0	1.99853147906918	2.843118666619992	1.105324532493778	2.5467001133281553	2.6956596413925467	4.7791025286599105	9.052723059096175	NA	NA	NA	NA	NA	NA	NA	NA	NA	2.062441800470443
2L_6241	0.40693342943473204	0.5288896448484879	1.7905070895128208	1.7158821710576664	1.6894768568702236	2.405004718619258	2.152426832554681	0.9159575933617257	2.92832114078021	3.033066245563837	2.762835442758194	0.6765213273348443	2.0487893785513713	1.9109021246632798	2.167836816806227	1.272950015835498	1.4326516203862887	0.9906319895278312	1.8319151867234513	1.5654339656903837	1.276932854954559	0.35093216004078676	3.8050725269654078	2.261318577877852	0.38358601678603094	0.8754647842539605	3.4266488501232524	1.0049497796446618	0.7804717233533687	3.270638821174552	0.5698253758739127	2.166235903436482	1.618960575503788	3.35874528024315	0.49744215245209134	0.8595909722317733	4.159403308638956	1.4890122805791504	0.0	NA	NA	NA	NA	NA	NA	NA	NA	NA	3.7127394113600176
2L_6242	0.0	0.0	0.0	0.0	21.174776606106807	0.0	0.0	0.0	0.0	0.0	0.0	0.0	15.406896126706313	0.0	0.0	0.0	0.0	0.0	0.0	0.0	0.0	0.0	0.0	0.0	0.0	0.0	14.3157774182927	37.78611171463928	0.0	0.0	0.0	0.0	0.0	0.0	0.0	0.0	0.0	0.0	0.0	NA	NA	NA	NA	NA	NA	NA	NA	NA	0.0
2L_6243	1.0573652361572388	0.0	2.326203519545925	1.1146258981098174	0.0	0.0	3.7285399224090843	4.760000761600121	5.072582312159107	0.0	1.7947199339543065	1.7578554163920017	1.0647042038780785	0.9930476732396492	0.0	1.1025334012493908	2.4817097987829695	0.0	1.5866669205333739	2.0337914448562873	2.2119660728643744	1.8237059894152103	0.0	2.937875680852689	0.9966999265432155	3.4121773786288503	1.978603383016064	2.611235362393772	2.0279574210059885	2.8327809410498284	1.4806194319455486	3.3772146084795107	2.8044433600596785	1.2467537648846816	2.58508149469412	2.2335388189046728	1.350960668131108	1.2896702571086625	21.17208672086721	NA	NA	NA	NA	NA	NA	NA	NA	NA	2.411771373720857
2L_6244	0.0	0.0	5.429279561748554	0.0	0.0	0.0	13.05342724258968	0.0	0.0	0.0	0.0	0.0	0.0	0.0	0.0	2.573275300828749	0.0	6.007703678426847	0.0	0.0	2.581326631521044	0.0	2.3075923711919244	0.0	0.0	2.6546351522539444	2.308996357789145	3.0472670737612324	0.0	6.611613961084041	0.0	5.254869030271724	0.0	0.0	0.0	0.0	0.0	3.010046330633121	0.0	NA	NA	NA	NA	NA	NA	NA	NA	NA	5.62899201077164
2L_6245	0.0	0.0	0.0	0.0	0.0	0.0	0.0	0.0	0.0	0.0	0.0	0.0	0.0	0.0	0.0	0.0	0.0	0.0	0.0	0.0	0.0	0.0	0.0	0.0	0.0	0.0	0.0	0.0	0.0	0.0	0.0	0.0	0.0	0.0	0.0	0.0	0.0	0.0	0.0	NA	NA	NA	NA	NA	NA	NA	NA	NA	0.0
2L_6246	0.0	0.0	31.10032966349443	0.0	0.0	0.0	49.84895765829537	0.0	0.0	0.0	0.0	0.0	28.46926458195732	0.0	0.0	0.0	0.0	0.0	0.0	0.0	0.0	0.0	0.0	0.0	0.0	0.0	0.0	0.0	0.0	0.0	0.0	0.0	0.0	0.0	0.0	0.0	0.0	0.0	0.0	NA	NA	NA	NA	NA	NA	NA	NA	NA	0.0
2L_6247	1.6803090962188676	3.8218085059917217	2.310425007300943	1.771304721802423	1.7440465227898048	0.0	1.4812997753757022	3.782171147783043	2.519087630796068	3.1310335015575013	0.7130185784120792	0.0	1.6919717968605126	1.578099015613396	1.4919049238830109	1.314065972419332	0.0	1.0226291468123219	1.260723715927681	1.6159970782772826	0.0	1.0868015343898783	1.9639876931817575	1.5562390557488406	0.791951492020772	2.259355176417682	1.9651826236351413	2.5935234946255967	0.0	0.0	1.7646917648188225	1.3417228580199605	1.1141683891709964	1.9812753628012383	1.54052821631481	1.7747110770366585	3.220313220545083	2.049475989978882	4.205695521102498	NA	NA	NA	NA	NA	NA	NA	NA	NA	2.8744949512370677
2L_6248	1.7078913203852966	0.8324021527917436	1.8786804524238263	0.9001903182370816	1.181783329953433	0.630859740701506	1.1292114505654565	1.4415957657833591	1.0241753519296948	2.227700526781161	1.4494455146183827	1.0647548401980442	1.719745463913377	1.604003464326682	1.7059438115182293	1.5582423809516177	0.7516012112203838	1.8189772545729348	1.9221276877111455	2.0531545282117802	1.1165127501736625	1.2887482410427578	2.7947170903896943	0.7908923369334224	0.4024756761812721	1.8371539399052248	1.5979528306695725	0.527219221231835	2.8661709446588253	1.1439003800037062	0.29894318799951164	0.9091647993936961	1.132457430358964	1.5103484545057368	1.5658159414677122	2.705764360393382	2.1821163779399377	1.301948798624142	4.274731888815933	NA	NA	NA	NA	NA	NA	NA	NA	NA	4.382519551393612
2L_6249	1.5631721640305332	2.539560253809747	0.8597446902167932	1.029890215350868	1.3520552971146926	1.1548069532312424	1.033527066833648	2.638882633759683	1.6404347095736893	1.1651057356757242	1.326625912718628	1.949064449064449	2.557785489785228	1.8351091317379336	1.7348774205009772	0.20374340197367047	2.522350779562318	0.7135050717843183	2.0524642707019756	2.255015153701833	3.065713194437177	2.6961038064671983	1.2789525626993703	1.6287201415784889	1.2893008364689127	1.8916668460247084	1.4625493756669228	0.9650899927116405	1.499031026344571	1.0469713213615652	1.368060322485746	0.6240946466991883	2.850369490805848	1.1519735057152631	0.9554237495413967	0.8254966187658496	1.2482584298386892	1.6682783824677858	0.0	NA	NA	NA	NA	NA	NA	NA	NA	NA	2.2284245715720057
2L_6250	0.0	1.4860055428006747	0.20961394351952292	1.4061434406923852	1.0548606660917677	2.2524234668738896	1.6798916133931039	0.8578462911015604	0.9141796694440588	3.124702620631275	0.9703320961599108	1.2672012672012674	1.1512845457319003	0.7158673336760548	2.0303022612491435	0.5960949817743959	2.6835191670356506	1.6236204300158708	0.8578462911015604	0.9163236180121734	1.3952401382682977	2.3006752481853425	1.9600165532307086	1.235414388871387	1.0777502502401362	2.0498061908246576	1.7829173341463436	1.411788789338171	1.0964341221263147	2.0420926344271293	2.935205994757989	1.4201620404888198	1.0108323319775545	1.1234484474785043	1.8635312752959812	0.4025278750553476	1.947758677569246	1.8593927223368847	3.815628815628816	NA	NA	NA	NA	NA	NA	NA	NA	NA	2.1732445345616513
2L_6251	1.7185484017413937	0.2481766708171733	1.47031363260097	1.61032430441941	0.7927716979235406	0.0	3.366689256029345	0.8596095928304434	1.3740881465179198	0.853943302377509	1.2964354830502405	1.2698059974524518	1.3459261775642721	1.4346775957536555	2.20401517311861	0.7964270054539718	2.4649488751676394	1.3945352394057913	1.4326826547174056	0.5509242718778227	1.3981080522215728	1.6467173447222938	1.7854957856675147	0.7074021607103816	0.7199770428120128	2.8756273900058145	2.5012149651693307	1.650472505521243	2.5636049618061314	2.0462901526890556	2.1390831317492585	1.0164865581240634	2.025820192555222	1.1257576940303613	0.933680880479744	0.8067105409639546	1.4638217193962089	0.931607350605582	3.823471834777076	NA	NA	NA	NA	NA	NA	NA	NA	NA	1.3066269812112703
2L_6252	2.2529372669618017	1.064775625156389	1.351762360177081	1.7272313129764727	1.7006513494668458	1.8156838773323973	1.8055527970721155	0.9220158955540394	1.9651263760490396	2.4425019769000373	1.390554657489006	1.0214939348797616	0.41246808528190126	0.7694164649352873	1.4547835100289137	2.5627390555025213	3.364963994885255	1.246480251390137	1.5366931592567323	1.5757880171169971	1.4996084950678947	0.8831332153467358	0.5745359903707769	0.9484480544485059	2.1236771663196388	1.1015690749904163	1.1497710997368942	2.2760925560392957	1.178450847797181	1.6461356964525775	0.8603914494297756	1.0902818814776372	2.4445029918000505	1.6904803016782848	0.0	2.595829367482911	2.6168214516555324	1.498860865742036	0.0	NA	NA	NA	NA	NA	NA	NA	NA	NA	1.8686480564892307
2L_6253	1.7794985698424208	1.3216038349771442	0.8389064686399984	3.2157697920447434	1.7590461410467928	0.0	2.2410594725191424	1.1444098781798573	0.6097807118799552	1.1368662690565314	1.7259620944204823	0.0	1.0239141288272375	1.9100056889519446	1.3542624054950552	2.6507351124643286	0.2983290708075696	0.30942727116213337	0.7629399187865715	0.9779372467448136	0.7977086404290015	0.6576891224532961	1.1885273452092886	3.5316527437928142	0.7188863817326946	1.9141808203019548	2.3785009393175907	1.5694974080064206	0.9751319889903698	2.0431903190918432	0.7119475767369137	2.1652196864372155	0.33712522799779165	1.4987364452777152	0.932266488997391	0.5369923274536254	1.9488056549662975	3.100653667403547	0.0	NA	NA	NA	NA	NA	NA	NA	NA	NA	2.3193735650325675
2L_6254	0.8756795316949929	3.6419742632604737	2.3117939636747815	1.2923416351636854	1.9389776585177252	1.5525979829061032	3.0878697175889935	2.759467180001148	1.2602901112218625	1.0442962263207136	0.8918013138016956	2.3292886206971852	0.5290544724360504	0.32896542905595705	1.2439907471968223	2.921876829597093	1.2331684833704764	1.0658698621501979	2.8908703790488217	2.3580587584450083	0.7327547184549368	1.6613750361424586	2.2926766111842203	1.4598385755920311	1.485788875145892	1.883911561052826	2.4579337743500123	1.730040126983215	1.3435968908361788	2.3460278464121256	1.4714478060541543	0.7458432477654722	0.6967678426218835	1.2390308086249595	0.42817805527521785	3.3295549051002866	1.5663575750887209	1.9225221850515612	0.0	NA	NA	NA	NA	NA	NA	NA	NA	NA	2.396831771890644
2L_6255	1.83005521642599	1.8499560873280756	0.671020246022863	1.0717556712594398	2.251227031293406	0.6008751626569065	2.1510807244667793	2.2884619046154433	0.7316224488691019	0.90935081808837	1.3805537953494664	1.690245592684617	1.433255659066644	1.5277656511379218	2.1664810714548786	1.0601282704321067	1.9090075375253612	1.2375155716584383	1.8307695236923545	1.3688980878840393	1.7015123637418264	1.5782071062247014	1.1408078608050134	0.7533014566288946	1.7250575651709497	0.8749172765715001	2.283003903480074	1.0043212932283736	2.3399508703915255	0.0	2.277876049146998	2.1648811592817374	0.2696580153903537	1.9180827152072022	1.7399586983518118	1.718106783772825	3.1176015418410183	0.7440405329473053	2.035777569314155	NA	NA	NA	NA	NA	NA	NA	NA	NA	3.2466153107780764
2L_6256	0.9720173695615871	1.6844357797067935	1.0692191065177459	1.0246560946749443	1.3451838651114187	1.91489663196491	1.713790771510902	0.7292975755814834	1.1657840515612297	2.8979610525626383	0.0	2.693276235877133	1.6312732570628259	2.130079837218082	0.5753534684033136	0.6756931158628553	1.5209282772810424	3.549394437814964	0.486198383720989	0.0	0.67780724205859	1.3970841847164355	0.9088947530778357	1.800491822346192	1.527081352327049	2.4396983250286	2.122044734400637	0.8001543337678971	1.2428438604072574	0.0	1.8148100660618085	1.7247857367670643	1.7187171563893395	0.38203964394822076	2.376420208126882	1.3688354495529382	1.6558860207287123	0.7903808750591205	0.0	NA	NA	NA	NA	NA	NA	NA	NA	NA	2.2170992449003393
2L_6257	0.0	0.0	0.0	0.0	0.0	0.0	0.0	0.0	0.0	0.0	0.0	0.0	0.0	0.0	0.0	0.0	0.0	0.0	0.0	0.0	0.0	0.0	0.0	0.0	0.0	15.373546431184934	0.0	0.0	0.0	0.0	0.0	0.0	0.0	0.0	0.0	0.0	0.0	0.0	0.0	NA	NA	NA	NA	NA	NA	NA	NA	NA	0.0
2L_6258	1.9093113390850065	1.6543492096263934	1.0501212364967536	1.3418055832396136	0.8807712314749588	3.7613873651613154	0.5610599589629525	2.865084872409175	1.1449613856047898	3.3205656004773267	0.0	2.645170249770201	1.28170900001961	0.5977238258305694	0.5650767854589921	1.3272484301803287	1.493762198435553	1.5493319493667472	0.4775141454015292	0.9181172536725838	0.9985508696928728	1.3721301486302355	1.785321036875181	1.473610263212139	1.4998053702571017	1.3692123564842953	0.5954690876216684	1.571724734888348	1.8309671846126985	4.262687249194139	1.7823948140866406	0.33879569108798613	2.954031970897215	0.3752158382207385	2.333973749797236	2.688771957183995	2.8460414368996427	1.552526954972992	6.371829377701655	NA	NA	NA	NA	NA	NA	NA	NA	NA	2.177498499884992
2L_6259	0.7829977365884427	1.017658822959523	0.8612975102472872	0.0	1.0835978395659713	4.627570789107254	0.0	1.7624325517062462	0.0	1.1672100807732722	1.3290219860107144	0.0	0.0	1.4707388778865362	0.6952043414120713	0.8164455650431973	0.0	1.906116699898223	2.3499100689416617	0.7530293429178908	0.8190000811629081	2.700973349766055	2.1964500534945413	0.0	0.738073997379985	0.0	1.4651909458818537	3.8673323247975184	4.505215462680372	2.0977245981284103	2.1928499714545753	0.8336291327372664	1.0383700580594235	1.8464866114487155	1.9142987588643998	3.3079503278178777	2.0008207366661805	2.865071191288961	0.0	NA	NA	NA	NA	NA	NA	NA	NA	NA	1.7859595362291714
2L_6260	0.0	0.0	0.0	0.0	0.0	0.0	0.0	0.0	0.0	0.0	0.0	0.0	0.0	0.0	0.0	0.0	0.0	0.0	0.0	0.0	0.0	0.0	0.0	0.0	0.0	0.0	0.0	0.0	0.0	0.0	0.0	0.0	143.72772220305853	0.0	0.0	0.0	0.0	0.0	0.0	NA	NA	NA	NA	NA	NA	NA	NA	NA	0.0
2L_6261	2.654202531578375	3.4496557243587094	0.0	2.7979384789287254	3.673175533712405	0.0	0.0	0.0	0.0	0.0	9.010226607199172	0.0	0.0	0.0	0.0	2.767583843952553	0.0	0.0	0.0	0.0	2.7762431322685517	2.2889371091639887	2.4818391420778454	0.0	2.5019202237717453	0.0	4.966698287979101	0.0	0.0	0.0	3.7166569414143367	0.0	7.039725169129398	3.129606389404405	6.4890821193342205	0.0	0.0	0.0	0.0	NA	NA	NA	NA	NA	NA	NA	NA	NA	0.0
2L_6262	0.0	0.0	4.395131073796448	0.0	0.0	0.0	0.0	0.0	0.0	0.0	3.3909454973330213	0.0	0.0	3.75253037814061	1.7737855777042246	0.0	0.0	0.0	2.997849942021582	1.9213237151868152	0.0	3.445711777236112	0.0	0.0	0.0	2.148990361348431	5.60756258320221	2.4668352501876645	0.0	0.0	5.594967438688248	4.253941595934252	2.6493589346185904	0.0	0.0	0.0	0.0	4.873408344834577	0.0	NA	NA	NA	NA	NA	NA	NA	NA	NA	0.0
2L_6263	0.0	0.0	0.0	6.687755388658905	4.389892711022143	0.0	0.0	0.0	0.0	0.0	0.0	0.0	3.1941126116342358	0.0	0.0	0.0	0.0	0.0	9.520001523200243	0.0	3.3179491092965616	0.0	2.9661004380930347	0.0	0.0	0.0	2.9679050745240967	0.0	12.167744526035932	0.0	0.0	0.0	0.0	0.0	0.0	0.0	0.0	3.869010771325987	0.0	NA	NA	NA	NA	NA	NA	NA	NA	NA	0.0
2L_6264	0.7043375253037658	2.2885612035415206	0.7747712778341423	2.969921158245492	0.9747392426315074	2.0813417494468314	1.241837017211799	0.7926889976669578	1.2671154029154552	3.1498553113962706	2.3910159964947706	2.9273790443571106	2.4822916857271204	1.3229879643485172	1.250727767219551	2.9377006954492297	1.6531291917157067	0.42865689663294726	0.5284593317779718	1.016069649542337	1.841807656121839	1.8222245060769364	0.6585979851709419	0.6523309120766869	1.6598170994423975	1.5152913352156283	0.9884980345693578	1.7394094209284263	0.6754366714967143	0.0	0.0	1.1248237120037363	0.9340550589963186	1.2457409673502504	1.2914907548634313	1.4878162725441362	0.8999088122400557	3.0067860584093102	3.5258146042061553	NA	NA	NA	NA	NA	NA	NA	NA	NA	0.0
2L_6265	2.4620146530495095	0.799967489321234	0.6770540295886152	0.6488357097373759	0.0	0.0	4.340846289222124	1.3854237900539872	0.0	1.8350553186601088	2.0894515085317527	1.0232665225566313	1.8593272656460529	0.0	1.092980985409797	1.9253896122149796	0.7223149674640446	0.0	0.0	1.1838918491118	1.9314138213131902	2.1231976970948496	0.0	0.5700563318265984	2.3207589392298247	0.0	1.151766285428187	0.7600140785007901	0.0	1.6489922184057213	3.447537910635163	1.9659129050779922	0.8162483040400863	2.9029950417570434	0.7524018548210525	0.0	1.5728174366315786	2.2521927348466466	0.0	NA	NA	NA	NA	NA	NA	NA	NA	NA	1.4039180263495759
2L_6266	0.636281428803035	1.2404583940330973	0.3499547858416692	2.347585367594307	1.3208336679445292	0.0	0.0	0.7160960049863196	1.9078021783132648	1.8970019023135076	2.159985830492952	1.5867139154810388	1.2813954704207795	1.4939440289686503	1.6948156718475298	0.3317309401997922	1.4933967967236068	1.9361911928393765	0.0	1.5298211088388167	1.9966132115629993	0.8230767002130781	2.3798457526773857	1.4732497910342495	1.7993261883289946	1.7110967774435284	2.381293699716007	0.39283506552646025	1.8305192963581451	0.0	0.44548970188185544	0.33871281542969645	1.2657040115729223	1.500496214098002	2.3334028168838805	0.6720285585256232	0.812955783660109	1.5521471783206013	0.0	NA	NA	NA	NA	NA	NA	NA	NA	NA	4.353931687392349
2L_6267	0.0	0.0	0.0	0.0	0.0	0.0	0.0	0.0	0.0	0.0	0.0	0.0	0.0	0.0	0.0	0.0	0.0	0.0	0.0	0.0	0.0	0.0	0.0	0.0	0.0	0.0	0.0	0.0	0.0	0.0	0.0	0.0	0.0	0.0	0.0	0.0	0.0	0.0	0.0	NA	NA	NA	NA	NA	NA	NA	NA	NA	0.0
2L_6268	0.0	0.0	0.0	0.0	0.0	0.0	0.0	0.0	0.0	0.0	0.0	0.0	0.0	0.0	0.0	0.0	0.0	0.0	0.0	0.0	0.0	0.0	0.0	0.0	0.0	0.0	0.0	0.0	0.0	0.0	0.0	0.0	0.0	0.0	0.0	0.0	0.0	0.0	0.0	NA	NA	NA	NA	NA	NA	NA	NA	NA	0.0
2L_6269	0.0	0.0	0.0	0.0	0.0	0.0	0.0	0.0	0.0	0.0	0.0	0.0	0.0	0.0	0.0	0.0	0.0	0.0	0.0	0.0	0.0	0.0	0.0	0.0	0.0	0.0	0.0	0.0	0.0	0.0	0.0	0.0	0.0	0.0	0.0	0.0	0.0	0.0	0.0	NA	NA	NA	NA	NA	NA	NA	NA	NA	0.0
2L_6270	0.0	0.0	0.0	0.0	0.0	0.0	0.0	0.0	0.0	0.0	0.0	0.0	0.0	0.0	0.0	0.0	0.0	0.0	0.0	0.0	0.0	0.0	0.0	0.0	0.0	0.0	0.0	0.0	0.0	0.0	0.0	0.0	0.0	0.0	0.0	0.0	0.0	0.0	0.0	NA	NA	NA	NA	NA	NA	NA	NA	NA	123.6032829031939
2L_6271	2.5139676040078673	0.0	0.0	0.0	0.0	4.9525741499401725	2.954963984898952	0.0	0.0	0.0	2.8447236066543775	4.179437169127891	0.0	0.7870158750546189	0.0	1.7475722725989056	3.9336379542565107	2.0399870093627244	2.5149488560000646	0.8059160686769437	2.6295601832698265	0.0	0.0	0.0	3.1596415197117396	1.802825676852872	3.1361883519455658	0.0	0.0	2.2450519056000573	1.1734290601114852	3.568706158444843	0.0	0.9880844915001019	1.0243718551784047	7.08054831766172	5.353355740339119	0.0	8.389712199312715	NA	NA	NA	NA	NA	NA	NA	NA	NA	11.468345836378816
2L_6272	1.0452555679914837	1.018885656983585	0.574890562395316	1.3773255522152654	2.531443054175919	1.544383178763743	1.8429190695451774	2.352742992472634	0.9402164321813896	3.116312548385622	2.661248364995536	2.172154070888248	0.7893828636347417	0.24541865342269814	1.624099031062518	0.0	0.30666094560006557	2.5445528137680915	1.176371496236317	1.759186692808181	1.093316564043874	0.9014098320195737	1.7104095353279105	0.9680763746430401	1.4779275583461784	1.9676409637662853	0.7334786501234957	2.903995927436111	2.0047318688666795	1.400169000398348	2.5614091438720465	1.3910568509911585	1.3861624805599377	1.2324750900608066	0.9583032665683447	2.75994851040059	1.669360680933557	1.5936250916653152	5.2324023843011185	NA	NA	NA	NA	NA	NA	NA	NA	NA	3.5762251834558816
2L_6273	1.9608884138309892	1.2742791593937186	1.6177329414105661	1.5503089197230404	0.6784229217938479	0.0	1.7286483620667823	2.2068605114090274	1.1758907357624766	0.0	0.8320789742796068	0.8149876223754852	1.4808739209612176	1.3812084109514913	0.0	0.0	0.5752926974185927	1.1933885557975683	1.4712403409393517	0.9429187625982787	2.0510503351852094	1.6910353313084878	1.8335487065482765	1.8161010616654392	0.0	0.5273248116237576	0.9173321376214697	1.8159552369455367	3.7608558278739026	1.313351133619031	0.6864537886517245	1.0438431884482466	2.600426183847271	1.7340826959760556	3.5955336281271406	1.0355268553534667	1.2526812075395877	2.3916990821615602	4.9079658248523685	NA	NA	NA	NA	NA	NA	NA	NA	NA	5.590800583634855
2L_6274	0.0	10.00196038423531	0.0	0.0	0.0	0.0	0.0	0.0	0.0	0.0	0.0	0.0	0.0	0.0	6.8327479945884635	0.0	0.0	0.0	0.0	0.0	0.0	0.0	0.0	0.0	0.0	0.0	0.0	0.0	0.0	0.0	0.0	0.0	0.0	0.0	0.0	0.0	0.0	0.0	0.0	NA	NA	NA	NA	NA	NA	NA	NA	NA	0.0
2L_6275	0.0	0.0	0.0	0.0	0.0	0.0	0.0	0.0	0.0	0.0	0.0	0.0	0.0	0.0	0.0	0.0	0.0	0.0	0.0	59.56103517079127	0.0	0.0	0.0	0.0	0.0	0.0	57.94481335975617	0.0	0.0	0.0	0.0	0.0	0.0	0.0	0.0	0.0	0.0	0.0	0.0	NA	NA	NA	NA	NA	NA	NA	NA	NA	0.0
2L_6276	1.859712927273694	2.417060969879553	0.6818947400003545	0.0	1.7157826611240024	5.495516025291097	3.278911418896454	0.0	3.7173952835770385	0.9240876759601548	0.0	0.0	1.248413890152561	1.1643933632838595	0.5503977173905864	1.939155505533962	0.7274792784802318	1.5090847657440174	1.860438810539609	0.0	1.9452227857172406	3.2075667783327577	0.5796478453851974	0.5741320443992386	1.1686757956607767	0.0	1.740001545121372	1.5308958511650808	2.377871904516078	4.982345887737782	0.8680466641053503	1.319979017613536	2.4662526212154945	0.0	1.5155625540866386	2.618925402528834	0.7920312782656163	2.2682951614542253	0.0	NA	NA	NA	NA	NA	NA	NA	NA	NA	2.8279111436383735
2L_6277	1.1617322380289445	0.0	0.0	1.2246448009603175	0.0	1.7164794731369246	1.024141157785434	1.3074588961072242	1.3933176069575035	0.8658936776080414	0.9859336841285381	1.9313641466388227	0.5848977984680824	1.6365993364244331	2.5786833655324926	4.239755509047456	2.0449998118600172	2.8281016869414453	0.8716392640714827	2.2345363797885067	0.6075744237657839	0.0	1.086289575362344	2.151905366948821	0.5475394862207034	1.8744877962096858	1.6304257443790255	0.7172441928861856	3.342189764855783	0.0	0.8133818228195735	1.2368539432573462	0.7703138304764191	0.6849071598071274	0.0	0.0	2.226460413311205	2.1254503120727843	0.0	NA	NA	NA	NA	NA	NA	NA	NA	NA	0.0
2L_6278	0.0	0.0	0.0	0.0	0.0	0.0	0.0	0.0	0.0	0.0	0.0	0.0	0.0	0.0	0.0	0.0	0.0	0.0	0.0	54.38181472115725	0.0	0.0	0.0	0.0	0.0	0.0	0.0	0.0	0.0	0.0	0.0	0.0	0.0	0.0	0.0	0.0	0.0	0.0	0.0	NA	NA	NA	NA	NA	NA	NA	NA	NA	0.0
2L_6279	0.0	0.0	0.0	0.0	0.0	0.0	0.0	0.0	0.0	0.0	0.0	0.0	0.0	0.0	0.0	0.0	0.0	0.0	0.0	0.0	0.0	0.0	0.0	0.0	0.0	121.65154132502859	0.0	0.0	0.0	0.0	0.0	0.0	0.0	0.0	0.0	0.0	0.0	0.0	0.0	NA	NA	NA	NA	NA	NA	NA	NA	NA	0.0
2L_6280	0.0	0.0	0.0	0.0	0.0	0.0	0.0	0.0	0.0	80.78066434018352	0.0	0.0	0.0	0.0	0.0	0.0	0.0	0.0	0.0	0.0	0.0	0.0	0.0	0.0	0.0	0.0	0.0	0.0	0.0	0.0	0.0	0.0	0.0	0.0	0.0	0.0	0.0	0.0	0.0	NA	NA	NA	NA	NA	NA	NA	NA	NA	0.0
2L_6281	0.0	0.0	0.0	0.0	0.0	0.0	0.0	0.0	0.0	0.0	0.0	0.0	0.0	0.0	0.0	0.0	0.0	0.0	0.0	0.0	0.0	0.0	0.0	0.0	0.0	0.0	0.0	0.0	0.0	0.0	0.0	0.0	0.0	0.0	0.0	0.0	0.0	0.0	0.0	NA	NA	NA	NA	NA	NA	NA	NA	NA	0.0
2L_6282	0.0	0.0	0.0	0.0	0.0	0.0	0.0	0.0	0.0	0.0	0.0	0.0	0.0	0.0	0.0	0.0	0.0	0.0	0.0	0.0	0.0	0.0	0.0	0.0	0.0	0.0	0.0	0.0	0.0	0.0	0.0	0.0	0.0	0.0	0.0	0.0	0.0	0.0	0.0	NA	NA	NA	NA	NA	NA	NA	NA	NA	0.0
2L_6283	0.7134170271384551	0.0	1.569517459704601	0.7520514836396465	1.974608899088402	0.0	1.2578453386075628	3.2116296965266873	1.711266111891306	1.06348652998596	2.4218381994117357	0.0	1.4367374336478735	0.6700211947804545	1.2668506978447072	1.4877850614775106	1.6744394144284436	0.0	4.282172928702249	2.0583352801754526	0.0	1.23047633953961	0.6670878659452245	2.6429600200759245	0.6724854139594926	0.7674123561370426	1.3349874718100707	1.7618318682086338	1.3682872341400802	0.0	0.0	0.7595490891259459	1.8921916252733981	2.52359922787958	2.6162783092214217	4.520986418956797	0.9115093921016253	1.7403120309859077	14.28506125434266	NA	NA	NA	NA	NA	NA	NA	NA	NA	0.0
2L_6284	1.7008185359286012	2.2105466062804284	0.0	0.0	0.0	3.3506517352690275	2.998760312486818	3.8283353989329663	0.679955998687413	0.8451333671161312	3.849181375350997	0.9425292773156767	1.1417490590846004	2.1298145389446703	0.5033715828620098	1.7734735181387327	0.0	3.450370355853256	0.8507411997628814	2.1809620550769253	0.5930074694034831	0.4889185629862051	0.530122571760307	1.050156084698869	0.5344119048161093	2.439394464233355	2.1217804368873225	1.4000956825389448	0.0	3.037768576714289	2.381641544847025	1.2071996420894502	2.255535309202313	0.6684861075885608	0.6930362333203506	3.5927455282293996	1.4487198097657044	0.6914971300103117	5.676038942167975	NA	NA	NA	NA	NA	NA	NA	NA	NA	5.172587253141506
2L_6285	0.0	0.0	0.0	0.0	0.0	0.0	0.0	0.0	0.0	0.0	0.0	0.0	0.0	0.0	0.0	0.0	0.0	0.0	0.0	0.0	0.0	0.0	0.0	0.0	0.0	0.0	0.0	0.0	0.0	0.0	46.696459007513454	0.0	0.0	0.0	0.0	0.0	0.0	0.0	0.0	NA	NA	NA	NA	NA	NA	NA	NA	NA	0.0
2L_6286	0.0	0.0	0.0	0.0	0.0	0.0	0.0	0.0	0.0	0.0	0.0	0.0	0.0	0.0	0.0	0.0	0.0	0.0	0.0	0.0	0.0	0.0	0.0	0.0	0.0	0.0	0.0	0.0	0.0	0.0	0.0	0.0	0.0	0.0	52.994170641229466	0.0	0.0	0.0	0.0	NA	NA	NA	NA	NA	NA	NA	NA	NA	0.0
2L_6287	0.0	0.0	0.0	0.0	0.0	0.0	0.0	0.0	0.0	0.0	0.0	0.0	0.0	0.0	0.0	0.0	0.0	0.0	0.0	0.0	0.0	0.0	0.0	0.0	0.0	0.0	0.0	0.0	0.0	0.0	0.0	0.0	0.0	0.0	0.0	0.0	0.0	0.0	0.0	NA	NA	NA	NA	NA	NA	NA	NA	NA	0.0
2L_6288	0.0	0.0	0.0	0.0	0.0	0.0	0.0	0.0	0.0	0.0	0.0	0.0	0.0	0.0	0.0	0.0	0.0	0.0	0.0	0.0	10.15193384187754	0.0	0.0	8.989022605594048	0.0	0.0	0.0	0.0	37.22966608712486	0.0	0.0	0.0	0.0	0.0	0.0	0.0	12.400609117919872	0.0	0.0	NA	NA	NA	NA	NA	NA	NA	NA	NA	0.0
2L_6289	1.2886393267014153	0.8374195218903975	1.4175032593715569	0.6792122143547561	0.8916799660733605	1.9039868914310496	2.2720357218544334	2.1754276455665655	1.1591422301131473	0.0	0.5468183103204847	1.0711727332980738	0.6487917615903079	0.302563447630609	0.5720755071020314	0.6718434894905874	1.134197319483423	1.9606513738735125	0.0	0.6196590233275285	0.6739455708751995	2.5004242386458233	0.6024776713490929	0.8951169401656695	1.2147048894210106	1.3861706467553419	0.9042663467091006	1.9889890362548546	1.8536445091682183	0.0	1.3533529115380418	0.6859836460126824	0.0	1.1395891484826541	0.39381350488899775	2.722073566760215	2.8812908973517066	1.9646945952980615	6.450747254561968	NA	NA	NA	NA	NA	NA	NA	NA	NA	5.1437581193303386
2L_6290	0.6690119549760307	0.5796746587571219	0.0	0.7052416947917055	0.30861728592576787	1.3179689781733792	0.7863690165574714	0.5019548128230581	2.1396694938119687	1.6621535872465747	1.5140641418133036	0.7414822229637045	1.3473108752778156	1.8849516019826673	1.1879983653142494	0.6975905779510035	1.5702176196003357	1.6286316041825866	2.3424557931742713	1.930218732386754	0.9330309566608986	0.3846293496194631	0.20852215014028536	0.0	0.2102093466474888	1.199410772666177	0.834596077198134	1.9275322762526044	0.8554141384901803	0.0	1.2490822368264918	0.0	2.957360539157583	1.5776822333417269	1.0904150337701535	2.3553264294005034	1.139699329081799	2.719983566947282	2.2326531778692273	NA	NA	NA	NA	NA	NA	NA	NA	NA	1.5259664555949868
2L_6291	0.596450007096264	0.7752035335637548	2.2963325273206165	1.2575004399679666	1.6508654084100698	0.0	0.0	1.3425363303756364	1.0730238896965778	0.8891244871196535	1.518577518067276	1.9831801533246156	1.2011797026095268	0.8402535918950483	1.0591464444718646	1.8657868610916086	0.6999548389137932	1.814985002597425	0.4475121101252121	2.0076753428356606	0.0	0.5143678896997727	1.1154333222821777	0.828614328697273	0.8433438956533972	1.6039815698668067	1.116111974826764	0.7364869286274568	0.571976066919827	2.396918521548697	2.088009517648504	1.2700371377909647	0.7909803560819547	1.4065646693952378	0.3645551752434955	1.2599187100448277	1.1430967359329944	2.9099645333522672	0.0	NA	NA	NA	NA	NA	NA	NA	NA	NA	1.3604580553435697
2L_6292	0.0	0.0	0.0	3.3726687691883774	0.0	0.0	2.8204822291286433	0.0	7.674386523930751	0.0	2.715258940668877	0.0	0.0	3.004793697625507	1.4203375290103941	1.6680394631448348	1.877308150370881	0.0	0.0	3.076953846461542	1.6732584684029401	1.3795561912550487	0.0	0.0	1.5079223980912118	1.7207782598251276	0.0	0.0	0.0	4.285757143285719	0.0	0.0	2.121442394141085	0.0	1.9555044517058844	0.0	0.0	7.804646574384527	0.0	NA	NA	NA	NA	NA	NA	NA	NA	NA	0.0
2L_6293	0.5033123995640107	0.32707649089314383	0.27682181976020587	0.5305688292086205	1.3930774082965003	0.743652774836218	0.44370202250030705	2.2657898362105846	0.3018225737207673	0.37514240405657995	0.8542978013791783	0.8367500627562547	1.0136115872833102	0.23634842068203726	0.2234393210304664	0.524812725826916	1.7719638462672518	0.9189415166014748	3.021053114947446	0.7260729906656056	0.26322738676694857	1.0851191790734853	1.1765684787327246	0.4661490050888555	0.47443533655114356	1.6242175602606372	1.1772843271622286	0.6214821005697251	0.4826601447053727	0.0	1.409568035056521	0.26792917753030177	0.6674662021813864	0.8901937678839927	1.8457721972564443	1.0631783077603512	0.9645984646679158	0.9208365419371061	7.558533281733745	NA	NA	NA	NA	NA	NA	NA	NA	NA	2.2960362149200106
2L_6294	1.8034696282317404	1.3394067392517968	0.5668047403014042	1.0863628008518822	1.7827416912827638	0.7613307330335923	2.2712480708018887	1.7397387886593154	0.0	1.1521806324273405	0.8746059900015043	1.2849616653103182	1.037706949897018	0.2419668458963488	1.601256116798366	1.0745769283175521	0.9070433000702415	0.9407864020991329	0.3866086197020701	0.9911107278816297	0.5389695462803448	1.7774630483206886	1.445445142176875	0.4772302017232974	1.6999972994328616	0.2771380200550374	1.68737867747309	0.9543837645833021	0.4941338406967841	1.38047565669227	0.7215379957579338	1.6457900033398565	0.34166653455560664	1.2151403572172412	2.5195326770790554	1.6326779401264346	1.3167049301119358	1.256968634107492	2.579404384574749	NA	NA	NA	NA	NA	NA	NA	NA	NA	1.7629628306319258
2L_6295	0.9432886603614894	0.0	0.5188087631988192	0.9943716081052224	1.9581389064577461	0.6968626546425338	0.8315691939371121	1.5924209256849	0.8484963160411197	0.35153870247767993	1.60109194470629	0.0	0.9498358446201537	1.9932978681347084	0.8375226916304264	0.9835837414591121	0.8302365509981103	0.2870407831850361	0.7077426336377335	1.1339816306315653	1.726657106741819	1.2202130736069132	0.4410158402966978	0.6552288463189134	1.5560446722642036	1.522022910503531	1.1032104084813052	0.8735683125324585	0.0	0.6317897656375865	0.6604394927626563	0.7532137748739434	0.9382045329664744	0.8341833893788712	0.8648187411986675	0.0	1.50651098984702	1.7257962824047015	0.0	NA	NA	NA	NA	NA	NA	NA	NA	NA	1.0757855991574448
2L_6296	0.0	2.2482792794534703	0.3171392517226211	0.30392149294503995	0.0	1.7039226514535908	0.5083245516031005	0.0	0.3457812150274718	1.7191185494696561	0.4893605672276206	0.4793088366575398	0.2903095036067472	0.2707711456627729	0.7679457400257927	2.4049941627785425	1.6916997630808313	0.3509266059112113	1.297894244462015	0.8318211517977943	1.5078243569181888	0.7458961539505793	0.8087571578041305	0.8010612031586805	1.3588349696831687	0.3101291787270735	1.0789989630280465	0.7119972280523917	1.1059133796663116	3.0896214209632356	0.8074315678532586	0.613902899346752	1.52935727460581	1.0198451324372588	0.3524329681305439	1.8270357441272982	2.2101728509881573	1.0549508421039604	0.0	NA	NA	NA	NA	NA	NA	NA	NA	NA	0.6576100176627474
2L_6297	0.9071559454592445	2.358053436320531	0.997871540005169	0.6375214390490935	0.0	2.680677196247552	1.599431796522846	2.7225300798735876	1.0879928349143864	0.9015279907762869	0.0	2.0108460006158215	1.5224205658800705	1.1359671128433095	0.8054413469556733	1.5765125360808543	0.0	0.7361217945898507	0.45375501331226453	1.7448710605718902	0.948867101705364	0.26077172366667156	0.8482454170784545	0.840173700871613	2.280289997020516	0.3252715008690604	1.414602511689002	0.7467611010798278	0.0	0.8101187066940919	1.2702826560983667	0.0	0.0	2.8523731798338217	0.0	1.2774948836329911	1.5453909526168454	1.475279624500028	0.0	NA	NA	NA	NA	NA	NA	NA	NA	NA	2.069155166014871
[truncated: 141 more columns]
