# Supplementary material for: Convergence of topological domain boundaries, insulators, and polytene interbands revealed by high-resolution mapping of chromatin contacts in the early Drosophila melanogaster embryo
Source: eLife. 2017 Nov 17;6:e29550. doi: 10.7554/eLife.29550 (PMC5739541; doi:10.7554/eLife.29550)
Supplement: Supplementary file 3. [file elife-29550-supp3.zip › local_HiC_maps/nc14_all_dm3_CompressedBinCounts_500bp_VC_chr2L_3825377-3837035.txt]

2L_7570	2L_7571	2L_7572	2L_7573	2L_7574	2L_7575	2L_7576	2L_7577	2L_7578	2L_7579	2L_7580	2L_7581	2L_7582	2L_7583	2L_7584	2L_7585	2L_7586	2L_7587	2L_7588	2L_7589	2L_7590	2L_7591	2L_7592	2L_7593	2L_7594	2L_7595	2L_7596	2L_7597	2L_7598	2L_7599	2L_7600	2L_7601	2L_7602	2L_7603	2L_7604	2L_7605	2L_7606	2L_7607	2L_7608	2L_7609	2L_7610	2L_7611	2L_7612	2L_7613	2L_7614	2L_7615	2L_7616	2L_7617	2L_7618	2L_7619
2L_7570	13.136455996050586	39.15995216755111	64.46158918076686	43.71593657637277	24.90186866703121	21.755639643632502	16.331167678489013	16.763979523412328	19.291138352536784	12.161486083275985	28.996097125326934	12.507577507373217	0.0	9.154742614411397	13.462613828862597	12.36975795548038	11.65589582869073	9.829125127443543	12.920952899132935	10.413536097377392	9.595046397379914	9.496510823648212	8.088643087920387	12.87961362821001	8.02155700889714	8.296788872578302	9.385171969740039	9.478903219805694	12.038076435766328	7.36807462385979	9.809053399594974	7.574695970640478	9.10446485176932	10.591497768620632	9.777622176908725	7.722037536824467	8.807795362463958	7.189351707399137	5.235985883782058	6.242499820069123	3.5244650743133463	6.02406391595226	7.433146922935719	3.4969467283877766	4.656442980458771	4.99563818341111	3.2491162403826164	3.746728637558332	4.661413564340559
2L_7571	39.15995216755111	18.298647708406527	74.72178588389231	96.99338966955739	24.881149115619806	15.965157639966536	33.608603802573455	24.882774484650092	23.716914903709327	19.849506711401784	13.071075278936746	13.155936183936527	0.0	41.268426352366326	11.84151552452289	15.561295944726277	11.577339477516452	9.667299874808467	14.296752286209543	11.735727196355427	7.2088767224409445	13.080550505670299	8.719313564905619	11.23735656919009	8.344654247595905	9.567666713983128	9.356393996937612	12.017728553161625	5.878830962807802	6.458346250025833	9.379570865873744	6.91045449327507	7.00713326166037	12.17032918680856	7.8199867486770005	8.702493090220488	11.493388167243426	8.642317800495551	0.0	9.104247942771028	0.0	3.5731212099903327	5.827424325067715	0.0	6.821963953162284	0.7037408612211762	4.577064585676791	3.619238714851763	2.101306508334622
2L_7572	64.46158918076688	74.72178588389231	16.454270203308962	41.5627515412359	35.33287660941253	38.11552728360752	31.889395233049758	23.102185111293295	25.407407783813447	20.04923362715789	42.00826386566765	16.912397085043665	40.554131654933	26.525972906371273	15.222665254637608	17.920758573207547	15.741696054982135	12.6865472629551	9.870179234286471	10.258936151941844	11.841489614086884	10.445983893719605	10.444721996655856	8.42683255167439	16.53797145063398	10.901879506389731	11.243526147604486	7.43850033882369	7.557434320809017	8.89545070046337	8.1820465744484	9.40618689852987	10.61645917923189	11.734024682009434	7.7681153592547725	6.992091664643621	10.745553355701993	9.026866315026247	0.0	5.319916362402917	5.106089215633211	9.646070957784108	7.0231400290514525	6.332777315485033	3.035721947298248	4.523412368203595	4.412977495933	6.978979082371262	2.7012999735992946
2L_7573	43.71593657637276	96.99338966955737	41.56275154123588	8.808320163059623	31.44974207073378	30.99062174853329	18.312712456078103	38.226501246974834	28.26887088475912	22.983219140533055	0.0	18.817125053326386	22.560733494567376	29.513412370251658	12.702817686090722	29.67672769562064	15.285448100553792	16.707961257118527	12.117837487075567	16.114348491183335	12.602284725480995	19.843196791162317	14.171999779143555	14.733540241350122	20.88708857657276	16.794946885669457	15.128139707206493	12.096054642589918	10.349017376970396	10.557103637502843	20.12360300270988	9.884122616378422	10.022403651591182	18.076912441930432	13.218683286957786	21.7827771671685	20.922565584770766	9.270923740935162	0.0	5.919062269008595	0.0	6.132824090877823	8.33504896424514	5.636795876120137	8.25639127248403	5.032853460821551	3.2733207079171414	9.490523668977783	6.011057942190454
2L_7574	24.90186866703121	24.881149115619806	35.33287660941253	31.44974207073378	8.087368463617729	42.911640640756616	38.71467286101432	38.14676099320294	25.498820679543574	30.486921872689663	49.18597216073975	27.278430944652065	50.875050875050874	22.184508557674178	22.27959217206529	17.77610473262647	23.2187619085918	19.054981199446107	21.63311825459447	14.888601715520208	21.529155643738974	18.53801539678065	17.683556380504115	13.843551258517245	15.326495473450397	14.494623897239663	17.057177627543407	14.356275379203067	13.127235732335663	14.383122744577564	16.206877550557355	13.98522853939366	13.183791470086918	13.084713707722221	11.464800197194561	10.525872594838113	11.795234725171031	11.614543499078676	19.03239313311256	9.343349403894308	4.270383608559557	7.683155871640587	5.4820954761748135	5.296301592597888	3.103063457083504	7.1878378756685635	4.428854875283447	4.539687079369619	4.141834486269443
2L_7575	21.755639643632506	15.965157639966536	38.11552728360752	30.990621748533286	42.911640640756616	8.457038666426488	38.99726171401443	39.05441451574479	29.31433764254097	29.04046207581023	41.54393894702732	17.256428334816388	16.710783134140797	0.0	19.602091652951085	19.92083870852516	19.813436680219056	19.203551888957385	20.756324564291088	22.37987267642837	12.72891684045881	13.438078112944444	18.895014512630816	16.86579967527383	10.314073863208565	14.743766243483716	19.394039694427512	17.447590150637307	21.080232562874787	20.526631251385545	9.227273349952362	11.627773272374519	9.544648673413143	18.34872121562956	10.54426879450011	13.829613628254455	16.604345025006143	11.444988119530082	12.503031985256424	6.137966761682392	0.0	7.570993012200581	12.347576880644	4.1751866569384815	6.1155265212594605	7.455690458818718	3.879288941854114	7.029651004029076	5.194470589946414
2L_7576	16.33116767848901	33.60860380257346	31.889395233049758	18.312712456078103	38.71467286101432	38.99726171401443	9.518143961927423	8.22143052891203	35.26300323244196	36.53969123960903	19.4344572927801	22.355006822934374	0.0	0.0	23.108284319928693	22.172949002217297	17.875585921982996	22.758238632110075	17.320379788691366	18.14698358744927	10.718368902439025	17.09114590239777	14.731966599685325	20.18887036308639	14.474922197293191	21.33823034942969	21.774303297899692	11.912207034158255	14.11978282429275	6.858898735219074	18.92647066148015	15.109802937950084	21.580993841975037	11.135508701356096	21.13997304653437	16.173901792068317	10.874631039304024	20.8806829589534	0.0	7.383524894784771	0.0	4.250096955336794	11.913529437248192	8.789277081960009	3.1209525147074886	4.185370039028576	4.763719512195122	4.484325041816331	6.248568036491638
2L_7577	16.763979523412328	24.882774484650092	23.102185111293295	38.226501246974834	38.14676099320294	39.05441451574479	8.22143052891203	5.523292513571518	33.84323812102342	34.798766019571474	44.764761179999105	16.091209265103746	27.009507346586002	17.666596000282667	28.514435908419234	19.98490029755296	26.30567653625151	23.106476020995853	18.587562835029484	16.880459019872323	21.259436446629213	19.004877466052537	13.912604412399455	11.625613551777276	23.219703645136246	14.8938958857102	16.02151061947519	14.10020136611897	12.002570873245107	11.05901088206671	11.472284108821498	15.661565404785339	15.855466707805176	11.221527378122191	17.651283674388594	11.176347867552826	15.207900951835684	12.94891099658519	20.208552259316143	7.7948729577432845	6.801425578801318	6.118468229241873	3.118326780689325	1.687080338765732	4.942238708332435	3.6151721544979973	5.878185192616372	5.680984814211139	4.197890979571864
2L_7578	19.291138352536784	23.716914903709327	25.407407783813447	28.268870884759124	25.498820679543574	29.31433764254097	35.26300323244196	33.843238121023425	0.0	3.471101345745992	0.0	32.208267862360266	0.0	151.54959460483443	29.896259977876767	16.667460355255013	14.716847847415721	20.708986960734283	23.33413706472112	17.238793491321132	17.648719879518072	21.834347174853818	17.46536763143417	13.755607559394136	17.875656930392193	22.35878828143965	19.42052151569701	16.34539787150229	16.606743998737887	23.716914903709327	17.222248192279018	11.942205695536453	5.514047034821207	10.313761824298192	18.27461525408242	15.979035505416894	26.859028470570177	15.868544973440024	0.0	3.039402818134293	0.0	10.497227419807745	2.6749983950009635	0.0	7.708376692952232	5.168679867475049	1.680830464716007	6.64544554389649	2.572201701768646
2L_7579	12.161486083275985	19.849506711401784	20.04923362715789	22.983219140533055	30.486921872689667	29.040462075810222	36.53969123960903	34.798766019571474	3.4711013457459914	3.3200969368702657	57.39071946153731	29.156721061555505	41.553088225516916	18.119585641315556	19.497050193790933	24.48292629044949	21.505941426887148	18.0394990749451	22.78400447570844	18.54995496689266	16.17756950446557	22.276779447387586	20.185892580842236	22.202763281908855	13.434148065562063	16.421474950911247	18.57566448634805	19.542898636339526	15.884295613889307	15.393495000678936	14.119734287780306	14.99226773791417	12.30639134632141	18.908068109656437	13.733978455757706	9.552434074831476	5.505122516501605	12.332296187223989	20.726720265965273	3.6339734068733263	0.0	6.902887232990832	7.036224530786169	8.651694044952471	9.216295959594282	3.0898907303401684	8.440471045808124	6.886042199043803	8.611058419634592
2L_7580	28.99609712532693	13.071075278936746	42.00826386566765	0.0	49.18597216073975	41.54393894702732	19.4344572927801	44.764761179999105	0.0	57.39071946153731	0.0	7.607530542333245	0.0	0.0	8.987285686938687	47.24186258916902	27.036263199103697	39.131381166555386	6.430057690477598	68.40573034803126	29.180154382470118	33.693906264515455	24.064168549286787	17.057501405822407	16.88878230190725	10.562205050423966	14.819827941797595	32.43031131477347	16.47441934536149	11.20377881051721	8.135723391913253	14.808810847552671	12.155800900137057	22.73684545595617	8.632857519003078	26.41952085556976	12.688101098789554	0.0	0.0	0.0	0.0	0.0	0.0	0.0	25.48985121573845	8.545825278893009	0.0	7.324993096194007	8.505686902262852
2L_7581	12.507577507373217	13.155936183936527	16.912397085043665	18.81712505332639	27.278430944652065	17.25642833481639	22.355006822934374	16.091209265103746	32.208267862360266	29.156721061555505	7.607530542333245	1.0938458083591625	27.540723549889105	12.009372113997765	23.2602005348037	30.566937441932257	26.434310117374554	25.788080819376415	19.107228905711743	21.310664323622873	22.376837884284896	18.225168916748327	21.683024355618578	19.89336122836764	18.212602262749893	16.95862157084016	14.916042215240621	15.80231992045371	15.00219703227591	11.276516729088453	15.207293542760901	18.21716550510155	15.439050923670353	17.43577837523773	9.930176378551565	11.396161468919628	9.12176830951741	7.544906813799056	0.0	9.1524503421764	9.246925743949852	9.566167244802836	8.05513169546786	3.440522821848008	5.802993147214851	4.505446552420011	6.126991325458959	4.915032602640012	6.522596639199469
2L_7582	0.0	0.0	40.554131654933	22.560733494567376	50.875050875050874	16.710783134140797	0.0	27.009507346586002	0.0	41.553088225516916	0.0	27.540723549889105	0.0	0.0	43.38093668118483	66.5095773791426	26.10039254990395	23.61052084808991	0.0	48.152591434892194	11.737530048076923	11.616992407133763	11.615589049751893	20.583811792603	10.19010662927577	12.745737825271231	17.88354237207306	39.1346545192699	6.626729576419446	0.0	39.27051098788898	17.870247705460194	29.337557941676938	6.859312751736779	52.08767397283108	0.0	15.31112199902009	15.830399432638485	0.0	0.0	0.0	0.0	0.0	57.75005775005775	7.689846941286481	0.0	0.0	8.839294553580268	0.0
2L_7583	9.154742614411395	41.26842635236634	26.525972906371276	29.51341237025166	22.184508557674178	0.0	0.0	17.666596000282667	151.54959460483443	18.119585641315556	0.0	12.009372113997765	0.0	395.5539733396622	14.187476147305729	24.85892559723569	42.67988718852218	46.330078645308504	10.150594215785393	8.998867042639333	30.709512578616355	53.189751398700494	22.7928539844188	26.927250646927195	13.330453955278994	8.336834803950993	15.59654848382053	42.66251645706572	26.006787771608387	0.0	25.68637196692109	31.169907947469355	9.594673037529564	0.0	0.0	0.0	20.02964387293194	20.708950201187452	0.0	15.866065025480902	0.0	0.0	41.891484299071685	0.0	0.0	13.490579528315378	26.32243935309973	11.563353881413182	0.0
2L_7584	13.462613828862597	11.84151552452289	15.22266525463761	12.702817686090722	22.27959217206529	19.602091652951085	23.108284319928693	28.51443590841924	29.896259977876767	19.497050193790933	8.987285686938687	23.260200534803698	43.380936681184814	14.187476147305727	5.597540216927073	30.31521583096236	32.45327402099495	34.61953203532245	30.218225099417957	29.37166867582867	21.478647360703814	23.98346819537293	23.435557965481824	18.994250569127306	13.387588768080775	27.210842043394294	18.180727338177892	19.892493010772583	19.899621953822614	19.665373996082657	10.594976571512568	18.446707308862138	16.174372120338017	13.517472636853709	17.59677431574821	7.47947184158359	13.649797911149873	6.684978059530621	0.0	9.10518146285211	5.462006555500268	5.896254517329411	9.516066927400223	1.3548400645174838	6.494650789121719	5.322585967747258	6.923520028358738	7.465445253463686	3.852790277406679
2L_7585	12.369757955480377	15.561295944726279	17.920758573207547	29.67672769562064	17.77610473262647	19.92083870852516	22.172949002217297	19.98490029755296	16.667460355255013	24.48292629044949	47.24186258916902	30.566937441932257	66.5095773791426	24.858925597235686	30.31521583096236	8.983111749910169	43.98896198924523	39.06467994865785	30.620290535523367	37.60850619578932	28.94948122529644	22.682981221834304	23.8739379678695	27.640343845877442	20.94409267677233	24.62496699206552	21.3188789700286	17.159437449292522	17.706202346480417	15.561295944726277	17.353530151960424	20.07871837050916	16.883590657344513	16.917830660410075	18.413919210000042	3.931600633249809	11.32901991389945	11.713244165177565	0.0	7.976930716368264	19.14077079884007	8.178916818694077	9.214470755902527	7.121746252181036	4.425461322732457	2.54348080435037	6.341314935064935	5.813670409943702	6.328836202968308
2L_7586	11.655895828690731	11.57733947751645	15.741696054982139	15.285448100553792	23.218761908591805	19.813436680219056	17.875585921982996	26.30567653625151	14.71684784741572	21.505941426887148	27.03626319910369	26.434310117374554	26.10039254990395	42.67988718852218	32.45327402099494	43.98896198924523	7.552393718294682	32.32667403848141	38.552419725100215	32.04197568724795	30.15309022122693	28.695610994820097	26.068862720778675	21.500137833316057	17.83545264537735	21.40896462073246	23.39164753263556	23.01621917980948	21.13933930023923	17.556844482387586	20.232201372153437	23.374258127952643	15.94294001065071	18.00848885309395	12.057646135730275	16.200243651664522	12.534838205495273	7.15032156783671	9.764175630179897	5.8205719006344845	6.572495944770002	7.390657877341567	10.245447164349509	9.781768739423462	4.775887568312559	6.69585360139106	5.6803309678920435	6.487907837372704	5.505377420859331
2L_7587	9.829125127443543	9.667299874808467	12.6865472629551	16.707961257118527	19.054981199446107	19.20355188895738	22.75823863211008	23.106476020995856	20.708986960734283	18.0394990749451	39.131381166555386	25.788080819376415	23.61052084808991	46.330078645308504	34.61953203532245	39.06467994865785	32.32667403848141	15.37510160568065	35.667281332814966	42.86311182151449	39.2663251995089	35.1547733395989	37.07861452345601	23.30389070720562	20.818093838078426	23.10976748969988	23.13918868980814	23.818726499307633	18.784276545165397	16.22725336128564	19.054273716898372	19.166910246151044	19.291830612108246	17.166388106986187	20.750654942546625	6.513247130507561	12.512072194656565	8.489525441591761	8.832712835256658	7.7431072407963875	11.891012921071916	11.499264782472018	8.995482632176351	5.161699452675512	7.265937637831892	5.79374428361537	6.16614048934491	4.740336232048939	5.242301810848314
2L_7588	12.920952899132935	14.296752286209545	9.870179234286471	12.117837487075567	21.63311825459448	20.756324564291088	17.320379788691366	18.587562835029487	23.33413706472112	22.78400447570844	6.430057690477598	19.107228905711743	0.0	10.150594215785391	30.218225099417964	30.620290535523367	38.552419725100215	35.66728133281497	10.940230499195424	36.024515514142344	25.611911918979985	30.223679406552012	31.584803794418956	23.263649566333324	21.209105082495206	23.105249718115953	20.81217928731894	18.173571003353658	19.798905409728338	19.970066685499045	18.456379599214443	20.7967074652741	16.496457693480057	17.960860245993786	23.780763740210542	19.264589287518426	10.279901148470557	10.097117262393041	5.805555684567904	9.36446090997154	0.0	7.382451336638516	7.166716164786311	7.754688193681092	8.77704931710426	7.962403056011836	4.9535126348796465	5.044503799460914	5.168481469822408
2L_7589	10.413536097377392	11.735727196355427	10.258936151941844	16.114348491183335	14.888601715520208	22.37987267642837	18.146983587449267	16.88045901987232	17.238793491321132	18.54995496689266	68.40573034803126	21.310664323622873	48.152591434892194	8.998867042639333	29.37166867582867	37.60850619578931	32.04197568724795	42.86311182151449	36.024515514142344	15.763790127776982	35.28144673773072	43.21674096229472	43.21152028810261	26.341624363004904	32.75297686651179	28.259830210388177	28.385762872255995	25.817262427173237	23.468995632498803	24.94680295453839	20.45280583716066	23.223566055152354	21.609636326191566	20.4140370920196	18.602208361165598	8.539375820966104	9.113502291590152	9.422587156928902	10.293668055968732	8.662885124801134	13.857819465178245	9.661384372286923	5.08284142017639	6.874810137079418	5.034874746505499	7.0589568371797595	7.784873679046665	5.261334288581186	5.192984119610186
2L_7590	9.595046397379914	7.2088767224409445	11.841489614086884	12.602284725480995	21.529155643738974	12.72891684045881	10.718368902439025	21.259436446629213	17.648719879518072	16.17756950446557	29.180154382470118	22.376837884284896	11.737530048076923	30.709512578616355	21.478647360703814	28.94948122529644	30.15309022122693	39.2663251995089	25.611911918979985	35.28144673773072	5.9604644775390625	29.49626978373807	38.930372674559074	25.78336841729699	22.25105314752014	25.566157708112407	21.795567265964042	25.172551214217883	21.87338473466575	19.91023094769404	23.43191622421891	21.476873218931978	15.270428108314263	20.55114406477386	14.812432286023835	8.094848309018568	20.21546576433121	10.45053712545275	0.0	9.854313824419778	11.822790556900728	8.50849488128948	5.420528974245115	5.86524024024024	7.419500759756878	3.66577515015015	5.790165492466517	8.528538104430961	7.297115179333902
2L_7591	9.496510823648212	13.080550505670299	10.445983893719605	19.843196791162317	18.53801539678065	13.438078112944444	17.09114590239777	19.004877466052537	21.834347174853818	22.276779447387593	33.693906264515455	18.22516891674833	11.616992407133763	53.1897513987005	23.98346819537293	22.682981221834307	28.6956109948201	35.1547733395989	30.22367940655201	43.21674096229473	29.49626978373807	11.677344065162849	37.3629869349516	33.79488700257095	34.31420224370838	33.15092955206464	28.762319204667943	29.175656415799786	25.64545146694064	20.38527351533034	18.997115621059255	23.50170388101599	24.51353760114023	19.13347986131433	13.874943044013284	18.42695347338459	16.54496498238923	11.53666417514502	13.037775651171705	4.876557862126787	5.850688669936617	8.157957638989163	8.3155380818382	7.981885473730346	5.797347458454468	6.4788031442616445	6.910554635047205	3.9983470833157573	7.480112958991339
2L_7592	8.088643087920385	8.719313564905619	10.444721996655852	14.171999779143555	17.68355638050411	18.895014512630812	14.731966599685324	13.912604412399455	17.46536763143417	20.185892580842236	24.064168549286787	21.683024355618578	11.615589049751891	22.7928539844188	23.43555796548182	23.873937967869498	26.06886272077867	37.078614523456004	31.584803794418953	43.21152028810261	38.930372674559074	37.36298693495159	15.176879821468525	34.997618955096605	33.28587620869978	34.10770527970624	29.058415953849245	28.188801644547798	24.809809498960064	22.421092024043023	21.95505253104013	25.89365359721671	23.95770617126553	24.47410744567498	18.584942479603026	8.811826175673849	10.387443965510608	14.717414113745562	13.0362006601532	13.713662147537551	17.54994568291811	8.156972140361598	6.705268989643631	11.60861271999228	8.69497068983347	8.810107867851283	6.404130569840887	4.886278313262056	7.221305574909802
2L_7593	12.879613628210011	11.23735656919009	8.42683255167439	14.733540241350124	13.843551258517245	16.86579967527383	20.18887036308639	11.625613551777274	13.755607559394134	22.202763281908855	17.057501405822407	19.89336122836764	20.583811792603	26.927250646927195	18.994250569127306	27.640343845877442	21.500137833316057	23.30389070720562	23.263649566333328	26.341624363004897	25.78336841729699	33.794887002570945	34.997618955096605	6.110222424520372	32.668839063800604	33.29498860479015	33.44454677374702	28.65518302462311	30.49033274493548	19.665373996082657	27.68607453691616	26.523558746508634	21.55412420204836	19.954364368688807	20.409864087313395	12.302967967992597	14.089641023217002	9.398381852401325	30.801675200441903	12.240894466640466	17.277775838827377	10.569136498750341	7.60467647044658	6.857149714292571	6.3915610940562955	5.510209591842245	8.959471650798182	6.034991457731983	7.921808580586182
2L_7594	8.021557008897142	8.344654247595907	16.53797145063398	20.88708857657276	15.326495473450397	10.314073863208565	14.474922197293191	23.219703645136242	17.875656930392193	13.434148065562061	16.88878230190725	18.212602262749893	10.19010662927577	13.330453955278994	13.387588768080775	20.94409267677233	17.835452645377348	20.81809383807843	21.209105082495206	32.75297686651178	22.25105314752014	34.31420224370837	33.28587620869978	32.66883906380061	14.375868953891377	26.971904715453153	32.850932716822065	31.055563060649963	28.630617991889356	28.610243134614535	23.80535426565546	23.109863925444635	32.011392175445714	19.958593780382046	23.88216539593645	18.2719153352531	20.92541641578667	11.864411274652326	0.0	10.693956502973561	5.132063387141308	4.61673312761786	10.353003538091901	3.8189949169177657	6.441346992785963	5.910349276182257	6.505291285653727	7.793867177383194	6.335096179430197
2L_7595	8.296788872578302	9.567666713983128	10.901879506389731	16.794946885669457	14.494623897239661	14.743766243483716	21.33823034942969	14.8938958857102	22.35878828143965	16.421474950911247	10.562205050423968	16.95862157084016	12.745737825271231	8.336834803950993	27.210842043394297	24.62496699206552	21.40896462073246	23.10976748969988	23.105249718115953	28.259830210388177	25.566157708112407	33.15092955206464	34.10770527970624	33.29498860479015	26.971904715453146	14.23251530223818	39.446201626629865	43.87950658717713	37.2727186355554	35.785558618534296	29.77562604065813	27.920288037516457	24.468705536722066	25.342360155939485	21.254864204395968	18.459344436599714	16.886073042397552	11.784666385696942	14.304569070088574	10.70076071707938	6.41916093863539	14.436470636334217	9.123503274572478	5.572911193271745	6.148615687942743	7.676969500935567	5.9176639903045	6.823972889720504	8.206905482710937
2L_7596	9.38517196974004	9.356393996937612	11.243526147604488	15.128139707206493	17.057177627543407	19.39403969442751	21.774303297899685	16.02151061947519	19.42052151569701	18.57566448634805	14.819827941797596	14.916042215240621	17.883542372073062	15.59654848382053	18.18072733817789	21.318878970028596	23.391647532635556	23.13918868980814	20.81217928731894	28.385762872255995	21.795567265964042	28.762319204667946	29.05841595384925	33.44454677374702	32.85093271682207	39.446201626629865	8.455785275326134	40.87666827902414	39.479367971209115	27.89483924552828	28.864921157620067	30.110942692961405	24.022967470159262	27.95095527254525	23.911891397025386	18.91133216357151	14.215707567100115	12.656468139076622	17.840656179334278	12.199066239678494	15.011205865178356	8.912556076519966	8.258829514634096	8.191700690150782	7.338011414772566	7.7129649355315815	8.649034629350812	6.155173987961164	8.206168603410696
2L_7597	9.478903219805694	12.017728553161625	7.43850033882369	12.096054642589918	14.356275379203067	17.447590150637307	11.912207034158254	14.10020136611897	16.34539787150229	19.542898636339526	32.43031131477346	15.802319920453712	39.1346545192699	42.66251645706572	19.89249301077258	17.159437449292522	23.01621917980948	23.818726499307633	18.173571003353658	25.817262427173237	25.172551214217883	29.175656415799786	28.188801644547798	28.65518302462311	31.055563060649963	43.87950658717715	40.87666827902414	12.515727253664211	36.464543700932396	33.95485210258364	36.84640537135262	36.81207992941359	29.596266565501242	32.13110170831196	26.457231224295146	20.691886297545008	23.76329340235922	13.40139634509078	4.880100803362194	7.871686310973227	16.42455234061368	10.342709827208482	9.940063226031256	3.259262518521778	5.4249361137823495	6.69312838625008	6.813622885051456	6.734700612251633	5.792775505271947
2L_7598	12.038076435766328	5.878830962807802	7.557434320809017	10.349017376970396	13.127235732335663	21.080232562874787	14.11978282429275	12.002570873245109	16.606743998737887	15.884295613889307	16.474419345361493	15.00219703227591	6.626729576419446	26.00678777160839	19.899621953822614	17.706202346480417	21.13933930023923	18.784276545165397	19.798905409728338	23.468995632498803	21.87338473466575	25.64545146694064	24.80980949896007	30.490332744935486	28.630617991889356	37.27271863555539	39.47936797120911	36.4645437009324	9.689365588788073	34.885370548529814	40.81318440367785	39.962356826104234	31.751689174093354	32.64484502990592	20.30952613843481	30.16304496852989	19.753563323339492	10.892536728839602	19.832514415758915	9.73614355526409	20.024596879834064	13.210156628924148	12.241205611858302	9.106280643151766	10.582416521268673	5.617510786359857	5.384217780840799	5.828695402388422	4.414047027845574
2L_7599	7.3680746238597905	6.458346250025833	8.895450700463371	10.557103637502845	14.383122744577562	20.52663125138555	6.858898735219072	11.059010882066707	23.716914903709327	15.393495000678936	11.203778810517214	11.276516729088453	0.0	0.0	19.665373996082657	15.561295944726277	17.556844482387586	16.227253361285637	19.970066685499045	24.946802954538395	19.91023094769404	20.38527351533034	22.421092024043016	19.665373996082657	28.61024313461453	35.785558618534296	27.89483924552828	33.95485210258364	34.88537054852982	7.117361173497857	33.881307005299035	35.539480251128936	33.891644551296075	31.69635183817175	24.983334287981066	11.188919687426338	23.285305897272398	12.03751407926166	30.34692605870309	17.735547940463043	0.0	6.125350645697712	11.238604055487736	15.200802602377406	7.196797137401972	7.84168388217882	5.4924775028121475	9.306613838190248	2.4014931523824257
2L_7600	9.809053399594974	9.379570865873745	8.1820465744484	20.12360300270988	16.206877550557355	9.227273349952362	18.926470661480153	11.472284108821498	17.22224819227902	14.119734287780306	8.135723391913253	15.207293542760903	39.27051098788897	25.68637196692109	10.594976571512568	17.353530151960424	20.23220137215344	19.054273716898372	18.456379599214443	20.45280583716066	23.43191622421891	18.997115621059255	21.955052531040124	27.68607453691616	23.80535426565546	29.77562604065813	28.864921157620067	36.846405371352624	40.81318440367786	33.88130700529904	10.008086116578609	36.93987354975258	45.483099835248375	38.45809493806105	36.28373972965516	31.145577680049875	22.111548861970608	18.15469128317291	7.345563206367721	14.424284560637323	19.777884468476767	8.895955440515037	15.415244988141144	14.71759691077641	7.185774883260555	5.6943083285742055	8.261709063858339	7.133529114917137	6.539495851954184
2L_7601	7.574695970640478	6.91045449327507	9.40618689852987	9.884122616378422	13.985228539393658	11.627773272374517	15.109802937950082	15.661565404785339	11.942205695536453	14.992267737914172	14.808810847552671	18.21716550510155	17.870247705460194	31.169907947469355	18.446707308862138	20.07871837050916	23.37425812795264	19.166910246151044	20.7967074652741	23.223566055152354	21.476873218931978	23.50170388101599	25.893653597216705	26.52355874650864	23.10986392544464	27.920288037516457	30.110942692961405	36.81207992941359	39.962356826104234	35.539480251128936	36.93987354975258	19.18913147243072	42.33971935381649	52.14811429148416	34.364570235476506	32.04320278220449	25.648168681297435	26.518027546682237	26.74109009162389	6.8764088042537725	24.00007440023064	14.573340755661723	13.479393473508757	8.185610960979565	8.7197967050742	9.833363816761166	7.0869360320017	6.833998019370695	10.316214730052172
2L_7602	9.104464851769318	7.007133261660369	10.61645917923189	10.022403651591182	13.183791470086918	9.544648673413143	21.580993841975037	15.855466707805176	5.514047034821207	12.30639134632141	12.155800900137057	15.43905092367035	29.337557941676938	9.594673037529564	16.174372120338017	16.88359065734451	15.942940010650712	19.291830612108242	16.49645769348006	21.60963632619157	15.270428108314263	24.51353760114023	23.95770617126553	21.55412420204836	32.011392175445714	24.468705536722066	24.022967470159262	29.596266565501246	31.751689174093357	33.891644551296075	45.483099835248375	42.33971935381649	13.731140772702492	39.39579046184382	43.634452375226545	44.512156877027074	29.636539423885107	26.62308517855174	10.975201532138133	16.163780662114636	22.162997767077975	8.971886593359708	13.887138883582422	5.497488335016939	8.052343158656049	8.50801766133574	11.918382913806253	8.134038863035268	5.862500903802223
2L_7603	10.591497768620632	12.170329186808562	11.734024682009437	18.07691244193043	13.084713707722221	18.34872121562956	11.135508701356096	11.221527378122191	10.313761824298192	18.908068109656437	22.73684545595617	17.435778375237728	6.859312751736778	0.0	13.517472636853709	16.917830660410075	18.00848885309395	17.166388106986187	17.960860245993786	20.4140370920196	20.55114406477386	19.13347986131433	24.474107445674978	19.954364368688807	19.958593780382046	25.342360155939485	27.95095527254525	32.13110170831196	32.64484502990592	31.696351838171747	38.45809493806105	52.148114291484156	39.39579046184382	12.6205874227989	37.40740700665466	34.06003573276193	27.26249144639331	26.30796013573592	10.264295340728417	17.996178763386098	17.27284567023305	15.2276444272928	15.838555199392205	8.568991305472972	11.182040237636155	13.771593169510133	10.35021299145996	9.70569423375	6.39655809128656
2L_7604	9.777622176908725	7.819986748677	7.7681153592547725	13.218683286957786	11.464800197194565	10.54426879450011	21.13997304653436	17.651283674388594	18.27461525408242	13.733978455757704	8.632857519003078	9.930176378551565	52.08767397283106	0.0	17.596774315748206	18.413919210000042	12.057646135730275	20.750654942546625	23.780763740210546	18.602208361165594	14.812432286023835	13.874943044013282	18.584942479603026	20.409864087313398	23.88216539593645	21.254864204395968	23.91189139702539	26.457231224295146	20.309526138434805	24.983334287981066	36.28373972965517	34.364570235476506	43.634452375226545	37.40740700665465	4.225704254697281	25.8642243175437	32.43370068524818	30.67976002719797	31.177658090212553	20.7719967245841	10.493206960144176	21.238973138126717	11.546255260762553	11.712687769025797	13.51680138412046	11.619729929589083	10.882603312180777	8.764596289747194	10.177335444051023
2L_7605	7.722037536824466	8.702493090220486	6.992091664643622	21.7827771671685	10.525872594838113	13.829613628254455	16.173901792068317	11.176347867552826	15.979035505416892	9.552434074831476	26.41952085556976	11.396161468919628	0.0	0.0	7.47947184158359	3.931600633249809	16.200243651664522	6.513247130507561	19.264589287518426	8.539375820966104	8.094848309018568	18.42695347338459	8.811826175673849	12.302967967992597	18.2719153352531	18.45934443659971	18.91133216357151	20.691886297545008	30.16304496852989	11.188919687426338	31.145577680049875	32.04320278220449	44.512156877027074	34.06003573276193	25.8642243175437	21.98706808603452	21.118788964165642	98.25765165085954	0.0	21.74745119871951	48.169247467903226	31.77708433118193	32.390895684825985	19.913813017261294	33.94139339602309	15.646567370705302	13.8768828154604	21.945834753716525	8.494406150403089
2L_7606	8.807795362463958	11.493388167243427	10.745553355701992	20.922565584770762	11.795234725171031	16.604345025006143	10.874631039304024	15.207900951835683	26.859028470570177	5.505122516501605	12.688101098789554	9.12176830951741	15.311121999020086	20.02964387293194	13.649797911149873	11.32901991389945	12.534838205495273	12.512072194656561	10.279901148470557	9.113502291590152	20.21546576433121	16.54496498238923	10.387443965510608	14.089641023217002	20.92541641578667	16.886073042397552	14.215707567100113	23.76329340235922	19.753563323339492	23.285305897272394	22.111548861970608	25.64816868129743	29.636539423885104	27.26249144639331	32.43370068524818	21.118788964165642	11.1566392145726	62.91827545201538	68.73482106034918	32.939770032200634	15.42234080288706	36.07168275787438	41.71804821757871	26.778370727415314	21.3944276684964	17.078042555749562	19.104725887170154	15.809387965893881	14.958090151049515
2L_7607	7.189351707399138	8.642317800495551	9.026866315026247	9.270923740935162	11.614543499078676	11.444988119530082	20.880682958953393	12.948910996585187	15.868544973440022	12.332296187223989	0.0	7.544906813799058	15.830399432638483	20.70895020118745	6.684978059530621	11.713244165177567	7.150321567836708	8.489525441591763	10.097117262393041	9.422587156928902	10.45053712545275	11.53666417514502	14.717414113745562	9.398381852401325	11.864411274652326	11.784666385696942	12.656468139076622	13.401396345090781	10.892536728839604	12.03751407926166	18.15469128317291	26.518027546682234	26.62308517855174	26.30796013573592	30.679760027197965	98.25765165085954	62.91827545201538	6.505215176797112	94.75462106442602	49.83940083736839	79.72695113774346	45.90160689333119	43.13291781468461	21.753726067193302	22.646687863966505	20.482404413915773	16.537113693024132	10.897042742378837	19.68322935433103
2L_7608	5.235985883782058	0.0	0.0	0.0	19.03239313311256	12.503031985256424	0.0	20.208552259316143	0.0	20.726720265965277	0.0	0.0	0.0	0.0	0.0	0.0	9.764175630179897	8.832712835256658	5.805555684567905	10.293668055968732	0.0	13.037775651171707	13.0362006601532	30.801675200441903	0.0	14.304569070088574	17.840656179334278	4.880100803362194	19.83251441575892	30.346926058703094	7.345563206367722	26.74109009162389	10.975201532138133	10.264295340728417	31.177658090212553	0.0	68.73482106034918	94.75462106442605	0.0	63.52133227827425	0.0	54.846125277952325	39.932529997316536	21.60433815110074	34.521327275991105	0.0	5.018306783144912	66.13572903398186	53.75716506214329
2L_7609	6.242499820069122	9.10424794277103	5.319916362402917	5.919062269008595	9.343349403894308	6.137966761682392	7.383524894784769	7.794872957743286	3.039402818134293	3.6339734068733263	0.0	9.1524503421764	0.0	15.866065025480902	9.105181462852112	7.976930716368264	5.820571900634483	7.7431072407963875	9.364460909971537	8.662885124801132	9.854313824419778	4.876557862126787	13.71366214753755	12.240894466640466	10.693956502973561	10.700760717079376	12.199066239678494	7.871686310973227	9.73614355526409	17.735547940463043	14.424284560637323	6.8764088042537725	16.16378066211464	17.996178763386098	20.771996724584096	21.74745119871951	32.939770032200634	49.83940083736839	63.52133227827425	1.272807436453816	42.75770066188921	56.59737462912235	48.72896924899585	28.787617082268945	27.841746544234	26.514910470510873	24.635784561049448	24.582336821056728	16.157371940978628
2L_7610	3.5244650743133463	0.0	5.106089215633212	0.0	4.270383608559557	0.0	0.0	6.801425578801317	0.0	0.0	0.0	9.246925743949854	0.0	0.0	5.462006555500268	19.140770798840073	6.572495944770002	11.891012921071916	0.0	13.857819465178245	11.822790556900728	5.850688669936617	17.54994568291811	17.277775838827377	5.132063387141308	6.41916093863539	15.011205865178356	16.42455234061368	20.024596879834064	0.0	19.777884468476774	24.00007440023064	22.162997767077975	17.27284567023305	10.493206960144176	48.169247467903226	15.422340802887064	79.72695113774346	0.0	42.75770066188921	117.25460077739801	42.1922458035856	69.88676194203485	29.084774847486717	61.96564314915595	15.581129382582168	16.889700795572466	53.421015025996	10.338631537375187
2L_7611	6.024063915952261	3.5731212099903327	9.646070957784108	6.132824090877823	7.683155871640587	7.570993012200579	4.250096955336794	6.118468229241872	10.497227419807745	6.902887232990832	0.0	9.566167244802836	0.0	0.0	5.896254517329411	8.178916818694077	7.390657877341567	11.499264782472018	7.382451336638516	9.661384372286923	8.50849488128948	8.157957638989163	8.156972140361598	10.569136498750341	4.61673312761786	14.436470636334215	8.912556076519966	10.342709827208486	13.210156628924148	6.125350645697712	8.895955440515035	14.573340755661723	8.971886593359708	15.2276444272928	21.238973138126717	31.77708433118193	36.07168275787438	45.90160689333119	54.846125277952325	56.59737462912235	42.1922458035856	5.218889476303894	59.48390027132396	47.09566896454285	35.5364392738693	27.565917350278056	30.995231353268817	28.033136288418362	23.251224269962712
2L_7612	7.433146922935719	5.827424325067715	7.0231400290514525	8.335048964245141	5.4820954761748135	12.347576880644	11.913529437248192	3.118326780689325	2.6749983950009635	7.0362245307861695	0.0	8.05513169546786	0.0	41.891484299071685	9.516066927400223	9.214470755902527	10.245447164349509	8.995482632176351	7.166716164786311	5.08284142017639	5.420528974245115	8.3155380818382	6.705268989643631	7.60467647044658	10.353003538091901	9.12350327457248	8.258829514634096	9.940063226031256	12.2412056118583	11.238604055487736	15.415244988141142	13.479393473508756	13.887138883582422	15.838555199392205	11.546255260762553	32.390895684825985	41.71804821757871	43.13291781468461	39.932529997316536	48.728969248995845	69.88676194203485	59.48390027132396	10.351958708895824	37.337515135028454	36.57799308839289	26.66965366787747	31.284195794214668	28.166419945156303	34.12850215312928
2L_7613	3.496946728387776	0.0	6.332777315485033	5.636795876120137	5.29630159259789	4.1751866569384815	8.789277081960009	1.6870803387657318	0.0	8.651694044952473	0.0	3.440522821848008	57.75005775005775	0.0	1.3548400645174838	7.121746252181035	9.781768739423462	5.161699452675512	7.754688193681092	6.874810137079417	5.86524024024024	7.981885473730345	11.60861271999228	6.857149714292571	3.8189949169177657	5.572911193271746	8.191700690150782	3.259262518521778	9.106280643151766	15.200802602377406	14.717596910776408	8.185610960979563	5.497488335016939	8.568991305472972	11.712687769025798	19.91381301726129	26.778370727415314	21.753726067193302	21.60433815110074	28.78761708226895	29.08477484748671	47.09566896454285	37.337515135028454	7.2144216288360425	38.42614207297508	43.8018456036474	41.894573144573144	45.27417654830783	41.03163795734248
2L_7614	4.656442980458771	6.821963953162284	3.035721947298248	8.25639127248403	3.103063457083504	6.1155265212594605	3.1209525147074886	4.942238708332435	7.708376692952231	9.216295959594284	25.48985121573845	5.802993147214851	7.68984694128648	0.0	6.494650789121721	4.425461322732457	4.77588756831256	7.265937637831892	8.77704931710426	5.034874746505499	7.419500759756878	5.797347458454468	8.69497068983347	6.3915610940562955	6.441346992785963	6.148615687942743	7.338011414772568	5.4249361137823495	10.582416521268673	7.196797137401971	7.185774883260555	8.7197967050742	8.052343158656049	11.182040237636157	13.51680138412046	33.94139339602309	21.394427668496398	22.64668786396651	34.521327275991105	27.841746544234	61.96564314915595	35.5364392738693	36.57799308839289	38.42614207297508	13.047648169092607	47.00340592854989	57.34772015812083	51.16950551554335	49.51447133842874
2L_7615	4.99563818341111	0.7037408612211762	4.523412368203595	5.032853460821551	7.187837875668564	7.455690458818717	4.185370039028576	3.6151721544979973	5.168679867475049	3.0898907303401684	8.545825278893009	4.505446552420011	0.0	13.490579528315378	5.322585967747258	2.543480804350369	6.69585360139106	5.7937442836153705	7.962403056011835	7.058956837179759	3.66577515015015	6.4788031442616445	8.810107867851283	5.510209591842245	5.910349276182257	7.6769695009355665	7.7129649355315815	6.693128386250079	5.617510786359857	7.841683882178821	5.6943083285742055	9.833363816761164	8.508017661335739	13.771593169510133	11.619729929589086	15.646567370705302	17.078042555749562	20.482404413915777	0.0	26.514910470510877	15.581129382582166	27.565917350278056	26.66965366787747	43.80184560364741	47.00340592854988	11.962688925365889	46.08403045903045	59.55052838671151	62.28016475668055
2L_7616	3.2491162403826155	4.577064585676791	4.412977495933	3.273320707917142	4.428854875283447	3.8792889418541137	4.763719512195122	5.878185192616372	1.6808304647160068	8.440471045808124	0.0	6.126991325458959	0.0	26.32243935309973	6.923520028358738	6.341314935064935	5.6803309678920435	6.16614048934491	4.953512634879646	7.784873679046665	5.790165492466517	6.9105546350472045	6.404130569840887	8.959471650798182	6.505291285653727	5.917663990304499	8.649034629350812	6.8136228850514575	5.384217780840799	5.492477502812149	8.261709063858339	7.086936032001699	11.918382913806255	10.35021299145996	10.882603312180777	13.876882815460402	19.104725887170158	16.537113693024132	5.018306783144912	24.635784561049448	16.889700795572466	30.995231353268817	31.284195794214668	41.89457314457315	57.34772015812083	46.08403045903046	7.590469048947704	57.71191198487117	52.12225128095645
2L_7617	3.746728637558332	3.6192387148517637	6.978979082371261	9.490523668977783	4.539687079369619	7.029651004029076	4.484325041816331	5.680984814211139	6.645445543896491	6.886042199043803	7.324993096194007	4.915032602640012	8.839294553580268	11.56335388141318	7.465445253463686	5.813670409943702	6.487907837372704	4.740336232048939	5.044503799460915	5.261334288581186	8.528538104430961	3.998347083315757	4.886278313262056	6.034991457731983	7.793867177383196	6.823972889720504	6.155173987961163	6.734700612251632	5.828695402388422	9.306613838190248	7.1335291149171365	6.833998019370694	8.134038863035267	9.70569423375	8.764596289747196	21.945834753716525	15.809387965893878	10.897042742378835	66.13572903398186	24.582336821056728	53.421015025996006	28.033136288418362	28.166419945156306	45.27417654830783	51.16950551554336	59.5505283867115	57.71191198487117	13.18337146877057	60.840917251799276
2L_7618	4.661413564340559	2.101306508334622	2.7012999735992946	6.011057942190454	4.141834486269442	5.194470589946413	6.248568036491638	4.197890979571863	2.5722017017686456	8.61105841963459	8.505686902262852	6.522596639199469	0.0	0.0	3.852790277406679	6.328836202968308	5.505377420859331	5.242301810848314	5.168481469822408	5.192984119610186	7.297115179333902	7.480112958991339	7.221305574909801	7.921808580586182	6.335096179430196	8.206905482710937	8.206168603410696	5.792775505271947	4.414047027845574	2.4014931523824252	6.539495851954184	10.31621473005217	5.862500903802223	6.396558091286559	10.177335444051023	8.494406150403089	14.958090151049513	19.683229354331026	53.75716506214328	16.157371940978628	10.338631537375186	23.251224269962712	34.12850215312928	41.03163795734248	49.51447133842874	62.28016475668055	52.12225128095645	60.84091725179929	13.217953663870905
2L_7619	5.963146561619877	2.01608350779176	2.591742948860938	1.9224221904424474	3.612594080981354	6.407739866266197	4.995953277844945	4.603013132396467	12.339402674195348	4.7210391101502225	0.0	3.5201580284987295	0.0	0.0	5.5447981337688095	8.501019312696636	4.448080008504729	5.281173446561692	4.958862598248292	6.7408555458689134	3.5005824969274886	3.959581189158251	5.196322508123337	5.846555855334459	6.078162741591774	4.615826398008917	4.825601492177573	3.890485933364535	8.187716674510876	7.488310171797964	5.01941803696082	5.583384780840219	7.187160855847115	8.475086955853389	5.769974208215289	13.583162094936522	9.785067725715418	17.536009859014527	14.736265064146963	18.08575417181508	24.798315301651666	24.092878582332194	25.922608371056036	34.44657275054653	52.74838065747678	41.74010728701429	42.00698996312986	50.46473121617969	43.2932842757742
2L_7620	4.660916028470739	2.1010822254326755	3.3762645630107526	7.51302044007367	4.5178826265388325	4.451928135640456	3.123950547862827	8.095068484279377	11.573672210455655	5.535089561900428	0.0	4.279997170310443	15.394467844035567	40.27734983093582	8.667852862330877	4.429712486346994	5.2150640253410385	1.9656533527068127	6.2015157744856	2.748933448183773	3.9087516010246555	4.6423331809487465	6.575844201076318	9.13957274599514	6.786878574733781	5.517847435083798	4.3673332209737605	7.819412238240288	6.179006252492291	12.606493352596056	1.9616393577043485	8.331437931203984	6.838854364886586	7.309571834063399	5.550681363483246	12.740249250236332	12.237131126978591	9.489115510054193	0.0	20.194559230319115	46.51887619698883	18.831481466369798	29.14831744536752	40.38620753318159	40.460955792257266	43.95777690686432	43.77801793147614	54.750981058103335	49.22022852952106
2L_7621	3.9404549964575306	2.664461203313311	2.85437851388267	2.5406781628965964	3.8195309806932256	1.8818857021663704	2.641065934211048	5.322934853360749	0.0	2.339751583894835	0.0	7.236833331282898	0.0	0.0	3.6640098117297413	4.279988272832132	5.1437698365809625	3.6559875271000073	6.553645696981095	5.810042744097133	5.287290200324851	7.522427135317802	3.5972479352777915	6.954141071242162	6.885356293089421	9.329852484984679	3.3565934067778347	8.079777074543362	4.850751698602648	5.328922406626622	7.739288575848179	4.695737350505332	5.781738544001302	6.179694866751488	5.865856083567333	8.975771162355185	12.931970935826389	15.153300593884593	29.213229308269682	17.07298551063524	13.109407179497937	24.17573423768662	28.248967890900808	39.02115434329836	47.19659173060289	30.194940860885637	39.65467650243639	47.283286512925315	50.28118161470328
2L_7622	3.5267422282944887	3.1796219302340076	3.7468847208240477	1.5159530178872602	1.7092570799564824	2.80717403642488	4.727554947977198	4.083491984558956	3.892163712190062	6.980328178733258	0.0	7.402320140044495	0.0	0.0	5.101166516540551	4.469065448186613	5.26139394318852	3.966231898241561	5.213840995993788	5.54670919636758	4.337824059118074	4.683575036053282	4.292758479378505	5.071422105365388	6.504813664819551	7.707970023875865	6.208640565074414	5.697523599854941	5.343342601435289	4.996548747510584	5.277510118223813	5.8037653668947335	7.392439087225976	6.222242030972985	8.749988843764225	16.066789859670514	15.432305164575247	9.573415518623564	29.051221952497766	22.81884073443417	19.55505981306145	26.03536214361943	27.614141079714354	35.89439867908613	44.695760351357244	36.72592915041631	40.78681323118813	50.48577861647526	54.4853062784591
2L_7623	4.427532675191143	4.276877035793469	3.359930954029791	4.0781858924131065	5.364576627612549	6.04144187468358	5.652431958850296	4.882367492546252	0.0	6.259445503264426	5.770660117352144	3.0423510758085297	0.0	9.109658424247725	4.901090760620533	6.297546475892991	2.5556004292779653	6.935419507521195	5.3766980079848175	4.35214615518145	7.426061884414832	4.549876516351346	6.649016211561337	3.5141154161183956	6.754045181860649	4.607960836019263	6.10623849243437	5.305625236100323	5.98939637266184	4.073216224565209	3.8451427328813654	7.357931268451359	6.628996290413677	5.992956911714405	7.218639405736496	19.21002240657014	11.532131285472836	20.98490956076295	15.630600965345915	13.51970749491659	31.563973862223957	17.66769736647827	17.687380754894836	41.75670456087605	37.53144300892081	34.4865640346521	38.595314827843076	41.80996566363227	43.91073183233671
2L_7624	4.539802599825481	4.308391195027082	2.423129337228433	7.702942493220641	6.948135641503993	2.8527929185007275	4.003651330012972	2.305473378237807	7.910829134001534	9.458352320975617	0.0	4.38819145202873	23.67543815344209	10.323880788083763	5.554354992009875	6.163724083162263	3.7873846050747035	6.046029632800437	2.119428076572393	3.7578985155079545	2.4045366874589624	4.958007265027542	4.362519327943586	5.153836876939776	6.958444448093762	4.7869744163198575	6.106002648376882	4.23123644835179	6.561463034301066	9.693880188810935	5.028069364831484	6.914991889528043	7.762991366051086	5.854961639696528	7.4694340089732805	9.796733029010522	12.546474231633006	12.971988504223786	5.90466563059467	16.978148046800722	7.94913823392406	23.240537561499828	26.96953404808916	32.53417567271803	35.44499378058509	35.914349768584835	40.5336184457368	49.19360514520443	50.11402166495742
2L_7625	2.4657324828200093	0.0	3.2745572143734725	3.9745617449491935	3.485510731887543	2.4533052596705858	2.0658027020699343	4.361783795100845	6.803045042961229	4.880317532979966	0.0	6.199643396511833	0.0	8.878187713298459	4.77655711622306	3.347743509283293	3.257022446938889	4.852755273125198	4.784420396175525	3.837602673039726	2.7570934500282323	4.263718274780884	4.43373133689005	5.439426267045852	4.787221183262247	5.800714109073185	4.900891717247952	3.830231573502795	4.669767651819011	7.145493035843699	6.630086270682555	7.6956760305087375	7.106613414443482	6.243485124675147	8.258734529402012	12.169240055297028	11.688671339737526	14.873960844669925	10.155624794348597	14.956745093190493	30.761953069564395	19.063640705226796	23.192885576081192	30.521769652204433	32.06201570551066	27.55437538046234	35.25140911107526	40.228522925949726	49.12382386113497
2L_7626	4.131096708973957	4.929475635245094	2.1123354050649574	2.350233339000007	4.4165319624418125	2.901371362188052	1.6287308115151269	4.68946371292979	4.0227688718144705	3.847765097788545	0.0	3.8253559254603893	8.026197508668293	10.499679759767327	4.8957451079267	6.598612971553379	4.531620743222055	4.7142208571478355	3.5027175699546587	5.01622989238276	1.630321368948247	4.235644643936584	3.025094977898656	4.288580487006436	3.892314518828541	6.417553469285146	5.588980187065237	7.927108650536586	5.752753555489335	6.103160310303449	6.136427092598344	6.412206856138416	4.074932922783842	6.192848641300918	6.51139403520132	14.39180242933625	13.291792052571695	11.543770404301318	18.015637573413724	11.371121394722788	4.042249592743353	14.545406942304552	15.56768681965502	20.05344242406012	29.90695731956759	28.28967770537053	29.112881588361553	31.000984971888858	28.513220867685824
2L_7627	0.9891974690393558	1.1147943917815575	1.433105569865115	1.594506478718999	2.9963785768520164	2.3621086591242175	1.6575089298293597	4.7723220591997	0.0	0.9789378582973746	0.0	5.8394194682741425	0.0	0.0	2.299499192070959	2.0145612487056446	5.995197201405053	2.9202275190977667	2.7420055730714874	3.4032412566964236	0.829563795446823	4.105223276730925	0.41047273570309095	3.394498807342844	6.481780363576024	2.252050176398586	1.263940473459462	3.6878505561255595	5.151871311874853	1.9110761001969556	2.775489733428783	1.684001142931576	5.1836663709385	3.878320223883792	8.835258867562784	4.506489795955155	7.574921383137359	7.831825203507181	0.0	8.571880187058998	8.227344566949606	10.36168727643272	11.316252129718652	18.366990844055064	9.239313212500507	14.576976860361162	17.065312363477503	13.119279174325046	16.684787797065393
2L_7628	3.1398973410564346	1.1795218029887196	0.75815741364606	2.53063054118462	4.121461368750002	4.37370128407496	3.507495078545968	2.019765424443605	2.1657725635600102	2.5894428518507757	0.0	1.0297448316334592	0.0	11.305605206005085	2.8385153607678006	1.7762759167537636	2.9276730093726524	2.6483848659371034	2.6110911958994962	1.2860146142186355	5.266380550062916	4.1264024800460755	3.040139790839251	3.591590864644972	3.8100704276278266	3.574213734931353	4.680646718270426	2.4387345377218947	2.2299546588274675	1.5165280324140682	2.5695606686305204	4.454444871155516	3.5650169276601846	4.872911018310938	3.1160844684807083	2.3840732463591623	3.434887696346768	11.24604324245682	6.466155495520893	9.976540618215386	13.057563397734688	10.963309600769907	9.179528916154661	10.796343710239091	11.213380979276637	13.495429637798862	14.79602154541486	13.550513024075594	10.745635007927977
2L_7629	1.8115794345879428	2.0415929651606244	1.749690807763133	0.0	2.1949824895271894	0.7209796498446974	2.023666783027507	5.243911818378862	0.0	3.5855807305154612	0.0	5.149008952423435	0.0	0.0	1.8716521115300648	4.099325005144653	4.504361460593256	1.5279988601128502	0.3347737980315033	3.8582572447906034	2.025643020120307	3.5084714674936235	1.754023818340464	4.736425751627102	2.637886968126148	2.1996378076385943	3.60069663192123	1.6884480688670689	4.28861154914513	6.9997473091221405	2.1178869232215582	4.112022703710954	3.164391232041486	4.143189946703484	5.842981556628716	4.126508857963914	6.605918638863677	7.512954553386611	0.0	4.186192638957002	5.022417560782553	5.873526439521134	10.592350002192156	19.932813958949616	13.934557743015702	12.902937607355778	14.758256289447951	12.203763648336498	12.8423345699173
2L_7630	2.9525437640799432	0.0	6.416272351084735	2.379631119102441	0.0	1.7625978153657635	2.473655568198684	1.4244364929233995	12.2192624453188	4.382881516687383	20.20316300720041	1.9366026025615053	0.0	0.0	2.2878384456608627	2.0043454208724514	1.3764912906643059	1.2451795984793868	5.729011846941755	3.6278394010640307	2.476071247464503	1.225321714342709	2.4503473857488776	2.894815992468847	1.0748185491325355	5.377512104779748	1.2575310390098704	2.063896587223159	3.494826957138044	1.4260387836915922	12.426368588459797	2.513192375074862	3.094428018189048	3.617487455277003	9.889262239060827	3.3627280602170435	4.844898644720352	5.009213613573232	0.0	6.396309176093974	12.27843562907337	9.94095953676012	9.007093987224337	12.182567963501027	15.410890016209011	9.789563542099039	16.27132534048102	8.39105446465632	10.826203917180406
2L_7631	2.2595530513682274	3.055734146240103	2.6188324694896195	4.37066057144056	5.47553067474417	3.237357552221005	0.0	0.8720859248820068	3.740513123590294	2.683341307329252	0.0	2.371301044552182	0.0	0.0	1.4006884243536855	0.6135624293636253	2.528196980928293	1.1435086160515449	0.5010693822756527	1.7768641537158072	3.0318612232226014	1.1252721611380734	2.6253178603599427	3.1015243682117326	3.2901927644976094	4.526893533719431	4.234455650140036	0.842389334576026	3.4234331000192353	4.365334494628717	5.071882201478365	5.0006364271514405	4.736271384561318	5.315381753596708	4.709075026665137	0.0	1.9774687213884994	9.200406003694269	0.0	10.964874494480126	0.0	6.762417539925821	5.514433201740576	5.59392052717107	8.441881025889165	9.32320087861845	8.229337605889919	7.4205068217575425	13.256301847053562
2L_7632	4.558259109680831	3.4246762995961615	2.20126810653081	4.898363848507322	0.0	3.6282284884147034	5.091908956667854	11.728554338392248	0.0	3.0073216252287818	0.0	5.979614298932081	0.0	0.0	2.354706375179134	4.125855083466048	0.0	6.4078657834064465	0.0	4.480646742525011	2.548440762004175	5.044539500383762	2.5219650546434167	4.4691365896257045	4.424931479936033	0.0	0.0	5.664584648579081	1.438788885068105	5.870873656450563	2.1315934982987748	3.8799702742544055	4.777305886118583	4.467861333072808	0.0	6.922024775311075	3.324335465340478	10.311241384098555	0.0	2.633303067903406	0.0	6.821006334895951	11.587936679805843	6.269317334035496	13.356894895929752	2.239041905012677	2.9125037280047716	13.434251430076063	6.68557644822957
2L_7633	0.0	0.0	0.0	0.0	0.0	0.0	0.0	0.0	0.0	0.0	0.0	0.0	0.0	0.0	0.0	0.0	0.0	0.0	0.0	0.0	0.0	0.0	0.0	0.0	0.0	0.0	0.0	0.0	0.0	0.0	0.0	0.0	0.0	0.0	0.0	0.0	0.0	0.0	0.0	0.0	0.0	0.0	0.0	0.0	0.0	0.0	0.0	0.0	0.0
2L_7634	2.082409264222335	2.34680965308521	4.525353746902395	6.713351311688146	2.523130801623887	2.486296775322808	3.4893052793188875	6.0278728842166185	0.0	2.06081124246722	0.0	2.7317455881625814	0.0	0.0	0.0	1.4136513483406559	0.9708300519277578	0.8782167983552756	1.154466724112931	2.046952589098217	0.0	3.4568446647837234	1.72821353529928	1.020847127530144	0.0	4.740903912118053	2.6607845589350476	1.94086984740299	1.9719023632263872	10.05775565607947	2.9214114039631283	4.431344209270053	2.1824792746311883	1.0205558314458152	3.0999245168380147	4.743418980506445	4.5560992500660635	9.42123914732133	0.0	5.413528624573955	0.0	7.790324354828709	9.528964239703	4.296141635197429	8.008882079050869	7.671681491423981	7.98334355201308	10.521163188238601	9.162778594283159
2L_7635	2.8776357344805508	2.702504032136016	1.0422478646078335	1.5461721801878134	2.905549308624542	1.717879518237868	1.607264837063527	4.627658589859874	0.0	2.373158251210192	6.563531705139901	3.77493937290078	0.0	0.0	2.601426845461495	1.6279115197530785	2.9067323498739825	1.6181180680074798	3.722441964470887	3.0643588430206754	4.826503294892916	3.5827034244076446	3.582270626216728	2.5862581758086582	2.0950993531031568	3.712432368217386	2.8597954633430396	2.458541722682305	1.816619112876764	4.1695776495812815	2.0185172039903394	3.4700272315489977	2.0106135261511704	1.6453310323770594	4.283717767254904	3.277413377964421	7.869967156003735	3.2547509871388516	5.926066395647897	7.480836590267931	7.9779489491046744	5.382639265922833	8.778577928899372	8.905115989135759	6.32417066406954	11.661461414344446	14.019842904212757	8.178167745124677	7.0343572074727385
2L_7636	1.959090276839047	1.1039165191834197	2.8382433998068857	0.7894738504155474	1.7802844182386577	1.169529909791819	2.462003085710534	1.8903019946466648	6.080850994827223	1.4540784574205114	0.0	1.6062333160545461	0.0	0.0	1.5180408529082172	1.9949036860500375	4.110021437871819	1.8589710223597034	2.4437248187733673	1.9257333240641368	1.6429382570659488	0.8130331159770601	2.6420384245061497	1.920786385312438	5.705362527293028	1.784060207036619	3.754821817016686	2.5106575129006714	3.4783641114449306	1.892428318600148	3.43550903662555	0.8337845497388338	1.796579927787753	3.6004468010462225	2.916348906150434	4.462516645187087	3.7505036390601023	2.769787249317635	0.0	5.517354711922782	4.073532143427437	6.9625368611359395	4.855860141665611	7.0730218778671	7.53460104072215	8.299974652599147	9.153513146510287	5.877000685691321	7.183470432261023
2L_7637	4.30652093399826	3.235542302774283	6.239097177682001	0.0	3.4786359572684358	0.0	0.0	5.540411763402256	0.0	2.841236801744747	0.0	5.649379189720841	0.0	0.0	4.449326839095879	1.9489986045169994	2.6769633384516873	2.4215918818553757	1.5916612231852836	2.8221299009460625	0.0	2.3829728014633362	0.0	4.2223203677134356	0.0	0.0	4.891225264156734	1.3379369066417064	5.437316575523647	0.0	2.0138723583532805	0.0	1.5044901508552275	5.6281540527071	2.136930214269993	6.539743328153857	0.0	9.741784266239067	35.47457891674826	7.463622304885985	0.0	8.592405087219356	13.137566081957392	5.92308284615977	11.041831505436997	19.038480576942113	9.630793885601578	3.6263772527508795	8.42180438843383
2L_7638	2.1029676027325963	0.7899927510265166	1.523343255037214	3.389814038191679	1.6986934074982876	1.6738949635932028	0.0	0.676375816047422	0.0	1.3874375713793272	0.0	1.8391429483512107	0.0	15.14401198194228	1.629527118291556	3.806953209689838	1.9608289129713539	2.9562896318340366	1.5544854132529518	1.0335804428940432	0.0	2.327314635862097	2.327033491305941	1.0309253197354742	1.0207282344759738	2.234263697760042	2.0899299858526668	4.573405327880004	3.6508445150126874	1.3542732874740282	2.458543909667983	1.7900368517870073	2.2040255424520114	5.153155739325487	4.174037538684849	1.596749273958105	3.067385866406143	7.135686910161148	0.0	3.6446486959568456	11.66052254299672	4.195857817693439	6.415358539419599	0.0	7.3176679778387115	6.197935405736995	9.069927935055555	5.755225733898638	11.309511936984222
2L_7639	1.3186810288613124	2.972223972531895	0.318407797985281	0.7085357944843749	2.1303559478606036	1.5744418957728912	2.2095947971407846	2.5447580528868583	0.0	4.350013765618561	6.01549712369005	1.4415598415564281	7.2590854713759745	0.0	3.406022508563507	1.491985946685971	2.4591038730394184	3.15139671292639	1.2184391365769873	3.4566084488108806	2.211752604559867	2.0066192531724334	1.8239789539094018	2.3703136233064406	2.240192549029974	2.2015890188902745	1.8721509957175482	1.0242095903175978	1.0405856499284651	1.6984136985896543	1.849977265321057	1.6836833109175844	2.3034169001467624	1.7233725530560167	1.9630202964847705	1.0012531684656516	6.731992640970329	4.971648923431685	5.431258194410801	4.951707142936588	3.6559074528963746	2.6310429589130084	5.698962306124655	0.9068407075352569	5.313111822939292	5.8296902627266505	5.687363840296801	6.3848988591768085	4.190556600042834
2L_7640	2.08871758310311	2.0923723820236755	0.6724537136659808	0.0	1.6871828096317893	2.2167365382023507	5.444250871080139	0.4478617289612474	1.9209491025325791	0.9186907260743535	12.704284901211478	2.435574191486791	0.0	0.0	1.7983168904827893	1.8905783657336452	2.1639356068160165	1.9575049172523522	0.514650663364119	1.1406408320947494	1.946274115114796	1.155772203770961	1.7334488760471574	1.3652528229787706	0.6758744192886988	0.8453805700434999	2.5699988612928126	3.677193303043643	2.4174039016019915	2.6901930626018684	1.6279229682479484	1.382816786732039	1.4593938261803576	2.0472948774316406	1.7273973511398057	3.1718589292480917	2.5388340049395555	4.199901890291843	5.735207752165614	4.424385798719084	7.721006077975984	3.472855053587543	6.37188712074528	8.618312189740761	6.120490422656587	7.865919855715775	4.893489203717201	7.035356889584295	5.446243399153
2L_7641	0.9198130020166899	2.591500706961393	2.6651688417775876	0.7413321590631933	2.786206051082302	1.6473189061143536	1.5412476399645512	1.3312742957558976	1.9033479891128493	3.185955579586764	0.0	1.206628856951434	0.0	9.935715918010471	1.4254715370752673	1.5610462756557955	2.1441080767693608	1.9395688532396134	2.039740259475358	0.9041515701609186	2.69981733807267	2.099500681478835	0.9542032078785123	1.35274339742857	1.6742039327720064	3.1411297010147106	2.3505698662819565	2.786206051082302	2.6130042689957245	3.5540581124041957	1.6130067704346183	2.1530872432908335	0.9640145421593684	3.606286388274881	1.0269418186112667	2.0951973885459747	1.0062285547539267	3.12106453269081	0.0	4.383846402775054	7.65026068263276	2.408723985350829	4.209002213935165	3.7952644587715674	6.822461362127153	9.149298248824316	8.374943579327466	4.647262602577429	5.059069697791413
2L_7642	1.8641674395194174	0.7002859968010935	0.4501205647932799	1.0016291498121697	3.0116003079361318	2.9676353399370643	3.1236171486581457	0.5995707073735206	2.57165267259004	0.6149443152548928	8.503871387449136	0.4075752755871173	0.0	0.0	1.4444879663318744	1.687329421541291	2.3175588688922186	2.0964731425411745	2.066951308828018	0.916213357382916	1.5633337780149412	1.0315194965565946	2.3206384953186276	3.0461991126726606	3.166871985533729	1.6976180155750793	2.3819275219153875	1.158307810744666	1.4710349539970593	2.400980560460892	1.3076200030118847	1.586771194337554	1.3024999043476633	2.1317309213508535	3.700059316575919	1.4154321739056586	1.3595361262737156	2.1084672883599604	0.0	4.307712852168987	0.0	3.719401817904131	3.317340592306424	3.8458949878373567	5.803905823775667	7.7833589039565565	8.337780149413021	5.101697432845473	4.10124796418608
2L_7643	0.8754196816667641	0.4932852044825024	1.2682693405842829	0.0	1.591040532553087	1.5678136634647208	2.2002926389209767	1.2670224465696636	3.622971815090765	3.46536053762643	0.0	2.870982057022469	0.0	0.0	1.0175050552194906	0.8914229070727276	1.2243756541226931	1.1075751773573976	2.183957348186573	0.8605141240593317	2.569514922568035	1.0899117819954094	1.634670177502296	1.5020312719906768	1.2747209014520284	1.793716825207318	1.3049886079155202	1.835815999099716	1.4506868535959574	1.2684476686692918	1.842189058520728	1.117730122608847	0.9174879043555559	2.5741760078687412	2.606341587454245	3.9881519980442106	4.3094903596700656	5.940862574630229	0.0	3.4136729892441995	3.6405164727909622	5.23993309784419	5.007326720457373	8.127207044663066	3.6073255836436355	3.2250821605805817	5.034151685031252	5.252276661516948	4.493908250571593
2L_7644	1.821782322517412	0.912485021558371	1.1730300909784541	0.652570235971355	0.9810420972521745	1.933440629621074	2.0350641553974986	0.7812512207050323	0.0	4.0064165164360634	5.540347302210986	2.6553889113136484	0.0	8.746082848144386	2.1958922197123174	1.09931001806716	0.37747751706160626	1.7073384565438399	1.1221975248990943	0.9948684882350534	1.6975429356139617	1.6801101520538329	2.687851505880565	1.9846256213143394	2.063245063583023	1.2903486492556606	1.2069919665201119	1.697957476013379	1.5334276199641157	1.9553250461965095	3.691679241804053	2.0675908901325104	1.4850328314240584	1.9840593135325404	2.4106213180584315	1.844333120497291	4.428748958136807	1.3736850571501062	5.002256017463876	5.613025924742512	3.367136011755345	4.543543365895092	6.175076256016685	3.3408460609128103	4.671012576768092	4.474347403008229	5.238132487037368	3.8351549168641967	4.750220914961426
2L_7645	1.3389262194270544	0.0	1.6626661072718918	0.6166402847398178	1.6222968478772246	1.8269870653883236	1.9230152879715394	1.8455905151412246	0.0	1.5143306790902353	0.0	2.007348400657708	0.0	0.0	1.4821344989629506	0.5193914809409296	1.6051226955788502	0.4840001645600559	1.9087385443875027	1.8801837842045384	1.6040776938239159	0.9525628465245028	1.7461542539968677	2.2504246269968062	0.5570413085123154	0.5225585021661792	1.7922709131538836	0.8913718944380354	0.7244992125599182	2.5867331629538426	1.878379237791273	1.7909385348266722	1.8042019864263872	1.3123731099249343	1.423684124355961	0.8713928692178726	3.3479247051733805	1.2980511492728533	4.7268361394983875	1.6574929954346014	9.545233269592385	4.007154488113206	2.917540956439946	3.156901974247572	5.4647427409299985	2.2549299816054087	3.483140135160503	5.798391381271051	4.7692202381019175
2L_7646	0.3763195645531055	6.785604746666233	1.0903903030281883	2.4263870562926653	1.367891750518431	0.8986150185887503	3.783388402653416	1.452424386786424	3.1148378415419695	0.7448330188648328	0.0	0.49366343488253484	0.0	0.0	0.5831977009880069	0.5109318989090582	1.0526528536155677	0.9522340362724988	2.503533320025663	3.3292085672225653	3.7870831178903823	1.2493973219668164	0.31231159802848935	3.689618108291472	1.643905516201675	1.3707928995121075	1.6027993852943798	2.8059317959352432	1.0690484115009653	0.7270290799999535	2.111754468842013	0.9609647163225751	1.5776142843507763	0.737713057063728	1.1203967100671006	1.7144001382492273	5.763441993426383	0.8512727719722868	0.0	0.6521986398788685	6.259843604067396	2.252507434963916	2.2960172366605995	7.763709935374878	4.9622176746254025	4.990956387026707	2.1640474959373615	8.080596055186097	6.071406808983386
2L_7647	2.8518888630317627	0.0	0.0	0.0	2.7643705804625345	4.086022208347908	1.9114611208808012	1.1007009263498995	4.721078672054991	0.0	0.0	2.244698471150836	0.0	0.0	0.0	1.5488123706741672	0.5318261804839363	2.4054605879715423	1.2648467714027252	1.1213321785107004	0.9566638910658307	1.4202592598063222	1.4200876894680996	1.677677450180809	1.6610832122957366	1.0388375656960878	0.9717285301439907	1.5948291810360777	1.0802192412972136	1.1019390601253214	1.600365651544065	1.4565092173729313	2.988936153932603	3.3543974585295846	3.3963122841219002	2.5984716828949885	8.735499071541241	7.741511948249541	0.0	4.942602545163525	0.0	2.5605501837109403	2.61001018947978	2.3534506293126984	3.133793424348722	7.564662737076531	5.466650806090461	7.2044407019776475	2.50971090807364
2L_7648	1.9027504257404075	3.2165097009932584	0.0	4.6006201635980535	1.1527244642713053	3.4076891097071433	1.5941335883947074	0.9179701843284129	0.0	0.9415078813624748	0.0	4.992131153269658	0.0	0.0	2.948769552185112	1.9375339068433697	2.217680412736937	2.006122686439012	3.164597020215446	2.3379409473523753	5.584916258169935	2.7637812001285553	0.39477818992620806	1.3991610630266091	2.077982528322902	1.2995654253217723	1.6208177836127218	1.3300666895438136	0.9008887267289181	2.7570083151370786	2.002026050362967	3.239225727874266	1.9941869450551641	1.865015754720588	0.7081200121796642	2.167091416584317	2.0815120103242992	1.0760532947675832	0.0	4.94647909617934	0.0	4.270930763941386	5.079000220573724	1.9627470607862763	3.658959851801672	1.4019621862759115	5.926849906629317	8.411773117655471	3.488443484424798
2L_7649	0.44643584594123964	0.5031191374042514	1.2935530415927106	2.158855651067327	0.5409196228600205	1.0660459720598945	0.7480522589308088	3.0153230100160413	1.8475989527809136	2.650833415398718	0.0	2.049751750173211	0.0	0.0	0.6918597477140349	1.8183879021440612	1.0406535903964158	0.7531035633189236	0.0	1.9747552120866254	1.1231741680723815	1.6674597290411293	0.9262546090892476	1.0942679683232184	0.6500666090750988	0.8131002814465313	2.091578231728424	1.6643680703385249	0.42274490167006423	1.724979899671719	0.9394570946343628	1.1400127350822635	0.9357785695244292	1.3127468661505133	1.6614378448625768	1.0169145429762323	2.4418903356817805	3.0296485956038683	0.0	3.0948680742848804	7.426184652824011	2.004147851197767	3.0642904478848636	1.8420506075773673	4.4150877086607245	1.9736256509757504	3.636944925186759	5.075037388223359	1.6369632053887258
2L_7650	0.6282279135483003	0.707993071862996	0.0	1.0126526903042758	0.3805931010649756	0.0	2.1053296419886944	0.6061693491680932	0.0	1.8651364589787485	0.0	4.120608904025992	0.0	0.0	2.920770877110415	1.7058995122833296	1.1715325097928402	0.5298865274495793	0.6965664567586868	1.8525936898312305	1.0536928139835995	1.0428719985687624	0.5213730087070335	2.771751954808863	1.37216800532328	1.43025111548145	1.0702853728646804	0.8782917716884052	0.2974449184063972	3.0342560222699824	1.7626815462841836	0.5347448601259848	1.3168347112362542	4.3103838439916915	0.0	4.293029608166601	2.7489973032336454	2.131672258516706	0.0	2.7219511642765033	0.0	2.350210066476162	4.312092794703753	2.592147607253348	2.761308871450303	5.554602015542887	3.3116059868055987	0.7935145736489839	3.2249658798609913
2L_7651	0.587410845718891	2.206645073320637	1.4183581154536697	1.2624784952569315	1.4234612028531857	0.9351204982247204	0.6561808959493953	1.5114279064002927	0.0	1.162636851077148	0.0	3.0823085813166173	0.0	0.0	0.6068896172778075	1.5950642332366725	1.8256933179916672	0.6606118289484397	0.43420620939194976	1.3472880035589958	1.6420542440139898	1.9502295566455388	1.4624954735765092	1.727777583882738	1.140458530475846	0.5349300782196157	0.667164705119038	1.8249502600681866	1.1124776044352256	0.7565640251385041	1.6481570390397309	1.66667183334935	1.2312776537265542	0.5757615223411016	3.2062576822662763	2.6760693037724015	2.998788489450262	2.214637531603985	0.0	3.054121475849229	0.0	2.6370153627241	2.090629630744632	4.039552062150932	3.227377247351872	2.596854897097028	3.5656035012875202	1.4839170840554443	3.4462105124583955
2L_7652	1.902439569601584	1.071994737792231	1.3780851795827587	1.5332895170299017	0.8644021060292911	0.567855398121432	0.7969365758026147	1.3767303205578876	3.936674651555085	0.0	0.0	1.2478288947071683	0.0	0.0	2.2112158543587097	0.3228695613429565	2.217318105856895	2.005794942167416	1.3183666723655263	1.168779496634254	0.797714834177422	0.7895227644776417	1.381497929785881	0.9326216528587756	1.731369203471132	1.2993531127216544	1.0128456171080968	1.1082078282426808	2.2518538668440526	0.9188526323933409	0.0	1.4169297314790632	1.7446285069058003	1.6316221804490685	0.7080043251984226	1.0833686872648276	1.0405859747741146	2.15175499558164	0.0	2.884974738336912	0.0	2.490969257845245	3.2645381491026293	2.943639604315964	2.090492617268535	4.205199434737092	4.102533432912455	2.4029711055640526	3.487873570442699
2L_7653	2.2021241689733917	0.8272415267304901	2.658616800373823	3.549646419720132	2.2234851617941214	1.7528204195165338	1.2299669138900164	1.4165349289182774	0.0	0.7264281686760397	10.04554650786667	1.4443949819407296	0.0	0.0	0.568786865209685	0.4983067536510936	1.0266417644440284	0.928704299622296	1.6277806155419843	0.0	0.615584026727181	2.1324181725651483	1.2183774696663607	0.7196895029183771	1.6032845528663842	1.671150698220131	1.2505553247238852	2.3945224819321305	0.6950881250102091	2.1271924973069742	0.0	1.2496256590135217	1.538631379694605	1.0792262120735627	1.6390675017169232	0.0	4.015019384513589	4.981426750361278	0.0	3.816496730788901	0.0	3.84448381928158	3.3589238545397873	6.057494711049931	1.6132003669062915	1.081695484116059	1.7588115049348028	2.317918894534412	1.0766149331658983
2L_7654	0.6039850936478888	4.084033064331688	0.0	0.9735752213423265	2.195437880085183	0.0	0.0	0.0	0.0	0.0	8.265692417053776	2.3769587130194743	0.0	0.0	0.46801010527419307	0.8200350975021731	0.8447429953910822	1.018877248216328	0.6696865063526463	1.7811035598916851	1.0130316390041494	1.0026283903252375	0.25062681767099515	0.888264077357142	0.0	1.6500706230226652	2.0579678082385593	1.9702647641790105	1.14386701402095	0.5834332949045269	2.1183263188487826	0.2570547387784039	3.798057293694275	1.776021227005705	0.4495533687281686	2.751576653422411	2.642915664561144	4.098825413264072	0.0	6.280591715480821	10.046919112254226	2.7114207754482655	2.763795022220912	3.738178012036933	1.991064104299902	2.2251059595457936	2.6049385002963845	4.577360831065632	2.657585990624036
2L_7655	0.6199335927135485	0.0	0.8981323875879541	1.998565829160994	0.37556823473916034	1.4803419471470554	3.116300328250301	1.7944987845261564	2.565628784302457	0.0	0.0	0.813241126970036	0.0	13.392904974660626	1.921472493544813	0.0	0.867048815541954	0.5228905809628089	1.0310548213223236	0.30468906724438966	0.5198905983816013	1.2863790570079974	0.7717341958097508	0.9117190913248348	0.45135054916724016	1.6936414827447288	1.056154688640317	1.1555945684281856	0.29351783473067394	0.598839114446299	2.1742616816122515	1.3192119260135293	0.6497244518599662	0.30381964488101576	0.9228480567588468	1.4121166385749597	0.0	2.1035283743540063	0.0	4.834825181316688	0.0	2.7830170650895742	3.3095699904079208	1.2789620966793027	1.36242603389062	1.827088709541861	2.9708034193234365	5.089747119438042	4.546267914114089
2L_7656	1.8229230753806034	2.054376891053928	0.4401617295045953	0.9794682878042191	0.7362423002859932	0.7254942375080956	0.0	1.1726106299498826	2.514755326880471	0.6013387845896833	0.0	1.5942309882075927	0.0	0.0	1.8833719118527328	0.8249987831267949	0.5665708255458173	0.2562611321437435	1.3474802590773345	0.29864743472754196	1.528745303694427	0.5043486580429603	0.5042877316527642	1.4894012568223143	1.769603154990073	1.6600585270234287	1.552818540342808	0.2831701154946128	0.575395429720411	2.347859304061632	1.2786891492612564	1.8102748667049358	0.31842058296121906	0.5955905040122104	2.7136471349652753	0.0	2.6589132755551477	4.123635669366068	7.50808245075824	1.053101373012508	0.0	3.6371107319726264	2.7805243179095793	1.2536017545410156	3.0046740709848243	4.029434211024693	3.494274979872976	2.302533834871253	5.3473448026749555
2L_7657	0.6721792083543809	0.0	0.0	1.083498630078507	1.6288787165413041	0.0	0.0	0.64857741030823	0.0	0.6652076003161332	0.0	2.6453338713354575	0.0	0.0	0.5208516987812539	0.9126227591688927	0.6267469002978553	1.7008733559464444	1.117948150757246	0.9911012651440687	2.2548199030247056	0.8368740778170709	0.836772981649178	1.6475921083896807	2.446943175813161	1.2242500427875391	1.1451633382255666	1.2529836281086955	1.5912719370760156	1.2986139374000554	1.4145000494367765	1.1443120211608468	3.1701632686919434	2.6353951555968593	0.500311068406782	1.531124390382824	0.0	1.520537096277444	0.0	3.4948570848092313	5.590643052535833	2.514632520907535	2.5632055735982444	1.386748096514894	3.69311513227335	4.952671773267479	1.9327027740211762	2.971603063960487	1.971763945941331
2L_7658	0.5537774684007655	1.8722692952329025	0.0	0.892644581866086	1.3419580980293682	0.0	1.855829857518663	1.6029991044578336	2.29183807705618	1.096067763731852	0.0	0.3632281084507598	0.0	0.0	0.8582114161771394	2.2556034829525244	0.51634788381016	0.9341807754237591	1.5350432569049623	1.6330453031534948	2.3220527392048695	1.8385652810985906	0.6893786919388605	1.9003252786779514	0.8063694802698725	2.52150795858514	1.6510327622686183	1.2903443250282385	0.2621951211518442	2.6746704217612898	3.8844713170443725	0.9427459318332942	1.741167600875633	0.8141927253345537	2.0609161472986233	3.7842684428845406	5.4522389922323775	0.6263502153298088	6.842538143728882	2.879251670973707	9.211746266133797	4.143379664466629	3.8010724768227493	3.427433520642575	4.259622273735254	1.6321112003059883	1.8576421913638959	5.945547943971815	2.03055679329273
2L_7659	0.9548075275115854	1.6140570162412873	0.6916414713206022	0.7695363343506091	1.7353247920647068	0.0	0.0	0.9212819823040157	0.0	0.4724522986174439	0.0	1.2525353664320398	0.0	0.0	1.479703973382493	1.620436688242241	1.1128406138037106	1.4093521791906736	2.3820105481779104	0.7039126892979601	1.6014471958019023	0.5943754724542036	0.5943036706334192	0.7021044363498563	2.7806391326852866	1.3042539198047305	1.2199989548675618	0.6674326123325796	2.486381972916971	0.9223182949950214	4.018497680623601	1.422274005638463	0.7505180450806168	3.2755524324462937	1.4213494504885356	3.2623645792463156	2.611276956212019	1.6199031233136134	0.0	1.2410811769685781	0.0	4.643534103793274	1.4563782668749092	3.9396562846874423	3.4098632550407744	4.572815330440781	3.6604507332614906	1.8090258450095398	0.35010288823679503
2L_7660	1.088302112666476	0.0	0.0	1.754255165185052	0.0	2.598761040673858	0.0	1.0500892575868948	4.503997297601622	2.154029246332092	0.0	2.141484298458667	0.0	0.0	1.6865859494741011	2.21639392708064	0.5073721168579459	2.2948543628050007	2.413374923827854	1.0697718577791804	0.9126752336448598	2.7099077615145672	1.3547901994476974	0.0	0.7923522164072373	3.4687465931953105	0.9270471809074632	0.5071656161998841	1.0305493472113978	1.0512704603513345	0.7633893724748511	1.8527160237935054	1.7109005752903184	2.133438582970093	1.6200727007624467	7.436971665137955	1.190547056372403	0.0	0.0	1.886134085272122	0.0	0.8142709120037782	1.6599990040005976	2.245235890095703	6.577334505294754	5.613089725239258	4.69375834445928	5.498536873703762	4.78862223357303
2L_7661	0.0	1.3490295620942119	0.0	7.718145669194102	0.0	0.0	6.017329910141206	0.0	0.0	1.1846275152011403	0.0	3.140608825864547	0.0	0.0	0.0	0.8126170168504264	2.2322704154523114	0.5048302155019223	1.9908854609085658	0.0	1.003867701480263	0.9935585611364401	0.9934385371498328	1.1736383916835043	2.614566832511546	2.1801919964279732	1.019675661565569	1.6735214103635154	1.1335195328085892	2.31262210644722	3.3586621239641885	0.5094588161644353	0.6272833112529608	0.5866517485038033	5.345840223527399	0.0	0.0	4.061747222848032	0.0	3.1118885761325616	0.0	2.6868931204072037	2.7387935869870055	4.939149675991781	2.630737111492743	1.7639820271399218	2.2945547462406015	6.047938378765446	2.633545327879905
2L_7662	1.5864894557944544	2.383898198011352	0.7661452665055463	0.0	0.9611272099918786	1.262794874441884	0.8861124033583659	1.0205227117329496	2.188590875764639	1.5700349411276149	0.0	1.7343234933021294	0.0	0.0	0.8195490308525378	2.1539886484798223	1.47925930528066	1.3381439608726706	2.0522454790497986	2.339215029612513	2.2174443687556766	1.5362707488453005	0.8777629508985989	1.296225507981055	0.3850212859017911	1.4447484837364666	2.0271263288235404	0.2464428743568919	1.2519162142554445	1.0216706562905795	1.1128428181854095	1.3504129056260565	1.1084853863521893	1.5550267600667573	1.1808431810734454	0.0	1.7355386244120863	3.5887989994428393	0.0	2.291284594960457	4.398378757589952	1.5826882394987152	4.839779112481306	6.546055592377119	2.6149670252658117	3.896461662129237	2.280799922148696	2.6718594254600485	2.3268963623629166
2L_7663	0.6028594225269877	0.0	1.7467921690258987	0.0	2.1913461548996853	2.8791409334448423	1.0101571299415624	0.5816916057247761	2.494966405277353	2.9830338755116723	0.0	3.558793020321143	0.0	0.0	0.467137856165171	1.6370135307353382	0.5621124094408803	1.0169783260307934	2.005315154661268	0.8888920230563183	4.044574446055083	0.5003798758922805	0.5003194289394064	1.1821447788669632	0.8778389641289541	1.3724961004640792	0.7702996093168766	0.5618836294614579	1.4271689292765009	1.1646918539821163	2.1143783095570785	1.026302622416158	2.2114042432740533	1.1818074569155104	1.7948620727022344	0.0	1.3189949785861166	1.3637287562596	0.0	2.089628775358429	0.0	3.608489856467354	2.7586440271494714	2.487474013669914	1.9873532786758188	3.1093425170873914	2.8889817471822026	6.0917730947018285	3.094738431823531
2L_7664	0.36766963265759334	2.4861125751551834	0.5326635125174328	0.0	1.7819332461077009	3.511839244153863	1.2321416470037398	0.0	0.0	0.7277125832203014	0.0	0.48231628343663663	0.0	0.0	1.1395851009960145	2.4959391070727928	3.7710089766468955	2.480923635464866	1.222994049237088	0.3614094114118853	2.4666898206617835	0.6103395859267045	1.5256646390176771	1.441924005341896	1.6061193575822377	1.3392843989171082	2.192341306200082	0.0	2.0889513794825634	1.4206357572315333	1.0316072601011501	0.938876363408871	0.7706759348154588	0.0	0.5473218583656915	0.0	3.217694746952441	3.3268230179225107	9.085936605603116	3.823244767443491	12.231914655485067	2.200732194604806	3.9256733202716836	1.5170512770916915	2.424079056005438	3.7926281927292282	1.409537040378162	2.3220172608546297	2.6962963026875175
2L_7665	1.4063807494603013	0.0	0.6791674222404239	3.0226296727021027	0.5680091563075996	1.1194341036719118	3.1420604061113075	0.9046662686135085	0.0	0.9278628396035984	0.0	1.8449180349040042	15.483711135885049	0.0	2.9060337615737337	0.6364845684316384	1.7484320935201358	0.790819377842625	0.5197888825474645	1.3824346471301001	0.7862822061191627	1.167311314340011	1.1671703006513978	1.8385111552813416	0.6826222798355427	2.1345519063256164	0.7986638354033702	0.4369301202366152	1.775664736741056	0.9056838909629051	0.6576703933559507	0.7980701068675728	2.456607106227376	2.297483176105072	0.0	0.0	5.128362923987405	3.1813749584432895	0.0	1.6249303311120535	7.798091806934843	5.612044288850517	1.4301118633499512	1.934301451209664	3.090798384130605	2.7632877874423767	2.2465205889118933	2.9606654865454036	2.062731799485967
2L_7666	0.5125366463702156	4.6209012605818645	0.7425404387522945	0.0	1.8630300320441164	0.0	1.7176228100309174	1.9781611014401013	0.0	0.0	0.0	2.017067076893286	0.0	0.0	3.177195362565649	1.3917497077325613	1.4336835344313437	1.7292212452122186	0.0	1.0076196195631364	0.8596500880281691	0.850821979114022	1.2760787970149963	0.5025155930588526	1.4926353372460281	0.9334906576254985	3.492748181587978	1.4331000246493202	2.426689704040924	0.0	2.1571125753910843	0.8725379161351458	2.1486662154467617	4.521349813820862	3.05189751728137	2.334964695333807	2.242755898448013	6.956457215469306	0.0	1.7765523514446924	0.0	3.067851675507193	3.1271107997898584	0.0	3.379200346030115	4.531694672539743	4.912286217303824	1.9421548596598897	0.7517350043901324
2L_7667	1.3187208513239825	1.188925491941701	0.7642017923741679	0.8502686296194988	0.6391260845570201	0.0	3.535458438476394	0.5089669802581888	2.183039096047171	1.0440348312988488	0.0	1.0379544298563024	0.0	0.0	0.40873504392491583	1.0742623219678766	1.7214246943585865	0.22245825042592413	0.877302670942133	0.2592534625438764	0.4423638793259648	1.313463174859842	0.875536337143828	0.5171749535376486	0.3840446057056278	0.4803612008799449	1.3479894232256555	0.7374531744888694	1.4984885869489886	0.5095394965464431	1.4800265057946922	1.5714852122455787	0.5528367504863927	0.7755410685058434	0.7852318308642046	1.2015400860206578	2.8852268307629805	2.3864635491855806	6.517706653666014	2.2854723129656307	0.0	0.7893367239029196	2.816042883666533	3.264725134629103	2.608333660824115	2.3319465247350735	3.286131674992882	1.9988113069157771	2.7078260350200822
2L_7668	1.4812795885597814	1.6693554418316432	0.7153374647410162	0.0	2.692166871271349	1.7685767767476013	0.0	0.47642278901712065	0.0	0.0	0.0	1.2954478738979949	0.0	10.667076282395909	1.1477995458386756	2.0111444216216796	0.0	1.6658712131623816	0.5474709906071497	1.4560582019467303	0.8281568012211669	0.20491302753424545	1.2293296416291009	1.694370758142807	1.797440789424491	1.1241152763129307	1.051497290081184	1.150498662936474	1.4026727461620536	0.9539173953323676	2.078086741557218	0.2101431209145025	0.7762311802750342	0.9679355850483377	2.5725798271520364	2.2494232478792435	1.620444390669697	0.0	0.0	2.1393354299961524	0.0	0.7388652271404703	1.506274537212211	6.111946410453873	2.170268878951951	1.8190316697779385	2.8393947470440004	2.494672004266887	3.620975937021669
2L_7669	0.0	1.3432302538436534	0.43169188250901047	1.921241583160702	0.3610375497103576	2.846135428373622	0.0	0.575023288443182	4.932729896042717	1.1795349506526809	0.0	1.1726654039666191	0.0	0.0	0.9235654892207209	0.8091236785998924	0.5556685414923257	1.2566500349034548	0.6607756316519456	1.171602751099	3.9982088024564995	0.9892873779667647	0.741875902461124	0.29214826699839125	2.603327138861036	0.27135245318898826	0.7614691532018827	1.3886059604244525	1.1286466750421655	1.7270103263704115	2.92619570104229	0.5072687168523672	1.2491733985401847	2.9206490324692935	1.7742863764747367	1.3574820337252838	1.3038744629667056	0.6740477138155178	0.0	3.61492945206965	4.956617207887961	2.6753425051505917	1.8180132387724048	0.0	2.2919994158675774	2.6345983357242315	3.712622459423893	2.258227144906484	3.9333360721006723
2L_7670	0.6298589682784127	0.0	0.9125118329971944	4.061127275525759	0.0	1.5040427918222787	0.0	1.2154862674361504	5.213410978400837	3.739957745957386	0.0	0.0	0.0	0.0	1.952236008153709	1.710328502795532	2.9364353366399945	0.5312622605368564	0.6983749373906868	0.0	1.056428494158373	1.5683693773369685	0.5227266383272162	1.235088086791122	0.0	0.0	1.6095961979191677	1.1740960825051405	0.0	2.4337070371612466	0.8836289793899725	1.0722664135974962	1.3202535811053229	1.234735657603851	0.9376232095498799	0.0	0.0	4.274413347454095	0.0	1.0916072432070372	0.0	0.9425247466941179	0.9607307087195149	7.796632634365218	2.7684779987669197	0.0	1.8110202757000682	4.773448551652174	0.9238110828507036
2L_7671	1.0798249819669228	0.0	1.042935136526467	1.1603938098095978	0.0	1.7190123105347606	1.2062435164410992	0.6946065192989475	0.0	2.8496677714828613	0.0	0.0	0.0	0.0	1.1156323973400646	0.48869549579135435	1.3424534249208757	0.30359720180531036	1.9954803169014308	0.3538130217061458	0.0	1.1950219686863612	1.4935970093647335	2.1174247541352247	1.0482404445545794	0.0	0.6132174107140119	0.670953522915277	1.0225220711389056	0.6953878539663253	1.5148861805417113	0.9191423152165481	1.131715884990505	1.411213701643175	2.143271253481476	3.279574547353121	0.0	4.885345818974488	0.0	1.8714423880203732	0.0	3.2317131893325026	4.392183319190503	2.9703293798249284	1.9776065328728831	3.182495764098138	2.414842977250247	3.637138016112157	1.055849363238366
2L_7672	2.2185328842036762	1.6668111236307148	0.0	0.7946879876155825	0.0	1.1772541547506472	1.6521757088866402	0.47569665775528264	2.0403374718178386	1.463682023862408	0.0	1.2934734402205892	0.0	0.0	3.056133727243503	1.0040395859340747	0.9193703048907742	0.0	2.186546290004914	0.48461299230470917	1.65378916172735	0.8184028520520992	1.0228799840594383	1.6917883132955103	1.0768207513409112	0.22448039522916305	1.0498946693173008	2.527239332206874	0.9336899250772192	2.381158748043878	1.3832796419103992	1.0491141752005984	1.0333974685637262	1.4496904850410668	0.3669512679542375	0.0	2.1572994924952944	0.5576161019456063	12.183310083516592	1.2816448801277542	4.1004360813772545	2.213217296809592	4.511936327554546	7.119736162919905	2.708701378133087	1.453007380187736	3.0713227289222207	1.8681523459556604	2.892365673114955
2L_7673	0.0	0.0	3.428967229360189	7.63029685669921	2.8677535452603204	0.0	0.0	0.0	0.0	0.0	0.0	0.0	0.0	0.0	0.0	0.0	0.0	0.0	0.0	0.0	0.0	0.0	0.0	0.0	0.0	2.1553768029726954	0.0	0.0	2.241235368935357	0.0	0.0	0.0	0.0	2.3198976461158534	0.0	0.0	0.0	0.0	0.0	4.1019582748804275	0.0	3.5417474627806618	3.610160435529755	9.76586342440001	2.6007937622562407	0.0	2.268437862950058	5.979100055755108	0.0
2L_7674	1.4450073550874374	0.0	1.7445523213571446	0.0	1.750829017539805	2.3003592931179924	0.8070894739390808	0.9295131581882674	0.0	2.86004048673313	0.0	0.6318630596047797	0.0	10.405870575944126	0.7464621798218433	1.3079315585574036	0.8982266132329619	0.8125394335543846	0.2670325083239373	1.8938714226070863	0.8078776472534746	1.1993718170171193	1.798840395527427	1.180628957881487	1.0520560120231766	0.877271167325088	0.6154495058555918	1.3467915519536962	0.9122169105858667	1.8611174595895568	1.3514669565653386	1.4349812849740813	1.0096313785355397	1.416350482158752	0.7170242347021087	0.0	1.5807644155176264	2.179168154856919	5.951559070414086	3.3391189133705668	0.0	1.4415451287955705	2.5714329376167426	0.9937137667117814	2.3817659619603395	3.903875512081998	3.231510589013898	1.8251885511032715	2.472616129595604
2L_7675	0.5767052597826514	0.866571551773144	0.5570033930418691	1.2394697746619159	0.23291976100569164	2.754233670286281	0.0	0.37097051823097515	0.0	0.38048258280100017	0.0	1.5130666926510654	0.0	0.0	1.4895725748954112	1.5659941243900455	0.35848399698758726	1.1350012663371272	0.4262927840226829	1.1337716796986164	0.0	1.1169004849964843	1.7549173102107982	1.884765298847255	0.8397552214300158	1.2254222314840801	1.1462598033869684	0.7166761877098203	1.2742364320214887	1.114163423708328	1.8878058636544621	0.9817780038921607	1.2088375697045965	0.9421137429749405	1.14466309417315	0.8757659448954056	1.2617723358938902	0.4348551349694671	14.251673146427391	3.9979466545981985	3.197711973128987	2.588955653260824	2.345746083307765	2.379558639463552	1.689897690214039	1.4164039520616385	2.9478907252282847	1.6996847424739658	1.127801063110394
2L_7676	1.0637788616502402	0.0	0.5137185983085302	0.0	2.1481954084471337	0.8467339566141989	0.0	0.6842847171851264	0.0	2.1054914374926965	0.0	1.3954861140991313	0.0	0.0	0.5495270907239003	1.4443005493156422	1.6531308314190079	0.0	2.358993150270223	1.3942215442432682	1.784218940316687	0.5886320147829045	0.2942804533920089	1.0429799885167903	0.5163318340777978	1.6145636222024455	1.208210089611432	1.6524580064977952	0.0	2.055163323829345	0.0	0.9054839275848284	1.1148986696471623	1.3902431691705237	2.111422399288451	1.6154201546280174	3.8790662311768305	4.010624947611212	0.0	3.0727214848373485	11.79686970062494	1.5918450837589087	1.6225934235206816	1.4630952511585884	1.9482194443210572	5.225340182709244	3.0586610405428916	2.2394315068753903	1.5602392782957193
2L_7677	0.0	0.0	7.100386687058977	0.0	0.0	0.0	0.0	0.0	0.0	0.0	0.0	0.0	0.0	0.0	0.0	0.0	0.0	0.0	0.0	0.0	0.0	0.0	0.0	0.0	0.0	0.0	0.0	0.0	0.0	0.0	0.0	0.0	5.136542131202695	0.0	7.295781943669267	0.0	0.0	22.173219407332017	121.1152290288981	0.0	0.0	0.0	0.0	0.0	0.0	0.0	0.0	0.0	7.188307786087461
2L_7678	0.468642651542631	2.1125820315602852	0.6789487591939847	0.0	1.1356525629974867	2.2381473869293536	0.0	0.904375004521875	0.0	0.9275641072019231	0.0	0.6147746832342705	0.0	0.0	0.7262745355510658	1.272559294900346	0.8739345863457858	1.5811295352230204	3.6373507283223248	0.9213263746166476	0.7860290566645203	1.944892482842742	1.5557260285565957	1.8379192328231055	2.047207513415351	1.7070917370614396	1.9960167489757439	1.310368341920177	2.2188663101983974	2.7161768977203673	1.314917302878446	1.1967197433147845	0.4911632366282037	0.9186973936646811	1.3952654457628928	4.2699933900502325	1.0253423618146098	0.0	0.0	4.061017931505897	0.0	2.103839043409633	2.8593028562148093	1.933678688347072	1.5449016392024353	2.762398126210103	2.694956765706927	1.1838849112329013	2.7494235833457514
2L_7679	0.5009823010467775	1.129182548619213	0.0	0.0	1.5175257531707942	1.196297674032451	0.0	1.933566521455821	0.0	0.49578628755277465	0.0	0.32859923698599974	0.0	0.0	1.1645889041928812	1.3603748648977714	0.23356055973068415	0.845119314473017	1.110958169203151	0.492452197480521	1.2604059112028911	0.8316415146046542	0.41577052527076125	1.4735614706114006	2.1884792760860714	0.0	1.9203803889474427	2.1011895043903306	0.9487934964000996	1.935741511918651	0.702827937143427	1.918952773740692	0.7875854480987098	1.2276174947179916	2.6102100603834812	2.2823265306308764	2.740245547923058	3.3998173278149766	6.190194978761441	1.7365027286535628	8.333531254700633	2.6238552447549046	2.674538061427568	1.0335580805379463	1.6515107524910564	3.3221509731576844	0.9603092656783933	1.5819766538846116	2.571759058213016
2L_7680	2.1065181992639825	0.0	6.103660914780075	0.0	0.0	0.0	0.0	0.0	0.0	0.0	0.0	0.0	0.0	0.0	0.0	2.860035578842601	0.0	0.0	0.0	0.0	0.0	1.7484330106250523	1.7482217961999948	0.0	0.0	0.0	3.588786120010802	0.0	0.0	0.0	2.955233822532889	0.0	2.207746762615341	0.0	3.135813657409222	0.0	4.608847142975656	4.765156413876706	0.0	0.0	0.0	0.0	3.2130950330691737	8.691759777143279	11.573720432616412	6.208399840816628	4.037885052718627	0.0	6.17923997819964
2L_7681	1.9200405512564425	1.4425501516985741	0.6181488629800722	1.3755335092686543	1.292443522156747	0.5094302934048491	0.7149419288418298	1.6467763529502821	3.5316408533150634	1.2667510407309865	5.8391671479113585	1.959025525850727	0.0	0.0	1.322473227273405	0.8689511585725798	0.7956736993082253	1.079654478177349	0.0	1.0485269381354636	0.3578200571596072	1.2395090828658037	0.8852566768094656	0.83666673562195	0.3106466625955386	1.3599438863839153	2.180728016058154	1.391862254630343	1.2121000309792567	1.2364715585987778	0.897874793215694	0.5447767144563566	0.894359087185813	0.41821399746775606	0.3175798383804444	1.9438076314665136	0.0	2.8955501233962817	0.0	1.8486767837105844	3.5487432303286948	1.5962001242929114	1.6270325867292976	3.5210353252270297	1.8754074908838785	1.2575126161525105	2.0446860409120413	2.6946698917553804	1.8774094203147964
2L_7682	0.0	1.2860995276413656	0.826662032950418	0.0	2.765454222399211	0.0	0.0	0.0	4.722929349699857	1.129366568784466	0.0	1.4970522666606385	0.0	0.0	0.8842840875819721	0.0	0.5320346580145062	1.9251228288524898	0.0	2.8044293606030064	0.9570389063112504	0.0	0.4735481227652672	1.1188900700016788	0.8308671810620776	2.0784895865593223	0.4860547253875861	0.0	1.0806426906273967	3.307113071077797	0.0	0.485693391184597	1.1960431305113293	1.1185707976176007	1.6988218245940985	5.198980583887112	0.0	1.290757774201805	0.0	1.977816024344542	0.0	3.4154052365505394	0.8703444405530378	0.0	3.135021881198722	3.3633902704855276	5.468793750350003	2.162179459597839	3.3475929634934944
2L_7683	0.41470201586649913	2.804136662404379	1.8024058513303558	2.673864710467244	0.5024696382721074	0.9902686301713065	5.559029949273851	1.6005633983162073	3.432533553015481	0.8208017427262602	0.0	2.1760571693739537	0.0	0.0	0.6426805434249603	2.815220206524555	1.546689928883197	0.3497854940457764	0.9196264845070526	0.815281971384418	0.6955573361823362	0.6884143648671859	0.6883312029482602	1.2197814395616593	1.2077163412474983	1.51060596447659	0.35325515796687523	0.773030212726319	1.5707803440401646	2.4035457106323244	0.0	0.705985094536699	0.8692609760496869	1.2194333780865383	0.0	0.0	0.0	2.8142932324690637	10.248211687060607	0.0	0.0	1.8616877688975273	1.2650989560403416	0.0	2.278473167788587	5.500005500005499	2.782229344729345	1.5714301428587143	3.6494485683213265
2L_7684	1.0299692734416501	0.5803714655958117	0.7460869789692256	0.8301136682947132	1.8719282826836336	2.459467816664628	1.7258265630595453	0.993804621986536	4.262583679845865	0.5096433958905312	0.0	1.013350521559691	0.0	0.0	1.1971388859481393	1.7479962718735513	1.2004426079913368	1.3031102962328058	1.427511480903836	0.5062161187969764	0.0	1.709771392665008	1.7095648486455994	1.5147471618119313	0.7498822497397346	0.9379492190541007	1.0966969790056007	0.9599632218890429	0.9753120480419208	3.4822287935748704	0.7224718101433669	0.6575290151664108	1.3493304554813377	1.2619291105264903	1.9165462915883356	0.0	2.253467805268833	2.9123678418439805	0.0	2.677556347834562	0.0	1.155939159531279	0.7855116461527681	2.1248915641273682	1.697670083623833	3.0355593773248115	1.2339371004018094	0.6504770094267454	1.5106509198428983
2L_7685	0.0	0.0	0.0	0.0	11.527244642713052	0.0	0.0	0.0	0.0	12.553438418166333	0.0	8.320218588782765	0.0	0.0	0.0	8.611261808192756	0.0	0.0	0.0	0.0	0.0	0.0	0.0	0.0	4.617738951828671	0.0	2.70136297268787	0.0	3.002962422429727	0.0	0.0	0.0	3.323644908425274	0.0	0.0	0.0	0.0	7.173688631783889	0.0	0.0	0.0	0.0	0.0	0.0	6.96944733676509	9.346414575172746	0.0	0.0	4.651257979233064
2L_7686	0.5701543578893113	0.0	1.6520288649091392	0.0	2.7632877874423767	2.722947819742488	0.0	0.0	0.0	1.1284818319503225	0.0	0.7479397438800017	0.0	0.0	0.8835913464244459	0.7741028534979385	1.5948535988190427	0.4809036757151097	0.0	0.0	1.9125783392087738	2.366171583121644	0.9463542978254575	0.0	0.0	1.5576459856970715	0.9713479079230177	3.1884089855104345	1.0797961236938853	0.0	3.199477589299219	1.455938708474626	2.987765399465728	0.5588472590525851	0.0	0.0	0.0	1.2897466047743067	14.089785750717875	0.0	0.0	5.1190944526677	1.7393252392094	0.0	1.2530263719448398	6.721510834319294	4.918058586536847	2.160485625316916	0.8362426214132299
2L_7687	0.26020809361662706	0.5864926519508622	0.3769779846364884	0.0	0.31527858962014604	1.8640558948344401	0.0	1.506429440853563	0.0	0.5150186122576283	0.0	1.0240383443648433	0.0	0.0	0.8065100848843799	1.4131459313408918	0.9704829550196679	0.21947570327148289	0.5770269861672782	0.7673327814334931	0.43643300858062206	1.5118288295304574	1.0797472838525175	1.0204821482210522	0.7577912688199355	1.8956835664329035	1.7732221729906787	1.4551319520929817	1.2319983481366148	1.50812396215936	1.4601834618306948	2.2148799444260043	2.1816989817192716	1.7853341734945922	1.5494081067356258	2.3708615426342545	0.5693087908109007	1.1772338512652143	0.0	2.705796573884301	4.328400976140988	1.1681308667912622	2.778287571497246	1.073651413301038	2.287433913174956	2.684128533252595	2.9926834874099804	1.3146751999604545	3.816459443096132
2L_7688	0.8485837984986857	0.0	0.4097968997389266	1.8237981215973627	0.3427260844024674	0.0	0.0	3.2751520762280735	0.0	0.5598550557654826	0.0	1.1131889814179816	0.0	0.0	1.3150847497599751	2.304257191970739	0.7912283788933184	1.6700795936076032	1.254523498103286	0.5560901126232622	1.4232838612514576	0.7043337798339943	1.643246954570419	1.663984785410581	1.647525984367944	0.25758972674469643	1.4456963907466758	0.527270899080719	1.6071042579423764	1.0929453872677108	1.9841299760690114	0.24077027611968652	1.1858165666282166	1.6635099716609987	0.8421481683908948	2.5772637911962732	1.8566148712375703	0.6398606844129041	0.0	2.941357565936413	0.0	2.539651795114777	1.2943540620972402	1.1671212603975916	1.5541082042242405	1.6673160862822736	1.8977118150019432	2.50097412942341	0.8297424844414987
2L_7689	0.0	0.0	5.7987575968556815	0.0	1.6165613476948644	0.0	0.0	0.0	0.0	0.0	0.0	0.0	0.0	0.0	0.0	3.6228864985888856	2.4880300872502388	5.626705243357815	0.0	0.0	0.0	1.1073943266195339	1.1072605510304276	2.616213170095585	1.9427517680012465	2.429984846614497	0.0	0.0	0.0	0.0	0.0	2.2713177651913967	1.398307069630798	1.3077333202211274	1.9861111249035495	0.0	0.0	0.0	0.0	0.0	0.0	3.992987515325585	0.0	0.0	7.330376552647057	3.93217625114967	1.2787252847976955	0.0	1.9568537236186767
2L_7690	0.2610012687271673	2.3531216747449335	0.7562542033553941	0.0	0.6324792649578974	0.0	1.749345088932331	0.0	0.0	2.066354037632543	0.0	1.3695464702353557	0.0	0.0	0.8089685161992507	2.480543678476181	0.24336030349560792	1.1007235826615342	1.157571798680206	0.2565572637223693	1.313290075309306	1.0831694552106073	0.0	0.7676946123115338	1.1401517906881977	0.7130482699452435	1.1116421054901668	1.2163062787651873	0.49430150686578617	2.016961435495657	1.4646344424387499	0.2221631416374228	1.3677183189592974	0.5116503684279182	1.1655982986927231	2.3780884829650386	0.0	2.9520558382542625	0.0	0.9046814915013316	8.683189908744016	2.733947073206159	1.5924322523584717	3.2307724615416924	1.1472032732921555	2.307694615386923	1.5009029432106356	2.9670359340689014	0.765618580766712
2L_7691	1.437397046436549	3.2398023979721433	1.3882915378910574	1.5446453478834805	0.0	1.1441220842334714	0.0	0.0	0.0	2.8449777323592893	0.0	0.6285352752223977	0.0	0.0	2.970123380410284	0.6505215882094264	0.44674799624588724	0.4041300474327436	0.5312522976661874	3.7677942324678177	0.0	1.9884252968102556	0.39763701816135505	0.9395288244154979	0.6976768199109151	0.872650911012645	1.6325551079180145	0.893132339259177	3.62965043290387	0.9256578279920408	1.3443492899079832	0.4078353656721221	0.502157015459908	0.9392607322983869	0.7132479385351457	0.0	1.048292750426655	1.0838456491075723	0.0	4.982299550463719	0.0	2.867906108769067	1.4616515259057268	1.9769605023061245	4.211950398387328	1.4121146445043746	4.592130631054265	3.631151943011249	3.5137054188083874
2L_7692	0.0	0.0	0.0	0.0	0.0	0.0	0.0	0.0	0.0	0.0	0.0	0.0	0.0	0.0	0.0	0.0	0.0	0.0	0.0	0.0	0.0	0.0	0.0	0.0	0.0	0.0	0.0	0.0	0.0	0.0	0.0	0.0	0.0	0.0	0.0	0.0	0.0	0.0	0.0	0.0	0.0	0.0	0.0	0.0	0.0	0.0	0.0	0.0	0.0
2L_7693	0.0	0.0	0.0	0.0	0.0	0.0	0.0	0.0	0.0	0.0	0.0	0.0	0.0	0.0	0.0	0.0	0.0	0.0	0.0	0.0	0.0	0.0	0.0	0.0	0.0	0.0	0.0	0.0	0.0	0.0	0.0	0.0	0.0	0.0	0.0	0.0	0.0	0.0	0.0	0.0	0.0	0.0	0.0	0.0	0.0	0.0	0.0	0.0	0.0
2L_7694	1.377108870095943	0.0	0.0	0.0	1.6685604828146612	6.576807742481147	0.0	0.0	0.0	5.451303911010735	0.0	3.613037211212194	0.0	0.0	0.0	1.869711054853583	2.5680613294134442	1.1615393416278859	1.526910577398181	0.0	0.0	1.14301533617967	0.0	1.3501838072726031	4.010486620415061	1.2540744880115495	0.0	1.2835080637035856	1.3040300396359932	0.0	0.0	2.3443781284993506	0.0	0.0	0.0	0.0	9.038921596394072	3.1151590179648103	0.0	0.0	0.0	4.121427984125083	6.301557240825352	0.0	0.0	4.058660633873501	0.0	0.0	0.0
2L_7695	0.753938575116408	0.0	1.4563638439616826	3.240768347285921	1.2180030596236857	0.6001109965299182	0.8422045546422315	1.454932025575765	2.0801437795380417	1.4922379749495025	0.0	1.97806301739535	0.0	0.0	0.3894697353973775	0.6824187102832311	0.9373069147755563	2.1197290816655303	1.1146025416504677	0.4940676311393832	0.42151351001381215	0.41718481020093623	1.0428360334722	1.7247945424741005	1.4637722229898895	0.9154397333067733	0.6422266597705795	0.9369254304797583	0.9519059060050032	0.971045746353529	0.3525667422945833	0.42783281799444295	1.0535587106127076	0.2463289109739727	1.1223310966521611	3.4347201664785967	2.199387690466974	0.0	6.210501212289836	1.3066493468843903	0.0	3.7606607210119245	1.1499906774089084	0.0	1.9330830708758833	0.7406775362576468	2.890378354380426	1.269732919298823	1.8429967303763604
2L_7696	0.0	0.0	0.0	0.0	2.04958562502626	2.01966466699668	0.0	1.6321840581318674	0.0	0.0	0.0	4.438094517433224	0.0	0.0	2.621509247439408	0.0	3.9431156670395278	0.7133916816389745	0.0	0.8313886460079336	1.4185974723997674	0.7020146486588678	2.8077193751869767	0.0	1.2315759319519815	0.7702247146009342	1.440936205071159	3.9415108173581928	0.800906305575389	1.6340200357000696	0.0	0.7199325048878017	1.7728681150112733	0.8290163000355896	0.0	3.853166609382923	0.0	1.9132615235263246	0.0	0.0	0.0	5.0625791739921135	2.5801843902972683	3.4898349831528215	2.788183899687835	1.2463696368402934	0.0	0.0	3.7215469130760765
2L_7697	1.2176711357632692	1.097821614526727	0.35282162390104005	0.7851150354475512	0.8852275875866306	0.5815363714072755	0.8161366539213326	0.9399326632240067	0.0	2.410083751856427	0.0	0.9584190226496457	0.0	0.0	0.37741487492414433	0.33064824911832646	1.8165908149171899	1.4378834848092232	0.540051691587712	1.196938146042876	0.4084668311862138	1.2128163396438794	0.0	0.4775453519448357	2.127698355920388	1.1088813232626802	1.0372474522868766	0.6809442981435619	0.0	0.0	0.683308205243509	0.41459054405618434	2.0418979594675597	1.193522714038188	0.7250618160514548	0.0	1.0656561404705298	1.6526968790306864	0.0	0.42206865301178903	0.0	0.7288521631621572	1.114396185971624	2.009705874520999	1.6056431291158655	3.229884441194463	3.9679635029517915	1.2304321680740813	1.428761862116765
2L_7698	0.49620046895906317	0.0	1.4377466139809212	0.7998351059945482	1.503041103063829	0.5924395588718742	1.6628766935359824	2.3938884984190762	2.053552543222147	0.0	0.0	0.0	0.0	0.0	1.15347300532893	0.673695103112404	1.3879874681387476	1.674105449600375	1.1003541709970188	0.4877517844825818	0.4161251491392534	1.6474071386969984	0.6177030481545236	1.2162470464352664	1.8063253612488155	1.3556060001652033	0.4226778948231573	0.6937112783371518	0.939737345761203	1.4379487718287816	1.0441792592654986	1.0559091877551618	2.0801813710137385	2.1886199882821282	1.107983929062437	1.1302709621182905	0.5428180289408859	1.1224554566179665	0.0	3.439855925074434	0.0	4.82636287113199	0.0	1.0236928593840133	1.6357472273266624	0.36560459263714756	1.9022863960651586	2.5070029209404403	0.36388740624986804
2L_7699	0.9974445470704058	2.248177177944123	0.9633690479929266	2.143733470475109	0.0	0.0	0.0	0.6416146103346149	2.751985557579794	1.9741988010295843	0.0	0.8723116336800568	0.0	0.0	1.0305201952588445	2.2570632537462734	1.8600553850091441	0.5608712124717566	1.4745952309820716	0.9804613018133763	0.0	1.1038530930487997	2.2074394904964763	0.3259808780920835	0.48413480559373223	1.211107111766293	0.8496520816334392	2.1691813986621358	1.2593510752811738	1.9270090096663912	2.332191150491351	0.2830068161059632	1.7422944414883514	2.932990742633908	1.9797599244127662	1.514687011134767	1.4548713457268974	0.7521066884396539	0.0	1.152446020580842	0.0	2.4876366943925383	1.5214129747721332	1.3718606683430805	1.0960403132395533	1.9598009547758293	2.2306132937414342	0.8399146949039267	1.4629470619926743
2L_7700	0.0	0.0	0.0	0.0	3.68968290865083	0.0	0.0	0.0	0.0	0.0	0.0	0.0	0.0	0.0	0.0	0.0	0.0	0.0	10.129358663032704	0.0	0.0	2.5275464651504422	0.0	2.985657498508664	0.0	0.0	2.5939866202170125	2.8382176220391	0.0	0.0	0.0	2.592058244585579	0.0	0.0	0.0	0.0	0.0	0.0	0.0	0.0	0.0	0.0	0.0	0.0	0.0	4.487452186196956	0.0	0.0	0.0
2L_7701	0.7749444946005742	0.5822253584761532	1.4969404408564446	1.6655306359787097	0.3129846371490856	0.6168310367171759	0.0	1.4954687297488611	0.0	0.5112713605979012	0.0	0.6777249924137159	0.0	0.0	0.400320977359647	0.35071598668682114	1.9268435316344354	1.0893940409056568	0.572828564440063	0.7617497035206675	3.032802795031056	0.6432123568812306	2.1437821848699143	1.519585750793762	0.0	1.1761816626692172	0.44008007256920395	0.7222722395748128	0.7338206310001303	1.9962012290610969	0.7247796171677823	1.0993822900726768	2.165825040592299	1.2659601174456523	1.1536010136307575	2.3536112634420623	3.390999157901876	0.5843341760406042	0.0	1.7907395485724673	0.0	0.7730877336681834	1.5760416453244361	0.0	2.2707906495653423	1.1419709733817986	1.9806059069590571	0.9788322628986845	1.5154764241121392
2L_7702	0.7868130138872498	0.0	0.0	0.0	0.95333428666762	0.6262779985407723	0.878927708196001	1.012248203259439	0.0	0.5191016426971483	7.178493234270127	0.6881045643696017	0.0	0.0	1.2193560580657357	0.35608731260905174	0.7336326554567596	1.1060784541447524	1.163203229052164	0.5156107602809563	0.0	1.5238144995303387	0.43532297699971056	0.7714293428579143	1.5275979667671065	0.2388390511402176	1.1170500941114705	1.2222234444456668	0.7450593253487809	0.0	0.36793992276941023	1.7859514823955416	0.5497488335016939	1.2853486958209457	1.9521146281709663	1.1948287810356777	0.5738222298731853	1.7798503145885431	0.0	1.363623967054845	0.0	0.7849278160757142	0.8000896100363241	0.0	1.4409803277365658	3.091894983786876	0.25136743886743884	1.987646775291563	0.3846716058500858
2L_7703	1.2550474872317743	1.131519191244395	1.4546058603597285	4.046070500836363	1.2165328024384183	0.0	1.6823758511770324	2.9063515406569516	4.1552656565215855	0.0	0.0	1.6463960735692742	0.0	0.0	0.3889996046597018	1.7039873986723895	2.1063948462416016	0.8468681387140371	1.391571374642074	0.9869424795858966	0.4210046990860493	1.2500436734008396	0.41663088848911767	1.230508953515383	1.096503972524242	1.14291837715831	1.0690857082805072	0.46789723170708397	2.1392029258591485	0.9698735924951958	1.0564234719970131	0.42731637900048514	1.3153586937120196	0.9841262647775477	0.3736587751801642	1.143524699904813	0.5491831998268975	1.135617548538991	0.0	2.175120140585845	4.175388008369148	1.1268363629643594	0.7657350121920329	0.0	0.551642753504945	1.1096751914134222	2.1651670238711107	0.31705005468954917	1.840772040410395
2L_7704	0.3313462498728459	0.0	1.4401194031799565	1.0682068215046696	0.4014724403221254	1.5824461151383047	0.0	0.0	0.0	1.9674578536097245	0.0	0.8693331054521486	0.0	0.0	0.0	0.44987129182340935	0.6179013943068543	1.956346366652567	1.102170143621587	1.3028179920597804	1.1114984065558844	1.9251469320267196	0.8249633015075325	1.9492068531124171	0.0	0.6034858792753052	0.28225030832318054	1.5441247704697134	1.5688137399217443	0.6401430642931528	2.7890733959074345	0.5640809655870279	1.3890762694898253	1.2991004346562711	0.4932499971021563	3.019030154676991	5.074662788657694	0.0	0.0	2.8712774175409326	5.5117402823885016	0.4958285202845679	1.5162180750176184	0.0	1.0922978582660514	1.4648318768509982	0.6351419466033625	2.929663753701996	1.4579517954481966
2L_7705	0.0	0.0	2.1322698140106335	0.0	0.0	3.5145024185048395	0.0	0.0	0.0	2.9130577522438554	0.0	0.0	0.0	0.0	0.0	0.0	0.0	0.0	1.6318953289280864	0.0	0.0	1.2216048638441976	0.0	0.0	2.143116459948797	0.0	1.253716485807616	1.3717573542312338	1.3936903456979217	0.0	4.129558283862946	0.0	1.5425207411195152	0.0	2.190947661546787	6.705055343526805	0.0	0.0	0.0	2.550762729071247	0.0	0.0	0.0	0.0	1.6172782242543862	6.506578801826526	0.0	3.718045029615158	0.0
2L_7706	0.37399899169871836	0.8429701682973081	0.0	1.2057123758658823	1.1328805436376521	0.4465368566163009	0.0	1.0826010138919362	0.0	1.4804800189975196	0.0	0.9812385231889232	0.0	0.0	1.7388042451862362	0.25389061985871497	1.3948822328828423	0.9463620894917847	0.8293650977954148	0.18381550099944163	1.254576695786228	0.9312696893694075	0.15519286500182383	0.9167165238226757	0.5445894601462898	0.6811699557185035	0.7964578651488516	1.917182458463719	1.0624561294156563	1.0838187878108247	0.5246830861691231	0.9550389318437102	0.979928708226619	0.9164549411364658	0.2783719472340407	0.8519141488627968	0.8182716792898711	0.0	0.0	0.9722652899735854	0.0	0.0	0.8556970713710685	1.54316701079291	2.054840909285185	2.4800898387743198	1.9714776648069299	1.8895922581137674	1.9198987522194029
2L_7707	0.5141660458111663	0.5794489394230171	0.7449010406416517	0.0	1.8689527696945571	0.6138895958850735	1.7230832852305915	1.4883373882258621	2.1279040570618752	2.0353331804798116	0.0	0.6744931706554731	0.0	0.0	1.1952359806190096	0.0	0.9588275609996506	1.0841991205410413	1.4252423881224632	1.010822931670543	0.8623829918756623	1.2802902264308493	1.493491492091024	0.2520565673414238	0.37434513933051217	1.4046874607858084	0.4379814922160834	0.23960932944802013	0.24344043657634135	1.49001155851633	1.4426468183470338	0.8753117915308419	0.8083113809434126	1.2599232182632019	1.1480999137776966	0.0	1.1249429091473608	1.163095401620913	0.0	0.0	0.0	1.1541017429936984	2.744920641991451	1.060756977394208	1.129981041178091	1.894208888203943	2.9567416864308425	1.298886094768418	1.1311872549282813
2L_7708	1.0323433160932	0.5817092012434616	0.7478066829987646	1.6640541017269557	0.6254143369982614	1.2325684013834348	2.5947067981318113	0.9960953063989163	2.1362043920362304	1.0216362116911961	7.063942810319007	2.3699346033474313	0.0	0.0	0.39996608287617214	0.7008101365178147	1.20320958563387	1.088428266046698	1.4308018442463453	1.0147658579997545	0.8657468971631206	1.4994983107080462	0.6425645006245727	0.5060795334351565	1.1274160526007233	0.23502778968585247	0.659534895991347	0.7216319273056863	0.977560107727124	1.9944315471204397	1.810342705115449	0.43936306415315846	0.27048812286652496	1.0118702499015957	0.38419277256556256	2.3515247286340464	1.129330984324886	0.5838161492887952	0.0	1.3418640101337571	0.0	1.1586035583032481	1.9683055566053185	1.0648946819159586	0.8507915764827596	3.042556234045596	0.9894250253292807	3.91185801520148	1.135599687482966
2L_7709	0.7146992188337538	0.5369623396093492	1.0354246379982894	0.7680249700278257	1.7319166255336467	1.7066331711462943	2.395113967506287	0.4597362952610383	0.0	1.41457321618781	0.0	0.6250376975861357	0.0	0.0	3.3227951500481994	0.32345083223899135	0.888524001698858	1.2056436177748038	0.0	1.8734138916918546	0.7991509819967267	1.384152286807427	0.5931364621149902	1.1678758463888228	0.6937944939081375	0.2169487289407869	0.20293381415118367	0.22204059301713422	0.6767723822726242	1.841013735803483	1.6710855739527224	1.0139147634303658	0.24968134418448457	0.9340340768322422	1.7731974118410578	0.0	1.0424593701460487	2.1556288589124746	0.0	2.064406169436549	11.888580226120794	0.35649340255484563	1.4535179494931585	1.9659594127679236	2.6178202353315676	1.0531925425542445	2.054959667991583	2.106385085108489	2.4459070191940806
2L_7710	0.47873839029482385	0.539523087487769	2.4275125674059552	0.7716876446094416	2.030205395879901	0.5715906745438721	0.0	0.46192875580413484	5.9438543517929645	1.4213192486281072	0.0	0.6280184726609586	0.0	0.0	0.3709601558002978	1.2999734155436522	0.0	1.0094943957413873	1.8578541953904195	0.7058805425651967	0.4014810475250781	1.5894322780357328	1.19193020342792	1.1734453907968603	1.0456547503154219	1.089916735593001	1.6312127669314023	1.5616964583691546	0.6799998776000221	0.924896721407604	1.6790549016364302	1.6300001196012588	0.250872062648775	0.9384884409546126	1.4253229648214256	0.0	1.047430809339312	0.0	5.915346657060144	2.489101469217033	0.0	3.5819350264925287	2.190674561273606	1.975334979775039	1.8412131469352269	0.7054767784910854	1.6059241901003125	1.2093887631275748	1.7554081668047823
2L_7711	1.0528781740986706	0.0	2.2880450409293127	0.0	2.5514190673925454	0.0	1.7642129405019187	1.015909137086779	0.0	3.1258742679593197	0.0	1.3811863769444084	0.0	0.0	0.8158440171506729	0.0	1.472571876233279	0.44403149515395124	0.5837050561699375	0.5174755369908332	0.0	1.7478006659557486	0.4368973819798179	0.0	0.7665613666869294	0.0	0.8968720466283777	0.49065751296010485	0.0	4.068207568086539	0.7385412554684363	0.8962053098820303	1.103474150428355	1.0319978678924049	0.0	0.0	0.0	2.3817165150009436	0.0	0.9123704662030608	0.0	3.9388330734359975	2.4089497300370337	0.0	0.5784767319304116	0.0	2.522765435288039	0.6649451237413005	3.860628232310987
2L_7712	1.431507040509502	1.0755088985455248	1.728253438826845	0.7691579358908398	0.8672357467636932	2.278867655729412	0.7995490543333559	0.46041448353465725	0.0	0.0	0.0	2.503838932798747	0.0	0.0	1.1092322770471779	0.6478559531159603	0.6673760429085424	0.40247404822182437	0.5290753910211038	0.7035665594720475	1.2004947959350927	0.5940832045608481	0.7920152507288619	1.403518391365817	2.084453872043298	1.3036125885869936	0.6096995268630055	1.556576981370731	0.6777707352377864	0.46093238509093915	1.0041304235552664	0.4061641832197695	2.5004966611493207	2.572382818550033	0.7103252703719954	1.0869201335433551	4.175988691422623	0.5397021934090812	0.0	2.0674515153675324	0.0	0.7140385804327508	3.275239798501425	0.9844297665966244	1.5730091759917273	2.109492356992767	1.8293254033296646	0.9040681529969001	0.6998614694207428
2L_7713	0.45416663828125176	0.5118314968819225	0.0	0.0	0.2751432808635097	1.0845063625277023	0.0	2.6293186558923036	0.0	0.4494561804944108	0.0	0.893677144832595	0.0	0.0	0.7038404703343559	1.2332509110641103	0.42346970751794244	0.38307241313593615	0.7553562310342641	0.6696504803960939	2.666122269890796	1.1308897444698078	1.3192119856816502	0.44528682817071497	1.6533090318949766	0.2067951222820917	0.5803083952248357	1.2698920655238908	1.075163613022812	0.8774254232261529	0.31857512813888095	0.7731693235019699	1.6659705289813425	0.22257988336368953	1.6902084534085589	2.069048279172546	0.496835160030605	1.0273706964083635	0.0	0.7871152383935922	0.0	1.0194265317988018	2.07823588254365	0.0	1.24765067378127	2.677069759753067	1.3058558056607978	0.8604867084920573	1.3322479952998292
2L_7714	0.6208590640611695	0.0	0.8994731695698511	1.000774699695034	0.37612890388890957	0.0	0.0	1.7971777121208854	0.0	0.6144197306396189	0.0	0.4072275892782351	0.0	0.0	1.9243409745545834	1.264417520780702	0.0	0.26183559055250055	0.3441980124354611	0.3051439240306363	1.0413334399658776	1.0306395481696833	1.8034013282617565	0.6087201041958377	0.9040487007418894	0.5653899483165741	1.32216421887794	1.7359795564103517	1.1758240579187413	1.199466189566995	0.43550150807639726	1.056945055160509	1.9520831899772242	1.217092814980806	1.8484514713327125	4.242674174502886	2.0375645398568	2.8088915180113494	0.0	1.6140142924193621	0.0	0.46452861795907585	0.9470030573046702	0.0	1.023344954438636	3.202178506081257	2.082666879931755	2.7447244337839347	2.276527417858793
2L_7715	0.0	0.0	0.0	0.0	0.0	0.0	0.0	0.0	0.0	0.0	0.0	0.0	0.0	0.0	0.0	0.0	0.0	0.0	0.0	0.0	0.0	0.0	0.0	0.0	0.0	0.0	4.33540421141165	0.0	0.0	0.0	0.0	0.0	0.0	0.0	0.0	0.0	0.0	0.0	0.0	0.0	0.0	0.0	0.0	0.0	0.0	0.0	0.0	0.0	0.0
2L_7716	0.0	0.0	0.0	0.0	0.0	0.0	0.0	0.0	0.0	0.0	0.0	0.0	0.0	0.0	0.0	0.0	0.0	0.0	0.0	0.0	0.0	0.0	0.0	0.0	0.0	0.0	38.74767513949163	0.0	0.0	0.0	0.0	0.0	0.0	44.58553288628906	0.0	0.0	0.0	0.0	0.0	0.0	0.0	0.0	0.0	0.0	0.0	0.0	0.0	0.0	0.0
2L_7717	0.0	0.0	0.0	0.0	0.0	0.0	0.0	0.0	0.0	0.0	0.0	0.0	0.0	0.0	0.0	0.0	0.0	0.0	0.0	0.0	0.0	0.0	0.0	0.0	0.0	0.0	0.0	0.0	0.0	0.0	0.0	0.0	0.0	0.0	0.0	0.0	0.0	0.0	0.0	0.0	0.0	0.0	0.0	0.0	0.0	0.0	0.0	0.0	0.0
2L_7718	0.0	0.0	0.0	0.0	0.0	0.0	0.0	0.0	0.0	0.0	0.0	0.0	0.0	0.0	0.0	0.0	0.0	0.0	0.0	0.0	0.0	0.0	0.0	0.0	0.0	0.0	0.0	0.0	0.0	0.0	0.0	0.0	0.0	0.0	0.0	0.0	0.0	0.0	0.0	0.0	0.0	0.0	0.0	0.0	0.0	0.0	0.0	0.0	0.0
2L_7719	0.0	0.0	0.0	0.0	0.0	0.0	0.0	0.0	0.0	0.0	0.0	0.0	0.0	0.0	0.0	0.0	0.0	0.0	0.0	0.0	0.0	0.0	0.0	0.0	0.0	0.0	0.0	0.0	0.0	0.0	0.0	0.0	0.0	0.0	0.0	0.0	0.0	0.0	0.0	0.0	0.0	0.0	0.0	0.0	0.0	0.0	0.0	0.0	0.0
2L_7720	2.3049945775002563	1.2988281452941899	0.0	3.715465215257335	0.6982060294279877	0.0	0.0	3.336091168699458	4.769672514285169	0.0	0.0	1.511868698436773	0.0	0.0	0.0	0.0	0.5373002425158374	0.48604397628688645	2.555731560269006	1.6993109973630092	0.0	0.47829264067375743	0.47823486190585773	0.5649819019347353	3.3563613284075373	2.0990605444627204	0.9817304865112686	2.1483262443938083	1.0913378874863378	3.3398438021850594	0.0	0.0	0.6039402268278703	0.5648206858120545	1.7156351839032242	0.0	1.2607733079161434	0.0	0.0	0.9986953044542609	0.0	2.586905807137894	1.7579166016237524	0.0	1.8996296482037864	2.547508485750766	1.6568756362402444	0.0	4.225905408685621
2L_7721	1.8439956620002054	1.039062516235352	0.3339374261372156	0.7430930430514671	0.5585648235423902	0.5504105925417714	0.0	1.3344364674797833	0.0	0.9124351914391681	0.0	1.2094949587494186	0.0	0.0	1.0716430914116915	1.2518033792432224	0.42984019401267004	0.19441759051475463	1.7890120921883041	0.6797243989452036	0.0	0.191317056269503	0.9564697238117155	1.8079420861911533	0.3356361328407538	0.20990605444627203	0.7853843892090149	2.3631588688331893	0.43653515499453516	1.3359375208740236	0.0	0.9810006658051518	0.4831521814622963	1.129641371624109	1.0293811103419348	0.0	1.0086186463329148	1.5642389938189099	5.696155664542001	2.796346852471931	0.0	1.7246038714252627	1.0547499609742514	2.8532095040408576	0.7598518592815146	0.6793355962002043	1.5464172604908948	2.9114382694294467	2.0284345961690984
2L_7722	0.5777352949757539	1.3021789621008628	0.836997359022233	0.0	0.7000073150764425	0.6897882301848156	0.9680588967032755	0.5574496455735154	0.0	1.7152296786877397	0.0	1.5157691336579833	0.0	0.0	0.8953398322768845	0.7843955487121402	0.5386864110319529	0.7309468649140753	0.32029062915456985	0.2839491684420825	2.4225106667989684	0.9590531536748652	0.23973432450371038	0.0	0.8412550819167931	0.7891784483994093	0.492131615187034	1.6154014963302519	0.27353835123938175	0.5580766980432268	3.2420187678034957	0.983531526820327	1.5137457957602705	1.4156946342143777	0.0	0.0	2.528051895849318	2.6137908965975827	0.0	1.0012718154599973	0.0	1.7290531372177866	1.7624518101613806	1.1919043472923212	0.9522652294825886	0.8513602480659437	1.1074334476795282	1.8243433887127365	1.2710423174050263
2L_7723	2.424491485640494	0.0	0.43906201250395926	0.0	2.93761137678134	0.7236816347910237	1.0156253967286706	1.169680934434705	0.0	1.1996727532663642	0.0	1.9878098752088742	0.0	0.0	0.9393332115018158	0.0	1.1303105663918431	0.7668626384139132	0.3360284156381173	1.1916051299434969	0.5083086092025817	0.754632860925616	1.2575694994526305	0.5942720317664549	0.0	0.8279554864635901	1.0326259458369622	1.1298505295312846	1.434894599099776	1.1709966610201208	1.700659230789279	1.0318582893290917	1.5881251436260677	0.0	0.45114454242552005	2.7613157338113727	1.32613507216164	4.113333019348913	7.489323968682643	3.676645924080833	5.041239862696791	1.3605088629669624	1.3867886744851963	3.7514091230518463	1.332074256745857	2.2329816208641944	2.033234436810327	1.148390547873014	0.888997465112628
2L_7724	1.1887334223694668	0.0	1.7221844394091599	0.0	2.8806344309270675	1.4192906867706354	1.9918533199215211	1.1469941870334601	0.0	0.0	0.0	2.33910596095424	0.0	0.0	1.8422284258241004	0.0	0.5541937168619867	0.0	1.9770655128336594	0.0	0.0	0.0	0.0	1.1654914530723899	1.730945021551131	1.6237934673273269	0.5062987359998906	0.0	2.2513021672441726	0.0	1.6676738026706628	1.0118447047055181	1.2458579117739492	0.5825794415521641	2.654365745940922	2.7077581603707683	2.600827583337018	4.033552162501598	0.0	0.0	9.88692325869036	0.0	0.9065939844225396	0.0	2.612475563556697	0.8758685769710678	2.2786268447762934	0.0	1.7435095242694785
2L_7725	1.49792032486896	1.6881090275344088	0.5425301893636523	0.0	1.361205374583301	0.0	2.5099299102072576	1.445324807844067	0.0	0.0	0.0	2.4562518216177573	0.0	0.0	0.0	1.016868837139304	1.396676524409576	0.31585981067678814	0.0	0.3681039001233995	0.6280952534087986	0.9324676179639141	0.3107849912977095	0.7343165856892933	0.0	0.3410230856259861	0.9569788560306655	0.0	2.1276456165092537	0.0	1.0507160130538857	0.31875581191456315	0.0	0.36705352517655004	2.2298402235860797	1.7060199986488325	0.8193242541281653	0.8471116753251363	0.0	1.947031905622431	0.0	1.1207484896373074	0.5711985253024954	7.725760234121438	0.8229936525791552	2.2073600668918396	0.35891157337645635	1.4190171858590397	1.0984962245783259
2L_7726	0.3074786809656552	1.386075156321556	0.44546152219191304	0.0	1.1176606022402389	0.0	0.0	2.3734590317236535	0.0	1.8257377167105024	0.0	0.4033566045892785	10.155666049202171	0.0	0.9530243799837814	0.41746611427550423	0.5733926542437707	0.0	0.34092616821078947	0.6044866327755192	1.0314348331220955	1.0208425942897432	0.510359637166961	0.30146689570915536	0.0	1.6800465574502	1.0476768943504287	1.7194778496003673	0.29116175578691267	0.5940322098520955	0.8627235198015321	0.7851735366995606	0.3222545443530208	0.3013808729111216	0.915440319928083	0.0	2.018196055637629	1.3910955141482064	0.0	0.5328906504122228	0.0	1.3803388400571017	0.0	0.0	1.689362234672146	2.2655282477842675	1.4734783330315648	0.7767525420974632	1.3529324540354728
2L_7727	1.5128398500170572	0.5683076208233369	0.3652892510058057	0.0	0.6110058653508045	1.2041721433920964	0.0	1.4597204732608404	0.0	0.49904973444815054	0.0	0.9922865924782495	0.0	0.0	1.1722546548180897	0.684664675205348	0.7052938225853137	0.42534109963647165	1.1182709026917563	0.49569369817413955	0.0	0.6278367626928346	0.6277609186770466	0.9888406612070961	1.1014423240374294	0.6888394598102587	0.21478011509851588	1.1750112795207777	0.7162791019722387	0.0	0.3537271039962284	0.21462044706598077	0.0	0.988558498085051	0.7506832625220068	1.148674819807381	2.758282847562947	0.0	12.461882217766407	1.3109497691242664	0.0	1.886518871999053	1.9229591788072053	1.0403613383000183	1.6623816010264207	2.229345724928611	2.6582335255252283	2.8663016463367854	1.1094374220342853
2L_7728	0.5652831361908397	0.0	0.0	1.822381579366996	0.0	0.0	0.0	0.0	0.0	2.2376808675488724	0.0	0.7415495790779202	0.0	0.0	0.8760422164744119	3.0699566368625044	0.52707588838641	0.47679498411676713	1.88032366638044	1.1113163959453622	0.0	0.0	0.9382689407178226	0.5542307900144239	0.0	0.0	0.9630490131757143	0.0	1.0705706810836852	1.0920964976465322	1.5860711233943507	0.0	2.3697910881043893	0.0	0.0	0.0	2.473563787026158	2.557454820962179	0.0	4.898455027284394	0.0	2.537679250031193	0.0	0.0	1.8634813558690346	0.0	1.0835644937586686	1.4280180715686956	1.6581960485188165
2L_7729	1.0347896272687762	2.3323506362652533	0.0	2.22399647718958	0.8358618153246905	0.8236594530571768	0.0	0.6656371478779488	0.0	0.0	0.0	1.809943285427151	0.0	0.0	0.5345518264032253	1.404941648090216	0.9648486345462123	0.290935327985942	0.7649025973032595	0.33905683881034454	1.7355968601895735	1.7177732848463192	1.1450438494542148	0.3381858493571425	0.5022611798316019	0.6282259402029421	0.29382123328524457	0.6429706271728389	0.6532510672489311	0.6663858960757868	0.0	0.8808084177098863	0.7230109066195264	1.6904467445038507	2.0538836372225333	0.0	0.7546714160654451	1.560532266345405	0.0	1.195594473484106	0.0	2.0646205588721394	1.0522505534837912	11.385793376314703	2.2741537873757176	0.5082943471569064	1.3223595125253893	0.0	0.5059069697791413
2L_7730	0.0	0.0	0.0	1.216022950730763	1.371081961908601	0.9007107778961612	2.528141373665615	0.727905873035746	0.0	0.7465701261905088	0.0	0.49481476188796175	0.0	0.0	1.169115681483084	0.0	1.4068104820886298	2.2270613082935284	1.254686043257225	0.7415495515831323	0.632652565431459	0.9392333845622528	0.0	0.3698223074079144	0.5492464832571546	2.0609848154882733	0.9639224704304733	0.0	0.7143611048951773	2.186173994381824	2.1166795246128287	0.6421372588297003	0.7906468064095364	1.1091503387104817	0.5615048554728614	1.7183984801109125	1.6505381579664051	0.0	0.0	1.3074394086817638	0.0	2.257760756268574	3.452058047967037	1.5563633081124661	0.8289651017297683	3.33506423166957	1.084547255025358	1.4293132421441013	1.6596999837791988
2L_7731	0.43014304837216666	0.9695153354057693	0.0	0.6933558757195647	1.3029465354130445	0.0	1.441503776739895	0.41503971099954845	0.0	1.2770452646139951	0.0	0.5642701436541503	0.0	0.0	0.0	0.5840084470981788	0.20053493093897834	0.362809422015566	1.6692688182874025	0.6342286612498464	0.3607278738179669	0.8925585182785987	0.8924506953119066	1.47606530585254	0.6263422514448463	0.19585649140487704	0.0	0.20045331314046838	1.8329252019883573	0.41550657231675825	0.9051713525577245	1.8306794339714936	0.6762203071663123	1.0540315103141622	0.32016064380463544	0.0	2.352772884010179	0.4865134577406626	0.0	0.7454800056298649	0.0	0.6436686435018046	0.6561018522017728	0.0	0.7089929804022996	1.267731764185665	1.8551719224924013	1.9015976462784971	0.6308887152683144
2L_7732	2.554331544206539	0.0	0.5286575196932856	0.0	1.3263989197807196	0.8713569546004727	1.2228751016514927	2.1125510885271575	0.0	0.0	0.0	0.47868893610570173	0.0	0.0	1.131014643981755	0.4954335886137471	0.6804815305063953	1.2311326990229885	0.40459876668585537	0.0	0.6120346578089746	0.3028747080325674	0.0	1.0733098152071758	1.0626934965602204	1.329212067012492	0.6216724013355388	0.34010228712326146	0.0	0.7049758038204612	0.5119244350389136	0.931815372959569	1.147319889421309	0.7153356993538479	0.5432056247856035	0.0	2.3951216162919367	0.0	0.0	0.632415226636115	0.0	1.0920905939383838	1.6697783914646271	0.0	0.8019494428616636	0.5377292918029944	1.0492022705296709	0.46091082154542384	1.605610989572306
2L_7733	0.5927531189187235	0.0	0.0	0.6369801230989567	0.7182035144570776	0.0	0.6621486060116472	0.762586877710043	0.0	0.391070193697458	0.0	0.518390163194148	0.0	0.0	0.9186135634946154	1.341308935102645	0.9211486443565939	0.16665495915578596	1.0953878650128122	1.1653209119964603	0.9941928532645582	0.49199153400647944	0.9838642007662795	0.38744245535147037	0.0	0.35986337283241693	0.6732323086541235	0.920773736483433	0.7483967704059967	1.1451670210831355	1.108764257564939	1.0090977393065619	1.0353963709564278	0.9683297491253223	0.8823865497229967	0.0	1.2968834162330032	1.3408672792135758	0.0	1.3697322324156171	0.0	0.2956664435469128	1.808265509312447	1.6305160868755275	1.3026915953204192	1.746981521652351	1.3255904710194109	0.9982751552299148	1.7387762284251196
2L_7734	0.8348747207865855	0.0	0.6047647966895658	1.3457506644307469	1.7702436209271122	0.0	0.699462113634615	0.40278014970532605	0.0	0.0	0.0	1.0952051426014593	0.0	0.0	0.32345980892194015	0.5667578391110516	0.5838344189539743	0.35209265388605543	0.6942692057541773	1.6413190246970504	0.3500725910524806	0.34647754813361376	0.17321784645457367	1.02318919148777	0.9117617632159564	0.19007122653114536	0.533377805189446	0.38906453207189273	0.5929279116268618	0.0	1.4640569051980403	1.0659625817997478	0.43749727931379423	0.6137383362609334	0.6214072948866568	0.0	0.0	3.30499879178687	0.0	0.0	0.0	1.2493115512532875	1.5918043216595923	0.8611995993699464	0.6880505436424955	0.9227138564677997	0.6001244418042525	0.2636325304193713	1.836760033669036
2L_7735	0.0	0.0	0.0	0.0	0.0	7.159305647582463	0.0	0.0	0.0	0.0	0.0	0.0	0.0	0.0	0.0	0.0	0.0	0.0	0.0	0.0	2.5143215756951593	1.244250474090537	1.2441001659878441	0.0	0.0	1.3651459668673613	0.0	0.0	1.4195260060713129	0.0	0.0	0.0	0.0	1.4693481486727598	2.2315625512562023	0.0	0.0	3.3910639361367707	0.0	0.0	0.0	0.0	4.573117750465086	0.0	6.589034660299023	0.0	1.4367551861115198	0.0	2.1986894052193366
2L_7736	0.0	0.0	2.455917910780104	0.0	0.6846538937636246	0.0	0.0	4.361783795100845	0.0	0.0	0.0	1.4825234209050033	0.0	0.0	1.7514042759484554	0.0	0.5268712781812909	0.0	0.6265312423563189	0.0	0.0	0.0	0.4689523529402937	1.6620469149306771	0.8228036408731986	0.0	0.48133757937256677	0.5266568413566343	2.6753877171879745	2.1833450942855746	0.7927277062772619	0.4809797519067961	0.5922177845369567	1.6615726541474183	0.0	0.0	0.0	5.112924040355287	0.0	0.0	0.0	0.0	0.0	0.0	0.6209193182405232	2.4980615042726844	1.0831438553682342	0.0	1.657552338872652
2L_7737	0.2233206621189647	0.0	0.0	0.0	0.0	0.5332683172600929	0.0	0.43095869347114824	0.0	1.3260267491419946	0.0	1.1718258153578671	0.0	0.0	1.38435637153827	0.0	1.2493590787925795	0.3767250948452517	0.49522690405335296	0.8780729424852125	0.37456370819269713	1.4828686226964238	0.18533618612675617	0.6568629722094852	1.9510974337735747	0.6101058916054961	0.9511549589319822	0.6244252945695106	0.42293947588071334	1.725773845621246	0.31329649760205996	0.5702687208861186	0.7021569559529921	1.31335107612266	0.6648810178796479	1.0173825920141164	1.4658085497681093	1.0103476778118456	0.0	1.1611096988576848	0.0	0.6683567626910423	0.3406334255677814	0.9214492184728454	0.24539554522669346	1.6454450329872239	0.6421092140446237	0.8462288741077152	0.327543328086526
2L_7738	0.9982197748535262	2.2499244925340305	0.28923533754718367	0.0	0.24189664385339418	0.0	0.6690507173896317	0.0	0.0	1.185439905487247	0.0	0.5237937638528719	0.0	0.0	1.5469816948440616	0.2710580969661551	0.18615010459402076	0.6735685552602799	0.6640835881126912	0.19624466599638646	0.0	0.4971199603656198	0.1656866357391574	0.39148108196053805	0.2907066491413194	0.727229040640904	0.8503124430556386	0.37214868285137565	0.37809895813886835	1.5428053663090493	0.5601609028583806	0.6797442550607087	0.627713487711096	0.7827387476951034	0.594389586413324	1.8190370963511207	0.8736012551902834	0.45161474173485183	4.933647376434334	0.3460025152998852	3.320953924088971	1.4937420721506696	0.6090381752436701	0.0	2.8519196446630977	2.3535889672222137	1.14806414953857	0.7565107394642828	1.756900901770382
2L_7739	1.1156191421279265	0.0	0.0	0.8991440059149289	0.6758645067388761	0.0	1.869342318638745	0.0	0.0	0.0	0.0	0.36587280439272746	0.0	0.0	0.0	0.37867112185863905	0.7801611875426357	0.47049131408341643	0.9277320254703262	0.5483118834181467	0.0	0.6944820139922847	0.6943981190884442	0.5469033471113782	0.8122407276832191	0.25398672807591643	0.9503166157989901	0.0	0.7923125609668009	2.694144933358708	0.7825508991646779	0.9496101482367556	0.8769225979884273	0.0	0.0	0.0	1.8306457419790256	0.6309107265738274	0.0	0.48336929278625473	0.0	0.0	0.8508329825065336	0.0	1.532370342774083	1.2329960595911929	1.8711678482467906	0.704569176909253	0.40906829133320105
2L_7740	0.6145679019174212	0.692598668991582	0.4451794059650657	0.9906338540996441	0.744635182746505	0.7337645961370669	0.0	1.7789669183311867	0.0	1.2163876364657686	0.0	0.0	0.0	0.0	0.0	3.33761382306141	0.5730295176673023	0.0	1.022130766504039	0.9061557060035806	0.5153908064175639	0.5100980410985482	0.5100364201706551	0.9038279191178857	0.0	0.8394912817151412	1.5705200816513392	0.0	0.5819547189762485	0.5936560019927845	0.8621771464514362	1.0462350356022012	0.0	0.30119000472055096	0.45743028019205667	0.0	0.6723059691357776	0.0	0.0	0.0	0.0	1.3794646545979143	0.46870353976162116	1.267892338189995	1.0129754045519874	2.716912153264275	0.0	1.5525212304367284	0.9013837502503593
2L_7741	0.4208772808128992	0.9486308789975779	0.6097484013463977	0.0	0.254975918799349	0.0	0.0	0.40609928640233395	0.0	1.2495362658533353	0.0	0.27605756341269977	0.0	0.0	0.6522506021169902	1.4285706122453645	0.7848607272488104	0.532491145337867	0.6999903774656111	0.6205666588606277	0.705914775191557	0.3493327194858787	0.17464525967532119	0.8252966802296611	0.919275196858187	0.3832750423097319	0.7170308541065388	0.7845412886133816	0.19927132454752705	0.0	0.0	0.5373733587878734	1.102756262084141	0.20626529598977153	0.0	1.9173918562232213	0.0	0.47603340783414844	0.0	0.7294215235077238	10.50155055393929	1.2596065864450523	1.6049216913768969	2.6048891163825383	0.23124015668463033	1.550529235941987	0.8067597430760651	1.0632200475030769	0.6172986590915067
2L_7742	1.1474098026891155	0.517237883495684	1.6623166057516288	0.0	0.5560991424673174	0.0	2.3071332715534316	0.4428486148581025	0.0	0.0	0.0	0.30103896675479186	0.0	0.0	1.0669125212462292	0.3115693812045148	0.4279427439996864	1.354915590210425	0.7633349268374007	0.6767238813398961	0.0	0.9523626125980699	0.57134853910178	0.0	0.33415452922739397	0.6269383890090846	0.7819174551245355	0.6416528566930585	0.4346081513149124	0.8866935145640297	0.3219401815182448	0.5860021319148228	0.9620387910876246	1.3495857345368911	0.6832247319154257	0.0	0.5020831429601417	0.5191113167253358	0.0	0.39771469951938565	0.0	1.7169909266988073	0.3500313208025854	0.9468715128497566	1.0086635117689347	0.0	1.0997077768518728	0.5797172527651571	1.6829003724325842
2L_7743	0.7216678610269767	0.542197966453995	0.3485068329295185	0.7755135625301627	1.1658690664915532	0.0	0.0	0.9284378661526834	0.0	0.9522439652848036	0.0	0.6311320991986926	0.0	0.0	1.118397970957665	1.306418499408519	0.4485937572616115	0.40579973032578925	0.5334471923020583	0.7093801982050836	0.0	0.39932811447427247	0.9981996869725638	0.9434105333248332	1.050838958299137	0.6571922329341635	0.4098250221331126	0.6726167691297421	0.22779040685758464	0.9294822282068486	0.3374758835515166	0.6142805359007966	1.0084634030521902	0.7073560001791025	1.0742921354832784	0.0	1.5789357341577481	1.0883236099781208	0.0	0.0	0.0	1.0799081257362948	0.3669226025203767	0.0	1.0573380689390766	1.7724360808148611	1.6138861345232194	1.2153847411301906	1.411288985270518
2L_7744	0.8580884706374996	0.0	1.2431606480977695	0.0	0.3465648320564152	0.6830109828849059	0.9585476086633533	0.0	0.0	1.132251568861927	0.0	1.1256573979911442	0.0	0.0	0.44327150863069575	1.165033160727198	1.333484390445083	0.482510152918324	0.6342874750677451	0.5623186715581269	1.4392255354686578	1.6618531091360542	0.7121367230345038	0.5608741537776151	0.0	0.7814246809755597	0.24364818323123053	0.0	0.5417016120633699	0.5525935314285361	0.8025413917745045	0.24346705461031773	0.2997746144561212	0.0	0.0	1.3030653831298902	1.251606750165525	1.2940550528547081	0.0	1.4871513101109037	0.0	0.8560324973904919	0.4362838804973078	0.0	0.3143030386692058	0.8429955374345236	1.0965527889285012	1.4451352070306116	0.8390361220153179
2L_7745	0.591228300443303	0.0	1.713090857885066	0.0	0.0	0.0	0.0	3.422813278690021	0.0	0.0	0.0	3.102339831235815	0.0	0.0	0.9162504904230749	0.0	1.6538022899208027	0.49867875065015244	0.0	0.0	0.0	0.49072591809175925	0.9813332747150256	0.5796686776145984	0.8609025909380015	0.5384064719042274	0.5036253470608173	1.102086127810471	1.6795610299292176	4.568884616474119	0.0	0.0	1.2392794581374496	0.0	0.8801166682655452	0.0	1.2935472688042966	2.6748359723710844	0.0	3.073969543929484	0.0	0.8847175831072732	0.0	7.318447610892778	0.6496702533662014	0.0	1.1332975513519785	1.4935607369168933	1.7343033407538393
2L_7746	0.6102308869583896	1.3754219794632994	0.29469184545228005	2.6230478294410364	0.0	0.48572427220532227	0.0	3.140289283448791	0.0	0.4026011901857425	0.0	0.533675283992634	0.0	8.788859944243473	1.2609327598779265	0.2761716859950024	0.5689856397128307	0.5147067149667448	0.4510744774482609	0.19994687811342282	0.0	0.5064982715239986	0.33762472363728246	1.1965994558025224	0.8885727412895584	0.37047421292012517	0.6930830656588777	0.37916937488392677	0.5778478557414385	1.1789331252542565	0.0	1.2119936956935926	0.0	0.3987526697488121	0.0	0.9266768774102866	0.4450409971766599	0.4601345838441594	0.0	0.7050599047097438	3.383604675870974	0.0	0.0	0.0	0.6705512145560039	1.4987438128857917	0.38990757007106924	0.7707825323412644	2.0883862335488868
2L_7747	0.2197138227458735	0.49522111622839604	0.3183116748764553	0.7083218968860399	1.3310705134604504	0.0	0.7363092498849517	0.423998304006784	1.8185951352580134	0.4348700553915733	0.0	0.8646747922078389	0.0	0.0	0.3404994275353375	0.5966142143336566	0.40972691700981295	1.297242202068638	0.0	0.4319456180466879	0.36851415094339623	0.5470945858152052	0.5470284956260513	0.8616720207016703	0.0	0.40016807058964765	0.3743171636116927	0.6143402369817464	0.8322172086914685	0.8489504849629647	0.30823646360305307	0.18701944768481613	0.6908164587021286	0.8614261448218867	1.6353564054866208	1.0009509033581903	0.0	0.49701480482849886	0.0	0.0	3.6548037827219155	0.9863432556725011	0.670263748785147	0.0	0.24143217566605105	1.2950956347182763	0.42115902964959573	0.5550409863078327	1.6112659716739441
2L_7748	0.46408546969278236	1.0460194149571571	1.008519773341232	1.4961366385684725	0.0	0.0	0.0	0.447790333818738	0.0	0.0	0.0	0.30439824105302793	0.0	0.0	0.0	0.9451384911431072	0.8654362586290485	0.0	0.2572843105866216	0.0	0.3891927706041766	0.5777939791209523	0.0	0.45501172781353144	0.0	0.4226229025436658	0.7906428212744984	2.3789810707287726	1.5381027041713236	0.0	0.9765980733477889	0.3950275277895446	0.2431935298847761	0.45488189139526536	0.34542439618520204	0.0	1.5230575685299754	0.5249040462280894	0.0	0.40215277204710076	0.0	0.34723014340986874	1.0618118928028693	0.0	0.2549797806133569	0.3419419966526614	0.6671876067500171	0.5861862799759909	2.0420156981998816
2L_7749	0.766712707764768	0.0	0.5553897408629224	0.0	1.8579598950066865	0.9154181964449002	0.0	1.4795832309954933	0.0	0.7587606312797401	0.0	0.5028944340599538	0.0	0.0	0.5941028989785649	1.5614574018806195	1.0723363807703494	1.2933864462477487	1.7002312144428522	0.37682903865674316	0.0	0.0	0.9544545123841428	0.37586101772113284	0.5582149536184777	0.0	0.326554017504275	0.0	0.3630128395826296	2.9624951081799527	1.6134315812775033	0.6526225129902065	0.40177851276460386	1.5030150670121145	1.1413469777560035	1.7464576599283674	0.8387446341312033	2.6015720953295802	0.0	0.0	0.0	0.573656752596815	1.754212800514195	0.0	0.4212505040262281	0.5649202383466276	1.1022564806802364	0.48421734715425224	0.5622668982006784
2L_7750	0.0	1.397886619093789	0.8985150601007739	0.0	0.7514565105816349	1.4809726850878935	0.0	1.1968422514038959	5.13344387349141	1.2275305142604058	0.0	0.0	0.0	0.0	0.9611455932772094	0.0	0.0	1.0462267440142097	0.0	0.0	0.0	0.5147708608188799	0.0	0.608071701869255	1.806171434929152	0.5647877008215628	1.0566046906380333	0.0	0.5872857911782039	0.0	0.0	0.5279096041380089	0.6500012837525354	0.0	2.7697237800636203	0.0	0.0	0.0	0.0	2.149726748233032	0.0	0.0	1.8919886389866205	2.5590140630617837	0.6815032653547457	2.7418007818519112	1.188827682756102	0.0	1.8192819876165112
2L_7751	0.0	0.0	2.6778601219765283	1.489724624403179	0.0	4.4137687516206805	0.0	0.0	0.0	0.0	0.0	1.2123747086512027	0.0	0.0	0.7161297483878128	2.5095677269590313	1.723454492184134	0.7795219581591588	0.0	0.0	0.7750496031746031	1.9177257307014464	1.533995252284694	1.812246710205894	0.0	0.4208116615327644	0.39362717602023245	1.7227530455043683	0.43757452441118877	0.0	2.593100408089177	0.0	0.4843025437991113	0.0	0.0	2.1051745189676225	1.011020119300374	2.090617829834162	11.419435879867534	1.6017170406675956	0.0	2.074452085342959	0.7048408469367617	1.90666857333524	0.5077740202500279	0.0	1.328656462585034	0.5836740530618081	0.6777547341168177
2L_7752	0.0	0.0	1.0895452575853868	0.0	0.4556105477486688	0.0	2.5203042007170264	1.451298767266827	0.0	2.2327673342566574	0.0	0.49328084890871726	0.0	0.0	0.0	0.0	0.0	0.0	2.0846609148926345	1.1088761506946425	0.6306913588220098	0.6242145235556246	0.6241391171140257	1.4747034712344527	0.5475438333478068	0.0	0.3203114452244206	0.7009393042287212	1.0682199058862656	1.4529312743166212	0.5275294681917403	0.9602199748736039	1.970489554336348	1.105712001313291	0.0	0.0	0.0	0.0	0.0	1.3033863802900867	0.0	1.6880713171868562	0.0	0.0	1.2395929969937391	0.5541209364510837	0.7207901243680113	1.4248824080170726	1.1030366378031393
2L_7753	0.0	0.0	0.0	0.0	0.0	0.0	0.0	0.0	0.0	0.0	0.0	9.452921614483389	0.0	0.0	0.0	0.0	0.0	0.0	0.0	0.0	0.0	0.0	0.0	0.0	0.0	0.0	0.0	6.716178333340049	0.0	0.0	10.109240452327855	0.0	0.0	0.0	0.0	0.0	0.0	0.0	0.0	0.0	0.0	0.0	0.0	29.732703000029733	15.836516473144437	0.0	0.0	0.0	0.0
2L_7754	0.0	0.0	0.0	0.0	0.0	0.0	0.0	0.0	0.0	0.0	0.0	0.0	0.0	0.0	0.0	0.0	0.0	0.0	0.0	0.0	0.0	0.0	0.0	0.0	0.0	0.0	0.0	0.0	0.0	0.0	0.0	0.0	0.0	0.0	0.0	0.0	0.0	0.0	0.0	0.0	0.0	0.0	0.0	0.0	0.0	0.0	0.0	0.0	0.0
[truncated: 136 more columns]
