# Supplementary material for: Convergence of topological domain boundaries, insulators, and polytene interbands revealed by high-resolution mapping of chromatin contacts in the early Drosophila melanogaster embryo
Source: eLife. 2017 Nov 17;6:e29550. doi: 10.7554/eLife.29550 (PMC5739541; doi:10.7554/eLife.29550)
Supplement: Supplementary file 3. [file elife-29550-supp3.zip › local_HiC_maps/nc14_all_dm3_CompressedBinCounts_500bp_VC_chr2L_5403709_5461318.txt]

2L_10747	2L_10748	2L_10749	2L_10750	2L_10751	2L_10752	2L_10753	2L_10754	2L_10755	2L_10756	2L_10757	2L_10758	2L_10759	2L_10760	2L_10761	2L_10762	2L_10763	2L_10764	2L_10765	2L_10766	2L_10767	2L_10768	2L_10769	2L_10770	2L_10771	2L_10772	2L_10773	2L_10774	2L_10775	2L_10776	2L_10777	2L_10778	2L_10779	2L_10780	2L_10781	2L_10782	2L_10783	2L_10784	2L_10785	2L_10786	2L_10787	2L_10788	2L_10789	2L_10790	2L_10791	2L_10792	2L_10793	2L_10794	2L_10795	2L_10796
2L_10747	6.568090573969014	13.89380218859447	38.20975627806406	31.466181006822442	32.09169054441261	25.123805656827457	19.573085475664275	18.261080325512058	19.764217703340055	19.71762567521665	14.407690825362577	13.030147853087689	15.377439246300442	13.407290501509278	18.527085151062323	13.16528164769142	17.37802415954253	18.770583117549837	12.647359301640924	7.022866453171527	18.360573584318775	13.327114013460385	9.572854864642007	13.903742076315323	5.812027409521263	16.385795918189	18.419975440032744	6.480390338834686	11.57708894098579	14.13064188668684	0.0	10.788138226257466	10.249588877601687	9.678243933875962	8.287686597263738	7.995737129861622	7.782489490205737	11.66843273257921	4.801402896058491	7.021719113447108	5.948464335295717	9.94560747273163	8.165446798402542	2.851074142183067	7.878999577160356	6.8384952575035385	7.989618541970308	12.8161703452127	4.539135862010269
2L_10748	13.89380218859447	11.825657530905659	30.367376139326357	39.71994953083913	23.871689668034314	28.22124251431542	19.94034071617063	20.799990318549963	20.708008050269505	17.500554475900977	17.876103248621313	13.852328635810803	19.276235197056135	20.361811945286068	19.218784304116838	14.077598415572417	12.974322949927231	16.493398425650142	10.975825926327694	7.999283264219526	15.465309693529582	9.541736422542785	13.027924790356616	14.328564234123911	18.91456141293287	12.798156155422515	7.9927532370650605	8.760324529142292	11.30288336554655	8.603928874346206	3.600339295975253	13.107259324504284	10.748071721808476	6.299341911456004	8.27119984038742	9.293281619071063	6.257308014318389	7.832043767549118	7.69260430137739	10.663968540439686	8.93472894593667	7.76803507941068	6.764160770573195	3.0928287816172153	8.547093287420626	8.266172798873969	5.473952906707311	10.725100190310945	8.493948984603794
2L_10749	38.20975627806406	30.367376139326357	10.640105600289536	17.750688773436746	32.19165262960883	30.76996130766698	25.01406207189475	24.60144840315861	18.42009607922115	18.87999645934206	19.189566804572745	21.916279471970014	15.624632053865694	17.51504542401923	17.585321996889327	17.04532785720696	12.018886478211863	14.71293320162806	13.08014216875366	8.171081458973259	13.227532823858153	12.404841805622658	12.576862750615307	12.298271453350688	2.847273394052388	10.167903119362833	13.034410844629823	12.454592022731243	11.343077036507692	9.825493869517086	8.129570173365794	7.751387357402661	6.415984303489671	10.040414901180563	12.45091901857309	10.911804972582273	7.625179202924768	8.931698799108087	9.046827682829512	8.71439630194044	7.845688664064826	4.385057983134482	7.636741307933774	7.91475897696619	7.719738496431678	7.178856716337335	9.682150251480461	7.623961123179892	12.508269355851924
2L_10750	31.466181006822442	39.71994953083913	17.750688773436746	4.4296665845332654	21.29783693843594	28.23748003080709	22.73213587689461	26.992478738602905	17.355551425058728	15.61363945087871	18.824690882888458	18.664259481632982	19.18223486926811	17.795652522088854	10.758656768254163	16.38227939759082	15.43390341819408	13.080066904542218	11.424477268962388	16.31268147858145	10.034789360363712	10.060751460743722	8.591097853867952	16.59632292766313	6.750075094585428	10.149560111721284	2.3769907297361543	9.842098011085676	11.20467010650039	7.940948985755526	6.4242992695571735	11.694030698501159	13.226498496147121	7.273128797523698	10.26698656885651	15.25595006926533	11.16528638029125	9.740277614851637	8.578981752076865	10.873344295476608	6.377107036021621	6.930483210615653	8.621209900597451	6.62246173458829	11.590825556550264	10.211416022732882	4.8837496648526795	4.252762966940084	7.248644997611241
2L_10751	32.09169054441261	23.871689668034314	32.19165262960883	21.29783693843594	2.844444444444444	22.62763399802008	26.92802692802693	25.492468134414832	13.458950201884253	28.359920759044943	19.275089042530904	25.061896821787684	25.442258000397533	23.767082590612002	17.242540580588674	11.377311016300187	6.659531454394101	10.48149361283983	15.693967631191763	22.875816993464053	6.030908405578591	14.883720930232558	7.289293849658313	10.783124410297885	0.0	18.29965688143347	7.6190476190476195	12.99002551612155	14.3658810325477	9.332909110191961	10.296010296010296	10.7095046854083	9.538950715421302	11.656401086164648	10.284098213137934	13.819679755497972	15.337913404697236	11.53813523373208	10.31193606599639	7.841855905897728	11.923773022463536	0.0	2.7633851468048363	5.306799336650084	12.7100519401161	6.364359586316627	8.609725075824283	1.703940362087327	3.1683168316831685
2L_10752	25.123805656827457	28.22124251431542	30.76996130766698	28.23748003080709	22.62763399802008	13.200253180856008	36.122225345814655	35.437614803533044	29.740644449786654	28.311084138905326	25.333421155860005	18.436188076301036	20.52048899144636	21.742796705985207	22.28929394632207	18.7975709082666	20.433891743663338	13.433536397448869	9.016651605390543	16.464654027358364	13.859745664071855	19.404511713418387	13.315426232699746	10.865473260270461	8.6058445732835	13.479099550860228	6.060973392326808	9.349448633489509	10.475756480564854	8.999218102935126	16.38100916845083	11.359254015070322	13.771289570535872	10.396662749934718	8.99913133839499	7.892836256036505	8.812087852719916	9.718537126917509	11.119857517072901	5.776127776818556	11.292136097702452	7.854090245754974	7.327601683296658	7.974083291176232	8.814614527184725	7.473753984173869	6.849060041226361	6.325616532992836	8.121304281467603
2L_10753	19.57308547566427	19.94034071617063	25.014062071894752	22.73213587689461	26.928026928026927	36.122225345814655	10.585101170191754	36.9959813760509	26.981857399084856	26.011912155171466	27.534596987771092	20.709434079147584	22.43293835422637	15.220603455897573	14.402924081647056	21.93142987366814	18.542651435980012	17.51066277761332	13.109380446310315	12.738983327218621	12.314373415014199	15.886062397690303	11.72666320730102	11.209069033573684	6.02434679513787	14.719801223804275	16.97144554287411	14.984357364315612	8.000008000008	10.867016912196677	5.7335964671871995	12.673205444289781	8.853347486097885	9.441694321487685	9.735836962986982	7.103854024324425	9.015826239024834	9.448978652338285	8.805113213465882	8.733875749069345	9.960086612913186	6.185358493584803	13.080323961152978	7.880604895530268	8.166827598541623	2.531540206275972	13.511900802772537	6.642179166140828	7.057432800007057
2L_10754	18.261080325512058	20.79999031854996	24.601448403158617	26.992478738602905	25.492468134414832	35.437614803533044	36.9959813760509	9.650643353845286	29.485316020205584	32.62038462333061	28.9049862603448	29.421006879948763	22.16846513378352	16.782231696007173	26.34051567003131	20.2029920583702	19.119557798733272	13.758478543795041	23.442068539493775	14.200349896621454	21.838457436191305	14.821202403729552	12.097792394843788	13.4710961817525	14.690017134435985	9.93970354944605	10.34596921039563	9.575601287283359	9.753775686568272	13.364503657081215	16.777247368209128	13.815400652435931	11.513797213476854	14.964962418374762	11.730485722546529	9.238577249864942	6.47966117666574	9.953617616517047	8.775003532405677	9.465353304723987	6.013945692404997	10.055089826139453	8.255332945082523	10.088606792226585	11.683074305414678	8.395297211299557	8.502704370151971	8.7924211180998	8.604568452210227
2L_10755	19.764217703340055	20.708008050269505	18.42009607922115	17.355551425058728	13.458950201884253	29.740644449786654	26.981857399084856	29.485316020205584	4.811619983008755	27.36414648490699	36.481283938168346	29.327331992130688	21.401630215677606	22.116701813479583	20.396469289580093	15.735973119203363	19.206493331265435	13.776357478181556	14.026615585583146	17.524674742036787	18.390009227979803	12.911202228551756	16.60652549587085	13.832658753115977	13.650050914689912	15.39338566742385	13.218611805422034	11.414819456190976	12.461990927670605	11.240771326740745	12.991264673633449	8.867907700789699	8.692684450740026	10.362295257759087	13.300640143589817	6.371338793995435	10.48288580191496	6.85108180294439	9.5416635873116	8.795262343985788	7.791231951745516	10.511155138576735	9.588630325176606	6.137995531539253	10.794300116084987	7.169999894457602	9.382156363215469	4.299984090058866	9.32798528843463
2L_10756	19.71762567521665	17.500554475900977	18.87999645934206	15.61363945087871	28.359920759044936	28.31108413890533	26.011912155171466	32.62038462333061	27.364146484906993	3.913584531322325	31.947770016162625	32.24183806167001	28.599660522029602	24.393412496229477	22.121162918383085	21.0445076965924	29.014000482748333	21.515421280657296	9.204313202528795	12.45806423914577	14.14820551824818	17.45822755344764	13.77525294808226	13.49155384460167	19.03407162267364	9.540015056528764	20.108137092810225	10.88355057988646	6.319055427594683	10.449662928706129	30.19239803725259	7.851236035791588	11.18894750792302	8.700785637439134	10.856687979149369	9.352000508250054	9.49524145974245	9.155312553215255	11.289263756955698	14.308464013472033	10.989222869132243	9.771396018720692	3.2413807633775837	14.524396057456435	11.468129923590718	6.398770753479786	11.017079319023312	7.994715493059089	5.574533055432537
2L_10757	14.407690825362579	17.876103248621313	19.189566804572745	18.82469088288846	19.275089042530904	25.33342115586001	27.534596987771092	28.9049862603448	36.481283938168346	31.94777001616262	11.110975035960054	38.348574152375036	39.35374405899014	29.76020417880883	30.16310045684079	24.495763728405823	23.54485507917462	20.07278494759356	18.49540497076339	14.923867095549722	22.506925617927642	12.789966819171797	16.226429321730482	15.673145945200412	15.93649878946355	14.377480265111151	16.835772649726135	11.754970001316558	3.174421779072942	14.9984611578852	12.13389019800082	15.776493781537212	12.178500088434648	8.741801283121593	8.78689252576014	10.022491724240663	11.799476384427544	12.797872481678647	10.329759965544783	8.214808198091063	9.535431757323863	11.999115992399979	9.362899470141306	6.775258423991502	10.081917016029095	9.911274272710694	11.760827386659294	7.530377543008496	8.090061048845298
2L_10758	13.030147853087689	13.852328635810803	21.916279471970014	18.66425948163298	25.061896821787677	18.436188076301036	20.709434079147584	29.421006879948763	29.327331992130688	32.24183806167001	38.348574152375036	11.948417120804175	28.623504410595796	32.76215056971015	34.304736261971556	31.092889185589677	25.95802554821322	16.3847813979704	20.815858234489607	16.254417486260838	15.998316977054014	17.273531661678494	16.34391463688483	15.936859633227886	36.8967269835911	11.558067354753092	15.15840533575868	11.86722755931003	9.186912324702229	15.192165703989767	11.705332305605157	10.273015664294284	12.350846954811324	13.251933931519607	10.23031598055445	12.689914771813124	10.171800992201062	13.310383916611718	13.091172434852172	8.915252280465813	9.924858172566365	11.57531820155123	8.639505631779556	11.563625960943602	8.892190114468885	9.044394591741455	8.898388808781144	10.170176103863652	8.40466038418303
2L_10759	15.377439246300442	19.276235197056135	15.624632053865694	19.182234869268108	25.442258000397533	20.520488991446356	22.43293835422637	22.16846513378352	21.401630215677606	28.59966052202961	39.353744058990145	28.623504410595796	9.48205799060731	27.901874687100406	34.941977641230956	27.724400153247434	24.819362903973246	25.39121514738331	11.69794844304693	18.269084616553837	14.235149536125174	16.64101177351583	15.092455628557765	16.610855531665393	40.31797984342915	12.88238616346854	11.358150893034614	10.719897111119133	9.36951841344606	14.861723050462885	19.186065697693603	8.481550930416159	10.270188108765401	14.612363805364419	11.881598263538908	11.489458995844263	8.256843994776721	12.64747013413755	12.041865312607593	7.14407465090398	10.15740099025772	8.969036196339378	8.239073186657233	11.207462323972795	10.931309292104807	5.760398722601088	9.04284834087361	7.620484624719709	8.659184344194706
2L_10760	13.407290501509276	20.361811945286064	17.515045424019235	17.795652522088854	23.767082590612002	21.742796705985207	15.220603455897573	16.782231696007173	22.116701813479583	24.393412496229477	29.76020417880883	32.76215056971016	27.901874687100406	3.9717718232974604	26.563280577757656	37.294507264970015	26.629858637581457	13.136898746039225	18.57713971495237	17.748855335360528	14.27771876320689	14.508974837292211	23.68587388016572	15.316938082809495	9.039204839228702	10.193659136270874	4.774637127578304	13.955098076429282	18.005365598948487	13.469651881809618	4.3014748897101835	7.82989354924153	11.512771028341964	10.182350851580992	12.030195102266969	9.326578403481637	10.679808241907056	9.924375127315553	9.477882413599623	10.556568500772158	7.4722842303205645	3.093598046330962	8.081423808336336	7.390261999568409	10.21156733670887	9.496096116901956	5.558965054122083	7.1187348015011995	9.2656324455975
2L_10761	18.527085151062323	19.218784304116834	17.585321996889327	10.758656768254163	17.24254058058867	22.289293946322065	14.402924081647056	26.34051567003131	20.3964692895801	22.121162918383085	30.16310045684079	34.30473626197155	34.941977641230956	26.563280577757656	8.16573135699226	37.46782988915557	33.52064767369949	19.193480676169113	17.837657693565095	11.762130594812184	22.848965973853016	16.44682740699319	18.10417664889542	17.158437003656463	28.690206024369463	12.325491265193959	21.64939526022573	11.600580619605994	9.524762000009526	13.500736465174176	15.603167755117642	13.693894592311455	12.448115451693122	11.642697497386113	12.85772028567205	12.485333257508428	10.330648214923713	11.057042459197328	10.418201723576876	8.91300049922706	7.421596160750225	9.117644191510085	8.89906057328795	5.3614864989392625	11.482844537657156	9.644917538366277	8.303065201064951	10.974560323607506	12.403745931271244
2L_10762	13.165281647691423	14.077598415572421	17.04532785720696	16.38227939759082	11.377311016300187	18.7975709082666	21.93142987366814	20.202992058370196	15.735973119203363	21.0445076965924	24.495763728405823	31.092889185589677	27.724400153247434	37.294507264970015	37.46782988915557	13.463721034285205	30.735038095640647	31.71193608249661	32.99621927709951	19.104294162692977	24.741173308084143	22.13385640469848	18.938926696136633	17.915840934405328	19.971095168259804	22.521730654865614	17.58169628205729	14.274167707538975	22.100448749611864	14.879832042721095	25.342985631794296	10.297178210709594	12.718079186543829	14.019711453471741	10.44188672362832	9.812387799434006	10.749207717847245	8.561884844235927	11.210465447526435	8.310685820849386	13.10250973857139	12.530747321239492	10.202849655908896	10.341030870154206	10.2277878768827	12.30858610040606	10.596149994860866	9.436821007621806	6.498844830331408
2L_10763	17.378024159542527	12.974322949927231	12.018886478211863	15.433903418194078	6.659531454394102	20.433891743663338	18.542651435980012	19.119557798733272	19.206493331265435	29.01400048274833	23.544855079174617	25.95802554821322	24.81936290397325	26.629858637581457	33.52064767369949	30.735038095640647	7.318492787593539	22.20259305252818	25.370421273220717	14.755723909256888	30.256742580609675	23.230923678118963	23.567329829656966	20.91803031787183	10.854785404510814	12.921181202700826	12.741450486723409	15.516728150150287	18.01821280950785	15.323793458420132	27.549082133456018	14.327735487078533	12.052723433387008	15.948964447915252	13.070674236283946	14.222069508800297	12.25491802685332	12.485259448685447	14.025778184663302	11.656938854051804	6.836677361129136	10.525738340299101	6.931877207802891	7.099713704044884	9.156092742063386	10.643216397024327	8.377120366968134	10.828197538237784	10.243621579425158
2L_10764	18.77058311754984	16.493398425650142	14.712933201628058	13.080066904542216	10.481493612839827	13.433536397448869	17.510662777613316	13.75847854379504	13.776357478181556	21.515421280657296	20.07278494759356	16.3847813979704	25.39121514738331	13.136898746039224	19.193480676169113	31.711936082496617	22.20259305252818	4.291472982656334	4.8192252388608825	24.084314367738575	22.223294976337748	22.85209363264498	17.40946642223776	15.452397410760971	19.93184637330089	14.984979431242607	18.716952880071123	13.676270371659486	24.262716696388495	14.068979057959922	37.93976935149552	15.62095088509952	13.669475722230004	16.2699520862927	10.105566537639636	19.586207418850588	5.756532080865461	10.837634971280684	10.555126173022837	12.842869154762084	15.169041179553012	10.232280731035065	12.728497748753032	6.518341799029744	17.413113816014842	5.0254348425011965	9.133235739101334	9.418275011537386	12.323538282423067
2L_10765	12.647359301640924	10.975825926327696	13.08014216875366	11.424477268962388	15.693967631191763	9.016651605390543	13.109380446310313	23.442068539493775	14.026615585583148	9.204313202528795	18.49540497076339	20.8158582344896	11.69794844304693	18.57713971495237	17.837657693565095	32.99621927709951	25.370421273220717	4.819225238860883	9.621117969097451	27.046129879121825	22.183331555585795	23.95154943713859	25.32246106019931	18.509531847004705	29.844005383858573	16.827786489792917	10.509353324458768	22.183974774431636	13.210410463966129	15.604088083828906	18.935771755781566	13.541168105477329	19.492706219186903	22.41215822554953	13.23970466379945	13.685690330170212	10.9699805698137	11.23422854739802	13.275542998156215	12.018538355041885	12.531114365371895	10.213880356988737	11.435047658737519	8.133275099083622	16.183055531705527	7.524596652357113	5.038238067688873	6.267558958143675	8.740452269846894
2L_10766	7.022866453171527	7.999283264219526	8.171081458973259	16.31268147858145	22.875816993464053	16.464654027358364	12.738983327218623	14.200349896621454	17.524674742036787	12.458064239145767	14.92386709554972	16.254417486260838	18.269084616553837	17.748855335360524	11.76213059481218	19.104294162692977	14.75572390925689	24.08431436773858	27.046129879121832	2.8159241637831602	1.1548154882005572	38.47469220246238	35.824884243750645	30.97174979979861	24.857813307878935	18.68837508316327	28.448879551820728	19.188259855090266	18.568033273915628	20.957714934526148	17.74358392005451	18.456177651783605	14.612363228280183	12.783277427800048	11.224601680240163	9.160032360562324	10.768806643922948	12.476357302910984	15.401558922099388	14.014754733783729	17.12398469448463	6.380545970557608	13.493091537132987	10.16161024940656	8.986179256303805	8.356564582873723	9.891687816893707	14.682390528096223	9.100174723354689
2L_10767	18.36057358431877	15.465309693529582	13.22753282385815	10.034789360363712	6.030908405578591	13.859745664071857	12.314373415014199	21.838457436191305	18.390009227979803	14.14820551824818	22.506925617927642	15.998316977054014	14.235149536125176	14.27771876320689	22.848965973853016	24.741173308084143	30.25674258060968	22.223294976337748	22.183331555585795	1.1548154882005572	2.8415512653498824	29.80390781826629	36.63421962386387	27.943452815981136	15.29134991272462	18.68133084076479	24.231328415271122	15.082517106853208	22.844350021131024	16.190197159423914	21.830025599343355	17.97616398500145	16.47952912891606	20.969778878924163	15.990164014019594	14.274872895404776	13.851143685923029	13.910691632872481	10.688965013754268	11.70021848002708	13.242572752587929	9.158356221591923	11.718086280269283	8.75131816729895	6.218856055248317	5.783133273334396	8.850760794802746	10.838293859865678	8.956794661750383
2L_10768	13.327114013460385	9.541736422542785	12.404841805622658	10.06075146074372	14.883720930232558	19.404511713418387	15.886062397690305	14.821202403729552	12.911202228551756	17.45822755344764	12.789966819171795	17.273531661678494	16.64101177351583	14.508974837292211	16.44682740699319	22.13385640469848	23.230923678118963	22.85209363264498	23.95154943713859	38.47469220246238	29.803907818266286	8.653326122228231	33.55052886228391	46.392511997793214	42.45483277513091	28.37156105648601	28.239202657807304	18.20653493227169	26.622817320491738	22.9376465974591	22.44769686630152	14.009526478005045	15.251229341516618	18.48266557002851	9.865559332370694	17.15098896310683	17.091667069187814	11.838032045552747	12.59015449918164	10.258241737366216	12.626919106014125	8.879345834375982	7.832268948066031	9.256045354622238	11.084347622194274	15.85803883633711	9.89754336147876	11.887956014562747	13.354823854478472
2L_10769	9.572854864642007	13.027924790356618	12.576862750615307	8.591097853867952	7.289293849658314	13.315426232699744	11.72666320730102	12.097792394843788	16.60652549587085	13.77525294808226	16.226429321730482	16.343914636884833	15.092455628557765	23.68587388016572	18.10417664889542	18.938926696136633	23.567329829656966	17.409466422237756	25.32246106019931	35.82488424375065	36.63421962386387	33.55052886228391	15.220621174305517	32.750567685035335	30.803303962383005	34.15843318161779	40.134504826987744	26.94806790279039	21.47519231801692	19.085209663107396	14.658329009126277	13.341139805996955	19.91808235945982	18.103749874970976	18.155298667840317	19.069559851856763	14.55762471972023	17.39300835850005	17.02996275136078	14.38963688123476	11.155498678679683	13.177741108516853	12.98287440839402	16.62152411820926	9.743556551254239	12.42634478291564	10.251795234207835	12.614592657821897	8.720689836637423
2L_10770	13.903742076315323	14.328564234123911	12.298271453350688	16.59632292766313	10.783124410297885	10.865473260270461	11.209069033573684	13.471096181752499	13.832658753115975	13.491553844601668	15.673145945200412	15.936859633227886	16.610855531665393	15.316938082809495	17.158437003656463	17.915840934405328	20.91803031787183	15.452397410760971	18.509531847004705	30.97174979979861	27.943452815981136	46.39251199779322	32.750567685035335	10.900853629496446	24.60652122025379	28.77692370266305	25.032253095334376	27.43618554290302	35.39914579138195	22.729302964754527	13.010526556826596	17.254623020996238	16.071826923138737	17.675496996812544	16.374297094310805	14.7765557745262	14.643961892879377	16.466975429317205	13.725619173974168	15.85494522017333	13.560700212567205	9.82495715967787	7.333083310111903	9.835353939741022	13.343004540698574	10.799668583446993	11.275280514143295	9.473991095309643	11.477087862445767
2L_10771	5.812027409521264	18.91456141293287	2.8472733940523876	6.750075094585426	0.0	8.6058445732835	6.024346795137871	14.690017134435985	13.650050914689912	19.03407162267364	15.93649878946355	36.8967269835911	40.31797984342916	9.039204839228702	28.690206024369463	19.971095168259804	10.854785404510814	19.931846373300896	29.844005383858573	24.857813307878935	15.29134991272462	42.454832775130896	30.803303962383005	24.60652122025379	82.2879337088406	54.13184506847292	28.977108084613153	38.81762913213662	13.659242868167818	22.587946168406692	0.0	5.091359352216167	24.185980515774094	16.120783357225676	15.645179837430936	20.215243830206507	9.72230819263263	10.325261216202193	31.375059024329786	6.627667263267181	22.674517664421025	14.081204900540929	26.274579869467885	0.0	18.592095013042353	17.289443964566324	8.930426618386795	12.96100681100908	4.016628843411724
2L_10772	16.385795918189	12.798156155422515	10.167903119362833	10.149560111721284	18.299656881433474	13.479099550860228	14.719801223804271	9.93970354944605	15.39338566742385	9.540015056528762	14.377480265111151	11.558067354753092	12.882386163468537	10.193659136270874	12.32549126519396	22.521730654865614	12.921181202700827	14.984979431242607	16.82778648979292	18.68837508316327	18.68133084076479	28.37156105648601	34.15843318161778	28.776923702663055	54.13184506847292	1.4534611196970288	21.785305811230327	28.52025508516148	15.40375158369821	18.19485451940172	51.51930428331496	19.13869737432383	15.152736553916165	11.362294407804413	20.583879381995487	16.717844802319465	15.227786055940673	13.099461689750992	13.75973169309469	14.32541347658913	8.523474806374049	10.586403379285823	13.827460942361217	12.644870703035846	9.085530837864159	9.748794366600684	11.189986841694473	7.308169681083655	11.324045099896953
2L_10773	18.419975440032747	7.992753237065061	13.034410844629823	2.376990729736154	7.6190476190476195	6.060973392326808	16.971445542874115	10.34596921039563	13.218611805422036	20.10813709281022	16.835772649726138	15.158405335758678	11.358150893034614	4.774637127578304	21.64939526022573	17.581696282057294	12.741450486723409	18.716952880071123	10.509353324458768	28.448879551820728	24.231328415271122	28.239202657807308	40.134504826987744	25.032253095334376	28.977108084613153	21.785305811230327	5.1020408163265305	23.610696888358685	19.24001924001924	22.726239716376526	0.0	26.893287435456113	15.614353849647967	11.353637421588942	16.528014985400254	18.50849967254193	20.54184830986237	23.63378540522852	21.176297278385448	21.004971176511773	25.094675366154128	17.355085039916695	12.953367875647668	9.476427386875148	11.784732224695562	6.088354196093713	18.8687156694201	6.846188954815154	15.55869872701556
2L_10774	6.480390338834686	8.76032452914229	12.454592022731243	9.842098011085675	12.99002551612155	9.349448633489509	14.984357364315612	9.575601287283359	11.414819456190976	10.883550579886458	11.754970001316558	11.86722755931003	10.719897111119133	13.955098076429282	11.600580619605994	14.274167707538975	15.51672815015029	13.676270371659484	22.183974774431636	19.188259855090266	15.082517106853206	18.20653493227169	26.94806790279039	27.43618554290302	38.81762913213662	28.52025508516148	23.61069688835868	3.0266798194064903	31.631555639906367	29.060170827308188	40.30275429022819	18.34058572494571	24.892877649846827	19.011614506401106	22.140869065341327	15.951332622874848	22.792509336312147	16.60475528310178	17.2672902984021	15.063875950061602	11.390794948576952	16.304359640840318	12.169134747476933	21.349988632573623	11.800222864749673	14.235817744519743	12.76589052094842	11.672347208975033	12.402075280596954
2L_10775	11.57708894098579	11.30288336554655	11.343077036507692	11.204670106500387	14.3658810325477	10.475756480564854	8.000008000008	9.75377568656827	12.461990927670605	6.319055427594683	3.174421779072942	9.186912324702229	9.36951841344606	18.005365598948487	9.524762000009524	22.100448749611857	18.01821280950785	24.262716696388495	13.210410463966129	18.568033273915628	22.844350021131024	26.622817320491738	21.47519231801692	35.39914579138194	13.659242868167818	15.40375158369821	19.24001924001924	31.631555639906367	13.604054008094412	20.3541406214012	26.000026000026	25.353941016591623	25.42649601473131	9.36579517942522	32.46243122833944	14.764615123395272	17.214268692140557	26.56581938842056	19.096177899993314	18.7025182940883	11.829139903237635	14.024311143367028	15.701051970482022	6.700504212942024	4.937860116595222	14.923642608606809	10.870864994727631	19.362958660083258	12.001200120012001
2L_10776	14.130641886686838	8.603928874346206	9.825493869517084	7.940948985755525	9.332909110191961	8.999218102935126	10.867016912196677	13.364503657081213	11.240771326740745	10.449662928706129	14.9984611578852	15.192165703989769	14.861723050462887	13.469651881809618	13.500736465174176	14.879832042721096	15.323793458420136	14.06897905795992	15.604088083828906	20.957714934526148	16.190197159423914	22.9376465974591	19.085209663107396	22.729302964754527	22.587946168406692	18.19485451940172	22.72623971637653	29.060170827308195	20.3541406214012	4.302294823812929	15.355567375930086	29.94798155396003	23.710802565774397	24.022172718283954	22.699946342234945	24.41587244793093	27.450131371753724	21.864389444617785	15.78943439949336	15.593890999637544	15.242766976809552	14.356735954114987	13.60041806860875	14.773940246798672	11.665164290715726	14.644593611984874	14.941818891894165	11.181600371635737	9.76553270980932
2L_10777	0.0	3.600339295975253	8.129570173365794	6.4242992695571735	10.296010296010296	16.38100916845083	5.733596467187201	16.777247368209128	12.991264673633449	30.192398037252588	12.13389019800082	11.705332305605157	19.186065697693607	4.301474889710184	15.603167755117644	25.342985631794296	27.549082133456018	37.93976935149552	18.935771755781566	17.74358392005451	21.83002559934335	22.44769686630152	14.658329009126275	13.010526556826596	0.0	51.51930428331496	0.0	40.30275429022819	26.000026000026	15.355567375930086	37.26837703671681	29.073824254547144	11.509351731927248	15.34275327241749	40.947784873739366	57.71881394763596	27.759254472786985	31.937547844903403	24.88401560327314	6.3077991521056385	12.331535806463943	0.0	20.005201352351612	19.20897443285503	3.538958626034703	16.455011340793817	8.499421472711758	6.167737797130768	19.113880500019114
2L_10778	10.788138226257466	13.107259324504282	7.75138735740266	11.694030698501159	10.709504685408298	11.359254015070322	12.673205444289783	13.815400652435933	8.867907700789699	7.851236035791587	15.776493781537212	10.273015664294286	8.481550930416159	7.82989354924153	13.693894592311457	10.29717821070959	14.32773548707853	15.620950885099521	13.541168105477329	18.456177651783605	17.97616398500145	14.009526478005045	13.341139805996956	17.254623020996238	5.091359352216167	19.13869737432383	26.893287435456113	18.34058572494571	25.35394101659162	29.947981553960034	29.073824254547148	1.890090482411574	20.950255712835443	26.431974669989316	21.296137113049188	28.017191348611508	22.45762086531138	22.04031192216052	20.059614586212856	16.402811048146187	15.632635941402146	13.068588132467392	12.355119961712134	9.157692128380853	17.485156022808006	14.548476894280157	14.3662410133637	13.632805984320669	11.92890373374687
2L_10779	10.249588877601688	10.748071721808476	6.415984303489671	13.226498496147121	9.538950715421304	13.771289570535869	8.853347486097885	11.513797213476854	8.692684450740028	11.18894750792302	12.178500088434648	12.350846954811324	10.2701881087654	11.512771028341962	12.448115451693122	12.718079186543829	12.052723433387008	13.669475722230004	19.492706219186903	14.612363228280183	16.47952912891606	15.251229341516618	19.91808235945982	16.07182692313874	24.185980515774094	15.152736553916164	15.614353849647966	24.892877649846827	25.42649601473131	23.710802565774397	11.509351731927248	20.950255712835443	7.10871724619036	19.34766313396764	34.48810758082326	25.74711798644545	21.590531256612103	32.371089218363636	20.23655974795595	23.3759615636856	19.676053455902032	17.244718839344888	19.56391014604974	14.500892464018012	11.293441497787214	19.64921942459497	13.999047131525245	12.063369514976355	14.560279557367501
2L_10780	9.678243933875958	6.299341911456006	10.040414901180563	7.273128797523698	11.656401086164646	10.396662749934718	9.441694321487685	14.964962418374762	10.362295257759087	8.700785637439132	8.741801283121593	13.251933931519607	14.612363805364419	10.18235085158099	11.642697497386113	14.019711453471741	15.948964447915255	16.269952086292705	22.41215822554953	12.783277427800048	20.969778878924163	18.48266557002851	18.10374987497098	17.675496996812544	16.120783357225676	11.362294407804413	11.353637421588942	19.01161450640111	9.36579517942522	24.02217271828395	15.342753272417488	26.431974669989316	19.34766313396764	5.921577236572815	28.35125426331986	29.306279571372695	21.268796735601587	25.284888632960868	18.439782355248862	22.397512149270785	18.720266109534624	16.551640808980757	16.47159833183888	27.67802157501782	16.026215975478433	16.258192011821876	11.371965864740904	14.60012479932763	11.803286428384542
2L_10781	8.287686597263738	8.271199840387421	12.45091901857309	10.266986568856508	10.284098213137934	8.99913133839499	9.735836962986982	11.73048572254653	13.30064014358982	10.856687979149369	8.78689252576014	10.23031598055445	11.881598263538908	12.030195102266969	12.85772028567205	10.44188672362832	13.070674236283944	10.105566537639636	13.23970466379945	11.224601680240163	15.990164014019594	9.865559332370694	18.15529866784032	16.374297094310805	15.645179837430936	20.583879381995487	16.528014985400254	22.140869065341327	32.46243122833945	22.699946342234945	40.947784873739366	21.296137113049188	34.48810758082327	28.35125426331986	9.2955477003633	23.060814211242132	23.105948413844416	32.14598655640119	30.820479950432716	21.106679268509282	21.247288507261583	16.73263116073727	17.48429909940873	18.547192051057223	13.7859703361267	14.463656709578583	12.168409428151543	11.705143733004439	15.273413187828616
2L_10782	7.995737129861622	9.293281619071063	10.911804972582273	15.25595006926533	13.819679755497972	7.892836256036504	7.103854024324425	9.238577249864944	6.371338793995435	9.352000508250054	10.022491724240663	12.689914771813124	11.489458995844261	9.326578403481639	12.485333257508428	9.81238779943401	14.222069508800299	19.586207418850588	13.685690330170212	9.160032360562324	14.274872895404776	17.150988963106833	19.069559851856763	14.7765557745262	20.215243830206507	16.717844802319462	18.50849967254193	15.951332622874851	14.76461512339527	24.415872447930933	57.71881394763596	28.017191348611508	25.74711798644545	29.306279571372695	23.060814211242132	4.370231903177591	24.839654457477586	35.76539181392581	29.03250885632829	27.3534937917501	19.09827251668823	20.75553323490137	16.007749816427257	19.833065091127978	20.09665761525387	15.29066431548351	13.748383175512618	17.830749254451796	9.078045536265806
2L_10783	7.782489490205737	6.257308014318389	7.625179202924768	11.16528638029125	15.337913404697236	8.812087852719916	9.015826239024832	6.479661176665741	10.48288580191496	9.49524145974245	11.799476384427544	10.171800992201062	8.256843994776721	10.679808241907056	10.330648214923713	10.749207717847245	12.25491802685332	5.756532080865459	10.9699805698137	10.768806643922947	13.851143685923027	17.09166706918781	14.557624719720232	14.643961892879377	9.72230819263263	15.227786055940674	20.54184830986237	22.792509336312147	17.214268692140553	27.450131371753724	27.759254472786985	22.457620865311384	21.5905312566121	21.268796735601587	23.105948413844416	24.839654457477582	9.700043759960574	29.48159841988392	36.039878805507435	31.322319483534628	26.53476981010647	23.29169425392239	20.69558695581989	9.008586507734003	17.280340873761396	16.614329712299185	12.427071263344974	11.74028249161463	15.818805079101937
2L_10784	11.668432732579213	7.832043767549117	8.931698799108087	9.740277614851637	11.538135233732078	9.718537126917509	9.448978652338285	9.953617616517047	6.85108180294439	9.155312553215255	12.797872481678647	13.310383916611718	12.647470134137551	9.924375127315553	11.057042459197326	8.561884844235927	12.485259448685447	10.837634971280684	11.234228547398022	12.476357302910985	13.910691632872481	11.838032045552747	17.39300835850005	16.466975429317205	10.325261216202193	13.099461689750992	23.63378540522852	16.60475528310178	26.565819388420557	21.864389444617785	31.937547844903406	22.04031192216052	32.371089218363636	25.284888632960868	32.14598655640119	35.76539181392581	29.48159841988392	17.490398580919752	45.92997738735984	45.53126440653905	32.515833788487264	30.478515341161923	21.099912039741685	22.37054314412497	20.52938279577067	19.307939242384233	21.851019673164025	12.6039111155925	19.403823813279775
2L_10785	4.801402896058491	7.69260430137739	9.046827682829512	8.578981752076865	10.31193606599639	11.119857517072901	8.805113213465882	8.775003532405679	9.5416635873116	11.289263756955698	10.329759965544783	13.09117243485217	12.041865312607593	9.477882413599623	10.418201723576876	11.210465447526435	14.025778184663302	10.555126173022837	13.275542998156217	15.40155892209939	10.688965013754268	12.59015449918164	17.029962751360785	13.725619173974168	31.37505902432979	13.75973169309469	21.176297278385448	17.2672902984021	19.096177899993314	15.789434399493361	24.884015603273145	20.05961458621286	20.23655974795595	18.43978235524886	30.820479950432716	29.03250885632829	36.039878805507435	45.92997738735984	18.276504370643252	44.644062367081254	36.64014331977319	33.55584887841589	22.70763123341174	19.238686690291775	21.502891430010806	19.11733800165543	20.61933209556807	15.649104253508899	19.143445667072506
2L_10786	7.021719113447108	10.663968540439686	8.71439630194044	10.873344295476608	7.841855905897729	5.776127776818556	8.733875749069345	9.465353304723987	8.795262343985788	14.30846401347203	8.214808198091063	8.915252280465813	7.14407465090398	10.556568500772158	8.913000499227062	8.310685820849388	11.656938854051804	12.842869154762083	12.018538355041885	14.014754733783727	11.70021848002708	10.258241737366216	14.38963688123476	15.85494522017333	6.627667263267181	14.325413476589128	21.004971176511773	15.063875950061602	18.7025182940883	15.593890999637548	6.307799152105638	16.402811048146187	23.3759615636856	22.397512149270785	21.10667926850928	27.353493791750104	31.322319483534628	45.53126440653906	44.64406236708125	23.22065647678424	39.13414197689301	38.560554899994614	22.85514998480556	29.260656365290036	31.146998709645732	22.002024966115492	18.94098597758049	18.79038955087315	16.498954257458095
2L_10787	5.948464335295717	8.93472894593667	7.845688664064827	6.37710703602162	11.923773022463536	11.292136097702452	9.960086612913186	6.013945692404997	7.791231951745515	10.98922286913224	9.535431757323865	9.924858172566365	10.15740099025772	7.472284230320566	7.421596160750224	13.102509738571388	6.836677361129136	15.169041179553012	12.531114365371895	17.12398469448463	13.242572752587929	12.626919106014128	11.155498678679683	13.560700212567205	22.674517664421025	8.523474806374049	25.094675366154124	11.390794948576952	11.829139903237635	15.242766976809552	12.331535806463943	15.632635941402146	19.676053455902032	18.720266109534624	21.247288507261583	19.09827251668823	26.53476981010647	32.515833788487264	36.64014331977319	39.13414197689301	8.160633085593515	15.52035711011394	28.13251407039417	28.072137979325134	29.56742852074155	21.50661047869577	28.123285358445806	22.448910870681008	25.614187097406646
2L_10788	9.94560747273163	7.76803507941068	4.385057983134483	6.930483210615653	0.0	7.854090245754974	6.185358493584803	10.055089826139453	10.511155138576735	9.771396018720692	11.999115992399979	11.57531820155123	8.969036196339378	3.093598046330962	9.117644191510085	12.530747321239492	10.525738340299103	10.232280731035065	10.213880356988737	6.380545970557608	9.158356221591925	8.879345834375984	13.177741108516853	9.824957159677872	14.081204900540929	10.586403379285823	17.3550850399167	16.304359640840318	14.024311143367028	14.356735954114988	0.0	13.068588132467392	17.244718839344888	16.551640808980757	16.732631160737267	20.755533234901367	23.29169425392239	30.478515341161923	33.55584887841589	38.560554899994614	15.520357110113943	3.614387720912884	35.069860961489695	27.62998613320071	26.724603911145785	22.485278947045156	18.847612165451064	26.614826898274806	18.557912715950525
2L_10789	8.165446798402542	6.764160770573195	7.636741307933774	8.621209900597451	2.763385146804836	7.327601683296659	13.080323961152976	8.255332945082523	9.588630325176606	3.2413807633775837	9.362899470141306	8.639505631779556	8.239073186657233	8.081423808336336	8.89906057328795	10.202849655908896	6.931877207802891	12.728497748753032	11.435047658737519	13.493091537132987	11.718086280269281	7.832268948066032	12.982874408394016	7.3330833101119035	26.27457986946789	13.827460942361217	12.953367875647668	12.169134747476933	15.70105197048202	13.60041806860875	20.00520135235161	12.355119961712134	19.56391014604974	16.47159833183888	17.48429909940873	16.007749816427257	20.695586955819884	21.099912039741685	22.70763123341174	22.85514998480556	28.13251407039417	35.069860961489695	1.3423179145748878	30.93341582244219	29.444869231536405	26.49853639750631	22.05152147894232	21.5199721895744	20.007182065356798
2L_10790	2.851074142183067	3.0928287816172153	7.91475897696619	6.622461734588289	5.306799336650082	7.974083291176232	7.880604895530268	10.088606792226585	6.137995531539253	14.524396057456435	6.775258423991502	11.563625960943602	11.207462323972795	7.390261999568409	5.3614864989392625	10.341030870154206	7.099713704044884	6.518341799029744	8.133275099083624	10.161610249406563	8.75131816729895	9.256045354622236	16.62152411820926	9.835353939741022	0.0	12.644870703035846	9.476427386875148	21.349988632573616	6.700504212942024	14.773940246798672	19.20897443285503	9.157692128380853	14.500892464018014	27.67802157501782	18.547192051057223	19.833065091127978	9.008586507734003	22.370543144124962	19.238686690291775	29.260656365290036	28.072137979325134	27.62998613320071	30.933415822442196	7.700579468605013	18.848622758495942	33.9251577095769	28.71855379204165	32.84959653277807	19.703462883601794
2L_10791	7.878999577160355	8.547093287420626	7.719738496431678	11.590825556550264	12.7100519401161	8.814614527184725	8.166827598541621	11.683074305414678	10.794300116084989	11.468129923590718	10.081917016029095	8.892190114468885	10.931309292104807	10.21156733670887	11.482844537657156	10.2277878768827	9.156092742063384	17.413113816014842	16.183055531705527	8.986179256303805	6.218856055248318	11.084347622194274	9.74355655125424	13.343004540698574	18.592095013042357	9.085530837864159	11.784732224695562	11.800222864749673	4.937860116595222	11.665164290715726	3.538958626034703	17.485156022808006	11.293441497787216	16.026215975478433	13.7859703361267	20.096657615253875	17.2803408737614	20.529382795770665	21.502891430010806	31.14699870964573	29.56742852074155	26.72460391114578	29.44486923153641	18.848622758495942	9.409542788635624	27.813343091962476	28.517337868845534	28.11267325166992	26.862447931319252
2L_10792	6.8384952575035385	8.266172798873969	7.178856716337336	10.211416022732882	6.364359586316627	7.473753984173869	2.5315402062759715	8.395297211299557	7.169999894457601	6.398770753479784	9.911274272710694	9.044394591741455	5.760398722601088	9.496096116901956	9.644917538366277	12.30858610040606	10.643216397024327	5.0254348425011965	7.524596652357114	8.356564582873721	5.783133273334397	15.85803883633711	12.426344782915638	10.799668583446993	17.28944396456632	9.748794366600684	6.088354196093711	14.235817744519744	14.923642608606809	14.644593611984876	16.455011340793813	14.548476894280157	19.649219424594964	16.258192011821873	14.463656709578583	15.290664315483511	16.614329712299185	19.307939242384233	19.11733800165543	22.002024966115492	21.50661047869577	22.485278947045156	26.49853639750631	33.9251577095769	27.813343091962476	7.846566267042015	28.770913577079178	35.401931747254174	25.317908538211473
2L_10793	7.989618541970307	5.473952906707311	9.682150251480461	4.8837496648526795	8.609725075824283	6.849060041226361	13.511900802772537	8.502704370151971	9.382156363215469	11.017079319023312	11.760827386659294	8.898388808781144	9.04284834087361	5.558965054122083	8.303065201064951	10.596149994860866	8.377120366968134	9.133235739101334	5.038238067688872	9.891687816893707	8.850760794802744	9.89754336147876	10.251795234207835	11.275280514143295	8.930426618386797	11.189986841694473	18.8687156694201	12.765890520948417	10.87086499472763	14.941818891894165	8.499421472711758	14.3662410133637	13.999047131525248	11.371965864740904	12.168409428151543	13.748383175512618	12.427071263344974	21.85101967316403	20.61933209556807	18.94098597758049	28.123285358445806	18.847612165451064	22.051521478942316	28.718553792041654	28.517337868845534	28.770913577079178	6.030506263585331	22.505816346912155	34.87287384447279
2L_10794	12.816170345212702	10.725100190310945	7.623961123179891	4.252762966940084	1.703940362087327	6.325616532992836	6.642179166140828	8.792421118099801	4.299984090058866	7.994715493059089	7.530377543008496	10.170176103863652	7.620484624719709	7.118734801501198	10.974560323607506	9.436821007621806	10.828197538237784	9.418275011537386	6.267558958143674	14.682390528096223	10.838293859865678	11.887956014562747	12.614592657821897	9.473991095309643	12.96100681100908	7.308169681083656	6.846188954815153	11.672347208975033	19.362958660083258	11.181600371635737	6.167737797130768	13.632805984320669	12.063369514976355	14.600124799327633	11.70514373300444	17.8307492544518	11.74028249161463	12.603911115592503	15.6491042535089	18.79038955087315	22.448910870681008	26.614826898274806	21.5199721895744	32.849596532778065	28.11267325166992	35.40193174725417	22.505816346912155	8.165848380610193	22.142789358808084
2L_10795	4.53913586201027	8.493948984603794	12.508269355851924	7.248644997611242	3.168316831683168	8.121304281467603	7.057432800007057	8.604568452210227	9.32798528843463	5.574533055432537	8.0900610488453	8.404660384183028	8.659184344194706	9.2656324455975	12.403745931271244	6.498844830331408	10.243621579425156	12.323538282423067	8.740452269846896	9.100174723354687	8.956794661750381	13.354823854478472	8.720689836637423	11.477087862445769	4.016628843411724	11.324045099896953	15.55869872701556	12.402075280596954	12.001200120012001	9.765532709809321	19.113880500019114	11.92890373374687	14.560279557367501	11.803286428384542	15.273413187828616	9.078045536265805	15.818805079101933	19.403823813279775	19.143445667072506	16.498954257458095	25.614187097406646	18.55791271595053	20.007182065356798	19.703462883601794	26.862447931319252	25.317908538211473	34.87287384447279	22.142789358808084	5.881776296441526
2L_10796	8.050091695575722	9.169327681971039	8.13385265106906	8.765022884013913	8.428446005267778	6.953179894036022	7.301148653211866	11.699392750649316	9.748581138327049	6.041660544908349	8.829296045744584	7.452771719073627	7.329447678999509	10.563727446441902	5.676868057700397	8.932345550380878	6.890898595102389	10.927808310138102	11.195213959915108	8.069514021587564	13.899152383357155	5.7169691896196175	10.399563218344829	10.650583811751641	10.685149600998706	6.0249089820347255	18.81349554747272	11.913904626444102	5.912209599654727	8.93885460310508	3.389819017562653	10.577868982514781	17.44759788451365	13.257539746016938	15.913716506282361	13.999810652560923	13.185578175679874	15.865457346388295	16.748974295077545	17.499019983163645	20.750326186715363	18.89403463520343	13.64709521578332	22.713473894792937	21.56683021512913	25.144528655333467	27.57324755905893	34.78192574058854	33.032276010744184
2L_10797	5.2844191836159515	6.879008933539602	6.040537182095158	10.910777120100379	8.743169398907105	5.506212166526403	4.2602501618895054	8.013885986740876	6.550206297023586	7.050667377715789	5.795921731872933	9.00806874461069	5.295039606896259	7.3054557143274605	9.937427332562631	8.74281071949297	9.138335390068017	11.410437462748277	6.02995682550913	11.928439408550306	9.268814147917915	8.57796416317194	7.468538780387618	8.838626565817938	4.156552389186313	17.968413092254522	7.318501170960188	8.912579714112963	9.659435888944085	10.105725447651038	0.0	10.28704983869906	8.959055487502933	8.957275424819146	15.410341840895727	12.661867682665822	15.060280409325326	15.385802919860307	21.13101652868113	21.42583580846374	18.65271138430607	18.49312340318992	21.23502930434044	14.952559606339888	21.03649832459317	31.789193630423725	26.46431888060743	25.53291782328602	42.20094140561597
2L_10798	5.899786231078894	6.912058393069305	5.78053170872132	9.13599731401679	9.51727293525509	8.153402778970861	11.007560767341138	8.748273210162948	8.544632077380188	6.0111261651655665	7.549328390176901	6.034231362210043	12.82371875020037	9.787405322146329	10.262536485744157	8.559562957725445	9.794388843603443	10.341212812942523	6.058927105384602	10.0932617384634	8.795937104910436	9.896091044037606	7.2959644457229755	11.47140894712541	5.568696131566015	6.279909705364952	17.64878909697029	12.418153621157476	16.638589047648757	10.045091542447828	10.599873331513686	12.05921834214001	10.36605259625971	16.091462783514867	14.822653567323037	11.491471207913685	12.281559578229313	15.023007036531936	21.586413864989012	17.940644946002582	18.194305094821924	22.870118927000725	21.337050721725742	20.03253009716915	21.89247898982566	21.060607514284357	28.40451821203026	23.68208121638186	30.7154943359813
2L_10799	6.723870797940958	5.939413233487837	7.999664202330895	8.924671864916167	8.93954631802436	6.637338165694794	10.454251151535765	8.740141605832045	9.587753663762667	7.340102935506394	9.481762672323134	8.130555996384139	6.996514336557527	7.096063671560112	5.4190016072081395	8.80165374272172	9.86682890524005	3.8431557623344164	8.220524446442214	14.378865860792857	7.58159789504516	9.745144968776556	8.654458280547502	7.9075040722516325	13.599715493951868	11.502466192654294	10.775346008332935	9.9146847211909	12.416036552811613	9.866067862121222	9.707518926426067	8.414482603562085	10.326135328600277	13.654433204810703	8.080239754288312	10.35700876490265	13.65783857902348	15.784704143877324	15.772111398293172	15.60878962161172	20.343106839962815	16.872191289225082	19.9750225370363	20.569851602419238	20.587177015615218	18.00177137430323	18.449129747170176	20.349606235119353	26.55310787531988
2L_10800	7.354069972137267	4.7865916081236595	6.980250125329266	4.270499867347598	6.844187787402417	5.671427353530058	9.05198210299269	8.36440244151331	8.365965998123434	8.529812547835942	7.309724837759397	8.996807786703098	7.971111671001996	8.220688456209036	9.723822061057435	6.58067981897129	11.731781487615073	11.033814859522197	13.374110208647133	16.709442840337932	7.25566458803969	7.460960524057867	9.50040303632881	12.540528067799112	6.507531491571771	14.065745250273029	6.874742197167606	9.488451884283753	15.122889681760391	12.759358198158143	12.38692287777947	10.065929421890322	7.969527586806645	13.067428376628275	12.372591690493184	13.748570868031688	9.482655531056134	13.88129840439374	15.921139659161897	15.461899076568216	18.95622515773885	19.4875834583601	13.713863968443151	21.281678443415476	22.642750041389185	19.962457453987085	22.83509417804914	28.187175142806478	25.093943465568888
2L_10801	3.5047520543688293	5.0692464129251995	9.34786400925843	6.33175024501612	6.5235118238651815	7.880308795858447	7.66921125714276	6.692961870274966	8.231214448012931	8.92723310272448	5.125323557405077	6.79841500516494	5.943038996763151	7.570549038019418	6.041509232716793	8.697658938120217	8.242634454580514	10.238615838853802	11.997630867824634	5.829322759274952	4.610472924895294	12.326403155559209	9.287459885912844	10.258476606698176	2.7567240634994845	6.217605627015994	14.561410321127635	8.74833048752507	10.067147876335154	8.431997067913553	13.118387676691565	6.822615277636777	12.693969251857425	8.370954472970917	14.93765964296163	12.190138199867665	9.77119721181276	14.528055092598711	14.364955786417914	14.432155303845938	16.928627776718173	16.510681609053666	14.08357474927716	14.424570091465297	27.65466744764112	19.229865658768396	26.92600088732143	23.447127162454724	22.87535086751404
2L_10802	0.0	9.112259390790785	11.430828853972534	0.0	8.686210640608035	11.516507531565596	14.51141516288096	7.077047342615903	10.960057167658187	5.094352502702554	5.118367363651812	2.4687956572896868	0.0	7.257863168957249	3.2908961307617837	10.690282212760136	5.810433446714258	10.66927281437279	23.962694876616084	0.0	12.277907991813091	11.362775547307022	4.946589203079747	2.1952614841811653	0.0	6.2091669657415425	0.0	11.333782151106519	10.967437677535399	10.363757525383432	0.0	8.176026581897624	12.946458625707525	9.707914733443312	6.281004609001182	6.492583197584239	13.010580724668529	12.435717702575767	8.397342073286964	5.321563454056549	13.004347613494144	22.612488651357257	8.43867614048708	16.205616866806032	5.971272209400574	2.7764481675997383	16.73121729644562	10.406801885712502	48.37617312219821
2L_10803	0.0	0.0	0.0	0.0	0.0	0.0	0.0	0.0	0.0	13.963984092229323	0.0	6.767145239177981	0.0	0.0	9.020581358427387	0.0	0.0	0.0	0.0	0.0	0.0	20.7641196013289	0.0	6.017368532532301	0.0	0.0	31.887755102040813	15.533353216025448	30.06253006253006	21.305849734102992	0.0	11.205536431440045	0.0	0.0	0.0	17.796634300521085	0.0	17.04359524415518	5.754428608256914	21.88017830886643	35.645845690559845	30.991223285565525	0.0	29.613835583984837	24.551525468115752	15.220885490234279	6.5516373852153125	0.0	8.84016973125884
2L_10804	5.12843431098386	9.537078779417955	5.742595891660761	8.508788089058083	4.091025313219125	4.3392292248823985	6.075178665309068	5.184888686365491	4.731796606389887	7.198003561732118	3.6159675340756725	3.8758387460390384	3.5575900905055997	3.988020442364901	7.233071628746686	6.29362689718236	7.297583505563907	9.212511964749913	5.015970222191179	5.483528108251738	9.637733964425005	7.13550926724266	9.707254444806201	8.616022444945253	10.372782234328412	8.77316713185573	5.479051758775614	8.896627768830736	10.330872003078598	8.541951517022117	14.80824799669085	10.268637834385355	9.65439697823472	6.0963023741592375	7.8885948962960395	6.6253898086317315	7.7617711446680175	12.690091882122191	11.535341418750757	7.936762880979761	10.207963992182822	7.100009221136977	10.598511174142812	15.265019825444497	11.249382162839025	16.563561402822064	15.76011365893778	13.070368412840656	13.670505378331237
2L_10805	0.0	0.0	0.0	0.0	0.0	0.0	0.0	8.570625381392828	0.0	18.508475956564308	0.0	0.0	0.0	13.184402324673817	0.0	9.709812542359057	10.555047740480928	0.0	0.0	18.1285531964265	0.0	0.0	0.0	15.951367470854857	0.0	0.0	0.0	10.29429325559083	0.0	9.413235385481402	0.0	0.0	0.0	11.756725140698608	22.819744555779444	11.794219181410424	9.453842088694055	7.530109141401895	7.627171646447035	9.666982132516925	9.4493129404561	20.538562177416207	15.329429438636293	0.0	10.847222297550156	30.261642158098926	0.0	37.80932756110933	11.717148046165564
2L_10806	0.0	0.0	0.0	0.0	0.0	0.0	0.0	0.0	0.0	0.0	0.0	37.896013339396696	0.0	0.0	0.0	0.0	0.0	0.0	0.0	0.0	0.0	0.0	0.0	0.0	0.0	0.0	0.0	43.49338900487126	0.0	0.0	0.0	0.0	0.0	49.672163719451625	0.0	0.0	0.0	0.0	0.0	0.0	39.923347173427025	0.0	0.0	0.0	0.0	0.0	0.0	0.0	0.0
2L_10807	79.5924864692773	51.804882092088356	0.0	0.0	0.0	0.0	0.0	0.0	0.0	0.0	0.0	0.0	0.0	0.0	0.0	0.0	0.0	0.0	0.0	0.0	0.0	0.0	0.0	0.0	0.0	0.0	0.0	0.0	0.0	0.0	0.0	0.0	0.0	0.0	0.0	0.0	0.0	0.0	35.80533356248747	0.0	0.0	0.0	0.0	0.0	0.0	0.0	0.0	0.0	0.0
2L_10808	0.0	0.0	0.0	0.0	0.0	0.0	0.0	34.4865640346521	0.0	0.0	0.0	0.0	0.0	0.0	0.0	0.0	0.0	0.0	0.0	0.0	0.0	0.0	0.0	0.0	0.0	0.0	0.0	0.0	0.0	0.0	0.0	0.0	0.0	0.0	0.0	0.0	0.0	0.0	0.0	0.0	0.0	165.2865241896828	0.0	0.0	0.0	0.0	0.0	76.06876616461281	0.0
2L_10809	0.0	0.0	0.0	0.0	0.0	0.0	0.0	0.0	0.0	0.0	0.0	0.0	0.0	0.0	0.0	0.0	0.0	0.0	0.0	0.0	144.97375974948534	0.0	0.0	0.0	0.0	0.0	0.0	0.0	0.0	0.0	0.0	0.0	0.0	0.0	0.0	0.0	0.0	0.0	148.7298471057172	0.0	0.0	0.0	99.6412913511359	0.0	0.0	0.0	0.0	0.0	0.0
2L_10810	2.0688299732086515	2.6931057838486367	2.027011961397584	2.402734311646654	7.701564380264741	3.0633078517175205	6.433219429609321	0.0	4.858826787683846	4.5168699446344664	6.807243815051724	5.472348496663783	2.8702908393950284	3.21756533266408	8.753546097997408	2.3696149020341957	7.727666721189649	0.0	3.541057678517996	2.2120761662065545	8.164587191667767	5.037360423138275	2.1929283542895046	3.8928246968584417	0.0	13.763279844640097	0.0	1.25612675826343	9.72419744982922	5.743093069120422	0.0	10.87382019050933	10.044021511424358	7.172875627357635	8.353509378902656	7.195751052918273	4.614294044734427	2.7565092669247373	2.7920404510820553	5.897906066409242	16.142291997919948	2.506149464247898	1.8705224369166307	7.184295130843975	9.265172547293743	6.15429305020303	3.1788449984582603	4.613556937059549	15.727204489402009
2L_10811	0.8128594362819809	2.116284545038503	4.3803584726088225	4.720265278908675	1.5130023640661938	3.2095934748964656	6.7404322723471655	4.51994115858419	5.727212851865639	7.098853756957431	3.566158934788326	6.450385249259012	3.94715882098366	3.7926195623317023	2.8661137933159364	3.724160725466509	5.5664776594479575	9.292104266701978	1.3913091871623902	2.6074259491030456	9.623790008902004	7.257133432294244	4.738902620936257	2.6766620876625953	5.754319335951548	2.163080009625706	4.052684903748733	2.961252017352937	5.7310695608567945	3.1591084995814183	21.90640488512829	6.40861317610869	5.637677727790369	8.454836377779	6.017291507687091	5.089080106361774	4.532480320537008	3.2491619869708606	4.388057900423996	4.634666611050668	7.701525128490886	2.954057028070927	5.879542865542204	9.409218682003694	4.160409800365336	4.3525255529521	7.077626996567351	8.157161307864863	8.988132855838774
2L_10812	0.0	8.79705544959991	0.0	0.0	0.0	6.670882664510637	0.0	0.0	0.0	0.0	7.411975380382576	0.0	9.375832105099327	0.0	0.0	15.480738864704533	0.0	15.4503148774172	0.0	14.451535331113577	0.0	21.93944712593243	7.16322115729001	0.0	0.0	17.983153381911826	0.0	0.0	0.0	7.503947076162061	0.0	0.0	0.0	0.0	36.382422923837034	9.401995479520572	0.0	0.0	0.0	0.0	0.0	16.372721735770465	12.220158373252517	15.64504521418067	0.0	8.041222523142638	0.0	0.0	9.340556697179151
2L_10813	3.846079883079171	0.0	2.8262532549016655	0.0	3.579418344519015	2.84743716418038	0.0	1.9442089791347492	3.387319681682279	2.0992835145364883	3.163769356995516	3.052027919951412	5.3360440437075365	4.486236227254783	5.424456977953651	4.405257233983035	7.183099603253466	4.396599669815365	3.291520056877466	2.056191604158442	10.118973834863406	4.682378648353364	3.057589702037884	6.332371717456811	0.0	0.0	0.0	3.5028232755601016	0.0	3.203027074120182	0.0	3.3691814236813022	4.001237716200212	5.333923620880711	3.882419627443013	8.026401510033672	8.578251344908969	5.124517227772834	4.3254765377501645	8.771650901451597	12.861212512244949	4.659083232192401	5.216121292207116	2.2260064331585916	14.763870348611889	3.4323607548447774	5.9096648629056245	8.576881017218088	2.6579839191972887
2L_10814	0.0	0.0	0.0	14.59555711241498	0.0	6.202750547702872	0.0	0.0	0.0	0.0	6.891836757197834	6.648423392876613	0.0	0.0	0.0	0.0	0.0	0.0	0.0	0.0	0.0	0.0	6.660538970813518	0.0	0.0	0.0	0.0	7.630419123661624	0.0	0.0	0.0	0.0	0.0	17.42882937524618	0.0	0.0	0.0	5.581528267091755	0.0	7.1654385105059655	14.008191990676147	15.223758806944469	0.0	14.547147304413604	8.040265650377089	7.47692620572912	0.0	14.012667451376043	8.68507903421921
2L_10815	4.4187740945931875	1.5978202153145826	2.8863038723807275	2.280868417841409	3.655471784327165	1.6962970997487639	4.071285771080151	3.4746572399546665	2.8827429322061886	4.823747760441109	2.153994216094731	2.3376567515734767	1.7029441452030991	1.9089821734663086	2.7698563732525496	3.092964618959131	3.0565508364312497	4.490016112422819	1.6807281990224214	2.099880390812939	3.8752410076970034	4.781867159730303	3.642981561829464	6.004995602033606	0.0	5.879344868520864	0.0	4.769665689362167	4.615494677180764	6.269576069802298	6.615839378005245	2.580575901962889	4.42677487792998	5.106802301520043	4.295320321200089	3.073853217087946	9.30804945881358	5.451458382868918	5.300858155926862	2.7993831055437974	6.2936051061605305	7.137115163776571	7.102600617215994	8.524887556733127	6.910550463038293	7.010579197695295	7.795505483710612	4.927003702917005	4.410996274404686
2L_10816	2.088940106605577	0.0	2.387834868256328	4.852180347456548	3.888213851761847	1.0310282805902224	2.8870016719348435	3.1679030875087473	3.679542886298854	5.3209057245724365	2.6729942805559523	2.946956079855879	5.313351268309023	5.414736313171021	2.4551764572147445	3.5889732386216586	3.4679038991810978	1.591964400492076	8.342783522049084	3.7226312153050767	6.411962156599351	3.9560315352228095	1.845203991914316	2.9479987755978416	4.929277195438448	5.558826513193644	5.207429265752474	3.8050109457481542	6.545814565255634	3.8659460027858	0.0	3.6598398454083654	7.244039121674744	5.311239863076236	5.623139970731557	5.8125580801701915	4.659147449786524	3.711072014280205	4.698634294955828	8.734347404300832	4.656915344652484	5.061021153803168	6.925251355145776	6.448115840401073	4.00938641909448	10.771134519456188	4.992936777651329	8.540405824556771	5.293360441754989
2L_10817	4.163210334753335	6.096905847379815	1.0197644629624607	7.2527141771825985	1.9372805424385517	2.054816018708689	6.472945085367897	3.156779562924929	2.44441522010248	1.1361904964254879	2.2830930339863515	1.1012281391760754	1.4440075599571793	4.8561510923426265	1.4679333267618853	1.7881856007904258	1.2958976157946076	4.759123507464507	0.0	3.338603875985556	4.107502092430025	1.6894888451499	3.3097047991547015	3.427255306578514	0.0	2.7696538445080328	10.37828862020653	5.055533774630876	2.446061290957768	4.622845710559701	7.0123571758152226	2.735241729723106	4.331161785062343	3.6085843602943424	1.4008488303402566	3.6200927018858726	2.321393843791203	4.160296405402209	3.2774951172345963	4.747460894719536	1.16014085502149	3.7824377130221642	7.528292263362249	3.614329370221179	4.66119287250339	6.192296312772391	3.198474626127636	3.481534521155545	5.035011310793267
2L_10818	4.940223298093073	3.617409870223411	3.9327963755348603	2.8687819151988063	3.4482758620689657	3.962274272282611	3.840521081900392	4.68244296160147	3.9883742516359586	2.696493479878766	5.079758989141507	2.6135181613377028	4.283785358364348	5.762493085008297	0.8709526828826443	5.658476964340278	2.691082214868306	4.23551735432644	3.170925572034973	5.282285327924273	2.4370588923404863	3.5084202085004006	4.254706359804152	4.066911146125279	4.371546478282157	2.4649322307965345	6.157635467980295	7.498860173253665	10.159061883199813	3.085674789076985	8.321129010784183	2.704784655864839	3.4263472397346635	4.710291387189377	4.9869010731811105	3.0070175197432176	2.410322239423506	4.662500767941303	3.33360002133504	2.112568940166414	4.818335003689468	3.7403200517061843	5.583348222261925	7.148167209927374	7.506558361515852	4.041407526717378	3.479145370079856	7.574088355183431	6.828269033799932
2L_10819	4.471255416739636	8.245666538454637	2.555511178901116	3.461937083620927	2.7741655830082355	2.2068563717184735	4.6345950117081465	4.897181784894681	3.500377165639598	1.6270129709541576	2.043353420859696	2.365420858635945	6.720362361938556	2.3179859483691807	2.1020652528350947	3.840994766431242	2.319639880547825	4.2593845955948595	1.275517525291918	7.968076697519059	6.862216976438577	4.23382828802129	1.5798209470434146	1.0516701310433567	0.0	5.94917323843741	3.71540033438603	4.977136843210235	1.7513671609900479	2.0687084267182794	0.0	5.222450269217311	2.06739287286981	6.200946316082387	5.015002379618629	6.220722106606071	2.0776323966050656	4.6336120230316995	2.011430962157944	1.2746839899053526	3.7379466794366	4.513676213242314	6.737772627124925	3.450454705234124	4.2909298087318035	3.1035563652389273	4.198500524621724	4.154601012891727	4.120047895556786
2L_10820	3.3683340668816415	8.038688600496469	2.750207255618783	2.6079835592716423	0.0	3.3249854033140798	1.163794267242543	3.4054130629828876	2.636941653974187	2.4513577089806957	3.6943701739210963	1.7819442009120705	2.3366101954714624	0.0	0.7917751662569494	2.5720349837910357	1.3979647869445746	2.566980214743297	0.0	2.401038785420124	1.4770053892972643	0.9112779762338704	1.785191479638106	3.1690216723054125	0.0	5.975593286779477	5.597850425436632	4.77200192843415	2.6387173722596917	2.4934745770319076	0.0	4.917790283390615	5.451006972305147	1.5571211197320258	4.533546430164646	4.6862610697296905	3.7563463471535163	2.9919791024222264	5.5560000355584	1.280344812222069	1.8772733780608317	4.080349147315838	4.060616888917764	3.8990002963240227	4.309985662114364	7.348013684940686	4.025457452984957	1.2519154306088316	8.535336292249914
2L_10821	7.527135322838833	3.2661571896938373	3.07291108421153	2.913999143284252	4.670169293636894	3.095943793511942	3.250878907621465	1.9024987164475327	3.682943903755542	2.7389951284232645	3.095895145746488	2.986550963700265	2.610783370771967	3.9022136477581	2.654041450465501	4.310748650591981	5.857496940043599	4.3022768222580305	2.147270089644232	4.0241578242505405	7.426414137780116	3.563719301103735	4.986655709321855	1.770434174195143	17.761800051864455	1.6691893681984706	3.127345509131849	4.570233520651971	5.896678401056684	2.437797167474715	4.226142579907904	4.395867181510631	5.655573158406166	3.9146188570496023	5.065503717066628	5.672482386505846	3.497590439994079	3.3430519568220327	3.1039649935956737	3.2188003116370933	5.243872220677805	8.358403478068462	6.2384871555220816	4.356501206750834	4.013092312359843	4.105107470220804	5.461610149496478	3.4970317194765084	4.768427806003016
2L_10822	7.384869878592738	2.8839831267760525	2.170679046290454	1.715354134861142	2.7491408934707904	2.1869491621797756	4.592788097942737	6.719547012937368	3.4688015984237763	8.061681537781878	1.6199368872588724	3.9068054989068757	3.0737264014655525	1.148538140654575	8.332413296031897	2.537564411843321	0.0	5.065154774246052	0.0	3.1584798868000807	3.8858945912233183	3.5962598897146965	4.696709954676749	4.1687336637749555	0.0	5.895508015925732	0.0	0.8967709073169332	6.942274983512097	4.92011375302997	0.0	1.2938351343518404	6.146231131070428	6.145009944674427	0.9939527912182283	3.082303672667569	3.2942253876067946	5.247787401636785	8.637575313012439	3.368494804938887	4.938970784341487	1.78918402473368	5.34159500026708	8.548323673727582	6.614569060825688	4.393657667284122	1.5129554374105467	3.2936991535193174	5.103603143819536
2L_10823	130.24225058609014	0.0	0.0	151.26304643775526	0.0	0.0	0.0	0.0	0.0	0.0	0.0	0.0	0.0	0.0	0.0	0.0	0.0	0.0	0.0	0.0	171.3326251584827	0.0	0.0	0.0	0.0	0.0	0.0	0.0	0.0	0.0	0.0	0.0	0.0	0.0	0.0	0.0	72.62269604496798	0.0	0.0	74.25999910888001	0.0	0.0	0.0	0.0	0.0	0.0	0.0	0.0	0.0
2L_10824	1.2120683218671668	1.5778136677793406	1.1875683445582292	5.630773302251464	6.768189509306261	3.589408946386434	2.512692868022817	2.4508218095691845	3.5583095922917334	1.323152468976044	1.9940847470064798	2.564873999282348	3.363242650221755	7.540318080777919	9.402162634164586	6.941448052701695	1.509139651557764	2.771122465323559	0.0	5.183968680534819	4.7833981643231205	5.902490851139181	5.7814830660361	3.421042008343237	0.0	0.0	3.021513173797438	1.4718574959347297	2.8485646082938807	2.0188284012009605	32.66500728429662	5.308883588499514	1.6812871396329145	5.042859260858032	3.262721514320411	3.3726278200649094	4.730920131524987	4.3065598812078525	2.7262944336919395	2.7643316081139764	5.40417559031161	2.9365626125070547	6.5753136424607455	5.612097437235705	3.8772854659178853	4.326749174888932	7.449577534458021	5.405902163982636	2.5129416494948984
2L_10825	4.543334322770586	2.957149717730202	5.9353310074749555	3.5177452659943085	2.818886539816772	1.4949546774590436	1.5697690116294767	3.827789876996269	2.667603766229701	1.653241245591632	4.983103955521478	5.608289500544965	1.0505689250956964	3.533029587002973	1.0679758056489086	3.469256489764653	5.65688076577572	3.462438429188633	0.0	1.6193052273763628	0.0	0.0	2.4079326934653524	3.562078623909185	0.0	6.0450769296490074	3.7752944729688913	7.356175730210784	0.0	4.2041141124375185	0.0	5.306638817426153	2.100720294974741	4.200605811370116	3.0575080575529006	3.1605016516781634	5.911149678078789	2.690461828534715	2.043856249867149	3.453953446924652	6.752363158296325	5.5037267568446175	2.7385555762468643	1.7530388929208784	2.906734516309687	1.8020498677655807	1.5513390848712794	3.377260231409871	9.419546605823372
2L_10826	1.4321873606601048	2.4858057385074055	1.6371110434646432	2.2177854192806503	4.44296345662557	1.8850078305581544	3.463848848720558	3.3785570896993393	1.9621095345965878	2.084593426630702	3.40343288042892	3.0306708435372234	4.305197147892994	3.7123691983836644	3.366561519972901	2.460617273730111	3.566417330505719	2.7286460796504888	3.2684870941335724	2.552253823888769	2.5120411552726556	3.0997419464829554	4.554290559183385	4.266897779816307	3.3795360978389217	6.351930218202778	2.3801589946208406	2.8985930693016506	4.487841875379363	3.445664468827497	3.216431073811947	2.50920375938944	4.30434158407187	3.972448947906827	2.5701678306742592	1.6604657128110312	4.525306284708101	4.664602763700808	1.5033229019904768	4.355134902753376	4.523138300221655	2.3132402585693694	2.1581752541898815	6.631288741232193	2.7488545675731064	7.100712991112293	5.6237980354264065	3.193823571056719	5.608691492274852
2L_10827	3.382915599638704	1.6513952969142687	1.6572677488404097	5.893365445626828	0.0	2.087112049699314	2.6298727597428897	2.1375969442966176	0.49656693483929504	2.7697158530041635	2.7827723387977086	4.921560173947623	1.7600440433421405	3.9459810971721523	2.982010366422277	2.4217212509720785	6.31807462151574	0.9667847562020208	4.342707985313541	2.7128620043058547	4.450198056064485	3.432085884517174	4.930528848524292	5.56979566647618	0.0	4.501096241989736	6.32484398718165	1.5404978396058298	1.9876052933904171	3.28685285154206	5.698057646109594	2.9634476512899295	2.9328237884387613	5.278033925325437	3.414879129214928	3.5299109356405456	6.6020632768152705	3.756164241136129	4.18503898782321	3.3754545049490914	3.7708002052823626	5.122516245548021	2.293984865817179	1.9579395427427992	2.1643218043518018	6.541206987538699	5.1979932973609095	5.6580074006736805	4.091318222731364
2L_10828	4.275016058029068	1.7390672839567147	1.8325140773731425	2.4824968456774457	1.9893074723361932	3.4287490905243034	1.661695059680886	1.3506487219837637	2.510061581850849	4.083462711043562	0.8791526187846547	6.219412856894646	2.965574645700944	2.0777359127842927	3.0147112633908764	0.9181042444938534	4.657449264076442	1.2217332167148256	3.658608642109232	2.856886880078402	2.1089058672994883	2.168576459668815	3.398589075745204	3.7706747984536615	3.7829122825865737	2.8440347012050036	2.664251079021687	3.893477568507685	7.535255577031033	3.560246430763947	7.200678591950506	5.617396853358978	3.335608465388837	4.446594290439533	3.9557912280113747	3.7173126476284253	3.277637531309632	4.50935853283131	4.086696035106738	4.874957047058143	2.084770087385223	6.473362566175568	3.8652347260418263	4.948526050587545	5.470139703949202	3.81515667640337	4.652859970701214	2.3833555978468763	3.3237191678884415
2L_10829	2.2104759983753	2.5178071913609	2.707243555000631	1.9254312564883023	3.0858244937319195	1.9092748069689074	1.7184202333671958	2.234809164058458	3.8936210805836797	0.6032656579863777	3.030547310783233	2.9235111544375463	5.366917972600733	2.5783961344685156	3.8970303264951496	3.481300195997201	3.0962830498112814	1.2634394422420239	4.729377902360102	1.1817648949647361	2.1808974465689213	5.382252023951022	4.686141979851054	5.199192097539964	3.9120493074694718	1.4705606622817	2.7552004408320707	6.039583429798902	6.49373841273552	3.988597520135514	3.7232438389622575	2.9045787779856163	3.449475909626797	4.981586332519738	2.975148952691785	3.844210302137631	4.313942214435898	2.6998019081709015	3.2318025279159373	3.150858207127021	3.3879021709369126	4.016605988023151	1.4989432450122662	4.477771860722105	6.010428092740906	4.602960163681263	5.0947351855714835	4.313253086286628	4.96481663595482
2L_10830	4.559515023927683	2.967681356491536	3.190965635980511	6.0518972887121905	4.849587027354701	1.2859532847249422	2.0254623573559694	1.6463238116110344	2.29466075276499	2.133166017271676	4.286443593474261	3.101287747711482	3.614778642929861	3.545612173241447	6.8900098577667706	3.3572686694539953	5.677027268465078	3.722967440341494	2.2297635302329737	0.6964595340295701	2.5705735986496605	2.114645506113969	1.7260773872987976	3.370492399217911	0.0	4.3332899715450175	0.0	3.9548432830071616	3.061607971814837	2.169816022022765	0.0	1.1411867063617052	1.8070301423469926	5.420013317876058	7.890164007579116	2.7186492952830577	3.6319602477592525	4.917936704534586	4.102270542280901	2.9710752087208188	6.171374420988945	0.7890468306395406	5.300309655868562	3.7698904130555824	2.917086605592597	2.3251727777761846	7.005888215515533	2.1788280374496964	4.50147310707429
2L_10831	6.533561088433201	2.8350277506691373	2.133831948215597	0.0	4.053711679756778	3.9413474470835586	3.0098839321033393	2.2018277518957006	3.4099189769151894	3.9624175787425493	3.184877183969813	2.6883414580772924	5.539508606306468	2.2580836005775278	2.5596785207597352	4.573230685646183	2.7116337493913516	2.489587094511614	0.0	5.433513663889675	2.864948887879366	1.767606837103246	5.001732330755326	3.073477314817613	5.1390868151074764	3.8636215018650186	5.429078142531398	6.611612212546936	3.412215218650486	3.6274464203995977	4.891061389667926	4.451553363186722	4.0279329091382925	2.013566302283319	5.862483146582304	3.029981821624061	1.214364818588266	1.612095825813175	2.939176101911816	2.89740052261655	2.8321604278083523	8.794063866185303	1.3127304662424797	0.8403216583243734	2.3222454627387585	5.182890828192265	4.461819430316382	5.666130542791023	3.5118789304823568
2L_10832	12.622596973101247	0.0	0.0	0.0	0.0	6.230075439983503	0.0	0.0	0.0	0.0	0.0	0.0	26.268851184331158	0.0	0.0	0.0	7.858163295776552	0.0	0.0	0.0	0.0	10.244851961889152	0.0	0.0	0.0	0.0	0.0	7.66403330482313	0.0	0.0	0.0	0.0	8.754543608132622	0.0	0.0	0.0	14.076645929421106	0.0	0.0	0.0	0.0	0.0	0.0	14.611231653772256	8.075685322845711	0.0	6.4650518691111465	0.0	17.446678588563703
2L_10833	0.0	0.0	0.0	0.0	0.0	0.0	14.92463804021593	0.0	0.0	0.0	7.8961747770909865	0.0	0.0	0.0	0.0	0.0	0.0	0.0	0.0	0.0	0.0	0.0	7.631170278118001	0.0	0.0	0.0	0.0	0.0	0.0	0.0	0.0	0.0	0.0	0.0	0.0	0.0	0.0	0.0	0.0	0.0	16.049586803387747	0.0	13.01846017653032	0.0	9.211962654703397	0.0	7.374707408483569	0.0	9.950743818100404
2L_10834	5.040157454518879	0.5467533730035711	3.703709190680282	6.829231648025304	3.1271376917814915	0.4146077762756538	2.6121398153060422	1.6985466894815457	4.9321863829830885	3.668053282508787	3.2246764774223817	2.2219884690352796	1.7481762588223901	7.185518593247911	2.3695223972884607	4.810783698794139	3.6606923122219115	2.880797496932671	5.751234107003723	5.389138944935935	5.52523857151366	3.40894370470366	2.671245180906741	3.9515993881185443	0.0	1.1176864605585772	6.282196255811032	2.040147241506714	5.922609264737673	3.2646899621883607	5.659636266496425	4.415198171754741	3.495657694012498	4.659950861983148	4.5224706302277635	2.921757610170568	3.7471693063366645	3.730836836402581	3.4010343225581767	4.31060680843103	3.2772023478626693	10.17595135732436	4.557033553438054	4.8618434262771935	2.1497280190981836	4.997769495474169	3.8722078477262007	7.493141433981209	6.966395848028075
2L_10835	4.260713030325625	1.3865990745837775	4.174589690015843	4.9483821882983134	3.9653035935563814	6.308819887923815	0.0	1.0769038583311437	1.2508318031490941	0.0	1.1682816212945026	0.0	5.9113052974901334	4.969882511977416	1.5023124344146728	1.2200433603410263	7.957485805834694	2.4352912669237523	0.0	11.389314089948245	0.0	5.187170398547592	2.258145554417074	1.002149108763744	0.0	5.669038686937259	10.621348911311737	6.46741843938606	0.0	4.7311131008070095	0.0	3.7324017258625584	7.387663193479944	2.9544781394469366	7.168284070495773	1.4819502168463654	3.5636415903106964	2.838487237688298	4.7917918522288065	2.4293233909224683	4.749245760407676	0.0	11.556908141841786	0.0	4.088878590972437	7.604784423373559	3.2733831396763495	2.3753815456607716	5.889064742905518
2L_10836	1.1381646525894669	3.333621012479966	3.0666859217370597	5.287447104874861	3.1777557100297917	1.9661548905926087	1.7696144806373209	4.602774782777797	4.009617736410403	2.4849512902954265	2.184582217375917	2.7095461374742422	3.5529469029850085	4.867885585217205	2.0065642743671646	3.5850132107736816	3.8970871399312905	3.9032374427159247	1.9481091895719662	2.4339427926086024	2.9944927535146926	3.2331816817163577	3.9209210545166373	4.55097107683873	4.028594967076308	3.0287416222167285	7.093204709887928	1.382113652587766	5.349757087592241	3.1595566636471832	0.0	3.9881472264430116	2.7628539807989543	3.9461500472255504	6.510538839002416	2.375240963247303	5.077098114762408	5.560465896272541	3.3280826429481896	5.191562996291115	3.4888327222061344	3.4468887864779933	5.659862825506428	4.611171221021671	5.0972250160881165	3.724355694929222	4.955041740397202	5.076287076724906	3.539579379983679
2L_10837	3.0619037325218876	2.790089824151799	2.400009888040739	6.4009581523136445	1.139844696160148	3.0224986639800275	1.9042549497774974	4.024292362239804	3.9551306962151846	2.005513423803827	2.0149674468575847	2.9157009622104746	4.2480795175914885	5.714462046257427	2.59107957805651	2.805656455924224	0.7624719248306377	0.700035638814372	1.0481651816087678	2.619128437867987	1.6111638185452528	2.4851265177910205	2.271900020820341	3.4568682657505505	0.0	4.8887734776216805	0.0	0.7436356316284892	2.8783956973741116	4.759930524054071	4.125885724517911	5.900927926280888	5.521405896046027	4.24639142718116	4.53322345898632	5.963907369783514	5.1219255599143905	3.5357233989442114	5.509690139985248	3.491600727495961	6.143366096359789	4.450972867685411	7.197853489353267	5.670869135125114	3.1343117217969243	3.279045217814951	3.1364966323749304	4.096885888754526	1.6928386576635863
2L_10838	0.0	5.84631898217925	4.4003316089900535	0.0	0.0	4.433313871085439	0.0	0.0	5.273883307948374	9.805430835922783	4.9258268985614615	0.0	0.0	0.0	0.0	0.0	0.0	0.0	0.0	0.0	0.0	0.0	0.0	0.0	0.0	0.0	0.0	0.0	0.0	0.0	0.0	15.73692890684997	0.0	0.0	0.0	0.0	5.008461796204688	7.9786109397926035	4.040727298587927	0.0	0.0	0.0	16.242467555671055	10.397334123530726	5.746647549485819	5.344009952684136	4.60052280341138	0.0	6.207517303454483
2L_10839	0.0	0.0	0.0	0.0	0.0	0.0	0.0	0.0	44.86316733961418	0.0	0.0	0.0	0.0	0.0	0.0	0.0	0.0	0.0	0.0	0.0	0.0	0.0	0.0	0.0	0.0	0.0	0.0	0.0	0.0	42.422314137236185	0.0	0.0	0.0	0.0	0.0	0.0	0.0	0.0	0.0	21.78293307193814	0.0	0.0	0.0	0.0	0.0	0.0	0.0	0.0	0.0
2L_10840	3.4675226053577846	3.00923881454648	2.8311935927144556	1.342390892146275	2.151405136479763	2.852414531819796	4.193227267047356	3.5056934799242954	2.0359444637783763	1.8926577874098636	3.8031596142987643	2.751626624078824	2.004514326624705	2.696446945788473	6.1131813965946	3.640690100089852	3.2380451015069576	3.3032137495083167	5.935092639871833	4.325550308869009	6.842246829644932	2.8143381145810857	1.5314672099087154	2.718617489486155	0.0	2.306834520148431	5.76269232985651	3.5089462690497184	2.716420626868388	2.246038213195744	7.787422067373661	4.556345592130524	0.8016463892884651	4.007435556228449	5.055968010190344	4.824259076220318	7.733921644159558	3.336758730064535	4.159716041144167	3.624630856060702	4.187200591000817	6.30075697294273	6.270286991035579	2.006907776566943	2.957935568029005	3.782196636540668	6.2159948084011365	4.5107336128269795	3.9939451791084712
2L_10841	1.7240249776738767	0.0	1.6891766344979868	10.011392965194393	0.0	1.7018376953986223	1.7870053971137003	1.7430032364084094	5.06127790383734	1.8820291435976946	2.836351589604885	7.296464662218376	0.0	10.725217775546932	1.2157702913885289	2.9620186275427454	5.366435223048367	1.970798287612784	0.0	0.0	9.07176354629752	5.597067136820306	5.482320885723762	4.05502572589421	0.0	2.293879974106683	4.29774798005845	2.0935445971057165	12.155246812286524	0.0	0.0	3.020505608474814	2.3914336931962756	4.78191708490509	8.121467451710915	2.398583684306091	7.6904900745573785	1.5313940371804096	2.3267003759017126	9.829843444015406	0.9608507141619019	6.265373660619746	17.14645567173578	7.982550145382195	12.13296405002752	7.180008558570202	0.8830124995717389	5.766946171324437	1.1914548855607583
2L_10842	3.8984075005360306	1.268690990010327	2.8647056801384227	2.2638006949868132	3.6281179138321993	3.848237074493211	2.0204101836754895	0.9853304009900599	4.577874218327977	4.255690390012745	4.275751784057432	0.0	0.0	1.5157578182788265	2.749129556854061	1.1162981766385582	1.213471474926039	6.68462602859683	3.336302642685323	0.0	0.0	3.1640563202024996	1.0330631873098517	1.8338646956288915	0.0	2.593488787051229	4.859086491739553	5.917467891819219	9.161913923818686	3.2466056737680757	0.0	1.7075103133622924	8.111352649167776	1.3516235025701122	2.6234944421270243	5.423736167777855	1.0868702809450987	4.328532125499729	4.384326558671935	7.779618954263621	3.2590487488511855	11.806180299263058	3.5247259525571883	0.0	2.4941232221577905	5.798432567708296	1.996689488827524	2.1733933189889374	5.388293931433959
2L_10843	5.632097322641735	3.66580001044753	5.518253693436175	6.541104710821848	2.6208026208026207	2.7798076164643835	8.75676551352227	4.270572057362324	4.133584214337915	4.61120260932585	5.405096542745819	0.7448847830839644	5.8604709767500465	4.37968352406855	0.99292885714385	1.6127354492960007	4.382808521231639	0.0	0.0	1.5055162113985643	0.0	6.856751042797555	3.73121102050487	2.6494163170265073	0.0	3.746858493331997	3.51000351000351	5.984348364306611	9.92728265455538	2.3452139265056857	9.486495972982459	1.2334349683747274	5.859306336253872	5.858142158559404	0.0	0.979470782141701	3.925551137565836	2.501402348691735	1.9002339187954038	3.211243204708325	5.493138677424848	3.411318926764952	8.911407875138444	1.6298523761210328	0.9008258320815608	5.86396767781016	2.8846521361930813	4.709908863263496	0.0
2L_10844	0.0	0.0	0.0	0.0	0.0	0.0	0.0	0.0	0.0	0.0	0.0	0.0	0.0	0.0	0.0	0.0	0.0	0.0	0.0	0.0	0.0	0.0	0.0	0.0	0.0	0.0	0.0	0.0	0.0	0.0	0.0	0.0	0.0	0.0	0.0	0.0	0.0	0.0	0.0	0.0	0.0	0.0	0.0	0.0	0.0	0.0	0.0	0.0	0.0
2L_10845	9.042460001243338	0.0	2.2149203680754668	2.625472995369322	6.31163708086785	3.905163658435418	2.3431976094697986	5.713750254261886	2.6546252863677027	3.701695191312862	2.4794300286250195	2.391858830099989	2.3522797707468137	2.6368804649347637	5.579594307697887	3.883925016943623	2.111009548096186	3.8762920165827772	0.0	0.0	5.947641425619912	6.421723774138801	2.3962175705648634	2.6585612451424763	0.0	1.503916574739766	2.817695125387433	2.0588586511181663	7.9692387384695085	1.8826470770962804	0.0	4.950769547618482	1.5678748710422918	5.4864717323260175	1.5213163037186297	3.9314063938034747	5.0420491139701635	4.518065484841137	1.5254343292894068	4.511258328507898	1.8898625880912199	2.7384749569888274	5.1098098128787655	3.925147438350653	2.8925926126800414	3.362404684233214	2.8946090222647536	5.041243674814576	5.46800242154393
2L_10846	2.293639794191701	2.9857526601003497	2.5281873222754543	3.3297848925661553	4.2692282035888205	1.9811066388100431	2.9717860416279467	0.8695831635713757	4.376784886544309	3.12981032285308	2.2011950099034907	2.4268009342819576	3.5799655106122708	1.7836013551089656	2.8305526455901826	2.298720880050183	2.855798388058879	4.588406499517135	3.925847416247689	3.0655648290935344	3.017264561526211	2.326977581897976	3.3429321070242755	3.236879450759821	4.059230670247991	4.577660816848478	7.147145430115212	3.1334040507811998	8.085659476493976	3.1835837105190254	3.8633218541163306	5.525403595570998	3.1815591739781546	3.578542913548646	3.4729669270903076	3.9888393869488925	1.9183902097129824	3.3107163865639313	4.127250776864675	2.942461441576594	2.8762067205190567	5.556961389607107	5.702903607449445	3.982488995885093	5.1359871835108395	4.776135370960046	3.8179643917844692	4.475528767739877	4.359051074208882
2L_10847	3.607591454698121	2.935120798418604	2.2091686862886797	4.1898483117791825	0.0	1.780581838056349	2.8045353824390653	2.279565139212131	4.765917210298957	2.953666134711396	2.967589765139011	2.38564767638632	5.00516564376722	4.2080528666097745	1.908036094700411	2.5825595210240486	4.491792428432552	7.216955391277031	6.174837752278786	6.750418140186512	3.5593179919609246	2.928021901603824	2.8679941177440647	2.5455912205613513	6.384631935545864	1.200008976067141	2.2483025315886507	2.1904130439972938	0.0	3.505148712944444	0.0	8.690727657245285	6.880735092699766	4.377779616445216	7.283355675026867	1.2547831549627708	1.0057911948311586	6.40900696202415	4.868713912179599	4.113868379969431	3.5185826907647355	5.462727428365342	2.446339542143092	9.39589117678839	5.193146085795967	2.6829385818480316	5.543217277764797	8.04504420248974	4.98633432748374
2L_10848	1.3333315555579262	5.207005366166164	2.612760880908008	0.0	2.481774468745153	0.0	2.7640790786439924	6.06604057938506	4.697167357567794	1.455529286486444	5.118367363651812	4.9375913145793735	2.7747925634449384	2.0736751911306426	0.9402560373605096	1.5271831732514478	6.640495367673438	0.0	9.128645667282317	7.128258469511583	3.5079737119465975	3.246507299230578	2.1199668013198916	3.7633054014534264	0.0	8.870238522487917	3.323805092069401	5.666891075553259	0.0	1.4805367893404904	0.0	3.5040113922418388	1.849494089386789	2.7736899238409465	3.5891454908578186	4.637559426845885	2.9738470227813782	1.7765311003679671	4.198671036643482	3.0408934023180274	2.972422311655804	0.0	6.027625814633629	4.630176247658867	6.8243110964578	3.9663545251424837	3.4145341421317594	2.9733719673464294	0.0
2L_10849	2.1723498960530576	1.8852421079759218	2.8379191979132212	3.3639494785247566	4.043467273186757	4.288785822217605	3.00227745261862	2.5623072595874947	2.9761388492920697	5.533365442662516	3.1768284673057487	3.447704018747235	4.520871280396643	2.815471307644523	2.0425678284435023	4.146975788877131	1.8031873319598455	4.1388258200814345	1.23941493170266	3.0970184384089747	3.8102782446162435	2.938566332257818	2.3026579004480396	1.3625378329918982	5.12609948426313	5.780786227392429	5.415357955160836	2.1983011880147214	3.403591980796934	2.412186171563847	4.8787008605052575	5.074632621971332	5.022192062284824	6.025433051639317	2.9238338361840226	1.5111622757076282	4.0376530527907395	1.9296261484411226	4.8862471882090555	2.477209977854981	2.8250030853069408	6.140287858449171	2.6188259541365007	4.190990125608166	2.316376760533202	4.308160664407985	3.708786389406698	3.229606448232234	5.50472029765524
2L_10850	0.0	0.8519761330813983	3.847526130473715	0.0	2.436424546977311	1.9381824461529307	1.3567852763832664	2.6467532013803345	2.3056675768417523	2.857864263736289	2.87133628257854	4.847365799466001	2.7240882680873333	1.0178912712973391	1.8461491313729876	1.4992766739686436	2.4446821399834775	8.977981052569522	0.0	6.998002490169205	6.887743724964127	3.1871832736621797	2.081228257668546	5.541806743529063	0.0	8.708151020934917	3.2630685897017555	3.179050818081042	6.1525872398416945	5.087189338065098	0.0	5.733303244957904	1.8156979433952534	1.8153371848132158	0.8808900936333316	4.552816449653635	1.459752684320964	4.069492514517333	3.5330982409763787	2.2389949480064324	2.9181066915250446	1.5856633202299402	4.733985518738298	12.121515159091098	5.024706902565491	2.3363259592136676	2.681711784903116	7.297597484956002	5.427678446236583
2L_10851	0.0	0.0	0.0	0.0	0.0	0.0	0.0	0.0	0.0	0.0	0.0	0.0	0.0	0.0	0.0	0.0	0.0	0.0	0.0	0.0	0.0	0.0	0.0	0.0	0.0	0.0	0.0	34.79471120389701	0.0	0.0	0.0	0.0	0.0	0.0	0.0	0.0	0.0	0.0	0.0	0.0	0.0	0.0	0.0	0.0	0.0	0.0	0.0	0.0	0.0
2L_10852	5.071379668838908	0.0	0.0	5.889888533859496	9.43952802359882	0.0	0.0	2.5636029901865274	5.9552876999487845	0.0	2.781130585205498	0.0	0.0	0.0	3.5763012819251947	0.0	9.471520715794393	11.594572580575033	0.0	5.422522991497484	0.0	0.0	0.0	2.385646993428735	0.0	0.0	0.0	0.0	0.0	8.446920956529329	0.0	0.0	3.517312210701071	0.0	10.238593353787767	3.5278283923156843	2.8277863946713193	4.504737858042196	0.0	5.783079576620744	5.652863316591437	0.0	9.170525929662066	0.0	9.733702132491908	0.0	2.597463317324301	0.0	0.0
2L_10853	2.9233084640986053	2.5369505258495915	2.3868488067808653	6.790247281001087	1.8137504959474011	2.885687042767397	1.5150499761960399	2.709197854788177	3.4328218505061012	2.659354222631668	2.671890461896117	3.093026084494204	4.055792701134618	2.6521251402974197	2.4050793351494884	2.790270905728075	2.729846558964716	2.7847872419762343	2.5018015055674674	3.1257189153505305	3.845588593932956	4.745277460327504	2.582218815414865	0.9167764334550148	10.347207443918998	1.296523896264345	2.429130128500984	2.3665846763405547	6.8702670301037925	3.787062561137391	6.565216563516172	2.560829954745013	2.3654089089139148	3.378484184285096	3.6066914750207437	3.0503328302882595	4.890084617209202	4.11140630046616	2.849327683598731	3.0557591879525527	4.0731182288821985	3.5412518360653014	5.286189916945147	4.511817154098013	4.675685856876321	3.188595634070504	1.9963499735259038	5.432559392813702	4.713955496892998
2L_10854	5.880614700654659	2.870665605923829	2.8808738497030824	5.122299161052769	2.7364460407046347	5.079317534188705	3.0477198255546125	2.9726745807191137	0.8631958826246955	1.604890937229024	4.031141048335316	1.5555059349162317	2.0396884620636815	2.286468951123525	0.0	6.735590845186991	1.8304803162044916	1.6805883807144417	5.032698701639226	0.0	1.9339752455036525	1.1932177503072534	3.116681139754709	3.4579029022248218	0.0	5.868284017904526	0.0	6.248408887308339	3.4551086372533266	6.529858512658213	0.0	5.15144209469999	3.058924677854446	0.0	3.957451852156722	6.136140713160682	1.6395067347247771	2.6117772086134843	1.9840821060793465	5.029409893469554	1.638721279566014	5.3427660461518816	3.9876966266745004	1.7017699258113401	2.821724835740343	0.8746737685511745	2.2589534750460185	9.835468996142856	6.096043159985572
2L_10855	2.3841321699298152	2.0690342591209885	2.7252643136526946	5.999338688281514	0.739610779827116	2.941812075044214	3.706840483986511	2.6112417089058444	3.9662001357653636	1.7350894115431248	2.8328115584987352	3.3633959973947976	2.7564504316752982	3.707941743785675	3.0823342764061965	2.958321752262217	1.9789799674289583	3.179623807805731	2.0403681395426814	2.9740782736614273	2.0908710323043236	4.192561106578128	2.5271438946256812	1.8692144657984129	5.625842645743783	1.5860886910131633	3.962200606216693	3.6189201779119062	1.8677039894624141	3.3091875887110462	8.031487715304108	5.917443174445111	1.6535415884449634	2.4798195727364556	2.6740651989507183	2.4877281063549095	5.317540356641672	2.6471816216133415	3.9325785857010227	2.945272465003423	3.7647865868714985	3.369452094838909	3.592668943460732	3.2196986684016244	2.7964202262024322	3.546122260933794	4.8844269287085735	2.2152878788751478	4.119119442106462
2L_10856	2.093391424945376	2.384443888074204	4.358538505123847	3.0390749055987354	1.948249619482496	1.5498379450698685	3.797264071236674	1.5873267829648088	3.6873836169545897	5.713118605770536	2.870025170120742	2.2149268070514965	4.719596946420776	2.8487941461350004	3.6906122818040816	3.5966209745943685	1.303235118276732	3.5895526071369273	0.8957744081730457	2.2383382576775004	1.376919727301048	2.5485823510672185	3.883185460244155	4.185230935503745	3.7048357368455176	3.4816698785071294	1.3046314416177431	2.224319437692046	2.4599111357102226	3.4867655455262616	0.0	3.6676385908932536	2.1778426290916215	4.354819832938223	4.578536875712095	3.640590030426231	3.793623939517962	5.346033649795281	3.060620293560573	3.2823597779632805	2.9167742227161293	1.9019271276621033	2.365911940757565	3.028995055165572	2.6786200084543945	2.4909430866209887	4.8248770661530855	2.9177060994646005	4.7018400470184005
2L_10857	3.0612494795875884	2.6566606201070955	2.749423720788123	2.962773345468853	2.8490028490028494	3.2736739001765165	2.644233413464183	1.8053863650619155	3.295237985682131	5.569680264706852	4.196951871370476	3.508890124018212	3.5393098402440484	3.174022781865919	2.5185668750025187	3.506321195851882	1.9057725086979458	2.332953528498894	4.36642172787342	2.1821406625328197	4.027048881930149	5.383290267011197	3.5152844568182458	6.000225032439617	3.6118190276405286	0.0	3.8156288156288163	2.4782557837533483	3.597225819448042	2.549417916901213	0.0	2.6816668382933444	3.8924671277612455	5.306855098232011	3.4335263799205182	1.774593163869624	3.4138874209172982	4.532010131399289	2.5247350588933473	3.4908546589644454	2.843543245970585	4.326410088298322	4.613022747737774	3.54353588184434	2.611368330891704	6.678109303407633	3.3971453108523844	5.120013107233555	3.878592987503879
2L_10858	1.6795600896213263	1.4575816766824392	1.3713421094840044	3.251061959389034	8.336589813729322	2.4869175701223716	3.4818323212227082	1.4150407282682573	3.6158766173487398	4.2781412771816285	1.5351101803840428	4.146496184068415	3.106958040298644	4.353583417096278	4.3428512049951316	2.2443744114128106	3.136816649720886	7.679875155949464	2.874774258351363	0.5986177198507383	2.2094476866861776	2.72635568036206	1.7803081891506236	3.950441240583926	0.0	4.469435541577147	5.582537821693743	3.0593239628279902	6.578748274723265	3.108317272657985	7.543970029315868	3.4330365620355585	3.8829257503831665	2.3292925542533	4.521145169902375	4.28398856159476	4.994761431775836	2.9837947125367412	5.037092646539854	2.8728956278933655	2.4961842703197825	1.3563958608766469	3.0371319755328643	3.8883348011797203	3.5818299497576707	2.3316088754090805	2.8674614581637945	1.2484908866407731	5.029811304694362
2L_10859	2.140861859603992	2.786873513621012	2.7268641934372018	0.49727839534229157	0.0	2.535972130680673	4.438139524810176	4.112414539697008	2.2625999666945287	2.804482160782458	2.1132769016392645	3.6242451490158225	2.3761821951955255	2.663674827100867	2.1136090212214795	2.4521194256704733	2.9321329571957637	1.9578402594216657	5.130088791576804	5.036010219987577	1.6897718560161175	4.1701997525681485	3.630849695984416	2.417018322690799	0.0	1.709098259249241	1.0673725557168472	2.33975194885739	5.031385784523859	2.139499554889004	2.8847906911266143	3.0006457389630246	3.2666012237757256	2.078333210018896	3.4577437207950323	4.169922681293643	4.536205461266678	2.8524845596912445	2.504019143341921	4.6384757363287275	2.8635993190742632	3.1120893675881702	3.484169482391782	4.460661426876378	3.2872335354799334	4.585371361074762	2.6316200375760253	2.387095172529691	1.479526314855036
2L_10860	7.608416125581473	0.0	1.4909248892913722	3.5345587059273664	8.49707912904939	0.7510499866575969	6.3090875624067335	1.538434083330205	0.8934512879636386	1.6611430890384322	4.172434361766081	1.6100271201018244	1.0555902316946666	2.3666107199892457	1.0730803102961948	3.485838172402933	0.0	1.7394937620883946	2.6045485314643786	0.0	4.003523901738309	3.70512171324828	4.838883330893729	2.1474623759223084	0.0	0.0	3.7933388968970485	2.771750759736883	0.0	3.379366500576435	0.0	2.66600123275897	4.221521824845682	3.1655122922645744	2.048081162998792	2.1170717383519504	3.393944371724472	3.3791514734384505	4.107250159053263	1.7352309935160488	4.240398000363996	1.843344135944418	6.879111989191539	1.7614177299024436	2.9206275649803124	5.431988873838256	7.014392442163607	6.786804416173633	4.206474816361084
2L_10861	0.7985868207619796	1.559344277019382	3.129778780976203	1.8549537467283255	1.4864362690449646	5.124011322015416	1.6555200501688794	3.2295110132784575	2.8133257110962067	4.358880207161885	2.6276568238145592	2.957325455694279	3.323873589098758	3.7260267439295576	2.8157890527978466	1.8293849717488078	2.9829482744837414	3.651579435911312	1.3668798452473314	5.977167901720332	0.0	4.537087449119805	2.539469707935589	4.132328891906241	0.0	0.0	1.9907628603280776	1.9395045264156638	3.753626942032739	2.21688514513149	0.0	2.098695786490443	4.984819562824677	2.2150351714359697	2.687107601676927	6.666297798188499	3.117027645185359	2.482753376331784	3.5925083841960674	4.553288685605798	4.450763341519178	1.934792089176889	1.4440766862483465	5.546403988973748	2.0436795633065508	3.800979208263633	4.49922924112891	5.342622372765448	5.51894654348378
2L_10862	1.4790069749968942	2.5670691745563397	3.139741084391217	4.580574014632644	1.8352833218628124	3.893261183417082	2.044048843773551	2.7413614218873485	2.3157175158094034	3.2291112560144892	2.7036111160376914	2.347309842082383	2.3939667659957675	3.8337302010837497	1.3906470917327838	4.799774851031929	2.4553380153355504	2.2542785643581875	3.375337153989969	3.689965318543109	1.9456216896868301	5.201747787256519	2.090299911005481	2.551066081238746	6.98003291783524	7.215539175261248	2.4579687346376953	5.388031673005387	1.1586384607719775	3.284590736709615	3.3215793711320205	3.8868481496529825	5.128909323071503	2.7348748090544595	3.981283719814239	2.400647159602294	3.0238631181834563	2.6275053920789824	1.7742491510661373	3.93531998030541	2.198119596609884	4.1805091286791765	4.457456254524319	5.7067267470858605	3.469543401780065	3.8130779892947544	2.777569600339045	2.748527339051736	3.7477939122198523
2L_10863	2.3070285933123853	3.003181570555847	2.2603957862605912	2.679377634163137	4.294149221685454	4.554676730680371	2.391306739132826	4.664849241402217	5.418256925074176	6.296160299233832	4.428088351243053	4.271692324891737	3.2007671598728784	0.0	0.8134501708082669	3.963667438789084	4.308703063143182	0.0	3.94876399738118	4.933535410943765	0.0	3.7448975770512676	3.056769092885431	1.6278871392357916	0.0	10.743558622688063	2.8755463538072235	6.303389710850907	2.710952791468089	1.2808669727426385	7.771746902181685	7.073382095208531	4.800196616053393	1.599747623814867	3.105102117493338	5.61697314476994	3.2159809037626714	3.5861993213681327	1.556753633151629	1.3153945091750083	4.500216267536057	0.0	0.0	8.011472428517637	5.165967785024893	4.8040153882220915	2.9540394007412036	0.0	0.7971811673921015
2L_10864	1.221628442930711	2.3853878771884642	2.393870446843448	1.4187964278962335	2.27385774177503	3.316243524544619	2.5325115924135324	2.4701525294485407	3.9450131160926984	5.334355040135353	2.6797506384840863	2.5851042994259092	1.6948850192121572	0.9499739897121616	2.584451363403626	3.1482892511038427	4.182867991804317	2.7929795387017236	2.0909677615636006	3.265535589635556	6.428169266231709	5.453292549315116	4.208449692920756	3.735360726227683	8.648039078758988	4.876267555274321	3.0453451898772728	1.1126000171785442	5.742065004482399	3.3912529954089896	0.0	2.1403028442912557	2.5418222967974056	2.9648701431350357	3.2884560476885314	3.824132887428108	3.0652939281397695	4.069244654328247	1.648678757087464	3.83093578860562	1.3617001807180393	2.959724585788394	2.761323358697009	3.5352265885805823	2.344720402838597	7.268126944814494	2.1899312342821595	2.724270457398199	1.6885082240903688
2L_10865	3.1178775983612437	4.058706758030862	6.109709611611869	0.0	11.606819006166122	7.694380440023151	3.2317768988062787	0.0	1.8306515508547678	0.0	1.709835452275415	4.948336888713388	2.162868777237277	9.6982110679864	4.397410716621839	3.5711824149263998	1.9410261894899643	0.0	0.0	0.0	4.101542713260739	5.061112938735229	3.304902906083748	0.0	0.0	0.0	0.0	9.465373015205932	0.0	5.193155974362428	0.0	0.0	4.324877908696638	4.324018604522448	2.0982246082299922	2.168904289073299	3.4770387660267588	0.0	4.207808514416373	3.555429772351165	1.7376864928586297	0.0	5.63802736698484	0.0	0.0	0.0	6.387668223234952	0.0	0.0
2L_10866	0.0	0.0	0.0	0.0	0.0	0.0	0.0	33.684550917567165	0.0	0.0	0.0	0.0	0.0	0.0	0.0	0.0	0.0	0.0	0.0	0.0	0.0	0.0	0.0	0.0	0.0	0.0	0.0	0.0	0.0	0.0	0.0	0.0	0.0	0.0	0.0	0.0	0.0	0.0	0.0	0.0	0.0	0.0	60.248222677431016	0.0	0.0	0.0	0.0	0.0	0.0
2L_10867	0.0	6.945905978827489	0.0	0.0	0.0	2.633570064946471	0.0	0.0	0.0	0.0	2.926142980709695	0.0	0.0	0.0	0.0	6.1115766095295365	0.0	6.099565649930069	0.0	0.0	0.0	0.0	0.0	2.510038270553511	0.0	7.099494445000572	0.0	3.239731024571416	0.0	2.9624521045555996	0.0	0.0	3.70071024030932	3.6999749511695805	0.0	3.7117747516915482	8.925694485973718	0.0	0.0	3.0423090882595165	0.0	0.0	0.0	0.0	3.41374407502044	3.1745608471252127	2.7328990210209128	0.0	14.750078359791285
2L_10868	4.259355827194283	0.7920899364260696	4.173259920524438	1.4133731244980317	3.397748991293268	3.0032429918799215	3.7842467232996007	3.075888064250134	1.7863333778249433	2.6569823203732157	2.669507378451656	2.8971256747043554	2.1105079701434035	0.9463427449012	4.720049366567229	2.090836678265467	1.5152287688607153	2.0867275986488303	7.290412867537051	3.2530531855978744	0.0	1.4815765950406692	3.54738410252714	1.7174226603787242	4.307491114722703	2.4288140902306052	7.584261141279615	3.3250414189326087	7.150145183697955	3.378290040659072	4.099600616907901	4.797273613459999	3.376141684512389	5.485140185626427	5.323314800281104	2.1163973685053743	3.7321495950057866	3.5131980852962337	3.0110240158728043	4.8570991135134935	4.0694853776268785	2.9484111344092923	2.7507682895832803	5.634741279093314	4.282222605892065	5.4302585737085565	3.116514704370843	6.784642554499337	5.887188846300217
2L_10869	1.9812131463398326	1.2895251549283877	1.9411661652796226	5.177196749295685	0.0	1.4667869920929182	2.566986145205678	3.505289481828078	2.326525531872818	2.1627882016659417	2.1729836205927135	1.8342063500485868	4.123097126252842	2.310973890616984	1.7464219743195635	2.2692595604614425	2.7751473834522895	1.6985998724351499	3.3910906722540535	3.177589099598353	1.3031349190964974	2.0100098490482603	4.987632639855517	4.426952545282191	0.0	1.3180392452775478	3.7041610075317943	3.30805378775166	4.65618443146533	3.5749141126884427	0.0	1.301663004654747	2.748185167220197	3.778003809258205	2.6665768919113058	4.47915290260306	3.5903355348074055	3.7396721803366715	2.4509787538020813	3.9536870744226515	3.588615476263103	6.000029400144061	2.686956171266586	4.013352998763027	2.535081166169025	5.304287838947676	3.297902863569057	3.865897537147133	6.161376725399419
2L_10870	1.6553030114927685	2.1547957889256852	3.6491484833652352	1.9224650616005865	1.5405353360292702	4.085000360705532	1.7157729462755458	2.0919059639736974	3.4016699672584405	2.710513376654565	2.269408984172597	3.064957751308803	1.7224232290130481	5.792454054254442	1.7509620661072225	2.8439485609335886	2.576260930302249	1.892239603704475	2.833255277150448	1.7699165165777457	3.2663065454823386	3.358725296575444	4.825139150433364	4.672064302555409	0.0	2.2024428174265203	6.189650903689032	3.5176628888977333	1.9451203737743308	1.3785414039396506	0.0	1.4500520858709245	5.1662428051458535	2.2956517028053898	3.3418863344252387	2.302972896196836	2.7689762790109103	3.6758765017242068	4.09558408167101	3.30330440865613	3.6901996231937164	3.00781369842577	1.4966340699766225	3.8321774528091295	5.295148955187684	2.4620727540529166	3.391257710660266	4.6142232508863925	6.2917903575452865
2L_10871	3.3493039309105583	2.179983349287178	2.461202425367318	6.483122972200694	3.1170855250340925	3.8572335375545634	1.735828737582098	4.232716801447657	3.605310057976008	3.6562623455983263	2.7551235195343766	3.8390662256938013	3.4851135118896392	1.3022583242956605	2.755556510815146	3.1968796408702134	2.085100021205467	1.2762387508328257	3.821831197932924	1.193736797271022	2.9373214521617914	0.9061295130913061	3.25436036212747	3.4137107279824783	0.0	1.485458218182469	6.957780189808244	2.7114522660352236	3.9357140467602183	1.8595403625322697	3.7609622647612126	3.4230043102470273	3.0972630415680573	3.096647650540526	2.6296276845399458	2.718207927451496	5.291425739493089	3.966767020913837	2.51118645674956	2.5462224514246796	2.800000970667003	5.409728436366007	1.009418887640574	3.8769720460623045	3.214226595475119	2.6569089030294006	4.002714755510466	1.8672636931114774	3.8577791151412044
2L_10872	2.8014563090476954	1.0940413112916587	1.3724147274812546	3.9043257977676364	0.0	1.935782141989399	2.90379641181362	3.9652130724238237	2.960758501587756	1.8349232127450341	3.072621784593481	3.2605095559903297	3.109388199109984	1.742795457856766	2.765794206103665	3.529632678186447	1.3952311835285702	1.2809803496333385	1.9180152071753713	2.9954296931913165	2.948234457165912	3.1832361688388464	2.0786508012159515	2.635687429188963	0.0	4.472931384785264	1.3967260740823508	4.422479914456992	3.9503363711420025	6.221496989230962	0.0	7.362260932662995	3.885962845221168	5.439267047886763	5.655851823318429	2.7283068618710464	2.4993340836750804	3.4838166266243418	3.0246194953059415	3.1946030121145097	1.873602526715386	6.787283942087093	1.519753759364216	3.8913761267965996	1.7923157687582874	3.3334751171416497	3.730615577971645	4.373135950800972	7.35701258823575
2L_10873	0.8620124888369384	1.9637229673896308	3.5895003483082224	3.0034178895583175	2.4067388688327314	3.1909456788724166	1.3402540478352751	3.7038818773678703	4.808214008645473	2.8230437153965418	3.309076854539032	1.824116165554594	2.092920403725542	0.6703261109716833	1.5197128642356612	2.9620186275427454	2.146574089219347	4.434296147128763	3.688601748456246	1.382547603879097	2.8349261082179744	3.4981669605126915	3.426450553577351	3.8522744395994994	3.051139539595248	1.7204099805800122	2.148873990029225	1.8318515224675018	5.064686171786052	5.264501980027053	5.807767540619526	3.775632010593517	3.288221328144879	4.184177449291953	2.0303668629277287	1.7989377632295682	2.1629503334692624	3.062788074360819	1.7450252819262844	4.177683463706547	3.8434028566476077	1.0442289434366243	3.5072295692186826	2.993456304518323	3.308990195462051	4.1028620334686865	5.5188281223233675	4.325209628493328	5.361546985023412
2L_10874	1.7243708201969807	3.741175035737575	3.3790309727610683	2.6702403383194504	2.139752591106653	4.539144232300919	2.9789397893710836	3.4867057720089587	4.04983456425805	4.392282258097408	3.4673473594889006	2.73672312982604	4.386046232515874	2.6818423183990476	4.458718649381161	3.9501504184361425	2.1470046958571043	2.6282581777431866	5.902946701802317	6.760477510964265	0.7561319465369346	2.3325791327470786	2.4370758440850264	2.163114224733778	4.069002138260624	3.059120174094529	1.4328700386874909	1.7449704716096794	0.0	2.2338731115395185	3.872621726182408	1.5105557636765718	2.391913419112664	2.7900112018949756	1.1604423761063367	3.1987531260314728	3.2050136669795295	3.8292530939726785	4.654334232395563	2.9495445985071695	2.8831303876496945	2.7851691137278545	1.0393875928303045	1.996037864838296	2.2064359899129102	2.735790049999983	5.299137800840149	3.8454020207587623	2.3833877871237474
2L_10875	0.8251488878024428	2.416815233669781	2.223292097328452	2.3958149903748134	3.071754259659227	2.4435889846673953	2.5658772958988942	3.7540449834696887	2.422417242959729	6.7557935996962595	1.583782788263174	3.273953636232976	2.2896200504317434	2.8874695371963828	2.909445967296955	4.489302818360682	2.0547767523585625	3.3014063755345036	4.943204347477606	3.529129434351134	3.25643002461047	3.013712391380783	4.373226451678854	2.134887842211604	5.841317684443256	3.2936747446784507	2.056978298878947	2.2545169246585535	2.9088582004348744	3.894056913245222	2.7797004038904687	2.8913349582635797	0.8584368894367623	3.7191540869855784	2.498835958915805	1.7220069474370294	2.7606035645603377	2.93180923230392	3.8976000249446403	3.528552873424104	2.5293409296339653	1.9991458649292089	4.476325831757293	0.955147468799511	3.95935327923537	3.1910164541081514	4.014941499132667	3.220189669171514	4.562011276721624
2L_10876	2.7155844286837096	3.535020386462569	2.8507428579769027	3.1538734296526276	1.4441736618828414	2.106214239593665	3.2169000487440775	2.353266757847909	2.2777806325961705	2.964463452019439	3.6166746914295707	3.2837054613070515	2.422026490188129	1.8100438609828393	3.2828760752034682	3.5547431782478864	2.415113820933221	4.434696390485305	1.3280164865278703	3.7332154632771064	2.5516637919622385	4.0932247684179375	3.9065062038402605	4.197330446737939	2.746273444249825	2.5808478993807924	3.8683223086147533	3.76872041201159	0.0	2.153854292101756	7.84119386881369	5.097563283189623	2.152484591439052	2.152056917170934	3.132848765171995	3.778110287465077	3.893662013783823	2.239865933341452	3.315847299856679	2.6542972874010724	5.405273107693883	2.3497271919735576	2.1045276808525863	4.939648719126634	3.7229499762103493	3.4621023048461397	3.3778276689547675	4.758160028168308	2.949117007557783
2L_10877	2.7262887848658255	2.6617161112966428	3.3389766490671433	3.166305443987265	2.537266095781795	2.691202901762617	1.4129414700299572	1.3781500375408071	5.602560145884263	2.976148845536982	1.49508922991542	1.4422840471701883	0.0	1.0600209290532232	2.883839520867367	0.7806652329489443	1.6972436423799022	1.5582620142780435	6.999569293169493	4.372586332344546	3.5864108025562507	3.319098090412232	3.612280888072032	3.8474516211814525	0.0	1.813714803503952	3.3981242354220473	1.6553145196906283	0.0	4.540923254461533	0.0	3.5823598867401096	4.7271203592914	1.8904724536423074	3.669397554640082	2.8447522002735894	3.0403412235762044	1.2108358181702383	5.518995277947639	2.331665052895376	0.7597211640994677	4.953877746883928	11.092322633761086	0.0	1.7442250887592543	1.6220163414902373	4.887234738352812	0.0	3.768216973933359
2L_10878	0.0	0.0	0.0	0.0	0.0	0.0	0.0	0.0	0.0	0.0	0.0	0.0	0.0	0.0	0.0	0.0	0.0	0.0	0.0	0.0	0.0	0.0	0.0	0.0	0.0	0.0	0.0	0.0	0.0	0.0	0.0	0.0	0.0	0.0	0.0	0.0	0.0	0.0	0.0	0.0	0.0	0.0	0.0	0.0	91.65902841429882	0.0	0.0	0.0	0.0
2L_10879	0.0	0.0	0.0	0.0	0.0	20.496045288061666	0.0	0.0	0.0	45.332354154483596	0.0	0.0	0.0	0.0	0.0	0.0	25.85221837885909	0.0	0.0	0.0	0.0	0.0	0.0	0.0	0.0	0.0	0.0	0.0	0.0	0.0	0.0	0.0	28.80117969632036	0.0	0.0	0.0	0.0	0.0	0.0	0.0	0.0	0.0	0.0	0.0	0.0	0.0	0.0	0.0	0.0
2L_10880	0.8778583066464408	3.999641632109763	4.730626107826623	4.078170369645362	1.6339869281045751	3.466242953128076	3.6397095220624633	1.331282802808261	2.061726440239622	2.874937901341331	3.3699054731886475	4.17970735360993	4.2627864105292295	6.826482821292509	3.095297524950574	2.5137229161438124	4.372066343483523	3.0105392959673223	4.507688313186971	0.9386413879277201	1.1548154882005572	6.412448700410398	2.7915494215909598	1.6518266559892592	0.0	1.1680234426977043	8.753501400560225	2.6650360909847586	0.0	5.361275913483433	5.914527973351502	3.076029608630601	2.4353938713800307	2.4349099862476287	5.907685094863244	3.053344120187441	4.894912110874067	6.62806481717146	1.5796470689332707	5.505796502557893	2.9355402333402223	1.063424328426268	3.9685563344508785	0.0	3.3698172211139266	4.178282291436862	4.4962217349516855	4.894130176032075	3.6400698893418753
2L_10881	4.289415438464046	1.5510443740146216	2.3348399588619877	2.767620610138569	1.7742293191394987	2.8228086324875346	2.4700623503018715	3.372937400594716	2.7983512562134587	3.1216890585422834	3.136404751778655	2.269222355652497	2.975563482456673	2.9649554130004994	1.344384713431627	4.094207384377946	2.67036387446299	5.448214827033344	2.4472878666404316	2.5480085580473038	2.507862776770871	3.481409274474307	4.799310515895569	2.9146003271347407	3.373914780310913	1.9024094396034463	3.5642999714856	4.919411930025358	2.240188534267044	1.8522717001038753	6.422162110784865	3.340040133922249	3.6360770774296665	4.6268149838477886	3.8488391516234786	3.3154075875887585	2.6575171540074773	2.9634461458012114	2.144031949849549	2.7174317704513644	2.656243990247972	2.3093925535484625	3.447336759986073	1.655064663376398	3.049202542059175	5.104009505707303	4.882124997632169	5.845603787100985	3.952491057488982
2L_10882	2.3723542911856126	1.8529316992699265	4.183921857728247	4.408394796000153	3.5325936965281226	2.5760056919421768	5.409841475415245	1.1992347155616725	2.5072559988607033	1.5538660887527909	2.8621835712952755	4.016136535388952	2.633119928837301	3.6896240981451816	2.6767481030471734	1.0869073155546818	3.2491859164686288	5.966241810587334	1.624230794749934	4.0585865079597	0.6241625688833614	4.236031685517008	5.2807849962336695	2.678371686611496	0.0	3.1565064720693052	9.462304544271758	4.033167385780411	6.690518364636596	2.6342718664453666	0.0	2.493830263927044	4.60704414417047	2.96108278506418	3.512328624705579	4.290759983699073	2.38107200147436	3.3716534390380404	3.415113782413112	2.434754069143607	3.7021153199402437	2.8738342506899643	4.718895400964542	2.196886627194106	2.7320127694276843	4.234324825897266	6.561401375357214	3.703298104387509	5.24642628197246
2L_10883	0.0	0.0	2.253139298985276	0.0	0.0	0.0	9.534519967906807	2.324936901212501	0.0	0.0	2.5222131310451146	0.0	3.1904918238861275	0.0	3.2433550951649037	7.901885969463951	2.863247300387283	0.0	0.0	0.0	0.0	7.465750867893538	7.312694471968614	0.0	0.0	0.0	11.465260261407932	2.7925129377124405	0.0	2.5535100804917445	0.0	4.028956919169455	9.569573350141757	3.1892239948283545	0.0	3.199394930430757	5.129050764010579	4.085356163393003	4.138016077847669	2.6223434677293103	2.5632967687593595	5.571455871562342	4.158384550769717	0.0	0.0	5.472677929073	2.355644902549326	10.256462853655659	6.356975986523211
2L_10884	0.0	3.6449037563163147	2.743398924953408	1.4452929518482587	3.474484256243214	1.8426412050504954	2.5798071400677265	3.4598898119455526	3.2880171502974562	4.075482002162043	3.4122449091012084	2.3042092801370413	5.179612785097219	2.9031452675828997	3.510289206145902	1.4253709617013512	4.648346757371407	3.556424271457597	2.130017322365874	2.6612164952843247	4.092635997271031	3.5350857258288513	3.2977261353864975	1.463507656120777	4.404772130125778	1.6557778575310782	1.5511090429657206	3.4001346453319554	1.4623250236713863	1.3818343367177912	8.384373205220111	3.270410632759049	2.589291725141505	3.4517030163354003	2.931135484200552	3.462711038711595	3.122539373920447	2.7634928227946154	3.638848231757684	2.4833962785597223	3.1210434272385945	4.522497730271452	1.6877352280974163	1.4404992770494254	3.9808481396003828	4.0721239791462835	6.692486918578248	4.856507546665834	1.2900312832586192
2L_10885	0.0	0.0	0.0	0.0	0.0	0.0	0.0	0.0	0.0	0.0	0.0	0.0	0.0	0.0	0.0	0.0	0.0	0.0	0.0	0.0	0.0	0.0	0.0	0.0	0.0	0.0	0.0	0.0	0.0	0.0	0.0	0.0	0.0	0.0	0.0	0.0	0.0	27.96897681092133	0.0	0.0	0.0	0.0	0.0	0.0	0.0	0.0	16.12710740976077	0.0	0.0
2L_10886	0.0	1.8141787503065963	2.7309451036339047	3.237146908200988	0.0	1.3757073199185361	0.0	1.4089841337114672	1.6365455012018792	9.128207499978702	4.585619009653033	4.423659144676657	0.0	0.0	3.93114829627964	1.5962629568664208	0.0	0.0	0.0	2.98027771419852	0.0	2.26223871142883	1.4772401608419088	1.3111775790731863	0.0	7.417176103045344	0.0	10.154098600359049	0.0	4.64251978641933	0.0	2.4416733080180646	1.9331531119125536	1.9327690163210747	7.502989941491684	5.816798759703389	0.0	3.7137795084540475	5.015533106029373	4.767665312437821	3.106875266414554	0.0	2.520110481643515	0.0	3.566499160089448	9.949839542254315	4.282782415238025	3.107867878320757	3.852525330354047
2L_10887	2.770218671827892	3.3056289572135014	3.618964313935745	2.6811045936437443	2.578150177247825	2.9624480540430738	2.871417631327396	3.034106342719956	1.3554372987717784	3.52812231012175	1.7723769681739838	2.4425403376987878	3.202830174478017	1.0771015112165043	2.2791285159545835	3.43739254843101	3.4491841472277356	3.6945322716866142	0.0	4.44304373376808	3.036833510704656	2.623117912897496	3.915186298022513	2.3891066813018997	3.268445965070772	0.614313328547423	9.207679204456516	3.363974657160523	4.340320163716877	2.5633850791916806	6.221404867876025	4.448991583478613	3.522413050194514	3.5217131866836473	3.4178138196256835	2.2482373979388544	3.3467758731648143	3.691039640371345	3.9463177822657793	5.264969321287013	2.5732096147874324	0.0	5.009359152683597	4.809981673969822	2.363107403526879	3.2963052044593737	2.8377056544406645	7.207288834159255	3.1907799223364166
2L_10888	2.550133065943381	4.647500992241462	3.2481621898329927	4.738749763802942	4.746647680075947	3.524239898232035	1.585975242080618	3.3516667787326537	3.294064885651628	3.897388226524667	2.7969718416538027	4.317096571237787	2.8304398807847027	5.94917406426631	2.5176702687814427	2.628804712874355	4.12770378886376	1.7490922502736455	3.491893830364846	2.7267047794553925	4.025615258262676	2.4837109953885763	3.5140330205573633	1.439541350609365	0.0	6.786095615815784	1.2714234857346285	3.0967169102791927	0.0	4.247517212921921	6.872559382349343	3.127497530170522	3.8910814150066138	3.536643910249315	3.775534454360447	4.257507386952713	4.26584010232101	2.7182380453476407	2.5238362568075896	4.071213906289612	4.832302612661156	5.5605470046012915	3.6891044145667977	5.90379064686063	3.2630483593556003	1.517211796819366	4.702065136558943	0.5686878210953611	3.8772122139234217
2L_10889	4.102118128695752	3.337465560692879	3.014400393560116	1.1910476097461045	3.81770460510618	2.530828784674759	1.0629931889774409	6.220912052063229	2.4085451327638245	2.2390353877303992	2.8119877964228817	1.08506838480735	2.8456355136450355	3.9874087202395767	2.1695886445466015	1.7619452251166938	1.9153218340815434	2.344643345749783	8.776601440134977	2.193074796131767	2.69815157729894	4.161741938705864	3.261137191149926	1.4472697401079837	0.0	2.729011107348108	2.5564986194907453	3.1133420905419653	9.640668194712577	1.708128253557291	0.0	2.695103966330606	5.690140011585125	1.4222523613300393	6.9014617572060235	2.853576294428578	2.28732900929033	2.2773594217911963	6.458800327664167	7.016692829185513	4.000908091825185	2.4846220529587253	0.0	0.0	6.561133028940502	3.6608572116812588	5.777821946016654	1.1434818106348381	6.378590614967009
2L_10890	0.0	0.0	0.0	0.0	0.0	0.0	0.0	0.0	0.0	0.0	0.0	0.0	0.0	0.0	0.0	0.0	57.542034456170235	0.0	0.0	0.0	0.0	0.0	0.0	0.0	0.0	0.0	0.0	0.0	0.0	0.0	0.0	0.0	0.0	0.0	0.0	0.0	0.0	0.0	0.0	0.0	0.0	0.0	0.0	0.0	0.0	0.0	0.0	0.0	0.0
2L_10891	0.0	0.0	0.0	0.0	0.0	0.0	0.0	0.0	0.0	0.0	0.0	0.0	0.0	0.0	0.0	0.0	0.0	0.0	0.0	0.0	0.0	0.0	0.0	0.0	0.0	0.0	0.0	0.0	0.0	0.0	0.0	0.0	0.0	0.0	0.0	0.0	0.0	0.0	0.0	0.0	0.0	0.0	0.0	0.0	0.0	0.0	0.0	0.0	0.0
2L_10892	5.572402786647186	4.352335484982919	1.6379297354350373	3.883065369463962	4.148839621418385	2.7503444668927557	6.931162123694212	0.5633744416395908	5.234908674400721	2.433241879937276	1.833534166442364	0.5895918061360824	3.0924564858515087	3.4666106462386233	5.501466966166528	3.1912841689200326	6.244351463738426	5.096019842882064	3.8151418784499613	3.57494222893358	5.864360565517882	5.427261132669398	1.181332466235303	2.097068146693482	0.0	1.4828582329697808	2.7782408179140967	4.060059650396384	2.619216932713627	4.95009499851064	0.0	5.85773666427671	3.09184192772634	1.5456138069063126	6.00005730054722	7.75271505895901	1.2428621649080476	2.9698680160954964	4.010865836638036	4.448090183884683	5.590200304330504	6.75032479187736	2.015304220248568	5.160248285346249	3.5651119569933414	3.9783878060822384	2.8540777407394597	2.485327249252227	6.161643002106512
2L_10893	0.9641081806507344	6.275153954627123	3.778481247019723	3.359138985495238	3.589053387169134	1.4275509335897596	3.9973122072718303	4.38624535837769	4.5285835134200045	2.1049343449928455	2.1148570398938173	3.0602433383092893	0.6688009442399252	0.7497187055416807	1.3597646193053399	3.864975853839423	3.6012174996122686	0.0	3.30038013778427	2.061726440239622	2.5365529969627314	2.3474913142821374	3.5767901068029526	2.2676489759206517	0.0	1.2827821389519876	0.0	2.3415014269109697	2.2658165323037465	5.352748250828927	0.0	2.533687914511343	2.6746721386892394	2.674140711679764	3.244058571607273	8.048006897678446	4.300671098221522	4.710118739524268	4.7708317936558	3.298223378994671	4.835937073497217	3.5037183795255777	2.615080997775438	4.463996750210366	3.7009028969434246	3.441599949339649	2.9627862199627795	3.22498806754415	3.3314233172980825
2L_10894	0.0	0.0	0.0	0.0	0.0	0.0	0.0	0.0	0.0	0.0	0.0	0.0	0.0	67.52012099605683	0.0	0.0	0.0	0.0	0.0	0.0	0.0	0.0	0.0	0.0	0.0	0.0	0.0	0.0	0.0	0.0	0.0	0.0	60.22064845594258	0.0	0.0	0.0	0.0	0.0	0.0	0.0	0.0	0.0	0.0	0.0	0.0	0.0	0.0	0.0	0.0
2L_10895	0.0	0.0	0.0	0.0	0.0	6.122195345784655	0.0	0.0	7.282981710976327	0.0	6.802332383727732	0.0	0.0	9.64573157086526	0.0	0.0	0.0	14.17950975762964	0.0	0.0	0.0	0.0	0.0	5.835024031546474	0.0	0.0	0.0	15.062645542812556	0.0	0.0	0.0	10.865974721396409	0.0	0.0	8.347482315858715	8.628671176010224	0.0	0.0	11.160103967528562	0.0	0.0	0.0	0.0	14.358223313447194	0.0	0.0	0.0	0.0	0.0
2L_10896	2.5050966190715007	3.261017232584684	3.927136305697715	5.236944080202052	3.730255872238736	3.214714569573582	2.5966103951765778	2.2794057011887556	3.5300621267400563	3.8285586740016746	3.571848950574293	3.1806410916087455	4.170679642485171	2.7272509092654533	1.4132612164978036	4.0170338302538084	3.7428985517914546	2.2909367050270655	6.002894595774081	4.285680000274283	3.954521161202958	4.066412651423041	3.186437248495504	2.3568640519098363	3.5467696553994066	1.9998750744703484	6.24484800039967	3.042027557605963	1.1774797576511162	4.172504231892876	0.0	3.950054458084129	4.8648259462572945	3.4741852575241556	3.034519275165285	5.924950464800166	4.469870433262585	1.7801551948199619	5.183916102419937	3.4279838721357447	2.7923306293706607	1.8207817842192724	3.623953243755249	4.6396217316402195	4.487590130443025	6.855919045784841	6.671924485311066	2.23457819822608	5.8862329667133535
2L_10897	2.252174897145988	1.8323597517343102	3.309976301673005	1.3078353396072375	3.1440361564157984	3.3347859104961803	2.918061475734889	3.130829747299915	2.97530339499308	1.8439373766905294	3.08771621269622	5.659455715846235	5.468160677526981	2.1891962987520883	3.5734902767910417	2.902068162100241	1.051564001655302	3.8618197139073844	3.854875130475477	6.020289821568243	4.444076738243213	3.6558559958323245	2.98408898672722	4.502680167396935	3.985847054279664	2.9966032752723972	4.2107627094854445	3.7604816589002463	3.9697426217371192	4.376442311269208	0.0	1.4796856910842426	1.9525264286167272	3.9042769675340243	3.789091009949623	3.525055487310916	3.4534667798943306	4.501197093366981	5.065796849084492	4.815445019833052	3.138011174959876	4.774438800527289	5.090732118548898	1.955246365930223	6.123810112175594	4.689791402768196	2.3070415001583497	6.278027468881388	5.05847401403532
2L_10898	0.0	0.0	0.0	0.0	0.0	0.0	0.0	6.554007644594518	7.612528394730913	14.153540437372707	0.0	0.0	8.994010888149582	10.082190012985862	0.0	7.425150767686338	0.0	0.0	0.0	0.0	0.0	10.522992739135011	0.0	0.0	0.0	17.250807769073788	0.0	31.488426428866074	0.0	14.396712942500969	0.0	22.715295571425976	8.992223525095499	0.0	34.90078579119209	0.0	0.0	11.516637510379372	0.0	0.0	7.225945189760547	0.0	0.0	0.0	0.0	0.0	0.0	0.0	17.920344070606156
2L_10899	0.0	0.0	0.0	0.0	0.0	0.0	0.0	0.0	0.0	0.0	30.218053473867432	0.0	0.0	0.0	0.0	0.0	0.0	0.0	0.0	0.0	0.0	0.0	29.203901641259275	0.0	0.0	0.0	0.0	0.0	0.0	0.0	0.0	48.2700030892802	0.0	0.0	37.08208490314159	0.0	0.0	0.0	24.78830785095286	0.0	0.0	0.0	0.0	0.0	0.0	0.0	0.0	0.0	0.0
2L_10900	2.784576786097165	2.899865120023605	2.728291123941355	2.5872007942706436	2.0732102364755427	4.1231111512427265	1.7317801574361342	4.785890519094576	3.269910155948555	0.0	1.5270542085919399	1.767744062479146	1.9316583151419409	2.1653683118268954	1.5709311753451778	2.2325963532771165	2.773649085545232	1.2732621006851106	3.8129173059260837	1.1909525715047924	3.6630881958081813	2.7120482744592853	4.722574570559323	3.4057487204536563	0.0	1.4819935926007024	6.941552131056504	3.043269201507027	2.6176896925196247	2.16440378251205	0.0	4.878600895320837	2.703784216389258	5.406494010280449	1.873924601519303	3.8740972626984678	4.968549855749024	4.204859779056879	3.7579941931473724	1.9052128051257844	4.035012736672896	5.397110993948827	3.5247259525571883	3.2232746213861043	6.413459714120033	4.307407050297592	8.557240666403674	5.588725677400125	4.618537655514823
2L_10901	0.0	6.425411732352045	2.4180978178601675	2.8663109574768435	0.0	3.654333656010995	2.558142093025814	1.247575959909895	8.694412275119028	2.694170918741919	5.413742568961607	1.3056335345184047	5.136114744912293	7.6767062631175715	3.4808100332260725	7.0670039606317	3.0728735023966878	2.821246127487034	0.0	2.638867777946665	3.2466130520987244	6.009254251547383	2.6160256422833457	5.804868868592745	0.0	13.134981970595373	6.152331733727083	5.993920965356936	0.0	2.740459569588901	0.0	6.485891887965298	3.423396036255133	0.0	8.304342872365904	5.150447136068118	4.128421997388361	3.2883422348757634	11.102429011624022	9.850163533822156	2.750962768194799	5.9793574642262515	6.694246964159002	2.856804121796987	4.736900693245417	5.873347717161892	2.5281081383087516	0.0	1.7055969162807754
2L_10902	0.0	0.0	0.0	0.0	0.0	0.0	0.0	32.91899294216791	0.0	0.0	0.0	0.0	0.0	0.0	0.0	37.294507264970015	0.0	0.0	0.0	0.0	0.0	0.0	0.0	0.0	0.0	0.0	0.0	0.0	0.0	0.0	0.0	0.0	0.0	0.0	0.0	0.0	0.0	0.0	0.0	0.0	0.0	0.0	0.0	0.0	0.0	0.0	0.0	0.0	0.0
2L_10903	0.0	0.0	0.0	0.0	0.0	0.0	0.0	0.0	0.0	0.0	0.0	0.0	0.0	0.0	0.0	0.0	0.0	0.0	0.0	0.0	0.0	0.0	0.0	0.0	0.0	0.0	0.0	0.0	0.0	0.0	0.0	0.0	0.0	0.0	0.0	0.0	0.0	0.0	0.0	0.0	0.0	0.0	0.0	0.0	0.0	0.0	0.0	0.0	0.0
2L_10904	0.0	0.0	0.0	0.0	0.0	0.0	0.0	0.0	0.0	0.0	0.0	0.0	0.0	0.0	0.0	0.0	0.0	0.0	0.0	0.0	0.0	0.0	0.0	0.0	0.0	0.0	0.0	0.0	0.0	18.49810209472508	0.0	29.186513495843837	23.10792324472215	0.0	0.0	46.35402422461306	0.0	0.0	0.0	0.0	0.0	0.0	0.0	38.56685564425933	0.0	0.0	17.06472993358407	37.14986254550858	0.0
2L_10905	4.056242232296125	2.1120903231202504	3.974251934506871	2.826546167862924	1.5100037750094377	2.0020202787036454	2.522652579277721	1.2302681394015187	4.286896652638671	7.084784680995171	3.1142048313951705	3.0042139680155926	2.81381144717024	1.2617010152151051	3.4325201998092894	2.3229874287353915	5.0504050626876476	5.5642130589112915	0.0	1.7348388959207695	2.134381513865583	0.6584318786378361	5.589421718429012	2.289734798336187	0.0	2.158793044714217	2.02232648438764	4.925638618898217	5.719711268975142	4.053661104563197	0.0	4.263941382745023	6.189154980041663	5.062847944224967	1.6378270795272054	2.821663422506174	4.523497488644664	3.24272253795931	4.3793612964310835	3.7003850065580077	4.069197333644883	6.879139030544556	5.867890317394187	3.756228296043377	5.190205459473319	4.826554855340428	6.232588226025891	4.522774885211973	5.0458046937196555
2L_10906	0.0	0.0	2.1796673653227128	0.0	8.281573498964802	6.588014556876965	0.0	0.0	7.837121623768005	0.0	2.4399670506849476	2.3537896484097325	0.0	0.0	0.0	2.5480719249358397	0.0	0.0	0.0	4.757337717695774	5.852977878084811	3.6111512350137223	0.0	2.0929977504460178	0.0	5.919920057399544	11.091393078970716	8.104358199665452	0.0	4.9404868948644625	29.976738051272214	7.795155778393075	0.0	6.170455120428772	5.988411226594295	3.095066834873232	2.480899554331204	3.9521380276301867	2.0015403854806655	0.0	2.4797110045606843	26.94888981353524	0.0	5.150232275475624	5.693107354925392	7.941331560122234	18.23064315886	0.0	12.299366582620994
2L_10907	2.8202062134783294	3.671212116762167	4.144800541145159	3.2753809268017866	5.2493438320209975	1.3919558315711171	0.0	2.851251357195646	3.311749557550259	3.0786736581292997	1.5465932880325848	1.4919690291101062	1.9563744156309621	6.579224388395301	3.9775791816687693	1.615116456356969	3.511423362482829	3.2238846004059516	0.0	3.0154778446811794	14.839833675144169	6.866874198864677	4.484063637831148	5.306655713729273	0.0	7.504780545207296	7.030371203599549	5.137014449394243	0.0	0.0	0.0	2.470511969136388	1.9559856289823865	5.866790990486412	0.0	7.847334809678589	0.0	6.262738409925788	6.343464607527308	3.2159842133766934	3.143570643576931	6.832710645636494	5.0997511321447515	9.793551925412308	9.02155791479319	3.3557857773744866	5.777821946016654	0.0	1.949013799017697
2L_10908	4.8519220350039225	5.263337032874453	3.4333349355563034	3.756673966092887	2.0068987143305113	2.128657949014119	5.587964195678214	3.2702216883282516	2.848790023917175	4.708082689233292	3.2520652092290065	3.137205243524844	2.991798918202909	5.030661884184102	1.1405137672367271	3.7048917847420824	3.691784336698787	3.081342195684334	3.6909613431777424	1.729290022688285	1.4183698037578998	2.187752958935877	4.000082858859219	3.8040184890514643	7.632728376003466	2.1518881563303704	5.375621556242441	2.6186047942725876	7.601889069433754	2.993107770736325	0.0	3.3057913686731872	3.365104909015041	4.112088812146513	5.079164216272263	3.0001475697585875	2.705417463199183	3.352067399540336	6.062991572199194	6.454961352455798	3.305037207207505	3.9183635085418693	3.899414600383117	5.616321028910013	3.7939767170547016	7.37704628839953	6.35071228760664	4.207754892266447	4.843381798198635
2L_10909	5.196305599928637	3.100307285547377	2.5456353935641416	2.0116590730727615	1.6120094705556394	3.633347608114906	2.2442216790108582	4.377922591674137	3.050993698477615	4.254404100035411	3.3245795570463184	3.4362411974668308	2.102725531807073	3.0305993555733535	4.580497712606321	3.4718779621008813	3.2349458693811886	1.9800312854843263	2.2235294928581344	4.630082348792622	4.557131937115453	1.4058222126938718	5.7375052340391495	5.296230063996996	0.0	4.60925315637335	1.079470627604223	4.2067052989447795	1.0176827465629037	3.3658326918617196	0.0	3.0346563828231163	5.706263651484962	2.1018899563920894	6.411048077556897	4.518414028241715	4.829074544323094	4.808026465531662	3.50640111054736	3.7034607383905707	5.068099082012799	3.6719236898720533	3.132142753670284	3.508727081433295	3.0474514509816744	4.637343984934609	4.879321298827423	5.793963751997107	3.591110206683355
2L_10910	5.031307309734824	2.456069914813671	3.389105271278775	2.9216742946713046	4.682470002926544	6.518606150658771	3.2594413630410117	2.8612645314088003	2.954115496462742	2.746209338594704	5.863204405377262	3.9925562780751562	3.926489828035452	2.9343687351227503	3.104537219054905	2.5212265666397644	3.132226634137449	2.156804271737783	5.3823144038053385	2.017378505396891	8.273304990093544	1.0208873552892175	3.3331933392130866	6.508690107181558	0.0	1.6735858283429794	3.1355825912454534	3.818559175142341	1.4780523999136816	3.8409140872717136	12.711821315859947	3.3055840570358694	2.617139682677048	5.669342654546717	6.771794257992495	2.624964497355173	2.805442165038271	3.6311786180114054	5.092593535665469	3.22727827558346	5.257684000012339	3.809281176452304	4.54903173859444	8.735951497997283	7.644958471780849	5.612618003422649	5.15387804842223	3.5062425141722326	6.5195281600153
2L_10911	0.0	0.0	0.0	0.0	57.971014492753625	0.0	0.0	0.0	0.0	0.0	0.0	0.0	0.0	0.0	0.0	17.836503474550877	0.0	0.0	0.0	0.0	0.0	0.0	0.0	14.650984253122123	0.0	0.0	0.0	0.0	0.0	17.291704132025618	0.0	0.0	21.60088477224027	0.0	0.0	21.665467844112626	0.0	0.0	0.0	0.0	0.0	0.0	28.159495381842756	72.10325185665873	0.0	37.05954728057042	0.0	0.0	0.0
2L_10912	6.749892845451078	3.514677512961472	1.6533637023178174	1.5678619654325634	2.5127601099332546	2.9983613954973602	3.498236713784417	2.7296785667003785	2.7742241287747285	6.631658876309614	2.5911357984658996	3.2137961842597904	2.3411971805430594	3.149348399816078	1.903990788492565	2.3193757168320572	3.7819146321016475	3.858029156669548	6.931964501409788	2.1651770248735533	1.775885867367076	4.382721121976607	1.430956782422127	3.1752427592161023	0.0	3.5923943622759076	3.3653037186606087	1.6393267940587517	3.1726769064813825	4.871820528127831	9.095415455839484	1.773879972185562	3.2770246862951082	6.552747157336373	5.450935448659683	3.7563685119592205	3.7637204075130635	5.0963494848639925	4.858391550528335	2.694002323384575	4.138109012086663	6.54137480892031	4.272017673947405	3.9066543997718512	6.909514509440664	2.811112891482609	5.531464873642328	11.289357522663385	8.396599377252212
2L_10913	1.3538055813342702	6.608702180422328	2.9844913889464784	0.7861533242689855	2.5198834553901883	2.6727656506047817	4.2097845074457405	3.421771059426856	3.9744124149197533	1.4778797243842987	4.82575103905844	2.8648061111757483	3.286967834624947	5.790173380951719	1.9093883527405953	1.5506338952597976	4.635443834054819	0.7737932326984283	3.4758078559514	5.790173380951719	3.561840541919791	3.2963591712953044	4.663793411172046	2.8658197405114856	4.7918676256152155	2.7019337469633644	0.0	4.109935176458423	1.590835514766533	1.8790890386798453	0.0	2.964847815547567	9.389470347489274	4.224422144815162	5.0108557913056915	3.7670173241830596	4.529268073676245	3.9082565045263324	3.9586336185315703	5.403278933506979	4.527098191175282	6.5599187488463775	4.284128283937334	2.350637551669952	5.629895437684311	8.457246083872201	5.8938424670210035	4.528544548424859	2.806800878528675
2L_10914	5.101855353472482	2.0754237205822177	2.8117854550212424	6.665943288376483	3.561095036723793	3.777147896397744	1.3220578544415627	2.5790085723665936	1.1233265803931882	2.088537126636569	3.147573787173371	4.385917412972686	2.6543642193826718	2.9755139010058427	3.148068455378176	2.9218042638035717	4.764219189337932	1.4580310500834395	3.274670521754346	2.045665806941517	4.194655857430023	5.693611250575831	1.6899653742994458	2.999978970147419	9.02914563063842	4.242631334259189	6.3590982798639155	3.872102292888605	4.496332117075496	3.1866305411344786	0.0	3.3519343342656183	4.8653673246176625	7.075491827386832	3.004201848373812	1.7745141701832732	2.8447795468315964	3.1156182715037004	3.7295562224002077	3.9997595780879065	4.975979171404213	4.635233039817502	7.495828283259279	5.16742646290766	2.8560569726244895	6.070738214667222	6.206046897724542	7.110812773010767	5.72948458878828
2L_10915	2.0876717762433388	4.076449738393838	2.8125252488062107	3.6369257067001266	4.857316332726168	4.3792096763017	3.245904885249147	4.748969473624223	4.290193598050536	4.558007193674854	4.007056999813385	4.693859575735838	4.706701872796676	3.6527278571637303	3.6805286416898633	3.287894629552912	4.223941691409218	7.159490172704802	6.2532885597872445	3.9063895139112113	6.179209431945277	2.5416190113102046	2.766125474217636	4.419313282908969	3.6947132348322786	2.0832942715657414	3.9032006245121	4.4364841243584525	2.4531900670334186	4.346548579634855	10.54919087705973	4.114819935479623	8.325586917679493	3.2571910635705983	7.375890111881716	2.178385837877991	6.4024380484088335	3.2452164350741137	5.400148668440734	5.058877899220605	3.781446362510392	0.6322435351517922	5.662674481157451	7.85386969221893	5.676515420921967	4.34724015458786	6.9502251605635665	4.655574759801439	7.5745279445977385
2L_10916	2.0178376851366076	6.566816039842187	3.459838198195349	1.1717559935319068	3.755868544600939	3.983738379933113	2.091551387326035	2.5500628335482185	1.7771501146854205	2.2027693215911044	1.1065766060852862	3.7362266672644635	3.499430292748341	6.276518289774296	2.845929893363007	4.6224178018554385	5.652897046926583	0.0	3.4537780878502997	2.1575531621099144	3.9816736832605124	4.094333442515558	3.2083159549552436	5.695312188537614	7.14224495043282	2.6848088147643008	0.0	6.125829437305811	4.742258263385024	6.721845549914184	20.392626026428843	4.41908478986368	7.697216686446181	4.897255577974104	7.468645269224293	2.807356396701918	5.625701806300336	5.825228797063367	6.354185956159749	6.90304217068462	3.9361046509012554	7.333134523908463	6.385463037291104	2.3357391446523255	3.227430577968268	3.6015616371258576	3.617242049301976	7.874724384646538	8.36703388648724
2L_10917	2.6512417422104857	1.2942232861312843	3.2470640371682333	2.3093594875993166	3.701133472125838	4.907103139751059	2.748094351147786	3.6855869960696905	3.113335693241789	6.512003684925818	3.271350688357612	1.7532275428821047	2.7587458796406072	3.607945396735861	3.2718648091635774	1.8979393010162857	3.7136774492878777	3.7884186375346367	3.403445443960739	2.834814240292462	2.615765269595155	7.531376251418858	3.864129479250591	4.053337304356711	0.0	1.763788349278421	0.0	4.426808041208271	3.11543221559414	6.2558929591691115	4.465653320615153	1.1612492068667917	2.7581976392034764	4.136474424936984	2.676292040198977	5.532888387670678	6.65246070640928	2.6493860754273153	3.2798778835866385	4.534961777641527	4.802253187643315	2.4087557307309777	4.794214342131915	0.7672333068254226	7.632951706950629	7.886834026862084	4.752702947035675	7.3904422366730005	9.161221465658016
2L_10918	6.086732900465178	3.961711641667936	3.7273122232284313	5.30183805889105	5.664719419366259	7.51049986657597	7.886359453008418	5.384519291655717	2.6803538638909163	6.644572356153729	2.5034606170596487	6.440108480407297	1.0555902316946666	5.9165267999731155	7.511562172073364	5.228757258604399	1.8946394775796889	10.436962572530366	2.6045485314643786	3.254089739985213	2.0017619508691546	1.2350405710827599	7.258324996340595	7.158207919741027	0.0	8.098626695624656	7.586677793794097	1.8478338398245886	0.0	6.75873300115287	0.0	5.33200246551794	4.221521824845682	4.220683056352766	4.096162325997584	10.585358691759755	5.090916557586708	6.758302946876901	8.214500318106525	5.2056929805481476	5.936557200509594	1.843344135944418	9.630756784868154	3.522835459804887	4.867712608300521	6.3373203528112985	4.676261628109071	5.090103312130226	4.206474816361084
2L_10919	2.7398446288907845	1.4266404706943439	4.026694731118265	3.818459003592215	7.139669790272199	3.515959576093195	3.4079207917417897	3.87800720068377	3.217381478744562	1.7945682367523625	4.207065008409923	3.1888020404158626	4.181380850849423	2.5566999344462134	6.182781332683832	4.707281467752957	6.481594625106954	6.890444500695527	5.6274984334451235	3.515462409863544	2.8833947244112594	4.447468723176204	4.64670991882343	3.351037897635124	0.0	5.103652633153021	9.562057754828839	2.9943813428482797	5.151276904958297	6.693136194916782	11.075742573160817	4.320206816940741	4.560599883066219	5.319642700878353	4.793935627179904	6.098980429629716	3.9720962074700403	3.6505692624696513	6.6557246553333	6.248689923103308	7.940386509918551	6.638013019665976	4.4589906628735525	2.5371960875167736	8.413909665110618	5.216260623159271	7.577797457598435	6.720935163138481	2.650867496388193
2L_10920	5.121740936652601	4.074425681919958	4.739423697230002	3.304654440546788	3.1777557100297917	2.8087927008465843	4.129100454820415	3.7397545110069603	6.014426604615605	3.7274269354431397	1.8724990434650721	4.214849547182155	3.1581750248755633	2.6552103192093846	4.815754258481196	3.2591029188851652	3.542806490846628	4.553777016501912	8.76649135307385	2.4339427926086024	3.743115941893365	4.6188309738805104	5.428967613946113	2.944745990895648	0.0	6.814668649987639	7.093204709887928	4.491869370910239	4.012317815694181	4.107423662741339	0.0	4.486665629748388	3.1575474066273763	4.735380056670661	4.212701601707446	6.729849395867357	4.442460850417107	7.329705045086533	7.936197071645684	6.164981058095699	4.440332555535081	4.8256443010691905	3.601730888958637	4.611171221021671	4.369050013789814	6.771555808962221	7.286826088819415	7.61443061508736	7.472445357743321
2L_10921	2.031188218025035	3.966158269810167	2.3218195848002807	0.0	2.520478890989288	3.341746514357881	4.2107792580382375	2.3958057245245077	1.1926054644864357	4.434686819460352	2.9703946703990667	5.014595337916387	7.045166846459325	6.844549127435816	4.7745988286572185	3.8775007553371474	6.744056968398024	3.8698803804494886	5.794381952678905	6.515484265539864	8.9067054666508	2.7476150701191364	4.664895441751245	4.140495549795383	4.792999919477602	5.405144400234368	1.6878206859303269	4.933087599796363	3.182422842158192	2.63134628096042	0.0	2.37243871516311	5.635013418845288	2.81694690280444	8.201519723379143	4.238895882543774	6.417979281856811	4.209886159866938	6.39622688403604	8.492873244021249	9.056335842743371	8.201836030206378	7.958118260085996	7.053578985977485	8.663424235756032	6.847959823583666	5.5484566135660875	5.28455039045278	5.61492822250089
2L_10922	0.0	0.0	0.0	0.0	0.0	0.0	0.0	0.0	0.0	0.0	0.0	0.0	0.0	0.0	0.0	12.338032478636697	0.0	0.0	0.0	0.0	0.0	0.0	0.0	10.134515423212298	0.0	0.0	0.0	0.0	0.0	0.0	0.0	18.87248241084639	0.0	0.0	14.498258759123027	14.986639410965124	12.012776789393197	9.568334172157295	0.0	0.0	0.0	0.0	38.95749737036893	0.0	0.0	0.0	11.034336648783686	0.0	0.0
2L_10923	1.7391984903757105	3.962012226769732	0.4260108598688398	2.0199010753448348	0.0	2.575223899622923	1.802733213962349	2.637515671238947	2.0423293174331185	4.746483211926203	2.3844291056769444	3.680341204433063	3.619441104001926	1.3524515889953719	1.8397058187748727	1.992058658159248	3.248199820591097	2.9822155575227134	4.465279105991586	2.789431402302955	1.143950759783496	3.5289550764018776	1.8435239882797962	4.499786362415657	0.0	2.314068902558608	0.0	4.751933244841776	2.0437046233707843	4.34522944501281	23.435531781510537	3.0470897246040307	3.015601516003194	3.015002350194332	2.926052223009655	8.468929463798805	5.818631792373763	3.0897443275190786	3.1295708849761428	1.9832715998729715	3.392575784084846	8.427355406332842	2.3587316313774207	5.033003923226559	5.007169989248493	3.621600675066366	4.899312448306686	9.696170497462028	6.009705674664583
2L_10924	5.52796690590479	2.3986826434921937	2.7081140513205666	2.1400559624634186	0.0	1.8189416397122251	1.9099697556289197	1.8629397935117533	3.245727540647328	4.023064227214622	4.0420290177263185	1.949634126785682	6.39124246392623	1.4329028893053861	3.8982833909088135	2.1105573243198466	3.441420710240406	2.106409488110898	6.307864803533667	0.0	0.0	0.0	2.929780486197072	2.600431931743863	0.0	4.903445037897501	4.593477262287552	0.0	8.661101908690334	6.1382769651949465	0.0	1.6141737367476336	5.111977875359756	1.2777405458379838	7.44026398056603	3.8454463826206333	5.13729682633214	2.455154556071229	8.28933767363054	3.1518713448141993	2.053934259726149	8.928661113783509	4.99808406777402	8.531831730948687	8.252259792927223	6.577771735972627	8.493955606812907	2.0545904687548155	7.640635446181274
2L_10925	3.43482319934546	4.024162502478213	4.375012031283086	0.0	1.2786701830096698	2.7124950848741407	2.1361805106710405	2.4308438806491774	3.6301412076527897	6.7493147758173855	2.6371065606539785	3.2708139060615706	2.3827336445469403	2.13681514540386	1.9377705339609061	1.1802625171364283	4.276679616737658	3.1411812553463885	3.5274741439084814	2.9381208249303077	2.7110892496906875	0.557559672823984	1.4563441719927903	2.262103538482534	4.863096537815681	0.9140322505311212	1.7125047093879509	2.919719233124899	3.2289651086102773	3.4326375021139324	9.256782212907842	1.805351350258382	3.811616205314994	2.381786800261406	3.236125366757023	1.911506153592291	5.74574195512813	4.271454861797383	3.090366838287099	2.350112654608526	6.125855236392542	2.4965358484655997	4.968925581643795	3.180771599526542	3.9555562489987497	6.130685117140636	4.574051322403978	3.829882736650369	5.222291589024642
2L_10926	1.7355115159866643	0.5648018641172565	2.125538739048799	2.015619031878023	1.6151827175449223	1.284882306065647	2.6983673258658114	1.7546162198127053	2.0379997277232365	1.8945684050026457	4.7587485785618	2.2953369678617017	3.009806793278403	1.3495844899272411	2.447741034873089	2.4847945482414913	4.861970809591609	5.951786954595603	2.970542025891838	1.8556786736499566	3.424577001956347	2.112884368881439	3.2193277399813374	3.2656342853718603	0.0	2.3091632446791683	2.163191139569092	6.322479322331376	0.0	3.372458346766959	0.0	4.560945173790255	0.6018417319945806	5.415499375833611	4.671758727954846	3.621846835236272	5.322438656233267	3.0831942941173116	3.1229364221672897	4.452901218521576	2.418131264289947	4.204745012699381	6.276616778024309	5.02233432072426	2.2206911790260158	4.646472614826213	1.7777913680051243	3.8702461283025293	2.998482767719534
2L_10927	1.2444427851873976	2.4299358375442095	1.5241105138630044	0.7226464759241293	2.316322837495476	0.9213206025252477	1.2899035700338632	1.5726771872479786	2.192011433531637	2.7169880014413623	2.0473469454607245	0.6583455086105832	1.7265375950324062	2.9031452675828997	1.755144603072951	3.2070846638280406	3.8736222978095056	0.0	6.390051967097623	3.326520619105406	3.2741087978168246	2.020048986187915	2.3084082947705484	2.0489107185690876	4.404772130125778	1.6557778575310782	4.653327128897161	4.533512860442607	2.9246500473427726	2.7636686734355824	0.0	1.6352053163795246	1.72619448342767	1.294388631125775	2.931135484200552	4.3283887983894935	4.5103346512184235	2.487143540515154	3.9187596342005833	5.321563454056549	3.1210434272385945	2.261248865135726	5.063205684292249	3.6012481926235638	4.378932953560421	7.403861780265969	3.5055883859219397	4.856507546665834	3.440083422022984
2L_10928	3.0758022680965924	3.1459489815161765	2.5831113938374366	1.0206370254962782	3.2714818790574043	2.168727380580057	2.7327124398125777	0.4442372916593737	2.321932062125408	0.9593413392606558	1.686761457519973	2.324552267406637	1.219246377108454	2.7335242973407454	2.478896150023291	2.5164212845555602	2.73547472495212	4.018361299202511	0.7520878522845308	6.107718351870729	1.7340826959760551	2.8530365224337824	1.6301518474801986	3.513899612311455	0.0	1.753915894938801	2.1907244725830832	2.401107198551396	6.1959884073056894	2.195603591675696	8.881315429390877	3.079331587968189	4.266514274903461	3.351595159723771	2.957013364458462	2.139635223371957	3.4301166050989322	2.732132836766889	2.3720141234464935	4.259046107456084	3.4284733042660833	2.6614146664494243	3.972816401057405	2.0345036561302265	3.9356736629356948	3.1370756170640806	2.925681347300566	4.409445424049017	3.0366477837785313
2L_10929	0.0	5.026888828342806	3.783573539805464	8.969776338626996	0.0	7.623865902297871	0.0	3.904139324677596	0.0	8.431084734930911	0.0	0.0	0.0	0.0	0.0	0.0	4.808094523291853	0.0	0.0	0.0	30.479658383988834	6.268413464552123	8.186538465474298	0.0	0.0	10.276087646806758	0.0	0.0	0.0	0.0	0.0	13.531213804003075	10.713107272485741	0.0	5.197488989119577	5.372568845440328	4.306467150914543	3.4301575334148797	3.474371989890967	0.0	0.0	0.0	0.0	0.0	4.941187515595623	0.0	0.0	0.0	5.337460969816659
2L_10930	3.314435526771524	3.775254565415346	0.8118599093509699	2.887033274983183	0.0	2.4538353815088287	1.71775764603989	2.5131909013106792	3.4056048081690924	2.7136487304737145	3.1808477340913086	1.7534303453740516	2.8740260356868963	0.6443504895517279	2.9216457841060364	2.8472382643007763	2.0633927913722117	2.8416426437354945	5.673065222379901	2.6579457694008775	3.2700848063793684	0.6725220923507337	1.7566256626321366	1.9489452736946726	0.0	2.204990466723717	0.0	3.018627345624379	1.947370368423	1.8401813535527551	0.0	1.4517294162189531	5.746909771677574	3.447460755543201	6.691504042672167	2.3056368324561727	2.772179259090738	2.2080771166516837	2.982052072295081	1.4173394855945867	4.1562767444863296	2.0075286338827874	4.495095850427184	6.714067986652433	4.771146649674317	2.4649207271634457	2.546385380488543	2.771736418953503	5.153783163163048
2L_10931	0.6521004808588946	2.5466214228245527	2.8751370162518075	1.5146959588669164	3.6413290851160673	2.896687329059239	2.027767162041172	3.955673252950537	1.1486359412167944	0.711864459867858	3.2184909025420927	2.4148574726971037	1.8094459774975489	3.042554382617035	1.3795700211340929	0.7469086571045429	4.871560495606583	4.4726446345185895	1.1161504061782943	2.091756138049212	1.7156657958518975	1.5877888452540994	2.0736498206811316	2.1472994672304617	0.0	1.7352883554689609	8.127966707848364	1.9796717799213135	4.597637733732409	3.6204751482620776	4.3934955177558725	3.9986984807687738	2.713629584496274	1.8087269447228629	3.510729931658376	5.443485776035581	4.726921044347027	3.7650545707009475	4.106938578856095	8.179754112129705	5.088091583322515	3.15977879652557	5.895934399475497	4.529016275019984	4.172008575980828	3.8796977125767844	4.34191353339713	2.181307359294769	3.6052763218970965
2L_10932	2.906013704760632	1.5762134510777392	1.6609094798638926	2.8125312894105945	1.803020058598152	1.6733586670273473	1.004057799189645	1.9586689512581315	2.275008485781652	1.0574484234818688	2.124866505261807	4.355863602229506	1.007949496085729	2.2598012098071756	2.7324005737494725	1.3868816089069307	1.5076090839598353	1.1073247985167163	1.6580002991032539	2.071484442323244	1.9114187390905775	2.7517021243140403	3.8504129952978756	1.367028956680766	3.4286639045350253	4.51098708903941	1.2073795035255481	2.0585106357951237	3.4148107170419544	4.302465936839369	0.0	3.394239568144111	3.35916396052418	4.366045492581954	2.9334712195183004	2.0215243830206506	2.700641164620175	2.5813153040505483	4.139764732376848	4.418444842178121	2.1594778728020025	7.040602450270464	5.254915973893578	6.1670462203295	3.7184190026084707	3.7460461923227033	2.7287414667292986	2.7002097522935578	3.681909773127414
2L_10933	4.329927484539453	5.636496427095372	3.1818038154918633	5.028767694190579	0.0	2.137101813186634	4.488104223653902	1.0943979519874485	4.449029628503483	3.5450688741889325	2.3745202578634017	5.72663594097419	3.0036666509725083	0.0	3.8167930190550337	1.8597940910374169	2.0216884036357508	1.237426049872477	1.852801240932159	4.629732512574353	0.0	2.6357174862283763	3.44224303440608	2.5460720651440036	0.0	0.0	5.396945328943818	4.600736275543616	2.5440146331721696	0.0	7.293169363437592	1.8965169328617832	1.5015348689430335	4.503709592999013	0.0	3.7650605244774495	4.225120963704219	2.403831592174009	1.9478534314311278	0.6171968191897848	3.0164977086080107	3.933906695863248	7.82976524406357	1.253022132756442	4.84785189950957	3.2201344444772184	2.7721321765928035	1.2069845783580424	4.48854859040872
2L_10934	6.846665502733531	0.0	1.677067841419148	0.0	0.0	0.0	0.0	1.7305085895524348	0.0	3.7370757905129848	5.632038640290703	5.4331201920282	2.374762731518587	0.0	0.0	1.960523679401052	2.131186461339638	0.0	0.0	3.6603649823131166	0.0	2.7784723958767468	3.6286807296188344	0.0	0.0	4.554872780125814	0.0	4.157074217908842	0.0	1.900641314392302	0.0	8.996559715564768	4.748581598676475	2.373819054693028	0.0	7.1441686080944855	3.81768055672472	1.5204163021468582	0.0	1.9518757232919477	3.8158515816895595	0.0	6.19037891309327	3.962663781847433	8.7607195617012	10.18362709024038	8.766826608651314	3.8170707036006424	4.731655961295054
2L_10935	1.0651782575814062	1.3865990745837775	2.0872948450079214	1.2370955470745784	0.0	2.1029399626412717	0.0	1.6153557874967155	2.5016636062981883	1.1628001623269026	1.7524224319417543	1.1270189840712772	1.4778263243725334	0.8283137519962361	1.5023124344146728	1.8300650405115397	3.3156190857644554	9.74116506769501	0.0	4.555725635979298	1.4012333656084086	2.593585199273796	2.822681943021342	3.507521880673103	0.0	1.4172596717343147	0.0	3.23370921969303	5.006696456510582	4.7311131008070095	21.52976130671298	3.7324017258625584	2.2162989580439834	2.9544781394469366	2.150485221148732	2.963900433692731	4.157581855362479	2.365406031406915	5.750150222674567	4.858646781844937	2.968278600254797	3.8710226854832777	2.8892270354604466	4.931969643726843	6.814797651620729	1.9011961058433897	6.001202422739974	4.750763091321543	5.152931650042326
2L_10936	0.0	4.550941325805712	2.740274833124113	0.0	2.602895721490158	2.760814299416799	1.4494890043938362	1.4137976471014038	0.8210682163179754	1.5265653668420536	2.3006424313925424	3.6989764118493604	3.880285810211923	1.0874397232161421	2.95843371052377	4.0042906775468055	6.96458006106892	3.197136899963345	2.3935406953379332	0.0	1.8395889475288527	4.53993439794795	2.223430286010955	1.315656955868458	0.0	0.0	0.0	2.547197013462446	0.0	3.881983358092623	0.0	3.6750221971340706	4.849393360288202	0.9696859681688944	5.646466808091839	5.836670692996667	7.017712941387828	4.34754471170251	1.258166918740409	1.5946510301565253	2.338116964768786	1.694005372368638	1.2643599683404263	4.856148734123429	4.47335424179106	9.151845253278982	5.729884916693919	3.118485289325269	3.865686715084393
2L_10937	1.279164961113385	1.3876307703237953	1.8799631025908399	3.9616512162269237	1.5873015873015874	2.104504650113475	3.535717821432107	2.155410252165756	3.2545824520925466	1.3963984092229322	2.80596210828769	1.3534290478355964	0.8873555385183293	1.98943213649096	2.1048023169663903	2.686092487536531	1.327234425700355	2.9245238875111133	0.0	0.9118230625583568	0.5609103799831279	3.1146179401993357	1.8078605777922407	2.2063684619285104	6.036897517627741	2.8366283608372815	3.188775510204082	3.365559863472181	4.008337341670675	2.367316637122555	2.872770729913587	2.988143048384013	3.5487167840109017	3.252344053059332	1.4347235230382165	2.3728845734028114	2.139775865610664	3.219345768340424	3.452657164954149	1.701791646245167	4.51514045413758	6.198244657113105	2.313101406365655	6.416331043196715	3.000742001658592	2.283132823535142	2.4022670412456146	4.278868096759471	4.125412541254126
2L_10938	4.668181024591044	1.215363802746941	1.8295285542754345	1.0843229135322958	3.475616378842185	3.2256728165962154	2.9032287096803224	1.415870664179265	2.740907095528726	1.0192024883217232	2.5600175637685014	0.4939200174571091	1.9429876894242986	2.9040912256368525	3.9503621198196184	1.6040648286008607	1.7436980138233404	4.2690997119745155	0.0	0.9982813588126681	0.0	3.0310607955019053	3.463740696454342	3.074367500492228	0.0	3.7267140928302123	0.0	3.9681162989129857	2.1942022593700665	6.220280665283898	0.0	6.542952520410741	1.9426015630949218	1.2948103934689246	0.6283051205485054	0.6494698734631351	6.767706441466549	3.7319309234513796	2.9400273892951585	2.129318970863943	3.122060385018731	3.3929785024275065	3.376570316232693	2.161452971916782	4.181252518084664	6.110176254144227	3.347333796030502	2.0820385656003504	3.226129064519355
2L_10939	0.6228977201943441	2.8380065841752753	1.830920586871079	0.0	3.4782608695652173	3.0744067932092505	0.0	2.8338959141518467	1.8286617122125346	3.39992656158627	3.0743584838630342	2.306713855441538	1.7284142663313544	2.906300860265055	3.0748416456552485	3.9240307644011927	3.4900494811459777	2.8482319600108235	3.198498837878756	1.9980818414322252	2.4582507087956214	2.527805864509606	4.291703806411146	2.3441574804995398	4.409559925919393	3.315155232143745	3.1055900621118013	1.891016913255272	0.0	4.150008991686149	0.0	2.7283045224375764	1.2960530863344164	2.591591150580085	1.2575663575848022	1.2999280706467575	3.125933438457317	2.213197295472905	3.6428035015748117	1.7757825873862612	2.777276325107967	5.281982403452907	2.2527596305474207	2.88413007426635	3.1881401187582195	1.1117864184171127	3.50939880808055	4.861786359216558	2.582866982350409
2L_10940	0.0	6.023337118498767	2.266783662927456	1.3434747765969381	2.1531422419593595	2.8547176521523117	1.1990322850234032	1.7542620380969578	0.6791961143461976	0.0	2.537486928770458	0.6119663034218279	0.8024531313205723	0.0	3.2629959213366733	1.9874343798853622	2.1604397272603277	2.6447046863241397	0.0	2.4737387890158082	0.0	0.9388701636450695	1.2261630079495212	4.897462640930609	0.0	0.0	14.418363227406426	2.107067695028079	0.0	4.495703456206903	0.0	1.0133387810426202	2.406880983907273	2.406402763962129	6.227754267140453	2.414077159860753	3.2250692632000315	1.0275239765013486	2.6019216961032474	3.2977795324896255	1.9341145178890764	0.0	6.275349798456682	1.3390188071886564	1.4801619445183496	2.0646820850701326	4.147342519183533	5.159286522266836	6.3954720058198795
2L_10941	39.25108921772579	0.0	0.0	0.0	0.0	0.0	0.0	0.0	0.0	0.0	0.0	0.0	0.0	0.0	0.0	0.0	0.0	0.0	0.0	0.0	0.0	31.857279388340235	0.0	0.0	0.0	0.0	0.0	0.0	0.0	0.0	0.0	0.0	0.0	0.0	0.0	0.0	0.0	17.432718423245483	0.0	0.0	0.0	0.0	0.0	0.0	0.0	0.0	0.0	0.0	0.0
2L_10942	3.3125196680855296	2.695051669530608	3.2455625046654966	0.0	1.5414258188824663	0.8174723265180666	4.291911806362673	3.7676072847105475	0.48623375006807273	0.9040267157975053	2.7248649375279297	1.7524168018218125	0.0	0.6439780326213513	4.087939760119695	2.845592461835863	3.608850137858075	3.7866667676444474	4.252339495445745	2.656409384563074	2.1787963892986237	1.3442667025137787	3.950123112170329	3.5060736883193986	5.862420710759888	1.1018579528801467	4.128819157720892	3.01688247432633	9.731223604055973	2.758676497363625	5.579485348271476	4.352670798802145	5.743587858514753	4.019712670938281	4.458424080840146	1.7282280708020477	4.155865265001058	3.6780012858292492	1.8627052142334521	4.721734047385434	1.8461663432798623	4.012736425414265	4.492497529126359	2.8757944382135565	0.5298209734930567	3.4488942844923915	2.5449134814246763	4.616890431956269	3.4338693985005437
2L_10943	0.0	4.127574523014048	1.0355631008984338	9.82010187128179	5.901881224640354	0.5216625322302675	2.191075595723327	1.0685619250869702	4.964570343741886	6.922757144948804	5.216543351445945	1.1182888480825288	5.865515031445392	2.4656923565509503	2.236012789695022	1.2105926371513689	3.289935573849644	4.832853934359936	0.0	2.2602179935050377	1.3903791049378897	4.289157866744444	3.921143562308511	1.9887724843780679	0.0	2.812562535570127	0.0	1.2834640798191443	2.4839567443772537	1.7604243232899561	0.0	1.8517448621487056	2.199131020707604	2.1986940783231996	2.8451027885848217	5.8818828230420115	2.357357894488079	1.87766646240785	2.3773367913123367	3.013131649567245	2.356228531076475	2.560691263728026	1.9112309665286122	4.893765526235783	1.3524017471678174	1.8864690242415043	2.1653511977694286	3.5354719796168252	7.304308446337072
2L_10944	1.7391984903757105	1.6980052400441707	2.130054299344199	1.0099505376724174	0.0	1.7168159330819486	4.506833034905872	0.8791718904129822	1.5317469880748393	1.8985932847704814	1.4306574634061666	3.2202985538789304	1.2064803680006417	1.3524515889953719	0.6132352729249574	0.996029329079624	0.0	2.9822155575227134	1.4884263686638621	0.9298104674343182	0.0	0.0	2.7652859824196945	1.6362859499693299	0.0	2.314068902558608	2.1677866897897244	3.1679554965611842	2.0437046233707843	0.9656065433361802	11.717765890755269	2.2853172934530233	2.4124812128025557	3.015002350194332	1.7556313338057934	3.6295411987709167	3.8790878615825077	1.9310902046994238	3.1295708849761428	0.9916357999364858	3.392575784084846	2.1068388515832104	1.5724877542516138	5.033003923226559	4.450817768220883	5.173715250094809	4.00852836679638	0.9696170497462028	3.60582340479875
2L_10945	0.0	1.5980940491132656	1.202832719166947	1.4257870701073763	0.0	2.4236968721101206	2.5449896915192545	1.8617425314336606	0.0	2.68031914023939	0.0	1.2989207657034	2.554853992649174	3.8186186681574554	3.4629138376824935	2.1092009250111574	3.0570746669087874	1.403370503004476	6.303810905845019	2.6253003343582506	1.6149604770722445	1.9927861142663559	1.3012878194905588	3.4650142706612734	17.38129876540635	0.0	9.18105031215571	2.9815519454924604	2.885178549274522	2.7263698031642796	8.271216497437578	1.0754242333515727	0.8514487570891625	1.702559167761838	4.130823511061188	5.123966688067767	2.053598088675187	1.0904785303315512	2.761336778598005	4.199794294075476	5.473638001498134	2.974307633233367	4.439886161318824	4.263174274301159	3.1416976320239525	5.843150556662345	5.658997844299087	5.4753867676327985	8.484138902322108
2L_10946	1.3149745355181197	1.7117721480634978	2.25469033567572	1.527208362382109	0.0	1.9470772715138893	2.7260238366250302	1.9941748822240313	1.1581244437142255	2.8709797491136926	1.0816925979631296	1.0434882057658565	1.8243932136586118	1.5338439602133147	5.1002093775046085	0.7530786230650209	0.8186338082337206	1.5031972253384338	2.250741112779911	0.0	0.8649191724384164	1.0672700299902877	3.4846325960199223	2.4743286852450397	4.654423051681783	0.8748114999920392	0.0	3.592845351480875	1.545205767326006	2.1902296192928272	0.0	2.303845948272208	2.7360459830832102	4.103253542680721	3.9821972773451737	3.2015973592493188	1.8330648382162638	2.9201203416634245	3.2535365054486087	1.8743919004077105	2.9314986451346137	1.5929403432690865	6.53910264488868	3.8053574866983735	2.5238832973189207	1.5646986460819086	4.041028290834961	2.932435226171398	3.635058319966921
2L_10947	0.0	0.0	0.0	6.805290432782446	21.813224267212	0.0	0.0	2.9620361747553954	0.0	0.0	3.213371739552365	6.199756783541382	4.064777926955128	4.556572582555982	0.0	0.0	7.2957180701074735	13.396592040950704	0.0	0.0	0.0	0.0	6.211054745789293	0.0	0.0	0.0	0.0	3.55774143189131	13.770974916169191	6.506489898349108	0.0	10.266012926963478	0.0	0.0	0.0	8.152241479175304	3.267278758669316	2.602430357662414	0.0	0.0	3.265713470218979	0.0	0.0	13.565437977121888	0.0	6.972348363624702	0.0	0.0	0.0
2L_10948	3.842641277908784	0.8336950180219853	2.196231668054267	2.9752230859460136	1.1920727164357026	1.8965942667093276	1.3276723156025794	0.3237451250459071	3.0082588739124394	0.6991355468617273	0.0	2.710488213814694	2.2213638872162016	3.4861752235335555	1.3549018043949945	3.3009890203236756	2.7909301468459855	0.7321114783219596	3.2885772584359136	3.4239220945418842	2.527481730098314	1.0395982992171826	3.0548560500914927	2.711447242196048	4.533745118289945	3.408519013826828	0.0	2.333127707011422	6.020569274927791	2.133442262154256	8.629870051416766	1.6830845958711917	0.8883689758811377	0.44409623352214234	1.7239771255819072	3.564100208597875	1.0713227400464653	1.7066452099645781	2.8810728838836583	1.825793451492356	3.212428471710712	0.7758196262814795	1.7371525984328569	1.482677508004605	2.8681859584268743	1.143097345712722	1.6401059167280174	4.284606408914267	1.7704050244094591
2L_10949	1.783862731762791	2.031880200343388	1.092378041453562	1.5538305159364743	0.8300907911802854	0.4402263423739316	0.924514543191586	2.930686998119852	0.5236945603846013	4.381539599989777	1.4673980830889708	1.6514994140126187	2.1655618434190513	0.6935919043952918	1.572459318511856	1.2770103654931368	2.22107775021482	2.549001364990231	0.7633252738906499	2.861066605630579	1.7599927253634018	1.4478327753144513	1.8908674058776433	1.6783073012136784	0.0	0.5933740882436276	0.0	1.3538798133812064	1.0480944333084412	1.2380052763784881	0.0	1.9533386464144515	0.9279134937180257	2.1647012982796037	2.400956781277339	1.5511463359209041	1.989353230181224	2.178750644959708	1.6049705939293994	2.288479349970155	2.236950191818479	2.1609444407678375	2.0160883853148124	2.5811280820282505	3.7091591264930255	2.9186195990612656	2.0557355593142526	4.972588605313211	2.773818237854914
2L_10950	2.428931488748784	2.6348908665091564	1.5865564094578437	0.0	1.507017048130357	3.596508653259761	1.678441915797101	1.227834718385466	0.47537970478540026	2.6515392229381476	0.8880128740554429	2.141622680949234	2.808245841030033	1.8888081318478738	0.5709551354302727	1.3910355916857988	2.5202077820588826	1.8510690895803599	4.157415839006012	1.7314074541938844	0.0	3.2856476340051386	3.4328406563333873	1.9043381623159585	0.0	0.0	2.0183264037460136	1.9663583613391924	0.0	2.697095417032535	0.0	4.25550747777774	3.3692253162691803	5.052833834134666	2.179450031040817	1.689649371284285	2.7087301152686556	2.157539041927528	1.821124623127365	0.9232664483726253	2.707432416395164	2.94237101552699	2.928141932895771	0.0	1.5539818323983974	2.40850406174942	1.6587361110915289	2.7082974107773983	3.357216196330003
2L_10951	1.1175232109570916	0.0	1.642401462481857	2.5957777079801994	2.080083203328133	0.0	1.1583474922008463	1.129825030776434	0.6561500683445912	4.879769791980293	0.6128466383155641	2.3648058246113384	1.5504496148838203	1.7380374359359403	1.5761390205052535	0.6399993446406711	0.0	2.55496626678038	0.0	2.3898014744119176	4.410278182706652	1.8140260494140696	0.5922788164373955	3.6798884005501753	7.911066949777383	0.0	2.7858257187430353	0.678524009436369	0.0	1.240902324607143	7.529258699305501	0.9789548208434361	2.325212245373758	4.649500504160838	3.760273820131363	1.5547761635400639	1.8693829715163364	1.488988040050999	2.5136349614850797	2.548705117621467	0.6228291290706244	0.0	4.0416124416997405	1.2935840816717248	1.4299380407846929	0.6648748732083617	2.861869684649435	4.984224928102555	5.406156840333019
2L_10952	2.3582958953859943	1.151219602046408	2.3106268037330486	1.369459679683381	1.0973936899862826	0.8729797067137377	0.0	1.4901601743368194	1.0384992439725504	0.0	2.263245157302005	1.247605377428698	3.2718953189811644	0.45846995738063273	1.6630536825413456	0.6752914895714736	1.4681506733673062	0.0	3.027385731325571	0.0	1.5511595693360571	4.306632213608958	0.9374091884848654	1.109374939331058	0.0	0.7844503121327792	4.409171075837743	2.8637622390038686	4.15679428025107	3.6006593789320838	3.9722261944484165	1.549407506569488	5.315773289629499	0.8176487855053763	0.793526096692742	1.6405127914883635	3.2874471460685095	1.5710968455517536	3.7131457027764783	2.0169382474016793	2.6286977562750304	5.713608243593974	3.198362438431523	2.7298350497171207	3.394778830159215	1.0523081326581725	1.5098423603788376	2.629537595813776	2.852137065558408
2L_10953	2.847673934500082	0.741393661425236	0.8370338600285193	1.322912749604697	3.1802822500496917	1.4055129446196135	1.1806809660119142	2.015315012162138	1.6720023605998127	3.108658752394522	1.8739878123328637	1.8078002785639449	2.3705144976518273	3.1002082985667117	2.811423488374904	0.9785082407028507	0.7091246543992357	0.0	1.9496580738411549	3.044847436092306	2.2476551899145014	1.8490013081684253	1.5092455628557762	2.1433361976342447	4.031797984342916	3.031149685522009	0.0	2.0748187957004776	4.015507891476884	2.5296549873128313	0.0	0.9978295212254304	2.7650506446676077	0.7898575029926714	1.5331094533598593	1.188564723708027	3.8108510745123323	1.011797610731004	2.8183089029507133	2.2731146616512663	1.904512685673322	0.6899258612568752	2.574710370830385	0.6592624896454585	1.8218848820174678	2.371928885776918	0.8751143555684139	3.1752019269665452	1.1807978651174598
2L_10954	0.0	1.9685199021692852	0.5926560199568618	2.8100375947904714	1.1258883963127155	0.8956473241774889	0.0	1.5288533770903399	1.7757745147092374	0.0	1.990296112274992	1.6000005632001981	1.678426351092301	0.9407489942452503	5.118708611241887	1.3856519482023903	0.7531361908977316	2.7658575081380175	1.0353314090663766	3.2338246677180473	2.3871550053746797	0.9818794153889961	2.88524930717951	2.2763614967907713	0.0	0.8048191929418002	0.0	1.101795794930241	5.686305031882402	1.0074963775467745	12.226104689689238	2.1195188183597806	2.0976160006819766	2.936078919452491	1.628261275037672	3.3662200407994285	1.3491233379685839	1.611891633814972	1.63266878815649	2.7590795531270595	2.3598347495375904	2.1982374971395435	1.6407052407406801	1.4003587018814871	2.7089432083601084	1.7993869272812322	2.1686652776055753	4.046723469175095	0.8360557398361749
2L_10955	0.0	14.684848467048669	0.0	0.0	0.0	0.0	0.0	0.0	13.246998230201037	0.0	0.0	0.0	0.0	0.0	0.0	0.0	0.0	0.0	38.617046336593894	0.0	0.0	0.0	0.0	10.613311427458546	0.0	0.0	0.0	0.0	0.0	0.0	0.0	0.0	0.0	0.0	0.0	0.0	0.0	0.0	0.0	0.0	0.0	0.0	0.0	0.0	0.0	0.0	0.0	0.0	0.0
2L_10956	0.8487350452885021	1.1048434569402732	0.41578962774520944	0.9857189045114383	3.1595576619273307	2.094530694425733	1.7594804324662146	1.2871170226203095	0.4983319831858803	1.8530405430446495	2.7926637096702125	1.7960195895448672	2.3550668320865613	3.9600070963327165	1.79556595760166	2.4303292648973347	0.0	2.9106635847267	1.4527147170460384	2.7225048787287425	0.0	2.7554281935412765	2.698938777272776	1.996283399418299	6.008286628918605	3.387821549435995	4.231550440081246	2.576622571378629	7.9786809644629555	2.356097126994012	0.0	2.2304859247416204	2.3545988140356697	1.177065490982266	1.1423391083906178	1.1808193374753329	0.94650433233963	1.8847577679160548	3.43629386085484	0.0	2.8381526426606887	1.0281448483362972	1.5347592269724726	2.9473485652307185	2.172014891334095	1.5148748592176295	5.216469576853898	0.0	1.1731030922997514
2L_10957	3.1786539762690778	2.0689112974970314	1.1122866745386903	2.6369152310860664	0.8452192287374538	2.9136216518845193	1.4120457860552948	2.525006748654401	1.3330972862405164	1.487131110931554	1.4941414712910677	1.9218263500169483	0.9450125544917866	0.7062326443327656	3.522458394162454	1.3002839299989548	1.1307784901054054	3.114548419029268	3.1089476289999527	0.4855349429787763	1.792068662513448	2.21132937751078	1.443996404448953	1.708894518272248	0.0	2.4167534180445687	1.1319900384876613	2.20568692259252	3.2015879876418705	2.016908754543717	0.0	0.3977876641271902	2.204591092444174	1.5743950465753287	0.30558928921764866	1.2635328314791516	1.5192069537140684	2.2184584617854397	2.655609525712224	2.3301869767921146	2.0246388423924953	3.300491608225045	4.105663352027787	2.1025353948692884	2.0336392992078975	2.971811556888848	1.1628896785168226	2.0252856918629085	1.8829141234250208
2L_10958	1.9419379958617302	1.895942821398015	0.9513424488429869	4.510724529489144	0.0	0.9584731446128466	1.0064395018647816	0.9816575326705443	2.280404981681507	1.05995677284289	0.5324767131959018	1.541010369612878	1.347120573555444	1.5101077552489837	0.6847205097552473	1.1121371193891432	1.8134222990253581	2.2199029169857316	3.3238664078261104	4.1527963269347055	0.0	0.7880655355299347	1.0292123926434986	1.370271654985329	0.0	3.875732141950498	0.0	2.947705117239665	2.2819406079317974	1.07816792961461	6.54185676212108	1.7011454833226503	2.6937057255792682	0.673292629203004	0.0	2.0263195950440815	1.0828189176477774	1.2937191916945987	0.8735967524564887	3.321694301041058	2.1646003211617497	1.1762172172088579	2.6336905202943415	4.4957635857760785	3.1060328164791193	2.3107274481955127	0.497311682239319	2.165291886759565	2.013078298680427
2L_10959	4.5529600310815415	1.3170732735276702	1.2391470544384064	0.5875330193556878	2.8248587570621466	0.49937398477268896	3.6705545180121453	1.7900864806122383	1.1881135418330024	2.7612397922487357	1.9419794252273561	1.8733904899419271	1.0527947067166619	0.7867810709286284	0.3567461554180323	0.8691516523615894	0.6298739647391516	1.7348870519133721	0.8658836307816782	1.081823972526864	0.665486891505406	1.6423597424779923	2.413034245782016	2.141775240392853	0.0	5.384786040911451	0.0	0.921470106035408	0.0	2.5278126803173047	0.0	1.7726272320922107	1.403447315710526	2.1047526999767636	3.4044286987347507	1.7595542387520848	1.9745577667593694	0.8987206531757912	2.275762726429288	1.4421963103772601	1.6916672531113144	1.83846239829626	2.744357600772811	1.1711686389146545	2.2655833294494765	1.805867770027796	2.591043033700971	2.8203462031371274	2.7968898584773734
2L_10960	1.0993015587546453	0.7155095934453025	2.6927024424857606	1.276726269568623	0.0	1.8990197341518866	0.5697300920780684	1.6671041888993534	2.259079498685732	1.2000508101513017	0.0	2.035465899679853	0.7625844643318848	1.709698057064934	3.1008789169963324	1.2591278109792294	2.7374687406733584	1.8849799083133207	0.9407951054570162	0.0	1.44612229176544	3.5688952930732203	2.913107395636835	2.8441964443045444	0.0	1.4626620053578774	1.3702008714477545	2.336111437054278	1.29177186533795	0.9155016958448248	0.0	1.9259851606695342	3.0497316693590713	4.192547868129429	1.1096883262785515	2.6764936296966293	2.7583529286214574	0.9764730058675776	1.730854413532868	2.1937540500225436	1.8380209709615356	1.3316773481616495	1.4908921399172455	1.9087375323650309	3.5165558570611473	2.2891184009867014	1.4076028911262517	0.6128693993696025	1.139573001996152
2L_10961	1.6142701481092863	0.0	1.5816403191750166	5.624428768953153	3.004694835680751	3.18699070394649	3.3464822197216564	0.81602010673543	0.9478133944988911	3.5244309145457673	0.0	3.4159786672132233	1.119817693679469	0.0	3.4151158720356083	0.9244835603710878	1.0049594750091704	0.0	0.0	0.0	0.0	2.6203734032099577	0.8555509213213984	1.518749916943364	0.0	6.443541155434322	0.0	0.9801327099689299	0.0	0.0	0.0	2.8282142655127553	2.2391903087843437	1.1193727035369379	1.0863484027962609	1.122942558680767	0.9001122890080538	0.0	0.7261926807039712	0.9204056227579495	3.598724252252577	0.0	0.0	1.86859131572186	2.0655555698996917	0.9604164365668956	2.480394548092783	0.0	3.3468135545948963
2L_10962	0.0	0.0	0.0	0.0	0.0	0.0	0.0	0.0	0.0	0.0	0.0	0.0	0.0	0.0	0.0	0.0	0.0	0.0	0.0	0.0	0.0	0.0	0.0	0.0	0.0	0.0	0.0	0.0	0.0	0.0	0.0	0.0	0.0	0.0	0.0	0.0	0.0	0.0	0.0	0.0	0.0	0.0	0.0	0.0	0.0	0.0	0.0	0.0	0.0
2L_10963	0.0	2.547781086496149	0.95881542572939	4.546157133375158	0.0	6.762014941348215	4.057381106561435	2.9681059210151397	2.2983179989556444	0.0	2.1466376784714565	1.0354102005299644	1.3577024633067332	1.5219699404848874	4.140594721901096	1.1208731691657654	6.092223593378679	0.0	0.0	0.0	0.0	0.0	4.149188211326454	0.9206902672727019	0.0	13.020589197285885	0.0	0.0	0.0	1.0866371449087138	0.0	3.4290166128996864	2.714865299243313	2.7143258863088318	0.0	0.0	0.0	0.0	1.7609180440567607	1.1159289483574866	1.0908018353395361	2.370913256819221	0.0	0.0	2.504345038642044	0.0	0.0	0.0	1.3525942758210248
2L_10964	0.0	1.8319997596416313	1.3788858381805766	3.268945993743237	0.0	0.463073714759743	0.9724960609047053	3.319924632019554	2.2034954489005	1.0242083944529694	1.0290365295619557	3.474421655216462	1.301687233975807	0.7295887337491406	2.646509789505874	1.074628893031225	1.7522623459148106	0.0	0.0	1.0031845089050682	3.7026696989063055	3.045948127503389	1.9890018144669053	0.882705010666166	6.641773300337005	0.0	0.0	1.139316018464211	0.0	1.5627080355072267	0.0	3.2875444147250428	1.952142828139592	3.9035099190138793	3.7883465912836205	0.6526598040793588	2.0925989692066738	2.08347813506372	0.0	2.139777315514552	2.6144955581812064	3.409643426309763	2.5448659873571056	2.172069145649183	0.6002555888297236	2.7909940650069407	1.922156875295652	0.0	1.9451846952868173
2L_10965	0.0	3.8780947292892094	2.6270226761094704	0.0	2.2180633534345326	1.7644755145056208	3.087963162822801	1.2047707959703788	1.7491877471777204	0.6504330290412493	0.9802487714542147	2.206463658771278	0.41332426830548086	1.8533283367601372	1.2605179190815565	3.071038651887737	2.5965110162172884	1.362223644837782	3.0594915063926544	1.9112448472838917	1.567609795586034	2.9015363635044755	1.2631340281517838	0.8408549914455618	4.217919662971347	0.7927694982252665	2.9706205626355344	3.617665960064151	1.4002925211076591	1.6540203578148853	0.0	3.1316783039832443	2.0662106457123155	2.8921201583377947	0.0	2.0723882737142456	0.33223109024522673	1.852384927069753	2.6803743153452873	0.679442703429137	1.6603596245966734	1.4435504296042168	1.6161407206048244	0.6896963163664591	3.4307808514397555	1.06346798185043	1.8310252954313537	2.6574241454886574	2.058845934499875
2L_10966	1.440346605007029	0.9374878126584354	1.6464377484709767	2.788025319730744	0.8936550491510278	1.8957468161880096	3.981237225205054	0.7281010503294512	1.973287772561783	1.5723520961759558	1.3164701580438223	1.269973637379246	2.3313898867237604	4.10687063028965	1.3542963969756936	0.5499190079285123	1.7933676958524905	1.0976765261435812	3.2871078316001507	1.5400764863586185	1.2631761908467223	2.3380510006858284	2.0356607042164643	1.3551178464684004	3.3987894871362614	1.2776234976425291	4.787437763309077	1.1660426006667899	3.3850570043599535	1.5993667360720747	0.0	4.205831368368918	0.9989685316920769	3.3292334932608325	0.9693038278971328	2.3378956587815902	2.4093990980066446	2.132353292387601	1.9438552403227112	1.3687332275430297	2.9434103143947534	3.4896283592325794	1.736376390837489	4.446045020651879	1.2286733031407349	2.2851731567107767	1.475435765035084	1.0706729822096976	2.3226183208133144
2L_10967	1.0370356543228314	2.3624376198346484	1.5241105138630044	0.0	2.895403546869345	1.2796119479517327	1.6123794625423291	1.5726771872479786	1.522230162174748	1.132078333933901	1.9904761969757045	1.920174400114201	1.4387813291936717	1.2096438614928748	1.0969653769205945	2.3756182695022523	2.2596130070555445	1.7782121357287985	0.0	2.217680412736937	1.3642119990903434	0.42084353878914893	1.3740525564110408	2.6830973695547575	0.0	2.7596297625517967	5.170363476552401	2.518618255801448	0.0	0.8636464604486194	3.493488835508379	3.179565892960187	1.0788715521422938	3.595523975349375	1.046834101500197	1.803495332662289	1.4456200805187254	2.3029106856621793	1.8660760162859917	2.6607817270282745	3.1788405277430125	0.0	0.9376306822763423	2.4008321284157086	2.6538987597335884	1.2339769633776616	1.0622995108854363	3.4689339619041677	1.4333680925095769
2L_10968	0.0	1.2864119712468916	1.6944198108078616	0.0	0.0	2.6826174122501825	2.0486311226093945	1.2488667782853837	2.9011360152363017	0.5393916945437779	0.2709671979032775	2.091175076497145	1.713809627764319	1.536929810567253	1.0453234476398008	1.9808084562184454	4.614079327835689	1.1296660644981709	0.0	0.5283196223824933	0.6499944392975718	1.203094358690552	2.0949858739030622	3.9513949598004836	0.0	1.3148572226126252	1.2317394624688986	4.800098114005451	2.3224717137460713	3.0176245182979695	6.658051148480532	1.2985205176629955	0.6853876182259371	2.398380038187007	1.9951044127918913	2.7497472552624407	2.7551290101557084	2.6333956438632597	1.5559482769006452	1.6903465912005795	1.9276663577443638	1.7956632219261972	2.6804692965644423	1.715855967618366	2.528960949523678	1.4698561604640792	2.5307238735785997	3.856564451180577	0.3414723262290016
2L_10969	3.017043710929284	1.122127409936932	1.4780295551857383	0.5005696482597196	0.8022462896109106	2.5527565430979338	1.3402540478352751	1.089377022755256	1.7714472663430687	0.47050728589942364	1.1818131623353687	2.0521306862489186	2.9898862910364885	2.01097833291505	2.127598009929925	1.9746790850284968	1.0732870446096734	2.956197431419176	2.9508813987649973	2.765095207758194	0.566985221643595	0.6996333921025383	1.827440295241254	1.8247615766523944	0.0	1.1469399870533414	3.2233109850438373	1.308465373191073	0.0	2.3929554454668427	2.903883770309763	1.510252804237407	1.7935752698972067	2.390958542452545	1.1602096359587022	1.4991148026913068	1.6822947038094265	0.9571212732377561	1.551133583934475	1.7202226027026957	1.9217014283238039	2.0884578868732486	3.5072295692186826	2.4945469204319357	2.2059934636413674	1.5385732625507575	2.6490374987152165	0.9611576952207396	2.9786372139018957
2L_10970	4.767603182851885	1.7732120326267466	2.001957380462791	0.791011890095226	3.803185167577846	3.361604765572273	1.4119339053971809	1.0328754619363356	1.5995899930929702	0.0	2.9880461718870572	0.0	1.4174065174336041	3.177795093230152	0.9605943543084073	1.56021708548484	1.6960333426586898	0.7785754109846558	2.33152597325763	0.0	0.0	1.6583656253973167	0.7219409961233573	1.6019616725543566	4.8214822104181625	1.8124214485216574	0.0	2.481201179265296	0.0	1.1344212836793608	4.588785192540837	2.983171096556418	0.9447498925819371	2.833686544489752	1.8333904587243763	2.3689363461592126	2.658401519116964	0.9074792808867984	3.0639220543131658	1.553334899353801	1.8979485226254824	1.6501150501465838	0.615800707185532	0.7883883017367012	0.435745321674822	3.241719372296153	2.4418748324263397	2.2782658751464733	5.177603569722315
2L_10971	0.0	0.0	0.0	0.0	0.0	0.0	0.0	0.0	0.0	0.0	0.0	0.0	0.0	0.0	0.0	0.0	0.0	0.0	0.0	0.0	0.0	0.0	0.0	0.0	0.0	0.0	0.0	0.0	0.0	0.0	0.0	0.0	0.0	0.0	0.0	0.0	0.0	0.0	0.0	0.0	0.0	0.0	0.0	0.0	0.0	0.0	0.0	0.0	0.0
2L_10972	0.0	0.0	1.6190378123042988	0.0	0.0	0.0	0.0	10.023776397615144	1.9404484143431737	0.0	0.0	1.7483743178499054	0.0	2.569970003310121	0.0	1.8926854898024	0.0	0.0	5.656706902822867	0.0	0.0	0.0	0.0	0.0	0.0	0.0	0.0	0.0	0.0	11.009251073677213	0.0	0.0	2.292135408357676	0.0	4.44813936554409	6.896965542070456	0.0	4.403420224556817	1.4867266531136667	5.653010312786713	1.8419075973899433	0.0	5.9761789507025	0.0	2.114395119130307	0.0	5.078085724180727	3.684992132541797	9.135861683054118
2L_10973	3.436677076934312	0.5592131200345369	2.3149570638599846	0.997837187895237	3.1984007996001993	2.120280547040862	0.8905556131942938	0.8686271001231712	1.7656044117914123	0.9379107756100054	2.3558302558337423	1.363574692871845	0.29800245971230244	1.6702878507270427	1.5147003180567729	0.9840829503200483	1.0697469674010658	1.9642979034557402	0.0	0.45932915894993676	2.8255755273512886	2.789303022907151	3.8705021065776903	2.2229079556461158	0.0	2.8578924415032287	1.0708931248661384	1.5649795144181562	3.0287886359850376	3.1005814305701107	2.894305742881455	1.128953595491411	3.873262097091359	1.1915361611862456	1.445478571936554	3.586008470749676	0.7186053881511074	1.7171358326944952	1.7392695763487165	2.2044197636519103	0.9576814914165401	1.5611770650599726	0.7768136657060071	2.9835828354479474	1.3741983270509566	1.2779154234679455	1.5401750254898965	0.9579874599441494	1.781287574034765
2L_10974	0.0	0.0	0.0	2.2334141084769232	0.0	0.9491457213934598	1.9932905838946107	3.8884179582694984	2.258213121121519	2.0992835145364883	1.0545897856651718	0.0	1.3340110109268841	1.4954120757515939	1.3561142444884127	0.0	0.0	0.0	0.0	0.0	0.0	0.0	1.019196567345961	0.0	0.0	0.0	0.0	1.1676077585200337	0.0	2.1353513827467876	0.0	0.0	1.3337459054000704	2.6669618104403554	1.2941398758143374	2.6754671700112236	0.0	3.416344818515222	3.460381230200131	1.0964563626814496	1.0717677093537454	4.659083232192401	3.477414194804743	0.0	2.4606450581019814	2.288240503229851	1.9698882876352082	2.144220254304522	1.3289919595986444
2L_10975	0.0	0.0	0.0	0.0	0.0	0.0	0.0	0.0	0.0	0.0	0.0	0.0	0.0	0.0	0.0	0.0	0.0	172.39298705328665	0.0	0.0	0.0	0.0	0.0	0.0	0.0	0.0	0.0	0.0	0.0	0.0	0.0	0.0	0.0	0.0	0.0	0.0	0.0	0.0	0.0	0.0	0.0	0.0	0.0	0.0	0.0	0.0	0.0	0.0	0.0
2L_10976	0.0	0.0	0.0	0.0	0.0	0.0	0.0	0.0	0.0	0.0	0.0	0.0	0.0	0.0	0.0	0.0	0.0	0.0	0.0	0.0	0.0	0.0	0.0	0.0	0.0	0.0	0.0	0.0	0.0	56.815599290941314	0.0	0.0	0.0	0.0	0.0	0.0	0.0	0.0	0.0	0.0	0.0	0.0	0.0	0.0	0.0	0.0	0.0	0.0	0.0
2L_10977	0.0	0.0	0.0	0.0	0.0	0.0	0.0	0.0	0.0	0.0	0.0	0.0	0.0	0.0	0.0	0.0	0.0	0.0	0.0	0.0	0.0	0.0	0.0	0.0	0.0	0.0	0.0	0.0	0.0	0.0	0.0	0.0	0.0	0.0	0.0	0.0	0.0	0.0	0.0	0.0	0.0	0.0	0.0	89.64188068665682	0.0	0.0	0.0	0.0	0.0
2L_10978	4.852378514638413	7.895748329022782	2.3771478124772685	0.0	0.0	2.3949654951333703	0.0	1.226448509276366	4.273587066644025	0.0	0.0	1.2835228904114035	3.3660904424742712	1.8866756925231796	1.7109316039692928	1.3894651309556991	1.510417500542995	2.7734688857006318	0.0	0.0	6.383264612170396	1.969162908847449	0.0	6.84787748325437	0.0	3.2281359161433585	0.0	1.473103776625614	0.0	1.3470252160426393	0.0	0.0	3.3654215055818884	0.0	6.530968382602414	3.3754835591166157	0.0	6.465309626910687	2.182882317103385	2.7666722784002715	0.0	0.0	2.1936270746228055	2.808424712452415	3.1044548150482236	5.773883742273461	0.0	5.41047955785561	1.676712971889907
2L_10979	3.137876500353235	1.7506030243884676	2.1960353305191287	1.5618524819918407	0.8343763037129746	1.9912459517969798	1.3939313063217944	1.8128106251006109	0.5263982400611801	1.4680533964296156	1.7208027948197344	2.134318648651879	1.243852569637708	1.7429317841597898	1.5805774595492295	2.5672063824447444	1.67440838686603	2.0497288823607303	3.836330479308061	1.9172249625757687	0.5896930152513484	1.4553075064761185	1.9006293934236322	1.8978433919876594	3.1733378690909273	2.9821875132707345	0.0	1.6330433919225753	2.107010867962057	1.742155422563282	0.0	2.74879241622309	1.8654080716953425	1.2433582908498528	1.5083451306033815	2.494647110961654	1.249764794265719	1.7918172722265773	1.613256581038234	2.5558823222705884	0.49966642269620803	0.5430251889836263	3.2423949626151862	1.037781472279819	0.5735859099768387	2.4002898269956434	1.147971506796175	1.999304242123741	0.619586364143298
2L_10980	3.025691143499454	1.181610827021234	2.0751722244719724	0.7028061291722525	1.1263639563533967	0.0	1.2544891108777063	0.9176994864553675	2.131829493434676	0.6605981914803312	0.6637122621504145	0.6402705527247594	1.679135295696775	2.8234390617147316	2.1336961185720535	1.3862372288563298	1.130181458167652	0.691756442241277	3.107306157178939	1.9411143549288776	2.3881633073832855	2.455735369956533	2.24503066471349	1.1386615005594387	0.0	0.0	1.5085231558304422	1.8371019643029043	0.0	1.3438959071986118	0.0	1.0602070372302301	0.4197004010657033	0.8392340227151276	2.036186288240087	3.367641886645595	0.6748465947156475	2.4188587125812635	0.544452801794952	0.6900612377593918	3.035354800936373	0.0	1.0942655016386624	2.1014252917040985	3.0972427764071404	0.7200587855992563	3.099401846437656	0.6747387917452455	2.0910221962006124
2L_10981	0.9113643488848547	0.889778509215258	1.339413915331896	1.0584564318163536	2.544529262086514	0.6747266817157705	1.8893148664141033	1.6124443107804893	1.8728660029657636	0.49744472593183336	0.9995793769981591	0.48213757429257886	3.4771692857970153	1.7717589001827887	1.9280631911142507	1.5657999233384357	0.8510510821284719	2.0836302506440503	1.5599124951486723	2.4361684877513348	1.198892415231113	3.32859932540387	1.6905566471721334	0.643077553095055	6.451646202044914	1.8189067351933716	2.271901126862959	1.3833775128775845	0.0	1.011982684571474	0.0	1.9958970743022981	0.948130438476195	1.2639227409529674	1.8399507776367965	0.6339767944205985	2.0326963269583915	3.0357548780937984	1.0249618386208244	1.8187086295749875	1.0158612512322398	2.2080260865033963	3.296022360215692	3.1648373906548684	3.2068998491007856	0.8133297590201524	0.9335666503105791	2.0323716150850752	0.9447509636459829
2L_10982	0.46613462061070166	1.8203765303222852	1.8268498887494091	2.165470650158201	0.0	1.8405428662778658	0.48316300146461205	1.1781647059178364	0.8210682163179754	1.0177102445613693	2.5562693682139357	1.23299213728312	1.6167857542549677	1.4499196309548563	1.6435742836243168	1.0678108473458148	2.3215266870229736	2.664280749969454	0.7978468984459779	0.4984098731407319	1.2263926316859017	1.51331146598265	1.235239047783864	2.412037752425507	0.0	4.961676937648034	1.1620070185223919	2.2641751230777296	4.3819793291080105	2.329190014855574	3.1405595095199783	1.6333431987262537	0.6465857813717603	0.9696859681688944	0.6273852008990932	2.269816380609815	0.5198305882509502	0.828103754610002	1.4678614051971435	2.391976545234788	3.1174892863583814	1.1293369149124255	1.2643599683404263	3.2374324894156192	2.385788928955232	2.4959577963488133	1.4324712291734798	2.078990192883513	1.2885622383614643
[truncated: 187 more columns]
