# Supplementary material for: Convergence of topological domain boundaries, insulators, and polytene interbands revealed by high-resolution mapping of chromatin contacts in the early Drosophila melanogaster embryo
Source: eLife. 2017 Nov 17;6:e29550. doi: 10.7554/eLife.29550 (PMC5739541; doi:10.7554/eLife.29550)
Supplement: Supplementary file 3. [file elife-29550-supp3.zip › local_HiC_maps/nc14_all_dm3_CompressedBinCounts_500bp_VC_chr2L_6075562-6091803.txt]

2L_12071	2L_12072	2L_12073	2L_12074	2L_12075	2L_12076	2L_12077	2L_12078	2L_12079	2L_12080	2L_12081	2L_12082	2L_12083	2L_12084	2L_12085	2L_12086	2L_12087	2L_12088	2L_12089	2L_12090	2L_12091	2L_12092	2L_12093	2L_12094	2L_12095	2L_12096	2L_12097	2L_12098	2L_12099	2L_12100	2L_12101	2L_12102	2L_12103	2L_12104	2L_12105	2L_12106	2L_12107	2L_12108	2L_12109	2L_12110	2L_12111	2L_12112	2L_12113	2L_12114	2L_12115	2L_12116	2L_12117	2L_12118	2L_12119	2L_12120
2L_12071	15.41228498941053	44.48904574929126	55.67445168084744	25.72193968545876	27.120999427502376	17.845312371039736	15.343994420365666	11.061338948532507	8.12620703801311	14.302856985318428	13.466206707293123	12.528387109805292	13.708022238413333	9.323766417712962	9.35044696663104	12.589427650447707	9.742325591263544	10.573143357581284	9.050194504465123	9.358024030857925	13.013724395751426	7.363499315525921	8.085095692048407	9.1103011952123	5.748249657979146	6.855710601259531	5.708727696999915	6.5802747873399134	3.3721681206556355	4.2136377887593826	4.573970653632984	1.392865713955804	1.6053113975022317	2.175993561380118	1.606461746049349	3.4314877859359783	2.4655676289379893	5.090411822461095	2.561784215074696	3.799046545690335	3.3304621973806747	0.0	2.705058662578421	2.6392669805458917	1.187088888859871	4.37427778851096	3.8469624480684117	1.7124547820963365	4.148632646980091
2L_12072	44.48904574929126	11.433693301651923	45.93145696001177	43.35486281448265	34.85051030716697	19.109369610560602	18.436719800268868	17.462706866575946	11.312365834253479	14.65007496842909	12.060425352849371	14.92101462742403	8.569372738102164	14.330274054745171	14.467442173878842	12.710835201248344	9.736920464289753	12.254489625415683	11.359054939610802	9.385420382950961	11.235529356739816	11.66992788583833	8.465400963524242	9.072727982581767	8.61759071860858	9.910794044009211	6.235362486562794	7.751021135378737	3.466591418522275	3.7485198032426945	3.673472926284125	1.789833779926692	5.157066718209829	4.660256359770299	4.472660586921789	3.391896230768881	4.224342360981777	1.3082368159818394	2.633516141050861	2.9290670755383945	3.566372601413817	0.0	3.4760029789345532	4.316404405531991	1.5254103620820816	3.7473007724123715	3.020936379876269	3.850885568899852	1.6659365422114334
2L_12073	55.67445168084744	45.931456960011765	12.606048117159604	37.58165180819906	32.77134995776484	26.4416911432594	21.83891385224912	14.405966448626744	22.33008822420827	16.686170722846928	12.862328071486841	9.7798035735343	12.755759261238163	13.652645665528798	12.029692686879612	10.814452084912984	8.398756732040956	12.466097492804398	10.818578782084817	9.297249262705998	10.05765402261789	10.236142815711984	14.230572270266215	9.940086021062642	7.897837293401868	7.480142714473976	6.367105605699434	5.850060451067848	5.886899320416342	3.14353813201345	2.2180343269646543	6.754358959326196	4.411251764306092	3.517314808714879	4.6740841612478015	2.8160260966770436	3.586848747330936	4.936939484575619	2.9814578663107336	4.421409555682974	1.8841964770101784	7.669235093499481	4.591130329728421	3.0250940158497706	5.756494966923755	2.474731226512149	2.487319489783615	0.8304127371362944	2.2632492876548604
2L_12074	25.721939685458757	43.35486281448265	37.58165180819906	13.488753077683828	61.17285247215788	43.36831710913471	29.801817910892566	22.214296497334804	27.34421444021633	27.900453661376535	22.580216983679687	12.79571000058769	18.838531401283102	19.138782144609905	13.127716010288475	11.834656932123403	13.22086924463184	14.262209986486246	16.36770734438544	14.677895962527264	14.292708589917863	15.050187235341538	12.539334324358723	11.58101732288571	9.313068097153927	11.107328923211105	13.233236562800842	10.251038081622372	7.564766504908424	5.332140485032828	6.840509084367077	0.0	3.2010545554127354	4.881394586229672	3.603766945512805	5.526652915301518	6.145549472963822	0.0	4.597469338327616	3.4089522267162313	2.4904026109380974	5.91305910930408	5.056869555015706	5.023584653465596	1.77532672225333	2.725776028435295	3.835497800629674	1.9207702749787532	1.1633256471115245
2L_12075	27.120999427502376	34.85051030716697	32.77134995776485	61.17285247215788	19.46957402275626	54.51447704706178	43.432991224155884	37.74407797775534	27.632387611497528	23.31202861479307	29.240968424323	17.942842194253892	19.542353478992446	20.378262398330435	19.941301923161948	18.257278344558877	12.030165478337695	16.093720917176203	13.196474580667882	14.765276177449	16.79684219366759	11.969802776979588	14.603111422366	12.920386888064979	11.441778510051602	14.4990427220264	15.056121836183259	13.643654433193067	5.369787748399669	5.161331446737655	7.397324285381487	9.703651858478059	5.0592898173697565	8.662545244203105	2.6646922363072525	3.677858864057562	6.134580174484637	2.0264730331154066	4.844222303707141	3.780963920454266	3.867044918903234	0.0	4.374797665607965	4.059452642031473	1.7721579106116458	1.4511523963967887	3.403246003275752	3.8346837172043466	3.612775310252241
2L_12076	17.845312371039736	19.109369610560602	26.4416911432594	43.3683171091347	54.514477047061774	19.801490062127176	46.434494195688224	46.9913770823054	42.830703753547624	44.39200207929378	41.43106990644049	26.447195630923282	26.515908311688953	25.56027203432379	26.044445799602602	20.754630377993703	23.82262196181494	23.00422794705439	24.75534826454499	17.22197402318483	23.916697690684895	19.88197731439153	20.600929101902498	17.437954997945354	16.47744185057618	13.946577002855244	18.053354313231395	6.997361994528063	8.232004837425388	10.070373930966868	9.51630523739375	7.727748335056622	4.15632780126103	3.21936382956205	5.941865971706023	3.807642583034433	8.207518908071684	3.389049303889273	6.253727363638896	1.6861970439279623	4.311466499135397	0.0	5.6279687535174805	5.058455781242554	3.9516476394832822	1.2134449702705983	3.320069655061363	5.225471990757565	4.891112331012069
2L_12077	15.343994420365666	18.436719800268868	21.838913852249117	29.801817910892566	43.432991224155884	46.434494195688224	18.488888888888887	44.26587721153169	51.95589790061924	43.828016643550626	41.865756541524455	33.80358481564779	29.912411171707156	32.13047910295617	27.919645897173986	24.38828720417168	26.07436021245775	24.044019050261245	27.60174623292494	25.860313581755246	23.401360544217685	21.02151420594515	22.707540239097042	22.35090927562735	15.81196581196581	14.525993883792049	12.732365673542144	11.251758087201127	8.42358604091456	10.120725800621702	8.16118337158888	7.4557315936626285	6.205991168397183	9.059289816387608	5.016123253314224	6.593665371482397	8.065255246998442	6.357856494096276	4.11381556393555	6.100660904931367	4.456824512534818	0.0	6.6365007541478125	4.281050998020014	4.765687053216839	3.5772357723577235	3.241336574669908	3.0554759858684237	2.544529262086514
2L_12078	11.061338948532507	17.462706866575946	14.405966448626744	22.214296497334804	37.74407797775534	46.9913770823054	44.26587721153168	9.39032593418875	45.99065450737638	41.35371533803436	48.21026604416725	37.181891087409916	29.617148297412363	26.125481203556944	28.61962061830908	26.20999191052774	27.058047885393137	21.70637892690761	24.121049072666267	28.418731405914684	18.700650063366435	23.615308568213916	19.065826205503594	21.268575119543893	23.721608623279167	11.720899673625487	14.942827127967623	8.922413370057987	10.019596422107085	8.71343036334225	8.898520143741841	1.970747407925203	7.571113385978313	6.67070021673105	6.818884886540196	4.8551670069142805	5.232748891485754	4.3214141049804	3.987098329746515	8.60035371104725	5.497598433027372	5.594211557417309	3.8273519795542854	1.6973928148207922	8.397982401523999	4.641831150813094	3.3262879530589404	2.422929783676589	5.50298048760516
2L_12079	8.12620703801311	11.312365834253479	22.33008822420827	27.34421444021633	27.632387611497524	42.830703753547624	51.955897900619235	45.99065450737638	0.0	25.765955882399147	51.34145002482018	31.497705716379652	45.49009001197119	32.70106652588581	35.868785964243216	22.35529986908518	26.80116402378018	22.626904407551272	19.14253319650251	22.14312819847107	21.576369560057824	24.556452792117053	15.433307819957209	24.167375231091892	13.070300791188874	13.856384121138053	11.249711401634428	9.143535806959012	16.357536489574525	15.722533446496268	10.400239344174775	8.445550060786847	8.922558840625417	8.795996326352135	7.305506712380739	3.2010156182353535	2.491634648123257	9.259613639534354	6.213284343657378	2.3035269992944296	0.8414183115342885	0.0	1.0251216306814803	1.4548202304100635	7.197835754745264	5.525655619039198	1.943817077482687	7.78751808813316	6.288740607372857
2L_12080	14.302856985318428	14.650074968429088	16.686170722846928	27.900453661376535	23.31202861479307	44.392002079293775	43.828016643550626	41.35371533803436	25.76595588239915	10.387791651678109	51.88092003427171	44.804760420722374	34.89754561951567	33.59248749825039	32.93858971834318	32.21224699616624	35.15960114948456	31.744877386854043	29.883857267666198	26.053206154148562	26.795739100078315	24.144856382521947	27.78927172933472	24.095356740211045	16.447953341157223	14.5800726988934	11.920037211707278	9.159906782681976	9.701227236539705	9.324623533364557	6.367081340525306	9.048217953474063	5.462437548199805	4.375276189309449	5.217881331464173	5.144156409790358	4.576175590908207	7.55837903003322	3.0905919054069666	4.935809793633792	3.09072434988545	11.007639301675363	6.275848651633918	4.0079187568148535	4.957372108061899	5.4125367883359825	3.7683810221951695	2.781076443448201	4.331250162421881
2L_12081	13.466206707293123	12.060425352849375	12.862328071486841	22.580216983679687	29.240968424323004	41.43106990644049	41.86575654152446	48.21026604416725	51.34145002482018	51.880920034271696	17.89187992871204	33.77381175845026	48.39411080897694	41.247873417457285	40.43967690092627	36.9635662448713	41.03473450197181	30.489002891247527	29.22243802608199	26.269647507198094	26.375055141510526	24.6626126562923	20.788272132158703	23.92511231800011	16.189726087337007	10.176284560227948	8.604124243554077	14.525937877823088	8.932861842510565	6.217510730757359	11.489720616997996	1.2723091456762166	5.376679143006224	4.969137515083403	4.891392738482911	4.822280866515649	1.8768046649856753	10.229608206005711	4.212097847032987	2.776182436828836	4.309784795966548	3.6116077071708474	2.7797939863790093	5.259994400297629	2.710857254389556	5.660534421043869	2.342664458705414	2.346355279250496	3.079014620582502
2L_12082	12.528387109805294	14.921014627424032	9.779803573534299	12.79571000058769	17.942842194253895	26.447195630923286	33.80358481564779	37.181891087409916	31.49770571637965	44.804760420722374	33.77381175845026	12.122792517862619	39.78653333802325	38.51547840788517	35.76434087416194	37.397700681105626	28.62992670442592	32.89919722839011	27.35309222820622	30.287637635455994	26.426436450679233	23.840464447168674	23.759798920002435	19.317806013209264	27.523080068571787	19.92988432226201	10.152571279250534	10.87737629881968	11.994328343446707	11.972117735934193	6.257296594450685	11.432833153234453	4.758222629623685	6.945887714466066	5.860470547436076	6.8609787323381255	4.497270634559827	6.9637999394985055	5.957785097364577	5.19718266964098	2.2780742754727146	5.408919741367094	6.476018839663949	5.5799836664031055	2.435947175023941	3.989408121437583	5.262732721330146	2.3426773557568166	2.8377122307241653
2L_12083	13.70802223841333	8.569372738102164	12.755759261238163	18.838531401283102	19.542353478992446	26.51590831168895	29.91241117170716	29.617148297412363	45.49009001197119	34.89754561951567	48.39411080897693	39.78653333802325	12.2901789917088	40.1783616022221	45.10308952048547	43.10532555110681	38.15348389486085	37.481380522460185	31.767715580779818	33.88273590182896	27.656079784417486	25.24118974592137	24.585652290136128	31.16605470386808	27.01397099017327	17.767553774567553	13.729744838846884	8.185786800091353	10.067852853632212	6.988956481058262	8.060787059041756	5.775696884034634	6.656630243361076	6.917661897650605	4.885026895181711	5.910551551655507	5.111896692248415	5.065931408639642	4.4615624918735834	6.30129410937383	5.75424582782652	0.0	3.925905818641098	5.571521502133136	3.445691762985237	5.441551688694874	3.8993593777926945	3.19541133251919	4.94581621794208
2L_12084	9.323766417712962	14.330274054745171	13.652645665528798	19.138782144609905	20.37826239833044	25.56027203432379	32.130479102956166	26.125481203556944	32.70106652588581	33.59248749825039	41.24787341745729	38.51547840788517	40.17836160222209	12.120191903038465	40.920492420337794	47.98757622259758	38.39242074549221	39.536036970436626	38.93150251913522	32.50519802951248	29.95693690320165	30.736732353876217	26.71475322246711	30.0124803450876	25.0921351838783	16.1321998709424	13.082797756300184	8.303052437703263	8.004062751851976	9.550357243050625	9.82711300478019	9.120160970841136	5.036619508579224	5.3429625391538975	7.669913231367316	3.8887934694195008	4.035990949290296	2.4998125140614453	6.499912460856374	8.08446399226379	4.315987040681017	3.236088863000178	3.321017891983893	5.302219125988091	6.801184377679485	4.176922503169986	3.673398168811013	5.956776577954496	2.1222095597051824
2L_12085	9.350446966631042	14.467442173878842	12.029692686879608	13.127716010288477	19.941301923161948	26.044445799602602	27.919645897173986	28.619620618309085	35.86878596424322	32.93858971834318	40.43967690092627	35.76434087416194	45.103089520485476	40.920492420337794	14.835289809179699	43.7896180807794	52.25007632518525	40.204822850111746	40.816303045550704	33.538767383221135	36.306657494458456	28.9374616998016	36.83852589410684	27.43533122733764	22.507922788821663	18.54697891188975	15.11887139478319	10.306324579141235	6.914150223280958	11.076235736854334	5.861421918435578	3.5698408422158905	7.0857868441715715	7.126110340940384	4.117276127227858	6.990675611363899	3.159559436649148	7.827873072951602	3.501715665590356	4.5438187706970945	5.690531808650178	0.0	4.044204308579722	4.0995764153664584	3.042445769418309	4.671267345972745	3.4691045927000985	4.388930648751247	4.873332345671312
2L_12086	12.589427650447707	12.710835201248342	10.814452084912984	11.834656932123401	18.257278344558873	20.754630377993703	24.38828720417168	26.20999191052774	22.35529986908518	32.21224699616624	36.9635662448713	37.39770068110562	43.10532555110681	47.98757622259758	43.7896180807794	12.743262362050567	49.97091808778728	48.0746840216276	40.67154826924769	36.57155122920843	36.182944898777805	31.02791939618483	31.102916657926507	30.441835738054973	21.9846338979913	20.470160486058212	17.007131044081564	10.817299997505398	9.50314309669964	11.483030820715701	10.127822324850822	7.850499572147774	4.523945242166788	4.380136257278691	3.6648657085414227	3.8256181242484253	4.301293001763199	4.098669735750565	4.7441715789469345	3.670674431366647	5.5866733259812715	3.183517022265518	6.534132675563977	4.250140882510845	4.779068444862453	4.696075841624842	4.818296033699163	3.1023560325830113	4.175466462235828
2L_12087	9.742325591263544	9.736920464289753	8.398756732040956	13.220869244631842	12.030165478337695	23.82262196181494	26.07436021245775	27.05804788539314	26.80116402378018	35.15960114948456	41.034734501971805	28.62992670442592	38.15348389486085	38.39242074549222	52.25007632518523	49.97091808778728	19.96367020040144	51.40711832190555	45.219112439261046	42.58564397015303	40.730922982423294	39.05531652292063	35.795963395628306	32.560941204726866	25.535787245106413	13.151249894790002	15.907772177832108	9.52252635547405	11.43956337038735	8.901100500650251	8.312407616825347	5.625099283002345	4.322041912396359	6.15143713389429	7.568993320428271	3.4112223415960528	7.965771610441374	3.289226992186112	4.138314385095314	3.682195138176827	4.9317026434374505	6.387017492763508	3.550430312153833	4.457274850063088	6.711695109552123	4.41638892487428	4.1429302655763305	4.149457368544153	4.188571499418123
2L_12088	10.573143357581284	12.254489625415681	12.466097492804398	14.262209986486246	16.093720917176203	23.00422794705439	24.044019050261248	21.70637892690761	22.626904407551276	31.744877386854043	30.489002891247527	32.899197228390115	37.481380522460185	39.536036970436626	40.204822850111746	48.0746840216276	51.40711832190555	21.16618726214617	48.4459127462935	40.46221663631789	46.80468386550071	39.18388086314162	34.46347689956223	36.148048709305385	27.12065758258018	13.521579167732485	17.750072828283887	11.96042605480588	9.702572947073278	10.228425100206227	11.674601681163868	6.463909343930007	5.711522330785845	9.088372608735563	6.7096351702972505	5.879851410275012	5.3396121069297	1.8898568735795362	7.133124503980356	8.462561943308875	5.409517892173626	0.0	3.452195564995741	5.3446329563296056	3.8562687118553045	4.73662664217154	5.554173954784303	2.7814622218423537	3.6098758116083793
2L_12089	9.050194504465123	11.359054939610802	10.818578782084817	16.367707344385437	13.196474580667882	24.755348264544995	27.60174623292494	24.121049072666267	19.142533196502505	29.883857267666198	29.222438026081985	27.35309222820622	31.76771558077982	38.93150251913522	40.816303045550704	40.67154826924768	45.219112439261046	48.445912746293494	13.68390547229494	44.51866803242198	47.324943214858116	44.86795165242306	39.502169952950936	35.839400171196445	31.14404255088666	18.033812698991014	18.826903192816857	14.46746140049005	7.943661771337438	10.078579015647177	5.387346437730303	2.624887900881083	5.798389590569661	4.100710581381318	6.559398303366218	5.471838907470755	8.131234406180017	3.837199887800275	4.827742059728149	3.579695879061263	5.753305829916327	11.176606022402387	5.097746095285796	3.391200093488604	5.0334675255775645	4.121714220944491	6.041408660758048	6.454321896637987	5.130690412088258
2L_12090	9.358024030857925	9.385420382950961	9.297249262705998	14.677895962527261	14.765276177449	17.22197402318483	25.860313581755243	28.418731405914684	22.14312819847107	26.05320615414856	26.269647507198094	30.287637635455997	33.88273590182896	32.50519802951248	33.53876738322113	36.57155122920843	42.58564397015303	40.46221663631788	44.51866803242198	10.961765734285304	50.28278874164205	43.89180124227342	40.6963444401511	42.357126619136075	31.326848675657473	22.183863597727626	16.333517357628896	15.40911998011495	11.371179559333022	12.25456588564675	9.931953267005024	4.269852394049306	5.467897862292523	4.81761474113029	6.292588512644382	7.012854238148331	6.298531232904736	3.1209479692199626	3.6648224581995583	3.105610316092124	4.253994075037053	0.0	5.528267413351319	4.90346403255194	1.8195201027859038	4.842290328828763	4.367750244353788	2.1873157733289914	2.649520945416901
2L_12091	13.013724395751426	11.235529356739816	10.05765402261789	14.292708589917861	16.79684219366759	23.916697690684902	23.401360544217685	18.700650063366435	21.576369560057827	26.795739100078315	26.375055141510533	26.42643645067923	27.656079784417486	29.956936903201647	36.306657494458456	36.182944898777805	40.730922982423294	46.8046838655007	47.324943214858116	50.28278874164205	10.366051182377714	42.00727753739039	51.7939093088648	44.99209010028883	34.88574917146346	28.604714056876574	19.748159003861286	16.2236973307026	13.814189935902156	17.70389352878432	9.889189034450812	5.071926254192264	5.845517584047583	9.244173282028171	6.824657487502346	6.728229970900406	4.489010341557575	13.902018573096814	6.763075473590191	7.608534008417806	5.5583979181273255	3.5993233272144836	6.771939545048789	4.586840355021444	4.322618642373549	4.9776007964161275	5.253066477556273	5.456207117622185	2.5964584307005247
2L_12092	7.363499315525921	11.66992788583833	10.236142815711984	15.050187235341538	11.969802776979586	19.88197731439153	21.021514205945145	23.61530856821391	24.556452792117053	24.144856382521947	24.6626126562923	23.840464447168674	25.241189745921368	30.73673235387622	28.937461699801595	31.02791939618483	39.05531652292063	39.18388086314162	44.86795165242306	43.89180124227341	42.00727753739039	12.676691160281628	47.71275107477908	54.05944105841578	58.428187020730945	24.170020335462304	19.44670730233896	21.993821905298276	19.639487197425904	15.671536561035879	18.848192012312143	10.714017317219248	9.408124868396504	9.96302958832483	7.355364552756471	5.511093279662632	7.676436226222408	5.593684595842864	9.289696831025426	3.33971692392367	7.624446598604758	0.0	3.3440615782930276	4.482131731380783	3.2611314482515183	6.408998233519862	7.515198843824234	5.174839235386453	4.843719388405776
2L_12093	8.085095692048409	8.465400963524242	14.230572270266215	12.539334324358723	14.603111422366	20.600929101902494	22.707540239097042	19.06582620550359	15.433307819957209	27.78927172933472	20.788272132158703	23.759798920002435	24.585652290136128	26.71475322246711	36.838525894106844	31.102916657926507	35.795963395628306	34.463476899562224	39.50216995295094	40.6963444401511	51.793909308864805	47.71275107477908	9.233209639101535	36.94550220876089	50.090162292125825	31.019137199252235	21.046286677363792	24.25940716404553	27.57671389728949	27.809762625860362	13.796831235780642	9.336470138327275	8.967089561784071	9.723884939019818	8.614574668656537	6.3696426793236665	7.712535299309998	4.094563675105653	5.8384145283931375	2.0372206321149293	4.464861262807873	0.0	5.439655633534026	7.0764717959657615	2.3871403792911434	4.886845101670813	6.876384355847389	3.443608980266456	8.690173888293863
2L_12094	9.1103011952123	9.072727982581767	9.940086021062646	11.58101732288571	12.920386888064979	17.437954997945354	22.350909275627345	21.268575119543893	24.167375231091892	24.095356740211052	23.92511231800011	19.317806013209264	31.16605470386808	30.012480345087603	27.43533122733764	30.44183573805497	32.56094120472686	36.148048709305385	35.839400171196445	42.357126619136075	44.99209010028883	54.05944105841578	36.9455022087609	16.95315013217419	39.07501621613173	38.738935228034265	31.43314902642224	29.634217031276567	18.911531990885052	21.15186303957163	16.323610446830855	25.564456089211998	10.09402943069783	8.87508254751257	10.374269801559874	6.459592931525839	9.637143125067407	4.152385919425442	5.746719902886703	3.873730636576354	5.659890928241921	4.031549292140575	6.895591096964423	7.584153893932134	4.8417017710218815	9.292229466031326	5.2301180006148	6.984477261204869	5.552123227101299
2L_12095	5.748249657979146	8.617590718608579	7.897837293401867	9.313068097153925	11.441778510051604	16.477441850576177	15.81196581196581	23.721608623279167	13.070300791188876	16.447953341157223	16.189726087337007	27.52308006857179	27.013970990173267	25.0921351838783	22.507922788821663	21.9846338979913	25.535787245106416	27.12065758258018	31.14404255088666	31.326848675657473	34.88574917146346	58.42818702073095	50.090162292125825	39.07501621613173	8.21827744904668	36.143456441621574	41.625041625041625	22.931572188589254	36.15893733222253	29.889506141945958	29.427343887940676	11.948287810356776	10.32801784681484	6.999794672689602	9.761228858326673	13.585848979702742	13.218840549057761	2.183329840005589	6.0432653850548945	4.888350084079622	5.951955812680046	0.0	4.35085276714236	6.17459278560579	2.5457729985132684	4.690431519699813	6.41667308333975	6.426782422199207	4.448477730920479
2L_12096	6.855710601259531	9.910794044009211	7.480142714473977	11.107328923211105	14.4990427220264	13.946577002855243	14.525993883792049	11.720899673625487	13.856384121138053	14.5800726988934	10.17628456022795	19.929884322262012	17.767553774567553	16.132199870942404	18.546978911889745	20.470160486058212	13.151249894790002	13.521579167732485	18.03381269899101	22.183863597727626	28.604714056876574	24.170020335462304	31.01913719925223	38.738935228034265	36.14345644162158	9.498124924015	65.70601551713263	62.763783207300854	47.86912529394231	41.451203311851664	35.09683215992925	17.81281439617409	22.240507340872934	17.62435559790348	11.299425742639349	15.865737245027475	10.510393097110146	7.811914106442017	8.845646998141236	3.886761534742207	8.163462330235477	0.0	8.216059889022652	6.75051046132743	5.313425295062097	5.5940926381740885	7.106276219426067	11.497454792007758	6.9635001177826314
2L_12097	5.708727696999915	6.235362486562795	6.367105605699434	13.23323656280084	15.056121836183259	18.0533543132314	12.732365673542143	14.942827127967625	11.249711401634428	11.920037211707278	8.604124243554077	10.152571279250534	13.729744838846884	13.082797756300184	15.118871394783188	17.007131044081564	15.907772177832108	17.750072828283887	18.826903192816857	16.333517357628896	19.748159003861282	19.44670730233896	21.046286677363796	31.433149026422242	41.625041625041625	65.70601551713263	17.508218649637787	70.4239268129326	89.20125319573187	84.49585547828879	67.21753875091109	35.598412880360144	32.48052467740343	21.781892258789643	16.42297256350832	17.877482710113043	13.653072897116955	10.40792834349494	12.4399184674649	10.680428755131945	6.738577933072444	5.052526060929423	12.098628015583033	7.9717813656789795	3.0339235123611146	8.850546870632954	7.920175987402878	7.112034678718757	8.614890028940728
2L_12098	6.5802747873399134	7.751021135378737	5.850060451067848	10.251038081622372	13.643654433193067	6.997361994528062	11.251758087201125	8.922413370057987	9.143535806959013	9.159906782681976	14.525937877823088	10.877376298819682	8.185786800091353	8.303052437703263	10.306324579141236	10.817299997505398	9.522526355474048	11.96042605480588	14.467461400490048	15.409119980114951	16.2236973307026	21.99382190529828	24.25940716404553	29.634217031276567	22.931572188589254	62.76378320730085	70.4239268129326	19.18326347091671	68.29800381078026	101.05607175713156	78.60248156455994	25.64574708882302	25.94477913209525	21.81309463219361	23.662819026562897	20.73642698791539	16.64540846243487	6.248384792531131	14.464892981489275	9.326516395969191	14.648952335886168	9.70648558247164	14.941838892112452	10.013465460421058	10.928469668906713	14.765695262896493	12.067522616045823	7.357021154746479	11.139556233180066
2L_12099	3.3721681206556355	3.4665914185222757	5.886899320416342	7.564766504908423	5.369787748399669	8.23200483742539	8.42358604091456	10.019596422107083	16.357536489574525	9.701227236539705	8.932861842510565	11.994328343446707	10.067852853632212	8.004062751851976	6.914150223280958	9.50314309669964	11.439563370387349	9.702572947073277	7.943661771337438	11.371179559333022	13.81418993590216	19.63948719742591	27.576713897289487	18.911531990885052	36.158937332222536	47.869125293942304	89.20125319573184	68.29800381078026	27.4912353868811	85.14406375587494	92.35883426923618	10.514061926983624	28.678581445878745	19.710613157754107	24.252787777112353	25.90262271626538	16.129848756612	21.518016112690464	15.85687783180633	17.206286397031157	13.408015982355053	5.969094416747847	11.230540536125588	9.417925819200166	12.545054667763939	7.7044994276657555	11.29288132898241	7.109565908002735	7.04609965502296
2L_12100	4.2136377887593826	3.7485198032426945	3.1435381320134494	5.332140485032827	5.161331446737655	10.070373930966868	10.120725800621702	8.713430363342251	15.722533446496268	9.324623533364555	6.217510730757359	11.972117735934193	6.988956481058262	9.550357243050623	11.076235736854334	11.483030820715701	8.901100500650251	10.228425100206227	10.078579015647177	12.25456588564675	17.703893528784317	15.671536561035879	27.809762625860355	21.15186303957163	29.889506141945958	41.451203311851664	84.49585547828879	101.05607175713153	85.14406375587494	36.21599993716289	58.905743675058	48.50833828017325	27.953516098080506	23.681803707212705	25.2538968511188	16.087342318190625	19.67775353041259	25.114685472543147	19.330442539999332	8.82044517448329	10.471105086198339	22.949491611387078	14.229204018327216	11.837649148721574	6.029026489647559	13.223944861439504	7.753206625468608	11.803440901817675	9.782599043924021
2L_12101	4.573970653632984	3.6734729262841253	2.2180343269646543	6.840509084367077	7.397324285381487	9.51630523739375	8.16118337158888	8.898520143741841	10.400239344174775	6.367081340525306	11.489720616997996	6.257296594450685	8.060787059041756	9.82711300478019	5.861421918435579	10.127822324850822	8.312407616825347	11.67460168116387	5.387346437730303	9.931953267005023	9.889189034450812	18.848192012312143	13.79683123578064	16.323610446830852	29.427343887940676	35.09683215992925	67.21753875091109	78.60248156455994	92.35883426923618	58.905743675058	7.317434402127559	39.218174985792324	28.7635692137766	25.06429921054884	31.52553143136604	29.72878965719192	13.673965128023022	15.635782174791366	19.01629867287219	13.614073684812412	15.62900715311241	0.0	6.92408091480957	11.668893787640627	7.596415221271421	15.86205609569485	10.941097398633742	25.204170216253974	11.282864328998768
2L_12102	1.392865713955804	1.789833779926692	6.754358959326196	0.0	9.703651858478059	7.727748335056621	7.4557315936626285	1.970747407925203	8.445550060786847	9.048217953474063	1.2723091456762166	11.432833153234453	5.775696884034633	9.120160970841136	3.5698408422158905	7.850499572147774	5.625099283002345	6.463909343930007	2.624887900881083	4.269852394049306	5.071926254192264	10.714017317219248	9.336470138327273	25.564456089211998	11.948287810356776	17.81281439617409	35.59841288036014	25.64574708882302	10.514061926983624	48.50833828017325	39.218174985792324	0.0	25.02595191213288	72.36817853591486	58.43573221475098	60.902081633150225	30.749511659317964	6.348545294331257	30.35200983021725	18.952037604633013	41.53610915689487	24.65519706899017	23.193735161280802	28.427295769704195	14.804868136740723	27.277066806082786	22.656127036369348	8.008878108345705	32.33748956307524
2L_12103	1.6053113975022317	5.157066718209829	4.411251764306091	3.2010545554127354	5.0592898173697565	4.15632780126103	6.205991168397184	7.571113385978314	8.922558840625417	5.462437548199805	5.376679143006224	4.758222629623685	6.656630243361076	5.036619508579225	7.08578684417157	4.523945242166788	4.32204191239636	5.711522330785845	5.798389590569661	5.467897862292523	5.845517584047582	9.408124868396504	8.967089561784071	10.094029430697832	10.32801784681484	22.240507340872934	32.48052467740343	25.94477913209525	28.678581445878752	27.953516098080506	28.7635692137766	25.025951912132886	16.664852761539162	42.57185064091921	65.42434809447738	61.97053920566163	55.128197177022834	37.803734716315894	34.67457025933265	26.393239981353634	29.254725884880664	33.15166222434392	19.44097477047499	26.727829136403148	28.43828054193125	27.944425523739664	22.27177307735847	19.4864539915078	22.67242409582994
2L_12104	2.1759935613801185	4.6602563597703	3.517314808714879	4.881394586229672	8.662545244203105	3.21936382956205	9.059289816387608	6.67070021673105	8.795996326352135	4.37527618930945	4.9691375150834025	6.945887714466066	6.917661897650605	5.3429625391538975	7.126110340940383	4.380136257278691	6.15143713389429	9.088372608735563	4.1007105813813185	4.817614741130289	9.244173282028171	9.96302958832483	9.723884939019818	8.87508254751257	6.9997946726896005	17.62435559790348	21.781892258789643	21.813094632193607	19.710613157754114	23.681803707212705	25.064299210548842	72.36817853591486	42.57185064091921	10.010221613940965	57.38276679008888	70.286411125276	54.71015394436524	42.9778492165138	42.00996642779772	29.60767243354219	29.29038191728982	6.4195647791862305	27.450175187018043	25.321673884187778	29.87468629170145	20.122986961488152	24.98425211358965	21.548112312375896	29.469410835750804
2L_12105	1.606461746049349	4.472660586921789	4.6740841612478015	3.6037669455128056	2.6646922363072525	5.941865971706022	5.016123253314224	6.818884886540195	7.305506712380739	5.217881331464173	4.891392738482909	5.860470547436076	4.885026895181711	7.669913231367316	4.117276127227858	3.6648657085414227	7.568993320428271	6.7096351702972505	6.559398303366217	6.2925885126443815	6.824657487502346	7.355364552756471	8.614574668656537	10.374269801559874	9.761228858326673	11.299425742639349	16.422972563508317	23.662819026562897	24.252787777112353	25.253896851118796	31.52553143136604	58.435732214750985	65.42434809447738	57.38276679008888	20.86093127561963	65.49537729197435	63.54137040707951	68.33955385986683	39.61260955957288	38.252083782264044	34.59854213719852	23.696727387160923	27.561116776451783	32.499021146739175	33.43892444482137	27.96445019269254	27.9237111913572	24.632106657842897	25.485904305775158
2L_12106	3.4314877859359783	3.391896230768881	2.8160260966770427	5.526652915301518	3.6778588640575625	3.807642583034433	6.593665371482398	4.8551670069142805	3.2010156182353535	5.144156409790358	4.822280866515649	6.8609787323381255	5.910551551655506	3.8887934694195008	6.990675611363899	3.8256181242484257	3.4112223415960528	5.879851410275011	5.471838907470755	7.01285423814833	6.728229970900406	5.511093279662632	6.3696426793236665	6.4595929315258385	13.585848979702742	15.865737245027475	17.877482710113043	20.73642698791539	25.90262271626538	16.087342318190625	29.72878965719192	60.902081633150225	61.97053920566163	70.28641112527602	65.49537729197435	17.780137926456607	50.98895753998967	66.17085845018707	52.07054905487715	56.5674139012534	35.74957846655299	37.379055393891136	33.56503865573619	39.41183031999174	37.8763541848742	30.153957491535355	29.802219841075367	34.40243625911551	25.12580675288536
2L_12107	2.4655676289379893	4.224342360981778	3.5868487473309365	6.145549472963823	6.134580174484637	8.207518908071686	8.065255246998442	5.232748891485754	2.491634648123257	4.576175590908207	1.8768046649856753	4.497270634559827	5.111896692248415	4.035990949290296	3.159559436649148	4.3012930017632	7.965771610441374	5.3396121069297	8.131234406180017	6.298531232904736	4.489010341557574	7.676436226222408	7.712535299309999	9.637143125067409	13.218840549057761	10.510393097110146	13.653072897116955	16.64540846243487	16.129848756612	19.67775353041259	13.673965128023024	30.74951165931796	55.12819717702285	54.710153944365246	63.54137040707952	50.98895753998967	8.315839201606861	56.18907699327004	46.186637941719816	50.3216461776027	33.69883807938067	80.01245284720676	39.18997433367713	30.015617390571997	28.390583673274175	32.189488790681146	27.915892639566	35.442093250982715	29.097961291888424
2L_12108	5.090411822461095	1.3082368159818394	4.936939484575619	0.0	2.0264730331154066	3.389049303889273	6.357856494096276	4.3214141049804	9.25961363953435	7.558379030033218	10.22960820600571	6.963799939498506	5.065931408639641	2.4998125140614453	7.827873072951602	4.098669735750565	3.289226992186112	1.8898568735795362	3.837199887800275	3.120947969219962	13.902018573096813	5.593684595842864	4.094563675105653	4.152385919425442	2.183329840005589	7.811914106442016	10.40792834349494	6.248384792531131	21.518016112690468	25.114685472543147	15.635782174791364	6.348545294331257	37.803734716315894	42.97784921651382	68.33955385986683	66.17085845018705	56.18907699327004	18.56127820386223	16.346905624176234	10.38940889804388	40.479786671524245	0.0	46.23522014129483	36.08856001396299	16.231904132209937	29.906293613344857	49.67988619214777	23.415602752738256	27.181774690978674
2L_12109	2.561784215074696	2.6335161410508614	2.9814578663107336	4.597469338327615	4.844222303707141	6.2537273636388955	4.1138155639355505	3.987098329746515	6.213284343657378	3.0905919054069666	4.212097847032987	5.957785097364577	4.461562491873583	6.499912460856374	3.5017156655903565	4.7441715789469345	4.138314385095314	7.133124503980355	4.827742059728149	3.6648224581995583	6.763075473590191	9.289696831025426	5.838414528393137	5.746719902886702	6.0432653850548945	8.845646998141234	12.4399184674649	14.464892981489276	15.85687783180633	19.330442539999332	19.01629867287219	30.35200983021724	34.67457025933265	42.00996642779772	39.61260955957288	52.070549054877155	46.18663794171981	16.34690562417623	8.814311715665818	47.92828673454822	49.65608387294536	72.55406638334304	40.33152513662304	42.1023827582102	38.12113972405196	31.773372241778638	37.99283881560193	34.86117934682327	28.54833840343893
2L_12110	3.7990465456903344	2.9290670755383945	4.421409555682974	3.4089522267162313	3.780963920454266	1.6861970439279623	6.100660904931368	8.600353711047251	2.3035269992944296	4.935809793633792	2.776182436828836	5.19718266964098	6.3012941093738295	8.08446399226379	4.5438187706970945	3.670674431366647	3.6821951381768274	8.462561943308875	3.579695879061263	3.105610316092124	7.608534008417806	3.3397169239236697	2.0372206321149293	3.873730636576353	4.8883500840796215	3.886761534742207	10.680428755131945	9.32651639596919	17.206286397031157	8.820445174483291	13.614073684812412	18.952037604633016	26.39323998135363	29.607672433542184	38.252083782264044	56.56741390125342	50.3216461776027	10.38940889804388	47.92828673454822	2.5845877414554175	22.65797921980081	0.0	41.40720071220386	39.99202444769586	40.38033429263547	24.799434572891737	41.438780635526946	27.669377731713926	45.864325563328585
2L_12111	3.3304621973806747	3.5663726014138173	1.8841964770101787	2.4904026109380974	3.8670449189032343	4.311466499135397	4.456824512534818	5.497598433027372	0.8414183115342885	3.09072434988545	4.309784795966549	2.2780742754727146	5.754245827826519	4.3159870406810175	5.690531808650178	5.586673325981271	4.9317026434374505	5.409517892173626	5.753305829916327	4.253994075037053	5.5583979181273255	7.624446598604756	4.464861262807873	5.659890928241921	5.951955812680047	8.163462330235477	6.738577933072444	14.648952335886168	13.40801598235505	10.471105086198339	15.629007153112408	41.53610915689487	29.254725884880656	29.29038191728982	34.59854213719852	35.74957846655299	33.69883807938068	40.479786671524245	49.65608387294536	22.65797921980081	6.552125173178704	49.12725432688293	42.43394379393068	42.035389325962534	41.299671151368464	49.369295921371474	42.75398890069271	39.89566485726528	32.21738746627645
2L_12112	0.0	0.0	7.669235093499479	5.91305910930408	0.0	0.0	0.0	5.594211557417308	0.0	11.007639301675363	3.6116077071708466	5.408919741367093	0.0	3.236088863000178	0.0	3.183517022265518	6.387017492763508	0.0	11.176606022402387	0.0	3.5993233272144836	0.0	0.0	4.031549292140575	0.0	0.0	5.052526060929422	9.70648558247164	5.969094416747845	22.949491611387078	0.0	24.65519706899017	33.15166222434392	6.41956477918623	23.696727387160923	37.379055393891136	80.01245284720676	0.0	72.55406638334303	0.0	49.12725432688293	209.96052742084487	41.897100720630135	42.47074402797633	10.506364755769043	38.71467286101432	37.83072566141349	60.62452352913539	41.30729321569016
2L_12113	2.7050586625784216	3.4760029789345532	4.591130329728421	5.056869555015708	4.374797665607965	5.6279687535174805	6.6365007541478125	3.827351979554286	1.0251216306814803	6.275848651633918	2.7797939863790098	6.476018839663951	3.925905818641098	3.321017891983893	4.0442043085797215	6.534132675563978	3.550430312153833	3.452195564995741	5.097746095285796	5.528267413351319	6.771939545048788	3.3440615782930276	5.439655633534026	6.895591096964424	4.35085276714236	8.216059889022652	12.098628015583033	14.941838892112452	11.230540536125586	14.229204018327215	6.924080914809571	23.193735161280795	19.44097477047499	27.450175187018043	27.561116776451783	33.56503865573618	39.18997433367713	46.23522014129484	40.33152513662304	41.40720071220386	42.43394379393068	41.897100720630135	9.725435597141747	37.77397939429424	35.04181656777087	42.48979141375125	51.44122791181615	34.348181685031065	42.78388876502931
2L_12114	2.639266980545891	4.31640440553199	3.02509401584977	5.023584653465594	4.059452642031472	5.058455781242555	4.281050998020014	1.6973928148207922	1.4548202304100635	4.0079187568148535	5.259994400297629	5.5799836664031055	5.571521502133136	5.302219125988091	4.0995764153664584	4.250140882510844	4.457274850063088	5.3446329563296056	3.3912000934886044	4.903464032551939	4.586840355021443	4.482131731380783	7.0764717959657615	7.584153893932135	6.174592785605789	6.75051046132743	7.971781365678979	10.013465460421058	9.417925819200166	11.837649148721574	11.668893787640627	28.427295769704195	26.727829136403148	25.32167388418778	32.49902114673918	39.41183031999173	30.015617390571997	36.08856001396299	42.1023827582102	39.99202444769586	42.035389325962534	42.47074402797633	37.77397939429424	13.144180500422664	38.25402996642188	49.72806189773247	53.71975190565655	43.22745565173461	34.53658421372843
2L_12115	1.187088888859871	1.5254103620820811	5.756494966923755	1.7753267222533298	1.7721579106116463	3.951647639483283	4.765687053216839	8.397982401523999	7.197835754745263	4.957372108061899	2.7108572543895555	2.435947175023941	3.445691762985237	6.801184377679485	3.042445769418309	4.779068444862453	6.711695109552123	3.8562687118553045	5.033467525577565	1.8195201027859038	4.322618642373549	3.2611314482515183	2.387140379291144	4.8417017710218815	2.5457729985132684	5.313425295062098	3.0339235123611146	10.928469668906713	12.545054667763942	6.029026489647559	7.596415221271421	14.804868136740723	28.43828054193125	29.87468629170145	33.43892444482136	37.87635418487421	28.390583673274175	16.231904132209944	38.121139724051964	40.380334292635474	41.29967115136846	10.506364755769043	35.04181656777087	38.25402996642189	4.731619393583041	36.80815203704063	53.95160279989509	39.816443918311215	42.0291045347888
2L_12116	4.37427778851096	3.747300772412372	2.474731226512149	2.7257760284352957	1.4511523963967887	1.2134449702705983	3.5772357723577235	4.641831150813094	5.525655619039199	5.4125367883359825	5.660534421043869	3.989408121437583	5.441551688694875	4.176922503169986	4.671267345972745	4.696075841624842	4.416388924874281	4.73662664217154	4.121714220944491	4.842290328828763	4.9776007964161275	6.408998233519862	4.886845101670813	9.292229466031326	4.690431519699812	5.5940926381740885	8.850546870632954	14.765695262896493	7.704499427665757	13.223944861439506	15.862056095694854	27.277066806082786	27.944425523739664	20.122986961488152	27.96445019269254	30.153957491535355	32.189488790681146	29.906293613344857	31.773372241778638	24.799434572891737	49.369295921371474	38.71467286101432	42.489791413751234	49.72806189773247	36.80815203704062	6.543723973825105	46.03907042931433	38.426336712522094	43.161083935613824
2L_12117	3.8469624480684113	3.0209363798762685	2.487319489783615	3.835497800629674	3.403246003275752	3.320069655061363	3.241336574669908	3.3262879530589404	1.9438170774826868	3.7683810221951686	2.342664458705414	5.262732721330146	3.8993593777926945	3.673398168811013	3.469104592700098	4.818296033699163	4.1429302655763305	5.554173954784303	6.041408660758048	4.367750244353788	5.253066477556273	7.515198843824234	6.876384355847389	5.2301180006148	6.41667308333975	7.106276219426067	7.920175987402878	12.067522616045823	11.292881328982412	7.753206625468608	10.941097398633742	22.656127036369348	22.27177307735847	24.98425211358965	27.923711191357192	29.80221984107537	27.915892639566	49.67988619214777	37.99283881560193	41.438780635526946	42.75398890069271	37.830725661413496	51.44122791181615	53.71975190565655	53.95160279989509	46.03907042931433	11.86044372087558	38.504764944180586	47.38554356874967
2L_12118	1.7124547820963365	3.8508855688998525	0.8304127371362944	1.920770274978753	3.834683717204347	5.2254719907575655	3.0554759858684237	2.422929783676589	7.787518088133159	2.7810764434482014	2.346355279250496	2.3426773557568166	3.1954113325191904	5.956776577954496	4.388930648751247	3.1023560325830113	4.149457368544153	2.781462221842354	6.454321896637988	2.1873157733289914	5.456207117622186	5.174839235386455	3.4436089802664562	6.984477261204869	6.426782422199208	11.497454792007758	7.112034678718757	7.35702115474648	7.109565908002735	11.803440901817673	25.204170216253974	8.008878108345705	19.4864539915078	21.548112312375896	24.632106657842897	34.40243625911551	35.442093250982715	23.41560275273826	34.86117934682326	27.669377731713926	39.89566485726528	60.62452352913539	34.348181685031065	43.22745565173461	39.816443918311215	38.426336712522094	38.504764944180586	15.59027957556038	34.29061464883131
2L_12119	4.148632646980091	1.6659365422114334	2.2632492876548604	1.1633256471115245	3.612775310252241	4.891112331012069	2.544529262086514	5.50298048760516	6.288740607372856	4.331250162421881	3.0790146205825026	2.8377122307241653	4.945816217942078	2.1222095597051824	4.873332345671311	4.175466462235828	4.188571499418123	3.6098758116083784	5.130690412088258	2.649520945416901	2.5964584307005247	4.843719388405777	8.690173888293863	5.552123227101299	4.448477730920479	6.963500117782631	8.61489002894073	11.139556233180066	7.046099655022961	9.782599043924021	11.282864328998768	32.337489563075245	22.67242409582994	29.46941083575081	25.485904305775154	25.12580675288536	29.09796129188842	27.181774690978674	28.548338403438933	45.864325563328585	32.21738746627645	41.307293215690166	42.78388876502931	34.536584213728425	42.0291045347888	43.16108393561382	47.38554356874968	34.2906146488313	8.728709773891502
2L_12120	1.3098553120723733	2.9455393341431604	4.446274333347858	5.8767826730506805	3.2590517228455482	6.177119078868003	3.7978381536663743	8.803161131764048	0.9927777404934582	4.254486355862257	1.7947253023364331	6.719670230839487	2.172593429121529	5.3603925951536695	4.476119455095122	5.273310404979693	4.7608750022746396	3.647208444892322	3.0855660798043405	5.35384355105452	3.577241589010714	6.4771043716280365	2.6340137927498244	3.339013217417041	4.915840805411357	12.563420144891412	7.113832705419033	10.85280366506415	9.393084158870076	7.127717870101048	10.896628214421503	14.293963944905347	16.474138896759868	21.798951566132384	20.41116886599628	30.571136946000692	26.50719296778629	28.35841211996743	31.923232812456344	28.961653434161473	34.99186642546692	28.982281392447913	25.28146699925841	33.768149852918604	22.62413514892598	29.39227464141425	45.11836238391891	38.91313358426865	49.03657200758311
2L_12121	3.335465037591332	1.6484906831427812	3.981419214204709	2.6860007559173553	2.8088829646993636	2.8469953522800875	5.493562231759657	3.2672116254650105	6.222884267965176	3.0953670688659645	3.515504841143125	7.0199885398687085	3.8301050512702117	3.1499783438988858	3.726321419333909	4.338327574719946	4.351943764597144	4.762763760368686	4.59344117040881	2.0974199113315732	4.437826632799043	4.792995460046506	4.815534915637848	4.970744552129376	4.401892813909981	6.562454883122678	5.901697393744857	7.2436210861809815	9.683766907857022	7.818586455415907	7.88097106698497	23.99913603110288	19.976366421879344	16.246733729573116	23.066170692738616	26.68190769575955	27.37718324185971	24.558243968612228	26.189526837644063	16.58262620796795	25.185202896298332	18.166541771691985	28.741770726118112	38.033371527473946	38.18003933907625	41.45294671830838	35.10561450475614	37.37384789581549	51.525972962266906
2L_12122	2.8047759725260173	2.0595084674116255	3.1088159413863843	1.1984645272476904	3.190200978673906	2.2230225103259396	2.5022341376228776	3.401520593089131	2.429510781561471	4.090238089040764	2.5620144753817864	1.6444276103780922	3.655257389933554	3.279468070279001	4.792327893812968	2.903572361862545	3.5599488920791784	4.462696874661811	3.775475492822255	5.732057431940007	3.2828144662690817	3.522371683301801	4.297279338734656	6.5369464125646655	7.733553309960817	6.149002631773127	7.168356009232842	8.852939397203357	11.493307265705907	9.302850218878623	11.281796718433021	12.492847844608962	23.517238135553363	18.866291986444896	23.534090330562716	25.095576265456273	21.376956083623703	16.43643482770964	29.870197906145084	23.170517288613325	31.365051864353617	28.37000156035009	21.835915228124662	32.71044328245855	25.55328178668546	49.695939318642516	41.40486714213256	30.718592351224096	49.7680900030326
2L_12123	2.5857178392293734	3.0457624141399573	2.925720308160268	2.2557604387570063	4.074566453262321	3.1082572527596546	5.190311418685122	3.3536233644378854	3.919582705546837	4.599212614800346	3.346048316937696	3.537321214942494	3.0379033120437073	4.761753595123964	4.233953390284793	2.775938718376853	4.699098942556543	4.799844101063598	2.84249322715078	3.5229155085081936	3.726980988473821	3.7884793479572423	3.7553178189021668	2.8562619984975184	6.93150563392778	5.511288883245329	7.434556081004279	8.199293400764322	7.4820223268751125	9.692983805588012	9.927910135204899	12.092990257887047	18.06708235409747	21.69102078503583	22.987465477476004	24.69976292301782	21.009875751558933	25.535137921172634	25.948591540106737	24.188029827798818	23.292948180419145	15.256647321237866	33.59741554327347	29.163734091183056	35.49987952944108	31.6482403578361	38.553960122587576	37.995213924618156	47.274696301347824
2L_12124	0.7620369208793257	1.2240227188408799	2.401951641138078	3.988771039698814	3.6024465162303962	3.5936738656409903	1.5296367112810707	4.582333138045078	3.4654207323993447	3.7127104642744433	3.3063819697770587	4.169935831203082	3.633866753373887	4.054083026840758	2.6040802030661743	3.834829300243358	4.154614437931445	2.8291241712323867	3.0516622179714363	4.088063904614957	5.202845956738336	5.024262477520351	6.384979259671871	6.410394629721037	6.536909022568678	6.578139526724788	5.355870837818876	9.821552906776276	6.6150805429197925	8.569857957368827	10.728133017145996	24.947476651834798	18.483794846307244	24.74539693085935	20.552266812268062	18.91108615147915	21.02882473578596	39.074507270463315	22.5049396157511	25.273611142163087	28.168797375804303	23.605504803720226	26.820553195539137	29.87731576056033	28.34910505418982	34.82099830558535	39.73745210201552	46.00740609696718	47.76797502265662
2L_12125	1.2789191434832943	1.314729861962239	2.2326491346983763	1.5301292783275318	2.036530831842147	5.6764497439779245	2.966512636202864	2.5333362623525923	4.65278549472409	2.848459802179214	3.504674944319477	5.248772023541233	2.757665440198498	2.93092285863374	2.4037213452378436	3.707111042186306	2.6857610781653163	3.798473236919061	2.892183519745407	3.920547337681761	3.0270537104110855	3.653940675237556	5.82942159141632	4.955431630353178	5.485415377594053	7.196462376109628	10.459585013349699	12.558793599775047	10.040092405921246	11.506167324244128	12.439763717818495	6.380054418674164	24.81693831409898	17.857882238728905	20.235699293338723	21.763400042789264	19.763784192464247	22.15091441306372	21.708479643107903	30.45283981867161	21.611619805206207	27.165866631894357	21.29631852477691	28.574531734174318	20.3905829762829	25.880457332726674	30.836929690258458	35.297728743131714	34.14585422416284
2L_12126	2.772019381362464	3.0140402488906757	1.2408207441900998	6.3779036761790335	1.4855212504133197	3.549097145177239	3.9948637466114993	3.9220938212510568	0.0	1.5830646905533978	3.1164222304136513	2.625359532048916	3.359941000850737	2.966914971271101	2.3681794791491635	4.292229399402075	3.1001046526439517	3.166568572309613	1.6073646555259822	2.6146677807475562	4.27050546285	3.51470779855785	3.71620550605014	2.6090893977956413	4.572875167824519	6.271970987062069	7.084637769555481	7.85215769048569	8.691764533789202	8.044928076641183	4.912254579667655	9.307697452496505	12.515237301414473	13.502243397740536	13.035397647872403	15.623047906463702	13.729941389233915	13.606484150584127	14.917888274603401	13.056058435435942	9.803021529687324	15.097746585833333	19.367471299021492	12.368566515894605	14.731994980695989	10.091554760603962	16.117864598389637	16.34760300614437	24.25750019628773
2L_12127	2.180225982603323	2.5214332330783464	1.4801455913493524	2.934533492319837	0.21698485868806833	0.9676876981491763	2.3340627279358133	3.393250423886385	1.982948624775555	3.641914797403315	2.389825318705611	2.684339162674085	3.073799762558009	2.3197871149209153	2.4213814689068545	5.0908407874652974	3.1697496003474046	3.4400633214479144	2.0543433389098484	2.2278393478312206	3.771019713501739	3.3540891557625825	2.045987664740369	3.3346293926239334	1.4026819278460416	4.461129067155606	3.900505895614661	5.084754154143788	3.9497902661368682	9.807517968717498	10.045220233082592	9.516798168424215	9.140283239097014	11.681641291840851	12.282890117003674	12.62463282286017	16.846067255516935	10.930981781034548	16.25322220130141	15.574261974660676	14.357628201090774	19.296153504760362	13.201712262080392	14.51997603267182	17.380332068624504	18.1459145007205	16.479958128389928	19.222086344358246	21.25924587380815
2L_12128	4.11323768012819	3.4355843396446164	2.1940745506241117	0.9227203839205762	1.4327808509903617	2.2820624641573564	2.3852116875372693	2.9098829898221314	2.494034736541706	3.2445800721327407	2.6300575184186212	4.5016026690227315	3.752335231719322	1.8516110488997857	2.811202586081483	2.8150929386374317	3.3222686284087057	3.2450301456619584	3.681958830002934	3.362452451770033	4.680556686690088	1.581965127477123	2.2057041328581626	4.613508175786573	3.0873671991051927	6.575323327058896	6.044676148853776	4.544029716742606	5.278299259945185	11.04209404420186	6.317140011722506	11.542174271185436	15.51974059270924	11.01935476201583	13.312167315996389	9.964576174737251	12.107417461748792	8.436480240450935	15.803497705591596	11.193359763187685	11.499306400168964	10.921298935610206	16.811881890925754	16.78959040093166	13.662466897208956	19.466549419863266	15.939193041160841	19.314838048827674	18.14405943917476
2L_12129	3.0718242896846624	2.3683782971707403	3.575053136213377	1.837601816922671	3.668643698755926	3.1813164014584974	2.740476842970677	4.0565315924708685	0.6208601819145169	1.9004693779269604	2.8059489859768023	2.801550647076954	2.717379120446879	2.514198938505208	2.2743998313724973	1.9786836411340625	3.8043799727381438	3.4213194044577735	3.8592829784124443	2.7203878251846976	1.864269961204542	1.5752453523398537	4.392669754310843	4.593911196689644	3.9526108312077066	4.976018732458225	7.327478189761168	3.7706065533443547	7.110894335325538	7.429182506426689	7.338690857228285	12.770162362398306	12.510232634398902	10.972547417863666	13.746569617194366	11.616291810543313	10.172240137504575	23.335122981698543	11.27381628921773	8.359359968390473	15.521735136602718	7.249938738017664	15.810443324830828	12.538704450901315	11.427723133912671	12.699770735717772	12.932323154301777	21.195323620798707	20.68194702797093
2L_12130	1.5286855551393568	1.6369686718899934	1.729696220371601	1.9051622428545365	2.789250472105999	1.4135482378990376	3.1821797931583133	1.4419447451099507	3.8621186563349323	2.8372912758494966	3.4909334639718215	1.7427307042590874	2.3242601541855024	3.1279617888187876	2.6119599206939315	1.2308586100406058	3.9099522360234844	3.547106065139907	2.8808435570870117	3.905175263224433	3.2471222379166464	2.7997030299002126	4.7818770684607	3.377264442819431	4.917516850691075	4.235781589025441	4.232545697819157	6.25477591233256	6.53893636584072	6.6548048467387355	5.8694156748875885	12.71007772530281	10.681323151041601	10.3417809688561	9.772779218380446	14.452045283556958	7.968261196977198	10.451398211278034	14.02596510035987	12.133374910364692	13.929159460700935	4.509891997106453	13.884753460774801	13.136535622973108	14.894464594097405	15.384231578422158	16.333122367899048	15.138044807245322	17.153864008425032
2L_12131	2.766887474219526	1.6409783359681065	1.8577853736887804	1.9098288322275212	2.3300688221836787	0.9446737640006557	1.8987942656413177	3.9148327532253857	3.8715787020325916	1.9751674053134374	3.3050685169865943	3.7851654242492025	3.000697432688002	2.613019631616493	2.363795210674521	2.9133125014352346	3.438183725811174	3.7533386441099705	4.813166706315127	3.6972551751568115	3.68133582114133	3.040440809657226	2.56799464898395	4.123410284271377	5.0208502216477155	4.35503271936082	6.527558590821948	6.531350666074978	8.354352026174572	6.485796938592661	7.082342804132688	6.63604706072222	12.747007690932582	9.67597174920351	8.674176598683914	8.551616703259203	8.614271482837983	16.491571448860217	12.449242485564005	10.135912450042621	12.958345266911499	3.7674489397645194	10.310195107554668	12.345668286799384	12.442456466672656	14.588297406756466	13.847920427242558	14.685604460703402	15.071102993249529
2L_12132	1.387177381728771	1.0695145605316545	2.9597809094830922	3.734217020577776	4.6939540574000445	5.23340847892214	2.227584926675329	2.7477786858968254	2.523317769228964	5.406759530765363	2.787648941231925	3.4158427622295995	1.6105906551321378	2.0436558960324125	2.8442095590849457	2.4572236455504037	3.137191068470808	2.8325049929981763	2.8755849168460577	3.968920404888848	2.7781671421120886	2.7437817293586746	4.09126998487755	3.677563248854425	7.139695277805544	5.676821933423368	2.4817122623388252	5.10820245522686	6.701519033319283	6.038779350128306	7.1014566649940365	13.840229429483253	11.631082532765921	11.26134901862073	8.978979012933522	5.90140831863828	10.207977851137978	17.70333161526715	9.227511552048988	7.549855708101439	8.96273724753305	14.732704541503503	13.439426405281022	14.900632302371498	9.583864193400611	10.86626793500161	11.679981978849622	9.039660019450158	11.271899206806113
2L_12133	1.6459745716680372	2.4675920559892406	3.4587574568150186	1.2308019511657173	3.003256840927642	2.1308046161751206	2.692119432207538	2.328867806942448	0.8316882539669866	1.5274917973690483	2.75643627871079	2.251730905547094	2.957606308201142	1.1226519733976388	3.9841817671842916	2.2088278898978815	2.6589125685733555	2.0369382455321285	2.843387655479022	3.3638411298200483	3.4962590028669323	3.9188647880714096	5.148768517545974	3.6363864209946377	7.059753755788998	5.262431125301433	5.608971662353368	5.051007089997632	7.45479412840535	8.359630341923213	11.235109267055176	10.263947678500314	6.900511189868946	8.462796300314888	5.590131064239944	7.780442146966328	7.065577033563914	3.7510953198333916	8.494938526849293	12.131147785748253	8.862383544871612	4.855915281759628	8.30559265386941	11.19768295186953	15.308282568152475	7.6107589269725295	12.336649634740676	13.144772103302346	18.470001151509038
2L_12134	2.4438819714315976	2.2839204945578597	1.508309503300106	0.9967904013603133	0.884454411361206	1.9722013292143907	2.774887270204648	2.514775642876459	3.3677996191557478	2.886498547369606	2.8411815053289913	1.2157405454061312	2.579530803983002	1.8184058127160208	3.4164761917921664	2.862183878498863	2.691719130665163	2.886898949443038	2.302776266842532	2.270230225863389	3.842773916464162	4.394455827576983	2.0849183056035727	4.304234728133434	0.9529145845482992	7.671399522395713	5.678177050784366	6.817770830560205	7.7144799850164665	7.737393633807922	7.961612290181661	13.854116979453373	7.717482242206421	10.100293388272197	7.989323281415339	7.876439872281953	4.90474595071327	12.151608326120003	8.918261281511338	7.557431377200545	7.453437753235724	19.663316824012526	9.080715452754383	9.307324341614791	4.722944406339466	5.076013299154844	10.20366710867677	8.94227493262741	11.089783194222749
2L_12135	1.616161028466697	0.0	1.9592936370254146	5.4382879399438995	3.216936915505182	2.689983443151908	1.8022889069117778	1.1433425080852895	2.449871645099834	0.7499121665374943	1.1072082021983618	2.7636816196766176	4.020971780417948	2.976256910496514	3.4517790607350194	2.6025832590783797	1.6317197974213344	2.6250566684108296	3.0456931253261983	3.3029118636135215	2.942512501080454	2.2199321402263648	3.7916316414693787	3.7078482540854925	0.8664850513998932	5.683823961017649	4.130532254190477	7.439277271237388	6.099804513464952	5.863008805828816	8.27370577006172	15.117055137191054	13.06707854098228	11.808250542736715	12.107816913147916	6.207105913949077	7.433140941346348	5.524727575683244	11.584818993690723	10.995153473788173	6.024364034245497	0.0	12.232730137410257	10.850190080139937	11.810074251010459	11.86873182600439	12.757514785089807	10.067211023998759	9.380407218486006
2L_12136	2.1113118998051603	1.6956486366425398	1.2797858314245114	1.5787648548945383	2.363920334939144	1.1713754495519344	2.8253575843192658	3.360675917064045	1.6002251836878485	1.7144160099024668	1.687500263671916	2.8883230262924404	2.1887066065933825	3.0240830413203144	2.2546584399891993	1.2749808593498488	3.1974562232005206	3.674258198500917	1.7407322111529058	3.7754854707992624	4.084275419509142	3.7700821764812007	5.6609047972736235	3.229226132641647	3.961839561345123	7.425203896098986	2.36076001363575	5.183191312271629	7.1717673338429	6.510393479373715	2.702140000305342	6.582846189001085	8.851370878193187	4.28499997621825	8.225019839696895	10.60382350172808	9.710467364308721	9.623152535147362	9.988515628485576	8.97736904016035	8.197996704733244	18.686227409518953	11.585883759227757	11.62301944103085	9.818061502300862	6.460421305608076	10.858213224450202	16.18652296946013	11.947968618629789
2L_12137	0.4477366420235404	3.452052089624938	0.8684753940511694	2.6784138326146705	2.6736330850330288	2.9809013649547347	1.1983223487118033	3.1674834761889494	1.3574109070138236	2.0775352786265664	2.4539024205702455	1.225027958200576	1.8565975903442666	2.9316754708545654	2.2950504635695927	3.2445550957900817	0.7232751984016197	0.8311293859840502	2.1094253427541956	1.830058565534214	4.891111627395116	4.428026415834386	2.4009664370102257	4.10884682200786	5.761165138037517	5.15333578861154	6.293709814662833	5.495883088936909	8.111387739475203	9.745627429341278	9.168495399478221	5.583981121676624	8.580897591921257	8.723530808384883	5.903594516226191	9.52393247828173	9.884429601692084	6.122219084018069	3.594556239708015	7.6151649003037845	11.682808413624825	7.925412359205049	4.0667048033206	8.176063544750626	7.138536628545294	9.498896666617954	7.2828113571073425	12.014116930654001	10.914629303846233
2L_12138	2.48572958182882	3.5934355120066668	2.109438259604951	3.2527971732263197	1.8554235421705303	1.3791058567177972	1.9404019404019404	1.7585130716871045	3.768014642504901	3.7485474378678263	1.7029368565204743	2.1253343682294816	2.319164441127753	1.7801852664237987	1.8581479255636562	2.0014460447673446	1.756761776076117	2.0187286104889104	1.4638797908759889	0.952505534057153	2.8285742571456858	2.731485733620731	3.332401649372197	4.435542381290629	1.999040460578922	3.1789022614710687	4.7647106470635885	6.102372640622503	5.15997808416581	4.508787852964821	5.567335330150939	9.687800927316305	6.327073996246929	7.062855885957076	5.959160384097683	6.609331936071604	6.859506447078623	7.081069751369479	9.62170999880976	7.398583911039427	5.405019332595934	16.500016500016503	6.585074458377626	8.010282532677781	9.082217183885174	6.084884133664622	8.621630243251865	7.741915504734181	13.345433192761437
2L_12139	2.2940060031843097	1.4738999584507602	2.781054168594401	3.4307541723974557	3.4246305594168267	2.5454716695366857	1.0232796111537477	1.6228794848071704	0.8693472002325678	1.0644378756800428	1.8335214875621761	3.1382527432644074	1.6646684303907957	3.0510630607795233	2.9397077695300466	2.7706126655787395	3.242526532204959	2.6614638242658852	3.2423308338204935	1.172052089745435	2.0883257370484647	2.835907938613811	2.690952694128018	2.923878803586219	3.0747584469764053	2.9337144815187726	4.397209940977716	4.575755003095322	6.4936234349501705	5.409334314004034	3.669948873208257	1.7881167482882356	7.2129671838844995	3.7246285288294625	5.843252885260786	5.082963451730688	8.44057969057257	3.9209453765257707	7.235221796381916	4.877095248889876	7.125902584636127	15.22737516597839	6.077169636376896	5.85235770546673	9.143681990055331	9.827227972970443	9.328482083662436	10.99197519858652	8.987427188525064
2L_12140	1.061089748721745	2.7270026920288823	3.0872959162330176	0.0	0.5280195975529671	2.9435122341198987	2.3665838362323988	2.251982927267032	0.0	2.954126841344187	1.45387402908475	2.903190148720996	3.9599506431751834	2.1711778314058705	1.8130111104946873	1.7087247915035368	1.7140877616362133	3.9393821660131474	2.499560452294464	2.7106565014879336	2.4148814655432638	2.9149907656007534	3.5562770530440773	3.786822657793384	2.275561380992691	6.10643765082901	4.067848458000686	5.861104712738467	8.810612206190113	8.468582367780217	9.50617072702379	0.0	8.261436592648009	9.475523731578399	9.539257670230915	6.896614853026241	13.664630343931913	14.50902896872724	10.344170007529337	7.218862743972745	11.20666440555732	0.0	6.4251144875087745	6.26884464566296	8.458798461513737	5.194940128315022	7.61449110756885	9.151785101442963	11.0856633550095
2L_12141	1.8827726267001483	0.9677458532936964	0.7304033422380457	2.2525939464015545	2.6233354608583923	3.342655162918924	1.679684219366759	1.5983461592620882	1.1416068550295146	1.0483466001595583	1.7198131938908794	2.060540853854131	1.5614317854797586	2.465591514666803	4.182053406237462	2.4255367788689663	1.8248621407895742	1.0484920220766287	1.4192515584003034	2.308667986301288	3.4279269782995083	1.2413498090245387	3.0288835853137313	3.4556136789776364	2.4226214702405175	5.297169269791958	3.368350707286281	5.084349590818478	3.410911095284484	10.92832933875575	5.783151482134977	9.392456026281971	7.667731398827848	8.55941970558164	7.221859775134758	5.784853810959342	5.541988075997006	8.581492946356057	4.7505638703379365	11.528081830936069	7.486057802191684	6.665413568915711	4.560228649864505	7.685182252681431	4.002424668864398	6.759704785256469	5.764682005548723	7.217205182039926	7.86805585060765
2L_12142	0.7586522391241511	1.4623032836507668	1.103669111171118	1.7018804644545245	3.020164885901946	0.8418146155853559	3.0456852791878175	1.6101106360688398	0.0	1.0560628568612402	3.811437778278269	3.113560906959535	2.202094380506809	2.173271860786414	2.2684496248632446	0.6108474286377492	0.9191469336032766	2.11241869828535	2.14454673932391	2.3256607202106117	2.4172105390379506	2.0841444128673405	1.5255886992525631	3.094265243510939	1.6269686320447743	3.395737282478772	3.393143136350064	3.259309752692888	6.299364107826788	7.155698082383002	3.883811883687602	4.730794158415374	4.997991716055912	2.4635487172917716	6.820327121076266	5.37916863155743	6.978474198487345	3.4578624877245883	3.9154335951163235	5.161303642073915	7.069835838411833	0.0	6.316466453820888	7.334287877318553	3.0239131048330194	6.190417234121579	5.08122335533503	7.997359417326933	7.04530483272685
2L_12143	1.8752131882993446	0.48193014952605784	1.091206097368684	0.5608874136303493	2.6128026208649833	2.080771383567316	3.0112923462986196	0.0	5.685116195247356	1.0441374293684536	1.0277448280882662	4.104535331968404	3.11032509739983	1.2278460127619244	2.2428335061383153	1.5098738198448756	1.5146126802161897	1.3923763565444212	1.766941479074907	3.065864738646528	1.7070818289674714	2.060609532420909	2.513935372252237	3.0593237288414303	5.630087185921565	2.3981367436756336	2.396304706438295	2.3017889273364367	2.8310134122091415	3.8095580177998882	1.919977267469153	7.016058588766589	4.492320602545977	3.6535942080788884	4.945093725260484	8.420839894571085	5.519736680961634	3.418815107060195	6.452031938418366	7.654530620992934	4.660000535900061	0.0	5.677398842946116	5.237170292433517	6.9761207387113915	7.956666768675215	5.741536481812516	6.469404926164323	9.142542689143971
2L_12144	0.6233763966942972	0.4005196341733765	1.8137461097035268	1.8645558651236223	2.791841680241997	2.7668401129562477	0.8342022940563086	1.7640141553315896	0.0	0.8677555069933863	2.2776854445223442	3.4111727420008533	1.2924552151343405	0.7653232055562466	1.8639606927969103	1.5057803141810626	1.0070042178371663	0.867875878127662	2.055842859595184	1.2739802902509294	0.8512268306697028	7.192580134333422	2.089266414687209	1.2712622585435975	2.6737253014625275	2.7902408535904817	4.38131456962347	5.356279635290919	6.117232526360567	3.618314005882926	2.39346488348214	11.661728248690244	4.480141214051067	6.072814564836025	2.988901089417086	2.946670060248352	1.720241189283012	4.261932701241359	2.1448464879747395	4.240987768461152	6.971049811055504	5.517210939525851	2.8310032603720883	7.03092317193068	6.625911787579893	6.103919224802259	6.561007603760471	5.376554458970766	5.427235604981189
2L_12145	2.870727518317008	0.5675211719448405	1.499172285564393	0.9907519252291411	1.3186446864421173	1.470190419063077	1.9700551615445232	1.2497706670825903	2.0084386558564464	1.6394356406750539	1.0085606629067525	1.2083756869011593	1.4650881221203693	1.6266510508165788	2.263852969088446	2.667042186206485	1.6052477475163607	1.639663055800685	0.6242253363575803	2.9334205597219154	1.2061562213537897	2.4265747596623295	0.592082296597232	2.0264968516344912	1.8942838091774261	0.8472140889669681	3.3862674663675914	4.336940366636265	3.000422459482295	2.8839454219096794	6.217656879396449	2.754037970472307	4.232127092469438	7.529329967077467	3.9704623015721765	4.436277518490405	4.875033393978749	8.051996573070259	3.7989579306437933	3.0046596261482303	4.115714125789394	0.0	4.679995293261876	4.744072471210122	5.867916485934838	5.045263218589633	5.07092705674266	5.50215921657379	5.38313129672558
2L_12146	1.6169728558766685	1.1873209557102569	2.016285764148781	2.4182309742223485	2.5288629473529816	1.025270350975673	1.0303967027305512	1.3073335200641378	0.7003149316247518	2.1436824606044755	1.2660164265631348	3.160079848897622	1.3409971961664338	2.646890612518847	0.9867179865269579	2.231906215300833	1.492607488262508	1.929581840319384	1.0882939403575742	1.1802039203541745	2.3131354551094008	0.5076679435361561	2.477411427122143	1.177685960146165	2.476915150794594	2.9541189871862135	3.837420875333413	2.8354339645859965	1.7436767307037757	3.0167762929651794	5.321482588700245	0.0	6.640580253902586	3.3754805840481534	5.814671468293151	4.36762996565405	2.974749897902334	5.264288331389056	5.0336486163559675	3.9288130505740386	6.0273901831035035	4.088875804486315	3.147139250421367	5.706965202151873	9.207277923525576	2.638820824066046	6.630609412680509	6.1983187503126835	3.217755143849744
2L_12147	1.1664740769362558	0.7494601544824744	0.8484792776613083	3.9251174809468257	1.4511523963967887	1.2943413016219716	1.0406504065040652	2.4756432804336503	0.8841048990462719	1.3531341970839956	4.79480562723716	1.1968224364312747	1.9347739337581775	1.670769001267994	2.2422083260669177	0.9392151683249684	1.648785198619731	1.082657518210638	3.572152324818559	0.893961291476079	2.9201924672307946	2.884049205083938	1.56379043253466	1.486756714565012	2.5015634771732334	1.8646975460580295	1.490618420317129	2.505693741582435	1.761028440609316	4.231662355660641	5.2251478903465385	3.6369422408110386	3.1437478714207123	4.261338415373962	3.8451119014952244	5.169249855691775	4.291931838757486	10.633348840300393	6.020217898442269	3.967909531662678	3.9857780193400822	5.161956381468577	6.621785674870323	5.325209778024895	1.5498169278753946	4.759071980963712	8.928789416594295	7.824999476004498	3.3851830537736327
2L_12148	2.0142114704509138	2.07061093893406	1.5627875284866866	2.409850504923927	1.603699413807772	3.1290090428361337	1.0781671159029649	0.0	3.663911812085291	1.4953774145672192	1.103925374644674	3.30658489849611	2.6726998411079945	1.3188588573736577	2.064926805227844	3.243583381176188	1.9522581770333747	1.121688634938582	2.2774970762631286	2.4698391476091137	0.36672350881053234	1.3280100787111573	2.7002782906806377	2.0538081299584063	2.5917478747667424	1.545537723484755	3.08871404479459	3.4613693869568682	1.824515651911606	2.9228126108842036	5.155734104356183	5.024077893303659	6.272902124390684	3.9244131857666766	5.311643799235316	3.332378051625201	5.928881583189249	5.5083469817930775	6.468263465307468	2.740638322071594	7.007585711532735	7.130734893538128	4.878584234855046	3.0290455174669915	5.352299026523854	3.2870948655578203	2.6981159056630752	2.3163143423867765	6.546816283241459
2L_12149	1.3226061159952016	0.8497750645404161	2.565460942781242	0.988998381998647	1.9744662030620022	0.7337941560633411	1.7699115044247788	0.9356690127007712	0.0	1.8411007327580917	1.2081307197438764	1.8093554533068683	1.6453069265227864	0.0	1.129923074837065	1.597393054534999	1.0682710673737197	3.068926869927831	3.1156025637670375	0.6757450765213725	0.0	2.9067359244946274	3.5462061799735096	6.068730394629308	7.09099160426594	3.382858380016779	0.845068518155452	1.6234741372452566	2.9951119772531225	0.0	1.6927233209877377	4.123745350477117	5.544835540177878	2.1474296340994647	6.341495895466781	6.251895105703917	1.2166012540725728	6.028308938776494	6.826021400335537	4.499012466763546	4.930115611211082	0.0	2.0021623353221476	4.972459676903778	8.786296189559069	6.47528599179797	6.32743995575854	8.872372193478553	6.908918953774726
2L_12150	0.892798632661038	1.1472471002755917	0.8658813815241347	2.6704137912986163	0.0	1.9813318909237165	0.796495420151334	0.0	0.0	0.0	0.8155243209740621	1.2213689738570854	2.2212626367631407	0.7307297432581046	0.7627318247108026	0.7188586824470525	2.163344634645705	2.4859407620203937	2.523749746994088	0.9122962203932508	0.8127504287258511	0.9810667845516515	0.0	0.9103498401607749	3.8293049045737213	0.0	2.281785963000384	2.191787067009725	1.3478600295882233	0.0	2.2852776018114023	5.567302563965522	3.2082253765494126	1.4495791436872132	3.210524355679867	1.0550539828920886	1.6424843692974995	0.0	3.0718455525205726	0.0	0.0	15.803480558558217	1.351519378084843	3.836067202526894	11.862024724255374	8.74202290410001	4.271210961772492	10.267056404127768	9.327453306768748
2L_12151	0.0	0.0	0.0	0.0	0.0	0.0	0.0	0.0	0.0	0.0	0.0	0.0	0.0	0.0	0.0	0.0	0.0	0.0	0.0	0.0	0.0	0.0	0.0	0.0	0.0	0.0	63.66182836771072	0.0	0.0	0.0	0.0	0.0	0.0	0.0	0.0	0.0	0.0	0.0	0.0	0.0	0.0	0.0	0.0	0.0	0.0	0.0	0.0	0.0	0.0
2L_12152	0.5434708767543919	0.6983605984950328	2.1083424475220385	1.6255537042305035	0.5408840750206212	1.2060907583295641	1.9393939393939392	3.844749034006805	0.0	0.0	1.4892956872479057	2.973922417798925	0.0	0.44481512371420623	0.9285913269570061	1.3127666557269446	1.7558491725560774	1.5132599402262323	0.0	1.110679180318765	1.4842300556586272	4.180414756864092	1.457168357589115	3.3249286525726633	3.4965034965034967	2.7800945232137892	0.6944926731022987	1.334200563699738	3.281916639317361	2.3658839533920863	1.3911108019753773	0.0	5.858802851284055	2.6471950762171583	1.95433373505749	3.211200667929739	2.999475091858925	2.477086945751796	3.116526942375417	3.6973702454129502	2.7011057651726174	0.0	6.581653640477169	3.5026780892891023	2.888295183767781	3.547671840354767	3.1200031200031204	6.2498372438217755	3.7852501419468805
2L_12153	0.0	0.0	1.1379669736379994	2.1934605920676566	0.8758181783945289	0.650981272896232	1.5701668302257115	1.2451100895213403	0.0	1.0888812969665127	0.5358931161179903	0.8025796515159024	1.2163538285709836	1.2004333564416754	0.5012023845204646	2.1256771167315587	0.2369276361398044	0.544516170837048	1.105595571205261	1.4987084130895993	1.3351758760422716	0.6446735220174542	0.7864991135171867	0.598204369942743	0.0	2.2508125433281414	1.1245465266131434	1.4402557606179704	2.6570963959144485	1.7026315660656164	1.5016897764209176	5.487535520360129	2.4595345084989213	4.762699679160736	1.054841564555073	1.7332290160562867	4.317203272548011	4.01098475023598	4.037110465098675	5.986909622111254	4.0092467809848715	5.192350629053279	2.2202585269028723	3.466012829604035	9.353654667746495	3.3509657962134085	3.087343617274922	7.308854480426186	4.426650067863951
2L_12154	1.2454540925621482	0.5334699016281502	1.6105393696348909	2.4834848259077136	0.8263506701703935	1.3819789939192926	0.7407407407407407	1.7621766405864525	1.2586215576700397	0.38526737555863766	0.37921880925293894	0.5679365728435448	1.0328871260948604	0.6795786612300374	0.7093405969810465	1.0028078620136383	1.0059552551102529	1.155962454339483	0.3911812107840836	0.4242177424828616	1.889644746787604	1.368588164449554	0.5565573588013981	2.963188729723323	0.8903133903133903	1.0618416581719334	0.5305152363975894	2.5479524653988057	1.2535098275170478	3.0121207739945546	2.125308169684604	7.766387076731904	0.9945498667303179	3.370271509072771	0.4976312751303794	4.906001020448213	1.5275104634466747	5.676657584014532	4.285224545766198	4.236570072869005	2.063344681729083	7.348618459729571	4.399195575666163	3.567542498350012	5.515841496778749	4.065040650406504	3.9722261944484165	6.365574970559216	3.3734289459480298
2L_12155	0.0	0.0	0.0	0.0	0.0	0.0	0.0	0.0	0.0	11.007639301675363	0.0	0.0	0.0	0.0	0.0	0.0	0.0	0.0	0.0	0.0	0.0	0.0	0.0	0.0	0.0	0.0	0.0	0.0	0.0	0.0	0.0	0.0	0.0	0.0	0.0	0.0	0.0	0.0	0.0	0.0	0.0	0.0	0.0	0.0	0.0	0.0	0.0	0.0	0.0
2L_12156	1.395466770377757	0.8965880699632777	0.33834860706615355	0.0	1.7360308196857006	3.4839806569393925	1.8674136321195145	0.4936069021250567	0.0	1.6187704855404945	0.6373425365595613	2.386288121191365	0.0	0.8566117578529883	1.4902113381954758	0.28089856078813397	0.8453405505128174	1.6189950340889119	0.6574474130824935	1.4259419915390308	2.223111466808946	0.0	0.9353905189939463	2.4900745627927083	0.0	0.8923039144301962	3.566488984185475	2.9975911357633005	2.1067392059110044	2.531193927726516	3.5719465036716036	2.1754585649108975	2.9251466668538764	2.26572874559514	2.509065252758216	1.6490759732599034	2.567244476380966	4.770300490768514	1.6004573466913905	3.5601429183773154	3.0343304143074747	6.17530963002485	3.6968030047614824	3.747418590703794	3.7081287373302514	7.401334517546856	4.005606246502605	0.6686528330419345	3.2397877031913858
2L_12157	0.4023001106526454	0.5169560284956501	1.5606841805344835	0.0	0.8007705013764244	0.8927993500420731	0.3589053387169134	1.1384182873236839	0.0	1.120023595163738	1.1024396069802802	1.1007115274491313	2.669102667701389	1.9756257177077805	1.374765087015756	0.6478435716911795	1.6246922020623193	0.7467859731937441	1.137215902144846	0.4110858338999466	1.0986898123987145	0.8841484777063066	1.0786575998304349	0.820417567929549	1.7255064361390067	2.0579434559456042	1.5422784799714577	1.9752632840776743	3.0367667423024036	2.9188788119462705	1.0297590054999428	2.5086580059430106	2.8912889799966175	2.6127542250685276	2.8933608459801334	2.3770664432858095	2.9604509654955735	0.0	3.2297789308601224	2.7369497106017797	1.4996044793185799	0.0	6.699024987363203	5.185660697467043	1.069019078783499	7.221875718084234	3.0794108856020026	0.7710656088160557	3.7360028318901466
2L_12158	1.610153965820489	1.2414296353337688	2.186252537965915	0.0	0.32049799748043706	2.85865079543745	1.436472024707319	0.9112742808462585	1.9526126298694864	0.8965498073762739	1.1766323751868824	1.3216364978906021	1.0682736921472376	1.054291394280601	1.3755796967958238	2.0743278335123736	1.300523923865873	1.793348345452333	2.7309354081888193	1.3162541460360284	1.4657877803135908	0.3538689500839182	2.1585935053706455	0.9850844424234889	2.071834651020171	2.8828280312360186	2.057589798568543	1.5811469727103125	2.430852929897313	2.336486702516784	7.418658123010255	2.00811559837929	3.47160263758482	2.614302398763624	3.4740903499729137	1.5222239753168338	0.592441033010992	8.806708598341872	1.1080089323248088	5.477142951349717	2.800920382437669	0.0	3.899924048979146	3.8050711844069287	5.134332097841886	1.5766156368738866	0.30812355742327735	1.2344359994620329	4.112038238665988
2L_12159	1.9558449013875574	1.4361500436428045	2.1678600600806157	1.671442395451069	0.0	0.6200690942991778	2.741945534990964	0.0	0.8470812502546538	1.555762817735385	3.5731217024393573	2.2934062391887395	2.0854703611561956	0.9147441317734659	1.1935063325536395	1.7997673350777577	1.805416049552893	1.5559786261440043	0.7898218501529451	1.427541477788654	1.0174194935031406	0.0	1.1237277014498224	1.1395966591356421	0.5992013843948785	1.4292877058960405	3.2134405794133287	1.0288983595553225	2.1091023457942475	3.6490077800494873	1.4303812695577818	3.4846380602274385	1.3387098598725535	1.8146161798709255	3.0142556205317423	4.952777250031847	5.654273168114443	1.2735070295041013	1.2818020701487973	2.8513090787676987	2.7773568346325286	4.945789204529156	2.96075978171587	4.5019465066110635	3.7122881638443626	1.3679329165697716	3.2080794840189117	0.5355222914099171	3.5677639681527116
2L_12160	0.0	0.0	1.645272908821114	2.5370446575674714	3.3766883230572264	3.764755488542908	0.0	0.0	0.0	1.574304826346306	1.5495887778780706	0.0	1.4068837131825565	1.3884694554075678	0.0	1.3659130924135823	1.3702001204679946	0.0	0.0	1.7334663710990939	0.0	0.0	4.548482387480211	0.0	0.0	6.508450572222974	0.0	0.0	2.5610870482754664	4.923330209480315	0.0	0.0	4.0639949151295625	8.263094732800436	0.0	0.0	3.1209067357593803	0.0	9.728092044872186	0.0	4.215687204440805	0.0	0.0	3.6444815533655053	0.0	0.0	3.2463142565299203	6.5028575181649195	3.9384933372508213
2L_12161	0.9806725138284632	1.26016512195626	0.9511059269497386	0.7333124485947974	0.0	1.0881724361569232	1.3123359580052494	0.0	4.459682684657621	1.8201608294108866	0.0	0.6707912277679664	1.6265938993619848	2.0066299052068035	1.256705782053035	1.5792249795490365	2.77231763219361	0.0	0.46202505210718536	2.5052228886783166	1.7854910993268698	1.0776284759445305	4.601458478279275	1.4999268035719857	0.0	1.881215536131378	3.7595567933687435	1.8056356054007283	1.4805234183272218	1.423049184564356	0.0	0.0	1.7619977953883585	3.1845085125097046	2.938767372817201	1.1588978788460342	3.6082924333386015	11.174522803178213	1.1247308519071386	1.6679409735704744	5.483297874673744	0.0	1.4845429389199651	2.1068164360334714	3.908864052835334	3.2008194097689007	6.0990874639168595	5.638796725889069	2.8459749262778655
2L_12162	0.3303591757459279	2.5470711483572157	2.883591709558491	0.9881239360375518	1.6439336939729314	0.0	0.8841732979664013	0.9348417191440066	2.003111232366111	0.9197364403256603	0.6035312614105129	0.9038778347642622	0.2739753650118993	1.3519469387865466	1.9756170472946917	1.595980682249822	3.201979591862873	1.5331067033680148	2.1789934818211556	2.70059040307392	0.3007392169953746	2.541145132930206	0.4428838398950117	3.0316822926309097	0.7084721938833344	2.112417091853979	1.688642662273494	1.216529028572374	2.992463779218416	3.355678315856002	2.536839990339713	4.120099244950612	0.7914189920930911	2.145530934157732	1.1879791713987837	0.7807959183737208	1.8232883515941738	4.517234151735702	3.0311048953253388	2.2475172800366074	4.104797112193136	0.0	1.5002940576352966	4.258339852141924	2.633558274324071	3.2347803584136634	3.7931072413831033	1.266361068413637	3.834894595621103
2L_12163	0.0	0.8953341006346576	0.675750784462192	2.0840432105519278	2.773764487285237	1.5462702029866209	2.4864024864024863	0.9858330856427705	0.0	1.9398077650504835	1.2729022967930816	1.9063605242300805	1.1556779033229208	1.1405515992671955	2.3810034024538624	2.2440455653452043	2.251088682764202	0.0	0.0	2.1359215006130094	1.2685726971441258	2.2969311850901604	3.736329122023372	2.1313645208799126	4.482696790389098	2.67316781078249	2.671125665778072	0.8552567716023963	1.0518963587555645	3.03318455563088	1.7834753871479196	0.0	3.338349203010857	1.1312799471013497	0.8351853568621752	2.470154359945953	1.281826962332874	0.0	0.7991094724039531	4.740218263349936	0.0	0.0	3.1642565579217163	3.7421774458216905	5.554413814938041	2.27414861561203	3.33333666667	2.670870617017853	5.661698930262428
2L_12164	1.2039835481266739	0.0	1.9461404842526877	0.0	3.195340937286162	1.7812833433975843	1.0741138560687433	2.271334015793494	1.216712569176193	0.3724389237408957	1.0997752792512732	1.0980513760670039	0.9984945365041615	0.0	0.3428606537502372	0.0	0.9724594302891809	1.1174717603711437	0.3781558428632387	0.0	1.0960345470089219	0.0	0.0	1.6368696374104592	1.7213363078024733	0.5132424770970677	0.5128503896432121	2.463111942920435	2.4235420940179226	2.9118245935500524	4.1090813162538	5.005190382426576	4.807169065828605	5.212879670316638	1.924245532190511	2.845585983933442	2.214972208005382	5.487638910432953	3.221973342681352	1.365167585242429	1.994640401241863	14.20785523900454	3.645182769464061	2.155470091645415	5.332177601612109	3.274737366063242	2.687972612784643	2.3076063937311875	1.8634869119860225
2L_12165	0.7636918298797025	0.9813447347273074	0.740667058084518	1.1421238340914373	1.140085237332684	1.6948132781841094	0.34065746891500603	0.5402687707469962	1.1576488522258925	0.7087187286719958	1.7439802162884264	2.6118697780234563	0.6333492852906656	2.187708515967928	0.6524338653888011	0.30745258927347113	1.542087769714235	0.35440851947045987	1.0793962893377882	0.39018494454223346	1.7380483107908467	0.8391956041591542	1.5357229113579713	0.3893524865685073	4.094440732151514	3.9066223499427295	0.0	2.343543402001967	2.3058944195510334	1.108189554050117	1.9548056747226816	0.0	1.8295245376745757	5.579805666528246	4.119379998524346	1.8049671613299505	1.4049661901911161	0.0	1.751752496991803	3.896691942342468	2.372266496622604	0.0	4.0462708411850254	2.050835621177191	5.0733340287183175	3.115769532759201	3.6535550076684467	2.9274488878402116	3.989309360125417
2L_12166	0.3660408795186328	0.47036288167066875	1.7750250216402175	1.6422750501961367	0.3642986055122969	0.0	1.9593436198873375	0.5179064336771352	4.43892981397222	1.3587681136528003	1.003076938508876	1.5022569156772678	1.5178356004332996	0.5991876513416935	0.3127144439299249	0.8841803338841776	1.1826072065954476	2.378174042726343	1.0347188529189573	0.0	0.6664434081249447	0.4022301732401334	1.962876798123961	1.1197102369060523	0.7849934374548629	0.9362307052213961	2.338788698299439	0.4493082966169826	1.105225417355222	1.062320331754141	0.936947025577342	4.5651062905110384	2.1922480530425816	0.5943167980730824	1.3162913963771974	3.4605150474873505	0.0	1.6683784229285914	3.778302318089227	4.980537925488911	1.8192605569984568	0.0	3.324678088044125	1.179569525538211	4.8633429802604695	1.7920825791652477	2.4516311560151873	4.209417688099408	3.8241873219522122
2L_12167	0.7101662680325863	0.4562821681780329	2.066265762895797	2.6551869129448114	1.413572065865249	0.0	0.3167814999604023	0.0	0.0	0.6590461164224737	0.0	2.914571150729525	0.8834387393541215	0.29062522932147	0.6067061413950504	2.5731349274761923	0.8604036394385626	1.31827507266085	0.3345812209129725	1.8141884924427438	0.9697392855930683	0.3901890704061451	1.4280873069743645	1.0861907572552656	4.568963941736572	1.3623057624443906	0.9075100266245291	1.307573610183279	1.6082093296726203	1.5457783016935702	2.7266961549766844	4.42844594539239	1.2759727442014055	1.7295762555469674	2.55377418456075	1.678460791030037	3.2662376267569666	0.0	4.072439577824849	3.6235809604011453	3.529598885352672	0.0	3.7626761873124708	2.2885162141945905	1.8871018663248749	2.317913414344407	2.7179879876482396	1.361135061416796	1.6487586743254803
2L_12168	1.577950886504079	1.7380014894672766	0.437250507593183	1.3484985480041884	0.8973943929452238	0.5002638892015538	1.206636500754148	2.551567986369524	0.0	0.41838991010892784	0.20591066565770444	0.9251455485234216	1.4955831690061325	0.9225049699955259	1.155486945308492	0.3630073708646654	0.9103667467061111	0.4184479472722111	1.274436523821449	0.4606889511126099	0.4104205784878054	0.7431247951762284	0.30220309075189034	0.6895591096964423	0.96685617047608	0.8648484093708055	0.864187715398788	1.6602043213458282	2.041916461113743	2.2897569684664485	1.1540134858015951	2.8113618377310066	1.8900947693517354	1.8300116791345362	1.080828108880462	1.0655567827217838	2.488252338646167	5.137246682366093	2.843889592967009	0.0	3.081012420681436	7.980400137262883	2.7299468342854025	1.6949862548721775	3.5940324684893206	2.5751388735606815	2.5882378823555294	1.2961577994351345	1.8317261244966678
2L_12169	0.7586522391241511	0.0	0.0	0.0	0.7550412214754865	1.6836292311707117	0.676818950930626	1.07340709071256	0.0	2.1121257137224805	1.3859773739193708	0.0	0.0	0.0	1.296256928493283	1.8325422859132474	0.6127646224021844	0.0	2.14454673932391	0.775220240070204	2.0718947477468146	0.8336577651469365	3.0511773985051263	1.5471326217554695	1.6269686320447743	1.940421304273584	1.9389389350571793	0.0	2.2906778573915596	2.2017532561178466	0.0	0.0	0.0	1.2317743586458858	0.9093769494768354	0.0	0.0	3.4578624877245883	2.610289063410882	5.161303642073915	5.655868670729465	0.0	0.0	0.0	2.0159420698886796	3.714250340472948	0.7258890507621473	0.0	4.4033155204542815
2L_12170	0.8853939046650343	2.2754640353807356	0.0	3.9723987144258452	1.7623592491785645	1.9648990434871458	0.0	1.252732208947715	0.0	0.0	0.0	0.0	0.0	0.7246691885154427	1.512811699722611	0.0	0.7151340676139237	3.287097026557772	0.8342727244210315	3.61891913018555	2.418028822903569	1.9458599494543423	0.0	1.80559909055585	0.0	0.0	2.2628611979044098	2.1736087382549054	1.3366810956935344	5.139163405867485	2.266323877625763	5.52112825360088	2.1210779148276924	1.4375565678509452	1.0612989280031788	3.1389106055000413	6.515447474417096	4.035538566834975	5.077280267495496	0.0	3.300373602291779	0.0	0.0	0.9510628698207969	0.0	0.0	4.235786226307553	3.3939676975730415	2.0555762026765247
2L_12171	1.1814584277269389	3.0363504282392735	2.8645957167419	1.7669062002505473	0.5879174728485013	0.0	1.0540184453227932	0.0	3.5818479111558443	1.0964130845937514	0.5395998866840238	2.424393275379559	0.9798138745563892	2.900968198136128	1.0093383988663112	1.4269202779640702	1.4313987819750633	1.64484776111547	0.5566214857006724	0.6036299893036766	0.0	2.596530904884529	2.375817974330079	0.6023421472051926	2.5336981858720993	0.0	3.7744167016429278	1.4502180040214543	0.0	2.571612992817485	0.0	0.0	0.7075848854207796	1.9182573016066364	2.1242757989755328	0.6980871017238562	4.347065350520181	0.0	2.7100234281525366	6.028321052303724	3.6699806592019257	0.0	3.576985674172375	0.6345431321175911	0.0	0.0	6.217397521745347	3.3966506759900956	3.4286686068359424
2L_12172	0.0	0.0	0.0	0.0	0.0	0.0	0.0	0.0	0.0	0.0	0.0	0.0	0.0	0.0	0.0	0.0	0.0	0.0	0.0	0.0	0.0	0.0	0.0	0.0	0.0	0.0	0.0	0.0	0.0	0.0	0.0	0.0	0.0	0.0	0.0	0.0	0.0	0.0	0.0	0.0	0.0	0.0	0.0	0.0	0.0	0.0	0.0	0.0	0.0
2L_12173	0.0	0.0	0.0	0.0	0.0	0.0	0.0	0.0	0.0	0.0	0.0	0.0	25.295194924772087	0.0	0.0	0.0	0.0	0.0	0.0	0.0	0.0	0.0	0.0	0.0	0.0	0.0	0.0	0.0	0.0	0.0	0.0	0.0	36.534484900297386	0.0	0.0	0.0	0.0	0.0	0.0	0.0	0.0	0.0	0.0	0.0	0.0	0.0	0.0	0.0	0.0
2L_12174	2.0620100870234244	1.5898109651170038	1.9998419324936558	0.0	1.2313172237638312	0.9152178767677434	0.36791758646063283	1.7505065966090587	1.2502863155662647	1.9135796799270086	1.1301222792306127	1.6925262104608951	1.0260468140015169	0.33753907014736956	1.0569644657002348	0.6641111668964492	0.9992932997783968	1.1483070738471686	0.3885906067391559	1.264225060379389	1.8771305431664942	0.4531748888905808	3.31722929086926	2.943564963301314	0.0	0.0	1.5810056713835443	1.0124314432048234	2.4904168758616843	1.1968691817196906	0.0	5.143302699822454	1.4819451656577585	2.6783614641637916	3.4603499264033006	1.4620532842395333	3.793486250281477	3.7593758834533326	3.783862733568387	0.0	2.5621001842662454	0.0	1.2485890943234146	3.986905937725593	3.2875876470866716	2.0190599256985946	1.1837760182131043	0.0	4.3085421731597355
2L_12175	1.3018683894377856	1.33832170443299	1.2626179727102802	0.778793150981513	0.7774030694982795	0.5778309382240944	1.1614401858304297	2.2103957861014734	0.0	1.4497866397328525	0.7135127421483869	1.0685914610993525	2.375280499033477	0.852433163912242	0.6673239065675349	0.0	1.8927381106604058	0.7249938738017664	0.49068026439815365	0.7981797245322135	1.1851430467657447	0.286115992567851	0.0	0.7964768113741137	2.2335388189046728	0.9989451139596586	1.3309093038545796	0.6392075871383763	1.9654335274657542	1.1334809881233863	1.3329458903945255	8.118174644667496	2.1831582440421613	3.3820146153761605	1.8726194325463754	3.384627881702948	0.4790102498613265	3.5602730492077206	1.4931095978279436	1.7713881837779812	4.529293203795548	0.0	3.5473851829662446	4.195280812519613	2.7675302283489196	2.97441998810232	4.2351958728265355	2.495216669644292	3.9292303302729668
2L_12176	2.4262092712249643	0.0	0.588265191830926	1.8142340449001155	2.4146610491992018	0.0	1.0822510822510822	2.574608728129557	0.0	2.251562584433597	0.0	0.0	0.0	0.0	0.0	1.4651413568381078	1.9596530943706223	0.5629687277627353	1.1430619795638808	2.479194598925815	2.760844597579291	0.6665202099591984	1.626303970523566	0.6184763118624746	1.3007825507825508	0.7756960165217047	3.100413719206691	1.4890631291291723	0.9157133480238174	0.8801651612321749	0.0	0.0	2.1796141559836513	2.9544587904209356	3.635293405984914	1.433571726754348	1.1158761502451358	0.0	3.4782666767582775	6.1897939376332864	1.5073134850293626	0.0	2.7545983428336367	4.560778762095185	4.835315597825526	1.979727589483687	2.3214308928594645	3.4876323905255444	0.7041015889038097
2L_12177	0.0	0.0	0.41544437737787376	3.2031188640254262	2.131601040852262	2.8518913030148774	1.9107671730199676	1.8182390100634074	0.0	0.39752437718862016	1.5651335205624306	1.7580151867899927	0.7104984530317182	0.7011989625761349	0.7319077526889559	2.069422931068557	1.037958990655463	1.1927385599375577	0.807252713569906	0.0	0.0	0.9414192016849898	1.1485276535884397	1.7471202435415736	2.755914191855722	1.643435068537816	1.0947863863750769	2.1032109774573113	3.23347332979462	2.4863593663239656	4.385846609839253	0.0	1.5392861221965366	3.4774942483983877	0.5134630525850862	1.5186245635093347	1.5761070989991484	9.762093867608826	3.43898788424917	0.0	3.7257298638272345	0.0	3.2422519904184965	2.7607809531513414	0.0	5.59248928688771	1.639439873891006	2.4630341674562746	0.4972503052619624
2L_12178	0.0	1.8773134368146045	1.4168968061304026	0.0	0.0	4.86326918681276	1.3033561420658195	2.0670693731219383	0.0	0.0	1.3344943434121017	0.0	0.0	1.1957395798768988	2.496213244508081	1.1763142076406314	0.0	0.0	1.3765907710876841	0.0	0.0	1.6053820110845205	1.9585596204154772	1.489663374808541	0.0	3.7366861871153083	1.8669157879094054	0.0	2.2055891393261837	2.11996770017212	0.0	9.11013146830722	1.7499411144814978	0.0	3.5023902061962184	0.0	2.6877016952140904	0.0	1.6755521195566756	0.0	0.0	0.0	2.211577164138834	0.0	0.0	0.0	5.591403440865807	5.600212584069691	1.6959006012306812
2L_12179	1.3711421202519063	3.5238378823143863	0.4432677164132726	2.734111734944272	1.8194877141366461	0.0	1.2232415902140674	0.6466703268207165	2.7712768242276105	1.6965902776894137	0.41748859734268506	1.8757538185658362	1.1371234415723235	2.2444799820441603	0.7809254278690418	1.1040086554278585	1.107473675350737	1.6968256210487824	1.722632854828992	0.46702870732058155	0.8321371362000457	1.5067025663664813	0.6127236977630071	0.466032303495149	0.9801615306202461	0.584499995324	2.9202673563170056	0.0	0.6900054096424115	1.98965775896888	2.3397888106619495	0.0	1.6423759267106166	5.194546913066289	1.6435528352929962	0.5401102040860417	0.0	2.0831770950512043	1.5725594663362197	1.5547046138968825	3.9752512216798843	8.090222157500444	4.151272364979866	2.9456772922156063	3.643491630899724	1.4917580368464234	1.3119279174325047	0.8759965555815434	3.183314339557774
2L_12180	0.9549807738495705	2.4543024228259944	0.9261887748699053	0.4760673787682518	0.6336235170635605	1.0596644042831636	0.8519701810436635	1.8015863418136253	3.8603089308729652	0.5908253682688374	1.7446488349017	1.3064355669244483	0.7919901286350367	0.7816240193061132	0.5439033331484061	0.512617437451061	1.7997921497180238	0.2954536624509861	0.5998945085506714	0.6505575603571041	0.8693573275955749	0.6995977837441808	0.0	0.6491695984788658	0.6826684142978072	2.442575060331604	1.6271393832002738	0.7814806283651289	0.9611576952207393	3.233458722243355	0.814814633744896	1.9850190611455347	1.1438912205204934	2.067386995980741	2.2894218408554194	0.7523579839664989	1.1712540294798783	0.0	2.5556184724484248	2.1656588231918237	1.582117327843386	0.0	4.336952279068423	2.3935588647076758	3.383519384605494	2.597470064157511	1.2183185772110159	1.220238013525728	2.2171326710019
2L_12181	0.0	0.46852687139822896	1.060857842891975	1.0905764056193912	1.4515064223534602	1.6183213395493057	0.3252825892494104	1.54765452698493	3.3162022012286974	1.0150982327478135	2.6644307651828836	1.496393019446276	1.511910894503333	2.0889707566475897	0.6229875943234368	0.8807290322637467	0.8834932711385484	0.33841301420038533	0.3435599801958285	1.117724230010955	1.3276840377526955	0.4006601115734239	1.4664111917675287	1.115339569965214	0.7819293010803136	1.865152461292491	1.8637275931020458	0.8951089412476897	1.651366935494525	1.5872605200849565	1.86657950984742	4.547286895378524	2.6204290218803203	2.367987788760571	3.0593579246854254	3.016131390956207	4.02466772510956	0.0	2.509036084371524	2.480548469110908	4.983437996857264	6.454019627964493	2.7597504744011068	1.9582753406410165	2.9066156704176866	3.570174760054505	1.0465977775077557	3.494155570568001	2.9627577959045883
2L_12182	1.7084418279316163	0.4390698778832511	0.9941601047128955	0.0	0.6801240083706943	0.7582875138103113	1.2193263222069806	1.4503511445155985	2.0718050332017115	0.31709249017171826	0.31211424629871515	0.4674375085132056	0.8501128609834242	0.2796620005061882	1.7514582641507317	0.8253562650318009	1.3799111867081657	0.6342729516266025	1.2878393770669418	1.745752026678443	0.0	1.1264100118926368	0.0	1.0452164831475566	1.4655364449603132	0.8739437515818382	2.1831902732411086	2.935912305809323	1.0316953312897512	0.4958223496287331	0.8746124155080675	2.1306960429991504	2.8649584638321914	3.883440421976855	2.8670114616565066	3.634074829961639	1.2572102579808022	0.0	2.743170719740593	0.0	3.821008669868672	6.048245645867959	2.5862407852240823	2.569217848605975	3.6318297921176947	3.9033312143821024	2.942389773665494	3.9293672657772936	3.5697660803682862
2L_12183	1.1825802429771939	0.6078466991173732	1.1469262800058566	0.707433563322343	1.1769514213536225	1.0497704020909326	1.4770269557419422	1.00393035387106	2.151149362689734	1.097454147816977	0.0	1.294237482029917	0.5884465348855036	0.7743260580560641	0.8082374265332386	0.9521834423297719	0.7641375572921686	0.8780851053694444	0.8914400119149872	0.9667250343018211	1.291860311144556	1.5593978135839195	2.5366121116442897	0.24116563260470605	0.0	0.6049422328563002	1.5112002302827359	0.8709570066879917	0.7141375817473291	2.402451131655729	0.6054050807773836	1.4748638221361428	3.682935097561234	0.7680314880621603	1.1340228456840424	1.6769998740573093	1.7404771857597812	1.0780169490136793	2.712596642358726	4.022696698403866	4.114281213765857	0.0	1.432152833621793	1.524349540361613	1.8854593500620505	2.315895923637192	4.07343341351887	1.8132671224887782	2.745539349673978
2L_12184	2.5901991526422488	2.218938932248805	3.3494752921349544	0.0	0.0	2.8741330896068473	0.0	0.0	0.0	0.0	0.7886699672504796	3.5434517543098116	0.7160396021454838	1.413335170669055	0.0	0.6951874260059883	0.0	0.8013604536148928	0.8135484453048532	1.7645105406566166	0.0	0.9487612925126889	0.0	0.8803729823391897	0.0	1.1041681020851994	2.2066491635255017	1.0598069180168341	1.303476423761228	0.0	2.210025826361807	0.0	3.1025819066110434	1.40184603496961	2.0698701218594637	2.040624341260955	6.353596381753932	0.0	3.960923901343684	5.873927310736922	3.2183885850193663	0.0	0.0	5.564624347513016	0.0	5.636104887911963	2.4783387001757884	1.6548288484989295	5.011283405716312
2L_12185	0.0	0.0	0.0	0.0	0.0	0.0	0.0	0.0	0.0	0.0	0.0	0.0	0.0	0.0	0.0	0.0	0.0	0.0	0.0	0.0	0.0	0.0	0.0	0.0	0.0	0.0	0.0	26.978320221869705	0.0	0.0	0.0	0.0	0.0	0.0	0.0	0.0	0.0	0.0	0.0	0.0	27.30897372876727	0.0	0.0	0.0	0.0	0.0	0.0	0.0	0.0
2L_12186	2.074521986421187	1.1424697476866987	1.149700918240255	0.8864312287594457	1.4747483703219397	0.3288468754120863	1.8507502148192214	0.41931627378618735	0.0	0.5500545516601608	1.3535472073275632	0.4054276546176406	0.9831168362592365	0.4851245648281052	1.0127408880157711	0.477243479839923	0.47874134686984066	0.5501308527493078	1.3962446547914944	1.5141620790583998	0.809365983157094	0.32566047934552145	1.5892179192425406	1.5109316204928986	0.6355598265175898	0.7580071325439144	0.7574280591042323	0.7275533512144121	0.8948315246998556	0.8600939747277727	0.7585870920944453	5.5441192695290225	2.83988064265647	4.330628470908498	1.7761972937431747	1.400880719699668	1.6356447556240419	4.052343308041308	2.3792640745876175	2.0162141929180275	2.94588175856621	0.0	3.1404132604398556	4.138434189043737	2.3625258046881017	2.901873159124215	3.402739869128923	0.5680168028458551	3.4402266806642614
2L_12187	1.3808545528868905	1.4786661886828925	2.008834138288053	0.34418483882305856	1.8323759855949595	1.5322218595963824	0.8212709167436608	0.6512509912854151	0.6977267643381804	2.1357600123361498	1.6817834472566433	0.9445203244087287	1.526904282493172	0.3767297783227802	1.3762998955899575	1.853048097345805	1.301204826443813	0.6408168826027316	0.6505631469769176	0.9406737745231301	0.41901577384880656	1.7702711089276641	0.6170639025823939	0.7040001381717604	0.987104467239977	0.882960417944016	1.4704764790817075	2.2599639976435357	1.0423395547570153	1.6697928528457644	0.0	1.4351192627160894	1.1026730890758067	1.1210019186321505	2.7586581313048444	0.8159040810107898	1.6935748901780192	3.146899800192842	2.6394977183653827	0.7828586522086243	3.431494081101647	0.0	2.7871184957364052	2.224907163276493	3.057750136803741	3.004649695403637	1.3212209085322728	1.7644032871891882	4.00732903077992
2L_12188	2.38888297474458	1.1511438436731312	0.8688224371656754	1.3397420639262392	0.8915671566273976	0.9940308447771135	1.0656010656010655	0.4224998938469017	0.9053022193031255	1.1084615800288478	1.363823889421159	1.2255174798621946	0.24764526499776873	1.222019570643424	0.5102150148115419	0.9617338137193733	2.4118807315330737	0.2771538352062696	2.2509528212950265	3.356448072391872	1.0873480261235364	0.3281330264414514	0.800641954719294	0.608961291679975	1.2807705115397423	3.43693004243463	1.5263575233017554	2.199231698406162	0.0	2.59987247625504	0.7643465944919655	5.586212482764207	2.5037619022581428	3.3938398413040494	2.8634926520988864	1.7643959713899666	0.0	1.3610367833801076	1.369901952692491	1.015761056432129	1.8551550584976768	5.285719571433857	0.9040733022633475	2.2453064674930143	3.173950751393166	1.9492702419531687	4.857147714290571	1.144658835864794	1.3865385135336559
2L_12189	0.46414438232129746	1.7892779309267148	0.9003015109760258	0.6941417215270007	0.9238703144762164	0.5150232275475625	1.2422360248447204	1.313423583045803	1.4071545365255103	0.4307337118046881	0.4239713395374473	0.6349601435517893	2.6944881550300703	1.8994434630653219	1.1895773986638667	0.7474344313145129	0.7497803143678902	0.0	1.3120363591515847	0.9485614117629203	2.535175560907593	0.5100328563166039	0.622238040895973	0.47326882994693714	0.9953814301640389	1.7807282466237393	0.5931226245438888	1.7091855047395714	2.1021593380720676	4.041106131570333	4.752241870102221	0.0	2.22383821132245	0.0	1.669073842052204	2.1939880339892626	1.7077756734186427	0.0	1.064652061059925	3.1576919797781406	1.730133739338051	0.0	2.107866557994435	2.9914176228400717	3.7000675879012723	0.0	8.437896636654402	4.447994932844172	1.077581562148439
2L_12190	0.48063833769885117	0.3088103627369899	0.9322948594123825	1.7970223052877812	0.7175259075285617	1.3333130669747153	1.2863804470172056	1.7001221809806584	0.0	2.6762422614782357	0.8780753904554303	0.9862863783100634	0.9965143522381673	0.5900827738611034	0.41061684340436844	1.1609931832285247	1.3587432292854356	0.446102249624499	0.90577414942769	1.71897203900436	1.7501774789349733	2.1126300657204884	0.9665250804076377	1.4702611021988785	0.0	2.1513434463686063	1.842599952755737	0.0	0.362810369758914	1.0461779822846498	1.845419539523535	0.0	1.4392906899136295	1.1705718700108032	2.016450897778672	1.70396562215278	1.7684636335127928	3.2860535942197004	0.8268643600127735	4.087380678117709	2.6874243322086464	4.2539035946336154	2.5465676270136983	5.162869028002911	5.108738868217654	1.960945803379886	4.138933227211085	4.6060600365840925	2.78968695137319
2L_12191	1.1655643681611056	0.37443783307883416	0.2826058554633265	2.178920202102693	0.8700124037668406	1.293331871868318	1.5597582374731918	0.8245708593112664	3.5336616163869317	0.811247349587305	0.7985110430750129	1.9931484326737778	1.4499487829758229	0.9539805733780988	1.2446998192297558	0.9384826940271911	0.47071409870629877	0.2704532940548605	0.8236999564180353	0.595509406487932	0.7957950191189754	0.960599998443828	0.39064271625756153	1.4855972240486814	0.0	1.1179459844274597	2.2341838772056795	3.576770861936323	0.8798275256504917	1.2685086511655757	1.491735116175585	1.8170529327506892	1.3961316124894303	2.3655639369588566	3.1435471464660347	1.033043693133958	3.752511569395223	1.3281320141972	3.0077614281065146	1.982407520936949	3.620608722082617	0.0	1.7644323953316645	1.252013354850852	3.0972165160309606	4.755360480101194	0.5576141275107935	2.2339705492311537	2.706034416157515
2L_12192	0.2704569147800539	1.3901495807899678	1.3115141446538199	1.617905424044113	0.26916959940403695	1.8006240963117819	1.6889854023404511	1.9133296857616202	0.8199488975049118	1.5059311096754568	0.7411442526116071	1.1099737580004134	1.3457812717848343	1.3281667646189654	1.3863334142952046	1.524355056263945	0.4368969620457123	1.0040933371026997	0.5096823593277963	0.8290900504551042	0.7386233537932003	0.8915883807488951	0.0	0.27577373008127715	0.5800087233311989	1.7293838080976112	1.0368375955653213	3.319807772506587	2.4498563404241973	1.5698349310720803	0.6922827914282099	0.0	1.6197880565640355	0.87824664731538	1.9451385347115806	2.2372643089991846	2.4878020577307405	2.465432175467767	2.1713045110650295	5.519961006995447	0.6720992448628934	0.0	1.2282537670543034	4.938780331592035	2.1560292495552114	2.6482349514048886	2.0702156062271877	3.1102157836608546	3.139533686317385
2L_12193	1.913139927130796	0.4916773286895393	1.8554601032660032	0.5722315267068465	0.7616135208943718	0.0	1.3654207202594297	0.5413753120081267	1.1600198688203132	1.4203405550548853	0.6990208465491963	2.093775383755004	0.0	1.5658494498387956	1.6344253386660057	0.0	0.9271477005624449	0.3551343945743419	1.8026783907100628	1.172952283362751	1.3932864492443164	0.4204571933792792	1.538868273183589	0.390149931497475	0.8205653366943689	1.467983859223871	0.9779082698573075	1.8786746288654785	1.7329628951848588	0.5552296357593648	0.979404686490601	2.3859868131280813	5.041497020291934	1.242496408874754	2.2932316826284764	0.904331985336076	2.1117656176682136	3.487961649164075	0.4388350789315103	0.0	1.4262751256191817	0.0	1.1584451812155796	1.6440288010829547	4.066979905458985	1.8732906223071448	1.830518983616782	2.9334446868936475	5.32997331815357
2L_12194	0.0	2.0943202244943735	3.161364084343297	2.437444212995575	0.0	0.0	4.362050163576881	0.0	4.941153334364388	0.0	0.0	4.45926207685226	1.3516516372015621	0.0	0.0	1.312289459559832	0.0	0.0	0.0	1.6654131656906235	1.4836905318288711	0.0	0.0	0.0	0.0	2.0843129604247332	0.0	0.0	0.0	2.3650239446849284	4.171815382150805	0.0	1.9522243839853568	2.646232809740889	1.9536233265750993	1.9260200298379022	0.0	0.0	1.8692364430823112	0.0	2.0250929264516624	0.0	4.934445886399187	5.252107276742111	0.0	2.659786685107855	3.118868985826456	3.1237827009287322	0.0
2L_12195	0.794125882611359	1.530678782567487	1.155275318282201	0.593819432337126	2.7662110638009985	0.44058841463951937	2.1253985122210413	0.0	0.0	3.316329162619517	1.4507839673863765	2.172764784523657	1.6464725708207126	0.9749534459729547	1.0176512284000134	1.2788198027804099	1.603541851929202	0.7370642641909562	0.0	2.4344057485732757	1.0843869960311436	0.8726385745693224	0.5323077820629737	2.0243432949377493	0.851521839832148	1.523364759332742	1.522200997102541	0.9747745882503399	0.5994467825533171	0.5761761310510305	0.0	4.952000261465614	1.9024333263704274	1.9340559138143425	1.4278474419256368	1.4076729814250981	2.921911619770472	0.0	2.2769524685261415	1.350659959469396	5.426969274473412	0.0	4.2075196791706135	2.1325639270158145	6.330615107886342	3.887924107721417	1.5196614558995005	4.566166955502094	2.3046045630432874
2L_12196	1.1538659803702587	1.1120391695780778	1.398847165287977	1.2942306562344772	0.574186916157772	0.3200877808730266	0.2573505758219134	1.2244423675180907	0.0	0.535403417105229	1.3174944154705466	2.367772625636087	0.9569307479743928	1.180507228540887	0.7393243049020749	0.6967975879654694	1.8639587819066639	1.6064330575650025	1.902676416089347	1.4738311840747944	0.7878078851691227	0.31698625696573335	0.7734439265335005	2.353098834092472	2.474524767518398	1.1067255267570817	3.3176401581320003	0.7081743968682261	0.8709969849568368	1.2557770453248864	2.9535261188436883	1.79881576762754	3.1097679677728527	1.4050929279284277	3.111996393403646	1.704458953253577	3.184156148470196	0.0	0.9925245039412154	4.906276864932258	3.2258428724195274	5.106162218688757	2.1834042066338806	1.239447306896356	1.5330653841654889	2.824579490728318	2.7600876857777075	3.3173233778247213	2.678874835065025
2L_12197	0.5500717376056599	0.0	1.0669749228350398	0.0	1.6423605516820483	0.0	1.4722119985277882	1.5565785562780587	1.6676619829268102	0.510475727644864	1.5073842988339128	0.0	1.3685659381455642	1.8008709462113615	2.3496744103163114	1.3287111900070292	0.4442938189666188	0.5105465385378651	0.5183115049034601	0.5620846054244762	2.503761902258143	1.8133667250711794	2.2123001380401544	1.1217708004631117	2.3593141002047884	2.1103956400914394	0.0	0.6752027144229444	4.982666962526359	0.7982064620081262	0.0	3.4301304718727583	0.0	3.572462990846367	1.9780705820419942	1.9501218631152262	0.0	0.0	1.2617517985325575	0.0	3.417390897232563	0.0	3.330796376759701	1.7726103690734325	4.385063538108979	3.590760972018995	2.10526526316	0.0	1.9156124200136033
2L_12198	0.0	1.440008732212952	0.3622807879708577	3.3518665483383283	1.4870594414463467	0.41449007565687357	0.3332500208281263	1.5855625858813367	1.1324762828323278	1.0399619235274398	0.34121162542128974	1.0220303235374963	0.3097886906557942	1.222935856250005	0.6382469755390571	0.3007671668123884	0.3017111487458894	0.3467020607866483	2.1118505755901538	0.0	0.6801020833227068	0.8209476617542938	0.5007764288140548	0.7617723731212884	0.8010817808368421	1.9108372753906326	1.909377506654658	1.8340672582725719	2.2557537510929127	1.6261386832862375	0.0	0.0	2.2371779056667984	3.6389834839276105	1.3432686256956003	1.3242892032202123	1.37441581314872	0.0	0.8568307014778703	2.5413067170421426	3.248955634814602	6.612103587859649	1.130938984710836	1.6049928760384957	2.977809955771581	2.438414786547266	1.0722330142475105	0.7159481971386272	2.168090871105957
2L_12199	0.7407905383269283	2.379791382727807	0.718456224372442	0.5539371358901964	0.0	0.0	0.660883932259397	0.5240674024048929	1.1229337317502215	0.687465948952216	1.0150094522755242	0.5067092099719359	0.30717832746315554	0.606315534182933	0.6328689341094839	1.1929312856667817	0.2991688491034209	1.375122622262582	0.0	0.37848423121147506	1.0115570391725464	0.8140301349885822	0.9931135026939446	1.1330302099844887	0.7943316493502368	1.8947360443216656	1.893288575991397	1.363959684079658	2.2367461606252155	2.1499151992823586	0.9480928637998235	0.0	0.8873307361162688	0.6013867376784127	0.44398329379662105	1.3131303846552838	0.6814173071137581	3.376450607592287	0.424805407263068	0.0	3.6818046365426014	0.0	0.5607046936589907	1.5914687724981464	3.9369574995595533	1.2089340224257261	1.4175974522938588	1.4198308484518696	1.7198575613967653
2L_12200	1.0477006036274643	1.0097222112835649	0.5080565834810381	1.5668673980490309	0.7820353345461137	1.453185061955092	0.2336721579623788	1.4823778259402334	1.5881660033691354	0.9722835976243223	0.4785095384895129	1.7915980215884695	0.4344425346350622	0.21437812657098973	1.1188337491814613	0.42179089884905924	0.846229446990749	0.7293138513182859	1.2340101286564151	0.5352905267922544	0.7153229325378943	0.0	1.404561157858418	0.8012227299837735	1.1234238363575904	1.3398632910686858	1.673549641632774	1.6075409876333158	1.9771448383549648	0.0	2.0113326526983637	1.6333095850119672	1.56869064153047	1.7010834115193798	0.6279258992181445	0.9285806347851505	3.854915996079936	0.0	1.5020065004438128	2.6729148724725587	3.579935567668756	0.0	1.586010121916598	1.6881115922791852	2.0880157085597784	0.42744906944337585	2.0049091202263303	3.514118674598936	1.8242968612607644
2L_12201	0.7320219972610177	0.0	0.0	0.7298404386341036	0.2428459112337483	0.5415101363928656	0.870748299319728	2.0714566224036663	0.0	0.4528857312689292	0.445775579856516	1.0014228549731075	1.2141693563890603	1.198277476128066	0.833837109920577	0.5894054372651588	1.1825106672316439	0.9058971070742071	1.3795125147650948	1.2466807126026955	0.4442593363876163	1.0725262349972013	0.32711942721388293	1.9904334790911185	1.5698587127158556	0.9361542782250515	0.6236260738061459	1.1980576490364996	1.4735135931628969	1.7703893528784318	2.4983214402823104	0.0	1.7536552752142747	1.9808942747203224	2.6323678880366193	1.4417635651929441	1.7956041366230298	2.22432297169549	0.5597027978143606	0.8300218918273969	0.6063706819775264	4.319187992657381	1.1081355619170745	1.8347361420085777	1.296785592712065	0.7964161274265804	1.1673481061236164	0.46767489579618726	2.266000084975003
2L_12202	2.191414825622548	2.815970155221907	5.31336302298901	0.0	0.0	0.0	0.0	1.5503020298414536	0.0	1.0168347155506567	1.0008707575590765	0.0	0.908698351403103	1.793609369815348	1.872159933381061	1.764471311460947	2.655013869792456	1.0169757662810701	0.0	1.119636270482626	0.9974664352544537	0.0	2.9378394306232156	1.1172475311064058	0.0	1.4012573201682406	0.0	0.0	1.654191854494638	0.0	5.609317749900715	0.0	0.0	0.0	2.626792654647164	1.294838979003927	0.0	0.0	1.2566640896675068	11.181563242176262	2.722888876182074	0.0	4.976048619312377	0.0	0.0	3.5762820971318217	1.0483881451623387	4.200159438052268	1.271925450923011
2L_12203	0.0	0.0	0.0	0.0	0.0	0.0	0.0	0.0	0.0	0.0	0.0	0.0	0.0	0.0	0.0	0.0	0.0	0.0	0.0	0.0	0.0	0.0	0.0	0.0	0.0	0.0	0.0	0.0	0.0	0.0	0.0	0.0	0.0	0.0	0.0	0.0	0.0	0.0	0.0	0.0	0.0	0.0	0.0	0.0	0.0	0.0	0.0	0.0	0.0
2L_12204	0.0	0.0	0.0	0.0	0.0	0.0	0.0	0.0	0.0	0.0	0.0	0.0	0.0	0.0	0.0	0.0	0.0	0.0	0.0	0.0	0.0	0.0	0.0	0.0	0.0	0.0	0.0	0.0	0.0	0.0	0.0	0.0	0.0	0.0	0.0	0.0	0.0	0.0	0.0	0.0	0.0	0.0	0.0	0.0	0.0	0.0	0.0	0.0	0.0
2L_12205	0.0	0.0	0.0	0.0	0.0	0.0	0.0	0.0	0.0	0.0	0.0	0.0	0.0	0.0	0.0	0.0	0.0	0.0	0.0	0.0	0.0	0.0	0.0	0.0	0.0	0.0	0.0	0.0	0.0	0.0	0.0	0.0	0.0	0.0	0.0	0.0	0.0	0.0	0.0	0.0	0.0	0.0	0.0	0.0	0.0	0.0	0.0	0.0	0.0
2L_12206	0.0	2.837815509215132	0.0	0.0	0.5494758796847833	3.0631230009293517	2.4627508927471986	0.0	3.347645073965381	1.0247229789516776	0.0	0.0	0.915747729082994	0.4518808977517796	0.0	1.778159489348158	0.8918701929311438	0.5124325619532248	0.5202262130855932	0.0	1.5078066690288972	2.426754041137	0.0	1.688872145285339	1.184014852282307	4.236383416422934	2.11657353272773	2.0330909956636205	1.6670245212638979	1.6023102750469738	1.4132082399084918	3.4428018071955244	0.0	0.8964150301190968	0.0	0.6524419532180851	0.0	5.0328696718267	1.2664128690849497	0.0	0.6860030341914202	0.0	2.5073255695390033	1.7791586157268253	0.0	1.8020128483516087	1.0565211895097377	2.1163714346151807	0.6408963114366409
2L_12207	0.0	0.0	0.7227551397015216	0.5572516438087615	0.37083799708469417	1.6538267690881585	1.3296767223468795	0.0	0.0	0.0	0.34036093575432064	0.0	0.9270490286565687	0.0	0.3183278670072011	0.6000346219976893	0.9028768183487683	1.0375130480234702	1.0532927141531045	0.7614978174711053	0.0	1.6378018422732135	2.99716752682877	0.0	1.598169137436153	1.9060732831807332	2.3807714423227644	2.744241997138579	1.687597374368501	0.5406948285405333	0.9537658203521037	0.0	2.231600299320085	0.6049851624363987	1.786559551702185	1.7613167463090067	2.741978393621555	0.0	1.709388998560438	0.0	0.4629793601486349	0.0	1.1281193911314022	1.600991397913244	0.9901286157269258	2.4323354677077065	1.4260797107967391	3.570816176454309	2.595222610409853
2L_12208	0.8013645635788621	0.5148771168529064	1.5544079706931921	1.1984645272476904	1.595100489336953	0.889209004130376	0.0	1.7007602965445654	0.0	0.0	0.7320041358233675	0.5481425367926975	0.33229612635759587	0.0	0.34230913527235485	0.32261915131806057	0.0	0.7437828124436353	0.0	0.4094326737100005	1.4590286516751474	0.8805929208254503	1.6114797520254958	0.4085591507852916	0.0	1.5372506579432816	0.0	0.9836599330225952	3.629465452328181	0.0	2.051235766987822	0.0	0.9598872708389128	1.9516853779080923	0.0	2.3675071948543653	0.7371364166766795	0.0	0.4595415062483859	0.0	1.4935738983025533	14.185000780175045	1.2131064015624813	0.4304005695060336	3.1941602233356825	2.6155757536127644	2.300270396785142	0.7679648087806026	0.9302446729538804
2L_12209	0.0	0.0	0.0	0.0	0.0	0.0	0.0	0.0	0.0	2.3830971684039444	0.0	0.0	2.129664177515176	0.0	0.0	0.0	0.0	0.0	2.4196775924788674	0.0	2.3377048413867265	2.8218312669062966	0.0	0.0	0.0	0.0	3.2815375447273567	3.1521061427614088	0.0	0.0	0.0	0.0	0.0	4.16940805246116	0.0	0.0	0.0	0.0	0.0	0.0	0.0	0.0	3.8873598606770225	2.758409148208772	0.0	0.0	0.0	0.0	2.9809386856683626
2L_12210	1.1563210143710467	0.3714684034548047	0.5607293743409677	0.4323281128272615	1.1508171808949388	1.924612912228028	1.2894906511927788	0.81803170936315	0.0	0.8048138599677538	0.7921785570467583	1.1864052198665926	0.9589667708424235	2.1294341028871577	0.9878631137840491	0.2327600453416568	0.7004717443707755	0.8049255001203363	0.5447784753666155	0.2953933990209481	0.2631613573862814	0.6353213916206826	0.38754477595455183	1.1790527136782494	0.0	2.218160523840789	0.73882199266202	2.483884028164406	0.8728501700312131	0.4194829704595897	0.0	1.802643035218237	1.0387948317879527	1.8774433164660695	1.7325653679587678	0.34161709233295096	2.127287299190727	1.3175994392296786	1.3261816776065602	0.9833431503757846	2.1551375785951734	10.234052787244275	1.3128298484994354	1.5526055360324034	1.5363272254083942	3.302354106713214	1.6595761276612337	1.1081271708903857	1.677859105472908
2L_12211	0.7010060558511152	0.0	1.0198068241121494	0.0	1.744173553361525	0.38892466995852504	0.6253908692933083	0.0	1.0626260805844614	0.6505452870596133	0.6403319480818856	0.0	0.8720435398549478	0.8606296366421675	0.898320643456297	0.2822160962514929	0.5662037083172154	1.951906583312448	1.3210622503027214	0.0	0.0	0.38515614384133784	0.9397779041674639	1.4295737640048194	0.0	0.4482446024177955	0.4479021695664451	0.860471751917045	3.704086263300845	0.5086132639015194	1.7943502370695532	0.0	1.6793524954170471	1.1381779955592848	2.100694876253947	0.8284054255916306	0.0	0.0	1.607964182276247	1.1922805083121029	1.7420358476136724	6.2042744969574235	1.061183601742039	2.635496920685398	0.9313803653097323	1.7160115315974922	1.0060985670741767	1.3435782067315418	4.068729631939463
2L_12212	0.5356791795966228	0.0	0.0	0.0	0.0	0.0	0.955794504181601	0.7579254368113774	0.0	0.9942383885384198	0.4893145925844374	0.0	1.7770101094105124	1.7537513838194512	0.4576390948264815	0.4313152094682315	0.0	1.4915644572122362	1.5142498481964526	2.1895109289438017	0.9753005144710213	1.1772801414619818	1.4362770549713497	0.0	0.0	0.6850591343044732	0.6845357889001152	1.9726083603087528	0.808716017752934	0.7773214900631108	1.3711665610868413	0.0	0.0	1.7394949724246558	1.284209742271947	1.2660647794705064	0.0	2.4415731544148525	1.8431073315123432	5.4665420295083935	1.9967851758668542	0.0	2.4327348805527174	1.7262302411371024	1.423442966910645	0.8742022904100009	1.5376359462380969	0.0	0.6218302204512497
2L_12213	0.922748453019908	1.1857326481959294	0.29830941195130717	0.0	1.224475164689614	0.34129960747132143	1.0976195376277698	0.43519488962826564	0.0	0.28544197407102195	0.0	0.4207803379783415	1.5305180711839874	0.2517476003733417	0.0	1.2382891895620145	0.0	0.2854815692956122	0.0	0.9429001067740082	0.8400149522661503	1.0139776480795213	0.8246991116217464	1.2545179110344822	0.0	1.180066876750039	0.7861102494469321	2.265312749644544	0.928716892171511	0.44633195251617186	2.3619395176573086	1.9180210932451707	0.0	0.9988044809764952	1.4747664873178563	1.090446820762311	0.0	0.0	1.0582978915248893	2.092563938029556	0.7643590094900904	0.0	1.3968574432480103	0.9911879754625469	2.451989634295554	1.5058804632088305	1.1771981313039144	2.358105566373037	1.0711502253914305
2L_12214	1.4897776226819952	0.3828731351398207	0.5779447498689799	0.4456013443614319	0.29653732183148096	0.33061698419121827	0.2658160552897395	0.0	0.0	0.0	0.0	0.8152199610194423	0.2471021832762824	2.682547346960674	1.0181922444704015	1.1995309354230121	0.24065915194025184	0.5530920834160206	0.28075206515604084	0.30446249460492464	0.0	0.32741343647118515	0.7988861609589446	1.2152517005017045	1.2779618042775938	0.7620873144774641	0.0	1.8286740182288077	2.2491205039181477	0.43236183358773506	0.7626703958198341	0.0	0.7137917703806109	0.0	1.4286065314747733	0.7042106727916094	3.2888981270382946	0.0	1.7086222271795046	0.0	2.2213040832011655	0.0	0.9020906853724192	0.9601639499147758	3.958737916348384	0.48624888162757224	1.99561603070375	1.1421486191194765	0.6917489294493567
2L_12215	2.474412104428109	0.0	0.0	0.0	0.0	5.49130726060646	0.0	0.0	0.0	0.0	0.0	0.0	0.0	2.0252344208842175	0.0	5.977000502068043	5.99575979867038	0.0	0.0	0.0	0.0	0.0	0.0	0.0	0.0	0.0	0.0	3.03729432961447	0.0	0.0	0.0	0.0	2.963890331315517	4.017542196245687	2.9660142226314004	0.0	0.0	0.0	2.83789705017629	0.0	0.0	0.0	0.0	2.6579372918170616	0.0	0.0	2.3675520364262086	0.0	0.0
2L_12216	0.0	7.870867401071068	0.0	0.0	0.0	6.796618002881766	0.0	4.333221247343736	9.284913130352752	2.8421363770719177	0.0	0.0	0.0	2.506642602897679	2.6164202347661547	0.0	0.0	0.0	0.0	0.0	2.788000446080072	0.0	0.0	0.0	0.0	3.9166290670276234	0.0	0.0	0.0	0.0	7.839251445557967	0.0	3.668421639579041	4.972531734697531	0.0	0.0	5.634259906155767	0.0	7.024958271747866	0.0	3.8053487982708494	0.0	0.0	0.0	16.276253597052044	4.998000799680128	8.790992397549775	0.0	7.110271783028635
2L_12217	0.3964310108951134	1.018828459342886	0.7689577892155977	0.0	1.5781763462140141	2.1994360645930384	1.414677276746242	0.5609050314864039	0.0	0.0	0.36211875684630773	0.5423267008585574	1.3150817520571165	0.0	0.0	1.595980682249822	0.6403959183725746	1.4717824352332938	1.1206252192223085	0.0	1.0826611811833486	1.7424995197235698	1.0629212157480281	0.8084486113682425	0.8501666326600013	0.5069801020449549	1.0131855973640962	1.9464464457157984	0.5984927558436832	1.1505182797220577	2.0294719922717706	0.0	1.424554185767564	3.218296401236598	1.4255750056785406	1.8739102040969298	5.105207384463687	1.8068936606942807	2.7279944057928054	1.3485103680219643	0.9851513069263524	0.0	0.0	0.8516679704283847	3.160269929188885	2.5878242867309305	0.7586214482766206	2.2794499231445466	0.9203747029490645
2L_12218	0.0	0.0	0.9536088372838168	0.0	0.978573162043887	1.0910360478310202	0.8771929824561404	1.3911920846735149	0.0	0.9124753631651945	0.8981498113885397	0.0	1.6308744096234635	0.8047642040882022	0.0	0.0	0.0	0.0	1.8529636300298697	0.0	0.0	1.080464340354911	0.0	0.0	0.0	0.0	0.0	0.0	0.0	1.4267940508395256	0.0	0.0	1.177756421128008	1.5964443990344703	1.178600388466688	2.3238952202123113	1.808893969871062	8.963143553707155	2.2553813398769464	3.3446605838439516	0.0	0.0	4.465348892593474	0.0	0.0	0.0	0.0	1.8845452215471363	1.1413857335914386
2L_12219	0.0	0.0	1.9249474537468814	0.0	0.0	0.0	0.0	0.0	0.0	0.0	0.0	0.0	0.0	0.0	0.0	0.0	0.0	1.8421712419752716	0.0	0.0	0.0	0.0	5.321663988539264	0.0	0.0	0.0	0.0	0.0	0.0	0.0	0.0	0.0	0.0	0.0	0.0	0.0	0.0	0.0	4.5526954005484175	0.0	4.932298043973903	0.0	0.0	2.1319975089741106	0.0	0.0	0.0	0.0	0.0
2L_12220	0.23851658331863676	0.919482115797003	0.23132547600884165	0.35670864081023657	0.0	0.5293248620182416	0.6383657835939994	0.6749479631994073	0.0	0.44269471816504813	0.8714891243604087	0.326296147819464	2.1758873387252087	1.561751152523546	0.8150737788483138	0.1920474679885678	0.3853004488133748	0.6641341901727	0.8989801205379515	0.7311764473052833	1.519918532366665	0.7862938704146814	0.63951691403927	1.2160274756057592	0.0	0.0	0.0	0.5855492419684456	0.3600890024785646	0.34611027087074353	1.8315774204112454	1.4873387315796815	0.5713979444987464	0.3872638823064786	1.715422206003223	1.127456346863298	0.4387996862757763	0.0	1.6413244350205674	4.056722061476864	0.2963629450297119	0.0	0.7221332393597277	1.793450186690478	2.535209625075454	1.5569897160829254	0.9128639834034025	2.7429065465224833	0.27687620731870205
2L_12221	1.4092832730547644	0.0	0.0	1.0538125145294401	0.0	0.7818834477619759	1.2572685840012572	0.0	2.1362742138671114	0.6539191664361602	0.0	0.0	0.0	0.0	0.0	1.1347189386292935	0.0	0.6540098751567089	1.3279135868200858	1.4400602290790212	0.0	0.0	0.0	2.1554817997583275	1.5111401250015113	0.0	0.9004501890765306	1.729868717668213	1.0637990049649628	2.045004202994888	0.0	0.0	0.8440310042972995	1.1440808517361598	0.0	0.0	3.888994107785028	0.0	0.0	0.0	0.8755352256276165	0.0	1.0666871470598902	1.5138086980268792	1.872421441622206	5.749703890249653	0.6742109523816265	2.70109263248623	0.8179662022908943
2L_12222	0.0	0.0	0.0	0.0	0.0	0.0	0.0	0.0	0.0	0.0	0.0	0.0	0.0	0.0	0.0	0.0	0.0	0.0	0.0	0.0	0.0	0.0	0.0	0.0	0.0	0.0	0.0	0.0	0.0	0.0	0.0	0.0	0.0	0.0	0.0	0.0	0.0	0.0	0.0	0.0	0.0	0.0	0.0	0.0	0.0	0.0	0.0	0.0	0.0
2L_12223	0.4716140457792925	0.0	0.9147904276878521	1.4106256505629173	0.4693692667424135	0.0	0.4207426107078995	0.0	0.0	0.8753313676308588	0.4307944819534807	0.0	0.3911216633997578	0.38600239514486184	0.4029072497841223	0.37973159811182267	1.5236936650455075	0.4377263948271946	0.0	0.4819134972982966	0.42932919459989743	1.036482043129987	1.264503939214284	0.9617706736693831	0.0	0.0	0.6026679870720486	0.5788973730158221	2.135990239379002	1.368713762875405	2.414360811254205	2.9408849769890457	1.694720504999595	0.0	0.0	0.0	2.6028893981104586	0.0	0.0	3.2085099952305502	2.3439699760885766	0.0	0.7139297693007344	2.5329664314570928	2.506409515734111	0.7696511171485966	0.9024938024622469	2.711746989667069	2.7373087962432736
2L_12224	0.842946932360168	0.0	0.0	0.6303260979461203	0.8389346905283183	0.46767478643630883	0.3760105282947923	0.5963372726180889	0.0	0.39113439143008905	0.7699874299552061	1.1531707062813095	0.6990775811132728	0.6899275748528299	1.4402854761036477	0.0	1.0212743706703074	0.3911886478306204	0.0	1.29203373345034	0.7673684250914128	1.3894296085782272	1.130065703150047	0.8595181231974831	1.8077429244941938	0.5390059178537733	1.0771882972539886	1.034701508791393	0.6362994048309888	0.6115981266994018	0.0	0.0	0.5048476480864558	1.3686381762732065	2.5260470818800984	0.996142339177302	1.5507720441082993	0.0	0.0	1.4336954561316433	0.0	0.0	3.1901345726368118	0.0	1.1199678166048221	4.12694482274772	0.0	2.4234422476748283	0.4892572800504757
2L_12225	0.0	0.8304828738859851	1.2536090228509418	0.48327272287933887	0.32160674730955857	0.7171350454932545	0.0	1.3716401959159414	0.0	1.1995351801177043	0.5903514435937643	0.0	0.8039770062576209	0.5289693363087858	1.3803384589901444	0.7805639574592643	0.0	0.0	0.0	0.3302019184731463	0.2941717227431513	0.0	0.0	0.0	2.772002772002772	3.3060583519299116	0.4129415894121777	1.1899626649213881	0.9757049468240804	1.8756557468333657	2.4814408900101323	0.0	0.7741361124819771	2.0986771775415307	1.162036274899048	1.1456175355857448	0.5944905587468139	0.0	0.741228029537937	0.0	2.810610052949886	0.0	0.0	1.7355612154135192	0.0	1.054713249835201	1.545947491893438	2.477412961514938	1.1253446367950184
2L_12226	0.6765708062809315	1.7387882714905756	0.0	0.0	0.6733504781832088	1.501471066277185	2.4143654745737138	0.95727114925475	0.0	0.0	1.236023280498488	0.0	0.0	0.5537535492141544	0.5780050133842841	1.089515105854564	0.0	1.883868191771	0.6375067264928479	1.382692506055502	1.231819119680466	0.7434612029603733	0.0	0.0	0.0	0.0	2.593736782749645	0.0	1.0214204117386536	2.945305962801375	0.0	0.0	1.620814631158508	1.0985040681450406	1.621976089152889	0.7995293650345661	2.489378754372127	0.0	1.5519147291140598	2.301441415773113	0.8406565022888975	0.0	1.0241934988293468	0.0	1.797829731860887	2.2082611047930305	1.2947047804449345	2.593489123360477	0.7853808578809357
2L_12227	0.0	0.0	0.0	0.0	0.0	0.0	0.0	0.0	0.0	0.0	0.0	0.0	0.0	0.0	0.0	0.0	0.0	0.0	0.0	0.0	0.0	0.0	0.0	0.0	0.0	0.0	0.0	0.0	0.0	0.0	0.0	0.0	0.0	0.0	0.0	0.0	0.0	0.0	0.0	0.0	0.0	0.0	0.0	0.0	0.0	0.0	0.0	0.0	0.0
2L_12228	0.0	0.0	0.0	0.0	0.0	0.0	0.0	0.0	0.0	0.0	0.0	0.0	0.0	0.0	0.0	0.0	0.0	0.0	0.0	0.0	0.0	0.0	0.0	0.0	0.0	0.0	0.0	0.0	0.0	0.0	0.0	0.0	0.0	0.0	0.0	0.0	0.0	0.0	0.0	0.0	0.0	0.0	0.0	0.0	0.0	0.0	0.0	0.0	0.0
2L_12229	0.0	0.0	0.0	0.0	0.0	0.0	0.0	0.0	0.0	0.0	0.0	0.0	0.0	0.0	0.0	0.0	0.0	0.0	0.0	0.0	0.0	0.0	0.0	0.0	0.0	0.0	0.0	0.0	0.0	0.0	0.0	0.0	0.0	0.0	0.0	23.54880489815142	0.0	0.0	0.0	0.0	0.0	0.0	0.0	0.0	0.0	0.0	19.0666857333524	0.0	0.0
2L_12230	0.6943298077001522	1.7844289392439865	1.3467925042242987	1.0383908679753506	1.7275623766628434	0.38522062548272956	0.30971738288811457	0.4911990635781052	0.0	0.9665244264885684	0.0	0.9498590765327579	1.7274767265698012	0.28414438797074737	0.8897652087567133	0.0	1.121622584095055	1.2888779978698068	1.6356008813271787	0.0	1.2641525832167941	0.381487990090468	0.465413819206744	0.3539896939440505	0.0	0.8879512124085854	0.4436364346181932	3.8352455228302578	0.0	0.5037693280548383	0.0	6.494539715733997	0.4158396655318402	1.6910073076880803	3.745238865092751	1.641031700219611	1.916040999445306	0.0	0.79632511884157	1.1809254558519875	1.2940837725130137	0.0	1.5766156368738866	1.4916554000069735	0.9225100761163064	3.3993371292597945	0.6643444506394564	2.661564447620578	1.6119919303683965
2L_12231	0.0	0.0	0.0	3.8338530760153384	0.0	5.6891073506111525	0.0	3.6271217301950993	0.0	0.0	0.0	0.0	0.0	0.0	0.0	6.192295545881815	0.0	0.0	0.0	0.0	0.0	0.0	0.0	0.0	0.0	0.0	0.0	3.1466994426880617	0.0	0.0	0.0	0.0	0.0	4.162256409146475	0.0	0.0	0.0	0.0	2.9401197569579405	0.0	0.0	0.0	0.0	2.75367774315181	0.0	0.0	2.4528326415118866	0.0	2.9758255832915728
2L_12232	0.0	0.0	0.0	0.0	0.0	0.0	0.0	0.0	0.0	0.0	0.0	0.0	0.0	0.0	0.0	0.0	0.0	0.0	0.0	0.0	0.0	0.0	0.0	0.0	0.0	0.0	0.0	0.0	0.0	0.0	0.0	0.0	0.0	0.0	0.0	0.0	0.0	0.0	0.0	0.0	0.0	0.0	0.0	0.0	0.0	0.0	0.0	0.0	0.0
2L_12233	0.0	0.0	0.0	0.0	0.0	0.0	0.0	0.0	0.0	0.0	0.0	0.0	0.0	0.0	0.0	3.287894629552912	0.0	0.0	0.0	0.0	0.0	4.487174309670668	0.0	0.0	0.0	0.0	0.0	0.0	6.164802430411711	5.925483489825353	0.0	0.0	0.0	0.0	0.0	0.0	0.0	0.0	0.0	13.890393681537724	0.0	0.0	0.0	0.0	0.0	0.0	0.0	7.8265266031465766	0.0
2L_12234	0.0	0.0	0.0	0.0	0.0	0.0	0.0	0.0	0.0	3.874197072656692	0.0	0.0	0.0	0.0	0.0	0.0	0.0	0.0	0.0	0.0	0.0	0.0	0.0	4.256775509578596	17.905744162727405	0.0	0.0	0.0	0.0	6.057896528704131	0.0	0.0	0.0	0.0	0.0	4.93340884737809	0.0	0.0	4.787960386330948	0.0	10.374358734950697	0.0	0.0	0.0	0.0	6.812917291184085	3.994417402238631	0.0	0.0
2L_12235	0.0	0.0	0.0	0.0	0.0	0.0	0.0	0.0	0.0	0.0	0.0	0.0	0.0	0.0	0.0	0.0	0.0	0.0	0.0	0.0	0.0	0.0	0.0	0.0	0.0	0.0	0.0	0.0	0.0	0.0	0.0	0.0	0.0	0.0	0.0	0.0	0.0	0.0	0.0	0.0	0.0	0.0	0.0	0.0	0.0	0.0	0.0	0.0	0.0
2L_12236	0.0	0.0	0.0	0.0	0.0	0.0	0.0	0.0	0.0	0.0	0.0	0.0	0.0	0.0	0.0	0.0	0.0	0.0	0.0	0.0	0.0	0.0	0.0	0.0	0.0	0.0	0.0	0.0	0.0	0.0	0.0	0.0	0.0	0.0	0.0	0.0	0.0	0.0	0.0	0.0	0.0	0.0	0.0	0.0	0.0	0.0	0.0	0.0	0.0
2L_12237	0.6444781850256912	0.0	1.2500952416312219	0.0	0.0	0.7151249645119236	0.0	0.0	0.0	1.7942594463274202	2.9434836423255284	0.0	0.0	0.5274866710711804	1.1011755709925688	1.5567521790638628	1.5616381709344158	0.0	1.2145341602610618	0.0	0.5866943586403945	0.0	1.7279917996421157	0.6571477500772478	0.0	0.0	0.8235682841877197	0.7910848534226562	0.0	0.0	0.0	0.0	1.5439325227378804	0.0	0.772519443928144	1.5232085962581772	0.0	2.937468348778542	0.0	0.0	4.8046836055787185	0.0	0.9756116597300678	1.3845572438615827	1.7125510468653296	0.0	0.616645722294709	1.235234470354311	2.9925076585752257
2L_12238	0.0	0.985709997875795	0.49597448508858916	0.7648028548560967	0.0	0.5674507417290509	1.140575990875392	0.36178134622818525	0.0	0.0	0.0	0.34979840243571625	0.21205552631545466	0.4185599966515201	0.4368907013056916	0.823520571029164	0.8261052565490528	0.23732334391914112	0.24093282443502156	1.0451215554753135	0.23277061038273308	1.1239047372725164	0.6855796378734075	0.5214458964684816	0.0	0.9809999921520002	0.9802505651144509	1.2554496322238768	1.5441010706796827	0.3710396847350007	0.0	0.0	1.531385594623244	0.8303149654516323	0.6129931875002107	1.510830083286019	1.4112158259387584	3.4963160483237496	0.8797723618339501	0.0	0.6354183793177672	0.0	1.1612199002125034	1.922627693721563	0.679453529115603	0.8345677982015065	0.9786151787862652	0.9801569672375183	1.1872754936246275
2L_12239	0.21641252694390062	0.2780903049321373	0.0	0.6473027348152164	0.8615298038266482	0.7204060784983279	0.38613765807510375	0.9185977274994538	0.6561015939200902	1.0041721343839383	0.5930441847569853	0.29605729253355945	0.0	0.3542547321789943	0.9244230195235185	0.34849969140352327	0.6991869714059097	0.4017245714472573	0.6117516762913557	0.6634161046647704	0.7880360368879669	0.23780854291043504	0.5802509388025001	0.0	0.0	1.107046038059357	0.276550079790229	0.531284614852922	1.6335923034540152	0.942105541822797	0.0	0.0	0.7776671416657568	0.3513749618494635	1.0376325458843705	0.7672286565427264	2.3888087178140873	2.9591612080006247	0.496405971128433	0.7361546607939192	1.344490452907743	0.0	1.9656328748167047	1.1623183639281098	1.725198035482493	1.7658734363190722	0.0	1.6591420427174324	0.502434496107439
2L_12240	1.3567038045339304	0.6973462766381048	1.0526401108724777	0.0	0.0	0.0	0.0	0.7678329588611994	0.0	0.5036174843903761	0.2478554308842738	0.37120037440754566	0.9001194998648021	0.6662535894412133	0.2318106526081851	0.4369533167815417	0.8766494597910699	0.5036873439387726	0.7670219819295758	0.2772664983548115	0.741037155602982	0.2981673560892274	0.7275259592175138	0.276674951421412	0.5819041766754185	0.34700707783396517	0.0	0.0	0.0	0.393741277646347	0.6945451534917008	0.0	0.0	0.0	0.6504983988632411	0.6413073229344068	2.495932129814828	1.2367445716807262	0.9336001189033113	0.9230000158756002	0.6742956476238833	0.0	1.6430235576717698	1.1658635615522914	1.44205006451732	0.885629771330393	1.5577357625287909	0.0	0.9449380800974875
2L_12241	0.9399653528770928	0.30196409526121704	0.0	1.405746127872291	0.4677456623606001	0.7822522607090334	0.4192872117400419	0.0	0.0	0.8723034918308777	0.42930431236181765	0.3214735317982329	0.0	0.3846671667339834	0.2007567727304848	0.37841806113722193	0.3796057566453784	0.6543183703808394	0.6642699805767458	0.48024650092399424	0.0	0.7746725459148418	0.31503246724607437	0.23961094849514739	1.0079019512981777	0.0	0.600583286487837	1.1537897956522891	1.0643007969484368	0.0	0.6015023121748879	0.0	0.8444291321295152	0.7630803416768538	1.1267123210499155	0.5553963419375334	0.4323142821075494	0.0	1.3475548886057227	2.3980585318126444	1.459913689902653	0.0	1.4229204018327215	0.7572613793667479	3.1221744321389147	0.7669888019634913	0.6745289764157688	1.3511833663922863	1.9094880826120924
2L_12242	0.0	1.3439409698119946	0.0	1.5641262024611213	0.0	0.0	0.9330534173081407	0.0	0.0	0.0	0.0	0.0	2.602094929280264	0.85601230945701	0.8935011018655588	1.6842119445995323	1.689497979191467	0.0	1.970962013747657	1.068708098627223	0.0	0.0	0.0	0.0	0.0	2.675038467053156	0.0	0.0	1.5789486980620615	1.5176535740210488	0.0	0.0	0.0	0.0	1.253654716913482	1.2359414747105362	0.0	0.0	0.0	0.0	1.2995172943010318	0.0	3.1664708732176727	6.740633131941939	0.0	0.0	2.0014015815275434	2.0045547493013625	1.2140701994814462
2L_12243	0.0	0.0	1.0051910074004171	3.100050406819615	0.0	1.150051867339217	0.9246417013407305	0.0	0.0	0.0	1.8934642348274344	1.4178721652127333	1.7190909172175208	1.6965902776894137	0.0	0.0	1.6742667214040268	0.0	0.0	1.059073420900348	0.0	1.1389083199302805	0.0	0.0	0.0	0.0	1.3244485790785865	3.816627826117489	0.0	1.5039715376394447	2.652950558552211	0.0	0.0	0.0	1.24235269796766	2.449598290376361	1.9067398295450864	4.723986893770762	2.3773783887745896	0.0	0.0	0.0	1.5689621629084796	0.0	0.0	1.6914177463549949	0.9916792163671498	3.9729663477831445	1.203125045117189
2L_12244	0.4389910151489434	0.8461558140085214	0.8515114893061546	1.3130482263574343	0.2184507572781184	0.4871125841395655	0.39163851764821067	0.31056131130911185	0.0	0.8147819368548072	0.6014926038965693	0.6005497612679574	0.5460998169983107	0.35930139233780795	0.0	0.7069287322169868	0.17728687121931314	0.6111712198005785	0.6204665995694086	0.2242890105651787	0.1998155702286789	0.241196327998159	0.2942585536326969	0.6714314726519919	0.0	0.28070421276391244	0.2804897710429316	0.5388532163569216	0.6627456864534251	0.9555266370727327	1.6855138957698432	2.737454689992153	0.5258304479702077	1.4255223889160789	0.7893108784561753	1.296930802879539	0.8076131103551224	1.000438992629966	1.5104330900042409	1.4932836209260703	1.090915090942091	3.8853027544465344	0.3322724980047036	1.6504272095465615	1.7497749497785426	1.4328238450544293	0.6300490953156542	0.8413889665888228	1.2739802577904147
2L_12245	0.0	0.6026017087735615	0.0	0.7013292573947104	0.46671829504446444	0.7805341038766007	0.20918313983892897	0.33175587836582093	1.4217250102328658	0.43519377220304223	0.21418068925487607	0.6415348798985759	0.7778252596886304	0.3838222749338146	0.0	0.0	0.1893859909212901	0.4352541403223657	0.0	0.47919167647891486	0.0	1.2882850622367936	0.0	0.4781693230088288	1.0056881723025433	1.7991669137522561	0.29963207578150636	1.1512555852445183	0.3539877140776099	1.0207375073467582	1.2003623173618725	1.4621375105237346	0.0	1.5228085889754597	1.4052969802866062	1.9396175982945554	0.43136473708880047	0.0	1.0756760704778656	0.0	0.8740242611654414	0.0	1.774743833475076	0.7555981130800934	1.246126726602039	0.0	1.5704439927847522	0.4494051987373152	2.449663764595369
2L_12246	0.4024084305531981	0.5170952196718741	0.39027609926532086	0.601813770413824	0.8009861100197675	1.3395596063838053	0.7180039490217197	1.1387248081334103	0.0	0.7468834421169066	0.3675788134923479	0.5505039478289611	0.6674553318868242	1.3174384385719626	0.0	0.6480180045322379	0.0	0.7469870464229293	0.37917403307019415	0.4111965193694943	0.7326570908384894	1.7687730719864994	0.5394740149932776	0.8206384665746568	0.8629855156511054	0.0	0.0	0.49394878166051154	1.215033758497946	0.0	0.0	0.0	0.0	0.6533644282532027	0.4823566479454404	0.9510825887783286	0.0	1.8341381531549377	1.3845636658372207	0.0	2.0000110000605003	0.0	2.436664985367827	2.161273726787164	3.207920741260662	0.6567109289832801	2.3101800161573993	0.7712732193730876	1.8685043780926085
2L_12247	0.0	0.0	0.0	0.0	0.0	0.0	0.0	0.0	0.0	0.0	0.0	0.0	0.0	0.0	0.0	0.0	0.0	0.0	0.0	0.0	0.0	0.0	0.0	0.0	0.0	0.0	0.0	0.0	0.0	0.0	0.0	0.0	0.0	0.0	0.0	0.0	0.0	0.0	0.0	0.0	0.0	0.0	0.0	0.0	0.0	0.0	0.0	0.0	32.734081416207296
2L_12248	0.0	0.0	0.0	0.0	0.0	0.0	0.0	0.0	0.0	0.0	0.0	0.0	0.0	0.0	0.0	0.0	0.0	0.0	0.0	0.0	0.0	0.0	0.0	0.0	0.0	0.0	0.0	0.0	0.0	0.0	0.0	0.0	0.0	0.0	0.0	0.0	0.0	0.0	0.0	0.0	0.0	0.0	0.0	0.0	0.0	0.0	0.0	0.0	0.0
2L_12249	0.0	0.0	0.0	0.0	0.0	0.0	0.0	0.0	0.0	0.0	0.0	0.0	0.0	0.0	15.200155649593851	0.0	0.0	0.0	0.0	0.0	0.0	0.0	0.0	0.0	0.0	0.0	0.0	0.0	0.0	0.0	45.542317921812945	0.0	0.0	0.0	0.0	0.0	0.0	0.0	0.0	0.0	0.0	0.0	0.0	0.0	0.0	0.0	0.0	0.0	0.0
2L_12250	1.1220307140199532	0.9612070299606308	0.7254681845202211	1.1186868585169882	1.1166900948248561	1.2450261206480113	0.0	0.0	2.2677865903964682	0.34708772572850244	0.6832771337890792	1.0233091402586394	0.6203526282852014	0.3061165140675844	0.6390455828658076	0.0	0.3020886651982741	0.0	1.7620775260544308	0.0	0.3404765309527214	0.8219748735432755	1.0028060518944109	1.9068138543908126	0.8020841354174687	0.47830705323060063	1.9117666176489707	0.4590905343060911	0.5646440664491206	0.5427244637828025	0.0	0.0	0.44799543546410714	1.2145122555217194	0.8966329281628458	0.4419820739142533	0.688067776327331	0.0	0.42895140598260245	0.0	0.9294345413194067	0.0	1.1323540735305442	0.40175028134572205	1.9876906294698191	1.2207329280500012	0.7157164314321471	2.867376112864511	0.0
2L_12251	0.2777448264401743	1.784511843394667	0.26937101517773676	0.0	0.5528456444180295	0.6163816363884598	0.0	0.0	0.0	1.8042627511759284	0.25370520596740015	0.7599225654104298	0.6910227938936067	0.22732607140198238	0.2372817458773246	0.2236330485813726	0.6730048166506057	0.2577875757679576	0.261708299353782	1.1352416821693379	0.25284226308996	1.2208182845861102	0.744696707558087	0.566409824355747	0.0	0.0	1.0647769100713556	1.3637062070894925	0.8386239321801472	0.8060683728957737	2.843750013330078	0.0	1.996123129657579	1.803824929591076	1.6646279413393104	0.9846647653008862	3.5767760340881067	1.265933674190195	0.31854484636805047	0.0	0.3451050387578841	0.0	1.2613511088537597	1.491724701967576	2.214127045724233	0.4532660082222454	1.0630005054833154	0.532337620656318	0.9672400938816131
2L_12252	0.4008972400951121	0.7727300077231789	0.19440523506858928	0.0	0.79797811497141	0.2224215118968818	0.17882689556509299	0.8508363607981798	0.6077035417934742	0.3720393111617746	0.0	0.27421830233862143	0.0	0.0	0.5137391662684617	0.8069805756547518	0.6476106792555275	0.37209091877880357	0.5666251443760868	0.6144784896479218	0.729905696184053	0.0	1.612344279789458	0.8175566697581209	1.28961703532519	0.25634589387197965	1.2807503024619915	0.7381407356842034	0.30261771587053193	0.0	1.0261681076803346	1.2499550016199419	0.4802011159105612	1.3018216129465638	0.9610904455307756	0.23687773167400167	0.0	0.9136251476418239	1.1494701034780574	0.6818514065776297	1.2453126432109538	0.0	0.0	0.0	0.0	0.3271223699361457	0.19179203728559951	1.1525652106028623	0.698057798441116
2L_12253	0.7884006916166227	0.33769854859527704	0.7646309650104105	1.179076671347077	0.0	0.87482405101274	0.9378113826856574	0.0	0.7967359957116481	0.0	0.24005410819598738	0.3595167332929069	1.0897349668663903	0.4301887076539713	0.22451434404182935	0.21160004121968803	0.4245283299216822	0.4878336364365675	0.4952531594241959	1.3426972682770368	0.7177127928716766	0.0	1.761567163429781	1.0718661033438632	1.6907657139765455	1.6804246392733253	1.007484535448209	0.3225823413200528	0.0	0.3813481549632634	1.3453682804404037	4.9162991869588275	0.31478631266301604	0.0	0.6300237701668246	0.9316829790898662	0.0	0.0	0.30140492672876373	0.0	0.0	0.0	1.591308907272043	0.2822919156422552	0.6983305570038155	0.0	0.7543527853005608	0.503694168586539	0.3050652919041651
2L_12254	1.8057328768520875	0.38672808011706417	1.7512913000459946	0.9001757323064609	0.5990459952906598	0.0	0.5369848301785475	0.4258179558404638	0.0	1.3964584696044058	0.549813819295441	0.4117139875627792	0.24959012309984543	0.492646633191328	0.0	0.4846433485365952	0.7292466609740051	0.5586608720126378	0.5671576153132103	0.9225838942438391	0.547943704263824	1.9842599242925467	0.0	1.534359275502555	0.6454144593492157	1.9244009109036249	0.769172312135047	0.0	0.908706278506116	1.3101451614636	1.5406986328764753	0.0	0.7209785582418736	2.4432093098393026	0.0	0.7113009937017143	0.5536687140966602	0.0	0.0	0.0	0.0	0.0	0.0	0.9698313275820611	1.5994385330973415	0.0	0.2879584031416492	1.1536483031621616	0.6987137797257297
2L_12255	0.0	0.0	0.24559224545432087	0.757416585332749	0.0	0.2809852241110049	0.0	1.4331494196568912	0.7677122344310646	0.23499873805677668	0.4626186761472655	0.3464201393149376	0.2100075485113237	0.6217764775740768	0.8653426462662716	0.8155672208853717	0.0	0.23503133602293794	0.9544238284125389	0.5175140199723152	0.4610451432351999	0.5565251770042239	0.6789584858302383	1.032819811880134	1.0861159624290768	0.0	0.3235945189819251	0.0	1.9114856739500898	0.734912557531711	1.2963587615832897	3.158137747230866	1.2132766927242102	1.2334439951875948	0.9106095851250587	0.5984955497666407	0.46586222199322513	0.0	0.8712757463435171	0.0	0.9439225077378047	0.0	1.533340182252814	1.0880339710318572	0.6728915414572517	0.4132538783876487	0.9691639647586785	0.4853454315065482	1.469761364841568
2L_12256	0.0	0.0	0.5282381314400152	0.0	0.0	0.0	0.0	0.7706311839299355	0.0	0.0	0.4975173882327187	0.0	0.0	1.3373632546072165	0.46531088723246483	0.0	0.439922123226058	0.0	0.0	0.0	0.0	1.1970158872736623	0.0	0.5553664841214058	1.1680496374373925	0.0	1.3920224861744326	0.0	0.0	1.5807047793557427	4.182457768329761	0.0	1.9572045482302174	0.8843278012144297	0.0	1.2872888974937	2.0040224739096315	4.965006633248861	1.8740049033962967	1.8527274371147253	0.0	0.0	0.8245056264263948	0.5850561677323269	0.0	0.8888572850743085	0.5211375473766144	0.0	1.2645089759905153
2L_12257	0.0	0.0	0.2797154443595912	0.0	1.4351902801106797	0.0	0.5146018268364853	0.0	0.0	0.8029501458960414	0.790344102649892	0.7891052343638602	0.239186520901936	0.23605588386994739	0.24639387776261742	0.23222104099119373	0.6988496561939231	0.0	1.358792318431784	0.5894187081969516	0.0	0.9507752589769188	0.3866473353309597	0.29408059290411764	0.0	0.36883731854679275	0.36855554824996556	2.124113209286538	1.3062433555754647	0.0	1.4764780800587758	0.0	0.0	0.0	0.34571065041863486	0.340826006823882	0.0	1.3145482633765802	0.66155531389675	1.9621320291172546	0.35835781813125717	5.105176853536561	0.4365965725422669	0.3098020309258019	1.5327695398227321	1.8826896103773851	0.27595550559657084	0.0	0.3347947346698161
2L_12258	0.44454042566168284	0.2856174369216747	0.6467067665101436	0.6648234215695843	1.1060612777414547	0.2466351565590647	0.99147332936744	0.31448720533964053	0.0	0.0	0.20303208109913448	0.0	0.18433440679860688	0.18192171181053948	0.0	0.0	0.718112020304761	0.20629906978099044	0.4188733964374483	1.1356215592937995	0.0	0.7327360785274232	0.2979783598579764	0.6799192292218044	0.9533397397763848	0.2842526747039679	0.0	0.0	1.3422472870497835	0.9676057215687444	1.706820957212502	0.0	0.7987164307471321	0.0	0.2664295940614762	1.050660539774751	0.40891118890601047	0.0	0.76476345254602	1.5121606446885207	0.2761764148655822	0.0	0.3364728493328416	0.23875581859867717	1.771894353516076	0.36273414489052686	0.4253424836411154	0.4260126021343913	0.0
2L_12259	0.31103952363674875	0.0	0.3016619006600212	0.0	0.30955904397642214	0.3451352326125184	1.387443635102324	0.4400857375033804	0.0	0.2886498547369606	0.5682363010657983	0.0	1.0318123215932007	0.25457681378024294	0.5314518520565593	0.5008821787373011	0.7536813565862456	0.2886898949443038	0.0	0.3178322316208745	0.2831517622657804	0.3417910088115431	0.4169836611207145	0.3171541378624636	0.0	2.386657629189777	0.7949447871098113	1.1453854995341144	0.0	0.0	0.796161229018166	0.0	0.37256810824444786	1.0100293388272197	1.4913403458641963	1.1027015821194732	0.5722203609165483	1.4176876380473338	1.0701913537813605	1.0580403928080764	1.545898200671113	0.0	0.9417038247300842	1.3364363157190469	0.0	2.030405319661938	0.8928208720092174	0.0	0.7221254172982255
2L_12260	0.624679168683209	0.8027133316034861	0.0	0.0	0.9325587500355539	0.0	0.0	1.3257755289678639	0.0	0.8695689981260788	0.0	2.136438518533711	1.0361250167722738	2.3007678812803776	0.0	0.25148786508179016	0.2522771799649537	0.2898965402732246	0.29430561312909115	0.31916068399964515	0.0	0.0	0.41872653953710204	0.6369595119871003	0.6698282560351526	0.3994388682778433	0.39913372017373494	0.7667819331607691	0.4715397470283565	2.266172369149508	0.0	0.0	0.37412534171673395	2.535627467640956	0.7487868716695364	0.3691035250493953	1.1492241731260249	0.0	0.7164429752587165	1.0624627141991236	0.7761798175783384	0.0	1.4184598363097352	0.6710111282163032	0.0	0.5097229655682137	0.5977017471270346	0.0	0.3625718526769042
2L_12261	0.5608048446808922	0.0	0.0	0.0	0.279067768537844	0.3111397359668201	0.2501563477173233	0.0	0.8501008644675692	1.3010905741192267	0.25613277923275424	0.3835969347536137	0.0	0.22950123643791132	0.47910434317669176	0.0	0.45296296665377234	0.7807626333249792	0.0	0.5730521099205635	0.7657847379101734	0.3081249150730703	0.7518223233339711	0.8577442584028917	0.6013373743204887	1.4343827277369456	1.7916086782657803	0.344188700766818	0.4233241443772394	0.40689061112121555	0.7177400948278213	0.0	0.6717409981668189	0.9105423964474277	0.0	0.6627243404733045	1.547571576475055	0.0	0.6431856729104988	0.0	0.0	0.0	0.0	0.30119964807833116	2.235312876743358	0.45760307509266457	1.3414647560989024	0.5374312826926168	0.976495111665471
2L_12262	0.24093904740844393	0.0	0.23367490450933445	0.7206630157397846	0.2397922305830579	0.26735044215752873	0.6448492664839593	0.3409014942292024	0.0	0.6707863382288065	0.6602552216559311	0.3296101341668163	0.9990847584344934	0.1972016105455533	0.2058379936427347	1.1639878456389159	0.19460685251205917	0.8945058489165755	0.0	0.0	0.8773459407945025	0.0	0.0	0.0	0.0	0.9243825494322813	0.3078921249445948	0.5914963002054295	0.0	0.34962549690086714	0.0	0.0	0.0	0.39119707988592534	0.866422339417717	0.0	1.7730252034202896	0.0	0.5526647810112781	0.8195847311692417	0.0	0.0	1.0942012440338678	0.5176186117225552	1.9207186253493627	1.1796023167389502	0.0	1.3853822682983947	0.8390647985131324
2L_12263	0.0	0.2921788598602374	0.44104227374757393	0.34004812769160847	0.2262941132369859	0.5046020972776969	0.0	0.0	1.3786817610260589	0.21100906009601333	0.41539257973849997	0.31105608736296386	0.565707234739312	0.18610095697764603	0.0	0.1830776562325218	0.36730452035061717	0.21103833032213293	0.6427441163042907	0.0	0.0	0.24985635133720746	0.30482374740377804	0.0	0.48762029592700523	0.2907827452775719	0.8716818124287182	0.2791002244161174	0.0	0.0	0.5820104526749259	0.0	0.5447101050097588	0.0	0.5451004382989094	0.5373985599760707	0.8366100210570558	3.109077636155837	1.0431095805911939	0.0	0.5650419028012094	0.0	1.0326076854924815	0.0	2.4167995604324957	0.7421343040450031	1.087784443938407	0.8715985810898059	0.2639443655954643
[truncated: 144 more columns]
