# Supplementary material for: Convergence of topological domain boundaries, insulators, and polytene interbands revealed by high-resolution mapping of chromatin contacts in the early Drosophila melanogaster embryo
Source: eLife. 2017 Nov 17;6:e29550. doi: 10.7554/eLife.29550 (PMC5739541; doi:10.7554/eLife.29550)
Supplement: Supplementary file 3. [file elife-29550-supp3.zip › local_HiC_maps/nc14_all_dm3_CompressedBinCounts_500bp_VC_chr2R_15384369-15390479.txt]

2R_30688	2R_30689	2R_30690	2R_30691	2R_30692	2R_30693	2R_30694	2R_30695	2R_30696	2R_30697	2R_30698	2R_30699	2R_30700	2R_30701	2R_30702	2R_30703	2R_30704	2R_30705	2R_30706	2R_30707	2R_30708	2R_30709	2R_30710	2R_30711	2R_30712	2R_30713	2R_30714	2R_30715	2R_30716	2R_30717	2R_30718	2R_30719	2R_30720	2R_30721	2R_30722	2R_30723	2R_30724	2R_30725	2R_30726	2R_30727	2R_30728	2R_30729	2R_30730	2R_30731	2R_30732	2R_30733	2R_30734	2R_30735	2R_30736	2R_30737
2R_30688	0.0	0.0	210.6327407532227	0.0	0.0	0.0	40.54582793567	37.76862937643993	0.0	0.0	72.17367874052118	29.271605371925016	0.0	0.0	0.0	0.0	0.0	16.468278801372797	0.0	0.0	0.0	0.0	45.56805132785302	0.0	0.0	0.0	0.0	0.0	0.0	0.0	0.0	0.0	0.0	23.376392648592038	0.0	0.0	0.0	0.0	0.0	30.988150131389755	0.0	0.0	0.0	0.0	0.0	0.0	0.0	17.45608920759829	0.0
2R_30689	0.0	0.0	0.0	0.0	0.0	0.0	108.55818447292286	0.0	0.0	0.0	0.0	0.0	138.77420742580782	0.0	0.0	0.0	0.0	0.0	0.0	0.0	0.0	0.0	0.0	0.0	0.0	0.0	0.0	0.0	0.0	0.0	0.0	0.0	0.0	0.0	0.0	0.0	0.0	0.0	0.0	0.0	0.0	103.49074275306073	0.0	0.0	0.0	0.0	0.0	0.0	0.0
2R_30690	210.63274075322266	0.0	0.0	40.189695362109155	54.01395720654218	36.33360058715099	67.65907825978498	54.804130039239766	32.02764260079099	104.6857334282484	41.891016331910905	76.45415808681116	33.844408978846495	18.852463137150412	29.9284965462515	210.63274075322266	23.44848100740034	47.79255736062735	31.811183357843092	0.0	29.64813592286741	4.498846495758488	6.612147308062588	18.10409128324213	20.29704042087943	6.971627335843739	13.417127768624315	18.29353067581181	21.190930281839375	0.0	15.300645442427346	20.504345383395375	7.8561342791420685	16.960145016023947	12.810051278635267	7.693077000007693	6.9874170593595055	10.660071635681392	7.124090253674606	0.0	5.512381359772184	5.608764030323222	18.81054172855335	9.306636935063871	12.214148217874348	0.0	0.0	2.532963993410241	0.0
2R_30691	0.0	0.0	40.189695362109155	19.70041300508693	49.17132656043839	49.001637573475655	57.1298244016655	44.90159068042541	37.94933809643806	52.944508860263554	37.075956983415395	40.3849805679503	35.754910737294786	29.87501438132341	36.32700270441561	0.0	24.056832402994637	23.929239064700315	23.90278736379146	20.51446166975409	17.493536138396863	17.292118025076302	18.726817203524387	12.81852900054845	17.108616446718294	10.577641475073259	17.642751916443927	12.644264114622413	8.841732979664013	10.51961092167045	9.285908958162802	9.851513069263525	11.919652009732793	8.234442821573005	17.16841355274566	12.06132991725344	7.774505417770116	11.321731254447823	10.808964522816643	12.280184693977796	8.084825994332537	13.048434939510576	11.416052911122032	10.825651239407629	8.23636048408385	36.08870603944496	18.090502260182127	12.810392610350643	4.137451090156301
2R_30692	0.0	0.0	54.01395720654217	49.17132656043839	16.203981135501934	49.34700828114144	57.47472022086004	50.57858674819504	53.905580602184635	20.556209928238275	32.56033052231431	33.77840764082593	35.07466880097872	39.486838913193864	32.322365305357785	41.36008503633484	20.390783444815007	29.32687822935852	12.492960439880706	19.912337923525474	18.920660721115865	17.667972506514623	15.580425376773636	17.774699989726226	15.942199959825656	12.548769652457032	16.466265627474055	17.362002909392736	17.42450249144379	12.763559852824923	17.425822629521782	12.330410925287625	13.112435587088479	10.323971555926422	7.860613340391534	12.840281625141573	12.348514597179104	14.652566711043011	12.939773955438497	13.68563513355061	7.576922404575293	11.564104622767342	11.819710120131841	10.507905554213892	10.392997613927639	26.272094831753506	26.339286890146738	6.714571904261545	14.45764320175111
2R_30693	0.0	0.0	36.33360058715099	49.00163757347566	49.34700828114144	17.996899494155148	34.970249934124794	51.03409185919368	45.32587354063151	41.48267372425223	40.80758628245379	43.760390988994935	30.547630349532696	27.39168642395806	29.64859720203647	83.46513869819424	20.574420566243894	18.938235407190053	27.912113578171795	26.119166083338623	15.664457912832383	17.827088296320436	9.170432220811431	14.347821564273637	21.44769817941214	12.431568245557177	15.285394260826246	12.685711261854948	16.794197604727568	14.423927895196563	10.913435779371799	11.171920778691003	14.00879087946774	15.457406846609702	17.131835118396523	9.145355131287289	13.844137713729259	13.728488514535302	9.880449385421933	16.927022084240267	7.645159322662911	7.223202169983283	9.690002652824573	10.141558641396237	13.71324065011086	0.0	17.71766371342742	11.542665153205796	11.346103318589343
2R_30694	40.54582793567	108.55818447292289	67.65907825978498	57.129824401665516	57.47472022086004	34.970249934124794	16.704771950275614	58.28621644388673	46.67916699529241	60.454557820250464	41.32711235974989	39.245524415867166	35.46996821130777	28.427260024631313	38.68165193862769	60.81874190350498	31.918477500229955	31.27947688202862	24.93141564383347	21.472355513495767	21.401733654568602	16.454135526132674	18.45571252669396	19.16724589502936	14.325983322471632	14.091063025097595	20.984721960182235	11.444615018116824	14.27704607916622	8.007861317455346	10.897622754283434	15.541279451372114	12.098155968821843	14.364897518535779	13.562315774048983	10.366172070681744	9.415318157723526	11.799083159938112	12.342189677239398	12.117863184477502	13.263848804432481	14.305509872394314	15.570051635722637	11.196778409171577	14.890724418852255	17.169916931941884	12.9103723222274	12.189596199147381	10.236066528448273
2R_30695	37.76862937643993	0.0	54.80413003923976	44.90159068042541	50.57858674819504	51.03409185919368	58.28621644388673	15.723115928499132	42.2512447708957	28.156852439321984	37.557462918264946	40.746258198756436	45.51489483362115	34.93123054837525	33.73221679695735	18.884314688219966	32.73546560343477	34.49304226061829	25.2609002821887	18.183272843645675	25.252033010166382	23.394001777944133	12.449077345524735	17.85437967933534	15.16445548686394	12.709196499595595	14.43497884072685	10.387361096380497	13.77410468319559	12.5876707960443	17.284453265307576	11.259713801054184	15.495547612652631	13.685082530171046	11.197751721151866	14.829069113807934	9.396871217759335	12.42449728572521	9.580673099769298	10.884709160571228	14.332191535407679	11.56565824183892	10.456066643595861	8.343881390057263	5.475307821805742	15.993858358390378	8.017381683489806	8.175359647696501	11.00185858064289
2R_30696	0.0	0.0	32.02764260079099	37.94933809643806	53.90558060218463	45.32587354063151	46.6791669952924	42.2512447708957	4.794507083918463	78.35676461784622	32.922984047298726	39.422057378677344	38.280035233394784	21.636831983978958	33.28198307367946	63.06303465629069	26.075882120765534	24.3252984964533	31.97412245830387	27.324876385295333	15.534040334357643	16.836824100849615	16.827144837372575	18.067766228761226	18.230683780282178	11.48010447451683	9.038389656225853	15.06188105367808	12.689046973265764	10.898162741018709	14.65914756232348	14.963718163202827	14.112668330811609	10.1556691433297	16.779457380154284	9.788992508253704	11.506105244043447	5.585308404772088	11.197928831083404	8.750644855213176	11.965373200196414	7.976452169792302	10.137311574833042	10.448959029422667	10.97067696512556	26.7052646758782	26.773564585535176	9.479556426528774	4.898672790334232
2R_30697	0.0	0.0	104.6857334282484	52.94450886026356	20.556209928238275	41.48267372425223	60.45455782025046	28.156852439321984	78.35676461784622	0.0	71.74150102351209	58.19265259568328	38.64072242694649	21.524169489920233	29.28845170993303	0.0	57.36754121570999	65.47866541384154	31.130875758231397	0.0	33.84976795984064	15.409222727987155	22.647594372525752	20.669740946136724	23.173467306872325	23.87886728205161	34.46675336969958	10.443013519525303	36.29105425512611	0.0	0.0	26.33641966909167	8.969478658022481	11.618207124749336	43.8763433016729	0.0	0.0	18.256170585657955	24.401075599412422	61.60518469234371	0.0	19.210856439190916	12.885784273931156	31.876624711715777	0.0	0.0	0.0	8.675780863656634	56.04140338882367
2R_30698	72.17367874052118	0.0	41.8910163319109	37.0759569834154	32.56033052231431	40.80758628245379	41.3271123597499	37.557462918264946	32.922984047298726	71.74150102351209	6.7782921128111955	31.533608422830564	39.9446924928718	45.218807348931854	32.23016321354651	96.23157165402824	35.96468298738879	37.11939518967574	26.990867121054453	19.690073608444585	20.31797174266792	23.123064856394464	18.880532449140375	20.677995635012977	20.09169230160536	17.783589325005025	16.8571421565863	12.188381394094526	16.33749636944525	14.848342592363817	11.883664239789416	12.587981206319705	14.05779512516343	13.172559915001344	10.241902020698005	10.10484435024972	15.16358797945669	18.263461388607496	9.764328175164236	13.353120603741832	10.388549375704848	14.093587571403239	11.601837318521483	11.161274247602558	13.485642348116324	10.187781182760645	20.427673778220832	8.389937444626412	6.540774816447171
2R_30699	29.271605371925016	0.0	76.45415808681116	40.384980567950315	33.77840764082594	43.760390988994935	39.245524415867166	40.746258198756436	39.422057378677344	58.19265259568327	31.53360842283056	6.492948421906594	45.465747986808026	48.03194770770586	27.331618809002133	117.08642148770006	35.379437954800345	41.84287164838598	31.577115230956284	39.45893902804741	32.96158162853286	24.382961036778507	28.485567557474685	27.675156062720962	12.222934286496553	17.116282338308938	16.315044820691135	16.524622704729907	13.988279294401742	13.007667586453294	17.435895865685424	13.535059865569785	12.009425870836223	10.370576524861288	11.571372850817767	10.691059387765794	12.623526057676697	17.036431297257582	14.355491876573659	12.497650441716958	15.704126293656131	11.691738430557153	14.638952202357165	12.286750511452155	9.05279271865776	12.395628805458044	12.427331180919571	11.264181957089662	9.095154874570992
2R_30700	0.0	138.77420742580784	33.844408978846495	35.754910737294786	35.07466880097873	30.547630349532696	35.46996821130777	45.51489483362115	38.28003523339478	38.640722426946496	39.9446924928718	45.46574798680804	4.626801925360339	30.154208622897496	47.87014418540033	51.83133048433787	39.56620437815713	41.455854336946835	27.956852288796746	37.430398174594345	25.534767957659948	22.141021256819574	30.100986368646293	12.622369229099196	27.47020398541049	19.44277743277967	21.460477971066986	16.880887631583708	15.643637928000155	10.236764854729431	15.81340959814474	9.775840297331868	9.988167565623229	9.181607437369125	13.790988739421277	14.198021221782321	6.877698529496472	17.70640420966481	12.271394870171271	15.49074228981497	11.190762588412534	8.971126979884595	12.034862404260934	10.305563979717963	11.020494814205978	21.948981786734915	16.503837967519345	11.8426554873661	13.08516742924674
2R_30701	0.0	0.0	18.852463137150412	29.875014381323414	39.486838913193864	27.39168642395806	28.427260024631313	34.931230548375254	21.636831983978958	21.524169489920233	45.218807348931854	48.03194770770586	30.154208622897496	7.7524147479870855	26.372239947297718	43.30766632309252	37.19198322669106	43.7279566879011	20.556225293986724	20.849978566222035	29.463412334562943	33.29987312748339	13.595069231530553	26.056355678684934	25.039339584636306	20.545668098779366	17.931301597320346	12.537622270026782	16.33880138553036	10.691660633006183	13.212893821311088	12.120559303736052	14.537519507197471	13.251103956444876	18.436896232802162	11.86315612150719	11.493321518198814	13.150742578597605	9.520980432481014	6.471644581717272	17.56749573534874	9.225630554550346	7.735176037909788	14.351356021360177	14.230814434532729	0.0	0.0	7.291148691311722	5.046143619302778
2R_30702	0.0	0.0	29.9284965462515	36.32700270441561	32.32236530535778	29.64859720203647	38.68165193862769	33.73221679695735	33.28198307367946	29.28845170993303	32.23016321354651	27.331618809002133	47.87014418540033	26.372239947297714	1.794266850901987	147.32444083008482	39.830386283052256	46.79907059720026	38.14274579328424	25.533957610225837	24.193188276506298	20.138636893705886	24.973832972785182	24.481182539041363	17.035813823540767	20.805195525439604	18.2996628920562	14.92771191529112	15.933361494623417	16.003237891477387	14.982583602709484	13.265895258442766	14.65300010652731	11.388059221324369	8.511838915150898	11.837818655917927	16.616689529276552	10.438475624668206	14.948567957086846	13.838190789904058	10.024472436112976	10.984343936128237	12.630526625071184	16.924468635151612	9.682104611609208	12.477478151935756	6.254694930382119	7.440930175799417	3.4332040960871435
2R_30703	0.0	0.0	210.6327407532227	0.0	41.36008503633484	83.46513869819424	60.81874190350498	18.884314688219966	63.0630346562907	0.0	96.23157165402826	117.08642148770006	51.83133048433787	43.30766632309252	147.32444083008482	0.0	46.17050305071599	49.404836404118385	31.318411154365318	0.0	34.05368222465896	0.0	0.0	0.0	46.626133015032266	0.0	0.0	21.011846479044888	0.0	0.0	0.0	35.32676373283782	0.0	0.0	0.0	26.508674963881933	0.0	0.0	0.0	0.0	56.98341212872933	0.0	25.926818960801246	32.068652571424906	0.0	0.0	0.0	0.0	0.0
2R_30704	0.0	0.0	23.44848100740034	24.056832402994633	20.390783444815007	20.574420566243894	31.918477500229955	32.73546560343476	26.075882120765534	57.367541215709984	35.9646829873888	35.37943795480035	39.56620437815713	37.19198322669106	39.83038628305225	46.170503050715986	12.482579000682174	38.76151308604396	50.80315555333526	35.56521348686243	33.035790975943335	26.62586138359612	27.538155563910408	31.747201269253104	20.762432099431884	18.84748303452729	17.646132401578328	17.042181671928912	14.515726337914497	13.678114526624963	16.434048302753542	16.29268448073206	10.906363587624194	11.524709385864595	16.496714819641245	15.5984174773101	16.84798932266335	11.683389491492155	13.663947775298487	15.27735395441001	12.989320935519894	12.90907712823195	8.246506893069565	8.670026590971554	10.7093202232215	19.551794659231774	4.90044981228827	11.659690932685884	10.759434028664746
2R_30705	16.468278801372794	0.0	47.79255736062734	23.929239064700308	29.326878229358524	18.938235407190053	31.279476882028625	34.49304226061829	24.3252984964533	65.47866541384153	37.11939518967574	41.84287164838599	41.455854336946835	43.7279566879011	46.79907059720026	49.404836404118385	38.76151308604396	18.49642522018593	49.74302045020844	45.19224304483452	47.51968860463958	33.41543446958943	36.18785924204839	29.252938457668073	28.564560985972474	23.438237555004456	20.193547547884407	18.831967928252777	15.325480060307836	21.141312107889643	12.919801433179217	16.43206355697746	15.560500700877713	13.525460645364968	11.51783998234866	19.247414079844287	10.379886358818904	8.334555734841109	12.253902645194264	11.6014957913992	12.71404087818423	13.813383036955141	12.648006680030022	15.64420735749255	14.006090866933732	0.0	13.98329555512984	9.505885648314868	8.31505513649099
2R_30706	0.0	0.0	31.811183357843092	23.90278736379146	12.492960439880706	27.912113578171795	24.93141564383347	25.260900282188704	31.974122458303874	31.130875758231387	26.990867121054453	31.57711523095628	27.956852288796743	20.556225293986724	38.14274579328424	31.318411154365315	50.803155553335266	49.74302045020844	7.432729239390573	27.1402008495486	36.001124410628535	40.13527728994835	44.24140153614012	28.713047989642487	23.13732464925828	21.768439708384456	20.44830260136323	19.946780177143726	22.055753794771213	10.82450736507213	15.470078116159446	15.24367761801684	8.955489348963958	11.095735112120892	10.475804866801807	16.58601004368698	9.350460884216982	11.095120049198933	12.711139979522354	12.702966664206304	11.474694548753744	9.590447047430766	10.628176111563183	11.0702289095015	14.528708667791271	13.262388397001638	0.0	12.051825561575525	9.731130091950662
2R_30707	0.0	0.0	0.0	20.51446166975409	19.912337923525474	26.119166083338623	21.472355513495767	18.183272843645675	27.324876385295326	0.0	19.690073608444585	39.45893902804741	37.43039817459434	20.849978566222035	25.533957610225837	0.0	35.565213486862426	45.19224304483452	27.140200849548595	10.09361491378707	3.2789508406574166	37.316418149272835	21.938214966425754	48.053550877097436	33.67142436410393	26.986074876951207	18.91939536283394	19.220233119172725	26.365745623286227	8.62650808614362	12.183715814016391	22.109964076410673	15.639357799312979	12.379725341162722	13.813158542333506	20.419675378210677	13.9099857005347	15.915907418934976	7.091031830223679	11.935111187495822	9.144669773171952	13.026386993859733	21.219687676154614	10.807359132249346	9.45581002791355	0.0	44.50483915951128	13.44645386756991	10.857209241222217
2R_30708	0.0	0.0	29.64813592286741	17.493536138396863	18.920660721115865	15.664457912832383	21.401733654568595	25.25203301016638	15.534040334357643	33.849767959840634	20.317971742667925	32.96158162853286	25.53476795765995	29.463412334562943	24.193188276506298	34.05368222465895	33.035790975943335	47.5196886046396	36.001124410628535	3.2789508406574166	9.586621677716312	45.095277593436684	48.105334004955054	43.90421232623444	31.721057706948184	28.55385185074421	28.199480522184967	26.618172956212316	23.982047724274974	24.380491705756725	16.821195735688352	17.403773088280474	11.431141681465057	15.355210999244742	11.908495945571339	15.547060641620975	19.204534619901587	17.234485516138374	12.093636535774358	19.628164060046476	13.36807011499303	9.974658925605912	13.381111199102055	7.523171745133599	12.506440817020767	0.0	0.0	10.6473263171275	17.194161497616754
2R_30709	0.0	0.0	4.498846495758488	17.292118025076302	17.667972506514623	17.827088296320436	16.454135526132674	23.394001777944137	16.836824100849615	15.409222727987157	23.123064856394464	24.382961036778507	22.141021256819574	33.29987312748339	20.138636893705886	0.0	26.62586138359612	33.41543446958943	40.13527728994835	37.31641814927284	45.095277593436684	5.297663809724869	28.22498701650597	42.63732460736799	34.855614104135036	33.522177212048085	27.649088824277797	26.02960086210038	21.05460160014972	22.197164090315823	26.57571705563757	19.240631868386835	18.50214640316732	13.98011747692432	18.384368497413508	16.985743865173962	13.370672479000845	14.90654381582416	18.35104051448348	9.92801001378802	12.576627157936228	17.750020598279715	12.736566494124954	16.438691693844163	11.38646104236219	26.258573424223012	6.581432725252827	11.185193547843474	12.041835262395201
2R_30710	45.56805132785302	0.0	6.612147308062588	18.726817203524387	15.580425376773638	9.170432220811431	18.45571252669396	12.449077345524735	16.827144837372575	22.647594372525752	18.880532449140375	28.485567557474685	30.100986368646293	13.595069231530555	24.97383297278518	0.0	27.538155563910408	36.18785924204839	44.24140153614011	21.938214966425758	48.10533400495507	28.22498701650597	8.582787277333889	24.805252655859235	32.200952679821825	29.159191691118494	19.592863205241482	32.32041589647336	23.495163434649065	19.12448555133867	19.198722133054822	22.179435626516934	27.193396718119594	18.34569392807431	13.163732724679283	23.300363319236613	10.581549888682094	14.990221763034576	15.412177099477589	7.782198066279425	16.099322564357337	15.774118505856082	16.277806155419842	13.087018201424916	12.33117737376926	0.0	0.0	11.507550487459838	10.619040505976042
2R_30711	0.0	0.0	18.10409128324213	12.81852900054845	17.774699989726223	14.347821564273637	19.16724589502936	17.85437967933534	18.06776622876123	20.66974094613672	20.677995635012977	27.675156062720962	12.622369229099196	26.05635567868493	24.481182539041363	0.0	31.747201269253107	29.252938457668073	28.713047989642487	48.05355087709744	43.90421232623444	42.63732460736797	24.805252655859235	3.574573770802381	30.724642017844875	28.90686488027442	30.465262845015793	21.671866509971046	20.397276179119466	31.828449993500836	24.16836504816967	9.109110289413135	18.096859770846187	12.72508498682418	15.175732132646269	19.746537995187165	11.037079897697305	25.25741515613292	18.98937692056448	11.541668619872125	17.41433006718503	22.702232316040767	13.37061357522853	5.512664473789991	9.646520925956683	17.61146294900425	8.82825252686658	7.501840201401403	6.461107605062859
2R_30712	0.0	0.0	20.29704042087943	17.108616446718294	15.942199959825656	21.44769817941214	14.325983322471632	15.164455486863943	18.230683780282178	23.173467306872325	20.09169230160536	12.222934286496555	27.470203985410492	25.039339584636306	17.035813823540767	46.626133015032266	20.762432099431884	28.56456098597247	23.13732464925828	33.67142436410393	31.721057706948177	34.85561410413503	32.200952679821825	30.724642017844875	14.976660372475534	29.836262705618147	43.808168337416156	35.09563831407033	25.213434656159116	25.324009186629656	23.031497876495894	30.070130352312994	21.448300552600973	27.031215647830116	17.722884412198564	16.178088397075	23.201253238894953	21.237634976968963	12.616035991027475	18.9118857419511	18.913611894636293	11.794900828473834	17.48856248013799	16.4811031791224	12.617505021766998	19.744740001263665	0.0	6.167728113984998	9.054677211623018
2R_30713	0.0	0.0	6.971627335843738	10.577641475073259	12.548769652457032	12.431568245557177	14.091063025097592	12.709196499595597	11.48010447451683	23.87886728205161	17.78358932500502	17.11628233830894	19.44277743277967	20.54566809877937	20.8051955254396	0.0	18.84748303452729	23.438237555004456	21.768439708384456	26.98607487695121	28.553851850744206	33.522177212048085	29.15919169111849	28.90686488027442	29.836262705618143	9.011312536719995	33.409950085024505	42.423094001091684	33.83563133662828	28.071755836137807	27.920678005269515	28.84181614343877	27.676260546148594	22.437981033561496	22.158340726954773	25.44452238657336	22.844943505517268	17.42623434475738	18.145928145807893	15.384918349161337	16.97458814043366	18.337519618480655	17.16277527911607	12.029474618710765	13.620704610193696	20.345769571952133	10.198902394124344	11.940586875222754	16.17252249862238
2R_30714	0.0	0.0	13.417127768624315	17.642751916443927	16.466265627474055	15.285394260826246	20.984721960182235	14.43497884072685	9.038389656225853	34.46675336969959	16.857142156586303	16.31504482069113	21.460477971066986	17.93130159732035	18.2996628920562	0.0	17.646132401578328	20.193547547884407	20.448302601363235	18.91939536283394	28.199480522184967	27.649088824277797	19.592863205241482	30.46526284501579	43.808168337416156	33.40995008502449	9.57115906441773	40.15310647185093	34.884532198423216	38.23602056846804	30.225526760405202	32.34784725920346	28.164713683268598	21.963583039170228	25.656969550589707	21.95154281352924	18.40430955312496	19.3034835183348	18.373373213717205	17.765271026974787	12.099317489599729	17.85076318783607	19.405318642763937	23.491580107003124	16.979197087728114	9.789026892414679	9.814062766819832	14.455195897926748	18.854297935975115
2R_30715	0.0	0.0	18.293530675811805	12.644264114622413	17.362002909392736	12.685711261854948	11.444615018116824	10.387361096380497	15.06188105367808	10.443013519525303	12.188381394094527	16.524622704729907	16.880887631583708	12.537622270026784	14.92771191529112	21.011846479044888	17.042181671928912	18.831967928252777	19.946780177143726	19.220233119172732	26.618172956212316	26.02960086210038	32.32041589647336	21.671866509971046	35.09563831407032	42.423094001091684	40.15310647185093	5.1705119256945125	33.55846571751699	34.2364351612754	32.05290426481291	32.21549486554045	27.690567004589113	25.716477995695605	27.15489593509098	21.488022537865927	23.00217726063307	27.64851506206028	17.766740604734366	21.979212867869226	17.32160574474629	15.106688469534678	15.76227605464826	15.31845821296352	16.245768586499537	8.897873764085334	0.0	15.666033320945374	13.873521470253781
2R_30716	0.0	0.0	21.190930281839375	8.841732979664014	17.42450249144379	16.794197604727568	14.277046079166222	13.77410468319559	12.689046973265764	36.29105425512611	16.33749636944525	13.988279294401742	15.643637928000155	16.338801385530356	15.933361494623417	0.0	14.515726337914497	15.325480060307832	22.055753794771213	26.365745623286227	23.982047724274974	21.054601600149724	23.49516343464906	20.397276179119466	25.213434656159116	33.83563133662828	34.884532198423216	33.55846571751699	10.330578512396695	21.181475672849853	37.65998864896117	37.095778189459466	32.22760862065835	28.221681306663847	26.644906659561357	18.66853352001867	24.82862195092411	32.335550628233555	14.818107727643179	26.109864072827037	16.48202026571883	22.11722615957457	18.25876583784912	17.744654422855117	12.70271414658932	7.730364873222016	15.500271254746957	16.025218864975457	11.344138625374002
2R_30717	0.0	0.0	0.0	10.51961092167045	12.763559852824923	14.423927895196563	8.007861317455346	12.5876707960443	10.898162741018707	0.0	14.848342592363819	13.007667586453294	10.236764854729431	10.691660633006183	16.003237891477387	0.0	13.678114526624963	21.141312107889643	10.82450736507213	8.626508086143618	24.380491705756725	22.197164090315823	19.12448555133867	31.828449993500836	25.324009186629663	28.071755836137807	38.23602056846804	34.236435161275395	21.181475672849853	4.423587132811303	34.36228237611642	34.013305830813806	42.32622811110252	26.54701580378477	27.788133246605298	18.978697393832185	21.398704950376402	25.391390142336878	24.847436738426065	24.480822947344198	19.226110596278595	19.562274544785872	15.361755910147554	19.000819727031057	17.317303144517467	0.0	7.607212245785986	12.928513422641206	23.6617406634251
2R_30718	0.0	0.0	15.300645442427344	9.285908958162802	17.425822629521782	10.913435779371799	10.897622754283438	17.284453265307576	14.659147562323481	0.0	11.883664239789416	17.435895865685424	15.813409598144741	13.21289382131109	14.982583602709486	0.0	16.43404830275354	12.919801433179217	15.470078116159446	12.183715814016391	16.821195735688352	26.575717055637572	19.198722133054822	24.16836504816967	23.031497876495894	27.920678005269515	30.225526760405202	32.05290426481291	37.65998864896117	34.362282376116426	9.498023629795963	36.953043946689796	33.29838488674931	34.30147025610837	34.30887355406936	28.499261618792723	23.786327143431414	24.014549615126818	22.111739607589378	24.761229712899393	25.38802351449776	23.585672512600226	21.84696420047211	19.567884275159678	16.30548522229798	26.791742427760532	26.860263508138438	13.694764892080435	20.477232552804022
2R_30719	0.0	0.0	20.504345383395375	9.851513069263525	12.330410925287625	11.171920778691003	15.541279451372114	11.259713801054186	14.963718163202829	26.33641966909167	12.587981206319705	13.535059865569785	9.775840297331868	12.120559303736053	13.265895258442765	35.32676373283782	16.29268448073206	16.43206355697746	15.24367761801684	22.109964076410673	17.403773088280474	19.240631868386835	22.179435626516934	9.109110289413133	30.070130352312994	28.84181614343877	32.34784725920346	32.21549486554045	37.095778189459466	34.013305830813806	36.953043946689796	18.054405273812144	43.92033238204822	42.09875491794526	35.986835156312715	39.35300435189392	31.055642218376015	22.795455926997327	33.455337781220486	32.05122404001682	23.344179439727213	27.279923100718836	17.351697486594	19.901276401530804	15.70535444014611	22.43970451397096	18.74757921883337	17.630112674262513	21.95317839831943
2R_30720	0.0	0.0	7.8561342791420685	11.919652009732793	13.112435587088479	14.008790879467739	12.098155968821843	15.495547612652633	14.112668330811609	8.969478658022481	14.057795125163429	12.009425870836223	9.988167565623229	14.537519507197471	14.65300010652731	0.0	10.906363587624194	15.560500700877709	8.955489348963958	15.639357799312979	11.431141681465053	18.50214640316732	27.193396718119594	18.096859770846187	21.448300552600973	27.676260546148594	28.164713683268598	27.69056700458911	32.22760862065835	42.32622811110252	33.29838488674931	43.92033238204821	14.80850715529116	37.49116777838152	39.78676052464085	41.19645038200645	31.131475885798253	26.943985737041316	28.07805014300273	23.115786047681393	25.740409902567116	25.95019523196879	14.505193052515375	16.346558523151433	16.395304608015476	22.927085753414605	0.0	15.408737822105557	14.719682570746299
2R_30721	23.376392648592038	0.0	16.960145016023944	8.234442821573005	10.323971555926422	15.4574068466097	14.364897518535777	13.685082530171044	10.1556691433297	11.618207124749336	13.172559915001344	10.370576524861288	9.181607437369125	13.251103956444876	11.388059221324369	0.0	11.524709385864595	13.525460645364968	11.095735112120888	12.379725341162722	15.355210999244743	13.980117476924319	18.34569392807431	12.725084986824179	27.031215647830116	22.437981033561496	21.963583039170228	25.716477995695602	28.221681306663843	26.54701580378477	34.30147025610837	42.09875491794526	37.49116777838151	10.540693930020934	30.92158478026802	32.44406706871696	36.447365196705654	28.985301494458483	23.324000570528774	25.45068674935445	26.612160068655704	22.09770322074958	17.95359271849042	21.173772739728165	17.17027070648796	0.0	9.924504295821684	16.585655578115794	13.618909147167566
2R_30722	0.0	0.0	12.810051278635267	17.16841355274566	7.860613340391536	17.131835118396527	13.562315774048983	11.197751721151864	16.779457380154284	43.8763433016729	10.241902020698006	11.571372850817767	13.790988739421277	18.436896232802162	8.511838915150898	0.0	16.49671481964124	11.51783998234866	10.47580486680181	13.813158542333506	11.90849594557134	18.384368497413508	13.163732724679281	15.175732132646269	17.72288441219856	22.158340726954773	25.65696955058971	27.15489593509098	26.644906659561357	27.788133246605295	34.30887355406936	35.986835156312715	39.78676052464085	30.92158478026802	8.053507233609864	42.72271887382913	43.928952826015426	33.50921950325933	27.992624279413867	26.85563991053397	24.258921008823403	24.683082444492598	20.892485182004883	13.652234580690875	21.75680111203703	37.384435364180476	14.055017899065296	16.189811258118727	10.286405238249003
2R_30723	0.0	0.0	7.693077000007693	12.06132991725344	12.840281625141575	9.145355131287289	10.366172070681746	14.829069113807932	9.788992508253704	0.0	10.10484435024972	10.691059387765794	14.198021221782321	11.86315612150719	11.837818655917928	26.508674963881926	15.598417477310099	19.247414079844287	16.586010043686976	20.419675378210677	15.547060641620975	16.985743865173962	23.300363319236613	19.746537995187158	16.178088397075005	25.44452238657336	21.95154281352924	21.488022537865927	18.66853352001867	18.978697393832185	28.49926161879272	39.353004351893915	41.19645038200645	32.44406706871696	42.72271887382913	11.134226734004532	22.863997031197922	28.173549062223298	38.104869981700695	33.95401268521914	29.137392692445975	29.999791766151272	34.089916415786185	26.939079321826245	10.247880866335352	11.225612357154082	16.881483544773914	16.5765634807468	33.97625677401619
2R_30724	0.0	0.0	6.9874170593595055	7.774505417770116	12.348514597179106	13.844137713729259	9.415318157723528	9.396871217759335	11.506105244043447	0.0	15.16358797945669	12.623526057676697	6.877698529496472	11.493321518198814	16.616689529276552	0.0	16.84798932266335	10.379886358818904	9.350460884216984	13.909985700534698	19.20453461990159	13.370672479000845	10.581549888682094	11.037079897697305	23.201253238894953	22.844943505517268	18.404309553124957	23.00217726063307	24.82862195092411	21.398704950376402	23.786327143431414	31.055642218376015	31.131475885798256	36.447365196705654	43.928952826015426	22.863997031197925	9.584658412358841	36.556120956893025	30.130744630049833	38.035415289167844	34.656178572828324	23.08066924708549	19.781893443712857	12.765938433708715	19.54654255170619	0.0	0.0	17.951445855775535	7.481146575486451
2R_30725	0.0	0.0	10.660071635681392	11.321731254447823	14.652566711043013	13.728488514535302	11.799083159938112	12.42449728572521	5.585308404772088	18.256170585657955	18.263461388607496	17.03643129725758	17.70640420966481	13.150742578597605	10.438475624668206	0.0	11.683389491492157	8.33455573484111	11.095120049198933	15.915907418934976	17.234485516138374	14.906543815824158	14.990221763034576	25.25741515613292	21.237634976968963	17.426234344757376	19.3034835183348	27.64851506206028	32.33555062823356	25.39139014233688	24.014549615126818	22.795455926997327	26.94398573704131	28.985301494458483	33.50921950325933	28.17354906222329	36.55612095689302	7.436049970255801	18.635577553819548	43.12832480176653	27.397207599697	34.72303731699492	24.930849695843634	24.34480027525854	19.880264009906053	93.3300149328024	23.392177655791905	24.736555681986843	24.25328418001073
2R_30726	0.0	0.0	7.124090253674606	10.808964522816645	12.939773955438497	9.880449385421933	12.342189677239398	9.580673099769298	11.197928831083402	24.401075599412422	9.764328175164236	14.35549187657366	12.271394870171273	9.520980432481014	14.94856795708685	0.0	13.663947775298487	12.253902645194264	12.711139979522354	7.091031830223679	12.093636535774358	18.35104051448348	15.412177099477589	18.98937692056448	12.616035991027474	18.145928145807897	18.3733732137172	17.766740604734366	14.818107727643179	24.847436738426065	22.111739607589374	33.45533778122049	28.07805014300273	23.324000570528774	27.992624279413864	38.104869981700695	30.130744630049833	18.635577553819548	4.981637683498624	37.20724709133656	33.40673821619068	34.9713522526388	27.622521667895214	30.912142484802615	22.775852585571723	10.395356186484374	15.632914162794915	18.007371568473946	16.208388775557292
2R_30727	30.988150131389762	0.0	0.0	12.280184693977796	13.685635133550608	16.927022084240267	12.117863184477502	10.884709160571228	8.750644855213176	61.60518469234371	13.353120603741832	12.497650441716958	15.49074228981497	6.471644581717271	13.83819078990406	0.0	15.27735395441001	11.6014957913992	12.702966664206304	11.935111187495824	19.628164060046476	9.92801001378802	7.782198066279426	11.541668619872125	18.911885741951103	15.384918349161337	17.765271026974787	21.979212867869226	26.109864072827037	24.4808229473442	24.761229712899393	32.05122404001682	23.115786047681393	25.45068674935445	26.855639910533966	33.95401268521914	38.035415289167844	43.12832480176653	37.207247091336555	8.599849277718505	27.978738105386906	45.383671912028944	28.22742403834147	25.329946514106453	20.96427017505525	26.245065927605612	32.89023607295844	19.377695735595214	20.460589534576954
2R_30728	0.0	0.0	5.512381359772185	8.084825994332537	7.576922404575291	7.645159322662911	13.263848804432483	14.332191535407679	11.965373200196414	0.0	10.388549375704848	15.704126293656131	11.190762588412534	17.56749573534874	10.024472436112976	56.98341212872933	12.989320935519894	12.714040878184232	11.474694548753742	9.144669773171954	13.368070114993028	12.576627157936231	16.09932256435734	17.41433006718503	18.913611894636297	16.97458814043366	12.099317489599729	17.32160574474629	16.482020265718834	19.226110596278595	25.38802351449776	23.344179439727213	25.740409902567116	26.612160068655704	24.258921008823403	29.137392692445975	34.656178572828324	27.397207599696998	33.40673821619068	27.978738105386906	13.421601406325339	37.42830898242493	50.88899512249337	40.2842540894078	27.53623199047819	40.217884410582776	28.22452041499722	24.669144514726636	21.39433364433809
2R_30729	0.0	103.49074275306073	5.608764030323222	13.048434939510576	11.564104622767342	7.223202169983283	14.305509872394314	11.56565824183892	7.976452169792302	19.210856439190916	14.093587571403239	11.691738430557153	8.971126979884595	9.225630554550346	10.984343936128237	0.0	12.909077128231948	13.81338303695514	9.590447047430766	13.026386993859733	9.974658925605912	17.75002059827972	15.77411850585608	22.702232316040767	11.794900828473834	18.337519618480655	17.85076318783607	15.106688469534676	22.11722615957457	19.562274544785872	23.585672512600222	27.27992310071884	25.95019523196879	22.097703220749583	24.683082444492594	29.999791766151272	23.08066924708549	34.723037316994926	34.971352252638795	45.38367191202895	37.42830898242493	11.579209667991638	34.51918469275751	35.011108341533195	30.632681425044296	8.184216901390007	16.41029680483316	26.030125966287084	21.76840845460964
2R_30730	0.0	0.0	18.810541728553346	11.416052911122033	11.819710120131841	9.690002652824573	15.570051635722637	10.456066643595861	10.137311574833042	12.885784273931156	11.601837318521483	14.638952202357162	12.034862404260934	7.735176037909787	12.630526625071184	25.926818960801246	8.246506893069565	12.648006680030022	10.628176111563182	21.219687676154614	13.381111199102055	12.736566494124954	16.277806155419842	13.370613575228534	17.48856248013799	17.16277527911607	19.405318642763937	15.762276054648261	18.258765837849115	15.361755910147552	21.84696420047211	17.351697486594	14.505193052515374	17.95359271849042	20.892485182004886	34.08991641578619	19.781893443712857	24.930849695843634	27.622521667895214	28.22742403834147	50.88899512249337	34.51918469275751	9.724649332618155	33.793886731712455	40.59292125604722	32.93764245530362	44.02917593343229	29.30759801972925	42.293350911255565
2R_30731	0.0	0.0	9.306636935063873	10.825651239407629	10.507905554213895	10.141558641396237	11.196778409171577	8.343881390057263	10.448959029422667	31.876624711715777	11.161274247602558	12.286750511452155	10.305563979717963	14.351356021360177	16.924468635151612	32.06865257142491	8.670026590971556	15.64420735749255	11.070228909501504	10.807359132249346	7.523171745133598	16.438691693844163	13.087018201424916	5.512664473789991	16.4811031791224	12.029474618710767	23.491580107003127	15.31845821296352	17.744654422855113	19.000819727031057	19.567884275159674	19.901276401530804	16.34655852315143	21.173772739728165	13.652234580690875	26.939079321826245	12.765938433708717	24.344800275258542	30.912142484802615	25.329946514106453	40.2842540894078	35.01110834153319	33.793886731712455	10.626955669796116	26.03430900418892	54.320370682209536	40.84447309608595	25.452344072191487	21.174014402564598
2R_30732	0.0	0.0	12.214148217874348	8.236360484083852	10.392997613927639	13.71324065011086	14.890724418852251	5.475307821805742	10.970676965125557	0.0	13.485642348116324	9.052792718657761	11.020494814205978	14.23081443453273	9.682104611609208	0.0	10.709320223221502	14.006090866933732	14.528708667791271	9.455810027913552	12.506440817020765	11.38646104236219	12.33117737376926	9.646520925956683	12.617505021766998	13.620704610193696	16.979197087728114	16.24576858649954	12.70271414658932	17.317303144517467	16.305485222297982	15.70535444014611	16.395304608015476	17.17027070648796	21.75680111203703	10.247880866335352	19.54654255170619	19.880264009906053	22.775852585571723	20.96427017505525	27.53623199047819	30.63268142504429	40.59292125604722	26.034309004188923	1.6270360457904347	11.881790443238312	47.648714616362334	25.980872409352738	20.705562756490156
2R_30733	0.0	0.0	0.0	36.08870603944495	26.272094831753506	0.0	17.16991693194188	15.993858358390376	26.7052646758782	0.0	10.187781182760643	12.395628805458044	21.94898178673491	0.0	12.477478151935754	0.0	19.551794659231767	0.0	13.262388397001638	0.0	0.0	26.25857342422301	0.0	17.611462949004245	19.744740001263665	20.345769571952136	9.789026892414679	8.897873764085332	7.730364873222015	0.0	26.79174242776053	22.43970451397096	22.927085753414605	0.0	37.38443536418047	11.225612357154082	0.0	93.33001493280238	10.395356186484374	26.24506592760561	40.217884410582776	8.184216901390005	32.93764245530362	54.32037068220953	11.88179044323831	0.0	260.973954799311	14.78423881868018	23.874781545748853
2R_30734	0.0	0.0	0.0	18.090502260182127	26.339286890146738	17.71766371342742	12.910372322227403	8.017381683489807	26.77356458553518	0.0	20.427673778220836	12.427331180919573	16.503837967519345	0.0	6.254694930382119	0.0	4.90044981228827	13.983295555129843	0.0	44.50483915951128	0.0	6.581432725252827	0.0	8.82825252686658	0.0	10.198902394124346	9.814062766819832	0.0	15.50027125474696	7.607212245785986	26.860263508138434	18.74757921883337	0.0	9.924504295821686	14.055017899065296	16.881483544773914	0.0	23.392177655791905	15.632914162794915	32.89023607295844	28.22452041499722	16.410296804833163	44.02917593343229	40.84447309608595	47.648714616362334	260.97395479931106	0.0	22.233075256736438	35.90376355217475
2R_30735	17.45608920759829	0.0	2.532963993410241	12.810392610350643	6.714571904261545	11.542665153205794	12.189596199147381	8.175359647696501	9.479556426528774	8.675780863656634	8.389937444626412	11.264181957089663	11.8426554873661	7.291148691311721	7.440930175799417	0.0	11.659690932685884	9.505885648314868	12.051825561575527	13.446453867569911	10.647326317127503	11.18519354784347	11.507550487459838	7.501840201401403	6.167728113984998	11.940586875222754	14.455195897926748	15.666033320945377	16.025218864975457	12.928513422641204	13.694764892080435	17.630112674262513	15.408737822105557	16.585655578115794	16.189811258118723	16.5765634807468	17.951445855775535	24.736555681986843	18.007371568473946	19.37769573559522	24.669144514726636	26.030125966287084	29.30759801972925	25.452344072191487	25.980872409352735	14.784238818680182	22.233075256736438	8.60664612771037	24.40748458226658
2R_30736	0.0	0.0	0.0	4.137451090156301	14.457643201751111	11.346103318589343	10.236066528448273	11.00185858064289	4.898672790334233	56.04140338882367	6.540774816447171	9.095154874570992	13.08516742924674	5.046143619302778	3.4332040960871426	0.0	10.759434028664746	8.315055136490992	9.731130091950666	10.857209241222218	17.194161497616758	12.041835262395203	10.619040505976042	6.46110760506286	9.054677211623018	16.17252249862238	18.85429793597511	13.873521470253785	11.344138625374002	23.6617406634251	20.477232552804026	21.95317839831943	14.719682570746297	13.618909147167566	10.286405238249003	33.97625677401619	7.481146575486453	24.25328418001073	16.208388775557292	20.460589534576954	21.39433364433809	21.76840845460964	42.29335091125556	21.174014402564595	20.705562756490156	23.874781545748856	35.903763552174745	24.40748458226658	4.37946390544387
2R_30737	0.0	0.0	16.24467337160145	9.858836253109848	10.207432248327942	10.299359244675891	7.192156246905223	11.36006813710612	13.618146491471808	33.38426288103963	9.27710979288741	12.642113154498	9.19401690156114	10.020078902109308	5.9083096694168935	0.0	9.258125402661689	10.668726984126662	9.661505764030185	6.46771682266081	8.404253855110033	9.56454263361403	14.057417804169487	8.339343540989187	10.787871325722946	14.327616210986303	12.836159403991447	16.529110973015612	12.670845229849133	14.371849041193146	13.336953611440478	19.34404559353403	14.753550567209995	13.701754769310407	14.638358169917906	21.262115061162312	15.59800292083746	14.731145267222974	17.796324324455316	17.685301812580924	20.508804092666626	20.867395630379278	25.59436207392236	29.678849620088467	25.101689975605485	47.407924329367496	71.29375832651687	34.46450320414871	33.045785718776706
2R_30738	0.0	0.0	3.009039153617467	7.000339364277877	8.56744618609793	8.346513869819423	10.715683097284211	10.251485116462266	10.36035569353347	0.0	10.31052553436017	9.199647402605006	8.144923361824523	11.136257054509503	10.102247371205817	0.0	10.553257840163656	9.175183903621987	8.053305725408224	11.980304379599938	9.243142318121716	9.744145318868297	9.113610265570603	13.070676116369418	6.66087614500461	13.269690676646697	10.897663673001402	13.807784829086637	13.560736452302717	17.918192699411566	14.461085069441827	14.635373546461382	14.695433278092255	13.357938656338307	14.188068843032351	15.14781426507539	17.885863426298545	20.46513580454221	14.378155303715737	25.23320796413166	25.506860667145506	17.67002010516975	25.556435832789795	21.989933191834222	16.43409087811757	26.344444834732514	35.21576257532872	34.41343300926519	28.99491541941548
2R_30739	0.0	54.279092236461445	5.88339810954652	11.90204675034698	7.798077617905634	9.908237481335357	11.04213739086015	8.175894614300852	7.926650999200597	0.0	7.727834018489817	8.176150919972324	7.96264592498746	8.467694475422093	6.995617903794369	0.0	11.284310227354027	10.119830755950437	7.435685367459105	18.544307034382708	2.3779704060631777	7.361060630111985	10.818865963924045	8.13155886455791	13.674802262359286	8.723039015536605	15.496410062903802	14.08568002229763	12.23746806785676	16.01572263491069	15.021047580228522	18.994897107232582	15.626784793061546	17.30317201096355	15.103488021100004	16.28969896821417	15.46802268768865	12.825090391237076	20.57031612873233	17.311233120682143	20.956881111003316	27.261443341732555	18.828899652501796	18.810587727408247	23.511670135029874	17.169916931941884	34.42765952593974	32.66811781371498	30.70819958534482
2R_30740	0.0	0.0	14.778121286997026	9.467057008375107	6.287338934094856	10.735935704628254	8.53415989516638	8.391255075605208	5.161964375219061	0.0	5.626388029926982	8.214854592966276	13.333898205748232	11.141138166521122	11.71455542469708	33.94813404081244	10.257943549024954	13.47995207607438	8.056835554786005	8.17196962119325	9.556908282829054	7.250888125031994	7.4598585014039465	10.698876899986802	11.994832190116782	13.109042853723269	11.893571135557087	12.28503281037423	11.1000111000111	6.7048069610646825	9.370944754482974	14.45819225752238	14.7722183026603	15.854318710949858	18.06545693140871	14.878918153861033	14.640302410086584	14.603907662069014	16.64897282726886	18.117895610773104	19.545733173111625	17.175555785165617	18.190413979260384	15.749693274723475	19.02961309646846	14.375995537690985	14.412762789705539	23.269867016384193	23.733510649028453
2R_30741	0.0	0.0	2.371475513092442	7.4360749422025085	9.313312691307084	8.927327979317166	7.988716098285494	10.418137254068174	8.520182110372428	16.24531728729194	7.584175682445797	7.250400353924997	9.045171821500361	7.801489538397566	8.625234490269209	0.0	5.718077765233817	7.972773608532217	8.46259834773409	11.015531269631252	9.58510453284961	6.981389570194939	15.391270727937332	11.705937120200868	6.299461270072183	14.064303003074889	8.328374480361486	13.72097516957706	16.236702346306252	8.472981517925762	14.721163591162327	9.744570544048521	16.45823898630902	13.42271704849296	13.915204915804562	17.907379451998374	15.722636215498571	17.369612111747813	15.753787210445392	13.606706724811264	18.819263980296572	21.541853602085144	22.47670916691274	18.774864961783763	18.954131255084445	20.762510104421583	10.407805576640998	22.40498047779368	22.216630684188434
2R_30742	0.0	0.0	5.6340694432863305	5.128945975957211	7.744186079958279	7.255791544904252	7.862859155749086	7.324290276272229	11.386098990069888	0.0	6.756833282024301	4.697795512477815	11.784403369867986	8.688051010675181	5.516951345296763	19.413781455179404	7.71864275138863	9.470719794086287	11.72800314578553	4.673271057946318	8.197905453374231	9.537032629422923	10.360380345407767	11.680435304238074	9.977361367058146	11.137828095248477	10.202292288130542	12.364689549060895	9.76572036836297	10.544189451861271	14.384480465565272	13.22903624155899	14.964547538698802	12.818218527740688	13.282739281021263	13.472181894309315	16.10055816126989	13.264111049102755	15.430554494020956	15.334290856187227	13.463853794944693	18.86880042299198	16.297215721251312	18.87120837751269	19.13799182575091	32.88456858734471	12.363252128745964	21.244898772960017	27.144772572801145
2R_30743	0.0	0.0	16.49605348416445	6.674265317730903	9.06971481642217	9.805066774792586	9.843783287269192	6.507408684787631	6.420552405561207	11.300290530469539	8.667015959970746	7.794345193392376	8.524439425759663	7.46176624891177	7.384293543021425	0.0	8.316615429686433	11.091769587110683	13.244868729370197	13.135604537738372	10.134488935324999	8.74129524822219	7.851223034974487	9.771221187030097	13.14577141431557	12.793376903895927	8.327785097377877	12.177275058906746	11.7231953427462	12.910296230676233	9.90975941845832	14.663373623396259	13.003120409686488	10.984566464426152	14.519186257687002	10.795569083234046	16.59363205793169	16.109804426974257	11.919642232322902	15.532086572744138	13.685768856230016	19.979435711715634	20.71111995868497	15.069059238129462	21.09527920173354	0.0	9.652933598917715	13.397606115739242	28.25865821002771
2R_30744	0.0	0.0	7.353319656158773	8.181624628921485	10.829296712983568	12.383734038186336	8.13901004513081	10.548210265386377	6.05431657636103	37.77933092804926	7.9788216876131735	9.70795408444285	8.594953540883367	4.535692498191393	10.80069402173871	0.0	7.253284075475257	6.611555043495408	3.826708071648002	7.319197523183559	11.29393414685324	4.870675449035688	19.88511177819033	5.081583000217419	17.905219534268962	11.181972200778462	12.105042718695755	9.169207454052184	10.833890960073926	9.383028353635078	9.939144824935768	13.25775181519434	13.860721173322647	17.54581395643007	13.098311107618228	17.120534345758443	13.44875729279878	12.182298479136211	15.425790378934542	15.686325418770798	14.588392645924955	17.87963095092311	16.29218402836469	17.912584906352166	13.223645641559862	10.729843988068414	16.135929066455823	19.19619147561124	16.729920527956928
2R_30745	0.0	0.0	7.314860871346227	5.549204798952309	10.054480923058803	15.94219071787685	10.91259574042666	8.525596463844913	12.045303481421216	0.0	7.10160813827583	9.148907620430121	4.500000450000045	15.03990085697355	7.162803357512911	0.0	6.012790407755377	8.292708593076217	7.613387816186716	10.92137580211438	6.504395788935905	10.767113789011944	10.286177276726653	11.554298704618686	9.715403448320531	8.898791266058842	7.626430156349846	14.22915210306868	11.411182959300115	14.312062704258027	13.915264825799193	13.495119367397878	13.474859046706996	8.118161463736984	14.562723566548962	13.348615196247657	10.033813953021683	14.032044086131238	15.345111558961033	18.83275651290528	17.810296594209543	15.10142114440583	12.155230395639244	15.591537358994035	16.564906174422617	42.6949022286739	16.051536132007833	17.277146033712864	20.55828469504232
2R_30746	0.0	0.0	0.0	11.146419032576066	8.909977532855223	6.421585569104673	9.358464178700249	8.13628982859162	8.733423598118122	0.0	7.403800933708143	5.404990535861572	6.380423329922199	2.6655812419849303	5.440680128541509	0.0	8.525365413146668	7.602153173047509	6.746754497844363	8.602838764735587	7.335999025779329	6.679043889142374	5.609415291378273	5.119535391924112	11.479329744894855	9.364435284383852	12.09382187820753	9.052934967983003	15.730160335277132	8.822899482691346	14.278333129218069	12.502556908785204	17.772671096949253	9.352290570200523	12.905046097164265	13.05284403115877	13.337494631658412	12.434773958418115	8.310117885821397	13.351216333954357	14.613840089866931	18.438005892786684	15.95792342414908	15.790571232796541	8.63489405589436	0.0	0.0	12.89304030461097	24.29084188414344
2R_30747	0.0	49.069158071385814	7.978027448669372	6.724774094663839	8.09396857305214	6.8496261526735305	6.654844591205951	8.821680925999926	9.156322874875185	9.108646109059642	8.201055372553899	10.717486177399378	6.543961713112325	6.561368368999109	7.068166814391352	18.32703494232482	8.16095596971889	9.356407259374413	9.489850170291406	9.705674537321672	8.168946892042465	6.263073186671992	9.205106809155584	8.926284536976294	8.83016969937864	8.290163486472334	10.21489572284221	10.346113029003392	10.371435683270184	10.406397889618704	10.117883460194728	11.150446417042664	14.126860667046666	11.215263525047046	12.26054801417297	11.379294303023245	14.591308395328156	13.449138142126781	13.636986880474783	14.867147172863293	12.470358317999988	13.176414920035265	12.438878460962446	19.029481849882654	13.815699140266755	0.0	15.561574426731049	14.986639410965125	19.930757700497374
2R_30748	0.0	0.0	5.964693784550489	3.921614764095264	7.905829969841894	5.318019328518517	4.592703812569921	8.823633219214344	10.714906604855942	0.0	8.51588669319808	6.216845562614576	9.173491193705312	6.1319281897248015	5.006316720121613	0.0	7.844732350479892	7.927922684659507	9.755615620585308	15.832041042983201	6.750320495573815	8.779734546481935	8.387568642571376	11.188176052898639	7.261968516329659	12.24494627257713	10.473691004644298	9.520208844821429	13.957383455848143	11.162954578343745	9.853803595061702	11.75449550680658	9.198994488575767	10.922541703257181	11.249768676631588	12.010754128978236	10.909048264629511	12.482212846693463	8.689397017020372	10.969022777658434	15.060781279104624	10.945796742903047	9.911634474779184	14.983971237313684	13.110102454258852	8.703583787660408	30.54045257460378	14.829635662545115	13.570585484550527
2R_30749	0.0	0.0	6.791964833922876	8.931043413802035	8.002067734302544	8.07413346381133	5.883398109546519	5.480413003923975	7.117253911286887	0.0	3.103038246808215	8.494906454090128	7.520979773076998	5.585915003600122	7.600888011746412	0.0	6.699566002114383	8.496454641889306	4.039515347027694	6.760447595714417	7.68655375778044	4.998718328620542	17.632392821500233	1.341043798758676	16.538329231827685	10.844753633534705	11.926335794332724	14.228301636742515	10.595465140919687	11.555633209410724	6.800286863301041	10.252172691697687	16.294204430813178	9.045410675212771	19.215076917952903	18.80529933335214	12.422074772194676	11.844524039645991	13.456614923607589	7.993835154328981	9.799789084039439	7.478352040430963	13.376385229193493	26.885840034628963	15.380779237323255	19.821448392876967	9.936071317145485	15.760664847885943	12.725796534874682
2R_30750	0.0	0.0	5.730094225669447	6.085755246573068	9.282634620986654	7.947106781981456	8.824132988949483	8.990320250619304	8.577895569439738	0.0	7.526469611911666	4.777862823736041	7.7551630174042065	4.712600858494499	6.81333287483611	39.48932406124004	5.966149074973707	7.61610664986464	7.667929574667614	7.604672615041586	8.800828723088687	10.543019483668695	8.057674104023828	10.182438755176497	14.586903953735922	9.367100729400885	11.948323876549416	10.574791959545532	9.18725107515668	13.161150389833274	8.89252851475325	8.649325633703654	9.082662836434105	12.082783089750786	10.807299898789637	11.177781167169485	8.514984145099522	9.992725295984524	13.690115095802756	10.959099964526235	9.301127250117078	10.252401506756016	9.874455467863338	9.596420779321841	11.067862484327526	8.361259941538071	8.382644238063744	11.397092658648244	11.50309042027231
2R_30751	0.0	0.0	5.6277217069105046	5.407787755146186	5.801595704034413	5.575089740825786	5.1457243404596476	6.811483859053749	7.58218041014794	9.637894659738947	9.6417436592037	6.256670196992825	5.88556311873497	10.413914934282989	7.8724793747928805	0.0	6.476354966795265	5.720029881436101	3.3470827308061435	8.402410483519512	7.278816995710138	10.768846786563694	4.8699800549966845	6.111429924038815	6.851707619945993	9.199750305939835	10.190797672644155	9.824467088624722	9.99858556594433	11.489792324876175	9.015387547986162	7.550932277033417	9.161485846420515	9.680904278903482	9.729700947027174	7.436764922267214	7.076263984788349	13.739876655164428	11.805831844814701	8.693440476261443	9.89620178446788	12.134718508869266	13.507985349446903	14.1374600664949	13.493950324720668	0.0	12.349322824882897	14.225040987939822	15.063438541660313
2R_30752	0.0	43.0164882199347	16.31919220931089	9.19662851598604	6.408910363011211	3.233314147463051	5.8339709751417415	5.434371395809932	7.328901813969509	0.0	6.124352256552204	6.155663644689392	4.0157358329644355	5.752025024376604	9.783647357431956	32.13279842934882	6.387771291521249	6.74411044126095	5.892822794880578	13.922970085106476	10.553508133098733	5.490524487155845	11.600134682607202	10.587074939873471	7.2249055291995585	6.558542069422451	11.001722716264958	11.395543356484271	8.081885665563489	9.122770999647068	8.636427794200088	7.624532217842113	9.787604195039066	13.195395396918268	10.748212114304987	11.442669803718605	14.390407929690387	4.065582728103585	13.041673690151352	9.603475250746738	13.665177954149208	11.551107038846759	12.626315888097897	9.583391173831608	12.422087888383563	20.410884716601668	10.231543233897511	11.399182404268409	15.600270645975383
2R_30753	0.0	41.38833014643191	4.486147673214648	5.445255106798469	5.285430420347637	8.88838402867606	7.772064015382469	7.239714176084328	4.701003738171015	0.0	6.1487455329363705	4.675795315376783	10.487298970207956	6.456698520327624	4.392891974456212	0.0	7.621035690883515	5.611976969007717	9.338463885391969	8.18643885146942	7.978191396231363	5.282710178237322	12.131602066370927	11.515013496038703	7.447977367682214	8.015791176837869	7.631271157083858	6.936551320321079	8.359188497756627	11.83051316797176	10.10619999199589	10.345565591506585	9.801520365714328	7.219268296787406	10.106364551235343	15.244018628190764	8.20488079641496	11.735105803713926	10.718127061148117	9.56998683169812	12.945679806167572	11.319714934178121	9.939611887974609	12.29421784493426	11.354320659640612	0.0	13.125710839277641	11.89719603166052	16.8109829513818
2R_30754	0.0	0.0	10.627670202138289	5.912405031994174	4.956295904430094	5.264138686892189	6.904498510929821	7.622604834637117	8.750235659755838	0.0	6.069316449304213	6.276935437657477	7.191794032249312	4.916539018746217	6.690052115505979	18.310323360310544	5.823938834664783	6.855108759416427	6.715847741460404	4.4076474446223175	7.302392951214861	7.821702722108982	5.747945684212463	10.49193537387487	4.116988340689019	11.514839800296315	8.456053017702892	10.601721931676144	9.67117988394584	8.136711213653763	8.778570923138558	10.249056529785317	12.520465269595212	11.205036840981656	8.07344721162621	12.706437817033985	13.970586448774112	8.803469493661503	7.7412226920628315	10.553866936845662	11.0214117278363	12.18925921483618	11.119374332428741	12.539915359616455	8.848141819432785	23.261584268965947	15.54738454123555	10.56915796399264	7.822800761798562
2R_30755	0.0	0.0	10.61476471312537	5.0999674138924185	6.513522802853277	4.7319716611681155	7.662349086203574	8.802934184505695	2.7807849981257506	9.089289544772022	10.002211398010907	5.1629637890371685	6.203552532923559	6.001806216299858	8.53801935472471	0.0	8.72529998453877	7.469219347070721	7.102262638831479	13.206885330425708	6.006432717828431	6.24976368081082	4.018676050619702	9.955234976030939	7.636550929450488	8.070776838904308	9.319486440380217	7.412193566681893	10.349395595297235	8.126830568585573	11.424853530720792	8.90140069770959	5.911578071210323	8.835339662263841	6.951416715410001	7.681399591082363	8.493508775250595	10.181112740089151	8.65964097623349	8.589004574972328	11.486638024734752	8.03514191229365	14.698947908104529	10.90859903044372	10.251380825647626	15.48889136711151	7.764252450009861	10.996170341762733	19.888403327727644
2R_30756	0.0	0.0	4.851538083118491	4.661937744237998	3.8106141895554777	5.286781714406225	3.7355945260559	8.699309666281433	7.988976084528016	0.0	7.203681546739038	6.06795871037269	8.35687609585134	5.98507501842655	5.4293563874664255	33.43469618727442	8.77348465768774	6.827697663174956	9.37770657293192	4.024187621148168	6.2749118904325085	6.070040699979955	7.8718223814592765	8.621235088675869	6.443683707918987	7.562027856260459	9.85014888633152	6.533585119958317	9.460499262081058	7.8415401379137055	8.986342726336403	9.357401410571304	9.560640356726612	14.268454455551046	8.387766336045487	12.2115722048131	6.100295287566257	4.230304548085026	11.591103415372336	7.851305971960274	8.96880585884399	10.015927996428454	10.749179277768018	11.818279621160613	11.632844924030739	14.158570324202943	21.292172252254044	9.247585485584883	11.037986972448342
2R_30757	0.0	0.0	2.3057923348084257	7.46334622393164	4.527680108171712	5.938992657303586	6.8797425005591455	5.788333861174254	10.700421272133735	15.795367850424185	9.48100554280653	5.447406380873939	6.24136174257458	6.163145866871119	6.128479113401313	0.0	6.570558268494137	7.2111165418831025	6.856840215806704	9.180370409585286	6.3373444498804785	7.806228501477006	4.489492791071776	5.918492164872437	9.187475959437908	8.590555305065871	7.338542450077162	5.520390159094885	8.193248763019271	10.984405126202184	8.54188499455374	8.507870031147698	6.9146139219389875	10.747837611842765	10.388948207904019	8.705697792147983	10.015727855594712	9.650584503734775	12.898906753158135	8.81989290207585	12.060060933249934	11.00152184898008	9.64989225895293	10.882701538680598	10.750340601505513	0.0	10.119538737931606	13.185310326024187	10.492056464051066
2R_30758	0.0	0.0	4.877934565434566	6.660903751420993	5.268102349075572	4.832314810233065	5.399134035239538	6.99731303179579	2.555777283433656	0.0	5.5714428343222275	9.829346279328059	7.502093384137909	6.017638903152921	5.8000777346888865	0.0	5.346193852133687	8.00898715144888	4.7143646254966765	3.2368660921445143	5.520421141888072	6.103066870083081	7.3870083207261725	6.260324720153854	8.098428516143299	7.417728489774216	6.691717602236597	8.272242015048084	9.300595238095237	8.714121058893516	7.814258208096821	6.544913816574862	6.687066678079261	10.015192776761461	7.4111722450474975	7.059857771491434	10.036613566289825	13.185295078397212	13.075408953312374	11.123397082598473	11.876843990000225	10.965571863971768	6.0042577392480565	8.540605156089585	7.1476395635105465	28.47120991253644	10.704009864815491	8.287258869064868	9.139564810481984
2R_30759	0.0	0.0	0.0	7.017248396558741	9.730405493242039	3.9272145759354427	1.9077685479935427	5.331286119463459	5.934503261306267	0.0	6.791854121840429	4.131876268486014	2.4387757540816573	0.0	9.704705229283366	0.0	7.603475700812354	5.424075954420404	5.89439484311184	0.0	6.409196427770278	7.29404817339528	6.432224932332994	3.913658433112055	6.581580000421221	3.0141880847336497	10.87669654712742	7.909221123631408	12.883941455370028	8.430895657886394	4.9614337829186175	10.804302173393424	9.340664566205952	8.799277051397457	13.499934992620728	4.989161047624037	2.2657610872753042	5.185000829600132	3.4651187288281244	8.74835530920187	8.043576882116554	5.456144600926671	12.199126835297637	9.053395113701589	7.921193628825541	28.9231338794021	0.0	8.213466010377878	5.305507010166413
2R_30760	0.0	0.0	4.853558434902133	8.836823633201124	6.194826728790295	6.731433312555643	7.474300319068538	5.221759419618846	5.08601098491184	0.0	3.3261606526725482	4.046990415107901	4.777346396668565	0.9979279025032424	4.073713022397682	0.0	6.915321042715512	7.21001545523734	5.051637112905677	9.662072243958306	3.9234531158338326	10.716297316381961	6.300080389025764	6.7081974364336	6.446367085365371	7.749693462720247	6.39194648832852	6.294220530507893	6.309625965372772	7.431921125186252	8.261159149481593	7.733246308534874	7.06950302890778	4.8479081922538185	5.594172865434002	6.10832876735758	8.87685187774267	5.078479435543939	4.525241116159772	2.8562092847366465	7.440643578904042	6.234728255806268	7.169103743741821	14.779001462677776	9.698074376213391	0.0	7.100346354895192	8.849200136889081	9.093892360013168
2R_30761	0.0	0.0	12.036156614469869	3.652350972666718	2.9542917883096314	3.5770773727797525	4.054582793566999	2.1582073929394245	2.702701485269601	0.0	4.811578582701413	5.8543210743850045	4.4426854700861025	7.424171369673002	2.525561842801454	0.0	7.91494338012274	7.998878274952502	4.474058736337902	5.990152189799969	6.810736444931791	3.543325570497563	9.113610265570603	3.564729849918932	3.996525687002765	6.86363310861036	4.6232512552127165	8.404738591617955	4.694101079643248	6.143380354083965	6.02545211226743	7.065352746567564	9.79695551872817	4.675278529718408	8.828131724553462	6.059125706030156	9.630849537237681	6.296964862936065	10.520601441743223	11.509884334516196	7.597788283830577	7.730633796011767	9.629961328297604	8.246224946937835	10.42161860563553	0.0	0.0	8.478671900833454	14.49745770970774
2R_30762	0.0	0.0	6.075592522160724	5.530884227070452	5.666798792554304	6.6206491426108895	4.385712926143278	4.63002050826731	3.638041269485406	0.0	7.286343587878855	5.910270276659752	4.485143802119941	4.372155366414726	2.9746481363085766	0.0	5.992939318659399	5.7002278666089685	8.13027041956938	15.118498793543798	8.349217309990232	3.130040203130666	3.2859672113047784	7.197595283415811	7.396986871020757	6.467279664690028	5.6675999314553795	6.969872272545037	6.845167574967748	6.718933074775006	6.995492317656789	3.566437832976329	8.068634407051674	8.428499521429798	9.867412218625567	8.793233797749888	9.722890670955849	6.8869064016443815	7.434802096189346	4.916104443085812	6.300685418693558	8.91944542233156	5.982765522144926	8.787535205062914	10.521217045828397	0.0	17.776158172255418	6.797410237050871	13.009785391393294
2R_30763	0.0	0.0	15.544621353749985	4.716988548724133	6.104719131029859	3.079848775318667	4.987112801808846	5.110070927784478	1.5513431761920946	0.0	3.550927881128191	7.920858240832111	3.187611462803825	3.1960903717990625	6.523494801426994	0.0	6.8147334081969655	4.8614124736713995	3.081716805942289	6.876661573352661	9.21488200092283	3.8134857670033413	8.967749283252637	10.230725364566783	3.440992033415244	9.455295402732942	6.82388596649654	8.270222917656078	6.736002586624993	11.46042081959993	8.819411753536663	7.821307797400667	9.323047318815897	9.200903804780744	7.058057299046522	7.8253231369372855	5.922943921093119	9.939711133922247	6.038796124928681	9.147657833688262	4.205355548326497	6.180611933829798	7.015763399884865	7.888850514013832	10.35342735717861	0.0	15.16031272693093	7.729519050430303	4.160750310877394
2R_30764	0.0	0.0	0.0	4.051857993954049	4.49477847203377	5.102165188833968	7.435613781001346	6.669779230307477	3.854998927025299	9.800366533708361	6.209377598134311	3.1810713530209838	3.5204586171849783	5.294734327880542	5.6036333958938975	59.15642931792636	2.822370358337549	3.1319378015049404	5.10525982156266	5.696036697665764	9.251900571674936	5.475191905476287	3.714057211337283	6.21445402914127	6.333828216444645	6.744184174532525	5.966339794984004	5.70861950167177	8.431285027029709	3.4076824740943104	7.162004249646842	6.478500615817475	5.148275229735653	6.033481375913198	7.195433058637682	6.841928055325991	9.157976401203095	12.474551914095246	6.66936108854644	7.5771352367097045	6.45065903803128	5.250757815621739	9.861526557267116	6.098817395743984	4.95495941888236	0.0	4.1858342995634175	7.825241954109936	6.12694884840167
2R_30765	45.31951390289388	0.0	0.0	3.9910022853476836	3.873861641544997	3.908749207419666	4.430529627726963	5.306218947564534	4.92216651915754	0.0	3.3799597529414664	6.854081002077608	4.854617750836987	5.408367582947795	5.059515308552472	0.0	6.126253508045916	7.712246420052334	4.888899992123982	9.818351764925094	5.315884191549169	3.871867888770141	10.669968761176792	3.24604733684863	5.822785842012681	8.500044412732056	8.299592482792058	6.560027300209613	5.4143085927926995	4.475335697727771	4.279691536952782	4.411692894226878	7.042989166305032	6.933340456428371	4.478819884706218	3.724276885089299	5.261917981131363	5.160621476442336	7.280855075882604	7.739752374362535	7.116228259070205	5.4304903569877645	7.689786251868264	9.010826959132746	5.693963146392931	9.595713402908652	4.810127434706128	8.17484711809662	4.400467540875283
2R_30766	0.0	0.0	0.0	3.773301384568551	3.0162180753245313	5.651994769383179	4.435256564068833	3.54125343845872	3.613439854474294	0.0	4.010152101059041	3.3544591068868512	3.509853495205257	4.060603331661869	5.218395531850124	0.0	6.734043497543865	4.803850876665041	5.546664759484054	5.096428801287911	3.1929334281185184	6.1369980815744	4.27254102446419	5.19921687662332	5.828998177855169	5.172206013103267	5.779789444197144	3.7213148464832853	8.367850717543199	5.97348058361204	4.833521331680826	4.4163997336395715	5.076362403542534	7.062504971151129	5.978131122626576	6.628000568351048	7.023375902014675	4.9747892985394015	6.905011288926234	6.456674936375925	5.34286542740816	5.033596437405678	7.292833097923382	6.013627079416193	7.307741078431998	6.403967385874897	3.210172909543427	7.8198546983705635	7.048259846316218
2R_30767	0.0	0.0	0.0	4.3544045260139	3.3367875758318344	5.386941300116735	4.143388456101061	3.047041444638914	3.7309843598492356	7.760528709299908	3.105451184791736	5.037933117407519	4.181571180209995	4.192693979179642	7.606798500091472	0.0	5.711475526426699	5.314413454564316	6.063984741397329	10.52442930530347	6.959908873546807	6.670140475826477	7.352543274128695	4.026259803271579	3.00930718526258	4.823638474635966	5.221829275424938	3.8423685046568603	5.30185211367171	6.167796761228242	4.310197373465535	5.890083144413667	6.7945312021956195	3.2689382669557823	7.834452045603918	3.7069544175775797	8.805811752878672	2.76587136011329	6.073388502938252	2.666683733442561	5.108025754584126	7.068380175072967	6.972284777561247	6.8991657942671525	4.8290947161735795	6.6122872165973705	0.0	9.76418883099977	9.09692298399451
2R_30768	0.0	0.0	0.0	4.901012564511492	4.459839413670264	3.0000028200026505	5.829384581085414	2.986554531499191	2.7200234937495904	0.0	3.8047559726367486	4.208458766446868	5.588949112506552	4.358523148054175	2.9653732936871395	0.0	3.9828357040111837	4.972147921495371	4.953006995311889	5.023786624911632	3.4271937246712025	5.349052892237356	6.551443374695653	7.773082902141489	6.03321000558273	7.137877239978127	6.31462604319284	3.323023702644722	4.724186258916902	5.667524661203104	5.76086660898321	6.09483053488766	9.340811656336594	5.377420654309757	6.980845543493254	8.003571879793212	6.230941108883203	4.752992272690785	3.882277487971646	6.237351542122796	5.188685312489528	6.390862600288611	5.591354513458781	9.682255574570174	6.857808029944579	0.0	0.0	5.019419380670909	4.86345801105156
2R_30769	0.0	0.0	0.0	2.8673676561338013	4.3736110305969085	4.81418103679647	2.7284139484160606	2.178454647841914	1.2124697420597934	0.0	2.775267702322566	5.065065835725732	1.4947881967338579	4.163234080167569	3.3990072519519225	0.0	5.326131693133324	2.532994469333226	6.0213762469592815	9.405431609882045	1.9641804201853321	3.576567332277769	5.256634135110216	3.198375481125627	5.37869220326293	3.6949463387561905	1.3333212445540492	4.443784071199439	1.7548662440948752	3.4450080937020156	5.27104931711326	4.075220833669964	7.286532697170452	5.393302542969115	5.091973128130211	3.56764886588265	5.5549722834657915	3.531133296044566	5.191658081552076	8.936818835668346	4.017130358546049	5.945263887597651	0.9969543542953455	5.549058019655873	4.855102696750608	0.0	0.0	4.698627671815893	11.923564746961903
2R_30770	0.0	0.0	0.0	2.41357588161893	0.780911523661463	0.0	2.296613092807513	6.417917685213973	1.190680590644251	0.0	3.6338582562713126	5.526713480140528	0.9786170223384993	1.6353668356763778	3.3379240916006485	0.0	2.61520820282718	2.4874743230463006	3.5479000807265537	0.0	11.573294186451427	5.853822100941435	0.0	9.422693552333483	7.042709809367931	3.0237874098442665	3.4916274265937712	3.967204862967983	6.203987095706841	5.412957212197124	6.370860195136263	6.669975864025338	4.0889070133478285	6.179110158704266	6.667287835650021	1.0010100191092812	12.72867056673133	1.387070285625513	5.561846622068074	4.680648700464695	8.60713959360243	10.217238934219372	6.853267432313705	2.42192735525775	8.476181717469368	0.0	0.0	1.9775096509062664	4.257922823445656
2R_30771	0.0	0.0	11.670572418235968	2.754433950051095	5.347176102828334	3.0830469568091328	3.369796781035323	4.185308729298416	4.658862373361929	0.0	3.9989421465041786	3.2437159490918246	3.8291058568758722	3.1994092610740354	7.0744580176084355	0.0	3.410904987280309	3.041537918366582	5.205797314710924	5.162851835445456	2.5157593454799225	2.2904674637951534	3.3663980954266135	3.8405059390351943	3.444565233865312	5.028341804906136	1.2808072569514533	4.268761868128167	4.045798438321802	3.3093235292638186	3.505461626062126	3.9147148061756187	4.666364286260917	4.317402291573519	4.076184541265784	4.406315130845528	2.668092495296153	3.3920566174954137	4.53380020594334	6.8678677193734305	7.016204133933443	4.283328471755518	4.309598078264026	10.661007330153273	7.7731339348288016	0.0	0.0	5.15836369997564	5.206338654836199
2R_30772	0.0	0.0	8.075065811786365	8.167882660197703	7.135331067469313	0.0	2.3316192046147406	5.791771340867463	4.835318130690187	0.0	5.533870979642733	3.366572627071284	3.9741343466051204	0.0	3.3888023802947917	0.0	2.6550704987594185	1.8940422270401043	8.40461749685277	8.037594508715431	1.3055222284742232	2.3772195802067944	3.4939013951148272	3.1887729681337946	10.725087409462388	6.753730438357014	2.658636403113086	3.2221399681491465	1.3996780740429702	4.12159813593855	4.042479996798355	4.062985759573494	4.151232154890774	5.377110179676137	5.076685448992637	3.048803725638153	5.538294537580098	2.8164253928913423	6.587726876608111	4.751993461256998	2.9127779563877034	5.186487569841612	6.957728321582227	3.688265353480278	2.1513449670898	0.0	11.813139755349875	0.6692172767809043	4.322824187498177
2R_30773	0.0	0.0	0.0	0.0	5.347176102828334	10.790664348831964	0.0	0.0	0.0	0.0	6.220576672339832	0.0	20.10280574859833	0.0	0.0	0.0	0.0	0.0	0.0	0.0	0.0	0.0	0.0	0.0	0.0	16.563949474984916	5.977100532440115	10.865939300689877	4.720098178042103	9.26610588193869	0.0	4.567167273871555	0.0	6.044363208202926	5.706658357772097	27.41707192526106	0.0	18.995517057974318	6.3473202883206765	0.0	9.822685787506819	4.997216550381437	0.0	16.583789180238426	0.0	0.0	0.0	9.02713647495737	0.0
2R_30774	0.0	0.0	7.213747671762939	3.2834989402507175	3.1871243575554074	7.146282764545204	3.124379355059365	3.2337489563075246	5.399455205768648	0.0	2.883770534918012	1.5037404038806126	3.550237615184686	2.9664009117529844	7.56834862114527	0.0	3.1624937100964945	3.66603524379642	5.899259208569328	1.196712200768098	3.498810346168797	5.840054085271798	3.1212281908081705	3.560807445847774	2.395276897203019	5.210621407465082	4.354269028274406	2.518647164086049	3.4385530568736677	2.454648226203689	2.5279052754891307	5.746885331822287	5.253631093485831	4.403269339419132	4.157254107962302	2.269671984735094	5.772151414416229	6.290036079646953	5.885054131568625	3.1838454230311735	4.228395687153493	8.60465635021322	1.7758827924460516	6.040577635178655	3.363279655069726	0.0	0.0	5.380523473520083	6.758035956419937
2R_30775	0.0	0.0	0.0	5.366214634633227	3.12522592779103	4.204495151901753	5.106165868896332	3.4880395125115977	3.176754122884156	0.0	4.443628612185302	4.423606961931618	6.0922522782521344	2.9087892412030576	2.968544265967317	24.374252015141288	4.651610463131006	3.5948356922276443	3.155283988443036	1.1734703696384725	4.002668293046096	4.164823298521311	3.0606095571206153	0.6983303131711173	2.3487572568770045	3.2270045204148237	1.5526192764825224	4.233825428510764	3.9848208976268853	6.017438778276998	4.60350392514221	4.448899539488476	3.030351883248542	5.102797424202065	3.70592217852487	4.006065182686587	4.851469825555699	0.0	6.18295512609024	0.5203351124631499	4.46521848361882	3.569729241229386	7.8362669487026215	4.30782628108965	4.711371488720835	10.321749577840441	0.0	6.155363845608702	4.733418149875355
2R_30776	0.0	0.0	2.6979193645860313	3.2747159183940795	5.8274317342860655	4.810837855520918	3.6353589553432504	3.628236386857076	4.038759163944543	0.0	3.6977872441131225	4.874083672269614	2.323611343472245	5.547123927186232	3.7740520336101975	0.0	3.252597938680841	3.5859168809779347	2.406877894270668	4.475666695310934	5.67035850623565	5.162565207169772	5.252983694738611	1.0653847956805038	2.9860872224133317	3.0769836698322672	3.5530542053949574	7.266596907336356	4.2087542087542085	1.8360617210508148	2.1609800476712198	4.524878688002374	5.085472930489907	4.191877817540733	5.653818928533467	4.414021649078489	5.551114663824497	3.7639265281541707	4.4019841629186915	4.3660773256109335	3.64940062244177	7.178871738811852	6.309659490923389	2.464535336507655	6.109587308158959	0.0	11.84048498626504	6.260486314576915	7.221384541615395
2R_30777	0.0	0.0	10.358475771007248	3.9290770165889555	3.813753952765284	2.5654001303325877	1.9939586542204764	3.018245526379698	2.3259806887003975	0.0	3.5493499247301195	2.159274103868858	4.142053443386207	4.792005146400549	3.6225532777061296	0.0	4.541136724289056	4.251845645207048	1.925217098068672	2.5776021495139845	4.186721411119379	3.811791135496748	3.3614115777323064	3.0678537147132268	5.159194395234647	3.150364557233096	1.4210111619858368	3.874944284759425	3.5909382672825125	5.2870744863320756	3.1113503278572443	4.3432400975048715	2.88442277685777	4.598407559965965	3.5274604246753016	3.910922865357192	1.776093567450883	4.967647069449512	3.62166756785828	3.809830337587542	4.670540864745503	6.890696025403763	3.1875662475877693	6.702543145945866	2.0697653031029852	0.0	3.788393952056359	4.2922690097190275	2.772600908290195
2R_30778	0.0	0.0	0.0	2.9503175740276166	2.8637222590329854	1.4447563111470534	3.509180102878633	3.595699543346158	2.183204119487853	0.0	1.6657394050645142	4.56014373573055	2.691553970928077	2.24892782366007	3.570198128145121	0.0	1.1987961688872035	4.27591389107594	2.7105611322339116	0.0	2.9472947076607854	4.830044162703794	4.732615132694641	4.319307701361626	3.228337051301504	2.2177383864317655	5.201760275677289	3.6370870860494797	5.055771479129143	3.7219019663428408	5.475684583775875	6.7264515720711	3.748662196178739	4.0463828776499255	6.876553074287211	3.21200003212	3.3341418627350468	3.814949515501412	6.7987147029854	8.582328128151323	3.616673984951677	5.352597331128063	3.141497771892705	6.1060854635476405	9.227901482923768	0.0	5.33377425867205	3.3237558804040113	7.807227833938312
2R_30779	0.0	0.0	3.7284106381995055	3.0170127463131635	2.9284598490217886	0.7387083079494691	2.1531053862192	4.011255583166364	1.1162789243915818	0.0	1.703395275599135	3.108820532143028	1.8349330049904213	4.59953461908724	4.172464436390545	0.0	5.312217188283488	3.4980605003555776	3.88057088519647	2.474072952494336	1.8083529268372958	3.292821747375374	4.033000917265729	2.944633600345347	0.8253292898800764	2.551356900897389	6.137713598570944	4.091238181993598	3.554418141750195	3.171699710068586	2.6130852783740277	3.4392552023971983	5.111206435111126	4.137855811117806	4.297336460075342	5.161531294950779	2.5571353537771193	7.152182846204662	2.172627226008677	4.3881705453706115	3.3622117058964482	3.0788992565689854	4.589306832472815	2.270589177588626	2.4832916686657165	0.0	5.454350089642244	5.2528346922416675	9.979648502808223
2R_30780	0.0	0.0	3.875530366330632	3.528069023142369	3.044014238985406	3.071428291709209	3.7301083115280527	1.7373067159413178	1.160326286072296	0.0	2.21326215010096	3.2314917923339967	2.861006714830443	3.187352076982202	4.337106127740028	0.0	2.5485380757322726	4.242105955928882	2.881210514090358	7.715092933437778	5.639126717317721	3.4227535299142384	2.515283702202483	1.5304130959897284	6.863168326752699	2.9467012754767	3.402614534982535	2.3196407773363674	5.374068774645144	1.978111275616706	4.268306855409126	2.274977801904098	3.6526119030785407	2.580679126357534	4.06082317190167	3.4142186109544226	2.658037613358659	2.0275640575071234	2.258357140934313	3.991158329935147	3.8443697091206586	6.400779700311228	5.2474364245647385	5.900461457389198	6.195072294944914	0.0	11.339147670287067	4.496558558906941	3.112030935247246
2R_30781	0.0	0.0	0.0	3.211283164526882	2.07801880025169	0.0	1.6975906571128978	2.846364623103373	2.6403510272760933	0.0	2.8203462031371274	0.9804452162509186	2.6041164831719392	1.4505796226056007	2.960757527577976	0.0	1.9330870425794122	3.5854061393626404	3.1470074162376775	3.5111767779194736	2.281239406494506	2.59618663798815	4.578871985728572	3.482492673531913	2.342596271336367	6.705291290191382	3.484229910859462	1.407573250815759	4.280089025851738	3.0008272680612587	2.4723076816577514	2.366522509947973	4.2313642256772726	3.5234393277841516	3.3265811129143645	6.659261567803269	2.4193720084465116	1.8455087698576744	3.7000420324774894	1.0379404604137812	5.407828525264803	3.2366959497022627	2.605237256351699	2.6853290591487764	6.10871712053495	0.0	0.0	4.969842992720174	3.7768016004574463
2R_30782	0.0	0.0	0.0	2.7105251317179686	1.3154840044511769	3.7165270986856873	0.7737516213965226	1.9220087297636506	3.6103684003869674	9.178454862194679	1.2242827172416224	1.117202596200081	2.9673516149448487	3.3058273802728495	1.1245795759255401	0.0	3.5243578355696754	2.514163961705595	3.1875268250304365	3.5563850626137152	3.032677708848383	2.7610946304440502	4.058098991643563	3.1745984714943276	4.745516910174958	4.278724073071479	3.2350003035018466	1.6039085755003604	1.857941772104862	3.647357434828105	2.1464056880609297	2.921334922419682	3.4439828384957565	3.866205957668733	2.246275086259771	4.721502193137768	6.126306802504042	3.271223699361457	2.8107615439850453	3.9423918775373235	1.2082626217771648	3.934044175775454	2.308933448225862	8.975683567661232	3.9266002752332616	7.820418173400568	7.840419242897755	4.663697653102975	3.5863405755416737
2R_30783	0.0	0.0	0.0	0.6131576268837735	1.190321448687861	1.8015620263393173	2.9172188962037184	1.0869612476575985	1.8149209003024023	0.0	2.0771204353201314	3.3696855005128663	1.8645979673197137	4.3623013407969395	2.967943832256563	0.0	2.9897161736203923	1.8957935374673263	2.7039821003595574	1.0056283004720823	3.430164593017831	2.2307040530286537	3.934273502300763	2.3937910804471794	2.683751068132925	3.687259210450873	2.6610946892001066	3.6282592047726605	3.1521876182070354	1.5470284265442025	3.338129719963691	3.0500569242290623	1.2984595491416042	4.372941689984537	3.493448450293564	4.195981317965361	2.771707737831926	2.6428402286796797	2.8259220701122567	3.1213792001278513	2.1866034242646943	2.2248356625137884	4.4769611104296185	5.998972975826539	3.6337514462330756	0.0	4.4340235038717895	4.270204901511994	5.67895289194997
2R_30784	0.0	0.0	25.559236085551873	0.0	5.018840728093261	0.0	0.0	2.2915177180149957	0.0	0.0	0.0	3.551963809751135	9.434211469736935	0.0	0.0	0.0	5.60256104270384	3.9966875453624033	7.600667034538951	8.480210580589137	4.132245065272943	7.524386536765657	16.588369562332456	5.046559558486597	0.0	1.9433581072624846	0.0	0.0	13.290802764486974	0.0	7.677165958831965	6.430090767161269	2.189916572938237	0.0	2.678124755621116	0.0	17.52983578049841	8.914562829838824	2.978786275659265	0.0	0.0	2.345184960047429	0.0	0.0	6.8094471546044115	0.0	0.0	8.472838621231917	0.0
2R_30785	0.0	0.0	0.0	0.0	0.0	0.0	0.0	0.0	0.0	0.0	0.0	0.0	0.0	0.0	0.0	0.0	0.0	0.0	0.0	0.0	0.0	0.0	0.0	0.0	0.0	0.0	0.0	0.0	0.0	0.0	0.0	0.0	0.0	0.0	0.0	0.0	0.0	0.0	0.0	0.0	0.0	0.0	0.0	0.0	0.0	0.0	0.0	0.0	0.0
2R_30786	0.0	0.0	0.0	3.5942003982374047	3.488706359772146	0.0	3.4200241043298876	3.185768534801336	0.0	0.0	0.0	0.0	0.0	0.0	0.0	0.0	0.0	0.0	0.0	11.789561051062948	0.0	0.0	7.6872932118126025	0.0	0.0	2.7017417588771133	3.8996936400676367	0.0	3.0795762503079582	0.0	0.0	0.0	3.0445181623775497	3.943578434620202	0.0	0.0	0.0	0.0	0.0	0.0	3.2043517660464325	3.2603790907976458	4.373833279972568	5.409955616724121	0.0	0.0	0.0	11.779312229517544	0.0
2R_30787	0.0	0.0	0.0	2.0894209483254857	1.3520626459298115	5.456956685269886	2.3195279667806483	2.4693156662028466	3.0922992574667947	0.0	3.539040174554899	0.47844490859979844	2.541552046199316	4.247187441689656	1.926416477179526	0.0	1.1319865360012091	2.960917397726145	4.095199883122995	10.280460089426295	0.5566080395129368	3.040575260622908	1.4896212131594329	2.039295040176152	1.5242099410191723	3.1412137346219917	2.2670137112011934	2.0606340186223617	1.1935025719980428	2.928731772452068	3.791715680336859	2.309666317310389	1.7698734965219625	4.585050625836485	3.2466593138250475	3.0329933347805045	1.5741640637863872	1.2007800267053477	2.808670478112753	2.026007452465813	0.9313948811903374	2.8430402942205544	6.780389046857827	2.096650778596508	0.4586118406606358	0.0	0.0	6.27704192459127	3.686063161060871
2R_30788	0.0	0.0	0.0	2.511855960131822	0.6095325031988267	1.2300437698775073	1.195065241001637	0.5566044457110287	2.788120672836716	0.0	3.5454636218414173	0.0	2.291548524609398	1.2764688582445594	0.8684608372796194	0.0	0.6804246720897421	1.4561794820816145	3.6923694968925016	0.0	4.014851739554962	2.741484583352828	1.3430924219502132	2.4515956946057047	1.3742787784970447	1.4161118025932593	2.04401555850136	4.335185654944985	2.1522038567493116	0.0	5.594298489887498	1.0412362890005464	3.1915545509014653	2.756023565103891	1.9515312494795916	2.3439843984398436	0.0	8.661308203991132	1.4470808327776543	4.566790591096146	1.6795536955555874	2.2785603873188087	2.2925347731674393	1.890410627434849	1.653999237837151	0.0	0.0	1.5435249334843655	4.985217169353809
2R_30789	0.0	0.0	0.0	1.561683776213838	2.5264108463466233	5.098326841293878	1.4860039970535512	2.3070328512249887	1.5408395279576474	0.0	3.5268856847001815	0.7152026040240732	1.8996174993523887	0.0	2.1597754351893506	0.0	2.2561976763081706	2.01187391891955	0.0	0.0	5.8243124440762	4.545199050174603	4.4535157612149545	0.0	5.69615696238987	1.5652127705240384	3.3888418090902745	2.053556971163645	2.230131756184156	2.6268059947915687	3.6069346100370376	1.7263004944513034	4.409487594612171	1.1423259286624312	2.69625748137304	1.9430850944970857	3.5297049378454255	0.0	4.798327494968354	0.7571434974699294	4.176882431573036	4.722126913960675	3.167391777666328	3.9177188157613596	4.1133310454071985	0.0	7.52883355028922	4.2651027501638445	5.510105602551399
2R_30790	0.0	0.0	0.0	1.7447919052124352	3.3871603927141507	1.7088323907129062	3.3204772754421406	0.7732600489009656	1.2911277445663858	0.0	0.9851036565471567	3.595771947513236	4.244697020424315	0.0	3.6195151225151574	0.0	4.726383514071814	3.371650568608638	3.8472049222678657	2.8616004129861716	1.3944033668705935	8.886719964981245	3.731769373667292	0.0	3.8184203653159137	1.9673265101640938	3.7861850437361166	1.7207530910317965	2.2424541418127997	8.80440055679029	3.4541565636185263	2.893065012161361	3.694876506881486	4.785990601463096	7.2297477369308085	5.427281751362112	0.0	0.0	6.031050259154229	2.537756744849877	0.0	3.956848822576323	1.0616309687945256	1.3131219355837531	1.1489052426614252	0.0	0.0	4.288669178778464	6.925688973310472
2R_30791	0.0	0.0	3.1665490821440834	3.5232408178338765	1.5544679668609815	2.509547731190046	2.4381841830542355	2.2711800313309287	2.844175987939935	0.0	1.0850236072202968	0.8801098517912611	1.9480168584495758	1.9531984992664437	2.214803222042572	0.0	2.77641858591518	2.4757600806265927	4.23743038078444	2.101236745923916	2.559731592688547	1.3983011386925492	4.110286100574316	1.8756638677802024	0.7009543633848357	1.6853466070590069	2.0851106005215834	2.2111723970884043	2.469908284072385	1.6162398051633688	1.902257386647732	1.593255600339905	1.6278604628397984	3.865721153444038	1.6589724079377317	1.992591941679225	4.3435637289842095	1.104430533528302	2.5833053229227607	5.1244667759389335	4.85441010165049	0.8716391121205079	3.507939460916234	3.374730509689888	2.109066226113665	0.0	9.264788107347394	3.673967697741208	2.5427226134577663
2R_30792	0.0	0.0	4.887480425640895	2.4718291807839012	2.6392058735094843	3.8734171159911215	3.7632694645352074	2.4100334512643036	0.7316510870103616	0.0	2.5120556341053644	2.716850149141489	3.3073808171792334	1.5073537761322386	3.760335881405296	0.0	3.481826446164562	0.7642533634408398	3.270177960904514	0.8108001170146729	3.1606996082154803	2.8776518821066315	1.5860280655067656	3.3775408395350612	1.6228553425696162	1.6722550333111346	2.4137326584036196	4.387992541192768	1.6943265475555103	3.7419317714454685	3.1807548087752227	1.0246440417338338	2.7219371214099533	4.610580098848668	2.304519988202906	2.1528571643857144	6.145488976445346	2.1308222587397805	2.8480427908176367	0.719042902126181	2.6444636324766755	1.3453507235161657	1.8048023263180066	2.6044013340785392	2.9297565476478025	0.0	3.574985682182343	2.632809652641676	5.886932435938075
2R_30793	0.0	0.0	0.0	3.8442317302887017	0.6218998293506869	0.0	3.657938824631097	1.135795738494389	0.948230412404371	0.0	0.7234801129786544	0.0	3.896739520108735	3.907104679148564	0.8860817818041333	0.0	1.388460780148343	2.971450305465092	0.9418217847146092	0.0	3.0722343746159706	3.7294785443099348	1.3703435725405073	3.7520073239182965	1.4021626957419124	1.9264593411123763	2.085488337949214	3.7912679516537513	3.293807641633729	6.4661304089180875	0.0	2.1247256448011154	2.170873820130079	2.108957162862108	9.291928499937612	3.985905836960508	4.344350606471345	4.418522446094026	2.9528837863057062	2.795670066201467	3.998473725457939	2.3247920473513646	0.7796833238211969	0.9643833925464735	0.8437793213314162	0.0	0.0	1.0498952204569985	0.0
2R_30794	0.0	0.0	0.0	1.1284917651134672	0.7302461301884261	1.4736452907785835	2.8634790203451255	2.0005081290647824	0.0	0.0	0.8495235532104174	2.067256537647119	1.8302490662412436	4.587793624526712	3.641586901607287	0.0	2.445533984179596	2.616848386433839	1.1059043292117936	1.2338787570991214	0.6012456125604537	2.1896108875335925	2.413623650422336	0.7342792465443166	3.2928900576453333	1.1310418594916312	4.489500527557126	1.8549066770482083	3.2230408746043717	3.163603475965029	2.2340699918489957	2.4948916314193053	2.8677146188061666	3.301834656172115	2.3380182933565328	2.340161691131887	4.2510131439626	2.594154850291323	4.334162545311502	4.924090225090012	1.6768145808283819	2.3885865961938078	1.8310367783420574	4.52958632363883	1.9815621585830323	0.0	10.88085410352371	2.773813792400749	2.9862521907892634
2R_30795	0.0	0.0	4.15953306745598	2.103671896184633	0.8167706538224581	3.296505596930822	2.001727170271597	2.237541925941837	1.8680342171563624	0.0	2.8505426292949125	2.312199139538212	0.0	4.2761554899080165	4.073066862825567	0.0	3.1911803797842007	2.9269103651262145	3.092348472296361	0.0	2.017455834865591	3.6735762963224197	0.8998687271500834	2.4638449236294306	2.762290535508692	2.8463746153480507	3.651961495909164	2.904564074310035	1.8024643292309244	3.538448712945896	2.0823148210964644	1.3952516725317814	3.207500933382772	1.3848969235068804	3.9225638818947397	2.617439950038306	0.9509404135031257	2.176145958461726	4.362933217453827	4.2836343626784315	1.5003959732522911	0.3816575095580399	3.071985687004287	5.066282490465415	2.77043888517096	0.0	0.0	4.826070820658865	2.226722428249715
2R_30796	0.0	0.0	0.0	1.4760823004447436	1.4327575367344705	0.0	0.0	5.233382701576818	2.1845709000301037	0.0	1.6667822302346296	0.0	1.7954926670283986	3.0004476667918856	0.0	0.0	4.7981866692939406	0.0	0.0	0.0	0.0	0.0	0.0	2.8813411836434333	9.691074391271313	1.109563393462053	3.2030872636281753	4.367236872522684	3.7942024586431935	0.0	1.4610966933336293	0.0	3.7510090214267637	0.0	3.0581591533302896	0.0	0.0	5.089783785984771	3.401485496746139	0.0	0.0	4.016961217042842	0.0	6.665354332458098	0.0	0.0	0.0	3.62818548638729	0.0
2R_30797	0.0	0.0	2.314951997155387	1.4049363844805107	2.2728330627752857	4.586603887678841	1.5596614162224751	2.075474204346209	1.0396382169899618	0.0	1.3220372827205285	1.6085429329116632	1.424126201734654	3.8077715093397018	1.9429971274730469	0.0	1.0148706973541914	0.9049702995987434	2.0652236169059757	0.0	2.2455950407680296	1.0222484887078345	1.5024423703171879	1.8283086536042545	0.0	1.9361528600427615	3.3027596030021984	3.9258097698533283	2.8088084232152033	0.39385857893304027	1.3906730709324853	2.523674395374206	1.586761584628977	2.0553396078740884	3.1533216799500745	2.3307415487311443	0.0	4.844460520876396	2.4281525838133526	1.7028710678663597	2.922613210345316	1.9116735452928992	1.424739124567335	2.467146073092939	2.158609174804418	0.0	0.0	1.918505567042714	3.0981575628752487
2R_30798	0.0	0.0	2.496789129179875	1.0101951419210526	1.2256808976063238	1.4840630916774038	3.124032300956007	1.790800478860048	1.4950676596607049	17.103753076537586	1.7110583648852498	2.0818708190829276	3.071979741645275	2.5667925627082826	0.3492695969407895	0.0	2.7364694038913364	2.147320557791111	2.227444837885451	2.4852031007382047	3.2293123389279557	2.20509014187991	1.6204576950350473	1.9719204444472052	1.658084421699948	2.65775453229728	2.4661301682689936	1.7434851191552527	1.7311071295647131	2.5487746256232393	1.4999090305172993	1.8843967800935337	2.353175134931062	3.325176674949682	1.3080815001748383	2.199591567268695	2.2832348231668878	1.7416626608425467	3.491842009513175	3.305933754377056	2.9270256920355586	2.0618335638463257	2.458641500995719	2.2808039103926885	3.9911412628529717	0.0	0.0	1.6553617871815571	2.6732117583357757
2R_30799	0.0	44.164929512772495	2.393553872195712	3.6315989785038396	1.175002415804967	1.422701227810129	0.9214960894470452	1.5021613956538609	1.0749380907322277	0.0	1.3669257337219922	1.6631593961321034	1.7669771756024273	1.476397715559972	2.008969647682975	0.0	2.0986592295779993	1.684255786504036	2.8471282867604835	3.97074482278407	0.3869736616438517	2.113915823308205	2.5890938254461937	1.4177902812177572	1.5895272618760998	2.365873533649783	1.0507389216392535	1.671396879014934	2.0744133559029505	3.25785321807483	2.396486635560909	2.2079227333023637	2.8711173469956957	2.3907674299696406	1.7555943770418816	2.4098795421710846	3.8304515204922587	3.7567119920925394	0.278955341258343	2.8171045573990683	2.590155096760424	1.7569622263663105	2.6516064846274	3.279748558441184	4.144961945423223	0.0	0.0	2.182011150949786	2.562681918382681
2R_30800	0.0	0.0	0.0	0.2482238343532851	1.445629024992613	1.4586481987542366	2.834337775401973	3.30024870674254	0.36736607779843683	0.0	0.5605853767044038	1.023109171478008	1.2077485766984961	1.0091342798474674	2.403017970866909	0.0	2.420646110253007	2.110547241107996	2.1892993760350823	4.071072457273281	3.1740096851731536	1.0836637544527745	2.6545116930178274	0.9690754458183135	1.0864595845726215	2.2390627939936096	2.1545752621148537	1.2240196924204978	1.9141442499106733	1.2525631617499944	2.7027417496842463	2.2637096636777745	1.6820920111058444	2.178821549503806	3.0856327897442615	1.2353846277384617	2.805167432589582	2.5677544815874884	0.8580108699681095	2.166212628499733	3.0981997423537093	3.3775403832238378	1.5103354672561082	1.1208723315952838	5.557288848521905	7.161764200346057	0.0	3.0506500650561295	1.9705743330853913
2R_30801	0.0	0.0	4.757147614290472	2.887096483155597	3.269416245729325	0.9425314982245062	3.2050511606291514	1.7060115582283069	1.0682105870351282	8.146971363395657	2.1733933189889374	1.6527505073944058	1.1706123619591953	0.9781051169569193	1.3309310028731471	0.0	1.303452977282118	2.0456515028099815	1.4146547623468415	2.367536341682845	0.7691035713324335	3.5011431232297343	1.5437339837599184	2.348195059867233	2.1061056001347906	2.893620561344304	2.0883257370484647	1.898213069671538	2.6798598227169657	5.26087889052111	1.905190572640749	2.1941044413660493	2.4455558136975584	2.1118264923353895	1.993836552756292	3.8915456171467486	3.2626959656764387	4.148000663680106	4.712561471206249	3.849276336048823	4.075412286939055	3.710178328630137	2.049453308330003	1.8106790227403176	2.8516297063771945	0.0	0.0	2.9568477637360364	2.546643364879878
2R_30802	0.0	0.0	0.0	3.6573869615983514	7.100076645327387	3.582009571845978	0.0	0.0	0.0	0.0	0.0	0.0	0.0	0.0	0.0	0.0	0.0	7.0675653594309304	2.688136634759381	0.0	0.0	0.0	0.0	0.0	0.0	0.0	9.92062704712139	1.8034987153678652	0.0	0.0	1.8101280647504532	4.548275165189564	1.5490206162251856	0.0	3.7887018259459015	2.2753050899712517	8.266396190183324	3.152823668877847	4.2140430456069025	0.0	3.260684734012089	3.3176970272439332	0.0	0.0	4.816609983194848	0.0	0.0	7.491496402433598	4.839149103378259
2R_30803	0.0	0.0	0.0	3.1819102041076075	1.9303233569589469	3.1163322141026186	2.6492494411408303	2.467788311708457	1.7659351809959944	0.0	1.3473718703246194	1.0929119414618877	0.483805716396766	3.2339507915579655	1.6501927920238921	0.0	1.2928987021624248	2.4595000279153254	1.1693333899290694	1.304647781629098	0.6357300100419913	1.736396893099767	0.0	3.105575112914829	0.8704383806225097	1.1959126813922984	0.431545045189671	2.3535536541980098	1.022369443422075	3.34505171851363	2.3622049104098353	4.616475422577321	4.379833145876474	0.8728027844503551	2.8841343522073557	1.4846288947383266	2.6968978123843703	2.7429424091811767	2.291374058199435	1.7355036848214236	1.418390525321498	2.886381489289143	3.872111513713906	3.592035308270266	5.238036272772625	11.475575385349822	5.752462341505281	1.9552704510535193	1.0525094878467782
2R_30804	0.0	0.0	0.0	6.193858479624528	0.0	0.0	0.0	0.0	0.0	0.0	0.0	0.0	0.0	0.0	4.282987246548876	0.0	6.711299042398296	2.393812855541054	0.0	0.0	0.0	4.506725386293967	0.0	0.0	0.0	0.0	0.0	3.0542613971291166	0.0	0.0	0.0	0.0	5.246595222030663	3.397969509339999	6.4162428470922706	7.706549989499826	0.0	0.0	0.0	4.504407111918301	2.761017633791322	0.0	11.306090930366917	0.0	4.078513006785831	0.0	0.0	0.0	0.0
2R_30805	0.0	0.0	4.564625974547646	2.7702557638633984	1.344472738126289	1.808774546201076	1.3180040673605518	1.2277269862576428	2.7332803532491527	0.0	0.5213590370290042	1.268690990010327	1.6848565653524974	1.877042456823331	3.8312047798110833	0.0	2.001123630918761	1.0706531126741061	2.036105581576231	3.0289629436673473	0.737977969881643	1.3437807809785143	0.98750607316235	2.7037964005259787	1.0104357807435191	1.7353223829863442	0.0	0.9106962181518149	2.7692064245589045	6.212887703607979	2.7421313398647857	1.9139173562829888	1.5643894891799	1.0131804646648248	1.4348595296434805	0.0	1.0435515817111325	0.7960262370247723	2.1279266971811355	1.3430895357208092	2.058147609523296	4.188267657108202	1.1237211351156673	0.6949603559864926	0.6080498503589319	0.0	0.0	3.0263298260692593	2.443580774395183
2R_30806	0.0	0.0	0.0	0.0	14.42389520174702	0.0	14.139931591010962	0.0	0.0	0.0	0.0	0.0	0.0	0.0	0.0	0.0	0.0	0.0	0.0	0.0	0.0	0.0	0.0	0.0	0.0	0.0	0.0	0.0	0.0	0.0	0.0	12.319837772376212	0.0	0.0	0.0	0.0	0.0	0.0	0.0	0.0	0.0	0.0	0.0	0.0	0.0	0.0	0.0	12.17525549773662	0.0
2R_30807	0.0	0.0	0.0	0.0	0.0	0.0	0.0	0.0	0.0	0.0	0.0	0.0	0.0	0.0	71.92899169939436	0.0	0.0	0.0	0.0	0.0	0.0	0.0	0.0	0.0	0.0	0.0	0.0	0.0	0.0	0.0	0.0	0.0	0.0	0.0	0.0	0.0	0.0	0.0	0.0	0.0	0.0	0.0	0.0	0.0	0.0	0.0	0.0	0.0	0.0
2R_30808	0.0	0.0	0.0	0.0	0.0	0.0	0.0	0.0	0.0	0.0	0.0	0.0	0.0	0.0	0.0	0.0	0.0	0.0	0.0	0.0	0.0	0.0	0.0	0.0	0.0	0.0	0.0	0.0	0.0	0.0	0.0	0.0	0.0	0.0	0.0	0.0	0.0	0.0	0.0	0.0	0.0	0.0	0.0	0.0	0.0	0.0	0.0	0.0	0.0
2R_30809	0.0	0.0	0.0	0.0	5.5191110257488605	0.0	0.0	0.0	0.0	0.0	6.420595214858798	0.0	0.0	0.0	0.0	0.0	0.0	0.0	0.0	0.0	0.0	16.548811547098744	0.0	11.099185652748659	0.0	0.0	0.0	11.215326416467688	0.0	0.0	0.0	0.0	0.0	0.0	5.8901521956425835	0.0	0.0	0.0	0.0	0.0	0.0	5.1578987545737665	0.0	0.0	7.4882023372177136	0.0	0.0	4.658699048973176	0.0
2R_30810	0.0	0.0	0.0	2.4163242030509715	1.9545018549395303	2.3665246567809572	1.9160235246302717	2.4986988917913457	2.9800910250923067	27.274078579347794	0.9094990261084429	2.766503354440647	0.9797313664768944	0.0	2.227816641110825	0.0	3.490914828703646	2.179018443087587	1.1839800163116927	1.3209893047421932	2.574771691775626	1.1720975611814415	1.7226819677575953	2.3583557763640397	1.7626823230460842	1.8163383448429145	3.932553732229445	1.9858611452524773	2.070350510341401	4.064340680622619	0.3986321654779522	0.6677570917389065	2.3879117629761515	1.3256027714642262	4.171799892609528	2.5053746549785925	1.8204520874304884	2.777299465092123	1.3920449641659787	2.9287365758430313	2.8723134937733454	1.8265845054343446	0.0	2.4246851864525323	3.7125521494244964	0.0	11.64903100447847	3.9595228537389873	2.1313856447127195
2R_30811	0.0	0.0	0.0	1.3191694113635233	1.280450226786942	0.0	1.882862953372217	1.16926379643585	4.880857773659201	0.0	2.9791944973085958	0.0	1.6046253003357118	2.6814892240333297	3.6487664569629366	0.0	2.8587480441696584	2.0393392622363926	0.9695740864648719	0.0	3.162762728064185	0.0	0.0	0.0	1.4434796867764559	1.4874191854168664	1.4312937492825641	1.9514918960396033	1.1302883365546552	2.2188884655742784	1.9586652427605609	2.187334121466273	1.6761315955498928	1.4474006638068926	4.09959865612423	3.2826855979145098	2.9815759477460926	4.548721354427271	1.5199476408436683	2.87804900511602	1.1760843482990264	2.991619755077287	0.8026579536540482	1.985601017104265	0.8686426433699027	0.0	0.0	1.0808320807390213	5.236244516561107
2R_30812	0.0	0.0	0.0	0.0	0.0	1.9804478307461753	3.8482603986970947	3.5846726566546763	1.4963498789228495	0.0	1.141683883259626	1.389104200039895	2.4596914981132323	2.055195142834007	0.0	0.0	5.477632580345093	1.5630270331777498	2.972473557246794	3.3164459903504686	0.0	1.471320866537367	0.0	1.9736116283618252	2.2126752660078206	1.5200193772070205	2.193995735749888	0.9971316510924674	1.73259178404976	0.0	4.003187738396084	0.8382279559249681	1.7128678512175577	3.32802845597451	2.0947253663177166	3.7739623018905664	0.0	1.743156368098844	1.164945576072577	1.4705640142397653	6.309769858355582	5.502938293902029	7.382250338753012	1.52184000196013	1.3315213990135555	0.0	0.0	0.0	2.675504392776887
2R_30813	0.0	0.0	0.0	2.407005348365884	0.7787856302213682	3.1431971469828137	1.9086341417086035	1.7779016777702554	0.5937195867141706	0.0	1.8119828600917298	0.0	2.927858731987325	1.6309148388460428	2.21922478927351	0.0	1.7387258408391228	1.5504391339767944	2.358827700374157	3.947684235791495	1.9236313234891287	1.7513658318333858	3.4320764611722328	1.5661736560820474	1.7558843195316143	2.4124445469465328	0.0	2.373842909837648	1.031182973106748	0.6747776742518875	1.5883791638962688	2.328136312248046	0.6796292812566943	1.7606538927705437	2.0778554138439693	1.9965698929239566	1.8134312876377663	2.074941348324554	3.235578195974719	1.1669766156557848	0.7153090149250656	0.7278160220836849	1.9527458926919266	3.019167608244405	4.226553406306187	0.0	0.0	1.314750820535987	1.0615828455006298
2R_30814	0.0	0.0	0.0	0.0	2.013423494437414	2.0315561618622056	1.9737851722349613	2.7578852535875487	3.0699307193384913	0.0	1.1711466931501973	1.4249520503635054	2.5231674077419606	2.1082324368426266	0.0	0.0	2.2475963361932125	0.0	1.5245912761362588	3.402031693327255	0.0	1.5092904372867184	0.0	0.0	4.539553126390238	2.338868525573383	2.2506149805434332	1.0228640807980796	0.8886519150448768	0.0	5.133119761330464	5.159157870660772	2.6356063388089517	1.1379710204299938	2.148782795125916	2.580903251615484	4.688331446279927	3.5762820971318217	0.0	3.017028106633841	2.773972555240196	3.7632997364749357	3.7863800124571902	0.0	0.0	0.0	15.00026250459383	3.39907426212471	0.0
2R_30815	0.0	0.0	0.0	1.5152927128815792	1.4708170771275884	2.9681261833548076	2.523256858464467	2.6862007182900722	0.0	0.0	0.42776459122131244	0.5204677047707319	1.8431878449871653	1.5400755376249695	1.5717131862335527	25.810181600437744	0.820940821167401	4.392246595481819	2.227444837885451	1.2426015503691024	2.4219842541959666	1.102545070939955	3.2409153900700947	1.478940333335404	1.658084421699948	0.8542782425241257	2.8771518629804924	2.2416237246281816	3.8949910415206044	3.185968282029049	1.4999090305172993	3.7687935601870675	2.2462126287978323	1.662588337474841	1.9621222502622573	0.4713410501290061	3.424852234750332	1.30624699563191	2.6188815071348808	3.856922713439899	2.7018698695712846	2.0618335638463257	1.8439811257467895	0.5702009775981721	2.494463289283107	0.0	5.478887654312872	3.414183686061962	1.002454409375916
2R_30816	0.0	0.0	0.0	0.6074704898429416	1.7689215345323555	1.1899014963844248	1.734096728955999	2.6921987618039456	3.5961744256077828	0.0	1.3719032029000935	1.6692155588249924	0.7389214067674412	2.4696230194549496	0.0	0.0	1.9746573788437445	2.817314614594178	1.785934816772464	0.0	0.0	1.76801112715483	1.2992608245317074	0.0	1.3294294195285739	2.2831620497553065	0.0	1.1982021695367404	2.6024588030771474	2.0435726472705737	3.607819660488536	2.51813929047195	2.0582657999172165	1.9995608964271443	5.034248939456801	3.779148096877705	1.372999848146217	1.0473309817261691	3.4996389772431074	2.6506524846156125	0.5415805801768618	2.204199948708267	1.4784788552019945	5.48615217470615	0.0	0.0	0.0	0.9954348362972572	3.2150169584107013
2R_30817	0.0	0.0	14.26562014077314	2.1644389179104073	2.100910072225086	2.8264408453488867	2.059549399425097	2.5579732666213904	0.0	0.0	4.88813980861955	0.9912457143491541	0.8776010669522732	2.9331181597851317	0.9977909905260742	0.0	2.345258110899282	2.2307093276441323	3.1816745725977	0.0	2.3063693387569915	2.099828800957858	1.543104145333252	0.0	1.578934736943157	2.711662475249979	0.0	2.1346184305516833	1.8545306183005081	1.2135536467165728	2.142464918743804	0.0	1.2222790174538998	3.958059138786494	0.0	0.8976825875161976	0.0	1.2438924878844873	2.49386757962171	2.0987486421096286	7.0754597135223545	1.9634106642257545	2.6339363203751565	2.1719283259308586	3.8006216676861833	0.0	20.869398262205205	1.1822565517998023	3.818406514048777
2R_30818	0.0	0.0	0.0	1.364464965997533	1.3244163032468328	0.0	0.0	0.0	0.0	0.0	4.622234055141403	0.0	0.0	0.0	1.8870260168050987	0.0	0.0	2.1093628711634906	2.00573157855889	0.0	4.361814235565884	0.0	0.0	2.6634619892012594	0.0	1.0256612232774225	0.0	2.691332187902354	1.1690983913206134	0.0	1.3506125297945124	5.656098360002968	3.467367907152209	0.0	1.4134547321333668	3.395401268521914	3.0839525910136087	0.0	3.1442744020847795	5.953741807651273	1.2164668741472566	1.2377365066916985	1.6604367081377338	6.161338341269136	3.5938748871523285	0.0	0.0	0.0	0.0
2R_30819	0.0	0.0	0.0	0.0	0.0	0.0	0.0	0.0	0.0	0.0	0.0	0.0	0.0	0.0	0.0	0.0	0.0	0.0	0.0	0.0	0.0	0.0	0.0	0.0	0.0	0.0	0.0	0.0	0.0	0.0	0.0	0.0	0.0	0.0	0.0	0.0	0.0	0.0	0.0	0.0	0.0	0.0	0.0	0.0	0.0	0.0	0.0	0.0	0.0
2R_30820	0.0	0.0	0.0	2.7501502269561473	0.0	5.386941300116735	2.6168769196427757	0.0	2.035082378099583	0.0	0.0	0.0	0.0	0.0	5.705098875068605	0.0	0.0	3.18864807273859	2.021328247132443	0.0	0.0	4.0020842854958865	0.0	2.684173202181052	3.00930718526258	0.0	2.9839024430999643	0.0	0.0	0.0	0.0	2.2800321849343224	0.0	1.5087407385949763	1.4244458264734396	1.7109020388819598	0.0	2.370746880097106	3.1687244363156104	4.000025600163841	1.2259261811001902	6.236806036829089	1.673348346614699	8.278998953120583	1.8109105185650924	0.0	0.0	1.1266371728076654	0.0
2R_30821	0.0	0.0	5.476121372754106	0.5539065296578866	0.0	0.0	1.8447240431185796	1.7183691204159435	2.8691952337748545	0.0	2.501870147935582	2.663555633686521	2.358183477791723	1.1259314972017787	1.5320818905430906	0.0	1.5004509605361893	1.7125978267989879	2.442688920105549	1.8169033788952138	0.8853424039613761	3.224232038307101	1.1846979671767581	2.7030906327367523	1.818309650860303	1.8736589676284818	1.802959377522265	2.458237951424672	1.8983887425547568	4.65844947236072	2.467274009009114	1.6072709262943439	1.172985854259792	2.1271235910465114	2.29517598477036	1.3783680639011433	2.5038700441369692	0.9549821418339477	1.9146341229922668	0.80564337068296	2.4691324493263034	2.5123046400508087	1.3481133743126095	1.250602112808896	2.188408075371692	7.990666901059563	4.0055516946487835	1.3614929405456455	1.4657657581728352
2R_30822	0.0	0.0	0.0	2.4663132439788047	1.3679565881712659	2.070414378945045	0.3352563975553506	0.9368787322906498	3.128650254914601	0.0	2.3870951725296905	0.4840691862661439	1.285714414285727	2.148557265281936	1.9490621380987514	0.0	1.527057881334699	2.178708333156313	1.0358350770322062	3.46710342924266	1.1263023011144422	1.5381591127159921	2.2606983025772864	0.6877558752749218	0.0	1.324224890782566	3.0582176065563296	0.694952483666358	2.7169483236428844	2.3705279841421163	0.6975070088119897	1.4605107540473894	2.3875719241119815	1.932895586604044	3.284824864635105	1.7535126694578205	0.7963344407160067	1.2148955918728346	1.6238213289905856	2.5622797976741882	2.827031205430086	3.5156747637770187	1.715023688979082	1.5909731998973502	2.7840178444407755	0.0	5.095725756192963	1.4433705959659873	2.7970455367404514
2R_30823	0.0	0.0	0.0	0.0	0.0	0.0	0.0	0.0	0.0	0.0	0.0	0.0	0.0	0.0	0.0	0.0	0.0	0.0	0.0	0.0	0.0	0.0	0.0	0.0	0.0	0.0	0.0	0.0	0.0	0.0	0.0	0.0	0.0	0.0	0.0	0.0	0.0	0.0	12.577097608339118	0.0	9.731734993178053	0.0	0.0	0.0	28.750999097218628	0.0	0.0	0.0	0.0
2R_30824	0.0	0.0	0.0	1.0848752122287135	1.5795492598232168	2.125032672377338	2.064603508380742	1.4423909071677212	1.6055926001448246	0.0	4.287618338266136	2.9810346575089284	1.3196320338036944	2.2052369968200485	0.0	0.0	1.175506672763628	1.2578531967919713	1.5947411814799517	3.5585668939404727	0.0	0.7893681581514892	2.32033635595816	1.0588486926395193	1.1871070675606374	2.0387376462692326	2.9427136056952103	2.1398567579886203	1.3943112102621305	2.7371963080696196	1.6107918760248663	2.24855934802572	3.2163559973092886	4.166160775715331	1.685739876851083	1.3498282343571781	2.4520261091740103	0.9352087385904534	1.24999375003125	1.5779242091443864	1.934406219502877	2.9523432748572542	3.3004999597339006	3.265887317089899	0.0	0.0	0.0	2.6666050384613333	1.4354163137934897
2R_30825	0.0	0.0	0.0	1.9300879676193001	0.7493750399510568	2.268371483939136	1.101933110235956	2.7372156631691893	1.713893869178824	0.0	3.4871078137019627	2.121408640794391	2.3477409027505147	0.7846619307611175	1.0677082374064213	0.0	2.9278609771301016	0.8951323775467859	0.5674368316551672	1.2662004010309909	2.467981335644351	1.1234840408530256	2.4768488933934516	2.2605414132317176	0.8447869548674259	0.5803348375322155	0.8376552154172788	0.7613984971668742	3.307468926329437	0.0	1.5283945327340653	2.2402149889520597	3.923779792769494	1.270622521174289	2.7991402160912253	0.9605850347095396	0.8724738174969738	2.662109135826132	1.7790786400794039	2.8072652924092445	1.7207389968291253	1.4006605655293092	3.288251869946632	1.1620598836185405	1.5251021132119902	0.0	5.5829398756455975	2.8464742715730016	4.085970035334448
2R_30826	0.0	0.0	0.0	3.1733451699108173	3.850254663543956	0.0	0.0	1.4063688821195666	0.0	0.0	0.895830018762264	0.0	5.7900409558547015	3.225245675026181	3.2915016390032408	0.0	4.298061634375759	0.0	1.1661857899561783	0.0	1.2680375166651832	1.1544819181578532	0.0	0.0	0.0	0.596346767773683	1.7215336661402219	0.0	2.7189798387644952	4.0032570499358275	3.14112846767822	4.604048840013183	2.0160201021396427	1.7409067652159167	0.8218202480237072	0.987088390310543	0.0	1.3677794920614077	1.8281649282646362	1.1538880488583894	0.7072862579160362	1.4393059781717732	0.0	0.0	1.0447873157804883	0.0	0.0	3.250012122545217	2.09935270657998
2R_30827	0.0	0.0	0.0	1.7068982586223966	0.5522662577245481	1.1144798120897879	1.624181331399908	0.5043108491384354	0.0	0.0	1.2849453744022432	1.5634126421298433	1.3841700225868865	4.6261728504719155	3.9343399578175804	0.0	1.849494089386789	0.4397899422503031	0.8363668358469503	0.0	0.90941300664308	1.6559460717978474	10.952166776675098	1.1106327985858533	2.4903275677269483	0.8553776997217114	0.617326020242367	2.244508697246751	1.4625014625014625	1.9140411763850191	3.3791386845824096	1.4151165008810518	0.9639015031465601	1.2485460681036933	2.946971256185398	1.4158430000014157	3.857917526982275	1.9618922057946446	0.0	2.4826413715302604	2.02901038467805	0.5161217865741446	2.7695314977432473	1.7128044809705707	3.746510500120188	0.0	0.0	0.9323393849618132	0.0
2R_30828	0.0	0.0	0.0	0.6593387755155864	0.6399864015689395	0.0	1.2547739443179002	1.168827829323085	0.9758075832349231	0.0	1.4890418432670292	3.623479859611896	0.0	0.0	0.0	0.0	0.7144205356467984	2.038578882198273	1.9384251497481888	2.162738268875082	2.107722315172776	0.0	1.4101969650304997	1.2870420350502731	1.4429414766024151	3.469350714978664	2.1461401240640683	1.3005095136172449	2.2597338033579644	0.0	1.9579349425209038	1.639888920484082	3.9095154926279942	1.4468609916727362	3.4150584132081345	0.820365407159657	1.490232124516643	2.273512668012586	0.0	0.0	1.7634687571530703	3.588605173763851	1.604717355515662	1.98486067369744	1.736637529362199	0.0	0.0	3.781501800751158	6.97905620129273
2R_30829	0.0	0.0	5.874501842243777	2.3768099407698964	2.3070477540428707	2.3278247688004443	1.1308144215929465	1.0533589510230223	0.0	0.0	0.0	1.6327575577081832	1.4455646606854984	3.623524500823265	0.0	0.0	0.6438427004720141	1.3778902626148608	1.74692750390613	0.0	0.9497498738732167	1.729395292724365	1.2708831519528898	2.3197894744656136	1.3003928226638706	0.8933178396287229	1.9341222489045131	1.7580476388716992	2.036493971977843	0.0	2.352679890609796	0.9852558433553559	0.0	1.3039251275760346	1.846610214561334	0.7393212439523522	4.029034836646812	3.073367427222659	2.738561576009324	0.8642528430461526	3.1785102195460575	1.0780285703443828	0.7230934051567551	3.5775512949304673	1.5650745476308527	0.0	34.37560157302753	2.921079444013423	1.5723982469646425
2R_30830	0.0	0.0	0.0	0.0	0.0	0.0	0.0	0.0	0.0	0.0	0.0	0.0	0.0	0.0	0.0	0.0	0.0	0.0	0.0	0.0	0.0	0.0	0.0	0.0	0.0	0.0	9.093124506697997	0.0	0.0	0.0	8.295705396273403	0.0	0.0	0.0	0.0	0.0	0.0	0.0	0.0	0.0	0.0	7.602400533992614	0.0	0.0	0.0	0.0	0.0	0.0	0.0
2R_30831	0.0	0.0	0.0	2.501197448278363	1.2138921704440564	1.2248243479402618	0.5949971214039267	1.6627278491395938	1.8508599280311626	0.0	3.530419221748738	0.0	2.2818248392150156	0.0	1.729551427000996	0.0	3.387687193431247	2.4166675044447348	3.6767017338222368	0.0	0.9994538983899198	0.9099505642057478	1.3373933027623055	0.0	0.0	0.0	3.3922370419258785	1.8500529608494258	1.0715357250010715	5.258875509374682	1.2379022903915757	1.0368180303484933	3.178011886611926	0.6860822453441087	2.5910004707847856	1.5560254752490807	0.0	2.1561389588436195	2.8818809229857667	3.637929930559194	2.7873781274661322	5.105006582055154	5.326549439966592	1.8823890830468653	1.6469808535181818	0.0	9.043651898986026	2.56162553789013	0.0
2R_30832	0.0	0.0	0.0	1.4172282876640376	0.6878154794661975	0.6940098689591386	0.0	0.0	0.5243670483342144	0.0	1.2002435054023761	2.4339243096271055	1.2929273983770915	2.8808145099712914	2.4499957100575123	0.0	1.9195310324631472	1.3693319380023463	3.6457617472823576	0.0	1.1326209676003578	3.0935766726994847	0.0	1.3832285065136576	1.550779018332069	2.9296386293414014	0.7688436268937195	2.096553705983641	1.8214604469863935	2.979783598579764	0.35071004580518694	3.2311495980846456	1.5006040231313909	2.332487184732285	2.5691968202592474	1.7633500476875978	2.4024058653297757	1.2217112754177033	2.8576294706184253	1.0306617755581446	1.895260752027463	1.6069991110723718	0.43116128506241297	2.1331982876604028	1.3998182289369119	10.222482100433844	5.124313277966836	3.1932297027724377	4.687895394677195
2R_30833	0.0	0.0	28.84903875002885	2.9180636896580907	0.0	0.0	0.0	2.586465543106035	0.0	0.0	3.2950579402988223	4.009147270412172	0.0	0.0	8.071239992671314	0.0	0.0	2.2555563374817527	4.289485356125943	0.0	0.0	0.0	0.0	0.0	0.0	2.193493309187359	0.0	2.8778601613213293	0.0	9.816567617499405	0.0	0.0	4.943574045840774	3.2017171449391735	6.0456677651645	7.261452217829044	0.0	0.0	0.0	0.0	2.6015529189683906	2.647040449954524	10.653098879933184	8.784482387552037	0.0	0.0	0.0	2.3908505020307884	0.0
2R_30834	0.0	0.0	0.0	0.0	0.0	0.0	0.0	0.0	0.0	0.0	0.0	0.0	0.0	0.0	0.0	0.0	0.0	0.0	0.0	0.0	0.0	0.0	0.0	0.0	0.0	0.0	0.0	0.0	0.0	0.0	0.0	0.0	0.0	0.0	0.0	0.0	0.0	0.0	34.533725636456566	0.0	0.0	0.0	0.0	0.0	0.0	0.0	0.0	0.0	0.0
2R_30835	0.0	0.0	4.713539358996356	2.8606307833908917	3.702223842562191	1.8677828287813756	2.268336289202352	0.8451863678200362	1.4112245555330625	0.0	2.6918375732287494	1.9651199076865273	0.0	0.0	1.318730502981617	0.0	1.5498052385586791	3.3167442072325364	1.4016867758491893	3.127777857709879	2.286159847382065	2.7752388197075817	2.039443656086169	0.0	2.086799158936467	1.7919344100398216	1.0345911409615947	2.821218535067229	1.2255202333390522	0.0	0.47193147441727906	1.9763557494105817	2.01928139106195	3.661818314594763	2.4694490871459203	1.1864222280950123	1.077595728755362	2.4659858353773614	0.5493366979107407	2.0803584207916015	3.825524297668806	2.594941783778552	1.7405710221729602	4.305793739706013	2.5115458904014116	0.0	0.0	3.125058838998453	1.2616492809293007
2R_30836	0.0	0.0	0.0	0.6228765748266301	2.116080433789234	0.6100393194742973	1.1853834866715778	1.3802378646726463	0.0	0.0	1.0550220738751777	0.4278871514388476	0.37883061202888724	0.0	3.0149876760225185	0.0	1.6872806239914702	1.685112712856216	0.9156139928891586	0.0	1.9911628211670962	0.4532124331760928	0.0	1.8238006717179458	2.726290271396744	3.0433850457516756	3.3790934676176065	2.457179651653012	2.1347678973603594	1.571549835207284	1.541382386944072	0.7746005785026959	1.5828491749451437	2.391983819801334	1.9357210280149806	3.8749912328323357	1.4078205558131867	2.1477847747832883	1.076518041150548	1.3589378976252287	2.2212625134129547	1.1300503787759362	2.273961930693733	0.4687738928193496	2.050749319192241	0.0	4.504305665785925	2.0413602032133253	1.6482765702595195
2R_30837	0.0	0.0	0.0	0.0	0.9343731785562851	3.7711521567502024	2.747934446375021	2.55971385812018	0.0	0.0	2.1739848795003662	1.322560286265529	2.3418619652694845	0.0	3.9938797786272318	0.0	3.129138611765999	0.7440757433391084	2.8300796143846725	6.315148652284126	1.5386258163563928	0.0	0.0	3.7581347174794044	0.0	0.7236020388500488	4.177788287236314	0.9493648654113912	3.2991867504660104	1.619172557486293	1.9057091329490345	0.0	0.8154071507293166	1.0562006477044852	1.994379240985132	2.3954491257508987	0.0	0.0	0.0	0.0	2.5746451860013795	2.6196622417078523	0.0	0.0	3.8032078283201556	0.0	0.0	0.7887073512415121	0.0
2R_30838	0.0	0.0	0.0	0.0	0.0	0.0	6.840048208659775	0.0	0.0	0.0	0.0	0.0	0.0	0.0	0.0	0.0	0.0	0.0	0.0	0.0	0.0	0.0	0.0	0.0	0.0	5.403483517754227	0.0	0.0	6.1591525006159165	0.0	0.0	0.0	0.0	7.887156869240404	0.0	0.0	0.0	0.0	0.0	0.0	0.0	0.0	0.0	0.0	0.0	0.0	0.0	0.0	0.0
2R_30839	0.0	0.0	0.0	5.042128786773777	1.3983246672162082	0.7054589116038821	3.769688483224715	0.3192256861756124	2.132070010782944	0.0	1.6267251420131048	1.4844459750731833	0.876171167046852	0.7320847871317064	1.4942478927369094	0.0	3.121915888561652	1.1135373853474069	0.5294150969067865	2.3627144754065053	1.1513057534202416	1.5723056184768973	0.7702949613465989	0.7030237755610658	0.7881810672602195	0.2707244287917596	1.1722907968920226	2.8415205829095322	0.9257544899092761	0.6057881849495561	2.495469831017478	2.388693596599217	0.6101437620732197	2.370966097555771	1.492331839384801	0.8962199682290022	1.628025481854842	0.620932889573295	1.24490212579487	1.571496819290438	1.2843511762890794	2.2869135618548047	0.8765482581452152	1.626292156880815	3.320125557662518	0.0	5.208848792328407	1.4754128352654357	1.9060925388866705
2R_30840	0.0	0.0	0.0	1.6758402160091006	1.3013218567156146	0.6565207081074792	1.275702698506675	2.0795653589567475	0.49604168654967096	0.0	0.75693901130443	1.8419584881499442	0.81539052884762	1.3625990541382407	1.854121090052622	0.0	0.0	1.8135083365423796	0.4926891822995302	4.39762246938815	2.678597066571923	0.9754890809605211	3.5842951669937455	2.6170179969710636	3.6675218349579968	1.7636085325194801	3.2729043666071824	1.9833016578021898	0.5743561467594827	0.0	2.3223572536572816	0.8336205619291713	0.8517264608925821	2.574238841704317	1.736009602771838	0.8340485299477636	0.7575440784597492	2.3114332735442593	1.158542349820472	0.9749872861657883	2.0916958836739794	0.9121151512542313	2.0393536521479367	2.017966765298156	1.7656034320505753	0.0	0.0	1.3730623618561957	2.660798246569433
2R_30841	0.0	0.0	0.0	0.0	0.0	0.0	0.0	0.0	0.0	0.0	0.0	0.0	0.0	0.0	0.0	0.0	0.0	0.0	0.0	0.0	0.0	0.0	0.0	0.0	0.0	0.0	0.0	0.0	0.0	25.42239306070359	0.0	0.0	0.0	0.0	0.0	0.0	0.0	0.0	0.0	0.0	0.0	0.0	0.0	0.0	19.904537836535976	0.0	0.0	0.0	0.0
2R_30842	0.0	0.0	0.0	0.0	0.0	0.0	0.0	0.0	0.0	0.0	0.0	0.0	0.0	0.0	0.0	0.0	0.0	0.0	0.0	0.0	0.0	0.0	0.0	0.0	0.0	0.0	0.0	0.0	0.0	0.0	0.0	0.0	0.0	0.0	0.0	0.0	0.0	0.0	0.0	0.0	0.0	0.0	0.0	0.0	0.0	0.0	0.0	0.0	0.0
2R_30843	0.0	0.0	0.0	0.0	0.0	0.0	0.0	0.0	0.0	0.0	0.0	0.0	0.0	0.0	0.0	0.0	0.0	0.0	0.0	0.0	0.0	0.0	0.0	0.0	0.0	0.0	0.0	0.0	0.0	0.0	0.0	0.0	0.0	0.0	0.0	0.0	0.0	0.0	0.0	0.0	0.0	0.0	0.0	0.0	0.0	0.0	0.0	0.0	0.0
2R_30844	0.0	0.0	0.0	0.0	1.584897072029451	3.1983409565790035	2.3305427414547153	2.170911522329996	0.0	0.0	2.765658049613693	1.121672782026674	2.9792246746537696	8.297636899392149	1.1290792787531894	0.0	2.6538447044386615	1.2621118564302327	1.2001053212429922	0.0	1.3049194942967188	3.56418309636268	1.7461441644560483	0.0	1.7866893075935724	1.841076101617091	0.0	0.8051630922256351	0.0	2.7464635162532964	1.6162454650172557	1.3537033194023724	2.766210407921984	0.895771278777996	0.8457236070382471	2.0315974349050787	1.8452458716314115	2.815125104159629	2.822008050624567	1.1874498896146581	4.3671497753319795	2.221754172676512	0.0	1.228854184408249	3.2255275995494586	0.0	0.0	1.3378166244050396	4.320828423792037
2R_30845	0.0	0.0	0.0	2.4697578155486073	1.4383604991686274	1.9350856178631621	1.4100434575393612	2.1891035183271748	0.7310379715743195	0.0	0.5577667910114765	0.0	2.403352195642482	0.0	1.366249004346038	0.0	1.0704334506171584	3.0544517106456803	2.1782917255410514	0.0	3.947563721573594	2.8752404419819606	0.0	2.892608998328072	2.1619938772333396	1.113902468185089	1.6078066516033047	0.48714616138567746	0.4232266802099204	4.1542178604781	2.4446841321420227	2.047570802950795	1.673634565239949	2.709833226023938	0.5116864058225818	1.2291731966492738	0.0	1.7032293227960211	0.0	0.7184403522081982	1.7614984009998262	1.3442233346417107	2.4043865628452545	0.7434911071028678	1.9515342962637225	0.0	0.0	2.4282492808335046	1.3071109449627865
2R_30846	0.0	0.0	0.0	2.325751770187816	2.2574882012379165	1.518545925460351	2.2130449706229345	0.34357696605047283	4.015741246745385	0.0	0.4377038824684538	2.1302439683207157	2.8290226415169073	2.363789766429206	0.5360775356815888	0.0	1.2600235926817493	1.4981007677706508	1.1396002305183346	2.5429478461740334	0.0	2.2563263442120607	5.803384002955415	0.75665206883052	0.8483053573537216	1.748255517800359	0.420571957674984	1.1468544001056942	1.6606220025772853	1.3039982411671724	0.3836900128482438	2.892272304738037	1.6417173782220016	2.9771337415238874	2.8107981871797243	2.4114642941716355	3.504430125342952	4.0097945915890545	4.019598490345997	1.6913742618842722	2.073486719283005	1.4064940926544862	0.9434134036591421	1.7503495156257785	2.552423199117392	0.0	0.0	0.9527764604761012	3.0772405850285685
2R_30847	0.0	0.0	0.0	0.0	0.0	0.0	0.0	0.0	43.61859897060106	0.0	0.0	0.0	0.0	0.0	0.0	0.0	0.0	0.0	0.0	0.0	0.0	0.0	0.0	0.0	0.0	0.0	0.0	0.0	0.0	0.0	0.0	0.0	0.0	0.0	0.0	0.0	0.0	0.0	0.0	0.0	0.0	0.0	0.0	0.0	0.0	0.0	0.0	24.14759007051096	0.0
2R_30848	0.0	0.0	0.0	0.0	0.0	0.0	0.0	0.0	0.0	0.0	0.0	0.0	0.0	0.0	0.0	0.0	0.0	0.0	0.0	0.0	0.0	0.0	0.0	0.0	0.0	0.0	0.0	0.0	0.0	0.0	0.0	0.0	0.0	0.0	0.0	0.0	0.0	0.0	0.0	0.0	0.0	0.0	0.0	0.0	0.0	0.0	0.0	0.0	0.0
2R_30849	0.0	0.0	0.0	0.0	0.0	0.0	0.0	0.0	0.0	0.0	0.0	0.0	0.0	0.0	0.0	0.0	0.0	0.0	0.0	0.0	0.0	0.0	0.0	0.0	0.0	0.0	0.0	0.0	0.0	0.0	0.0	0.0	0.0	0.0	0.0	0.0	0.0	0.0	0.0	0.0	0.0	39.124549089571744	0.0	0.0	0.0	0.0	0.0	0.0	0.0
2R_30850	0.0	0.0	0.0	1.2305821822775245	1.1944631377925508	0.0	0.5854738550209828	4.908344840675126	0.0	0.0	0.6947825719627997	0.8453525559741741	3.74217156419628	1.2507085263801945	2.5528034632352905	0.0	2.000079203136444	0.9511949481655825	0.9044635093292699	0.0	0.0	1.7907725786874427	0.0	2.402120207379842	0.0	0.9250222305967568	4.005530836979701	2.427255751928637	3.6903481579890767	1.03494084485119	0.6090444810764399	0.5101115848687436	3.648337004602742	2.700404439572915	3.824295058131197	1.5311204050119696	1.3906759074299364	2.1216287319449396	1.4178773921718424	0.8949256996887092	1.0971058238655844	2.2325769139491185	1.4975128557734885	1.8522603781685925	0.8103099954330929	0.0	0.0	1.5123751609923357	1.6282036127233042
2R_30851	0.0	0.0	0.0	0.0	0.0	0.0	2.11388424538983	0.9845465572375988	0.0	0.0	1.254274567726813	0.0	2.7022615767588207	4.51574912665412	0.0	0.0	7.221391494741382	0.0	0.0	0.0	0.0	1.6164197208378486	0.0	4.336490876890493	2.430885075532461	1.6699207856376126	0.0	2.190933740905434	0.0	0.0	4.397974468878613	0.9208923963019908	3.763575215803403	0.0	4.602606363931767	0.0	0.0	3.830126240960902	1.2798302842656641	0.0	1.9805792322799556	1.007604593387212	1.351712295066899	5.01576287078191	1.462833496780596	0.0	0.0	0.9100850529087046	0.0
2R_30852	0.0	0.0	0.0	0.0	0.0	0.0	0.0	0.0	0.0	0.0	0.0	0.0	0.0	0.0	0.0	0.0	0.0	0.0	0.0	0.0	0.0	0.0	0.0	0.0	0.0	0.0	0.0	0.0	0.0	0.0	0.0	0.0	0.0	0.0	0.0	0.0	0.0	0.0	0.0	0.0	0.0	0.0	0.0	0.0	0.0	0.0	0.0	0.0	0.0
2R_30853	0.0	0.0	0.0	0.0	0.0	0.0	0.0	0.0	0.0	0.0	0.0	0.0	0.0	0.0	0.0	0.0	0.0	0.0	0.0	0.0	0.0	0.0	0.0	0.0	0.0	0.0	0.0	67.0762791446433	0.0	0.0	0.0	0.0	0.0	0.0	0.0	0.0	0.0	0.0	0.0	0.0	0.0	0.0	0.0	0.0	0.0	0.0	0.0	0.0	0.0
2R_30854	0.0	0.0	0.0	0.0	0.0	0.0	0.0	0.0	0.0	0.0	0.0	0.0	0.0	0.0	0.0	0.0	0.0	0.0	0.0	0.0	0.0	0.0	0.0	0.0	0.0	0.0	0.0	0.0	0.0	0.0	0.0	0.0	0.0	0.0	0.0	0.0	0.0	0.0	0.0	0.0	0.0	0.0	0.0	0.0	0.0	0.0	0.0	0.0	259.9698434981542
2R_30855	0.0	0.0	0.0	0.0	0.0	0.0	0.0	0.0	0.0	0.0	0.0	0.0	0.0	0.0	0.0	0.0	0.0	0.0	0.0	0.0	0.0	0.0	0.0	0.0	0.0	0.0	0.0	0.0	0.0	0.0	0.0	0.0	0.0	0.0	0.0	0.0	0.0	0.0	101.87449062754686	0.0	0.0	0.0	0.0	0.0	0.0	0.0	0.0	0.0	0.0
2R_30856	0.0	0.0	0.0	0.0	0.0	0.0	0.0	0.0	0.0	0.0	0.0	0.0	0.0	0.0	0.0	0.0	0.0	0.0	0.0	0.0	83.13104778372627	0.0	0.0	0.0	0.0	0.0	0.0	0.0	0.0	0.0	0.0	0.0	0.0	0.0	0.0	0.0	0.0	0.0	0.0	0.0	0.0	0.0	0.0	0.0	0.0	0.0	0.0	0.0	0.0
2R_30857	0.0	0.0	0.0	0.0	0.0	0.0	0.0	0.0	0.0	0.0	0.0	0.0	0.0	0.0	0.0	0.0	0.0	0.0	0.0	0.0	0.0	0.0	0.0	0.0	0.0	0.0	0.0	0.0	0.0	0.0	0.0	0.0	0.0	0.0	0.0	0.0	0.0	0.0	0.0	0.0	0.0	0.0	0.0	0.0	0.0	0.0	0.0	0.0	0.0
2R_30858	0.0	0.0	0.0	0.0	0.0	2.361147413752598	0.0	2.1368754180262535	0.0	0.0	1.3611486788146465	0.0	1.4662578153374382	0.0	1.6670659289566516	0.0	2.61223705058584	1.863486217469587	0.0	0.0	0.0	5.262454387676595	2.5781515066201774	0.0	0.0	0.0	3.9236181409269477	1.188809309993678	2.0656462374253786	0.0	2.386358334851654	1.9987194204673064	4.08426158388481	0.0	2.4973924101497524	0.0	0.0	2.0782416413121187	0.0	1.7532491212715406	0.0	2.186920944338707	1.4668888709928447	3.628763685655443	1.5874784777605377	0.0	0.0	0.9876314957264197	0.0
2R_30859	0.0	0.0	0.0	1.1274125571774325	1.0943216633776829	0.0	1.6091665852696568	2.498243734654538	1.6685469800676211	0.0	1.273066695454948	0.0	2.0570610919031127	0.0	0.0	0.0	3.6647928784278867	1.7428972145539585	3.314540166799262	3.6980962939897797	1.8020118741770434	2.460956514734321	2.411315435264138	1.100365552440176	0.0	2.1186753990556895	1.2232382983189525	2.2237593340908197	0.9659875773997546	1.8963468205944023	1.6739501166213147	1.8693792730797187	1.4324860719379224	0.0	1.167891190847844	0.0	0.0	0.0	1.2990052996818218	2.459690590601227	2.5128164948913687	0.5113504981423148	0.6859821401805876	2.5454556870528533	0.0	0.0	0.0	0.923720372477308	1.4916981775475855
2R_30860	0.0	0.0	0.0	0.0	0.0	0.0	0.0	0.0	0.0	0.0	0.0	0.0	0.0	0.0	0.0	0.0	0.0	0.0	0.0	0.0	0.0	0.0	0.0	0.0	0.0	0.0	0.0	0.0	0.0	0.0	0.0	0.0	0.0	0.0	0.0	0.0	0.0	0.0	0.0	0.0	0.0	0.0	0.0	0.0	0.0	0.0	0.0	0.0	0.0
[truncated: 124 more columns]
