# Supplementary material for: Convergence of topological domain boundaries, insulators, and polytene interbands revealed by high-resolution mapping of chromatin contacts in the early Drosophila melanogaster embryo
Source: eLife. 2017 Nov 17;6:e29550. doi: 10.7554/eLife.29550 (PMC5739541; doi:10.7554/eLife.29550)
Supplement: Supplementary file 3. [file elife-29550-supp3.zip › local_HiC_maps/nc14_all_dm3_CompressedBinCounts_500bp_VC_chr2R_4119816-4133364.txt]

2R_8159	2R_8160	2R_8161	2R_8162	2R_8163	2R_8164	2R_8165	2R_8166	2R_8167	2R_8168	2R_8169	2R_8170	2R_8171	2R_8172	2R_8173	2R_8174	2R_8175	2R_8176	2R_8177	2R_8178	2R_8179	2R_8180	2R_8181	2R_8182	2R_8183	2R_8184	2R_8185	2R_8186	2R_8187	2R_8188	2R_8189	2R_8190	2R_8191	2R_8192	2R_8193	2R_8194	2R_8195	2R_8196	2R_8197	2R_8198	2R_8199	2R_8200	2R_8201	2R_8202	2R_8203	2R_8204	2R_8205	2R_8206	2R_8207	2R_8208
2R_8159	6.152694585778188	17.40114355965188	44.01767439090543	50.911722388560165	34.40205360601712	47.41622938589474	42.67399761025613	39.63529189807072	38.8768506640814	23.238896560854574	55.76275549797534	20.86050203010613	21.186028291027704	43.75970234650464	28.976171216840584	13.693856046077087	16.516545036076266	0.0	17.85975803599813	7.0588567475611645	10.426916180453773	28.171545933705644	20.256495011396616	12.642728503094624	0.0	105.88285121341748	39.52959778634252	14.91512379315462	13.789394576631112	18.802300192824305	13.475999245344042	12.084455845009604	12.01618208317339	19.46205580290387	0.0	4.152268675035979	10.337237914838527	11.342782722049504	5.86106062729955	8.305761846879696	16.355424272470838	11.575912583853016	5.0915208139916155	10.912155753940219	7.094627981079212	6.945051285322685	9.571331183133783	6.0863317759537425	3.6522572639059923
2R_8160	17.40114355965188	9.419900967235431	50.19324398935903	57.135289333105185	46.36781872706503	41.76522098674511	54.191956246248246	40.46005783090933	17.816311688533812	34.85395322250938	80.49733553819367	28.94030007180323	25.39520676121985	60.91403540594467	27.04737290753975	16.94401190147396	22.48031439741517	0.0	14.732444083008485	19.652028089298817	17.202244204778957	13.279198467580498	16.709502977119293	0.0	0.0	0.0	24.455857177794083	13.42192024392998	21.327782422494835	10.80156772292151	2.382064010824099	13.706577562282687	10.81320140506739	26.75695533675501	20.04578457196236	13.35824131560181	9.37986153960024	12.280559558433183	6.043457292700349	10.817984596488092	7.897478098318865	10.079420528808841	8.549950068291603	7.449429778741694	5.680203314099132	12.13188450324634	8.388812994804265	13.806625573686212	9.603085279238513
2R_8161	44.01767439090543	50.19324398935904	14.407725931152257	44.179676418748926	55.4975445352714	33.933843998227545	44.10921441489128	36.973900318364734	36.76124911896718	31.117426796253458	18.252088723403286	24.208340704462714	24.704312137683633	26.85616375814413	23.461382564299164	31.095468129666422	29.193173662891827	0.0	0.0	24.2600679281902	23.89033652951907	14.490176319100028	23.971055205850163	31.03633423649066	0.0	0.0	0.0	12.64874339727273	13.540503029687555	9.890854421459197	11.342369420972041	12.855199038035568	7.508642984406694	10.617097561571203	0.0	10.601038086267986	15.564339256579487	12.530307681705123	10.551331026428686	10.73137773290631	7.834252291127083	12.208971278395067	6.7852005491012815	5.1728536767812585	8.195968894658852	9.226648405925996	3.524465074313346	10.292820790701134	4.931211836342941
2R_8162	50.911722388560165	57.135289333105185	44.179676418748926	11.164245832865497	42.20350630040423	41.13775779300692	43.86920321425114	44.04717158428866	34.91257116345755	28.45803009721263	37.557462918264946	29.803061370463972	29.43035671732731	44.209707272791576	30.130118285366187	16.14045702395797	35.59763987647619	56.248031318903834	8.019297637835688	23.7714894264415	9.363681649805798	27.105951744177638	24.487799198927124	42.57580195780568	0.0	0.0	0.0	16.438368174150263	13.931198454565717	13.56832465563592	7.7797601759263095	9.49567648284484	10.300394828848638	2.912917741533313	21.823006686569247	15.661216563302636	7.426518314536815	13.369331212575421	9.210962624545374	8.243960945294958	11.821774074290607	7.507871714728595	11.267546018617514	5.575544162972953	6.1837996143107965	7.154048905518567	9.669758410755867	7.743085515729577	9.22453855168349
2R_8163	34.40205360601711	46.36781872706503	55.4975445352714	42.20350630040423	11.163457229961553	41.004062547709346	59.651634454784066	40.86044620161292	50.318344035374196	32.9765630152588	51.96512620380462	30.485191707674407	30.540245843426266	34.40772078669813	24.51569772102074	27.516464416665308	21.933191498694978	0.0	4.160862263808653	24.66796913543702	17.004414831930795	22.971348633814202	17.42488639700106	17.672574902999653	0.0	0.0	13.81406271584473	13.267565379956062	16.86600680422903	12.672016760854168	10.764204713645244	9.853781149209894	14.506292829829581	10.579697922419378	33.96900667830671	11.608456063735067	13.968194517416219	8.918691853845235	10.241067911252271	7.943798966646189	10.315937577090722	13.784097286960034	9.658998709557773	8.94170831968627	7.5837337544755705	9.708105257104606	8.362023435741362	7.326116745971487	9.891498556926086
2R_8164	47.416229385894724	41.76522098674511	33.933843998227545	41.137757793006934	41.00406254770935	9.552697861907818	24.643288400404153	40.77014625066863	36.86319974416939	37.34541092507803	50.986113931870655	37.569192337503125	31.47825137345059	30.008432369495832	27.88849510333803	19.563811518796598	30.203473248406205	0.0	54.43296634627423	20.976132388439247	15.88957634258181	16.558951707963875	13.772265241291038	11.5597514884625	96.81291871587344	0.0	0.0	11.157949012760168	12.608194065323053	11.665792243905928	15.842113971688384	10.128525463481326	12.984488729763424	5.931644910381744	14.812905595871346	12.908389162116459	10.081866012252743	15.556738731962447	13.397504402196656	11.99098373950659	9.48328913147953	7.056212730701406	8.978234365701708	8.25717494314849	8.394813897660198	8.217825262364345	10.21002532596782	8.965794935822222	9.6007883666496
2R_8165	42.67399761025614	54.191956246248246	44.10921441489128	43.86920321425114	59.651634454784066	24.64328840040415	2.869605142332415	32.9160589855777	49.67106715528279	26.092276686100917	23.748456350337225	31.498352393874782	30.45190628933371	34.943531253494356	35.072951739618404	20.776471411575336	16.88191103232886	0.0	7.6061823049774855	15.782828282828282	39.96589576894383	15.425750719868365	19.90826272536153	8.076500613814046	0.0	0.0	0.0	18.19013367149658	8.809020436927414	13.727307045540341	14.757969303423849	16.726366930171277	16.74817444898506	2.762858342727052	0.0	11.671335200746965	7.043940098333404	1.8115154413576222	6.240327492386801	8.936310912129255	7.645072903415207	8.216656806678499	10.222440300948643	5.2883191606379825	9.597665847665848	8.873355297497504	11.209756972468837	10.800293076752931	4.666312026952618
2R_8166	39.63529189807071	40.46005783090933	36.97390031836474	44.04717158428868	40.86044620161292	40.77014625066863	32.916058985577706	14.52179072893134	6.4929499549389265	52.39625541427973	41.909040618242166	33.49372313375825	29.108439835392517	12.333011030645064	18.911885741951103	27.980696792678863	37.23950963013719	0.0	33.55668663960655	17.90488922841864	11.754675226159954	15.879449270452731	20.49379986434276	7.126324071012394	0.0	0.0	22.281639928698752	15.285826614703009	42.74965800273598	11.355309136935944	26.043475241336207	9.082190188328294	10.467609030615664	14.626897108554981	0.0	11.234440300184247	10.876672210661873	19.180751732021886	7.708639843536635	10.841847797803874	9.893623757360857	8.216656806678499	11.47974579250917	10.18072137876831	11.761845401551284	13.356088423568911	13.03808631824584	10.292043990788086	6.690667979821769
2R_8167	38.8768506640814	17.816311688533812	36.76124911896718	34.91257116345755	50.318344035374196	36.86319974416939	49.67106715528279	6.4929499549389265	4.7175585879497985	41.53020341724357	60.89939268080649	43.49307372800882	34.70639797262576	26.882250366942717	27.481477484175663	29.443203779497885	16.23418350850468	68.40459952527208	9.75246298452674	17.345452022479705	5.693700546652189	27.47017288628008	11.061220280628262	10.355493744764004	0.0	173.45452022479705	0.0	19.99109951824782	0.0	11.000513173939565	12.614874198167058	13.197626538843254	20.579349857179313	17.712350715880078	0.0	17.685558924881267	13.547354438756814	6.9680438540808	6.400957583254455	15.03852224892077	7.841862055372957	19.665704100685595	11.319652203090289	9.246211257064953	7.520269176412935	8.030965797923633	11.75962848981675	12.74004459680307	8.226669576414766
2R_8168	23.238896560854567	34.85395322250938	31.117426796253458	28.45803009721263	32.9765630152588	37.34541092507802	26.092276686100917	52.39625541427972	41.53020341724357	0.0	22.338215474426466	39.50387188590471	47.20889351901457	52.589599530199585	36.248529694469696	24.685533728667586	30.435559319566757	33.45488608611288	47.69672514285169	19.79414093428345	27.846388184220565	22.03329714856891	15.813118896344173	20.258395838925495	0.0	0.0	0.0	11.949812958268536	19.333812075346625	12.374140199008455	20.051207699663756	16.94335433233502	13.565623484807377	13.860229975865876	12.979764547071117	12.64163622693733	12.699169915997752	5.679810885016773	12.52215835051869	5.25353194952967	10.546931929462119	7.556982222199323	11.65503882293432	9.04415628422648	7.021570263850548	11.783200886882254	7.98795033667613	9.481682473082857	7.681126448166661
2R_8169	55.762755497975355	80.4973355381937	18.252088723403283	37.557462918264946	51.96512620380462	50.986113931870655	23.748456350337225	41.909040618242166	60.89939268080649	22.338215474426466	196.5389491062391	66.84000507984038	42.00262936459823	0.0	48.376485158094354	36.19857088042164	87.32022947756306	0.0	0.0	18.659501418122108	0.0	14.184598363097347	21.967738179709276	0.0	0.0	0.0	0.0	7.168525584826239	36.451119049354816	21.300993691355703	0.0	10.648085048384898	5.775232568615538	22.865034560499737	0.0	8.780941843822168	14.573669168965662	14.991851928476873	0.0	0.0	4.217971257056666	4.533327893339861	23.072592528786906	7.957345445474081	8.825439859922618	8.639372297766334	4.216836478671663	17.87634716152209	0.0
2R_8170	20.86050203010613	28.94030007180323	24.208340704462714	29.803061370463972	30.485191707674407	37.56919233750313	31.498352393874786	33.49372313375825	43.49307372800882	39.503871885904715	66.84000507984038	5.455512568137079	38.09193679404928	66.87700139261521	51.55001009064028	36.31627412262344	35.63559045203747	30.030931859815606	4.281518397684555	21.57579449690324	24.99643800758392	24.602263408233554	27.268801651966417	13.638781420342697	0.0	0.0	14.214641080312722	19.01569867821391	12.39648931422621	17.385970970257915	13.845429623681223	15.209279688513954	15.712573043823937	12.441698976203694	23.302690295594626	16.723107153309087	13.87761332805984	21.41373476948115	9.132965438751173	8.802933137321356	9.754395789773262	9.558652353355628	13.077748785861802	9.742234018744599	10.204767667454234	10.871056634385505	7.744053857313227	6.56584128367547	8.864997901950497
2R_8171	21.186028291027704	25.395206761219846	24.704312137683633	29.43035671732731	30.540245843426266	31.47825137345059	30.451906289333714	29.108439835392517	34.70639797262576	47.20889351901457	42.00262936459823	38.091936794049275	9.475135349815016	37.08165710509272	38.674060227994694	39.32492132437052	29.858136528817454	62.905346325384194	26.905298729531797	27.914247431889237	39.26975019726504	28.798409115252245	25.03870827807864	19.045968397024637	79.75499266254067	0.0	0.0	19.40528520305129	12.983370898553131	15.68003026751649	14.500907756825576	13.653707982989303	11.108101409889601	14.6595610145589	0.0	14.387175146968122	8.824587751596782	17.087631139559168	14.71591297892019	10.207510119593822	13.220956803047645	12.594714676427246	13.69688294008304	12.4708910978868	10.059188263743867	8.30849861552718	7.509886314740176	5.603224849466817	9.972444416689717
2R_8172	43.75970234650464	60.91403540594467	26.85616375814413	44.209707272791576	34.40772078669813	30.008432369495825	34.943531253494356	12.333011030645066	26.882250366942717	52.58959953019958	0.0	66.8770013926152	37.08165710509271	0.0	41.12695447942134	21.30506293515591	51.39327159288306	0.0	0.0	54.91126339834827	43.25951817548656	33.39399909836202	29.09104073521464	0.0	0.0	0.0	0.0	21.09556883357537	0.0	16.715908948443957	11.98063928691235	18.8011390983475	6.79815199036294	0.0	0.0	31.00871344847902	17.154983265313824	0.0	12.158276442731477	13.602318270307444	12.412664492629856	5.336278959318877	11.316354576695915	7.025073423725733	2.597154349921878	5.084796610677971	7.445595037064172	21.042637433673605	5.6822249774699785
2R_8173	28.976171216840584	27.04737290753975	23.46138256429916	30.130118285366187	24.51569772102074	27.88849510333803	35.072951739618404	18.911885741951103	27.48147748417567	36.248529694469696	48.37648515809435	51.55001009064028	38.67406022799468	41.126954479421336	14.112573173691908	35.144951640546545	56.35987788056291	0.0	41.31753350851968	32.66052648768698	32.16276934309151	30.646953304905374	29.138705525323395	25.592203591098013	61.23848716441308	0.0	0.0	20.78159500388498	11.962867260024884	10.486137326454427	24.495394865765235	12.81348780342339	13.899376600323677	17.50947262468996	9.369823172697084	10.566640922486965	11.957305722479543	10.660358358606583	13.559230106914532	16.180974491098237	8.997904734060697	7.686913500898129	8.20319283409459	11.098941448252557	11.102923911565886	8.26976952199598	8.072870247662742	11.34253001311666	11.089692162819494
2R_8174	13.693856046077087	16.94401190147396	31.095468129666422	16.14045702395797	27.516464416665308	19.563811518796598	20.776471411575336	27.980696792678863	29.443203779497885	24.685533728667586	36.19857088042164	36.31627412262343	39.32492132437052	21.30506293515591	35.144951640546545	15.000880051629695	35.381834322952514	40.65966236216374	34.781156960405134	36.08545034642033	43.99632867558867	32.00338582759449	33.885426393975635	24.62120279499894	0.0	0.0	0.0	18.484200497594678	30.211074708630964	19.61609984856371	14.996550793317535	23.53398935636108	13.827880751760183	25.267711402307448	15.775060260730195	14.555475769984666	8.723586322705053	15.18660751068861	14.267723365965201	17.87778135711771	11.652997959016249	13.359183353121622	10.26965711527173	7.327924933909445	10.97192747019537	9.149404524929501	10.873205377452452	9.877404291903373	9.33531822944043
2R_8175	16.516545036076263	22.480314397415174	29.193173662891827	35.597639876476194	21.933191498694978	30.203473248406198	16.88191103232886	37.23950963013719	16.23418350850468	30.435559319566757	87.32022947756307	35.63559045203747	29.858136528817454	51.39327159288306	56.35987788056291	35.38183432295252	6.207276479853508	0.0	0.0	6.632179334129195	52.24882195234254	39.07283933500548	29.280118994403594	95.02824120543325	0.0	0.0	0.0	15.287529770871778	25.911770421714067	15.142099136584887	21.705314184422818	37.84667554801986	15.395257850041977	28.444357756877945	60.88558077233359	14.044615060508885	7.7699172115321105	13.32145059939867	9.177974696323762	13.143097943187318	11.993607407251936	18.529819918347943	10.934309402686013	10.606099709357514	14.115787096288491	9.212121770431622	14.238577101520304	11.436878596262936	8.578735202754117
2R_8176	0.0	0.0	0.0	56.248031318903834	0.0	0.0	0.0	0.0	68.40459952527208	33.45488608611288	0.0	30.03093185981561	62.905346325384194	0.0	0.0	40.65966236216374	0.0	0.0	0.0	0.0	0.0	31.86540054808489	24.675029856786125	0.0	0.0	0.0	0.0	0.0	0.0	0.0	0.0	0.0	0.0	0.0	0.0	0.0	0.0	0.0	46.40694247859479	0.0	0.0	0.0	0.0	0.0	0.0	0.0	0.0	0.0	0.0
2R_8177	17.85975803599813	14.732444083008481	0.0	8.019297637835686	4.160862263808653	54.43296634627423	7.606182304977485	33.55668663960655	9.75246298452674	47.69672514285169	0.0	4.281518397684554	26.905298729531797	0.0	41.31753350851968	34.781156960405134	0.0	0.0	0.0	23.9051443870721	0.0	45.43059114285195	28.143407547499034	0.0	0.0	0.0	0.0	4.591886870601546	0.0	13.644612424784075	0.0	34.103806530469704	11.098187887881668	0.0	0.0	16.874219567345012	4.667671149498038	0.0	0.0	14.804129523105694	5.403746309241271	8.711636132382024	9.85295450693845	12.742937736477066	8.479865407576252	11.068111497941608	10.804585033704903	2.290182628323513	3.092134475691494
2R_8178	7.058856747561165	19.652028089298817	24.260067928190196	23.7714894264415	24.667969135437016	20.976132388439247	15.782828282828282	17.90488922841864	17.345452022479705	19.79414093428345	18.659501418122108	21.57579449690324	27.914247431889237	54.91126339834827	32.66052648768699	36.08545034642033	6.632179334129195	0.0	23.905144387072102	3.5430839002267573	27.91268910846871	44.440853264382675	39.62692294857676	63.458219108538934	0.0	0.0	0.0	19.056330512996418	13.842746400885936	20.223264843876397	7.730364873222016	6.065605590062112	13.159279924202547	4.341634538571082	0.0	15.006002400960384	20.75446636116092	17.080002732800438	13.728720483250962	5.266040358933311	19.221897585729664	12.91188926763764	13.87331183700173	9.82116415547054	6.703131703131704	9.84271343924093	8.00696926604917	5.43100451859576	9.165970052942642
2R_8179	10.426916180453773	17.202244204778953	23.89033652951907	9.363681649805796	17.004414831930795	15.88957634258181	39.96589576894383	11.754675226159952	5.693700546652189	27.846388184220565	0.0	24.99643800758392	39.26975019726504	43.25951817548656	32.16276934309151	43.996328675588664	52.24882195234254	0.0	0.0	27.912689108468708	0.0	47.742065533941954	30.807628133033088	24.996438007583915	0.0	0.0	78.15552950371239	16.085062097722652	13.6317784018103	26.553407532405114	45.67530945022153	3.98210917987665	19.43809226787246	8.550933206095447	0.0	22.98692044226835	13.625440987397557	22.426263846115464	3.8627115075969876	12.100163075626366	15.774124630727743	15.258129404195477	11.504739377386514	14.87920983063442	4.950730331738539	4.84635362776224	15.769880852242208	16.044702680962853	9.026277660576577
2R_8180	28.171545933705644	13.279198467580498	14.490176319100028	27.10595174417764	22.971348633814202	16.558951707963875	15.425750719868367	15.87944927045273	27.47017288628008	22.03329714856891	14.18459836309735	24.602263408233558	28.79840911525224	33.39399909836202	30.646953304905374	32.0033858275945	39.07283933500548	31.865400548084892	45.43059114285195	44.440853264382675	47.74206553394196	9.725435597141747	36.86181496478706	86.83151791141256	80.80155138978668	0.0	15.08295625942685	24.31622264554294	31.56897821740503	22.547567681136396	39.66621613680437	14.601367302773953	19.173249482322266	28.05363855692083	12.36307890116955	11.407277843264003	11.569910659253509	9.737920110103417	16.399919491304317	11.008645456231628	14.612121241640647	11.124089215195507	11.378824950377222	10.62449641322744	11.46508499449676	9.97632493389126	8.52144421436545	13.675810020807875	14.28398229064908
2R_8181	20.256495011396616	16.709502977119293	23.971055205850163	24.487799198927124	17.42488639700106	13.772265241291038	19.90826272536153	20.493799864342755	11.061220280628264	15.813118896344173	21.967738179709276	27.268801651966417	25.03870827807864	29.09104073521464	29.138705525323395	33.885426393975635	29.28011899440359	24.675029856786125	28.143407547499034	39.62692294857677	30.807628133033088	36.86181496478706	7.980046446325717	18.67726140545645	62.56882570827911	0.0	11.6795141322121	27.24240661984071	34.63111748504751	26.983248957772012	31.853220360578455	19.637770025288688	23.23853217168214	11.500615666292003	57.44023343710869	13.740604861426	12.624300491582115	10.891942877959634	8.658618384671243	15.75752791355658	14.379380289254671	14.441047842431447	13.539181617934782	11.784761689438533	10.850899953913268	10.863541462371735	8.955236824537122	11.588933958741478	16.456352680896323
2R_8182	12.642728503094624	0.0	31.036334236490656	42.57580195780568	17.672574902999653	11.559751488462501	8.076500613814046	7.126324071012394	10.355493744764004	20.258395838925495	0.0	13.638781420342697	19.04596839702464	0.0	25.592203591098006	24.62120279499894	95.02824120543325	0.0	0.0	63.458219108538934	24.99643800758392	86.83151791141256	18.67726140545645	45.462604734475654	761.4986293024673	0.0	0.0	68.26148243461402	24.79297862845242	53.12380018689919	13.845429623681223	14.485028274775193	19.64071630477992	15.55212372025462	0.0	29.862691345194797	19.825161897228345	30.59104967068735	21.076074089425784	9.431714075701452	2.8689399381686065	6.166872486035888	7.846649271517082	13.53088058158972	15.007011275667992	17.62874048819271	8.604504285903586	9.727172272111806	13.133330225111846
2R_8183	0.0	0.0	0.0	0.0	0.0	96.81291871587344	0.0	0.0	0.0	0.0	0.0	0.0	79.75499266254067	0.0	61.238487164413094	0.0	0.0	0.0	0.0	0.0	0.0	80.80155138978668	62.56882570827911	761.4986293024673	0.0	0.0	0.0	0.0	0.0	0.0	0.0	0.0	0.0	0.0	0.0	0.0	0.0	0.0	0.0	0.0	0.0	103.29511414110112	0.0	0.0	0.0	0.0	0.0	0.0	0.0
2R_8184	105.88285121341747	0.0	0.0	0.0	0.0	0.0	0.0	0.0	173.45452022479705	0.0	0.0	0.0	0.0	0.0	0.0	0.0	0.0	0.0	0.0	0.0	0.0	0.0	0.0	0.0	0.0	0.0	0.0	0.0	0.0	0.0	0.0	0.0	65.79639962101274	0.0	0.0	0.0	0.0	0.0	0.0	0.0	0.0	0.0	0.0	0.0	0.0	0.0	0.0	0.0	0.0
2R_8185	39.52959778634253	24.455857177794083	0.0	0.0	13.814062715844731	0.0	0.0	22.281639928698752	0.0	0.0	0.0	14.214641080312724	0.0	0.0	0.0	0.0	0.0	0.0	0.0	0.0	78.15552950371239	15.08295625942685	11.6795141322121	0.0	0.0	0.0	0.0	76.22532205198567	0.0	15.100037750094376	0.0	45.289855072463766	12.281994595922377	0.0	0.0	0.0	15.49666821633349	0.0	0.0	9.82994200334218	0.0	0.0	0.0	25.383931971062317	0.0	9.186532543291536	0.0	0.0	0.0
2R_8186	14.91512379315462	13.421920243929979	12.64874339727273	16.438368174150266	13.267565379956062	11.157949012760168	18.190133671496582	15.285826614703009	19.99109951824782	11.949812958268536	7.168525584826239	19.01569867821391	19.40528520305129	21.09556883357537	20.781595003884984	18.484200497594678	15.287529770871778	0.0	4.591886870601547	19.056330512996418	16.085062097722652	24.31622264554294	27.24240661984071	68.26148243461402	0.0	0.0	76.22532205198567	2.6146348748680195	15.954137173671418	33.66690328456898	35.637812907421875	37.284124916732125	34.96703240778266	28.355152623276943	12.495954434751749	19.21646774419807	20.199178786439717	25.153262657039747	18.83657052355494	13.824409631958474	16.615315086681484	15.211994856361565	15.989364660070596	12.770329370303475	14.48538636967633	13.549767871994145	11.07389666614804	14.344409373377779	13.381100575802844
2R_8187	13.789394576631112	21.327782422494842	13.540503029687551	13.931198454565719	16.86600680422903	12.608194065323053	8.809020436927414	42.74965800273598	0.0	19.333812075346625	36.451119049354816	12.39648931422621	12.983370898553131	0.0	11.96286726002488	30.211074708630967	25.911770421714063	0.0	0.0	13.842746400885936	13.6317784018103	31.568978217405032	34.631117485047504	24.79297862845242	0.0	0.0	0.0	15.954137173671418	27.04164413196322	21.069820116410757	7.550588945937783	31.597573306370073	19.279875237785127	42.40666293488033	0.0	9.771350400625366	18.920350729244376	16.68279336692136	11.493812497605456	15.430722912223189	21.904022830250078	15.133935327649699	12.837483168633177	14.758099983175766	19.64173475801383	6.409208751133629	12.513217085546609	18.566457307757595	17.905615917376323
2R_8188	18.802300192824305	10.801567722921508	9.890854421459197	13.56832465563592	12.672016760854168	11.66579224390593	13.727307045540341	11.355309136935944	11.000513173939565	12.374140199008453	21.3009936913557	17.385970970257915	15.68003026751649	16.715908948443957	10.486137326454427	19.61609984856371	15.142099136584887	0.0	13.644612424784075	20.223264843876397	26.553407532405117	22.5475676811364	26.98324895777201	53.123800186899196	0.0	0.0	15.100037750094376	33.66690328456898	21.069820116410757	1.0260501302442384	39.71113823888456	41.54562016839825	26.288754004862163	21.477077762716288	0.0	19.033661029530727	22.113025993862056	30.3300614779514	24.62773866984091	17.03262883931318	16.457253199107164	18.34277904566779	17.226490563773023	19.260741133195644	14.028751288094437	13.108755384538318	11.882596292447147	15.241256168833853	12.207452754541956
2R_8189	13.47599924534404	2.3820640108240987	11.342369420972041	7.7797601759263095	10.764204713645244	15.842113971688383	14.757969303423849	26.043475241336207	12.614874198167058	20.051207699663756	0.0	13.845429623681225	14.500907756825578	11.98063928691235	24.495394865765235	14.996550793317535	21.70531418442282	0.0	0.0	7.730364873222016	45.67530945022152	39.666216136804366	31.853220360578455	13.845429623681223	0.0	0.0	0.0	35.63781290742187	7.550588945937783	39.71113823888455	16.866250632484398	15.439723320158103	25.122261673477592	52.09961446285297	0.0	27.283640729018877	22.64123603035737	18.632730253964112	4.279081709065235	22.021623319175664	18.348174968196496	13.146650890685597	14.337968214317577	18.95553361475433	21.023458523458526	14.316674093441353	13.102313344444095	16.29301355578728	13.998936080857854
2R_8190	12.084455845009602	13.706577562282689	12.855199038035565	9.49567648284484	9.853781149209897	10.128525463481326	16.726366930171277	9.082190188328296	13.197626538843254	16.94335433233502	10.648085048384898	15.20927968851395	13.6537079829893	18.801139098347505	12.813487803423392	23.53398935636108	37.84667554801986	0.0	34.103806530469704	6.065605590062112	3.98210917987665	14.601367302773953	19.637770025288688	14.485028274775193	0.0	0.0	45.289855072463766	37.28412491673212	31.597573306370073	41.54562016839825	15.439723320158105	14.999187736294894	26.282800935567586	39.641011004344655	37.12283202660964	15.223480696626476	25.266306874456774	17.86902459817437	31.33729675524676	24.040619029912943	19.652823278888004	14.73639535980383	14.166968895336431	13.795615201664301	18.16949422248335	12.637723097938423	15.535261021628006	16.65827812599175	13.59950991550729
2R_8191	12.01618208317339	10.81320140506739	7.508642984406694	10.300394828848638	14.506292829829581	12.984488729763424	16.74817444898506	10.467609030615664	20.579349857179313	13.565623484807377	5.775232568615538	15.712573043823939	11.1081014098896	6.79815199036294	13.899376600323677	13.827880751760183	15.395257850041977	0.0	11.098187887881666	13.159279924202549	19.43809226787246	19.173249482322266	23.23853217168214	19.64071630477992	0.0	65.79639962101274	12.281994595922377	34.96703240778267	19.279875237785127	26.28875400486217	25.122261673477592	26.28280093556759	0.0	32.25031403743294	20.134417370364556	30.446961393252952	33.83115666240822	22.907593937875312	28.529839176689546	27.164541276737786	23.301416012177814	22.912180808011374	18.30547526256831	13.795615201664301	17.115955306817504	13.962581702681494	17.84309142264752	17.859880371579642	18.156320930220947
2R_8192	19.462055802903865	26.756955336755013	10.617097561571203	2.912917741533313	10.579697922419378	5.931644910381742	2.762858342727052	14.62689710855498	17.712350715880078	13.860229975865876	22.86503456049974	12.441698976203694	14.659561014558898	0.0	17.50947262468996	25.267711402307445	28.444357756877952	0.0	0.0	4.341634538571081	8.550933206095447	28.05363855692083	11.500615666292001	15.55212372025462	0.0	0.0	0.0	28.355152623276943	42.40666293488033	21.47707776271629	52.099614462852976	39.641011004344655	32.25031403743294	10.640329722537443	39.857628550816486	38.81932058016496	23.736690922173832	31.394315745191175	43.25898795597677	20.434233923796654	23.554185225401774	26.37001455097403	13.421147003433665	21.29213841482251	15.401068464525794	21.106912845637005	15.69856556319487	13.310120483210614	10.108640933661032
2R_8193	0.0	20.04578457196236	0.0	21.82300668656925	33.96900667830672	14.812905595871348	0.0	0.0	0.0	12.979764547071117	0.0	23.302690295594626	0.0	0.0	9.369823172697085	15.775060260730195	60.88558077233359	0.0	0.0	0.0	0.0	12.363078901169546	57.44023343710869	0.0	0.0	0.0	0.0	12.495954434751749	0.0	0.0	0.0	37.12283202660964	20.134417370364552	39.857628550816486	0.0	30.61333823146745	38.1065611877053	26.133337514667335	18.004879322296343	24.17198853280864	51.46846894539637	47.41415075329232	53.625916332845335	13.871001077083234	7.692118347856053	15.059889415232023	36.75330154907815	18.696900801723107	25.24398309662892
2R_8194	4.152268675035979	13.35824131560181	10.601038086267987	15.661216563302638	11.608456063735067	12.908389162116462	11.671335200746965	11.234440300184247	17.685558924881267	12.641636226937331	8.780941843822168	16.723107153309087	14.387175146968122	31.008713448479025	10.566640922486965	14.55547576998467	14.044615060508885	0.0	16.874219567345012	15.006002400960385	22.98692044226835	11.407277843264003	13.740604861426	29.862691345194797	0.0	0.0	0.0	19.21646774419807	9.771350400625366	19.033661029530727	27.283640729018877	15.223480696626476	30.446961393252952	38.81932058016496	30.61333823146745	3.923137882604022	27.34706155823557	26.79216114949088	34.14875010959903	28.085548580977658	23.744697017666056	27.950442649945014	24.74002358548915	17.420345470336883	20.503696974285212	18.91344935383551	20.3471218996073	16.612484409822322	13.371532783116328
2R_8195	10.337237914838527	9.37986153960024	15.564339256579487	7.426518314536815	13.968194517416219	10.081866012252743	7.043940098333404	10.876672210661873	13.547354438756814	12.699169915997752	14.573669168965662	13.87761332805984	8.824587751596784	17.154983265313824	11.957305722479543	8.723586322705053	7.7699172115321105	0.0	4.667671149498038	20.75446636116092	13.625440987397557	11.569910659253509	12.624300491582115	19.825161897228345	0.0	0.0	15.496668216333488	20.199178786439717	18.920350729244376	22.113025993862056	22.64123603035737	25.266306874456774	33.831156662408226	23.736690922173832	38.106561187705296	27.347061558235563	2.701650665330106	37.79675174715485	31.401815331285324	35.302790318836976	32.84075947352697	24.539192620224398	25.948174822491673	20.946759297366626	19.632603314611686	21.140556061967967	22.513319442615238	18.557825760892065	16.107562436133513
2R_8196	11.342782722049504	12.280559558433184	12.530307681705123	13.369331212575423	8.918691853845234	15.556738731962447	1.8115154413576222	19.180751732021886	6.9680438540808	5.679810885016773	14.991851928476873	21.41373476948114	17.087631139559168	0.0	10.660358358606583	15.18660751068861	13.321450599398672	0.0	0.0	17.080002732800438	22.426263846115464	9.737920110103417	10.891942877959634	30.59104967068735	0.0	0.0	0.0	25.153262657039747	16.68279336692136	30.330061477951404	18.632730253964116	17.86902459817437	22.907593937875312	31.394315745191175	26.133337514667335	26.792161149490884	37.79675174715485	6.861407123650104	4.7272495207750795	37.37352411600685	30.887410754687554	31.813511959287002	34.61256687265251	25.49318849317593	24.908337318667307	17.134135303126246	24.445954947134336	14.726827173810596	16.93797622408913
2R_8197	5.86106062729955	6.04345729270035	10.551331026428686	9.210962624545374	10.241067911252271	13.397504402196654	6.240327492386801	7.708639843536637	6.400957583254455	12.52215835051869	0.0	9.132965438751173	14.71591297892019	12.158276442731477	13.55923010691453	14.267723365965201	9.177974696323762	46.40694247859479	0.0	13.728720483250962	3.862711507596988	16.399919491304317	8.658618384671243	21.076074089425784	0.0	0.0	0.0	18.83657052355494	11.493812497605456	24.627738669840912	4.279081709065235	31.33729675524676	28.529839176689546	43.25898795597677	18.00487932229634	34.14875010959903	31.40181533128532	4.7272495207750795	6.5137915966660245	30.607232926386686	38.57046335983316	34.30691105575945	29.909479364884334	32.20037498800327	23.190406221707704	23.15551036447454	26.149943777620877	20.292451809184815	23.339247633983774
2R_8198	8.305761846879696	10.817984596488092	10.73137773290631	8.243960945294958	7.943798966646188	11.990983739506591	8.936310912129255	10.841847797803876	15.03852224892077	5.25353194952967	0.0	8.802933137321356	10.207510119593822	13.602318270307444	16.18097449109824	17.877781357117705	13.143097943187318	0.0	14.804129523105694	5.26604035893331	12.100163075626364	11.008645456231628	15.757527913556578	9.431714075701452	0.0	0.0	9.82994200334218	13.824409631958474	15.430722912223189	17.03262883931318	22.021623319175664	24.040619029912943	27.164541276737786	20.434233923796654	24.171988532808637	28.085548580977658	35.302790318836976	37.373524116006855	30.607232926386693	10.435798057219655	33.72759971545016	40.30062990524234	38.707205386075074	31.814128834271557	28.85054768717405	26.41365151786861	26.578132131716146	19.50741227853033	18.391406735541654
2R_8199	16.355424272470838	7.897478098318864	7.8342522911270835	11.821774074290607	10.315937577090722	9.48328913147953	7.6450729034152065	9.893623757360857	7.841862055372957	10.546931929462119	4.217971257056666	9.754395789773262	13.220956803047645	12.412664492629858	8.997904734060697	11.652997959016249	11.993607407251934	0.0	5.403746309241271	19.221897585729664	15.774124630727744	14.61212124164065	14.379380289254673	2.868939938168606	0.0	0.0	0.0	16.615315086681484	21.904022830250085	16.457253199107164	18.3481749681965	19.652823278888004	23.301416012177818	23.554185225401774	51.46846894539637	23.744697017666056	32.84075947352697	30.88741075468755	38.57046335983317	33.72759971545016	12.492164335182222	33.46806174001231	40.76872046826127	36.03343410854514	26.516694304638328	25.772228677022134	31.131510214176103	26.08811373975627	23.41318292317857
2R_8200	11.575912583853016	10.07942052880884	12.208971278395067	7.507871714728595	13.784097286960034	7.0562127307014055	8.216656806678499	8.216656806678499	19.665704100685595	7.556982222199323	4.5333278933398615	9.558652353355628	12.594714676427246	5.336278959318878	7.686913500898129	13.359183353121624	18.529819918347943	0.0	8.711636132382022	12.911889267637642	15.258129404195477	11.124089215195506	14.441047842431447	6.166872486035889	103.29511414110114	0.0	0.0	15.211994856361565	15.133935327649699	18.34277904566779	13.1466508906856	14.73639535980383	22.912180808011374	26.370014550974027	47.41415075329232	27.95044264994501	24.539192620224398	31.813511959287002	34.30691105575945	40.30062990524234	33.46806174001231	8.992575374250597	33.88262208210309	32.67057043274832	29.31347833733951	37.26424263764679	31.124704825943844	24.575000923624195	21.37798481762241
2R_8201	5.0915208139916155	8.549950068291603	6.785200549101282	11.267546018617514	9.658998709557773	8.978234365701708	10.222440300948643	11.47974579250917	11.319652203090289	11.65503882293432	23.072592528786902	13.077748785861802	13.69688294008304	11.316354576695915	8.20319283409459	10.26965711527173	10.934309402686013	0.0	9.85295450693845	13.873311837001731	11.504739377386514	11.37882495037722	13.539181617934782	7.846649271517082	0.0	0.0	0.0	15.989364660070596	12.837483168633181	17.226490563773023	14.337968214317579	14.166968895336431	18.30547526256831	13.421147003433665	53.625916332845335	24.74002358548915	25.948174822491673	34.6125668726525	29.90947936488433	38.707205386075074	40.76872046826127	33.88262208210309	11.887724981966771	47.01881412696773	36.089358494903145	35.15944741789694	30.692072574276793	28.960471837997748	21.345286492279584
2R_8202	10.91215575394022	7.449429778741693	5.1728536767812585	5.575544162972953	8.94170831968627	8.25717494314849	5.2883191606379825	10.180721378768308	9.246211257064953	9.044156284226478	7.957345445474081	9.7422340187446	12.4708910978868	7.0250734237257335	11.098941448252557	7.327924933909445	10.606099709357514	0.0	12.742937736477067	9.82116415547054	14.87920983063442	10.62449641322744	11.784761689438533	13.53088058158972	0.0	0.0	25.383931971062317	12.770329370303475	14.758099983175766	19.260741133195644	18.95553361475433	13.795615201664301	13.795615201664301	21.29213841482251	13.871001077083234	17.420345470336883	20.946759297366626	25.49318849317593	32.20037498800327	31.814128834271553	36.03343410854514	32.67057043274832	47.01881412696774	13.853396049697674	35.01724849611637	38.826187801955584	29.365323507013173	30.68769147961457	24.234736406003442
2R_8203	7.094627981079211	5.680203314099132	8.19596889465885	6.1837996143107965	7.58373375447557	8.394813897660198	9.597665847665848	11.761845401551284	7.520269176412936	7.021570263850549	8.825439859922618	10.204767667454233	10.05918826374387	2.597154349921878	11.102923911565886	10.97192747019537	14.115787096288491	0.0	8.479865407576252	6.703131703131703	4.950730331738539	11.46508499449676	10.850899953913268	15.007011275667992	0.0	0.0	0.0	14.485386369676332	19.64173475801383	14.028751288094437	21.023458523458523	18.16949422248335	17.115955306817504	15.401068464525796	7.692118347856053	20.50369697428521	19.632603314611686	24.908337318667304	23.190406221707708	28.850547687174053	26.516694304638328	29.31347833733951	36.08935849490315	35.01724849611637	12.087150495089686	31.811472489438593	42.22594264967146	34.35660797658973	33.38147201713571
2R_8204	6.945051285322685	12.13188450324634	9.226648405925996	7.154048905518567	9.708105257104606	8.217825262364343	8.873355297497506	13.356088423568911	8.030965797923633	11.783200886882254	8.639372297766334	10.871056634385505	8.308498615527181	5.084796610677971	8.269769521995979	9.149404524929501	9.212121770431622	0.0	11.06811149794161	9.84271343924093	4.84635362776224	9.976324933891261	10.863541462371735	17.62874048819271	0.0	0.0	9.186532543291536	13.549767871994145	6.4092087511336295	13.108755384538318	14.316674093441353	12.637723097938421	13.962581702681497	21.106912845637005	15.059889415232027	18.91344935383551	21.140556061967967	17.13413530312625	23.15551036447454	26.41365151786861	25.772228677022134	37.26424263764679	35.15944741789694	38.826187801955584	31.811472489438593	13.861448442750765	33.36513030251162	41.33311004024305	32.04110903996816
2R_8205	9.571331183133783	8.388812994804265	3.5244650743133463	9.669758410755867	8.362023435741362	10.21002532596782	11.209756972468838	13.03808631824584	11.75962848981675	7.987950336676131	4.216836478671663	7.744053857313227	7.509886314740177	7.445595037064172	8.072870247662742	10.87320537745245	14.238577101520304	0.0	10.804585033704903	8.00696926604917	15.769880852242208	8.52144421436545	8.955236824537122	8.604504285903586	0.0	0.0	0.0	11.07389666614804	12.513217085546609	11.882596292447147	13.102313344444093	15.535261021628008	17.843091422647525	15.69856556319487	36.75330154907815	20.3471218996073	22.513319442615238	24.445954947134332	26.149943777620877	26.578132131716146	31.1315102141761	31.124704825943837	30.692072574276796	29.36532350701317	42.22594264967147	33.36513030251162	11.580701311347951	42.03658864675815	38.321004741116134
2R_8206	6.0863317759537425	13.806625573686214	10.292820790701134	7.743085515729577	7.326116745971487	8.965794935822222	10.800293076752931	10.292043990788088	12.740044596803068	9.48168247308286	17.87634716152209	6.5658412836754705	5.603224849466817	21.042637433673605	11.342530013116658	9.877404291903373	11.436878596262936	0.0	2.290182628323513	5.431004518595759	16.044702680962853	13.675810020807875	11.588933958741476	9.727172272111806	0.0	0.0	0.0	14.344409373377779	18.566457307757595	15.241256168833852	16.29301355578728	16.65827812599175	17.859880371579646	13.310120483210614	18.696900801723107	16.612484409822322	18.55782576089207	14.726827173810596	20.292451809184815	19.507412278530328	26.088113739756274	24.57500092362419	28.960471837997755	30.687691479614575	34.35660797658973	41.33311004024304	42.03658864675813	13.918187902925037	33.720065012285346
2R_8207	3.6522572639059923	9.603085279238515	4.931211836342941	9.22453855168349	9.891498556926086	9.6007883666496	4.666312026952618	6.69066797982177	8.226669576414766	7.681126448166662	0.0	8.864997901950497	9.972444416689717	5.6822249774699785	11.089692162819496	9.33531822944043	8.578735202754117	0.0	3.092134475691494	9.165970052942644	9.026277660576577	14.28398229064908	16.456352680896323	13.133330225111846	0.0	0.0	0.0	13.381100575802844	17.905615917376327	12.207452754541958	13.998936080857854	13.599509915507292	18.156320930220947	10.108640933661032	25.24398309662892	13.371532783116326	16.107562436133513	16.93797622408913	23.33924763398377	18.39140673554165	23.41318292317857	21.37798481762241	21.345286492279577	24.234736406003446	33.38147201713571	32.04110903996816	38.321004741116134	33.720065012285346	9.959206143141868
2R_8208	7.957644244860095	8.615551094341146	6.348885416536942	10.04934631012122	10.080720149962184	8.185490862741187	8.260765684016816	11.213709073325996	15.480255789228659	7.570984957249836	0.0	8.226893428464837	10.489500796415347	12.380596880956228	8.917129149255253	7.748595276533805	8.411218883747143	0.0	10.105848658852823	11.982649124068349	5.90001480903717	7.211277527154255	10.874233087364058	10.730730558867178	0.0	59.91324562034174	0.0	11.89222437650506	11.703982865369085	12.91900562413711	8.714653908413345	12.536195415125857	12.671408616829831	13.45972257553994	9.167053974697097	16.916681116331787	19.88752086142446	12.034224371374238	18.240474119669116	19.78850931724646	19.412149549755508	18.922708378138303	22.636505950767	24.272506665837142	23.14216581956894	23.81008686358903	26.853771106669182	35.77848472492123	32.290785289682184
2R_8209	9.30408661207065	7.449171929732368	10.210994069830837	6.635128671364141	10.32803285936333	8.507097897130471	6.99257668059588	8.02089678068351	9.862283963307641	10.08525548802332	5.786960011527625	7.085015860595228	10.306164826246718	6.811956618735469	8.546482609617186	12.257195613330882	6.170608056860097	0.0	7.41381623966792	7.691834348655466	6.492521372839316	10.859060256925368	11.966273478637099	3.9361199225529044	0.0	0.0	0.0	9.709335834570815	8.586233691522382	9.616970691863687	10.788546878633642	10.659879124495347	11.903354555767487	18.850885055785827	10.087651604794056	15.512943224179095	12.015138731512026	15.89130769306151	24.938270178177856	22.047959265388126	19.12608971517129	15.483779339592786	19.70136177624217	16.63521478627861	20.52888221431696	20.350450529720955	29.550550040032306	28.63383589645466	32.122351021794934
2R_8210	5.837414544543284	3.8238831584459123	8.429488508752675	6.475624638752654	8.639789050910533	8.477017205142499	10.967914025592968	10.838879742938934	10.125211743490585	6.602632139302333	3.6307577464031895	10.125091804948255	7.759346054729462	4.273843989308552	7.9438389650385295	10.030701972597727	8.38816288263734	0.0	9.30290539038247	6.204705648764022	8.146858530616301	14.936214502907058	7.3047690889443295	14.817207519436472	41.364704325093484	82.72940865018697	0.0	11.653628110796975	13.467578152356019	9.444081984075703	12.033368530936286	17.70364383478865	14.936407604492121	15.20628080222255	6.32902579837496	14.27487835532638	14.80744878211157	13.847581553115944	16.791207818291653	19.29783610802061	20.882719406317378	19.764133490977418	21.595704318890807	23.813973704610234	22.336008698065683	18.992310157256647	29.134462180009347	33.684305301228044	35.31350797325504
2R_8211	5.914980825932433	10.571696186366317	8.06697004927628	4.8691767302221125	8.268226409394984	8.112454727244549	5.038189476229822	9.261377713657762	3.768242735985394	8.161627607574202	10.423840295647906	12.76198101868023	7.178126140765133	6.135064675851813	9.692813086985357	7.6794574002579274	11.114891546445735	15.611291334796633	11.128530971591974	11.875732336827438	11.694742277766762	8.27539719398835	9.320827061840737	7.089989454822351	0.0	0.0	0.0	14.194030264612715	7.733035010027169	11.79951963402409	7.917154891218291	11.67134926219001	13.885651172512553	14.552319712523776	12.113679614978805	17.076216432039452	15.458879843382999	21.2032842615124	20.086356725660902	22.226869526510804	17.30013393883007	16.349525935878123	18.627457165550396	20.398304898049414	21.9995266825238	27.03418743342831	26.390516304060974	29.707390045743818	34.13617754144013
2R_8212	11.098397815989722	8.956002384446075	6.633612324114508	5.200013312034078	9.105949544135932	8.382889446101021	9.864267676767676	7.071809547682709	11.857242593491986	6.185669041963578	10.204414838035527	5.899631307746979	6.905868505285097	6.005919434194342	10.046939300411523	8.927390059661278	5.4404596100278555	0.0	16.34140729585007	7.750496031746032	13.3566578741696	9.205905920060333	9.694909191777624	13.881485429992892	0.0	58.128720238095234	0.0	15.632146123942373	9.462814922480622	16.220743676859193	15.853287337662339	12.162802875905797	5.997067673790224	10.68449124726477	17.788023679417122	12.309611344537815	15.133465055013174	8.562240953291886	16.62462246018671	17.75917256463187	16.64396080014352	13.416259942154737	19.766046675662416	18.385172081905488	17.412431963213212	20.858093909328925	24.959224509012643	22.46123450805961	28.572047274407144
2R_8213	9.398382735697224	6.977420022195173	6.921560036573524	7.596025151958483	7.554052364822367	9.452648268977342	7.8051076624543105	5.827342824909326	5.388664758925381	7.1533747551381	14.906306411053324	6.083298607837114	7.079219510385605	11.697691869928686	9.78418054552677	12.354505111470584	4.415145538649964	44.64893657395315	19.09683431777514	10.378220078648038	5.574574144344679	13.26841135517816	14.71740962927345	3.3796103376872852	0.0	0.0	0.0	11.961177497458523	9.215332839391493	15.437508874323779	16.467919463639863	11.306311893981684	12.556485202678607	12.717293750640922	8.661405728826978	16.87154494068986	14.369235863932621	9.85436835431821	16.712089603957423	10.750768715019978	17.70157314520357	14.89912091748328	14.388218397911546	16.89848062743093	18.07263754482014	18.346855293306916	20.042171286962827	22.777679436050686	21.722869588143666
2R_8214	7.817568622989637	6.909301688854431	5.48318963721024	4.011662705818356	7.024981667399693	9.190176613410388	10.939378719388765	8.393385206692146	7.318020943688072	7.4563564544011	15.744832939450097	9.905984178269163	7.010107341006839	4.633396409303119	7.535624990096036	7.61219947036491	9.093847103050075	0.0	7.5641591983201515	8.22152065245988	5.888161439255078	11.079268472833633	11.439001786948063	2.677293021153828	0.0	44.84465810432661	8.371002846140968	6.029878565136988	7.3002931797740995	5.9725161869408945	13.045718721258654	8.53023387854039	9.715791807422272	8.242781795981259	20.584433228215495	14.420635155116793	15.177550488121698	19.216075400036658	13.65287119881311	16.29272155250085	16.050429299987726	16.524105401276096	18.329538862072653	16.25540595836487	19.973043108402226	20.590106215187582	21.113304192244172	24.202203712325908	21.075746309578815
2R_8215	9.45262030983194	7.485532103903304	10.767126181622483	8.658509603611394	7.92797885745457	3.8028796026640763	6.280120423724557	7.672545314052624	3.7164085445435413	7.270389732270927	3.9979546464029005	8.701731563002305	8.259285045527742	7.059119181932796	10.27800651809305	8.099782248399409	7.81550019734138	0.0	7.682816459051356	5.313948050843855	4.485395775624356	13.849927951520634	10.501284865718057	2.7192911134382203	91.09625230018038	45.54812615009019	0.0	10.790729177108034	4.448886740241367	11.5546775284487	6.625181985467664	9.097248021825077	8.92837255410758	12.09301088157026	6.969112197828007	10.717206152962396	15.712091865814466	12.80836832915018	13.446827357654303	17.300497340405826	15.272595582080832	13.647970698913502	18.929962143830416	13.75866737367872	15.259648118977285	15.992369495718588	18.356495284593784	17.4545738896331	21.602745386861375
2R_8216	6.910768843766176	11.401332017619618	4.524021991270899	0.0	4.830091858686968	6.318791897539525	17.65910856819948	5.193855461235141	11.321040947073001	5.536822638960406	0.0	8.283590373142612	20.821816266211087	0.0	6.661529295274152	6.729221509821972	4.328695136494579	0.0	0.0	4.625004625004625	0.0	10.547521859739055	5.4449949334322145	0.0	0.0	0.0	0.0	14.214512270766559	18.069785511645975	8.799555798423295	5.045459590914136	7.917806830850309	12.883211114603894	39.67181210069613	0.0	8.705891058832236	18.06138486752155	11.147787331431521	10.24053742340398	11.456808861704173	11.500280606846808	13.48374450326728	11.437695441620859	11.834000918910172	16.406266406266408	20.343137333629272	27.175168418106274	16.83737997606611	19.143844213138948
2R_8217	7.709916350491564	6.35987964054978	6.056605030616138	8.308481741280525	7.184845379253501	9.869278121521079	9.193880553103853	8.112247546856342	4.210061170504783	6.1770897506432405	16.304418714863978	9.980807277265347	10.840484439568634	6.397428745438633	9.215500495615562	5.505408513323489	7.7268108747136255	0.0	6.962663413710319	7.223763291724456	12.194864173602834	8.237051355269516	10.023161399869952	14.786381151504218	0.0	0.0	0.0	10.704318804110331	18.143405476889335	14.922020661501028	16.88671938325198	6.4778312126876925	9.901399942967936	10.116429992786987	18.94757584714612	15.054565515526601	14.104977138653053	9.94951615502938	13.138442626134761	14.059816492297674	16.09600647348722	17.29942445566985	16.58842600847422	15.182830322497399	15.374901600629757	16.484156002612238	13.992761824163598	16.41165200400903	18.68790010794131
2R_8218	6.7894347342954715	6.5340076429220835	5.555740746913786	7.113300652797763	6.590678776643477	7.587373782312728	7.710694733595497	6.37833204065804	3.707424859766655	7.857216248723202	3.9882903794459468	10.30832750099014	9.659892241060906	9.389406871167948	6.98087589049798	8.8147664968355	9.922955339613146	0.0	10.218993020427767	9.844904883072822	8.949106431722793	8.923122977905196	10.921683062564751	5.4254355268369165	0.0	0.0	0.0	9.891835686135543	11.835019823658204	8.06872246188249	12.392187964707048	12.100342958291847	15.235298639980048	8.351846593281776	6.952265743405777	12.473182657286834	15.082635096049769	13.994302493541326	11.737532016214562	15.007545043270504	13.52380326324237	13.982951837930228	18.88420269335551	16.30901481601332	17.013673979322835	20.687229773061087	17.285274110219124	19.153618989246112	17.632247735431648
2R_8219	7.3749249601385305	8.212787858214432	4.345086793108693	5.463894584585062	7.989476570731094	9.10330429716422	5.182421227197347	7.066938037087291	4.228493279111968	4.1360891504472885	0.0	9.812345521857663	5.832827821588795	2.294799067393659	7.464392714070253	4.667769696551883	7.622056846685791	35.03608716978488	2.4975523986493235	10.364842454394694	7.290627752211977	9.004750005627969	8.716055322546342	7.95595582853324	0.0	0.0	8.291873963515753	10.523645208669665	10.123799606618073	10.986967765926877	10.49945079795826	10.139519792342634	12.831934652456216	16.32972990626735	20.3898540086453	16.026311021921206	12.721145550721522	10.112041418921653	17.62193972476989	14.488160788508063	14.225160526752676	17.447110075076534	14.036783696825001	17.99607117351433	19.083916005557796	14.054023666975855	15.392502111449746	17.022551476195662	20.493467372101613
2R_8220	6.184552456794137	4.782762159933654	9.488944430843624	5.2067929904070045	6.7539420057911	7.775326979006263	7.901702816957053	6.972090720844459	4.432475353854005	6.503420489490783	0.0	6.949791923229818	9.025727983192347	7.216499805154505	9.389369088050822	7.903983908994283	8.71608444433146	0.0	2.6180340658592653	6.984540882845968	9.170792249457778	9.144165137722926	7.994452306924839	2.779916769291927	0.0	0.0	0.0	10.733161384112714	10.61217064370395	8.859213803836335	10.1593321932305	12.400090697806247	10.088209381266099	14.26456197809534	7.124486146436688	13.14737107359241	8.788853551636333	10.599845242259464	13.746619727688055	12.495688987299381	14.911380786843743	13.763703605241897	15.513586062978122	13.238034926238496	15.232801249750404	18.504814575469908	18.23960456537302	17.992415230445665	18.470564946320927
2R_8221	2.1033840609972962	5.638987997717685	4.475074608960235	6.1389302243524	3.4302390567901067	7.3722974639969845	4.031087748718114	4.347251493715613	4.019993610507298	6.17908620864471	3.7067473551430936	7.81578349573775	5.28116304730079	6.544939518213911	7.704593868148932	5.120319311304764	8.563722162550645	0.0	7.123207266811125	7.038407180301469	11.089823271190122	6.955602389944981	8.07912471011479	12.606102412480244	0.0	0.0	7.883016041937645	8.382351839700446	15.12439124325246	11.784350141967941	23.03478713553208	10.44285413164294	12.199214213757596	6.899795222702534	12.922977117930566	9.27413651992664	11.544165751791532	12.440914843804032	11.688162170912488	12.72766524022666	16.705799604483033	14.876841554199029	14.214957779254586	17.859098406978926	17.64357475602598	15.805137578915907	16.38318507505201	18.610678839884724	18.754634716343798
2R_8222	5.309549736244798	4.927305005599883	8.79814417812136	6.705188421158785	8.349668532075391	6.9786791642066826	5.511800340544465	6.359769623705151	4.892605674574531	5.31743208442806	3.508838413078704	7.398486794655714	6.498951719087711	2.065165043859975	8.636724180340329	8.401358486742138	5.612186676294685	0.0	8.990517700980776	7.328877375888792	1.3122150689004768	8.863389339824373	8.236057648638486	7.159825930311983	0.0	0.0	0.0	8.958651013497308	14.316876734294386	9.887533113728688	11.629293026203705	11.025904945445342	14.43484925645679	7.347830112289539	6.116499747388561	10.973720135020653	11.708362487155926	9.635461581969352	13.645739634124526	13.863585095378495	12.80168912414277	12.949465842627408	14.279836014757	12.501600702112624	15.441062284581424	13.727357225536377	16.86356992500349	17.489366465189164	19.649278985220228
2R_8223	4.25303502781928	4.38538981072219	8.004517331955164	7.638704552095009	6.935931070717019	6.805259558270603	4.981071926678622	5.194165912846691	8.128412663254087	5.679131887899615	3.747514929162599	6.117478528287603	10.144568104356638	2.2056407055403486	5.534524362976247	8.972831646210912	12.653865173066583	0.0	4.80103318234084	9.962143853357242	12.61326537119088	9.736755983371784	6.073626595950105	5.097898773573003	0.0	0.0	7.969715082685793	10.388149090168996	9.730466089325677	11.372413368271912	8.53898044573478	9.74557550871904	8.369081792798273	7.847640672228899	0.0	13.729341108828468	11.11536273735815	5.1454401538143575	11.422820629220166	11.28122453461864	12.868215956973831	14.521823577995805	14.078005052830648	14.869248853341944	17.33278406918574	14.331649693957505	17.689036704911974	14.45238022521717	16.19960565005428
2R_8224	9.230136469413727	5.710427423208455	6.797652906404475	4.973362669541934	8.386495110802372	5.4856635137885945	9.434318276161363	4.1621992394829554	5.292198935874879	5.546303499643558	4.879819798014498	11.616884444527052	5.909616517336452	2.8720710619310426	9.609027873868056	10.33580769573683	6.937771657121449	0.0	3.1258283445112958	10.192433137638618	5.474780242321073	8.100280058378367	8.999625615574391	6.638219682586888	0.0	0.0	20.755500207555002	11.391081751230736	9.050363462596657	10.224963295907617	12.12983778363604	12.69018355081488	10.611000935144645	14.760476077582878	17.012705088159837	17.005556892744643	11.579079613698747	13.400251210042684	13.848397996803586	12.62406935360725	14.033421493940244	9.454783174808137	14.512555346303179	12.644548927054704	9.860615596916968	18.6619317699182	10.260487390740467	15.97851578478516	12.944221718601442
2R_8225	12.687816693191253	3.4887100110975866	6.921560036573524	9.495031439948104	5.911867068121853	6.444987456120915	0.0	9.535651895306172	6.928283261475489	10.165322020459406	0.0	5.0694155065309285	6.3712975593470444	0.0	6.52278703035118	15.099950691797378	10.596349292759912	0.0	9.54841715888757	11.321694631252406	11.149148288689357	10.758171369063371	8.330609224117048	0.0	0.0	0.0	0.0	4.349519089984917	11.058399407269793	5.385177514298993	9.263204698297423	14.536686720833593	5.256203108098022	0.0	25.98421718648093	14.65160481691488	8.842606685496998	13.644510029055985	14.100825603339075	9.114782171429981	17.914845110808436	10.314776019796117	10.499510722800316	11.466826140042416	13.387138922088996	7.207693150942004	14.711806582983352	12.473491119742045	16.109094301320024
2R_8226	6.491613387290758	5.62265163930015	6.374443072876776	6.121145514669413	5.898275081212442	5.935541327007787	4.147009840024948	5.122776861207289	6.380634858280251	6.24120055733921	13.72803257387569	7.003052864178591	7.334595340106653	4.039891504673751	9.010786812893716	10.113723766896872	6.099223385886274	0.0	13.190489129717909	9.123421648054887	10.267860236966813	10.898567036590453	7.288507833764941	0.0	0.0	0.0	14.597474636887819	10.014274848082199	0.0	6.447355728636748	14.218319451514107	11.156357993545377	8.47126844255649	6.388391525990293	0.0	12.880124679606897	10.179549955988715	11.518810689079341	15.872048204853312	13.560025097669309	11.784828824182846	8.866145115680236	11.549768327763303	11.11623909396204	11.09605335574243	15.689720568792199	19.439736199245278	14.733992990015645	12.812689471860265
2R_8227	4.66885013224518	0.825282019498113	10.479039465045036	10.781399928842761	4.661663458665264	3.049225786326723	5.965163445478406	5.26337951071624	3.2778806971615193	6.412500100195315	7.052409984802057	4.317157583447058	8.038298473074965	8.301545332663675	7.329330747236842	6.494569241200509	2.5066504569937114	0.0	0.0	4.017354973485457	0.0	9.161750708763213	6.700283697894456	0.0	0.0	0.0	0.0	9.774675718702325	5.231904151515944	9.681688996123503	11.686850831957694	12.99090331099917	6.216982641355534	18.050260128862448	0.0	7.562079950090273	12.550732413678414	6.455434103735599	13.3426484786601	8.624696020930147	11.200160797984214	17.893641819718304	9.383027317856122	19.130747379765747	10.450551789134467	10.850235287352206	11.197147572049863	14.368641875969884	12.81792347561113
2R_8228	7.725654290490396	5.377102148212054	5.215519489448056	3.902550707142188	5.062156532679257	8.829842749330478	5.552265324252295	8.709435802748699	7.118980308900465	3.481705571502627	15.316593997937366	5.903474715765056	5.091849694416278	3.0049160426457684	7.260849943923898	7.9928684806403325	3.629335922259625	0.0	6.540821265518098	8.724988366682178	3.8186740799859478	5.158665821628075	7.9892441946727715	13.890528742976603	0.0	0.0	0.0	5.58654640446149	7.575183698204682	11.066802911306953	9.518169127289648	9.9578671576264	8.101315653662155	16.63114728781626	0.0	5.018293962536155	5.678746496213412	14.020067389790587	10.19592270417335	7.444500051391065	10.73796558942227	10.363158031094184	9.589781129228694	12.402572624297548	12.150790856002585	10.323627776663125	13.583158285858007	10.959307163746166	11.787377774924284
2R_8229	5.3270708834393865	5.070322842666361	7.64519072235987	6.623817924492892	5.728014947827808	5.994773681369912	3.664844715293921	2.309776081067597	6.712821791699126	3.2830641494319477	4.332821338278527	4.715292134450661	4.938526152428228	10.200516656168634	9.479904025451646	4.3891079896129765	6.160089167290697	0.0	11.101767123781928	4.9363214532530355	22.68508803839613	8.755828098077783	7.264383357975736	5.894115168063327	98.72642906506073	0.0	0.0	6.005312172720364	12.857395413124188	8.452681808967826	11.667668889507176	7.981280610558577	8.148386186652028	7.057031399253065	0.0	7.743249338436135	8.99599260657922	7.932109078397991	7.741973679566541	8.967189664417193	9.670726636082373	10.993398464222233	9.664338860883028	10.350048281220985	9.33898653318142	9.523012311636007	10.039975837124818	11.822850195975564	11.280414284920704
2R_8230	4.766430601247088	8.846572130230978	9.360797914414224	9.630892822288198	3.8865932078341285	1.4527126066690548	5.074864399623243	11.642335975606262	6.506868389997746	5.728207987413219	25.199326673991273	6.85593621236948	7.180513808846106	0.0	4.135074695989309	4.641215478639269	1.4927734835660567	0.0	16.141737367476335	1.5949573827387333	0.0	5.456053309278201	11.735846193943026	5.713280176974567	0.0	95.697442964324	0.0	8.57841244958038	9.34719210349211	7.889891107364425	8.699767542211271	7.2813271820681305	3.9491944038335616	7.817734217362719	14.642231710388371	4.5034090806740705	8.719990153885403	10.251662947875932	8.828759153216051	11.457729827046755	9.013483594594563	6.974911244254417	5.259133273799944	7.141781503112389	8.298089085870437	11.077008693679504	9.011058659540867	10.390507037184815	11.965864442105186
2R_8231	2.8755769485700187	6.404540677016879	5.6473484992877285	9.296473847469654	4.019610877549388	6.3102115787649815	2.9391881962202038	8.428554386219703	6.594973028915659	1.8431013867034058	0.0	3.3089368179195473	3.898789166044665	7.158170514779832	3.658865964430501	4.480055911097771	10.807042949890445	0.0	3.8953096576412345	8.08276753960556	0.0	7.899899495723082	8.156401721816403	8.272342044798869	0.0	0.0	0.0	5.766804190159925	6.766968172693027	8.348226496172447	13.856172925038106	7.907055201788048	5.003334364973228	5.659705935828839	10.600350871613852	8.694069286298419	7.2147436894666095	7.4217664639132845	9.587467262794076	6.2926883823529	9.135528435506824	8.696426680356526	8.32866135091839	8.37103479162094	8.46506059891123	6.950044019173033	6.784566780621295	8.407258207253959	8.662775188736479
2R_8232	5.427049905290226	6.715128147668354	3.806496013837374	3.1330624139452192	3.251217689398603	4.253287223919126	2.9716622289844046	1.7480366052849436	3.8101934359003535	7.453860602868246	0.0	6.690992140314566	8.175721005155843	9.649678086739026	7.1743834334877254	2.2647772183945807	8.741156862973625	0.0	5.2511300431852925	3.1131699541741376	6.1314484443289	4.733145269694617	5.4976792463341475	0.0	0.0	0.0	0.0	6.578022039005039	18.244623917485647	7.7000715514341085	8.490463511384013	5.329611606330726	5.781273606867228	11.444475980333813	0.0	4.395063464716431	4.862971197594191	3.7518834454896357	8.616351767730729	8.097363313422559	9.500362561984588	7.941622269216456	7.378121137713978	8.629474780957377	10.307116740171134	7.927708523237988	7.387182942108124	9.544024677030205	8.456470278970095
2R_8233	1.8500591787679808	4.578319596466911	4.541666382812518	4.984224928102555	10.990907933043388	5.920540426930171	5.909327282182197	4.171289846246257	9.092155818335696	3.705611407354157	9.780955501542946	3.9916308805870364	3.4838374329970967	5.75668783208893	3.745005767308882	5.40437321880866	5.214693267396434	0.0	0.0	7.428868583314761	25.60477565644244	1.4118211787295023	7.652723768376103	13.305436268623453	0.0	0.0	0.0	4.28098532585255	7.256104197656279	2.826840140423284	6.07816520453026	10.5982500169572	4.598562719222107	13.654813150950547	0.0	4.369922696067507	7.252730834477451	11.937349803891726	6.168286270165798	4.600596881439398	6.717168579100538	4.963322177138712	5.741152119097522	5.544072505380226	10.101755421568214	10.31872610166912	5.036521073433737	6.405365703679242	9.12879139126144
2R_8234	4.259654933873117	3.0118050711569064	3.585231713525645	2.4591195958387764	1.7012392507197942	2.781980422869927	3.109916903020351	4.8020775708402486	1.9937301175264028	4.387863753905198	6.434310833835209	5.6893575752483185	4.583620267962107	3.786983682644708	5.279179927966646	2.370144521932369	3.4304375866185493	0.0	0.0	7.330518414262256	2.406266302454199	6.501274249752951	4.6746823805036115	0.0	0.0	0.0	0.0	7.979251692633968	11.933402069729256	10.227858081960473	5.331286119463459	4.880372313843078	7.184664326432425	8.982692148767754	11.216093748597986	8.624139310896773	7.6338267075534425	5.889656114758772	10.820666390739673	6.9608579457164454	5.247357099552638	8.607926178425094	5.791037608911793	8.336266657163323	6.0674899036968	6.22240504779599	8.283071654533623	7.022850670597965	9.482037985802735
2R_8235	2.3691224500365107	2.93141967130343	4.187449794221738	7.659153377610049	4.305165781668086	3.899129857183971	3.0269128878686176	5.341610978591678	5.4334482921624145	3.7962232892984087	0.0	5.4523155813889295	4.63973427028365	5.897453892231106	4.110622440315407	3.691016177354804	5.342206144160324	0.0	6.4185140754804415	1.9026309580888454	5.620902713228476	4.700617661160676	3.639931685762121	3.407697238368081	0.0	0.0	0.0	6.213027688430988	3.7167674530107675	4.343945652895937	1.0377987044120975	4.342961969550625	9.422019188177627	5.828628755633224	8.73338800434224	9.401235322321353	7.058575102533235	6.114624599883807	6.319116987655868	5.420057521420892	7.7415985162280245	7.627032560842052	5.881538290461102	6.0853281055767106	7.1991441657415765	9.029435055336894	7.309542663844151	5.4683280273538895	8.367591648139424
2R_8236	3.9841691032765856	4.31356459544495	5.868385321114377	2.6834269938801762	2.088469081851211	5.008966733493872	2.545189845710592	4.4915114924304556	4.0792260761753045	3.5910754592686254	0.0	3.939888759031747	1.1253854163704715	3.0993086682084696	4.608574206224939	1.9397520764076102	1.871671641413917	0.0	10.11942950704211	3.999584043259501	3.93862906956387	4.940662641673501	5.591569843239457	0.0	0.0	0.0	0.0	6.146170768512199	11.719711382574353	3.804813812387294	6.544773888970093	5.705928322584885	4.023163020670021	2.4505110111874404	9.179373214038199	7.528628787312002	5.076180584890022	7.230238012205124	4.427875580017108	5.449153134726893	7.4588582938074115	5.5872714183494985	6.800077875316081	8.31491136293827	7.566780622382839	7.4072494889634415	6.327025605156273	8.429780237161904	8.27754997557864
2R_8237	0.5561282749907502	2.7524881460657378	4.914813986577643	5.993037289277318	2.720833962040324	7.627354316388453	2.8421525326421215	1.8808362348366983	4.555174044545411	3.118941734158338	0.0	3.9996176365539453	3.7700728101594914	3.460923748235794	4.1813560922615585	6.498224035371133	2.090050887513984	0.0	0.0	0.0	4.398172735155452	4.243938170913576	4.929451659628067	7.999235273107891	0.0	0.0	0.0	9.008057192412487	15.268307791635586	1.2746233328723446	6.09032685566169	5.0973387813690225	3.8014051928853734	1.3682134730443476	0.0	5.254399640178712	5.66844926314956	8.07383359344534	6.798691066550842	6.638115027580539	5.0479565972653395	6.781708863137383	7.363378494774485	7.142355647457039	8.185591331342598	4.394233349351606	4.794268598242159	5.990303239419071	6.643651901063659
2R_8238	1.322945039703565	2.45540734716808	2.5981331114527655	3.564132283482528	2.7739081758724358	4.233675160265774	0.8451313672197205	2.982816590187249	3.2508209948422473	3.1797816761901125	6.994190625266653	0.47572426640939497	1.992985091076429	16.466028114096403	4.973406811210702	3.86457299560057	3.7289361717995475	0.0	0.0	2.656127154119122	7.846940713224135	7.066980844443638	3.908806603819311	0.0	0.0	0.0	0.0	6.63272547975779	7.783070265558357	4.042848125861948	13.039169665675688	7.578623673437712	4.9325279501696295	1.6273864401605125	0.0	7.499653141042226	3.6304108940540303	1.0670238208799916	3.675694908500927	5.263690497104246	5.103538180950089	5.807757421588014	3.831704530476064	6.2298806711665655	8.16579631840676	6.148950832189782	5.402292516852452	6.361618412009759	5.497127956784879
2R_8239	3.929094169604065	0.5401823850197485	3.0008035723280466	1.1761479085973119	2.135880702641285	0.798339485803109	3.9044546480859244	4.9215814891839385	2.14551313486717	1.7488565101708247	0.0	1.8838428762010677	3.9460576549276496	8.150574805703881	2.272433922166411	4.676070726674994	4.922129854809475	0.0	8.870705913035147	4.38255113560665	0.0	2.3320724594902353	4.3856222996820575	3.1397381270017792	0.0	0.0	0.0	5.051007940420197	1.712252536702133	5.002957581757083	6.693350825290157	3.5012772659466176	2.984139461533194	4.296242688734747	8.046651265376145	4.537229410981003	3.4229130208364347	7.042262943872953	8.248148957688693	4.125362201373172	4.5570983821270445	3.8330685854156217	2.528891136149863	2.8034087731257165	3.9383736556465165	3.4495152386089547	3.9616281451811526	4.030667467784219	5.442083824689257
2R_8240	0.7080773427216835	5.256811908291062	0.6952969074236504	1.907623703674312	2.4744559438460825	1.2948467752779826	0.0	2.3947308258692233	1.1599538013599995	1.1346056422803985	7.486974536050906	1.5277259341152916	2.1334031951766317	0.0	1.2285724675927157	2.7579040150118233	7.983325494151217	0.0	0.0	4.264901566071855	2.7999353774914875	3.242097118099872	3.7657855453752886	5.092419780384304	0.0	0.0	0.0	2.7307853613082993	0.0	3.2457688022653306	1.5508732967534018	5.678809150476112	3.5200366647019	3.484091724289189	0.0	2.007012501680873	1.1103416443515755	6.853213420373714	4.721604369687458	1.7607968718668818	0.6427192887514098	2.7630887947942027	3.515718660942452	3.9406629522786023	1.6809859776184113	0.6582182381149894	2.8914586888622744	2.4515401337821796	2.942217279951018
2R_8241	2.39347672280061	1.974369524579716	4.70055137467625	2.1494134680528374	0.5576182474103093	1.4589675586891584	2.0386861075773886	1.7988406831565191	1.306977009228826	1.2784159914499538	8.435942514113332	1.721363962901164	0.6009525819567112	0.0	1.8457240480124502	4.6611991836065005	4.497602777719476	0.0	0.0	0.0	6.309649852291096	3.6530303104101627	2.828730548705837	5.737879876337212	0.0	0.0	0.0	2.4615281609898494	0.0	7.31433475515874	1.7474452350663328	4.570424018346048	1.983099235078963	3.925697537566962	0.0	5.276599337259123	1.876614827058684	2.5739508962239626	0.8866773186168543	0.7935905815400037	1.4483668794414168	3.891635086047944	3.3011109690899816	1.7077456923481107	2.651669430463833	4.07905777621933	1.809971524080006	4.296865792430444	2.9007483267654868
2R_8242	1.307772313178513	2.696940579818491	3.852503067555568	2.3488370672796193	2.132740163451987	1.992914074433507	1.670877277405729	0.9828689867092524	3.5705973873653267	2.794056064830483	4.609316627326149	2.8216093895636196	0.9850638705563031	0.0	2.521213998828946	2.122361437813282	4.095743744058612	0.0	5.9051084502692435	1.7504428620440973	6.89506215295213	0.9979900480432409	4.636772262457384	0.0	0.0	0.0	0.0	2.6899099092010825	0.0	1.9982405491964323	2.86436104698125	0.9988940245360338	2.9797516664125747	4.289925613762339	0.0	2.471213452297549	2.3925160457506487	1.4063816395189304	4.844718300220894	3.0352710199997914	2.374120566389195	1.7010811327456736	2.1644337646472644	1.4929529169864617	1.0348902056003952	1.6209144319879196	2.7690621546460297	1.8446729066249379	1.1321004035394528
2R_8243	2.580260952111131	1.9156023899055414	0.5067377112937901	0.695145382705339	2.1640829319861195	2.3592356170970032	0.0	1.1635321111592036	2.536149642973534	1.6538185636999228	10.9131287667346	0.7422789075881316	1.554840588025162	0.0	3.2831077539842006	1.5074861763517629	2.9091543815501426	0.0	3.495269153201142	3.1082929255253013	0.0	1.1814326051770376	3.0494814966611226	0.0	0.0	0.0	0.0	2.3882607431431544	0.0	1.9712843015789001	2.26057667310931	4.138759601922277	1.6033935503815113	6.348081831853278	9.511716056252288	1.9503014434668557	1.2138382414882627	4.994674428390728	5.735235711018678	3.3365338392545256	1.6394655904277695	2.2654803101442544	2.56228268639966	2.871985340503134	2.450230909760936	2.3985724656113665	2.1073172376442724	2.9778353757313565	2.9484269204243696
2R_8244	1.095812172971979	3.3897418006552504	2.1520666430477355	1.4761080109562643	1.9147194671749301	2.0038896500051426	1.4000660831191234	1.853028639422369	2.6926963036191003	0.43897558900647093	0.0	2.7583391488317055	1.6508148545933388	3.4097550363786766	2.5350990805449145	3.201074878263122	2.0591501166765935	0.0	0.0	2.2001038449014794	0.0	2.090596413707288	2.913942723800838	3.9404844983310077	0.0	0.0	0.0	2.535678796776459	0.0	2.0929640200648274	2.4001132853470684	3.7664821257824235	3.745202565749755	1.3479848502678649	0.0	4.1413719433439615	0.0	3.535317512610699	1.8267748563926614	2.1799908342285375	3.4813268589937296	2.672577338708955	2.4937389017283698	4.222054846415836	2.6014741409308035	4.8385913414121005	1.7401951315604922	3.1616455800363408	1.9920866350509239
2R_8245	6.8280051450384365	3.379436735761504	5.363810504620587	1.8395256672695406	5.726695736646826	2.49724709723119	1.74476222380414	1.5394960798271824	0.0	1.0941026771598408	0.0	6.87488398633273	0.0	0.0	2.3694301804747577	1.3297264061324854	5.132225371412734	0.0	0.0	0.0	0.0	0.0	5.648774683934917	0.0	0.0	0.0	0.0	2.106641788631571	0.0	0.0	2.9910209550928117	4.693789678168746	2.5457842322271165	0.0	0.0	3.8707330007083445	1.070704851427924	0.0	0.0	3.395880470984171	1.2395512031331888	3.9966787599504814	5.0853226738943045	1.1692276357007056	1.2967827339084825	1.904163815974754	3.0980443037684484	3.6773729352076305	0.0
2R_8246	1.9415323077771378	2.402343534164448	1.2709924258383862	6.102438673978434	1.3569806204169677	0.5917401711513767	1.6537344631647184	1.4591774674982811	0.0	1.5555317040694265	0.0	1.861773553413585	1.462436014768264	0.0	2.6201142729152944	3.1508797508334703	2.432233416576522	0.0	0.0	0.0	0.0	4.444879054840918	1.9121666883123936	4.6544338835339625	0.0	0.0	0.0	2.4959175524553263	0.0	5.438782424722925	0.0	1.482968404468362	2.815126462719602	3.1844339772099612	0.0	6.114648435230891	3.55195407709019	0.0	1.4385037834447634	2.2530973812506634	3.2309236282496925	2.2097623195433114	1.0711135875257254	1.6623400112025095	4.916507863462677	1.5040164609187188	2.9364130903651176	0.9958619942415277	1.6807279730346691
2R_8247	2.0826974597651486	2.57701340124279	0.0	2.805486634100578	2.183466182694109	1.9042934485735556	1.3304807825355771	1.1739536316490387	0.0	3.3372629604692863	0.0	2.995709395218698	2.3531504684416635	0.0	0.6022752513535533	1.013992282301941	1.9568073904701522	0.0	0.0	0.0	8.235566860243665	1.589352609001775	2.4614360657981242	7.489273488046744	0.0	0.0	0.0	2.409651908914194	0.0	0.0	0.0	4.77237671996457	3.2355096406539454	5.123952247839421	0.0	1.967769896859341	2.449420687513196	3.3596071409793624	2.314642020358434	2.071642150335549	1.4178428145427568	2.5397463961633577	1.7234883542168418	1.783205617917971	2.4721771297113766	1.4520335948300633	2.3624356106362145	0.8012019310889424	3.245274960788965
2R_8248	5.138162623874678	2.1192250587343224	1.1212047569354222	1.5380744169621308	1.995098601364057	2.6100151396538194	5.105940981157619	2.574424024113085	2.8057345848031874	1.8296144133364252	6.0365804703341315	2.4635426482344402	2.58017307284938	3.552895147668981	1.650950934530682	1.6677273412557052	2.145592390012911	0.0	0.0	0.0	2.257525404497758	5.663732853048787	2.024179225686672	4.105904413724067	0.0	0.0	0.0	3.9631883215937087	2.2391501977169623	1.744660629704723	1.2504345259977843	3.924597493281089	2.1285952505931327	5.618290795146864	10.522782349926707	3.775821902032525	2.2381092166859458	4.604660856137226	2.537949482750033	2.2715059510900475	2.8501561989239055	3.341725240844404	1.6535432029264125	1.7108369323843273	2.439614657985542	2.653533374723147	2.072283206926648	2.1962467723957433	2.372244126931429
2R_8249	0.0	1.6531674523069455	0.0	3.599468430502183	0.9338032480291615	2.4432282325772476	1.7070206344654293	0.0	0.0	4.281742969110436	0.0	0.9608815511703057	2.0127442943227933	0.0	0.7727253900872314	0.0	0.0	0.0	0.0	0.0	0.0	0.0	1.5790239926379586	0.0	0.0	0.0	0.0	2.0610722501663545	5.240156366265969	4.082930441665897	2.9263210876550216	0.0	2.490715443066729	0.0	0.0	0.0	2.095088086931071	2.155205392151475	0.0	0.0	3.0318450450677705	1.3034083803293517	1.6584400668506136	1.715903468075416	3.1718288816080618	3.1049569208961922	0.6062058750321138	0.513975191034299	1.387907137354091
2R_8250	0.0	1.320986163726724	1.0483284664684278	2.876204698337899	1.4923366275669496	0.9761475419677553	0.0	0.0	3.4978225180369593	3.4213855413957717	0.0	3.071222415623923	2.4124664687264734	13.287853440291695	0.0	2.079104089098758	0.0	0.0	0.0	2.1434573109041963	0.0	0.8147077561807804	1.892611220560117	0.0	0.0	0.0	0.0	3.2938561923796477	4.187218932929127	2.4468912450639064	2.3383170664409416	2.446337148314572	3.3170673197485714	0.0	0.0	3.0260573801000414	4.1852722946525445	0.0	3.559481003939752	1.061931077062533	1.4535824605701222	1.0415063723265507	2.208665531353686	1.8281549853123746	2.534493441947529	0.0	1.4531913972231836	2.8748925611579996	2.218052529916261
2R_8251	0.7363934013849204	4.555860129991446	3.6155093782697763	0.9919548493895113	0.5146819193682836	2.6932555628856996	3.7634165801080854	4.15082711041333	1.2063404287864674	0.5899892975941416	7.786379131258108	2.1184263905086023	1.664038595045558	4.582758197179587	1.7036042132176517	2.1511445810086633	0.0	0.0	4.987660527854088	2.956970170084924	0.0	2.809790659356715	3.0460729853012185	0.0	0.0	0.0	0.0	0.5679979288523522	11.552813687773657	1.1251891020934706	6.45157128018529	3.374802911509968	1.8304015791240504	3.6234207773469533	0.0	3.4787884353940286	2.8868606960382803	1.1878789779394243	1.6368072111178493	3.6624225049710057	3.342108373077686	1.7959905588368303	2.132848945056349	1.2610000979166578	2.447492201590562	2.738161711860368	2.6729673853875022	3.116150133620518	1.9124229618658273
2R_8252	2.8392260428803766	2.1078597452609342	2.2303835674260286	3.0596515791167764	1.9843989727798406	4.153628383902634	1.4510165822175016	1.920463123523164	1.860458366709181	0.90990113469221	0.0	1.6335538494900657	1.7108904765762412	0.0	2.298935737258182	2.2117111876756375	0.0	0.0	0.0	0.0	0.0	2.166676344487672	4.026647277912619	4.083884623725164	0.0	0.0	0.0	0.8759853137558207	6.681425192536403	1.3014780669493333	6.218642495217864	2.602366696368345	2.1171796851810267	2.794080070790813	0.0	3.219061997524541	3.1165488655717613	0.9159932513281215	1.262169284037629	2.2593239616951957	1.0308621574419279	2.492852783332454	1.6446753213554606	2.1878508689864096	1.8873019734923586	2.6393025885725536	2.8341082558243373	1.529127876333225	3.8342230598787075
2R_8253	0.6972530183385911	0.0	2.054003869743291	0.0	1.9493032995077229	1.2750525512909014	2.672539125972804	0.0	3.4266650279593023	2.7931525307079186	7.37252172682153	3.510200643068758	1.5755925173220644	0.0	2.016318956495257	0.6789360366212667	0.0	0.0	0.0	2.7998028938762713	0.0	3.1925354265014496	2.060121260385483	0.0	0.0	0.0	0.0	3.2268480642891397	2.734691198669846	2.1307673212739004	1.5271652148416024	0.7988568039592621	4.33278266554176	1.7154153397929015	0.0	1.317554303000598	0.0	5.623707390856211	3.874521302893027	2.4274315859617333	3.4809174837751278	1.7005310418337438	1.1539913792228007	1.7909641560015748	1.9863466476824898	1.2963122121295674	2.530895271300584	3.2187515020840345	3.2593948071611654
2R_8254	1.887154572868039	3.502589347551667	2.7796385913903476	2.5420816191229614	0.6594873989104739	0.0	2.4111258993499605	3.1911960432573006	4.63723096718108	0.7559824672546194	0.0	0.6786111273223769	4.26442990684495	5.872114736424257	2.1829123368600465	3.675157259979154	3.546168453640053	0.0	0.0	5.683368191324907	0.0	2.88025899288864	2.2303336980672372	0.0	0.0	0.0	0.0	1.4556076776318079	3.7007978920255207	4.32528134152926	6.200038026899898	2.1621509423518663	1.172692036529826	4.642868252577604	0.0	1.7830174717882057	0.7398154781826936	1.5220880856728587	0.0	1.4078529285499621	2.569445253343876	2.761549836999521	1.561671338146196	2.423672689789527	0.44801325832516153	2.1928387674947967	0.42812566412993647	1.814944221682224	1.4702892764745679
2R_8255	0.8004103223476483	0.0	0.0	1.0781885053029625	1.6782743580264927	7.318471177225854	2.045290922180771	7.218673842990957	2.622422551994772	4.488952047731669	0.0	1.7269407359991158	1.205799025135604	0.0	1.8517037155546077	3.89691688406267	0.0	0.0	0.0	3.2140285919983547	0.0	1.2216217272753929	1.8919299350235583	0.0	0.0	0.0	0.0	1.8521271556907966	6.2785674820432975	1.834507826010386	1.7531065047263754	5.502277209127618	1.4921429719668116	7.876831560258549	0.0	1.5124840432933433	2.510259430291602	1.2911449150065126	2.6686497699623897	1.990404023354923	2.1795888191162147	4.6850915701147375	3.311805713050316	2.741245353246471	1.9001858229720001	1.116074418056477	2.1790024352531217	1.2316532925541142	0.4157351427900551
2R_8256	0.7995468807917177	1.9786292215043753	3.140461867726886	1.0770254109067348	2.7941065363763617	1.462115277262382	2.0430845673564115	2.704082515618781	1.309796808601488	1.9217612557556751	0.0	0.5750259336696084	2.408996542126363	0.0	0.0	3.1141704721829835	3.0048708957219654	0.0	0.0	0.0	3.1616314524155493	0.6101519522421863	1.4174167636179733	0.0	0.0	0.0	0.0	1.2334194506793799	3.135897242919144	1.2216859021111952	3.5024306868967057	2.7481708175038695	3.4779110910783437	1.9670836097085802	0.0	1.510852453171128	2.5075514913160983	3.8692562825114263	0.8885903225405152	1.5906055021589287	2.5401105223860667	2.340018766950511	2.9774097963928083	1.711430149073781	2.2777632000932972	1.4864939390439376	0.725550613104779	2.768230458507547	1.6611466762614497
2R_8257	0.7369425388952744	0.9118514980534705	0.7236411015120118	0.0	1.0301314478631416	1.3476319781478778	1.8831115027983034	1.6615689730573266	4.828960046029647	2.9521462989237066	0.0	0.0	1.6652794888524525	0.0	2.557311917380412	1.4351658104467442	2.7695901768175606	0.0	9.982759773870526	1.4795876093415241	5.828152833983027	1.687131572642824	3.9193000443664765	10.600030634088531	0.0	0.0	0.0	1.7052644754359207	2.8903571903415823	1.6890422539255452	0.0	0.0	1.8317665318303322	0.0	0.0	0.6962765220430702	4.044618848409187	7.132588762392427	1.6380277981507483	1.0995460853850314	3.344600623915179	1.0783979104962085	3.049199194913838	2.523880882034533	1.3996099007284688	2.7402035923315538	1.6718504060356207	0.8504928776324454	3.4449283420455568
2R_8258	0.5860288266407767	1.4502386150105209	1.7263539146369777	0.0	2.04794367204656	1.071659112095061	2.246221854840159	3.9639209203061627	0.9600171113449926	0.9390381150875724	6.19647408231768	3.3717274750692368	1.7656768488247787	0.0	0.6778721646979904	1.7119011826726382	4.404847314226941	0.0	0.0	7.059554400926213	0.0	1.7888463640356018	1.7314954732474945	0.0	0.0	0.0	0.0	2.7121087110807314	2.2984595723945813	3.134026415813223	5.134221382491792	0.6714250109576562	1.8208135890377115	1.4417762452657477	0.0	2.214762164996459	2.7568692221190236	0.945325314327757	1.9538799659894628	3.497508520659404	2.3937132791084577	1.7151195073833752	0.9699093386944749	1.5052736887366467	2.225985621913671	1.63429122138019	2.127172700844057	1.3526518468927964	2.7394636726723216
2R_8259	1.1491162147192593	1.4218521614996558	2.2567505049479255	0.0	1.204714771730645	1.5760242581653816	3.670425182053089	0.6477220909505451	1.8824521574784179	4.1429597304314205	0.0	1.6528652418968282	0.4327790299517711	0.0	1.6615093416701225	4.475714771649033	1.0796571009047526	0.0	0.0	1.153562200073828	0.0	1.7538321231891683	3.395207596573285	0.0	0.0	0.0	0.0	0.0	0.0	1.3168637572756723	2.516862981979261	1.3165655544320864	3.9273819928821556	0.0	10.59007921379252	1.628558400104228	0.9009690823449702	1.8536437074357064	5.108361110046869	2.000278896028932	2.8683839420565582	1.401290308115713	0.7131935093685099	2.951619996635153	1.9096131014735664	0.5341007292611357	1.5641521356933261	0.6630877609913427	3.282696251518993
2R_8260	1.4195450485878331	1.7564656819100368	1.393922983664268	0.0	1.4882279679507133	1.2979467196765413	1.813683882154076	1.6003093077830082	2.3254616070358236	2.2746439187110505	15.009797645413043	1.5313834058273221	0.0	4.417089897497012	2.052522911902761	0.0	1.3337396793556435	0.0	0.0	5.700149343912811	2.8066385984095903	1.62492945097967	2.9359563894715595	0.0	0.0	0.0	0.0	1.0949292131001054	0.0	6.50707875273399	1.5545861847034939	4.066003268416067	1.7642319266347681	1.7462164292074256	0.0	1.3412116103324259	0.0	1.1449367405276807	2.3664540933542475	0.706004932009254	0.9663869985643355	1.7310648766763415	2.349423674625496	2.4308290132690753	3.033018654277931	1.649485134658523	1.9322540148856986	1.3652273747966357	1.4746305663340809
2R_8261	0.5564414102807225	3.442547463090383	1.63919377893177	0.7495514684013087	2.7223659631450765	2.543882999290969	0.7109382109382109	1.8818952642482052	0.0	0.8916279700127682	0.0	1.2005609020534393	1.2573985329679838	0.0	2.252767170462644	1.0836471575501598	1.0456138589843325	0.0	3.768829070033889	1.1171886171886172	0.0	1.698531110295816	2.3017060508300875	4.0018696735114645	0.0	0.0	0.0	1.71678653270238	2.1824149731126474	0.8502273507936022	2.4375024375024372	3.8251566784175477	1.0373306246556062	1.3689838635134042	0.0	1.051471639706934	1.7451202946321498	1.7951954824264724	1.2368216651577444	2.4906947643603496	1.5152396745507617	1.899947670012746	3.6837622706121236	1.4292754488210764	2.1136000865730593	3.3621881492902577	2.019776031075466	2.140598627824905	2.6011536636729122
2R_8262	0.0	2.614667552864656	2.074987991007002	0.0	0.7384566669197111	0.0	6.749605823019936	1.1911069099446947	0.0	1.693012767009276	11.171761362239893	1.5197406714518236	1.5916890909131425	0.0	2.4443016972253266	2.057616555747417	1.985399373010878	0.0	0.0	4.242609374469674	4.177950614952551	0.8062877544241009	0.0	0.0	0.0	0.0	0.0	0.8149535500925055	0.0	0.8072008775887942	0.0	4.842108525209954	1.313114176328123	0.0	38.94854507709864	0.0	1.6568070081611002	0.0	1.1742312601497615	2.6273900579139826	3.356639279047589	3.092227223040804	2.6230067771500436	2.7138915150815026	1.0033197845029636	3.437583453476875	1.9175635590823386	0.8129087305097004	1.097564482462127
2R_8263	1.684499905668005	2.0843060094710864	0.0	2.269096717978507	2.354669781109897	0.0	0.0	1.899003403014098	0.0	0.0	0.0	0.0	0.0	10.483059376048304	2.922745978301534	3.280495486038211	0.0	0.0	0.0	10.146103896103897	0.0	1.2854792266556971	0.9954131362680767	0.0	0.0	0.0	0.0	0.0	0.0	3.8608051065582205	0.0	1.929965415019763	5.233804515307832	0.0	0.0	4.774637127578304	1.3207387684375131	0.0	0.0	2.513337444036353	1.5290145806830413	1.6433313613356997	1.393969131947542	3.605672154980443	0.7998054873054873	0.7829431144850739	0.7643016117592388	1.9440527538155272	1.7498670101072318
2R_8264	1.77492706085154	0.7320651719555203	2.32385404221339	1.5939374271172113	0.4135121547349251	0.5409622279074948	2.267738248580396	2.0009455134532903	0.9692130445608297	0.0	0.0	0.8510062510664174	0.891295068669383	0.0	1.7109136306162107	1.7282993580404864	1.1117602555714476	0.0	0.0	0.0	0.0	0.9029907958148183	1.7480813408818747	4.255031255332086	0.0	0.0	0.0	3.1944357674949093	0.0	3.6160537417907106	1.2958504277602263	3.3892827084761348	2.9412080453216634	1.455586913749634	0.0	5.58994302171078	1.391638534693688	0.0	1.9725960383038696	2.3540072648195203	2.685158313711986	0.5771828369488788	2.2032000648622097	1.5196925945557163	1.9663946524852534	1.6499459766438596	2.1475487315047066	1.1380073327730087	3.6876063912856454
2R_8265	2.173229610010035	3.226839387188781	0.8536015690904043	1.1709749959367166	2.4302705261711885	2.3844847301373315	1.1106520416005827	1.469980643294889	2.136076777434827	1.0446988324794082	0.0	0.9377786961062491	1.6369592395185009	0.0	0.7541464480003959	2.5393660997334346	1.6334938104877652	0.0	0.0	0.8726551755433151	6.8748449937292815	1.3267517601020535	3.3389609379583045	0.0	0.0	0.0	0.0	2.0115170751147073	3.4094434765413237	2.9885721980101754	1.903974928458142	1.991930292001045	2.700922429831926	1.0693367577773663	0.0	0.8213225181584142	3.407858426110575	7.712418768072914	2.415256499032569	2.1616937406558083	1.9726327972453839	2.756151704102097	0.899203075878784	1.4885753978045633	1.8573404074063802	1.4141414998469595	3.5497837649219597	3.0097048937534043	2.25756189546161
2R_8266	0.0	0.8884423774931247	0.0	0.9672100323667165	1.0036858354936833	1.9695532022604432	1.834768122004741	0.0	1.1762476547092073	1.725815145638664	0.0	1.032790584667914	2.1633710773079575	0.0	2.491660412599031	0.6991610626576957	1.3492445242597537	0.0	0.0	4.32481057329689	0.0	1.0958796022833746	2.121490820818376	0.0	0.0	0.0	0.0	1.1076578646449842	2.816155722146812	1.0971206890356775	1.572658390289778	0.0	0.446185320752811	1.7665163537901227	0.0	3.392008292781874	0.0	1.15824673412064	3.9899405618554495	0.714212303463951	1.9552426703818016	1.4009509304678283	2.6738279304975867	2.1517016686538657	2.0455185143971777	1.668660549156854	1.3031444288653529	1.3810982670199918	2.610603241041547
2R_8267	1.919533722224467	1.7813427856923496	0.9424435582333519	0.0	2.0124079709064837	0.8775531641451786	1.8393713764383883	1.622974743916225	3.9306624848610534	1.9223833863014035	0.0	1.7256362593451833	1.807332303780462	2.9864332311176787	0.5550914990623395	2.336383965452918	0.9017530981982071	0.0	0.0	0.0	1.897592979209592	1.464838743226952	1.9850258722600689	0.0	0.0	0.0	0.0	2.22087374058877	1.8821474549602113	2.932995354501983	3.15320807389438	0.5498120962179965	2.6838285374708986	3.54189674237589	0.0	0.4534024681416756	2.2575269334250794	0.7741017748760316	2.1333071647654456	1.1933403208978044	2.8313251542593068	2.8089315596803153	2.3826989370938887	1.84894292440564	1.3671003473528562	1.784370192934581	1.0886782427130628	2.7691266159884496	1.994021325858678
2R_8268	1.222312856720548	2.268632391261047	1.2002507323779938	1.6465100901431344	2.562905884201249	0.5588047256327471	0.0	1.3779616529807515	1.0011804919180205	1.4689529450303118	0.0	1.7581497934833297	0.46034627799446276	3.8033775514007457	2.1208134082913626	1.1902024439140901	2.296858643854266	0.0	0.0	1.2270420433685738	0.0	1.3991610630266094	0.7222952462716202	0.0	0.0	0.0	0.0	1.4141989248976934	0.0	1.4007456168918717	1.3385913200384443	1.4004284190619594	2.658440388727788	0.0	0.0	0.5774315498205054	0.0	0.9858587435959848	0.0	2.7356053812640577	1.1094890381373543	1.1924399900848612	0.7586226568421999	2.0930885979024794	0.290178861607433	2.556548945257384	2.4956787322750658	2.1159757864658806	3.491798115406721
2R_8269	0.5533258368748953	0.0	0.5433385874174737	0.7453546516689386	1.9336593947151077	1.0118558133797897	2.1208727815670705	4.990288897804872	0.9064439280131239	0.4433178260757772	5.850683535357436	1.1938388365324235	2.0839303793870276	0.0	0.9600658681990855	1.616369556390608	1.0397593580941626	0.0	0.0	2.2218667235464546	0.0	2.111276072148215	1.3078963193966517	0.0	0.0	0.0	0.0	1.2803805495854257	2.170195404394212	0.8454668393109952	3.635781911257835	3.1697826898420893	2.4068858390665353	0.0	0.0	3.136753021477348	4.338372960899632	5.3554319878881556	3.689689715543371	2.2015547599870504	0.7533778449054179	1.3495069036724672	2.289460313762294	1.4212727867336123	2.101765819570971	1.8002723349115546	3.514817415779702	1.0643065965893146	2.011791859324477
2R_8270	0.0	1.299000912418241	3.092643220307533	0.0	0.73374979014756	1.9198029207113716	1.3413168512318654	0.0	1.7198040248917557	3.364443218291805	22.201106503148118	0.7550269695633529	3.163087527692831	0.0	1.8215414029074717	3.0667521540867133	0.0	0.0	0.0	0.0	0.0	1.6022970530552603	1.8611123794247328	0.0	0.0	0.0	0.0	2.429277260863566	4.117530799130378	2.40616748850654	0.0	3.6084339204335514	4.566605639418731	2.5828420767703317	0.0	1.9837963514017507	1.6462466235481752	0.0	7.0004806996747115	1.5663859424589168	0.9529269341367397	3.0725175594378524	0.43438131590433327	1.3482966698510441	2.99077406017916	2.439766079131959	1.9053411284649582	1.6154546018485971	1.6358530122815484
2R_8271	0.0	0.0	33.081910811168456	0.0	0.0	0.0	0.0	0.0	0.0	0.0	0.0	0.0	0.0	0.0	0.0	0.0	0.0	0.0	0.0	0.0	0.0	0.0	0.0	0.0	0.0	4058.4415584415588	0.0	0.0	0.0	0.0	0.0	0.0	20.93521806123133	0.0	0.0	0.0	0.0	0.0	0.0	0.0	0.0	0.0	0.0	0.0	0.0	0.0	0.0	0.0	0.0
2R_8272	0.0	0.0	0.0	10.579099930177941	1.37225788567994	3.5904128795290813	5.017057997190448	0.0	0.0	1.5730443126582876	0.0	1.412050438441661	2.9578010523856144	0.0	4.542192425439912	1.911811938883196	0.0	0.0	0.0	0.0	0.0	4.494920739564293	0.0	0.0	0.0	0.0	0.0	1.5144103718937552	0.0	4.500011250028125	0.0	0.0	2.44013137667332	0.0	0.0	0.0	3.078808254900693	0.0	2.1820482887286294	1.9529686099355326	3.564325380135302	0.9577030450168316	1.6247587233295855	3.3621101948426912	2.7966708430284593	2.7377083738286028	1.7816832274122656	1.5106105283511386	1.0197900456254068
2R_8273	1.6156511356815746	1.9991163905553748	0.7932447278972272	2.176354345309086	0.8469112019250856	0.36931358638207856	1.032119560729915	2.2767343251395182	2.6467174748197917	0.970829800591559	0.0	1.1619597613334651	2.4339398305734483	0.0	1.1680365399206856	0.39330191113264656	1.517992000182159	0.0	5.471477189411598	3.24380433372259	1.5971838454437137	2.4658784075357243	0.4773643378288325	0.0	0.0	0.0	0.0	1.5577381890732767	1.5841835118180092	2.777254899540519	0.0	2.776625992181021	2.7609388396828236	0.9937256164576862	0.0	0.7632480785229623	2.2168258347616026	2.6062129510540175	1.7955819705614335	2.209728107018338	2.0164660955057	1.3791445757258733	2.3397411043043213	1.7291506792276783	1.1506738345975402	1.5018854294209594	1.4661262525299843	1.8645955567930945	1.4685532400899928
2R_8274	4.0185968606922255	1.243096772846192	0.986515808669205	1.3533074292247282	2.106515832643215	0.0	2.567183183923272	0.0	0.0	0.0	0.0	2.167600300284895	0.7567400184856452	0.0	1.7431490755034562	0.9782568714719166	3.7756900309512194	0.0	0.0	4.034145003308	0.0	1.533340182252814	0.5936723550768604	0.0	0.0	0.0	0.0	3.8745504262276684	0.0	0.0	2.2004427290770905	0.0	1.8728897215062927	0.0	0.0	0.9492105890136469	0.0	1.6206034446574458	4.466137466594688	1.4989745515093122	0.4559582619454682	0.9800959660965204	0.4156871691337978	1.2902710252996772	0.9540207778093241	4.2025818141116815	0.9116711871882484	2.7053800888972437	0.52181733951012
2R_8275	1.0539352413706682	0.6520402731370623	3.1047367416098375	2.129546866499559	0.7366190570126945	0.9636550743137066	4.712966853030841	0.0	0.863264586970195	0.0	0.0	1.5159588780994726	1.9846603222103971	0.0	0.30477739790322905	5.131240717585542	1.9804588128931828	0.0	0.0	2.116025934013847	4.1675540083742835	1.6085627009698025	1.5569917524278485	3.7898971952486815	0.0	0.0	0.0	1.6258511635688375	2.066816028571665	2.4155766041743583	2.308391928015106	1.8112721989520706	2.619693123908079	1.296471031780913	0.0	1.4936653651862453	1.2395130994223373	1.7001069197241814	0.5856546242410648	2.3587667444919913	1.1958165934954466	2.056354920690246	1.5262797463200957	0.9023793804145864	1.0008230768984414	2.204375921337286	1.6736928291634947	0.6081643879693084	1.0948332519689754
2R_8276	2.383598515819014	0.589866309160494	0.9362303107839922	2.5686510523506496	0.9995703846486781	0.43588385979167976	0.0	1.0748499724408467	0.7809497614237526	0.7638838759009533	0.0	0.3428519315077839	3.2317507880624294	2.9667445733791635	1.6542958423575171	1.8567847098978136	1.7916162214724307	0.0	0.0	0.9571283087925635	1.8850827183722236	1.4551815011506848	1.1268223957754075	0.0	0.0	0.0	0.0	0.7354107289144782	1.8697390218273333	1.8210368729009137	0.0	1.6385620503785736	2.6661348616329326	1.1728486934876052	0.0	1.801653287138943	1.1213218680414971	0.0	0.529810727766559	1.1854729864136735	2.163583905774363	0.4650688528623302	1.5779936788729212	0.6122511329248027	2.037131197767956	0.8863031879683101	1.5141012794458633	0.733565492140286	2.4760941773506415
2R_8277	0.0	0.0	0.0	0.0	1.5475051586084463	2.024467306978683	2.8288863240319553	0.0	0.0	0.0	0.0	0.0	0.0	0.0	0.0	2.155964173049758	4.160590470999645	0.0	0.0	0.0	17.510574197993815	1.6896515600552855	1.3083847048781292	0.0	0.0	0.0	0.0	1.7078115470945259	17.36804626847526	0.0	0.0	0.0	4.127630745455616	0.0	0.0	4.1838991010892785	0.0	3.571621183856701	0.0	1.1011884245715662	1.0048788879769055	3.2400259850084	5.496756547186723	0.9478690056408633	2.102550646239967	1.02911118856888	0.0	0.8517632180023222	0.0
2R_8278	0.0	0.0	0.0	0.0	5.072483249392189	0.0	4.6363265457512695	0.0	0.0	2.9073401617062595	0.0	0.0	2.7333412418006593	0.0	0.0	3.5334590302492357	0.0	0.0	0.0	0.0	0.0	0.0	0.0	0.0	0.0	0.0	0.0	0.0	0.0	2.77234475215931	0.0	8.315150870097387	2.2549561681620034	0.0	0.0	0.0	0.0	5.853611707691704	0.0	3.609525827420629	0.0	1.7700509155145847	3.0029200394463573	0.0	0.0	1.6866338818772706	0.0	1.3959742336659846	1.8848016755132972
2R_8279	0.0	0.0	0.0	0.0	0.0	10.002810789831942	0.0	0.0	0.0	0.0	0.0	0.0	0.0	0.0	0.0	0.0	0.0	0.0	0.0	21.96450535933931	0.0	8.348499774590506	0.0	0.0	0.0	0.0	0.0	0.0	0.0	0.0	0.0	12.53409273223167	0.0	26.914929980809656	0.0	0.0	0.0	0.0	0.0	0.0	0.0	0.0	0.0	0.0	0.0	5.084796610677971	0.0	0.0	0.0
2R_8280	0.0	0.778518373656433	1.2356571100945772	0.8475403700429058	0.8795031440478394	0.0	0.8038791994649379	2.837220703993899	0.0	0.0	0.0	0.45250342997599924	0.9478522048179707	0.0	0.36389593391416947	1.8379686084764173	1.182307012026427	0.0	4.261528286320153	3.789716226048994	4.975946275703251	0.9602900844287042	1.4872046857655477	0.0	0.0	0.0	0.0	1.45591659267375	0.0	1.9227552313362957	0.0	2.1626098029083933	2.3458818201040197	4.6438535811541275	11.596945828346646	1.188930580721253	1.479944969726246	4.059762958560375	1.3985114244398262	0.3129226019739659	1.427772528651397	0.0	2.082670349938603	0.8080623505219329	0.29873889169305123	0.5848811041993761	0.5709553636232005	0.7261317586407744	0.32680029051238624
2R_8281	0.0	1.837404746641178	2.1872337726392366	0.0	0.5189354889498395	2.0366354049920785	0.0	0.0	2.4326203687925454	2.3794609688094304	0.0	0.533983511657127	2.7963183002142986	0.0	0.0	0.7229742117990547	2.7903985177403072	0.0	0.0	0.0	0.0	1.1332048279058486	0.8774991834870097	0.0	0.0	0.0	0.0	1.7180763798343879	0.0	2.2689763711636926	1.6262225127739778	0.0	1.8455288649019348	5.480049605409028	0.0	0.0	2.9107190488981005	1.197696159575287	2.475501815161706	0.7385380919115085	1.34789164137348	2.17300014722076	0.3072108279774197	1.5892769829114899	0.7050626885337629	0.6901977868738944	1.0106467593510597	0.5712551710018078	1.542582488248799
2R_8282	2.2253479707079675	2.0651408763384005	0.0	0.0	1.1665093304804144	1.017362253347516	1.421609603257192	0.6271807073193494	0.0	0.8914606538239873	0.0	0.8002237425584194	0.8381083860203186	0.0	0.965290471347476	0.5417219042435027	0.0	0.0	0.0	1.1169789739877938	0.0	2.1227654709270283	2.3012741300098902	0.0	0.0	0.0	0.0	0.8582321867365623	2.1820054375575504	2.5502034105995377	1.2185225170775933	0.6374064797212953	1.0371359670041416	0.0	0.0	0.52563716422955	1.7447928185025507	1.7948586095643169	0.0	0.8300757931139015	2.019940448115709	1.0854806515109146	0.4603838754414852	1.190839368130152	0.7924512991129617	1.0343253004268946	1.0096985075595875	1.7121575513681508	0.5779256779487199
2R_8283	1.363298513477478	0.0	1.7849222264762867	0.6121413586208112	2.2232933555544094	0.41550608890932805	0.5806068037827694	0.0	0.0	0.36408597671888626	0.0	1.3072937842102443	1.026888317543442	0.0	1.0513045006766195	0.0	0.8539286696303684	0.0	0.0	0.0	1.7969542344507754	0.0	0.5370714653071168	3.2682344605256106	0.0	0.0	0.0	1.0515449087490358	0.0	0.6943610246824513	0.9953259493418904	1.5619585210460372	1.9767158684424428	1.118017477743626	0.0	1.7174251674918894	0.7125997033874995	1.4660946551760032	0.5050418326149955	0.678030947502143	1.237461217965429	0.6649900052002219	0.9401385929750438	1.7508843327679406	1.0788302097314972	0.21121702659315297	0.6185641493085196	1.9229951621637345	0.944134254380358
2R_8284	0.0	0.0	0.0	0.0	2.4845436539289083	0.0	2.270910544291839	0.0	0.0	4.272116748406501	0.0	0.0	0.0	0.0	1.0279841970045362	0.0	0.0	0.0	0.0	10.705721137375814	0.0	0.0	2.1006320381676438	0.0	0.0	0.0	0.0	0.0	0.0	0.0	7.785979009000592	0.0	0.0	4.37286931942411	0.0	0.0	0.0	0.0	0.0	2.65196277068584	0.8066743591133552	1.7339707409777168	0.7354273597804779	0.0	1.6878389180547453	0.0	1.6129146722976744	0.0	0.9231912283539352
2R_8285	2.23752440300052	0.0	0.0	0.0	0.0	0.0	0.0	0.0	0.0	0.0	0.0	1.6092046506014401	0.0	0.0	3.8822889975929806	0.0	4.2045514269196405	0.0	15.154959460483443	0.0	0.0	3.4150089643985315	0.0	0.0	0.0	0.0	0.0	1.7258563483468454	0.0	0.0	0.0	0.0	0.0	0.0	0.0	0.0	0.0	0.0	4.973423269404122	2.2256472460397387	1.0154964762272276	2.1828401478874198	0.0	0.0	1.0623831378548358	1.0399848162216832	0.0	0.0	1.162175825580652
2R_8286	1.556828199182053	0.6421107258304065	1.019152162220488	0.6990390729287892	2.176204523763392	0.9489801239434471	0.0	1.170049357362091	0.8501184257472987	0.0	0.0	1.1196549074287985	0.7817748274290701	0.0	0.6002722354642278	1.5159299987993835	0.9751497708154252	0.0	0.0	2.0838021888258194	2.052044359453327	0.0	0.9199687308761502	0.0	0.0	0.0	0.0	0.40027300219841944	2.035341672806614	1.189395586826968	2.2732387514463483	1.189126249058212	1.6123745749941858	0.0	0.0	0.0	0.40687908847366067	0.0	0.0	0.2580940487487007	0.9420849508146869	1.012519935568294	0.4294391164410422	1.5551157342677773	0.985582116336536	0.7236022482900737	0.9418314977743816	0.5989030013504864	0.0
2R_8287	0.4595040040259903	1.1371291310195637	1.3536305725586595	1.2379448926355152	0.32115768868206906	0.4201428586553714	0.5870859869619944	0.0	0.7527474529284435	0.3681489324417257	0.0	0.6609411537653156	0.34611590120135444	0.0	0.7972772662446838	1.7897309533252483	2.5903738254813344	0.0	0.0	2.7676910813922597	0.0	0.70131538714012	1.3576620581461678	0.0	0.0	0.0	0.0	1.7721324097640812	0.0	0.7021096288016603	0.0	0.0	1.7132354520040516	1.1304938042156567	0.0	0.0	1.0808277584237553	0.7412276449448423	1.5320332839337714	0.4570648792626556	1.0427253805030041	1.5689586462845488	0.5703779461161673	0.7868546798221425	0.4363476930122931	0.4271481343749938	1.042444851748497	0.8838429548241704	0.7160026203786566
2R_8288	0.0	0.586096593172889	0.0	0.0	0.33106077766044245	0.8661964288367011	0.0	1.0679808241907054	0.0	0.37950102446301553	0.0	1.0219825029782272	2.4975201408943875	0.0	0.0	0.9224591876381613	0.0	0.0	0.0	0.9510114958269614	0.0	0.0	0.5598105511525211	0.0	0.0	0.0	0.0	0.36535543402453585	0.0	0.0	0.0	0.5426967775099508	0.5886880298413026	1.1653532552803028	0.0	1.3426044646968869	0.7427704848857719	1.5281676833948303	0.0	0.0	0.6449270639084885	0.69314503817323	0.5879658904523903	0.20277945335566638	1.1245068362818802	0.660479252992681	0.21491785216428508	0.3644387119044925	1.2301349807432211
2R_8289	0.5718981161218536	2.122904268905736	1.6847269394576525	0.7703723425235671	2.797987239899106	1.5687278495627641	2.1920594837261502	0.6447233775665148	3.7474742023875907	0.4581977068121169	0.0	0.4113032719997894	0.0	0.0	0.661526867516808	0.0	1.0746586884005638	0.0	0.0	2.2964432686654908	0.0	2.6185687950393834	1.351795617154178	0.0	0.0	0.0	0.0	0.44111876187491705	2.2430376112546653	2.184611943011339	2.505210838544172	0.6552351717659689	0.35538178807645765	0.0	0.0	2.161358370508697	0.44839896459298284	1.8450620236049853	0.6355889112616184	0.5688623844526725	0.25955494425175085	2.231684564776876	0.0	1.2241479538513849	0.2715389000111222	0.7974420610496123	1.5569106906206716	0.4400119401640083	0.5940906515796157
2R_8290	3.161243825102921	3.9115463764021103	1.552092492295801	0.7097228049835033	0.7364881490587204	0.963483818746919	2.0194839814530594	0.0	0.0	1.26637475321522	0.0	0.7578447350442183	1.984307619114216	0.0	0.3047232345128073	0.5130328821243337	0.9900534282332546	0.0	3.5685660716439602	1.0578249426658881	0.0	0.4020692089770797	1.2453720418210876	0.0	0.0	0.0	0.0	1.2191716695714787	0.0	1.2075736604838225	0.0	0.6036501031517296	1.9644206746632558	1.2962406299625764	0.0	2.4889998650962073	0.8261952132397453	1.6998047859193612	0.5855505448694208	1.3101930873479004	1.67384571121513	0.0	1.0900060743858513	0.9022190144326397	0.5003226080176498	1.7142099112237625	0.9562259368731193	0.8107417443789654	1.094638684126081
2R_8291	0.0	0.0	0.0	0.0	0.0	5.842158888026846	0.0	0.0	0.0	0.0	0.0	0.0	0.0	0.0	3.6954259495766517	0.0	0.0	0.0	0.0	0.0	0.0	0.0	0.0	0.0	0.0	0.0	0.0	4.928361339568039	0.0	0.0	0.0	7.320558470764618	0.0	0.0	0.0	0.0	0.0	0.0	0.0	3.1777829752183773	0.0	0.0	0.0	5.4706749937634305	3.0337449518484	0.0	0.0	4.915995469418576	0.0
2R_8292	0.0	0.0	1.3725639563332503	3.7657805031986538	0.9769492726905749	2.5561166657656353	0.0	0.0	0.0	1.1198948194785545	0.0	1.0052787185511118	1.0528711902645633	0.0	1.6168577469151972	1.3610730918027467	0.0	0.0	0.0	0.0	0.0	5.333435735299451	3.3039643938365204	0.0	0.0	0.0	0.0	1.078151655615073	0.0	0.0	0.0	0.0	0.0	0.0	0.0	1.320660277312245	0.0	0.0	3.1069240131826787	1.3903736921276069	0.0	1.3636318698495198	0.5783558868994988	1.1967907577115662	1.3273528125013274	1.2993681107908819	0.6342153874098353	0.0	1.452034859872102
2R_8293	4.840358912613371	0.0	2.376496450108428	0.0	1.6915178835728242	2.212866713505679	0.0	2.728364072901888	0.0	0.0	0.0	1.7405682955484967	0.0	0.0	1.3997368494722993	0.0	0.0	0.0	0.0	0.0	0.0	1.8468926031951243	1.4301445876178083	0.0	0.0	0.0	0.0	0.0	0.0	0.0	0.0	5.54569653948536	1.5039177056231483	0.0	0.0	2.2866289372892017	1.8975512101632843	3.9040006246401	2.689708502841005	0.0	0.0	0.0	0.0	0.0	0.0	2.2497630718264983	0.0	0.0	0.0
2R_8294	0.0	0.0	0.0	2.2088552121914673	1.7191173180669603	0.7496575564282235	1.0475328506301957	0.9242936917325257	0.0	2.627540831984529	0.0	0.5896560182651848	0.0	0.0	0.47419182538815446	0.0	4.62198338551039	0.0	0.0	0.0	0.0	1.8770271893645136	0.9689862388450304	0.0	0.0	0.0	0.0	1.2648006977652488	3.215682239143857	0.0	1.7957706010803354	0.9393636975759907	0.5094853952954527	0.0	0.0	0.0	0.6428374536642762	1.3225665832920692	0.0	0.407768611864305	0.3721053183078198	1.1997773213291612	0.0	1.052983903666855	0.38928585665311327	0.7621570141005144	0.7440104185266927	0.9462203669013629	0.8517051819105995
2R_8295	0.0	0.8483761740677873	0.0	0.0	1.4376337238968846	0.0	4.380063353236341	1.545904712906944	0.0	2.197314442288635	0.0	1.9724293820970478	1.0329046228266139	0.0	0.39654894556049186	0.6676309037265555	0.0	0.0	0.0	1.3765913395885645	0.0	1.5696878623362815	1.2154906011784101	0.0	0.0	0.0	0.0	0.0	5.3783103500204374	0.0	0.0	1.571109681052166	1.7042545692769258	1.6868515320997728	0.0	0.0	1.075161994657735	1.1060131279334233	2.286003410717089	1.3640067534702378	0.31117780550441176	0.6688860305159186	0.2836939954009799	0.0	0.9766357476810761	1.593408743632898	0.6221881760852269	1.846340574083202	1.4244985836210584
2R_8296	0.46843416558313944	4.6369139853614945	0.919958335087004	0.6310017733673838	1.309596718203008	0.0	1.1969912428120675	1.5842531154865602	0.7673766102534868	0.7506073351600614	0.0	0.0	1.05852731610893	0.0	1.3546197192317637	2.2806415134410063	1.7604773710439323	0.0	0.0	0.0	1.8523193909870215	1.4298899914135106	0.5536189350076837	0.0	0.0	0.0	0.0	1.8065726509397773	0.0	0.35787733646929315	0.0	0.5366944431086715	0.5821770230331352	0.0	0.0	1.3277549920268312	1.8363882386238135	0.0	0.5206024515690046	0.9318952760318073	1.062990070312116	1.5994503374668843	0.0	0.6016100166944774	1.779311306882803	0.6531742209640056	0.6376224537981958	1.0812238415911926	0.0
2R_8297	0.5946088716357179	0.7357357755052372	0.5838764844329771	1.601929492034566	1.246756562801871	0.0	2.279108777303723	0.6703261109716832	1.9481454337321769	2.3819664180846516	0.0	0.0	0.8957640571805611	0.0	0.0	1.7369651189612672	1.1173346651962541	0.0	0.0	0.0	0.0	1.8150368543233268	1.0541077736653521	4.27636614931189	0.0	0.0	0.0	0.4586361134295166	0.0	0.908546194349842	1.3023478727449846	0.0	0.7389888445199986	1.4628852837543955	0.0	1.1235942431525359	0.0	0.0	0.6608289041276034	0.5914525874453779	0.539724360610139	0.5800768543824371	1.2301372203307634	0.5091041309880128	1.6939321993473617	2.2109584941736546	0.26978957815809473	1.1437133462746787	0.9265240486729025
2R_8298	0.0	0.0	0.0	0.0	0.0	0.0	0.0	0.0	0.0	0.0	0.0	0.0	0.0	0.0	0.0	0.0	0.0	0.0	0.0	0.0	0.0	0.0	0.0	0.0	0.0	0.0	0.0	0.0	0.0	0.0	0.0	0.0	0.0	0.0	0.0	0.0	0.0	0.0	0.0	0.0	0.0	0.0	34.07480100316214	0.0	0.0	0.0	0.0	0.0	0.0
2R_8299	0.0	0.0	0.0	0.0	0.0	0.0	0.0	0.0	0.0	0.0	0.0	0.0	0.0	0.0	0.0	0.0	0.0	0.0	0.0	0.0	0.0	0.0	0.0	0.0	0.0	0.0	0.0	0.0	0.0	0.0	0.0	0.0	8.224549952626592	0.0	0.0	0.0	0.0	0.0	0.0	0.0	0.0	0.0	0.0	5.666056243540696	0.0	0.0	0.0	0.0	6.874477539706981
2R_8300	1.7439528435151113	2.1578697509818303	0.4281188457915917	0.0	1.5236098583652276	0.0	0.5570409982174688	0.0	0.0	1.397233477714126	0.0	0.3135582591245453	0.9852087328902084	0.0	0.0	1.2736041298736585	0.819269211863018	0.0	0.0	1.7507002801120446	1.724019033170126	1.9962736225712006	0.7729090234552126	0.0	0.0	0.0	0.0	0.6725763710469324	1.709986320109439	0.0	0.9549274255156607	0.4995204603580562	0.5418527027612814	0.0	0.0	0.41192947767342225	0.6836765389558892	0.7032942301741356	0.4845430758794456	1.0841847797803874	1.1872348508833028	1.0633320573348646	0.5411880159325752	0.559939675832257	0.6210254372019077	1.013220501098331	1.1869154441437593	0.16772219836839844	0.2264533777785829
2R_8301	0.40545949589383057	1.003385825128313	0.0	1.6385162296124887	0.8501542973372714	1.4829112275954355	2.0721437570452887	0.0	2.656852607382012	0.6496982801187129	4.287193980093701	0.2916023197547741	1.5270376056832187	0.0	1.6415130585646833	0.3948079906610538	1.523804879832747	0.0	0.0	0.0	0.0	0.3094151311425091	0.9583846388576668	0.0	0.0	0.0	0.0	0.6254813078664031	0.0	0.9292966339636856	0.0	0.9290861954143279	0.25195557841744487	0.0	0.0	0.3830854004621542	0.9537063316944843	0.0	0.901228915749516	0.2016536242479933	0.9200853603672567	1.779975982190747	0.1677643375429208	0.34715443067645396	1.5401068464525796	0.7538183159156073	0.7358702607747596	0.4679339232378731	0.6317900583538145
2R_8302	0.38795077649511767	0.960057204048446	0.38094846262533677	0.5225870483698211	0.5422950555814471	1.0641566569135528	2.4783294869659693	0.4373522624057593	0.6355308252151685	0.6216427406736493	0.0	1.9530715956985552	0.8766578622943493	0.0	0.22437550910803014	2.2665553737610256	2.18700496231426	0.0	0.0	1.557807106092895	1.5340656144408344	0.0	0.0	0.0	0.0	0.0	0.0	1.1969430314365717	3.043158067716353	0.88916736293411	0.0	1.3334490174436469	0.9643021143095297	0.0	0.0	0.36654284849244584	1.2166973213556782	0.0	0.8623116765192961	1.3506201391663557	1.2324953961014835	0.5677041080772374	0.16051986863567613	1.3286538587313432	0.7368006582871801	0.1803166555212942	1.0561404109104375	0.2984849382112299	0.0
2R_8303	0.0	0.0	3.918180553678094	0.0	0.0	0.0	0.0	1.4994374110833615	0.0	1.0656334284943985	0.0	0.0	1.0018572429569936	0.0	0.7692586992389262	2.590252155866869	0.0	0.0	0.0	0.0	0.0	1.0150037859641217	1.5719399908764602	0.0	0.0	0.0	0.0	2.0518256272405293	0.0	2.032306561250925	0.0	0.0	0.8265137682316539	0.0	0.0	0.0	2.085688858187549	2.145536458135542	1.4781933225573038	1.984510498655891	1.2072972911629218	0.0	0.0	1.138803587755151	0.0	2.472821680562997	0.6034862434707314	1.0233386710678416	0.6908402731692974
2R_8304	0.0	0.0	0.0	0.0	0.0	0.0	0.0	0.0	0.0	0.0	0.0	0.0	0.0	0.0	0.0	0.0	0.0	0.0	0.0	0.0	0.0	0.0	0.0	0.0	0.0	0.0	0.0	0.0	0.0	0.0	0.0	0.0	0.0	0.0	0.0	0.0	0.0	0.0	0.0	0.0	0.0	0.0	0.0	0.0	0.0	0.0	0.0	0.0	0.0
2R_8305	0.0	0.0	0.0	0.0	0.0	0.0	0.0	0.0	0.0	0.0	0.0	0.0	0.0	0.0	0.0	0.0	0.0	0.0	0.0	0.0	0.0	0.0	0.0	0.0	0.0	0.0	0.0	3.8112661025992836	0.0	0.0	0.0	0.0	0.0	0.0	0.0	4.6685340802987865	0.0	0.0	0.0	0.0	2.2425547183351275	0.0	2.0444880601897286	0.0	0.0	2.296633135822884	2.2419513944937677	0.0	0.0
2R_8306	1.4910577538855099	0.0	0.48804830702142904	2.6780286495504932	1.0421338176244976	1.3633336415982178	0.0	0.0	0.0	0.3982056851825674	0.0	1.0723534763018818	1.4974952520041167	0.0	1.724738615862766	0.9679249045142082	1.86790633383689	0.0	3.366357298430941	0.0	1.9653527955669503	0.7585728210943931	0.5874022195580269	0.0	0.0	0.0	0.0	1.15008868142141	0.0	0.3797159534809985	0.0	0.0	0.0	0.0	0.0	0.46959269877271953	1.1690696894132555	0.0	1.104741966799742	0.7415714839067864	0.0	0.2424361438349398	0.8225936872515254	1.0638697389380687	0.7079585872544799	0.4620217540632792	0.4510212361093916	0.764801977471993	1.032612217196556
2R_8307	0.0	0.0	1.3518496175448451	0.9272371078806995	0.9622054364414717	0.6293851228336329	0.8794703477777543	0.0	0.0	1.6544905354868917	0.0	0.0	2.073963124728246	0.0	0.796228298399613	1.3405321698229051	1.293482851327728	0.0	4.662252446050745	0.0	0.0	1.5758835190949805	2.0338136984348907	0.0	0.0	0.0	0.0	0.0	0.0	0.5258894038806957	0.0	0.0	0.427745342323742	0.0	0.0	0.0	0.0	0.0	0.7650088033388045	0.6846952869753087	0.0	0.33576308288261336	0.5696275069021766	0.8840468529508586	0.9804905904279018	1.599698028202612	0.6246439919648296	1.3240201403588454	0.35753029229030975
2R_8308	0.4953583682499063	1.8387862539694797	1.459252206206929	0.0	1.0386513320184008	1.3587778065385747	0.0	2.2337483637793234	0.8114831355546062	1.587500024804688	0.0	0.7125133373590338	1.1193683180707463	3.0827375942932367	0.8594875391496575	2.411726004773288	1.8616643744924057	0.0	0.0	0.0	1.9587852005942956	1.5120758154813883	0.5854393048727871	0.0	0.0	0.0	0.0	1.146245444390762	0.0	0.7568941228117482	0.0	1.1350840870291672	1.5390970671581925	1.2187044318796016	0.0	2.3401173334831005	2.7187137221637703	0.0	1.6515753964813185	0.24636446123664613	0.8992700624902766	0.4832519959817597	0.40992241808315355	0.21206292373485647	0.940790414474625	0.46047782171887397	0.0	1.1433693723359495	1.2864519372551078
2R_8309	0.0	1.9361604028865829	1.5365278772252766	0.7026055988110789	0.0	0.9538218592696891	0.6664107649329324	1.176018996940469	1.7089115293083454	0.4178917860862094	0.0	0.37512247748890015	0.3928817372538949	0.0	0.0	0.5078881118426506	0.9801250247481569	0.0	0.0	2.094433832646359	0.0	1.5921487958578657	1.2328832651877655	0.0	0.0	0.0	0.0	0.40231521139330934	0.0	0.7969759544384786	1.1424184541707414	0.5975966098583362	0.3241201951774026	0.0	0.0	0.9856159212453454	0.0	0.8413794449655387	0.5796785566467683	0.25941085511986756	1.657060136700833	0.7632643902051807	0.0	2.232928568883033	0.0	0.4848627309970901	0.7099775703885962	0.401305752605598	0.8127461130688057
2R_8310	0.0	1.6129467580254049	0.0	3.5118952574898192	0.6073895375572943	0.3972976292018843	0.5551632401991481	0.0	0.0	1.7406543398168066	0.0	0.625002539072815	0.654591761556834	0.0	1.0052338505663587	0.4231036241702515	0.8165074953346803	0.0	0.0	0.8723993774558042	1.7182074491509391	1.3263628544124444	1.0270714464791528	3.1250126953640747	0.0	0.0	0.0	0.6703091489255665	1.704222039681106	0.0	0.9517084117699683	0.0	1.3500653593641776	0.0	8.008912317627056	0.8210817670172275	0.3406859493551258	0.0	0.0	0.8644240366415518	0.9860272834538154	0.8477980934928423	1.078727395087648	1.860173821710561	0.0	1.0098049842398726	0.9857620084246376	1.0029408901407968	0.6770700434827923
2R_8311	0.447234852010211	0.0	0.4391624907803324	0.0	1.8754950134651165	0.4089246830659913	0.5714102862994098	1.51255664020432	0.0	0.3583190393896537	0.0	0.3216467283220559	1.0106229270860487	0.0	2.0693047405081506	0.43548589948915756	0.8404028723289371	0.0	6.058325927029887	1.7958608997981451	0.0	1.0238844949075399	1.321411313796813	0.0	0.0	0.0	0.0	0.6899259802563191	0.0	0.34168134899896757	0.0	0.5124059632576229	0.5558301974319978	2.2006172951574645	0.0	0.4225555058348577	0.35065624263841044	0.0	1.9881689038951458	1.3345825619260767	0.6089302297485637	0.4363046003847988	0.7401978193476163	0.5743837374655827	0.4246968344117235	0.415742911900356	0.6087664067112357	0.688194870360603	0.6968847347538228
2R_8312	0.783281329980367	1.9383770550431239	0.7691435010258452	1.0551149864312213	0.0	0.0	0.0	0.8830240394464498	0.0	0.6275553268465031	0.0	0.0	1.179994607424644	0.0	0.9060383834100747	0.0	0.0	0.0	0.0	0.0	0.0	1.793218049337406	0.9257210672823328	0.0	0.0	0.0	0.0	0.0	3.0721022395625326	0.598416291285114	0.0	0.0	0.9734738120942439	5.781198962852907	0.0	0.0	0.6141348038177076	1.2635140727038632	2.6115399598258104	0.38956177027776145	0.7109816808460113	0.38206911439244806	0.9722796587428035	1.3412909892239007	1.1157128065978794	0.36406337688077417	0.0	1.2052955866896797	0.8136766017935873
2R_8313	0.0	1.060225022158703	0.8413896391279838	0.0	0.598875551264945	1.5669142913551772	1.094762655456297	0.0	1.403678198350959	0.6865019977208134	0.0	0.0	0.0	0.0	0.0	0.8343456727496028	3.2202489252419215	0.0	0.0	1.7203413157170384	0.0	0.0	0.5063373178704668	12.324833306629529	0.0	0.0	0.0	1.3218263939650694	6.7213335125688936	1.3092518280428649	0.0	1.9634330233727069	0.0	0.0	0.0	0.8095723838668416	0.6718208764306426	1.382196752943388	1.9045623791793242	0.8523071101163741	1.555529284394308	0.8359142184828994	0.0	0.36681982617142084	1.6273498932458472	0.39826008135656943	0.3887776984671273	0.6592548837601789	0.4450528811833422
2R_8314	1.422951684173597	0.8803404311660936	0.0	1.9167795649830441	0.9945329529045882	1.3010615426179297	0.0	2.4062246143303185	1.1655211342198986	0.0	0.0	1.023372287999476	0.5359106778380462	0.0	0.41148971456769057	0.6927852238333635	1.3369403985285635	0.0	0.0	1.4284571519992686	0.0	2.1717719596006977	0.8408577488993593	5.11686143999738	0.0	0.0	0.0	2.1951136660039072	5.580948872927375	2.1742314974937904	0.0	0.0	0.44211643613831453	0.0	0.0	0.6722151303525971	1.1156708579073786	0.0	0.0	0.35384960415198635	0.3229020472764762	1.7352191000424957	1.4719136502445849	1.2183312681095424	0.3378108129728	0.33068871646117837	0.0	0.27370073167869197	1.108627047440147
2R_8315	0.0	0.0	0.0	3.9876287804714656	0.0	0.0	0.0	0.0	0.0	2.3717393031592757	0.0	0.0	1.1148975509491459	0.0	0.0	1.4412561296623194	0.0	0.0	0.0	0.0	5.852885384701378	0.0	0.8746515825420944	0.0	0.0	0.0	0.0	1.1416673297851074	0.0	0.0	0.0	0.0	0.9197699397845017	3.641510746280288	0.0	1.3984625302941949	1.1605093521967167	0.0	0.0	0.0	0.0	0.7219828247505821	1.2248555527846603	0.6336478275352552	0.702774666828586	0.0	0.0	0.5694013723939638	0.7687883019941907
2R_8316	0.6834301138717587	2.536914644999386	0.6710945484976542	0.9206109321443459	0.9553293717734944	1.2497748842989655	0.0	0.0	1.1195773550701515	0.5475557658169696	0.0	0.9830318866053058	2.0591422725229496	0.0	0.790538331306393	1.996428788183697	0.0	0.0	0.0	2.744297350106479	0.0	0.0	0.0	0.0	0.0	0.0	0.0	1.0542921445641171	2.680476481499351	1.5663939574786696	0.0	0.7830196243510333	0.8493772196350192	0.0	0.0	0.6457170235544656	2.679230327858487	0.0	0.759541935449569	0.6798023515451024	1.2406941733527677	1.0000910082817538	0.5655568631230231	0.8777293212677151	1.2979784764017128	0.3176532691317958	0.9302702881716878	0.26291169868720826	0.7099506541698313
2R_8317	0.74229339859181	1.8369447053926449	0.7288953809170815	0.9999024095248302	1.037611120368908	0.6787084937517417	0.0	0.0	0.0	1.1894326049644537	0.0	1.0676996304691577	1.6773709022667544	0.0	0.0	2.1683795901704754	1.3948499350697352	0.0	5.027621753916014	0.0	2.935235209203019	1.1329211011086764	0.4386397395673047	0.0	0.0	0.0	0.0	0.0	0.0	1.134204137463273	0.0	0.0	1.3838000921795368	0.0	0.0	0.7013321102101331	1.7459941655858964	0.0	1.6499213400001151	0.0	0.0	0.0	0.0	0.6355516267166328	0.7048861580659276	0.6900249782141863	1.0103937180993443	0.28555607133327726	2.313294394933947
2R_8318	0.0	0.0	2.0132836454929626	4.142749194649557	0.0	0.9373311632242243	2.619556561465275	1.1556867182935038	3.3587320652104546	1.642667297450909	0.0	0.0	0.0	0.0	0.5929037484797949	0.0	1.9263591426931272	0.0	0.0	0.0	0.0	0.0	1.2115678560385996	0.0	0.0	0.0	0.0	2.3721573252692636	0.0	0.0	0.0	2.3490588730531003	1.2740658294525289	2.5221113502072674	0.0	0.0	0.8037690983575462	0.0	0.0	0.0	0.9305206300145756	1.0000910082817538	1.272502942026802	1.7554586425354302	0.48674192865064236	1.429439711093081	0.0	1.1831026440924373	1.5973889718821204
2R_8319	0.0	0.0	0.0	0.0	0.0	0.0	0.0	0.0	0.0	0.0	0.0	0.0	0.0	0.0	0.0	0.0	0.0	0.0	0.0	0.0	0.0	0.0	0.0	0.0	0.0	0.0	0.0	0.0	0.0	0.0	0.0	0.0	0.0	0.0	0.0	0.0	0.0	0.0	0.0	0.0	0.0	0.0	0.0	0.0	0.0	0.0	0.0	0.0	0.0
2R_8320	0.0	0.0	0.0	0.0	0.0	0.0	0.0	0.0	0.0	0.0	0.0	0.0	0.0	0.0	0.0	0.0	0.0	0.0	0.0	0.0	0.0	0.0	0.0	0.0	0.0	0.0	0.0	0.0	0.0	0.0	0.0	0.0	0.0	0.0	0.0	0.0	0.0	0.0	0.0	0.0	0.0	0.0	0.0	0.0	0.0	0.0	0.0	0.0	0.0
2R_8321	0.0	0.0	0.0	0.0	0.0	0.0	0.0	0.0	0.0	0.0	0.0	0.0	3.0218400467539093	0.0	0.0	0.0	0.0	0.0	0.0	0.0	0.0	3.0614931514398203	2.3706726926005617	0.0	0.0	0.0	0.0	0.0	0.0	9.1948809033051	0.0	0.0	0.0	0.0	0.0	0.0	0.0	0.0	0.0	0.0	1.8207480798390752	0.0	0.0	0.0	0.0	1.8646547787465904	1.8202582363954811	0.0	0.0
2R_8322	0.6894697288315558	0.8531112968997936	0.0	1.8574931272754291	0.48188590869225806	1.2608194065323053	1.7618040873854828	0.0	1.1294712944870506	1.1047892614483787	0.0	0.0	0.0	0.0	1.1962867260024883	2.6854288629894194	0.0	0.0	0.0	0.0	0.0	1.052299273913501	0.8148498231775885	0.0	0.0	0.0	0.0	2.127218289822856	0.0	0.5267455029102689	1.5101177891875566	0.7899393326592518	0.42844167195078064	3.3925330347904263	0.0	1.9542700801250734	1.0811628988139643	0.0	3.065016666028122	0.0	1.251658447442862	1.0089290218433133	0.855832211242212	0.8854859989905459	0.3273622459668971	0.6409208751133629	0.31283042713866527	0.0	0.0
2R_8323	0.692368013539395	1.7133949447310193	0.0	0.0	0.48391158509498117	1.266119441403296	2.6538151246231587	0.7805338601832817	2.2684383775312087	1.664150101901458	0.0	0.4979439892683111	1.043035868543269	0.0	0.4004384961708469	2.696717447654018	0.0	0.0	0.0	1.3900936367073684	0.0	0.5283613822779138	0.0	4.979439892683111	0.0	0.0	0.0	0.0	0.0	0.5289597530392705	1.5164657854989476	0.0	0.8604853757068457	0.0	0.0	0.0	2.714269304589004	2.233722916947278	0.7694752255908993	1.0330392110004627	0.9426899796831456	0.0	0.0	0.8892082661511789	0.9862150800964441	0.965422616646705	0.6282909092462683	0.5327001162564733	0.7192353894882597
2R_8324	0.0	0.0	0.0	0.0	0.0	0.0	0.0	0.0	0.0	2.489829048337541	0.0	4.470012918337334	0.0	0.0	0.0	0.0	5.839654759610612	0.0	0.0	0.0	0.0	0.0	0.0	0.0	0.0	0.0	0.0	0.0	0.0	0.0	0.0	7.121046395041474	1.931131225773959	0.0	0.0	2.9361849561627587	0.0	0.0	0.0	0.0	1.410411772537816	1.5158612138107084	0.0	0.0	0.0	0.0	0.0	2.391008278627064	0.0
2R_8325	1.222564879989975	0.0	0.0	0.0	0.0	0.0	0.0	0.0	0.0	0.0	0.0	0.8792561492976942	2.7626471685168728	0.0	0.7070835631354915	0.0	4.594664445912184	0.0	0.0	0.0	9.668725299428337	0.0	1.4448883462530433	0.0	0.0	0.0	0.0	3.7719746994797037	0.0	0.0	0.0	1.4007171671896013	0.0	0.0	0.0	0.0	0.0	3.9442480537601012	0.0	0.6080376496912689	0.0	0.5963429270001714	1.517558147769695	2.616900203202301	0.0	0.5682391263891671	1.1094192467598025	0.0	1.905009858426017
2R_8326	1.8517925259061143	0.0	2.424491485640494	0.0	2.157099112405486	0.564389282541007	0.7886485088233995	0.0	0.0	0.9890888661728147	0.0	0.8878601549227184	0.9298937308145488	0.0	0.0	0.0	0.0	0.0	0.0	0.0	0.0	0.4710479781207635	0.7295136872087508	0.0	0.0	0.0	0.0	1.4283320809241535	0.0	0.47158144128964324	0.0	0.7072119780209832	0.3835725982486689	0.0	0.0	2.3328090345028287	0.9679368030189562	0.0	1.3720145392380723	0.9209814494074496	1.4007212481793425	0.9032677064181235	1.2770069083008924	1.3212540064054923	0.8792365132152765	0.5737996591687404	0.8402066437827985	0.2374580364158046	0.6412171429916154
2R_8327	1.1101740625260024	1.373667319479166	0.5450679931441348	0.7477270592851849	0.7759256346664332	0.0	0.70920778653413	0.0	0.909329070641138	1.778915493064231	0.0	0.0	1.2543380235261967	0.0	1.605202809027866	1.6215143387269944	3.1292065010308128	0.0	0.0	1.1144693788393472	0.0	0.42359922091631297	1.6400740683690462	3.9921291182304968	0.0	0.0	0.0	1.2844559042648773	2.177102972616399	0.42407894823331893	0.0	1.271948747588385	1.3797410143331637	1.3656517552517162	0.0	0.0	0.0	1.7908259746055506	0.0	0.8282108035019623	0.7557757897403536	1.3538022823211158	0.45934949863839625	1.425796590773019	0.7906708430954826	1.5480021136420858	0.2518574867433553	1.0676942041800315	0.28831360585927057
2R_8328	2.823542699024466	1.746846941271006	1.3862895958965828	0.0	0.0	0.0	1.8037518037518037	0.0	0.0	4.5243750706933605	0.0	1.015331505736623	0.0	0.0	0.0	0.0	0.0	0.0	0.0	2.834467120181406	0.0	1.077354018530489	2.5027530283311648	10.15331505736623	0.0	0.0	0.0	1.0889331721712239	0.0	3.2357223750202233	0.0	0.0	0.8772853282801698	0.0	0.0	0.0	2.213809745190498	0.0	1.5689966266572528	0.0	0.0	2.7545363770960303	0.5841394457684939	0.0	0.0	0.6561808959493953	0.0	0.5431004518595759	0.0
2R_8329	0.0	0.0	0.0	0.0	0.0	0.0	0.0	0.0	0.0	0.0	0.0	0.0	0.0	0.0	0.0	0.0	0.0	0.0	0.0	0.0	0.0	0.0	0.0	0.0	0.0	0.0	0.0	0.0	0.0	0.0	0.0	0.0	0.0	0.0	0.0	0.0	0.0	0.0	0.0	0.0	0.0	0.0	0.0	0.0	0.0	0.0	0.0	0.0	0.0
2R_8330	0.0	0.0	0.0	3.394483828000147	0.0	0.0	0.0	0.0	2.064057189245354	0.0	0.0	1.8123214297041292	0.0	0.0	1.4574395585240685	1.2268746399122932	2.3676288315633336	0.0	0.0	2.5296986622953472	0.0	2.8845432710336087	0.0	0.0	0.0	0.0	0.0	2.9155456798464563	0.0	0.0	0.0	2.887156081967516	1.5659151631010257	0.0	0.0	0.0	0.9878879015937201	0.0	0.0	0.6266431366346481	2.287348628986105	0.6145905643754422	1.0426628441256582	0.0	0.0	0.5856268089646112	0.5716833135130728	0.48470503565878004	1.9633017027977442
2R_8331	1.2301742049691657	0.0	3.0199254682394443	0.8285498389299113	0.4298982172980725	1.1247973958690691	2.3576009053187477	0.6934120309761022	0.0	0.9856003784705453	0.0	0.4423643489723876	0.9266140226353273	0.0	1.4229689963515075	0.5989286364551091	2.3116309712317524	0.0	0.0	0.0	2.432226021899763	0.0	0.0	0.0	0.0	0.0	0.0	0.9488629301077054	0.0	0.46991818724360085	0.0	1.40943532383186	0.0	0.0	0.0	0.0	0.9645229180290553	1.984398657752748	0.6835877419046121	0.6118221163905921	0.5583123780087454	0.0	0.2545005884053604	1.579912778281887	0.5840903143807707	1.429439711093081	0.5581621729030126	0.23662052881848744	0.6389555887528481
2R_8332	0.0	0.0	0.0	0.0	0.0	0.0	0.0	0.0	0.0	0.0	0.0	0.0	0.0	0.0	0.0	0.0	0.0	0.0	0.0	0.0	0.0	0.0	0.0	0.0	0.0	0.0	0.0	0.0	0.0	0.0	0.0	0.0	0.0	0.0	0.0	0.0	0.0	0.0	19.49640778686527	0.0	0.0	0.0	0.0	0.0	8.329335252412175	0.0	0.0	0.0	0.0
2R_8333	0.0	0.0	0.0	0.0	0.0	0.0	0.0	0.0	0.0	0.0	0.0	0.0	0.0	0.0	0.0	0.0	0.0	0.0	0.0	0.0	0.0	0.0	0.0	0.0	0.0	0.0	0.0	0.0	0.0	0.0	0.0	0.0	0.0	0.0	0.0	0.0	0.0	0.0	0.0	0.0	0.0	0.0	0.0	0.0	0.0	0.0	0.0	0.0	0.0
2R_8334	0.0	0.0	0.0	0.0	0.0	0.0	0.0	0.0	0.0	0.0	0.0	0.0	0.0	0.0	0.0	0.0	0.0	0.0	0.0	0.0	0.0	0.0	0.0	0.0	0.0	0.0	0.0	0.0	0.0	0.0	0.0	0.0	0.0	0.0	0.0	0.0	0.0	0.0	0.0	0.0	0.0	0.0	0.0	0.0	0.0	0.0	0.0	0.0	0.0
2R_8335	2.084161570457427	1.289412504980356	2.046543515910597	1.4037294283452275	2.913334843411894	0.0	1.3314160941577462	1.174778906609776	3.4142190272719284	0.8349022538186343	0.0	0.7494538355173668	1.5698698028479008	6.485126362687177	0.0	0.0	0.0	0.0	0.0	0.0	0.0	0.0	0.0	0.0	0.0	0.0	0.0	0.0	4.087137777414477	2.388406674004383	2.282427589984708	1.193932910521892	0.0	0.0	0.0	0.9845766074443838	2.451142600123047	1.6809844517343138	0.0	0.5182746223203258	0.4729465135328916	0.5083063613270354	0.43117498633175294	0.44611479738246607	0.0	0.0	0.9456385495228544	1.2026477492848255	0.0
2R_8336	1.5661488821847276	3.875730139111582	0.7689403463768684	2.1096725956905296	0.0	0.7159962292774581	2.0009924922761693	0.0	0.0	2.509558280099329	0.0	0.0	0.5898414671291968	0.0	0.0	1.5250058255222534	1.471481944180804	0.0	0.0	1.5722083867884185	3.096494829782583	0.0	0.0	0.0	0.0	0.0	0.0	1.208008273407063	0.0	0.0	0.0	1.7943682675302604	0.4866083437370197	0.0	0.0	0.7398627702533734	1.2279451835446507	1.2631803394569792	0.0	0.38945887493431774	1.776984721343207	0.3819681980917633	0.9720228495355286	0.3352341781703951	0.37180603741618007	0.36396721645370583	0.0	0.9037329230626858	0.8134616845717718
2R_8337	0.0	0.0	0.0	0.0	0.0	0.0	0.0	0.0	0.0	0.0	0.0	0.0	0.0	0.0	0.0	42.453470995788614	0.0	0.0	0.0	0.0	0.0	0.0	0.0	0.0	0.0	0.0	0.0	0.0	0.0	0.0	0.0	0.0	0.0	0.0	0.0	0.0	0.0	0.0	0.0	0.0	0.0	0.0	0.0	0.0	0.0	0.0	0.0	0.0	0.0
2R_8338	0.0	0.0	0.0	0.0	0.0	0.0	0.0	0.0	0.0	0.0	0.0	0.0	0.0	0.0	0.0	0.0	0.0	0.0	0.0	0.0	0.0	0.0	0.0	0.0	0.0	0.0	0.0	0.0	0.0	0.0	0.0	0.0	0.0	0.0	0.0	0.0	0.0	0.0	0.0	0.0	0.0	0.0	0.0	0.0	0.0	0.0	0.0	0.0	0.0
2R_8339	1.44058300970636	0.0	0.0	0.0	3.020567649237186	0.0	1.8405630650528608	1.6240262338701714	0.0	1.1541773139523879	0.0	0.0	2.170203881973896	0.0	1.6663533922289275	0.0	0.0	0.0	0.0	0.0	0.0	0.0	0.0	0.0	0.0	0.0	0.0	6.666937788803411	0.0	2.201171683687227	6.310501937324094	0.0	0.0	0.0	0.0	0.0	0.0	0.0	0.0	1.4329361520906967	0.0	1.405375702600015	0.5960606589474428	0.0	0.0	0.0	1.3072602883345583	0.5541841345505877	0.7482424533014402
2R_8340	0.0	0.0	2.537553411534385	0.0	0.9030766647969969	1.1814171819762285	0.8254257546042248	0.0	1.0583409383949265	0.0	0.0	0.9292639625395112	1.4598865512428452	0.0	1.120948555635367	0.6290773649408642	0.0	0.0	4.375750988263361	0.0	0.0	1.9720579114526278	1.5270665677331139	0.0	0.0	0.0	0.0	0.49831328427970584	0.0	0.9871456363103754	2.8300311586430564	2.2205747202668005	0.0	1.5894412780125118	0.0	1.8311966320631543	1.0130748452604155	0.0	1.435996040958915	0.9639298107439488	0.5864165748533783	0.31513000609618996	0.8019347370541536	0.8297210276006424	0.30674605745427275	0.3002789020470103	0.5862588087584486	0.7455944316224294	0.6711191845257634
2R_8341	0.0	0.0	0.8084443630610453	0.0	2.3017044236342232	0.0	0.0	0.9281438459607922	0.0	1.3192429392468839	0.0	0.5921122360585694	0.62014434727885	0.0	0.0	0.0	0.0	0.0	5.576318046415041	0.0	0.0	0.6282819880349978	0.9730225603064788	0.0	0.0	0.0	0.0	1.2700692371894309	0.0	1.2579870383305507	0.0	0.9432766260579791	0.0	2.025533469813779	0.0	0.7778729375671402	0.0	1.328075747065849	0.0	0.40946717592372317	0.37365532657625006	0.0	1.362613536366384	0.0	1.5636297224744877	0.7653317864447267	0.3735548005265928	0.31672061896837256	0.4276264840028781
2R_8342	0.0	0.0	1.8596027795482746	0.0	0.6618043460161959	0.0	0.0	0.0	0.0	0.7586384260983756	0.0	1.361990521907958	0.0	0.0	2.190581463562525	0.9220172557373446	1.7793135230496722	0.0	0.0	0.0	0.0	2.167783556928164	0.0	0.0	0.0	0.0	0.0	1.4607215979300991	0.0	0.0	0.0	0.0	0.0	2.32958991529844	0.0	0.8946408330179724	1.4848292765570255	0.0	0.0	0.0	0.8594907895248013	1.8475012430219302	0.7835789435412566	0.8107292229658996	0.899174485887996	0.0	0.8592595571359057	0.0	0.9836365179778754
2R_8343	0.0	0.0	0.0	0.0	0.0	0.0	0.0	0.0	0.0	0.0	0.0	0.0	16.91772571629651	0.0	0.0	0.0	0.0	0.0	0.0	0.0	0.0	0.0	0.0	0.0	0.0	0.0	0.0	0.0	0.0	0.0	0.0	0.0	0.0	0.0	0.0	0.0	0.0	0.0	0.0	0.0	0.0	0.0	0.0	0.0	0.0	0.0	0.0	0.0	0.0
2R_8344	0.7549579409156325	0.0	0.7413313347040549	1.016962114500171	2.1106283752245574	0.6902881904875111	0.0	0.85109396213517	2.473504744738639	2.41945190946169	0.0	1.0859160489161743	0.5686630492872775	0.0	0.0	0.0	1.418647985909988	0.0	0.0	0.0	0.0	0.576125143599192	1.7844941378475323	0.0	0.0	0.0	0.0	2.329268817478553	0.0	1.153555213910953	0.0	0.0	0.46913653918725656	0.0	0.0	1.4265955936741896	1.7757832180672446	2.43565101359008	2.517106887685432	0.3754752484087922	0.6852726412024835	0.0	0.31237403517031753	0.9695925122636484	0.0	1.4035954993569955	1.0276324191720858	2.032996343859375	0.3921270610884553
2R_8345	2.81817474712518	0.0	0.0	0.0	1.969685748456948	2.576769699662031	0.0	0.0	4.616660234120074	0.0	0.0	0.0	0.0	0.0	3.259843423200697	2.744140710754397	0.0	0.0	0.0	0.0	0.0	0.0	0.0	0.0	0.0	0.0	0.0	0.0	0.0	0.0	0.0	0.0	0.0	0.0	0.0	0.0	2.209600981416372	0.0	0.0	0.0	0.0	0.0	0.0	0.0	0.0	0.0	0.0	1.0841358829896477	0.0
2R_8346	0.0	0.0	0.0	0.0	0.0	0.0	0.0	0.0	0.0	0.0	0.0	0.0	0.0	0.0	1.6115391359056075	0.0	10.471862106519781	0.0	0.0	0.0	11.01816675334291	0.0	0.0	0.0	0.0	0.0	0.0	0.0	0.0	0.0	0.0	0.0	1.7314842005529667	0.0	0.0	0.0	0.0	0.0	0.0	0.0	0.0	0.0	0.0	0.0	0.0	1.295093873584333	0.0	1.0719087865649524	0.0
[truncated: 139 more columns]
