# Supplementary material for: Convergence of topological domain boundaries, insulators, and polytene interbands revealed by high-resolution mapping of chromatin contacts in the early Drosophila melanogaster embryo
Source: eLife. 2017 Nov 17;6:e29550. doi: 10.7554/eLife.29550 (PMC5739541; doi:10.7554/eLife.29550)
Supplement: Supplementary file 3. [file elife-29550-supp3.zip › local_HiC_maps/nc14_all_dm3_CompressedBinCounts_500bp_VC_chr2R_5,011,766-5,111,107.txt]

2R_10023	2R_10024	2R_10025	2R_10026	2R_10027	2R_10028	2R_10029	2R_10030	2R_10031	2R_10032	2R_10033	2R_10034	2R_10035	2R_10036	2R_10037	2R_10038	2R_10039	2R_10040	2R_10041	2R_10042	2R_10043	2R_10044	2R_10045	2R_10046	2R_10047	2R_10048	2R_10049	2R_10050	2R_10051	2R_10052	2R_10053	2R_10054	2R_10055	2R_10056	2R_10057	2R_10058	2R_10059	2R_10060	2R_10061	2R_10062	2R_10063	2R_10064	2R_10065	2R_10066	2R_10067	2R_10068	2R_10069	2R_10070	2R_10071	2R_10072
2R_10023	7.610344507124087	40.4565840168623	45.21310746070529	45.217009347001785	39.62429825367792	40.206069508252966	35.751118015305515	35.80443138621799	34.10555463349686	32.65427724251873	44.47653343968167	24.621176273618822	28.379260436473025	24.730275132554276	19.485922395365467	21.701539439612887	11.612199002125031	10.680603167389084	9.400351573148836	10.941826466571298	10.442936020352615	8.970318449668833	8.95472401988307	10.306409556102942	0.0	10.127200806884725	7.961863609997946	5.995143184627554	3.6126841339944544	5.643311664584128	2.4067015808870593	3.827436210991248	2.2364235115203766	4.748003662293492	3.24689515650659	3.5382544870669133	4.7281530233992655	5.14390855776635	1.5143739644284915	3.344252783149871	3.686595694027871	3.5239217019837037	4.364448944676246	2.970249976238	4.542920834607243	0.0	3.7725776985955637	2.6224156749127654	1.9854190822598832
2R_10024	40.45658401686231	4.602260243641816	39.14826288312461	42.515054580827076	42.88641424233244	41.16385991867903	38.37388478849171	38.84586526935354	32.50987916529441	24.792394685006425	27.321632995789738	25.837895376122717	31.13069162434968	23.631440580334164	27.93016341938617	18.576134889838603	13.587228820142794	8.057395591332694	9.624287080934481	12.546781009066795	9.554292265800411	10.33201090481759	10.477764311231198	3.517309736405774	0.0	6.4802820892714585	8.87078417780082	5.754337216590261	5.28392231894442	2.8888734173668094	2.4640341111026207	4.198514498394236	2.616799624620094	3.5108022253300923	2.557109852160694	4.105548632071043	3.3513142513968277	3.6865128506044877	5.03896066242332	4.2798996140985714	3.484078068085679	2.705901517090745	2.792761876164023	3.041007376267492	0.0	0.0	4.506189541018202	2.9533756492996366	2.9038797226957485
2R_10025	45.21310746070529	39.14826288312461	6.61332163794007	50.22865713766595	47.166198815281014	38.19232546512845	31.55621938983098	37.49941097623325	33.736950093552565	28.822749997360614	41.875016684576956	26.07866662385419	33.99554264758718	22.867973129216857	24.07932693465352	17.585068869724093	13.178144895948297	10.419738318691865	0.0	12.74850013895865	8.433125316242199	8.907497773422474	7.904011159199115	12.129460154116922	0.0	7.262867650550586	10.334778190443174	5.2916961513361604	5.466489734615589	2.767303993380166	3.452001276496964	4.343579451162675	4.512023273016042	3.259582030315417	3.968192730711827	2.706677410649143	3.210284415789874	3.178239484159019	4.67839102647174	3.689813786905579	3.7546439313464854	4.665657433123243	2.4077133118424054	3.0586876517109074	2.4059231904209613	0.0	0.5549863245819759	3.0091249631266455	2.7538620160913667
2R_10026	45.21700934700179	42.51505458082707	50.22865713766594	11.960236158418693	55.44124665044451	48.28776417028584	45.44778612926296	42.96125349818324	34.60498624482694	37.0147510723289	37.391634369642475	26.84419802117509	29.823224964254738	33.16637282250387	29.009629012577754	27.66597359664162	16.270718726458306	13.291629516562166	19.75730131069937	15.178095634696907	9.106319785931436	10.133742302892468	7.797146427237272	0.0	59.930480642454754	7.98186201675313	9.597407932065707	4.725136450127838	2.169429163527774	4.612571352360454	6.955181505894169	5.458672733493002	4.028939875123008	3.3263911549928626	4.199508132609968	3.2225130912115474	3.057677583798712	4.324508525011768	3.580710284014778	3.807279271959171	3.5761599587740274	2.7774167136050094	1.7199436408867752	1.5606896000639257	4.774069089945944	0.0	1.9822650708639937	1.3779233746732393	3.8748155587794018
2R_10027	39.624298253677935	42.88641424233244	47.166198815281014	55.44124665044451	16.81463074650515	47.09686622783841	40.1451434278921	51.05302760162302	42.98545199452953	37.464208908602885	32.11147636641213	34.28260926081838	25.089129131238725	31.519427336096065	25.624916342184882	25.043479332965	17.96540581456348	12.827935294676807	7.2717118773233125	10.495522745422901	14.609530226258656	11.275966903753412	10.29153300538176	15.94519953822702	0.0	7.344348288972491	5.796667119289758	11.014270552686822	4.790774883883594	4.122902061286115	3.4907285783528472	3.3837048556672236	1.482858892630636	4.284995805601248	3.864092150869614	2.9195126136447658	3.9388439335501273	2.5864206707376662	3.5143657313728953	5.605105164276578	3.2905309837713648	4.770422724876364	2.9541329501625957	3.063545281650099	2.10852612056215	0.0	2.918305538418617	1.6228713202609968	1.9746458977214167
2R_10028	40.206069508252966	41.16385991867903	38.19232546512845	48.287764170285826	47.0968662278384	7.012965570747198	45.260624252633946	45.79042025259254	56.540001166185604	34.558423030040295	50.42598319030455	33.4170611892963	23.866399080135945	28.654573491771146	31.864149619771478	26.52814692237194	11.574080772037483	11.030743564774511	24.594921640579653	4.007921485047132	8.72001767256915	9.97466084099534	8.032796300736647	8.988505499167665	0.0	12.420298941691167	7.658561009077293	6.8624463797850375	2.700618846808746	6.972392116176787	4.722640132145768	3.934087018571466	3.761576250912183	2.4155049468161027	6.534709107424083	4.320133761215839	2.854767690424424	4.037530732338091	4.457455371461548	3.2811925107728848	2.9678605924651067	4.225800989052563	3.5684596130305297	0.6476093371796148	3.565806483206716	0.0	4.935254397558431	2.744497693798588	4.0814848412168825
2R_10029	35.751118015305515	38.37388478849171	31.55621938983098	45.44778612926296	40.145143427892094	45.260624252633946	4.5438595474838435	18.423281848682638	53.287080147765074	36.13990799213104	5.841261385348598	29.102280145460472	23.96024516122849	33.87111382327482	21.7528219168126	30.136730345577888	28.32275478442135	10.520412118872462	18.518724282121653	7.759956606322657	12.256028433985968	12.811879245122308	14.112669200193205	13.5357743748841	0.0	4.987654930589924	13.378295477831658	7.381532674871092	5.083571371562806	9.264452499577077	4.148558947674167	1.6157276219300774	5.035156406119351	5.716078632871962	3.4442123701347427	4.182223958929446	2.865993043661685	3.0400551587608007	2.9833218139819793	3.8431103983422363	5.027957960237902	2.8925573458171483	6.4484843482387895	6.826636208166374	0.0	0.0	1.2386651302264393	3.616317402731911	3.91128228372397
2R_10030	35.80443138621799	38.84586526935354	37.49941097623325	42.96125349818324	51.053027601623015	45.79042025259254	18.423281848682638	12.439507103800052	54.48339715092628	45.21524112668477	48.72066305574374	33.151396782128764	49.96176999377513	34.615175568170486	33.500336960026445	31.176901734984842	11.609780927472084	13.855013594462365	8.58114242465328	12.78500216965482	14.197890193517242	12.487592502097353	12.845406859694828	15.680400816133503	0.0	7.5112774608692785	9.19189989260013	9.577201444597703	5.182336993712176	4.006734634051045	3.2954484008163814	4.741705098186488	4.957993400910783	5.778974731866408	4.103915705571407	5.598506266849486	4.64811881335386	5.39997928286209	4.492804376350888	3.3072133860123243	2.070966910375464	2.6806864423050065	1.4940381900065978	5.42280528224617	3.3176164020964354	0.0	3.443810190268791	1.1969404669580754	1.5534826803251627
2R_10031	34.10555463349686	32.5098791652944	33.736950093552565	34.60498624482694	42.98545199452953	56.5400011661856	53.287080147765074	54.483397150926294	14.766354483291147	18.058526357174728	44.67526000256734	41.73387753073074	28.506062425018875	44.003655047682926	40.777058057266125	29.302907766846484	14.441246510633812	12.986920223297105	9.442353487722109	8.792572702816187	14.506888540227603	13.065078439689943	8.994734816328672	10.35245984798448	0.0	16.53023185493933	8.938313265957582	7.903783405622842	5.702440929840018	5.038690371311486	2.4174550163747828	3.569927828691356	4.492832247752742	4.769218320348076	5.519296841582382	4.264876606339119	2.5573040695914044	4.133513733651049	6.4648465791131215	3.079262368858065	3.1333651056555047	3.2446947618296704	2.7399686459907904	1.4917607072616523	3.650575326108176	0.0	3.157861695636574	2.370719652496752	3.703681755959965
2R_10032	32.65427724251873	24.79239468500643	28.822749997360614	37.014751072328906	37.464208908602885	34.558423030040295	36.13990799213104	45.21524112668477	18.058526357174728	6.898591486981736	37.1671081499663	35.10583463986834	48.27760742275837	39.855890547103876	47.62935277327402	37.905194826681175	23.56639714563798	14.092604831628426	23.56639714563798	19.75019622642876	15.318158144664686	12.368574409638809	10.2625016432029	8.612619037160867	0.0	11.107506460800142	7.925354200223448	10.802555678015832	3.8815242357521376	5.894838208502077	6.787719100502023	5.825697728395965	4.80569667283598	4.298342248425798	5.009149524678671	3.548118803672504	5.92666832978098	4.513468124405109	6.643857039951933	4.1919703018466645	3.1992175140522963	1.8404927396610502	2.0515390372318776	3.1026361982827777	1.1388965163319469	0.0	0.0	1.643579200071318	1.422110172581602
2R_10033	44.47653343968167	27.321632995789734	41.875016684576956	37.39163436964248	32.11147636641213	50.425983190304564	5.841261385348597	48.72066305574375	44.675260002567335	37.16710814996631	30.03643419467814	6.23530222353995	0.0	66.80460226448514	16.44933801284101	39.64259676307386	39.21045821341468	19.930533548924764	95.22539851829279	8.867240997866098	15.755475027572082	15.902104825311971	10.366994185930485	34.801250060902184	0.0	6.411773041187306	16.605140666890915	11.387005604684159	10.456122190243915	15.879624821632113	6.094961325946647	2.769418748854153	6.472837546341471	5.344132756808291	5.060152563599792	2.389497108827973	0.0	0.0	3.83514550350283	5.646203788997977	5.745407767389122	0.0	5.526474021150921	5.014763463636947	0.0	0.0	0.0	5.313005067544233	2.8731801277071103
2R_10034	24.621176273618822	25.837895376122717	26.07866662385419	26.844198021175096	34.282609260818376	33.4170611892963	29.102280145460472	33.151396782128764	41.73387753073074	35.10583463986834	6.23530222353995	1.6179930666408304	53.28449915554726	47.05232535563633	42.34276798498826	43.39168729735661	22.093606424262592	20.39149724213866	9.883981821380635	11.04457216571773	13.783661921816266	10.84659795629816	11.83653752439302	14.448873024026307	0.0	9.31719781016569	10.587468072012706	8.667425145161642	9.225049699955258	6.2632965252582435	7.275250202971572	4.599257760284501	3.0233356159517233	5.824326013153991	3.9391635580100925	5.456426749318635	6.11865541323563	2.974704089958513	5.971071115815253	3.8093339288787393	4.770786518127036	3.0876839881415648	5.736239449908403	3.643574317256634	2.865987293931931	0.0	2.6444464410015076	4.136000976757991	1.7893415366292529
2R_10035	28.379260436473025	31.13069162434968	33.99554264758718	29.823224964254738	25.089129131238725	23.866399080135945	23.96024516122849	49.96176999377513	28.506062425018875	48.27760742275837	0.0	53.28449915554726	42.1149569865906	48.93312733574128	53.97877554545552	54.203266190269225	38.294574118382315	27.250990184193338	0.0	9.093124506697995	13.848710531174987	18.63679312973258	12.40292935929302	0.0	0.0	4.383404081475209	9.730365096272232	5.189812191076429	3.5741602510490167	2.171218844095197	2.083407988786265	5.679933476619121	4.4251507870130675	3.653512560045479	6.918739405680285	6.534311999022467	5.037560047715769	3.5623395166047773	0.0	7.720046412919035	1.9639219678812347	0.0	3.778170035786827	0.0	0.0	0.0	0.0	0.0	3.9284951035237032
2R_10036	24.730275132554276	23.631440580334164	22.867973129216853	33.166372822503874	31.519427336096065	28.654573491771146	33.87111382327482	34.61517556817048	44.00365504768293	39.85589054710387	66.80460226448514	47.05232535563633	48.93312733574128	9.665370470996914	58.01380791345971	68.99004528037096	38.265051869612634	24.877890268058813	60.51217504961999	12.678299147004033	21.275530636764117	13.353289644256815	11.734583968236088	30.407975514392373	0.0	11.714019827862987	15.451062490427878	11.758525473669586	7.890313021175939	5.549998829454792	5.809679545822492	4.839620264035603	5.141557357157254	5.093994384380591	2.8135952924531336	4.365503322034145	5.267800952980312	3.5182026007878124	4.874182721412188	5.6061735721569255	3.422804531026491	6.616247083180215	4.389834127483593	1.1950104013705336	4.3865703102884375	0.0	2.0237441857829546	4.220269719125858	3.423371972095958
2R_10037	19.485922395365467	27.93016341938617	24.079326934653526	29.009629012577758	25.624916342184882	31.864149619771474	21.7528219168126	33.500336960026445	40.777058057266125	47.629352773274015	16.44933801284101	42.34276798498826	53.97877554545552	58.0138079134597	24.5028939359085	49.735902358476494	38.038695415085606	32.1209333806852	10.429964871878312	15.539553700132844	18.736009624392313	15.426887352769022	16.18071714982288	19.058771151424224	63.275120222728425	16.152361433104925	11.951774693042053	12.472099912495747	11.452510447552655	8.000702392098702	7.34334083822767	6.369978545912257	8.153096723376771	7.609403912076498	3.8796424078169247	3.4023572158919184	2.824782152800376	5.42195107140036	3.3604843667746898	4.638182782249193	7.236836226368741	4.887367679407448	3.6318627678861977	4.394105571022807	1.0081006939361938	30.13100962987068	2.7905234938358734	4.073505593737881	1.8881832957710736
2R_10038	21.701539439612887	18.576134889838603	17.585068869724093	27.66597359664162	25.043479332965006	26.52814692237194	30.136730345577885	31.176901734984842	29.30290776684648	37.905194826681175	39.64259676307386	43.39168729735661	54.20326619026923	68.99004528037096	49.735902358476494	19.890618032202994	52.42271581121531	40.6526520235814	57.12731851222182	24.470192406463088	18.363836205383304	26.16669311955799	19.901869478999842	12.526713215932977	0.0	12.308897632822044	14.231004611585506	17.305849094635395	10.663766122281407	8.764337742061958	6.9472926820911916	4.984262688985797	6.213062614662555	5.7708632576638506	3.3392377127435937	4.587198442233281	5.304679576134883	3.4386317396713193	5.981997592384015	6.435780010270827	5.514826835988395	5.3538475639672365	6.630849470168604	4.813505541307579	4.417279647041687	0.0	3.8210848839486844	4.462305566190718	3.447338186082351
2R_10039	11.612199002125031	13.587228820142794	13.178144895948297	16.270718726458306	17.96540581456348	11.574080772037483	28.322754784421353	11.609780927472084	14.441246510633812	23.566397145637982	39.21045821341469	22.093606424262592	38.294574118382315	38.265051869612634	38.03869541508561	52.42271581121531	12.53547015743297	40.885292965425165	142.06866178424033	46.30224484858588	41.974831890798285	37.705272374838195	32.38345412361721	25.9603377959154	0.0	29.89328575278827	26.985462002611484	19.81991624103397	14.6247151836718	10.661007330153273	4.5465968779201225	7.747032731523173	9.65695478794836	6.976390499272362	5.190172644015495	2.2280863474365553	6.870880220219956	2.4293912023387456	3.576081052878366	6.317762610701679	8.571687864986487	8.87624320107509	8.245056264263948	8.416828269769447	6.865771759089681	0.0	4.751285638502708	13.871510968203724	3.2149158377899214
2R_10040	10.680603167389084	8.057395591332694	10.419738318691865	13.291629516562168	12.827935294676807	11.030743564774511	10.520412118872462	13.855013594462367	12.986920223297105	14.092604831628426	19.930533548924764	20.39149724213866	27.250990184193338	24.877890268058813	32.1209333806852	40.6526520235814	40.88529296542517	17.003328523010726	63.186361855657076	55.89624950034847	61.66004194589705	63.95662422983142	40.53678665481814	32.988863619419355	0.0	37.68272856504595	37.32717461935614	33.1015719576723	26.76128266827829	13.24632544674211	12.9994801074589	8.663134942817797	10.123977305724328	8.358602909675266	6.955111947323421	8.833719967135844	4.889420857878226	5.680313347817639	7.634377865277443	10.971927307074514	9.258535368871351	4.793747329248271	4.1909321638956225	4.278243250643448	4.362308572084663	0.0	6.641418408937127	4.784497663503157	4.357680127976351
2R_10041	9.400351573148836	9.624287080934481	0.0	19.757301310699372	7.2717118773233125	24.594921640579653	18.518724282121653	8.58114242465328	9.442353487722109	23.566397145637982	95.2253985182928	9.883981821380635	0.0	60.51217504961999	10.429964871878314	57.12731851222182	142.06866178424033	63.18636185565708	0.0	14.056038614749284	49.95004995004995	86.42556814007857	65.73357851958122	0.0	0.0	0.0	75.20538590891725	24.06704114982696	0.0	0.0	9.66151836558026	8.779970429059595	0.0	8.471331320545012	24.063527713162753	0.0	11.680496374373925	0.0	0.0	8.950163698494046	9.107418356548143	0.0	0.0	0.0	0.0	0.0	0.0	0.0	9.108928207071445
2R_10042	10.941826466571298	12.546781009066798	12.74850013895865	15.178095634696907	10.495522745422903	4.007921485047132	7.759956606322657	12.785002169654824	8.792572702816187	19.75019622642876	8.8672409978661	11.04457216571773	9.093124506697995	12.678299147004033	15.539553700132844	24.470192406463088	46.30224484858587	55.896249500348475	14.056038614749284	4.581067586387973	60.46652247726692	75.4482607516035	48.96806872576631	35.958620873876676	0.0	47.32147665342895	42.36820180317666	38.65872381165604	23.922826505102705	15.470142554550886	14.39464900515207	8.17577190119645	13.376204067369251	10.254883553036326	9.336492802497698	9.170436333240536	7.613687582989194	12.691005399907425	13.586363502815859	7.917540565206552	4.664377475008796	10.099309584850754	4.078761205172783	6.661976635115546	6.792881114934597	0.0	9.401686982301982	4.705454986911777	4.665150747136615
2R_10043	10.442936020352615	9.554292265800411	8.433125316242199	9.106319785931436	14.609530226258654	8.72001767256915	12.256028433985968	14.197890193517242	14.506888540227601	15.318158144664686	15.755475027572082	13.783661921816265	13.848710531174987	21.27553063676412	18.736009624392313	18.363836205383308	41.97483189079828	61.66004194589705	49.95004995004995	60.466522477266906	27.660651037274416	78.47703482780165	76.13143548540587	57.37234652897303	86.58008658008657	56.214595615261544	55.105037311443006	48.352873582834164	19.196489784725077	15.945205609856515	11.646521229781294	12.244067852888563	15.03631755732596	9.410878976096367	13.081808702246658	9.490027413645228	8.834702712253733	9.956970269658184	5.172963792127324	7.827324979955702	9.686981342873933	7.133271808863982	9.110787172011662	9.018759018759019	6.896979812540089	0.0	4.772882391404994	5.573825316314586	5.167246546556892
2R_10044	8.970318449668833	10.33201090481759	8.907497773422474	10.133742302892468	11.275966903753412	9.97466084099534	12.811879245122308	12.487592502097353	13.065078439689941	12.368574409638807	15.90210482531197	10.846597956298162	18.63679312973258	13.353289644256815	15.426887352769022	26.16669311955799	37.7052723748382	63.95662422983143	86.42556814007857	75.4482607516035	78.47703482780163	25.257019814956763	70.9593506223635	81.59522346826024	262.1575566915716	67.40640099912774	58.847302624442584	50.2382527606494	24.120076860008858	16.093601152955195	13.137841332354126	12.776934290656657	11.504579985531157	7.073322914126586	8.80237051665131	9.216900173218084	7.245000503806189	9.852584060867846	7.831659693153833	9.821833855523941	10.211673433203934	7.874626230865951	7.523654369337196	6.447740832981362	4.176700319037254	0.0	6.262492166465327	5.625698641450034	4.780724674415265
2R_10045	8.95472401988307	10.477764311231198	7.904011159199116	7.797146427237272	10.29153300538176	8.032796300736647	14.112669200193203	12.845406859694828	8.994734816328672	10.2625016432029	10.366994185930485	11.836537524393018	12.402929359293017	11.734583968236088	16.180717149822883	19.901869478999842	32.38345412361721	40.53678665481814	65.7335785195812	48.9680687257663	76.13143548540587	70.9593506223635	16.548897777436064	57.05489822307024	99.69592742136484	48.13288393817281	59.97311812440439	56.33278421969367	24.81120365690075	16.990509895889556	18.144062753844313	10.753395814864376	12.845973841408354	11.297642099090835	13.31704723949618	9.278195368733112	10.80886968216328	13.488625177274255	6.949373121869866	9.743859985798812	8.675677423539954	8.213876615560439	8.10665226162246	8.221452348116024	6.353431381074764	0.0	5.49591661639277	4.125981055145387	6.941692559179912
2R_10046	10.306409556102942	3.5173097364057733	12.129460154116918	0.0	15.94519953822702	8.988505499167664	13.535774374884099	15.680400816133503	10.35245984798448	8.612619037160867	34.801250060902184	14.448873024026307	0.0	30.407975514392373	19.058771151424224	12.526713215932977	25.9603377959154	32.988863619419355	0.0	35.958620873876676	57.37234652897303	81.59522346826024	57.054898223070246	120.96579087434074	669.3440428380186	59.4312135705233	68.71174816979388	65.96688989862209	12.11482430476052	25.758154479747834	17.654581752365537	19.25246527817887	7.499653141042226	27.863535548298653	17.58860258552458	2.768553879103896	17.075103133622925	18.112135855508626	4.443532039199062	6.541886719381189	19.97048362520195	13.786695012111611	6.403163675108597	0.0	10.66400493103588	0.0	7.379757914421375	0.0	9.986897190885559
2R_10047	0.0	0.0	0.0	59.930480642454754	0.0	0.0	0.0	0.0	0.0	0.0	0.0	0.0	0.0	0.0	63.275120222728425	0.0	0.0	0.0	0.0	0.0	86.58008658008657	262.15755669157164	99.69592742136484	669.3440428380188	0.0	0.0	136.8738023542294	73.00335815447511	0.0	61.083623480544865	0.0	0.0	62.24712107065048	0.0	0.0	0.0	0.0	0.0	0.0	0.0	0.0	0.0	0.0	0.0	0.0	0.0	0.0	0.0	0.0
2R_10048	10.127200806884725	6.4802820892714585	7.262867650550588	7.981862016753131	7.3443482889724905	12.420298941691168	4.987654930589923	7.5112774608692785	16.530231854939334	11.10750646080014	6.411773041187306	9.317197810165688	4.383404081475208	11.714019827862987	16.152361433104925	12.308897632822044	29.893285752788266	37.68272856504595	0.0	47.32147665342896	56.214595615261544	67.40640099912775	48.13288393817281	59.431213570523305	0.0	15.055687566561536	48.105849884024394	78.59407037718186	20.088288025873712	18.30474843479147	23.419263163626294	13.005919940049802	15.199075067195455	14.259917687191937	11.341818093440379	15.302328876734078	12.583649812126108	7.786275199445439	6.549401274202391	15.065943332648134	7.358713167111041	5.080114033319706	8.258020189207757	5.352420493005028	7.858933711662402	0.0	9.51751242681203	8.50611521635134	14.719866225855741
2R_10049	7.9618636099979465	8.870784177800818	10.334778190443174	9.597407932065707	5.796667119289758	7.658561009077295	13.378295477831657	9.19189989260013	8.938313265957582	7.925354200223448	16.605140666890915	10.587468072012706	9.730365096272232	15.45106249042788	11.95177469304205	14.231004611585506	26.985462002611488	37.32717461935614	75.20538590891725	42.36820180317666	55.105037311443006	58.847302624442584	59.97311812440439	68.71174816979388	136.8738023542294	48.105849884024394	26.60290163468461	84.23464402439436	41.28923147940555	24.83142098784811	24.549196131759096	20.996939958462804	16.102800276968164	16.24927965044043	15.185998509374356	12.832508699969114	11.056982333037238	14.403436808172064	12.115406271673324	10.924932913108389	8.84813242468912	10.807063007714646	10.038576065520651	10.297218927112166	10.903383087166443	0.0	10.060551440957692	6.713613849379738	6.126645662407483
2R_10050	5.995143184627554	5.75433721659026	5.2916961513361604	4.725136450127839	11.01427055268682	6.8624463797850375	7.381532674871092	9.577201444597703	7.903783405622842	10.802555678015832	11.387005604684159	8.667425145161642	5.189812191076429	11.758525473669586	12.472099912495747	17.305849094635395	19.81991624103397	33.1015719576723	24.06704114982696	38.658723811656046	48.352873582834164	50.2382527606494	56.33278421969367	65.96688989862209	73.00335815447511	78.59407037718185	84.23464402439436	4.316887144482759	31.711865985654345	31.705691556918822	18.100006154002095	22.047994073499193	15.541331147731395	14.519631825358138	16.30585955859079	9.662653223258804	14.89864452132145	11.52338034609123	10.662141266199065	17.480849729121747	11.253625573290543	11.653471178108797	16.062601124549687	10.139355299232653	8.141638455889417	0.0	7.243993642671179	7.385379580311706	5.809285794785817
2R_10051	3.6126841339944544	5.283922318944421	5.46648973461559	2.169429163527774	4.790774883883594	2.7006188468087466	5.083571371562806	5.182336993712176	5.702440929840018	3.8815242357521376	10.456122190243915	9.225049699955258	3.5741602510490162	7.890313021175938	11.452510447552655	10.663766122281407	14.6247151836718	26.761282668278294	0.0	23.922826505102698	19.196489784725077	24.12007686000885	24.81120365690075	12.114824304760521	0.0	20.088288025873712	41.28923147940555	31.711865985654345	6.369875946665939	54.72650429478681	66.8349741054258	44.82949607308076	44.502466647795366	43.253621095488654	33.46874965595446	26.618204897375385	26.933850463262228	19.499913384105668	23.363729545471994	22.112169137455876	22.50068064558953	9.320055361128846	15.390771693292702	10.474275180157534	8.010067052271294	0.0	7.7604332095544235	11.559592473503102	11.00215642265884
2R_10052	5.643311664584128	2.8888734173668094	2.767303993380166	4.612571352360454	4.122902061286114	6.972392116176787	9.264452499577077	4.006734634051045	5.038690371311486	5.894838208502077	15.879624821632115	6.2632965252582435	2.171218844095197	5.549998829454792	8.0007023920987	8.764337742061958	10.661007330153273	13.24632544674211	0.0	15.470142554550886	15.945205609856515	16.093601152955195	16.990509895889556	25.758154479747834	61.08362348054487	18.304748434791467	24.83142098784811	31.705691556918822	54.72650429478681	26.864705214093398	72.50122357898327	59.15096808758419	42.433441521498956	45.770337668123354	35.58009601275533	35.119083126137056	40.12508430163342	37.19011952739127	30.818911603372936	21.790704580940425	20.654830416096722	21.70324418206795	24.542527291290348	12.725754891780182	13.624600032835287	29.087439752640414	9.428563712542758	9.831055281203573	10.632925174829595
2R_10053	2.4067015808870593	2.4640341111026207	3.452001276496964	6.955181505894169	3.4907285783528472	4.722640132145767	4.148558947674166	3.295448400816381	2.4174550163747828	6.787719100502023	6.094961325946647	7.275250202971572	2.083407988786265	5.809679545822491	7.34334083822767	6.9472926820911916	4.5465968779201225	12.999480107458904	9.66151836558026	14.39464900515207	11.646521229781298	13.137841332354126	18.144062753844313	17.654581752365537	0.0	23.419263163626294	24.5491961317591	18.100006154002095	66.8349741054258	72.50122357898327	25.66324888877359	57.32068614210034	62.7177780437537	54.22128715805142	55.96064272595072	43.15380518011005	50.46418074878975	36.2147172169841	40.467629923368705	32.080206933374825	23.025577831976296	20.825497362677122	20.185672299515904	12.21108571205283	5.602962323533534	0.0	5.8160849256966065	12.937312146184727	10.494407879854421
2R_10054	3.827436210991248	4.198514498394236	4.343579451162675	5.458672733493002	3.3837048556672236	3.934087018571466	1.6157276219300771	4.741705098186487	3.5699278286913563	5.825697728395965	2.769418748854153	4.599257760284501	5.679933476619121	4.839620264035603	6.369978545912257	4.984262688985797	7.747032731523173	8.663134942817797	8.779970429059595	8.17577190119645	12.244067852888563	12.776934290656655	10.753395814864376	19.25246527817887	0.0	13.005919940049804	20.996939958462804	22.047994073499193	44.82949607308076	59.1509680875842	57.32068614210034	19.406288107183176	59.084036299083394	72.43272551929091	56.91984333046401	50.23213193495891	44.16116078901999	44.44101087589245	38.89688160871279	31.495766214163613	20.130043257873748	23.862350115641885	19.362970499801072	11.559278197980658	11.88070348021447	0.0	9.983545941753173	13.471413855745947	11.391254737702319
2R_10055	2.2364235115203766	2.6167996246200937	4.512023273016042	4.028939875123008	1.482858892630636	3.761576250912183	5.035156406119351	4.957993400910783	4.492832247752741	4.805696672835979	6.472837546341471	3.0233356159517233	4.425150787013067	5.141557357157254	8.153096723376771	6.213062614662555	9.65695478794836	10.123977305724326	0.0	13.376204067369251	15.03631755732596	11.504579985531153	12.845973841408355	7.499653141042226	62.24712107065048	15.199075067195457	16.102800276968164	15.541331147731395	44.502466647795366	42.433441521498956	62.71777804375369	59.084036299083394	19.179785203841885	54.12793136578303	67.33593680781316	49.69127685082948	39.69841905015974	37.337043456388365	44.21625550714495	36.50262841738748	20.73872258445342	18.911329264512762	20.24619371558147	15.129508593560882	19.8344517484813	29.641486224119276	12.353342660107042	11.449501116612597	9.906703618671164
2R_10056	4.748003662293492	3.5108022253300923	3.259582030315417	3.3263911549928635	4.284995805601248	2.4155049468161027	5.716078632871962	5.778974731866408	4.769218320348077	4.298342248425798	5.344132756808291	5.82432601315399	3.6535125600454785	5.093994384380591	7.609403912076498	5.7708632576638506	6.976390499272362	8.358602909675266	8.47133132054501	10.254883553036326	9.410878976096367	7.073322914126585	11.297642099090835	27.863535548298653	0.0	14.259917687191937	16.24927965044043	14.519631825358138	43.253621095488654	45.77033766812335	54.221287158051425	72.4327255192909	54.12793136578303	25.434891479539555	67.52331242361424	69.2983634234905	48.83621657111812	47.51433727744053	36.84719814928806	42.19244607541688	22.23355878161938	23.02352559723819	18.682311037273376	9.814586402622172	8.18790387859369	48.945469852037846	9.632597980803478	11.107260594105156	11.75762364317023
2R_10057	3.2468951565065907	2.5571098521606936	3.968192730711827	4.199508132609968	3.8640921508696136	6.534709107424083	3.4442123701347427	4.103915705571407	5.519296841582382	5.009149524678671	5.060152563599793	3.9391635580100925	6.918739405680285	2.8135952924531336	3.8796424078169256	3.3392377127435937	5.190172644015495	6.955111947323421	24.06352771316275	9.336492802497698	13.081808702246658	8.80237051665131	13.317047239496176	17.58860258552458	0.0	11.341818093440377	15.185998509374356	16.30585955859079	33.46874965595446	35.58009601275533	55.96064272595072	56.91984333046401	67.33593680781316	67.52331242361426	31.115136661516328	74.8746302813535	66.1030835691941	56.40145546479628	51.04158758720278	37.3345952585064	22.02000917097085	26.310448254865555	15.827498882764786	17.318869964855367	18.60674261835633	23.172285946008575	16.631927398954335	10.293268649836428	13.795039594183818
2R_10058	3.538254487066913	4.105548632071043	2.706677410649143	3.2225130912115474	2.9195126136447653	4.320133761215838	4.182223958929446	5.598506266849485	4.264876606339119	3.5481188036725038	2.389497108827973	5.456426749318635	6.534311999022466	4.3655033220341455	3.4023572158919184	4.587198442233281	2.2280863474365558	8.833719967135844	0.0	9.170436333240534	9.490027413645226	9.216900173218084	9.278195368733112	2.768553879103896	0.0	15.302328876734078	12.832508699969114	9.662653223258802	26.61820489737538	35.11908312613706	43.15380518011004	50.23213193495891	49.69127685082949	69.2983634234905	74.8746302813535	20.720066409143488	45.72351482989446	59.485618118581414	50.036143486207884	39.75190588491482	23.995969225649386	23.428637718431226	18.904914785437132	16.755518789160043	11.715261449123657	0.0	8.107253696692336	15.638679882393747	11.657117278096944
2R_10059	4.7281530233992655	3.3513142513968277	3.2102844157898742	3.057677583798712	3.9388439335501273	2.854767690424424	2.865993043661684	4.648118813353859	2.5573040695914044	5.92666832978098	0.0	6.11865541323563	5.037560047715768	5.267800952980311	2.824782152800376	5.304679576134882	6.870880220219957	4.889420857878226	11.680496374373924	7.613687582989194	8.834702712253733	7.245000503806189	10.80886968216328	17.075103133622928	0.0	12.583649812126108	11.056982333037238	14.89864452132145	26.933850463262225	40.12508430163342	50.46418074878976	44.16116078901999	39.69841905015974	48.83621657111812	66.10308356919411	45.72351482989446	13.557719005969735	50.174158659254445	51.276319334992245	52.289200417094676	27.484887540297077	26.272094831753506	28.47120991253644	21.529155643738974	12.418669007698671	0.0	11.719130871753332	18.247642404601326	13.392293256825278
2R_10060	5.14390855776635	3.686512850604488	3.178239484159019	4.324508525011769	2.5864206707376662	4.037530732338091	3.0400551587608007	5.39997928286209	4.133513733651049	4.513468124405109	0.0	2.974704089958513	3.562339516604777	3.518202600787813	5.421951071400361	3.4386317396713193	2.429391202338746	5.680313347817639	0.0	12.691005399907425	9.956970269658184	9.852584060867846	13.488625177274258	18.112135855508626	0.0	7.7862751994454396	14.403436808172067	11.52338034609123	19.499913384105668	37.19011952739127	36.2147172169841	44.44101087589245	37.337043456388365	47.514337277440525	56.40145546479628	59.48561811858141	50.174158659254445	16.49750919250252	35.92767997538821	60.72979385075575	38.373830682100326	32.254275575163405	17.736724876360647	21.314252466537493	17.563866209324882	0.0	17.67946814855969	15.208197458074226	12.959545482820827
2R_10061	1.5143739644284915	5.03896066242332	4.67839102647174	3.580710284014778	3.5143657313728953	4.457455371461548	2.9833218139819793	4.492804376350887	6.464846579113122	6.643857039951933	3.8351455035028303	5.971071115815253	0.0	4.874182721412188	3.3604843667746898	5.981997592384015	3.576081052878366	7.634377865277443	0.0	13.586363502815859	5.172963792127324	7.831659693153833	6.949373121869866	4.443532039199063	0.0	6.549401274202391	12.115406271673324	10.662141266199065	23.36372954547199	30.818911603372936	40.467629923368705	38.89688160871279	44.21625550714496	36.84719814928806	51.04158758720278	50.036143486207884	51.27631933499224	35.92767997538821	10.77303319793426	52.26705465883112	34.84559933275445	37.982817636819995	30.342409147770635	21.129920582233044	18.80300758807123	0.0	13.012151153376747	13.567620818645818	12.473124086160231
2R_10062	3.3442527831498707	4.2798996140985714	3.689813786905579	3.807279271959172	5.605105164276578	3.281192510772884	3.8431103983422363	3.3072133860123243	3.079262368858065	4.191970301846664	5.646203788997977	3.8093339288787393	7.720046412919034	5.6061735721569255	4.638182782249192	6.435780010270827	6.317762610701679	10.971927307074514	8.950163698494045	7.917540565206552	7.827324979955701	9.821833855523941	9.74385998579881	6.541886719381189	0.0	15.065943332648132	10.92493291310839	17.480849729121747	22.112169137455876	21.790704580940425	32.080206933374825	31.49576621416361	36.50262841738748	42.19244607541688	37.334595258506404	39.75190588491481	52.289200417094676	60.72979385075574	52.26705465883112	14.063085035946173	44.55054133362774	39.70271723719192	32.20460687940268	18.38202023492787	23.356932774508625	25.85602846231613	19.156836964362117	14.731278018765952	17.823170813380383
2R_10063	3.6865956940278712	3.484078068085679	3.754643931346486	3.5761599587740274	3.290530983771364	2.9678605924651067	5.027957960237902	2.070966910375464	3.1333651056555047	3.1992175140522963	5.745407767389123	4.770786518127036	1.9639219678812347	3.422804531026491	7.236836226368741	5.514826835988396	8.571687864986488	9.25853536887135	9.107418356548143	4.664377475008796	9.686981342873933	10.211673433203934	8.675677423539954	19.97048362520195	0.0	7.35871316711104	8.848132424689119	11.253625573290543	22.50068064558953	20.654830416096726	23.025577831976296	20.130043257873748	20.738722584453416	22.23355878161938	22.02000917097085	23.995969225649386	27.484887540297073	38.37383068210032	34.84559933275445	44.55054133362774	2.19797797565624	83.36117255085585	73.46921861733256	31.654603385085732	18.4856893036256	0.0	20.711762142712203	21.849986529229234	18.41111728112534
2R_10064	3.5239217019837032	2.7059015170907443	4.665657433123243	2.777416713605009	4.770422724876364	4.225800989052564	2.8925573458171483	2.6806864423050065	3.2446947618296704	1.8404927396610504	0.0	3.0876839881415648	0.0	6.616247083180215	4.887367679407448	5.353847563967235	8.876243201075091	4.79374732924827	0.0	10.099309584850754	7.133271808863982	7.874626230865951	8.21387661556044	13.786695012111613	0.0	5.080114033319706	10.807063007714646	11.653471178108797	9.320055361128846	21.70324418206795	20.825497362677122	23.862350115641885	18.911329264512762	23.023525597238194	26.310448254865555	23.428637718431222	26.272094831753506	32.254275575163405	37.982817636819995	39.70271723719192	83.36117255085585	23.864044945011937	27.366765449743234	38.242520756252304	30.081060253457544	0.0	20.186031947171138	19.20606646498718	23.618171901136492
2R_10065	4.364448944676245	2.792761876164023	2.4077133118424054	1.7199436408867754	2.9541329501625957	3.56845961303053	6.4484843482387895	1.4940381900065978	2.7399686459907904	2.051539037231877	5.526474021150921	5.736239449908404	3.7781700357868266	4.389834127483592	3.6318627678861977	6.630849470168604	8.245056264263948	4.190932163895622	0.0	4.078761205172783	9.110787172011662	7.523654369337196	8.10665226162246	6.403163675108598	0.0	8.258020189207759	10.038576065520651	16.062601124549687	15.390771693292699	24.542527291290348	20.185672299515904	19.362970499801072	20.24619371558147	18.682311037273372	15.827498882764784	18.90491478543713	28.47120991253644	17.736724876360643	30.342409147770635	32.20460687940268	73.46921861733256	27.366765449743234	12.20194710537276	39.67515825774755	32.17564242903747	0.0	25.782087917857332	26.393911335226914	21.14572619498728
2R_10066	2.970249976238	3.041007376267492	3.0586876517109074	1.5606896000639257	3.063545281650099	0.6476093371796148	6.826636208166373	5.422805282246169	1.4917607072616523	3.1026361982827777	5.014763463636947	3.643574317256634	0.0	1.1950104013705334	4.394105571022807	4.813505541307579	8.416828269769447	4.278243250643447	0.0	6.661976635115545	9.018759018759019	6.447740832981363	8.221452348116024	0.0	0.0	5.352420493005028	10.297218927112166	10.139355299232653	10.474275180157534	12.72575489178018	12.21108571205283	11.559278197980658	15.129508593560882	9.814586402622172	17.318869964855367	16.755518789160043	21.529155643738974	21.314252466537493	21.129920582233044	18.382020234927875	31.654603385085732	38.242520756252304	39.67515825774755	6.697959533607682	7.683267441631753	0.0	53.170130807029004	42.57783227740309	31.180156449553003
2R_10067	4.542920834607244	0.0	2.4059231904209613	4.774069089945944	2.10852612056215	3.5658064832067153	0.0	3.317616402096435	3.6505753261081755	1.1388965163319467	0.0	2.865987293931931	0.0	4.3865703102884375	1.0081006939361936	4.417279647041687	6.8657717590896805	4.362308572084663	0.0	6.792881114934597	6.896979812540089	4.176700319037254	6.353431381074764	10.66400493103588	0.0	7.858933711662401	10.903383087166443	8.141638455889417	8.010067052271294	13.624600032835286	5.602962323533534	11.88070348021447	19.8344517484813	8.187903878593692	18.60674261835633	11.715261449123657	12.418669007698671	17.56386620932488	18.803007588071228	23.356932774508625	18.4856893036256	30.081060253457544	32.17564242903747	7.683267441631754	16.921957904373453	168.59283986209104	35.1312532898955	32.560848900403855	35.216674109123794
2R_10068	0.0	0.0	0.0	0.0	0.0	0.0	0.0	0.0	0.0	0.0	0.0	0.0	0.0	0.0	30.13100962987068	0.0	0.0	0.0	0.0	0.0	0.0	0.0	0.0	0.0	0.0	0.0	0.0	0.0	0.0	29.08743975264041	0.0	0.0	29.641486224119276	48.945469852037846	23.172285946008575	0.0	0.0	0.0	0.0	25.85602846231613	0.0	0.0	0.0	0.0	168.59283986209104	0.0	0.0	24.330189872801768	0.0
2R_10069	3.7725776985955637	4.506189541018202	0.554986324581976	1.982265070863994	2.918305538418617	4.935254397558431	1.2386651302264393	3.443810190268791	3.157861695636574	0.0	0.0	2.6444464410015076	0.0	2.023744185782954	2.7905234938358734	3.8210848839486844	4.751285638502709	6.6414184089371275	0.0	9.401686982301982	4.772882391404994	6.262492166465328	5.49591661639277	7.379757914421376	0.0	9.51751242681203	10.060551440957692	7.243993642671179	7.7604332095544235	9.428563712542758	5.816084925696607	9.983545941753174	12.353342660107042	9.632597980803478	16.631927398954335	8.107253696692338	11.719130871753332	17.67946814855969	13.012151153376747	19.156836964362117	20.711762142712203	20.186031947171138	25.782087917857332	53.170130807029004	35.13125328989549	0.0	17.558453780949645	30.982766596566748	46.304555295925105
2R_10070	2.6224156749127654	2.9533756492996366	3.009124963126646	1.3779233746732393	1.6228713202609966	2.744497693798588	3.616317402731911	1.1969404669580754	2.3707196524967524	1.6435792000713183	5.313005067544233	4.136000976757991	0.0	4.220269719125858	4.073505593737881	4.462305566190717	13.871510968203722	4.784497663503157	0.0	4.705454986911777	5.573825316314586	5.625698641450035	4.125981055145387	0.0	0.0	8.50611521635134	6.713613849379738	7.385379580311706	11.559592473503102	9.831055281203573	12.937312146184727	13.471413855745944	11.449501116612597	11.107260594105156	10.293268649836428	15.638679882393745	18.247642404601326	15.208197458074226	13.567620818645818	14.731278018765948	21.849986529229238	19.20606646498718	26.393911335226914	42.57783227740309	32.560848900403855	24.330189872801768	30.982766596566748	12.217305644282433	43.19899428675513
2R_10071	1.9854190822598832	2.9038797226957485	2.7538620160913667	3.874815558779402	1.9746458977214165	4.0814848412168825	3.91128228372397	1.5534826803251627	3.703681755959965	1.4221101725816019	2.8731801277071103	1.7893415366292529	3.9284951035237023	3.423371972095958	1.8881832957710736	3.447338186082351	3.214915837789921	4.35768012797635	9.108928207071441	4.665150747136615	5.167246546556892	4.780724674415265	6.941692559179913	9.986897190885557	0.0	14.719866225855741	6.126645662407483	5.809285794785817	11.00215642265884	10.632925174829595	10.494407879854421	11.391254737702319	9.906703618671164	11.75762364317023	13.795039594183818	11.657117278096944	13.392293256825278	12.959545482820825	12.473124086160231	17.823170813380383	18.41111728112534	23.618171901136492	21.14572619498728	31.180156449553003	35.216674109123794	0.0	46.304555295925105	43.19899428675513	11.818049096243554
2R_10072	2.995603390349027	4.217076545421499	1.652569259342916	2.361016965559609	3.1862480145329988	5.388381825830648	0.0	7.178184799086197	1.50449405538667	2.8162076694065084	3.793176303420724	1.5748607498282121	0.0	3.9169349465802386	5.816491681669061	3.640944440962791	1.4147787505324874	3.595634511374664	0.0	6.718841832920209	4.263628689104723	6.885293675418821	8.837130795721768	0.0	0.0	6.477729121934911	6.290982380036808	8.148766176139702	5.942070752236447	10.427933095825125	9.23648768239321	10.492151136499318	15.122412866802806	6.411438762627414	13.41953788862742	11.768626272697722	13.958308208378558	11.186790847941635	12.592438792635033	16.04330065455597	14.51127284650262	16.905221887799364	17.4478852604732	32.297974271053725	24.408877997105108	0.0	45.044142857820816	34.88977983072821	33.74430265548068
2R_10073	2.654854334779787	1.1648993008623867	4.017161044169958	2.391373645675428	2.9338318813408173	2.9769069420874508	0.747153141065427	3.4621323903500256	3.047676053673994	3.803222594108722	3.841946914282706	1.9938868227569	10.50617710682996	3.0517667532229096	5.8912769881502856	4.148727453913516	5.0153922387808185	4.3702382839647544	24.360476588363976	3.9697169574796245	7.197413537471175	6.102093427757708	6.298678633360447	4.45141238863679	0.0	4.920762196539671	3.0342230626076123	7.76803633654357	7.3559086168785335	8.530854088393541	6.626632193106922	6.376232127155672	11.591128729626782	10.253484595472349	14.23932091384078	11.308661887911416	14.137776591461236	12.66363921265223	9.81103504997177	13.721864805760324	13.59551212879521	19.025088993658787	13.430887761888174	22.4502656058852	23.54544205566778	0.0	38.29098065727038	38.39650226213163	34.54567585160236
2R_10074	1.537509760784622	2.7547386522378177	1.6963803518170708	5.251154223895159	2.6760422500686554	1.5085179977259595	6.815023674256407	5.964963977056223	2.31656931219783	4.818113098748721	0.0	3.6373763701239	5.323900800821158	3.0929049255871814	2.1323900322195604	1.8687345709682086	5.083000312096219	4.060053806047613	24.688858658753066	6.896964352867318	5.543770989738189	2.0614501200190984	6.0476073699771975	0.0	0.0	5.818277086801961	6.457761962342883	6.888656577146607	9.488267249246276	9.88097256930854	6.3209035004650005	7.539215228008486	11.747378499066818	9.352532489139112	10.1674847118748	8.983027436984605	8.597013282958658	13.172092510510316	11.931946738375016	15.004745342206823	11.171984773478513	8.483881743018133	20.776115433816756	31.85405693269095	29.828546706671922	0.0	19.81641577020092	32.7153867420172	33.89397190867608
2R_10075	1.9853367987387156	2.794868398031742	1.9714331451534681	2.3471467614538417	1.919715058997451	3.8958013390648363	1.4666700693412276	3.171562358284966	1.2463797031951143	2.488589660868066	5.027856840826599	2.8702830876710226	3.437290754925294	3.794080021061537	2.4781378677308785	2.111407130390792	2.3441123118592015	4.7660151095070615	7.969981860321286	3.3396854149926494	5.086297514495947	2.6618840975355407	7.5921615747340505	2.9127242943342853	0.0	7.512953673732386	5.559133254886022	5.082914405881644	5.250811578564612	9.835048167015492	14.028401340217352	10.430513172903696	10.293257618297293	9.61657077380117	12.493673754179557	12.399458887614147	8.325784621942772	12.211373289295633	13.802407178330247	9.451289777347933	15.147325047313753	15.93449171112639	14.801394883453817	21.405489475550397	25.42098303403592	69.07317612278447	36.25009022540839	35.79650650998381	39.43766886055533
2R_10076	1.5881772906132172	2.032513632780315	4.380708369655247	1.6689853045009446	3.0713658892384372	1.558230124826699	3.9108932691414955	3.2619891602650433	3.190546919963655	3.732667916430244	0.0	1.669885998135322	1.3748365319363527	2.5558635087098716	3.744524403990659	0.7238690161910678	3.375325887714459	4.9563681381323015	6.3756155656828675	5.046342941985876	4.671587405400356	7.452843048205506	5.032226552366408	6.990132728640251	0.0	3.863580575874412	6.352926542317447	8.132191207739162	7.70074350678558	8.292856750085576	9.589768867390758	9.641870519914132	10.401004216957148	8.945128221972569	9.147379529858572	9.7590078602249	9.126997283016246	11.338474465127529	12.581929545200223	10.39581557460262	12.309492807736456	14.340210499949928	20.72075058846932	26.188726438204277	20.951837026258936	36.83688993505656	24.307473678204357	27.212659571122796	31.933040031566776
2R_10077	0.0	0.0	3.081873039158279	3.6692131005584545	2.700921554434373	0.0	0.0	3.1872814720140754	0.0	4.376616612761339	0.0	0.0	0.0	0.0	0.0	4.243743660907907	0.0	3.352745731116498	0.0	10.441628685242327	5.3008216273522395	0.0	6.10383229110397	0.0	0.0	0.0	5.586685810376711	4.469593356396436	0.0	22.43888209489403	10.765691893075148	9.78339562095212	7.622096457630672	28.318450414393325	14.896469536719797	0.0	4.338470081910315	9.203922098003362	4.516079501063537	6.648693033167006	13.531021558300099	0.0	52.06164098292379	41.335978835978835	21.67622226798314	0.0	30.000975031688533	31.28167269360227	33.833161911979644
2R_10078	NA	NA	NA	NA	NA	NA	NA	NA	NA	NA	NA	NA	NA	NA	NA	NA	NA	NA	NA	NA	NA	NA	NA	NA	NA	NA	NA	NA	NA	NA	NA	NA	NA	NA	NA	NA	NA	NA	NA	NA	NA	NA	NA	NA	NA	NA	NA	NA	NA
2R_10079	NA	NA	NA	NA	NA	NA	NA	NA	NA	NA	NA	NA	NA	NA	NA	NA	NA	NA	NA	NA	NA	NA	NA	NA	NA	NA	NA	NA	NA	NA	NA	NA	NA	NA	NA	NA	NA	NA	NA	NA	NA	NA	NA	NA	NA	NA	NA	NA	NA
2R_10080	NA	NA	NA	NA	NA	NA	NA	NA	NA	NA	NA	NA	NA	NA	NA	NA	NA	NA	NA	NA	NA	NA	NA	NA	NA	NA	NA	NA	NA	NA	NA	NA	NA	NA	NA	NA	NA	NA	NA	NA	NA	NA	NA	NA	NA	NA	NA	NA	NA
2R_10081	NA	NA	NA	NA	NA	NA	NA	NA	NA	NA	NA	NA	NA	NA	NA	NA	NA	NA	NA	NA	NA	NA	NA	NA	NA	NA	NA	NA	NA	NA	NA	NA	NA	NA	NA	NA	NA	NA	NA	NA	NA	NA	NA	NA	NA	NA	NA	NA	NA
2R_10082	NA	NA	NA	NA	NA	NA	NA	NA	NA	NA	NA	NA	NA	NA	NA	NA	NA	NA	NA	NA	NA	NA	NA	NA	NA	NA	NA	NA	NA	NA	NA	NA	NA	NA	NA	NA	NA	NA	NA	NA	NA	NA	NA	NA	NA	NA	NA	NA	NA
2R_10083	NA	NA	NA	NA	NA	NA	NA	NA	NA	NA	NA	NA	NA	NA	NA	NA	NA	NA	NA	NA	NA	NA	NA	NA	NA	NA	NA	NA	NA	NA	NA	NA	NA	NA	NA	NA	NA	NA	NA	NA	NA	NA	NA	NA	NA	NA	NA	NA	NA
2R_10084	NA	NA	NA	NA	NA	NA	NA	NA	NA	NA	NA	NA	NA	NA	NA	NA	NA	NA	NA	NA	NA	NA	NA	NA	NA	NA	NA	NA	NA	NA	NA	NA	NA	NA	NA	NA	NA	NA	NA	NA	NA	NA	NA	NA	NA	NA	NA	NA	NA
2R_10085	NA	NA	NA	NA	NA	NA	NA	NA	NA	NA	NA	NA	NA	NA	NA	NA	NA	NA	NA	NA	NA	NA	NA	NA	NA	NA	NA	NA	NA	NA	NA	NA	NA	NA	NA	NA	NA	NA	NA	NA	NA	NA	NA	NA	NA	NA	NA	NA	NA
2R_10086	NA	NA	NA	NA	NA	NA	NA	NA	NA	NA	NA	NA	NA	NA	NA	NA	NA	NA	NA	NA	NA	NA	NA	NA	NA	NA	NA	NA	NA	NA	NA	NA	NA	NA	NA	NA	NA	NA	NA	NA	NA	NA	NA	NA	NA	NA	NA	NA	NA
2R_10087	NA	NA	NA	NA	NA	NA	NA	NA	NA	NA	NA	NA	NA	NA	NA	NA	NA	NA	NA	NA	NA	NA	NA	NA	NA	NA	NA	NA	NA	NA	NA	NA	NA	NA	NA	NA	NA	NA	NA	NA	NA	NA	NA	NA	NA	NA	NA	NA	NA
2R_10088	NA	NA	NA	NA	NA	NA	NA	NA	NA	NA	NA	NA	NA	NA	NA	NA	NA	NA	NA	NA	NA	NA	NA	NA	NA	NA	NA	NA	NA	NA	NA	NA	NA	NA	NA	NA	NA	NA	NA	NA	NA	NA	NA	NA	NA	NA	NA	NA	NA
2R_10089	NA	NA	NA	NA	NA	NA	NA	NA	NA	NA	NA	NA	NA	NA	NA	NA	NA	NA	NA	NA	NA	NA	NA	NA	NA	NA	NA	NA	NA	NA	NA	NA	NA	NA	NA	NA	NA	NA	NA	NA	NA	NA	NA	NA	NA	NA	NA	NA	NA
2R_10090	0.0	0.0	0.0	0.0	0.0	3.325613475917902	0.0	4.641212247509351	2.553504212132873	3.1865410702125643	0.0	5.34586832538269	17.605261860664914	10.227726466410509	0.0	3.0897985049700956	4.802469621978406	4.88215574516221	0.0	3.8011872628296723	13.508037282182897	1.9476787272776495	2.2220489024078343	29.837030141367848	0.0	5.497166485535031	8.135144270682282	6.508471752256324	4.482304980513179	13.614477744549374	10.451092674803016	4.748750722403703	8.324280678095905	9.163639229356267	13.015043220789362	2.0486475955330468	9.476301664796676	11.168701901985258	6.576163315070231	9.681603525265475	9.851709604111512	12.752180750430131	14.214452497195014	8.59886632546365	15.782093478917885	235.85461921271727	27.30400773686363	31.88592491502401	36.9500356691011
2R_10091	3.475439307376541	1.6173778843306326	1.67326070824106	2.3241737645273313	2.9328566463664107	2.0666092975925654	1.8672619497762555	2.884151285848378	1.2694429065672566	4.752447956239459	6.401116354692258	1.6610200290778168	0.0	1.5253761577605038	2.45388277872077	2.688096169328554	3.581232194561183	3.0338788702623893	10.146824551256683	4.251854339974021	3.357676487870394	2.662726799268041	4.142490059059481	11.12483173691998	0.0	3.416060059801547	5.5608931704396065	5.662310327770923	9.470369581172905	6.091441676730235	8.118173326572519	7.377445143531147	7.242047326779281	6.2639354769089985	8.896617263481408	9.420752313272097	10.59980779015207	7.495714949620467	11.851059964933123	7.219633432137026	9.795310158547808	14.264073648265063	14.721955264100101	21.908450463390444	18.633945458441644	0.0	21.718157363660026	20.380746308961925	23.88002674562995
2R_10092	1.0120461320988394	2.072310261733304	1.7865930661787122	2.9247350801552896	1.370032672539175	3.64086314141086	2.4921678640536387	1.8476994040661303	2.7955622127210384	3.1714613135951732	2.5630024445917314	2.9263134585039974	5.256584397616455	2.6466246333814123	2.526513229833877	3.0751765658752945	2.389871380946072	2.9154310705360853	8.125562695216644	3.404878919100758	6.3379389022689825	5.04000035047387	4.644220221492151	2.969583153673552	0.0	3.82980646456012	4.453155356097378	3.238835765504663	4.461093244432667	5.1490188382003215	7.541185142492254	7.798358828295169	11.87500535065648	4.332130095599624	9.067416239742485	10.398658891079675	12.260893709746544	7.114142684447043	6.872294892922773	8.672208304130876	11.275851298583415	9.89962993660277	10.374602369785537	18.827982078499677	19.63425930070936	0.0	19.565853281535997	21.307806037671114	24.51678399418815
2R_10093	1.01695897740029	1.0411850101427038	2.6928987720800497	0.3562342816076169	1.5733523618064307	1.7738362348268266	2.671216817393414	2.475558424865301	0.68100191589674	2.549485405492042	3.4339256053753298	4.633544876042516	7.042802396806511	1.9093647467113102	3.008921904785976	2.472083685965771	3.2019635977724072	4.557130119964172	0.0	2.027500715581034	4.631785887977685	2.597162241842398	2.666722845627948	0.0	0.0	5.864225155165564	5.152768465881432	9.112763153817975	2.988499357920913	9.440306382965128	6.271276830917562	8.865212860409688	7.030088965775862	6.415182941771951	6.074288548953703	7.922222136322266	8.424213751282165	6.850815801102827	7.453723448357294	7.746050135728549	13.465336987628739	9.862663431985133	12.004504595577087	16.626121861905496	10.522437994166571	31.45039800478675	21.84537016870524	18.829744728187777	24.964274808839352
2R_10094	3.006350539721344	1.2824866369381136	3.538129246888403	1.8429346807607994	2.131786085576405	2.949661857319481	1.9741735652928047	1.6008750108373524	3.523080493002772	4.396484106537236	0.0	2.370766177100817	1.7350038412985047	3.2254256432950177	2.223755872522305	3.3495062721179703	2.366424114505394	2.405689571309246	8.04584198931834	4.120689604148201	3.9936633874252854	5.182496727685192	2.8467866228095096	0.0	0.0	3.2504844440753335	5.612046369773647	4.1691769922749	6.625987520615104	3.756790432249062	5.40728118220058	10.061802398275061	7.930150143720299	6.321555778224832	7.909591234462731	5.854950230197463	7.471138990081315	8.58529561638328	4.5365800816072435	9.302718103955298	6.796222572114414	11.059234921122771	15.409224167042714	16.100996295753948	17.886295574767164	0.0	11.301436267245387	20.64984338889428	17.47889811472605
2R_10095	2.4401697077027467	1.8737246376146286	0.80769359378903	1.6027049556727069	2.1235628552425716	1.9951309228853167	4.2062497299737895	1.9490774556976782	2.451072682853163	3.823394794532102	3.0898596060490804	2.565711808153005	0.0	3.681543900103908	3.3842995305435064	2.595122260102357	1.728683574037155	5.272101506230613	0.0	4.560882559965002	4.167698943951395	2.804324015242342	1.5996850540065672	0.0	0.0	4.617071013256468	5.368557054364498	4.295080797107645	4.840314007304033	8.821133003965294	7.2103968404918835	5.412932384326632	8.656222933697162	5.772406544325733	7.287557926325392	8.603297221034216	7.20113326129168	7.236458629380429	9.074026738631852	4.356203761256685	10.343065596579011	9.180478850104631	14.781273536335553	19.087214331464644	12.308569784903955	0.0	12.449147688760037	19.949107367626194	18.029474229792683
2R_10096	3.137966174293624	1.6063594577637268	1.3848846488029471	1.6488144811889816	3.1209390947348576	1.4660931935626544	1.7662296970240488	3.0691102868208375	1.5759934944789684	3.3714798484261324	6.811616348878275	3.0637365373230163	1.5522522248431139	1.6231976734455251	1.7408326014375695	0.5448537649272566	3.3874618688237574	3.874127780485721	14.396712942500969	2.6811990335484026	2.722287538218365	3.6062548739178593	3.3305989116268875	2.6307246541517837	0.0	4.362156085796631	5.020917681014572	4.303879361917176	6.323262155137681	4.081311145693421	7.602132753003412	8.164578816384777	6.3609006203468335	6.0596710350027205	8.989013321908997	6.322008923461406	7.241203831198404	8.468781981961259	10.726650249480143	10.03009305344138	8.25191999919913	9.89434236556366	11.279567506289819	11.372403452843647	13.219286605196057	20.795252028056954	19.259108824220334	16.868251645076242	17.375343206466685
2R_10097	2.014677327264588	1.6501368334715736	2.1339394100624918	2.540623296194502	4.363712167550589	3.689817495301281	0.0	2.206925936816152	1.618943320551506	1.0101470279100593	0.0	1.694662921800542	0.0	3.2422326480896246	1.7882747119000026	2.4486980615224616	1.5224032291999376	3.869160170153283	0.0	7.229954859776834	5.199699029185604	2.7784008598965433	3.1697951488187126	18.9169300849181	0.0	3.4852501599294166	6.124828649859535	3.0948197050884407	6.394093562639738	5.179016592792311	8.282601707657125	3.763435275762709	6.597080659866396	5.809824965950795	6.532554469470622	6.494299725830149	8.010740801266339	9.913472380641085	8.338686596405589	10.741882762017347	7.026825844571766	8.489240251805418	13.518125102136946	16.355262469252107	6.253738171992309	0.0	13.84877792324765	16.24495720428474	18.741308718081992
2R_10098	2.6475765804906963	1.8974530704287416	3.972764224108397	1.9476015064864591	1.0240262779888911	2.078122441311744	3.1294408721876885	2.6585340659479826	1.3297031373920023	2.9868274933886574	0.0	1.3918946854621443	5.500622670486299	3.195570989737359	4.993858141998064	2.252559696210789	3.00098612404036	5.5930979544159465	17.005588036228705	1.9794173846211462	2.41170157604698	4.259756027950328	4.62840888678574	3.1074468098329557	0.0	4.00760620757591	4.024454108217825	5.083799314378489	3.734560509916892	4.537316507375663	7.074946596398297	9.149538976986586	5.201709281669956	7.873540066727536	5.421927630820948	7.254279523520144	5.263634392166027	9.770799379805487	8.561122545346382	8.822739517085587	11.28632098409742	10.62484388120022	11.843177382373563	14.776556965507755	14.792965057537236	24.563627163441463	14.218196538926977	15.65535894322342	16.675738268284615
2R_10099	1.5246077406621905	2.861699500375884	2.69143226945651	1.8692114859521012	1.3759336004321847	1.6620658467939613	3.5040627855967603	1.855657711316675	1.7866565191382688	1.2740485015612986	0.0	1.870220234730273	0.0	2.2490972532552207	1.1277312381891298	0.9265265381753487	4.320296821672836	1.9519921678266259	0.0	2.279696148419162	1.543087834488399	2.920216359998199	4.2200117800518315	0.0	0.0	2.7473585658436623	5.285487689306349	2.9275073075461573	2.688184689040876	4.082523476347125	4.962057108001863	7.831947482092964	6.93380971379591	6.640678257810274	5.420518396697386	3.6859226158157328	6.314719560778418	7.1447843208422555	6.901894856073636	4.59671261984144	8.862588010114871	9.43240911529662	15.628930912926585	14.611559428134507	12.620049203994341	0.0	14.737594670623766	21.39958182485253	16.250771665430296
2R_10100	1.2222639659318364	4.066987539469723	2.157696430344785	1.6055674399657462	1.8909827635975605	2.7981720101891834	3.009830165517182	1.9525585727823322	2.1485190825786686	3.064178803719315	0.0	3.8554413820138067	0.0	2.950495407848947	3.390344001932225	2.5997572346694264	2.3090280804368404	2.3473411798493786	0.0	2.7414170686383668	3.7112378601930307	3.7457768414584263	4.006355361637272	3.586412088790956	0.0	4.62531725546625	5.378145475608227	4.693911222648873	4.8489589689173656	6.873134987094707	7.53733027698778	6.564200074306744	7.671104400562392	7.7102883388993355	7.039838970201926	4.924950283242509	7.213994724519563	5.101417796773906	5.928412990322735	4.945848630673437	9.769450732171485	9.810000522995653	11.390517986083522	11.886216453996413	5.691024599738383	0.0	7.220273951634272	16.425811344738467	15.396838105326692
2R_10101	1.9801666508253333	2.2525980564944383	1.7478215152633756	1.618492918584812	1.7019696009167216	2.0147846045588014	1.733748878264476	2.2092910409151063	0.8840063450439423	1.6547393057508148	6.6863512848492626	3.238732726450342	0.0	1.9474243577890178	1.708818833175536	2.4067527706537897	3.3251667238595344	3.8028828894608426	0.0	1.9739190029971987	4.008337341670675	4.88848324592051	5.00018154505302	0.0	0.0	3.8061656839146876	5.280625090826751	1.689892549872109	4.655233413403348	7.541188084017885	4.748755554687212	5.753951814105928	5.283320461243482	5.551685237846885	6.007629689705927	4.964598159751123	7.381424792139077	6.57310280147188	5.976139154570961	6.074969650289554	10.658115617873984	9.712386223810109	9.021741412614428	14.512245656149977	10.927313694765163	20.412829054804366	16.541818473297916	17.149404667287357	15.137033216535134
2R_10102	2.304193920960388	1.4744278187963598	2.542285840383092	1.8160751709834775	1.1140164660545815	2.637536209604249	1.7022261713869398	1.577543354835249	3.182422842158192	1.8051701517281618	0.0	1.2113701626203877	0.0	1.622317150951512	0.31957131425620416	1.7503656513845742	1.0882363823540295	3.042306311568674	0.0	3.8760591331581353	3.9354584809130264	4.1927555363130145	5.035147849563881	6.761050937757766	0.0	3.736962671479875	4.378118257121816	5.899261265008089	6.601967386281111	4.0105409355913295	5.3284737652594165	8.070477869135589	6.601967386281112	7.008101365178146	5.652633389859667	7.891776814981006	6.084083465035847	7.592460989935434	8.195847983411603	8.775379356907294	5.02287921482352	7.5130524838729436	15.03126503126503	13.152356902356901	10.728635263951249	26.72224894447117	20.41733022989914	11.354088607307492	19.53665746769195
2R_10103	0.40341051316036036	0.4130205726786313	1.0682276273432374	1.2718093038955265	4.056795638233189	1.055476476912402	2.384160211751573	2.577782468523527	0.8104260008325507	0.5056689790740524	0.0	1.2724956553817086	11.175044783991972	1.6230275670583054	1.3427872718805844	2.941901995536252	3.8104952317748966	2.711605248226736	0.0	6.63527217795993	3.674703038060737	5.563353006894942	4.2313763112109575	0.0	0.0	3.4893591556378927	6.454789075889149	3.09846839608713	7.82421687591112	5.1851224836114485	4.975419974163474	7.158957260949796	11.448421229688133	7.634385358906634	8.949824187588314	8.777640994678377	5.513877326455222	6.734930026912781	9.913864691087369	7.297728382313703	8.207628615592315	7.689796522317854	9.022708352381274	12.9631812902268	6.2611111243290125	0.0	8.665690736575915	14.456986201240381	16.027074341232517
2R_10104	2.565782822905051	2.364214492887024	1.358834243420117	1.3481661812189882	1.3893462705023845	1.0069606490519265	2.52730040442872	0.7026550335723891	3.608145873832623	0.0	5.198267105677651	2.697787479740965	1.7768958056729884	2.271021566611788	1.7080866286879297	3.742233462228328	3.392986561058829	1.9710202858393326	0.0	3.8365312355794385	3.5057923480239017	2.9486827762249357	3.8126067025267	0.0	0.0	7.767591875631533	4.515932291231324	2.9560447962969825	4.523982081411773	5.7712481692776345	3.955600650575002	6.230776855175465	5.6011206722240985	6.705411924090669	5.473357883167892	5.789549383656979	8.607972283094401	9.694393051636215	6.969174874916585	6.107265271167953	9.446146573768289	10.039186807334723	12.9119584246416	11.716406718656268	11.1501863196134	0.0	15.98357285543994	15.631453721518113	15.911936976000023
2R_10105	3.7004988889252086	3.1572102536591116	3.5384879703385423	0.9721959729309531	2.3854570325754194	1.2102403763298928	1.8224988208432629	1.6890064036988788	0.30975276401683915	3.0923462728955387	6.247664935230458	2.2696814780892085	2.1356058457511695	2.4813482018364357	1.3686038981123667	1.1244237890293118	2.3302538252281666	3.2572637870796544	29.710736271659126	5.07213217496901	2.574930476877124	3.7802099018251134	5.930002892763229	0.0	0.0	2.000500925431728	4.4407506171163105	3.552795007517714	5.437258925532389	7.596917844552263	3.8033085995723304	6.048494408771768	6.0586599455932335	7.7811651783520865	7.104552702624474	4.7217117527182895	4.598090137280579	8.39987843479158	6.3817705999167496	5.578526688787384	7.170368309553403	8.353276006347004	6.322373938760796	10.952395257550268	11.486678707258548	0.0	13.248447878088843	11.327483857506662	18.227707454020756
2R_10106	1.3163023553091657	1.6845741957396378	0.8713893763344238	1.0374578299328576	0.7636766080051025	3.4439513280134615	0.6482800191087019	1.5019887683082291	1.983275631581562	2.4749476517634803	0.0	2.0760354200707156	0.0	1.3239584366020913	1.825594928526498	1.5998725861472392	5.595029524970803	2.8439331937341326	0.0	5.412615754323537	3.497176030355488	3.2775997662920093	3.7393163776045673	3.8623430054126873	0.0	2.1347911395066794	4.738850629690574	5.055050766611086	4.061576988497324	5.992046157929964	4.0586182170469876	3.3809387957255836	4.310244967384915	6.524179766774807	5.61590311443947	5.30386548102997	8.586816145962135	6.361369508012839	9.36398096200518	6.266319650417066	8.608165763430963	4.622082978671002	11.040192187665603	13.357269560385543	11.236279863861233	30.530901852309814	13.43090390195327	15.03614157747876	12.117204747087152
2R_10107	1.3012351584370916	1.5986798741071573	0.6891319390877197	0.5469773103966056	1.8118442432393649	1.702264883855148	3.076125177377068	1.4254042482083025	2.875508317982911	0.9786471586186748	5.272595841292756	2.189089980518741	1.8023031993044552	1.6752686125693392	2.3100135158890813	1.2652475776360657	2.949858888583633	3.498605980447091	0.0	3.5022499621173298	3.160818493949008	3.19023494604894	3.8671222227636193	0.0	50.70479667376533	2.251045357325875	2.706661744151175	2.665166710841805	4.129802444017087	5.853769819401166	4.27963819296771	6.562941084332042	2.8406048556731283	3.5179091124259028	4.885425664917536	4.61397570725012	4.850586416495409	6.402890740523585	4.0393287901207175	8.176860841672534	6.555567943898054	10.704926177262507	8.731055549691735	9.683207698114908	7.270470048813936	0.0	15.653079458273755	8.393804476956863	8.826265999246287
2R_10108	1.9513703864420737	0.7491960003122649	2.7989066523293755	2.05065802027219	1.1321228072479406	1.276383158992158	2.402628898878059	2.2266437429240047	1.9600893467526932	1.5287582978707273	2.4709185244267595	3.0776470342023527	3.3784833852944085	2.747808348061586	4.330204976747882	1.4823455901374925	5.529618572440491	3.0449087977205718	7.833626310957364	4.012003037742809	0.9257922003858703	2.0556979780491074	3.8377388656641727	5.725783086723856	0.0	2.1098335014343177	3.3174431708324774	3.746964490392221	6.021140223324091	3.918966433738978	4.011169301478432	3.8730009277887634	5.324817884572325	4.616114671674228	6.2440291471280585	5.700521118052249	6.970994842191225	8.144521883130054	5.047913214761638	6.502713745013637	8.507528524679703	6.3626364063594645	6.819451476056633	7.425624940595	6.057227779476326	0.0	8.90747512168397	9.615524141346805	7.563501265751937
2R_10109	1.4343860711071792	1.4685560668455881	3.165201821814204	0.37684225933214055	0.8321850104838666	1.4073388404691356	2.825745394547173	2.9461142929327337	1.8009938532439984	1.3484859402136171	3.6325765102346024	1.1311368841906992	2.4834083488215235	1.7312747630000267	3.182986554905643	2.1792437579594153	1.3548782458987496	3.443398466248342	0.0	4.825778924954794	2.449866210084194	3.296888157932152	2.194104460122261	4.20882860723969	0.0	1.550866922978443	1.4344351535760782	3.213310671230302	2.5291060590109993	4.225025308861833	8.108304241413407	5.358892032995501	7.436776149710914	2.908413477898287	3.67181894260794	3.1788174700756957	6.238085257158827	5.356575915347447	5.565824243607964	4.097077660346048	10.422658609673624	7.914851737198429	8.020395330632777	12.736090733365938	5.56557792460267	0.0	8.473341826703058	8.031869429818231	8.686988753337888
2R_10110	1.7493496792567365	2.388030332283675	1.5440877190056819	1.2255722012771935	2.7064449113964066	1.5256563526194604	1.148741588052536	1.596899715017277	1.1714439909784757	3.654638957486462	0.0	1.8393504002978278	0.0	3.284445765730055	2.5879394774122058	2.126211036651201	0.0	3.919535738830807	0.0	6.103405996997473	1.7705539177931817	2.2337896786943734	4.587235924295928	6.844008617975652	0.0	8.826568273127311	2.3325460523897306	2.985822419405935	3.0844491328071264	4.372038490427546	5.993170901621021	4.357067806649888	4.455315414054739	4.2039053860646005	2.98538653292135	2.819508858473907	7.245570348111978	2.0494986721298103	2.262657418733265	4.996717156827964	2.2597820598388028	2.340072977515877	5.434177761083983	13.806836830013381	5.430137480220725	0.0	7.515581679717475	6.791556068788224	8.475587595536824
2R_10111	0.628608935571251	0.643583679876329	1.6645511454608708	1.7615817947567838	1.9450604703091383	1.6446818390393743	2.4767234434876726	0.7651036968949891	2.7361430927067367	2.101204791429816	6.367797622901148	1.7625324595138032	4.353340318026022	2.529060592245293	1.8598933072204311	2.2920893502270503	1.58337394027751	2.0120580627643405	13.458678492358835	3.7597536233450626	2.544913751282398	1.7659112820620257	3.4798945884983437	4.9186335052395735	0.0	1.8124154536509862	2.6821565678722235	2.145842738159709	5.541808790971285	3.590953982934664	4.737871345472549	3.3270334975517923	4.345481813872722	3.021251292765104	4.64864719896657	4.221493667463994	3.3846974184652425	5.891712533035015	5.14938152540129	3.7905286061717582	6.496216106373102	5.88615049751636	7.42029818663534	7.441994964958836	6.504194066939214	0.0	10.352449130653083	5.631850442081487	5.482091023827198
2R_10112	0.528125941136931	2.1628279039729286	1.6315518636074853	1.3874937639092781	2.2469466242323306	2.0726697354154178	1.5606148260593338	2.169456905630818	1.8566998523472704	1.6549947061684334	2.6749533153772638	3.0541336018527594	0.0	1.0623954177950723	1.4649279261320054	1.2837995949034569	1.4965559757330456	2.02851725049802	0.0	3.9484473342867257	2.4053736046327496	2.6300727249501707	2.538945520068714	0.0	0.0	2.8550648593649295	3.380121681845455	2.7042454016166113	1.8623807698011234	3.959734814296781	3.2567921145897962	4.439447928013465	2.8822559532636434	3.0935591764793173	4.281096817004516	2.97921865181546	3.281139589652808	5.56866408769458	4.7816492324889435	7.039671894972319	4.349182342207124	5.8283311681083045	2.9530256306875273	6.252393773616184	9.016425221826601	0.0	7.94129837619167	9.226620854680343	6.141040038352842
2R_10113	2.092373403562684	1.6661695530792944	1.4364485017411193	2.443150454237862	0.7193648928782947	0.9124084261283116	2.7479884381134454	1.0611278171537553	0.9340988366709735	2.331340823756549	2.35507847945771	2.200022044220883	1.6100477282548564	1.309493664445167	1.8056495783085975	1.977991677797815	1.7567941598540384	1.7859441861634286	0.0	1.3905144872316182	1.5883016290680376	1.7812036736755787	2.6417591856456233	2.728675266359636	0.0	4.021843233879685	2.0459462235310824	4.166518606451902	2.8694304610949297	5.229335887042162	4.30101021411074	3.691429339245874	3.8063873463504168	4.609214649743475	3.372403621167982	4.49650169357926	3.466531333283415	4.698473617090089	4.510556370813561	5.091097328699019	6.982477832265881	6.7640796767534965	6.066429833245977	1.5727781049156235	6.494913724813536	0.0	7.491071017900214	8.331577453385034	6.307799720510405
2R_10114	0.9193250866808642	0.9412252814240061	1.8257737913336927	2.1737278040653925	3.02239072386329	0.9019900064317901	1.811073519261763	1.0490112313856104	2.0777236718012912	3.1689902663599696	0.0	1.9332452353479586	0.0	2.219213297762796	1.5300270875995587	4.190155280450445	1.3025505328821068	0.8827756089452359	0.0	3.7802511158957635	3.1403309210939514	2.465210769533855	2.209810320328479	0.0	0.0	1.9879597231408255	2.206455706946202	1.176840808508465	2.02618971781661	1.9693806603077335	2.8345991550815812	4.078605285288565	5.017231682212559	3.1067617551165885	2.9416725173264515	4.445157974617111	4.854843603212377	3.837028243435935	3.5672417337793654	3.5011924623877837	6.6800784829060795	6.6868434096223766	1.7134742128984857	5.44186717614982	7.847584499222803	0.0	4.937022355429668	6.589154054751258	6.235773528108017
2R_10115	0.27501430418149625	0.8446971139993934	2.427451839234137	0.5780146019204767	1.9146542445033892	1.7988569918765056	1.0835582122958178	2.510477288678503	1.9337017108757382	3.102536451097493	0.0	3.7591224866398614	0.0	1.5490377554496035	1.2205456400462	1.6713023580170985	2.5977029863297436	2.112644794402294	0.0	1.6448796192794533	1.2525651490448146	2.7391482374139455	1.9230849205214244	0.0	0.0	2.3787770742742813	2.4202086897549	2.816397035375989	0.9698091148964377	2.9456818910405818	4.239824005470843	3.5961042683240394	5.103043199812207	2.230516107225965	3.754647843365479	3.989280979309971	2.050329857067405	5.316309286635388	3.201400192845233	5.236874435383109	4.795997835726043	4.690490273771777	4.10065971413481	5.116332374811718	4.268344683857794	0.0	6.498362619385998	7.6381386949978864	8.527631872365228
2R_10116	0.9715298048342351	1.9893472444407443	0.28584474525602055	1.361282922031908	1.7535795820007383	2.5418942297475846	0.637972329991698	2.0693498862404462	2.2770316758201714	2.435595843558269	0.0	1.3620175593346777	0.0	0.0	1.7965678654948445	1.5744345211772661	1.2235707195121965	0.9329048314861351	0.0	1.9369290387161606	2.9499177710421325	1.9849143039301278	3.6798610348601444	0.0	0.0	2.100847839162451	2.0726678380348953	1.6582250574554254	3.9969976837398424	2.0812137472076615	2.9955644676926876	3.0247106153489423	3.5347598563685683	3.210222469000779	4.973948942414107	2.6097668593483636	3.2191562977642314	6.544778979399199	1.2566036090409614	4.316679368495709	2.8237651463232742	4.223692197066561	4.828734446646347	6.02474043227403	9.047145580333677	0.0	4.86955065108327	6.092909559287665	5.334662856838737
2R_10117	0.5846109640570949	0.5985375871279943	2.3220673334508817	2.1502478959363573	2.261150797322472	1.9119578586133168	3.455056708709524	1.8678242694358922	1.1744461539486921	0.7328010046994895	5.922098933992582	2.4587523546779777	0.0	1.881636059974515	1.297285909230721	2.842213420597812	1.6566181730350933	1.6841060053788661	0.0	3.0595238672801273	1.1094321704265324	2.911368731411611	2.043996461739925	0.0	0.0	1.2641698427353754	2.5723762615693206	2.993474450209128	2.5769616024990345	3.44397672109684	2.102985545489365	2.7301462806916903	2.5524191110466625	3.4244267733486247	3.7412968082996922	3.53341832853342	2.905655684450442	5.136877758439145	3.7807602178731132	4.452909053479354	3.115163428978196	4.105622656092694	4.903293967510121	2.4718251482304106	9.980765250677354	0.0	6.279035437180668	6.808961389313053	6.514603361490016
2R_10118	1.9739653707255014	1.4435637454508614	1.2445341925066395	0.5926864741300948	2.1813937063999385	2.582324886278101	1.1110624095421595	0.7722603863294364	0.8497651235035885	4.595194960159836	0.0	1.4825158162941119	3.9058319539236814	2.7228982674379854	1.2515270194045511	1.7137253946306858	1.065456421820164	3.2494057852258136	0.0	2.529947942526161	1.4984191677779943	3.240780740377101	3.697310642790026	0.0	0.0	2.4391580977518217	2.932848904903547	1.8049289143186527	2.486064984247049	4.83272445535875	3.477955515152018	2.897231053070267	3.693582262309902	3.0495117198072044	4.571819066651106	2.9542801736144098	3.1535607485123602	4.460117186110085	3.6474022672179545	2.4164114287346705	3.8249055501046096	4.526635316322125	3.679154206597753	7.15391095727341	7.8780402342018805	0.0	4.8460450850592975	5.305561430973585	3.279033987843091
2R_10119	0.5040848515948992	1.8063261256792171	1.557281161507498	1.589199545616066	0.5849078793486341	1.9783186823447982	0.4965244283067385	1.380466636376161	2.025348656176103	2.211519590714701	0.0	2.1200762421818213	0.0	2.433680581695088	1.957539075835735	3.9824170771925997	0.4761434966988019	1.9361760851468284	0.0	1.1306124165664568	1.7219080271525762	2.8965552079946777	1.1015313135831413	0.0	0.0	1.6350587999845652	2.2180492426289384	2.258501062527957	1.3332017907566454	1.889740856056927	3.626627695270846	3.295722547619895	4.126576971389617	2.725602180917841	3.010895139124862	2.2342572406793084	3.758132598944115	2.657585048922597	2.281990673047721	1.4398318737117706	4.639577589414183	8.597389508878676	4.697665748680144	3.836427028088784	5.476535237123022	0.0	5.955555959811475	5.193642475794013	6.838405737070723
2R_10120	2.274535152217062	1.0585087314056534	0.7300545270425703	1.0864844206391362	2.8791549565036463	1.3525126113685935	1.222047795266911	1.6988048454897353	1.453898760376839	1.0367619725661377	0.0	1.7393132139146972	1.431996764832909	1.6638288401968269	1.605967518343361	1.7592507562139377	1.5625148927200712	1.3898861321887341	0.0	0.6183705651158736	2.3544258497122894	1.5842250223082646	1.8073953484656424	4.853836423770984	0.0	2.23567382448941	4.63193916596377	1.8528771105196726	2.1875208498081	2.436257644256685	2.3377277940405707	3.2832038321864134	4.062538721072185	3.7268124252820694	2.64658088215834	3.8326101198037263	2.826245315626855	4.723953248270197	4.011745749675731	6.103072708110153	6.0099715043211095	4.149005387981377	1.9269854424728556	5.24568259339833	4.492956392263848	0.0	7.995183701338314	7.965975872059463	5.0091398769851425
2R_10121	1.199932659779133	1.2285174980572837	1.27096461426923	2.269775532818457	1.6707903008915113	1.5697418076116907	1.8910971072218494	0.8762900385955376	1.6874117468590217	2.7073754050045595	2.4310594095005316	1.2616669178645499	3.323984074127504	2.317270835817963	0.26627207275660725	1.7501201238700022	3.173577554936214	2.5348996339904506	0.0	2.511908149136006	2.0038875418311526	1.8386699164789708	2.0976839827752456	2.816709396148206	0.0	2.075799155429977	1.7279621562464085	1.5360504591346986	4.231436739914952	3.59869853581552	2.713193963794597	3.362227419179786	2.0955686711959767	5.190458017694013	2.8668756072912838	1.9339877006504986	4.4729632630159655	2.741337436960837	2.4832419195075137	2.284934483273834	5.115177879031949	2.4076918628249344	1.7891853052063862	2.435279998753137	5.95951685302945	0.0	4.6396514198957215	6.0202630012094716	5.34857251715543
2R_10122	1.6851059383975824	0.9858563381061349	1.2748989355741298	2.2768017128834646	2.04839836476731	2.834281809995038	0.9484755366107052	1.0987532863985485	1.9344402248661023	0.9052520642689135	0.0	1.0124579662255664	3.334273598488107	1.7433330296059788	1.6025779710273134	2.9258961500561056	2.2738582071137383	1.6181114194075683	0.0	1.7997741859324397	1.827355140989586	2.58210622884621	2.9458484252830472	0.0	0.0	1.0411124369677995	2.696261760178995	2.15712750984097	2.5467211919673867	3.351992846125299	3.7112628588763354	3.372635327329773	3.4158403289086383	2.6032626430378927	3.6973930297979063	4.461941203215989	1.7947237991862004	3.384397976096166	1.8681966699207537	4.584015176940809	4.89778429136443	3.6227174525282733	1.7947237991862004	4.478500591487787	8.966947160246296	0.0	6.2053515261829375	6.038898963785327	3.7322638158142736
2R_10123	2.2924614582782907	1.8776580450007507	0.607041855495467	1.2045520697264118	1.5960155507243177	0.2998978787743197	0.4516156799338257	0.8370724487669284	2.0724340094987017	1.436782889088206	0.0	1.6872829747338776	1.5876110454545744	0.9223180908340176	1.0174212014910105	1.6717950372597141	1.2992343785038727	2.2013203915946455	0.0	2.3994899095793363	1.5661679871783047	2.2832964203339348	2.0038039814022146	5.381300089813898	0.0	1.9828985902532898	2.2008383066471295	1.4673058720583232	0.8084125021801875	1.964366827727558	1.884921712486247	1.9270523332171534	6.255572933537165	3.3054424233454474	2.3473466669144423	3.1406374300540785	1.9939638725649713	4.230129009265917	2.668619938321077	3.928813650846374	3.3315358586863772	3.219912824080201	2.9909458088474565	2.714006382102322	4.981203428861192	0.0	6.894234514182744	5.1346709164763205	7.1084547605499235
2R_10124	3.1187624750499	1.3684533193203714	3.1460787274740762	3.2774481601342442	0.6892976883712723	0.0	2.633131108864173	2.0335519808423133	3.5802256974279656	0.5584745156909	4.5132871172732525	0.46845955507585296	0.0	2.5095218428781205	1.9773475069602633	1.6245581201913082	0.8416828269769446	2.5669459503860685	0.0	2.664790654046218	2.7056277056277054	4.437562808581291	1.5577488659588257	0.0	0.0	4.817178443704525	2.4950953554156405	3.992371149072857	1.57114127702363	6.203805509742838	1.8316628568079245	3.32907212101843	3.890445066915655	4.015058073799979	3.041362530413625	3.2314214807665795	6.64328231292517	5.480807777109641	2.3050822453345137	1.6968018678394963	4.7481905077628594	8.492819544570317	7.473692602040816	3.014081790123457	2.7659762789874316	0.0	4.7853117726326095	4.790006131207848	7.339329133510168
2R_10125	1.0024104211589795	2.309152224779651	1.7695828787901646	1.5801210657158131	2.132410601787208	0.9835086579578505	1.4810639311613334	2.287634277555144	0.7551669846632886	1.5706328843218513	0.0	0.7904869011972795	0.0	1.0082407956487875	1.3902545823069083	0.9137693249647902	1.8936938951759001	1.9251154630110843	0.0	3.372461000579951	3.4241428704589683	2.1120060960943956	1.9714296472658932	2.9413096946155797	0.0	1.6257183439717633	3.007334166271336	2.8871988723756083	1.7674476354975066	2.4157870718832744	4.3786052179735355	2.5747035006558234	2.188268501092151	2.7100318740398865	3.6352011495789047	2.8273557411912065	3.7366638467310174	2.2020027479232693	5.1861818204684536	2.8632133466399585	4.61307348424542	9.051115723492638	5.604995770096526	5.086014680272774	5.445249917912858	0.0	4.844891602817724	5.388493787560609	5.828006211877554
2R_10126	0.7290613578038727	0.2488096944218857	1.2870322066939404	2.043084567356412	2.067893065113817	1.2716692439163342	0.4787511107025768	1.5528942399159482	0.976425190207627	1.5231123155206363	0.0	4.088374298843807	1.6830030159414047	0.9777357829395275	0.8089148892110168	2.6583678330403218	0.4590997238056061	1.8668697820989588	0.0	3.633805437335752	0.7378984651711924	2.0481059116529035	1.0621014995173812	5.704636728733115	0.0	3.678572629738001	2.1386531617848346	2.799844701947199	1.2854792266556971	1.3014976593866092	2.7474942852118867	4.085679421249891	3.1830914183855357	2.6280380119418045	2.9031187790311876	1.9584372610706542	3.6236085343228197	3.203069480129011	3.4576233680017703	2.082438655984836	3.296264484727935	4.632447024311082	3.6236085343228197	6.165167297979798	6.034857335972577	0.0	4.698306104039291	3.4836408226966165	4.474243428984808
2R_10127	1.2565099781970388	1.2864426033564007	0.8872607457036173	1.056353947869355	1.1663791671617298	3.2875115588906407	1.9802631135993778	1.6058130800540948	1.7669739047235555	1.2600130083742984	0.0	3.4350030830473823	0.0	1.617687405850593	1.1153076419987384	1.8326390075013579	1.424234160807051	2.895732211951382	0.0	1.8788183224767694	2.861415904894166	2.8880459388760094	1.0982953226501708	0.0	0.0	2.173673939344933	1.6083878067477015	1.608475870031032	2.6585704335064952	2.9608689407432145	2.324554506877272	2.3471718832092336	1.9200786464213575	3.6234601653094995	1.0721607040236045	2.6327288209927477	2.4980615042726844	3.7538518936725422	4.550573645313729	3.8282721342559722	5.112889682539218	3.529701734152547	3.278705724357898	5.525226313269791	8.580701970066768	0.0	3.778765583089441	6.529268051940192	5.844271211587554
2R_10128	1.1816991202604559	0.9678796788120323	1.2516517108889818	0.9934601018227063	0.548467286229939	1.855066613587027	0.9311804998884213	1.2944616007350989	1.1869790957075725	1.184993584889104	0.0	0.4969981189366695	0.0	0.9508578411236736	0.786677831198447	1.1490174852023065	0.44647907937442566	4.311930205372923	7.590144349365237	1.766956090540385	2.1528409427290485	1.9918035112634949	1.2394852145217343	2.7739081758724358	0.0	2.555320517174386	2.6470966058284455	1.5127094520197908	1.6668552296645225	2.5314390170138776	2.4290597355098873	2.8696518904758945	3.3535539739679083	2.981758834749094	2.218316640500613	3.0473597608371112	6.460658583090647	2.0766780991949383	4.279638814379868	3.825363514731396	6.182325432252739	3.5566587836881385	3.523995590776717	4.796549554112753	5.868959199509179	0.0	4.061466436117525	5.928782281478425	4.80927249722711
2R_10129	1.4151066884310075	1.4488174100331477	0.0	0.0	1.0946663041131868	0.0	0.0	0.0	0.0	0.0	0.0	0.0	0.0	1.1386699606111286	0.0	3.4399245555746476	2.6733350335744146	0.0	0.0	0.0	1.0741946225817194	0.0	2.473844352887465	0.0	0.0	0.0	1.1321240889514426	1.8114977209547172	2.495112698002787	1.5157226670110389	2.9088442390994333	7.930295871408666	3.089187149908213	2.5505083545726914	3.6224665374653604	1.1403968832040865	0.0	2.4868606716413826	3.6606765186453813	0.0	5.484036859856946	1.4197216947956126	2.637531439374757	0.0	0.0	0.0	6.079602053567982	3.803478813862311	8.227419025741948
2R_10130	1.5353251447619696	1.0479331431229886	2.258626666448634	1.613443989775928	1.1876621851685696	0.0	3.024595709852953	2.8030534034464196	0.0	0.6415022854481173	5.184272369228026	1.6143147096840642	0.0	0.8236027414770294	1.1356587536236031	1.8660793244195701	2.900444560805983	2.4571423994123305	16.435852511233904	2.295721532651244	1.165451359887495	1.9604962361020912	1.78933761450251	0.0	0.0	2.2133371491265783	2.4566042899353167	3.930782072331893	2.7070815900855845	1.6444888164071307	1.5779805646445775	2.3900009244523575	1.6758124129101235	1.383591654507202	3.0568286276367873	2.886981400704811	3.1795548012803687	0.8993761746977063	3.9716642934869273	3.410861068465873	5.454098579063531	1.540332212690304	4.7693322019205535	8.65545473681878	1.588595410007738	0.0	4.397390896059641	2.751065441794516	4.463184087102311
2R_10131	0.793290874642854	1.3536477965456533	0.7002091758211236	1.111539053646765	1.8409681692512494	1.0377764463490333	0.5209285655867297	2.4138607747865484	1.5936707895815365	2.651674980220162	0.0	1.6682083692345677	0.0	1.9149718456583755	2.6405382473163326	0.9641890543330174	0.0	2.5391737376307324	0.0	0.7907879529781668	2.0072663040205545	1.2155682690490186	1.1556714925196852	3.103604526296841	0.0	5.1462654409406	2.327066191493854	1.6925044394391446	0.9324857038285532	1.6993898340800737	2.174214952130581	1.7288535280713948	3.1748918011305505	2.1446739881070678	2.707611773598529	1.2785840789431906	2.957133394315995	2.3235042905830228	5.1303221534493035	1.7623660822073282	3.074281559613778	1.8570486403485733	3.449988960035328	1.7888831644627627	4.104076086287379	0.0	4.544197145448958	3.553636697032097	3.331023823482386
2R_10132	1.0935532031403568	1.3995048327980786	1.2065498475451875	0.8618956947620531	1.2688893208752088	0.7152885488311757	1.0771517479533848	1.4973805573220484	1.6476589978575489	2.7415048133628073	0.0	0.8623608300533439	0.0	1.3198964356460734	1.8199938702606449	0.9968525377971592	0.5164688487682114	0.787557722074345	0.0	2.4527315703589347	1.86773916399995	1.466205574337649	2.867572217297167	0.0	0.0	2.3647127163726918	2.6246174948078504	2.4497771192776883	1.9281503687346562	1.1713062987640435	2.2478700447882485	2.8088048576186178	4.177659132258421	3.9419170350634505	0.9331121857453117	2.203163681357847	1.3588049473544612	1.681551762871606	2.828864116997294	1.8220691198276469	3.17842788282217	1.3713994319334417	4.5859666973213065	4.161340151273037	3.394486708632706	0.0	2.93633704169211	5.633500339675577	2.119303207014385
2R_10133	0.837427306075912	0.0	0.9855557442894806	2.3467638039140386	0.215932707076659	0.0	0.0	0.5096322144842216	0.8411690331695663	1.3996032894456232	0.0	1.17401513557923	0.0	0.6738384642089353	0.30971669223068243	0.6785558472327865	1.5820176483560782	2.144356871590255	0.0	2.9217479515729456	1.0594724251111918	1.4970655056624258	2.4399394865728055	0.0	0.0	0.6036209895195098	2.009894307697935	1.4293364298477749	3.4452828786421255	2.391918687441796	2.5820797981433294	2.6072028358440957	2.4374790433930684	3.773329173615252	0.7145638837976214	2.024581250798444	0.6937021831085183	0.7358332236941831	2.527354003695208	4.252386472510143	4.3271010367544775	1.9603695061274709	6.243319647976666	3.304720122308636	6.065381169781543	0.0	4.797023255189225	2.2508105168671237	4.327818394353409
2R_10134	1.0378307469293833	1.3281924846300237	0.6870417603219092	0.8179774427996553	0.8028216934624463	0.3394203623434559	2.0445300693637494	1.1842340925742316	0.5212339504899677	1.9513577254349919	5.256603739863297	2.7280629230986886	0.0	1.2526405663137896	0.8636276645504335	0.9460575040240556	0.9803039295090893	2.2422821768613526	8.332583400827259	1.939793014774317	1.9695197129228066	0.39756984636271103	2.0410904158150216	3.045241323193898	0.0	1.6831633506665495	1.8681592678011294	1.3285415496719766	2.74485100262545	3.8906766548117746	2.9333272320126906	3.877354244680246	3.3983869556315094	1.8705275102689622	1.7711301360006553	1.2545403383018567	1.934349718049185	0.9119243409203616	3.0203079465711555	2.4703211906671463	2.2623523306075004	4.945772983189266	2.9015245770737774	3.071675709679956	3.221519233033587	0.0	2.229371817641398	2.3245404337071753	4.022626469364884
2R_10135	2.269050379725581	1.1615518890782992	1.0014043694877697	0.0	0.0	0.0	0.0	3.1069653606503254	1.13959438644922	0.0	0.0	1.192894357752835	7.856990207047405	0.0	0.0	1.3789352744329404	4.286554450386562	1.0894200319940874	0.0	5.089255360512671	4.30603878879741	0.0	0.0	0.0	0.0	0.0	0.907651209245553	4.356964346089363	0.0	3.6455743456558607	4.664181279935298	2.1193032070143847	0.0	1.0224020559278462	0.0	2.7428511242581046	0.0	0.0	2.934852726155349	1.080192170507902	2.1983423619254134	1.1382251518619997	4.2291452389974555	1.9187788584340306	0.0	0.0	2.437081857680268	10.164469243942383	4.397413617206903
2R_10136	0.31072720419780026	0.9543880759517303	1.3713383483359578	0.9796119247767758	0.48073067986663376	0.0	1.2242672790941305	0.2836483692856696	1.2484622846098248	0.7789837051409575	0.0	0.9801405874453009	4.303792674256262	1.5001656182842587	0.34476091657861474	1.1330009410705817	2.9350363744927965	1.1934946663618482	0.0	2.3231011876901286	0.9434807836551389	2.6187187827890375	1.9012118378574843	7.293977945928283	0.0	2.6876811077116427	1.4915416166461613	1.1932986258450344	3.2872407394319323	2.3297422686005125	2.874240298369137	1.7413235939943839	2.0349585529816725	2.2401486383424514	2.651387603702398	2.5040679836428272	3.47487342194415	2.4572766952533494	1.6076127537385638	1.4792315593224812	3.612532090574127	2.4939244882061686	3.47487342194415	5.255209804792079	0.0	28.82857950057369	2.6699015193475084	2.5054881325605893	3.6131309851514772
2R_10137	0.7649168344171781	0.7831387103115092	0.9002192483979473	0.26794551703034913	0.7889428087468511	1.6677629428410943	2.0091849891780273	1.1637614912719052	1.7927806771025283	1.2784155828632227	2.5828647586183737	1.608540707741826	3.531547312139341	1.4361496090390435	0.848697588680411	1.5495040192584755	0.9633567974937309	0.7345061437766396	8.188532778696713	1.9062585900777715	1.5483771072444694	0.9767420144991491	1.337203199392375	0.0	0.0	2.205420593004516	1.835863220846594	0.9791806607902771	2.247832527485372	0.8193034445974721	1.0482243472641475	2.3814524859744357	1.948121523820656	2.75728578302091	1.740511492814951	1.6438030781445492	3.801818790109188	1.7923186599191843	1.9787293193929654	2.1848536718529425	4.199456392721305	2.813841850832616	4.277046138872837	2.5873488988243087	1.5829133995993647	0.0	3.8339547078499128	4.34027381188431	4.69428818778734
2R_10138	0.5738265927597144	2.0562370855459546	1.2662399708096232	1.8090703531178693	1.5536074009240146	0.3753375598344371	0.0	0.785729291272965	0.8645857796908052	1.4385659166547418	0.0	1.508372204839238	0.0	0.461731337373421	0.31833868970012624	1.3948914263591308	1.084038925236112	0.5510130498900164	9.214330864506952	2.574072474812379	1.3067596498755312	2.637842260857672	1.5047180056888874	0.0	0.0	3.722548762131554	2.06584642157985	1.1018450836664029	2.0235393271074087	2.7658189400883972	2.064191581041297	2.947761328019002	1.879000803742594	1.0342326348074407	1.9585497428791416	1.3872948164954626	1.7825342446218804	2.5210586550515104	1.8555080961941415	3.8244201079595554	3.057697727621899	3.166338893021441	4.2780821870925125	4.852454332581785	5.343626821052357	0.0	3.6979233017425908	4.626938674451988	5.0043348660684295
2R_10139	1.5892837773461108	0.40678593793081175	1.0521025005951392	2.0876851129512803	0.9220517150530722	0.5197719157670108	1.5654471989531542	1.4507830202386407	0.7981924453160351	1.494107389865111	8.049708560301575	0.8355247057553532	0.0	0.9591165692374742	0.44083920266647764	1.9316622330189264	2.2517849899615427	1.1445741348679173	0.0	0.0	2.7144244515354594	1.8264576638985484	3.4729189765919015	0.0	0.0	0.8591716313899387	2.86080868831413	4.57754451967215	0.7005553302102577	1.276712984962619	1.6334383116912286	2.59769677812864	2.6020626550666712	3.222489712738674	1.6951393574065725	1.9211423573530988	1.4810847701830385	1.3964768007498523	1.02781186972649	1.5131721255233777	1.154818955567879	4.783400452414015	2.221627155274558	1.343947291462387	2.4666393198587406	0.0	0.8534880263311297	3.559688718036487	4.235038149223648
2R_10140	0.0	0.0	0.0	0.0	0.0	0.0	0.0	0.0	0.0	0.0	0.0	0.0	0.0	0.0	0.0	0.0	0.0	0.0	0.0	0.0	0.0	0.0	0.0	0.0	0.0	0.0	0.0	0.0	0.0	0.0	0.0	0.0	0.0	0.0	0.0	0.0	0.0	0.0	0.0	0.0	0.0	0.0	0.0	0.0	0.0	0.0	0.0	0.0	28.098727689610214
2R_10141	0.0	0.0	0.0	0.0	0.0	0.0	0.0	0.0	0.0	0.0	0.0	0.0	0.0	0.0	0.0	0.0	0.0	0.0	0.0	0.0	0.0	0.0	0.0	0.0	0.0	0.0	25.583888290510167	0.0	0.0	0.0	0.0	0.0	0.0	0.0	0.0	0.0	0.0	0.0	0.0	0.0	0.0	0.0	0.0	0.0	0.0	0.0	0.0	0.0	0.0
2R_10142	0.35304663357678256	1.084370768920806	2.1813505002709235	0.7420199831917633	0.8193055478783591	0.0	2.0865091741721877	2.2559586151482205	0.3546240888909252	0.4425386174686455	0.0	0.7424204257083268	0.0	1.1363202495904703	0.39171556060294116	3.0037228140557404	2.000863839615023	0.6780212167755196	11.338228424485132	0.527899097788768	1.3399724501664245	1.6229316344917764	1.2343697163190035	8.287379812274272	0.0	0.0	1.9771287999991864	2.711639386670557	2.489963889298696	0.7562974430112861	1.0885656268276562	1.9784828123262643	1.5414062171849068	1.9089339253064697	1.2049971230693688	0.5690218042896165	1.7547258275988895	2.791945002902382	2.739841876419067	1.344556164363117	1.0261350438867696	2.479386030345701	1.3160443706991671	2.3883768208984884	0.0	0.0	3.791910277942473	4.1119326260471825	5.131525795564391
2R_10143	0.0	0.0	0.0	0.0	1.2461879111797012	2.107474453194678	0.0	0.0	1.6181811061821314	0.0	0.0	1.6938650579013892	0.0	0.0	0.0	0.0	6.086745867403893	1.5469354126620376	0.0	0.0	2.4457651576295647	2.468526899167341	1.4081345680983735	0.0	0.0	3.4836092700236114	1.2888305306424614	2.062241755776133	0.0	0.0	1.655740435532587	0.0	0.0	4.355317232596588	2.749254264780678	0.0	0.0	0.0	4.167380330548273	1.5338321969170587	4.6823450307676895	1.6162368446402031	3.0026134747684385	5.449187417172351	0.0	0.0	0.0	4.329949045159637	1.5610404272005676
2R_10144	1.2644966639416764	2.5892390964228755	1.116125490899894	0.0	0.9781607994625594	0.0	0.0	0.0	2.5402931777759403	1.585027450297898	0.0	2.659105235020363	0.0	4.069924559878358	0.0	0.0	2.38881157102104	1.2142242485196482	0.0	1.8907605527600662	0.0	1.9376020450227025	2.210552714442679	0.0	0.0	0.0	1.0116319464466328	0.0	0.0	2.708808136609528	0.0	0.0	2.760404482068757	1.1395286772647393	2.1579512410917077	1.019024265922942	0.0	1.1110918521856732	3.271070148589997	1.2039392410391103	3.675277474261113	3.8058614833877953	2.356818558909151	0.0	7.850220924842377	0.0	2.716274531693899	0.0	6.1264779515410295
2R_10145	1.2343896005144934	0.7582771639524136	0.6537306446699379	0.7783179304214903	0.9548712566182127	0.6459272350051222	0.4863503346819828	0.2253633364050356	0.9919240027506053	0.6189154805925124	2.5008690519955685	1.5574759233690696	0.0	1.787859717375136	1.6435096161747644	1.8003760985669908	0.9327740420177395	0.711188488418651	7.928579357150786	2.2148909332332205	1.4992222784430578	0.9457343314991762	1.2947523041735693	2.8975932590390423	0.0	1.601555430634232	0.592527282918742	1.580159267412881	1.7411782117664472	2.908743975264041	1.522421075788405	1.84468065580242	3.503084735577733	2.2247940841835385	2.5278857395645713	4.177999490284062	0.9202815325264304	2.1692745685529813	1.2772750104018085	1.4103288252172435	2.3918472451540578	0.990732195675553	5.521689195158583	2.0876756987868097	2.2989932708466965	0.0	2.1212810628466636	1.990651898683781	2.631468148709528
2R_10146	1.1499287446653368	1.8837158206533946	0.6090003182635664	0.48337529755979103	1.7790718667466632	3.0086542133253777	0.0	1.6795460909121085	0.4620267064835122	0.8648509773839452	4.659503301607552	1.4509084754600958	3.185466119700898	0.18505874208614795	1.2758795581945508	0.27953144157075877	1.737901360715939	1.766737903747368	0.0	1.7194508857940378	1.0474805474133342	1.4096386970913921	0.8041074936526268	0.0	0.0	1.4919719228787778	1.8399489495124264	1.7664477036974755	2.8385722225027	0.9853521733654234	2.600129018401893	1.074038592612479	1.0041207861914314	2.072566608871074	1.373703199649117	1.2973758331168417	1.1430839307089955	1.616676731826553	0.8924098489801585	0.6569148244895482	1.3369136772886911	2.307357882790557	2.1432823700793664	1.9448302987757216	5.711170270902937	0.0	4.446306623529588	2.6786430307601354	2.8971265140383164
2R_10147	0.542614648370786	1.3888520843086547	1.9157853335712738	0.8553351185887929	0.41974359710524667	0.7098439166802247	1.068952686123102	1.238318998800267	2.4526760248792914	0.34007962896496285	0.0	0.5705311422427134	1.8788996562365188	0.8732331001451663	0.30102340733933597	0.6595097982381459	1.0250751841393808	0.781562991554274	0.0	2.434061872392359	2.0594692335891196	1.0393179380414352	1.1857270150019605	0.0	0.0	3.520069500252213	0.6511598589639839	1.041912818570054	2.391842096325222	0.8717929136138659	0.836534891786683	1.5204135281530413	1.4806641548679944	0.9779779894317743	1.8520190480159089	1.7491149150570764	1.011346498637514	1.6687521300428974	0.7018328434891002	2.324828439285323	1.0514114436357513	1.3609606160861845	1.011346498637514	3.21196156511729	4.210810700646898	0.0	0.5827972472854178	2.1876336279541078	3.943446559674126
2R_10148	0.34047044503743046	1.3943245761035425	0.30052095307215054	0.715587828566624	1.0534937804360938	1.7816022840141281	0.6707279242479882	0.3107995863257506	1.3679668336441182	1.28032366582272	0.0	0.7159740065636916	2.357878852184575	0.8218817805246893	1.1332857353324495	0.8276355796397509	0.0	2.6154752768112774	0.0	1.5272830017220116	1.8091361374943467	1.0434131609614792	1.7855987000841465	0.0	0.0	0.7362374218437961	2.7238567632682464	1.3075228326174646	1.8009500011255937	2.1880700948254876	1.74964810202548	1.59000459511328	2.9729968272549483	0.6136446966524148	1.45259105930203	0.8231282577873078	1.2691643821707788	1.7949937623966759	0.8807478429934857	2.917486196643432	2.638885796444596	0.6831616035852321	3.1729109554269463	0.5758245807997052	3.170551913824399	0.0	2.9254682120452498	3.3553873794729605	1.6495770484447787
2R_10149	0.3625479945567044	0.0	0.9600240236411676	0.7619895822308297	0.5609033954960131	0.4742822354932716	1.428441542422607	0.33095315136403836	0.7283358062154794	0.9088968596113821	7.3452098030639075	0.0	2.5107737300757553	1.166901447237851	0.0	1.762605970625026	1.3698080337323448	2.4369395757002725	0.0	2.168424689878677	2.752068867771347	0.5555362506708448	0.9506922513162571	0.0	0.0	1.5679563656558915	1.160193281239495	3.248719053282427	1.9177312472252828	4.271582061576564	1.1178616290754022	2.0317286943278403	1.1871669625680321	1.6335900618130874	2.1654965251514686	1.168671186093444	0.900974926948953	2.229953577463554	0.0	4.142224521617079	1.7562514737145178	2.5461124609144457	1.3514623904234295	1.2263269839027415	6.752287928360926	0.0	3.1151679943902058	1.2992599804929108	2.459159681247938
2R_10150	0.9644103643253032	0.6582563880984875	0.2837500543381354	1.68913417819771	0.4973512069420679	0.42054450757097867	0.0	0.0	1.2916259562310586	0.4029579369133889	0.0	1.0140274472893323	0.0	0.25867192453567356	1.070041491928891	0.390724237851348	2.429208609989829	2.160826354327243	0.0	1.9227350829645768	0.9761001869231858	1.7240726201061642	1.1239676146715314	0.0	0.0	0.0	1.8002942812469105	0.8230367322939696	2.2672613693238404	2.06596246270163	0.6608028344741103	2.1017817224017143	2.1053141286578514	3.186697727119713	2.1944442158565054	1.03625691979988	1.1983372830530183	2.259762910194988	0.8315967514171864	3.060747450443285	1.868714927724647	1.935111081181393	0.5991686415265092	3.2621403816443273	0.997871938304372	0.0	2.07165695681051	2.30409915368134	3.738049455889521
2R_10151	1.2220457045093485	0.6255786602607413	0.8089916727790483	0.32105614629886475	0.23633063601300763	0.7993349533188386	0.6018585391689537	0.27888712880123157	0.3068764883509685	0.3829539536166171	3.094825451844516	0.9636882275846118	2.115775220040623	0.2458307111390812	1.3558954333441806	0.7426551406588836	0.0	0.2933652514726936	0.0	0.45682125497935167	1.391465677179963	0.7022077411381383	1.6022559764147921	0.0	0.0	0.6606416151366207	1.2220875210199054	1.5643576747387522	1.616031027795734	1.636168486086023	1.255997387525434	2.853490389444368	2.3342670401493932	1.1012730716708516	1.5641293013555788	2.2158318725256545	1.5184645286686103	2.4160295507258827	1.1854708690291784	1.163521280804226	1.7759465795268878	1.532538865185621	0.5694241982507289	2.583498677248677	1.8966694484485243	0.0	1.3125426576363732	3.0108609967592193	3.256441834028041
2R_10152	0.47709536707001904	0.7326911246779456	2.52668899473657	2.005481783908135	0.5535910046038105	0.9361982163801235	1.4098192217008396	1.5243133643346733	1.198067718046168	0.5980318294068756	0.0	1.0032820365260877	1.6520275003105813	0.5758443874981266	0.2646756283717029	0.8698136059027639	0.45065003563740486	2.0615739925019176	0.0	1.0700776747982583	1.267555645692846	2.1931753208999303	1.0425536191581655	0.0	0.0	3.095030433434252	0.5725340310411158	2.7483138178622806	2.1030334996412225	1.0220349717882578	1.4710510394887961	2.2280460374914197	2.083004609168449	1.9347519106320035	1.6283926543207365	1.3456746824534556	1.1856387842365057	1.2576469124432927	2.776897741172643	2.044111564156894	2.3111407430169577	2.153930808849841	2.2230727204434477	0.0	8.145206220331087	0.0	3.0745561417026033	2.778363846322455	3.4672858345377913
2R_10153	0.6897254530590963	0.7061561172062387	0.9131935834635496	0.0	0.26677112712615253	0.9022930333774435	0.6793807335912398	0.0	1.3856144606050584	0.43228021371760855	0.0	1.4504210372838342	0.0	1.3874742817767132	2.2958116589580966	1.25746889367761	0.65149406482392	1.986912406668515	0.0	1.031323937869127	0.2617821605928842	0.7926553820547418	2.4115120521192863	0.0	0.0	0.7457353446412166	1.3794981087908627	0.44146356473175835	3.0403056358449603	1.1081487831584433	1.4177757246809979	2.5768266367084802	2.258512758056256	0.3107805483449289	1.1770643133227496	1.3895785444403757	0.8570249305124187	1.5151252529804635	1.338165060786817	2.626776525903513	2.004696804142425	2.4219118530649606	1.9283060936529417	1.166506155419681	1.0704846715694152	0.0	2.2224064350222807	1.853822167288665	3.6758867709246177
2R_10154	0.4926184815183093	1.513060969245674	0.43481652438455415	0.0	0.3810686903751347	0.0	0.0	0.0	0.4948195608308159	1.2349796373469946	0.0	2.589813837447848	0.0	0.792773960483072	0.0	1.1974859739964723	0.0	1.4191005542013395	0.0	0.7365963224544686	1.1218266329121498	0.37742233903191996	3.014129680173714	0.0	0.0	3.1957325465865902	0.788216541055165	1.891823274950406	1.7371674355804028	1.055288629090899	2.0252189375590066	0.9202157316952757	0.5376946824415533	1.775735445251013	0.4203437991933603	2.381928877271075	1.224215571630322	3.462844286800382	3.8229984834802186	2.8141603106120066	1.4318025979485418	0.9884500598951315	0.0	0.0	3.05826343544824	0.0	1.0581973629086798	0.8826962061540521	1.909386621004322
2R_10155	1.8871210967494905	1.1592456973726508	1.3325548547871666	0.0	0.8758779362493996	0.0	0.0	1.378131852006968	1.1373317900499162	0.47309555266998804	7.646601601733637	0.0	0.0	0.30369556196312697	1.256289613952252	0.0	1.4260145844215606	0.7248380358469375	0.0	0.5643501054234215	2.864992937792408	0.8674968785293568	0.6598009756543007	0.0	0.0	2.4484401355162646	1.8116982442651144	1.449437951445568	0.6654734727300616	1.6170383449515517	1.1637302068402433	2.115095457430637	1.6478390753315812	2.380868321723879	2.2543521072556323	2.7374053576315163	0.0	1.6581814207006573	1.4645128759239796	3.234142540951521	2.925303579778093	0.37865509133198666	1.406916174808772	1.9149692379341618	4.68623380159353	0.0	2.4322431776186932	1.3525717732067162	2.194341407924557
2R_10156	0.0	2.5759121304854045	1.3324568728125499	0.5287983586098948	3.1140036745243354	0.0	0.9912964174547473	0.45934350626085196	2.527218139360917	1.2614953766194446	0.0	1.587251198374655	0.0	1.2146929256284011	1.116619768636384	1.2231967022616907	1.9012129738773336	1.9327593038200985	0.0	1.5048229575790406	1.527883880825057	1.1565774559922277	1.319504921753358	5.905976848570753	0.0	3.2643468042044788	0.40257000692420414	1.2882945556672076	1.7744654422855115	1.6169194450732465	1.551526184590242	1.4099599571372172	2.746196517822815	2.267326912263518	0.8587376556462	1.6220468609338121	0.6252501000400159	1.3264475964769553	1.3016935032477253	0.0	1.9500589892844258	0.5048363320611458	0.9378751500600239	2.553104575163399	3.1239261503858047	0.0	1.0809174827593662	2.254120532333105	2.9255734123888284
2R_10157	0.8864580239964187	1.2101003445458205	0.7824444503562469	1.2420825003617564	1.1428769962632495	1.5462092361262512	0.5821084316660001	0.26973539227752963	1.187225101737771	0.37038724356702174	2.993268139953245	1.5534410116504969	0.0	2.3776372752657244	2.2949525469383363	0.35914238235662765	0.5582145173733104	0.8512152374337223	0.0	1.7673222990565591	3.364511136531862	1.3583293092827546	2.0662368377484936	3.4681038489016514	0.0	1.916887587961179	0.9455875810309458	2.6477901921312212	2.084000864860359	1.265981833793676	1.5184769797371394	0.5519705071118639	1.935143660227476	1.065134577090979	0.504267362555627	0.23812432328043875	2.2029537203482428	0.7789156870503708	0.0	0.8440050741585058	2.0039466297482442	2.0751476171079912	1.1014768601741214	2.998464786029553	2.7516447956766155	0.0	0.0	1.3236631796083862	0.8589766495787577
2R_10158	0.0	0.8474215039816522	1.4611686397557393	0.0	0.6402765175001659	2.1655905847051264	1.6305794965390135	0.7555722889631818	0.0	1.0375143397450681	0.0	0.0	0.0	0.666014505263113	0.9183616868320525	1.0060156719133402	3.1272975864455415	0.794797004473674	0.0	2.475277240333207	0.6283025150949679	2.5365994841951776	2.1704483473446627	0.0	0.0	3.579673966874771	1.9865573636317766	3.1786658122412965	0.0	0.8865547674970228	3.4027989212106577	0.7730791572756875	3.6137660998926258	0.7459033867146551	0.7062670607636865	1.334049184125535	2.0569427577513832	1.454578883412884	2.141150416566166	0.0	1.6038221005242013	2.4912097663394714	1.542707068313537	1.3998638212474688	0.0	0.0	0.0	2.224676287353427	3.208175972301892
2R_10159	0.0	0.0	0.0	0.0	0.0	0.0	0.0	0.0	0.0	0.0	0.0	0.0	0.0	0.0	0.0	0.0	0.0	0.0	0.0	0.0	0.0	0.0	0.0	0.0	0.0	0.0	0.0	0.0	0.0	0.0	0.0	0.0	0.0	0.0	0.0	0.0	0.0	0.0	0.0	0.0	0.0	0.0	0.0	0.0	0.0	0.0	0.0	40.33689373648714	0.0
2R_10160	0.0	1.7910227492127562	0.0	0.0	1.3532224556982033	0.0	0.0	0.0	0.0	0.0	0.0	9.19675200148914	0.0	1.4076196138843096	0.0	0.0	0.0	1.679801030927489	0.0	0.0	0.0	0.0	1.5290786414319761	0.0	0.0	0.0	0.0	0.0	0.0	0.0	1.7979512704863063	0.0	0.0	0.0	0.0	2.819508858473907	0.0	3.074248008194716	0.0	1.6655723856093216	1.6948365448791025	1.7550547331369077	0.0	0.0	0.0	0.0	0.0	1.5672821697203594	1.6951175191073649
2R_10161	1.2570639135290875	0.0	0.7397099138807527	0.0	0.32413704669920224	0.5481601443283733	0.0	1.5300200061590956	1.6835741707229228	1.0504737400210904	0.0	1.3217374661949122	0.0	1.6858339240495406	0.929832773295054	0.509290814069281	2.3747700628886603	0.8047246672775332	0.0	1.8796466038827107	0.6361505259374474	0.0	0.36625983622837927	9.836062348832016	0.0	3.624387014220011	0.33522851421559985	0.536394990113704	0.7388173528986944	0.8976285595965448	1.2919884956176395	1.174103319683208	1.372089369669004	0.3776101641781024	2.502811193286745	0.3376781366137009	2.603294562988066	1.8409346999843448	3.2518426973124654	2.3937248980542485	4.05963786649954	2.1019391734115795	2.3429651066892587	2.1260238931069204	2.6013590279969963	38.875865473955116	3.6004109148977173	1.8770535904806656	2.8422176183710555
2R_10162	0.9588701058221034	1.2271404292630483	0.42317998856313765	0.755743765983036	0.5563058266804719	0.6271929015812663	0.0	0.437653894153537	0.2407886135302541	1.5024114755871207	0.0	0.0	0.0	0.5786683406384424	0.2659736032901573	0.874079190350935	0.4528600330098735	1.38112266351163	0.0	1.7922089308423494	0.36393479016429836	1.8366089161522463	1.0476663243102653	0.0	0.0	0.5183680880993521	0.7671223334971522	0.0	0.8453387282850972	0.7702852897924951	1.4782651051161055	0.8955889690844031	0.7849573905504476	1.296159983471368	1.840925617400429	0.19318198567938077	1.4893164776068757	1.053178699738837	1.860343804557489	1.8258986051572552	1.1612373132210747	1.68349512442977	2.6807696596923765	1.2162751233789484	0.7441045895552569	22.240459398929346	2.5746948587514673	2.362452232289705	1.6260017564535545
2R_10163	0.33130596171825877	0.33919834406082017	0.8772953848882009	1.3926525323575853	1.025136763495618	0.0	0.0	1.2097350281075887	0.9983588311960245	1.2458610419750518	0.0	1.7417551234423658	0.0	0.533172727489874	1.1027809488856617	0.4026790073285969	1.8776503034032537	1.2725371094090505	0.0	1.4861729441621043	0.7544740310038528	1.0153274852500838	1.1583570188384762	3.8885207755888	0.0	1.432840063812965	0.7951615163878546	0.4241093618579112	3.5049472330194065	1.0645867763843992	1.3620420933660786	1.5472062529907495	1.084864619744102	1.1942542992557648	0.5653965974432766	2.135925378456608	0.4116673780278959	0.8733388512822711	0.8570406489237541	1.2617581666351019	1.9258909460400022	1.3295457234762942	1.8525032011255316	2.8016252115787363	3.0852097922090636	0.0	0.7116807593690637	1.484122736237908	1.9262102250429929
2R_10164	0.0	0.0	0.0	0.0	0.0	0.0	0.0	0.0	0.0	0.0	0.0	0.0	0.0	0.0	0.0	0.0	0.0	0.0	0.0	0.0	3.6175523640704697	0.0	0.0	0.0	0.0	10.305273105195196	11.437922202303293	0.0	0.0	0.0	0.0	0.0	0.0	0.0	0.0	0.0	0.0	8.374970896976134	0.0	0.0	0.0	0.0	0.0	0.0	0.0	0.0	0.0	0.0	0.0
2R_10165	0.8091742013147193	0.0	0.9523050854091482	0.2834485920343123	0.8345902958681021	0.352851626878882	2.656793173061754	0.7386573803973973	0.5418597933991561	0.6761917516169181	0.0	0.8508046783026685	0.0	0.21703483877957663	0.29926747701117024	0.3278313721968902	1.0190957135713283	0.25900132559468453	0.0	1.209931748959973	0.20474559336296685	0.8266043092907823	0.47152417194402413	6.3314902365254815	0.0	1.7497681119809598	0.6473615120017157	0.0	0.0	0.28890252316196535	0.27721840494018724	0.2519241081647243	0.883216285095151	1.944546492623922	1.3809118851633677	0.21736399681440022	1.0054471102645695	0.711007697938144	0.697738910774439	0.25680747172093904	0.7839587612604897	1.6236262295518482	0.0	0.9123501556104426	2.511748914861675	0.0	1.7381930197297077	1.6915676704880307	0.5227258185990864
2R_10166	1.6639947994615867	0.2839390904085063	0.4895826841262949	0.5828868274513349	1.9307933303704954	0.0	0.5463458938800683	2.025310969410792	0.27857162178074624	0.0	0.0	1.1664027826171344	0.0	0.0	0.615416957912742	0.0	0.5239199312030259	0.0	0.0	1.6587447092782426	0.0	0.4249595666908278	0.9696475353026245	0.0	0.0	2.398828364250333	0.8874942606855529	0.35501714129263306	0.0	0.891153527840661	0.5700750016325523	0.777089293932005	0.6054185871679412	0.7497725564949872	0.7099306279454726	1.7879589324606782	1.7230104880337611	0.24368735224626617	0.717419016216934	0.5281017322502565	0.8060707444764607	1.66942149036268	3.1014188784607697	1.4071252318942382	0.8608647196718866	0.0	0.0	0.9938738609087446	1.6124087537886231
2R_10167	0.3642461116272276	1.8646159769321644	0.0	0.7655586200867117	0.2817652888381611	1.429511093863795	1.4351321351271624	0.997509849661633	1.4634944302877781	0.45657699387972234	0.0	1.9149294139783641	0.0	2.637825812520692	0.4041417088954338	0.4427154340738501	2.7524479928392314	0.6995296607396568	0.0	1.6339359343523756	0.0	0.5581382939995139	1.591908570705208	0.0	0.0	0.0	0.29140686045184033	3.7302120411058177	1.9267135949874619	0.7802889948547354	0.37436583830862413	1.360829991985392	0.397575821187889	0.6564966150049786	1.243222494867822	2.0547538476806864	0.0	2.8805121320129747	0.0	0.6936043402707754	1.411581980746657	1.4617360264065535	0.6788962125194978	3.0801772605051294	2.261304856570521	0.0	0.0	2.284354637833847	2.1177239944905293
2R_10168	1.0483235210251767	1.0732967210355853	0.0	0.0	0.0	1.3714080081450664	0.0	1.9139312760868832	0.0	1.3140576839785882	0.0	2.2045155532981315	0.0	0.0	0.0	0.0	1.9804301811222227	0.0	0.0	0.0	0.795772854596384	0.8031787888834915	0.916322862328721	0.0	0.0	2.2669075029197767	1.6773750288508504	2.6839469909733493	0.0	0.0	2.154897478597558	1.958277718246135	2.2884970981856796	3.778878187105863	0.894518391298125	0.0	0.0	0.0	2.7118614650994277	1.9962374915758778	1.0156557235856385	1.0517423584607204	0.0	1.7729892883079157	3.254089739985213	0.0	0.0	0.9392168884721271	2.0316482030477974
2R_10169	0.513002694546653	0.0	0.9056178645802437	0.5391047733953951	0.0	0.3355529039419413	1.5159255559277993	0.7024443424078997	0.7729422795046883	0.0	0.0	0.5393957095925863	1.7763630033324567	0.6191838001703993	1.13838297252285	0.6235185588740252	0.4845670248263069	1.7241256158515121	0.0	0.7670761702801707	1.1682470453085145	0.9825995378244814	1.1210186741532777	0.0	0.0	0.5546616259018105	1.641664795852826	1.3134037449080977	0.9045251130091062	0.5494778723887094	0.0	0.7187202180309653	0.5599441175770657	1.6180623841640696	1.3132120071351185	0.41341524191716356	1.2748727676977836	1.1269169985061587	2.3223617224359714	0.7326520808662292	1.9880661360021132	0.7720135812629215	0.9561545757733378	0.867621744683214	0.7962030668149727	0.0	2.2039696799891124	1.149026958010878	1.242747326601951
2R_10170	0.0	0.0	0.0	0.0	0.0	0.0	0.0	0.0	0.0	0.0	0.0	0.0	0.0	0.0	0.0	0.0	0.0	0.0	0.0	0.0	0.0	5.306833131408333	0.0	0.0	0.0	0.0	0.0	0.0	0.0	0.0	0.0	0.0	0.0	0.0	0.0	0.0	0.0	0.0	0.0	0.0	0.0	0.0	0.0	0.0	0.0	0.0	14.879026078469009	0.0	6.711841836789484
2R_10171	0.0	0.0	0.0	0.0	3.4827672675601122	0.0	0.0	0.0	4.522390354645852	0.0	0.0	0.0	0.0	0.0	4.9954042281101385	0.0	0.0	4.323277390123905	0.0	0.0	0.0	0.0	0.0	0.0	0.0	0.0	0.0	0.0	0.0	0.0	0.0	4.205143731812753	0.0	4.057321842997874	0.0	0.0	0.0	3.9560717789663573	0.0	0.0	0.0	0.0	0.0	0.0	0.0	0.0	0.0	0.0	0.0
2R_10172	0.3072120643406515	0.6290609620147515	1.6269898967723717	0.32284331464780797	0.4752923547038401	0.0	0.6052088021810273	0.5608791241827605	0.3085847252227372	0.38508567790501996	0.0	0.32301754201674904	0.0	0.4943982698433667	1.363443064594615	0.0	0.0	0.8849948329576678	0.0	1.3780924912287855	0.23320188520404	0.7061166008930821	2.148233307696854	3.6057319599821445	0.0	0.0	0.24577806132919627	0.3932664292753193	1.0833511409177123	0.987165759247448	0.6314944667033966	1.1477497705791677	0.6706459443776314	1.1074033401610286	0.7864180362355216	0.49514808108951	0.38172927637566073	1.0797681996819652	1.5894264360000956	1.169998055755731	1.1905549584426376	2.4657116595552466	1.1451878291269821	1.5587278785339478	0.9536136569681933	0.0	0.0	1.9266679356986138	0.29768808290303517
2R_10173	1.534407162612635	0.9425759185991437	0.8126194381278332	0.3224958599593978	0.7121712439495118	1.2043791224893714	0.0	0.5602754874571827	0.0	2.308027415518984	0.0	1.2906795992762512	0.0	0.7407992730289802	0.6809878409620996	0.0	0.5797420727518326	1.178723162867863	9.855615236781155	0.4588697807864339	1.1647545279832276	0.9404755397007053	0.0	0.0	0.0	1.327208267180296	0.7365406404711896	0.0	0.5410926012350438	1.6435055644989651	0.6308148314029085	1.4331431552366334	2.00977251887302	1.6593172739076507	0.7855716670485418	1.4838455588811557	0.38131844666117565	0.8089545879859458	1.9846448031579669	0.29218471625576975	0.8919552327668674	0.9236467420670291	1.143955339983527	0.0	0.0	0.0	1.3184284991504378	1.9245943917319426	1.4868385055488813
2R_10174	2.235327762617133	0.858216682376323	0.0	1.1745317127379666	0.864577208344173	0.7310592419705204	1.1009008065804804	0.2550658045544499	0.5613288697584268	0.35024369430884467	0.0	0.0	0.0	0.22483292215888528	0.6200403745490292	1.018831158179752	1.5835678861300673	1.0732290761045786	0.0	0.4178015724129298	0.0	0.8563042844735315	0.9769321648345403	0.0	0.0	1.8126374545639763	0.2235404252069727	2.8614741069857956	0.9853311291475974	1.4964140980045286	0.8615366695421889	0.782927299406588	0.9149503342084834	1.2590089011425707	1.1921068223081333	0.9006956274987689	0.6943819500689382	0.9820723671450047	0.36140436967518097	1.064138359056617	0.8121264776539745	0.5606544272441273	2.603932312758518	0.47256549379691626	3.469328404805401	0.0	0.6002154893649918	0.500670247260007	0.5415074093375805
2R_10175	0.28648090862576825	0.0	0.7585990233695026	1.204229349814898	0.886437750618113	1.8738595690662663	0.564368355550258	0.7845451714435181	0.2877609401817521	0.35909948765121497	5.804093278743902	1.204879230737626	0.0	0.23051774654702856	0.0	1.3927892791995138	1.0824052429978122	0.5501826551396798	0.0	0.42836554385203773	1.0873252668296205	0.21948891216641966	1.2520419552247761	0.0	0.0	0.6194897931622699	0.687577707740603	0.0	1.0102448934646246	2.1479505912448795	0.0	1.6054467027014527	0.6253896959542915	0.5163370061417254	0.9777990720686807	1.1543367647301914	1.067908744207663	0.2517259336917642	1.1116270707574345	0.8182835531442981	1.1102144279248238	1.1496607695967151	0.0	2.422570762322939	0.0	0.0	1.8461752049808329	2.0533181004507854	1.387998102551074
2R_10176	0.0	0.0	0.3660004336373138	0.0	0.3207589824703933	0.5424473750103608	0.0	0.0	1.2495213292041374	3.118578003276378	4.2004417184511125	0.4359875645882878	0.0	1.3346117134065483	0.4600711601264791	0.503983129870304	2.3500208838522543	1.9908451384477506	0.0	0.620019153631694	0.9442811187842695	0.6353794393882009	0.0	0.0	0.0	0.0	2.653878862903139	0.0	1.4622352166191805	0.44413686486096604	0.4261745861695607	1.9364452473204632	0.4525966146678416	0.3736748183080931	1.7690911471140816	2.0049537059530884	1.0304655066098178	0.3643498002925875	1.6089764582073192	1.5791854514066082	0.0	1.2480200162442285	0.0	0.0	0.0	0.0	0.0	0.0	1.6071981906805648
2R_10177	0.647318950553571	1.656848513743923	0.0	0.0	0.500738388828166	0.4234086018336641	0.6376102571596938	0.5909072725262569	0.3251056251920968	0.8114045176893894	0.0	0.34031114103126664	0.0	0.0	1.0773289481735826	0.7867704857528847	1.2228762979914747	0.31079179119316763	0.0	0.4839574400083938	0.0	0.7439204219397605	1.6974334975260754	0.0	0.0	0.699885176837888	1.294682201610191	0.4143209883908917	0.0	1.3866883877535725	0.9979547914504016	0.0	2.1196522498518893	0.5833455544226985	1.3808683452502273	0.5216571440763301	0.8043323269527259	0.853182335985934	2.511780880273704	0.6163184991017466	0.0	1.6235750368973663	0.6032492452145444	0.0	1.0046678879409512	0.0	0.6952552859216506	1.4498694305585615	0.9408768068598199
2R_10178	0.4475186990094397	0.4581795052916754	0.790017153642457	0.47028888811761504	0.5192721272585049	0.8781602939940159	1.7632266907382375	0.6127784153623712	0.899036534012777	0.8414368847448559	0.0	0.7058140301430587	1.54961303063399	0.5401459517573325	0.0	0.543927385258926	0.8454255965449822	1.2891802837408455	0.0	0.3345800454988712	0.8492684401656413	1.2000411305525773	0.9779223851167097	0.0	0.0	0.48385993261379484	0.8950680248118584	1.718624701517855	0.0	0.23966893858440305	0.9199039197152012	0.8359689343912352	0.732702183672318	1.6131648447179618	0.572791269133615	0.0	0.5560686215370271	1.3762949165642833	1.1576662074397766	1.2782603660417864	1.9510791613949592	0.6734672491529803	1.251154398458311	0.7568711793142867	2.778275938088343	0.0	0.48065909513233646	0.6014132730786731	0.8672900516280421
2R_10179	0.0	0.0	0.0	0.0	0.7092452098997014	0.0	0.0	0.0	0.9209583787596054	1.1492723152481543	0.0	0.9640325249149385	0.0	0.0	2.0345697820812996	0.0	1.7320804156438732	0.0	0.0	0.0	0.0	1.4049172384328599	0.8014142075672414	0.0	0.0	1.9826329285986473	1.4670289641396506	0.0	0.0	2.9461554733381767	0.9423345887114724	0.0	0.0	0.0	0.782344059270386	0.0	1.1392552733848094	3.222523635599605	0.0	1.7459054588702212	1.7765810727671616	1.83970367524962	0.0	3.1013060219919812	2.846020608604431	0.0	0.0	0.0	2.665313398210615
2R_10180	0.553319529855462	1.1330014545472673	0.0	1.7444189061516584	0.0	0.7238479525526353	0.0	1.0101991728893251	0.5557918288374591	1.387155330047255	0.0	0.5817867695638019	0.0	0.4452302659698754	0.6139241936228502	0.0	1.045298206853644	0.531321283391683	0.0	1.6547212340778585	0.840039649871474	0.8478575572172433	0.4836477720958838	0.0	0.0	0.0	0.0	1.4166240262834755	1.9512233194601356	0.5926612886210693	4.549537755590188	1.0336058331751916	1.811850225212983	0.0	0.9442781465708541	0.0	0.0	0.9723850426954825	0.7156788342565114	1.0536415220736846	2.1443080735986575	0.0	2.062597354595137	0.0	1.7175531874695564	0.0	1.188589728778087	1.4871946591072231	0.0
2R_10181	0.0	0.23008278585709643	0.19836040840503827	0.7084911674531628	0.8692050188315005	0.2939889490729999	0.0	1.0257243670608804	0.0	1.4084737555845632	0.0	0.23629117187590637	0.0	0.3616582115798908	0.7480311073224166	0.81942771332387	0.0	0.4315894938255836	0.0	2.016182078984135	0.17058995122833293	0.34435512503818677	1.9643227522927524	0.0	0.0	1.457871947234366	0.7191582942557698	0.8630372039803967	0.0	1.203539146470738	0.6929185639835574	1.049490751404733	0.49058548065664376	1.0125983845653435	0.9587902368307764	0.5433100611298072	0.5584790069975185	1.3822607292855	0.5813421661686938	1.497768100864497	1.3063576573427786	0.9018486951309054	0.8377185104962778	0.7601519817466225	2.092739178637542	0.0	2.413713018114964	0.40268014238447686	2.613148457144888
2R_10182	0.0	1.4521806074698023	0.7511778092460073	0.5962243141348508	0.4388829586048227	2.597739195000703	2.794236295262926	0.7768701316300266	0.0	0.35558649316084495	0.0	0.5965460757722685	0.0	1.1413132004467375	0.3147493959014845	1.0343729367492327	0.0	0.2724001671774306	0.0	2.545049604925587	1.5073634705536545	1.0867084923378032	0.0	0.0	0.0	1.2268589105505143	0.22695042671900084	0.0	1.500542821365629	0.9115447045679056	0.8746789964527976	0.7948704782401822	0.3096358202817965	0.0	0.7261751026024905	1.143044131813746	1.0574616183730996	1.4955801120947265	0.366917419254043	0.5401856385759961	1.0993534345161744	1.7076208214305049	2.643654045932749	0.47977425278038777	0.8805628346303878	0.0	3.046857437723301	1.2707693268002913	2.199071376139284
2R_10183	0.0	0.0	0.0	0.0	0.0	0.0	0.0	0.0	0.0	0.0	0.0	0.0	0.0	0.0	0.0	0.0	0.0	0.0	0.0	0.0	8.956560680698612	0.0	0.0	0.0	0.0	0.0	0.0	0.0	0.0	12.637991064940318	0.0	0.0	0.0	0.0	0.0	0.0	14.661036828524512	0.0	0.0	11.233998573282182	0.0	0.0	0.0	0.0	0.0	0.0	0.0	0.0	0.0
2R_10184	0.5468639879536801	0.2799457006121265	0.7240456077293703	0.5746889625295326	0.8460614106906459	1.0731043004440222	0.5386619497117054	0.24960331169680305	0.27465372139450595	0.0	0.0	0.2874995511413258	0.0	0.44003579427164924	1.213523162334571	0.3323372852556935	0.5165513913363381	0.7876835903374224	0.0	0.40885392806206955	0.2075597408824195	0.8379656598739704	1.6730178007420982	0.0	0.0	1.1825453235624344	0.6562592409504368	1.0500722764747898	1.928458527655662	0.5857467490542899	0.2810286627034693	0.5107734115674752	1.1938076599773146	1.9712735180939007	0.9332613166683971	0.22035157931816213	0.3397555282301509	0.4805201457590589	0.35366452861133657	1.0413487569927546	1.5894679311731776	1.0972948882901683	1.0192665846904527	1.8497800981419328	2.5462719141709456	0.0	0.5873612660031716	2.4497394310156806	2.1196419161732494
2R_10185	0.0	0.5017531505958394	0.0	0.0	0.0	0.6411165480643795	2.8963687934799265	0.0	0.984536427823216	0.0	0.0	1.545876274555665	0.0	1.5773726523962814	1.0875128081820984	0.0	0.0	0.9411890050112197	0.0	0.0	1.116042364968174	2.2528578346454164	0.856739565351173	0.0	0.0	1.0597516599155186	0.39207620267610827	1.2547125434742212	0.0	1.049847438794813	1.0073883371730779	1.3732064893344424	1.0698445328670951	1.3249346608472004	1.2545293737598455	1.5797649175522663	0.0	0.43062368261449896	0.0	1.866433449585696	0.4748066860188376	1.475030245495184	3.653710123407713	0.0	0.0	0.0	2.1054823496888253	1.7562898447281712	1.8995416026204555
2R_10186	0.0	0.0	0.7150178926077446	0.4256426181992525	0.0	0.0	0.7979185178376281	0.36973672378951156	1.2205314877595337	1.5231123155206363	4.10298828843023	0.42587232279623	0.0	0.0	2.6963829640367227	0.49229033945191153	1.5303324126853541	0.3889312046039498	0.0	1.2112684791119175	0.6149153876426603	2.4825526201853374	0.7080676663449207	0.0	0.0	1.7517012522561912	1.296153431384748	0.5184897596198517	2.1424653777594957	0.8676651062577396	1.248861038732676	0.37830365011573064	1.3262880909939734	0.7300105588727235	1.0368281353682813	0.6528124203568847	0.5032789631003917	0.35589660890322344	2.6194116424255838	1.1569103644360201	0.0	0.40635500213255105	5.284429112554113	0.0	1.257261944994287	0.0	0.870056685933202	0.0	0.39247749377059726
2R_10187	0.32243949987054055	0.660241330090492	0.5692113792640621	0.6776910739817725	0.7482764200939557	0.4218126402737935	0.0	0.0	0.0	0.40417303811780175	0.0	1.0170852006170046	0.0	0.0	2.504292357100069	0.39190244889650855	0.6091334443255687	1.5481015908849265	0.0	1.928533002551353	0.0	1.4822326989723236	0.8455176656542439	3.784455575789778	0.0	2.0917412616462925	0.7738812798015233	0.41275928093370773	2.2740981921487897	0.6907307592975296	1.656988637896351	2.108119548929876	0.35194376783255077	0.8717201095019933	0.8253980482087487	1.0393817050838603	0.8013005428330398	0.28332214021998037	0.0	1.2279907976825604	0.3123916586678782	2.5879284266986744	0.0	2.1813181443788303	0.0	0.0	0.0	1.7332852943684638	1.2497737909438391
2R_10188	0.24072941977108317	0.7393922535796011	0.0	1.0119118723926508	0.18621803316066454	0.3149202011105598	1.4227133049160576	0.8790026291188388	0.2418050281082628	0.3017506880896378	0.0	0.0	0.0	0.7748146798248795	1.068385314018209	0.29258961500561054	0.45477164142274756	0.6934763226032434	0.0	0.0	0.18273551409895858	0.9221807960165036	0.42083548932614956	2.8254286316505643	0.0	0.5205562184838998	1.3481308800894976	0.9244832185032728	1.6978141279782577	1.5470736212885994	0.7422525717752669	1.349054130931909	0.7882708451327625	0.43387710717298217	1.0270536193883075	1.1639846617085188	2.0938444323839005	1.692198988048083	1.8681966699207537	0.6876022765411212	1.399366940389837	1.9321159746817453	0.8973618995931002	0.4071364174079807	0.0	0.0	2.0684505087276457	1.7253997039386646	1.1663324424419605
2R_10189	0.0	0.0	0.0	0.0	0.0	0.0	0.0	0.0	0.0	7.031285705747725	0.0	0.0	0.0	0.0	0.0	0.0	0.0	5.386378387695357	0.0	0.0	4.258037044922291	0.0	0.0	0.0	0.0	0.0	4.487665650958341	0.0	0.0	0.0	0.0	0.0	0.0	0.0	0.0	0.0	0.0	0.0	0.0	0.0	0.0	0.0	0.0	0.0	0.0	0.0	0.0	0.0	0.0
2R_10190	1.0696242490235	1.0951048757299626	0.4720593276610055	0.0	1.2411236902214844	0.6996367206291805	1.0535816878231137	0.48820503947699173	0.5372017301548683	0.0	0.0	0.0	0.0	0.860676450377527	0.5933896863650681	0.6500263813206858	2.020670244195978	1.0270993487008964	0.0	1.599374196864251	0.40597102178846467	0.4097492289646321	0.46747074439527114	6.277061983476262	0.0	0.0	0.4278643399632054	0.0	1.885958894582913	1.145675963998966	0.5496706291139755	0.4995169171893861	0.5837491816566159	0.96391516119987	0.45634698799579243	0.43099088208619585	1.9936076962826395	1.4097911309851978	0.0	0.5091996852534905	2.590731698799253	0.5365562766514209	0.9968038481413196	1.8090143910712837	0.0	0.0	1.148833836005578	0.0	1.0364644787039716
2R_10191	0.0	0.41069642408677026	0.0	0.4215508603220733	0.0	0.0	0.0	0.7323647931005377	0.40293278658040416	1.0056469590870134	0.0	0.0	0.0	0.3227788938754641	0.0	0.0	0.0	0.7703847166457604	0.0	0.0	0.9135061890044305	0.30733593984943924	1.0518913795923606	0.0	0.0	2.602292880256794	1.9255400096726292	1.027010900180189	1.4145797195242062	0.4296620643414645	0.8245703833695698	0.7493339357978177	1.7513844146490172	0.0	0.6845739810544151	0.32326842480509743	1.4953226308108238	0.7049506569787648	1.5565385384673855	0.38192961151838595	1.1659203804631386	1.6097946344739935	0.0	1.3568668316616732	0.0	0.0	1.7233854355835148	1.796954234450775	0.7774091131005875
2R_10192	0.5705732820787354	1.1683309979857097	0.25181220430007617	0.0	0.0	0.7464191660139231	0.0	0.2604248659808065	0.573122672924937	1.0728074738634596	0.0	0.8998922918915835	0.0	0.4591135509017358	0.3165338680476659	0.0	0.5389464825064978	0.2739445403113363	0.0	1.7063191781786688	0.6496754870941964	0.8742956701403088	0.49872900160762795	0.0	0.0	1.2338145888827998	0.6847113674548745	0.0	1.0060334340121293	0.3055709028541514	1.1728506536839136	0.2664589991810649	1.5569565050187715	0.257092262854626	0.48686143558397205	0.45980984885567466	1.0634568985172859	1.0027062037733638	0.3689976580825634	2.1729928872781943	1.6583793305570405	0.8586510900489722	1.5951853477759286	0.48249433358654636	0.0	0.0	1.2256526401140053	2.300353119539537	0.2764423768029019
2R_10193	0.0	0.0	0.22217416348205923	0.2645158774861913	0.0	0.0	1.9834678942746158	0.22977312362614338	0.7585000741939488	0.631026082169503	0.0	0.0	0.0	0.6076145280471625	0.558556306217994	0.6118682930248268	1.4265390858870681	0.7251046380375535	0.0	1.1291153573125068	0.5732093417837129	0.3856959786546589	0.0	0.0	0.0	1.0885958642827942	0.0	0.6444315858862008	0.4438121600537545	0.26960551778966396	0.25870183059226237	0.47019409094860853	0.5494817219713151	0.6804982935144294	1.5034541859923174	1.0142267410576287	0.9382891011340537	1.3270330522352942	0.9767010249467999	0.7189626863877813	1.7070547280038744	0.25252957613769245	0.0	0.0	1.5626524806990931	0.0	0.0	1.5785808053414123	0.7317161690541427
2R_10194	0.0	0.3417128850429332	0.2945996467396716	0.0	0.2581840736778859	0.0	0.0	0.6093515104513839	0.3352532841914599	0.8367312291272165	0.0	0.35093341620976887	0.0	0.26856261848982727	1.1109560710194222	0.8113282847619485	0.6305232258274419	0.9614779993642707	0.0	0.0	0.5067113923922352	0.7671407238340956	0.2917360342021991	0.0	0.0	0.0	0.0	0.427253364150264	0.0	0.0	1.3721391670195924	1.2469407866475586	1.8215115412792766	0.601553765251343	0.28479399426424895	1.6138195456032858	1.2441574366773631	0.5865420507246257	0.863394052095643	0.6355559083597021	0.32336132284271596	1.3394018954411981	0.0	1.6934365110330776	2.072054020934791	0.0	0.0	0.598049926643196	0.9702447914672274
2R_10195	0.0	0.0	0.0	0.0	0.29370873539122117	0.9934034040358405	0.7479822058025168	0.0	0.38138223141709354	0.0	0.0	0.0	0.0	0.3055153090055159	0.0	1.3844436710019137	0.7172796395009914	0.3645906365395215	0.0	0.5677316972668374	0.28821600059948926	0.5817966193776557	1.9912635303867812	0.0	0.0	0.0	0.3037589932406334	0.48604099969690484	2.008382990602776	0.40668191398498577	0.7804688604241489	0.3546281886570897	0.8288564723122567	2.73729658293687	0.6479600597419175	0.9179359732315183	0.9435642876768995	0.667246904574885	0.0	0.0	0.7357080074974531	0.3809239966728575	1.4153464315153492	0.0	0.0	0.0	0.0	1.3606763976799923	0.3679149875026637
2R_10196	0.3772577698595564	1.5449792712062407	0.0	0.3964530141727988	0.29183055384186174	0.0	0.7431990781358636	0.0	0.0	0.47288691075039824	0.0	0.0	0.0	0.6071232557348862	0.0	0.45853018607384216	0.7126928457754063	1.4490367437681007	0.0	0.564101218938119	0.28637294348429965	0.28903809999070745	0.6595099939671323	0.0	0.0	0.0	0.0	0.0	0.0	0.8081626039322364	0.775477990092881	0.0	0.0	0.0	1.2876330889513035	0.30402201362596265	0.46876523487013333	0.33149002778549413	0.48795566825162806	1.077572079245369	0.7310033697427837	2.6494166930662115	1.4062957046103999	0.6380415696843481	1.1710417763298497	0.0	0.0	1.3519752696683673	1.4622491146081613
2R_10197	0.0	0.0	0.0	1.0746649248497564	0.0	0.0	0.0	0.9335134018451264	0.0	1.281854238047254	0.0	1.6128673265014426	0.0	0.0	1.7019607949926954	0.6214687369530406	0.0	0.0	0.0	0.0	0.3881354748061263	0.3917476938009139	1.3407999802634245	6.001291477926049	0.0	1.105676343324888	0.0	0.0	0.9015514799418318	0.5476714597777483	1.5765657584001265	0.9551432265922571	0.5581032971068483	1.8431348479846885	0.43629827094995216	0.8241122724409685	0.6353408069743138	0.0	2.645402218196214	0.9736579755683897	1.486147765294467	0.5129837205642246	1.9060224209229417	0.0	0.0	0.0	3.2950861697984264	1.374299427961606	3.468252999345194
2R_10198	0.400389418748675	0.0	0.3534092649631539	2.103808119908311	0.6194484257771321	0.0	0.7887685044105174	1.0964904666184625	0.0	0.0	0.0	0.841977388949813	0.0	0.0	0.0	1.459935216834688	0.7563917752378814	0.7689423862612141	0.0	0.0	0.0	0.3067605390727494	1.3998960087249919	0.0	0.0	1.7316138753873511	0.3203224955633733	0.5125440544428396	2.117896970666068	0.8577152840703701	0.8230266054461068	1.869827542814002	0.8740527180526629	1.443278539985202	0.34164615366219053	0.3226631948967331	0.0	0.35181541680487144	1.5536243544496604	0.0	1.163737519933369	0.4016951858197743	1.4925230564961767	0.6771632385954877	2.4856889565438185	0.0	0.0	1.076153963482222	0.7759536314940336
2R_10199	2.5882964997172286	0.0	0.0	0.0	0.0	0.0	0.0	0.0	0.0	0.0	0.0	0.0	0.0	0.0	0.0	0.0	0.0	0.0	0.0	0.0	0.0	0.0	0.0	0.0	0.0	0.0	0.0	0.0	0.0	0.0	0.0	2.417480511480857	0.0	0.0	2.2085537285908323	0.0	3.216112466166497	0.0	0.0	0.0	0.0	0.0	0.0	0.0	0.0	0.0	0.0	4.637827419021215	5.016111750944033
2R_10200	0.0	0.0	0.0	0.0	0.0	0.0	0.0	0.0	0.0	0.0	0.0	0.0	0.0	0.0	0.0	0.0	0.0	0.0	0.0	0.0	0.0	0.0	0.0	0.0	0.0	0.0	0.0	0.0	0.0	0.0	0.0	0.0	0.0	0.0	0.0	0.0	0.0	0.0	0.0	0.0	0.0	0.0	0.0	0.0	0.0	0.0	0.0	0.0	0.0
2R_10201	55.189160848809294	0.0	0.0	0.0	0.0	0.0	0.0	0.0	0.0	0.0	0.0	0.0	0.0	0.0	0.0	0.0	0.0	0.0	0.0	0.0	0.0	0.0	0.0	0.0	0.0	0.0	0.0	0.0	0.0	0.0	0.0	0.0	0.0	0.0	0.0	0.0	0.0	0.0	0.0	0.0	0.0	0.0	0.0	0.0	0.0	0.0	0.0	0.0	0.0
2R_10202	1.8842114386708022	1.9290971902313605	0.0	0.0	0.0	0.0	0.0	0.0	0.0	0.0	0.0	1.981150541289951	0.0	0.0	0.0	0.0	0.0	0.0	0.0	0.0	2.8605755478002175	0.0	1.646959153436644	0.0	0.0	4.074441679256692	1.5074207307734515	0.0	0.0	2.0181813925290157	0.0	0.0	0.0	0.0	0.0	0.0	2.3412448679912496	0.0	4.874182721412188	5.381926629270649	0.0	0.0	0.0	0.0	0.0	0.0	0.0	1.688107887650343	1.8257983851178445
2R_10203	0.2405601780530214	1.7240356778839323	0.42466754476590457	0.0	0.3721742299417443	1.5734940025961393	1.8956174462014292	0.0	0.4832700603952261	0.6030770923096334	0.0	0.0	3.3319294803789337	0.1935674890858907	0.0	0.5847678272904596	0.0	0.23099626100212092	0.0	0.0	0.365214088498678	0.3686129874740884	0.4205396263555885	0.0	0.0	0.0	0.19245472771967015	0.6158888483223434	0.0	0.0	0.9889743208861685	0.4493685652668297	0.5251444409784912	0.2167860377304826	0.410532625027711	0.5815831686419041	0.0	0.0	0.0	0.9161584888222252	1.165319277904782	0.482689406357676	0.8967310208672896	0.4068501853934925	0.0	22.318638741585875	0.0	1.5086633484119207	0.4662049869760975
2R_10204	0.4927603647215116	1.2612472989127848	0.43494175955862807	0.2589162470152135	0.0	0.9669374435308533	0.48536978965238203	0.44981794967940575	0.0	0.0	0.0	0.7771679254714612	0.0	0.7930022939970361	0.5467320295742664	0.0	0.4654467245955454	0.0	0.0	0.7368084757731479	0.37404991322042014	0.7550620872453101	0.430713972154514	0.0	0.0	0.0	0.19711089048708152	0.3153946924876517	0.8688338859116848	0.7916944287513016	0.7596758392290932	0.460240385394253	1.8824734194753168	0.44406172244792397	0.8409297319116015	0.19855124305785432	0.30614204207028434	0.865960412446553	0.3186749647927899	1.6420663237156412	0.7161074917447129	0.9887347517326588	0.0	0.8333866700802185	0.0	0.0	0.5292510716275698	0.8829504389323223	1.6711944896038333
2R_10205	0.0	0.0	0.0	0.0	0.0	0.0	0.0	0.0	0.0	0.0	0.0	0.0	0.0	0.0	0.0	0.0	0.0	0.0	0.0	0.0	0.0	0.0	0.0	0.0	0.0	0.0	0.0	0.0	0.0	0.0	0.0	0.0	0.0	0.0	0.0	0.0	0.0	0.0	0.0	0.0	0.0	0.0	0.0	0.0	0.0	0.0	0.0	0.0	0.0
2R_10206	0.0	0.0	0.0	0.0	0.0	0.0	0.0	0.0	0.0	0.0	0.0	0.0	0.0	0.0	0.0	0.0	0.0	0.0	0.0	0.0	0.0	0.0	0.0	0.0	0.0	0.0	0.0	0.0	0.0	0.0	0.0	0.0	0.0	0.0	0.0	0.0	0.0	0.0	0.0	0.0	0.0	0.0	0.0	0.0	0.0	0.0	0.0	0.0	0.0
2R_10207	0.468858313596352	0.4800274729323309	0.4138442831426574	0.0	0.0	0.6133565002172509	0.0	0.0	0.0	0.0	0.0	0.9859603680412582	0.0	0.7545365757077857	0.0	0.5698641802808645	0.0	0.4502179797881842	0.0	0.0	1.0677182505080558	0.0	0.0	0.0	0.0	0.0	0.375099485761111	0.6001920374443007	0.0	0.5021947668995194	0.48188444574831674	0.0	0.0	0.0	0.0	0.7556809163024065	0.5825843628764195	0.4119778777767103	1.212868706780561	0.44640443768865895	0.0	0.9407747487026011	0.0	0.0	4.366134109884243	0.0	2.0143159448516554	0.8401216563368109	0.9086461680937259
2R_10208	0.42411105263090926	0.4342142411328892	0.0	0.0	0.3280742592148842	0.0	0.8355002031100993	0.38715119516284	0.0	0.5316167923284719	0.0	0.0	0.0	0.0	0.0	0.5154770435906976	0.0	0.8144994587243846	0.0	0.0	0.3219388444970993	0.0	0.7414174076948302	4.977769282384869	0.0	0.917102886654704	0.33930045204320625	1.0858208947120738	1.4955831690061325	1.362797747458859	0.0	0.39612162074587165	0.0	0.382196901422705	0.3618874602376153	1.0253394881956424	1.5809496827982557	0.37265921566862065	0.0	1.2114004410951285	0.0	0.8509883634149209	0.0	1.4345654529095282	5.265914185082665	0.0	0.0	0.0	1.2328891425535466
2R_10209	0.4590458777335895	0.0	0.40518320074793573	0.4824025809695848	0.7101967060224538	0.600519954197142	1.808643852613974	0.0	0.4610969505675942	0.5754070674142892	0.0	0.4826629169549974	0.0	0.0	1.527974462046031	0.0	1.7344041081789467	1.3223869666598473	0.0	0.0	0.0	0.0	2.006223385189794	5.387797500708495	0.0	0.0	0.0	0.587631002048364	0.8093885838168419	0.0	1.415398182883505	0.42875090369971725	1.0021001513922803	0.41367917905532386	0.3916968110004132	0.7398657535786104	0.0	0.40335585618653497	0.5937426765551739	0.0	0.4447411164185033	0.9210858755073225	0.0	1.5527333074958511	1.4249193602511048	0.0	0.9860798071858987	0.4112696436776258	1.3344445401290603
2R_10210	0.0	0.6888007269878393	0.39588878992988774	0.23566842564866203	0.17347641390389865	0.0	0.4417889394869762	0.40942926236384763	0.0	0.5622079277108549	0.0	0.4715912154912244	0.0	0.7217994402300982	0.7464622912630172	0.0	0.0	0.0	0.0	0.67065120668092	0.0	0.5154493839787094	0.19602030558663947	0.0	0.0	0.0	0.7176500320053972	0.28707573006085374	0.7908221921314378	0.0	0.9219537777090615	0.0	0.24477829756449265	1.0104747020180838	0.1913558807967676	0.5421705984245931	1.1146154621240292	0.7882067248694277	1.1602458804672346	0.4270362545879975	1.7381571801198188	2.024903887936959	0.0	1.8963943626415771	0.6961167198395424	0.0	0.48173016665117907	1.4064246603625086	0.43461133403775143
2R_10211	0.6685674037956577	1.3689880802892345	0.5901202771346451	0.0	0.0	0.874614251384427	0.0	0.0	0.0	0.0	0.0	0.0	0.0	1.6138944693773207	0.0	0.0	1.2630176067180414	1.283974527742934	0.0	0.999686998000926	1.0150068766715896	1.024453132831464	0.5843840997735337	0.0	0.0	0.0	1.0697444498181274	0.0	2.357632865873677	0.0	1.3742839722826163	0.6244449464981815	0.0	0.6024940603123065	0.570478317545346	0.5387807080084958	0.8307347948949021	0.5874588808156374	0.0	1.2730987050612868	0.0	0.0	0.0	1.1307223597180613	0.0	0.0	1.4361545296529288	0.5989847448169252	0.647840927583823
2R_10212	0.0	0.7316709476733815	0.0	0.0	0.8292303018000268	0.0	0.7039281159870804	0.0	0.7178397388326748	0.0	0.0	0.0	0.0	0.0	0.3964606530246142	0.8686025036946007	0.6750338461970482	0.0	0.0	0.0	0.5424817454892642	0.2737652012234457	1.2493223987639703	0.0	0.0	0.0	0.28586842596956846	0.0	0.0	1.5309178817179163	0.0	1.6687078300844258	0.7800391111610336	0.0	0.0	0.8638720750587346	0.0	1.2558958028464626	0.4621718787638122	0.6804218016398982	0.0	0.0	0.0	1.2086543519292057	0.0	0.0	1.5351376112706117	0.9604022318211224	0.3462458090407273
2R_10213	0.4962622150291771	0.2540420955373568	0.4380327162255421	0.7822687828601781	0.3838873275338195	0.0	0.0	0.6795219381958942	0.0	0.6220571835396825	0.0	0.0	0.0	0.0	0.8259261522908714	0.6031716878447786	0.0	0.2382661940894973	0.0	0.37102233906952414	0.5650622039309494	0.0	1.0844372090793855	2.9123018542625903	0.0	0.0	1.389581749789131	0.0	1.3125125098848598	0.7973206835749148	0.765074550776914	0.6952666938747699	0.8125077442144369	0.0	0.0	0.3999245342403888	0.0	0.6540858343758734	0.32093965997405843	1.181239878989062	0.7211965805185331	0.24894032327888257	0.0	3.3572368597749302	0.7702210958166595	0.0	0.5330122467558875	1.3338378204378634	2.1639484268575813
2R_10214	0.9388315271518684	0.6407976033400677	0.8286726481731607	0.32886673116401	0.7262401106673729	0.818781002119169	0.0	0.5713436697592452	0.0	0.0	0.0	0.0	0.0	0.2518112277993149	0.3472203414453727	0.7607222951691509	0.0	0.0	0.0	0.935869408408403	0.2375528258096394	0.9590545333512772	0.5470784383831984	0.0	0.0	0.6767135622398163	0.250363640669891	0.80120751587132	0.5517818276724656	0.6703891364244909	0.0	0.2922909489827778	0.683158453308767	1.1280646060648927	0.8010905512704628	0.2521931281861607	0.3888513517717312	0.8249353993088802	0.8095404995504419	0.29795679405998104	0.3031919043153031	0.0	1.1665540553151936	0.0	0.0	0.0	0.0	1.9626145479980937	0.6064843364503393
2R_10215	0.5023088626873423	0.5142748821873386	0.22168493675683448	1.0557336578236305	0.5828471352053036	0.0	0.0	0.0	0.756829859702917	0.3148182824798966	0.0	0.7922275505686768	0.0	0.6062765629971468	0.0	0.30526048059965855	0.0	0.0	0.0	0.37554301642459914	0.38129809122175534	0.19242333873427162	0.0	2.947786448200317	0.0	0.0	0.0	0.3215062749022685	0.44283488724095266	0.0	0.7743965102182652	0.23457936260846246	0.8224076477331977	0.0	0.0	0.4047973669388551	0.6241486612260876	0.4413703100432225	0.0	0.7173795330854007	1.459967828148939	0.7559205207022441	0.0	0.0	2.3388172881631832	0.0	1.6185200123525447	0.6750449039870132	1.4602098652557276
2R_10216	0.0	0.0	0.0	0.0	1.0056622809064155	1.7007126666358272	0.0	0.0	0.0	3.2591825839712096	0.0	0.0	0.0	0.0	0.0	0.0	0.0	0.0	0.0	0.0	0.0	0.0	0.0	0.0	0.0	0.0	0.0	0.0	0.0	0.0	0.0	0.0	0.0	0.0	1.1093115612450912	2.095349288440335	0.0	1.142330756844389	0.0	0.0	0.0	0.0	2.423081694683953	0.0	0.0	0.0	0.0	0.0	1.2597453903396678
2R_10217	0.0	0.4365952763534584	0.0	0.0	0.3298732706063915	0.0	0.0	0.0	0.42834205751879945	0.0	0.0	0.448376044738603	0.0	0.34313359481028277	0.4731439697611796	0.0	0.0	0.40948290335171583	0.0	0.637636846431797	0.9711126361176212	0.32671679547803045	0.3727415033201576	5.005065125907418	0.0	1.8442637311889707	0.6823220456342443	0.5458875235877998	0.0	0.0	0.0	0.7965875464052075	0.9309140738382425	1.1528780909814498	0.0	0.0	0.5298729661356067	0.7494054217383928	1.103130087498072	0.8120288101325603	0.4131480909500902	0.4278274000518184	0.0	0.0	2.6473950426998347	0.0	0.0	1.1461629825422568	0.4132165836707384
2R_10218	0.4297573439620919	0.4399950386159446	1.1379938125000426	0.9032476359073812	1.3297679594803746	0.5622049407919488	0.0	0.0	0.0	1.077388666291412	0.0	0.45186754370541954	0.0	0.3458055720620082	0.4768283362677349	0.0	0.8118719054487484	0.0	0.0	0.0	1.3048995716667156	0.6585218706143472	0.3756440370058961	0.0	0.0	2.787937486635325	0.0	0.0	0.0	0.0	0.44169714708254393	0.0	0.0	0.3872851796883175	0.3667053540815223	0.3463300255698921	0.0	0.377620516454965	0.5558600742328894	0.0	1.6654610810266384	0.8623177739301159	0.0	0.0	1.3340051383209917	0.0	0.0	0.0	0.0
2R_10219	0.0	0.0	0.0	0.0	2.0646670228905504	0.0	0.0	0.0	0.0	0.0	0.0	2.806372373621335	0.0	2.1476629990309744	0.0	0.0	5.0422184954625076	0.0	0.0	0.0	0.0	0.0	0.0	0.0	0.0	0.0	2.1353167293951545	0.0	0.0	0.0	0.0	2.4929089205754233	0.0	0.0	0.0	0.0	0.0	0.0	0.0	0.0	0.0	0.0	0.0	0.0	0.0	0.0	0.0	2.3912667113674124	2.586310348965683
2R_10220	0.28538181589876366	0.0	0.503792423415365	0.2999023218137853	0.2207592263007244	0.373334089957089	0.0	0.7815352400101234	0.2866569365747162	0.0	0.0	1.2002566748899253	0.0	0.2296333581949716	0.3166394673364225	0.3468614501826312	1.0782525623324328	0.0	0.0	0.0	0.6498922262058208	0.6559405088196121	0.997790766519081	0.0	0.0	0.0	0.2283132649778639	0.0	0.0	0.9170185343201063	0.0	0.533095785851158	0.31149518467381393	0.2571780317496567	0.48702385808124776	0.919926493273555	0.7092077865341299	0.25076017948410606	0.36912075988676113	1.3585736389707392	0.27648876411872597	0.572625030528072	0.0	0.4826552991690607	0.0	0.0	0.6130307658685313	1.0227202415256123	0.55306920223086
2R_10221	0.0	0.0	0.0	0.0	9.839788562623367	0.0	0.0	0.0	0.0	0.0	0.0	13.374607371682345	0.0	0.0	0.0	0.0	0.0	0.0	0.0	0.0	0.0	0.0	0.0	0.0	0.0	0.0	0.0	0.0	0.0	0.0	0.0	0.0	0.0	0.0	0.0	0.0	7.902789368535518	0.0	0.0	0.0	0.0	0.0	0.0	0.0	0.0	0.0	0.0	5.698148557570674	0.0
2R_10222	1.111672505726503	0.0	0.0	0.5841177450531652	0.0	0.0	1.0949992915354583	0.0	0.5583197968698582	0.0	0.0	0.5844329731940465	0.0	0.0	1.2334331427432441	0.0	0.0	0.5337379493980129	0.0	0.0	1.26579073947495	0.8517139593618311	0.9716951990386437	0.0	0.0	0.0	0.8893684363497687	2.8461348208372357	0.9800491396638626	2.381427816005648	0.0	0.5191535471373769	0.0	1.0018078624686109	0.9485731089009357	0.4479336685489735	0.0	0.0	0.0	0.5292169568310319	0.0	0.5576489697881402	0.0	0.0	3.450730640452156	0.0	1.1939959198771426	0.4979863424257671	0.5386045918411314
[truncated: 151 more columns]
