# Supplementary material for: Convergence of topological domain boundaries, insulators, and polytene interbands revealed by high-resolution mapping of chromatin contacts in the early Drosophila melanogaster embryo
Source: eLife. 2017 Nov 17;6:e29550. doi: 10.7554/eLife.29550 (PMC5739541; doi:10.7554/eLife.29550)
Supplement: Supplementary file 3. [file elife-29550-supp3.zip › local_HiC_maps/nc14_all_dm3_CompressedBinCounts_500bp_VC_chr2R_5860693-5876110.txt]

2R_11641	2R_11642	2R_11643	2R_11644	2R_11645	2R_11646	2R_11647	2R_11648	2R_11649	2R_11650	2R_11651	2R_11652	2R_11653	2R_11654	2R_11655	2R_11656	2R_11657	2R_11658	2R_11659	2R_11660	2R_11661	2R_11662	2R_11663	2R_11664	2R_11665	2R_11666	2R_11667	2R_11668	2R_11669	2R_11670	2R_11671	2R_11672	2R_11673	2R_11674	2R_11675	2R_11676	2R_11677	2R_11678	2R_11679	2R_11680	2R_11681	2R_11682	2R_11683	2R_11684	2R_11685	2R_11686	2R_11687	2R_11688	2R_11689	2R_11690
2R_11641	1777.7777777777778	0.0	56.57708628005658	0.0	0.0	0.0	0.0	0.0	0.0	10.087254753618804	73.75991148810621	20.947892118355593	14.508523757707653	0.0	0.0	57.620282339383465	17.739932588256167	0.0	0.0	0.0	11.435105774728417	20.002000200020003	0.0	12.874983906270117	0.0	0.0	0.0	0.0	78.8488074117879	0.0	0.0	0.0	0.0	0.0	0.0	0.0	0.0	0.0	0.0	0.0	0.0	0.0	0.0	0.0	0.0	0.0	0.0	0.0	0.0
2R_11642	0.0	0.0	44.2008486562942	0.0	0.0	0.0	0.0	0.0	29.392400300978178	23.642003328794072	0.0	0.0	0.0	35.80430797433547	0.0	0.0	0.0	0.0	0.0	65.07705122865472	0.0	0.0	0.0	0.0	0.0	0.0	0.0	0.0	0.0	0.0	0.0	0.0	37.97083839611179	0.0	0.0	0.0	0.0	0.0	0.0	0.0	0.0	0.0	37.796323173681664	0.0	0.0	0.0	0.0	0.0	0.0
2R_11643	56.57708628005658	44.2008486562942	1.600483345970483	9.74347065672616	0.0	68.99644668299582	26.492912410016086	26.946052319128835	27.1391215226005	27.393959161171285	19.82232416229163	16.44424345924661	13.544025007195264	20.094977940900023	20.844767099497286	12.224953820236944	15.055105449722348	21.318902076543058	0.0	12.960182196597716	13.586264286806038	7.6386705148591245	12.146493099673165	10.380114323301227	14.619402139549502	0.0	0.0	0.0	6.691553670024432	6.611679531893089	0.0	15.620399304267416	13.74898816040257	12.022519514886884	14.144271570014144	0.0	17.993621261262884	5.173681939854798	4.706912336111196	8.43061431970499	6.473350832958419	9.703681900369064	8.895768283027763	10.091961054345989	0.0	0.0	0.0	7.179833284271139	0.0
2R_11644	0.0	0.0	9.74347065672616	13.18146527804324	0.0	0.0	19.9116480353376	35.15206882618845	15.118019902225285	26.057776344021015	19.053938099683005	19.841574050107187	27.48457428268384	7.892568462769702	11.131526330401067	7.442344159794075	15.275487303320464	6.655684786768499	0.0	19.127124126906555	9.84653195298084	6.8893226865740536	12.972944923362329	13.30365730843066	4.238116004863662	0.0	0.0	0.0	6.7895069527945955	7.666815530668221	0.0	12.679244900249211	11.160200493001858	9.03593283265832	19.135093761959435	0.0	0.0	2.333073817755672	0.0	6.221108781997107	3.753205706824341	11.252260297787318	11.108907844388641	18.904044331244226	0.0	0.0	12.305526535022143	3.2377485214821378	0.0
2R_11645	0.0	0.0	0.0	0.0	0.0	0.0	0.0	130.84381174192367	0.0	0.0	70.92299181548675	0.0	0.0	0.0	74.58122641368715	0.0	0.0	0.0	0.0	0.0	0.0	0.0	0.0	0.0	0.0	0.0	0.0	0.0	0.0	0.0	0.0	0.0	0.0	60.540749978810744	0.0	0.0	0.0	0.0	0.0	0.0	0.0	0.0	0.0	0.0	0.0	0.0	0.0	0.0	0.0
2R_11646	0.0	0.0	68.99644668299582	0.0	0.0	0.0	169.20044330516146	0.0	0.0	0.0	0.0	0.0	0.0	0.0	0.0	52.701477749436094	64.90219239605914	0.0	0.0	0.0	0.0	0.0	0.0	0.0	0.0	0.0	0.0	0.0	0.0	0.0	0.0	0.0	118.54310523664168	0.0	0.0	0.0	0.0	0.0	0.0	0.0	0.0	0.0	0.0	0.0	0.0	0.0	0.0	0.0	0.0
2R_11647	0.0	0.0	26.492912410016086	19.9116480353376	0.0	169.20044330516146	8.421874302563534	15.339995965581062	41.75902588720313	36.213349531722024	31.3409266642144	27.79246873142911	25.665442651511977	15.896466946635243	28.249288672822185	15.739151003213486	14.767893934032188	18.09709089263901	0.0	17.33582217953758	16.06388428291713	9.366181155056191	17.245062131215327	10.717988683679598	12.80402025749653	0.0	0.0	0.0	14.358523722229847	12.739465764712492	0.0	7.661201739935527	8.429183688349477	3.821857959120206	15.41604039002582	0.0	7.879620826342141	10.572878747477576	5.771396152671897	5.638486731653986	7.370369097879296	4.5326482688739755	9.229487171096737	7.61494860100068	0.0	73.8001933565066	11.153083883459196	7.8254012132110775	0.0
2R_11648	0.0	0.0	26.946052319128835	35.15206882618845	130.84381174192364	0.0	15.33999596558106	17.359784514152146	39.35651899460797	41.17947169363009	35.44340023029427	28.861698615186306	29.244090241339634	32.35116243573227	22.75875492195182	26.830332183034905	20.82080878703309	19.721386117623275	0.0	22.670148140208347	14.296313564254781	12.758547499587515	14.222796259404584	16.753466045750365	9.418436061157296	0.0	0.0	0.0	14.082539170331227	11.358728231352305	0.0	6.574702853956406	7.440450048021904	9.103252760889385	8.504847763225037	0.0	8.50098367973425	11.406623701947826	11.320928802961781	6.912637033236282	8.618838857795888	11.113816090460684	12.755214352200108	7.935368385006897	0.0	0.0	9.11559245790465	6.235928986008206	0.0
2R_11649	0.0	29.392400300978178	27.1391215226005	15.118019902225285	0.0	0.0	41.75902588720313	39.35651899460797	9.554188811153178	36.43252281216723	36.4220781896687	36.9425298362648	30.29432161598099	23.707893918295873	30.640594147383887	26.013671485048963	24.026996733529792	15.267009083870404	0.0	29.771894015817963	15.487727911596046	9.594638922131491	12.753312672966803	11.988557249066417	10.41591151308197	0.0	0.0	52.25315609062787	8.899413929095699	10.049354894224258	0.0	13.503300414364354	10.514122294784904	9.771249714413019	12.540757461750689	0.0	9.401294780503697	12.232399068563973	0.0	10.702624222301456	11.068991548455985	7.98904836668208	6.8255211148860795	6.7108883233847	0.0	0.0	12.097193693007094	4.243911154568761	0.0
2R_11650	10.087254753618804	23.642003328794072	27.39395916117129	26.05777634402102	0.0	0.0	36.213349531722024	41.17947169363009	36.432522812167235	21.520697840221683	41.01493035539269	51.585254081742654	32.27043414106559	38.8326947435371	36.088782277344755	29.424792388473172	29.392080774913754	22.805967269051205	0.0	17.645343592336097	15.8316262428151	14.981071416265548	18.122864472603275	15.195169385520792	10.612283517096193	0.0	0.0	0.0	9.842679091348922	11.11450440298566	0.0	9.190486109039771	8.824815823336012	9.050425325929037	10.087254753618804	0.0	16.498917361666376	9.531748547922664	12.588088294865393	9.018678051189934	8.903428517414438	12.110637445132015	7.320213899578232	9.55022746980924	0.0	32.19336623495363	0.0	11.520976241442796	19.909055434773954
2R_11651	73.75991148810621	0.0	19.82232416229163	19.053938099683005	70.92299181548674	0.0	31.3409266642144	35.44340023029428	36.422078189668696	41.01493035539269	11.221081869387355	42.00780505017832	52.570992409912485	38.87438048181583	37.1874674944883	28.289507971345838	31.894586526921923	22.448668713771458	141.84598363097348	26.112421809616944	21.824330586103468	11.618347894166146	17.919074542308287	18.87444625757836	14.294556489943064	0.0	0.0	0.0	10.90477697931789	16.62368622853813	0.0	9.163986794491386	14.78783158631534	7.546661808164496	14.342205011576208	0.0	6.702399953485345	14.988805423309532	3.068215952084285	8.493081111472538	14.768860995902275	13.2531693297806	12.935640016661102	8.602624144469027	25.260243660310344	0.0	3.952835556704513	10.920460668712849	0.0
2R_11652	20.94789211835559	0.0	16.44424345924661	19.84157405010719	0.0	0.0	27.792468731429114	28.861698615186306	36.9425298362648	51.585254081742654	42.00780505017832	9.626486165937171	43.08108389955612	46.80154632309051	42.34666964007311	35.30543615453189	31.77301359090656	27.323337545681206	0.0	20.93916746524507	21.28923855939226	18.85498840536057	14.20196075820718	14.260587044651112	11.019101612645523	0.0	0.0	0.0	8.361813826073343	13.11428972351143	0.0	13.880436522378083	9.926704649038491	11.128464646537088	8.728288382648163	68.30834386420301	9.993315185948827	7.662305590944944	5.22825926414865	11.492679907794654	8.987939982131977	11.548372410886984	7.600831683002755	9.05404228496434	0.0	0.0	8.419570787120415	4.430603239922926	0.0
2R_11653	14.508523757707653	0.0	13.544025007195264	27.484574282683848	0.0	0.0	25.665442651511977	29.24409024133963	30.29432161598099	32.27043414106559	52.57099240991248	43.081083899556106	6.630663741280973	38.897737847199714	40.09045250093738	34.7978854171467	31.850803885334788	23.97060446925612	0.0	29.911367180613446	19.41106094513202	20.894363647463766	14.262616575373626	13.029091439424603	20.08378150291757	0.0	0.0	0.0	16.730704510662285	17.43929399924793	0.0	14.420399096561995	12.163889906219053	10.961894229025145	15.71756740418329	0.0	8.898912800047857	8.844863091469815	3.621095779793924	11.792352011141414	12.450106199405882	13.152941335393251	12.63441836665398	8.361114130402324	0.0	0.0	11.66280044831805	7.978460611260553	0.0
2R_11654	0.0	35.80430797433547	20.094977940900023	7.892568462769702	0.0	0.0	15.896466946635243	32.35116243573227	23.707893918295873	38.8326947435371	38.87438048181583	46.80154632309052	38.897737847199714	2.6254304655791363	34.658736747698796	36.63984497978669	34.75628405810958	37.19496805217923	0.0	35.312203783101374	22.403793394575608	20.625343927609993	20.713904726395214	22.569575362732905	16.917502475876486	44.0668405837975	0.0	63.652103065485285	20.32651428466118	11.476506061890502	0.0	13.918405750376683	11.137184497484666	14.06698452761551	16.549546797026174	0.0	11.45217301859708	7.916091663498678	7.625543129309385	4.345795170008749	11.610942631755734	13.849167148517868	10.531697749586824	5.659517396601874	0.0	0.0	2.4560297002759595	7.108356687516123	0.0
2R_11655	0.0	0.0	20.844767099497286	11.131526330401067	74.58122641368715	0.0	28.249288672822185	22.75875492195182	30.640594147383887	36.08878227734476	37.187467494488295	42.34666964007311	40.090452500937374	34.658736747698796	13.160542182752629	32.26266535872983	40.247665557998275	42.71666765027415	0.0	29.882190674705136	22.950037767779545	22.108086317648638	20.157999274750246	16.47758266072964	17.179285818435133	0.0	0.0	53.864219076551834	11.467249478154145	11.006645100116767	0.0	12.848891574307228	11.780752653437824	15.566615177797757	10.772843815310365	0.0	6.167098231390759	11.821450234236126	6.452951370235826	11.557968439075871	9.50855779710297	9.502345083743217	6.097836121873792	11.707042126407533	0.0	0.0	4.156724301727472	9.843207546984091	0.0
2R_11656	57.620282339383465	0.0	12.224953820236946	7.442344159794075	0.0	52.701477749436094	15.739151003213486	26.830332183034912	26.01367148504897	29.424792388473172	28.289507971345834	35.30543615453189	34.7978854171467	36.63984497978669	32.26266535872983	10.738438530189764	37.948429693979264	25.05229666929716	0.0	29.698083879628086	27.055835832600724	24.635134213507783	19.53229909809609	17.943743776024686	15.952459119430639	0.0	0.0	0.0	11.500204192514438	15.872031028377748	0.0	14.31757429747242	14.177529980224971	8.502914322866676	20.407183328531644	0.0	6.872023677459409	15.368140737744524	3.5952755203442264	14.635333159894879	12.008149719305969	10.941453482445814	8.36288568060718	12.452242684485313	0.0	0.0	6.947783240279356	7.312218570987749	0.0
2R_11657	17.739932588256163	0.0	15.055105449722346	15.275487303320462	0.0	64.90219239605914	14.767893934032186	20.82080878703309	24.026996733529792	29.392080774913758	31.894586526921927	31.77301359090656	31.850803885334788	34.75628405810958	40.247665557998275	37.948429693979264	8.497040622368573	12.340822670091244	0.0	49.87278007943736	30.124413829114243	23.152927320406338	22.250084941202648	22.09783028085212	17.680995935139034	0.0	0.0	0.0	14.162571847513792	15.992593652184189	0.0	16.162832010283086	12.286466069630636	12.565669234558907	7.391638578440069	0.0	10.88092185104308	8.111125446774308	8.855207614770132	7.209400943479882	10.003721384354979	9.127864693401978	12.22999706737544	10.95358076936783	0.0	0.0	2.8520791942534025	9.755462083220396	35.01302484524243
2R_11658	0.0	0.0	21.318902076543058	6.655684786768499	0.0	0.0	18.09709089263901	19.721386117623275	15.267009083870406	22.80596726905121	22.448668713771458	27.323337545681206	23.970604469256124	37.19496805217923	42.71666765027415	25.052296669297156	12.340822670091244	6.721277042638101	222.9654403567447	36.21679372725133	24.858925597235686	26.08956547828696	18.341111929910753	10.076074361428788	17.119531780805794	0.0	0.0	0.0	13.712836071615286	15.484745106578597	0.0	9.603149833145272	11.27018507757057	20.98745999265439	16.10305958132045	0.0	15.803093455543925	9.424265717171895	0.0	12.564836519697344	16.108323739405222	7.575434758935462	19.632177138329727	17.499482969821344	0.0	0.0	6.213399195364804	13.07862707112321	0.0
2R_11659	0.0	0.0	0.0	0.0	0.0	0.0	0.0	0.0	0.0	0.0	141.8459836309735	0.0	0.0	0.0	0.0	0.0	0.0	222.96544035674472	0.0	0.0	65.97176408497164	0.0	0.0	0.0	0.0	0.0	0.0	0.0	0.0	128.4191601386927	0.0	0.0	0.0	0.0	0.0	0.0	0.0	0.0	0.0	0.0	0.0	62.82511999597919	0.0	0.0	0.0	0.0	0.0	0.0	0.0
2R_11660	0.0	65.07705122865472	12.960182196597716	19.127124126906555	0.0	0.0	17.335822179537576	22.67014814020835	29.771894015817963	17.645343592336097	26.112421809616944	20.939167465245074	29.911367180613446	35.312203783101374	29.882190674705136	29.698083879628086	49.87278007943737	36.21679372725133	0.0	10.407991533445822	29.290254275126934	34.98892163268805	25.41314000522381	30.565351214385537	43.04838530887755	0.0	0.0	0.0	17.240992874297643	11.125025118220774	0.0	16.098574793173558	18.218411425373084	15.078454180478476	9.255402841408673	0.0	13.246033144224134	17.773533194739272	0.0	14.669224227103966	8.169201592613081	13.606439982469462	16.119714672990433	13.71547073095687	0.0	0.0	4.464020663058845	8.22180455455085	0.0
2R_11661	11.435105774728417	0.0	13.58626428680604	9.84653195298084	0.0	0.0	16.06388428291713	14.296313564254781	15.48772791159605	15.831626242815101	21.824330586103468	21.28923855939226	19.41106094513202	22.403793394575608	22.950037767779545	27.055835832600728	30.124413829114243	24.85892559723569	65.97176408497162	29.290254275126934	21.477600040013062	31.392504602089712	50.779622253878735	49.689045950442136	42.42259617424163	0.0	0.0	0.0	24.344400230054582	31.499039279301982	0.0	27.466985157409507	19.591128970069338	23.219402564772007	15.246807699637888	0.0	16.36555347132872	18.473702684229	11.416078976434358	21.841640669692588	22.429105802017162	18.491922112024064	14.937003189050179	11.76774057498122	0.0	0.0	5.515324328647146	13.060399996517228	45.13857542655954
2R_11662	20.002000200020003	0.0	7.638670514859124	6.8893226865740536	0.0	0.0	9.366181155056191	12.758547499587515	9.594638922131491	14.981071416265548	11.618347894166146	18.854988405360565	20.894363647463766	20.625343927609993	22.108086317648638	24.63513421350778	23.152927320406334	26.08956547828696	0.0	34.98892163268805	31.392504602089716	9.901980297039604	42.03810211529627	69.53186628048668	31.010853023286824	0.0	0.0	0.0	37.25978748081786	40.0707850417763	0.0	24.85063525678907	35.72653741680365	23.6132538171179	15.001500150015001	0.0	21.81045001365198	31.70404421055802	19.968719001683862	23.573205329202654	21.577836109861394	24.994332167617284	15.241001603788826	22.23054358125165	0.0	0.0	6.431511318334406	12.691624492398478	39.47763197372369
2R_11663	0.0	0.0	12.146493099673163	12.972944923362329	0.0	0.0	17.245062131215327	14.222796259404586	12.753312672966802	18.122864472603272	17.919074542308287	14.20196075820718	14.262616575373626	20.713904726395214	20.157999274750242	19.53229909809609	22.250084941202648	18.34111192991075	0.0	25.413140005223813	50.77962225387873	42.038102115296276	9.192760700948003	42.3346928443458	51.72129728692599	0.0	0.0	0.0	28.064829756738067	33.95489657904417	0.0	22.461604694475383	25.811589128927515	24.90037626247131	28.876333961079723	0.0	25.66886648852473	20.665497917951086	18.80105661938201	22.65397431835263	31.766963466145096	16.980529607952793	21.866347417994366	16.74449757204785	0.0	0.0	19.37738054147668	13.38342558337396	0.0
2R_11664	12.874983906270117	0.0	10.380114323301227	13.30365730843066	0.0	0.0	10.717988683679598	16.753466045750365	11.988557249066417	15.195169385520794	18.87444625757836	14.260587044651112	13.029091439424603	22.569575362732905	16.477582660729645	17.943743776024686	22.097830280852115	10.076074361428788	0.0	30.565351214385537	49.689045950442136	69.53186628048668	42.3346928443458	11.18915171460323	27.803121392277664	37.13937665270226	143.05537673633464	0.0	43.39882215596669	39.33425801080854	0.0	30.925554937755386	30.03641445934219	23.407219284970857	19.312475859405176	0.0	28.078111199498665	25.509265004294583	28.920512934217403	24.06865048855698	28.094317611753198	26.81412035363345	18.68647881896969	21.199205114605025	0.0	0.0	12.419598623411687	20.15120154534663	0.0
2R_11665	0.0	0.0	14.619402139549505	4.238116004863662	0.0	0.0	12.804020257496529	9.418436061157298	10.41591151308197	10.612283517096193	14.294556489943064	11.019101612645523	20.083781502917574	16.917502475876486	17.179285818435133	15.952459119430635	17.680995935139034	17.119531780805794	0.0	43.04838530887755	42.42259617424163	31.010853023286828	51.72129728692598	27.803121392277664	8.175856124554262	0.0	273.4369659434259	0.0	26.1956170803282	36.97561642974541	0.0	38.728095949469214	24.220601236058013	25.566119592380762	24.60932693490833	0.0	11.740024207929919	18.753297298497507	18.42628472663685	16.001729786989973	24.13467826241418	17.486209109253714	24.1092825559697	19.247140989157177	0.0	0.0	19.782417150247852	19.77906987154223	0.0
2R_11666	0.0	0.0	0.0	0.0	0.0	0.0	0.0	0.0	0.0	0.0	0.0	0.0	0.0	44.0668405837975	0.0	0.0	0.0	0.0	0.0	0.0	0.0	0.0	0.0	37.13937665270226	0.0	0.0	0.0	0.0	0.0	0.0	0.0	0.0	0.0	0.0	0.0	0.0	0.0	0.0	639.9590426212723	0.0	0.0	0.0	0.0	0.0	0.0	0.0	0.0	0.0	0.0
2R_11667	0.0	0.0	0.0	0.0	0.0	0.0	0.0	0.0	0.0	0.0	0.0	0.0	0.0	0.0	0.0	0.0	0.0	0.0	0.0	0.0	0.0	0.0	0.0	143.05537673633464	273.4369659434259	0.0	0.0	10288.065843621398	0.0	123.66289494837073	0.0	0.0	0.0	58.298499979595526	0.0	0.0	0.0	0.0	0.0	0.0	0.0	0.0	0.0	0.0	0.0	0.0	0.0	0.0	0.0
2R_11668	0.0	0.0	0.0	0.0	0.0	0.0	0.0	0.0	52.25315609062787	0.0	0.0	0.0	0.0	63.65210306548528	53.86421907655182	0.0	0.0	0.0	0.0	0.0	0.0	0.0	0.0	0.0	0.0	0.0	10288.065843621398	0.0	0.0	0.0	0.0	0.0	67.50371270419872	43.72387498469664	0.0	0.0	0.0	0.0	0.0	0.0	0.0	0.0	0.0	0.0	0.0	0.0	0.0	0.0	0.0
2R_11669	78.8488074117879	0.0	6.691553670024433	6.7895069527945955	0.0	0.0	14.358523722229847	14.082539170331229	8.899413929095699	9.842679091348922	10.90477697931789	8.361813826073345	16.730704510662285	20.32651428466118	11.467249478154145	11.500204192514442	14.162571847513792	13.712836071615287	0.0	17.240992874297646	24.344400230054582	37.25978748081786	28.064829756738067	43.39882215596669	26.19561708032821	0.0	0.0	0.0	27.977104936175483	0.0	0.0	45.71576354631546	38.80166099851044	49.3348039448854	49.28050463236744	0.0	42.98889999734007	28.84126261760175	19.679402848199977	30.441492972581347	26.098207749079844	19.319374570023168	17.16592323914105	35.70267075451428	0.0	0.0	25.35331428031765	10.006193833983234	0.0
2R_11670	0.0	0.0	6.611679531893089	7.66681553066822	0.0	0.0	12.739465764712492	11.358728231352305	10.049354894224258	11.11450440298566	16.62368622853813	13.11428972351143	17.43929399924793	11.476506061890502	11.006645100116767	15.87203102837775	15.992593652184189	15.484745106578597	128.4191601386927	11.125025118220774	31.499039279301982	40.0707850417763	33.954896579044174	39.33425801080854	36.97561642974541	0.0	123.66289494837073	0.0	0.0	6.688944568158951	256.8383202773854	29.498824195304337	33.2672721039724	36.78937060481988	31.534038211834538	0.0	31.85682027974839	29.175497060568674	11.111141975394375	20.805921908138234	28.378997140816036	21.815734489421825	32.30670695313024	24.73936619576352	0.0	0.0	21.472013913865016	15.06553034904009	43.93287057376329
2R_11671	0.0	0.0	0.0	0.0	0.0	0.0	0.0	0.0	0.0	0.0	0.0	0.0	0.0	0.0	0.0	0.0	0.0	0.0	0.0	0.0	0.0	0.0	0.0	0.0	0.0	0.0	0.0	0.0	0.0	256.8383202773854	0.0	0.0	186.9333582577811	60.540749978810744	213.67521367521368	0.0	0.0	78.157972894815	0.0	0.0	62.86619558930772	62.82511999597919	93.03710319675487	0.0	0.0	0.0	0.0	0.0	0.0
2R_11672	0.0	0.0	15.620399304267416	12.679244900249213	0.0	0.0	7.661201739935528	6.574702853956408	13.503300414364352	9.190486109039771	9.163986794491386	13.880436522378083	14.420399096561995	13.918405750376683	12.848891574307228	14.317574297472424	16.162832010283086	9.603149833145272	0.0	16.09857479317356	27.466985157409503	24.85063525678907	22.461604694475383	30.925554937755386	38.728095949469214	0.0	0.0	0.0	45.71576354631546	29.498824195304344	0.0	3.049039842108521	10.734991308011727	52.14995580725828	12.270691453463405	0.0	40.140380947267836	30.296464368945404	36.75082298874231	31.41642759014607	34.29696368980454	32.470630765453635	30.721252187553514	27.275686271419747	0.0	0.0	5.918339929323185	20.24352650952084	0.0
2R_11673	0.0	37.97083839611179	13.748988160402568	11.160200493001858	0.0	118.54310523664168	8.429183688349477	7.440450048021905	10.514122294784904	8.824815823336014	14.78783158631534	9.926704649038495	12.163889906219053	11.137184497484666	11.780752653437824	14.17752998022497	12.286466069630636	11.270185077570572	0.0	18.218411425373088	19.591128970069338	35.726537416803644	25.811589128927515	30.036414459342197	24.220601236058016	0.0	0.0	67.50371270419873	38.80166099851044	33.267272103972395	186.9333582577811	10.734991308011725	14.763873981477245	34.809092211389114	47.25259889293911	105.6579851022241	27.602608556919066	24.197632434506513	36.391352605924105	36.211690911491054	34.557310916892845	39.298143103195734	28.804196712676962	24.67479289846123	0.0	51.70497143300329	20.837158905476134	17.818238886387483	0.0
2R_11674	0.0	0.0	12.022519514886886	9.035932832658318	60.54074997881074	0.0	3.8218579591202064	9.103252760889383	9.77124971441302	9.050425325929039	7.546661808164496	11.128464646537088	10.961894229025145	14.066984527615512	15.56661517779776	8.502914322866676	12.565669234558907	20.98745999265439	0.0	15.078454180478476	23.219402564772007	23.6132538171179	24.90037626247131	23.407219284970857	25.566119592380762	0.0	58.298499979595526	43.72387498469664	49.334803944885394	36.78937060481988	60.54074997881074	52.14995580725828	34.809092211389114	12.883849200590605	25.359847491124054	136.8747390825286	45.77001724886009	47.660001100978015	78.57202160311543	39.660670129711285	39.364351653433985	37.28170980400465	37.31442451524184	33.26086209044431	0.0	33.49062764785275	30.367707384869696	18.643682734591465	0.0
2R_11675	0.0	0.0	14.144271570014144	19.135093761959435	0.0	0.0	15.41604039002582	8.504847763225039	12.54075746175069	10.087254753618804	14.342205011576208	8.728288382648163	15.71756740418329	16.549546797026174	10.772843815310365	20.407183328531644	7.391638578440069	16.10305958132045	0.0	9.255402841408673	15.246807699637888	15.001500150015001	28.876333961079727	19.31247585940518	24.60932693490833	0.0	0.0	0.0	49.28050463236744	31.534038211834538	213.67521367521368	12.270691453463401	47.25259889293911	25.35984749112405	15.4320987654321	0.0	47.95799888939371	50.80268238162976	36.975411351451285	36.123904994129866	29.966219897570014	34.48401030890414	29.565123904746546	30.491523356506892	76.10350076103501	0.0	5.954507562224604	29.767500156671055	0.0
2R_11676	0.0	0.0	0.0	0.0	0.0	0.0	0.0	0.0	0.0	0.0	0.0	68.30834386420301	0.0	0.0	0.0	0.0	0.0	0.0	0.0	0.0	0.0	0.0	0.0	0.0	0.0	0.0	0.0	0.0	0.0	0.0	0.0	0.0	105.65798510222409	136.8747390825286	0.0	0.0	0.0	0.0	0.0	0.0	0.0	71.01970086501996	0.0	119.31465661241828	0.0	0.0	0.0	0.0	0.0
2R_11677	0.0	0.0	17.99362126126288	0.0	0.0	0.0	7.879620826342141	8.50098367973425	9.401294780503697	16.498917361666376	6.702399953485345	9.993315185948827	8.898912800047857	11.45217301859708	6.167098231390759	6.872023677459409	10.880921851043082	15.803093455543923	0.0	13.246033144224134	16.365553471328717	21.81045001365198	25.668866488524735	28.078111199498665	11.740024207929917	0.0	0.0	0.0	42.98889999734006	31.856820279748387	0.0	40.140380947267836	27.602608556919066	45.77001724886009	47.95799888939371	0.0	4.128477390703206	12.925716553254274	45.35829652381575	40.62092905973258	43.072341185223095	36.3649263402442	25.277686375129214	31.170344185434125	0.0	0.0	4.869656343482184	21.781618517758297	59.78143905880102
2R_11678	0.0	0.0	5.173681939854798	2.3330738177556714	0.0	0.0	10.572878747477576	11.406623701947826	12.232399068563973	9.531748547922666	14.988805423309532	7.662305590944942	8.844863091469815	7.916091663498678	11.821450234236124	15.368140737744524	8.111125446774308	9.424265717171895	0.0	17.773533194739272	18.473702684229	31.70404421055802	20.665497917951086	25.509265004294583	18.753297298497507	0.0	0.0	0.0	28.841262617601746	29.17549706056867	78.157972894815	30.296464368945404	24.197632434506513	47.660001100978015	50.802682381629744	0.0	12.925716553254276	11.975434172463018	50.71815212808294	40.74124623398105	52.4800511036123	43.48351121851354	31.951372567062737	31.786530139987878	83.51125870952835	0.0	32.67053529365257	22.34974182609769	53.47650777013658
2R_11679	0.0	0.0	4.706912336111197	0.0	0.0	0.0	5.771396152671897	11.320928802961781	0.0	12.588088294865393	3.068215952084285	5.22825926414865	3.621095779793923	7.625543129309385	6.4529513702358265	3.5952755203442264	8.855207614770132	0.0	0.0	0.0	11.416078976434358	19.968719001683862	18.80105661938201	28.920512934217403	18.426284726636855	639.9590426212723	0.0	0.0	19.679402848199977	11.111141975394375	0.0	36.75082298874231	36.39135260592411	78.57202160311543	36.975411351451285	0.0	45.35829652381575	50.71815212808294	83.05624845999873	36.063798663024826	46.234373461687206	35.332596603395956	36.22409675214749	22.830591531494342	0.0	0.0	17.833799687195153	37.538488681676434	0.0
2R_11680	0.0	0.0	8.43061431970499	6.221108781997107	0.0	0.0	5.638486731653986	6.9126370332362805	10.702624222301456	9.018678051189935	8.493081111472538	11.492679907794654	11.792352011141414	4.345795170008749	11.557968439075875	14.635333159894879	7.209400943479882	12.564836519697346	0.0	14.669224227103966	21.841640669692588	23.573205329202654	22.653974318352628	24.068650488556976	16.001729786989973	0.0	0.0	0.0	30.441492972581347	20.805921908138234	0.0	31.41642759014607	36.211690911491054	39.660670129711285	36.123904994129866	0.0	40.62092905973258	40.74124623398105	36.063798663024826	9.542348244182232	43.841123664827435	55.761336523117805	39.322102678660954	40.14868694462842	74.2272020427326	115.28905849190383	20.326956186407482	29.033595384452937	35.64859045473342
2R_11681	0.0	0.0	6.473350832958419	3.753205706824341	0.0	0.0	7.370369097879295	8.618838857795886	11.068991548455985	8.903428517414438	14.768860995902275	8.987939982131975	12.45010619940588	11.610942631755732	9.50855779710297	12.008149719305967	10.003721384354979	16.108323739405222	0.0	8.169201592613081	22.429105802017162	21.577836109861394	31.766963466145096	28.094317611753198	24.134678262414187	0.0	0.0	0.0	26.098207749079844	28.378997140816036	62.866195589307715	34.29696368980454	34.557310916892845	39.364351653433985	29.966219897570014	0.0	43.072341185223095	52.4800511036123	46.234373461687206	43.84112366482743	13.892627727483497	42.18463434839531	56.54003754258493	54.274712218430864	22.390699798931518	69.55408873710641	33.286067118025734	31.344453976846033	0.0
2R_11682	0.0	0.0	9.703681900369064	11.252260297787318	0.0	0.0	4.5326482688739755	11.113816090460684	7.989048366682081	12.110637445132015	13.253169329780599	11.548372410886984	13.152941335393251	13.849167148517871	9.502345083743217	10.941453482445814	9.127864693401978	7.575434758935462	62.82511999597919	13.606439982469462	18.491922112024064	24.994332167617287	16.980529607952796	26.81412035363345	17.486209109253714	0.0	0.0	0.0	19.319374570023168	21.81573448942182	62.82511999597919	32.470630765453635	39.298143103195734	37.28170980400465	34.48401030890413	71.01970086501996	36.3649263402442	43.48351121851354	35.332596603395956	55.761336523117805	42.18463434839531	11.206310198564076	40.30290716723194	49.30840921748093	44.75214027110846	0.0	26.261304178383583	35.009147521730085	21.492804209150776
2R_11683	0.0	37.796323173681664	8.895768283027763	11.10890784438864	0.0	0.0	9.229487171096736	12.755214352200104	6.8255211148860795	7.320213899578232	12.935640016661102	7.600831683002755	12.63441836665398	10.531697749586826	6.097836121873792	8.362885680607178	12.229997067375441	19.63217713832972	0.0	16.11971467299043	14.937003189050179	15.241001603788826	21.866347417994366	18.68647881896969	24.1092825559697	0.0	0.0	0.0	17.16592323914105	32.30670695313024	93.03710319675487	30.721252187553514	28.804196712676962	37.31442451524184	29.565123904746542	0.0	25.277686375129218	31.951372567062737	36.22409675214748	39.322102678660954	56.540037542584926	40.302907167231936	9.362224221057094	30.535778107387166	0.0	0.0	25.926738297059238	34.79052420724675	0.0
2R_11684	0.0	0.0	10.091961054345989	18.904044331244226	0.0	0.0	7.61494860100068	7.935368385006895	6.7108883233847	9.55022746980924	8.602624144469027	9.05404228496434	8.361114130402324	5.659517396601874	11.707042126407533	12.452242684485311	10.95358076936783	17.499482969821347	0.0	13.715470730956868	11.767740574981218	22.23054358125165	16.74449757204785	21.199205114605025	19.247140989157174	0.0	0.0	0.0	35.70267075451428	24.73936619576352	0.0	27.275686271419747	24.67479289846123	33.26086209044432	30.491523356506892	119.31465661241828	31.170344185434125	31.78653013998788	22.830591531494346	40.148686944628416	54.274712218430864	49.30840921748093	30.535778107387166	1.5061674544926564	75.18457813933206	0.0	50.00217656533284	27.860275148077363	36.10838292217922
2R_11685	0.0	0.0	0.0	0.0	0.0	0.0	0.0	0.0	0.0	0.0	25.260243660310344	0.0	0.0	0.0	0.0	0.0	0.0	0.0	0.0	0.0	0.0	0.0	0.0	0.0	0.0	0.0	0.0	0.0	0.0	0.0	0.0	0.0	0.0	0.0	76.10350076103501	0.0	0.0	83.51125870952835	0.0	74.2272020427326	22.390699798931514	44.75214027110846	0.0	75.18457813933205	0.0	0.0	0.0	38.63121866042386	0.0
2R_11686	0.0	0.0	0.0	0.0	0.0	0.0	73.8001933565066	0.0	0.0	32.19336623495362	0.0	0.0	0.0	0.0	0.0	0.0	0.0	0.0	0.0	0.0	0.0	0.0	0.0	0.0	0.0	0.0	0.0	0.0	0.0	0.0	0.0	0.0	51.70497143300329	33.49062764785275	0.0	0.0	0.0	0.0	0.0	115.28905849190382	69.55408873710641	0.0	0.0	0.0	0.0	0.0	0.0	0.0	0.0
2R_11687	0.0	0.0	0.0	12.305526535022143	0.0	0.0	11.153083883459196	9.11559245790465	12.097193693007094	0.0	3.952835556704513	8.419570787120414	11.66280044831805	2.4560297002759595	4.156724301727472	6.947783240279356	2.8520791942534025	6.213399195364804	0.0	4.464020663058845	5.515324328647146	6.431511318334406	19.37738054147668	12.419598623411687	19.782417150247852	0.0	0.0	0.0	25.35331428031765	21.472013913865016	0.0	5.918339929323184	20.837158905476134	30.367707384869696	5.954507562224604	0.0	4.869656343482184	32.67053529365257	17.833799687195153	20.32695618640748	33.286067118025734	26.261304178383583	25.92673829705923	50.002176565332846	0.0	0.0	22.975591879966316	0.0	0.0
2R_11688	0.0	0.0	7.1798332842711385	3.2377485214821378	0.0	0.0	7.8254012132110775	6.235928986008206	4.243911154568761	11.520976241442796	10.920460668712849	4.430603239922925	7.978460611260553	7.108356687516123	9.84320754698409	7.312218570987749	9.755462083220396	13.07862707112321	0.0	8.221804554550852	13.060399996517226	12.691624492398478	13.383425583373963	20.15120154534663	19.77906987154223	0.0	0.0	0.0	10.006193833983234	15.065530349040092	0.0	20.24352650952084	17.818238886387483	18.64368273459146	29.767500156671055	0.0	21.781618517758297	22.34974182609769	37.538488681676434	29.033595384452937	31.344453976846037	35.009147521730085	34.79052420724674	27.86027514807736	38.63121866042386	0.0	0.0	5.56699174717332	74.212604268709
2R_11689	0.0	0.0	0.0	0.0	0.0	0.0	0.0	0.0	0.0	19.90905543477395	0.0	0.0	0.0	0.0	0.0	0.0	35.01302484524243	0.0	0.0	0.0	45.13857542655954	39.47763197372368	0.0	0.0	0.0	0.0	0.0	0.0	0.0	43.93287057376329	0.0	0.0	0.0	0.0	0.0	0.0	59.78143905880102	53.47650777013658	0.0	35.648590454733416	0.0	21.492804209150776	0.0	36.10838292217921	0.0	0.0	0.0	74.212604268709	0.0
2R_11690	0.0	0.0	5.024608017767014	0.0	0.0	0.0	3.6965638590648062	6.646772674634132	10.023696017385099	3.7625639400709567	3.275306904445214	5.5811435484073515	10.050309530206011	8.14023342933382	8.266196320096054	5.373116914418529	11.343473768689554	8.237444332895718	0.0	13.31594369723095	12.795944294989168	10.658259431627	16.056035564118776	15.09323157751026	10.49065446603552	68.31534362617843	0.0	0.0	12.604605092470536	13.047204191710874	0.0	29.423505261413133	19.85544373679451	12.860876904912548	13.814880599960528	0.0	17.753919379452096	25.987873047796395	41.375682329332705	33.68570181512998	16.838760736887394	23.790969064196737	23.201437457947396	20.472106267779047	0.0	0.0	38.07500395028166	64.11547196500898	186.96830887164626
2R_11691	0.0	0.0	6.409185644866222	3.251502763289623	0.0	0.0	2.9469915783821663	6.262419763348938	4.794682122164665	7.284763415952407	5.222310357413355	7.564022217757966	10.47769345288998	7.787513034349941	4.942511181195919	12.850742662776687	9.043296136749106	6.567093117275969	0.0	8.25673150677919	10.687014742736837	14.444944919300768	14.080292870091696	9.844932468685732	7.317981671383107	54.46267128510119	0.0	0.0	8.373917524616388	13.238338796512076	0.0	21.89333224492196	17.205704172692965	16.49396813356441	11.013562415431574	0.0	25.734292656294976	22.444685504203456	18.84897774925299	23.018631049785384	19.44205199193544	24.51798792253167	32.883122285344115	32.64173273508809	0.0	120.51314497128774	39.46062785501437	59.8997230716003	37.26393298454292
2R_11692	0.0	0.0	4.667220683047747	4.209369846810508	70.50694493407602	0.0	5.086869422923278	3.7418211973859017	4.827789306998433	5.270151429480034	4.732533276047145	6.624218864191273	5.984267361107648	3.3605509959412947	3.9102164535865302	2.376638593283461	7.317112433286226	9.56442035627466	0.0	4.581042652942881	9.747615371675002	12.650210942267464	10.771230457725508	9.558878977157468	8.120401188420715	0.0	0.0	0.0	13.008969142183155	13.465767112618188	70.50694493407602	12.146972291237832	11.582671877384053	17.313211726296014	13.239637437620939	0.0	24.98655931330272	20.116185874302523	27.45195526551379	26.81976447776828	23.671341107321368	22.75755034134828	31.040793367203275	16.601251030032167	25.11206257925995	0.0	84.487421689493	59.45171047740757	96.48318780452506
2R_11693	0.0	0.0	1.5221169297836044	3.0887964103243637	0.0	0.0	2.7995230732492415	4.118570345387428	5.566922198517256	3.663651847561309	3.472688864788428	5.072128842216849	4.098453038900467	7.397823116569717	4.173498814648084	5.231865829847167	8.590766386564727	4.678855084160906	0.0	3.3615264557174354	11.998093226107297	9.686198644077484	6.687855007303442	6.754430620722822	10.924237138175611	0.0	0.0	0.0	4.772930230737766	14.37244299642081	0.0	17.82667039244078	9.806834775428385	8.892991522311181	13.451708366962606	0.0	8.556288829508244	15.854482529645011	17.905768208935246	17.493416462048362	23.306327016966918	18.457097399948687	21.475876928387322	19.19563213726826	0.0	0.0	23.068310168424613	37.93487977146815	35.39923254463843
2R_11694	12.712941774726673	0.0	3.7761213192257443	6.568109986942598	0.0	0.0	3.9686602834734668	5.838568258506891	2.511021230899738	2.0197592470060535	1.7581977376074136	2.0971859958307943	6.640056639683137	4.3697095925962435	2.9582179813209244	5.356576590474721	4.0594811414773835	0.0	0.0	7.942279326151606	6.541822525588338	4.0049771567545775	5.602313324455821	5.892441147034379	7.039281159870804	0.0	0.0	0.0	1.1277003348367836	5.093666153479802	0.0	9.476792598498623	7.878007661130745	8.404589241909653	13.772353589287228	0.0	10.396772010226265	10.462794998504982	25.383577586808663	9.81627853101355	13.402823544783757	13.082576475135257	15.683600157500248	13.082747435572179	0.0	40.57321842997874	22.48269445691212	31.190804692645813	25.091332450118433
2R_11695	0.0	0.0	3.153683739133588	2.55987876414173	0.0	0.0	0.7733799526768806	3.413316828050182	4.1942332647995615	3.0362974174772313	2.0557388932025145	4.904188790250473	0.9704698165690738	1.532759672479913	4.323549357315197	1.9270997437920891	4.746470257727402	1.292553277430404	0.0	1.8572714731923756	6.119120147011861	5.351705739135786	5.038767013711745	7.32022496343117	3.292217650154961	85.75593859874797	0.0	0.0	2.6370838599260167	5.9556711948379215	0.0	6.155865277657226	9.211208957629793	8.072099997174766	3.7160906726124114	0.0	8.104150490022525	5.437076375291478	3.709907493456651	10.873416218968856	8.7466011254689	7.64827547777138	9.708219464009202	14.073010779926257	30.543211007773248	0.0	31.066995976824025	28.29510664425694	88.0126738250308
2R_11696	0.0	0.0	3.477692342469231	0.0	0.0	0.0	0.0	3.584761965532155	0.9911030659971566	2.1258703379597055	1.6192463884814325	2.483285419720763	2.2932334706597977	4.4268059033951825	3.4055354526797785	2.6563618043709445	2.3366612998229934	2.036214067184883	0.0	2.1943789666142792	3.0124093189484764	9.48461547946154	3.572002643281956	3.391723895223951	5.8346665546410685	0.0	0.0	0.0	6.231465285441614	9.968610604373406	0.0	5.818557591210253	7.682192805114291	7.187486298854242	8.781173164734808	0.0	7.18133198388126	8.92214302452226	8.76656222768866	4.758153977098243	8.324747361141204	8.032435433275879	11.470327791380738	9.639048479401547	0.0	0.0	18.823522325262182	16.83924915967194	23.108350433512655
2R_11697	0.0	0.0	3.7708002052823635	9.182396366709405	0.0	0.0	0.0	1.3604128653519123	2.5074828302620684	3.2270609715655993	3.441211546365926	2.0942307503021453	2.32074493591698	1.832691850459187	4.135669179964523	2.8802460513554786	1.4188162560588773	4.636444774147184	0.0	1.1103522470364975	3.2009760233177387	6.398933681691283	4.81980699685357	4.118896477612408	9.84110647890229	0.0	0.0	0.0	6.3062229334941	1.7802709483369823	0.0	4.416271250913248	3.2393143926301713	8.392745931480029	7.405432625373975	0.0	8.478732492477244	8.668012989667565	4.435866464450301	5.0559984329294005	6.972097404732607	8.709427458786772	12.252820309036764	4.389608800990062	36.51994171417302	0.0	8.572204968278555	11.277308566559352	0.0
2R_11698	0.0	0.0	6.127039883047063	4.973383693816617	0.0	0.0	3.7563451242752977	1.8420722900639026	2.852024114108344	2.2940475398093443	1.5975722652827855	3.0625573272449693	1.8854481816384214	1.985250777870886	3.7799451983545143	1.8720039746388388	1.729038263962589	3.7667975628819765	0.0	2.7062581407627695	4.82964181518744	3.899025380120858	3.915766958024202	5.856068053534166	7.195709630090155	0.0	0.0	0.0	3.842534474258669	4.339048945556868	0.0	4.783895303494504	5.263447384342981	6.136684208378476	3.6098476644285613	0.0	12.79273593027841	9.242853194838421	7.207682524649373	8.802121099934178	7.4344688741091645	6.722029299981314	7.3349589698113	7.132520083393424	0.0	0.0	6.964336330087256	10.383656564346115	0.0
2R_11699	0.0	0.0	3.896493545458442	4.518322021714152	0.0	0.0	3.4126417628451495	2.342933268106071	2.220913363946403	2.679613128175007	2.177093019129463	3.091483488541262	2.569396179050942	2.254501879533127	2.2893882960517895	5.952508506134656	2.094443044658343	4.562850412652784	0.0	1.6390914122919726	5.400286080155096	4.723022479343565	6.225584037602528	3.040137876332967	2.905469531866391	0.0	0.0	0.0	3.490944838184234	3.2850237737170507	0.0	8.692343414495916	4.781845055787396	8.05303954853917	8.745463290917836	0.0	5.364096066669276	8.397137583740454	6.548183828474253	10.66230962046336	6.432589867461632	7.39264497394639	11.423682092635781	10.799831177039042	26.955195074746754	0.0	12.654207334125486	12.763049218979075	0.0
2R_11700	0.0	0.0	3.491796896141739	0.0	0.0	0.0	1.2232795231020313	3.5993007638406085	0.9951227046002135	3.4685499505478163	2.9264644833052196	3.047436254213254	0.0	2.020345362685126	3.41934735806007	4.191212566565981	3.2845934081588735	3.0667085783505708	0.0	5.875410020996512	6.049253627964248	4.2324810862324105	3.586489693325244	3.4054797847655047	2.603702373645741	0.0	0.0	0.0	5.213948647402656	4.710136714661979	0.0	3.8947706958621273	5.999271945497471	7.494199697606267	8.81678716275789	0.0	3.2046477647461664	10.033328207974842	8.802116967811537	8.599413109165107	7.205612261162056	7.776976589168999	4.692049288356885	8.22642051409902	0.0	0.0	18.899865300660004	17.40482519438952	0.0
2R_11701	0.0	0.0	3.4064992599380357	1.9750655869904798	0.0	0.0	5.370287595011575	3.2187622706167356	2.5888369093584767	2.602938608365423	2.5377571473630214	1.891904930696144	5.2413383607751705	4.3361831780375315	5.337311231394091	3.345406036391178	0.0	0.9972650007354829	0.0	3.5824284178856893	6.786704786308797	3.612953760540341	4.276407545526732	3.654519773842369	8.890346905781437	0.0	0.0	0.0	3.051949366532303	5.743846832282831	0.0	4.749536516479039	6.688824792296313	7.040348698722873	5.734273754229028	0.0	14.06864074186131	2.796638286963963	0.0	8.389346592478121	3.655388630515398	6.182000453758833	9.98712410025375	7.081293055441992	0.0	0.0	12.906725491833823	12.613461726730517	45.27058227022916
2R_11702	14.309222293768332	0.0	2.42872231294512	0.0	0.0	0.0	2.9779859092129723	1.8254663582796822	3.230072752543642	4.546734274007187	1.187377841083487	2.360515853645994	1.4013384183233404	1.4755155894124083	2.0810387280058658	4.637820536009616	4.569203499872804	4.977120797832464	0.0	2.6818617376908582	4.417941703050258	5.79581461043722	6.305758976914859	2.0725988258644747	4.753894449756921	0.0	0.0	0.0	5.077193007842106	10.749833108840983	0.0	5.925961745072474	6.2591980871890645	5.405656147496302	0.0	0.0	6.826298686259315	9.595698754203514	3.571353317912229	4.652144880119751	4.911632366282037	5.960228168753552	9.345645910298622	9.424295692931944	0.0	0.0	20.704662482944535	14.527129232252115	0.0
2R_11703	0.0	0.0	2.5421048831801123	6.190361030109091	0.0	0.0	2.4936082586310637	1.8342590431110795	2.704692479169811	1.9035976799604142	2.651326796840626	2.8236734523304623	3.129084922582528	2.471037789745654	4.530635249429593	3.883466189300647	3.8260099040092377	1.0418945811062836	0.0	1.4970996688116114	4.315909799951416	2.696171845797089	1.624649177318273	1.0412909341879137	2.6537735731389285	0.0	0.0	0.0	3.1885301343731625	3.600537200150262	0.0	6.946922731561776	5.2411221941433945	6.2238154183824115	9.984823068935217	0.0	5.715982311157826	6.939259275707874	5.980925631974507	4.382393219093756	4.994043574851548	5.871506541680298	9.999314829557765	6.4117689301065885	0.0	0.0	5.778997274624885	18.7532209924164	0.0
2R_11704	0.0	0.0	0.0	4.953000973759992	0.0	0.0	1.4963801068834384	0.733809125386112	2.434573277734172	1.305511831788456	0.7955124189830266	2.033337241859365	0.9388604674961812	1.9771145041910874	7.528907239345466	0.0	1.1479680277128665	0.0	0.0	5.390333837748795	7.399766463370416	5.177394357209664	1.9498593663931991	4.998915235393919	7.962465574280089	0.0	0.0	0.0	2.551190921434035	1.440421986025026	0.0	4.764289175201494	9.435376581604999	4.074355908841447	2.396702137858307	0.0	3.9200943645115425	7.013312494444142	14.356285684342604	5.8440312220874455	4.230856993930977	5.637456841744466	7.304897662557974	7.103288443707385	0.0	0.0	18.495450581543206	9.732800559830688	0.0
2R_11705	0.0	0.0	2.7652534838737326	0.0	0.0	0.0	3.39062471921389	2.4940902531451727	2.758231113288275	0.7395348059837832	0.9012696907148853	3.8394230422205995	4.25469904918113	1.119978353058392	0.0	2.112180437660684	3.901744704161913	0.0	0.0	2.035645786233579	10.060210358998606	1.4664223020542524	1.1045391034456096	5.66348265671706	9.0210142723271	0.0	0.0	0.0	5.780704355702925	3.263830071951134	0.0	5.397664862227304	4.7509944425242505	3.8466752185950126	16.291951775822742	0.0	8.882481658785684	7.945678573861935	8.132421851492218	5.2967602630688955	5.5922031267126115	5.588549286054845	3.5468690368264317	5.365077423432297	0.0	0.0	36.669987919858265	12.405039423215287	64.31033595719505
2R_11706	0.0	0.0	0.0	0.0	0.0	0.0	0.0	4.764620595644279	0.0	4.238342333453279	0.0	0.0	0.0	0.0	5.431685957299344	12.10510133180325	0.0	0.0	0.0	0.0	4.804666291902696	0.0	0.0	0.0	0.0	0.0	0.0	0.0	0.0	0.0	0.0	0.0	13.614194158829998	13.227390751672933	0.0	0.0	0.0	0.0	0.0	7.589055671035687	22.89245217537816	9.150997870562795	6.775811437298674	0.0	0.0	0.0	0.0	7.899380846529249	0.0
2R_11707	0.0	0.0	0.0	0.0	0.0	0.0	5.044026787817464	0.8245126285239979	0.9118340374515771	2.933762894896404	3.5753713760594388	1.5231138234383608	2.109819257058796	3.332247761062729	2.8198427824855052	3.1421627548136883	3.869592663458688	0.0	0.0	12.1132271797399	4.157212472635148	10.18036849734416	3.2863116902322598	5.616813143792101	7.1573418133519136	0.0	0.0	0.0	8.599603328963779	6.473869439856539	0.0	2.6765929006585223	5.889805277147731	6.103963158309566	2.6929498572736574	0.0	8.80928622097698	3.940101396539389	16.130814452887137	2.626556349548948	5.546120987520118	9.501423867545084	7.035282645997944	3.990650172688735	0.0	0.0	5.195401653904163	5.467918491926209	0.0
2R_11708	0.0	0.0	1.104158592506959	0.0	0.0	0.0	4.061603147255047	2.655690168064025	2.936945541393604	3.248237771949849	3.2388719915737503	2.452914767957329	1.2741677773162459	4.472044711860793	1.8921856818460832	1.686776415087338	1.5579566090388903	1.1313624998585796	0.0	1.6256562367813827	3.682264740105755	3.513231885249415	4.410396185889378	6.0304374268244105	4.322481311752049	0.0	0.0	0.0	3.4623305362319043	1.9548584096053923	0.0	6.465821023487742	7.113974406765674	5.222289518078522	6.505334374186833	0.0	5.320128066122807	9.914653079943356	3.24725509526797	10.046167957969372	7.0178500931077314	6.375695237687194	5.192937453995296	8.569046376535894	0.0	41.52341089906489	14.642231710388371	6.60440037988511	25.67895147705329
2R_11709	0.0	0.0	1.9813372887430074	0.0	0.0	0.0	1.8220674598612205	1.1913637209910752	2.63507423465257	1.8545994556644623	2.905967446125705	1.3754963306572137	2.2864071759651354	0.8024779234310875	2.716318524609863	1.1350519634355873	1.8637645864040797	2.030152845132328	0.0	0.7292823110898096	3.3037864696728922	1.5760637524092105	4.748493095394259	4.057953253595905	7.11003142052158	0.0	0.0	48.63907858129536	4.141944006922845	5.261790137008246	0.0	7.7349832310397915	5.531734817994223	5.236758972077132	7.782252573007257	0.0	2.3866517431984997	6.760644127129856	14.567444500221571	4.743990324916372	6.8689381978161475	6.578431405637463	5.9298731506949345	6.24673127772948	0.0	0.0	11.260494076698604	11.35734829817049	0.0
2R_11710	0.0	0.0	1.6818396634975201	3.4129180312650593	0.0	0.0	3.0932899117917447	1.0112779742241425	2.516352938966027	3.3734130790193677	2.466703341977393	1.8681235539556114	0.9703976948526225	2.384115632060388	2.5939368283000586	2.8904347933326275	3.164078345111087	3.446552585776077	0.0	5.5714003430001675	3.314277089881155	4.459423350182819	1.3435713469974537	2.2963704945784986	2.194648656501932	0.0	55.049103800590125	0.0	1.757925254424522	0.9925380985749137	0.0	4.10360519772483	6.140349609834963	4.679130497767774	4.128682785044259	0.0	6.0776611647175836	5.43667231194611	2.4730878579300057	6.84571624071278	4.615918641664389	6.069608798660296	5.033517473784003	8.157660826651666	0.0	31.62395324714752	9.55836529013462	10.898045930066067	0.0
2R_11711	0.0	0.0	1.695955823742703	4.588751501668929	0.0	0.0	0.6931672837241826	4.079063675407692	3.007375890108079	1.8142544520897126	4.422057043651451	4.395540912124974	2.6094467190121677	2.747572794193609	1.162537102371622	3.022646705453269	2.658862798000025	2.3169869901180506	0.0	3.3292815976290187	3.7705684508996575	2.398321366908873	4.967777190676837	3.8594076457644237	3.688448281610961	0.0	0.0	0.0	8.272506772819474	5.33796668841888	0.0	2.2069588945078062	3.3994675462546127	5.976644782080836	2.2204458655297983	0.0	6.35566058738652	5.279255563238903	0.0	5.4142543456429655	7.512786763070746	5.222871686316416	4.834062116538022	9.871356482322376	0.0	0.0	8.567636780179285	12.398428690775523	0.0
2R_11712	0.0	0.0	1.3528715035881536	0.0	0.0	0.0	0.8294139377703994	4.474094949568409	1.3494358818239625	2.8944776911388246	2.2046841071289522	2.25407734415591	1.0407836268082966	2.7396887976535993	0.0	3.616768080843654	1.2725920077658657	0.0	0.0	2.9877555800817093	6.972625472395377	0.0	3.2423056035146596	2.7707999798285763	0.8826874797312888	0.0	0.0	0.0	4.242224215124887	2.3951923698751867	0.0	3.9611270832557617	5.229842878087132	3.7638916773053066	1.3284446569955897	0.0	6.518492637688491	2.9155054451437445	7.957405599308024	6.478462158201196	3.9084674445767593	6.640053332908371	3.470537565445662	3.2810104042152326	0.0	0.0	10.251662947875934	6.069036504040764	0.0
2R_11713	0.0	0.0	2.2864047799578326	4.639747931774362	0.0	0.0	2.1026120960330226	0.3436996469276637	0.0	2.751625362171223	1.1178002347156932	1.9047386246231592	1.7589642866487354	1.3890537747165912	1.1754567913250349	1.3098164807396726	2.150729349960335	2.3427364919278086	0.0	1.6831405450126904	2.772706997307355	4.849949533243888	1.8265403157403253	1.5609194471129664	2.9835514570509187	0.0	0.0	0.0	4.779681192874595	2.023983530171354	0.0	1.1157428074476725	5.892423497315387	1.9083364309344262	5.612806178577042	0.0	0.918041901084841	2.0530483888312694	0.0	2.7372124414626593	3.9632760201786232	3.6306292824510096	4.887784770894376	6.099536900978343	0.0	0.0	0.0	11.396560768684349	0.0
2R_11714	0.0	0.0	1.513295817048589	4.094527909121134	0.0	0.0	0.0	1.5165563058532523	3.6897735042597426	2.1584710599754926	1.315262330387058	1.9610633670001218	1.552267163806097	2.0430418244984576	0.34577601404348535	1.9264983842072754	0.4744989101709031	1.033719944592611	0.0	1.4853535230506072	2.446884259927621	1.6050107150515338	1.208926714862545	1.7218683897472518	1.3164761199130703	0.0	0.0	0.0	6.327026272343893	2.9769063512892386	0.0	1.969262180477365	3.9000005200000696	3.0874918855099627	2.9719448407037565	0.0	0.8101621555757629	4.34830377018229	2.9669998409688088	5.314233527132157	2.6231615135338813	2.9127195433228588	5.607443095667466	5.382776056159383	0.0	0.0	3.822437094152742	7.04014006258081	0.0
2R_11715	0.0	0.0	1.7785943502061168	0.0	0.0	0.0	1.63562201560318	0.26736396614979685	0.5913592012771466	0.9513286469932852	0.8695368377252384	1.481696235972967	1.368298373880005	3.6018165833974694	2.743163624772523	1.6981771359060673	1.2547893217094113	0.0	0.0	2.6186301657553614	3.235333290555038	2.357984933985382	2.486515095810755	2.12491875221371	3.4813571583491822	0.0	0.0	0.0	3.7181141501943364	1.5744568517475683	0.0	2.603809094966299	1.5279054745999083	1.979326626154139	4.366202102762933	0.0	3.570724118570322	3.5135460936682	2.6153623244503423	3.832699759672691	3.5968712974706087	4.108024193386882	4.182428719627773	2.1567408850091323	0.0	0.0	3.369416413707729	11.081731225286633	0.0
2R_11716	0.0	0.0	1.807574641535354	0.0	0.0	0.0	0.0	1.4491753377167265	0.8013263553834306	0.3222765097002812	1.5710311286071612	2.007785187062836	0.46353111046989304	1.9522689758104113	1.239049128917486	1.380677691838262	0.5667710092094621	1.2347393928169037	0.0	3.548397255492142	2.1920330558584826	1.2780830798734826	0.48133908533540304	0.8226826777169404	5.503683340075345	0.0	0.0	0.0	3.7786968408205066	4.978122927634093	0.0	3.5283138364591253	2.588001765017204	1.34105175671913	10.649627263045794	0.0	1.9354161314031426	2.59694223037085	7.087938278233473	6.347651037307165	4.177689674944411	2.783306700567342	2.576107223765311	5.845020451726561	0.0	0.0	11.41439149308231	6.607213755978778	0.0
2R_11717	0.0	0.0	1.0017189497177157	0.0	0.0	0.0	0.614130504206057	1.5058158221007503	0.33305836035102754	0.5357961094344265	1.9589211620424811	0.5563356617835231	0.7706368851473613	0.4057145379528099	0.6866543508342301	1.1477127767671105	0.0	1.0263989818122101	0.0	1.4748340221791438	1.2147775256439537	2.1248583781890935	4.801459643731695	1.367739083527279	5.882186855900539	0.0	0.0	0.0	0.0	1.7734940670711812	0.0	0.9776577822341593	2.5815867464778552	3.901705558124488	2.9508970727101045	0.0	5.630971242790748	3.5979236814185374	2.945987094219738	2.398453323795804	2.8939820915757806	3.759718583328783	3.426295585149613	4.372899064938133	0.0	37.671026460128985	9.488415024791331	5.492363417903746	0.0
2R_11718	0.0	0.0	2.232013818843955	1.8117494488205237	0.0	0.0	0.0	1.878931176978863	0.8905382448773569	1.1938521485267637	0.8729672339605439	1.4875416527157985	1.3736964264832872	0.7232052107803283	0.9179952122877699	1.363901270460394	1.2597395715189008	0.9148021854624211	0.0	1.3144804414183058	2.4360727151464987	3.787659813795803	2.1397068066748157	2.438059126956626	0.5825152343752957	0.0	0.0	0.0	3.7327824244179215	2.107557622601237	0.0	2.6140813416720206	2.3008997860354943	2.235527141398408	1.7533708554696403	0.0	0.716962185335155	3.206733936034701	0.0	2.5652133891996907	3.0951953643465377	3.0931730217367064	3.0537663665654113	3.0313491738360967	0.0	0.0	11.839481660727477	7.120287737947778	20.76360223582469
2R_11719	0.0	0.0	0.0	0.0	0.0	0.0	0.0	0.0	1.1731297906221412	0.4718079866051825	0.0	0.9797891542729461	2.71441043175073	1.4290462802354038	1.209299586377216	0.0	4.978465646844574	3.615279980839016	0.0	2.5974002361296558	3.2091035850500704	0.935547249767072	4.932712516229505	1.806592690309184	1.1510442906879481	0.0	0.0	0.0	0.0	3.123384624514509	0.0	0.0	1.5155183394768657	5.399019174911092	0.0	0.0	1.416710124249728	1.2672948520518803	0.0	4.224030050763549	2.548364648147803	2.546699594473744	1.5085529673312295	5.134213474435211	0.0	0.0	3.342099660743463	5.276106571021407	0.0
2R_11720	0.0	0.0	2.7226701770960817	0.0	0.0	0.0	0.0	2.0464022529415393	0.4526259911603954	2.184439191110905	2.2184766448540123	1.8901490722770322	0.0	0.0	2.3329065047592223	1.039827039329586	1.2805533629636308	4.184625685232455	0.0	4.008596033333881	2.063601860213261	1.4438402454297405	0.5437649195499802	1.858756098114069	0.8882095861973652	0.0	0.0	0.0	1.4229212117141705	2.4101767302257047	0.0	2.657271970191786	1.1694579679264459	1.8937193208001433	0.0	0.0	2.1864241426702975	1.466872446052832	0.0	3.2594957586137387	1.9664594385490863	3.930349181654136	0.5820415503165608	3.9618437469956014	0.0	0.0	5.157898754573767	4.0713363265798	0.0
2R_11721	0.0	0.0	0.0	0.0	0.0	0.0	0.0	0.0	0.0	0.0	0.0	0.0	0.0	0.0	0.0	0.0	0.0	0.0	0.0	0.0	0.0	0.0	0.0	0.0	0.0	0.0	0.0	0.0	0.0	0.0	0.0	0.0	0.0	0.0	0.0	0.0	0.0	0.0	0.0	0.0	0.0	0.0	0.0	0.0	0.0	0.0	0.0	0.0	0.0
2R_11722	0.0	0.0	0.0	0.0	0.0	0.0	0.0	0.0	0.0	0.0	0.0	0.0	0.0	0.0	0.0	0.0	0.0	0.0	0.0	0.0	0.0	0.0	0.0	0.0	0.0	0.0	0.0	0.0	0.0	0.0	0.0	0.0	0.0	0.0	0.0	0.0	0.0	0.0	0.0	0.0	0.0	0.0	0.0	0.0	0.0	0.0	0.0	0.0	0.0
2R_11723	0.0	0.0	0.0	0.0	0.0	0.0	0.0	0.0	0.0	0.0	0.0	0.0	0.0	0.0	0.0	0.0	0.0	0.0	0.0	0.0	0.0	0.0	0.0	0.0	0.0	0.0	0.0	0.0	0.0	0.0	0.0	0.0	0.0	0.0	0.0	0.0	0.0	0.0	0.0	0.0	0.0	0.0	0.0	0.0	0.0	0.0	0.0	0.0	0.0
2R_11724	0.0	0.0	2.0062796553211553	4.071296545097752	0.0	0.0	0.0	1.2063613848546155	3.3353078355719914	1.0731122078317876	0.0	1.1142495807635953	0.7717299871121093	1.6251600782677094	0.0	0.7662271587683972	0.9436134355455408	2.05570973378559	0.0	1.4769259853311714	1.8247509214992155	0.0	0.0	1.3696791389649061	3.9270202555704783	0.0	0.0	0.0	2.0970427503135083	0.0	0.0	0.0	3.4469980955335524	0.5581771274642126	1.9700551615445232	0.0	3.2222619634531053	2.882421695411617	0.0	2.882226462297596	2.3184696245702137	2.316954779993559	0.0	3.892534896575348	0.0	0.0	3.800749507802939	4.000112003136088	0.0
2R_11725	0.0	0.0	2.07927549724574	4.219425305834495	0.0	0.0	1.2747552692965125	1.8753798816372742	0.345665861680008	0.8341169862419077	0.677691211761358	1.4434876046275902	0.7998083659155266	1.2632170398883518	0.7126467794031113	1.1911579866190076	0.9779455671585537	1.0652520119947377	0.0	1.5306619914126802	0.6303806932044331	1.6539691455363839	1.661070933957896	1.0646348323817627	0.6783166189335262	0.0	0.0	0.0	1.0866704439331298	2.4541699107725177	0.0	2.0293315523919633	0.8931031449287595	1.4462141670792714	1.020866511494957	0.0	0.8348749298913778	0.7468237027802977	3.0575036949932155	1.9913949831383608	1.8021180654046314	2.1010973611297707	0.8889984134934313	1.0085399125636239	0.0	0.0	5.908552156562451	2.591031755063342	0.0
2R_11726	0.0	0.0	0.653164237821018	2.6509019296180236	0.0	0.0	0.0	0.0	0.4343370166849696	0.6987246423656525	0.0	1.4510200035803917	1.5074661027403473	0.529086979994798	1.3431853290851068	0.9978114004741999	0.6144054232829427	1.338513380114376	0.0	1.9233116040793825	3.1683507110769105	0.0	2.0871734062800438	0.44591262663138254	0.0	0.0	0.0	0.0	2.730852253929389	1.5418601540549575	0.0	0.0	1.1222044134616274	0.0	0.0	0.0	3.147118010945886	3.2844033864826434	0.0	1.2511165433201294	1.1322011673899797	1.5086152111710542	2.2340934501183343	1.2672533373750268	0.0	0.0	2.474743387671274	0.6511380656224756	0.0
2R_11727	0.0	0.0	2.942126171609807	0.0	0.0	0.0	1.8037488755880449	0.8845395489573624	0.0	0.0	0.0	0.8170004726347735	2.263420243012115	0.0	3.025135548761101	2.247280902472054	2.767540185375377	0.0	0.0	2.1658508989255867	1.783947858771984	1.5602184243385337	1.175188250467872	4.017155664982877	1.9196042850942538	0.0	0.0	0.0	3.0752264981196533	1.7362964969350028	0.0	0.0	1.2637200506246256	0.8185436814607796	2.889004449066852	0.0	2.362656977882932	5.283690315302106	0.0	1.4088886503170774	1.6999699275319822	1.6988591990592399	0.0	0.0	0.0	0.0	0.0	1.4664997203385035	0.0
2R_11728	0.0	0.0	0.0	0.0	0.0	0.0	0.0	0.0	0.0	0.0	0.0	2.3625442238746905	6.545198687687663	3.445828135875895	0.0	0.0	0.0	0.0	0.0	0.0	0.0	0.0	3.3983263242852897	2.9041317081812297	0.0	0.0	0.0	0.0	0.0	0.0	0.0	0.0	0.0	2.3670067660888408	0.0	0.0	0.0	0.0	0.0	4.074124623398105	0.0	4.912640962091607	3.637540876865604	4.126672333963339	0.0	0.0	0.0	0.0	0.0
2R_11729	13.118194936376753	0.0	1.1132838701309833	4.518322021714152	0.0	0.0	0.0	1.673523762932908	0.3701522273244005	1.1909391680777806	1.0885465095647315	1.545741744270631	0.8564653930169807	1.352701127719876	1.5262588640345263	0.8503583580192364	0.5236107611645857	2.281425206326392	0.0	0.8195457061459863	2.700143040077548	1.1807556198358913	2.668107444686797	1.5200689381664836	0.7263673829665978	0.0	0.0	0.0	1.1636482793947447	0.0	0.0	0.0	1.4345535167362187	2.168126032299007	1.0931829113647296	0.0	4.470080055557731	1.1995910833914933	0.0	0.533115481023168	0.9648884801192448	1.2856773867732851	1.9039470154392968	1.079983117703904	0.0	0.0	0.0	1.6647455503016184	0.0
2R_11730	0.0	0.0	1.2964501897354852	2.6308561542565676	0.0	0.0	0.0	0.38977304139436475	0.0	0.0	0.42254761393278084	2.1600713687580235	0.4986889467589707	1.0501721862316544	0.0	0.9902660805347754	0.0	0.0	0.0	0.9543838860297669	0.0	1.375022928507333	0.0	3.097784853708438	1.6917502475876487	0.0	0.0	0.0	2.7102019046214907	0.7651004041260334	0.0	2.530619227341215	0.0	0.7213838219290005	2.5460841226194115	0.0	4.164426552217121	1.3969573523821195	0.0	0.6208278814298213	1.1236396095247483	1.1229054444744218	1.662899644671604	0.6288352662890971	62.780156448149874	0.0	0.0	1.9386427329589426	0.0
2R_11731	0.0	0.0	0.5534835284685636	2.2463424490658697	0.0	0.0	0.6786556618579161	1.331222502559192	1.4722078804637868	0.0	0.36079001901832425	0.0	0.425802888604216	0.0	2.6557979274684134	0.4227666968747564	1.0412795493008902	0.0	0.0	0.0	0.33560279127553555	1.1740559694787713	1.326484252973812	0.7557220058464166	2.166737844004842	0.0	0.0	0.0	0.0	0.6532768858552161	0.0	1.0803778427036845	1.9018850771677982	1.539874290206495	3.2609404552272876	0.0	0.8889433317293832	0.3975948533095656	0.0	1.0601811287653062	1.5990227796145573	0.9587868048691794	0.9465719753925362	0.5369276270956017	0.0	0.0	2.0970678168664225	3.310599446931256	0.0
2R_11732	21.184196589344353	0.0	0.0	0.0	0.0	0.0	0.0	0.5405051009358144	0.0	1.9232134897271314	0.0	0.4992347978635746	2.0746220816550505	0.7281460789188021	1.232355822533121	1.373219312187404	1.6911279874410072	1.8421040512473348	0.0	1.3234608448153489	0.5450479396915356	2.860152554816969	1.436216717921651	1.2273578556978186	0.0	0.0	0.0	0.0	0.0	4.243912505377833	0.0	1.754626995252155	0.7722064370356386	0.0	0.0	0.0	1.4437208034537268	1.9371852195092374	0.0	0.8609128930917509	1.5581707200400388	1.0381017603402982	1.537314701694075	0.0	0.0	0.0	0.0	0.8961166069942619	0.0
2R_11733	0.0	0.0	0.0	0.0	0.0	0.0	0.0	6.858748196149224	0.0	0.0	0.0	0.0	0.0	0.0	0.0	0.0	0.0	0.0	0.0	0.0	0.0	0.0	0.0	0.0	0.0	0.0	0.0	0.0	0.0	0.0	0.0	0.0	0.0	0.0	0.0	0.0	18.320118421245475	0.0	0.0	0.0	6.590810827911293	0.0	0.0	0.0	0.0	0.0	0.0	0.0	0.0
2R_11734	0.0	0.0	0.0	0.0	0.0	0.0	0.779637915881279	0.7646525298471601	0.4228171767279396	1.3603849971164939	0.8289493311767387	1.7656685871843891	1.4674838595119002	0.515054104373448	0.0	0.48567331708853223	1.7943289873489041	1.3030122385424505	0.0	0.93614998395907	1.156618925292827	2.0231288132184764	1.523861770498798	1.3022573067704097	3.3188573074724657	0.0	0.0	0.0	1.3292111836107197	0.7504828418984063	0.0	0.0	0.5462201972018778	1.7690037080794327	1.248720061936515	0.0	0.0	0.9135119331378693	0.0	1.2179334118047829	0.7347813375239383	2.5700543581182766	0.0	1.8504633190058126	0.0	0.0	2.4091062288164276	0.633868051744424	0.0
2R_11735	0.0	0.0	0.790624458916386	3.208791575510246	0.0	0.0	0.0	0.4753967447302984	0.0	0.4228865883294635	0.5153710975971647	0.8781955890870147	0.0	0.0	0.5419541326874975	0.0	1.4874174892333287	0.0	0.0	0.0	0.47939236059509854	0.8385410927901064	0.0	1.6192685181167001	0.0	0.0	0.0	0.0	0.0	0.0	0.0	0.0	1.3583754373119925	0.8798543876182667	1.5526985901496804	0.0	0.0	1.1358900476608105	0.0	0.7572087407936668	1.3704760357646737	1.369580592422129	1.3521322991143805	0.7669751543000616	0.0	0.0	0.0	1.576343746344853	0.0
2R_11736	0.0	0.0	0.981900143701086	0.0	0.0	0.0	1.203960113764599	1.7712282741877898	1.3058754732819184	1.0503909844101496	0.0	0.545328673681593	0.0	0.0	2.0192071017936817	0.0	0.9236341160147257	0.0	0.0	2.891309461044014	1.1907433989651248	1.0414092433193336	1.568821246546142	0.0	1.2812908851913396	0.0	0.0	0.0	2.0526416368913893	1.1589372313800799	0.0	0.0	0.8435035256338613	1.092717458833099	0.0	0.0	0.0	2.1160436951737487	5.775402675513043	0.9404001647204928	0.0	2.2678974243602346	0.0	4.762646827639049	0.0	0.0	0.0	0.9788542041690185	0.0
2R_11737	0.0	0.0	1.52787162517031	0.0	0.0	0.0	0.9367024271552281	0.0	1.5239915900048095	0.408611453697764	0.4979740176080624	0.848550855455938	1.1754137529873874	1.2376320336794329	1.0473194095359792	0.5835162267693437	1.4372076090944774	0.0	0.0	0.0	0.0	0.810234952741831	1.2205708915202362	0.0	3.9874685824858216	0.0	100.01900361068601	0.0	0.0	0.9016738221998406	0.0	0.0	1.3125215540648956	2.9755378061419266	0.0	0.0	2.4538964993080623	1.646319709909687	0.0	0.0	1.3242136797099653	1.3233484633233534	0.0	0.7410848236796165	0.0	0.0	0.0	3.0462640693609955	0.0
2R_11738	0.0	0.0	0.9373274731619712	0.0	0.0	0.0	0.0	1.6908246050149178	0.6232980845800541	0.5013546100208153	0.0	0.0	0.0	0.0	0.6425155357043956	2.1478733476410334	2.645119173199229	0.0	0.0	2.7600604894856877	0.0	1.9882703976163023	0.0	0.0	4.892510325031477	0.0	0.0	0.0	1.9594634048655044	1.1063280860192215	0.0	0.0	1.6104265456270075	1.0431143137502181	3.6816140195861866	0.0	0.0	2.019987371038956	0.0	2.6931340701389064	1.0831816337455273	1.6237108547668577	0.0	1.8185799218592578	0.0	0.0	3.5513961603725273	0.9344198019254281	0.0
2R_11739	0.0	0.0	0.0	0.0	0.0	0.0	0.0	0.0	0.0	0.6018648421013605	1.4669831242662335	1.249874231405465	0.0	0.9114859627515793	0.7713253328384511	0.0	2.1169370630377284	2.305927386346604	0.0	0.0	0.0	2.3868735322219576	0.8989208455249473	0.7681971304457111	0.0	0.0	0.0	0.0	2.352291390566465	0.0	0.0	0.0	0.966640277387094	0.0	0.0	0.0	3.614470460197994	0.8083163465653103	0.0	3.2330463896894273	1.3003349923007166	2.598970755601367	0.9621975668717688	0.0	0.0	0.0	0.0	5.608748930411579	0.0
2R_11740	0.0	0.0	0.0	2.4018946144718956	0.0	0.0	1.4513008735379958	0.3558513708462359	1.1806152422150231	0.0	0.7715471912981821	0.6573606313291502	0.45528840243852464	2.876329343544942	0.8113438856719103	1.3561258918787948	1.1133848904763282	0.0	0.0	0.8713245352790591	0.7176844628490637	0.6276778305445607	1.4183391248847599	0.8080533832387102	1.5445184268770917	0.0	0.0	0.0	1.2371674803104795	0.0	0.0	0.0	0.5083961626257645	0.987903451537079	0.0	0.0	0.9504998678805183	0.8502540984373179	0.0	0.5667976725020376	0.3419500178497909	1.0251797823611668	1.0121191142743207	0.5741081803526402	0.0	0.0	2.242283182427675	1.1799493565736159	0.0
2R_11741	0.0	0.0	0.0	0.0	0.0	0.0	5.681587367331384	0.0	0.0	0.0	0.0	1.2867255600955523	0.0	1.8767204835032518	4.764402670161832	1.7696646910130056	0.0	0.0	0.0	0.0	1.4048041492295353	2.4572481818206393	1.8508493084764273	1.5816933545786387	0.0	0.0	0.0	0.0	0.0	2.7345603305536526	0.0	0.0	1.9902814556520512	0.0	4.55000455000455	0.0	0.0	0.0	0.0	0.0	0.0	0.0	0.0	2.2475324341405574	0.0	0.0	0.0	6.928940939093223	0.0
2R_11742	0.0	0.0	1.2542027550444819	0.0	0.0	0.0	0.0	0.37707150357903074	0.0	1.0062657147258838	1.2263341524291655	0.0	1.4473144958919184	0.5079751075942075	0.859725952895529	0.9579962703289203	0.5898891350561792	0.0	0.0	3.6931334769531388	0.7604814303743127	0.6651075216144979	0.5009725128906489	0.8562392311862193	2.4549317492149747	0.0	0.0	0.0	3.9328267939818837	1.4803361399272932	0.0	2.4481539144573405	2.154851392020531	0.34893804022369296	0.0	0.0	0.0	0.45047822994129677	0.0	0.0	1.8117059247639111	0.3621044380171711	0.5362369060331692	1.2166868109446332	0.0	0.0	0.0	0.6251560545801246	0.0
2R_11743	0.0	0.0	0.6390002968156379	2.593416818878622	0.0	0.0	0.0	0.38422623732663375	0.0	0.341786359395261	0.0	2.4842203212416276	0.4915921761138803	1.5528410054376351	0.0	0.4880868732159205	1.8032459147764341	1.309487564778713	0.0	0.0	0.0	0.677727587531737	0.0	0.8724859209128157	0.0	0.0	0.0	0.0	1.3358167056435717	0.0	0.0	2.4946063492471344	1.6468039241141772	0.7111179125588791	1.254925582912933	0.0	0.0	0.9180516355388254	0.0	0.0	1.1076492559218436	1.1069255386687096	1.0928234394016836	0.6198864020974971	0.0	0.0	2.4210782950088743	2.5480722495694073	0.0
2R_11744	0.0	0.0	0.0	2.022737184139475	0.0	0.0	0.0	1.4983875551841155	0.994246098976006	1.066305999325455	0.0	0.27679561467171765	0.3834176468738809	0.4037131272652344	0.6832670495968519	0.0	1.8752571446359583	0.0	0.0	2.2013378851130563	0.0	0.5285940856242073	0.7962956327166024	1.020743967199005	1.9510565751777218	0.0	0.0	0.0	0.0	1.1764968864009901	0.0	0.9728349460991069	0.0	1.109273783966934	0.0	0.0	2.4013685879856648	0.358017493880407	0.0	2.863945956194228	2.0157941503266392	0.8633473149553167	0.852348373190848	0.0	0.0	0.0	0.0	1.987370656949219	0.0
2R_11745	0.0	0.0	0.6143006110755329	0.0	0.0	0.0	0.0	0.0	1.225481185187364	0.3285750734077786	1.6017353200457376	0.0	0.4725903504139301	0.0	0.0	0.9384410804459848	1.1556959340883497	0.0	0.0	1.8088735194935517	1.117437046390399	1.95459285342215	0.9814927277523203	0.4193805832661276	0.0	0.0	0.0	0.0	0.0	2.1751779567465865	0.0	0.0	0.0	1.367261237306475	1.2064181445288937	0.0	0.9866209269204946	0.4412828002747427	0.0	0.5883372148881085	1.7747243054527695	1.7735647338712912	0.0	1.7877766137365605	0.0	0.0	0.0	1.8371849916683662	0.0
2R_11746	0.0	0.0	1.0557396208258365	4.284775613799463	0.0	0.0	0.6472493166179903	0.3174042830089583	0.35101952216133675	0.564690506826953	0.34409363448454106	0.29316885778627905	0.8121957692316283	0.0	1.4473684543801948	1.6128087984526067	0.9930919530652826	2.1635011939822215	0.0	0.0	0.6401440067957688	1.1197238402698266	0.8433987705354422	0.7207492390149347	2.755289449700504	0.0	0.0	0.0	1.103500756835994	3.1152250080294928	0.0	1.030380883384686	1.8138709888793838	0.5874452321138568	0.0	0.0	3.391221771575949	0.3791952407660366	0.0	2.022237637290345	0.0	1.2192223324466946	0.902767189070956	2.5604003564896622	0.0	0.0	0.0	3.15739387446644	0.0
2R_11747	0.0	0.0	0.0	0.0	0.0	0.0	3.4642787393316454	0.8494229975755344	2.348456453511365	0.7555996070126444	0.9208478338090663	1.5691304957569732	1.630171208731197	0.5721537354200924	0.0	0.0	0.0	0.0	0.0	0.0	0.8565622303167353	0.7491385842704121	1.6927992551683277	0.4822091350662965	0.9216976380115479	0.0	0.0	69.35774726036898	0.0	5.002094627125109	0.0	2.757458753587281	1.8203248369671567	0.3930235953680597	0.0	0.0	2.2688586109707254	1.5221777492623147	0.0	0.6764776216129188	1.6324804847161054	2.039267315724668	1.2079723760877037	2.7408110882253385	0.0	0.0	0.0	2.11241869828535	0.0
2R_11748	0.0	0.0	2.501197448278363	0.0	0.0	0.0	3.066851536477285	2.2559277886538562	1.6632304325929295	1.3378321954401593	0.0	0.6945587572399069	1.9242073949214393	1.0130308180183334	0.0	0.0	1.1763881026695069	2.5628211535258014	0.0	1.8412605122165793	0.0	2.652785172416446	0.0	2.561336320876018	0.0	0.0	0.0	0.0	2.61435037837493	2.9521646008894873	0.0	2.441118989415796	1.0743296451596613	2.7834827576464707	0.0	0.0	0.0	1.7967350090762066	7.355851064612324	1.1977422080281785	0.7225999493023876	2.1663834481372137	2.1387839815345946	0.0	0.0	0.0	0.0	1.2467192582718576	0.0
2R_11749	0.0	0.0	0.0	0.0	0.0	0.0	0.0	0.0	0.0	0.0	0.0	0.0	0.0	0.0	0.0	0.0	0.0	0.0	0.0	0.0	0.0	0.0	0.0	0.0	0.0	0.0	0.0	0.0	0.0	0.0	0.0	0.0	0.0	0.0	0.0	0.0	0.0	0.0	0.0	0.0	0.0	0.0	0.0	0.0	0.0	0.0	0.0	0.0	0.0
2R_11750	0.0	0.0	0.0	0.0	0.0	0.0	0.0	0.0	94.05568096313017	0.0	0.0	0.0	0.0	0.0	0.0	0.0	0.0	0.0	0.0	0.0	0.0	0.0	0.0	0.0	0.0	0.0	0.0	0.0	0.0	0.0	0.0	0.0	0.0	0.0	0.0	0.0	0.0	0.0	0.0	0.0	0.0	0.0	0.0	0.0	0.0	0.0	0.0	0.0	0.0
2R_11751	0.0	0.0	0.0	0.0	0.0	0.0	0.0	0.0	0.0	0.0	0.0	0.0	0.0	0.0	0.0	0.0	0.0	0.0	0.0	0.0	0.0	0.0	0.0	0.0	0.0	0.0	0.0	0.0	0.0	0.0	0.0	0.0	0.0	0.0	0.0	0.0	0.0	0.0	0.0	0.0	0.0	0.0	0.0	0.0	0.0	0.0	0.0	0.0	0.0
2R_11752	0.0	0.0	0.0	0.0	0.0	0.0	2.0107878769598897	0.0	1.0905006488478861	0.0	0.0	0.9107779181893736	0.0	1.328391716149258	1.124122832901951	0.0	0.0	3.3606385213190504	0.0	4.828905830300177	0.9943570238894274	3.478608730438261	0.0	2.239127635873064	0.0	0.0	0.0	0.0	0.0	1.9355931383223246	0.0	0.0	0.0	0.9124982605501908	0.0	0.0	5.26769781851464	1.178033214646487	0.0	6.282418259848672	1.8950969105182616	2.8407880346007985	0.0	1.5908620881655768	0.0	0.0	0.0	1.6348283838904012	0.0
2R_11753	0.0	0.0	1.3732302495159363	0.0	0.0	0.0	3.3675816385978736	0.0	0.9131619510983512	0.7345088412829225	0.8951445568944928	1.5253319503656984	1.0564459046874504	0.0	0.0	1.0489129066635339	1.29174266419341	2.814126917123962	0.0	4.043622600615439	1.6653066662225848	0.0	1.0970325270144259	0.0	5.3758238450042475	0.0	0.0	0.0	0.0	3.2416487025301066	0.0	0.0	2.35935306538947	3.0564262125224837	5.393743257820927	0.0	0.0	0.9864598520704805	0.0	2.630381431611398	1.5869136750699033	0.7929384077162422	2.3485094010831324	0.0	0.0	0.0	5.2029677728176145	2.737940740010623	0.0
2R_11754	0.0	0.0	0.0	0.0	0.0	0.0	0.0	1.3896810070629149	0.0	0.0	1.5065341398714505	0.0	1.7780053624641732	1.872120678396626	0.0	0.0	0.0	0.0	0.0	0.0	2.8027220036099063	2.4512255147083337	3.692625826225029	1.5778166551801616	6.031697778163807	0.0	0.0	0.0	0.0	0.0	0.0	0.0	1.9854033148293746	0.0	0.0	0.0	0.0	0.0	0.0	6.640423712156225	0.0	4.0035615683712225	0.0	6.7260713286412255	0.0	0.0	8.75662876797736	2.3039860802376975	0.0
2R_11755	0.0	0.0	0.4607254583066496	0.0	0.0	0.0	1.1298400937315343	1.939216102364015	0.919110888890523	0.9857252202233358	1.8019522350514547	1.2793908052741607	1.4177710512417903	0.0	1.2632650728051242	0.3519154051672443	0.8667719505662621	0.0	0.0	1.3566551396201638	1.3967963079879988	2.9318892801332255	1.8402988645356007	1.2581417497983827	1.20241011082614	0.0	0.0	0.0	2.8894106950573746	0.0	0.0	0.8993177775339627	3.957872406109372	1.2818074099748202	2.714440825190011	0.0	2.219897085571113	1.654810501030285	0.0	2.206264555830407	2.9282951039970695	1.0641388403227747	3.939681894325125	0.8938883068682802	0.0	0.0	3.491242218893905	0.9185924958341831	0.0
2R_11756	0.0	0.0	0.0	2.858828749296728	0.0	0.0	0.43184874100545445	0.847096390759466	0.936809571345918	0.7535299865751097	0.45916279561819107	1.1736244339218147	0.8128530491743581	0.28529329063215514	1.4485397560427284	1.0760759899038246	0.993895625587061	1.4435013568912753	0.0	1.0370844817315494	0.8542160688293139	1.867716652143302	2.2508834717626667	0.4808883431126787	2.7575192033637324	0.0	0.0	0.0	2.94505007763152	1.2470984176815276	0.0	1.3749529766082	1.2102259249756744	2.743629605613435	1.3833554670208057	0.0	2.262644107803226	2.2770126565471505	0.0	1.0119370796413372	2.4420135736882482	0.8134726692706469	1.5058296085132137	2.0499779149045967	17.05506740162637	0.0	1.3344264955184622	3.51105448482438	0.0
2R_11757	0.0	0.0	0.7791913824549866	0.0	0.0	0.0	0.4777040473427641	0.7027831783411407	0.7772126233008966	2.083856511558767	1.5237552297501626	1.947366365499246	0.29972160358850686	1.5779339693964125	0.5341170325728869	1.7855066142902187	0.3664770538821684	0.0	52.9700295572765	0.0	0.9449199097695979	0.0	2.4898906548957087	1.595852570671134	1.0167742845988843	0.0	0.0	0.0	1.6288832270717788	0.9196799789577221	0.0	0.0	1.6734152715543	2.3846101768268655	1.530245298321321	0.0	3.128625098794159	0.8395981112512835	4.583097399298466	1.8656472073817243	2.025986746715054	1.7997004488587898	0.999434519948613	2.2676521983905413	0.0	0.0	0.0	1.165161394660904	0.0
2R_11758	8.49040584139922	0.0	0.72054363576231	0.0	0.0	0.0	1.3252454487095555	0.6498864821618725	0.0	0.770803980154264	1.1742217187994495	2.2009693068827514	1.1086492937626837	0.2918333813496523	0.9878308134263198	0.5503720294770453	0.6777865227301133	2.2148884803650137	0.0	0.530429352857094	0.2184495499502372	1.5284258940412636	2.0146725725354075	2.4595613677286265	0.9402442792247198	0.0	0.0	35.376691005830075	0.7531406719159568	0.8504580141635277	0.0	2.8129450606513147	1.5474615749816318	1.0023302976624293	0.0	0.0	2.314513178027956	1.811608643257301	2.1190696775538815	1.0351348221700483	1.8734958950455942	3.120452979932741	1.5403493906747494	3.494953008259832	0.0	0.0	5.4600680652085005	2.154925340456655	0.0
2R_11759	0.0	0.0	0.4189653901070541	0.0	0.0	0.0	0.5137158009117018	1.7634459224696466	2.7860095072017232	0.8963792731296331	0.2731039376781184	1.163427065222652	2.256212965875746	1.018131980312857	1.1487629660875982	0.0	1.1823118579258403	2.575726354832063	0.0	0.6168440874754003	0.7621145732564851	0.8887144638634481	1.3387956194607333	2.288208040213884	0.5467119431629517	0.0	0.0	0.0	3.503353409883941	1.4835151793273147	0.0	0.817803784665067	1.079739480458155	2.797499110395283	1.6456029489204846	0.0	2.018686034568518	1.2038550327400415	4.928594522557192	1.2037734928434862	1.4524772677624411	0.9676854975683999	1.791294937141311	1.219299660286857	0.0	0.0	3.1747966860202275	1.2529971692287953	0.0
2R_11760	17.202081451855673	0.0	0.36496636743682476	1.481235486669547	0.0	0.0	0.0	0.43890325187588897	0.4853860454812549	0.5856360004036203	1.6653315069563395	0.8107815295454364	1.684643450127324	0.5912722772177706	3.0021084558212348	1.11508738884112	1.716546180001564	0.7479165848632903	0.0	1.61202345966994	1.1064803678294817	0.7741710824417495	1.4578035128691251	0.7474832612335894	1.428744306632531	0.0	0.0	0.0	1.525909058414164	2.5846199176410862	0.0	1.4247996785082007	3.1352517834487865	1.624625983175414	1.4335067876546397	0.0	3.5170089292753532	3.408256333176038	0.0	0.34954107528831635	0.42175747266726893	1.2644457127303255	2.184589444176156	1.7702471307480456	0.0	0.0	4.148411925688667	1.8191710503231466	0.0
2R_11761	0.0	0.0	2.970705501709456	0.0	0.0	0.0	3.6425403914474246	1.339697731145976	0.9877204616763474	1.1917208293852615	0.9682319701772935	0.41246834047694125	0.0	1.2031901865883279	1.018173739436002	2.26911061982345	0.698605903974383	3.0438967966791086	0.0	1.0934448093026785	0.9006384175422749	0.0	1.186603835993551	2.028088827451318	0.0	0.0	0.0	0.0	1.5525493714581498	1.753162595750071	0.0	1.4496747582196197	0.0	2.4794846407704054	0.0	0.0	2.385607439469088	2.6675076073315696	0.0	2.1338615446781883	1.2873623670165404	1.7153616381154728	2.540262203324365	2.881845210906401	0.0	0.0	0.0	0.7403725288030827	0.0
2R_11762	0.0	0.0	2.0096052431940534	0.0	0.0	0.0	2.4640841258033226	2.8195090856062164	0.4454448541943177	1.0748909872433012	0.8733117628238956	1.488128732064096	5.668734122713149	1.6278539263728182	1.3775362681192511	0.0	0.6301183727772732	1.3727448376214448	0.0	0.0	0.8123447152305292	0.7104665001191096	1.6054134541674527	1.3719495045753145	2.622353095124023	0.0	0.0	0.0	1.4003458574198655	3.1625841000293726	0.0	2.615113025838755	2.3018078686726535	2.2364094237969394	1.3155471360538848	0.0	1.0758677169000421	2.887199567035553	0.0	0.6415564467344873	3.483469042836373	1.547196893104863	1.718421512987658	0.649831186854279	0.0	0.0	0.0	1.3355808487856697	0.0
2R_11763	0.0	0.0	0.0	0.0	0.0	0.0	0.0	0.0	0.0	0.0	0.0	8.492388696630645	0.0	0.0	0.0	0.0	0.0	0.0	0.0	0.0	0.0	0.0	0.0	0.0	0.0	0.0	0.0	0.0	0.0	0.0	0.0	0.0	0.0	0.0	0.0	0.0	0.0	0.0	0.0	0.0	0.0	0.0	0.0	0.0	0.0	0.0	0.0	0.0	0.0
2R_11764	0.0	0.0	0.0	0.0	0.0	0.0	0.0	0.0	0.0	0.0	0.0	0.0	0.0	0.0	0.0	0.0	0.0	0.0	0.0	0.0	0.0	0.0	0.0	0.0	0.0	0.0	0.0	0.0	0.0	0.0	0.0	0.0	41.18870605679923	0.0	0.0	0.0	0.0	0.0	0.0	0.0	0.0	0.0	0.0	0.0	0.0	0.0	0.0	0.0	0.0
2R_11765	0.0	0.0	0.0	4.8138600659017445	0.0	0.0	0.0	0.7131947809832316	0.0	1.90325561389034	1.546329381302017	1.976216237580716	0.9124857709250096	0.9607864613658156	0.8130448162498389	0.0	0.0	2.4306505028408227	161.26431220770843	0.0	1.4383780848714989	0.0	1.8950834428928447	1.6194948309773733	0.0	0.0	0.0	0.0	0.0	4.1998719039069305	0.0	2.3152248025402646	4.075695861385584	3.9598981118215826	2.3293733985557883	0.0	0.0	3.4081464071533585	6.976492707820997	2.271943710322633	2.0560013651849065	2.054658012447118	2.02848191456237	4.60249409154821	0.0	0.0	0.0	5.912115224760885	0.0
2R_11766	0.0	0.0	0.6141672414248434	0.0	0.0	0.0	1.5061263950307469	2.21576580891664	0.408405041090448	2.2995261596395444	1.2010406777264364	2.7287744835026824	2.3624387360574777	0.9949959662863527	0.4209969359001011	1.8764746745348502	3.466335069350966	3.775793388585776	0.0	0.0	0.7447962944894757	1.3027789969617891	0.9812796377115578	2.515737194017174	2.404298115655395	0.0	0.0	0.0	0.0	0.724901902650024	0.0	3.5964901133685614	1.58280524794908	1.366964393789908	0.0	0.0	2.9592201705181576	2.6471219651739335	7.224895835064299	2.9410474105077506	2.4840745977538004	2.127815614279799	3.151061245917012	2.3831846305563356	0.0	0.0	0.0	0.6122620412963399	0.0
2R_11767	0.0	0.0	0.506327960265407	8.21983623209283	0.0	0.0	1.2416714114035474	0.3044513249767331	2.020168554783537	1.3541151002710043	1.320206040596138	0.5624098474589831	0.3895254275382402	0.8202884232530769	0.34707569120384213	0.7734958252109826	2.8576945282675044	2.075210828450103	0.0	2.2364048390731535	0.614020356616883	4.296116026494363	3.2359219697866015	1.728340420566062	0.6607121962119652	0.0	0.0	0.0	1.0584679713413447	0.5976191450878844	0.0	2.9649961450108453	1.739848689709078	1.6904165020036648	3.977487421196031	0.0	0.8132073328206332	3.2734858882023823	2.9781519792649145	0.9698560496007661	0.2925579175446574	3.8007679539360955	1.7318522878937725	3.9294606795570006	0.0	0.0	9.592011465906827	1.514271860861433	0.0
2R_11768	0.0	0.0	2.0908014146362373	1.6971258325462912	0.0	0.0	3.076371696457481	1.0057469638699232	1.9464590295400181	2.012977667019273	0.8177373779169204	1.1611913591106202	1.608483786885549	2.0323509626230334	0.5732777196617489	0.6388057909022558	0.7866932411643531	2.5707766959092515	0.0	3.078293627962973	2.281950154602123	2.217516651886918	0.6681114576939298	1.1419054462323828	1.6369840533198445	0.0	0.0	0.0	0.874155292813613	1.974219165472881	0.0	4.897393484752578	1.0776645930603788	1.8614155204128062	3.2848813336618212	0.0	4.029613630571067	2.4030832759972682	4.919123461390416	1.6019470063915684	3.624215266789358	2.89747781799638	0.0	1.2169565862907408	0.0	31.4509914925068	0.0	3.3349049072708845	0.0
2R_11769	0.0	0.0	3.1844513853690377	2.1540443259241386	0.0	0.0	0.6507709357890825	1.9147874889062	3.529293844770363	0.2838814658616924	4.15158976480898	3.242403564285809	2.4498445369487594	0.42992039593948783	1.4552434422182858	1.2161879480639097	1.4977429014475185	0.0	0.0	0.7814129978675239	2.5745078667306003	2.251632292685178	1.2719814290711355	1.0870061459327491	0.6925701764045495	0.0	0.0	0.0	0.0	3.758609565034908	0.0	3.1079612499391356	1.823740080563718	2.0672451212276837	1.0423181154888472	81.57272208173588	6.819346144043343	1.1437752130948537	3.12175142742084	1.5249303233919735	3.066643687283303	1.8387839998823177	1.3615185833671444	1.0297324960921652	0.0	0.0	2.0109031166987403	1.058190980191723	0.0
2R_11770	0.0	0.0	0.8748583002946742	0.0	0.0	0.0	2.6817760072335006	2.8932526796188474	0.5817577297858677	1.6377945710993884	1.995977193508364	0.9717593374836364	0.6730411515868711	1.0630009480551121	0.899541620576403	3.007089112346052	1.645888287142987	0.0	0.0	1.9320850217878007	0.530467254123786	3.2475800541241693	1.3977961995668577	0.5972622811011342	2.283221920665687	0.0	0.0	0.0	0.9144364552163433	3.097787069991659	0.0	0.8538443101992471	3.3819704524757057	2.4339871647581246	3.4362489906018587	0.0	1.4050995418181158	0.9426815966902073	2.5728985786536382	1.2568236622358466	1.7692357503098817	2.2732454119466725	2.6183319594571497	1.2730340662218742	0.0	0.0	0.0	1.3082166207875099	0.0
2R_11771	0.0	0.0	4.108720862749206	0.0	0.0	0.0	2.518960848043435	1.85290800941722	1.3660955840687026	0.0	2.0087121864952673	0.5704763648789649	0.0	4.160268174214725	2.1123223167275227	0.0	0.0	2.10497510866934	0.0	0.0	3.1141355595665625	2.1788671241851856	0.8205835169388952	2.1037555402402153	1.3403772840364014	0.0	0.0	0.0	0.0	1.2123813230232425	0.0	0.0	2.6472044197724993	1.7146617641057509	0.0	0.0	0.0	2.951499339528235	0.0	1.9675329517499927	0.593508019361656	2.9656011617564615	1.756691854114471	0.0	0.0	0.0	0.0	1.0239938134389768	0.0
2R_11772	0.0	0.0	1.734074977933896	2.3459452916174213	0.0	0.0	1.417494518903069	2.7804978384062244	1.5374855899163087	0.6183441818728322	1.8839372570521613	1.2840963701484833	1.3340489764953911	1.8728857461033677	2.377333739381936	2.2075608783478544	0.543724946513777	0.0	0.0	5.957196352766105	1.401933687134665	1.2261136207613406	1.3853005755923893	1.5784614515247386	0.7542703392391192	0.0	0.0	0.0	0.0	0.6822431883134471	0.0	4.513127220317557	1.489661007775534	1.6081523288200645	1.1351768605548744	0.0	1.856718172647682	2.076121061774816	6.799728282857816	3.8751634903796854	1.0019540776391502	0.6675329464223372	1.9770859690360658	1.1214700049389539	0.0	0.0	4.380103642012378	3.4573914534666224	0.0
2R_11773	0.0	0.0	0.0	0.0	0.0	0.0	0.0	0.0	0.0	0.0	0.0	5.117563221096643	0.0	0.0	0.0	0.0	0.0	18.883066610017465	0.0	0.0	0.0	0.0	0.0	0.0	0.0	0.0	0.0	0.0	0.0	0.0	0.0	0.0	0.0	10.254459279798562	0.0	0.0	0.0	0.0	0.0	0.0	0.0	10.641388403227745	7.87936378865025	0.0	0.0	0.0	0.0	0.0	0.0
2R_11774	11.370743078060151	0.0	2.4124631707341195	1.95822211447649	0.0	0.0	2.3664397665057546	2.320954532007515	1.2833795799164955	1.8065184191198604	1.2580575044875697	2.1437378937426836	2.227131397226145	0.3908367235813526	1.3229485838348054	1.474167209774436	2.2693074264356343	0.9887602676574044	0.0	1.4207509052136797	2.047903984899341	1.5352038359217126	2.3126935074020647	1.317583207191211	1.88882775383059	0.0	0.0	0.0	1.0086407224772458	2.2779451909302475	0.0	4.709032196877478	0.8289727638925991	2.953207316039548	2.842685769515038	0.0	3.874628490933718	1.3863941976907317	2.8379558431098544	2.7726005879854068	2.509072107777248	2.2288290907664456	2.062906944495673	1.8722409019857549	0.0	0.0	0.0	1.4429877002614404	0.0
2R_11775	0.0	0.0	1.1508764499604673	0.0	0.0	0.0	1.4111509714222172	1.384027300768924	0.7653025302126132	3.693461870731051	1.5004050343390198	0.0	0.0	0.0	0.7888982452220772	0.0	2.165166711341273	0.0	0.0	0.0	0.0	1.2206265378368593	0.0	0.7856987737756377	3.0035793655299017	0.0	0.0	0.0	0.0	2.716760100574459	0.0	0.0	1.9773260027267323	1.280764442188022	0.0	0.0	0.0	2.4801960479233403	6.769298253927208	2.204469385321188	0.0	1.9936368428341649	0.9841190736841442	3.3493536640589348	0.0	0.0	0.0	1.147306331249366	0.0
2R_11776	0.0	0.0	2.512861926718036	0.0	0.0	0.0	1.5405769876774638	1.5109656252676062	0.4177467508910956	2.6881425059610398	2.4570256991374486	1.3955957440609987	0.48329526174908904	4.579898155278088	3.01438667716879	1.4395473602444238	1.772811384569237	1.2873865088330807	0.0	1.8498473367239185	2.2854974899523817	1.9988674417075287	2.5093126867085473	1.7155208402758317	4.098821941190595	0.0	0.0	0.0	1.3132712760124567	0.7414830476584521	0.0	0.0	3.238019530114796	1.048673883710246	1.233745404298369	0.0	3.0269083067747355	2.2563927329171554	0.0	1.804991921758654	1.0889547537121922	1.0882432510962419	1.611568742915141	3.6565451060434646	0.0	0.0	2.3802162140804546	3.1313335134476374	0.0
2R_11777	0.0	0.0	4.382423414411819	0.0	0.0	0.0	0.0	1.3175596844655368	1.4570980784373382	1.1720280503817355	2.856696804341836	3.6508719803485725	1.6857308781225004	3.5499236411424793	1.502023150082003	3.3474215146814563	0.0	0.0	0.0	0.0	0.0	0.0	3.5009868406657128	0.0	5.718666212604569	0.0	0.0	0.0	0.0	0.0	0.0	0.0	1.8823653426422575	0.0	0.0	0.0	0.0	1.5740567740241598	0.0	2.0986002126721455	1.2660891443237805	1.265261905418636	0.0	2.1256677785326263	0.0	0.0	0.0	2.1844143781649437	0.0
2R_11778	0.0	0.0	2.6788393125026793	0.0	0.0	0.0	3.2846676967384565	0.6443066487291695	1.7813575939986777	1.4328486865935801	0.3492420051520181	0.8926658573162893	0.41217397038942194	1.3019748354303808	2.2035362349498473	1.6369398391870302	2.519876788104569	2.1958717610891525	0.0	3.9440637108275594	2.5988876760746398	0.5682386420460228	0.42800890258517377	1.828832941231551	0.6991286061053503	0.0	0.0	0.0	3.3600344067523253	1.8971012293215963	0.0	3.1373927011696194	1.8410103464781473	2.0868213060877947	0.0	0.0	2.5814712320845894	2.6940816414500626	0.0	1.5393709514543974	2.4765470989727283	3.40302733311554	4.1232352553107265	4.157935003160031	0.0	0.0	6.089837279547891	2.1364234562204105	0.0
2R_11779	0.0	0.0	3.286308450282097	0.0	0.0	0.0	4.029517992281378	1.5808267217890406	0.8741234290253733	1.7577697642226073	0.4284381475842601	1.8251532398660193	1.011281860435013	0.5324060665328695	1.3516114452294603	2.510177262693866	1.236519464794807	2.6938203760573245	0.0	0.96768849410639	3.188226517117588	2.0912871956340613	0.5250666834688005	1.3461298229139294	1.7153341265038333	0.0	0.0	0.0	2.7479835296859165	0.7757663019530693	0.0	2.5658973764212503	1.1292442645683802	2.1943208635442555	1.2907889301941347	0.0	1.0556202064286426	1.888575553220437	0.0	0.0	2.2786074609507443	3.0361582154190683	0.0	1.2752031143520541	0.0	0.0	2.4902680325288773	2.620891228820578	0.0
2R_11780	0.0	0.0	3.1141064663175135	7.583260407645747	0.0	0.0	0.0	1.49799168000441	2.0707987882679473	0.9993977629080717	2.0299403205665514	1.037709318940997	1.9165817381383952	0.0	2.134645405939967	0.9514577665023689	0.0	2.5526646628249066	0.0	3.6679271498317063	0.7552910022938187	1.9817041149293264	1.990213126948232	0.8503952381948559	6.501803681613825	0.0	0.0	0.0	3.9059845151149886	1.4702325687388857	0.0	1.2157224029190954	3.745252224011026	2.079338836788744	0.0	0.0	2.00061178708449	0.8948072634368957	7.326699739389291	2.385991082835526	4.318417662673713	3.596330074626726	1.5977309663907706	3.625148087299366	0.0	0.0	0.0	2.483556990058073	28.969385153769494
2R_11781	0.0	0.0	0.0	0.0	0.0	0.0	0.0	2.6351193689310737	1.4570980784373382	1.1720280503817355	2.856696804341836	2.433914653565716	3.371461756245001	0.0	3.004046300164006	1.6737107573407282	8.244740164952518	0.0	0.0	0.0	1.328633513717477	0.0	1.7504934203328564	1.4959315150584955	0.0	0.0	0.0	0.0	0.0	0.0	0.0	8.554316272747531	1.8823653426422575	2.438512005343268	0.0	0.0	0.0	9.444340644144956	0.0	0.0	10.128713154590244	0.0	0.0	4.251335557065253	0.0	0.0	0.0	0.0	0.0
2R_11782	0.0	0.0	1.4035496472353406	2.8481905872427835	0.0	0.0	2.5814505738693696	2.531832626115119	1.399985328153761	0.7507259801750535	2.287270884647303	1.5590095845960499	2.159542112285932	1.1369266734594246	1.4431495063923585	1.6081076068421334	1.3202629065931155	0.0	0.0	0.0	1.2765560899597588	2.9772265244386014	0.5606268929917433	0.958197760327719	3.6630107072550233	0.0	0.0	0.0	2.934091072133015	1.6566103515782735	0.0	0.0	2.411444958919528	2.7334201181204554	5.51283111441881	0.0	2.254224444787337	1.5123596838986777	0.0	0.0	1.2164632240054583	1.2156684097460622	4.200633287474419	2.0423496170322153	0.0	0.0	2.6589217593659855	2.0987935714792423	0.0
2R_11783	19.79707993071022	0.0	1.6800916489994528	3.409370826184309	0.0	0.0	1.5450374555705166	0.7576701793518965	2.234433400757361	1.3479627733120896	1.3689664344488903	1.3996364444335583	3.5544267557858396	0.6804679169584174	0.5758312952504427	3.208256254976807	1.1852961640260244	0.860742605683053	0.0	2.473604322870915	0.5093588318364551	1.78191538530245	1.006631182917469	2.8674797118641684	0.0	0.0	0.0	0.0	1.7560981606188844	2.974519522143439	0.0	3.2794721033755194	0.7216432538533495	2.3371336294715355	0.8248783304462592	0.0	0.0	0.6034468582821648	4.941034924470105	2.011353284751106	1.941524674473052	2.9103841779874546	1.0774898365771164	0.0	0.0	0.0	3.1828102782492316	2.0935998234676627	0.0
2R_11784	0.0	0.0	1.0242050376548981	4.1567908244662055	0.0	0.0	0.0	3.6950823011839415	2.0432081309876216	2.191293574283592	0.0	2.2752960302341334	3.1517430320871074	2.4889308946677806	2.106204076852859	0.0	3.85371453763711	12.59326889777414	0.0	4.523821084685629	3.1051156158748414	1.0862780702400434	2.45462020888818	3.496103522701878	5.3459797831082545	0.0	0.0	0.0	0.0	1.2088697189015243	0.0	0.0	3.5193825595237564	2.279593771830672	0.0	0.0	3.2899271314039664	1.4714752319081752	0.0	1.9618340872988702	0.5917889519630705	1.1828045763182178	3.503207361499821	3.9742753107684576	0.0	0.0	7.761124990589636	1.021027864667249	0.0
2R_11785	0.0	0.0	3.0710862412841133	1.5580209332576551	0.0	0.0	2.3535141048689168	1.1541386569717789	1.5316436036878303	1.4373208700366051	1.7516602673929416	1.7056229164083803	1.1813155454776214	1.5548077828453455	1.315722544955805	0.5864460816194544	0.3611059693633362	3.933438356137442	0.0	1.1303925305018054	0.9310711717786742	1.6286063400749085	0.9200245646558762	2.3586956538831125	2.5046811237863	0.0	0.0	0.0	2.4075154929640763	0.9062011571735676	0.0	0.7493297807108876	0.9893338271208391	3.204083660162327	0.7539090182596764	0.0	4.315880795125817	1.378821614374535	4.5159275636186935	0.7353217192454172	3.992587805101915	1.5516585478719245	1.9695736326087336	2.2344175074655612	0.0	0.0	5.817947407791715	1.5307797325069572	0.0
2R_11786	0.0	0.0	1.588351664235165	0.0	0.0	0.0	0.0	3.3427251174944	3.168636079611348	1.6991445401940715	1.0353721432917773	0.0	1.832912883483561	2.5732461654772267	1.0887770279370386	3.6396865598992925	1.4940987581349943	1.6274849661076258	0.0	1.169267624546295	0.4815457232479681	0.8423077007307694	1.9033298756173926	1.0843613621226937	3.108982908677358	0.0	0.0	0.0	3.3204158090309335	0.9373661323992168	0.0	0.0	2.0467156013625667	2.6514197071012005	0.0	0.0	1.275516386431465	0.0	0.0	1.5212200306343289	1.3766320202038187	2.292887591094131	2.7164117721680254	5.392942087198018	0.0	0.0	0.0	1.5834244594109725	0.0
2R_11787	NA	NA	NA	NA	NA	NA	NA	NA	NA	NA	NA	NA	NA	NA	NA	NA	NA	NA	NA	NA	NA	NA	NA	NA	NA	NA	NA	NA	NA	NA	NA	NA	NA	NA	NA	NA	NA	NA	NA	NA	NA	NA	NA	NA	NA	NA	NA	NA	NA
2R_11788	0.0	0.0	0.0	0.0	0.0	0.0	0.0	0.0	0.0	0.0	0.0	0.0	0.0	0.0	0.0	0.0	0.0	0.0	0.0	0.0	0.0	0.0	0.0	0.0	0.0	0.0	0.0	0.0	0.0	0.0	0.0	0.0	0.0	0.0	0.0	0.0	0.0	0.0	0.0	0.0	0.0	0.0	0.0	0.0	0.0	0.0	0.0	0.0	0.0
2R_11789	0.0	0.0	0.6751442276856393	0.0	0.0	0.0	1.6556606624132746	3.2476745635226876	1.7958125243557075	1.0833567157824489	0.44009493727987004	1.1248868082649184	1.5581946756487934	1.093783155301895	1.3883855991092118	0.5156946510088019	0.0	2.767112863615925	0.0	0.9940170116071367	3.2749706276071837	1.4321241193331744	1.0787050146299368	0.9218365565348533	0.8810021575742839	0.0	0.0	0.0	2.8227496686797573	1.593746140146067	0.0	1.3178546907060935	0.5799841664322565	2.254023149569087	1.3259082471492973	0.0	5.4217056902969905	0.9699796158783723	0.0	1.293218555875771	3.1208039815217195	4.288301746742255	0.5773185401230612	1.3098983780838283	0.0	0.0	2.558022341767133	3.365249358246947	0.0
2R_11790	0.0	0.0	0.0	0.0	0.0	0.0	0.0	0.0	0.0	0.0	0.0	0.0	0.0	0.0	0.0	0.0	0.0	0.0	0.0	0.0	17.86735277301315	0.0	0.0	0.0	0.0	0.0	0.0	0.0	0.0	0.0	0.0	0.0	0.0	0.0	0.0	0.0	0.0	0.0	0.0	0.0	0.0	0.0	0.0	0.0	0.0	0.0	0.0	0.0	0.0
2R_11791	0.0	0.0	0.0	0.0	0.0	0.0	0.0	0.0	0.0	0.0	0.0	0.0	0.0	0.0	0.0	0.0	0.0	0.0	0.0	0.0	0.0	0.0	0.0	0.0	0.0	0.0	0.0	0.0	0.0	0.0	0.0	0.0	0.0	0.0	0.0	0.0	0.0	0.0	0.0	0.0	0.0	0.0	0.0	0.0	0.0	0.0	0.0	0.0	0.0
2R_11792	0.0	0.0	0.0	0.0	0.0	0.0	0.0	0.0	0.0	0.0	0.0	0.0	0.0	0.0	0.0	0.0	0.0	0.0	0.0	0.0	0.0	0.0	0.0	0.0	0.0	0.0	0.0	0.0	0.0	0.0	0.0	0.0	0.0	0.0	0.0	0.0	0.0	0.0	0.0	0.0	105.45297324658068	0.0	0.0	0.0	0.0	0.0	0.0	0.0	0.0
2R_11793	0.0	0.0	0.0	0.0	0.0	0.0	0.0	0.0	0.0	0.0	0.0	0.0	0.0	0.0	0.0	0.0	0.0	0.0	0.0	0.0	0.0	0.0	0.0	0.0	0.0	0.0	0.0	0.0	0.0	0.0	0.0	0.0	0.0	0.0	0.0	0.0	0.0	0.0	0.0	0.0	0.0	0.0	0.0	0.0	0.0	0.0	0.0	0.0	0.0
2R_11794	0.0	0.0	0.0	0.0	0.0	0.0	2.9671591854198547	2.9101275494354275	1.6091647726797291	0.0	0.0	1.3439622830424887	0.0	0.0	0.0	5.545151208879932	0.0	0.0	0.0	3.562815465041832	2.934586597449551	2.5665526347331054	1.9331796455515118	3.304101943439722	3.1577408385254486	0.0	0.0	0.0	0.0	0.0	0.0	4.7235339213503265	0.0	1.3465008549607178	4.7523999619808	0.0	0.0	0.0	0.0	2.3176158037294607	2.7964432597467934	0.0	0.0	2.3475082139312407	0.0	0.0	0.0	0.0	0.0
2R_11795	15.224175991474462	0.0	1.9380139168779371	5.24368863081784	0.0	55.69820484685779	0.792100727964332	1.5537515895364309	1.7183042879768016	0.6910656373796851	4.632102228643346	1.7938934789639978	2.9818843073617005	1.5698623272601988	1.3284621284009128	2.467184959724686	1.215341351102272	3.9715241716889897	0.0	0.9511147016747894	1.9585132064504025	0.6851564352598768	2.580368812114316	2.205123984860148	3.371910518598995	0.0	0.0	0.0	1.3504591358493017	3.0499183956209275	0.0	0.0	2.77475868617396	2.5161946782698226	2.5373626652457437	0.0	3.1126211704513893	1.8562295458005846	0.0	4.949610184169427	3.359371949736928	1.1190589997000175	2.7620058039685165	2.506724916269121	0.0	0.0	0.0	1.9320020293749316	30.047715772646963
2R_11796	0.0	0.0	0.0	0.0	0.0	0.0	0.0	0.0	0.0	0.0	0.0	0.0	0.0	0.0	0.0	0.0	0.0	0.0	0.0	0.0	0.0	0.0	0.0	0.0	0.0	0.0	0.0	0.0	0.0	0.0	0.0	0.0	0.0	0.0	0.0	0.0	0.0	0.0	0.0	0.0	0.0	0.0	0.0	0.0	0.0	0.0	0.0	0.0	0.0
2R_11797	0.0	0.0	0.0	21.459918237711516	0.0	0.0	0.0	0.0	3.516100222920754	0.0	3.4467248358928138	0.0	0.0	4.283132168892467	0.0	0.0	0.0	0.0	0.0	0.0	0.0	5.608037439257944	0.0	3.6098085718514348	0.0	0.0	0.0	0.0	0.0	6.240931146927122	0.0	0.0	4.542305901590943	2.9421672886898675	0.0	0.0	0.0	0.0	0.0	0.0	0.0	0.0	4.521429314234816	0.0	0.0	0.0	0.0	0.0	0.0
2R_11798	0.0	0.0	1.7519741829084405	0.0	0.0	0.0	0.0	1.7557489189151605	0.38833889745305605	0.93709014019993	2.6647366867090394	0.9730131557865417	1.7970921252321619	3.3113810843316043	1.2009363460502884	0.4460694854927497	0.5493373014530191	2.3935183523019665	0.0	1.7196248053814625	4.249213541393713	3.0969240606967383	2.3326661908027635	2.7908202108967015	3.048223815223988	0.0	0.0	0.0	2.4416434995392615	0.6892853351787799	0.0	0.0	2.5083956000734453	2.924553157523062	0.0	0.0	0.9379416532759862	3.7755915890558858	0.0	4.474472129743583	1.349728394155244	3.372116267331666	2.4968669313745115	3.3991376161258713	0.0	0.0	0.0	2.910899011365547	0.0
2R_11799	0.0	0.0	0.0	0.0	0.0	0.0	0.0	0.0	0.0	0.0	0.0	0.0	0.0	0.0	0.0	0.0	0.0	0.0	0.0	0.0	0.0	0.0	0.0	0.0	0.0	0.0	0.0	0.0	0.0	0.0	0.0	0.0	0.0	0.0	0.0	0.0	0.0	18.99165696509523	0.0	0.0	0.0	0.0	0.0	25.647075720426354	0.0	0.0	0.0	0.0	0.0
2R_11800	0.0	0.0	2.252272542995883	0.0	0.0	0.0	2.761631439296027	0.0	0.0	2.409376135418504	2.936302208921426	0.0	3.465411725567115	0.0	0.0	5.161052359220254	4.237245044965644	4.615526631588665	0.0	0.0	1.3656575367908141	2.3887739092380578	7.197092374680629	1.5376175047297114	0.0	0.0	0.0	0.0	0.0	0.0	0.0	0.0	0.0	1.2532320855486299	0.0	0.0	3.617348223303247	0.0	0.0	0.0	0.0	3.9015599997503	0.0	0.0	0.0	0.0	0.0	0.0	0.0
2R_11801	0.0	0.0	1.3662662709504125	5.545064601388872	0.0	0.0	0.0	2.8753409486875277	2.271327721881917	1.096175957287723	1.335907597587048	1.1381974708114	1.5766326227888057	2.7668144293135355	1.4048142140226025	3.1307808564021444	3.212979821587086	2.799855807425917	0.0	1.0057791061661199	2.4852922475864707	1.4490702873716494	1.637203819596511	2.798233642995196	1.7828539194572566	0.0	0.0	0.0	1.4280754783588727	2.418907145814545	0.0	1.3334487210959989	1.173694111253878	4.181273724689658	4.024792723174757	0.0	4.388688112503142	3.4351004749713425	4.018095896680289	3.2713026739431776	3.552448627843035	3.5501275245252675	2.9207494362661515	0.6626991311484232	0.0	0.0	0.0	0.6810139971530891	0.0
2R_11802	0.0	0.0	0.0	0.0	0.0	0.0	0.0	0.0	0.0	0.0	0.0	0.0	0.0	0.0	0.0	0.0	0.0	0.0	0.0	0.0	0.0	0.0	0.0	0.0	0.0	0.0	0.0	0.0	0.0	0.0	0.0	0.0	0.0	0.0	0.0	0.0	0.0	0.0	0.0	0.0	0.0	0.0	0.0	0.0	0.0	0.0	0.0	0.0	0.0
2R_11803	0.0	0.0	3.192837826188294	0.0	0.0	0.0	3.914908676925293	0.0	4.246306138290301	1.7077745068203387	2.081261610838211	5.31972429642213	7.368889041725106	2.5863157001777313	2.1886138676702775	4.877563403446681	0.0	6.543003893087316	0.0	0.0	0.0	3.386343148987585	2.5506625345933607	6.539213044945319	0.0	0.0	0.0	0.0	0.0	0.0	0.0	0.0	0.0	1.7765908571660034	6.270378730875344	0.0	0.0	0.0	0.0	3.057892634943273	1.8448319247426643	0.0	0.0	3.0973330723313994	0.0	0.0	0.0	3.182933365926571	0.0
2R_11804	0.0	0.0	2.146730649973689	6.5344657126782355	0.0	0.0	3.2902761219463192	1.9362203217359222	1.4275193468128273	1.7223542550288222	1.0495149614130082	2.0864434380832257	1.238633217789498	1.7389305333769458	1.8394155632288616	0.8198674208791045	1.0096717466281255	0.0	0.0	2.3704788153863987	2.2779095168781707	1.1384177689254413	2.572438253443048	3.663911185620409	0.7003223373622177	0.0	0.0	0.0	0.0	1.2668936306605993	0.0	3.142749660818743	2.7662306856586847	1.1945054065255771	3.161955353190413	0.0	2.5858789803465445	2.313155714587581	0.0	2.055999145937955	3.100969617381902	1.5494717509917084	2.2945974986868016	2.6031465586090117	0.0	0.0	0.0	1.6050534787768593	0.0
2R_11805	13.694878115584771	0.0	1.1622244511104474	0.0	0.0	0.0	0.7125326803113824	1.3976742421076478	1.1592729781815552	0.9324701395087225	1.1363996223516775	0.0	1.3411741353673878	0.9414444167450575	3.186708112992384	2.663221759729104	2.186515931173726	1.1908589665725888	0.0	2.5667201799305066	0.7047107092067635	1.8489934449484389	0.46423315646050073	1.9836150225354536	3.033195595921322	0.0	0.0	0.0	4.859211631786436	0.6858870508640119	0.0	2.268615921963242	0.9984115272601292	2.910134653870524	4.56495937186159	0.0	0.9333174544923741	2.9220934812769785	6.8360456483784215	3.339309212686614	2.3503795392880042	1.0066473623020495	1.9876455900703587	5.63729889499922	0.0	0.0	0.0	0.5793095649570547	0.0
2R_11806	0.0	0.0	0.0	0.0	0.0	0.0	0.0	1.7681596181341037	0.0	3.1457135406295644	0.0	0.0	0.0	0.0	2.0157088219915447	0.0	5.532203509851195	18.07827894784417	0.0	0.0	0.0	0.0	0.0	0.0	3.8372131395387212	0.0	0.0	0.0	0.0	0.0	0.0	0.0	2.526126462942988	3.2724729718276078	0.0	0.0	0.0	2.112377645805811	0.0	2.816312759417609	3.3981727345571744	6.791904864430183	7.543548907844989	0.0	0.0	0.0	0.0	2.9314750126932867	0.0
2R_11807	0.0	0.0	0.0	0.0	0.0	0.0	0.0	0.0	0.0	0.0	0.0	0.0	0.0	0.0	0.0	0.0	0.0	0.0	0.0	0.0	0.0	0.0	0.0	0.0	0.0	0.0	0.0	0.0	0.0	0.0	0.0	0.0	0.0	0.0	0.0	0.0	0.0	0.0	0.0	0.0	0.0	0.0	0.0	0.0	0.0	0.0	0.0	0.0	0.0
2R_11808	0.0	0.0	0.0	0.0	0.0	0.0	0.0	0.0	0.0	0.0	0.0	0.0	0.0	0.0	0.0	0.0	0.0	0.0	0.0	0.0	0.0	0.0	0.0	0.0	0.0	0.0	0.0	0.0	0.0	0.0	0.0	0.0	0.0	0.0	0.0	0.0	0.0	0.0	0.0	0.0	0.0	0.0	0.0	0.0	0.0	0.0	0.0	0.0	0.0
2R_11809	0.0	0.0	0.0	0.0	0.0	0.0	0.0	0.0	0.0	0.0	0.0	0.0	0.0	0.0	0.0	0.0	0.0	0.0	0.0	0.0	0.0	0.0	0.0	0.0	0.0	0.0	0.0	0.0	0.0	0.0	0.0	0.0	0.0	0.0	0.0	0.0	0.0	0.0	0.0	0.0	0.0	0.0	0.0	0.0	0.0	0.0	0.0	0.0	0.0
2R_11810	0.0	0.0	0.0	0.0	0.0	0.0	0.0	0.0	0.0	0.0	0.0	0.0	0.0	0.0	0.0	0.0	0.0	0.0	0.0	0.0	0.0	0.0	0.0	0.0	0.0	0.0	0.0	0.0	0.0	0.0	0.0	0.0	0.0	0.0	0.0	0.0	0.0	0.0	0.0	0.0	0.0	0.0	0.0	0.0	0.0	0.0	0.0	0.0	0.0
2R_11811	0.0	0.0	2.6144679427013204	0.0	0.0	0.0	1.0685795094749877	1.0480403897997583	0.0	2.796835883628134	1.1361662274816113	1.9360343917149345	0.6704493418534037	1.411876592949766	1.7921551633603194	0.6656686961573876	1.6395501467889246	0.0	0.0	1.2830965122100748	1.5852734438163238	0.9243068484297599	0.6962067176986192	2.9748114386021527	1.1372147382120301	0.0	0.0	0.0	1.8218301157991659	0.0	0.0	3.402224987097062	2.245964563171122	1.9396913117055814	1.7115081810091053	0.0	0.0	1.252068573792477	0.0	4.173279227602803	1.007098635441775	2.516101540196332	0.0	0.8454211651526865	0.0	0.0	0.0	2.606357636054475	0.0
2R_11812	0.0	0.0	0.0	0.0	0.0	0.0	0.0	0.0	1.877358901459684	1.5100680768890422	0.0	4.70386799064871	2.1719346942676125	0.0	5.80572421184391	6.469343077026586	0.0	0.0	0.0	8.313236085097609	3.4236843636911427	0.0	0.0	1.9273928003398377	0.0	0.0	0.0	0.0	0.0	6.664467392427165	0.0	0.0	7.27584927350645	3.1418353282416747	0.0	0.0	0.0	2.028051192879431	0.0	0.0	4.893775704556889	0.0	0.0	0.0	0.0	0.0	0.0	0.0	0.0
2R_11813	0.0	0.0	0.0	0.0	0.0	0.0	0.0	0.0	0.0	0.0	0.0	0.0	0.0	0.0	0.0	0.0	0.0	0.0	0.0	0.0	0.0	0.0	0.0	0.0	0.0	0.0	0.0	0.0	0.0	0.0	0.0	0.0	0.0	0.0	0.0	0.0	0.0	0.0	0.0	0.0	0.0	0.0	0.0	0.0	0.0	0.0	0.0	0.0	0.0
2R_11814	0.0	0.0	0.0	0.0	0.0	0.0	0.0	0.0	0.0	0.0	0.0	0.0	0.0	0.0	0.0	0.0	0.0	0.0	0.0	0.0	0.0	0.0	0.0	0.0	0.0	0.0	0.0	0.0	0.0	0.0	0.0	0.0	0.0	0.0	0.0	0.0	0.0	0.0	0.0	0.0	0.0	14.849573817231445	0.0	0.0	0.0	0.0	0.0	0.0	0.0
2R_11815	0.0	0.0	3.53430074213247	0.0	0.0	0.0	3.4668756499308446	0.0	1.8801735324963553	1.134249035264483	0.4607690622695291	1.1777300666241899	0.0	2.290330545084928	1.4536071115111437	2.159680747353203	0.66491501455233	0.0	0.0	1.0407124634267622	2.1430108273479043	3.748500787110195	2.8234470335453743	0.9651412223590792	2.767165697328523	0.0	0.0	0.0	0.0	0.8343073872078985	0.0	1.3797629070611024	1.2144595988761389	1.966591078771963	6.940973957465712	0.0	1.1352797022660863	3.046637624085742	4.157654949563487	0.6769847262767965	0.8168521166026989	1.6326368014947117	0.604438951303255	0.6857164173127487	0.0	0.0	0.0	2.1140022205479325	0.0
2R_11816	0.0	0.0	3.038511615470278	0.0	0.0	0.0	0.0	1.8270349652470543	0.0	0.0	0.0	0.0	2.337570959888451	0.0	6.248480838096238	9.283611547698731	0.0	0.0	0.0	8.947220791909565	1.842390833737124	0.0	7.282127837754192	4.148759583116042	0.0	0.0	0.0	0.0	0.0	0.0	0.0	5.9310538711692065	0.0	0.0	0.0	0.0	0.0	0.0	0.0	5.820178033425864	3.511323491561763	1.7545146293184306	0.0	0.0	0.0	0.0	0.0	6.058171777037469	0.0
2R_11817	0.0	0.0	1.4991278823544403	0.0	0.0	0.0	4.595401547106266	1.8028294145681059	0.0	3.2073941982889678	0.9772113339706706	0.8325871271206515	1.729951163478655	2.428697096298326	0.0	0.5725385765042077	1.410169522118932	4.608188751411258	0.0	1.1035853944445952	1.363486380134549	1.5899841176486489	4.191629316255438	0.5117243205989713	0.0	0.0	0.0	0.0	0.0	2.6541320855373693	0.0	2.9262380254682205	1.9317437657799321	2.919559219963846	2.944120591179415	0.0	3.611597272232812	1.6153476114985612	8.817665664098081	3.5894182227871485	0.4331004465612085	3.895357201658487	0.6409551359606853	2.181428539018776	0.0	0.0	5.679975417066395	2.9889549149029593	0.0
2R_11818	0.0	0.0	0.0	0.0	0.0	0.0	0.0	0.0	0.0	0.0	0.0	0.0	0.0	0.0	0.0	0.0	34.55831023686266	0.0	0.0	0.0	0.0	0.0	0.0	0.0	0.0	0.0	0.0	0.0	0.0	0.0	0.0	0.0	0.0	0.0	0.0	0.0	0.0	0.0	0.0	0.0	0.0	0.0	0.0	0.0	0.0	0.0	0.0	0.0	0.0
2R_11819	0.0	0.0	0.0	0.0	0.0	0.0	0.0	0.0	0.0	0.0	0.0	0.0	0.0	0.0	0.0	0.0	0.0	0.0	0.0	0.0	0.0	0.0	0.0	0.0	0.0	0.0	0.0	0.0	0.0	0.0	0.0	0.0	0.0	0.0	0.0	0.0	0.0	0.0	0.0	0.0	0.0	0.0	0.0	0.0	0.0	0.0	0.0	0.0	0.0
2R_11820	0.0	0.0	0.0	0.0	0.0	0.0	0.0	0.0	0.0	0.0	0.0	0.0	0.0	0.0	0.0	0.0	0.0	0.0	0.0	0.0	0.0	0.0	0.0	0.0	0.0	0.0	0.0	0.0	0.0	0.0	0.0	0.0	0.0	0.0	0.0	0.0	0.0	0.0	0.0	0.0	0.0	0.0	0.0	0.0	0.0	0.0	0.0	0.0	0.0
2R_11821	0.0	0.0	0.0	0.0	0.0	0.0	0.0	0.0	0.0	0.0	14.991851928476875	0.0	0.0	18.629883824044473	0.0	0.0	0.0	0.0	0.0	0.0	0.0	0.0	18.373065086583072	0.0	0.0	0.0	0.0	0.0	0.0	0.0	0.0	0.0	0.0	0.0	0.0	0.0	0.0	0.0	0.0	0.0	26.577578623121966	0.0	0.0	0.0	0.0	0.0	0.0	0.0	0.0
2R_11822	18.249840313897252	0.0	3.097568370109859	0.0	0.0	0.0	0.0	0.46563634071858956	2.0598013898303895	0.4142042740330743	0.5047899773344252	2.150413234159142	1.1915020879584715	0.6272859869579716	0.5308272342611184	0.591503035238675	0.7284396080586982	0.0	0.0	1.1401399613013694	1.8781996892518613	0.0	3.093193273541907	0.5286744007502101	2.021023290575554	0.0	0.0	0.0	3.237700824464326	0.0	0.0	0.0	3.3262163391064257	0.861790035285562	1.5208200261581042	0.0	1.2437419568762325	1.6688535137682918	0.0	1.4833248697288473	0.8948924639047362	2.2357693948747044	3.973114727263553	2.2536850003440625	0.0	0.0	5.868115856558602	0.7719898609939616	0.0
2R_11823	0.0	0.0	1.9842326261418017	0.0	0.0	0.0	0.8109911357857867	1.590806221786306	0.43982081348202096	0.7075465106583214	0.4311428073889772	2.5713451863775276	2.544164792677283	4.286136470156596	1.360143946754173	0.0	2.488650819021206	1.355413011287202	0.0	0.9737973529656073	0.40104415857125614	1.4029927659588497	1.5851440301494393	1.3546277198554015	0.8630813748506546	0.0	0.0	0.0	0.0	1.561327174938513	89.92644017193935	1.2910477330040988	1.1363729985275446	1.1040866257533872	3.896812407450705	0.0	1.0622841637757487	1.9004978211505168	0.0	0.633456365340131	1.5286612909254156	2.291493738455168	2.8278754771050107	1.9248798939108862	0.0	0.0	5.011977372926952	0.6593591213960585	0.0
2R_11824	0.0	0.0	0.9915367381713386	0.0	0.0	0.0	0.0	0.5962038389922916	0.6593458181782698	1.5910496456811993	0.0	1.1013613101133328	0.7628035624451974	1.606362222472815	2.0390240659893437	0.7573643840612969	0.0	0.0	0.0	2.919685438930181	1.2024296293089818	1.0516298738180865	1.5842180200839242	2.707672745798132	1.2938657694483877	0.0	0.0	0.0	2.072786735325655	0.0	0.0	5.806320877033155	2.5553455913261347	1.1034416399923443	1.9472679830198234	0.0	3.184990794580356	0.7122703453435648	0.0	0.9496294688257063	1.1458262077266042	1.1450775463690566	1.6957340926152307	2.8856331252214726	0.0	0.0	0.0	0.0	46.11950486099582
2R_11825	0.0	0.0	1.2122795431766997	4.920101245843437	0.0	0.0	2.229660866352567	1.093402326534181	0.40306698505733946	0.6484200612996873	0.0	1.0099155188836528	1.398936295472133	0.4909954382595822	2.077471487846439	0.46298705543751445	1.1403427847604133	1.242147300037575	0.0	1.7848430591960156	0.3675307191363322	3.2143775766048863	1.4526807407219098	0.827618421230134	1.5819151661608097	0.0	0.0	0.0	0.0	1.43085415196315	0.0	1.1831607358171268	1.041411466617165	1.0118231194230207	2.3807823250720186	0.0	0.9735138993933743	1.7416818472382172	14.260925740864005	1.7415638790827557	0.7004590037805872	2.800005348010215	2.073250210512643	2.3520352278428285	0.0	0.0	0.0	1.2085189467370652	0.0
2R_11826	0.0	0.0	0.831771336078456	3.3757883731772003	0.0	0.0	2.0397583579863627	1.5004141893369665	0.0	0.0	0.5421928218766996	0.461949987908459	2.559574905799644	2.0212958338936815	0.5701593315953736	1.2706619157464745	0.7824139630221771	0.0	0.0	0.0	0.5043416248777601	0.8821817200832108	1.9934316427371812	0.5678469820466091	0.0	0.0	0.0	0.0	1.738800516284649	2.9452203736601086	0.0	1.6235845792586094	2.858140143900211	2.776935312171266	1.6335064850207452	0.0	0.0	2.3900115204530312	0.0	2.3898496394234696	0.9612002853995887	2.8817167654727296	0.0	1.6137824769689033	0.0	0.0	0.0	0.8291911091475865	0.0
2R_11827	22.807617744326606	0.0	1.9355828354449736	0.0	0.0	0.0	0.0	1.163851900543967	1.9306674162804687	0.517649063647903	0.630857949778534	0.5374929554829522	2.233607831326871	2.35183959325091	1.9901935204473478	0.7392270228282176	2.731087808660716	0.0	0.0	1.4248824080170723	0.5868169230958817	1.026445443039001	1.5462791691068885	1.3214147012935462	1.2628802737722373	0.0	0.0	0.0	0.0	2.2845693900827984	0.0	1.8890903708718887	0.0	0.5385082105539101	3.8012696240544344	0.0	1.5543583196951343	0.6952128960879884	0.0	3.7075509744231816	1.1183859632719813	0.5588276154277998	1.6551246548858203	0.0	0.0	0.0	0.0	1.929578489367733	0.0
2R_11828	0.0	0.0	0.6629609360212864	0.0	0.0	0.0	0.8128917477749731	0.7972671913030267	1.3225546889589432	0.7092046932471622	1.7286128776214251	1.840979504191082	1.02005088523841	0.0	0.0	1.519166103393635	1.247241569364155	0.0	0.0	0.0	1.6079361295610615	2.1094211600677295	4.2369571233179615	0.0	1.7302081276007732	0.0	0.0	0.0	1.385905918885421	2.3474793744593465	0.0	1.294073389748894	3.4171084940489633	0.737782751089327	1.3019816160195818	0.0	1.0647736977897535	1.9049517649544785	0.0	1.2698818254322664	1.5322438109416459	1.1484320036762075	1.1338011169981843	0.6431303262445794	0.0	0.0	0.0	1.982713120842003	0.0
2R_11829	0.0	0.0	0.0	0.0	0.0	0.0	0.0	0.0	24.751494990297413	0.0	24.263128778982306	0.0	0.0	0.0	0.0	0.0	0.0	0.0	0.0	0.0	0.0	0.0	0.0	0.0	0.0	0.0	0.0	0.0	0.0	0.0	0.0	0.0	0.0	0.0	0.0	0.0	0.0	0.0	0.0	0.0	0.0	0.0	0.0	0.0	0.0	0.0	0.0	0.0	0.0
2R_11830	12.783636944710768	0.0	0.0	2.201544824003003	0.0	0.0	0.0	0.3261686582253131	0.3607121034060601	1.450707778564545	0.7071899471534632	0.30126402854777934	0.8346226514501047	1.7576036129299868	1.1155006059957042	0.0	1.0205138593435952	2.223241207775786	0.0	0.7986445404858873	0.6578200829182214	0.5753211946314477	1.3000308757332988	1.110976559505571	4.24705546335906	0.0	0.0	0.0	0.0	0.640248928783511	0.0	0.0	0.9319783920809795	0.6036661551099056	0.0	0.0	0.0	0.3896658284305254	3.190591583538462	0.5195192472789529	0.9402805859953982	1.5661103738211497	1.3915424830962377	1.0524399240980327	0.0	0.0	0.0	2.163051936499284	0.0
2R_11831	0.0	25.410635875752156	0.9201022325590597	0.0	0.0	0.0	0.0	0.0	0.6118437532160038	0.7382118456868534	0.8996574014649482	1.0220145772494191	0.7078479634594724	1.8632913566087739	0.6307080457817095	1.4056012930407416	0.4327516487621442	1.8855428359978412	0.0	0.0	1.673702260083847	0.48793300211465285	0.3675210612538165	1.5703753341523154	0.0	0.0	0.0	0.0	0.9617272005015601	0.0	0.0	1.7960029774137363	0.39520794557670424	1.279931289192616	1.8069785511645977	0.0	0.0	0.6609553733176745	0.0	0.4406070701837274	0.5316380176685642	1.062581310714236	1.573566227429258	0.8925799649001855	0.0	0.0	0.0	0.45862399775751217	0.0
2R_11832	0.0	0.0	1.5180329026041475	0.0	0.0	0.0	0.0	0.0	2.52362975484653	0.8119604041013256	0.9895346322525652	1.6861732319577882	0.0	0.6148311538388704	0.5202876004174579	1.1595173532207566	2.1419290755876776	1.5554337132480178	0.0	0.0	0.4602269563212403	1.6100348967013685	0.606355515333973	1.0363550233112517	0.0	0.0	0.0	0.0	0.0	0.8958674976136329	0.0	0.0	2.6081391546564574	0.42233954908749105	1.4906239751960169	0.0	2.438094643664544	1.0904788276174886	0.0	0.0	1.3156864115819698	0.4382755889174829	0.649038015324826	0.7363126112384277	0.0	0.0	0.0	0.7566619163431558	0.0
[truncated: 143 more columns]
