# Supplementary material for: Convergence of topological domain boundaries, insulators, and polytene interbands revealed by high-resolution mapping of chromatin contacts in the early Drosophila melanogaster embryo
Source: eLife. 2017 Nov 17;6:e29550. doi: 10.7554/eLife.29550 (PMC5739541; doi:10.7554/eLife.29550)
Supplement: Supplementary file 3. [file elife-29550-supp3.zip › local_HiC_maps/nc14_all_dm3_CompressedBinCounts_500bp_VC_chr2R_7361890_7415913.txt]

2R_14663	2R_14664	2R_14665	2R_14666	2R_14667	2R_14668	2R_14669	2R_14670	2R_14671	2R_14672	2R_14673	2R_14674	2R_14675	2R_14676	2R_14677	2R_14678	2R_14679	2R_14680	2R_14681	2R_14682	2R_14683	2R_14684	2R_14685	2R_14686	2R_14687	2R_14688	2R_14689	2R_14690	2R_14691	2R_14692	2R_14693	2R_14694	2R_14695	2R_14696	2R_14697	2R_14698	2R_14699	2R_14700	2R_14701	2R_14702	2R_14703	2R_14704	2R_14705	2R_14706	2R_14707	2R_14708	2R_14709	2R_14710	2R_14711	2R_14712
2R_14663	14.794909110370536	41.07353598353046	41.67888844699871	42.483255528285355	36.65868322009873	39.220747016060265	31.13187749106056	33.41146737564315	35.75626740324577	27.44067083049373	16.81750724927993	31.49385869755398	22.802062175070617	33.21111642488974	17.750271983992118	48.03750768600123	59.78000956480153	24.34480027525854	6.773446754872921	5.8628020392183195	5.711465881987407	3.368239270136981	3.49104616479653	3.0776665870576907	0.0	0.7060631050960812	3.162405725522916	0.8968496184084244	3.3598256832840163	2.1857407519123044	2.678049208975678	3.21110167760796	0.8776836640835461	1.5795316953884497	3.2702412234574143	2.265211477554731	3.4702017936223797	0.0	0.6050608255546714	3.7951099418049408	0.7838287967412788	3.997771482264926	0.0	15.731581464421454	1.635319410587276	2.5515209488800226	5.1094025269061145	2.656889313991179	3.868213075101744
2R_14664	41.07353598353046	5.811958499826571	31.6676372662157	35.08102084138974	37.68385372480738	32.73926449754158	41.50638114301301	30.370267456829733	25.034271918256096	29.919827976563838	31.398806795103695	23.520003763200602	23.353868519666392	22.32222579377835	24.27963576527654	26.90625430500069	0.0	0.0	6.303661670991445	7.8811437248508565	3.8388541174013717	7.546328419432581	5.363293405401695	8.86540960674698	0.0	2.8474020303874745	4.25110277857179	3.2149363370269204	4.0146550969659645	3.6727610995247737	2.000000320000051	2.1582814554414163	2.752953132152762	1.2739829411985533	0.4396061972516524	2.175027414045527	1.865944570996952	4.06714531544169	0.8133604540243123	1.7005410668197003	5.268357486293841	5.374053467962687	4.745670050645791	0.0	0.7327660746893805	3.0011742308547804	6.868377167316415	2.97629677250378	2.599946493101172
2R_14665	41.67888844699871	31.6676372662157	9.075479744039708	33.0544789103876	38.473714016109014	38.01777687485558	34.50567647132684	28.087732210843964	20.985279875431377	25.19517961242713	24.56573268043465	15.608441702470241	23.111336484405456	25.516192575808606	17.545428477201263	30.07265553577443	224.54249466711576	0.0	10.763948756558426	6.374657883701668	5.363276146507542	7.0286674040207355	3.7465377308195063	3.3029050453608595	0.0	1.9890575315000412	3.563538092054385	2.807249058181977	2.1033331099126165	0.5131227026213797	3.353048700852898	0.5025570605799368	2.197805820559045	2.966476501679352	0.6141753136409074	2.4309905593697123	5.213835015490305	2.841111277947479	2.2726973144444913	3.1677756125151526	1.4720880332197275	3.003243352658704	0.0	0.0	2.047499951371876	0.5989929610540167	9.595833105432297	2.494916607412397	4.540492612573114
2R_14666	42.483255528285355	35.08102084138973	33.054478910387594	3.435629192541249	48.82862171042593	44.166316021927976	42.373411839709085	37.22744407176971	37.249641120792504	29.341862034564713	32.615656661152855	30.539391688333126	32.09938516018105	22.788516866351046	22.917120234671312	7.5537829344935945	0.0	0.0	7.865414885887577	4.07581955997452	9.579886071204898	9.886754291557558	6.587503693707428	5.807468321297355	0.0	2.664641539096953	4.7738949104611255	2.8205490537198954	7.044327132916591	2.0622149632255518	6.737869098363624	1.5148141247328248	2.208218436967785	2.3844246994209124	1.2341702241623378	2.442507942730516	0.0	2.854571703629802	3.4251971200942615	5.569871451345382	1.4790623927679765	1.5087359583830273	0.0	0.0	1.0286002293778511	1.805492488699874	0.0	5.01347371059723	3.6496034021602917
2R_14667	36.65868322009874	37.68385372480738	38.473714016109014	48.82862171042593	12.851354010626464	42.41286806417067	45.6234038937294	43.02430268628101	35.79328959060384	29.641057020535463	25.05662536325581	32.259641233686885	31.546443037437136	33.737508687408486	29.926148529042806	53.678786143715996	0.0	18.13581914961144	7.568885592218719	7.585715132950001	7.800455830273426	2.9273906745042675	2.7864405117242272	1.473896555061582	0.0	2.366938601612674	3.5337824299630824	1.3362280486961589	2.085770208193239	3.053028665496746	2.6600405057668013	1.4950820770158637	2.6153448822604424	3.8830523474286953	1.096284472665243	2.531226292353744	0.0	3.3808654846597452	3.3805803239407286	2.355993435259892	1.7517552587692868	5.360699106639494	1.9724488346772284	0.0	3.6547258651040684	2.8511584791492997	0.0	0.9896335881639823	3.7821666519882577
2R_14668	39.220747016060265	32.739264497541576	38.01777687485558	44.16631602192798	42.41286806417067	18.041052726531856	61.733414038479495	57.26602603820489	44.32063968235654	48.27450140835611	40.88733792649743	41.72581408353766	34.169963534242044	43.05251218831466	32.76827957038642	23.620559334845048	0.0	15.960800274525766	5.12396406256565	5.1586998134371385	4.992691947162341	5.152620622848781	5.885434139049267	2.1618882450785697	5.958339291672625	3.8189670735602497	2.798980051669172	2.3519498987632566	2.202749912991379	3.4929447889025385	1.7557674766899922	3.157866482247264	3.452532000655981	0.9320072733847615	1.9296153504760363	3.8188417834754897	2.730136889063618	1.4877000677647383	3.5701790087755003	5.390945119763993	3.8541705208371875	3.1451955957826074	3.471788248691136	0.0	3.752486021989568	1.2546103007896832	0.0	3.0483158055174515	1.90204198472375
2R_14669	31.131877491060557	41.50638114301302	34.505676471326844	42.37341183970909	45.6234038937294	61.733414038479495	25.104881717135036	53.26963463190732	56.14687075758677	57.81507960483321	43.73530327022947	39.910046226244845	42.21258256580137	33.535890109595286	29.401408085318042	41.28892592893731	0.0	0.0	7.440975700419043	7.099710488495336	5.53845682883671	5.047779309663326	9.49641763472093	4.534797454318195	9.614053438754635	4.481511524206885	1.756332104135038	3.3206065552758126	3.2580514151316704	2.818013226106629	2.596926994905018	3.6092149286640796	2.7854092833977537	1.7544758433239036	4.151363702219361	1.540469046123081	3.303900717342924	1.800354165671471	0.4800539503831599	2.67647290653315	2.487552288349101	0.0	0.0	0.0	4.757349239602597	1.7713248021607328	0.0	1.0539851177301378	1.5345159438508342
2R_14670	33.411467375643156	30.370267456829733	28.08773221084397	37.22744407176971	43.02430268628101	57.266026038204885	53.26963463190733	13.85194337728513	44.588010468233065	58.82184016917524	45.755794208739964	47.1706278453842	43.686292315724415	22.402879038791035	36.04688979424436	39.60508972929129	0.0	0.0	9.278775234660227	7.937372422002494	6.906365257818383	8.886350683834307	2.4670578696777667	4.7848463394446545	0.0	4.889825251616437	1.8772435406865629	2.9576729786168525	2.5853780472743026	4.324943375678854	4.121505272641695	1.8532014531640926	2.8944665903299343	3.4379757298916234	3.23542673207923	1.9209397544629194	5.493213683815015	4.490024512540488	2.3944777596116733	3.754707777768693	1.5509685488393794	2.3731270885495985	1.7463661612915846	15.564105437475876	3.2358200970314583	1.8932683832889026	0.0	4.38100745647469	1.4351372498292665
2R_14671	35.75626740324578	25.034271918256096	20.985279875431377	37.249641120792504	35.79328959060384	44.32063968235654	56.14687075758677	44.588010468233065	15.096471846697485	52.60959478960223	48.688691807884155	28.36663880657498	39.39924533679543	43.7046127596491	30.292555766701884	27.814864263462397	0.0	0.0	13.274419048067275	9.648101575213383	8.818867084240024	5.634173952086985	9.240681638881092	6.109859862726723	7.016362156549072	3.2706192099819296	4.394660268041316	5.5391717241900995	1.7292616139371568	2.5311921978531693	1.7229493930135436	3.4087250345753177	3.3879986922325047	2.926677045395139	0.7574191095326497	2.248476937934167	3.2149275516076243	1.7518711078351121	4.904825367196247	2.441621441733512	2.72313356425506	0.9259220679173097	0.0	0.0	2.5250373232079335	1.477391569154206	0.0	3.589605527992513	1.6798408182840596
2R_14672	27.44067083049373	29.91982797656384	25.19517961242713	29.34186203456471	29.64105702053546	48.27450140835611	57.81507960483321	58.82184016917524	52.60959478960222	21.966635917230178	67.3132338969252	50.588401157728	48.7213894791306	83.00161309341861	40.14826755206979	45.53844659250984	0.0	15.385538516926399	7.408927975539079	7.897927420036117	8.723099465231892	6.386025899450461	5.200534501480545	3.3343505881252606	5.743587858514755	4.350654740071806	4.496831262882297	3.4007708073752974	1.0616790213074734	2.590039619318049	1.4104048499422328	4.56607521787028	2.2187301874327794	1.497359526264195	3.1001130673237913	1.8406012336200297	6.57934212894879	5.019280490443935	3.4415020366809057	3.1979346458883	3.7152578805077954	4.547753917397327	1.6733287461814639	0.0	4.650734971149941	2.4187828648342413	9.68719091806477	4.197782731161401	2.7502324175578874
2R_14673	16.81750724927993	31.39880679510369	24.56573268043465	32.61565666115286	25.05662536325581	40.88733792649743	43.73530327022947	45.755794208739964	48.688691807884155	67.3132338969252	16.284522084220697	36.84902699508892	59.92983478027962	54.81576203118271	55.633953193572104	46.51508949503219	86.82816705739342	23.5732580246317	13.622083152525406	12.549150090882739	7.373942000627891	6.5229841695871515	7.968102093698506	5.747390317601427	0.0	4.102118128695752	3.2152909684451805	6.513198062314892	1.084448381233057	1.9841902892457361	2.593175720977404	2.3320009057491515	2.1246696669835257	1.8353672797053393	2.8499398377700245	3.290132638407185	4.032267820002791	0.0	2.6364828053864398	1.224944750398214	1.1384812114168716	2.322643791102811	0.0	22.849517646682482	2.3752386125122817	3.705986145078147	0.0	3.2158580391627196	2.1069115759410644
2R_14674	31.493858697553982	23.520003763200602	15.608441702470241	30.539391688333126	32.259641233686885	41.72581408353766	39.910046226244845	47.1706278453842	28.36663880657498	50.58840115772799	36.84902699508892	11.89767995240928	47.254559326622534	45.16711833785005	51.24534662606567	32.66550522648084	0.0	11.036309458117206	16.297954960955767	11.33063636211035	7.7675935995028755	8.652632436174112	12.886947556906048	1.79383995359934	0.0	5.281352026118688	4.730958965382284	4.06571827011819	5.077069921406958	2.972607422600734	4.0468299157854695	3.27532371116012	2.785182827358453	2.57779572687395	2.66851683834125	6.16137521894887	5.663369327191724	4.114760675232227	4.114413613771765	4.587866240759751	3.1980214907044173	2.17478768635212	0.0	0.0	2.965379197864927	3.0363099291672273	6.948787436592315	3.6133694670280034	5.260769782138372
2R_14675	22.802062175070617	23.353868519666392	23.111336484405456	32.09938516018106	31.546443037437136	34.169963534242044	42.21258256580138	43.686292315724415	39.39924533679544	48.721389479130615	59.92983478027961	47.254559326622534	11.811653010291412	22.084280409204727	61.326377403577844	63.06760847628658	0.0	27.395884224993264	17.003701529922704	13.889631598356301	9.28383762425167	8.423052884979844	12.908164582465774	7.916306825167622	6.818119835274224	4.7673152863964665	3.2028692014054903	4.373416423759829	6.301509589637293	4.611890930624247	3.348537367249329	6.022570788544227	2.3045912395902435	3.5549823344040345	4.784122014247851	3.6415797027087162	6.248184121489692	5.1071197079068	6.128026734537967	4.745270329746463	0.8820644542137983	3.5990431943667778	3.972762738663721	0.0	6.134235474897175	2.512385612428987	17.24926043795872	2.989871809246179	3.2647562220132174
2R_14676	33.21111642488974	22.32222579377835	25.51619257580861	22.788516866351046	33.737508687408486	43.05251218831466	33.535890109595286	22.40287903879103	43.7046127596491	83.00161309341861	54.815762031182715	45.16711833785004	22.084280409204727	28.341779183530022	57.003443007957685	37.578162578162576	0.0	0.0	14.67316981552891	13.03468268368475	10.425081196489549	15.809176911013306	4.681595337880099	14.445344183024988	0.0	8.284949229831119	2.9686152063157882	4.209455784718329	8.760937153942983	10.258998680692768	6.983166100471559	5.023878494484284	9.612162956371767	2.9654776880424225	7.6746065075751435	9.113145165111964	6.51509939435636	0.0	0.0	0.0	7.357961903416449	3.752790199513338	0.0	0.0	0.0	2.9939563996117435	0.0	2.078397140125535	4.538963827181675
2R_14677	17.750271983992118	24.279635765276534	17.545428477201263	22.917120234671312	29.926148529042806	32.76827957038641	29.40140808531804	36.04688979424436	30.292555766701884	40.14826755206979	55.6339531935721	51.245346626065675	61.32637740357786	57.00344300795768	9.648411580493937	31.007367350482472	115.7608381084679	31.42828183940305	26.737323154047644	22.108487663523636	21.505463555182466	16.306044600003304	14.003327190540473	15.750739188575555	0.0	8.887150957146158	9.185748042463509	5.789006739880042	8.313382420362494	6.877929138071676	4.321584299718811	5.440863026584212	4.532235097232022	4.893887818571833	4.749487340336484	4.073143888695641	2.0159588679880245	3.6617726099262304	5.272507808584065	2.4496767998500144	8.348137363591436	3.096589516945196	8.545337458794382	0.0	3.1667098570705505	3.0880536575262645	0.0	3.0012069139232422	6.086104996266174
2R_14678	48.03750768600123	26.90625430500069	30.07265553577443	7.553782934493594	53.678786143715996	23.620559334845048	41.28892592893731	39.605089729291294	27.814864263462393	45.538446592509835	46.515089495032186	32.66550522648084	63.06760847628658	37.578162578162576	31.007367350482472	49.82461734693877	0.0	101.00193923723336	51.88013613347721	19.202880739356996	15.797189364068343	37.26448843310279	12.414587637057048	21.889118481420514	0.0	4.393982002249719	11.808197092979318	11.162574714833424	0.0	6.801166536084269	0.0	9.991686916485483	3.641342344441855	3.931905684591962	0.0	0.0	0.0	0.0	0.0	0.0	0.0	9.951595439780904	0.0	0.0	0.0	3.9696654048423565	0.0	11.022927689594356	0.0
2R_14679	59.78000956480153	0.0	224.54249466711576	0.0	0.0	0.0	0.0	0.0	0.0	0.0	86.82816705739342	0.0	0.0	0.0	115.76083810846791	0.0	0.0	1508.2956259426849	96.8429207824908	0.0	0.0	69.56037840845853	0.0	81.71937566396993	0.0	0.0	0.0	0.0	0.0	0.0	0.0	0.0	0.0	0.0	0.0	60.14675808973896	0.0	0.0	0.0	0.0	0.0	0.0	0.0	0.0	0.0	0.0	0.0	0.0	0.0
2R_14680	24.344800275258542	0.0	0.0	0.0	18.13581914961144	15.960800274525766	0.0	0.0	0.0	15.385538516926403	23.5732580246317	11.036309458117206	27.395884224993264	0.0	31.428281839403052	101.00193923723337	1508.2956259426849	0.0	78.8765870626622	147.92300529720066	104.07560051621498	132.19619426041893	75.49866870680847	22.186255836371927	0.0	35.62903053407917	39.89496453736602	37.71367626127733	0.0	20.68047019117027	7.5076935089232695	20.254641351065597	29.52617864814391	15.941119879612664	0.0	16.329436585449493	0.0	0.0	0.0	21.278565143795223	0.0	0.0	0.0	0.0	27.506911111416745	0.0	0.0	11.172560192168037	0.0
2R_14681	6.773446754872922	6.3036616709914455	10.763948756558426	7.865414885887577	7.56888559221872	5.12396406256565	7.440975700419043	9.278775234660225	13.274419048067275	7.408927975539077	13.622083152525406	16.297954960955767	17.003701529922704	14.67316981552891	26.737323154047644	51.88013613347721	96.8429207824908	78.8765870626622	13.505113880184656	123.46972522337524	117.71246740546917	118.83062900689606	96.95064371995741	75.49901644724706	49.07580445058656	30.88297867473132	29.201444989959317	30.99490046714158	19.95722139356076	25.22873164808947	23.138179181481128	18.640311520354093	14.218373361213983	13.305879550879483	13.244381945089003	15.202695972711476	21.362408996137674	18.380141017343256	17.643447106121805	16.39475733914728	10.158348333827705	19.429030027695436	20.016745437325852	0.0	12.36292605733925	12.400302856730105	0.0	3.5867748437959555	10.182997871440122
2R_14682	5.8628020392183195	7.881143724850856	6.374657883701668	4.07581955997452	7.5857151329500025	5.1586998134371385	7.099710488495336	7.937372422002494	9.648101575213383	7.897927420036117	12.549150090882737	11.33063636211035	13.889631598356303	13.03468268368475	22.108487663523636	19.202880739356996	0.0	147.92300529720066	123.46972522337524	43.51771899418769	148.55663831426696	147.21139959119753	101.43563966079923	77.19190853324069	69.75316679377244	38.27270214760664	36.104531051899144	33.27005521796647	29.36873550545456	18.61076266171442	25.693052975306923	20.281359448741355	22.454526776461815	21.215513122643486	23.84462740385219	16.76492568915642	12.651309663576376	18.141903355613525	10.448854944816116	11.732133861543668	12.784015708998503	17.643021233913018	22.015271146853376	15.092790475845497	11.505385566389213	9.485669845569625	9.80386389883981	13.169857170774813	10.669532657769452
2R_14683	5.711465881987407	3.838854117401372	5.363276146507542	9.579886071204898	7.800455830273426	4.992691947162341	5.53845682883671	6.906365257818383	8.818867084240022	8.723099465231892	7.373942000627891	7.767593599502874	9.28383762425167	10.425081196489549	21.505463555182466	15.797189364068345	0.0	104.07560051621499	117.71246740546918	148.55663831426696	51.96414448987238	129.59497251257403	115.62347721420436	78.50959126952525	53.79583405061113	46.670121648806635	49.29413912653031	30.672722405845658	26.88547465458426	29.11072555572375	24.365467451199493	23.231438133729874	23.09018216999223	25.55599561733375	18.38972591178197	25.85927497488777	13.694157962659864	16.416817626766935	16.1169705252843	13.312279962572525	9.279467878193993	12.620848569063964	5.224267348747011	0.0	7.528873228832572	13.215361687458206	10.081397201000883	9.610931998287505	8.109422633913757
2R_14684	3.368239270136981	7.546328419432581	7.028667404020735	9.886754291557558	2.9273906745042675	5.152620622848781	5.047779309663326	8.886350683834307	5.634173952086985	6.386025899450462	6.5229841695871515	8.652632436174112	8.423052884979843	15.809176911013306	16.306044600003304	37.26448843310279	69.56037840845855	132.19619426041896	118.83062900689607	147.21139959119753	129.59497251257403	42.67685987497248	107.93851822002186	88.50658591318947	63.45034516987773	47.24080817109882	38.26986080662858	34.09026713133324	31.71049723449713	21.618399139740315	18.004677338177423	25.843829041638582	17.70215176463219	20.95265934093079	19.787416177460855	24.098868015922122	24.227685978178283	12.321956529545588	12.67294343473941	15.21071053841205	13.68101848068459	10.234028031560998	20.539481813521224	0.0	11.417204966737877	6.680171499300661	11.89066297580488	10.820503307982438	8.439517466650402
2R_14685	3.49104616479653	5.363293405401695	3.7465377308195067	6.587503693707428	2.7864405117242272	5.885434139049267	9.49641763472093	2.4670578696777667	9.240681638881092	5.200534501480545	7.968102093698506	12.886947556906048	12.908164582465774	4.681595337880099	14.003327190540473	12.414587637057048	0.0	75.49866870680847	96.95064371995741	101.43563966079923	115.62347721420434	107.93851822002188	13.919804603062852	56.585440879667715	56.36893846015092	44.88802081052439	45.11370517095251	39.40219180022773	31.258711918784773	29.232155167329935	28.145499497718188	30.704894758558286	24.043390608016516	21.553316144237144	20.283498400443317	25.590806417491827	12.914245963006712	26.975940744883133	18.76428900607813	9.154043458690548	14.584970091088001	19.836773112444252	10.948297758664483	0.0	10.988230759607939	15.82567387203004	7.922699802566321	15.792581606448868	10.496669406797224
2R_14686	3.0776665870576907	8.86540960674698	3.302905045360859	5.807468321297355	1.473896555061582	2.1618882450785697	4.534797454318195	4.7848463394446545	6.109859862726723	3.33435058812526	5.747390317601428	1.79383995359934	7.916306825167621	14.445344183024988	15.750739188575555	21.889118481420514	81.71937566396991	22.186255836371924	75.49901644724706	77.19190853324069	78.50959126952525	88.50658591318947	56.58544087966772	3.606150433810882	33.129476620528344	59.35915279528524	56.63148410499062	52.717783600527355	47.459837240315586	27.63818006916716	30.507482204070403	31.824465903157492	26.795423341693237	30.66096004302553	25.034382041478757	25.21474781403619	13.282561059933194	25.8496548915974	19.85086048517488	17.869508433456865	19.286915585027867	15.30188933520614	28.955684290383044	43.0101977178789	12.667745163715704	17.439667579008344	27.938248090246127	10.89591675519599	11.236689562853778
2R_14687	0.0	0.0	0.0	0.0	0.0	5.958339291672625	9.614053438754635	0.0	7.016362156549073	5.743587858514755	0.0	0.0	6.818119835274224	0.0	0.0	0.0	0.0	0.0	49.07580445058656	69.75316679377244	53.79583405061113	63.45034516987773	56.36893846015092	33.12947662052835	114.13440467494522	53.20280910832092	59.572886234850614	84.47353838252322	70.32427931678556	61.76194476011661	56.05406302270414	35.28595739875955	55.112208456417264	71.41190864988646	67.7647012439135	24.383820847191473	65.3710986528324	42.74624687952398	11.398037713827188	23.83055522016256	44.2969192969193	45.18562253738357	33.25175569270058	0.0	20.537254579807772	12.016284468712	0.0	58.39172505839173	0.0
2R_14688	0.7060631050960812	2.8474020303874745	1.9890575315000412	2.664641539096953	2.366938601612674	3.8189670735602497	4.481511524206884	4.889825251616437	3.2706192099819296	4.350654740071806	4.102118128695752	5.281352026118686	4.767315286396466	8.284949229831119	8.887150957146158	4.393982002249719	0.0	35.62903053407917	30.882978674731316	38.27270214760664	46.670121648806635	47.24080817109882	44.888020810524374	59.35915279528524	53.20280910832092	13.56252712505425	85.39093078891501	94.50393963298345	64.74263573006746	63.277625031788766	59.77040326405192	46.11386423608419	40.78303425774878	46.811349567740535	41.997622288461216	30.54697556526113	31.234002096487167	34.87016674581641	25.901367592208867	20.365429867939444	16.34684213424371	27.2062514700152	31.000062000124	0.0	16.753224995811692	14.353309873256773	0.0	15.553611354136288	12.20695350530631
2R_14689	3.162405725522916	4.25110277857179	3.5635380920543844	4.7738949104611255	3.5337824299630824	2.798980051669172	1.756332104135038	1.8772435406865629	4.394660268041316	4.4968312628822975	3.21529096844518	4.730958965382283	3.2028692014054903	2.9686152063157882	9.185748042463509	11.808197092979318	0.0	39.89496453736602	29.201444989959313	36.104531051899144	49.29413912653031	38.26986080662858	45.1137051709525	56.631484104990626	59.572886234850614	85.390930788915	26.430150196946595	93.76746474144916	75.24735088948242	86.23365872167224	64.3667886446569	55.779136929414285	42.861379681922536	44.41784619603236	39.55013935153978	36.59078035789092	36.8503488226723	30.492473527884734	23.79699639070956	24.87689770822824	27.7451344282591	18.081685665932365	27.769408386639025	15.468047653961213	17.687171815866893	13.171085215572877	5.023810349149795	14.803494495494732	19.01706586736671
2R_14690	0.8968496184084244	3.2149363370269204	2.807249058181977	2.8205490537198954	1.3362280486961589	2.3519498987632566	3.3206065552758126	2.9576729786168525	5.5391717241900995	3.400770807375297	6.513198062314892	4.06571827011819	4.37341642375983	4.209455784718329	5.789006739880042	11.162574714833424	0.0	37.71367626127733	30.99490046714158	33.27005521796647	30.672722405845654	34.09026713133324	39.40219180022774	52.717783600527355	84.47353838252322	94.50393963298346	93.76746474144916	29.732132107032008	70.09217051023909	85.0741018282653	69.14486853942502	65.41426455786996	54.38644341756795	47.86189043367953	41.64321576085681	36.695638374469844	28.38450371243504	30.934440148853714	28.11984633516292	26.652298464823687	18.213991376185074	20.065760700048312	19.68832075687155	14.622320094284719	20.26680231913019	18.379967708768344	9.49825920654392	13.582510665357807	14.3818343769077
2R_14691	3.3598256832840163	4.0146550969659645	2.1033331099126165	7.044327132916591	2.085770208193239	2.2027499129913783	3.2580514151316704	2.5853780472743026	1.729261613937157	1.0616790213074732	1.084448381233057	5.077069921406958	6.301509589637293	8.760937153942983	8.313382420362496	0.0	0.0	0.0	19.957221393560758	29.36873550545456	26.88547465458426	31.710497234497126	31.258711918784773	47.45983724031559	70.32427931678556	64.74263573006746	75.24735088948242	70.09217051023907	19.06543326023762	65.01031793026429	79.09176952395873	67.0882292210982	50.25719458906593	47.66739947348791	42.51259131856445	42.06767426759428	44.30647319184477	28.97206074931933	28.79404365008467	30.345430849321623	22.744740688121205	18.56084411749311	20.488175863945397	18.25963743663906	15.817619056055113	15.918325220416977	17.791441604930363	24.670799025503438	23.010392391170384
2R_14692	2.1857407519123044	3.6727610995247746	0.5131227026213797	2.0622149632255518	3.053028665496746	3.4929447889025385	2.818013226106629	4.324943375678854	2.5311921978531697	2.590039619318049	1.9841902892457361	2.972607422600734	4.611890930624247	10.258998680692772	6.877929138071676	6.80116653608427	0.0	20.68047019117027	25.228731648089465	18.610762661714418	29.11072555572375	21.618399139740312	29.232155167329935	27.63818006916716	61.761944760116606	63.277625031788766	86.23365872167224	85.0741018282653	65.01031793026429	24.137717188394138	79.62341310537681	85.69753978502601	77.04290444791054	59.03848633049723	43.89257586526157	52.77960490507258	41.270236565712594	34.054596843691456	32.381262536174496	29.731316303521922	33.29242360320971	23.772245048105514	28.489925962179772	40.09108694954938	24.07902365115792	20.32004229169762	17.361382382710843	18.43200096297801	16.840634528821226
2R_14693	2.678049208975678	2.0000003200000513	3.3530487008528977	6.737869098363624	2.6600405057668013	1.7557674766899918	2.596926994905018	4.121505272641695	1.7229493930135438	1.4104048499422328	2.593175720977404	4.0468299157854695	3.348537367249329	6.98316610047156	4.321584299718811	0.0	0.0	7.5076935089232695	23.138179181481128	25.693052975306923	24.365467451199493	18.004677338177423	28.145499497718188	30.507482204070406	56.05406302270414	59.77040326405192	64.3667886446569	69.14486853942502	79.09176952395873	79.62341310537681	27.254160657330715	77.48876202517894	76.59929447448417	65.76009507331506	63.53611519860118	49.99755401187858	39.810532685474705	39.88798613745526	34.14683407347996	33.940847189294075	29.732172589315446	17.75336886818057	31.028351421229143	14.554388293614409	21.68559617486256	23.900981949712865	28.362397700376796	16.387163115773262	17.893774769178137
2R_14694	3.2111016776079606	2.1582814554414163	0.5025570605799368	1.5148141247328246	1.4950820770158642	3.157866482247264	3.609214928664079	1.8532014531640928	3.4087250345753177	4.56607521787028	2.3320009057491515	3.27532371116012	6.022570788544226	5.023878494484284	5.440863026584212	9.991686916485484	0.0	20.254641351065597	18.640311520354093	20.281359448741355	23.231438133729874	25.843829041638582	30.704894758558286	31.824465903157492	35.28595739875955	46.11386423608419	55.77913692941429	65.41426455786996	67.08822922109822	85.69753978502601	77.48876202517894	29.387665248845398	66.9372391577494	70.7015544406963	72.6456128253299	48.19279184450884	42.152751408248356	31.465455775238976	32.217909049648206	37.188277160440684	20.86841836170395	29.93496927275187	20.560321633922886	39.265576654258744	20.862075377399478	18.044149044034253	25.505844664304824	20.262976594419946	14.482423527372868
2R_14695	0.8776836640835461	2.752953132152762	2.197805820559045	2.208218436967785	2.6153448822604424	3.452532000655981	2.7854092833977533	2.8944665903299347	3.387998692232505	2.2187301874327794	2.124669666983526	2.785182827358453	2.3045912395902435	9.612162956371764	4.5322350972320224	3.6413423444418553	0.0	29.52617864814391	14.218373361213983	22.454526776461822	23.09018216999223	17.70215176463219	24.043390608016516	26.79542334169324	55.112208456417264	40.78303425774878	42.861379681922536	54.38644341756795	50.25719458906594	77.04290444791054	76.59929447448417	66.93723915774942	15.967256479379618	75.28733468754751	65.7407043833879	55.633298265712874	41.035560785660536	47.47413519670461	39.627239764614195	33.754121934464074	25.667643938443288	23.27342124383345	32.11262539980219	57.23934632666495	20.329536833649843	27.561004833620018	27.88583538991369	16.111816003061247	15.393973567227903
2R_14696	1.5795316953884497	1.2739829411985528	2.966476501679352	2.384424699420913	3.8830523474286953	0.9320072733847614	1.7544758433239036	3.4379757298916234	2.926677045395139	1.497359526264195	1.8353672797053393	2.57779572687395	3.5549823344040345	2.9654776880424234	4.893887818571834	3.931905684591963	0.0	15.941119879612662	13.305879550879483	21.215513122643486	25.55599561733375	20.95265934093079	21.553316144237144	30.66096004302553	71.41190864988646	46.81134956774053	44.41784619603236	47.86189043367952	47.667399473487905	59.03848633049724	65.76009507331506	70.7015544406963	75.2873346875475	25.753739823122697	62.956377526012226	68.97223800672901	58.625565873049204	57.948760962624014	46.94939473315747	44.31691297827424	36.954414266374805	20.418563269784748	31.20756637849369	30.903399064863148	23.022562646802303	21.615342081114488	20.074002811364092	23.05164656171644	18.522042631758094
2R_14697	3.2702412234574143	0.4396061972516524	0.6141753136409074	1.2341702241623378	1.096284472665243	1.929615350476036	4.151363702219361	3.2354267320792305	0.7574191095326497	3.1001130673237913	2.8499398377700245	2.6685168383412496	4.784122014247852	7.674606507575144	4.749487340336484	0.0	0.0	0.0	13.244381945089003	23.84462740385219	18.38972591178197	19.787416177460855	20.283498400443317	25.034382041478757	67.7647012439135	41.9976222884612	39.55013935153978	41.64321576085681	42.51259131856446	43.89257586526157	63.53611519860118	72.6456128253299	65.7407043833879	62.956377526012226	26.268314002514312	66.13511146628848	58.57174149171358	58.4500103210413	46.756064261534725	43.30405293350229	42.23985350900011	26.014965759427255	30.511093115548743	15.995495668419773	27.158309666806336	28.861870718795487	31.170709507689814	23.862909834220314	16.715702672093567
2R_14698	2.2652114775547316	2.175027414045527	2.430990559369712	2.442507942730516	2.531226292353744	3.8188417834754893	1.540469046123081	1.9209397544629194	2.248476937934167	1.8406012336200295	3.2901326384071847	6.16137521894887	3.6415797027087167	9.113145165111963	4.073143888695641	0.0	60.14675808973896	16.32943658544949	15.202695972711473	16.76492568915642	25.85927497488777	24.09886801592212	25.59080641749183	25.214747814036194	24.383820847191473	30.54697556526113	36.59078035789092	36.69563837446985	42.06767426759428	52.77960490507258	49.99755401187858	48.19279184450884	55.63329826571287	68.97223800672901	66.13511146628846	11.395542402422576	63.54514302824589	56.31623912240426	58.44219409529292	42.00232107371848	39.43187811827293	30.56946242634972	30.191778174967393	15.828094234141831	29.616336810145018	22.46277645179652	5.140748554678543	24.058703235895585	20.919201384675993
2R_14699	3.4702017936223797	1.865944570996952	5.213835015490305	0.0	0.0	2.730136889063618	3.303900717342924	5.493213683815015	3.2149275516076243	6.57934212894879	4.032267820002791	5.663369327191724	6.248184121489693	6.515099394356361	2.0159588679880245	0.0	0.0	0.0	21.362408996137674	12.651309663576372	13.694157962659867	24.227685978178286	12.914245963006712	13.282561059933194	65.3710986528324	31.234002096487167	36.850348822672295	28.38450371243504	44.30647319184477	41.270236565712594	39.810532685474705	42.152751408248356	41.035560785660536	58.625565873049204	58.57174149171359	63.545143028245874	19.469658484218193	50.59849862829102	39.169727128012944	60.96588894817645	50.74260105219858	41.40849619524934	49.5173203968699	67.89419368855576	25.878212427188117	18.58245848954069	33.07665846365537	28.666437335167984	35.47558570191993
2R_14700	0.0	4.06714531544169	2.8411112779474785	2.854571703629802	3.3808654846597452	1.487700067764738	1.800354165671471	4.490024512540488	1.7518711078351121	5.019280490443935	0.0	4.114760675232227	5.1071197079068	0.0	3.6617726099262304	0.0	0.0	0.0	18.380141017343256	18.141903355613525	16.416817626766935	12.321956529545586	26.975940744883133	25.849654891597407	42.74624687952398	34.87016674581641	30.492473527884734	30.934440148853714	28.972060749319333	34.054596843691456	39.88798613745526	31.46545577523898	47.47413519670461	57.948760962624014	58.450010321041304	56.31623912240426	50.59849862829102	12.45188015385543	51.226271564125895	64.45942393307008	71.89141520647213	41.36774553120228	53.96573424947778	36.996751685202035	10.255634509697343	30.002700993156907	24.032078017738076	23.951971091012286	22.742678307430747
2R_14701	0.6050608255546714	0.8133604540243123	2.2726973144444913	3.4251971200942615	3.380580323940729	3.5701790087755003	0.4800539503831598	2.3944777596116733	4.904825367196247	3.4415020366809053	2.6364828053864398	4.114413613771766	6.1280267345379675	0.0	5.272507808584065	0.0	0.0	0.0	17.643447106121805	10.448854944816114	16.1169705252843	12.67294343473941	18.76428900607813	19.85086048517488	11.398037713827186	25.901367592208867	23.79699639070956	28.119846335162926	28.79404365008467	32.381262536174496	34.14683407347996	32.2179090496482	39.627239764614195	46.94939473315747	46.756064261534725	58.44219409529292	39.16972712801293	51.2262715641259	14.797452470582664	55.529588862097185	60.45742381774771	42.11633373704848	39.84825783416749	0.0	21.535015935911794	42.60024196937439	48.06010204120865	29.989503673714204	26.379281675786626
2R_14702	3.795109941804941	1.7005410668197	3.167775612515153	5.569871451345382	2.3559934352598924	5.390945119763993	2.67647290653315	3.754707777768693	2.441621441733512	3.1979346458883	1.2249447503982145	4.587866240759751	4.745270329746463	0.0	2.4496767998500144	0.0	0.0	21.278565143795223	16.394757339147276	11.732133861543668	13.312279962572525	15.210710538412048	9.154043458690548	17.86950843345686	23.83055522016255	20.365429867939444	24.87689770822824	26.652298464823687	30.345430849321623	29.731316303521922	33.940847189294075	37.188277160440684	33.754121934464074	44.31691297827424	43.3040529335023	42.00232107371849	60.96588894817644	64.4594239330701	55.52958886209718	13.821311123850062	35.96802914931295	51.36548861840358	60.17058824618472	41.25055172612934	42.16583752430789	43.06988959347419	46.891652816882065	31.930982632448266	38.03636745844226
2R_14703	0.7838287967412788	5.268357486293842	1.4720880332197275	1.4790623927679765	1.7517552587692868	3.854170520837188	2.487552288349101	1.5509685488393792	2.72313356425506	3.715257880507796	1.1384812114168716	3.1980214907044173	0.8820644542137983	7.357961903416449	8.348137363591436	0.0	0.0	0.0	10.158348333827707	12.784015708998503	9.279467878193993	13.68101848068459	14.584970091088001	19.286915585027867	44.2969192969193	16.34684213424371	27.745134428259103	18.213991376185074	22.744740688121205	33.292423603209706	29.732172589315446	20.86841836170395	25.667643938443288	36.95441426637481	42.23985350900011	39.43187811827292	50.74260105219858	71.89141520647213	60.45742381774771	35.968029149312954	21.0126412049489	56.50836011959507	77.43241010957546	38.33885412832782	46.496057134355006	43.527519963586116	49.80774211543442	21.58335491668825	32.99477551297449
2R_14704	3.997771482264927	5.374053467962688	3.003243352658704	1.5087359583830273	5.360699106639494	3.1451955957826074	0.0	2.3731270885495985	0.9259220679173096	4.547753917397327	2.322643791102811	2.17478768635212	3.5990431943667778	3.7527901995133384	3.096589516945196	9.951595439780904	0.0	0.0	19.429030027695436	17.643021233913018	12.620848569063964	10.234028031560998	19.836773112444252	15.30188933520614	45.18562253738357	27.206251470015197	18.081685665932365	20.065760700048312	18.560844117493115	23.772245048105514	17.753368868180573	29.934969272751875	23.27342124383345	20.418563269784745	26.014965759427252	30.569462426349716	41.40849619524934	41.36774553120228	42.11633373704848	51.36548861840358	56.508360119595075	3.975314094535752	0.0	117.32407255320648	28.457328236309657	35.67920399537312	63.50875722253342	47.33519371652824	52.88914783201974
2R_14705	0.0	4.745670050645791	0.0	0.0	1.9724488346772284	3.471788248691136	0.0	1.7463661612915846	0.0	1.6733287461814639	0.0	0.0	3.972762738663721	0.0	8.545337458794382	0.0	0.0	0.0	20.016745437325856	22.015271146853372	5.224267348747011	20.539481813521224	10.948297758664483	28.955684290383044	33.25175569270058	31.000062000124	27.769408386639025	19.68832075687155	20.4881758639454	28.489925962179775	31.028351421229143	20.560321633922886	32.112625399802184	31.207566378493688	30.511093115548743	30.191778174967396	49.5173203968699	53.96573424947778	39.84825783416749	60.17058824618472	77.43241010957546	0.0	38.750077500155	0.0	41.88306248952923	54.262512935482924	28.04136662404379	58.326042578011084	29.19054099094987
2R_14706	15.731581464421454	0.0	0.0	0.0	0.0	0.0	0.0	15.564105437475876	0.0	0.0	22.849517646682475	0.0	0.0	0.0	0.0	0.0	0.0	0.0	0.0	15.092790475845497	0.0	0.0	0.0	43.0101977178789	0.0	0.0	15.46804765396121	14.622320094284719	18.259637436639057	40.09108694954937	14.554388293614407	39.265576654258744	57.23934632666494	30.90339906486314	15.995495668419771	15.828094234141831	67.89419368855575	36.996751685202035	0.0	41.25055172612934	38.3388541283278	117.32407255320645	0.0	0.0	0.0	109.20062025952306	0.0	0.0	23.650390467946625
2R_14707	1.635319410587276	0.7327660746893805	2.0474999513718766	1.0286002293778513	3.6547258651040684	3.752486021989568	4.757349239602597	3.2358200970314583	2.525037323207934	4.650734971149941	2.3752386125122817	2.965379197864927	6.134235474897175	0.0	3.1667098570705505	0.0	0.0	27.506911111416745	12.362926057339251	11.505385566389213	7.528873228832572	11.417204966737877	10.98823075960794	12.667745163715702	20.537254579807772	16.753224995811696	17.687171815866893	20.26680231913019	15.817619056055111	24.079023651157925	21.685596174862564	20.862075377399478	20.329536833649843	23.022562646802303	27.15830966680634	29.61633681014502	25.878212427188124	10.255634509697344	21.53501593591179	42.16583752430789	46.496057134355006	28.457328236309653	41.88306248952924	0.0	9.238643397603497	43.24401462296355	60.617081893677636	45.029832263874816	37.69685337808878
2R_14708	2.5515209488800226	3.001174230854781	0.5989929610540167	1.8054924886998736	2.8511584791492997	1.2546103007896832	1.7713248021607328	1.8932683832889026	1.477391569154206	2.4187828648342413	3.7059861450781466	3.0363099291672273	2.512385612428987	2.9939563996117435	3.0880536575262645	3.9696654048423565	0.0	0.0	12.400302856730104	9.485669845569625	13.215361687458206	6.680171499300661	15.82567387203004	17.439667579008344	12.016284468711998	14.353309873256773	13.171085215572877	18.379967708768344	15.918325220416977	20.32004229169762	23.900981949712865	18.04414904403425	27.561004833620014	21.615342081114484	28.861870718795487	22.46277645179652	18.58245848954069	30.002700993156907	42.60024196937439	43.06988959347419	43.52751996358612	35.67920399537312	54.262512935482924	109.20062025952309	43.24401462296355	8.223130470496848	50.66695445496797	49.18072379095558	46.98953624540275
2R_14709	5.1094025269061145	6.868377167316416	9.595833105432297	0.0	0.0	0.0	0.0	0.0	0.0	9.68719091806477	0.0	6.9487874365923155	17.249260437958725	0.0	0.0	0.0	0.0	0.0	0.0	9.803863898839811	10.081397201000883	11.89066297580488	7.922699802566321	27.93824809024613	0.0	0.0	5.023810349149795	9.49825920654392	17.791441604930366	17.361382382710843	28.362397700376796	25.505844664304828	27.885835389913694	20.074002811364096	31.170709507689818	5.140748554678544	33.07665846365537	24.032078017738076	48.06010204120865	46.891652816882065	49.80774211543442	63.50875722253342	28.041366624043793	0.0	60.617081893677636	50.66695445496797	81.16817233626351	21.103724807428513	46.087940399075485
2R_14710	2.656889313991179	2.97629677250378	2.494916607412397	5.01347371059723	0.9896335881639823	3.0483158055174515	1.0539851177301376	4.38100745647469	3.589605527992513	4.1977827311614	3.2158580391627187	3.6133694670280034	2.9898718092461785	2.078397140125535	3.0012069139232422	11.022927689594358	0.0	11.172560192168035	3.5867748437959555	13.169857170774813	9.610931998287505	10.820503307982438	15.792581606448865	10.89591675519599	58.39172505839173	15.55361135413629	14.80349449549473	13.582510665357805	24.670799025503438	18.43200096297801	16.38716311577326	20.262976594419946	16.111816003061247	23.05164656171643	23.86290983422031	24.05870323589559	28.666437335167984	23.95197109101228	29.989503673714204	31.930982632448266	21.58335491668825	47.33519371652824	58.326042578011084	0.0	45.029832263874816	49.18072379095558	21.103724807428513	4.267642127724432	43.93716984711862
2R_14711	3.868213075101744	2.599946493101172	4.540492612573114	3.6496034021602917	3.7821666519882577	1.9020419847237497	1.5345159438508342	1.4351372498292665	1.6798408182840594	2.750232417557887	2.1069115759410644	5.260769782138372	3.2647562220132174	4.538963827181676	6.086104996266174	0.0	0.0	0.0	10.182997871440122	10.669532657769452	8.109422633913757	8.439517466650402	10.496669406797224	11.236689562853776	0.0	12.20695350530631	19.01706586736671	14.3818343769077	23.010392391170384	16.840634528821226	17.893774769178133	14.482423527372866	15.393973567227901	18.522042631758094	16.715702672093567	20.919201384675993	35.47558570191993	22.742678307430747	26.379281675786626	38.03636745844226	32.994775512974485	52.88914783201974	29.19054099094987	23.65039046794663	37.69685337808878	46.98953624540275	46.08794039907547	43.937169847118625	13.811470950006038
2R_14712	2.214074428325983	2.604259675940807	0.5197742932109161	2.0889473794155125	1.5463024815062223	5.9877631894092795	1.0979011643022265	1.916690762207677	2.564003948566081	3.1483370483710504	2.0099112744766994	1.881963264077085	1.5572249006490513	1.2989982125784594	1.875754321202026	3.444664902998236	0.0	6.982850120105022	6.725202832117416	7.965639417807346	6.0068324989296915	11.271357612481706	15.02011837569865	10.593252400884989	41.70837504170838	11.543695926898028	16.327383634736833	12.604981488684327	15.098015028628406	14.811429345250186	16.1311136920893	23.0261097663863	17.622298753348236	20.387659105291657	22.793581327498178	28.681092977977375	21.499828001375988	27.33648874517706	33.321670748571336	33.74524300929191	41.81775015108348	35.776599902027165	41.01049868766404	40.61078622482132	43.15358925288003	49.12583459029602	87.93218669761879	56.77488187776254	54.92146230889828
2R_14713	0.3163521409320949	2.126301275117359	0.0	3.58168434078652	2.4745203937598252	3.1110750226408483	1.5059586264974625	1.8779058245252247	1.8317544525829295	4.798312241652121	4.135403969923483	3.011672381673544	3.20399916055222	0.0	4.9007939929497795	0.0	0.0	0.0	9.224762254814788	11.533245429769394	7.49035897170854	8.098403554345147	11.282405275378006	9.946440149610028	11.91878066106325	16.320283125660623	14.61947421589772	18.818918223302404	18.359487279739394	17.736540142788822	12.585219865108103	16.58172349802354	19.280037362985837	19.26488133625443	21.551172325875857	21.00733480643555	22.527602456901285	29.015268652744446	21.424852686283735	28.618525302322578	30.838803109044775	30.671066418037043	41.66880798041011	46.42051415361476	45.03777543414539	39.840903664475334	75.38374093322057	48.34610585183878	57.54691940639544
2R_14714	0.7125150126913175	2.8734211987223617	1.338155510531083	2.688990667185642	1.5923782407882912	2.8028103779659865	1.1306157401157615	1.4098593721670638	0.8251264196815755	2.7017910307832613	4.139602720257136	3.876081669040767	2.405439179071717	10.032787148400972	0.6898738862244809	0.0	0.0	0.0	9.23412832252594	8.202994585203275	3.514670657083144	7.461780758952644	12.153175978430102	8.766083205908574	13.422242266104005	10.9491677068376	14.71215974715262	12.583212286142512	13.232252159090043	16.94752344629342	9.887963441430527	14.227336475440593	14.258669108787812	17.495964905613818	15.93830080905713	11.47018032700624	16.912856353883377	26.810518503698262	21.446605726136497	27.09064839224942	34.728878590618756	26.56921786067846	11.731251114468854	0.0	48.30375332239253	33.91485294625746	22.638083822032968	44.14426345296429	38.562257640227635
2R_14715	0.0	0.0	0.0	0.0	0.0	0.0	0.0	0.0	0.0	0.0	148.848286384103	0.0	0.0	0.0	0.0	0.0	0.0	0.0	0.0	0.0	0.0	0.0	0.0	70.04517914054566	0.0	0.0	0.0	0.0	0.0	0.0	0.0	0.0	0.0	0.0	0.0	0.0	0.0	0.0	0.0	0.0	124.87512487512487	0.0	0.0	0.0	86.84324793747285	0.0	0.0	0.0	0.0
2R_14716	1.3333831129695508	1.7924166436639863	4.1736523172326345	0.0	1.489968785153951	1.3112776433718192	1.4105377040254632	3.51783498363767	4.632364011163998	4.634726658568535	1.9366877410571022	1.8134010336385893	3.501151003392365	2.0861235235460764	3.442701505084548	0.0	0.0	11.214093873179813	8.640260590259402	7.249027990629139	5.700299309562208	5.6889528809891745	10.337797883646017	4.860632009752858	0.0	6.8300012684288065	13.984495128042257	14.04612458127573	14.960684353290887	14.34734313634431	12.747263501767861	10.354045491978018	16.576004010584384	9.167625447494716	15.81710724089093	10.732507019730374	18.222902543917193	19.85996633213076	26.756434504429027	23.30886194190208	20.580410914983407	22.098214409030213	31.71072017484803	21.739603034848585	30.884773430055404	27.3262518673857	28.24290308800842	30.59647834534245	31.40490511208377
2R_14717	1.6479131016813233	0.9493831920693339	0.884257658179768	0.8884470345636992	1.3153111157994644	0.9260532582489353	2.241344041379395	2.7949194327207922	1.6357389327948482	2.901197962662743	3.419329235654768	1.6008298702047141	2.384283439376547	0.0	2.7352258938729617	8.790271162284814	0.0	5.939730740126089	5.339200148155177	6.549851051869942	5.341764216571286	5.478633111718971	7.300781388030398	9.010800151973582	4.434731397188735	10.077665206524951	8.564482148123968	8.53384551577709	10.383401073184615	8.999180714587743	11.543399064061203	14.102207630093455	11.563580204349877	15.261037973485843	10.292717217982899	13.50104441237249	18.288118331440852	19.37740079075297	23.02948234329589	24.07455407907207	20.654063709983898	20.483199855049172	27.13217555602872	11.514741171647945	24.338452920255257	29.88139839528487	59.83728745608504	33.70833860026124	35.391763105092096
2R_14718	2.428984587283132	0.0	4.561811404072329	1.527808015644754	2.714232075889929	1.5924771380000873	1.2847674121315447	0.8010419954276522	2.812880178336603	2.3026212272510618	3.52800678788506	6.60683807741012	2.7334042499880415	3.800229533863845	3.919667204575662	0.0	0.0	20.428383195611982	0.0	6.991062315222339	4.792646163726379	7.537016170668194	2.510941427269326	7.747660898164192	0.0	3.554860382858463	14.329766946243074	8.27827963802846	8.457962984194886	7.565722051878844	11.236119179268911	11.451721227382007	9.574346642902647	12.724108328286764	14.81840050184983	10.590174110608666	15.724479170306592	5.712365271484919	13.708520302318568	15.922899199025093	21.705157145337733	20.127831860143772	26.66145287143847	0.0	21.955855009022482	28.904182234445834	25.724630690770645	27.86834991500153	24.344419985064697
2R_14719	2.6238482618054806	2.939283571967888	5.7490763082290055	0.0	5.863959081293531	2.5803488373593226	0.34695925601943084	2.5959151717223845	1.0128472071877714	1.243673742589881	5.081385050908174	0.5947389393425756	1.9684598597816831	2.052550211535825	2.1170599507766625	5.442923328804821	0.0	0.0	3.5421697433244623	2.5173052146984443	7.33427177497833	6.106251213617429	4.746665060937686	5.978008461153616	0.0	8.160099226806597	8.599646098764099	6.09709030997973	7.106164679072406	7.429706432981597	9.710023499470623	8.732066790705677	12.729159680545827	6.872445732054423	10.671464557131554	16.27966385750067	17.929629789004117	15.42658994920641	18.921687577599485	13.760242565555947	18.117702828748914	23.916831176415656	9.600116737419528	0.0	16.305608610547207	26.452820332487665	13.89418604731943	27.093662792272887	23.66769141196122
2R_14720	0.0	2.928097634487525	1.3636183886666948	2.7401576960754093	2.434017833237325	0.7140358017551	2.3042589618391673	1.436686655767004	1.681654411610142	2.7532016293447246	0.0	0.9874592673052236	4.085351156358645	0.0	2.812004164578168	9.037015615962984	0.0	0.0	3.528689421224361	7.662493626198483	7.879407812361214	6.758903165194352	4.503429361458751	13.895602339622418	0.0	8.766616723516847	9.280828592376727	6.748763120439101	7.5847724736808395	4.317501671489933	7.389150979835006	12.685801688298978	11.227717933307355	12.83679653463546	16.241580217164692	10.227383966676262	15.667890851205174	11.952796698296044	23.22061772306818	13.327101326903326	7.077942300614366	21.659828779053505	23.908954700500495	0.0	23.380874444704233	20.880118599073644	34.603273469670235	20.99265257159994	13.098677797631977
2R_14721	NA	NA	NA	NA	NA	NA	NA	NA	NA	NA	NA	NA	NA	NA	NA	NA	NA	NA	NA	NA	NA	NA	NA	NA	NA	NA	NA	NA	NA	NA	NA	NA	NA	NA	NA	NA	NA	NA	NA	NA	NA	NA	NA	NA	NA	NA	NA	NA	NA
2R_14722	1.8106009964099403	1.2169613254558616	0.0	1.708275999320106	2.0232286885735125	1.7805839781273063	0.7182634573123099	3.582651226395255	1.0483812207665448	0.858203940494885	2.629828381344576	6.1560433877937975	1.0187599551949371	0.0	0.8765333526638155	0.0	0.0	0.0	5.866305145834879	1.737080377835827	4.465636569347942	8.427304804659288	7.018848134025186	4.950189338554463	17.053903979699033	14.905380643673958	8.011214988876429	6.731729392219921	1.0507817606142618	9.997474484138007	6.700455388074881	8.285215063846621	5.764386467526328	11.559524839507112	6.443415216253901	15.484526312855564	7.8141727213481635	2.129040733020208	8.515444632238383	13.056080733106056	8.825097164319779	9.002149938459052	19.873840858231944	44.280312087639594	12.274664019430794	20.647870939674732	28.763279646671872	23.681766909093177	16.33202128225693
2R_14723	0.6781623319886732	2.734884158511698	3.820915961437024	3.8390184397653213	1.5156044742159682	1.333838858260614	4.573446483627653	2.6837708752085456	1.5706887489797887	0.9643233160070149	3.940018924895901	1.8446015430091907	1.5263100557694615	0.0	4.267983254140904	8.440699024930447	0.0	8.55527864970326	2.197230193590262	2.927813013465207	4.014260258141021	6.312910122151655	6.309399048668812	4.635245358137829	0.0	7.443766069230002	9.33522558355912	3.466891548162798	4.329284429106708	7.489127227482469	6.90157039901398	10.438154807314765	11.103718913056957	7.993165044570389	9.99831890334577	5.799744115289633	13.902327805767799	11.164079351405267	13.395765254140631	13.78138114956902	14.048156419115012	15.172937346642698	27.914122759612503	16.58523317179316	16.091204949654642	16.812347337581546	16.159970782772827	16.339526013692524	27.017519229974194
2R_14724	0.71209064401193	0.9572366034258732	1.3373585149917553	1.3436945621016994	2.7850022061196045	1.4005705224023006	1.6949135305964096	1.7612745879216298	4.947809882879156	3.375227329998744	1.0342843008623397	0.0	1.602671011507779	1.6711352824118357	4.136778014596828	8.862985337077058	0.0	0.0	6.344682123927331	5.80699383406563	5.971381486834649	5.385854194818113	7.177144967065738	7.300718492909761	13.41424807773825	5.080514429442597	4.551051543214317	9.92819827723918	3.7193543795893733	10.585893516557608	6.917451970401607	8.294336621030633	7.772823682239196	9.092483107827512	6.878348941393137	6.0899040352922125	6.914774937905321	8.373296986525775	12.056530660963123	16.338068432326388	11.280163156279892	12.391583601013666	9.77022005662038	17.41498873250229	22.327180083189866	18.359603984754326	22.6246007464987	11.764792388179327	16.058037601822008
2R_14725	2.4284364075071707	3.264455498616197	2.2803909411013787	0.0	2.713619520693384	0.0	0.9633580967743303	1.2012918211728163	0.0	3.4531523482471913	1.7636052889111729	4.95401027131463	1.3663936839818351	5.699057831759253	3.526904343182841	0.0	0.0	0.0	1.9670193794683304	6.98948455347212	9.583129092894541	8.477229596156086	7.531124253759725	9.959030209556254	0.0	1.3327717921515736	4.775510988629867	4.514406203787293	5.637369445570352	3.0943696088345494	3.3700750144997476	4.0408718019277785	13.253795831902108	5.9630797112295175	11.111292184020776	4.886669580750627	0.0	14.277690223808506	9.136951017719289	7.959652838149534	11.836504727499989	21.129453824748087	6.663858960757867	0.0	16.46317496444983	13.244760402886346	0.0	11.702065414545668	29.206711045047154
2R_14726	0.0	0.0	0.0	0.0	0.0	0.0	3.5046303175755806	4.3702167977149005	0.0	4.187443364828491	0.0	0.0	0.0	0.0	0.0	0.0	0.0	0.0	0.0	12.713631386057045	0.0	0.0	0.0	0.0	0.0	0.0	4.343244907762508	4.105774607754823	5.127090314721312	0.0	0.0	7.3502064672996665	8.036065863595818	4.338654548515269	0.0	4.444341730768889	9.531943448885906	0.0	0.0	11.582667233445182	0.0	0.0	0.0	0.0	0.0	8.760640893445201	0.0	18.244845831052725	6.640750032871712
2R_14727	1.5975823375678697	0.920387014149171	1.714501104610199	1.722623952483141	1.785194211278245	2.01998165856654	2.1728886367050433	1.3547783302664165	2.114373324854696	0.865412067253941	0.9944686987993647	1.8623245535076884	2.0546332107316574	2.142404789388755	1.7677908593810319	0.0	0.0	5.758318755189685	4.066959004609566	2.627505392078982	3.827672251105387	1.5933912081347084	4.600570017702994	3.4318393954072377	0.0	2.5050953639703155	3.1416396100435344	2.969868016095497	2.3841165703730813	3.295856728099885	5.700993531145985	4.747047317580275	3.736801306385737	6.052472787073604	6.265479214481555	7.348038656929169	7.3873168240920295	5.367306811037201	9.87501154947003	6.8820912844178626	5.562012433990037	4.538879874799537	5.010190727940631	33.48916960255053	7.736099968978239	8.600099752104388	3.625608105119431	8.79814233508982	6.862164706912485
2R_14728	1.6430602720513476	0.7362346574219153	0.0	1.0334691570172942	1.530010700894842	2.9623381789106835	1.955400699407722	0.8127842509721712	1.268494853161414	0.7787915740358988	1.1932409581868084	0.7448539899966108	1.5408180418698814	5.141248079101187	2.651416356126154	0.0	0.0	0.0	3.105361637551239	2.627237920669395	3.7822557524597897	0.9559374036893065	3.8216229464509097	2.246066211561244	5.1586171604495	3.005808424198922	5.65437564262989	2.545342022825558	3.4963483502130677	2.0936252461056477	3.546923761888623	2.5061858362315093	2.2418525473796853	4.303542517507282	6.404060107283042	3.3062807928395213	8.863877783434901	6.440112524222068	5.151655463876695	6.462523449535608	4.671614841106367	2.7230506990513637	1.502904212099461	13.394304206079406	10.210612446458102	9.23285134319114	0.0	6.032397746145392	9.880511271996024
2R_14729	0.6072118797846778	0.8162520351203866	0.570194247504103	1.7186870262331793	0.6785197277914556	1.194290455618823	1.2044014803924883	1.2014951886725918	1.0547705425792409	0.28781141122741954	1.3229278881268678	2.064520391267904	0.6833125008434638	1.4250056572724594	1.4697922563289474	3.778809644731432	0.0	0.0	5.410219038127978	3.7866117293385857	1.198093928407418	2.119666178012957	2.353874750889435	4.150298408530722	17.157838386888663	3.3324935449600033	3.5822395785710066	2.539783378489271	3.8763476122473977	1.8053545164347609	3.9324197928912468	4.041555883830933	4.142512367470673	5.069475824251293	4.321789586388684	5.49843395436923	3.9308979586060717	2.142016095537345	3.998092795505321	5.174650216533238	1.4798135671675539	7.547511015781015	4.998740317440005	0.0	6.689297073226705	10.537388445560886	0.0	5.016019913599057	7.302913867197334
2R_14730	1.4780771595692686	2.6492311931077603	1.8506249560476573	2.7890890835053272	1.6516549582681845	3.391670058336725	0.3909010738834302	0.9748945164133241	0.5705613182248697	0.4670609906924086	0.7156167614620337	0.6700616456714017	1.663321542231734	2.3125023125023123	2.8622185246599208	0.0	0.0	0.0	2.3944678215451023	1.8907451804905349	4.374606285434311	2.866499110238676	1.5279492476377903	4.041068027339172	9.281259281259281	2.703988924461366	0.9688777101931749	1.3738553495179602	2.8593388293638085	4.603866578272429	3.1907697412923897	3.6892382460869477	4.033486904612516	6.291049095347139	2.003831325494345	2.4785751960057265	5.315891538801756	5.793447379276143	3.707493586036096	11.627215953573819	3.602167063705525	11.023305717911157	8.111966773384097	0.0	9.18534353184809	11.237206684476824	7.82693090385398	9.496676163342832	6.666291379151988
2R_14731	0.7543218872530161	1.0140064713893004	2.8333437812885265	2.1350755549862024	2.528716739472636	0.741816374483742	1.4961933847904163	0.0	1.31031116614418	5.0055579570315745	3.2868706772514864	0.512938883332051	1.2732892563035778	1.770243620927112	3.651761454525801	0.0	0.0	0.0	3.0549817281542837	4.34215296970697	2.9767153880557804	0.4388667407473725	1.7544906187386617	0.5155796571859301	0.0	5.381819386141401	4.079270611580938	3.155099982489195	3.9399343869593424	2.563131531580023	3.1404421428492917	2.5103544275277936	4.803049250123936	2.5931558836762134	3.0679057938167893	5.312647402248236	5.697115306358306	4.43494184239015	8.514370128183844	10.384208289416785	5.51498974211908	5.6256337628035915	8.279722132525233	0.0	7.670696978704228	7.480168670323347	23.96637517562859	5.711986083524814	6.237137675458478
2R_14732	2.31919490275417	1.7814892929821258	3.111155939411358	2.5007166116040125	0.7404426440170198	0.6516417625476064	2.6286345999181338	2.2945051060605484	0.7673538512242843	1.2563103684613834	1.4436606383087767	1.8023457529975262	1.1185092210832277	0.0	1.9247137317129341	8.247341057243144	0.0	8.359295913223821	1.6101723388923281	2.2250225013346956	3.9223023287101157	2.3131106804955732	4.10990967035031	4.076155815494528	0.0	5.454934242586017	1.6288171370326787	3.079520581467685	0.3845554531270742	2.5330042003964324	4.5978207984630775	3.5834463083694477	5.123307462639787	3.579610421886051	3.0318452901900397	2.6667692483904215	3.5746989102601865	1.5583335274757186	6.232808356351094	3.475014148737295	4.03715995809105	4.941786170724382	12.728179899367374	0.0	10.668900771923047	9.85632792186981	0.0	7.298387740533193	8.965564611163215
2R_14733	1.4700002352000376	1.3173772599606894	1.8405122513698013	0.0	0.5475431737792525	1.9275064812405434	2.7213550170901093	2.423918059934768	1.1348869936276096	0.9290174896832607	0.7117062873556838	0.6664001066240172	2.757053922460616	4.59973137568766	2.372148321894834	0.0	0.0	0.0	2.3813832979301015	3.2907231693236905	2.9004675553699255	4.561336289079248	3.798999495492867	2.679323792261309	0.0	1.6135278172195688	2.890749889428817	3.188145200885029	2.8437140270175583	3.3299700635691285	5.440000870400139	4.07675386027823	2.2285811069808075	2.4064122222639335	5.978644282622473	2.465031069251597	1.0573685902316061	5.761789196875727	1.8436170291217746	4.496986376700985	3.582483090679812	2.436237572143085	0.0	23.96702137858307	2.4914046539438934	7.288565989218753	0.0	6.746272684341902	7.366515063786654
2R_14734	3.025012532194776	1.74274726679137	0.8115993783148762	1.6308890383870505	0.9657869956781031	0.8499606893181191	0.34286262865920136	1.7101764046961443	2.0017765767118316	0.8193262680098155	1.883020490401303	2.9385836027034973	0.48630445090148683	0.0	2.9288886750335257	0.0	0.0	0.0	4.200415841168276	1.658388543851939	2.131668926235729	2.011384435907235	0.670088585711031	3.5444548480758042	8.1406707912732	1.4230148942225596	3.3992432434729216	4.016733712646887	2.006360161712629	4.405189313010727	2.398843757308977	1.0786206599001198	2.7516264077517243	3.820106920548143	4.393943388433383	5.2175500993508495	5.595135961803872	4.065185245410151	5.690779311578297	6.2323122728393	2.1063274075322265	3.2228781376061537	4.743382980741865	0.0	8.78895521294906	5.142390654562051	6.865067106030962	5.35475234270415	8.445753897228169
2R_14735	0.6603093840000169	0.8876290080000226	0.0	0.0	1.1067790957467216	0.6493624559407574	0.78583205574504	2.286479407051868	1.1470047118953564	1.8778740862890655	1.9181480204136985	1.7960415244800458	0.37153230324763814	1.5496149516768074	2.237645066529663	0.0	0.0	8.330056844307906	2.6742338213132584	0.9502456448341606	1.6285762230998293	3.841699838464205	1.023883516458313	0.9026440610895058	6.219400549297457	0.7247805364535618	2.596991800517788	3.375623968746878	3.0656828685962485	1.9632233300037065	2.749043149714356	2.746855509686731	1.8019013663217427	5.188494099255373	2.6855471372604627	3.9861621708958075	3.562195361052723	6.211531210770298	2.4844029184777963	4.328574094973071	6.4368621069652	4.103750696816868	7.247805364535618	0.0	3.916899069344781	4.5835311890963295	0.0	7.272859506536482	6.452481346372773
2R_14736	0.0	0.0	0.0	0.0	0.0	1.5649231857454278	2.5250752598681205	3.14872763065173	1.8428067420927468	3.0170399398764283	0.0	0.0	3.5814790971449346	7.468951568330451	1.5407387503345331	0.0	0.0	0.0	0.0	1.5266886550544692	4.709721052641494	1.851651599160387	0.0	10.87658061188597	0.0	1.7466760754284596	1.564647233852332	4.437296781051796	3.6940526491159766	4.055353959404284	7.361136936433197	3.9718506997209375	5.789960497994503	1.5629935640614012	3.2360008983138493	0.0	0.0	7.484702204282223	8.980885084186816	6.258956828010751	3.87810946817158	0.0	0.0	0.0	2.696995277561269	1.5780036391919927	0.0	6.572677380130796	0.0
2R_14737	0.0	0.0	2.281935921413778	3.4391206856231	2.0365935122277077	1.7923459657877003	0.4820053892058556	1.2021057045204946	2.8141506752554544	1.7277459411792353	0.8824000717214778	2.4786833234186005	5.469277699840571	0.0	4.705725126360484	0.0	0.0	0.0	1.9683520484246098	1.1657033294352215	1.7980540739589987	4.241486488320643	3.7681133207327626	1.660962919999389	0.0	1.3336747540703753	4.181403125969189	2.823415465359855	0.0	2.5803883876742484	3.3723582631545583	3.032707139963074	2.2104625613955977	4.773695790507315	4.323985617682581	4.8899803324991025	9.17675585424585	8.572418073400474	4.571570681968628	9.558054668249483	0.0	9.0616153598005	0.0	0.0	8.237164438513686	7.229309355160066	0.0	7.5278530563083415	8.219952784591205
2R_14738	2.5767245502069627	3.4637936576552613	4.839277902308529	2.431102553630122	4.318982793172552	1.267003182711995	4.088735370504844	0.0	0.0	0.0	3.742593407646268	0.0	1.449830079914634	0.0	2.4948456488893944	0.0	0.0	0.0	2.08713191341575	1.236047495866657	2.5420764493903083	2.998292172778385	0.0	7.044773764135338	0.0	1.414155127160829	2.5335595295281297	3.59255278178547	1.495401341793716	3.2833217760406814	2.3839084274023596	3.2157153294436043	1.1719262717743901	3.7963227299508606	6.549879691809821	0.0	0.0	3.0299063880122357	2.4237206632850916	1.6891389715440892	3.1398199501647777	6.405624650893456	0.0	0.0	6.550676029766271	1.277593463627425	0.0	5.321413367390379	9.684427131271248
2R_14739	0.5479377595307198	0.0	1.029067344945535	1.033942790911436	1.2245695178931035	0.5388537825649548	0.0	4.878940476275664	0.0	1.5582969808619316	1.5917170862950214	1.490390705923558	0.6166096765173146	2.571802144060011	3.1831577848341315	0.0	0.0	13.824891163544315	2.662958408317804	1.5770651826273023	0.5405698774138877	0.6375836701050279	0.8496387505960215	1.4980637151965157	0.0	0.601437194319546	0.5387587633827003	2.0372068325676236	2.543964152492334	2.3273163826502845	3.5485492998179953	4.102910851132444	1.9936710911212356	4.843704161403847	2.7856500247477145	3.859095386142738	7.094352044450372	5.15445119720505	9.277229596588947	3.591936218132252	12.018229250126593	0.0	6.014371943195459	0.0	7.429303214938099	5.4335780671230545	0.0	6.035162364727493	6.590026308208776
2R_14740	1.5118232134407132	1.016143471329004	0.7098287502648549	2.8527669164620697	2.1117049694753045	2.6018290858473505	1.4993465847583622	1.495728573127292	0.875381748509389	1.0748800881688307	2.195865131061583	0.5140198925698425	1.7012969199082575	0.0	1.097837242335312	0.0	0.0	0.0	0.6122840091622179	1.4504346590064379	1.8643679755275602	1.7591665772423657	0.5860627251213444	1.0333324636118433	0.0	1.244575724135642	1.8581216359869104	1.4052219100092376	3.9482377260256425	1.605333302510934	0.6993467926120306	2.515644953191709	1.7189898528028986	2.598620911882064	1.921482092939783	1.9013727531002833	4.077944194149292	4.444288400540603	6.399235504665043	5.946338752512637	6.447714561518565	4.6979080685161705	8.297171494237615	18.486680346810125	5.124575220757092	6.746339689072448	12.00844193468008	7.805487257542053	4.545659874977307
2R_14741	1.7445528083113286	2.3451365619922777	0.0	1.6459604837807056	0.0	0.8578153844042301	1.3841244250347138	0.0	0.0	0.0	2.5338959257994187	3.5588877289551104	0.9815970190861725	0.0	1.6891172875749207	0.0	0.0	0.0	0.0	2.510571178375078	2.5816418415987177	0.0	5.410248308756378	1.1924033414003394	0.0	3.8297741965133736	0.0	3.2430826668257944	2.0249014277984947	0.7409831245539281	1.614008040342454	4.354353831308849	1.5868884925194078	2.5702729766982477	1.7738195585601695	2.6328833794146433	0.0	0.0	0.0	6.861716289074043	4.251584990884602	6.505323089039658	4.787217745641716	0.0	1.4783626837604815	2.5949563735934476	13.857017748068332	4.803766152663688	6.556771676424891
2R_14742	1.150845103921313	0.515679226893703	0.7204572021404784	0.0	0.4286648162635431	1.509021116864254	0.9130780164293171	0.37953112724540106	1.7769781376158504	1.4546327325094048	1.6715582962920656	3.130298682665971	1.295078163363318	1.8005365598948486	1.4857005960445078	9.549274255156607	0.0	0.0	1.2429037961389193	1.10411429791212	1.8922836457493633	3.5710140787230054	0.5948379958718243	1.0488048213557637	0.0	2.9474925260010947	1.508755022504024	0.7131313329405168	1.3357852413541298	1.3034963029586106	2.129454886167327	2.8724764097874846	1.0468372429796478	4.144691168699292	2.7303541269302625	2.7017795077743703	4.139004321120511	2.706500337184834	5.773380386383481	4.526531130589166	3.739575932089301	4.7682510770287125	6.316055412859489	18.763486255746315	3.9009801212554653	3.8040857783302156	12.188247482365128	3.6971017363174226	5.7671540392426
2R_14743	1.080578602296071	1.4525810719389807	3.382343261705901	4.757715059765397	0.8049841397999855	1.062664248042838	1.1431049680142082	0.7127166177434222	0.0	1.0243635305003218	2.0926652032310122	1.4695868991226568	1.621340406701081	0.0	0.6974945055742192	0.0	0.0	0.0	0.583508259384359	0.3455670042671996	2.132097058175121	2.0956129265452463	2.2340772289220956	1.4771528037271127	6.785254827030284	0.39536130488207955	2.833271632940877	1.0043851119191354	1.2542269538723756	3.0597736575273675	4.33211557564502	4.195478365146747	2.6211229087125143	3.1840618036302053	1.4649419611969103	3.624026396248582	4.663549757277781	1.6941673798405432	2.710439175169992	4.250157267624894	1.7556253748260173	2.686271193224651	9.88403262205199	0.0	4.883733565473468	5.000550596338875	0.0	2.975459894519947	7.039541810302651
2R_14744	0.9871928185013098	0.0	1.2360137321125637	1.2418696347350937	0.36770789284992006	0.6472177726000355	1.0443155294940814	1.9533666273822936	1.5242885859365325	1.2477812888956823	2.3897660657998188	0.44752741105392707	1.1109156722428464	0.0	2.5488624904616786	0.0	0.0	0.0	2.6654014894263525	1.5785120314187036	1.6231974392437198	3.0632093244091836	3.0615056484779215	1.349494277019687	0.0	2.528353680560572	1.2942072899461126	1.2234454977970333	1.9097235484191308	1.6772051054123411	3.3488445725123794	2.1902266610815886	1.7959501324513225	2.9088887560137233	2.342092760256693	3.3108307205360896	2.840344249723066	4.643262046362972	1.238098775520311	3.8828500982576792	5.613652402643228	3.272157619832547	7.223867658744492	0.0	3.903962521959789	3.2631378006777543	10.45505632661596	1.8122097632800995	7.915286644685256
2R_14745	1.1166876008368904	1.501121037190574	0.5243053269001768	0.5267893453694162	0.6239128318904309	0.5490873070781747	1.1074719091965177	1.3809993928021869	0.3232943957563084	1.3232425327835984	0.40548645886080364	0.37967378428454274	1.256639770386781	2.620643965600379	1.3515041809052137	0.0	0.0	0.0	0.9045104680805491	1.8748516188861624	1.101671985539013	1.6242305045561614	3.4630979211715798	2.6713992667237987	5.258994985022382	3.6771555485825793	1.9214666917591918	1.2974350021392107	3.888415942297981	3.557272658973092	2.0662518872628177	3.0194886156917526	5.84065870440985	4.661487187710521	2.270842473474289	2.5279615012810583	3.0121178706784537	3.282713023126582	4.726708043218498	4.026166863680432	4.082156946415975	2.776036585941373	12.257185161941932	0.0	4.258347307021163	2.2147074736853996	13.304807825355772	4.227972264501944	1.6787948401904829
2R_14746	0.4835918260601445	0.975111386973734	0.9082209572621642	0.456261932675358	1.621147107481783	1.1889365176857873	1.15104212668385	0.4784435809282054	1.400056086246815	1.1460846744777993	1.0535978205696923	0.6576848834417965	1.3604984975334844	1.1348939487000698	1.1705626072718207	0.0	0.0	6.1006968826048995	0.3917065691620229	0.9279105375469255	1.6698121156032872	0.8440655327977982	1.8746579686536191	1.9832125683584452	0.0	1.0616173315399078	2.1397083582262644	1.3484787575152688	4.209785629857461	1.4378089697425016	1.789618730453868	0.8046875625518847	1.3196613485047466	1.424964605660401	2.704375295698853	2.9193518824735105	1.0435402562350486	1.137287229907788	3.6390121755888876	2.5360997151294296	2.3570874319155295	3.6065644522220675	6.635108322124424	11.826789570663884	6.556858412428852	5.51482167068837	3.841179518677159	1.3316088998080817	3.635087654504403
2R_14747	1.8329394084696045	2.111958287979029	2.4588534238624153	1.4823016884157383	0.8777958896329672	0.5150148723419761	0.8310000928227104	1.036243550808731	0.3032330556779859	0.9929052452155743	0.7606497333104987	1.068341826650855	0.5893308428211915	1.2290127635433519	0.7605836932225224	3.259078489039067	0.0	0.0	2.120957529182891	0.7536478818424822	1.291637617736644	0.9140654192964328	1.2180760537454134	1.7897366549270681	0.0	2.299318367070082	2.317158255652534	1.4603105481808656	0.9117821584655509	2.4467914067618106	0.9690175298420455	2.832120728165253	2.1436548887121565	3.343468930802101	2.396171493035288	2.634549193593472	1.6951244153515892	2.46320904781021	1.4778007723577957	3.7763317173723308	3.8288474556542886	1.9528316938334846	1.4370739794188014	0.0	4.881683524007454	2.077278553212879	0.0	3.2445936957544492	3.5428968637922673
2R_14748	1.4177077367146607	1.9057710559115113	1.7750394835345118	0.8917245730311278	0.5280653533681328	0.4647347642516724	0.37493541737435726	0.467538345157378	3.830804318410982	0.0	0.0	1.2853883479546258	2.12718152436487	2.2180522839284365	2.287763598981579	0.0	0.0	0.0	5.358896802193167	2.266901336293	2.3310740563579113	1.0997688285922298	0.0	2.584011878702606	0.0	0.0	2.323264074508008	4.831723161589734	3.2910650873942333	1.204317236429151	0.8744138421460039	1.9658654978416763	3.438885629111886	2.320808625424505	5.28546813391262	2.37734221698573	3.0592640634368995	0.0	4.445084536617718	3.7174410251215373	9.213447948625813	3.524359491716874	5.187098648242092	0.0	7.208332832754666	3.7489541003834006	0.0	1.3012573399046827	9.23580465704793
2R_14749	1.825963299111535	0.0	0.0	0.5742567036574122	1.0201975306458837	1.4964096642924634	0.4829051107876076	0.30108739519298316	0.7048509072928986	0.5769903295843771	0.8840471785921611	1.655540057861125	0.6849358463401224	0.0	0.5893136167069467	0.0	0.0	0.0	0.9860131082554637	1.4598490702921998	2.1016454202324084	0.7082339563053645	1.8875734808761437	0.4160158272389442	0.0	1.0021231649454645	0.8976874762692576	3.1115542844447717	2.825859382693844	1.2926024979491568	1.970881021263244	0.7595920140141688	3.045059404956637	1.793477427487391	2.475461063906132	2.4495540372539204	1.313412197606543	0.7157016277130549	5.152617082917975	1.9949783203710947	1.4833291602339627	5.295809146301191	1.6702052749091076	0.0	4.126270053027728	5.432102804114843	4.834554300021804	1.2569841180056691	4.117648162245586
2R_14750	1.7788140120452747	1.4347155638135658	0.6681486649487673	0.6713141746981016	1.1926252823043428	1.7493239737503443	0.5645228759911469	0.3519754056481353	0.4119903190514829	1.3490196438169944	2.583659007857372	0.48383741127631474	1.2010494770330316	0.0	2.411205713427719	0.0	0.0	0.0	2.881658027648011	0.6826336497704371	1.4039160553665184	0.8279354700471161	2.2065999846861963	1.4589850842605225	0.0	1.171496094232022	3.14822790973303	1.98406406357682	1.6517347096027395	1.2088564206172396	1.9748465766380192	0.5919825085744227	3.883327999150846	2.0966003729782177	2.170386637016292	2.5056177740220553	2.3030960366480926	0.8366652831011768	3.346378856668169	4.197883958640022	0.8670163401367528	2.653232348951704	0.0	17.401170054674477	3.0147923802931467	4.233469791000299	0.0	3.4286749885506747	6.4181182622795045
2R_14751	1.7358286371453906	1.5556059917587106	1.0866712114878967	2.1836391383469143	2.2629546882117193	1.7070512311680242	0.9181351243333995	0.8586746345566623	2.0101724778240286	0.8227627066238267	0.8404081341254404	1.1803634732588655	1.302250989670057	1.3578816611563829	1.4005586156049512	3.600811190745051	0.0	7.299381961329334	0.46867036997495143	2.7755736638915742	1.7124877000570944	1.3465470896943097	0.8971987839008804	1.5819204838968206	0.0	3.1755185304208324	2.275666956027202	1.3445269323668803	1.6789794061758772	1.720314426291359	2.676561163852303	1.925590466671182	2.368429155152373	2.8415772651995472	1.4707908583641347	1.1643185950586667	0.6242892466926404	4.082235546487852	4.898269474049948	1.5172004829097416	2.1151618183397503	3.5959951258443663	6.351037060841665	0.0	3.432262581816559	3.4426393315748527	0.0	5.178055401209673	3.479457349051028
2R_14752	1.934106537550872	0.649986623275293	1.816197045029246	0.0	1.6209285651378247	0.47551049618093744	0.0	1.4351372498292665	2.2397877577120795	1.3751162087789435	1.404607717294043	0.0	0.544126037002203	0.0	1.4044857683691172	6.01817971728999	0.0	0.0	0.7833075285723171	1.855570897003383	2.862149164910738	0.0	0.7497621004855161	1.9829452169741961	0.0	1.5922113267790838	2.377133233420839	4.494323242783656	0.5612290827114729	0.821494367259572	2.2367218461472667	0.8045790848540482	1.3194834486195344	0.9498483400901586	3.9331065110808394	3.89194444366065	6.2603974768094	3.411401746114612	1.8192608052266637	3.803636745844226	5.891924198745444	2.404052174182716	0.0	0.0	1.6389936251342951	3.835880509828797	0.0	3.9942881679198745	2.180758571053585
2R_14753	1.7766490247110558	2.3882822955132226	0.0	1.4367795448569758	1.418063979643408	3.2447904888701196	1.4095894937092839	1.7577350890327976	0.29392063378694105	1.203015854882796	1.1059347629727438	2.4162426736070364	1.999312807626407	0.0	1.2287097166905028	0.0	0.0	0.0	1.6446575847578397	0.9740040273118521	0.5007883410064122	2.0673194828440833	0.39355613228145747	1.3878184375426537	4.781175174608517	3.9002342369247427	1.4973315306127186	2.1231956434667594	3.535123692799637	2.587253842201319	1.8785171417741775	2.322815035590172	3.4630371574652234	2.2436235098039616	2.322584001669783	3.575097423958444	2.1907551883655128	1.1937814016736574	2.8648337078625934	2.994839093617938	2.4741745658813303	2.5238124862846565	8.357644793410165	0.0	3.441283529930993	6.795509869370668	16.12795272574497	2.0966338543468463	5.723488211178705
2R_14754	0.0	2.807336693715356	4.902674556050563	1.9703608469596103	1.7502253415127198	1.5403217732184256	0.8284599178664839	0.5165379970516012	1.2092245696294182	1.4848052455199714	0.75832460312134	1.4201015372599142	1.7625881844901055	2.4505119119384045	0.5055058432684189	6.498232480765233	0.0	0.0	0.0	1.001792206256994	2.060303008763499	1.8225426657238046	0.8095684514412749	0.7137063376765933	0.0	6.303797178191155	2.053400212578257	0.9705644778739203	0.6059967009539601	1.7740451867049507	1.9321109350475023	2.1718950696678783	2.8494696424627968	1.5384224861984273	2.123419512314241	3.1517951837417795	1.1266285415568205	2.455679587838738	1.9643779698939434	3.4225348593731764	5.089524740179763	3.8937246786216995	14.32681176861626	0.0	4.424328497542286	4.1418575868864655	0.0	2.8752673100077275	3.9245189422793527
2R_14755	1.6658000064499774	0.4478544279636006	1.251397889655113	1.257326678303225	1.861423013219454	0.0	0.7929852734176217	0.6592264610337172	1.1574455870361464	1.8949678686089917	0.4839021013787484	1.3592928052631816	0.37491426179475584	3.1274413589108	0.9677201773882698	0.0	0.0	0.0	0.5397153303872793	0.6392636501008311	1.3147205712618648	1.1630009393946255	2.0664073049977922	2.7325817610095835	0.0	1.8284450464498179	0.6551578794544225	1.2386732236659546	1.933493096578908	3.113147751237533	3.69875593268893	1.9403015771935401	2.121354187659234	2.6178617821990704	2.7099929499533406	2.681631421426222	1.4378484266199807	3.134036553678642	5.014035538982497	6.11516631570708	5.683523238789818	2.484663620855571	1.828445046449818	0.0	7.905107094438362	3.303752742651636	5.292593068925969	5.962988190989924	6.0103537358630845
2R_14756	2.479640908322221	0.41666097230004523	2.910592309027598	1.169752766903951	1.7317732596198274	0.9144495836511046	0.4918354334378451	2.146587649344236	0.7178856544550727	0.0	1.3505936804641216	0.42153895441477746	1.046403458991274	0.0	1.8006352280957676	0.0	0.0	0.0	2.0084947276009153	1.189476746800129	1.2231491246288662	0.7213312659017478	0.48062005369871735	2.118545860628325	0.0	1.3608737898429826	1.2190511113388027	1.7285978127360437	1.0792941588887932	2.8963142663172556	2.580850741314964	3.610315724173116	3.101371426444774	3.0444067519827156	0.9454648321119189	2.4948534292321725	2.675402032663448	2.1868111089421185	2.33240177206557	4.06374256548457	3.0215204774485795	3.8526743493102713	5.1032767119111835	0.0	3.6772547087246545	5.839922558938496	9.847918593165742	2.5604588342230925	5.5917273004063235
2R_14757	1.1736912872670457	1.1833117076544806	1.1021392081173875	0.0	0.9836426780262094	0.8656749494445829	0.6984030966634583	0.2902990870209833	2.718381149657756	1.1126322029583555	1.27855612486345	1.5962201506831823	0.6603938060344146	1.3772101468436548	1.4204945775744588	0.0	0.0	7.403283504299828	0.0	2.2520655945633337	1.1579091680468945	1.0242856768261237	0.9099697744439721	2.4066570058106325	5.527451535304939	1.9324318753349548	2.3080594666905476	2.4545975812722713	2.724605586095357	1.7448018862205716	1.9002620841466453	0.9764999429724034	3.20285609354048	3.4584301309499983	5.3702154960074235	2.6570066564511645	4.432228940074238	1.3801144280474582	2.7599960432696724	5.0010894681056675	5.720719071504413	5.835490519662102	1.6103598961124623	0.0	3.9784210442559558	3.2006726300823187	0.0	7.271669575334497	3.0878618444733976
2R_14758	0.9230058090293598	0.0	0.0	0.0	0.0	1.3615556590337856	1.8307770315693332	1.3697694440598944	1.0688848164377382	0.0	0.6703152371903764	0.6276439501399647	2.0773684727135056	2.1661112757355685	3.1278661866673008	0.0	0.0	0.0	1.4952586842381492	0.8855265642029784	1.3658918235530015	3.222045320000653	0.0	1.8926257873796433	0.0	1.5196890918743238	0.9075437120697778	1.715846104733359	3.213996913705897	0.3920384210197829	1.707874694258407	1.1518980284574105	1.2593834562351656	2.2664613313139466	2.815470673494371	1.39300263203204	1.9917493773791448	2.1706792033520497	0.0	4.235452943573239	3.3741348718188657	8.03093239813508	2.5328151531238734	22.573159610296976	7.039532449898084	3.661163358454711	0.0	5.083141127059467	6.244287344342059
2R_14759	1.2054041450087685	0.6481517369883215	2.2638374916028607	0.9098251793663478	0.5387842495045205	1.1854203725871064	2.104003091583888	0.7155429573352264	0.8375493473606098	1.5997733623931403	1.0504819243400199	0.6557398548847702	0.271294995461913	1.1315376283786016	1.400520961118714	0.0	0.0	6.082654762505787	1.562192565384984	1.619041107638756	0.7135173580221755	0.841569304578743	2.242936656029664	1.9773474417952126	4.54144156254655	0.7938582888860898	2.8445072174511274	1.5685725816963578	2.2385790216715717	2.0479383036468293	1.784326135740871	1.6046155804402016	2.192930999206817	0.7103752171113856	1.2256260963838244	2.910718229910745	0.520227052056416	3.968733411048693	2.267656380758736	1.896449615584922	1.1750583063931632	3.5958984463141657	3.9692914444304495	0.0	5.3116921375924395	3.346920475759008	11.489458995844263	6.306436382163406	2.537036106119291
2R_14760	0.8375157006276678	1.1258407778929305	0.0	0.0	0.6239128318904309	1.0981746141563493	0.442988763678607	0.5523997571208747	0.6465887915126168	1.3232425327835984	1.216459376582411	1.518695137138171	1.256639770386781	0.0	1.8921058532672992	0.0	0.0	7.0437217898942315	1.8090209361610983	1.3391797277758302	0.8262539891542596	3.2484610091123227	1.7315489605857899	1.1448854000244852	0.0	2.757866661436934	1.3724762083994226	1.2974350021392107	2.5922772948653208	1.8972120847856493	1.291407429539261	2.3226835505321173	2.539416828004282	0.8226153860665625	2.5546977826585753	3.08973072378796	6.024235741356907	3.9392556277518986	4.2015182606386645	1.0980455082764815	3.4017974553466455	4.164054878912061	3.064296290485483	0.0	2.838898204680776	3.045222776317424	4.434935941785256	2.6905278046830556	6.7151793607619314
2R_14761	2.356636382318063	0.791984357992136	1.106484040738087	3.3351787989354107	0.0	0.0	0.9348751044255492	1.7486609919897336	0.6822743752754683	1.6755276013012816	0.0	0.8012563699881414	1.3259943963476812	0.0	4.563502159335134	0.0	0.0	0.0	0.0	1.1304718227637232	0.5812369279814896	1.3710981289446493	0.0	0.8053814947171806	0.0	2.5867331629538426	1.7378686917394002	2.1904658222712987	2.7353464753966525	2.0019202418960265	2.1802894421446024	0.0	1.0718274443560782	2.8933865747325873	4.1933001128117535	0.5927735685585311	2.542686623027384	4.156665268179729	4.433402317073387	0.7724314876443404	4.3074533876110745	0.0	0.0	0.0	4.992630876825805	5.2581113378201	0.0	0.8111484239386123	6.2000695116364675
2R_14762	1.8533244439656003	0.8304513901922362	1.16022646228272	1.165723305082029	1.3806462390851286	0.0	1.9605648073519613	1.2223961556129865	0.0	0.5856362404823863	0.8972941824739246	0.0	1.390398533407627	0.0	2.392576743543946	0.0	0.0	0.0	1.0007880204873318	0.5926896707703709	1.8284035915697427	2.156539461509221	0.0	1.6889984636025477	0.0	2.034278956604761	2.4297036618003145	0.5742144301579256	0.0	1.5743657982255008	1.7146403019001473	2.0559309856863	1.1238865796141586	1.820351787837271	3.1406932590421186	3.1078242209648104	1.3330930210980634	7.26426057890636	3.4865509782564734	2.429846484728941	6.022224416988455	1.535761197734015	0.0	0.0	2.0940500708312437	6.126111268926545	0.0	1.7010925266752572	3.7149769388162808
2R_14763	0.975734650132778	0.0	1.2216675444347973	0.6137277393277348	0.3634399738904723	0.9595584495838396	1.032194348157915	1.930694254485582	0.7532982221032011	1.5416231466452368	1.4172170901642016	3.0963312897546826	1.4640286334720134	0.0	0.9447293643237316	4.048137209181823	0.0	0.0	0.0	0.9361143167825826	0.9626143682130874	0.0	1.008657102176561	1.3338309411964624	6.126910370653569	1.0710032301457422	1.5989820752190589	2.1161790778453407	1.5100461862726533	2.210317452423469	3.309975139679447	1.0824025483219675	1.1834032428799064	1.9167505404757337	0.6614024324264977	1.308961003041109	2.807376888101326	3.824473786827196	3.059320967802727	1.7056811377507235	2.3779267522466654	7.2769011268038835	3.5700107671524735	15.90846903257418	1.102471410160156	3.2252631508331078	5.166853190066829	3.134557601973876	5.867561508913853
2R_14764	0.3590390964852945	2.4132135993273893	0.0	0.6774964473780041	1.2036084180372757	2.1185206370391554	0.5697216852595339	1.0656504623857357	2.0789221204589845	2.042164571916357	2.607452464185988	0.48829317122000054	0.8080734619584267	0.0	2.0857808668192415	0.0	0.0	9.058832588244353	1.7449174915764107	2.066760497593257	1.062633759024417	1.67112020200501	3.3403815383793134	0.9816141220897289	6.76352027703379	2.7586641759870107	1.412098044085348	3.670948828475083	2.0836823501269794	1.5249862903732496	3.321722253197282	1.1948683986881539	1.6329543246345857	3.8791654081419806	3.650623636035744	2.5286925323013376	1.5495371532523234	6.754962469850703	1.350878543861	6.119451217029398	2.625002625002625	3.570222027645122	3.9409488228385867	0.0	4.868089974472953	4.272456699986488	0.0	5.437536301733833	0.5397686713405236
2R_14765	2.5241383348966164	0.5655173318620834	2.370258564396014	0.7938294052669786	0.9401867304865419	0.8274306499343641	0.3337743159595791	0.0	0.48717879388658814	1.994020649918329	1.8331069751736824	1.1442760451531326	0.47341390364559477	0.0	2.443930431565121	0.0	0.0	0.0	1.3630249230470204	0.807214691178225	2.0751644484818845	1.958068357732823	0.6523264439832931	1.7252507177474299	0.0	0.923529878962174	1.6545694886714315	2.3461569187170417	0.9765886313754879	2.5015784960309957	3.50288585250959	2.1000589906570477	2.678688621198606	0.41320519509669223	4.277472451794169	2.9628944871792595	1.8156082759782677	1.9787143758447254	2.3742569762792733	2.2062223301800348	4.100989322664199	2.091632539067251	6.9264740922163055	0.0	2.851995006156744	3.337387007026743	0.0	3.4752087297243293	4.427166688581142
2R_14766	0.8124123610165553	1.0920953049730744	0.0	0.0	0.0	0.7989437963012898	0.6445662101633911	1.2056453136164778	0.9408123208781543	0.0	1.7699966104564908	1.1048808109825152	1.371345507072143	3.813140845983428	1.1798952921587895	0.0	0.0	0.0	0.6580492918402546	0.0	1.6029764065917596	0.4726639529453581	1.8896042790718768	0.0	0.0	0.4458672564004245	1.5976058279062997	3.7756387106420344	0.47148327695964953	4.140778176442699	2.2548587979235	1.0138789894870888	2.216971284679435	1.5959173243009734	2.0651036310304125	4.086982429653837	3.506200715966186	5.731773081014314	4.585031705494243	3.7279660563364905	1.9799000546452414	4.039243267969963	4.458672564004244	0.0	2.7538062766129556	4.028108949874011	0.0	3.3555639444654166	3.6640695538109833
2R_14767	1.0338587357479125	0.46325910563567674	1.9416626172214082	0.0	2.695629537322146	0.6778126173463095	0.2734204283120073	0.3409508108901325	0.7981718671554672	0.9800741772407958	1.001093394205151	1.4060478806171612	0.3878100444352749	0.0	1.6683441310789955	0.0	0.0	8.69501705962347	1.6748391372836609	1.6531303941644762	1.3599425125101112	0.8020028256163553	4.274969455343242	0.9421911106529969	0.0	0.3782674744442494	2.0330792842639256	1.2812793933500832	1.999998720000819	1.1709925473350318	1.2753268758432301	2.2937615877968214	2.5077961111605704	2.3694189521292075	1.7520047138738029	3.814071900386983	2.974611099344872	1.620918405885101	1.9449380264947236	4.518219539564512	2.519578807049983	2.57012764624626	3.782674744442494	0.0	2.9203628726090987	3.7591297300275044	5.474640370874038	5.219157153566583	4.144726384851523
2R_14768	1.3758345124235105	0.0	0.0	0.0	0.7687027295865224	2.0295378945167974	0.0	0.6805937935835251	3.186564170830112	0.6521296532874443	2.997520151578599	0.0	1.5482650335567092	0.0	1.332115513331046	0.0	0.0	0.0	2.2288359213461635	1.9799518000533796	0.6786671303320502	1.6009293074443853	5.333463043154543	2.8211522093430355	0.0	3.0203359217612182	3.381966690739506	1.2788220105473402	0.0	0.5843733425711072	1.9093213641795654	1.7170217639376666	2.5029863756194106	0.675678460566628	0.6994578082853294	4.1528256448611485	2.9689060531244174	1.6178096248995137	3.88241560793193	3.6076431889365126	1.6764976488796972	1.7101322428162047	3.7754199022015227	0.0	2.3318094958278097	3.410836404620974	21.856561940950126	4.7355884205391945	2.0683885794751937
2R_14769	0.0	0.0	0.0	0.0	0.0	0.0	0.0	0.0	0.0	0.0	0.0	0.0	0.0	0.0	0.0	0.0	0.0	0.0	0.0	0.0	0.0	0.0	0.0	0.0	0.0	0.0	0.0	0.0	0.0	0.0	0.0	0.0	0.0	0.0	0.0	0.0	0.0	0.0	0.0	0.0	0.0	0.0	0.0	0.0	0.0	0.0	0.0	0.0	0.0
2R_14770	0.0	0.0	0.0	0.0	0.0	0.0	0.0	0.0	0.0	0.0	0.0	0.0	0.0	0.0	0.0	0.0	0.0	0.0	0.0	0.0	0.0	0.0	0.0	0.0	0.0	0.0	0.0	0.0	0.0	0.0	0.0	0.0	0.0	0.0	0.0	0.0	0.0	0.0	0.0	0.0	0.0	0.0	0.0	0.0	0.0	0.0	0.0	0.0	0.0
2R_14771	0.5790766183222622	2.3352925919225656	0.0	3.2781027652435872	1.941241216692345	3.4168584378464906	0.4594381365630242	0.572911856594204	0.0	0.5489512451147456	0.0	1.5750884018365532	0.6516511046952439	0.0	0.5606756769864445	0.0	0.0	0.0	0.9380973921455357	1.1111256792033495	1.1425800508722341	0.6738170333399277	1.7958460643853913	3.1663949240156253	0.0	0.6356163826308925	0.5693759872623758	1.0764898228921265	2.0164016801196505	2.459575886475422	1.6072330630985237	0.4817862166166717	5.267424508588799	0.0	1.1775825031965477	5.2436631205132445	3.748759160717802	4.085530860942556	7.625681027784931	5.314488259194578	0.0	2.879118344863962	0.0	0.0	2.944314185803891	2.296945561988215	0.0	3.986334844154239	2.6116995608775415
2R_14772	0.6949817039116627	0.934237700340268	1.9578400038791335	0.0	0.0	1.0251899420665163	0.5513969807927478	0.6875830342461732	1.2072330158914115	0.6588265863671253	1.0094342227172262	0.9451751173198614	1.5641646744748463	0.0	0.3364488610011661	4.3250200680931155	0.0	0.0	0.562931141924961	1.3335230492124677	1.7140914636462456	0.8086848875232536	0.5388234122652158	0.4750205909550664	0.0	0.7628381852384707	1.3666788859148058	0.9689659895844552	1.61332971732366	2.656685087530689	0.32148813514281	2.312872564017566	0.9482588860549996	3.0717775082880827	2.473242693935086	3.845849674406871	1.4996973610725355	3.268846884024826	2.614856937254677	3.6446912588868394	0.8468570762699806	5.1830824534259	0.0	16.9965700921554	5.300450126003478	5.168795101829227	5.520253534204318	5.741063675572492	3.6568516941331928
2R_14773	1.523186926230717	2.0475627532937506	1.1442627552256621	2.8742099156218197	1.7020621845014985	0.5991739189179878	0.9667945703656774	1.808365571468235	1.058353931546726	0.8663675927231361	0.8849481949114328	0.4143068439347549	1.028450894126637	1.4298468519633798	1.4747856052548147	0.0	0.0	0.0	2.467545119309261	0.2922673881852194	0.9016231741679913	1.7723894617409175	1.41712296451543	2.082199142108967	0.0	0.668763015800195	1.1981365262793124	1.982098086502328	3.1823319194821935	1.035135929392136	0.0	0.7603661862723793	2.493951474909047	1.496087775350093	1.2389920205196903	2.452050610079387	3.9442524616079617	3.5821553355809685	4.011675580609806	2.3964139103679694	1.4848409616542793	4.543891377973684	0.0	14.900509299407853	2.5815472038487774	4.833457044659421	0.0	3.3553739459407312	3.20587932621393
2R_14774	1.223662859541516	0.32898476879476823	0.0	0.9236066470123171	0.0	1.2033763853268948	0.7766811729998285	1.452763116707628	1.700472051041369	0.6960024588374866	0.7109293154262561	2.3298540845670463	1.3770220191328946	0.0	0.4739117280641426	3.046046475358702	0.0	6.174791045071034	1.1893917672522067	1.1739752417074145	0.7243252765184175	0.8543168745580334	1.1384556348392925	0.6690996915718062	0.0	0.2686277206615548	1.443797024469087	1.5923323465119004	1.1362438142886748	0.8315836812679456	1.811354001607033	2.0361516278136356	2.448762973991466	2.6441636481535467	2.4883822409932503	3.201041983487745	2.112428515419038	1.1510998067994083	1.3812032600816788	2.246038501463647	2.385714721959263	2.4335779241385618	1.3431386033077741	11.970428254041215	4.1478079664458924	1.9414957438530303	3.887831398748429	2.3586177152407135	4.783007460902962
2R_14775	0.643141576813357	0.43227548605487925	1.207867104180289	0.6067948278022468	0.35933441205523836	0.948718897436846	1.5308014082148311	0.3181473946337188	1.1171830007200243	1.219366688987174	0.0	2.1866813611654137	1.4474903864021307	1.509325518649528	0.9340573273948458	0.0	0.0	0.0	1.0418818803925853	2.4681055969107213	0.6344935301329226	1.8709085101790892	1.4958943683167178	2.6375269176106486	0.0	0.35296825121174	0.9485516043849264	2.690066418636565	1.492988106707443	1.36584301961886	0.8925230045573116	1.6052629509003036	1.4625438141563125	2.8426472512596006	2.2887583904247766	0.6470872306588378	3.4695795591246887	0.7562542033553941	1.8148570001575295	2.1080163603992936	3.9184412503401207	1.5988218601476945	3.5296825121174	0.0	2.180034913259136	4.464361021906269	0.0	1.3282064564115845	3.384079539792255
2R_14776	0.9749389980668909	1.3105737351063123	1.3732552677385443	0.4599204613554132	0.5447154161544072	0.9587759882223957	1.1602717387352697	0.0	1.129025930056279	0.9242196282252607	0.3540153590271545	0.3314792593427429	0.5485630527972738	3.431982230568803	0.23598974879410417	0.0	0.0	0.0	1.1845423852166583	0.9353509726808299	2.4045735373411996	1.1344448775502887	0.7558759528950201	1.3327432834569708	0.0	1.3376623654579192	1.4379103826188462	0.453097170630187	2.2632222536307176	0.621144864399107	1.3529765687458897	1.0139249204008103	1.3302430309676145	2.1545859907957046	1.9825892973088928	1.4713803283708906	4.2076314653413185	1.1464065485493429	1.375571825207739	2.8759898118380476	2.969984622607618	1.2118278763310264	4.012987096373758	11.921622485133735	2.4785379270004486	4.833949718318499	3.8719799524365985	4.0268591505340625	2.5649648808672745
2R_14777	1.3956422466490632	0.750443699837529	0.5242237229582469	1.5801220644294771	1.2476314496697676	1.9215064610654755	0.8858396320222169	1.6569413415149412	0.0	0.2646073161276836	0.0	0.0	0.6282220922151505	0.0	0.810776298035962	3.4741523068371323	0.0	7.042625490782964	0.45218484412057963	0.0	0.5507502595410598	0.0	0.4328198647005103	0.3815690692481087	5.258176464402145	3.6765832286528384	1.0978100747402821	0.7783398400381905	0.9719526853432774	0.9484583994290281	2.065930291638341	0.9289288173458878	0.5078043176062105	1.919137155934692	2.2704890349570173	0.8425226814126857	1.2046596234234017	0.6564404190059194	1.5753241229382946	1.8297910104197452	2.0407607956246085	3.469505647487818	3.063819357210699	13.65280906546522	4.730760588033542	2.214362772133075	8.868491358763732	3.074410337704761	2.5178003237471582
2R_14778	0.6229247262744168	0.0	1.7548475616568615	0.0	1.0441167155429303	2.1440915269791034	0.7413406958678459	2.465172656995137	1.0820648827745007	1.181036475248605	0.9047742312336932	0.0	1.051491909295504	0.0	1.8093913563324264	0.0	0.0	7.85843500838495	2.0182616349251297	1.792891400743022	2.150919843944005	1.4496779105618314	0.965914425391031	0.8515391698225417	0.0	1.3674914463410028	1.2249791125749068	0.5790012124864391	1.446056733433034	2.6458167837493507	2.8815565569156694	1.0365348474205156	1.4165694427839102	3.365132201054045	0.950062438103432	1.8802390510859694	3.3605149706909323	2.929926844121592	6.445295379684147	2.4501022386829163	0.7590533814917281	3.097127306024207	5.128092923778762	0.0	1.5836299120240798	0.9265769892511508	0.0	1.286454916187462	5.150675520459372
2R_14779	1.6008929140317305	0.5380049956991881	1.5032972193736829	0.7552097198511784	1.3416701736434262	1.574352537679176	0.0	1.5838500512137914	0.46347761623265465	0.758804733818508	0.5813088622454369	1.6329107723123648	0.9007647718103863	0.0	1.1625167852892335	0.0	0.0	0.0	1.9450709373854433	0.0	1.5793663992641416	0.0	1.2411817142159245	2.1884233607847334	0.0	1.757200568630104	1.5740749230542987	1.1160083624738617	1.8581554722399933	0.0	1.85137275772377	0.6659638084632147	3.27647675357946	1.1793084668805174	0.8138748074982611	2.8187501001662985	3.454558393436892	1.8824502084860668	1.5058331458571068	0.5247224834611409	2.9261075902450595	8.954437137513192	2.19650071078763	0.0	0.0	4.762535419868893	6.3579621713966725	1.6530701645631347	3.610102004033808
2R_14780	0.683026642228277	0.9181669616839133	0.0	1.7184688356750695	0.5088251913246323	0.6717030964841045	0.5419118607092875	0.6757552443337247	0.7909774781027772	0.6474934643088868	0.3306899849843599	1.8578324668609134	1.537257944324873	1.068618562588348	0.8817633980586613	0.0	0.0	0.0	0.0	0.436861270597026	1.1230704638667353	1.324623176497243	0.35303638830783024	1.244931456097041	0.0	2.2491475730698065	0.4477231008128928	1.0581087284172008	0.5285257503559357	1.9340628463664802	0.42127720336982166	1.70481493154202	1.8638939104722052	1.3417497118424775	0.9259801986542361	1.14536164954435	0.0	1.070872081277906	0.8566254064473398	1.790997675553667	3.884017467869188	1.1319829267543091	2.499052858966452	11.136130283815419	1.9293599579862577	1.8061801207255308	3.6168628272221013	2.821153005233239	3.0805256595294197
2R_14781	1.4058533736169683	0.3149726137611787	0.44004931016549986	0.4421341461527476	2.0945994418939784	1.382546457017322	0.5577005130398559	0.695443436061765	0.8140226802999184	1.332716492908571	1.0209740051169856	1.2746403920793845	0.7910230485659147	1.099752863536506	0.45372682822759824	2.916308932770913	0.0	0.0	0.37957768793764357	1.348767792719927	0.924632980807763	0.27264323912382493	2.5432549536066698	0.9609019871645275	0.0	0.7715588987488401	1.1519188872168658	0.0	0.27196219855981874	0.9952059734014085	1.9509801919582417	1.5595421090795216	3.410130902137342	2.7616834283206675	1.4294380764566401	1.650224614429734	2.0224557304665156	1.6531080580531874	2.203958167816075	1.843178558967368	2.855127626489006	0.5824816771651222	0.0	0.0	3.574029670800098	3.9499571104362934	0.0	3.2259417330404174	3.1702770603753905
2R_14782	0.6920317526313123	1.3954082880926462	1.9495296662203758	3.2646100276414534	1.1599506170357305	0.34027945790760117	0.5490564958270059	0.3423322438495562	2.003514565250362	0.9840451511404787	1.507724297735946	1.4117447753678771	0.7787626746058925	0.0	0.6700415094065285	0.0	0.0	8.73024672550271	0.5605416985287911	0.9958970369938568	1.0240894513461245	1.2078784597262722	2.6826814882315055	1.892017186894924	0.0	0.0	2.381536181335336	2.2513238346978985	1.204861277895149	2.057539866598521	0.9603705954883517	1.4394095242734248	1.5737231046787103	1.3594395112461504	2.8145653192357387	2.4369707117200816	0.7466658383653633	0.8137429465778568	1.301878897662685	3.17556823050851	2.5297874034127172	3.440721402293533	1.8990005180473413	16.9244256696149	0.5864390657556531	5.833102782805207	10.993644024707114	3.811129928565133	3.121139702889348
2R_14783	0.8140718506327944	1.0943260942932644	0.0	1.5361301655257058	0.0	0.0	0.0	0.8054053653528143	0.9427340891232526	0.0	0.0	3.3214131505818005	0.9160978080985794	0.0	0.0	0.0	0.0	0.0	0.0	1.5620318785713907	0.8031253784728346	4.736294489908662	0.0	4.451350467397363	0.0	0.8935560313245002	0.800434603972573	0.7566702182244477	1.8897854450992764	1.3830788053407865	0.0	2.7092000233533042	0.7404999411302546	0.7995886276428504	2.48318634525627	3.2762646258595898	0.0	0.0	3.062931605349839	2.134617747062526	0.0	0.0	4.467780156622501	0.0	2.7594313915674538	2.421802226104461	0.0	6.724836502412535	6.119256725705664
2R_14784	1.2113477115461304	0.0	2.274999945968751	0.0	0.6768010861303831	0.0	3.8443226178606844	0.0	0.7013992564466482	1.7224944337592374	2.639154013902536	0.8237164438513687	2.726326877732078	0.0	1.1728555026187226	0.0	0.0	0.0	2.9435538231760123	0.5810800791105664	0.5975296213359186	1.4095314773750467	2.8174950665661385	5.795700401699995	0.0	0.6648105157068133	3.5731660234074534	0.5629667310869497	1.4060105827604545	4.630581471376524	3.362107934087219	1.0078297283767865	1.652807872654459	2.9744912980364724	2.463338745288557	1.2187792925985605	3.9209412768466856	1.4243936819024088	2.278837665175851	2.3822507075880166	2.95213061170508	1.5056787426618865	3.3240525785340664	29.624889647286064	2.05303186613411	2.4024452568313084	0.0	5.8372004786504395	3.6422080558539895
2R_14785	0.0	0.0	2.3454995961049696	0.0	0.0	0.0	0.0	1.2355905430865248	0.7231348183629963	2.367830092089648	2.72093838271776	0.0	0.702703158510157	0.0	1.2092009551720184	0.0	0.0	0.0	1.0115903981457952	0.599087087133143	1.2320927637713472	2.9064224961751477	2.9048060209269972	0.0	11.763155913573742	0.685412234334218	1.8419471788491417	3.4824745628449683	0.7247906224849765	1.0609062006148164	1.7331479096156435	2.078122441311744	3.976061835713669	4.906667818098048	1.904756099790934	0.6282739354777747	2.6949645127072968	1.4685340153596909	1.1747281209236935	0.8186913121132912	9.130841303543255	0.0	0.0	0.0	2.1166529789774025	8.669130020602806	0.0	6.018088655043159	3.755075923880105
2R_14786	0.7450769783730976	2.003157777921115	1.3993092729566832	0.0	0.8325749962742269	2.930898928683169	0.5911424632055197	0.7371450020242001	0.0	3.531578741421619	0.0	2.0266093811748256	0.8384559498301497	0.0	0.0	0.0	0.0	0.0	3.621048138938169	3.574113241060213	0.0	2.6009281498800454	0.0	1.0185215080677599	0.0	1.6356493037040913	2.1977865798316305	2.077620885851838	0.8648104145313057	0.0	4.135937512601685	3.719381585862482	4.066442967120775	2.1954637474414613	2.2727293388448535	3.7482400139014724	1.6077976901735263	3.5044700391466828	2.8033395623538406	4.884257267115439	7.263197957007679	1.8522288147161803	4.089123259260228	0.0	2.525561842801454	2.955396927909224	0.0	0.0	3.360379534706168
2R_14787	0.0	1.0776935117246589	0.0	1.5127826350706886	2.687538689359049	1.5768157624810881	0.6360661193275305	0.0	1.8568110847908141	1.5199839124902703	0.0	2.1806208227482364	0.9021741042651634	0.0	0.0	0.0	0.0	0.0	0.0	2.3074360048006977	0.0	0.0	1.2431236614665975	5.479618394991277	15.102272589979341	0.0	0.7882688567508173	2.235508928138299	0.9305313669096347	1.3620574913570642	1.4834155256790724	2.0010173172040666	2.916980545927494	4.724614430122126	2.445444576933198	2.4198516889032216	3.459963379747589	1.885395481498897	0.0	5.255434618661984	5.861371529677297	1.9929882686731542	0.0	0.0	6.793727487285539	1.589995620357064	0.0	8.830168269894093	4.821000470891221
2R_14788	2.589124572104012	0.5800770899249427	1.620855351302568	0.0	1.9287853859788877	0.4243668022942967	0.6847352786023512	0.42692685752460297	0.0	0.0	1.8803019815123694	0.5868682363435762	0.0	0.0	1.2534258216749412	0.0	0.0	0.0	2.796234478801467	2.0699929189682225	2.554309733554843	0.5021201521303552	2.0073635447791953	1.1797792444269	0.0	1.8946139913454032	0.8485839425176026	1.2032804312428715	1.5025976908880072	2.9325530396205512	1.5969203710029283	1.4360846129565277	2.74765389609472	2.5430612319978816	1.7550399482193015	3.473345029243829	0.0	2.0296581771477538	1.6235895877251434	2.26302353069237	3.1549297670568124	2.145483521184719	4.736534978363508	0.0	2.1940666586705126	3.8512249548422477	6.8551560370617155	5.941135232120153	3.8924126756678272
2R_14789	1.2776539683761903	0.5725006852833203	0.0	0.0	1.4276950957245769	1.675296537957822	2.027375790456926	0.0	0.4931947751931906	0.8074576139256078	1.2371621998203763	4.633625058644317	0.47925990768016397	3.997866738308439	1.2370547886205308	5.300742952132171	0.0	0.0	0.6899281936534609	0.0	0.8403159386253406	2.97337167264843	1.3207635386847678	2.3287402231480385	8.022746089713555	2.8048025699471015	1.6750011232976283	3.5626930460071535	1.9772962885555474	0.36178135931676	2.3640944176756724	0.7086639339168047	2.324371460902329	1.2549231156712415	2.5981759765374317	0.8569948908535593	0.0	2.0031487495193696	2.4035757515741016	2.7918326387905155	1.0379077109069985	1.058730647594834	2.337335474955918	0.0	5.052623069266409	2.956274212677661	0.0	2.3454151531409506	0.6402622924117586
2R_14790	0.7853734560735914	3.695117735952799	0.7374945084315166	0.0	0.0	1.158529733086335	0.6231136014607777	1.1655187343150317	0.909499977376188	2.233547632301774	2.281449539497966	0.5340539501300422	2.2095067563402346	0.0	1.140625731307435	0.0	0.0	0.0	0.6361479359480455	0.37674143075243854	0.3874064394078508	3.1985284575818462	0.0	0.5368034311186989	0.0	3.879250149566645	1.158325442884768	2.554983892104052	2.2789562817789055	1.3343212647977898	2.543114048238296	2.2869812546601325	1.4287903396627555	3.085603234853864	3.1941957629951463	2.7656709434738738	2.542129870975046	4.617505684380372	4.432431569905208	3.603890987240115	5.742013624649929	0.9762020488333362	0.0	19.207203469589235	1.3310767146098315	2.3364266713852104	0.0	4.3251776701889835	3.5421211035856124
2R_14791	1.15927620358374	0.7791856450316942	0.0	0.0	0.6477078267718371	3.4201714873983784	0.45988361633344726	0.573467362596073	0.6712486096763172	2.1979340738466284	0.0	1.5766156368738866	0.0	0.0	1.6836579556823064	0.0	0.0	0.0	0.0	1.6683045710210602	2.287375835521208	2.697881515518754	1.7975873501621062	0.0	0.0	1.2724653762171132	2.2797122592780585	1.6163004111975998	2.0183568207273943	2.954352884452895	1.6087914661978435	0.48225336550156184	1.0545063802908539	1.7079771299584998	2.3574486182286414	1.7495824912981601	3.7523940273894745	6.815820446207227	5.452196450053083	5.319641285948806	1.4126145347864802	2.88190999161076	0.0	0.0	4.911948412752989	1.7243795423749604	0.0	3.990200068631441	0.8714106377976456
2R_14792	0.4080546727972801	1.6455975329201786	3.065426548356529	0.769987429955206	1.367923560431443	1.2038692357236156	0.32374969486591254	1.6148423389053468	0.4725468028074006	1.160479185065097	1.7780512025404795	1.6648630650129026	0.9183906581302256	1.9152465113784793	1.185264554011617	0.0	0.0	10.29553328288522	2.6441753114673254	1.5659414009068364	0.0	0.9496297393646217	0.6327343869626345	2.7890571898965844	7.686867755127141	1.7915849256044358	2.0060949175785874	1.5171280916937047	1.4208864626463158	1.7331755450317137	1.1325599081720428	1.697487955474212	1.4847065941387494	1.6031797467096238	1.6596009157677853	2.4633484541872614	4.40269515386539	0.0	3.0705976457727853	2.67495045323023	1.9889098387391901	4.057624352238312	6.718443471016634	0.0	3.4579222728231516	2.4278636196168955	0.0	1.1236112866753747	3.0672861357746477
2R_14793	1.4489196420473	0.4869320108519615	1.360588737631483	1.3670348433258452	1.2143049986055732	0.3562246880095126	1.4369621378869781	1.791868329501363	0.8389590783027773	0.3433855799071637	0.0	0.9852653565921642	0.8152548863830217	1.7001632836817648	0.3507195660729183	0.0	0.0	9.139339280606048	0.0	0.6950426638038323	1.7867958076910266	1.2644787026381075	1.685033910745776	3.466182365064368	0.0	1.9879862017853704	1.06848561859316	1.346753779639231	1.6817601840249263	0.6154155944588472	1.6756213547485785	1.8082309588307401	0.6589866169702892	2.4904981270208837	1.1049201209047794	3.644521799014681	2.3449620522607626	0.8518743066275566	2.725767855619347	1.4247312351379757	1.7655541792079865	0.9004877311698335	1.9879862017853704	0.0	1.8417574294959909	3.232819816668225	0.0	2.9922873792799063	2.7228282299999145
2R_14794	1.2150408448130394	0.0	0.0	2.2927471237487334	0.0	0.0	0.0	1.2021057045204946	1.4070753376277272	1.1518306274528232	0.0	0.0	2.7346388499202856	0.0	0.0	0.0	0.0	0.0	1.9683520484246098	0.0	2.3974054319453315	4.241486488320643	0.0	3.321925839998778	0.0	0.0	0.0	1.1293661861439417	0.0	1.0321553550696994	3.3723582631545583	1.0109023799876913	2.2104625613955977	0.0	0.0	1.2224950831247756	2.6219302440702426	2.857472691133491	2.285785340984314	1.5930091113749134	2.961131009911498	6.041076906533666	13.336747540703753	0.0	4.118582219256843	4.81953957010671	0.0	0.0	5.479968523060804
2R_14795	1.434146570926866	0.0	0.0	0.0	1.6025653866709828	2.1155558940444985	1.422310984541869	1.0641591482640442	0.4152025586442474	1.0196533423352863	0.5207606980651345	1.9504393364605377	1.2104139171778312	0.0	0.0	0.0	0.0	9.046155293538693	1.161650389234196	2.4078462214563587	0.7074311110658356	2.503172353763002	1.6678534370456488	1.4703606177043769	0.0	0.7870867401071068	1.4101218972823495	0.9997667877339813	1.6646130889858877	1.8274225958611072	0.9951221104390499	2.386392503577501	2.2829367437364367	1.7607894309248293	0.3645514806477117	2.164417524220914	1.5473686686316186	2.5295659888722706	4.721458245311862	3.290477836610477	0.873776363580442	5.3478385729970155	1.967716850267767	0.0	3.038298358468163	2.48877863046494	5.695727407042881	0.493629708610383	3.234079784101458
2R_14796	0.9409235503379044	2.529696102547809	1.7671235152186444	0.0	0.0	0.0	0.0	0.0	0.0	0.0	1.3666553052055628	1.27965602845955	0.0	0.0	0.0	11.711137760455705	0.0	0.0	1.5242852169332235	0.0	1.8565427164487456	2.189728596278863	0.0	1.2862441080373022	0.0	0.0	1.8503225944927368	1.7491547646888332	4.3685176658485885	0.0	0.8705143050745239	1.565678817273696	0.8558873926075294	0.0	2.870125665582142	4.733480437282709	0.0	6.638451771426599	3.540208985616839	2.4672418136299816	2.2930899111381797	0.0	0.0	0.0	3.1894162411453832	1.8661176299783588	0.0	6.477271255165624	4.243669223524526
2R_14797	1.5941335883947074	4.285867352405443	0.0	0.0	1.7813404586951682	0.0	1.2647821412761653	0.0	1.8460828429675782	1.5112017832181042	0.0	0.0	0.0	0.0	0.0	0.0	0.0	0.0	0.0	3.0588055364380207	1.5726979633561375	0.0	2.471882338400692	2.1791833510391982	0.0	5.249343832020997	0.0	0.0	0.0	0.0	0.0	1.326303922543851	0.0	3.131544438572799	1.6208768943998704	4.811740647179117	3.4399724802201583	3.74900417076714	2.9989503673714206	4.180055908247772	0.0	0.0	0.0	0.0	5.403579871664978	3.1616179579900012	25.324469768914216	2.1947873799725652	4.793145801503849
2R_14798	0.4246744700317419	0.5708738777475875	0.0	1.602697018542804	0.0	2.0881700572283886	1.6846790302340586	1.260460350371004	0.9835866437786055	0.8051631570544007	1.2336467022125517	0.5775572792431689	0.9557961028847598	1.99325323644528	0.8223597308202788	0.0	0.0	0.0	2.7518708249819785	1.6297211595987562	3.7706765046130455	0.9883075312591789	1.9755157215492154	1.7415921879605243	0.0	3.262971242968297	1.2526811029255824	0.39472992913768834	0.49291940984533567	1.082259983956578	2.3573766499721183	2.11995062211011	1.9314721410252795	4.17119049655979	2.1589942057777103	0.42727983487856236	2.749208411258119	5.992369915386738	2.3967457944301547	5.011018952286135	1.0349584112312031	0.0	2.330693744977355	0.0	5.758017859931897	1.263374450416322	6.746395569507102	5.846876160239488	4.469100543078714
2R_14799	0.3481654604822454	0.4680257009761331	1.3077605979447626	0.0	1.1671566779452907	1.7119670261455027	0.5524674466844053	0.0	1.209576702585047	0.33005280646871815	2.022787817295129	0.0	1.5672012977993948	0.0	1.0113060987926723	0.0	0.0	8.784482387552037	0.0	1.6701398895810393	0.6869676601730362	2.025637111486853	0.5398694682005006	0.0	6.5586844853006765	1.1464787053045278	1.3693321161340153	0.9708471116764462	4.041154470543297	0.5915205995274224	0.6442245255181682	1.4483516917703672	2.8502994239544868	1.3678848741581824	2.478044174606674	1.4012057796095272	4.507826488349072	0.8187982318215944	1.9649500077419029	2.7388252165280984	1.6970022794134616	6.058668860251003	5.732393526522639	0.0	1.1801645031300914	2.7620424793156677	5.530970392162393	2.876104603924445	4.187372569747102
2R_14800	0.6767548252619041	0.0	2.5419905056654613	0.0	1.5124588800241991	0.0	1.0738716293854231	0.6695501961782074	3.134857657869472	1.2830958536757489	0.9829603817818123	2.761159687068569	1.5231422424461665	0.0	1.9657500810871908	0.0	0.0	0.0	1.0963349522546129	0.0	2.002964387293194	2.362427945947649	1.0493840115851996	1.8502500150332812	0.0	2.228495023027782	1.3308357981521346	3.1451782844310534	0.7855089312365482	1.1497821162889632	1.2522266154505979	0.0	2.4623718797131335	3.3235731069758474	0.6881081155471147	1.3618133907110708	4.381097026695485	0.0	0.0	0.8872760182601405	3.2985882042485812	6.72953170871222	0.0	0.0	2.293972587027585	2.684392605840567	0.0	1.8634987188446308	2.034826047808238
2R_14801	1.0335111868284375	0.3473275299997208	1.4557574211237874	0.9751029403985393	0.8661610788209468	0.5081885694669636	1.2299783105624718	1.2781357296299165	0.5984276612414712	0.4898723544504732	1.5011352898555266	0.0	0.5815195133961016	1.2127227225916175	0.25016749339101263	0.0	0.0	0.0	0.0	1.2394310000334152	0.2549035022007859	1.2025998284130566	1.6025746323012702	0.7064057830050707	4.867279035266358	1.134420940503025	0.7621484364867792	1.2007956279703633	0.5997979160861123	2.19487293485503	0.0	2.3646464546146313	0.9401074025702068	0.0	1.0508494488977693	1.0398517462568329	1.1151041752622615	1.8229201954097534	0.48607105075534474	2.03251529899672	4.4077806648041475	2.569263654817373	2.836052351257562	12.637847319638963	2.1895358578097897	2.049745110352256	4.104599984156244	1.422927994507498	2.330624849456201
2R_14802	0.9639345804590409	1.2957809114367438	1.3577549395350994	1.3641876194516784	0.8078505842644709	0.4739770035837401	0.5735877085201636	0.4768363396592985	1.116282288814042	0.9137876947704203	1.7500974279238126	0.6554755147121479	0.0	1.1310814858248341	0.23332606444867218	0.0	0.0	0.0	0.0	0.9247933965312478	0.950972968973746	2.2432801421701223	1.494688326095554	0.0	0.0	1.058051027684963	0.710840136744791	1.3439487966260075	1.957967034995696	1.0235563719987075	1.11475427672134	0.6014882744672798	1.5344328933310478	2.130266557413974	0.4900528100510223	1.697234506697821	0.5200173394581669	1.1334667272542414	3.1734391484883004	1.5797376030565522	2.3491692397900406	2.995374064110351	1.322563784606204	0.0	2.85898894714873	2.3896937669569684	3.8282757981763624	2.6542712200689444	3.260588634790814
2R_14803	0.2466511190955915	0.0	2.316144560587771	0.9308471337238702	0.5512331222753579	1.212810088251339	0.9784623221948052	0.7320759262297826	1.9994364445564128	0.9352782319462891	0.3582512737892728	0.33544552197000443	0.8326901958084874	0.0	0.955253787169313	0.0	0.0	0.0	0.3995719465650837	0.7099070750569606	0.0	1.4350236227848687	2.294760801018384	0.6743450061667166	0.0	1.0829343622653687	1.6976347170761996	1.375555899393584	1.1451512406969344	1.0476284583158275	0.6845826978979682	1.2312682543214128	1.3461598434685333	1.695840493313216	1.5047337418785758	1.7371502130168042	0.5322471517325922	2.900309236771443	2.3200516870395047	0.9701340042866341	1.202208601465925	1.2263278110361286	4.061003858495132	0.0	2.92622689378089	2.445894789395373	0.0	2.377107772972624	3.7080793747021255
2R_14804	0.2633867362232407	1.0621825755888068	0.9893192598051803	0.0	0.588635046565447	0.777060550889307	1.2538228012357344	0.26058276103278744	0.6100288436888017	0.7490536082186962	0.38255911466027354	0.3582059612636073	0.0	1.2362326945966247	0.5100345341832923	0.0	0.0	0.0	0.8533669036495003	0.5053834966210564	2.338605798058583	1.2259135569121786	0.0	2.5203508429187376	4.961636625610777	1.1564129458116457	0.2589745091131705	0.0	1.8342769873198879	1.5661960829167476	1.4620651480147238	1.7530819948442733	2.8749972747421664	1.2935039996307822	1.8746373246290173	2.6500260577062256	3.410165111100906	1.2388396804561705	2.972964455831559	4.143835714594282	1.2837801059272642	5.8929112664409775	0.0	12.882845975270088	4.463964866810913	3.1342225314190792	0.0	0.7252565141633531	3.959677652145565
2R_14805	0.5175011648951222	0.34782865181475425	0.4859525927004381	0.0	0.28913692339230473	0.7633826707553443	0.6158764574819012	0.7679878891381834	0.8989366029455456	1.4717374169271684	1.1274758382867418	2.1114047527720983	1.4558963145586283	0.0	1.2526421668063905	0.0	0.0	0.0	1.25751880975677	0.99297539416903	0.5105425505051665	0.6021674656626046	0.40122170403993346	0.0	0.0	0.5680288376880318	0.508832039403139	0.9620225022354397	1.2013266009388848	0.8792158730820235	0.9575531758603621	2.1527801368660113	1.6475616205698538	1.270735641824556	1.3154570092337716	2.0827040746699397	2.7917826000921067	1.2170335282392244	0.0	4.070895596692031	2.5223658177055954	2.572970571070175	2.8401441884401586	0.0	4.385389810722191	2.5658780859462933	0.0	3.9186977098774336	2.722985369127313
2R_14806	1.0388995145222568	0.6982767228756153	0.9755647849404014	0.4900933750402795	0.580451271841293	1.277095170409194	0.8242606279135036	0.7708796610596307	0.9023214475040661	0.738639539226807	0.3772404072008403	1.059677504812702	0.5845513312791225	0.0	0.7544153099031218	0.0	0.0	6.553058476217312	0.42075128507961246	0.4983571656035877	0.5124649409922243	0.9066522891761433	1.6109298367564249	1.4201774192145389	0.0	1.1403353726330914	1.532243967459735	1.2070561120553642	0.6029250304929334	1.7650529229055771	0.9611587345239927	1.9447975692623447	2.3625218976248386	3.8265613613986953	2.112656343171446	3.1358193935273033	1.6813768458715472	2.443232261904725	4.397447135356354	4.0862240956803	0.6329658755437176	0.0	4.276257647374093	0.0	1.7607610009045909	2.3179856498659492	0.0	3.2182798294311685	3.1237011016317626
2R_14807	1.205080155183474	1.6199438151646701	0.4526458029843753	0.4547903177870085	0.8079591517398458	0.7110610524130212	1.529772782083791	0.4769004219519553	1.116432306592407	0.6854328743933747	0.7001330497841158	0.9833454066297148	0.5424441530012554	0.0	0.2333574212642143	0.0	0.0	0.0	0.3904431693958774	1.1561471000177306	0.7133255780576487	1.9631339155726777	1.8686114975814936	1.317877312145732	0.0	1.3227415246659548	1.4218713338676883	0.6720647053145242	2.237977333989359	1.842649070924054	0.6689424534896019	1.0026151813343853	1.5346391065944978	2.840737126779518	1.4703560055367728	0.48498931398795025	0.5200872248686572	0.0	2.7204562531591296	0.9479699429066142	1.1747424729550788	2.9957766140450515	0.0	0.0	2.042409405867189	1.4340089515140781	0.0	3.981941893512919	1.4493452564687088
2R_14808	0.7300136853232209	0.654219914715892	0.914012868387174	1.3775148255033094	0.8157427473671903	0.23930372189078658	0.7722550387710643	1.4444841410086158	1.1271876246070696	0.9227147930096973	0.35343894324583486	0.6618790746930536	0.5476698700790151	1.1421313999332996	0.9424220198789789	0.0	0.0	0.0	1.182613686624718	0.2334570032898761	0.96026334261908	1.415747186060893	0.37732260932167966	0.9979299606183574	0.0	2.6709687069306294	1.914092192728986	2.0356174242518486	2.259537224181116	0.41342233489358926	0.6753868109112791	1.4171836350112381	1.3280770993025381	0.47801729896803236	0.9896806003798394	2.203476890668863	2.1003902525089164	1.1445399435856263	1.8311094509052093	1.5951705891379728	0.0	1.209854750887882	2.67096870693063	11.90221143088386	2.886919368342042	1.4478236917525447	0.0	3.350252106471012	3.658269353250902
2R_14809	0.5673521945409825	0.0	0.5327645397036913	1.0705772713233566	1.2679582512066205	1.3948658892242147	1.1253400102306912	1.1226244984955709	0.9855314133210339	0.26891838122751777	1.648114528137806	0.7715989845757363	1.276914565796375	1.3314628942594775	1.647971437798499	0.0	0.0	0.0	3.6764158474846234	0.0	1.399308137279069	0.6601744233640482	0.8797430024361843	0.3877857117872663	0.0	0.0	0.8367719547065381	0.2636735986631537	0.9877880422857573	0.7229332350915262	0.7873459026283023	0.9440632159834433	2.064310497070485	1.114516764756216	1.153740275988519	1.9979150899786748	0.0	1.3342707029778653	1.0673265306209578	2.6034435524716235	4.148019016731449	1.4104127671692013	3.11373605980366	13.87524489807245	3.3654849327239558	2.250439862536382	4.506489795955155	1.9528122449139005	5.5441124127644565
2R_14810	0.0	1.3052519684504937	1.8235719653528621	0.0	2.1700140942415422	1.9097654903466128	0.7703735294724883	0.9606432159568219	0.0	0.0	0.0	1.320532967105524	0.0	0.0	0.9401259185852836	0.0	0.0	0.0	0.0	0.9315528501604694	0.0	0.0	1.505613227233773	3.981994482813911	0.0	1.0657844813253243	0.0	3.6100584531639592	1.127016062683732	0.8248301592219146	1.7966434926605765	2.423538569889278	0.8832275962696	0.9537053311841902	0.9872693590686812	0.9769370561408602	2.0952728967231606	4.567005622212271	3.6532963327480754	3.819081941076403	7.099019010226374	9.655256647583856	0.0	0.0	3.291297972725014	0.0	0.0	9.357850902698402	0.0
2R_14811	0.7740182507311376	3.121450650489506	1.4536631074694588	0.0	1.7298299663634562	0.0	1.8423132183025712	1.5315563399846785	0.8963501071810641	0.0	0.0	3.1579944629830417	0.8710243725684811	0.0	1.4988455516849533	0.0	0.0	0.0	0.0	2.227766224747156	0.0	2.7019568652400814	0.0	0.0	0.0	1.6991833724711904	1.522103955590486	1.438881735648216	0.8984025324889308	1.3150291791824569	0.7160985176832293	2.5759031728300945	1.408132386974494	0.7602476248153643	0.7870032396201355	3.1150673158259283	3.3404998189449095	1.8202976659961299	2.91223061138787	3.0443868559206373	0.0	3.848351106622223	0.0	0.0	2.6236630796819598	3.070194391660554	0.0	1.0656606829819317	4.654543829686518
2R_14812	0.0	0.0	0.0	6.141732767065572	0.0	1.600425072899362	0.0	3.220159745684664	0.0	0.0	0.0	0.0	0.0	0.0	1.5756919887722491	0.0	0.0	0.0	0.0	3.1226463053473443	1.605521968035984	3.787316428772697	0.0	2.224665399200633	0.0	0.0	0.0	3.02530760571408	3.7778560213735983	2.7649025482447844	1.5056263752014905	2.707970803741982	1.480327922241335	0.0	0.0	1.6373890587043274	0.0	3.8272501743312453	0.0	6.4009476816407584	0.0	4.045657674248499	0.0	0.0	2.7581793809542194	1.6138022698451686	0.0	2.240595102059107	0.0
2R_14813	0.558517685127389	1.126191397879817	0.5244686110256519	0.0	0.6241071367275193	0.823887463563577	0.6646900851459137	2.4865730580582763	0.32339507915579657	0.2647309258985312	1.2168382178706647	0.0	0.9427733437750719	3.932190167007981	0.2703850158248238	0.0	0.0	0.0	0.0	0.8037580726781626	2.2040301573038366	0.9748418026722624	0.8660441079728367	1.1452419510677816	0.0	0.6130501205256538	1.922065093095772	1.2978390616229043	1.2965423031933059	1.4233521993922855	2.3252573013466806	1.3940441415713165	1.2701038386094292	1.6457431454660847	3.12338081099321	2.809720869966006	0.6026111865848145	4.597229499344632	0.5253533421508639	1.4645166293300358	4.083428250354442	2.77690112551968	3.065250602628269	27.318373791844923	2.3664852676826147	0.8307739495652643	8.872634222992367	1.5379232653186772	4.618123582498454
2R_14814	1.6055508388039803	0.0	0.0	0.0	3.5881969848380737	0.0	0.0	0.0	0.0	6.088100290493705	0.0	0.0	0.0	0.0	0.0	0.0	0.0	0.0	5.20194740102905	0.0	0.0	0.0	7.4687581845141775	0.0	0.0	1.762313282907676	0.0	0.0	0.0	0.0	1.485407578757424	0.0	1.4604488543508962	0.0	0.0	1.6154008439500167	6.929219409575072	0.0	0.0	2.104996820402303	0.0	3.9913292363669166	0.0	0.0	0.0	1.5921307980030222	0.0	11.052532687865424	2.4137372545621445
2R_14815	0.0	4.535842682461076	3.168520620890627	0.0	0.0	0.0	0.0	0.0	0.0	0.0	0.0	0.0	0.0	0.0	1.6335019488495002	0.0	0.0	0.0	5.466204371542284	3.237211880049646	3.3288526976023607	0.0	2.616056096614091	2.306285296255031	0.0	3.7036762690646734	1.6588498895123032	0.0	1.9582301672406894	0.0	1.5608657248090712	1.4036612538681397	0.0	1.6570966572880519	0.0	3.3949251979156516	0.0	3.9676666906049225	3.1738656286856513	2.2119298667821	4.111598655342776	0.0	9.259190672661683	0.0	0.0	1.6730104434330912	0.0	0.0	7.609062596460721
2R_14816	0.6145991387745189	0.8261824488444353	1.7313934647053133	2.3194617920857645	1.0301617628677506	0.9066150258747928	0.731432441193807	1.8241686290667405	2.135205481499512	1.1652515463470647	1.7853632705427025	1.2537822431000183	0.3458127949350875	1.4423420866189887	1.4876735534844232	0.0	0.0	15.506809039849399	1.493465193698453	2.6533932536356204	0.6063348899162628	0.7151512516291145	2.85901401374309	0.8401580774225832	0.0	1.6865181091568489	0.906455157240359	1.1425253534944881	1.426729724315869	1.3052272995912235	1.990130544603204	2.301032764865745	2.5157457732675734	0.9054971281856746	2.1871839519189478	3.401033271009914	1.326240246829225	2.8907674380486856	0.5781047229768416	2.0144632011560764	2.2467251733872704	0.7639333031223177	0.0	0.0	5.208213978429661	3.656771969916468	4.8817732162488845	4.230870120749033	3.695880073126683
2R_14817	0.0	0.0	12.662170751905022	0.0	0.0	0.0	0.0	0.0	0.0	0.0	0.0	9.169264624977076	7.587080718951768	0.0	0.0	0.0	0.0	0.0	0.0	6.468338775362356	0.0	0.0	10.454389589100671	0.0	0.0	0.0	0.0	0.0	0.0	0.0	0.0	0.0	18.39836131928516	6.6221569424706725	0.0	0.0	0.0	0.0	12.683530689070855	0.0	0.0	16.760581793315207	0.0	0.0	0.0	0.0	0.0	0.0	0.0
2R_14818	0.48365703531392823	0.6501619163236412	0.0	0.0	1.080910472509204	0.0	0.767464891551071	1.4355242879225325	0.5600979499294836	0.0	1.4049865219642945	0.0	1.0885455616187543	0.0	0.0	6.019802743103713	0.0	0.0	0.7835187765573689	1.3920534904906041	0.9543070165995979	2.251144932312574	0.749964301699239	1.32231999456262	0.0	1.5926407257345259	2.377774315738374	0.4495535304068118	1.1227608779810423	2.054289784362023	1.3423950367896784	0.8047960695047639	1.3198392963672743	3.3253657569796102	0.9835418048542901	1.4598727691684215	2.0873619418811638	5.687202928955006	4.54937859127946	1.9023312689234404	1.1787026350133145	2.404700516193013	0.0	0.0	1.6394356406750539	3.3573006228655964	0.0	3.9953653761636505	2.1813466936455628
2R_14819	1.2751708524915002	0.34283281935837057	0.0	0.9624842874440074	0.284984075089884	0.7524182723272598	1.618748474329563	0.2523191154539604	0.29534175175462535	1.4505989813313716	0.0	0.6936929437553762	1.4349854033284775	1.1970290696115498	0.0	0.0	0.0	0.0	0.8263047848335392	0.7340350316750798	1.7612338540144457	0.5935185871028885	1.1863769755549396	0.6972642974741461	0.0	1.3996757231284656	0.7522855940919702	2.3705126432714136	0.5920360261026315	1.2998816587737851	1.1797499043458777	1.697487955474212	1.6238978373392572	1.2524841771168935	2.333813787798448	2.3093891758005576	1.1006737884663476	2.3991067645694155	3.838247057215981	1.0031064199613362	1.8646029738179908	1.902011415111709	1.3996757231284656	0.0	1.7289611364115758	2.529024603767599	4.051483004839091	2.4578996896023817	6.134572271549295
2R_14820	1.6745100718431802	1.5006538348758554	1.0482842888287385	0.0	1.24743729600502	0.0	0.8857017796051577	1.1044556612961407	1.2927751001173515	1.0582645540743028	0.8107205140746352	0.7591112325689083	0.0	0.0	1.080866835746666	0.0	0.0	0.0	0.9042289522174678	0.5355051709450317	1.101329105991693	2.5979599779069487	0.8655050204484216	1.5260387612319315	0.0	1.2253370289498127	0.5488196179743474	2.594062388341827	1.9436028644041576	1.8966216048339575	0.0	3.7151370379379576	1.5231758826423445	0.5482395725792715	1.7026017798317967	0.5615943799228661	1.2044721569398313	6.5633826519032565	0.0	2.195407514836015	5.441181911770148	1.3875862922570328	0.0	0.0	2.8380146384795055	3.32102726679622	8.867111263625425	2.3054489285426105	3.356544678924265
2R_14821	0.0	1.2328306753914917	0.8611959652280073	1.730552162952253	0.5124029700925758	1.3528522861174357	1.8190742891021299	0.9073423778431348	2.1241045239974694	2.6081851282848896	0.0	1.8708957225087464	0.5160223654413629	2.1522650006413753	1.3319452096346345	0.0	0.0	0.0	2.2285509768407494	1.7597321546881994	2.7143214657770205	1.067149758247894	0.0	0.0	0.0	1.5099748941507598	0.9017424866026992	0.8524390134228884	1.5967261578446834	1.1685972672586624	1.2727181785773785	2.289069669437738	1.2513331912374974	0.0	0.9324911818971384	3.22956256682311	0.0	4.313607458054751	4.313243624767128	1.8035909857243968	2.2350444237429663	2.279884815659343	5.0332496471692005	22.428866848789067	3.8858523111883794	4.092480417367523	0.0	1.89399320056441	4.136248294573124
2R_14822	0.7165003144003379	0.0	0.0	0.0	0.0	0.7046218259429072	0.0	0.7088725608758489	0.0	0.0	2.0813783553510206	0.9744404275844596	1.6125956621982984	0.0	0.6937325495912978	0.0	0.0	0.0	4.64288873108226	0.0	0.7068658444968656	1.667448144030169	2.222027671354997	3.9178286375055498	0.0	0.7864578254126544	0.0	0.6659786219530396	0.8316414973139643	0.0	3.314423223076393	1.7883642583242094	1.3034929047622463	2.8150119803391114	0.72852037802631	2.16268806555194	3.092264514780406	3.3700596820719397	1.3479101731094079	1.8787706339507568	0.0	0.0	3.9322891270632723	0.0	2.4286965064415105	3.552557134177738	0.0	3.945882225280281	1.0771652070898583
2R_14823	0.0	0.0	0.0	0.0	0.0	0.0	0.0	1.918170832294324	0.0	0.0	0.0	0.0	4.363596694575504	0.0	0.0	0.0	0.0	0.0	6.281702969675079	0.0	0.0	4.512024545413527	0.0	5.300716259284536	0.0	4.256224728665674	3.8126647190304395	0.0	2.250376938137138	1.6469851936031095	1.7937300167265324	1.613072338229008	1.7635906706053526	1.9043175639969723	3.9426735269186035	3.9014113355506357	0.0	4.559599667149224	0.0	0.0	0.0	4.819799737320914	0.0	0.0	0.0	1.9226055149939199	0.0	5.338672005338672	0.0
2R_14824	1.0320243343081836	0.34682785005438954	1.9382174766259452	0.4868500582150957	0.8649149831817281	0.7611862021299513	0.4094029374005714	1.2762969499872319	0.5975667381207094	0.9783352070898387	0.0	0.0	1.7420487451369622	1.2109780488431041	1.7486531436324457	0.0	0.0	6.509691954867004	1.2539005712018663	0.9901183221098471	0.5090735746728973	0.3002174294711201	1.20020182593905	2.116168554095035	0.0	1.9823806012163887	0.0	0.23981362260803596	1.4973375541482181	1.095857649318714	2.386995058944098	2.790561770565936	1.408132386974494	0.5068317498769096	2.361009718860407	2.336300486869446	0.5567499698241516	0.6067658886653765	2.91223061138787	1.6913260310670206	1.2575541276447622	1.2827837022074078	1.415986143725992	0.0	1.3118315398409799	2.0467962611070356	0.0	2.8417618212851514	4.266665177212642
2R_14825	2.311082844000059	0.0	2.1701916366022784	0.0	0.0	0.0	0.0	0.0	1.3381721638779158	0.0	0.0	0.0	1.3003630613667336	0.0	1.1188225332648316	0.0	0.0	0.0	3.7439273498385615	1.1086199189731873	1.1400033561698806	0.0	0.0	0.0	0.0	1.2683659387937332	1.1361839127265323	5.370310859370032	2.682472510021717	1.9632233300037065	1.0690723360000274	0.9613994283903559	3.15332739106305	2.269966168424226	3.5247806176543572	0.0	4.987073505473812	0.0	4.347705107336144	4.545002799721725	2.816127171797275	8.617876463315424	6.341829693968666	0.0	1.9584495346723905	1.1458827972740824	0.0	6.363752068219423	0.0
2R_14826	1.1142592649543621	1.1233925376179226	0.5231651786279491	2.6282189768974296	1.2451121565902852	0.0	1.1050636136499579	0.8267977725406569	0.6451827270389952	0.0	0.40460469271851546	0.7576963001689663	0.9404303221067896	1.307472571840388	0.5394260862463556	3.467137087826743	0.0	7.028404594327515	2.2563588253143245	0.5345070252396356	0.8244572268292892	1.29655877741768	0.4319458885835319	1.5231943273806137	5.247558835629665	0.9172898122124297	0.547796655033109	1.0356908920462617	0.6466600396945799	1.656450625750254	1.0308793199577773	1.6223428689084851	0.760168392502307	2.736088454018638	1.9826662850883783	1.4013690142064064	3.606681304983856	3.2755744735267416	3.144286265883362	3.286973133815525	3.394399946124084	0.6924999622587521	1.5288163536873827	0.0	4.721207949381097	2.209891396544735	8.850583563227241	3.068202301918777	1.6751441524361077
2R_14827	0.7982493858801392	1.4307420686813421	0.0	0.0	0.5946611323537282	0.523343747873916	0.6333293363215219	0.7897513441567877	0.30813697304725896	0.7567219611811724	0.0	0.0	0.8982923462497792	2.4977769784891444	1.030511911944818	3.311784654514625	0.0	13.426964029163365	0.0	0.7658359558960178	1.0500208954158188	2.7865433487067963	3.3007330928199154	0.0	0.0	1.1682515946634267	1.56975439099547	1.7312479874242146	1.8530551938666342	1.130164172168306	1.4770328772748151	1.1068931104316264	2.6623939278055584	1.8294445440475362	1.0821878375073317	0.8031466213763362	2.870896914130325	1.8772832457476407	3.0033998486286473	2.0931288858065624	1.2969226619078251	2.6458841287963475	4.38094347998785	0.0	4.058697789362604	3.957885982276059	0.0	3.297065611605671	3.2001715291939647
2R_14828	0.26066864635814624	1.051221098427934	0.0	1.4756227127847952	0.0	0.25634715557196175	0.20681394025227992	1.547361645237427	1.5093337197227654	0.4942156994535951	0.3786111935642155	0.7090187180941577	1.7600262830591602	0.0	1.0095421928064061	0.0	0.0	0.0	0.4222801778306285	2.250756254101378	1.2858177389357957	0.6066312070505105	0.8083917531106914	0.0	0.0	1.1444790331441128	0.7689058572172579	2.4228844342274103	3.025579458977983	1.550033303572694	1.4469769757023627	0.8674952981754839	1.8968853143138966	2.304279610505057	0.7951249300290062	0.786803521522748	2.2499820001439987	2.4521102861122284	1.9615227693563069	3.759316269227194	6.352658968938038	5.184086926769588	2.861197582860282	12.749898000815993	2.208948893758394	3.8773476047297435	0.0	3.2299741602067185	2.3512888197784143
2R_14829	1.1043105215172697	1.1133622471034768	1.0369881219232562	1.5628516416193643	1.2339950837635862	0.5430013640194264	0.6571181845454214	0.2731385498571813	0.9591332504642205	0.2617152103017807	1.603968603276972	0.7509311546317433	0.6213557485348432	1.295798709591813	1.6038293457146107	0.0	0.0	0.0	0.8944851057496072	0.5297346410857102	1.9065573370427313	2.5699647195243305	1.7123569154561444	2.2643915670435018	0.0	2.424265932275707	1.085811226940627	0.5132218259693528	0.640886289340164	0.7035689520087175	2.2987688407094184	1.3781637126186874	1.7578894076615852	1.8981613649754303	1.9649639075429461	1.1110854326922222	2.978732327776846	1.298531309148101	2.077474854244364	0.36195835104516194	2.691274242998381	2.745267707525767	3.030332415344634	0.0	4.6790543069759085	4.927860502562925	0.0	2.6607066836951896	3.7354218934903383
2R_14830	1.0100818287491105	0.678907458667435	1.4227558800366389	0.4764988390105787	1.4108758209180965	0.0	0.20034918458683268	1.2491608137653125	1.1697230066677136	0.7181506643707548	2.200657571153311	1.7171391088734882	0.8525049864437498	0.0	0.0	0.0	0.0	0.0	0.0	0.9690668061089195	1.245624618963429	0.5876686432705593	1.5662447934107455	1.7259794916355238	0.0	1.1087039915561103	1.489741565095673	1.8777183787648077	2.0517024323342676	2.5741390663185744	2.5698680540963768	1.2605676537835813	1.6078920856335763	0.4960556876083354	2.054054076260044	2.794766286907049	2.7245628275469436	2.375460260272054	3.8004158415013767	1.9864388468510608	2.46163298824521	0.6277548235739011	4.157639968335413	0.0	5.135759523196086	3.2553268540977025	0.0	6.605685757098505	3.4166855280362203
2R_14831	0.0	0.42139492846146853	2.3549291522508207	0.5915215442498043	0.7005796245523734	0.30827974660637947	0.7461352432803806	0.0	0.36302101002246556	0.5943373557491233	0.9106257688242623	0.4263283325019931	1.411056438553519	0.0	0.9105467077226107	3.9016655429869904	0.0	0.0	0.0	0.9022433740148855	0.9277845877166516	1.0942901689846651	1.9443227622449073	1.7140928298682734	0.0	0.6881677808103037	3.3904792445494425	0.8741187680904343	1.0915567214351614	2.6629283413439544	1.1600770952435187	1.3040481671576931	0.5702923860548683	2.155297365299842	2.5498849938120665	3.153998851061299	2.0293492607486514	1.4744379276745438	1.7691762786013885	2.465948031871392	3.0558499357660343	2.337868252240087	1.7204194520257594	0.0	3.1877437627808605	4.6628476700822645	0.0	2.5895498714935874	5.6552585492310765
2R_14832	1.028325852605531	0.0	2.8969071846388217	0.970210652136792	0.5745435825780001	0.0	0.8158715074172511	0.5086892258808056	0.0	0.0	0.7468018955624434	0.6992615797717611	0.5786019126264824	0.0	0.0	0.0	0.0	0.0	0.0	0.0	1.5217475992909875	1.7948492135210061	0.7972670959577921	0.7028616026144202	0.0	1.128729321678827	1.5166491679056007	3.8232671806157295	1.7903658266429354	0.8735443257355943	1.9027525980183975	0.4277786447424978	2.338476734962659	1.5150462270904812	2.613942812786488	0.5173173000837641	4.438037890192292	1.2091828245736906	0.9672646683752429	4.044635519018415	2.5060948226085844	5.112746280988356	0.0	25.148881377756318	3.4856808231783836	5.608518094914889	0.0	4.247366632687734	3.0919088455801784
2R_14833	0.7331971737301904	0.49280465775307886	0.0	0.0	1.2289501324808243	0.7210418766701132	0.2908585259476055	0.7253916679772076	0.0	1.3901079363208237	0.0	0.49857407813652954	1.2376309104095486	1.720668114780952	0.3549494218370848	0.0	0.0	9.249564345519326	0.0	1.7585630767031752	1.8083454709481341	0.4265763189398521	3.4107125478750353	2.505704486834728	6.905924730945173	0.8047849292755005	1.0813720968223088	2.0444944694380105	1.7020430644127986	1.5570945462825798	0.33916603954865954	2.135045664356669	2.3342701537550403	2.8806111965612415	2.2364920354045634	1.4753906318006287	1.5821623222598848	0.8621483426232691	3.448302497233082	2.8838284322028276	2.6802714864857142	2.7340442091303228	0.0	0.0	3.106616596291445	1.0906030875118822	0.0	3.0283758820144757	4.40906707006691
2R_14834	0.0	0.9612441729378236	1.3429575039899266	0.6746600388064454	0.3995231291929952	1.054825616229125	1.7020094604493847	0.7074593380670853	0.41404369982825473	0.3389358066428164	1.0386144384855671	0.0	0.0	0.0	0.3461747551090547	0.0	0.0	0.0	1.7376122149968445	0.34301796536012497	1.7636415557971037	1.6641238853698215	2.7719972395342687	1.4662567403822353	0.0	2.354669781109897	0.7030930751800551	1.3293018267531564	1.6599670396944597	1.2148814227136173	0.6615631042552004	1.189865959219962	0.6504471173484654	3.511749893734448	1.8176699623204284	1.7986470720615717	0.7715249282790427	1.6816705311455473	2.017834427806727	2.34378134807553	3.4853503753025286	0.8888187314636854	0.0	0.0	1.211927303752612	3.900022152125824	0.0	4.922519542402583	3.7625621199005996
2R_14835	1.0291126359663616	0.461132437973998	0.6442496977824668	0.0	0.0	0.33735050312454035	0.27216524654469887	0.33938561971542647	0.39725386349244934	0.6503833229228643	0.4982488545757082	0.46653106163808383	0.0	3.2201638934615215	0.0	0.0	0.0	0.0	0.5557168369308959	1.9746497103057232	1.3536994711366905	1.197481648194581	0.531918062490585	0.0	0.0	1.5061238997764912	1.3491640646913377	1.2753974680554383	2.388980873500596	1.1656169120756512	1.5868403457077682	0.8562118857279069	0.624070914426148	1.347738138253404	1.3951694768170269	3.1062786312604285	2.2207167407695168	3.2269546228867885	1.9360094663118865	3.5979823234726434	1.6720081754511746	3.4111053994046254	1.882654874720614	0.0	2.3255651704755547	3.74187282231506	16.348524382189265	2.8337442262461394	4.125699331822364
2R_14836	0.3847672788981004	0.0	0.0	1.4520895750496159	0.8599047483510251	0.3783884210116063	0.6105470538235082	0.0	1.336736664882123	1.4590019361685194	0.558859689277366	1.046566998602833	0.43298937379128305	3.6118894732926057	1.1176223374557082	0.0	0.0	0.0	0.6233185203764695	1.476574223768622	1.138780439031745	1.3431525545507976	1.193249358807457	1.5779325916664437	0.0	0.8446702154077983	1.5132867904325924	0.357636663966629	3.126194094494308	0.6537057730456453	0.7119503391856007	1.9207362105065424	0.34999385760779894	0.7558437016508043	1.173666491868604	3.0970225148117034	1.6605745720865384	0.0	1.4476803961780078	1.0089171630076688	1.8754041495942375	1.9130292885740596	2.1116755385194956	0.0	3.912697289609376	1.5262047641015881	0.0	1.5892313682487467	4.627581228656366
2R_14837	1.425030025382635	0.0	0.0	0.0	0.0	0.7007025944914966	0.5653078700578807	0.7049296860835319	0.8251264196815755	1.3508955153916307	0.0	0.0	0.8018130596905723	0.0	1.3797477724489617	0.0	0.0	0.0	1.1542660403157425	2.0507486463008187	0.7029341314166289	4.145433754973691	1.1048341798572818	0.9740092451009525	0.0	0.782083407631257	1.4011580711573923	0.662274330849606	0.8270157599431277	0.6052686945104793	0.0	1.778417059430074	0.6481213231267188	1.3996771924491054	0.7244682185935057	2.1506588113136695	1.5375323958075795	3.3513148129622827	1.340412857883531	3.7366411575516443	5.209331788592813	3.5425623814237945	7.820834076312571	0.0	7.24556299835888	2.826237745521455	0.0	1.9619672645761905	2.142347646679313
2R_14838	0.0	0.0	0.5842389280150453	0.5870068958635092	0.34761630807147686	0.6118537485984725	0.0	0.6155448464431049	0.0	0.29490060817352426	0.4518378164304948	1.2692234467878072	1.7503586047191417	0.0	1.8071943503490222	0.0	0.0	0.0	1.5118582602643837	1.193809619598534	2.148308145954828	1.8098970964906818	0.48237079457082027	1.2757578160897303	0.0	0.6829155028648306	0.30587292845647496	0.578298175454799	2.888601793966144	1.3213020850675423	1.4390288512333413	1.2940953277205829	0.8489096463017959	0.9166489575180569	1.2652117996182854	2.190948690172625	0.6712869107107854	2.9263692573204043	1.7556734587820544	2.4471272663202486	0.0	0.7733416751122022	1.7072887571620763	0.0	3.690649738886531	3.7018076698061595	4.941895661756893	1.2848928720567923	6.54744547907074
2R_14839	0.7874424970116557	0.5292646291389818	1.4788748276648676	0.0	0.8799157040755495	0.774387894768429	0.0	0.7790595037858397	0.4559480128075797	0.3732386402020565	1.7155949583239096	0.535460897967926	0.44306552606831406	1.8479711125155691	0.0	0.0	0.0	0.0	0.0	1.8886697192605784	0.7768540982549527	2.2906820551632894	1.2210176205052814	1.6146528671256408	0.0	3.889469908467808	0.7742513425034372	0.7319185469806622	1.827968094644876	1.0033773682214333	1.0927773427916856	1.6378615947989377	0.35813861038637784	2.3202991174935668	0.0	1.980683581440361	0.8496090099336285	0.0	3.7034238894542786	1.5485937091477755	3.8380938490707974	0.0	2.160816615815449	0.0	4.003750179334643	3.904303186321352	0.0	3.2524291580274016	2.3676351379547005
2R_14840	1.140839877190869	1.533588031633627	0.0	0.0	1.274814259562382	0.0	0.0	0.0	2.201911787890718	0.36049660859210503	0.0	0.0	0.0	0.0	0.3681960499633203	0.0	0.0	0.0	0.0	0.3648384466171304	0.3751664988922083	0.0	1.1793331767178874	1.0396867132820602	0.0	0.8348193117081738	0.0	0.3534657529152795	0.0	0.64608197798256	1.759118177981385	0.9491678834998934	1.3836483208735801	1.1205430958633584	1.5466382580151434	1.5304518597897954	0.8206041221899233	0.8943235140188788	1.430796930997815	1.9943014829426398	0.9267661939417664	1.8907187264723688	0.0	0.0	1.289021915950615	2.26260827146231	6.041142597546329	3.141394150724092	3.430209304511343
2R_14841	1.2456331216836574	0.41861440974614716	0.5848476159067088	0.0	1.0439354138038188	0.0	0.9882826247165729	1.2323723006579264	1.4425026555572324	1.4760392482378601	0.0	0.0	0.0	1.4616267437937867	1.206051447561742	7.751841837620618	0.0	0.0	0.5044777953593894	1.1950533872174938	0.9216627237935342	0.7247130933334801	0.9657467027958945	0.8513913074905705	0.0	1.025440495055326	1.5309580070772515	1.7367020219640126	0.36145140958097804	0.5290714721593597	0.8643168599437623	1.0363548622065164	0.8497940807310042	1.8352079319644372	2.533059914846125	0.3133187606688954	0.6719862893293415	2.1970635659557383	1.7575026028613547	1.2248383999250072	2.276764735524937	2.322442137708897	3.418134983517753	0.0	0.5277849761784251	3.0880536575262645	4.947044363609739	1.7149753793847096	3.27713345952794
2R_14842	0.0	0.5105464603405467	0.7132861965283219	0.7166655558350552	0.42439813977807367	0.0	0.0	1.127260495471569	1.319468359808466	0.0	0.5516401973150789	0.0	0.854791813316887	0.0	0.3677282023775982	0.0	0.0	0.0	0.0	1.4574994614539487	1.8734489715964153	0.0	1.1778346593395927	0.0	0.0	0.41687927509696615	1.867172207276131	0.7060332447049802	0.8816597491642747	1.935783105569093	1.0541297747598746	0.0	0.0	1.1191192799855143	1.5446730251587073	2.292760791222578	1.6391228463564922	2.6795614308214946	5.001426120933912	4.979418569227811	2.7767658009081138	0.9441581442231778	0.0	0.0	0.6436920113959234	3.3895999390775904	0.0	5.229004240722439	2.2839004772095852
2R_14843	0.0	2.7870524690497827	0.0	0.0	0.0	0.0	0.0	0.0	0.0	0.0	0.0	0.0	0.0	0.0	0.0	0.0	0.0	0.0	0.0	0.0	0.0	0.0	0.0	0.0	0.0	0.0	0.0	0.0	0.0	0.0	0.0	1.7249617489732167	0.0	0.0	0.0	2.0860147314360336	4.473952647685177	0.0	0.0	5.43648889801011	0.0	5.154121106383637	0.0	0.0	3.5138886448688442	4.11193087021821	0.0	0.0	0.0
2R_14844	0.4504898987550982	0.6055765852117713	0.0	0.8500614806965914	1.0067862426687084	0.0	1.0722531340886856	1.78277620685481	1.0433776429733863	2.135270040342084	1.3086385389207749	0.0	1.013897749932766	0.0	1.7446998961336535	0.0	0.0	0.0	2.1893652023170493	2.593184799165617	0.44443235588436436	1.048385507286489	0.6985349486814314	0.6158204646870379	0.0	0.0	0.44294333899813565	0.0	0.0	0.382683070606098	0.833559540553651	2.2488197631677957	2.048883911466907	3.0973263569154468	0.9160947029388867	1.3597609213957564	0.9721097815241593	1.05943976189727	2.5424409670631856	1.77187750443811	1.0978722357772848	1.1198982057326916	2.4723736963173497	22.034488381214274	3.0540202741135896	0.8934489331169936	0.0	0.6202300433230685	0.6772530804687051
2R_14845	0.0	0.45719711468387286	1.2775032884531523	0.6417778787508307	1.1401524839932093	1.3378861599355942	0.26984257707864323	0.3364892888056609	0.7877273651957236	0.6448329247564449	0.49399677825181154	1.850198665081663	1.1482060333251491	0.0	0.6586051855213422	0.0	0.0	0.0	1.1019486529393985	0.9788989840203225	0.6710734719422169	1.5830163870690357	1.0547573035087345	0.9298620405534223	0.0	0.7466352880742932	0.0	1.580641466668365	1.5790621413061654	2.600256350606085	0.9439789107559506	1.6978098761940061	2.165607736045829	1.6702956065780383	0.6916315214109061	2.737572907554969	0.733921684097796	0.7998539146810226	3.199145802477572	1.3377288725901986	0.0	3.3819948849018364	1.8665882201857331	0.0	2.3057187011655986	1.686336147704699	5.403001799739899	4.68260155977458	3.5791791377624516
2R_14846	0.0	0.0	0.0	0.0	0.0	0.0	0.0	0.0	0.0	0.0	0.0	0.0	0.0	0.0	0.0	0.0	0.0	0.0	0.0	0.0	0.0	0.0	0.0	0.0	0.0	0.0	0.0	0.0	0.0	0.0	13.600002176000348	0.0	0.0	0.0	0.0	0.0	0.0	0.0	0.0	0.0	0.0	0.0	0.0	0.0	0.0	0.0	0.0	0.0	22.09954519135996
2R_14847	0.0	0.0	0.0	0.0	0.0	0.0	0.0	0.0	0.0	0.0	0.0	0.0	0.0	0.0	0.0	0.0	0.0	0.0	0.0	0.0	18.053930701792392	0.0	0.0	0.0	0.0	0.0	0.0	0.0	0.0	0.0	0.0	0.0	0.0	0.0	0.0	0.0	0.0	0.0	0.0	0.0	0.0	0.0	0.0	0.0	0.0	0.0	0.0	0.0	0.0
2R_14848	0.0	0.44902223611995934	0.0	0.0	0.37325535780071967	0.3284910468122736	0.2650176772091052	2.6437817394259633	1.5472849307793073	0.3166515191134973	1.455491718227865	0.9085581636222396	0.3758918739506743	1.5677981779676695	1.617072612802215	0.0	0.0	0.0	1.6233680146068488	0.32046528482890424	0.3295371966428859	0.7773556909121834	2.071795590017343	0.0	0.0	0.3666425660286597	0.9852993662981439	1.2419031408071954	0.7754139198274735	0.5675028139627031	1.5451669449357817	1.3895435955129747	3.3422490358371135	2.2966020165543664	1.0188972841496668	3.024701934108683	2.162396558156646	0.0	2.513554973583794	1.313809712268228	4.070245269723757	4.1519042252019425	0.0	0.0	0.5661228679105141	2.649893986022538	0.0	0.459887465537183	4.017350736965417
2R_14849	1.3687466414379286	0.9199772508025421	0.0	0.0	0.38237130624538523	0.33651372454399864	0.8144704687668494	0.3385437931448674	0.0	0.32438504219049175	0.4970129768597219	0.9307477161777913	0.7701444271097769	0.0	0.0	4.259001826259984	0.0	0.0	1.108676826359368	0.0	0.6751708486073859	0.0	1.5917960107045097	0.0	0.0	1.1267910343490979	0.6729087702925313	0.3180584794406522	0.7943517144731358	1.4534070826968863	0.0	0.5693920674916361	3.1126147115244245	1.6804939388448763	1.0437816291928186	2.754287720194114	2.2152083802219105	1.609475173483317	1.931207305834486	1.3458966504804648	0.0	3.402644348041859	3.755970114496993	0.0	4.6395934788193856	3.3932648375679753	0.0	2.3555960718079905	1.543299664193426
2R_14850	0.45322221049887434	1.5231238221683483	0.4255922946685287	0.8552172743626814	0.0	0.891416947351578	0.5393782823865374	0.6725959135224602	1.312132422503491	0.21482208821333929	0.32914392364440265	0.30819110313923453	0.510023621744041	0.0	0.21941023144137206	0.0	0.0	0.0	0.0	0.8696376619895814	0.22356396370680495	0.2636860440047708	0.3513858517438436	0.9293333092945784	0.0	0.994947655803828	1.1140746983520207	1.0531617960250557	1.3151368889163841	1.73251854141343	0.8386152466373729	1.5083062045608615	1.0306554020153849	0.6677383421899921	1.1520637517057455	0.9120054297155263	1.4670087339831988	3.19759643071496	0.8526204607765598	0.8913121487450236	3.865858680111902	1.1266906133489627	3.7310537092643554	0.0	0.38406794008232875	1.1235848504987211	0.0	2.183971521011366	1.7034018911712885
2R_14851	0.2591244454477743	0.0	0.4866547348658772	0.0	0.2895546909452484	0.25482855517050956	0.41117754917950755	0.0	0.3000784855278898	0.0	0.0	0.352409245808973	0.8747999441877635	2.4324543902639553	0.5017808327198435	0.0	0.0	0.0	0.8395571806024343	0.7458075917843029	0.7669203332360878	0.3015187620652732	0.8036028408324747	0.35422356161235335	0.0	0.284424785003305	0.509567239575662	0.0	0.601531185602327	1.100607790841552	1.4384050849345837	0.21558906413261553	0.942824083404104	1.2725716996801033	0.2634715368010192	1.3035708298599686	1.6774898310566442	1.8281879896458744	1.4624270322032282	2.378120233886087	1.2630051641755151	3.220860249257221	0.0	0.0	3.0742083145038075	2.0556683732054624	0.0	1.0702799317161404	1.5582398574459848
2R_14852	0.41852982192393134	0.0	0.7860297362909536	0.7897537350415708	0.9353596340873113	0.8231824645671398	0.0	1.6562968680254373	0.0	0.0	1.2157969716321133	0.5692005578165467	0.4709833071741355	3.92882539907044	0.405230471791603	0.0	0.0	0.0	1.3560268954374441	0.401535149182354	0.4129020323863838	0.9740076323238069	1.2979545534192667	0.5721309848119248	0.0	1.3781824529810087	1.2345559621131237	0.3890185509331291	0.0	1.066600679637953	0.7744225276415602	0.0	2.66493572746083	1.6443348860650635	0.8511022199299203	2.1054874477154826	0.0	0.984277641099891	3.149422789538247	1.646171375768522	0.0	3.1213405533408487	0.0	0.0	0.7093380811695568	4.1503152890767225	6.648781444580744	0.0	0.6292052539897118
2R_14853	1.0681359660178953	0.0	0.0	0.0	0.0	1.0504278918017256	0.0	0.0	0.0	2.0251363979992467	3.1028529025870193	1.4526649137843377	2.4040065172616685	5.013405847235508	2.068389007298414	0.0	0.0	0.0	0.0	1.0247636177762875	1.053773203559056	0.0	0.0	2.920287397163905	0.0	0.0	0.0	0.0	0.0	2.72208690425767	0.9882074243430868	0.0	0.9716029602798995	0.0	1.0860550960094426	0.0	2.3049249793017736	7.535967287873197	4.018843553654375	2.8008117312559526	0.0	10.62135737229743	5.862132033972228	0.0	1.8103118986370164	0.0	0.0	0.0	1.605803760182201
2R_14854	0.2494644995053618	0.3353457206465519	1.8740505884026908	0.9414646695376631	1.115041322037593	0.24532875648005242	0.0	0.9872349533299484	0.0	0.9459463102631059	0.7246752014805404	1.0178151579818762	0.0	0.0	0.2415374282413435	0.0	46.36713497472991	6.294181218289128	1.2123887704025833	0.23933483297348543	0.2461100582522819	0.0	0.0	1.0230551967947272	0.0	0.0	1.47171297750862	0.2318743205937485	0.28955329917608186	1.0595780387278315	1.615579615844248	0.8302083254204102	0.0	0.0	1.2682476743635096	0.7529848696726258	1.6149543915347104	1.1733564312458011	0.46930298557418937	1.635332764215727	1.215921371714945	1.2403156925919725	0.0	0.0	2.9596043600891435	2.473793436318508	3.963002989293155	1.717301295360367	3.750374896850626
2R_14855	0.0	1.2000001920000307	0.0	0.842233637295453	0.0	0.8778837383449959	0.0	2.207949253200908	0.0	0.8462429099653396	0.0	1.2140489747356407	0.5022806050873992	2.0949498301414677	2.1607921498594056	0.0	0.0	0.0	1.4461361988425705	0.4282175495884487	0.0	0.0	0.6921024466652013	0.6101496440814081	0.0	0.0	0.43886446803175166	0.0	1.5542050779817218	0.0	0.4129418281413744	0.742703789378712	0.812006655206546	0.43840063382210037	0.4538293942757227	0.8981596529079984	1.9263160976842597	2.0993676914450137	0.0	1.7555610615152106	2.1755248236084475	0.0	0.0	0.0	1.5129485703392485	2.655664661079207	0.0	3.072593084207486	1.3420331076883598
2R_14856	1.261625245827679	0.42398881212241674	0.5923562117493381	1.1903252742360642	0.7048920211157453	1.2407094128280667	0.2502426853562585	0.9361456313079054	0.36525557480452436	0.2989978906296812	0.0	0.4289525835814109	0.35493553838219666	0.0	0.30538385009268704	0.0	0.0	0.0	0.5109545591759979	0.605198070434888	0.0	1.468034718433877	0.48907274546267654	0.43116096903255324	0.0	2.0772113299414783	0.9303679735586942	0.5863329197145473	1.09827576562268	0.26793199157278863	0.29180447862681014	0.26241503919483505	0.5738028034857372	0.9293846711381636	1.6034879583185493	0.9520239585080034	0.0	2.2252706782165137	1.7800663893560575	2.0676059166280094	2.3059950953021655	4.704517858271381	1.7310094416178983	0.0	3.7419267929442226	2.814929812227292	5.010557244113348	0.8684965889796468	0.9483448868610325
2R_14857	0.0	0.0	0.0	0.0	1.7172305193076813	0.0	1.219262989662113	3.0408020906122535	0.0	0.0	0.0	0.0	1.7293603009778669	0.0	1.4879285103916184	0.0	0.0	0.0	0.0	1.4743599950697401	1.5160970083767393	1.7881845349218135	0.0	0.0	0.0	1.6868071439656163	0.0	0.0	0.0	0.0	0.0	2.557141238837759	2.7957521342072855	0.0	1.5625419933160705	0.0	3.316168843399896	3.614078570790945	5.782037983363921	0.0	0.0	3.820321128553424	0.0	0.0	2.6045532800441733	3.0478322217127265	0.0	2.115797602801316	4.620641839495999
2R_14858	0.31298434327121216	0.8414661032209639	0.5878075776626067	0.5905924528190455	0.6994792377075267	0.6155910751605924	0.9932844041435852	0.30965235948904885	0.36245081995436745	1.7802115247333692	0.0	1.7026348273953946	1.7610501494251052	0.0	1.2121553728635384	0.0	0.0	0.0	2.0281239954448336	1.201101650433778	0.3087757781458385	0.7283809257430214	0.4853172130367851	1.2835504030990041	0.0	2.061260667023952	1.2309650489016253	0.5818305377830569	1.453122979250857	0.5317491462767456	0.868691238467038	0.5207999695852817	0.0	1.8444960698399993	0.636469984711991	1.5745224630821717	0.0	2.2081830848759334	1.1775983117950604	0.8206916050224685	0.762762542867255	0.7780654026216136	5.1531516675598805	0.0	1.060912278468255	1.2414730201531419	4.972081760912476	3.0163962682869023	3.764250629453285
2R_14859	0.0	1.01166612913473	0.0	0.0	0.4204800705060982	0.0	0.0	0.7445690389728283	0.43576231605927934	1.0701439400673733	0.0	0.0	0.4234501618214794	0.0	0.36433331339215663	0.0	0.0	0.0	0.6095861568348141	0.722021869175991	0.3712306354963606	0.4378538296797642	0.5834804092951696	1.543169074644837	0.0	1.6521224817523072	0.0	1.0492726546884965	0.4367601065415133	1.59825986580243	1.3925306466404048	0.939210184344418	0.6845662485564209	1.8479791719441874	0.7652062552244456	0.37859898084183147	1.6239903651899614	1.7698823718476846	1.4157864722168896	0.986689655220047	3.6681740416528497	3.7417664767283636	2.0651531021903837	0.0	1.9132482235490242	1.1194356492043909	0.0	1.5542189272780962	1.6971115274942814
2R_14860	0.5371070041761145	1.8050317353459582	0.0	0.0	0.6001820952476982	0.264101292353264	0.42613953547040606	0.0	0.0	0.0	0.39006364356421125	1.4609310513590312	0.6044215247802248	0.0	0.7800595559869805	0.0	0.0	0.0	0.8701071049639786	0.2576487143226096	0.7948271378147594	1.249961876162777	0.4164222268195236	0.7342261964417783	0.0	0.5895489478909476	0.26405472185558226	1.2480866208059733	1.8702593600870194	0.4562627445591124	0.4969153235915072	0.670301847646825	0.9771316982988626	1.0551025736431263	1.3652938800537993	2.1616085566842393	2.318040754865336	0.0	3.03128406405467	1.056280974119215	2.617927146229033	0.0	1.473872369727369	0.0	3.186073037538313	3.4620142734054933	0.0	1.4789672371782785	1.614941307784316
2R_14861	0.3770023727021328	0.0	0.7080381374830221	0.7113926328890331	1.263826791695647	0.3707522451829088	1.794677202777825	1.118966588105266	0.4365867560097804	0.35738953250375605	1.0951629227335726	0.0	0.0	0.0	1.8251130666670363	0.0	0.0	0.0	1.2214789251522908	1.0850818462768888	1.859664924086246	1.3160466800002666	0.0	0.0	0.0	0.8276241063728712	0.37068686831019093	0.0	0.0	0.0	1.0463739323977566	1.2546494957845973	1.3717228255706968	0.7405901814997684	1.5333079724194696	1.8965763534708522	2.4405943074927547	0.0	1.4184650676026267	1.9771128428752343	0.9187785096971559	1.8744228534882683	2.069060265932178	0.0	1.2779119940347068	1.1215535640336614	0.0	2.0762125730242893	3.9674188760608384
2R_14862	0.24995125950439664	1.0080001612800258	1.8777072724776231	0.4716508368854537	0.5586085062110283	0.7374223402097967	0.0	0.24729031635850174	0.2894554980262753	0.4738960295805902	0.0	1.0198011387779382	0.2812771388489436	0.0	0.24200872078425345	0.0	0.0	0.0	1.6196725427036789	0.23980182776953127	0.4931805460001825	0.2908447877705584	0.3875773701325127	0.34168380068558857	0.0	0.5487118988175259	0.7372923062933429	0.4646535165849361	0.2901182812232547	0.8493164064573526	0.9249896950366787	1.0397853051301968	0.6820855903734987	0.7365130648211287	1.2707223039720237	0.5029694056284791	1.0787370147031856	1.1756459072092076	0.0	1.966228388897036	0.6091469506103653	0.62136791038632	0.0	0.0	1.6945023987799583	2.230758315306534	0.0	1.3765217017249538	1.1273078104582224
2R_14863	0.0	0.0	0.0	1.0618433494361876	0.0	0.0	2.232318652236721	0.0	0.0	0.0	0.8173344875186075	1.530608340284846	0.0	0.0	0.0	0.0	0.0	0.0	0.9116057808204342	0.0	0.5551569528633996	0.0	0.0	0.0	10.600496951297076	0.6176667514929004	0.0	2.0921800950718015	0.0	0.0	1.5618452451886184	1.4045421206732027	0.5118673894916695	1.1054243782222775	1.7164918476936186	2.8308797343774224	1.2142984123776837	0.0	2.117238257479038	1.4755453080573404	0.0	5.595625675584368	0.0	0.0	1.9074450441239723	1.674060340165713	0.0	3.8737618488690555	0.0
2R_14864	0.3983563498320848	1.6064862632572603	0.0	1.503373946980511	0.89027455176902	0.3917522057607945	0.0	0.7882310172688803	0.46131568155009445	0.7552652181787504	0.0	2.1670585430865414	0.44828153514908275	0.0	0.0	0.0	0.0	0.0	0.6453326573688858	0.3821808339063498	1.5719992970019143	1.3905895283787804	0.0	0.5445538138425362	0.0	0.8745019711274429	0.39168312584441983	1.851337728507839	1.3871159492071432	2.3687759059484974	0.36854737127322135	0.9942860370025538	1.0870644404553207	1.565076629673211	0.0	0.8016005076375695	2.5788332120708652	1.8736693434531462	2.9976180926635694	0.0	6.795736471436161	1.9805929618044626	0.0	0.0	1.3502948368776322	1.5801067093464023	0.0	2.742265440325562	1.197754115213645
2R_14865	0.0	0.5145785241682095	1.4378388132366002	0.7223254545684377	0.0	0.7529000769840329	1.5185484620444887	0.37872102878810027	0.44329630700929035	0.0	0.5559968007944083	0.0	0.0	0.0	1.8531617626755803	0.0	0.0	0.0	0.0	1.1017575971695113	0.0	0.44542398127081245	0.0	1.046566177126616	0.0	0.8403431961613123	1.8819182844734026	0.35580458713947877	0.0	0.0	0.35415160415625235	0.31848279890327263	1.044602798490897	0.7519717168397863	1.1676541128280815	2.3108679735652107	1.6520678933821464	1.8004822591731195	0.0	2.0074975012929537	0.0	0.9516146759918561	2.1008579904032807	0.0	0.6487755982521985	3.0367728518580592	0.0	1.5810901616664688	2.877422106025523
2R_14866	0.0	1.2471807479193284	0.0	0.0	0.0	0.9123996018288137	0.3680496401799498	0.9179037867937143	1.074414484396547	1.3192721206314282	1.3475659657122618	1.892672832574161	2.6101441687030142	0.0	1.7965986255840856	0.0	0.0	11.70431163431985	0.751497057287823	1.335161495793885	0.45765266652241454	0.0	0.0	1.2682779461557672	8.738692132380699	0.5091836360599777	2.2805967829171987	1.2935420259299986	0.5384373170659215	1.1821996669034218	2.5750650783321922	1.157857149142653	1.6878648425348692	0.4556372857468182	0.4716726606828386	0.46673635351582227	1.0010266529352503	3.272863185809389	0.8726899025589362	0.0	1.1305301010422582	2.3064225333791235	0.0	0.0	1.5724333563432746	0.46001295948509463	7.3693813993865716	2.5547188851206784	1.3947979893150104
2R_14867	0.0	0.0	0.0	0.0	2.7872155994882672	0.0	0.0	0.0	0.0	0.0	0.0	0.0	0.0	0.0	2.4150383471863957	0.0	0.0	0.0	0.0	0.0	2.4607582875878364	0.0	0.0	0.0	0.0	0.0	4.905027628794375	0.0	2.8951302750721175	0.0	2.3076498824367766	0.0	0.0	0.0	5.072285135465519	2.5096004766233224	0.0	0.0	0.0	3.270210637537374	0.0	0.0	0.0	0.0	0.0	4.946898752070586	0.0	6.868249798245162	7.499706573980292
2R_14868	0.22289339882476333	0.8988815755883898	1.6744406761157027	0.8411868641941661	0.49813771216307834	0.6575944930406774	0.35368628111749584	0.4410410191081903	0.0	0.0	0.0	0.6062700448033562	1.2541408595831285	0.0	1.7264852812597746	0.0	0.0	0.0	0.7221694316367695	1.710741351475403	1.09948123836419	0.25936009846554264	1.3824845293068746	1.2187826348093949	0.0	0.4893124377349923	0.4383190237513244	0.414353589547218	1.2935611905150712	0.9467196769095677	0.8248572038140901	0.9272258966330054	0.8109974498185191	0.6567836490295299	0.6798980261744422	1.3455650579359948	0.9619609844016103	2.620948105961367	0.4193163265340352	1.1689194374294665	1.6296157235754551	2.7705162546742765	4.893124377349922	0.0	1.133301147580742	1.5472123675845926	0.0	1.5343871504282474	1.005273867765069
2R_14869	0.2891648318194205	0.7774267609571304	2.172291144796347	1.0912914397462528	0.0	1.1374836700000626	1.6059592651644308	1.7165185616306833	0.6697333757944294	0.2741215746727454	0.4200008080815547	1.5730566850976473	1.9524316071343153	1.3572248335228019	0.5599524577965231	0.0	0.0	0.0	0.468443667119433	0.0	0.28527655736466534	0.6729478723810888	0.4483823977266653	0.39528882133490767	0.0	0.952194745408517	0.0	0.0	1.6781672587688266	1.4738419581582165	1.3376332356272513	0.7217471361795385	0.5260630023572883	1.1360811007398899	0.8820476489196327	0.5818776983850915	0.62398726866296	0.6800434847005856	2.1759556035426297	0.3791166475958355	3.5235644716457357	0.0	3.173982484695056	0.0	0.9801720986170751	0.8602435188823165	0.0	2.786834991500153	2.1736089272379195
2R_14870	0.5359833493556623	1.801255518326406	1.0066160848794787	1.0113851627773849	0.0	0.52709755837869	0.21262401508303733	0.7954160280359757	0.9310414816221722	2.03239929004228	0.3892476108370894	0.3644686775618503	0.9047355669042905	0.0	0.2594758774098952	3.3355392366151477	0.0	0.0	0.0	1.0284388011036383	0.5287762130232082	0.6236734465791262	0.8311021012255764	0.7326901583739085	0.0	0.5883155818911757	1.3175115305974137	0.24909511218596203	0.6221155612004939	0.91061643997781	1.4876272553544914	0.8918660567016331	0.48754374486250773	1.0528952460832033	1.3624376167064063	0.26963579538137605	1.7348934729143806	1.8907485170859382	1.0083141551981014	1.4054282417151058	1.3062251555975406	1.332431188589912	0.0	0.0	1.816804350156336	1.0630066356063212	4.25732643305865	2.5827780360555814	2.8202348465961453
2R_14871	0.41256045248310236	1.6637683821449702	0.0	0.0	0.0	0.4057208259339998	0.6546491414472905	0.408168396565965	0.47776471091293427	0.39109776998398144	1.19845641211033	0.5610822153770192	0.46426580888915814	0.0	0.3994507871237678	0.0	0.0	0.0	0.6683431385955196	0.39580816982893646	0.4070129304751908	0.0	0.6397211020705724	1.6919125396267067	0.0	0.0	0.4056492828506046	0.38347009218966144	2.394293383686281	1.051388063549259	0.0	0.34324635676600695	1.12582565238782	0.40522055364554843	2.0974079896478655	2.075457491019288	2.670786087127452	0.9702391746291771	0.7761258714729348	1.0817950073105	1.0054357880444837	1.0256072594943284	4.528419454814525	0.0	2.0976629936587647	0.0	0.0	0.5680091563075996	1.2404621639502718
2R_14872	0.37479629821192184	0.0	0.7038949676085133	0.7072298337833084	0.0	0.3685827440616713	0.2973625724003523	0.0	0.0	0.0	0.5443772229303663	0.0	0.8435375010412417	0.0	0.36288663983845737	4.664875354530527	0.0	0.0	0.0	1.0787323600290828	0.7395131489135442	0.0	1.7434906775553474	1.0246943656924128	0.0	0.8227811648935732	0.36851774974954615	0.0	0.8700516897708893	0.9551481530300165	0.0	0.6236538820739111	1.0227720190031042	0.3681282647225077	0.0	1.131286986013899	2.426312877898231	1.7628546257525737	0.7050823747738448	1.965543530524031	1.8268043346413252	1.8634544438962783	0.0	0.0	2.540868278212372	1.1149906591657528	5.9540289425346895	1.0320316833726795	3.944203049826836
2R_14873	0.5194497572611284	0.6982767228756153	0.4877823924702007	0.980186750080559	0.8706769077619395	0.0	0.8242606279135036	0.5139197740397538	0.0	1.2310658987113448	3.0179232576067223	0.0	1.169102662558245	0.0	0.5029435399354145	0.0	0.0	0.0	0.8415025701592249	0.4983571656035877	1.2811623524805607	0.9066522891761433	1.6109298367564249	1.0651330644109043	0.0	0.8552515294748186	1.0214959783064899	0.0	1.5073125762323336	1.54442130754238	0.7208690508929946	1.2965317128415632	0.7087565692874516	1.2755204537995648	1.3204102144821535	0.26131828279394187	0.560458948623849	0.6108080654761813	1.9544209490472686	1.3620746985600996	1.2659317510874353	1.9369941015301284	1.4254192157913643	0.0	0.4401902502261477	1.2877698054810829	0.0	1.7879332385728717	1.1713879131119111
2R_14874	1.3732008322695604	0.0	1.2894859954083984	0.0	0.0	0.6752176226397768	1.089494570394859	1.3585819447720138	0.0	0.0	1.9945214484853007	0.9337765659433012	0.0	0.0	1.9943482828794241	0.0	0.0	0.0	2.224569390103158	0.0	0.0	0.0	0.0	0.9385839471359486	0.0	1.5072771340029665	1.3501971152768593	0.638187017897572	2.3908101084726487	0.5832547105983447	0.6352221537029259	0.5712449896101962	0.6245487635183581	0.0	0.0	1.3816253772528093	0.0	0.0	0.0	0.9001843217417198	0.0	0.0	3.7681928350074156	0.0	2.3273458482477416	0.6808614476911853	0.0	0.9453046716956875	6.1932875497991935
2R_14875	0.27417830407339033	1.1057026688861313	0.5149269867003113	0.0	0.3063763974976401	0.26963284365312595	0.4350649469303427	0.0	0.0	0.5198293857576417	0.0	0.37288249353981084	0.9256215278586625	0.0	0.5309318366081696	0.0	0.0	0.0	0.888331332663117	0.0	0.27049154697686206	1.2761420897439266	1.275432333298018	0.374802212187601	0.0	0.6018969383910331	2.1566823819618754	0.7645365345123641	0.9547157932014305	0.9316381617996492	1.268307801155819	0.0	2.244594455402776	0.8079011221665796	2.509001460907917	0.2758603795585031	0.5916479193162633	0.6447989133332874	1.0315912439360486	1.0784045780718723	0.0	1.363190569338586	0.0	0.0	2.3234319506280006	3.534525503409553	4.35560747439665	2.264915886686258	1.2365744595685286
2R_14876	0.948261883380857	0.9560345217692247	0.0	0.44733572434277996	0.5298104470673005	0.23313528490880334	0.18808723184873574	0.0	0.8235994177152116	0.4494651701574005	0.6886569760004766	0.0	0.0	0.0	0.6885971863689432	2.9506184496270422	0.0	5.981344187479253	0.0	0.45487854970162245	0.9355110158760898	0.2758508066429288	1.1027895429084382	0.0	0.0	0.26021202075451083	0.6992825244751798	0.8813982766680546	0.5503235076739862	1.409679990559172	0.4386517555775393	0.591708623738995	0.6469218917289958	0.6985434553987571	1.2052124958359909	0.0	0.0	1.1150375920986206	2.6758645049249288	0.0	3.466460835925476	1.7680032083364887	1.301060103772554	0.0	1.2053590262306213	1.8806716207475225	0.0	3.263893988723246	1.7819857986423762
2R_14877	0.3481654604822454	0.4680257009761331	0.0	1.9709346270548227	0.0	0.6847868104582011	0.0	0.34445894386958836	0.0	0.33005280646871815	0.5056969543237823	0.0	0.0	0.0	0.3371020329308908	0.0	0.0	0.0	1.1280479997960489	0.6680559558324158	1.7174191504325904	0.0	0.0	0.47594278196837464	0.0	0.0	1.0269990871005115	0.0	0.0	1.4788014988185558	0.9663367882772526	0.28967033835407346	0.0	1.0259136556186368	0.7080126213161926	0.3503014449023818	0.7513044147248453	0.8187982318215944	0.0	0.4564708694213497	2.5455034191201924	2.5965723686790017	0.0	0.0	3.540493509390274	2.7620424793156677	5.530970392162393	1.9174030692829631	0.5234215712183877
2R_14878	0.0	0.0	0.7749971053858115	0.0	0.4611155122024998	0.0	0.0	0.0	0.47787464296790744	0.0	0.0	0.5612113185098717	0.4643726348921239	0.0	1.1986280982238968	0.0	0.0	0.0	1.3369938442129425	0.7917984879182636	0.4071065827831695	0.9603365633933532	0.0	0.0	0.0	1.3588384286754767	0.4057426213878459	0.7671166547392813	0.0	0.7010866562737581	0.7635528142991452	0.0	0.7507231340588824	0.0	0.8391562384720912	0.41518700936313135	0.0	1.9409248468076543	1.5526089108572698	3.2461317741224653	1.0056671354416409	3.0775297448379053	0.0	0.0	0.699381886288898	0.8184123798294414	0.0	1.7044195599188696	3.722242770380923
2R_14879	0.5800130294126927	0.0	0.0	0.0	0.0	0.0	1.3805432492907688	0.0	0.6716827937705451	1.0996778823547007	0.0	0.0	0.6527048742694601	0.0	0.0	0.0	0.0	0.0	0.0	0.0	1.7166415350345938	0.0	1.798750084541254	0.0	0.0	1.9099326685069928	1.1405934233839448	0.0	0.0	0.0	0.0	0.0	0.5275942336060645	0.0	0.0	1.7507141746689867	0.0	1.3640458253923133	4.364578477739777	1.5208806263838115	0.0	1.4418870494896008	3.183221114178322	0.0	0.0	2.3006598982786235	9.214110119672863	2.3956686311149444	0.8719742928026893
2R_14880	0.66868019647429	1.7977631511767795	0.0	0.0	0.0	0.0	0.0	0.6615615286622855	0.7743636086273398	0.0	1.9424645874137227	0.0	1.5049690314997541	0.0	0.0	0.0	0.0	0.0	0.0	0.6415280068032762	0.0	0.0	1.036863396980156	0.0	0.0	0.7339686566024883	0.6574785356269867	0.621530384320827	1.5522734286180853	0.0	0.6186429028605677	3.3380132278788195	1.8247442620916676	0.6567836490295299	0.6798980261744422	1.3455650579359948	0.0	1.5725688635768202	0.0	2.6300687342163	0.0	0.0	0.0	0.0	2.266602295161484	0.0	0.0	1.8412645805138967	2.010547735530138
2R_14881	0.0	0.9247412296617037	0.0	0.0	0.7687027295865224	1.3530252630111983	0.5457920632664695	0.0	0.796641042707528	1.956388959862333	1.9983467677190658	0.0	0.0	0.0	1.998173269996569	0.0	0.0	0.0	1.1144179606730817	0.0	0.6786671303320502	0.0	0.0	0.9403840697810117	0.0	0.0	0.6763933381479011	1.2788220105473402	0.7984651583340439	0.5843733425711072	2.545761818906087	1.1446811759584443	1.2514931878097053	2.027035381699884	0.0	2.0764128224305742	0.0	1.6178096248995137	0.0	2.7057323917023846	1.6764976488796972	1.7101322428162047	0.0	0.0	1.1659047479139049	0.0	0.0	1.8942353682156774	2.0683885794751937
2R_14882	0.35123389873561417	1.4164514604747718	0.659643051313501	0.0	0.0	1.0362329202908913	0.27866821561607635	0.34749471599534854	0.8134912645274287	0.6659232299727251	0.0	0.4776781022804352	0.790506647568026	1.6485523731900544	0.34007296741618065	0.0	0.0	0.0	0.0	0.6739436405195405	0.0	1.2260936264710671	1.0892548494715153	0.4801373423264978	0.0	1.1565828067026287	0.0	0.3264677811884955	0.815353963093166	0.0	0.32495108998669064	0.8766697490375043	0.3194910635154624	1.3799402637659217	2.499883576850564	1.4135548317212447	3.7896289074105742	1.6520288649091392	1.9822674284916846	1.8419752827178786	0.0	1.7463042526525052	1.9276380111710478	17.179651046927933	1.190565482887407	1.741490502711884	5.579715724643261	0.4835753628024159	1.5841037093689279
2R_14883	0.43635043477957325	2.9328471845840167	0.0	0.0	0.48759319124867745	0.4291164064075662	0.3461994912252277	0.0	0.5053146467976948	0.8273002462872833	0.0	1.7803097739006586	1.4731120228037742	2.0480555760361114	1.2674544318445389	0.0	0.0	0.0	0.0	0.0	0.8609660383336519	1.015479976765818	0.6766101291242771	2.9824589658383185	0.0	0.9579094583979924	1.2871222135412979	0.4055826011553426	1.5194150859685056	1.112015550425457	0.40369836142872084	0.726078789713787	0.39691517525789566	1.2857618589030648	1.7746827310947488	0.0	2.8247949198888156	0.0	1.6417611500208504	1.7162638309411475	2.1268269443451926	5.4237405803185466	4.789547291989961	0.0	2.2186231224901825	0.4327031876811133	0.0	1.2015259379411853	0.6559962319576437
2R_14884	0.0	0.0	0.0	0.0	0.0	0.0	0.0	0.0	0.0	0.0	0.0	0.0	0.0	0.0	0.0	0.0	0.0	0.0	0.0	0.0	0.0	0.0	0.0	0.0	0.0	0.0	0.0	0.0	0.0	0.0	0.0	0.0	0.0	0.0	0.0	48.767641694382945	0.0	0.0	0.0	0.0	0.0	0.0	0.0	0.0	0.0	0.0	0.0	0.0	0.0
2R_14885	0.0	0.0	0.0	0.0	0.0	0.0	0.0	0.0	0.0	0.0	0.0	0.0	0.0	0.0	0.0	0.0	0.0	0.0	0.0	0.0	0.0	0.0	0.0	0.0	0.0	0.0	0.0	0.0	65.04995836802665	0.0	0.0	0.0	0.0	0.0	0.0	0.0	0.0	0.0	0.0	0.0	0.0	0.0	0.0	0.0	0.0	0.0	0.0	0.0	0.0
2R_14886	0.0	0.0	0.0	0.0	0.0	0.0	0.0	0.0	0.0	0.0	0.0	9.453582907922103	0.0	0.0	0.0	0.0	0.0	0.0	0.0	0.0	6.857694607657576	0.0	0.0	9.50225298418255	0.0	0.0	0.0	0.0	0.0	0.0	0.0	0.0	0.0	0.0	7.067777155813388	0.0	0.0	0.0	0.0	0.0	16.940423917168104	0.0	0.0	0.0	0.0	0.0	0.0	0.0	0.0
2R_14887	1.005269219139039	0.675672753847551	1.8879694058333722	0.0	0.56166143947087	0.49430169011633884	0.39878921214565183	0.0	0.0	1.4294579647873045	0.7300574584422092	0.6835830690145466	0.0	2.3591671573734354	0.48666271626317786	0.0	0.0	0.0	0.8142622263101805	0.48222480780448057	0.49587589932053094	1.7546059576124633	1.5587823042044722	1.3742047477124988	0.0	0.5517107446770947	0.9884290541208398	0.46719296265371585	0.5834076983679519	0.8539581300912984	1.860089983713052	1.672748781235238	0.9144178084697034	0.4936921935810536	1.0221336918160617	1.011436514961978	1.0846325785447528	1.1820711020496166	0.0	0.65899143732886	2.449904355733952	0.0	8.275661170156422	0.0	0.8518816361579458	2.492166621874125	7.984873455725474	3.4601118308143715	1.5112917675705804
2R_14888	0.7900441792705049	0.0	0.0	0.0	0.8828229145515701	0.0	0.0	0.7816334889305067	0.0	0.7489436150309988	0.0	1.0744600838078866	1.7781175958071989	3.708153487889171	0.0	0.0	0.0	0.0	0.0	0.7579639269807872	0.0	0.9193001551778662	0.0	2.1599834977260777	0.0	0.0	0.7768094416526776	0.0	0.0	0.0	1.4618504541603898	1.3146184254289273	0.7186437754669388	1.5519768693367395	1.6065960407047175	0.7948910760758454	0.0	0.0	0.0	0.0	1.9253873879424541	0.0	0.0	0.0	5.355971238434449	0.0	0.0	5.438625115570784	4.7509154420192345
2R_14889	0.7088538683573303	0.9528855279557557	0.665639806325442	1.3375868595466918	0.0	0.34855107318875433	0.5624031260615359	0.0	0.0	0.33598853875896584	2.5739575214642314	1.446061891448954	1.5953861432736525	0.0	0.3431645398472369	0.0	0.0	0.0	1.148335029041393	0.3400352004439499	0.0	1.2372399321662588	0.5495785831424463	0.0	0.0	0.0	2.4394272782334085	0.6588713402167818	0.0	1.5053965455364389	0.0	0.29487982467625146	0.6447910554584787	0.3481212938136757	0.7207456546244483	0.3566013325478595	0.0	0.0	2.6670507219706305	0.46468012814019216	0.8637607451836701	3.524359491716874	0.0	0.0	0.6006944027295553	1.0543933407328316	0.0	1.9518860098570243	1.5985046521813728
2R_14890	0.0	0.0	0.8013650773273225	0.8051617308239664	0.0	0.839242650647203	0.0	0.0	0.0	1.2134917959460152	0.6197585086180829	0.0	0.0	2.0027381435899163	0.0	0.0	0.0	0.0	0.0	0.0	0.4209576989711289	0.496505199203844	0.6616387415419411	0.0	0.0	1.4050706188493032	0.41954733108531483	0.3966082538064378	0.49526496973039563	1.8123498739981874	0.3947657067504265	1.0650192097514863	0.0	0.0	0.8677071169164188	0.8586260969270373	0.9207635118362308	4.013923095039765	1.6054338155093255	0.5594293239089632	2.07976653372799	0.0	11.708921823744193	0.0	1.4463543553707114	1.6925149668040693	0.0	3.5248191327182528	3.2074048457600703
2R_14891	0.285119282503028	0.38327510106964413	0.535474947536842	1.0760237693650654	0.6372044566079695	0.0	0.22621302208834432	0.8462518377769077	0.9905452456304572	0.5405729749190357	0.8282496062708434	0.775524448408236	0.6417053962611036	0.0	1.1042369294925396	0.0	0.0	0.0	0.0	0.2735418305638135	0.281285406800581	0.6635330213843421	0.8842186425121713	0.7795170969536082	0.0	1.8777462038230914	0.0	0.5300300447530868	0.6618755700403347	0.4844074098832675	0.7913514779675878	0.9488660813111811	1.2967578460333475	0.28004670058779	0.5798049304292063	1.147473922220775	0.0	0.0	1.072756490713147	1.4952505236180427	0.6948536360301066	0.7087940790177815	1.5647885031859095	0.0	0.9664590390497775	1.9791527360231527	4.529416294122177	0.3925494121572553	2.1431991362050202
[truncated: 180 more columns]
