# Supplementary material for: Convergence of topological domain boundaries, insulators, and polytene interbands revealed by high-resolution mapping of chromatin contacts in the early Drosophila melanogaster embryo
Source: eLife. 2017 Nov 17;6:e29550. doi: 10.7554/eLife.29550 (PMC5739541; doi:10.7554/eLife.29550)
Supplement: Supplementary file 3. [file elife-29550-supp3.zip › local_HiC_maps/nc14_all_dm3_CompressedBinCounts_500bp_VC_chr2R_7598779_7678571.txt]

2R_15137	2R_15138	2R_15139	2R_15140	2R_15141	2R_15142	2R_15143	2R_15144	2R_15145	2R_15146	2R_15147	2R_15148	2R_15149	2R_15150	2R_15151	2R_15152	2R_15153	2R_15154	2R_15155	2R_15156	2R_15157	2R_15158	2R_15159	2R_15160	2R_15161	2R_15162	2R_15163	2R_15164	2R_15165	2R_15166	2R_15167	2R_15168	2R_15169	2R_15170	2R_15171	2R_15172	2R_15173	2R_15174	2R_15175	2R_15176	2R_15177	2R_15178	2R_15179	2R_15180	2R_15181	2R_15182	2R_15183	2R_15184	2R_15185	2R_15186
2R_15137	8.679335024067797	33.74878082529269	34.460555036387525	43.9983517307131	23.387381572146566	32.411391307588964	27.89213553346498	26.134848631857007	24.63895517368781	28.15560743624654	20.43486084502003	20.65802702069934	23.033619871564536	16.434273399055257	19.66761319643018	22.62357365293702	15.625832886375548	20.09709222576777	19.236721516330725	18.480578049736067	11.991108592978307	12.633153437228387	12.039170645612566	9.204492528713416	9.835523813770257	6.21004457321593	5.759663635643678	6.334603756747937	10.382372392856512	6.176343470965518	6.1942785926351265	9.19584823907734	11.86530130271516	6.96470427169192	7.317696204603686	6.145736806854611	5.774140748416952	3.634880605076765	0.0	4.853827942283715	6.530032271419485	6.3605911083241935	3.6915748295138457	4.719405074493112	5.6051181454810015	2.9668215262737054	4.3107023185888345	2.214920073723172	3.9510495355237345
2R_15138	33.748780825292684	6.697887006422938	32.663471434204034	43.86097885700751	41.77378612919998	50.685438361232926	19.290584882817413	26.096100422433736	32.917530066049025	27.88652737602206	24.429953681696176	20.954817920094623	20.178466857080593	21.158562071815624	22.575197984486323	23.88528096255996	16.597983910183554	13.411726484039724	19.025265406111117	14.420066041018455	11.403171678170567	8.737262818263535	8.88155321934933	12.787263593180882	9.976829368060978	7.559116067203565	12.049974530735652	5.102691959161002	7.334461486347802	6.633612114567788	8.953661034185549	8.100600026172302	4.814307351158466	10.59714776254093	3.425920842557268	6.545733308683972	5.684829438320763	5.53065361694607	0.0	4.4312059704296765	5.419512249317073	2.9778336022317076	3.276534759306225	6.15498182690324	3.655058188323299	7.093692784934131	4.372633558047345	5.39217962752306	3.23708029230835
2R_15139	34.460555036387525	32.66347143420404	5.956805614011308	36.143106318680054	47.653218948135006	46.41157808542326	17.82455998588295	25.19731892871717	27.45879807349073	30.18625635930284	27.0196190479969	28.684913259511518	25.759492045714186	20.73546011023267	25.063803550231174	19.473594130918375	19.688863453794177	17.349467346567508	19.157042788156573	9.993139154795836	9.658518681770248	10.315829433949807	10.258228242415441	13.597169050648938	8.962548327340945	11.641077637839093	10.965513460167774	9.167867184322283	11.29510842739335	7.6618475915492885	9.434362779551963	3.9693072747932714	8.340815353624622	7.576985965906594	8.573395553322662	5.040231487751769	6.367030243990569	3.78543778990243	0.0	10.236119991892995	6.607310759838652	4.012644185770292	4.325040332803204	5.5292438150866055	5.0033852591952135	3.4759210781194887	5.050408633612955	4.151992185535508	4.629040284223073
2R_15140	43.9983517307131	43.860978857007524	36.14310631868005	15.912617241511734	43.726108614160715	53.823661221411854	23.93507531038474	30.551725327311768	29.308567404788754	27.30161379839162	24.494401865689603	27.283947248895398	24.524280208715535	20.77241381017249	22.07546421444207	27.60216772897887	22.263990567984084	19.2293640080148	13.114375716372773	15.406920629707683	13.362615802786655	8.431800704994902	7.652720170863813	7.135495589969911	6.8771649697389465	1.302650529084539	8.306212291683972	6.6438934841617	7.389165243669002	8.38317256440639	8.12089610515326	5.0762312881231315	3.318567918474733	3.6523794626076693	5.903835261270097	3.8674830149814694	4.987348166419258	6.353925332227694	0.0	7.127145423497017	7.1601758738434285	4.618488239481548	8.06628654882833	6.7176291945053475	5.878790427112041	4.889779480724978	6.329643874342464	4.18151608206439	4.143961212523051
2R_15141	23.387381572146563	41.77378612919998	47.653218948135006	43.72610861416071	5.896934135695209	3.797213244186158	40.10422821551691	35.59428417799048	33.26653413279468	37.809647358381376	29.549810484137325	37.916894235260614	26.126812630422474	21.77167300066839	24.01212306605997	23.367711781085042	27.35645384754845	18.588236798671403	22.311746414426292	9.992882070101466	5.531554754094733	15.338795236125414	10.770862554907836	11.815167070893068	5.3773906534497575	5.2383501711369	12.146102429600052	7.465071226405513	7.8194892794411	9.96014562652304	6.857879589350171	7.654895665558221	8.340600776810193	4.1963765757000635	8.309384993333795	7.776157097036136	5.730179800507371	6.813612729497914	0.0	10.235856656244518	5.946426701433858	4.127184983319982	3.8924361596679904	4.265306924732901	5.065797248275821	2.6813558490359117	6.060334447434916	3.7366968337986846	3.204637751754339
2R_15142	32.411391307588964	50.685438361232926	46.411578085423244	53.82366122141185	3.7972132441861577	13.448268964034453	33.14120901024253	22.8740199626147	25.807592503949124	37.69240547129071	28.343809096160623	25.000250002500024	26.065104897711407	26.751370948750743	23.19319233418607	25.86232758879313	21.46906538882789	22.383011241801565	20.652856550466513	13.2716044467307	18.19130819294541	8.577491632656912	8.85538013047517	11.9556508122034	9.522324818470482	2.319027715164029	5.377102951357382	11.827710335477699	4.846384161241139	10.8538477840106	8.674275741346976	11.747968482550155	7.384800072784589	6.502103987963306	10.510230711125363	13.770078926649887	6.976094509591654	8.295098584607327	0.0	7.250293546259954	7.204721952599359	7.308450981123001	1.1487926591230047	9.441297974539463	4.485276407401244	7.122248408355537	4.292674781217122	5.789850111533191	5.10731750916125
2R_15143	27.89213553346498	19.290584882817413	17.82455998588295	23.935075310384736	40.10422821551691	33.14120901024253	0.0	25.768930572201963	41.08250504682774	55.871992794747804	39.91371269372735	26.152521505419607	23.858148989368807	24.375510500748327	18.144789614793375	14.567717549437978	34.10869635322222	16.686913454992055	7.5869540807191225	22.426865990006586	7.882146150753927	14.091947136677394	15.347857266462206	14.731439543645259	9.578089010330544	0.0	7.572028925150494	5.878505401758614	5.849718394556486	9.552733380918681	6.514721642231032	7.635449048393985	4.1597060918063775	5.232145043432036	8.88029539414599	6.463668687855865	10.716792678287243	0.0	0.0	0.0	4.682621293939377	2.5729376361084006	6.47091292286607	3.5453927266977288	5.6143644637678385	11.1439337105332	4.533704008973107	9.318010176198912	3.1964966396829078
2R_15144	26.134848631857007	26.096100422433736	25.19731892871717	30.551725327311768	35.59428417799048	22.8740199626147	25.768930572201967	6.916654436996932	39.188191671583006	43.49024383360081	29.997139393674086	33.47816057594532	29.35887005945388	29.50138425729052	26.494182267194454	19.811325279647285	24.8020959202583	20.1054849196123	22.264847639475423	15.784752057930362	11.847649384049173	9.726243843936064	8.856984702586779	9.71572643063055	6.992741205558456	7.0122844003038285	11.787994943356653	8.41521725419119	9.002058582382611	10.051095667887513	8.91796417216637	8.744258369662539	8.038866669858395	5.617453022082994	9.216453365095562	4.857768359258896	8.24596920724978	8.436924707196528	0.0	4.93277937124821	8.37910166243388	6.3535546536086205	5.557957442303017	4.758105165695874	3.6166920101336095	4.546548109920985	5.192082217400725	3.0012633818205776	4.804652276161117
2R_15145	24.63895517368781	32.917530066049025	27.45879807349073	29.308567404788754	33.26653413279468	25.807592503949124	41.082505046827734	39.188191671583006	15.72831537159718	39.39403629905542	48.93509234797777	38.619316523918236	33.70888950826255	32.036142650956144	29.242210477174392	31.360726381172423	28.109506701306394	27.903364890940463	24.574201020800327	23.03244456444939	14.477565377883137	11.450740061330164	9.320967092621222	10.723460507589767	7.26403948150739	8.513573422295533	5.383724999327034	13.699888478263755	10.397898459946463	10.64081428763416	7.912962049434011	9.048028018485484	6.408042033601012	7.440127434502697	9.470856910505454	6.510545321744256	6.138057182140709	6.291904714589639	0.0	7.259222479198698	7.5835226994440585	4.878301024345649	6.326140856242014	7.772405155230476	6.320385391819652	4.754013100158499	6.088778545895099	4.692793712848946	4.35603585585688
2R_15146	28.155607436246544	27.886527376022052	30.18625635930284	27.30161379839162	37.809647358381376	37.69240547129071	55.871992794747804	43.49024383360081	39.39403629905542	20.484820389606945	46.3138858646386	43.20102300022465	42.87145384828396	38.301425112461686	35.16362337227588	34.081210743659135	28.908955240751826	31.46432889033703	25.16748164270643	22.970936701025792	12.798118759110919	13.285670253207162	13.665849442171078	10.140863427062026	10.033416091624835	4.789253681020379	8.725190219061764	10.263266960854319	10.82578826955984	10.006855096014974	8.701136931497997	7.731811918929339	6.971923020209165	5.75491652109925	6.821797018235935	5.416752953848487	7.671272142963324	4.004656169231786	0.0	8.55617077988534	5.559255730766946	7.816227869024601	6.947993051871378	5.199509062354332	5.146104599516245	6.5372711893796795	4.7492290695182175	3.4163407335259355	5.190102140373009
2R_15147	20.43486084502003	24.429953681696183	27.019619047996898	24.494401865689603	29.549810484137325	28.343809096160626	39.91371269372735	29.997139393674086	48.93509234797777	46.3138858646386	16.083284123196968	41.45794866996415	39.511140282211805	39.798820026215175	34.2594469589393	32.425211250251294	30.879702389639156	28.817203640035473	22.710430481450643	18.647645227000364	9.074632500070328	10.429657384364303	10.601896617460467	10.41837933920048	11.247696868658837	16.542726554144043	10.896997223445107	10.151792763738952	11.22453276984383	7.918532727559714	9.000397142523914	8.497592280482431	9.578052314555498	8.734385178194108	5.793481733254333	5.953243375361	7.814149903772856	5.379352684886274	0.0	7.640423340576455	6.289561792931956	3.850855079408187	6.332410266580317	6.1226603988039745	5.1710073125476725	5.901751439680944	6.089540393156734	6.704829842950893	4.784121133947112
2R_15148	20.658027020699343	20.954817920094623	28.684913259511514	27.283947248895405	37.916894235260614	25.000250002500024	26.15252150541961	33.47816057594532	38.619316523918236	43.20102300022464	41.45794866996415	8.801855066833395	37.379471969272416	32.76371278393268	36.956574109154936	46.1547929188291	32.2795540369091	31.329793066716793	27.47164697102199	23.309006750589116	17.243224601919348	13.060127612632972	12.156625968984395	12.06526163519856	10.982430423413156	14.780771595692688	7.4256011880961905	8.573332442495111	6.766242217350529	8.647387220775867	5.897298545824467	6.14383170816185	3.765476106798944	7.104414367336113	8.48527180111952	5.363493721299214	7.275843391513133	6.728961900617719	0.0	7.701857996223009	6.829230614169194	5.046364443781948	6.101710138503939	6.15131814724437	5.929316616613352	7.7339676531846795	6.1560433877937975	2.8116365200655955	6.028236258635448
2R_15149	23.033619871564536	20.178466857080593	25.759492045714186	24.52428020871554	26.12681263042247	26.065104897711407	23.858148989368807	29.35887005945388	33.70888950826255	42.87145384828396	39.511140282211805	37.379471969272416	13.892655342114974	39.344127898061004	49.19798788720564	43.442298201836394	39.26353892177543	37.51284623591508	29.58654852096496	27.43754460315845	15.730468724573594	17.17883992513129	12.14632156044955	15.061896865167407	13.182811638503258	11.686174787779066	7.295238293747981	10.787848438065183	9.66151836558026	11.833122055130358	9.63903387291001	4.553924845667487	7.442779908066783	5.040887357483313	8.963095351200966	7.117021085420444	5.654192534597512	6.138627035846424	0.0	6.323553466066126	6.230099129900058	6.3742771569703995	6.902341398889961	4.879704547552819	6.954602134552851	6.135185374012558	4.575976307425071	3.206212973851025	4.839451206233213
2R_15150	16.434273399055257	21.158562071815624	20.735460110232665	20.77241381017249	21.77167300066839	26.751370948750743	24.375510500748327	29.501384257290518	32.036142650956144	38.301425112461686	39.798820026215175	32.76371278393267	39.34412789806102	12.152672477632729	34.6774054449678	35.10397798278501	36.58706763619304	31.42899505973173	36.98500585834087	33.54346450318775	15.718914373178817	17.731507242350496	11.79658516916096	16.08799039560963	12.415673699286272	10.854171171147701	6.291860534619389	12.700098601611682	11.66575965385358	6.985172764277978	6.225303476777858	8.882381909684193	13.82577422953108	7.390869250566728	4.919296239576811	6.445062848224732	6.827130959064968	6.000238527129214	0.0	8.483719995839584	4.409745454447355	5.986239858026916	6.183440970909921	4.124385091007798	4.4319110001360595	4.074347055326781	4.520653623224767	3.4841955149344814	5.312159067291112
2R_15151	19.667613196430185	22.575197984486326	25.063803550231178	22.07546421444207	24.01212306605997	23.19319233418607	18.144789614793375	26.49418226719445	29.242210477174385	35.16362337227588	34.2594469589393	36.956574109154936	49.19798788720564	34.6774054449678	8.148048359704038	34.360646170453116	55.0643691927133	41.377578680979674	38.199431592457906	32.89164042343273	22.524310166186506	16.436598123860943	21.92930014518241	15.464241690289729	11.469626136066468	7.110130229145277	16.486177370660787	13.332248266087783	12.205603497043379	9.619380357994858	8.200216485715224	9.351145487615135	5.0943980640381685	9.255733642199537	7.250473737897953	8.355845740884696	7.291595269796316	4.624134723240335	0.0	7.6413468554607284	5.947213552034466	5.952040835761766	6.604113675992321	5.306947063878468	6.302926918822962	5.762485395132409	4.729851060691721	4.754908555500624	2.609836037050972
2R_15152	22.62357365293702	23.88528096255996	19.473594130918375	27.60216772897887	23.367711781085045	25.86232758879313	14.567717549437978	19.811325279647285	31.36072638117242	34.08121074365914	32.425211250251294	46.1547929188291	43.442298201836394	35.10397798278501	34.360646170453116	15.915445834079001	51.66180499910114	48.61519613800882	44.20724799934573	36.75252176747505	22.96362848293659	21.2606728577746	15.370446627451532	14.944720627990957	17.789145468051252	13.081832331819964	13.098208992265164	13.558302198000593	12.781806887348823	7.653434666663697	6.820869726133184	6.488098140084713	3.787116774079397	7.145244334964481	7.00689413704062	9.415537567171032	5.2036683259864045	8.50788286284999	0.0	5.577207514506316	4.8316197567546615	7.964421337003339	5.007610389530819	3.2278281132466713	7.667219762862094	10.145759664972406	4.953138357995009	4.66586232855713	3.7832379278332815
2R_15153	15.625832886375548	16.597983910183554	19.688863453794177	22.263990567984084	27.35645384754845	21.469065388827897	34.10869635322222	24.8020959202583	28.109506701306398	28.90895524075183	30.87970238963916	32.2795540369091	39.26353892177542	36.58706763619304	55.06436919271331	51.66180499910114	17.66634631692012	50.44609873155224	52.63534281545802	44.90927052510121	28.410861380657884	21.76878238633044	20.0760606093593	19.330917311242647	15.814134825166052	10.63178307760351	12.766107305735066	10.708330060077833	13.376544560126616	9.774365003934626	10.415419972457842	11.541337995007988	4.83660778128937	6.691919130469063	9.637012294900286	7.51549017680341	5.815001540975408	8.643090160567871	0.0	5.342078196628365	5.081641654826441	6.880742727713095	7.335815422156239	7.214074486184758	4.732785618389686	5.182946612954755	4.568603628089799	5.146298987620062	3.9024897884850533
2R_15154	20.09709222576777	13.411726484039725	17.349467346567508	19.2293640080148	18.588236798671403	22.383011241801565	16.686913454992055	20.1054849196123	27.90336489094047	31.464328890337026	28.81720364003547	31.329793066716793	37.51284623591508	31.42899505973173	41.377578680979674	48.61519613800881	50.446098731552254	19.85150865278278	54.15470691613279	58.210944821845395	27.400202980703682	25.473208231328535	23.47522291591506	20.483986263321757	19.977420720005423	11.806263931391442	15.79329732461543	9.80883560293441	13.556669154586592	8.235474641751539	10.417487609983757	9.909246870341327	8.676072917881315	6.911505663505999	7.820401435200071	5.842002415533185	9.437706418782824	9.450222664965153	0.0	4.9688608588349465	6.294120700920226	8.228608194606155	6.973271047176563	5.6693266161179645	5.269551617365913	5.888320015193105	5.673681606605073	5.506572969412347	4.666946683467675
2R_15155	19.236721516330725	19.02526540611112	19.157042788156573	13.114375716372773	22.311746414426285	20.652856550466513	7.5869540807191225	22.264847639475423	24.57420102080032	25.16748164270643	22.710430481450643	27.47164697102199	29.58654852096496	36.98500585834087	38.199431592457906	44.20724799934573	52.63534281545802	54.15470691613279	17.267548577931034	54.35079534590831	44.10100475543376	30.163521413198396	24.378925052416506	21.553752544240872	17.076100696385186	17.34242671090472	12.925184722431657	15.60906690558945	15.162804885174667	13.044941563010111	11.73819863132604	11.585280553498364	11.834117856453096	11.411943164156735	7.298464414315635	12.259170135092377	7.79154170558203	6.8478412100022625	0.0	10.650357290440665	7.400989269512887	5.855884343941853	4.9091638994323405	8.069146126991415	3.1945069813554197	6.763484252875516	7.452247004383011	3.9763781927997335	4.243793830433155
2R_15156	18.480578049736067	14.420066041018455	9.993139154795836	15.406920629707685	9.992882070101466	13.2716044467307	22.42686599000659	15.78475205793036	23.032444564449385	22.970936701025792	18.647645227000368	23.309006750589116	27.437544603158443	33.54346450318774	32.89164042343273	36.752521767475045	44.90927052510121	58.21094482184541	54.35079534590831	22.818338642400125	41.24434179186043	45.14566700917179	32.62578872844251	24.383761390264542	23.985320697341336	19.529075864601012	22.64092205155055	18.30954423076881	12.75391774845397	18.209150733778788	7.913545128208563	10.464003400230343	21.766196226612223	6.844467685214718	4.978637771685647	6.643602494660658	9.346165618727847	7.541161445232633	0.0	9.54006579592578	7.29238606055154	5.28912471332944	6.65104839266532	5.963053714260272	3.6722353667847045	4.165147429141887	6.213215996184408	5.659374113274027	4.480199757173174
2R_15157	11.991108592978307	11.403171678170567	9.658518681770248	13.362615802786655	5.531554754094733	18.191308192945414	7.882146150753927	11.84764938404917	14.477565377883138	12.798118759110919	9.07463250007033	17.243224601919348	15.730468724573594	15.718914373178816	22.524310166186506	22.96362848293659	28.410861380657888	27.400202980703682	44.10100475543376	41.24434179186043	6.9890155971531405	45.81566157815318	62.37358716737159	37.9426145944712	42.4639509365849	28.956187358114683	25.73714541487159	23.745416700209482	32.85026159181994	24.281548507757673	16.84822636314186	15.79730106872503	3.6883673810624464	11.598219132112995	16.623023938029366	24.835488767195	13.197870391633606	7.532762810247822	0.0	7.544140767631411	9.688071769235668	6.083724212613994	4.303267518841139	7.859155549454522	6.637596758529623	13.174944154705463	6.699978962066059	4.819605604788209	5.668599501635627
2R_15158	12.633153437228387	8.737262818263535	10.315829433949808	8.431800704994902	15.338795236125414	8.577491632656912	14.09194713667739	9.726243843936063	11.450740061330164	13.28567025320716	10.429657384364301	13.06012761263297	17.178839925131292	17.731507242350492	16.436598123860943	21.2606728577746	21.76878238633044	25.473208231328528	30.163521413198396	45.14566700917179	45.81566157815318	27.962084386166598	77.91459077866625	65.4520295085709	41.935866005132716	35.49858952270963	30.866314562041293	32.83805266442634	34.443582471713874	29.998513919771973	21.638507100381037	17.675833815191933	11.304305885473815	14.218737262381204	11.619521797686605	10.73446790803957	16.988806803289034	8.657555583430748	0.0	12.331566219894022	10.604471863366893	12.042029947518502	8.304112626432557	10.437769695910836	11.231175913442133	7.739360936066957	6.844818116755074	7.0339930374723325	7.962820865486239
2R_15159	12.039170645612565	8.88155321934933	10.258228242415441	7.652720170863814	10.770862554907838	8.855380130475172	15.34785726646221	8.856984702586779	9.320967092621222	13.665849442171082	10.601896617460469	12.156625968984395	12.146321560449547	11.79658516916096	21.92930014518241	15.370446627451534	20.0760606093593	23.475222915915055	24.378925052416506	32.625788728442515	62.37358716737159	77.91459077866625	25.94652294648383	43.298887100513646	41.06659369858752	42.2869059441482	33.77283411274134	36.932653475544534	35.9101503350389	25.83919947301228	20.152450948114232	15.013803727766343	15.560714796994917	10.539047434219972	16.183904349036734	12.08971292372177	14.134153936612432	15.58427129001678	0.0	17.62764508323113	11.004173006979205	12.586405674958593	10.706732314142414	13.772781647390978	11.107001969150282	5.451436852848308	7.610154982110808	7.373597353253933	9.198093005367664
2R_15160	9.204492528713415	12.787263593180882	13.59716905064894	7.135495589969911	11.815167070893072	11.955650812203404	14.731439543645257	9.71572643063055	10.723460507589765	10.14086342706203	10.41837933920048	12.06526163519856	15.061896865167407	16.08799039560963	15.464241690289725	14.944720627990955	19.330917311242647	20.483986263321764	21.553752544240872	24.38376139026454	37.9426145944712	65.45202950857092	43.298887100513646	11.625138185526511	40.81554168754306	51.5409932320491	23.30396436286065	38.96719491029056	38.46862379021563	19.599903845887106	24.419817272933614	19.281352654373435	12.47381156088612	11.560875980785493	15.417112069370276	12.75181584582463	14.940749357512539	16.760065483587052	0.0	8.86268113507419	11.085702680567252	9.745933265696555	10.212886078370726	16.786823954730636	9.304067080197004	6.3317528222996735	9.779095713662544	8.823834677515865	10.846650434528167
2R_15161	9.83552381377026	9.976829368060978	8.962548327340945	6.877164969738946	5.3773906534497575	9.52232481847048	9.578089010330544	6.992741205558455	7.26403948150739	10.033416091624835	11.247696868658833	10.982430423413156	13.182811638503258	12.41567369928627	11.469626136066468	17.789145468051252	15.814134825166054	19.977420720005423	17.076100696385186	23.985320697341336	42.4639509365849	41.935866005132716	41.06659369858752	40.81554168754306	12.659348169061962	28.1491801457452	29.915041282756967	39.692589061443115	41.45911895562462	27.172994149956285	26.205867680958534	17.18524923511015	19.720650413344835	11.65081003948046	17.860766648743528	17.178904453904913	13.086647462653017	18.001945186456826	0.0	12.467606225471817	11.884702065319042	10.349799568738637	12.31759959081399	9.932157759745282	13.913434562374894	10.246207398350899	11.723851707344526	16.063829089425866	9.873186949942943
2R_15162	6.210044573215928	7.559116067203567	11.641077637839093	1.3026505290845392	5.238350171136901	2.31902771516403	0.0	7.0122844003038285	8.513573422295531	4.789253681020379	16.542726554144043	14.780771595692686	11.686174787779066	10.854171171147701	7.110130229145278	13.081832331819964	10.63178307760351	11.806263931391438	17.342426710904718	19.529075864601012	28.95618735811468	35.49858952270963	42.2869059441482	51.5409932320491	28.149180145745195	3.199156446428206	29.671389362806917	44.15085618108148	39.15914429055856	27.13884005977283	25.528275756434724	17.45327757592924	14.262521679032952	11.532618345166654	11.599299866260074	12.664111049056968	13.998103257008676	14.564193555635637	0.0	25.004900960588273	11.468184503822116	12.602737516232326	9.508728378736455	14.761106256347276	13.750112063413315	8.733616826535522	10.363240460933246	7.987242320152405	11.742786015124707
2R_15163	5.759663635643678	12.049974530735652	10.965513460167774	8.306212291683972	12.146102429600052	5.377102951357382	7.572028925150494	11.787994943356653	5.383724999327034	8.725190219061764	10.896997223445107	7.425601188096191	7.295238293747981	6.29186053461939	16.486177370660787	13.098208992265164	12.766107305735066	15.793297324615436	12.925184722431657	22.64092205155055	25.7371454148716	30.86631456204129	33.77283411274134	23.30396436286065	29.91504128275697	29.671389362806913	3.2249395323837677	26.705760933366346	53.14996595080306	37.97289820008462	29.13362158662628	17.343734756483123	22.440591486748243	15.598654058992626	12.607107887426933	20.18783866246393	13.185754313897025	10.854587721652189	0.0	15.944108651853139	13.295573903447544	7.3054557143274605	12.861204635545615	14.596556219391275	10.760251630477018	12.656585696159675	9.440014074202802	3.3071298412246963	6.806965794996881
2R_15164	6.334603756747937	5.102691959161002	9.167867184322283	6.6438934841617	7.465071226405513	11.827710335477697	5.878505401758614	8.41521725419119	13.699888478263755	10.26326696085432	10.151792763738952	8.573332442495111	10.787848438065183	12.700098601611682	13.332248266087785	13.558302198000593	10.708330060077833	9.80883560293441	15.60906690558945	18.30954423076881	23.745416700209482	32.83805266442634	36.93265347554454	38.96719491029056	39.692589061443115	44.15085618108147	26.705760933366346	14.685789330509131	50.1456430055453	32.28768767709796	31.593028184571256	25.43335729180525	21.394992642567672	20.375444867083285	19.57492570336949	12.82313772776564	17.06115334184029	16.853805812509336	0.0	22.505683810446328	15.368236479266391	12.477415877262155	17.35441087551957	10.941203483408263	11.344484108656975	14.738812037993513	9.105361985553431	9.242903187675335	10.80397421842935
2R_15165	10.382372392856512	7.334461486347802	11.295108427393346	7.389165243669002	7.8194892794411	4.846384161241139	5.849718394556486	9.002058582382611	10.397898459946463	10.82578826955984	11.22453276984383	6.766242217350529	9.66151836558026	11.66575965385358	12.205603497043379	12.781806887348823	13.376544560126616	13.556669154586592	15.162804885174667	12.75391774845397	32.850261591819944	34.44358247171387	35.9101503350389	38.468623790215645	41.45911895562462	39.15914429055856	53.149965950803065	50.1456430055453	18.81945877289601	40.23181572219127	40.012403845192004	31.63601285895988	21.898513528901656	15.684949502878915	19.046199240039336	21.73984345233251	20.37312596625427	13.66548155883639	0.0	14.930315737359022	14.379964682806738	18.436345094668	10.88210432266518	15.553749246809693	12.5204498971209	15.644411904067685	13.259667922224622	13.96678779618873	12.153380334194585
2R_15166	6.176343470965518	6.633612114567788	7.6618475915492885	8.383172564406392	9.96014562652304	10.8538477840106	9.552733380918683	10.051095667887513	10.64081428763416	10.006855096014974	7.918532727559714	8.647387220775867	11.833122055130357	6.98517276427798	9.619380357994862	7.653434666663698	9.774365003934626	8.235474641751539	13.044941563010111	18.209150733778788	24.281548507757673	29.998513919771977	25.83919947301228	19.599903845887102	27.172994149956285	27.13884005977283	37.97289820008462	32.28768767709796	40.23181572219127	12.592411878301677	35.470956287647056	35.738213646542064	25.032566176568757	25.11412307329696	20.782398784204222	18.985689976092846	23.032947864154742	15.824119536859671	0.0	23.40630835119527	17.891683390917716	13.271658461832478	13.675745569197511	14.731798963978617	12.267720762863991	11.49646847649183	13.641618316873746	12.015978046541088	15.801080427499377
2R_15167	6.1942785926351265	8.953661034185549	9.434362779551961	8.12089610515326	6.85787958935017	8.674275741346978	6.514721642231032	8.917964172166368	7.912962049434011	8.701136931497995	9.000397142523914	5.897298545824467	9.63903387291001	6.225303476777858	8.200216485715224	6.820869726133183	10.415419972457842	10.417487609983757	11.73819863132604	7.913545128208561	16.84822636314186	21.638507100381037	20.152450948114232	24.419817272933614	26.205867680958534	25.52827575643472	29.13362158662628	31.593028184571256	40.01240384519201	35.47095628764705	14.721065646006117	32.3309394966881	32.009202391646305	23.32621617459002	23.8628191606868	25.26391913651082	29.67045073996141	19.71551037360114	67.16367788300087	17.458993189745584	18.68381306883155	20.42745550585922	17.586006439244695	17.321918766263657	16.629684192010792	14.97279443251612	14.76704342932096	10.812308846204296	12.103406035109638
2R_15168	9.19584823907734	8.100600026172302	3.9693072747932714	5.076231288123132	7.654895665558222	11.747968482550155	7.635449048393985	8.744258369662539	9.048028018485484	7.731811918929339	8.497592280482431	6.14383170816185	4.553924845667487	8.882381909684193	9.351145487615135	6.488098140084713	11.541337995007988	9.909246870341327	11.585280553498363	10.464003400230343	15.797301068725028	17.675833815191933	15.01380372776634	19.28135265437344	17.18524923511015	17.45327757592924	17.343734756483123	25.43335729180525	31.63601285895988	35.738213646542064	32.3309394966881	5.829666189913327	26.201472490994632	26.46517447690584	29.380461552360757	25.90881171640881	24.20588915646056	21.080224483310523	0.0	23.385672417008635	16.386250255699988	16.697724434114118	15.130412109813692	16.57980989251614	13.127614153379133	11.486332731747291	13.269020123536308	11.560740419180886	13.422890451672638
2R_15169	11.865301302715162	4.814307351158466	8.340815353624622	3.318567918474733	8.340600776810193	7.384800072784589	4.159706091806377	8.038866669858395	6.408042033601012	6.971923020209164	9.578052314555498	3.765476106798944	7.442779908066782	13.82577422953108	5.0943980640381685	3.787116774079397	4.83660778128937	8.676072917881317	11.834117856453098	21.766196226612223	3.688367381062447	11.304305885473816	15.560714796994915	12.47381156088612	19.720650413344835	14.262521679032952	22.440591486748243	21.394992642567672	21.898513528901656	25.032566176568757	32.00920239164631	26.201472490994636	1.2976604738848423	24.483272375425848	22.162351041298063	33.27066350171919	25.63125318997662	26.50215542030033	0.0	9.55518693767725	15.09481883490592	8.829180087020399	16.65397600051032	13.825243611852635	17.95241576463805	15.99170545002884	19.32921404209884	13.080794544901716	13.461902815033456
2R_15170	6.96470427169192	10.59714776254093	7.576985965906594	3.6523794626076693	4.1963765757000635	6.502103987963306	5.232145043432036	5.6174530220829935	7.440127434502698	5.75491652109925	8.734385178194108	7.104414367336113	5.040887357483313	7.390869250566728	9.255733642199539	7.145244334964481	6.691919130469061	6.911505663505999	11.411943164156735	6.844467685214718	11.598219132112995	14.2187372623812	10.53904743421997	11.560875980785495	11.650810039480461	11.532618345166654	15.598654058992624	20.375444867083285	15.684949502878915	25.11412307329696	23.326216174590016	26.46517447690584	24.483272375425848	1.0265150900797788	22.649380504598	26.63078358798069	29.786403452980057	30.001352560977953	107.88184780028914	23.03577917221028	17.761569426973796	21.706173922384373	15.552034377486342	17.389613170141786	16.24718724013106	9.620037383465272	11.859802663557499	14.168061916075898	13.169797890637371
2R_15171	7.317696204603686	3.425920842557268	8.573395553322662	5.903835261270097	8.309384993333797	10.510230711125363	8.88029539414599	9.216453365095562	9.470856910505454	6.821797018235935	5.793481733254333	8.48527180111952	8.963095351200966	4.919296239576811	7.250473737897953	7.00689413704062	9.637012294900286	7.820401435200071	7.298464414315635	4.978637771685647	16.623023938029366	11.619521797686607	16.18390434903673	15.417112069370276	17.860766648743528	11.599299866260072	12.607107887426931	19.574925703369495	19.046199240039336	20.782398784204222	23.8628191606868	29.380461552360757	22.162351041298063	22.649380504598	3.285625827279513	17.21877595595954	27.359276668306244	19.33074417660153	0.0	16.998973941932864	19.404289692462104	16.564151702954724	19.03370682733318	21.250544151665288	19.006948036593172	12.369452183186045	14.761365253175363	14.99695639355675	9.224854952460952
2R_15172	6.145736806854611	6.545733308683971	5.040231487751769	3.867483014981469	7.776157097036136	13.770078926649887	6.463668687855866	4.857768359258896	6.510545321744256	5.416752953848487	5.953243375360999	5.363493721299214	7.117021085420444	6.445062848224732	8.355845740884696	9.415537567171034	7.515490176803411	5.842002415533183	12.25917013509238	6.643602494660658	24.835488767195	10.73446790803957	12.08971292372177	12.75181584582463	17.178904453904913	12.664111049056967	20.18783866246393	12.82313772776564	21.73984345233251	18.985689976092846	25.26391913651082	25.90881171640881	33.27066350171919	26.63078358798069	17.218775955959536	6.266484280641679	33.33413421837624	23.679115858876795	0.0	13.61028026536582	16.267511124518567	31.804187975472612	18.036334116659166	21.482718313183835	19.391006063567595	19.987345309426527	17.215301854018417	11.292186975354408	18.206522002291308
2R_15173	5.774140748416952	5.684829438320763	6.367030243990567	4.987348166419258	5.730179800507371	6.976094509591655	10.716792678287243	8.245969207249779	6.138057182140709	7.671272142963324	7.814149903772857	7.275843391513133	5.654192534597512	6.827130959064968	7.291595269796316	5.2036683259864045	5.815001540975408	9.437706418782824	7.791541705582031	9.346165618727847	13.197870391633606	16.988806803289034	14.134153936612432	14.940749357512539	13.086647462653017	13.998103257008674	13.185754313897023	17.06115334184029	20.373125966254268	23.032947864154742	29.670450739961403	24.20588915646056	25.63125318997662	29.78640345298006	27.359276668306244	33.33413421837624	6.699169602039419	19.9145353490826	73.6566861856885	28.72024633765573	25.92619773283764	22.057617253468216	21.886499215444843	20.421242746600157	21.621599263211106	17.91303311985476	19.838432164657366	20.59474824558488	18.625711510208014
2R_15174	3.6348806050767655	5.53065361694607	3.7854377899024296	6.3539253322276945	6.813612729497914	8.295098584607327	0.0	8.436924707196528	6.291904714589639	4.004656169231787	5.379352684886274	6.728961900617719	6.138627035846426	6.000238527129214	4.624134723240334	8.50788286284999	8.643090160567871	9.450222664965153	6.8478412100022625	7.541161445232632	7.532762810247822	8.657555583430748	15.58427129001678	16.760065483587052	18.001945186456826	14.564193555635637	10.854587721652189	16.85380581250934	13.665481558836388	15.824119536859667	19.71551037360114	21.08022448331052	26.50215542030033	30.001352560977956	19.33074417660153	23.679115858876795	19.9145353490826	7.442245888488973	87.58331362708776	19.514584468634943	30.08234657021222	22.94963833009252	24.220994830466694	21.176499687237218	21.90913570494064	18.104946708089365	19.73805340476968	15.583716485594394	19.09255625780806
2R_15175	0.0	0.0	0.0	0.0	0.0	0.0	0.0	0.0	0.0	0.0	0.0	0.0	0.0	0.0	0.0	0.0	0.0	0.0	0.0	0.0	0.0	0.0	0.0	0.0	0.0	0.0	0.0	0.0	0.0	0.0	67.16367788300087	0.0	0.0	107.88184780028911	0.0	0.0	73.6566861856885	87.58331362708776	0.0	210.51745189676222	0.0	106.10304727951787	133.42406169528613	0.0	0.0	0.0	62.320439234455726	0.0	0.0
2R_15176	4.853827942283715	4.4312059704296765	10.236119991892991	7.1271454234970175	10.235856656244518	7.250293546259954	0.0	4.93277937124821	7.259222479198698	8.55617077988534	7.640423340576454	7.701857996223009	6.323553466066126	8.483719995839584	7.64134685546073	5.577207514506316	5.342078196628365	4.968860858834947	10.650357290440665	9.540065795925782	7.544140767631411	12.331566219894022	17.62764508323113	8.86268113507419	12.467606225471817	25.004900960588277	15.944108651853142	22.505683810446328	14.930315737359024	23.40630835119527	17.458993189745584	23.38567241700863	9.555186937677247	23.03577917221028	16.998973941932867	13.610280265365823	28.72024633765573	19.51458446863494	210.51745189676222	7.817624208367828	14.939397437929195	19.700831059857432	36.54120522556576	21.038818112494965	23.10651015713824	15.35911924666592	15.042864642799657	7.1347451923857275	23.863500775563775
2R_15177	6.530032271419485	5.419512249317074	6.607310759838651	7.1601758738434285	5.946426701433858	7.204721952599359	4.682621293939377	8.379101662433879	7.5835226994440585	5.559255730766946	6.289561792931956	6.8292306141691945	6.23009912990006	4.409745454447355	5.947213552034466	4.8316197567546615	5.081641654826441	6.294120700920227	7.400989269512886	7.29238606055154	9.688071769235666	10.604471863366896	11.004173006979206	11.085702680567252	11.884702065319042	11.468184503822116	13.295573903447542	15.36823647926639	14.379964682806738	17.891683390917716	18.68381306883155	16.386250255699988	15.09481883490592	17.7615694269738	19.404289692462104	16.267511124518567	25.92619773283764	30.08234657021222	0.0	14.939397437929193	5.6641277488103325	33.732680075888894	29.352211463784556	30.91891086082149	27.93142526209453	19.306511162633406	22.820501471497778	17.997438146486385	20.5797695252902
2R_15178	6.360591108324194	2.9778336022317076	4.012644185770292	4.618488239481548	4.127184983319982	7.308450981123001	2.5729376361084006	6.3535546536086205	4.878301024345649	7.816227869024601	3.850855079408187	5.046364443781948	6.3742771569704	5.986239858026915	5.952040835761766	7.964421337003339	6.880742727713096	8.228608194606155	5.855884343941853	5.28912471332944	6.083724212613993	12.042029947518502	12.58640567495859	9.745933265696555	10.349799568738637	12.602737516232326	7.3054557143274605	12.477415877262155	18.436345094668	13.271658461832482	20.42745550585922	16.697724434114118	8.829180087020399	21.706173922384377	16.564151702954724	31.804187975472612	22.057617253468216	22.94963833009252	106.10304727951787	19.700831059857432	33.732680075888894	7.4470721686827375	25.908883638021802	36.25811839794393	31.1460871739438	27.524125756354373	27.119388998416227	24.722416705233634	20.045766025818946
2R_15179	3.6915748295138453	3.2765347593062244	4.325040332803203	8.06628654882833	3.8924361596679904	1.1487926591230049	6.470912922866071	5.557957442303017	6.326140856242015	6.947993051871378	6.332410266580317	6.101710138503939	6.902341398889961	6.183440970909921	6.604113675992321	5.007610389530819	7.335815422156239	6.973271047176563	4.909163899432341	6.65104839266532	4.30326751884114	8.304112626432557	10.706732314142416	10.212886078370726	12.31759959081399	9.508728378736455	12.861204635545612	17.354410875519566	10.88210432266518	13.675745569197511	17.586006439244695	15.130412109813692	16.65397600051032	15.552034377486342	19.033706827333177	18.036334116659166	21.886499215444843	24.220994830466694	133.42406169528613	36.54120522556576	29.35221146378456	25.908883638021802	9.42080794262037	32.04512504179846	35.07915952922133	31.366629443130382	27.318668305493407	23.457548873803077	17.645216740463102
2R_15180	4.719405074493112	6.15498182690324	5.5292438150866055	6.7176291945053475	4.265306924732901	9.441297974539463	3.545392726697729	4.758105165695874	7.772405155230476	5.199509062354332	6.1226603988039745	6.15131814724437	4.8797045475528185	4.124385091007798	5.306947063878468	3.2278281132466704	7.214074486184758	5.6693266161179645	8.069146126991415	5.963053714260272	7.859155549454522	10.437769695910836	13.77278164739098	16.786823954730636	9.93215775974528	14.761106256347276	14.596556219391273	10.941203483408266	15.553749246809693	14.731798963978617	17.321918766263657	16.57980989251614	13.825243611852638	17.389613170141786	21.250544151665295	21.482718313183835	20.421242746600157	21.176499687237218	0.0	21.03881811249497	30.918910860821487	36.25811839794394	32.04512504179846	14.375876280360318	34.70752879819882	26.667429947772728	30.739264854207285	21.678606727094646	26.347297755273974
2R_15181	5.6051181454810015	3.655058188323299	5.0033852591952135	5.87879042711204	5.065797248275821	4.485276407401244	5.614364463767839	3.6166920101336095	6.320385391819651	5.146104599516245	5.1710073125476725	5.929316616613352	6.954602134552851	4.4319110001360595	6.302926918822962	7.667219762862094	4.732785618389686	5.269551617365913	3.1945069813554197	3.6722353667847045	6.637596758529623	11.231175913442133	11.107001969150282	9.304067080197004	13.913434562374894	13.750112063413315	10.760251630477018	11.344484108656975	12.520449897120901	12.267720762863991	16.629684192010792	13.127614153379131	17.95241576463805	16.24718724013106	19.006948036593176	19.3910060635676	21.621599263211102	21.90913570494064	0.0	23.10651015713824	27.93142526209453	31.1460871739438	35.07915952922133	34.70752879819882	14.331404025933695	32.376060043233295	33.24716273246945	27.463608940375746	29.441416418132043
2R_15182	2.9668215262737054	7.093692784934132	3.475921078119489	4.889779480724978	2.6813558490359117	7.122248408355537	11.1439337105332	4.546548109920984	4.754013100158499	6.5372711893796795	5.901751439680944	7.7339676531846795	6.135185374012558	4.074347055326781	5.762485395132411	10.145759664972406	5.182946612954755	5.888320015193105	6.763484252875516	4.1651474291418875	13.174944154705466	7.739360936066956	5.451436852848307	6.3317528222996735	10.246207398350899	8.733616826535522	12.656585696159675	14.738812037993513	15.644411904067683	11.49646847649183	14.972794432516118	11.486332731747293	15.99170545002884	9.620037383465272	12.369452183186045	19.987345309426527	17.91303311985476	18.104946708089365	0.0	15.35911924666592	19.306511162633406	27.524125756354373	31.366629443130382	26.667429947772728	32.3760600432333	8.940958048242504	32.58561472421165	22.19434560497639	36.33184599838778
2R_15183	4.3107023185888345	4.372633558047345	5.050408633612954	6.329643874342464	6.060334447434916	4.292674781217123	4.533704008973107	5.192082217400725	6.088778545895099	4.7492290695182175	6.089540393156734	6.1560433877937975	4.57597630742507	4.520653623224767	4.729851060691721	4.953138357995009	4.568603628089799	5.673681606605073	7.45224700438301	6.213215996184408	6.699978962066059	6.844818116755074	7.610154982110808	9.779095713662544	11.723851707344522	10.36324046093325	9.4400140742028	9.105361985553431	13.25966792222462	13.641618316873746	14.76704342932096	13.269020123536308	19.32921404209884	11.859802663557502	14.761365253175361	17.215301854018414	19.83843216465737	19.73805340476968	62.320439234455726	15.042864642799657	22.820501471497778	27.11938899841623	27.318668305493414	30.73926485420728	33.24716273246945	32.58561472421165	8.73513812591311	26.40163857017491	33.87299167802182
2R_15184	2.2149200737231713	5.39217962752306	4.151992185535508	4.18151608206439	3.7366968337986846	5.789850111533191	9.318010176198914	3.0012633818205767	4.692793712848946	3.4163407335259355	6.704829842950893	2.8116365200655955	3.206212973851024	3.4841955149344814	4.7549085555006245	4.665862328557131	5.146298987620064	5.506572969412347	3.976378192799734	5.659374113274027	4.819605604788209	7.033993037472331	7.373597353253933	8.823834677515865	16.063829089425862	7.987242320152407	3.307129841224696	9.242903187675335	13.96678779618873	12.015978046541088	10.812308846204296	11.560740419180886	13.080794544901716	14.168061916075898	14.996956393556749	11.292186975354404	20.59474824558488	15.583716485594392	0.0	7.134745192385729	17.997438146486385	24.722416705233638	23.45754887380308	21.678606727094646	27.463608940375746	22.19434560497639	26.401638570174907	8.139395614876193	24.291955802601333
2R_15185	3.951049535523735	3.23708029230835	4.629040284223074	4.143961212523051	3.204637751754339	5.10731750916125	3.1964966396829078	4.804652276161117	4.35603585585688	5.190102140373009	4.784121133947112	6.028236258635448	4.839451206233213	5.312159067291112	2.609836037050972	3.7832379278332815	3.9024897884850533	4.666946683467675	4.243793830433155	4.480199757173174	5.668599501635627	7.962820865486239	9.198093005367662	10.846650434528167	9.873186949942943	11.74278601512471	6.806965794996881	10.80397421842935	12.153380334194589	15.801080427499373	12.103406035109638	13.422890451672636	13.461902815033456	13.169797890637371	9.224854952460952	18.20652200229131	18.625711510208014	19.09255625780806	0.0	23.863500775563775	20.5797695252902	20.04576602581895	17.6452167404631	26.347297755273974	29.441416418132043	36.33184599838777	33.87299167802182	24.291955802601333	11.302546664910622
2R_15186	4.026044481752456	5.104857603825785	8.254582325013173	3.518848182462131	5.660139405695975	1.2528773110496574	3.52860018666295	4.1673004436091325	4.8086110097121395	3.511527003226816	6.499904837330741	5.589819076189235	5.0994217255763195	2.345628679063607	5.281811027365063	6.103825428022726	5.128503896432121	4.170524401738275	6.692439250219261	7.253656749708948	8.343393205870619	5.59371713691182	12.18448683827924	5.290649487092416	8.617792293970131	8.64187715398788	12.523638367418503	10.370839170711402	10.578054561605427	8.594978813377226	14.222896492870774	14.143954814779018	13.759761174577246	13.499653681961313	13.316598807498577	17.10477336496006	18.197534234111277	17.704006711785656	0.0	17.561883687644336	23.337507236176194	12.936628224454585	23.973521245784035	19.937078580001515	27.8573698947075	22.11760105421334	29.393918398283397	28.665160564198167	31.086357160039228
2R_15187	3.9159549907965268	5.213532124816726	6.308394948191446	5.133941452120965	6.193537518437387	3.6558546593045067	12.870423663457986	5.25092861290696	3.050297452806408	4.853614710680611	5.037978653906633	5.048614271888851	5.314265841968189	3.850012743542181	5.954694442911014	5.62445091297962	5.686625965589089	3.2213256914897728	4.3938713111253405	9.139833878227781	6.847241094402152	8.93839255679066	7.777422320772452	8.125231924588748	7.396009882252564	7.565013727978245	12.424811617929736	5.674081228179848	11.29259056996415	13.646396923379244	11.318711653934164	14.248526333880706	12.04515874555614	13.635534485680768	11.428645878036006	10.606122427843742	14.136960946472982	9.019948929049164	0.0	20.69509502596348	17.175178504342064	18.377634359381496	23.734373881595705	20.87482347085758	21.67650301213976	21.51281006090449	22.463698226062174	28.331029825738984	28.07658428297494
2R_15188	3.654710281979172	3.7072169783123177	0.0	5.110870758216843	5.138087712937609	6.823923995134543	3.203146771388212	4.814648085334822	5.693606535349326	3.0198773359380335	4.056524347812298	6.765670985419979	6.1721156160697195	3.19392642950166	3.922898481489586	4.665979989944813	5.21414493237254	4.899353908838167	4.860140348702919	4.788821931846683	5.680392704482304	6.770389026553466	11.982397857547262	5.055449433246203	8.283120748573232	3.1379243258169582	9.094836406630137	8.943590187751846	8.431383294900277	15.604476098073214	11.737341765961318	6.725408010633482	9.992525590858039	12.568758967023976	12.088368820399193	13.974433773411544	14.159246470646917	15.305821798908541	0.0	8.58420677637283	20.622584579781094	13.597672078540155	13.212868245552606	18.73698258780725	22.59061407189581	12.849682010525497	27.227376364568034	22.38390239275523	33.40228152940217
2R_15189	4.055164840423181	12.340274429192894	2.375510764508254	4.253159991544718	2.1379046866505167	0.0	10.662367600050326	3.4342711412014317	5.053973914419037	3.350771867053435	3.682641720942668	6.43457166665058	8.805095684974809	3.543891898539084	1.4509130015153333	3.882931178151212	3.7192308035621306	11.860771151757973	8.089014753958459	17.933209554335832	6.302805693954664	9.65858822347655	1.5340771459783322	6.731263234294574	13.786080470270779	5.222630283735057	6.0548264535367755	14.101899384828142	10.914433027947496	6.1109267648203724	10.41874227547936	10.175898547105557	9.978685527712805	8.367567142404697	21.302869283463792	15.50564289108914	5.712983970081103	13.586331199769846	0.0	4.082055853953838	9.98498009369406	12.344398852464684	9.055095599818587	15.592525906981795	24.691798652748123	10.693237222517178	13.292725266075044	13.039191525419623	33.22821714639905
2R_15190	3.4139797280614936	1.558362547436556	1.9999052844857268	4.296802491457957	3.959710592672203	3.824665112322765	3.590592074270679	5.204266295598625	2.552916860688348	2.8209623227758627	2.8936677950317544	5.4171650458508855	2.7180530911874197	4.773675281241079	6.3518047724920335	2.6151831255831857	5.844835970523323	6.989778148435728	4.426509589590375	3.6905459753455427	9.551220009169171	6.234084112214382	8.265699249226538	7.650375786458631	9.027110631315884	6.155590824159745	6.116956202593589	9.761560431340666	10.238826132760716	6.688101517561102	9.42922903114891	11.308346958178031	8.96095889428936	10.566785465513393	15.543278225636747	9.137770425788773	12.505146348689653	10.294307385273374	0.0	13.059151633521166	11.978832520285838	12.817485655501459	16.11792536337645	15.991198444376215	18.141938901578165	16.804608495833897	21.974930998716665	24.464122799358066	25.822444869080204
2R_15191	5.472778176002872	4.898298345849547	3.017361862439453	5.064696090209935	2.715555813684222	3.606545374939162	1.6929107331556228	2.726371240229549	4.212818088829797	3.36943911979468	4.872576093169268	4.341991605142349	3.495058872169666	4.782773328251214	3.6858848395041344	2.1577848747664814	4.133629778889388	5.884957831216962	3.2108206196074667	3.480075020293583	5.00362011915621	5.622966403082449	10.960746182268588	6.946888658234373	10.70117295556766	4.975319100382701	8.171485840497404	8.209740867490478	6.931729053961084	9.460021029384183	12.199940902659153	10.986569016317866	6.33743816244713	6.310637336507163	9.395415886393037	15.181708847403433	14.286438326296128	14.560838242650274	0.0	13.610643056219345	14.862740216066193	14.373144067772248	22.59269773611721	17.554917746883024	17.28550959116794	18.109995073232433	19.37863240232819	21.885917172391554	22.320647258187492
2R_15192	3.7323599338625817	5.678973317343869	3.88695472402257	0.8699097773074466	3.060898098110967	1.5486462702209647	6.542404595384987	3.746241758560806	2.3258302050917075	3.8836047116349253	6.025761637440467	5.264318122744157	3.3017030184168994	6.523572112381577	2.967589765139011	4.368022580294183	4.310655229737638	4.851828199189381	3.3089340806560954	7.335851160470521	3.8673872898316715	6.584986494192701	5.334068807291232	7.22800376475739	7.205906587639801	9.613782318331559	8.668864843109027	8.652893503551772	6.6970713706895975	9.999068836714581	10.388489553574638	11.23903491655953	13.606441833821805	12.835800588136385	7.261884618820046	13.742772821129618	9.932176380846382	14.588948558846349	0.0	17.533181546075948	15.572184606461539	22.72348547969278	15.610237246502315	16.815673831593347	12.625693078813134	16.767884543637415	18.78440434715606	20.19254159901689	18.82039267965143
2R_15193	1.3024150421643848	4.6239432803336955	2.0345418410141867	4.098018034557766	3.2043209627318245	2.4318155399822095	4.565972364908858	2.941333053318427	4.058017311177208	4.78303141165002	3.15405376336964	2.755492730321304	3.7706281640283588	4.5528290938527025	2.795976478009086	4.9883920117885685	4.778086548348503	3.8093757880646164	3.030981655286629	2.986504583089933	10.121498467605132	3.1020910575400666	5.255533567716992	5.765091405884558	5.903647745869217	5.591250096169501	8.426838833466217	8.051855560178662	11.017085295876845	12.430262953707869	8.644435409615177	9.151066059977133	14.95619117943669	5.822804359327586	15.711111780100385	13.2800405306837	11.926616446437107	13.090744385543365	0.0	13.11051746688021	9.086272662366616	13.21568204549155	13.571901886560836	15.782535119479254	16.822003449664216	12.21117797494251	16.55964221651018	15.156043835426741	14.503044955334726
2R_15194	0.0	0.0	0.0	0.0	0.0	0.0	0.0	0.0	0.0	0.0	0.0	0.0	19.381948428511624	0.0	0.0	0.0	16.37368683031621	0.0	0.0	0.0	0.0	0.0	20.26104328164066	0.0	40.46158577046951	0.0	0.0	0.0	0.0	20.177236848477023	17.20045409198803	0.0	0.0	27.628278095195995	31.261527688335075	0.0	18.863297681700715	22.42987300205906	0.0	0.0	16.484349758339434	27.172731620364335	17.08478838781103	18.72140305683069	0.0	0.0	0.0	0.0	0.0
2R_15195	5.570922015448167	0.0	6.526879047684834	1.9476415521534582	4.8950333523097465	3.467265116625796	0.0	1.5726493217425581	3.4715351475576015	3.0688253124895306	6.183412377954898	4.41985694396358	2.688067266195269	7.302814869991638	1.9932415822085914	4.445258420653027	5.109421091236094	1.357845154054322	1.852093652967656	3.6498315146527047	5.77246390406165	5.897252175348896	2.809988243711685	3.8530433841125924	8.417378519691756	0.0	5.5453505701313555	2.152552083688355	1.428007365661992	6.995912987632626	4.771035046234311	9.319660149272996	1.523173562581109	5.747616415575656	3.251727615784536	4.733646582395924	5.88630599961739	3.8884769263611907	0.0	11.21572893826302	6.287054326436434	14.132118348011891	3.554213905624958	9.73671279488446	11.821026573924717	4.080611667366491	11.06747758074901	4.265008886146014	12.87519111611813
2R_15196	2.244120348583702	3.983632279326832	2.1910050740610107	2.353690480757757	1.9718538372019332	2.7934191792948417	1.9668445087471476	2.1116877567257997	1.8645729004652762	0.8241380643885472	2.490848283744393	2.6706595995078866	5.1434296800581	0.9805914476540184	1.8735090213741683	2.506941003369472	1.8295245376745755	2.1879092415864223	1.4921483526719488	2.5729416081193803	4.650613910102471	1.187787548518152	3.961791464371227	4.656335004305713	3.673313782262008	2.8901934579893043	3.350729202442682	4.046499715603328	2.588582590539559	3.381775005774381	3.3633318510649386	6.382165496534165	5.5221851949478635	7.33177606409732	3.4930271101256696	7.150660556570234	7.376959883696958	6.578818141636128	0.0	11.29500891628004	7.828030510347528	3.4156831776237233	6.204184779903443	6.537025424374539	7.4533055068312954	9.205181557247796	7.80199673604581	8.93392595500318	9.429964537439611
2R_15197	1.8493108986770694	3.939347332310566	0.8666593087291357	1.5516834329940812	1.5599466233063906	4.143548257109655	0.0	2.9234977846777896	3.9181705296601357	3.056161303704624	0.6717704200405776	2.054088251847652	3.21236942119849	4.2019920868731475	2.3820193743927836	1.7707657343514243	2.487631046142028	1.3522417842927705	1.4755605488524528	3.9982468777871873	3.4491857334779694	2.6428122905571256	4.757267026209715	4.29760035196119	3.3530571330757963	2.85806397033101	4.41797342036741	5.144806142418352	5.119612056276823	5.573634568216661	4.51377926146494	7.053712797836991	10.31483797937906	5.342304742005221	4.317745107703345	6.128346141812474	8.337088279734324	7.435066543380872	0.0	2.9785187736782937	5.691917972813852	7.506026588748105	8.730882258483856	5.947206697857957	8.189387949508083	6.502035771144856	7.71526407905086	7.815231880138536	8.858877498626
2R_15198	2.3323120139024454	1.7743650035602634	2.7325312352229836	4.280829247995288	0.6148037110043839	1.0886991504009569	3.066209270009162	2.6336099457752877	2.9067731010705353	2.56957757622154	3.5300946926720744	1.8504092179985603	0.8440359910451156	2.547819255256126	1.6689737447064323	1.674939378360766	3.208651322563293	2.558128350508607	4.070819227944709	2.8650595898013966	5.437550637190308	6.943873503734138	3.9704328045275643	3.871459417281478	3.083503748307156	6.007550289203471	2.6118071093389514	5.407101091792841	2.69031127439507	4.393344188993935	5.243261098672931	2.34105111556353	5.739201501069022	4.211001494063329	4.084086994864805	11.890678881961081	7.803775302201198	6.348976266647626	0.0	9.391113095766345	7.896379969209861	7.099832159967739	5.952002752206072	8.96797958431295	6.455177410545605	6.150173081245939	9.035305316519603	9.642136393161755	9.555538812944814
2R_15199	0.8783487044356609	1.3364517206815905	3.0872137895549265	3.684937816674344	0.0	2.460024600246002	0.0	2.9754525167369197	1.3683634373289546	1.6934801016088061	0.5317734645041213	2.090592334494773	1.5893197711379532	0.7676069852235656	2.1998742928975488	1.2615643397813288	2.1482277121374866	2.2479126525369297	1.7520805957074026	1.7263703064307294	2.04778156996587	3.1380753138075312	2.3259677687323475	2.91598323309641	3.9814200398142003	0.0	5.901639344262295	4.751399966061428	5.741303613644039	3.639973527465255	2.8208744710860367	5.730659025787965	2.1613832853025934	5.890348889895786	5.639579594975647	4.478029666946544	3.0935808197989174	4.046349089571455	190.47619047619048	7.957559681697613	3.2441200324412	8.02139037433155	6.16419165032222	5.52655818237642	5.348243588185244	10.422698320787493	8.114121188326134	6.85898729070002	8.581314878892734
2R_15200	5.559169015415575	0.0	6.513109260664403	0.0	5.861647533272176	10.379850633949378	0.0	0.0	0.0	6.124701994968557	3.365654838633679	0.0	0.0	0.0	0.0	15.969168857991505	0.0	12.194824516475208	0.0	10.926394344498288	0.0	4.4136080362975125	12.618269993123041	0.0	4.19981016858038	0.0	8.300477277443454	0.0	4.274984075684318	4.188692206519281	7.14145435717984	0.0	18.239521394958597	0.0	0.0	0.0	0.0	4.656328066250236	0.0	0.0	6.844135089538397	0.0	7.09343112810382	15.545873930735358	3.077240269381613	14.659210015172283	3.313238541578659	10.21442634504843	0.0
2R_15201	0.0	0.0	0.0	0.0	0.0	0.0	0.0	0.0	0.0	0.0	0.0	0.0	0.0	0.0	0.0	0.0	0.0	0.0	0.0	0.0	0.0	0.0	0.0	0.0	0.0	0.0	0.0	0.0	0.0	0.0	0.0	0.0	0.0	0.0	0.0	0.0	0.0	0.0	0.0	0.0	0.0	0.0	0.0	0.0	0.0	0.0	0.0	0.0	0.0
2R_15202	2.228557267681819	0.0	1.7406482800828411	3.1164900343998174	0.7832715749805514	0.0	3.9064086978533505	0.8388172408482523	2.3145524988649435	1.227633941819645	0.8994815028824785	0.5893640997109759	3.763612448567548	2.5967759987265415	3.7210322951582353	2.133904498953533	0.45420917458928595	1.0863679936868984	2.9636004663521693	2.9201121556676752	2.3091808411883967	3.5386505568420517	2.2481807159601273	2.4661563202777486	2.8060301363146993	0.0	6.654983473457707	2.8703121774486693	2.856256275195036	1.679161117972039	2.8628631303308896	5.219451074804279	1.2186419064628968	6.897723015647714	4.336003502103308	3.7872375397044515	5.232714512515083	5.599880336779292	0.0	5.982227997066316	6.401905792480943	6.78399050603142	7.582964264143461	2.596676337381794	6.579214649016169	4.570671593589463	7.969257791144879	6.142132215265082	6.555197100729968
2R_15203	2.4493828902277217	1.24228641074697	2.391409330695705	2.9971375623629397	1.7217704224893176	0.7622310839208039	0.0	2.0743533998444788	0.7631697921522336	2.2487983714562003	2.4715256762600917	2.9149363280741407	3.250142681263708	1.4270440327636464	2.6291223323610255	3.518026602848101	2.2464734859218	2.985037915354593	2.850103218523847	0.4011829118866726	2.5379953770414208	4.213399752070594	2.1620819564346045	3.726972434939174	4.317707795547407	5.257583749103056	0.6095349553058494	2.839255815907953	3.453207995695922	5.5366427938933045	4.1953886909626865	3.2780808705009314	3.3484899381895548	6.317676530412916	6.195350160952815	3.6421973959641436	5.7512192225300565	5.812835650654458	0.0	0.0	4.774608091372529	7.041975809404699	5.20897061833242	4.280967793251859	8.586982049343376	7.176535856718166	8.029013643702884	9.376042029871094	7.976682356286236
2R_15204	1.5117877873247176	1.1501305685727974	2.6568104901505394	4.756804410509049	2.3910679266531942	4.23412151505336	3.9749893669034435	2.560630393061033	2.355186639120404	2.081977012059019	0.9152727444132897	1.7991328179817327	1.6412940837913454	1.9817736279438005	0.540908358224133	1.4475781294105896	2.310916213573028	0.5527201014351931	0.7539073131271096	2.228533097802146	7.04916203086358	4.200904034548235	2.8595620466343097	3.1368150097852943	5.139526729536403	3.8940506693873105	3.3859089754803757	2.9207032001852893	9.88176181350093	6.8345614660589975	4.369685067086804	6.828535844312418	6.20018154131553	7.018819013512786	3.5297008887345624	6.744020582750819	5.3245797242666395	5.698191488991253	0.0	1.5218129052777996	5.1183764137769945	6.903089823004777	5.787067736181085	7.398337593542732	2.510519600149543	7.972995464362204	4.505091992852221	5.555522762539249	7.623176839835864
2R_15205	2.449838335168262	2.485034809746356	3.826966393398942	4.282421226146271	3.4441811463629746	2.287118445747492	4.294289368112496	2.5357922465063005	2.7988095594307363	1.5744515634146579	2.224786714641638	1.6197101884953928	4.432836847725789	0.7136546906132071	0.8765370661813533	0.3909645282575086	1.9972366234078527	2.0899150730168556	2.036166553211466	1.2037725267971802	0.6346168247074099	3.890015264419897	4.942820525383515	1.3555147048607332	2.467720366811826	1.0517122717153342	3.048241469496247	6.3106305664100155	3.453850094616653	4.307078449619119	4.196168792987782	2.459017804354478	2.6792900524390646	3.370054003430378	3.3365780760699764	5.204106622985477	5.464674188934494	5.471921416642151	0.0	3.288111929960585	5.78086345188326	4.971730739017944	7.554411823394314	5.423567490245857	6.328426437218416	3.588935140692359	8.030506580416107	7.877339766844246	7.720805382945513
2R_15206	2.9714096902424254	1.1302873145142003	3.4812965601656822	2.3373675257998627	3.916357874902757	0.0	0.0	2.935860342968883	3.2403734984109205	1.227633941819645	1.798963005764957	1.1787281994219518	1.6129767636718062	3.2459699984081762	2.657880210827311	0.7113014996511778	2.725255047535715	3.259103981060695	2.2227003497641267	4.380168233501512	2.3091808411883967	4.718200742456069	3.934316252930223	4.315773560486059	3.928442190840579	5.740299658949663	1.1091639122429513	7.46281166136654	3.4275075302340436	3.9180426086014246	4.294294695496335	6.710722810462642	7.31185143877738	3.8320683420265085	4.336003502103308	1.8936187698522258	7.325800317521116	7.466507115705723	0.0	2.991113998533158	5.944626807303734	4.52266033735428	3.317546865562764	6.232023209716306	4.934410986762127	5.876577763186453	2.6564192637149597	12.966723565559619	5.618740372054258
2R_15207	2.942964259548931	1.9190863306743111	3.9405370981618826	2.204754102452101	3.103093132203249	3.1399892785066084	2.210864275484301	3.7978843790119603	0.7859640650941726	3.010754809895036	2.036275950618883	3.6691102941225524	1.2171700334198376	1.8370835372955332	3.6101982323747412	4.830803522042232	2.313570913416305	1.2296778821897267	2.5159112517337774	4.131653997776013	2.613799948900211	3.0040927759980196	4.1352234612730125	4.187224631097659	4.4466686257418155	4.331693354229422	5.649664315778571	5.1983260480418245	2.586434937614866	6.018789012048095	3.2405220805123913	5.485984133436689	2.7588018192642716	4.337581473877219	2.453997004062298	4.286836747986352	4.146097212060582	5.634308515929828	0.0	3.385691357328744	5.952418848215234	7.252304782459866	6.437461908330865	5.878441702700045	6.0507864381675605	6.282251276525743	6.013689713606296	3.089947085042412	7.4199359103035745
2R_15208	5.272201107056788	0.0	6.1768983384452305	2.7648092862202454	4.169299115802839	0.0	0.0	0.7441607935016307	3.285386404151151	2.9042704537966144	3.191917554046346	1.045714453028598	2.8619203561907915	1.1518712263258786	0.9431805406009041	1.262069167448308	2.417723265460857	1.927553294921051	0.0	3.885887544486936	8.194404041480071	2.092887364150681	2.991726679041778	3.2817938547753713	4.978766556390307	13.580092670552382	0.0	4.074258245636622	7.095036596198763	5.958703799190093	4.233004908592492	5.291955883080585	2.1622481845764243	1.3598552243733923	1.5386826353202134	3.359866196688583	1.8568912483787017	6.623948089443613	0.0	2.653581326429776	6.490836399442177	8.024600214417317	2.522723855583141	0.9214616150420868	9.484771178436125	1.158541007601651	7.855517550561646	3.6326816383200446	6.64625711876446
2R_15209	0.0	0.0	0.0	0.0	0.0	0.0	0.0	0.0	0.0	0.0	6.453561462428656	0.0	0.0	0.0	0.0	0.0	0.0	0.0	0.0	0.0	0.0	0.0	0.0	0.0	0.0	0.0	0.0	0.0	8.19717820337527	8.031715638714154	6.8467826968107675	0.0	0.0	0.0	0.0	27.172510114966887	7.508691310191546	8.928396049363315	0.0	0.0	0.0	0.0	6.800741008740312	0.0	0.0	0.0	6.353054485065875	0.0	6.718849732925722
2R_15210	1.2586196567190404	2.5534041281650564	1.4745958108305917	2.200120496199336	1.7694694502426518	2.3500426062724515	2.206217827828526	1.894951290750809	3.660123829309393	2.3110979060112533	2.2859959784758748	2.3299812669506137	2.7328769469319023	2.199867172020153	2.7019581631199765	3.213767264759467	1.0260927169170264	1.5338669226874626	2.092186420170284	2.0614853678242375	3.9124600113983	2.6646926623424037	3.809107105298893	4.526626627609539	3.486468319159677	3.24194226057608	5.637790737736239	4.214763330339987	1.9357493808505606	6.322252279614505	5.389519432720743	3.3688951093665476	9.63551330857098	6.925544681103772	3.428375409458222	2.6736420919388517	4.728438394801555	3.162637805792814	0.0	5.06786376365916	2.582569125303465	6.385643846589249	4.817949495683814	6.159391682052436	6.270303300144231	4.425210512795607	5.7510072889266555	5.010611318477616	2.908848585175714
2R_15211	2.2324845070040182	0.0	4.184917703070255	2.8097838171063008	0.9415822593096828	0.0	4.695951244755796	1.5125317795531317	2.225886030628637	2.2136351760993516	2.43287981930515	1.4169664731562788	1.9389830473419514	4.2922310072484855	1.9170460926894342	2.565197925541539	2.1840460676468956	1.6324236424046723	2.2266172678266094	3.510309691807095	5.551800379465556	4.253863784475439	2.7025710436673998	7.040931454457069	3.035853019378457	1.1500830820018437	3.3333555557037045	3.795488847577101	1.7167738002188955	1.0092721156415916	3.4414897979902843	3.137189381277236	8.057210294946634	3.2246099281501626	1.0424746931449678	3.4145203845159693	6.290322935744036	4.861782151320651	0.0	5.393493074215543	7.420974047369561	5.889819419948837	5.697245416024824	5.930855218085038	4.943106573427153	7.064320401780868	4.257760793569973	4.922364871444648	5.065777716488122
2R_15212	1.395385571545744	0.7077164375564448	1.6348304329352503	1.4635158666097003	2.942619075165232	0.8684687567062072	2.445952999545542	2.6260789705014127	1.7390765990200654	1.024891882233671	3.3792001557135434	1.1070707130347244	2.0198937993704127	2.0324268831380152	1.9970414496603766	2.226866376793986	2.559580783896073	3.4010842928812446	0.4639061098568636	4.113888148135079	2.8917341946845587	2.5849663673718752	1.759590710754643	4.246427605917775	2.4597490184547235	2.396148526704117	4.166941569061848	1.0783278284098623	1.7884121053752444	3.154162421981792	3.585097823875497	7.936812885014209	4.578231911253111	7.678098042977577	2.171951087009935	1.778501509325306	7.535729597053071	3.5063008420926898	0.0	5.6185551660648265	5.7263998313231665	5.191655141192254	6.231731752554668	6.178340597869565	4.376968525502549	5.723747185194007	4.43543054072805	3.418511676588968	4.690813115806647
2R_15213	3.5705231887628495	0.0	8.366433034024192	0.0	0.0	0.0	0.0	2.0158892389816536	4.449962397817739	0.0	0.0	0.0	0.0	0.0	0.0	0.0	8.732632976168645	2.6108160888930665	7.122278844339035	7.017765473295648	0.0	0.0	2.7014724375520878	2.9633975946101727	2.697439051364634	0.0	0.0	8.277700289305626	8.237164438513686	8.070894739390809	4.586787757863474	0.0	0.0	0.0	4.168203691778009	4.550843157466	0.0	8.971949200823625	0.0	0.0	10.989566505559623	3.6230308827152444	9.111887140165882	4.992374148488184	3.952877744408901	3.1384216563647973	4.256029996499415	3.2802426067431947	0.0
2R_15214	3.5066620266514734	2.1342250410118018	2.465038158379852	2.9423010353516	2.9579696910156623	5.237995529108916	0.0	3.959667460791175	0.8740743770865248	3.090715155557432	2.547621196921692	1.6692688713628023	1.5228231598255697	1.8387264098296843	3.0111889759970096	2.0146348447482096	1.7152888151848344	1.5384719527332185	1.3989784379650292	0.689224810935296	5.450286303539524	6.681731744506615	2.653154821294369	3.492474329004004	3.179032289854839	9.032431487200684	4.188679047703819	1.0839530880278845	3.775257415926905	2.642180487983258	2.702850020203804	1.407920552732714	13.806344843836433	5.065037249007506	2.456191571807866	0.0	1.4820732129346457	5.286887983238451	0.0	11.295730411579704	5.180645213096775	4.269876703040323	3.579566011626967	6.374006917464553	6.211484670230532	1.8493733490875284	7.105843758128615	7.7317759302985545	7.514982997350969
2R_15215	0.0	3.9353702022426096	3.0302451801677726	0.0	0.0	0.0	0.0	2.920546247287908	4.835206492328461	1.4247687208554651	1.5658818153831602	2.052014462597932	7.487961230331933	2.2603268116123836	0.0	4.953138357995009	6.325758869662799	0.0	0.0	2.5417701802572576	0.0	2.0534454350265223	3.913793990799844	2.146630766413729	5.861925853672261	0.0	0.0	3.9974759936576043	3.9779003766673866	3.8976052333924986	3.3225847715972163	0.0	4.24299820436316	2.6684555993004375	3.019370165422233	9.889641490606323	1.8218968314481254	4.332743430315296	0.0	5.207145453276804	3.1842560192787595	0.0	0.0	10.849152301484922	0.0	6.820244942276856	3.0829899267928624	2.3761474713157416	8.151254681876908
2R_15216	4.5954763050348495	5.826873564185519	2.692024581055918	0.0	0.8075865977127694	1.4300805721695167	16.11069984074573	3.026997967846536	1.9091223401868915	2.1095721032547785	1.3911060285249075	3.038298358468163	2.7717470720926976	0.6693468653850414	1.6442331154249454	3.6669118119443347	2.8098548728690527	3.920322030932909	2.291699418870861	2.258070683332834	0.0	1.2161668464161266	2.3179707695773057	1.9070347269116734	4.629019927699337	1.972831739548332	2.287191157718984	4.143180995868006	1.1779691035195714	5.77095717326514	5.903469419782428	4.612695413958278	3.769416263171597	5.531437609571853	7.152969014142939	2.9286032875914785	3.7766072093813086	3.2076204851218053	0.0	1.5419834286124892	1.8858970075812116	6.217409118576561	3.420533147751493	3.2127416477016744	7.207418349807301	5.38578114730199	5.934244824208724	4.221867882414506	4.827635315600625
2R_15217	0.5279807071625757	3.213396779710484	5.567228521678757	1.661278770441066	1.6701255895473741	1.9716475116181795	5.552942587571294	3.279031185792471	1.6450630407897986	1.7450761875541572	1.598261194109525	1.2566676692082073	4.585678589481951	4.614131914063269	4.155981386643946	2.02222383550746	1.9369689638171614	1.1582004529953611	2.1063724401387383	2.075463220041752	1.6412451470432559	3.3534506839865683	2.396834165560761	3.0674264594365934	3.1910074856249104	1.35996840521401	7.095022053693551	4.080135992564687	3.6541400310309573	7.160760179935582	3.7304182714530425	4.239672277572616	2.598441073939161	0.5447268102443067	5.547248721806032	6.056483980902694	5.578710302594826	4.422336105238863	0.0	5.31481905485935	3.5751102385242053	5.893196422594044	4.379029675740937	4.429396635710844	7.014243268511107	5.56901943351099	5.664132250691095	7.760900997920903	3.660714954270183
2R_15218	3.518398762649523	0.5948245151689472	1.3740492209163817	4.510227432728523	4.122041615884831	2.1898029199270095	0.0	1.545024599219515	1.4616664810350235	1.0767568488572994	1.6567626186259785	2.7914264747571305	2.8294815224104557	2.0498673274618984	2.517722810356054	1.4973168830114876	1.195159622650818	2.000990433093226	0.3899057761499472	2.6892896886716895	3.6456855438238747	3.4141226486937324	5.324069767438422	3.8935150878089857	2.658060379081939	2.0139250835980302	2.9185406129518996	5.7400111495185	0.9018793180854401	4.123814830345669	2.5110151959106615	3.531582095020042	4.489253752631344	4.436657796308847	2.281863334914969	5.480942488918905	5.232155561347644	5.566537825328526	0.0	2.361153546287346	4.8129488345516585	6.34691541497561	5.4870853216327395	6.286018544629283	3.6787730833002548	4.123473709092434	4.426892514607056	6.105561056346822	6.160241432182209
2R_15219	2.19313034815396	0.8342395260184708	1.9270997437920891	0.5750527179579188	1.1562301001960098	3.071191760606745	0.0	4.333784356462431	2.049982677646374	1.2081184958864322	2.65554788766103	2.174981621405299	1.1905017012269312	0.4791554214878686	1.1770327944877201	1.574986691362458	3.017173753002088	3.6082065048746874	0.0	0.5388171992605273	2.55653129833442	0.8705993379962633	2.488997077295182	2.7303213793037546	2.0710674364410115	4.236785466131137	3.274595280489552	4.237025116873042	5.481159357962291	2.8918187143634984	3.1695218776247605	1.6510109552831937	7.195616430470557	3.394035661132692	3.2003062052977227	4.891730285366075	6.179437342919186	4.592383486064527	0.0	5.5191841321248525	7.425160290647773	2.7817278312982214	4.197610929739339	4.599715507595856	6.980456391343809	3.855439338156006	8.496119805746025	3.525953663428078	5.875009179701844
2R_15220	0.0	0.0	0.0	0.0	46.3070155128502	0.0	0.0	0.0	0.0	0.0	0.0	0.0	0.0	0.0	0.0	0.0	13.426423200859292	0.0	0.0	21.579628830384117	0.0	0.0	16.61405549094534	0.0	0.0	0.0	0.0	0.0	0.0	0.0	0.0	0.0	0.0	0.0	0.0	0.0	15.467904098994586	0.0	0.0	0.0	0.0	0.0	14.009526478005045	0.0	0.0	0.0	0.0	0.0	0.0
2R_15221	2.4873943827471137	1.5138782517915612	1.1656901486010145	1.5653054839747158	1.0490941439250159	0.0	0.0	2.2469812088331977	4.030069027022296	1.9183055070330837	4.517785436996952	3.5522071836680564	0.720126765354759	1.304271044217658	1.0679692664076392	1.9053984893238618	1.8250688537642896	1.8188172798699995	1.488514325759574	2.4444527447195417	2.319643826422599	3.1597193916402673	3.3875509609992758	4.541772706737158	6.764986474537042	0.0	0.7427930504282202	3.459981203844331	3.443037695753908	3.748376578104023	2.875834870839865	2.996057487951605	4.896654475085169	2.5662877251994463	2.9037667313587177	1.9021988277129067	4.905995862843774	4.166854522358049	0.0	3.0046668485491668	3.062339556374792	3.5335631966672243	3.8086614802007372	2.7823381072226856	4.130640823762134	5.684567544774934	4.743921065423001	7.3125480857165925	6.271332328874939
2R_15222	3.8578210841341396	0.5869868766170021	2.25990702561704	2.427708505363455	4.474500796217078	2.1609492272013373	2.028697138238669	1.3068572192273893	2.1636104947225214	1.912624349272068	2.102056035021562	2.4485738281737803	1.9545394233952336	1.3485716535902417	1.9324264695164692	2.5857783961317935	2.3588234716899668	2.820892295624096	3.078145811151445	2.6538545645236966	2.3984323845934297	2.4502813413036084	3.2107275193323743	1.6009219261114336	3.788830853067507	7.949555301876413	0.5760169579392418	3.5775022332557684	3.263317956579122	3.488123868394481	4.212479445578235	5.0339590880077	6.328716576782014	4.3781986721480655	2.702155942139995	4.917021331415301	4.6197183710981715	4.523804322973261	0.0	4.660084142479276	3.7996252429622865	4.6974644965633345	5.168658749791039	6.742599484628059	5.125129612392426	3.7300461182902063	4.368562061586057	3.544183420848673	6.8085603056070925
2R_15223	0.0	0.0	9.528437622083107	0.0	0.0	0.0	0.0	0.0	0.0	0.0	0.0	0.0	0.0	0.0	0.0	0.0	4.97274933365159	0.0	0.0	0.0	0.0	0.0	6.153353885535312	0.0	0.0	20.948550360315068	0.0	6.284920590028345	0.0	0.0	0.0	0.0	0.0	0.0	0.0	0.0	5.728853369997995	20.436106512987145	0.0	0.0	0.0	0.0	10.377427020744477	0.0	4.501888542243472	21.445881318492784	0.0	0.0	5.126233499935923
2R_15224	2.614651829040467	0.0	2.5527665786489773	1.3711566593102587	4.594861630566601	0.0	4.5831887719208195	1.7222471073260603	2.9871001807141293	1.9204265036813497	2.374459803798914	1.7286766012558492	2.2078266318645903	3.0466639619907343	1.5591771984928622	1.6690670632815092	1.8651510697760476	1.9118696900209196	0.8692600693130594	2.569513256247365	1.3546216643288156	1.7298820940042843	3.6268031434887624	4.7017987237365215	5.925907977496825	1.1224664809059473	4.554637759899017	4.714625884164942	4.356428503401265	3.283455887229839	5.038275499062181	3.93667327400825	3.574424960810005	1.3487907147089133	2.5436051502713592	2.2216856851292635	5.525347763085981	2.1900173679327364	0.0	7.018640984055578	3.487262719267679	1.7687350608214927	3.6142854577111643	4.265165848232116	2.653425078480474	5.3625343245288555	4.934680542676689	6.005206994881122	3.570763958081978
2R_15225	1.749234010426834	0.0	5.465062470445967	3.0577351771394916	2.4592148440175357	0.0	0.0	2.304408702553377	1.4533865505352677	3.533169167304618	3.177085223404867	1.8504092179985603	2.532107973135347	4.076510808409801	0.8344868723532162	1.674939378360766	2.139100881708862	1.2790641752543035	1.7446368119763036	1.1460238359205583	0.906258439531718	1.3887747007468276	0.4411592005030626	2.4196621358009245	3.083503748307156	7.509437861504339	3.4824094791186018	7.2094681223904535	6.277392973588496	3.5146753511951476	1.498074599620837	2.34105111556353	1.9130671670230073	6.015716420090472	2.7227246632432034	3.7158371506128383	5.750150222674567	3.4186795281948754	0.0	4.6955565478831724	2.512484535657683	3.5499160799838694	4.836002236167434	5.70689609910824	3.550347575800082	4.100115387497292	6.25521137297511	5.3567424406454185	5.8803315771968085
2R_15226	2.745329938850521	0.5967367925886723	2.29744432752495	3.7020495121973895	1.2405880205264386	2.196842829296305	4.124788037454725	2.6571285200365424	2.443942556401062	3.2406554134835415	2.849295219704168	1.5557780663918954	1.7031467452808926	4.798400514882085	0.8419389787325091	2.253195820291711	1.4388022719263394	4.014846673579086	0.7823185371081455	2.6979353779726525	1.828702955854501	1.8682355860019833	2.0771278520560346	2.6040214619542863	1.7777371136873552	3.030599355573353	4.099092636565663	3.0307707792599627	2.714336200939052	1.7730309929363628	2.519087757712124	1.9682975757305443	4.503686074036482	4.855550213551145	1.8313593644889987	2.49934679571494	3.8676666795128454	3.613456947286528	0.0	3.947907206494023	3.621316342696464	4.775489893630738	2.752362765816315	3.2902055023971064	4.341882144689184	2.0683650494706383	5.1423545144344605	5.7648843097612135	5.438440255334769
2R_15227	2.6488199771883623	1.0075781971363016	3.1033512158774896	2.778149741159788	1.3964721204116464	2.4728835949396886	6.964622503531063	4.486508619929012	2.475929018086166	2.553498343800974	0.8018297112547064	1.5761401798060717	2.3964411506905203	1.7361436638048076	4.264791624176706	0.6340793826806035	3.6440834984238126	4.357921306400217	3.3023231975787892	3.904637303447066	5.146214238957253	1.051492867513581	2.5051350257758354	3.8472336082016865	2.5013947777280614	0.0	8.89873242500346	4.093916910271781	2.0369345113332997	1.4968637710269443	2.126714770119147	3.323431280613787	8.690724910746255	7.515291568717367	4.638320754722815	1.6880389275281	2.7987763749688637	6.655909238246719	143.60388304899763	9.332347837401704	3.6687123406678235	6.047489727330783	4.647309748433519	3.2406771274489796	5.131827107864994	6.40272090027378	4.736052680061171	4.86694620783369	3.3391629553261737
2R_15228	3.431645398472369	1.7404736768730558	1.7868922784944876	2.3994646314514307	1.608161677820809	1.4238725474596297	4.010190696598195	1.29165328908531	1.1880217375663784	2.730538699788465	0.9233781290226102	1.512554504901584	3.0356863140332493	1.6661030240136427	1.6370954477941722	0.3650993632521065	1.3988286022774048	1.6728444813362415	2.281751079667567	2.24826832752743	2.3705291080232334	1.8163311418692663	3.173374030220503	2.215215600763465	4.0328095558689885	3.928535229925381	3.415893583528561	2.6519112751812606	1.466069378273403	4.884019476780164	2.449100947287756	4.209948928344105	3.7530531087039307	5.114037931842147	3.5609588754206993	2.9158901286767738	2.6858663134215295	4.790544155675056	0.0	6.141158520343124	4.694275673498293	3.4821107719793156	3.1624213268634405	3.4653612881718203	4.010190696598195	6.70300162758934	5.681234693191397	7.7064911389538855	3.1243409593288916
2R_15229	3.1916740713505125	4.162536505445153	3.2051638180595163	2.3910777984026836	0.9615244084894143	0.0	7.193113025864516	1.8019940144966815	0.8523858621235182	3.5163623372275876	1.1041807817776605	1.8087212196279534	1.3200330325066054	4.383137893199347	2.2839226462806774	2.619527283599105	1.393939285803498	4.334193237271608	1.3642654140163537	4.480819939863812	0.7086730239361401	2.5339755440952287	2.069857411662625	2.2705434227806345	4.133534094491487	1.174441153921318	3.4039540330047386	2.8188182048299883	1.0518804255992351	3.0919436864983476	2.342918995918635	1.372985646991111	5.235909121372562	4.233735306115998	3.1936610512169548	5.23025682653121	2.248241874853864	2.2914239030342727	0.0	5.5077240321827325	4.490753090311739	6.939879545898698	3.7816412835146505	5.100182892558527	4.795408683909677	5.210066682441145	5.16317592494764	4.188848013179122	1.724355953051535
2R_15230	0.0	0.0	7.21648852163377	0.0	0.0	0.0	0.0	1.7388104936517768	3.8383266124234345	0.0	1.8645633397760213	0.0	6.6871799627122845	0.0	0.0	0.0	5.649266423923965	0.0	3.07167004857539	0.0	0.0	2.4451264717216232	2.3301620604411415	2.556086284271046	6.980049158159538	0.0	4.598441128457453	2.379983954148181	9.473316745555712	4.641047465848852	1.9781728408737984	0.0	0.0	6.354891455276498	0.0	0.0	4.338823029170992	0.0	0.0	6.200373758530164	9.479079103673445	3.1250546884570483	1.9648704737734983	2.1530926376719726	0.0	2.707053742867252	5.506574574713479	2.829381771594761	0.0
2R_15231	2.329219582168287	1.7720123583685898	0.6822270373806522	0.6107361801701047	1.8419656130807558	3.2617669056563283	0.0	2.301353268049859	3.9915136066344474	2.8869418711367305	1.7627070555029212	1.847955745155815	3.371667507054793	2.544441080693336	1.666760838654051	1.6727185624255223	1.42417642013888	2.1289470891928346	1.742323583639024	2.2890086269301637	2.715170471978083	3.2361777301412418	2.643445583284859	2.416453885819751	4.839081193975538	0.0	0.0	3.5999545145747085	1.791162778992634	2.193759508850591	4.488264870463066	5.2603809673104145	0.0	4.205418092453594	4.078671870236239	3.710910291489777	3.281443457755415	2.9264114338406415	0.0	4.689330670731379	4.6598559645690365	4.136077419806186	2.972055471334934	3.256759587717034	1.9339855312740448	5.118348763363433	2.776407794056898	2.674819945832756	4.771434522613388
2R_15232	0.4640472867897617	0.7060712810025308	2.718383514330557	1.9468183731373325	1.9571857782269735	1.7328998311115822	2.440267140924451	2.0959795130578476	1.1566892961360562	1.5337641301854905	0.8428362180433029	1.4726629575195642	4.366263107521849	1.2166213840187536	1.9923991301451052	3.1103657292439073	1.986157278233623	1.0179534412526854	1.3884831432592475	1.824144448891303	6.49127716599494	6.2631821563266685	3.862100811504622	3.8514148788783946	3.155182829523088	0.0	2.771503402020426	1.7930352486344603	2.49795667144276	4.195773681086515	3.874827570173127	4.192074519807179	5.328854253704619	3.8301247739747617	4.875529888840085	4.731645886460845	2.28815149393411	2.3321000669934615	0.0	3.7369961875164894	5.141779425889476	6.1213296507414166	7.105423403890978	1.946519506331509	3.3393129296860913	7.341996562966676	4.148549949039213	5.5421681405139145	7.019863288162464
2R_15233	1.8572357719953363	2.8258776163270167	5.077177080839322	1.2986107332514605	2.611052467597981	0.0	0.0	2.4466882362041216	1.1573415032384728	2.38720059431746	2.2488305518922522	3.4381510998645366	0.4480743645723014	1.0820510082091421	0.8860100257350472	0.5927846723904374	1.135586963703915	1.8107154154713683	4.322161041003601	2.433564006809599	1.9244258715965326	0.9830139127925106	1.8735895676284566	1.0276230734058394	4.209282534339795	1.5946175915661314	0.9243553776684984	5.262535706902787	2.856417327141763	3.2652196084087426	2.3858537956746853	3.106991295888164	1.015592183677565	2.5548562771988403	2.1681239953003746	5.523366166588985	3.4886730417805665	3.1112200499050067	0.0	6.231838863591777	4.1919603839927175	3.7690961255199467	5.5295565461536675	4.760841713352491	3.426867511716203	5.985740768341656	5.5345188494089514	5.118732119628865	4.292335352356834
2R_15234	0.469906218936262	1.4299718817479032	2.2021640556066244	4.435646312602864	1.4864224966675645	0.0	2.4710772760227915	2.122442768198103	2.3425866678004788	3.1062580201317096	2.2759403573897763	1.4912563909656704	0.6802138973413023	0.8213214051183025	1.3450364054278674	0.8998960979965253	2.011233948341858	1.7180097310819986	2.812027491505568	1.385381692513425	2.1910780761458057	1.4922963187139031	1.7776648289049157	3.9000417733474344	2.485015004520597	3.631141834336658	5.612991268290458	1.8156736136396887	2.52949517852924	2.124374177070553	4.225576994992993	5.188336374563172	6.1670112998148054	5.332913940052812	5.485652194400762	5.390309624775157	4.303076252662735	4.329498276879366	0.0	6.622312310897507	4.338915087258186	2.8608996270531244	3.5975672530721274	5.256255255844612	6.2427215394259985	2.8912701114167456	3.9208664958121084	6.043845248033149	3.554247066080117
2R_15235	2.161291103434205	1.6442565461141614	3.7982453119524195	2.2668170624227013	6.8366656761097735	4.035473425600398	0.0	3.6607437459853847	0.6734072034099187	0.0	3.2712442452271238	2.5720870257071526	0.7821455566623784	0.0	0.0	2.0694953080402376	1.9822475198119032	5.53128113321095	2.155610969128202	3.1859688233834818	1.6796108677541586	0.8579602235912979	2.452862523269489	1.7937888983122598	4.898400639535188	2.7835180104749346	1.6135278172195688	4.175513187272768	1.662026289267033	4.071194442852155	2.776451251068934	0.0	0.0	3.3447620134932157	5.046152107172197	2.754693446694478	1.5224315058065536	5.430855077270206	0.0	4.351246545110244	3.3260745083263616	2.193074796131767	6.205006806203021	2.266469070856471	2.990920045289708	3.7994671627250995	4.508417602098913	4.963949810893368	2.043429692395717
2R_15236	0.0	0.0	0.0	0.0	0.0	0.0	0.0	0.0	0.0	0.0	0.0	0.0	0.0	0.0	0.0	0.0	0.0	0.0	0.0	0.0	0.0	0.0	0.0	0.0	0.0	0.0	0.0	0.0	0.0	0.0	0.0	0.0	0.0	0.0	0.0	30.094285396146127	0.0	0.0	0.0	0.0	14.534587958965952	0.0	0.0	0.0	0.0	20.7540786953156	0.0	0.0	0.0
2R_15237	0.0	0.0	0.0	0.0	0.0	0.0	0.0	0.0	0.0	0.0	0.0	0.0	0.0	0.0	0.0	0.0	0.0	0.0	0.0	0.0	0.0	0.0	0.0	0.0	0.0	0.0	0.0	0.0	0.0	0.0	0.0	0.0	0.0	0.0	0.0	0.0	0.0	0.0	0.0	0.0	0.0	0.0	0.0	0.0	0.0	0.0	0.0	0.0	0.0
2R_15238	1.7859876056032145	1.3587349742594454	4.184917703070255	0.0	1.8831645186193655	1.6673611225742189	0.0	2.5208862992552192	1.6694145229714776	0.4919189280220781	2.1625598393823555	0.7084832365781394	3.8779660946839027	3.1216225507261712	0.6390153642298114	7.695593776624617	2.1840460676468956	1.9589083708856065	0.0	0.8775774229517738	0.0	2.8359091896502924	2.0269282827505495	3.7057533970826677	2.6985360172252952	4.600332328007375	2.666684444562964	0.6900888813776549	4.120257120525349	2.6913923083775777	2.294326531993523	4.481699116110336	1.4649473263539337	3.685268489314472	6.254848158869807	5.690867307526616	6.91935522931844	4.487798908911369	0.0	1.7978310247385145	3.298210687719805	2.7183781938225398	5.697245416024824	4.994404394176874	3.954485258741723	2.3547734672602894	4.257760793569973	1.6407882904815492	6.191506097929926
2R_15239	1.3593923407485466	3.4473063368798758	1.0617738992828887	1.42576525098316	1.9111438511287744	0.8460670657057375	2.382860939095028	1.79083845930995	2.8236967340671777	1.7472968444168449	1.0973451599342163	1.4380192148127484	1.311861140023073	2.772002113374411	0.6485096081886531	2.1694255395881976	1.6623718366726319	0.9940065381774054	2.2596994888921307	1.7812322600399602	2.1128575835388674	3.2377995396280763	2.39988420215884	1.8804060262951465	3.765616009591777	1.1671705731087636	1.3531525070533077	2.4511968458839397	4.181474312576076	3.755647469526676	4.074725814610453	3.1838005318038474	5.203495321611692	4.675028484948559	3.173890140870998	1.732626006092606	2.8727019581294115	3.415857671382499	0.0	1.8245425050895614	5.57869038458041	5.057739150137975	4.3364196692132815	3.8014569970947996	5.2673768127363765	1.1948798918681491	2.9707019115062465	3.33033298084534	6.283497108877296
2R_15240	2.488239955908388	2.5239881410417193	0.9717386810056425	0.8699097773074466	1.7490846274919807	1.5486462702209647	2.180801531794996	2.341401099100504	2.3258302050917075	1.5991313518496753	3.0128808187202334	1.9741192960290588	2.1010837389925725	1.812103364550438	2.077312835597308	0.39709296184492565	1.5214077281426959	0.6064785248986726	0.8272335201640239	0.4075472866928067	1.289129096610557	2.6339945976770798	1.2550750134802902	2.0651439327878256	2.193102004933853	3.2045941061105196	3.0960231582532236	3.8457304460230097	3.1890816050902844	1.2498836045893227	1.8646006891031404	2.497563314791007	1.3606441833821803	3.422880156836369	2.4206282062733484	2.114272741712249	3.5054740167693113	4.168271016813242	0.0	3.3396536278239903	4.0845074377604025	4.2080528666097745	3.9687043847039787	5.798508217790809	6.427625567395777	4.009711521304601	2.471632150941587	6.476852965722399	3.398126456048175
2R_15241	1.8111776320431807	2.20463827232199	1.697577141512662	1.1397654909707018	2.673615214367794	3.381756021453319	1.9048736573498026	1.8406378980144262	2.0315524473706024	0.5986284942294409	1.7544489096143887	2.011732423493816	2.3595971527947173	0.31656507143828994	2.0736902416906715	2.7748033427500913	1.1074252062734486	3.178459705712773	1.8064176382664576	1.4239279993654976	1.6890313180186989	2.5883168210223784	2.19255103806603	1.8038497400381948	0.8209790580283323	3.732173274355043	0.0	3.079217115206893	1.9499061315188286	2.7293523945481946	3.257360821115516	2.9087424946262797	2.376974909603644	4.110971105553743	2.537227255470283	3.2318343439279325	5.10323460870821	3.6408767789551497	0.0	2.1878257125529563	3.567711462049049	2.2053751166643436	4.3909766262305485	3.292150389076463	3.007695248447057	3.820777272182812	4.965485343161022	5.990149398985016	4.338102582426803
2R_15242	4.118868485044131	0.7833831891451293	1.8096212131037084	1.6199902476587091	0.5428723975715146	4.806613130609618	0.0	0.8720552510952287	3.5291905769328253	0.5672350030510153	0.311707775207574	0.8169567543942062	1.8632119239600855	0.8998909557134415	1.105279329876511	1.9719645795722216	2.5184381150498085	1.882358610397697	1.027010900180189	1.5179105859590236	3.2009090581725212	3.6788690665973407	2.337264547378008	1.7092516020494781	1.5558499569418525	3.97850546116183	0.0	2.3872383014879057	2.3755480092313794	3.4913952624093887	5.621906917756462	6.718240358485306	6.756962204931907	0.5311884651362418	3.005211336979456	0.0	3.989377376059565	5.174910910674353	0.0	2.0730909682682332	2.8523915877267294	1.0448600201031069	3.941719055945147	6.478966216150551	3.704953993733783	4.9780592040581135	2.454826211345501	2.365004927487766	3.8942547572784028
2R_15243	3.3170268294398073	0.0	7.7724415648412055	3.4789820776759286	0.0	12.386830816948653	0.0	3.745534386627543	2.0670142557839193	1.8272336012179609	0.0	0.0	2.400785152776364	0.0	4.747247071423281	3.1761438564484616	4.056321208718819	0.0	0.0	3.2597626632000174	0.0	2.633497242201688	0.0	0.0	5.011858056160876	0.0	4.952701698776683	0.0	2.5507835496907942	0.0	2.1305698422099977	0.0	5.441549056653056	6.844467685214718	7.744547644844339	4.227747042056782	7.0096242140458855	8.334967913151857	0.0	0.0	8.167472387817725	3.3658066357550984	2.116242670393511	2.318965333323439	0.0	2.915603200399321	3.953864724844623	0.0	0.0
2R_15244	0.7088030216556335	1.0784794388973453	2.4912958275943566	2.973642524753344	4.484217125195307	0.0	0.0	0.8003691943019476	2.6501551400819006	2.342728167862408	3.4330113912467475	1.6870499794179903	0.5130147744150912	0.6194375284244396	2.5360535517125666	0.6786982675819501	2.166950161533133	2.073146410160408	2.8277608065000037	2.0896993702760605	2.203337174484474	2.250968591785045	3.7539828417242536	2.941396902332563	2.677412873772192	1.8257290501242955	2.116648498767052	4.381997570839647	4.360538953893623	1.6021950499436242	0.4552734782256353	2.8458355394487582	5.81392103858025	3.6564215684410453	0.8274516689617417	3.6136456318161256	4.992867688506968	4.155825404513203	0.0	0.0	1.308957404955294	2.1576797865105313	5.878755462042143	3.9642480326923604	4.708237210093237	4.36117018419963	5.914205660080691	4.558245455787429	3.574133105184503
2R_15245	0.0	2.143123349393185	0.8251052462996917	2.954568486749794	2.2277268527670078	0.0	0.0	1.1928529974089643	2.1942967243889586	1.9397508723641599	1.7054953961004529	2.2349714929386075	2.5486205438389242	2.461856912198735	1.007914548198272	2.0230345410220156	2.583660654430909	2.5748106072309747	0.7024056268871882	0.6920984230399011	2.1892041586122195	2.7956625630813305	0.5328433448026086	2.9225296996235666	2.660238961817271	0.0	5.257678839945741	1.632708684388377	4.87413995800441	4.775753942968583	1.8094127460462068	3.5344766281319178	3.4659770450650957	5.81274869481994	1.6442881786038972	4.488082972805628	2.9765049581131335	4.719049611722497	0.0	1.4178532680667115	7.369847197923403	4.28767926787019	4.043801741566562	2.954114914676299	2.339018421563317	3.714168028218763	2.938134883728349	4.529007191157619	2.663405474629953
2R_15246	0.47601815761741867	0.7242855629100317	1.6731052403831168	0.9985198939611813	1.5057559780896446	0.0	0.0	0.5375121968236362	1.4831600231183117	1.3111084370326145	1.1527714383354026	2.2659791182470994	0.6890612491385012	0.8320041027786316	1.021898188147262	2.7348023840913265	1.7463372903784036	1.3922843222798489	2.3738356217583494	1.403400964473279	0.7398589384947866	1.8896327491193554	1.8007864178349597	3.1606148201782025	2.157717342192825	11.03511323987982	2.1322492030718605	2.575005401073829	2.9284521307527522	3.586675529102787	2.751774359394573	3.822414264562001	2.342708958706475	2.9466969050154845	2.222801014908715	1.8201399578419184	4.023733994969327	1.1961302316294233	0.0	3.833398213598098	3.5162801132031225	4.347165821770838	3.644359803513127	2.9950998170260243	2.634966196413911	3.347286917258791	3.4044549505924224	6.559774126860171	3.6004761629725532
2R_15247	0.0	0.0	0.0	0.0	0.0	0.0	0.0	0.0	0.0	0.0	0.0	0.0	0.0	0.0	0.0	0.0	0.0	0.0	0.0	0.0	16.213630799413068	8.282067336520274	0.0	0.0	7.880878938666272	0.0	0.0	0.0	0.0	7.8600162545136145	0.0	5.2353910339740235	0.0	10.762559638033595	0.0	0.0	0.0	0.0	0.0	0.0	6.421456912987333	0.0	3.3276784983384906	0.0	5.774393854659085	0.0	3.108620484379027	0.0	6.575216365713534
2R_15248	1.514046261380707	3.0715966919825104	1.7738530162921893	0.5293234050612422	1.5964266437433992	1.8846430707469566	2.6539517607112164	2.2795162159939633	1.5724700497919497	1.9460814773716457	0.9166400790119303	0.40040456877629155	1.0958306856846378	1.3231561455244176	2.5280099895398167	2.89948136010418	2.777242215760368	2.9522443478174867	0.0	1.9838776217314749	0.7844103156231788	1.6027351637209997	2.6729117084949983	2.094334084906063	1.9063721174319121	5.1998240379545555	3.014193081673329	2.3400531730282506	4.657187892149774	0.760530186888125	1.9449835470600112	3.5460118081180063	2.483777620435065	3.124135330461142	5.302460913351249	5.1459775533745615	1.0665068328426512	2.113594100400877	0.0	4.064230282539193	1.864008292600092	5.633142707784102	4.185792788188131	3.881109068550054	2.793633432327596	2.6616354658667207	5.113398484647367	2.7819111052361265	3.4991757055411834
2R_15249	0.7448683043043257	2.2667091599077174	2.6180578269631334	3.1249472665148774	0.7853971423482055	0.0	0.0	1.6821870854460201	2.3208335097166803	1.2309653772112856	1.803844859240574	2.954817297736846	1.078235936999968	2.603822880676952	0.0	0.7132317615226871	2.277208819684412	1.6339741126213387	1.4858214007016641	0.7320091190768018	1.157723637475051	0.0	3.3814224201381284	0.0	4.501831795357531	5.755877134279241	0.0	2.3024810845422703	2.2912058478905095	1.6837178645608368	2.392193411707969	7.476593030200352	1.2219489401303671	0.768493488400974	1.7391080532180976	2.8481362366094873	1.5740743655693268	3.7433845037357725	0.0	2.9992309971723246	3.668159240661691	3.7791112497793002	3.326549706446245	5.207445897761589	3.7108511389591703	1.3094500126623814	0.443937999974074	4.790177890783397	5.164488973816041
2R_15250	1.4254279526706606	3.2532904593028005	2.0875350194437186	1.8687813497415324	1.5029865469928658	0.6653750406377805	0.0	1.609570765301807	1.554453758731367	2.159350062328658	2.5889652604874454	0.84817929831823	1.0316908608490443	2.1799938723486525	1.2750233533277393	1.0236646703840708	1.0894533593686537	1.5634390405737448	1.4216817556859807	2.8016395755123815	1.661620877934007	1.1316943682814133	1.0784846147968412	2.661863954262789	4.30749760880039	0.9179014276671645	2.128327507036783	0.5507720088632435	2.740374407489947	3.4905768387660667	1.6022493750082973	2.8615379750770056	4.09220031297148	3.30893690916174	3.7440778049320484	2.725188453594537	2.761229228966901	1.7908954100962446	0.0	5.022081374362878	2.4129963456705887	5.423962981669609	3.41030342697299	3.238723735569866	3.9451798325405294	3.445540815531947	2.7610321179822157	2.9464691379947388	3.1446223027844504
2R_15251	3.1102999448854853	1.774679161669959	2.277512533606975	2.446621248677194	2.0497085478421653	2.177783817498232	4.089002872115618	1.5365444712847056	1.938191837576423	0.21416937747986722	0.23538131396251827	1.5422807000227026	0.5627902872301533	1.3590775234128287	1.9474807833724759	1.8613732586480891	0.7131598725668888	1.1371472341850113	0.7755314251537724	1.5283023250980254	3.0213963201809935	1.543356209576414	2.647423856559987	2.581429915984782	3.230909203697194	0.0	2.9025217108623975	1.5022384554777384	3.886693206203784	3.222356168081847	3.246402985492075	1.5609770717443794	3.1890098048019855	3.208950147034096	3.630942309410023	3.964261390710467	2.464786418040922	1.3025846927541382	0.0	1.5654626380424956	3.3505725075378305	3.1560396499573304	2.232396216395988	2.446245654380497	1.7216854198381546	3.759104551223062	5.561172339618571	3.5717939149204407	2.695629159845908
2R_15252	0.8731100441706372	0.0	4.091734644870678	1.3736100211261222	1.3809249158901649	2.4453524853339985	2.295694654245428	1.4788531395312727	1.3602022239850442	2.4048283181039563	1.0572037067676368	2.0781235929371507	0.6319362907109157	0.38151440617473437	1.561966978768495	0.4180133663954039	0.5338538052031527	1.5960754420171326	0.0	3.4321477265024445	3.3926136016664517	1.0397863862848018	2.312095197547065	3.6232396037480235	1.319224665279722	4.4978994809424	2.6073069778052993	3.0362538834530572	1.0071284552059478	2.302531600601553	3.3648602040787714	3.5055262430267415	2.1484923313147055	3.152809468517396	4.58668139840781	6.676982604791069	4.612695059342322	1.0969679440370834	0.0	5.27339939144971	3.762233304686614	3.5437995910455276	1.392597065408056	2.1363986788510574	3.624781033019097	2.686064658181005	2.6018473636651493	2.406380759221151	4.127484229570673
2R_15253	0.0	2.2274195344693175	1.7151187719749594	0.0	3.0871343675233467	0.0	0.0	2.479543763947434	1.8244845831052727	0.8064190960041934	1.7725782150137375	1.1614401858304297	0.0	2.5586899507452183	2.0951183741881416	1.4017381553125876	0.8950948800572861	3.2113037893384715	0.0	1.438641922025608	6.8259385665529	4.6490004649000465	4.430414797585424	1.2149930137901708	3.3178500331785004	0.0	2.185792349726776	3.393857118615306	2.251491613193741	4.412089124200309	2.8208744710860367	7.346998751010213	2.4015369836695486	1.5103458692040477	1.708963513628984	3.7316913891221195	6.187161639597835	3.6784991723376863	0.0	0.0	2.703433360367667	2.9708853238265003	3.7358737274680114	2.0468734008801555	3.2413597504152993	2.5735057582191336	0.8724861492823801	6.724497343823549	5.536332179930796
2R_15254	1.4816948455392391	1.1272366065128123	3.471900348127448	2.331058841519701	2.3434724449822975	2.76655937949393	3.895865084633773	1.2548298400543694	1.3849832361629095	2.040534149808182	3.1396881338806084	1.175546746791933	0.5362077500465428	0.0	1.5904238670456543	2.1281449726405683	2.2649161944769385	1.6251537395437607	2.9556015447155914	0.0	2.3029482343295884	2.35273302879557	2.8026409397681076	1.8446250209364938	2.2387652045738866	5.724806272555737	1.1061702174730645	1.7175390276393252	2.278837665175851	3.907467594813027	0.47585601738968225	2.974493421461624	4.861410898116495	3.821725377540607	5.18916046648477	1.8885077880172667	2.087436450606557	4.343706849926418	0.0	1.491520408175441	0.9120895277893613	3.0069689512413973	3.3085926230106377	3.625534869980033	3.2807284923231768	2.604762913177261	3.090791014664302	2.722468560252449	2.3348229503756732
2R_15255	0.6814187001052451	0.5184064083326573	1.9958713405449489	0.35734462923529314	1.0777427970407338	0.6361584174414281	0.0	0.96180906281902	2.97239536425219	0.7507392670326082	1.85646283186078	2.162495303330513	0.9863893071453548	0.8932587105006581	1.7066518951881684	3.2623851558865495	1.6665847262509592	1.2456570168108887	1.019441774073353	2.343792115014567	2.6477651538219167	1.6230024896858193	1.8044746072399906	4.241635812300829	2.0591776776903026	0.0	3.052308944537003	2.6329380284059782	2.6200445459973714	1.7970106983748348	3.063789185043019	2.0519158652937755	0.0	1.757578591005486	0.7954834043269127	3.90828811118298	1.9199880960738043	3.424514357490476	0.0	6.859373917505054	3.145965896471296	4.494357161723565	4.347409302716849	3.0965113512151303	3.3947522599384437	3.593724099918108	2.639795176261662	3.1300996169853605	4.509812869610035
2R_15256	2.0263350609866064	2.56930890626267	1.9783744678271602	1.4168478224678345	0.0	0.0	1.7759680268924183	2.09743012945415	1.6836215777655548	2.04643418703002	1.6357227453218126	1.8755955015717491	1.46661313854625	1.7708558564062569	1.6916904743906096	2.2636497432762486	1.6519745556271046	1.2347369230000274	1.6841746728962266	0.9956765070924692	1.0498213728934023	2.413161576290012	2.5552223148178004	0.8408902740780941	2.8065480133007923	0.0	4.034067701741204	3.6537988050303207	2.5970758380426107	3.053583675623099	3.904624767729057	2.3729156224425476	3.8782126005121897	2.43903900748116	2.365529317542426	1.2913419910065778	3.3305237986146445	2.5458699285634556	0.0	0.0	5.405203581171897	2.7415121413348205	3.016508315780846	3.069365681110661	3.3649920509540556	1.7811097988289917	4.025620498073116	3.4129254436508325	4.044536735569253
2R_15257	1.081532635571738	2.742677148008517	0.0	1.5124519030841994	1.1403796300981004	0.6731310130372687	0.0	1.8318743946418408	0.898613322823152	1.7873350510682338	2.8374056142478965	0.28602204543517395	2.087433618306292	1.8903471972341954	2.0638171474517897	3.797189223880758	2.6451662848516087	2.899716112520373	1.078690237055124	2.12572275459374	5.603298774054261	2.5759935263565357	1.9093480288395561	1.795261389609512	2.4512108273359465	3.7144039384567837	2.6914205586850795	1.3929802653978436	1.1089270792285704	1.9014503285217221	2.547169527331013	2.8948936139262043	0.5914144599416061	2.97556237570983	3.3668629393445753	2.7569547284599474	3.0473624887199975	3.3215802738232267	0.0	2.9032122737363366	1.9972828963478086	2.926500072723527	4.600074364802181	3.024439436532819	2.195141843779857	3.802586081755411	3.0080789911229653	1.6560082114160768	1.5906388630567874
2R_15258	2.544463222583027	0.0	4.471630633770172	1.334348861773734	2.682909357639061	0.0	3.3451170657168317	2.8731677450144075	1.1891918632638656	1.4016554391729896	1.1553594970396608	2.5234071244867393	1.3812164870839683	1.6677440293096006	2.27598317010589	1.2181965428556671	1.5557848436685158	1.8605468072644678	3.1722200820310738	1.8754022737877276	0.9886933033825176	0.5050333645241939	1.4438634551806495	1.5838553192513811	0.9611384800632966	3.2770038222972584	0.9497938947248447	2.4578918877573193	0.9783422421177901	2.8757823086473624	2.8600986815762246	0.6384993120808412	2.0870831260164096	3.2814582905649936	4.45558274121114	4.864603491034049	4.48085286761141	5.8608764333306125	0.0	6.403340802190045	2.3494496179325033	1.2909408996928593	3.652541665760295	1.3341440185342845	2.1127055151895777	3.9139354665847197	3.0329761852226422	2.3376004671460775	3.207608447236846
2R_15259	0.0	2.1856493469498317	0.0	0.5021993317534812	0.0	0.8940342347165295	0.0	2.162707164367583	0.8951352620991853	0.527531026605447	1.449447951657548	2.2793200332476817	2.079354257921439	2.9291587966446566	2.3984673930413747	0.45848391473372907	1.1710792150771296	2.8009627469153697	1.910249232127565	0.9411089764668171	1.4884296917908637	3.0412126896424203	1.4491108147357472	6.358445776485848	2.893894490343219	0.0	2.144802785383884	2.5901657032607006	2.2092700085852233	1.8038960113117266	1.5377641032959206	1.9224593330161917	2.3565016193879127	1.4820227674265625	1.676915789649025	3.051426670128205	3.710138357805069	3.6095172864194476	0.0	1.9279836414443992	2.6527366161479504	0.9717243754338749	1.8329079561280042	4.016977890955387	2.385431565122467	4.6296167695830475	3.7098735087235966	2.6393578759010876	2.112643112708001
2R_15260	2.456232394954309	0.0	0.7194290150901674	0.6440397470417966	0.6474694562758696	0.0	16.145615367525874	2.773538885847241	1.1479559037994584	2.3678413053814404	1.8588278261469562	1.9487251440107882	1.3333219556526452	1.6099139790762698	0.43941241069382164	2.9398870707059306	3.0036740941519664	0.8980156010454338	1.2248885596388441	2.4138287282308855	0.9544097548312221	1.462563065719394	4.645988671964581	3.0578683232974098	2.783431235888003	6.32674339741059	0.9168592071001577	3.321728164192834	1.8888352459679032	2.3133856565647593	2.7609230002240293	3.081794778108311	4.029424469244209	3.1676717055454024	2.150541334264661	2.347960186108716	2.5952859226500986	4.114652318051103	0.0	4.945040816366898	4.913958848543018	1.246176729792995	2.7423569727638513	2.1464695898491564	3.738984611427044	2.6987266759848305	2.5618301363157134	2.2565427328266945	2.322286988226005
2R_15261	0.6029301925011402	3.6695544225194685	2.825566345922503	3.794211096246235	0.6357360723894866	1.1257663372899518	0.0	1.3616385304488927	1.8785879150589713	0.6642661416838496	1.8251423136467644	1.4350578902352922	0.43638653792914694	2.1076523482250566	2.1572470903914143	4.618577117998641	1.1059656672865974	0.8817418422126501	0.601345619064869	2.3700855387571793	1.8742280523209502	4.308175883865364	2.7370766871409127	2.001635937051352	3.188488499759679	0.0	4.501219830574086	0.9318663148312208	4.636514854188099	2.725755225000191	3.485429741869073	1.2103787069209575	1.9782017987393314	3.732320928840316	2.1115694155218088	4.610821320991087	5.52121782775754	3.535076085442587	0.0	0.0	2.226880856975014	4.894374503832785	3.846657462384691	0.8430285835585485	5.339966639893409	4.7696770642446875	5.030809756982423	4.98521219888072	3.0402702800278947
2R_15262	1.665116027366182	1.9001683232439677	2.438557495698994	1.7464160268598783	1.7557162279753629	2.3317768722710928	6.56720992086512	2.585306294163201	2.8534593005911852	1.6051944091078731	0.7560760158826368	1.321069405683901	1.8077570856545437	1.8189738986340416	0.5957682580629787	1.9929926378851957	1.2726467488966153	1.8263339086285149	0.41518497528611437	0.4090924896755283	2.5880335797356966	1.9829859802891194	1.5747919896630656	2.418469506122615	1.5724407740182467	3.2167442259441144	2.486209307746096	1.9301557072693687	0.9603518729262402	2.5092449995451993	3.2085775974438335	4.178387915266471	2.7316060477757897	4.724304614571903	2.9157671322579826	1.0611444708404132	3.225534504055743	3.1380561659752777	0.0	0.83807895541839	1.7937472533245182	2.112003784710782	2.921417843754606	5.529468428917956	1.8434273462077533	4.024914219015707	3.2253042485320216	3.8243586789517816	3.411010347824661
2R_15263	1.2537092555461906	4.76895418456177	4.406528389316196	0.6574610720586539	0.0	2.3408741081415956	6.592831350759067	1.769585900619065	0.7812523193428231	1.035936606342812	1.1385386765004024	1.9893351741314813	0.45370247534626124	1.6434634282548506	0.44856944922669323	1.200460880941411	1.916417813425534	0.9167296001537173	0.6252071780286192	1.848098386844201	3.8971958701415366	0.995361218576944	1.8971230934565049	2.6013267494793832	0.9471453134965745	4.843941133843907	3.7438635736113777	3.390950589538559	2.8922958205457707	2.8339139393236357	0.4026369499123661	1.8876102985752758	2.056697388241121	2.586946964094858	3.6589284476783845	2.396889987303674	2.6493698142725526	4.200398712346773	0.0	3.786068932199835	3.086992132877724	1.9082192345445692	2.7995057192702055	0.8764801887868209	3.4699112372416137	3.3059594381918656	2.6152168334184958	7.486594245193217	4.346249927150924
2R_15264	3.148955680338173	0.0	1.2297696739782211	2.2018031887394502	0.0	0.0	0.0	0.0	0.0	1.1564327380557267	4.448391791979982	2.498317799348439	0.0	1.8346247256777377	3.755589819887921	1.0050703790482225	3.8507905929806765	1.5350400522650436	4.187573125495704	5.157655074183585	1.6314384719294694	1.6667066676266897	0.7941709125690889	0.0	2.3789555687226343	8.111054393812239	0.0	4.866907913884282	1.6143582312574623	2.372657870327604	0.0	2.1071698138652617	5.165830031793962	3.2488319366243856	1.225356247821929	4.013530413730769	2.218150683412226	3.516729610265474	0.0	0.0	1.9384082411814056	3.1952638521078516	6.696714377631475	4.402930355621749	6.972332159115128	6.458367701075743	3.753525498824771	10.607476689587818	3.308037870417541
2R_15265	3.205652205969565	1.6258536747951222	0.0	2.241446360507508	2.253382750017041	1.995153771489053	5.619145552727253	1.809885959085718	1.9976108574145321	1.1772541547506472	1.2938527116888594	3.391066236001255	0.7733916161255247	0.0	2.2939252272132933	1.0231665367245164	2.613415708196456	0.7813391214935455	5.328712274049279	2.1002071854388435	0.0	0.8483577490693517	0.8084698535739825	3.5474248577815204	2.4217883453857665	2.752364280917308	3.19093773682741	0.8257559899307315	4.930273605533738	2.4153772577738915	2.745376614195656	3.2176636865738155	0.0	0.0	1.2474186230868498	1.3619311639131824	3.763480316057077	5.370071784434579	0.0	0.0	2.6310786962215738	3.252794150175	2.045186347154021	5.229238615387258	5.323401049952134	2.8177070345464967	2.547404815423008	2.9450353330614085	5.388157839348707
2R_15266	1.10234526159094	5.031821237505988	2.5830101987574685	5.78083869332697	4.6492987462701	0.0	0.0	0.0	0.6869294364101177	1.214486590367761	1.3347727522693806	2.6237353595566937	2.3935538721957124	0.9633621802504587	0.0	3.1665771580856648	0.6740172289587997	2.41815044377897	0.0	2.1666294006409754	1.7133379936126758	1.7503766810617643	5.004233581610043	0.0	0.832793683026732	0.0	0.0	5.111230600324257	0.8477001555699325	3.322356268223124	4.956355747390124	1.106475715513586	1.808386282883696	5.686543182244156	9.008090809791332	4.215012864219262	1.5530024195777696	1.8466361306916095	0.0	2.219310486863457	8.821444197986864	2.2371124426404365	7.032894818275624	1.5413203319880686	1.2203914722949167	1.9378808420324802	1.3139851645818976	4.050902014351535	4.863745639999443
2R_15267	3.87278970209727	1.4731610677707123	1.1343378121527508	2.0309401546926495	1.0208777670381435	0.0	5.091421565632497	2.186546529054174	0.6033348489104737	1.0666919259314727	0.0	1.536296542103743	2.803033106063409	1.692255258429377	1.3856603003889825	3.7083019981814487	1.1839879365837118	3.5397969459198317	0.9656528856412051	0.951482752662439	3.009673089309039	0.0	0.7325421292303942	1.6071336161245644	3.657242100064484	0.0	0.0	2.2446144964386945	4.467245264273295	3.647560453207927	1.8656577189722465	5.830951389690645	4.764954332677675	1.9978119963016503	1.1302668740932433	1.2340249302652513	1.3640127071423795	4.86573964594932	0.0	1.9492356657107615	0.5959950088993974	1.9648712459169975	4.941631914640227	0.0	2.143756448687367	4.255135182240632	2.3081644160909525	1.778967551276071	2.441063571398058
2R_15268	2.7193458341661327	2.068810713129397	3.1859791429875406	1.4260595265767586	1.4336537310479938	5.077450155306507	0.0	2.3029818240997835	6.778270896985534	0.0	0.8231787376224787	1.0787370147031856	0.9840989294971846	1.1882461071572223	1.945930378502918	3.9057719497873955	2.494072421212252	0.994211699485595	4.068298596843814	5.3447997103118565	0.0	4.3179570881424585	3.0862022583799393	0.0	1.0271981526868423	10.506703276690528	2.030147693244684	2.1014595161704683	4.182337361969798	2.0489577976162425	2.620007248686721	4.094302709541295	0.0	8.416788125595312	9.523635679666164	5.1989508517181235	2.8732948790702015	4.555416931687538	0.0	0.0	5.021857635357895	2.7593362140803412	5.204777638887323	2.8516812086565637	4.515826277668373	1.1951265131048612	3.2414346103370164	6.2456631676379715	2.571052095943094
2R_15269	0.0	0.0	2.107025518396756	0.0	0.0	3.357936937272731	0.0	2.030748373421322	0.0	1.9813737002560035	0.0	1.4268306951233782	1.301654194216178	7.858384369610621	1.2869277482728143	3.4440740916771198	2.1992503195510715	0.0	7.174777214199028	5.302120105745484	0.0	0.0	0.0	2.9852408201232694	1.3586609472475433	0.0	5.370497173775862	2.7795717597176957	1.3829801063843619	1.3550642273342473	0.0	7.22063759313043	0.0	1.8554617557789284	6.298391327870949	4.58438745592398	7.600935675181615	0.0	0.0	7.24138655173138	5.535285340638139	3.649736270057126	4.589525463719916	3.771879731351638	0.9955036088499076	1.580777492763596	7.502952143705972	6.608842598352383	6.801390884435867
2R_15270	2.353560301274547	2.864848275844781	1.6544554070498	0.987389554307166	1.4889715598987203	0.8788941051254028	0.0	2.6576031767925334	1.7599529740565332	1.2964937234794107	1.4249021021010753	3.3610809236250376	3.0662117771150217	2.4681896630982814	1.684178757385966	1.8028786563505947	0.8634355756179609	1.720955942839481	1.877899888218009	2.775514962107282	2.194835551946271	1.4948554549517834	1.4245706744647664	2.3440379687270174	3.556109360319936	2.424912581901422	2.811308488394567	3.2738171562205527	2.1718568616016793	2.482686806222039	2.4187562453042113	1.8899032156939453	1.544396774064018	3.399492310105574	4.945553576418281	4.199652688722643	5.968323125013987	3.548391484570115	0.0	0.947666986030441	4.056598825846446	4.298708667916158	4.20435950036593	2.632634599202772	3.387273051077081	3.3099752517287895	3.366506042247126	2.594661354529987	5.933903729829363
2R_15271	2.7767725861016093	0.8449998233950369	1.301304075853535	2.912349690720112	0.585571769257084	5.18467501316389	2.920420867692085	2.194841470363181	4.152848064731273	1.223701207897107	2.3535750199347807	1.7624282030810772	0.0	1.941342906483474	1.5896194037846296	2.6588356511999005	1.3582623369609803	2.4364975639897355	1.6616849352308445	2.1830681669584338	0.8631687615772511	0.4409143081278496	3.781651477453416	1.3827689838279635	2.9368930490957896	0.0	2.487624070250504	2.575005401073829	3.843593421612987	2.092227391976626	2.8536919282610387	3.9020478950737094	1.822106967882814	2.291875370567599	1.944950888045126	0.7078322058274127	1.5647854424880716	2.7909705404686544	0.0	2.2361489579322242	4.102326798736976	5.0716934587326445	3.1888148280739856	3.10602943987884	4.303778120809389	4.881460087669071	4.633841460528575	4.081637234490773	3.850509229845647
2R_15272	0.8843623685417449	1.3456018130100589	2.072233715636278	0.9275417379868969	1.864962364593242	3.302489730495372	0.0	2.49652010063173	2.2043712240498663	2.4358208699280914	1.0708285632382626	0.7016352310695307	0.6400804555529411	1.5457248997655366	3.164194081033239	0.8468011409459852	1.0814678373628106	3.8799481949317007	1.7640763146470024	2.607284997629978	4.123603644715808	0.7021245164468456	1.338224364957337	1.4679738386510321	3.34056588117046	4.555866771876817	2.640909000878102	2.0502560120511313	5.440575787016692	5.330756090455468	2.272150198216703	5.326056283454846	2.9015750910224107	0.912411922596082	1.032398417415818	3.3815165628372004	3.737713435117499	1.4814736900272598	0.0	5.34136104289006	1.633165541905558	3.5894707899635527	4.513741918004041	4.327863614426426	3.4267294985260413	3.8866881165210443	4.216606440349803	2.4373933183411975	3.901965894030968
2R_15273	0.0	0.0	4.424210073882096	7.921190491561358	5.9725299457674375	0.0	0.0	4.264047745395414	0.0	0.0	1.1431071893897706	0.0	1.3665690207549037	1.650058007789264	1.3511081518840125	1.8079167953300788	1.1544645916474026	2.761224238468161	0.0	0.0	0.0	2.9980656480438825	2.857103265854745	1.5670589171842269	2.85283751778031	0.0	0.0	2.9181918474766175	0.0	4.267928000623687	4.851030904705135	0.0	6.19485034480537	1.9479955320774478	2.204166182668509	9.626031098337368	1.3300003524500934	3.162939959017787	0.0	0.0	6.973602821240759	3.8317523523127694	9.636819589341389	2.6399914886674405	0.0	3.3192249676085135	4.501218311001101	5.203824255753392	1.1900972011889073
2R_15274	0.0	0.0	0.0	0.0	0.0	0.0	0.0	0.0	0.0	4.608109120023962	0.0	0.0	6.054551509096964	7.3105427164149095	2.9930262488402026	8.00993231607193	0.0	0.0	4.171620465970006	12.33121647450521	0.0	9.962143853357244	0.0	0.0	0.0	10.77354018530489	0.0	6.464489749743441	3.216416590276773	0.0	2.686547115320035	0.0	13.723068478111706	0.0	0.0	5.3309876987458855	5.89253489485508	3.5033325450835107	0.0	0.0	0.0	12.732365673542144	5.3369624678114445	2.9241048584002223	0.0	3.6764367974559056	2.492817569378229	3.8425699107563136	5.272697314219806
2R_15275	1.661022512170312	3.53826098516306	0.38921000876890144	2.7873962304647075	0.7005599926301087	1.2405570349198196	3.4939013951148263	1.8756004265865611	2.070141357532458	2.5619971280012193	1.608996866880851	1.5813860321443067	1.92353376234548	0.5806406847379467	2.6149359435782404	1.9085693491396805	0.6093686777999678	1.9433003263772897	2.9819828595625233	1.9588165352844886	0.5163342334760137	2.637481353006834	2.010778274244519	2.757170227965592	2.7606921607385404	2.5670689548948866	2.4800972198110163	2.5672141593156628	1.7882497684216547	2.2527686526741366	3.627448260851938	1.333797050107754	3.2698688128632276	2.741928960733521	3.8781320279023843	5.927800239906544	2.1060686367768726	3.8955361885573074	0.0	0.6688149001258709	4.907897174646294	3.0338087648757757	2.3313886725878286	3.7159577625660916	3.1261223008922134	1.4600070489140322	3.365869410998592	4.883144818510292	2.7220997858963822
2R_15276	1.4157780535713427	2.1541774994867673	0.0	0.7424520101294212	0.0	7.9304468093036835	3.7225480692632185	1.598674251416785	1.3233688949022773	3.5095608626874952	2.1428653469701855	0.5616248480804786	2.561766233297796	0.6186387695225384	0.5065566668733418	2.71129237004369	3.0298182593815293	1.035236553622976	0.7060286088440532	1.3913364816495242	1.1002479958982754	2.24806598882981	2.142366923397207	0.5875207997051116	1.0695841499608318	0.0	6.341757300948093	3.2822602694538747	0.0	3.733634413612447	2.7281184439903643	2.131624395844356	2.322569616701691	5.112389305816409	1.6527693555406036	1.8044929347785879	0.9972858864599992	4.150466506506093	0.0	1.4251665022024522	2.1787825276979906	4.309794957195116	1.35488650657689	2.4744601074469967	3.1347773214848154	5.599988352024228	3.7970867231825056	2.601352937649342	5.354286440938874
2R_15277	0.0	0.0	0.0	0.0	0.0	0.0	0.0	0.0	0.0	0.0	0.0	0.0	29.987165493168924	0.0	0.0	0.0	0.0	0.0	0.0	0.0	0.0	0.0	0.0	0.0	0.0	0.0	0.0	0.0	0.0	0.0	0.0	0.0	0.0	0.0	0.0	0.0	0.0	0.0	0.0	0.0	0.0	0.0	0.0	0.0	0.0	0.0	0.0	0.0	0.0
2R_15278	1.2909299006990902	1.9642147570276167	1.5124504162036678	0.0	1.3611703560508581	2.4103709585008843	0.0	1.4576976860361164	0.8044464652139651	0.7111279506209818	0.0	1.0241976947358287	0.0	2.256340344572503	2.771320600777965	6.1805033303024155	3.9466264552790395	0.9439458522452884	3.8626115425648204	1.2686436702165855	2.006448726206026	1.0249119190696752	5.8603370338431535	1.0714224107497097	0.975264560017196	6.650333447719069	3.8550129624810867	3.9904257714465685	0.99272116983851	0.9726827875221139	2.4875436252963286	1.29576697548681	4.235514962380156	2.6637493284022007	3.0140449975819825	0.0	2.728025414284759	2.1625509537552534	0.0	7.796942662843046	3.1786400474634533	5.239656655778661	5.765237233746932	6.317510496543691	3.5729274144789454	9.077621722113348	2.3081644160909525	4.743913470069523	4.06843928566343
2R_15279	1.529424872776704	0.5817742123809814	1.343902920753494	0.802049846916756	0.8063210084076302	0.0	2.0106815446377335	1.7270024474646934	2.1443968197737404	2.738145981556986	1.8519013216232676	3.033536964557974	2.2139227179355085	2.673191660190025	1.9152657956621528	1.4644661208210912	1.402725739250492	1.3979208555365104	1.5254053593134274	3.0060426718278417	4.159983455151516	3.3392176419489275	1.446461386988102	2.2213871921986406	2.31088283696918	0.0	3.425410264241857	0.8864331669724812	3.528369235372396	1.4404783402186276	2.701516557717779	2.3027333713770473	5.018012154629041	5.128285643301225	2.231799817554829	2.436678166325605	2.6933491379060746	4.16337186491293	0.0	3.8489173688246625	3.059780052653637	5.43170745258197	4.1469954749449025	4.276942505756899	3.598061711456997	3.0247542866061563	2.0509425414090425	1.7563548695342721	4.338062825994878
2R_15280	1.4684831215486975	1.4895806070904931	2.293961799342344	1.5401824356362894	4.129025012291591	0.0	0.0	0.8290939915116251	1.8301784716838447	0.5392905234089568	1.4817584276195979	1.94177471995725	2.1257063367872755	1.7111167749076361	1.751380718503239	1.8748169709932068	1.4964805172602866	0.715850153664394	2.929247540750227	2.886263329966668	3.043218264178734	1.943128816693622	2.59247410692415	1.6250463849177494	2.218802964675769	2.5216712426594152	5.116098901500479	4.5392649825438784	3.011357485323773	2.950572307757674	2.5152692564298142	4.421956448445736	4.015052915185381	4.54517816189359	2.285729175607201	2.4955582183161744	2.413627478666119	3.2799814287451503	0.0	5.9128842931324215	2.109232447901657	2.980156923142945	4.684415897683363	6.844204416674618	2.1676503012139765	6.023586817053256	3.7925724277767308	3.5975910889827283	4.936542291512078
2R_15281	4.447335212332461	5.075133116512369	0.0	1.1661195622387164	3.516988519963306	0.0	0.0	1.2554651969354096	1.3856844934976755	3.0623509974842786	2.0193929031802074	1.7642129405019187	3.218875485849019	0.9716544116753995	2.3868437174295285	3.193833771598301	2.0394566887381202	3.2519532043933888	4.43564707774026	1.0926394344498287	0.0	2.6481648217785074	3.364871998166145	1.845559008288867	1.6799240674321523	5.727704908643107	3.3201909109773813	0.85920433382666	1.7099936302737275	3.350953765215425	2.856581742871936	4.4639992411201295	1.8239521394958598	2.294196257018807	6.4897348618822175	7.085489979345796	3.91592508835306	1.8625312265000944	0.0	2.238413412573168	3.4220675447691984	2.2563686003745573	0.709343112810382	3.109174786147072	0.6154480538763227	6.840964673747065	5.301181666525855	6.128655807029057	6.307213875870527
2R_15282	0.7815880979139179	1.189225592348808	0.45785338280164417	2.0493736745163416	0.8241148872192595	2.9186979892578777	0.0	1.7651139091990984	3.1658168153188133	2.1527471863432814	2.8391535745014482	0.3100481008623678	1.1313897641131538	2.732183609978877	1.6778844427561197	4.490351805592913	1.1947342232478457	1.7145241801059643	0.7795339899036317	1.9202374826823383	3.03698992994879	1.5513215646356269	1.1827054985545713	4.2164733527154885	2.361879361579285	2.013208256730759	0.5835003603114725	1.207993279450189	1.2020777432961778	3.827893660878538	4.267206443180514	5.099358449713441	3.8465621735230355	4.435078633540984	4.56210227877465	3.9847211843268764	3.028064514841439	5.564556498464198	0.0	3.1470841714411866	5.773482883860473	3.965410202651495	3.241214525966641	4.098118127763259	3.244820892700847	2.404503511416703	4.425316827646883	3.231205344068977	5.172760979647033
2R_15283	1.6036064467544928	0.8133226148257001	1.8787815174993467	1.1212688098449197	0.0	0.9980625609566709	0.0	2.7161506664467994	2.9978751061247793	1.7667409600870838	1.6181032878046533	0.84817929831823	0.7737681456367833	1.8685661762988452	1.1475210179949655	2.5591616759601767	2.287852054674173	2.736018321004053	2.132522633528971	0.5253074204085715	2.49243131690101	0.42438538810553006	2.0221586527440776	5.767371900902709	1.6153116033001462	0.0	0.7981228151387937	3.304632053179461	0.8221123222469843	2.0137943300573466	2.403374062512446	2.1461534813077545	3.5076002682612684	5.514894848602901	2.4960518699546994	4.087782680391806	5.271437618936811	3.134066967668428	0.0	2.1523205890126618	3.290449562278076	4.339170385335687	3.0692730842756912	2.615892247960277	2.367107899524318	2.819078849071593	4.460128805971271	2.4553909483289496	3.7061619997102455
2R_15284	3.5705231887628495	1.810910190625461	4.183216517012096	1.8724277523751747	1.8823990045874064	1.1111222223333344	3.1293615476570467	0.33598153983027557	2.5958113987270144	1.9668758439126666	1.4411205000111686	1.8885206273665525	0.43070996507803605	0.5200589330782964	1.277511203773257	2.849061291285747	0.7277194146807204	2.175680074077555	1.1870464740565059	0.584813789441304	1.8498478500143363	1.417378190518307	1.8009816250347253	2.9633975946101727	1.348719525682317	1.532820758071834	0.8885334754986894	1.839488953179028	2.745721479504562	2.6902982464636027	2.293393878931737	4.778535773014772	1.9524690924142671	4.911693883590399	9.031107998852354	0.7584738595776666	2.934290750486778	2.9906497336078752	0.0	2.396133598824936	3.2968699516678868	1.2076769609050815	4.176281605909362	3.3282494323254563	5.270503659211868	5.230702760607996	2.1280149982497076	5.467071011238658	4.87617332920734
2R_15285	3.194253410344654	2.160096526073364	0.4158199705774105	2.233476129388846	1.871141729143777	1.3253728787489911	0.0	1.4026835580759685	0.4423350371194293	1.173068023927225	1.9338779620725277	0.8447520343036906	0.7706415570411927	1.5508465031993808	2.0317941239904393	2.3788994069471747	2.1701023437626135	1.5571216046574132	0.3539842806908442	1.046369589318771	1.6549067156666157	2.2542429925165894	2.1482534981018704	2.9456756435837335	3.2175691286683374	0.9141924353135716	1.589795631771536	1.371366218932967	1.3646506464322818	2.4067885557097206	4.5593574771068965	3.918715997791127	2.9111891672089243	3.661740429620287	4.143276661457049	2.7141767013172036	3.0000783770476005	4.16187072997637	0.0	3.5727060690415446	3.714107574450488	5.762182622582512	4.302262858931564	2.977511008230387	3.732776502619849	3.431618313448821	1.692231096070561	2.9345632500927077	2.6844991982855
2R_15286	1.121057695514564	1.2793092412395568	2.298499949679269	1.1757938151481633	1.7730829168927964	0.0	0.0	2.057056090064878	0.8732376753854211	1.6982661243228068	0.8483941680027463	0.6670683900749117	1.0142436318685086	0.4898576804234624	1.804983921604334	1.0734433863274442	1.8850115534071756	1.2295994088086044	2.795278550905237	1.1017040883412441	0.8712110486985196	2.892645471140743	2.5445905027612516	1.6282612182255	2.964256570804021	2.165708460989815	2.510801678052455	1.082915481370551	1.5086574306658764	2.1117210230697077	3.780367829789838	3.0944602269730312	2.758625762989909	1.1566145775653205	3.27178719903443	4.286563178315134	2.5664678147661726	4.225461716788662	0.0	1.1284917651134672	4.830640337606552	2.559473635715236	3.0397185721261746	4.506517698172646	2.327077038428342	5.17328853758154	2.8396166951755832	6.179499792664909	3.356423465816373
2R_15287	2.202479198685208	3.35118285025474	0.0	0.0	0.0	0.0	0.0	3.7305071674234203	0.0	0.0	1.3334339631497525	0.0	6.376408309480253	0.0	4.7282009447575915	2.1089340350741037	1.3466823671874915	0.0	6.590072451256528	0.0	3.4232390002772823	0.0	6.6656190535387525	1.827973441008281	0.0	0.0	0.0	5.106103989892637	1.6936998093232754	4.978535872342374	2.8293625587623237	0.0	0.0	0.0	7.713476240050579	5.614380224356248	1.5514447441318542	0.0	0.0	0.0	4.067352096842026	0.0	4.2155044567718285	1.539774373781461	1.2191674086316322	7.743748520218056	1.3126672256003715	8.093677846126639	4.164743365043226
2R_15288	4.014390788097171	6.108097443700139	0.0	2.1051975643706258	0.0	3.7477522855667313	0.0	3.3997400785385286	0.0	1.1056934588722944	2.430408887130353	0.0	2.9055206053710294	0.0	1.4363242967468979	3.843888908535432	1.227278171924981	0.0	0.0	1.9725437687736853	0.0	0.0	3.0373044773209035	0.0	1.5163848414892598	5.170117547792567	5.993946114424432	3.102245995077977	0.0	6.049482345795671	0.0	2.014716293695671	3.292783798450021	2.0708581387624054	7.029557414378819	2.558289343548071	4.241655603014969	1.6812153438472057	0.0	0.0	4.942291335224255	2.036712973372829	7.683469731995453	0.0	7.777485689981866	5.2928591919497725	3.588836994305951	1.844012068690187	5.060632705604019
2R_15289	2.2324845070040182	3.396837435648613	1.5693441386513454	0.4682973028510502	4.237120166893572	0.8336805612871094	2.347975622377898	2.268797669329697	1.3911787691428978	1.4757567840662342	2.1625598393823555	1.7712080914453483	1.9389830473419514	0.7804056376815428	1.2780307284596228	0.4275329875902565	2.457051826102757	1.3059389139237378	0.8906469071306439	1.3163661344276607	4.1638502845991665	1.7724432435314328	1.3512855218336999	2.2234520382496004	2.361219015072133	0.0	1.333342222281482	2.7603555255106196	3.433547600437791	2.6913923083775777	3.154698981491094	1.7926796464441348	3.6623683158848337	3.685268489314472	4.169898772579871	2.845433653763308	3.774193761446422	4.487798908911369	0.0	3.595662049477029	1.9239562345032195	2.265315161518783	3.418347249614895	3.433653020996601	3.21301927272765	2.747235711803671	5.322200991962465	3.2815765809630983	5.910074002569474
2R_15290	1.3675763511038939	1.3872241236055538	2.1363322881149585	3.346813981305845	2.4033119946465744	1.7023213620137034	4.794413166225661	2.05899419883532	1.420348180744192	1.255582981115103	1.9319152229234215	0.7233382930228959	0.9898192471276435	3.187074881559334	1.3048277190293596	0.872994491579357	1.6723798880040637	0.6666605333897596	1.8186429268293571	3.58391178416178	2.125577714309602	1.447685426063955	1.3796184754781267	2.2700720623025816	2.4107276554130688	2.348394684361664	1.3612989514594829	3.8750704073872084	2.45387813354103	4.465213718180716	3.513648915614744	2.7454012355861286	0.7478317366627202	2.821904260501646	4.789497079923455	3.4861140234688683	4.174439553392768	2.290948207808399	0.0	5.506580639192868	3.0867518127511246	2.775375536063785	5.816701880010398	3.186952565206802	3.28038795583861	4.4076027621564995	4.347034997462554	3.769180574698688	4.597327946797423
2R_15291	0.0	0.0	0.0	0.0	0.0	0.0	0.0	10.41825110902283	0.0	10.164946588288153	0.0	0.0	0.0	0.0	0.0	17.668968344276312	0.0	0.0	0.0	0.0	0.0	0.0	0.0	0.0	13.940546357892858	0.0	0.0	14.259903859728176	0.0	0.0	0.0	18.521845590782046	0.0	0.0	0.0	23.51906337682008	25.996477477301823	15.455878875368429	0.0	0.0	0.0	0.0	0.0	0.0	0.0	0.0	0.0	0.0	11.630949957837807
2R_15292	0.0	0.0	0.0	0.0	0.0	0.0	0.0	6.107250650116831	0.0	0.0	0.0	8.582070338648496	3.9145807170885543	9.453287995364107	0.0	0.0	0.0	0.0	0.0	5.315179514872935	0.0	0.0	4.092131894321512	0.0	4.086022208347907	0.0	0.0	0.0	4.159159383978586	8.150410943719782	0.0	5.42881681109129	0.0	5.580095575877024	0.0	20.68055572789352	3.809828595811475	0.0	0.0	10.888833718798047	6.658702858048441	5.488088652388855	3.4506222852229174	3.7811700755175286	0.0	4.754013100158499	3.223470994885641	4.968840401840061	3.409071539366254
2R_15293	1.869622614805579	2.1335436153920666	1.0952227151819665	0.9804538677826585	1.4785126281242083	1.7454410389144335	0.0	2.6389354660998654	2.621385895266197	2.8322509757490826	0.8489359267307173	0.7416603996362898	1.691485495038264	1.6339016288283643	2.341288093760695	1.3426610683070763	1.7147411495350309	0.6835469964534847	1.3985317654114005	0.9186730025706308	2.179418443982408	1.8554439914192395	5.6582564464692515	5.818932058382044	2.118678182106322	1.2039396758801764	3.4894513884527076	2.5284163293217476	2.516034689073465	6.3392085117820525	3.6026493883602004	5.160727092025053	2.300322781292671	5.304535300525072	3.273876462890774	4.170153212620503	4.609422251722524	3.5234666401701973	0.0	0.941010321377609	2.877217284341919	2.371396331279135	3.578423110601544	3.9212134116478077	5.174584531314334	3.6975657445677212	4.457145079348047	6.011683449139826	5.597611293033479
2R_15294	1.7722935924851917	2.696633818970118	0.0	0.0	1.868725404069822	3.3091533498062984	0.0	2.0012459757444985	1.1044095539378165	2.928882915269468	2.1459784685396337	1.4061019198915614	6.413719818958647	0.0	6.341157306864835	1.6970195584898153	2.167299951712557	0.0	1.7676357906652567	0.0	0.0	2.8141649303269047	0.0	1.4709358520462115	10.711380252392251	4.5650594005529195	5.292475423067254	2.7391905719251866	2.7257767714209935	4.006134192675825	1.1383674217457775	5.3368029668355055	8.722289286935407	3.6570117898403094	4.137926183121026	0.0	1.248418409926924	5.937851771327984	0.0	0.0	2.181947829191014	1.79835673355115	4.52284954899275	2.4780549647459513	7.848328693499513	7.789061011559122	4.2251145243698796	4.884622767910569	3.3512906658176735
2R_15295	1.3647431703475152	1.384350238949234	2.6648831136963316	1.9085031161561754	2.3983331009348556	0.0	0.0	2.3115696991430394	1.9843679430915027	2.2553672666369606	1.9279129125382477	4.691958488438654	1.317024877678022	1.1926771056923018	2.2787179333929446	3.0491507418235284	1.112610167877298	0.9979191390113336	1.3611564603071804	2.2353044158259907	2.1211741971885956	2.528200998624948	2.065140520937892	3.3980537986673514	2.7494095986563085	0.0	2.0377181632008474	3.8670425010118463	2.798622266244551	2.7421312145433863	4.382962198704221	3.196332582788781	2.2388474055340724	3.754744236678801	4.779574773977892	2.899076591922094	2.8840094653190653	3.8103368265358255	0.0	4.579310637903467	3.9204544277136253	5.077647383792962	4.353488650716297	3.816420262672757	4.784480675721776	5.19819373164213	4.066902498208733	0.8358604529302112	4.587803753827052
2R_15296	3.9012950070111843	1.696004721677145	1.305927998965705	0.5845396282795596	1.175304962255081	2.0812390865025403	5.861595995357616	0.9439887426195813	0.6946007296086064	0.9210370385834696	1.3496788439190897	1.7686906383204513	1.2101419577192534	2.4353013490595354	2.392901696407776	1.6009699743417878	0.3407721624583577	0.8150517231823532	0.5558631331559019	1.643118946475948	2.59870757609882	2.2124050435755294	4.216765353031811	0.925121584104191	1.684187834100762	4.306681673059696	5.825081135058667	3.4455402219444733	3.428667431259504	3.779391064511686	3.2218109441337988	0.5594161485540771	2.7428721894702965	3.450028635237673	1.951861881048332	8.524168147740882	4.711036781419671	3.2677023104522593	120.86052695189751	6.732283994668031	4.8030541935466164	2.8276192802917195	5.3335760703064885	4.285965877477483	4.936080838195887	4.408924839588618	4.982471664683643	4.096140514004192	3.512901129397713
2R_15297	1.9177919310822291	0.9726722857944617	2.99584064973792	0.6704763130775736	1.3480936102722036	1.1936072781397393	3.3616722302342077	2.1655404051942653	0.39835907928062725	4.225776922292717	2.7091806779685945	2.0287164817998775	2.3134203364453465	2.7933296405515486	1.8297977067145341	0.6121127315775493	1.9543556333128518	0.934877376808871	1.2751678280257663	1.2564558270966009	1.9871727995787194	4.567795216604849	3.3856881640936645	3.713952443900085	1.9317904123310048	3.2932218907045523	0.0	4.940112254170752	0.9831841105649525	7.225036775437187	1.6424305508506767	3.2082963978210532	2.097412212811833	5.9358571278761705	2.2388168300816385	2.444339337852917	5.853937504714108	3.7481068713775554	0.0	2.5740125122748223	3.935128617711306	5.189319342928385	4.894157721573815	3.1284091279827706	6.015623990945425	4.495206564574907	4.571979821567058	3.523754066632428	4.029353842744393
2R_15298	1.6820159027875545	3.1990897182152205	1.477984387952378	1.7641410458992453	1.773535638178866	3.925738223295676	6.6338629514675445	1.4244793741559365	2.358343725768018	3.011331361945954	2.291249128943456	3.002574206953428	2.130455457289481	2.939896534751304	2.407259717565846	3.2211524059270493	1.0284506473274064	1.5373917030536537	0.8387976808250682	1.2397335597692907	0.6535751212708637	3.004668052286031	3.18155026636257	3.839024268008007	3.4944801192037054	2.166261431361573	2.5114427610801715	3.574533541245535	0.970098837549965	5.386263532511867	4.861713948635452	2.532477547265106	4.13899518441707	4.772253320924317	4.418040489082973	5.359572083189563	3.258271640921877	3.874328886989137	0.0	2.5397547815963275	5.435857963205764	2.986815003847018	4.829020999695342	4.997632298204134	3.491506816561865	6.283454312005738	3.5086574367924137	6.1810776044337485	3.9757268622635933
2R_15299	1.58833400440445	4.833460110964161	2.7913325402847438	0.832942544456226	1.6747564380777649	1.482835804849911	0.0	0.0	0.9897746382126253	2.187393569631628	5.769694009086307	3.78045630107554	1.149598387803221	2.0821165964472845	3.4097767391850407	0.7604366122853098	1.9423397035601146	2.3228237174238493	2.376239505932282	1.5609134777854694	1.2343469378938337	3.783092602540725	4.20608999770768	1.3182564344920478	1.199945762451537	6.1368266878319	3.557347404618623	2.4548695252190282	1.2214240216240908	0.5983846009313258	2.550519413278514	8.76856993791454	3.908468870348271	2.4580674182344358	2.7813149408066646	2.024425708384513	4.475342958117783	7.3170869612503715	0.0	3.1977334465330975	3.9109343368790843	1.6116918574103982	4.5600628680667405	5.552097832405485	6.594086291532028	4.188345718620653	7.573116666465506	5.836815054313388	2.002290119323977
2R_15300	4.022664091759382	3.0603428456184805	0.5891179661008562	1.582152142492419	0.530192529343373	1.8777380354522573	2.6442280995773997	1.9872688742422757	2.1933922741705247	1.9389513414344015	1.8265633083493975	2.39362529710874	2.1836314693903636	2.6366166197282994	1.0794633253774488	1.4444290586001016	2.1521630960846125	0.36767847370488566	4.012092044212051	1.4824567550069236	0.0	0.7984314972921995	1.5217820463426004	2.0866607747713033	3.0390199525335477	3.885579526415206	2.2523621648203553	2.33147958686648	4.2534476319781	1.1366155861519	2.906786150649683	6.056605336303359	2.4746774505410962	3.6314704892700944	3.5220223546280875	4.486233064550293	5.3129965991508765	7.159890763652469	0.0	4.049339583084046	5.571536579644836	1.5306828437393236	6.736891596933957	4.921495468111205	2.2267183996441258	3.9778254792716177	3.8959193750873395	3.6956248282978055	8.240476109354287
2R_15301	1.1299511635107131	2.2923700183217672	3.088978920366565	0.7900810070056482	1.9857210768803688	1.4065320756123514	1.9806765198721275	2.551846069242642	2.1123963869572195	1.6598677790823875	1.8242657444395238	2.091787641718613	3.543937740101782	1.3166500604177795	1.6171582648107439	1.8032652083781144	2.7635862506056856	2.2032959103522956	1.502642020332249	0.7402960147644636	0.5854149714024787	2.392281542830212	1.9948265598047579	1.5630270331777498	3.41459694666741	1.9403460024991654	2.8119112560807578	3.4928203622112934	4.055002047776035	3.973150583542302	5.080477177770734	5.292863594209759	2.4715646487165164	2.7201769513966556	6.155786241202173	4.320568932517034	5.571629263788787	2.5238416276759423	0.0	4.54977683344632	2.782264178766038	2.2931361847717415	4.325411262505845	4.476438398151283	3.961353039744255	6.290301381581931	6.734455697719915	5.536464365412185	2.136663362752022
2R_15302	1.9911786009150818	1.2118713462836328	2.3328601359833505	2.088398744488089	3.779136195281572	0.7435692782753	2.0941864546344764	1.5738852328284403	1.737131675970744	2.4131148139407315	1.9288119858691375	1.8957130345436828	0.0	2.4361846647465355	0.0	3.8132158740821205	2.191472774895423	0.8735864497656343	1.1915673256987231	0.7827213939203523	1.2379286482685712	3.7940700203210396	1.807840641016903	2.3136428445405866	2.1059983888510616	5.128861622492807	2.378446517656992	2.7697419357578665	3.368662642156033	2.7005442136699385	5.115840535157847	3.1978231778064035	2.6132067286937413	5.752133342996918	2.789385495585937	2.0302999940816755	3.6467673791608566	4.336279401558753	0.0	3.2070123248690656	3.922282713627373	3.232737022662133	2.5407193467546323	3.6193354476934196	4.408813588704161	3.5004158844112268	4.746932259425354	3.6585948551814735	6.526325565750847
2R_15303	1.6175850910417329	1.2306185273311145	0.0	2.5448465584767566	0.4263997745197992	3.7753600372099485	0.0	2.968146310434313	2.0160050642047214	1.5593739425495452	1.713818716173503	4.812597455098465	3.512308886492714	2.120461285147971	2.3150479272797146	2.32332290935788	2.967165348256197	3.25270181240545	2.823334293266993	1.1922446867615537	1.25707892570035	2.247444976125713	3.0596787276142434	3.691967721461845	2.4440884222309394	1.0416406256510253	3.019050206804939	3.750118363110836	2.176856532093396	6.703450326823673	3.636486426814412	2.435469199229905	3.3170400326927467	2.9205583106155615	5.665072420869561	3.09256192468684	5.697202246406846	2.371039982169779	0.0	7.327403021821006	5.476568501665624	3.2827462141729282	3.354030280185369	6.219781052398263	3.805463795377078	2.4881961750737482	6.507493378625487	2.229115141598967	4.078329414313662
2R_15304	21.01312690037466	0.0	0.0	11.01955088718404	0.0	0.0	0.0	5.931922880257018	0.0	0.0	6.3609266089009715	0.0	0.0	0.0	0.0	0.0	6.424125933425498	0.0	0.0	0.0	0.0	0.0	7.949308847342267	8.720045553517972	0.0	0.0	0.0	0.0	0.0	0.0	6.748503519344585	10.545931221545759	0.0	0.0	0.0	0.0	0.0	8.800237254396379	0.0	0.0	0.0	10.661071736219498	0.0	0.0	0.0	0.0	12.52372463084756	0.0	0.0
2R_15305	2.117931868334445	1.9335239014490602	3.4739095497177996	3.554145270712137	1.3399020692375634	3.1636118830324107	4.454993869928435	1.1957676330765015	1.3197949819916615	3.266744023165135	1.7951457617326623	1.6803243429259689	0.6131634919513707	1.1105425133442788	2.1217923349706296	0.40559553105109597	1.2949868056384346	3.0973223276798523	2.112365687340136	2.9139159300287196	0.6583659882863523	2.017795340668423	2.243410270768082	3.164044306745236	5.120138940090278	0.0	3.7947783849423193	1.3093584562559053	3.9088396062391335	5.106584634491099	2.992825924184645	2.9762147718212666	4.169335041092966	2.18510687095493	4.450425816742146	4.858973162919426	4.475666695310934	4.967109221906598	0.0	5.969534226239206	4.171965062295782	5.157787020532118	2.702454953318874	5.626532785984224	4.689467231503615	5.5848649266908295	3.786832245149219	3.8914915184164056	4.004869921824939
2R_15306	2.049024971467327	2.0784630181673256	2.000527339006562	1.790891240607671	3.2407709145851613	2.5505698291819616	7.183417798354278	1.5424844565769416	2.5537109250307086	0.9406132535041136	3.308077539683491	1.6256550034951582	1.235862963559839	1.790685035513761	2.199385540555203	1.3079982786742652	2.2968997699759286	2.7468383890142443	3.0654598291925783	3.6916938901123686	5.83867217978864	1.8979200964794125	3.617368225089188	2.8343538424343016	2.8379743674155136	4.3982181938453095	1.5297147082069196	2.9029882041032944	2.6261566250315793	3.6024055835228026	3.948346849109538	4.113405210518937	5.042107197439954	4.932700350433127	4.3853651593900835	5.223207232052734	4.811167682424443	3.1464611894023755	0.0	4.125225340434222	5.675948734831027	3.4652628193932737	4.139673453842859	5.491223353838675	3.591708899177139	2.7015806948645653	6.106046145833144	5.019842496166879	5.381349319528379
2R_15307	0.0	0.0	0.0	0.0	0.0	0.0	0.0	0.0	0.0	0.0	10.808403750083766	0.0	0.0	15.601767992348895	0.0	0.0	10.915791220210807	13.054080444465333	0.0	17.54441368323912	0.0	0.0	0.0	0.0	0.0	0.0	0.0	0.0	13.728607397522811	0.0	11.466969394658687	0.0	0.0	0.0	0.0	0.0	0.0	0.0	0.0	0.0	0.0	0.0	0.0	0.0	19.76438872204451	0.0	0.0	0.0	0.0
2R_15308	0.9096403318513473	5.536254021050499	2.1314649196043405	2.8621617258758882	2.877403615131537	0.0	0.0	2.5678787944774584	1.7005345120078144	3.507622414268447	2.2028726781446615	2.1650707689465345	1.9751281331457577	0.7949533815488458	1.9527822460328577	2.6130164452802997	3.3371391551431544	2.660566519750183	3.6289987483583315	2.681809713800843	4.241469697526657	1.4443870541321602	2.752950371324828	0.0	1.3744200634542254	11.715220789737092	0.0	3.5147650358484945	5.596085202635644	3.4269540629144903	2.9213695848032692	3.6521949052246288	4.476767368066682	3.7539665348899276	0.0	2.318780896306205	4.485307733759822	3.8095476101260215	0.0	0.0	5.5994891474061035	3.6920695822201743	4.642759396190569	6.359382977051022	6.545827996385495	1.5991129400698842	2.7107067604050754	5.014123951484005	9.747063697061261
2R_15309	2.269634895182586	2.3022424128881833	1.3295494356395032	1.9837089883044485	0.3988545694474607	2.1188842379379866	9.94603282588674	2.1356966097738446	1.8857721789201787	1.2502621643475864	1.6031069128031217	1.8006824586518289	1.095138515857332	3.6363810669505687	2.436184156032723	1.0866187250485175	2.544197333496162	2.765980869369915	4.527340040587603	1.115226296143882	4.115552968636546	3.603876329379881	3.434430075647615	3.139516831499149	3.143527163218218	3.897404718198152	2.259216898942404	2.338575103266361	2.908903893015169	2.2801494181913737	4.130479415026927	4.556278295200132	2.482208768650696	1.5610810017612897	3.0911484742643123	3.8570453634337154	4.263332740463624	3.1683886066646734	0.0	5.330932890408966	4.191369550957623	4.222188444714664	4.826710242206733	3.4379010609098217	5.653534448398777	1.9949657040458402	5.8616640520263275	6.255346366347488	4.2917303720393765
2R_15310	7.713835226308498	7.824658786191981	6.025007395696578	0.0	0.0	0.0	0.0	1.4517235151917058	0.0	2.8328539672278454	0.0	0.0	3.7220603539530512	0.0	1.8399751529755344	4.924138718896677	1.572180702676732	1.8801544434065993	0.0	0.0	0.0	2.041422920769927	1.945439753038096	2.134062670591635	1.942535148230972	6.6230779827694	3.839213729028295	3.97407156746523	3.954610561815704	5.81217829593132	3.3031316991639774	5.161825820381882	0.0	0.0	3.0016923541492693	6.5544930722285475	3.6224599763453367	6.4610641200310654	0.0	5.1766586531990715	1.5828064170770884	5.218182653091042	6.561839099768171	8.988027228689209	2.8466274154701106	4.5202091771998845	1.5324698172407145	4.724471201749566	1.6207061416659236
2R_15311	3.2017571243098213	1.6238781539265983	1.8755855343590078	0.55968071334665	3.375967109077779	5.978188578969629	8.418476873040952	1.506405688910956	0.9975918133625429	1.1758237122782893	1.9384208912665417	1.6934729319520239	2.7035816276951814	2.7980813556144555	3.4367069321433674	1.5328849815082974	2.610240233459886	1.5607794844901441	0.5322237532525524	2.097655293354471	0.8293971526795748	3.38930775083843	2.826206280355222	3.10022518707091	2.4188457107012153	5.498039948758268	3.1870605342310223	2.474257923656359	3.69321224521452	2.4124424129892335	3.4275509976744063	3.213754010162426	3.5016335120333637	2.75275674824553	8.09836901962702	2.040414489799458	5.6383611539469936	3.1287356265326616	0.0	4.297318580638646	4.92727829957655	2.7073681565855106	4.42585283630779	5.222884741006473	3.8400069947204334	3.752377776261192	3.180386935415723	2.941456918318928	4.372558829835986
2R_15312	1.0362773766348052	5.518618478510579	1.8211501826067291	1.0868740610766705	2.1853239977749035	0.0	0.0	2.6328331613410696	1.6143976372451092	1.4271220434241272	2.509549148202554	1.2332422926467517	0.750032926445471	3.6224963908615644	1.4830946490241683	1.488395870435735	2.851293270593054	1.894350984744261	1.0335539144097468	1.527581087568484	0.8053254561766047	2.8795720199062345	1.5681033969745484	6.450529214317801	3.522964877136209	5.338469652935411	1.5472810403917716	3.203262971793588	5.179811993543883	6.246468793110395	4.326494587555271	5.720881519191529	4.2500064600098195	4.811153665468297	1.8146143962554102	5.283187431508428	9.854492937065922	3.0379299441203167	0.0	4.172596970110437	4.465321737275524	4.206066999282445	4.297400760124247	2.897885890816643	3.4417458416396522	3.188038044042108	6.176164341309911	3.8081155321322604	3.2658873170898985
2R_15313	2.01863555900823	3.0714555080933774	1.4190171858590397	2.117196300258747	1.7027768160636219	3.769112888775514	0.0	2.05147029559909	1.5095018613667452	1.556793621629717	1.710982833024843	1.9218535893498563	1.4610404220793831	1.7641271033819763	2.0223150330001367	1.9328987249208323	1.7279823939329848	2.0664760549153613	2.013330340719115	4.364330155069411	2.5099976343272297	0.961596897042205	2.4436926627608515	3.0157024611449357	1.525027593849283	4.159668025214244	4.2196763508238915	3.1199274853974135	2.7941842965724857	5.171367561459271	3.6304690747568036	3.647158784285268	3.9738615284107257	4.165322308891472	5.1843901406284685	7.204037430737682	3.1282762472686243	3.0434356086632812	0.0	1.6256173891641874	3.230799198821444	4.915971302525925	3.6060557214942195	3.3869940444790223	4.246127637747565	3.193815750685632	3.368672391051661	4.450853178482217	4.071580937621471
2R_15314	3.942319140195965	0.0	2.3094058868603584	0.0	6.235235481981625	0.0	10.365658986404403	1.112901150784306	2.456666853373348	2.171685177749174	1.1933874876663404	0.0	1.4266784301058824	1.7226368609146445	7.052687525319149	1.8874391678356206	1.2052444525008341	5.76535689288774	0.0	3.8742601131748864	6.127413434966697	6.2598749527379445	4.474162160936807	1.6359870024104635	1.489160697117819	0.0	2.9431674367954797	3.046550375776756	7.579078590194371	11.881748090306038	7.596609886228107	7.914181778467015	3.2336673927327855	6.101038071291036	6.903353511068607	2.512359552820098	6.9425063280945185	4.953095833488805	0.0	0.0	8.493731383560894	2.000147210834718	2.515175310234299	12.402509385943493	5.455609992844423	3.4652231932932684	2.349603633615027	3.6218118548421274	3.7273331552496383
2R_15315	2.5815562674455124	4.713561206260017	1.2098180850987252	1.0830407408518528	1.0888082650564355	3.8561401367599384	0.0	1.4575263131597895	0.9652222694537652	1.9909241730646674	2.8132854341271405	1.2288927430606473	0.7473876186870223	2.7072900960153965	4.433591668867452	1.9775285520516166	1.5784649895202552	2.265203707504212	0.514954325096227	3.5517846652407434	4.012425679845345	5.3289154165031105	4.29707525042085	2.1425928999356407	2.7304197310427347	3.989730964461604	0.0	1.1969869922226566	3.176334276784022	1.9451368699448812	4.642868868469846	5.18245855937706	4.235017017992385	2.663436167183249	4.821905046684178	5.264554040614324	3.63693959534319	6.054430803283283	0.0	5.197350681674121	3.1782663535947178	6.286848792484952	3.294033970845296	4.692456068323893	5.144410607877562	6.353588163955068	3.692628894211813	4.2690201806545	4.5561163013773305
2R_15316	3.607181537723454	1.3721270232870537	2.1130826759445083	2.837477784913509	2.8525882246108956	1.6837950720369628	4.742235774478235	2.0365862537555923	2.2478249483843196	3.477371871886665	3.8217805457175036	1.4309324671422132	2.6107922318487935	0.7880975207634143	1.2906273352288347	0.8634937301720251	2.205572599730479	0.6594052955520474	2.698276071417971	1.7724541133785723	0.0	1.4319303279979607	3.4115103677505836	4.490733931873321	4.768983620585113	0.0	1.3464839936715252	3.484452893855551	4.854345367255498	3.3973992229468495	5.792350043297817	0.9051743841080344	7.396931161199841	2.791193598118364	4.2109983908722395	8.045741188045637	2.540928804762971	0.7553386390837138	0.0	5.446652759546621	2.2204791460925395	5.490342487564375	4.0273792749911825	1.2609076391458864	6.98855798344161	1.5853218223115815	3.762260602655027	0.8284801655634764	5.684119281243118
2R_15317	3.3782642478294655	1.2850497314246063	3.9579663968652907	1.771604719554973	1.781039058186546	0.0	0.0	2.3841766961033017	2.1051745189676225	1.8609671446250617	1.022641277892541	2.0101849370142055	1.8338305051591768	0.0	0.6043610694773486	4.043475448017079	1.549202677022226	0.6175584210266292	0.8423464402439436	2.489957172736629	6.563402467839329	5.3642313056539	3.834012805602771	2.803830031823471	1.9141442499106736	0.0	7.566204287515763	2.610659322011774	2.5978749383004702	0.0	2.7123792991211895	5.086383750699378	1.3855021059632011	4.356766930396292	4.929702443160531	4.305797756679369	3.5695163305372124	4.951825808916116	0.0	1.7003332653200025	3.6392372158795516	5.9989030577265865	4.310623531693859	4.723554002031128	5.610045721872634	2.9694297210220775	0.5033573938167578	7.75903539671948	6.920415224913495
2R_15318	0.0	0.0	0.0	0.0	0.0	0.0	0.0	0.0	0.0	0.0	0.0	0.0	0.0	0.0	0.0	0.0	0.0	0.0	0.0	0.0	0.0	0.0	0.0	0.0	0.0	0.0	0.0	0.0	0.0	0.0	0.0	0.0	0.0	0.0	0.0	0.0	73.6566861856885	0.0	0.0	0.0	0.0	0.0	0.0	0.0	0.0	0.0	0.0	0.0	0.0
2R_15319	0.0	1.747452563652707	2.691085939291254	1.2045429578564144	3.63287255592444	0.0	0.0	3.2420812813120206	2.862685015332541	1.2653019288768723	1.3906209845819069	3.644686775618503	1.6624683798514153	2.0073404425302446	1.6436598123860944	1.0996899754021345	1.4044375733116412	3.359104382153212	2.2909003604960807	5.6432083761464735	5.3550773273166055	0.0	6.082551696475805	2.859554687267661	6.073470249019222	5.9164315871182716	1.714795253446738	5.325089621258326	3.5326751253039865	1.7306834953714598	4.426058270532485	3.458315311667987	3.768101961824605	3.554684315595301	5.362856214316895	1.463791078369032	4.044954000783103	2.885851861143582	0.0	0.0	6.362683118020136	4.661430947426517	5.8617265598347466	7.226148251015194	5.085815507973796	6.056891167356748	4.106890870053045	3.1652968668625494	7.238928059532944
2R_15320	1.4999124051155412	2.7386305751671935	1.054376294246901	2.8316632812558997	0.948914252312504	0.0	0.0	1.863045177829356	2.2432187497195977	2.80924685083428	2.7242493058612767	1.4280002284800366	1.519841311197496	3.408091122918836	3.0052927498600392	2.585172827420756	1.4673686558316166	2.412864869038469	1.1967763631881165	1.7688220352773867	2.3312631716369197	3.8106561187705297	2.496647683065557	5.228453542949505	2.2662910062694674	3.8634621566154834	4.926990952252979	5.100058511580379	3.690969857694657	4.746612275010578	3.0829229192197123	5.419917111400977	4.429064109226626	4.951953669521468	4.902764178443807	3.0587634337066554	4.226203305736226	4.27148127935387	0.0	6.039435095398917	3.323893475861886	6.3922737500365265	6.698544081013341	7.7596635074350155	4.981597977072694	4.482540767389884	2.8606103255160003	6.889853835884784	3.9707300470815134
2R_15321	2.0899794680417063	3.1800088531446473	2.0405124983839142	4.018709944421972	4.407393608456554	4.552710501724307	3.66349749709851	2.3599718565489534	1.9535645520242055	2.6863580292017866	3.1633097904353664	2.763579122375705	1.7647903550072448	2.130888680427094	2.4926059337581004	2.6682832905696463	2.1298260153647353	0.5094073269889707	2.431901207557071	1.3692657887299566	1.6241922350617626	1.382753152234706	3.1625740147738592	4.0474069304558355	2.368389141704196	1.7944506971082066	4.160772239327619	3.768559617751768	3.482240359872934	2.624577128133115	5.145948035769261	3.84598602130928	2.8571585306982255	3.5937798283725755	4.066378918850692	3.107769637197197	4.661963481613216	3.5011096183417063	0.0	2.10383874833376	5.574973617509466	3.5345241003646497	4.8891113977809475	2.6787286734234272	3.277866181614456	5.20498071340323	4.982471664683643	3.520120754222353	6.147576976445998
2R_15322	1.0577416960930406	3.7552834155311223	3.3046604469652396	1.8489773084629613	1.115294207920284	1.316647720105974	0.0	1.7915778641238682	1.757692276594675	1.7480182716853903	1.4942253739277649	1.398651476192714	3.5726520224681018	2.1568918178247265	3.279930017394731	1.3504221149446893	1.9402345665981633	2.3203062061694157	0.7033078820276984	2.7719497534212096	2.1920162384562945	2.799253651794344	1.3338194838588102	4.389425627854663	3.1963873152008673	1.8163482971371443	1.0528864883076954	4.359482490193072	3.2536005971007813	3.984907084718487	5.208743804991879	2.8312133915260933	5.784048611920878	3.273871103765999	5.350800981978997	4.044463210753742	3.2286890380046507	3.8391529576420944	0.0	5.678698124382796	5.86004341120159	6.439780326213512	4.948773001222078	5.422834154547618	4.488877303682074	4.338762116458077	4.202727116003758	3.8869926842910685	5.55588890889009
2R_15323	1.126665859973911	1.714278759211891	1.979998582321015	1.7725137009400704	1.78195288017638	1.0518319652154962	0.0	1.5902666520955835	1.0531273247785695	2.482562635210446	2.728442609051417	2.234684811115501	2.446361884768527	2.9538493530922225	1.2093423145005948	2.6970333927256047	1.0333316983729572	0.0	0.5618524229436257	1.1072154351146288	0.8755693389626604	1.7889945349794945	5.540859963629795	0.9350895437071605	2.9790854582156876	7.2551418641419545	3.364482836931928	3.0473319433436563	1.7328052436072914	3.395656073012038	4.342033562472094	2.827218606083971	4.620709948055827	3.4872018529595765	5.261047245651054	5.744009321378327	2.7777149485110857	4.718444294943159	0.0	1.1341371189923055	2.7741748182325985	5.144555140027932	5.391044052593013	3.544483185208068	5.612924144510845	8.417700979295526	6.379131671253933	4.140275429752826	3.905826961213363
2R_15324	0.0	0.0	0.0	0.0	0.0	0.0	0.0	0.0	0.0	0.0	0.0	0.0	0.0	0.0	0.0	0.0	0.0	0.0	0.0	0.0	0.0	0.0	0.0	0.0	0.0	0.0	0.0	0.0	0.0	0.0	0.0	0.0	0.0	0.0	0.0	0.0	0.0	0.0	0.0	0.0	0.0	0.0	0.0	28.96518963509654	0.0	0.0	0.0	0.0	0.0
2R_15325	0.0	0.0	0.0	0.0	0.0	0.0	0.0	0.0	0.0	0.0	0.0	0.0	0.0	0.0	0.0	0.0	0.0	0.0	0.0	0.0	0.0	0.0	0.0	0.0	0.0	0.0	0.0	0.0	0.0	0.0	0.0	0.0	0.0	0.0	0.0	0.0	0.0	0.0	0.0	0.0	0.0	0.0	0.0	0.0	0.0	0.0	0.0	0.0	0.0
2R_15326	0.6366691102027116	2.906172196321232	2.983680090417441	3.3387737538728106	1.3426214993577905	3.566286750139174	3.3480267065394327	4.313500314202552	2.7771945669187246	2.455030590908678	1.5418192650162983	1.5153612166532135	2.3040298218874353	1.6691946619822389	1.3667777158374366	1.8288842269952579	2.335707138450442	5.120954143624701	2.5399834672476116	0.6256778437339553	3.958213143840476	1.0109453026022135	2.8902387052963765	1.585232984069518	2.885923484933459	3.279854217039761	6.654340293456407	3.9360476875793635	4.406369495232749	2.8782837139607698	1.6357636828565012	4.473382828971135	5.222246267765037	4.59803758383372	2.9729721895546253	2.4344174037473962	5.381700469351553	3.1996223592383473	0.0	7.690692646851853	3.5272398149186723	5.81428702111594	2.843336774312418	1.780405973511298	4.581510230001329	4.47695985773117	2.2767107403715343	5.2641759432657524	3.6116982907637842
2R_15327	0.0	2.3976528896332803	5.538596680220536	0.8263674687554592	1.6615362580857627	1.471130606533909	4.143288163205779	2.2242050268635034	3.4368654687128393	3.472202781503524	1.9080497470546154	1.8753070815346011	3.9918329379137685	0.6885602666160437	0.5638101114607486	0.754433883375989	4.335766372720977	0.5761219571830771	2.3574819640842337	0.7742959752559785	1.224603259159114	1.8766148270586838	3.5767611390625054	3.9235511747798832	1.1904736394612487	4.058922567122403	1.1764221473233456	1.8266184707294435	6.6648029454066595	5.936610769914301	5.060772283972079	1.581700484609303	5.170154970225077	4.877327887634169	4.598933029141507	6.02533593507339	1.665005823357867	3.299694270127096	0.0	1.5862456009443873	1.455023337119304	3.9974237403478208	4.52406667750432	7.160751940646399	2.18067798063462	2.7701891907633303	5.165418537193855	10.133795781865414	3.9729689127598107
2R_15328	2.474918862878729	1.882856749340082	0.7249022704881484	2.595757830849777	0.6523952594089912	2.3105331081487765	0.0	2.0959795130578476	2.3133785922721124	2.0450188402473204	1.4983754987436495	1.9635506100260858	0.44782185718172807	1.0814412302388918	2.6565321735268066	1.184901230188155	1.1349470161334987	1.8096950066714406	2.4684144769053287	1.824144448891303	8.655036221326586	0.9824599460904577	5.149467748672831	4.10817587080362	3.7394759461014373	1.5937189623232086	4.61917233670071	4.303284596722705	2.854807624506011	5.1281678324390745	2.781927486278143	3.105240385042355	3.045059573545497	2.5534165159831748	4.333804345635631	7.886076477434742	3.486707038375787	5.182444593318802	0.0	3.7369961875164894	3.046980400527097	1.8834860463819738	3.9474574466060983	3.0279192320712363	3.767429971953539	1.631554791770372	5.1626399365821305	4.547420012729365	6.629870883264549
2R_15329	1.6415687224688404	1.6651529039142665	2.5643440398329815	2.2956253530241364	1.1539251311450336	2.043379516775482	0.0	2.780450271059918	1.36393066267526	3.617130258678166	0.3312817496287822	0.43412914994907664	3.564385233052972	1.4346006451972941	1.1746863548276396	4.191591792611774	1.003719651198053	3.6010134692307805	1.6372544814111036	2.1509722233126456	1.70095653290628	3.475455119536541	3.312046945615817	2.2707320217857663	4.547265183773175	0.0	3.2680673058461642	2.9600049626597493	5.049445432031813	7.42128123308051	2.811736328019972	3.844679137084836	4.488294886000901	4.516359439433983	4.471496858486004	3.4871275128851105	6.167118504458345	5.041551320173753	0.0	5.508181522342396	7.747192535317262	7.773310715220098	8.727589383257564	1.5301819592924164	4.543396111658624	4.809691798316348	4.239591306007081	5.027035143650797	3.7938982045376743
2R_15330	2.054136352749441	1.5627358754462002	2.7074489501475623	2.693038044225286	2.1659034383933675	1.917699251828814	0.0	2.464467024503413	1.9200609504148098	1.697327376996665	2.487247261478584	3.2594205402163605	2.0442606972073767	3.3659099562539416	2.2048720027704953	1.7210302421401042	1.8839695791664113	1.8775162472745972	2.3048300633428767	3.28034582314071	3.192674727106128	3.05783765377254	2.3312519397958846	3.6228159321386055	2.9097141310615937	1.9841353825836299	4.9839746047324756	5.754318079972164	4.541420758605242	4.062815932305593	2.6387974472273497	4.123666277461298	0.8424474919327228	5.033308848493377	3.2972284816274837	8.18161991885404	5.4260655164854725	4.946531861773082	55.68176756202949	5.169394866501412	5.690107634076007	3.387059390471045	4.259210575632965	5.205740934184212	4.974607895720394	5.642333134542652	4.2848945591510725	3.5383814367640287	4.531609595359632
2R_15331	2.2330899265313415	2.2651724079348994	1.7441885816694502	1.5614143290992983	0.7848646697093254	0.0	11.743061807648647	3.3620932392507576	1.3915560379616487	4.1004360813772545	2.2532773919666154	0.5905628063544559	1.077504929585053	0.650514394257259	2.130628855106585	2.138244643697168	1.820531959438548	3.2657326671238693	1.484814064158816	2.1945385251238085	1.1569387400937121	1.7729239061059499	3.379129930361764	2.4711722314376354	1.68704238975178	11.503949689393359	2.222839677688247	4.026610140730025	2.2896524879936346	6.169446656720771	2.868685902799359	3.7357620767848534	8.547843501196699	4.6078348551987895	4.3448224922770775	6.641145692505467	3.146014393015848	3.74084661593663	0.0	4.495796430337634	10.080598970862487	2.2659294842744497	3.7991936211539103	5.203915425966497	7.828707871765765	4.579967874796764	5.323644300706048	6.154624687567316	4.222626238930268
2R_15332	2.1104005392495457	2.4083104048803285	0.6181350691884765	3.3201626171381036	2.781536251372549	2.9553395005358025	0.0	2.6809098841334578	1.9726527208009916	3.778273035098936	0.9582654934600935	1.6743491386310856	2.291186599430014	1.844322405630864	2.2652649408569525	1.5155746513471033	0.6451909274800237	1.1573656136491368	1.578640613623921	1.036983605496594	0.820031062776658	3.351033492239342	3.193475346649753	3.5031033554738227	3.1887073841215767	2.717976260108154	2.363302636657975	3.669475500665276	1.622891600091596	5.167932359557065	5.083267307339086	6.354924436241413	2.5965680986335817	3.266005003084197	4.311416841207192	6.052118423011607	4.831397243799366	4.4191484530726655	0.0	6.373185713357049	6.495515041729138	4.818230642919	3.702661971601525	5.5327548678283875	6.133038931888631	6.02875568059504	4.08781352979491	3.8776534418972894	3.3255238947205648
2R_15333	2.964990225613222	0.9022763439654269	2.084265318360064	1.8658542820049673	0.6252635094902808	3.3216643265541483	6.2367508025139085	3.0132181846512154	1.4781133538525026	1.633308998118134	2.154091808685341	3.763781320541495	2.1459894290277517	1.036466358659959	0.8486841915425903	1.135623674301313	2.1754939023806577	0.8672167943123066	1.7743187237112503	1.7482821088617972	1.8433536501628143	3.766405993707842	2.2433237227849503	5.905988184775337	3.5839589880405076	4.582318604335729	1.7708282606482115	3.207804459938853	4.560136942736445	0.89361783503922	4.951575496100254	7.737859878190609	6.809651182427832	4.894450561827862	6.2303557747748535	8.313922214490274	4.594840537103442	2.9801505581995835	0.0	5.969303929019723	6.20555861818125	4.212030232268195	7.188252851258327	5.389418217278293	3.282500422375742	6.254807405879612	4.594512533353069	2.179151178122673	2.99018751279006
2R_15334	4.591129727486281	0.9979478201027406	2.30526716663301	1.375798169307924	2.0746870749484856	4.898495818888893	0.0	3.3327201128325723	2.043553520503218	4.335586537656954	1.5883317338832772	2.6017925309821455	1.4241216587257643	2.2927329307752853	1.4080096600726757	0.6280188867887937	2.807197204480736	4.795853926730095	0.6541519547892034	2.578211329794996	3.0582162036527336	0.5207213782370124	3.4736675160279984	3.2661102521241148	5.450470484612231	5.068197667818161	1.9585952954541002	3.5479390427579367	2.5218320040252475	4.4476704881051505	2.9489428461174216	1.3166664428333714	5.379787149797376	5.413426054494795	1.53132931328762	5.015714232691021	4.620043040320964	4.944219317658181	0.0	10.563599736755092	5.248601207404372	5.989688152876009	7.113558844865165	4.585289876523646	4.356666331203359	8.071030603733842	3.518089311622501	3.615321152593306	8.681524475697934
2R_15335	3.599789772277299	3.2863566902006323	2.5305031061925627	3.7755510416745324	0.7591314018500033	4.032827213518036	0.0	2.032412921268388	2.2432187497195977	2.3795973324713904	0.8717597778756085	1.1424001827840293	4.168707596427418	3.775116320771634	3.6063512998320473	2.0681382619366047	2.6412635804969096	2.1057729766153908	1.4361316358257397	0.7075288141109547	2.238012644771443	3.429590506893477	5.4472313085066695	4.182762834359604	0.0	7.417847340701728	4.29991937651169	3.338220116670793	2.768227393270993	3.7972898200084626	4.1619459409466115	3.613278074267318	7.086502574762602	5.199551352997542	5.883317014132569	4.588145150559983	5.578588363571818	4.221228558420296	0.0	4.34839326868722	4.431857967815848	2.922182285730984	4.593287369837719	5.033295248065957	7.173501086984679	8.859609987311773	3.8618239394466003	5.291407745959515	5.899370355663963
2R_15336	2.4299576847168782	1.848651402639603	1.8979551146901064	1.2743007020037613	1.7081156589026265	1.5123721875359664	2.1297204188222985	2.9725257221796975	2.018979619814024	4.01573507785194	2.697117350398992	0.963939659947793	1.4656213308169983	2.123589962809569	2.318463711753753	1.5511672688815061	3.71442914077627	1.1845458463070717	0.8078571540517349	1.5920050778593964	0.6294668541638603	1.6076864388947965	2.451354554178582	4.033543756588542	4.895389204247142	2.086355070927727	4.837607561180619	1.5648548130834132	5.29445187536337	5.1875817349275115	3.121587389619369	4.4716148798107165	3.321934226765329	4.178382153828977	3.782287378005867	2.580937423313897	3.993925809404725	4.749076762516379	0.0	6.522857233245308	4.736742331887281	7.39707706965285	6.97634110856024	5.379554769926636	6.501251804825964	5.6956969934765045	4.344729994582122	6.697212404398223	5.615976943861929
2R_15337	0.0	10.573193992734101	0.0	7.288247263991977	7.32705941659022	12.974813292436721	0.0	0.0	0.0	3.8279387468553483	4.207068548292098	16.539496317205487	0.0	0.0	0.0	0.0	0.0	0.0	0.0	0.0	10.800535706571047	0.0	0.0	0.0	5.2497627107254745	17.899077839509708	0.0	0.0	5.343730094605398	5.235865258149101	0.0	0.0	0.0	7.16936330318377	0.0	0.0	0.0	0.0	0.0	0.0	8.555168861922997	14.102303752340982	4.433394455064887	9.7161712067096	7.693100673454033	12.2160083459769	12.424644530919972	6.384016465655268	0.0
2R_15338	3.476838345990515	0.0	2.327688901119601	2.604711756866619	1.5711495876334607	1.8548025335489726	0.0	3.925991030905233	2.4761156974964114	2.7360973626018774	3.608505753251219	1.9703237714834252	2.8759462042758708	4.3406864127096	1.4217043932513966	2.377976965583444	1.2147860846739913	1.8159374515598683	2.972314966705614	1.4643493890783161	4.631942026613595	0.7886791107611478	1.8789929304394186	2.885642760641663	2.626662546058528	2.5587462552748557	3.7080847371524133	3.838336483392113	4.201494188836996	2.2454649467203565	5.423531554904164	5.982627347576739	8.14816891088967	3.074669265513782	3.47900285515966	6.33062325682332	3.4987342454183636	4.576282616570294	0.0	7.999758407296099	3.974738032659994	4.031963796190682	9.82346348830935	4.514140614924568	7.423381016275707	4.365820671034496	5.624486599083428	4.106795482543222	7.513683121371811
2R_15339	3.416812906259054	1.7329508826265434	1.3343766379473232	0.0	2.4018161573055083	2.126577282370334	0.0	1.929105625477775	2.129196219910199	1.2548014979318363	2.758161122946687	1.8072202061676812	1.648671961761362	3.9813640312425598	0.8150097409964243	2.18112783502996	0.0	1.665613998619539	1.1359443696235754	3.357826062819105	0.0	2.7127207069567176	3.446899479449241	3.781098590633311	6.023068006288771	2.9336662848988944	6.802258349772124	3.520598670762766	7.006716638569733	7.723444395319524	2.1946637482515845	9.145641598767899	0.0	8.225431341619554	1.3295877958731723	5.80657373826056	5.615940284904673	2.8619028830428053	0.0	2.292980544518676	2.804391452663555	6.934120309761021	2.906540763071586	3.184968984772026	2.5218047850741434	4.004417673577491	6.788014646906484	12.556115372284635	5.743083174202071
2R_15340	7.443633088437805	0.0	0.0	0.0	0.0	13.898444069186455	0.0	0.0	0.0	0.0	0.0	5.905628063544557	10.775049295850529	0.0	0.0	0.0	0.0	10.885775557079564	14.848140641588156	0.0	11.569387400937119	0.0	0.0	0.0	0.0	0.0	0.0	0.0	0.0	0.0	4.781143171332265	7.471524153569707	0.0	0.0	8.689644984554155	0.0	0.0	18.70423307968315	0.0	0.0	4.582090441301131	7.553098280914831	0.0	0.0	4.120372564087244	6.542811249709662	4.436370250588373	13.676943750149592	4.6918069321447415
2R_15341	2.316320423089823	0.7048795995156067	1.0855182101107337	1.943532603731194	0.9769412555453627	0.8649875528291148	7.308445639781332	2.615552493615436	2.0207898863507765	1.5311754987421393	2.524241128975259	1.8377218130228317	3.3529952977593944	0.8097120097294995	1.9890364311912736	1.7743520953323895	3.68235235466605	2.3712158782035124	1.848186282391775	1.365799293062286	0.0	3.6780066969145935	6.659642496370494	3.0759316804814447	2.7998734457202534	7.159631135803884	6.22535795808259	3.580018057611082	2.8499893837895454	3.839634522642674	3.57072717858992	5.579999051400161	3.0399202324930994	3.345702874819093	6.4897348618822175	4.7236599862305315	1.6316354534804416	5.432382743958608	0.0	2.79801676571646	4.2775844309614985	5.170844709191694	5.320073346077865	7.125192218253706	6.154480538763226	5.70080389478922	4.417651388771545	6.809617563365619	4.964010920824026
2R_15342	4.642435012873473	0.5433614086361972	3.765507142895097	1.8727322616860178	1.8827051355037483	2.0003452595918056	0.0	1.8145953712414133	3.3380145649592325	2.557354427074609	1.9458290699858072	3.6832141199696506	1.033872025459719	3.7450332666623787	2.0443503407267607	1.3677718217393928	2.4018646155383347	1.8278684766115871	1.7808592816996693	1.7547266897368774	1.665133818479322	3.402260870393594	1.3509558863998488	4.445819289360684	3.507241049871565	2.7595260679549853	5.332067855895534	1.6558092951448886	3.5700184141549802	6.457765834737808	2.2937668491511114	3.5844846727973065	3.515015913648713	1.4737477988655532	5.41954602630756	3.6412666018430184	3.270169999787439	6.879613023562106	0.0	9.34644078188585	5.495676858773107	3.985982098157201	7.290695191025556	4.244208141359893	6.5233089789216665	5.65007769327668	5.959411005018697	7.217707345785563	6.527631859570381
2R_15343	1.5355746581043024	0.0	0.8995378174693843	3.221099490099951	1.6191264165332235	0.0	4.037532905893183	1.3004600160563462	2.8706925258649396	1.6917883132955107	3.718695555972876	1.8274408518310958	2.778531068422995	0.6709851269436762	0.5494191540703168	0.7351773541849235	3.2861874967138127	3.368500478327068	0.7657694911308578	2.263597429760572	1.193345903243514	1.8287152178365567	2.32364412460774	2.548936392566792	4.060305984659004	3.9553206974021458	0.0	5.339984976842266	4.1329828563871125	2.892540946809643	4.4384388531074	4.623985227908525	5.038189476229822	3.9606972094511743	4.481547675600483	3.9143615969812444	7.571701307200147	5.787848348083772	0.0	7.728787569636376	6.616794937962823	6.232626553482168	6.857810164058414	5.9044425025389105	5.100041565338758	2.6994815645655255	2.7455857844550424	7.75903539671948	7.25917680934982
2R_15344	1.4712708617012749	2.2386125974566005	0.861868729635658	2.3146594325843868	3.1026476055511023	1.3735480738391974	0.0	1.2460018914308713	2.750479271012974	2.836650086446911	0.8907428216149434	2.918191421684497	4.259483473736557	1.9286607668933808	2.105646607224263	2.1131730984611874	2.2489821106966987	2.689534161925018	2.201106276014325	2.1688069176265445	1.1433732942299668	3.5042717072110907	4.452678188528065	3.052746265804449	4.446030195214071	5.684531253552833	6.5903286926435465	3.979396956500359	3.3942084621011173	1.6628476598744883	4.252574579526688	2.2151755028171496	10.861222539209011	4.553806640816225	6.011429444926074	3.7504436071579095	6.736440646128295	5.545476139202542	0.0	5.924109199104867	5.434036905261642	4.4787215937082925	6.570632183988965	4.628608192945076	6.922501979530162	5.819485382907589	5.699658261643689	6.758288787762361	6.955191180817583
2R_15345	0.9985774265980684	1.5193857670322763	0.0	1.5710000923748053	2.105821533099145	0.9322512506616653	5.251179677514553	1.127577882650038	1.866798686669788	4.125609290608083	1.511407072828903	0.7922511499525441	1.806866497428323	3.490709346173558	2.8582788188105615	4.780825904886043	1.2211389905283576	2.190521002277266	0.9959530443993875	0.9813382824185592	3.104110307663893	3.9640181317360565	4.155402692141854	4.558295754328744	3.017598938770805	6.430319005553738	2.981981377526297	3.472568675254406	4.991369538117093	4.890617207930084	3.206996897551201	5.01159532811065	10.6480152754789	5.1512478485813356	4.080062958868652	7.636476239676916	5.978953380693678	6.273020416674091	0.0	4.020797171288773	5.8396127611398	6.586205526900495	8.600664277083588	9.773611054680142	6.633069066334173	8.777304768823786	5.653900694531114	5.504363446513136	7.238269675898608
2R_15346	2.0157941503266392	2.044754774604636	2.3616996554122758	0.704738719529212	2.8339666776530104	1.2546025093053865	0.0	1.1381014828400093	2.51229517257458	1.8507170195934672	2.034017229590427	2.665483902609615	1.4589838780336164	1.7616439379365794	3.365780741887314	1.9301779984414456	0.4108452631841888	2.4566277458219643	3.350827332671746	0.6603313595588776	4.1774409832025095	3.2008112135939735	3.05031618560808	6.134450651021364	3.0457619643621485	8.653776923630765	3.009811987077874	2.077023940401044	4.13370553217945	6.075398120838859	4.315903413534328	2.0233472692500585	5.511483285655329	8.318918496227925	6.27526381993507	5.994914257310627	5.206454868082634	4.5024469673655885	0.0	2.705548647388009	7.445195912885252	8.863565455112722	6.001633130112318	5.167290562197455	7.81080417212989	5.9061484659251855	6.0070190816565345	8.02495093051158	4.235260235565175
2R_15347	0.0	0.0	0.9811892288186267	4.3918499912690026	5.298285527786064	3.1274149507322684	0.0	0.9456688649685102	3.1312664469770124	0.4613381556088063	4.056243054951344	3.3221973278902452	3.6368873481417685	2.9275628727062	2.9964507639990585	2.4057290995067295	1.0241360183721808	1.83713031426686	2.5058360922588707	2.4690650835679766	1.301666393316724	3.9894168749142276	2.5345622411815927	2.0852282845369063	4.428861600352689	4.314346756128961	1.2504532893173776	6.471886191104703	2.5760773606335707	5.679176504262411	7.530938709993233	4.203088530326208	5.495507971783864	6.048295814890352	2.933003741926174	4.269669781604256	7.079132310752671	6.313213682501749	0.0	5.058199645116713	7.217404089463642	5.0987734390615	8.014603248286639	7.025881238719069	3.7086496000175053	8.83354379251419	5.490473479465779	3.846966443834982	6.862349193278065
2R_15348	0.0	0.0	0.0	0.0	0.0	0.0	0.0	36.46387888157991	0.0	0.0	0.0	0.0	0.0	0.0	0.0	0.0	0.0	0.0	0.0	0.0	0.0	0.0	0.0	0.0	0.0	0.0	0.0	0.0	0.0	0.0	0.0	0.0	0.0	0.0	0.0	0.0	0.0	0.0	0.0	0.0	0.0	0.0	0.0	0.0	0.0	0.0	0.0	0.0	0.0
2R_15349	0.0	0.0	0.0	0.0	0.0	0.0	0.0	0.0	0.0	12.732933094803053	0.0	0.0	0.0	0.0	0.0	0.0	0.0	0.0	0.0	0.0	0.0	0.0	0.0	0.0	0.0	0.0	0.0	0.0	0.0	0.0	0.0	0.0	0.0	0.0	0.0	29.460721493069364	0.0	0.0	0.0	0.0	0.0	0.0	14.746869976847414	0.0	12.79484112006039	0.0	13.776097093932318	0.0	29.1385904206884
2R_15350	2.4295096010575166	4.928828031280068	1.8976051321869365	3.822197163708867	5.5503522189475625	1.512093306439242	6.387983096544995	3.6578185711929687	1.2616295752618056	3.122773560038366	2.206325456637051	2.248777789271531	1.1722808564543263	1.7693319777419452	1.4487726172239592	0.38772030849509154	1.7330806270701649	3.2569003948666038	1.6154163707425804	3.1834230249506352	2.517403122460963	4.500691949239395	3.063628156176533	2.6885333146749124	4.282675683615988	2.085970347514316	4.836715507416801	3.4420457592447327	4.670713746713919	1.8305735809424108	5.981939225057979	4.877225798199661	3.985585995394788	1.6710446644337613	5.19968614694417	2.580461499024147	7.415923042114314	3.730729383709621	0.0	5.706447617338014	5.982150161241379	7.806585997515698	4.908371806787678	5.095480529574424	8.741450553166835	4.270985031158437	7.481210758183788	7.811973679898278	7.656738216758431
2R_15351	1.2047026531829117	0.0	1.0585700828264046	3.4746876271617215	1.587814274888568	3.374056508360996	0.0	2.890703880613522	1.1260705834554556	2.4886064545459265	3.464441031949768	2.8673602173841357	3.0517729798287396	1.5792216127216407	1.7241407550581334	1.153535719637296	1.1049038431649394	1.3213429389679623	2.403073097939106	2.6637863046695522	3.744857257744014	0.956453257077228	2.2787073777184665	2.999571286273909	3.8680188289695865	3.103063282010735	3.1478287850954807	3.9566294758236324	4.168857053643602	5.21934833304453	6.190370530431571	4.5345623891847415	5.434832016259436	4.039465704221496	5.977036016669743	2.3031972638937783	5.303766321147506	6.811101196894632	0.0	6.0634569878370685	7.230414281603279	3.667256606012687	4.995853633632302	8.422192021177432	5.834981034727856	9.265467858078763	5.743976843444554	4.150354964642158	8.732385141846681
2R_15352	1.6585134147199037	3.0282138686138755	1.1658662347261808	1.7394910388379643	2.098505234721308	4.954732326779462	3.4886235984454697	2.0600439126451486	2.6871185325190954	1.8272336012179609	3.012311921284675	1.8421634367401076	2.8809421833316367	0.8696453760085713	3.0857105964251335	1.5880719282242308	0.8112642417437638	1.2127280171217791	2.315816497347398	2.933786396880016	3.0933256343895326	1.8434480695411815	2.2587084504306354	3.8542074455579436	3.25770773650457	5.126382414457766	6.438512208409688	4.870338765384503	3.5710969695671118	3.4990132782555317	4.261139684419995	4.661237878284425	7.6181686793142775	5.475574148171774	5.0339559691488205	8.455494084113564	7.243278354514081	4.7231484841193865	0.0	4.006827634288828	4.083736193908862	4.712129290057138	5.713855210062481	6.493102933305629	7.528082501908645	7.289008000998303	6.72157003223586	7.923123758583639	8.363039546723256
2R_15353	1.824723085498714	3.3316895147455305	2.137841248099085	2.296579161131592	1.154404574859154	2.0442285194000354	0.0	2.2664933856923524	2.0467460422071784	2.4124220920850057	1.9885163621975614	2.89539684019552	0.26413823685191173	2.2325282103061985	1.8280491049505974	1.0483333386914815	0.4462829716090839	2.6685256683882925	2.183912991159302	1.4345772863808621	2.2688843498596976	3.1871575399223353	3.8656602438629677	1.817340389581442	3.584182352610978	4.700106861629606	2.1796167688816115	1.9741565423223488	2.806413012955469	5.2245529350053515	4.453765576752094	4.762056694189767	5.388191670190944	2.2591179695589876	4.2603378268962535	3.7211481360699215	5.141400730927235	4.8908082730100535	0.0	7.347293484846281	5.616240153663925	5.924983195266412	5.820810403026858	6.888679801865241	5.6563532290777205	8.019483624166321	7.395179260994082	5.699673666860579	5.980747742986567
2R_15354	0.0	0.0	0.0	11.234566514251048	11.294394027524438	0.0	0.0	6.047667716944961	0.0	11.801255063476	0.0	0.0	0.0	0.0	0.0	0.0	6.549474732126484	0.0	0.0	0.0	16.64863065012903	8.504269143109841	8.104417312656263	0.0	0.0	0.0	15.99360255897641	8.277700289305626	16.47432887702737	16.141789478781618	6.8801816367952116	10.751705489283237	0.0	0.0	12.50461107533403	0.0	15.090638145360572	0.0	0.0	0.0	13.187479806671547	10.869092648145733	13.667830710248824	14.977122445464552	5.929316616613352	9.415264969094393	12.768089989498247	19.681455640459166	0.0
2R_15355	0.0	0.0	0.0	0.0	0.0	0.0	0.0	0.0	0.0	0.0	0.0	0.0	0.0	0.0	0.0	0.0	0.0	0.0	0.0	0.0	0.0	0.0	0.0	0.0	0.0	0.0	0.0	0.0	0.0	0.0	0.0	0.0	0.0	0.0	0.0	0.0	0.0	0.0	0.0	0.0	0.0	0.0	0.0	0.0	0.0	0.0	0.0	0.0	0.0
2R_15356	6.472043085315396	5.62716513971196	1.083232908615764	2.9091614342165872	0.0	3.452666105608425	0.0	0.5220092134626176	2.3046121049750816	1.0186346475842443	0.5597615415832856	2.9341646799926644	2.007561816174256	2.4240220586007335	1.9848489860729763	1.7706166172369528	1.1306461642828878	2.0281918669506136	0.0	0.9086159507530156	0.0	2.202158114952654	2.7981567142644783	2.3020920261287445	3.4924737191352633	2.3815194093831864	1.380500431406385	2.1434887064938777	4.265984109209193	0.6966456511895225	4.750946477618588	1.8560838949920537	3.0335204004246927	8.58512388810722	2.1586907540576643	7.070573158336648	3.256400862946229	5.420946148708169	0.0	7.4456698776118015	8.537157980108422	8.443568815085843	3.5392487944433793	5.171048591697235	4.606142803221741	3.250744115645222	1.6531316512718783	5.945871335591349	6.993261700965216
2R_15357	1.1901743962542832	0.0	0.0	0.0	3.7647980091748128	0.0	0.0	0.6719630796605511	0.0	2.622501125216889	1.4411205000111686	1.8885206273665525	6.029939511092505	1.0401178661565929	2.555022407546514	1.1396245165142989	0.7277194146807204	1.7405440592620443	2.3740929481130117	1.169627578882608	1.8498478500143363	0.9449187936788713	0.9004908125173626	0.9877991982033909	2.697439051364634	0.0	1.7770669509973789	1.839488953179028	3.6609619726727494	7.174128657236274	6.8801816367952116	3.583901829761079	3.9049381848285343	6.139617354487998	6.9470061529633504	10.618634034087332	4.191843929266826	2.9906497336078752	0.0	0.0	4.395826602223849	1.2076769609050815	4.555943570082941	2.496187074244092	5.929316616613352	7.322983864851194	8.51205999299883	6.560485213486389	3.7509025609287234
2R_15358	0.0	0.0	0.0	0.0	0.0	0.0	0.0	0.0	0.0	37.80089512519657	0.0	0.0	0.0	0.0	0.0	0.0	0.0	0.0	0.0	0.0	0.0	0.0	0.0	0.0	0.0	0.0	0.0	0.0	0.0	0.0	44.07616361071932	0.0	0.0	0.0	0.0	0.0	0.0	0.0	0.0	0.0	0.0	0.0	0.0	0.0	0.0	0.0	0.0	0.0	0.0
2R_15359	0.0	0.0	135.40411357697047	0.0	0.0	0.0	0.0	65.2511516828272	0.0	0.0	0.0	0.0	0.0	0.0	0.0	0.0	0.0	0.0	0.0	0.0	0.0	0.0	0.0	0.0	0.0	0.0	0.0	0.0	0.0	0.0	0.0	0.0	0.0	0.0	0.0	0.0	0.0	0.0	0.0	0.0	0.0	0.0	0.0	0.0	0.0	0.0	0.0	0.0	0.0
2R_15360	0.0	0.0	0.0	0.0	0.0	0.0	0.0	0.0	0.0	0.0	0.0	0.0	0.0	0.0	0.0	0.0	0.0	0.0	0.0	0.0	0.0	0.0	0.0	0.0	0.0	122.95888254967538	0.0	0.0	0.0	0.0	0.0	0.0	0.0	0.0	0.0	0.0	0.0	0.0	0.0	0.0	0.0	0.0	0.0	0.0	0.0	0.0	0.0	0.0	0.0
2R_15361	0.0	0.0	0.0	0.0	0.0	0.0	0.0	0.0	0.0	0.0	5.730317505432342	0.0	0.0	0.0	0.0	0.0	0.0	0.0	18.880178833053908	9.301564151027637	0.0	0.0	7.161230815062646	7.855558278815759	7.150538864608837	0.0	0.0	7.314347238395056	29.114115687850095	0.0	0.0	0.0	0.0	9.76516725778479	0.0	0.0	13.33440008534016	0.0	0.0	0.0	5.826365000792386	0.0	6.038588999140106	0.0	0.0	0.0	16.923222723149614	0.0	0.0
2R_15362	1.7543582645186306	0.8897814385363451	1.370267993588516	2.4533540723530916	1.8498142015785697	1.0918884155552608	3.075191507551133	2.3111593006167825	0.7288220704814672	1.288552483628538	1.4161743395582456	0.4639574643796656	1.6930170664585384	3.0663394882432713	2.0923286027178514	1.679845991719479	1.7878060187562306	2.138018501556905	1.7497475989088573	1.1493810295810447	0.9089132578632357	1.8571240205992197	1.769806177464217	0.9707001441732389	1.3253728494721042	3.012574485904164	0.8731527362423871	1.3557352005121064	3.1478910703774003	2.2031070859855073	1.8780788755566158	2.9348863186458907	0.0	4.223337317348203	6.144076547001674	0.7453444851775205	2.8834974352320133	3.4286943017794678	0.0	7.063967760051144	2.8798224877418552	4.153701185110286	3.730899195207735	7.358932333390706	2.265930584511361	3.0840947834849812	3.485297533751186	1.611730388666097	8.477739023862071
2R_15363	0.0	0.0	0.0	22.69050379725581	0.0	0.0	0.0	0.0	6.740706587827363	0.0	0.0	0.0	0.0	0.0	0.0	0.0	0.0	0.0	0.0	0.0	0.0	8.588055045997622	8.184263788643024	0.0	16.344088833391627	0.0	0.0	8.359253986737206	16.636637535914343	0.0	6.947966677551814	0.0	17.74534716997203	0.0	0.0	0.0	0.0	0.0	0.0	0.0	0.0	0.0	34.50622285222917	0.0	11.975467058184602	0.0	6.446941989771282	0.0	13.636286157465015
2R_15364	0.0	0.0	0.0	0.0	5.71974005840541	0.0	5.705209540936019	1.2250710296182972	0.0	0.0	1.9705044386269313	0.8607511258624726	3.140948164304255	0.0	0.776353152490665	0.0	0.6633608300819808	0.7933062720697804	3.24619675588081	1.0661871951770807	0.0	0.0	0.8208525440190385	2.701318459513719	5.737388891365984	0.0	1.6199053975247846	0.8384034383931092	0.0	2.452371672295132	2.0905690250143554	1.0889820283117901	0.0	1.1193274722362014	0.0	0.0	1.5284490216397812	1.8174403025383825	0.0	4.368445148055343	2.6713768383079715	3.302614613937562	4.845191963736922	0.7584758155435358	2.402193490920429	2.860863614621073	3.8796320867299507	1.9934280663508546	2.0515064895988617
2R_15365	1.4103222614573876	1.4305841582975705	1.1015534823217465	1.479181846770369	0.9913726292624747	0.8777651467373162	2.4721353266654904	0.7962568284994969	0.5858974255315584	1.2948283493965855	1.9923004985703539	1.491894907938895	0.6805051471367815	0.0	1.0092092361214555	0.0	0.8623264740436282	1.0312472027419626	0.46887192135179906	1.3859748767106048	2.922688317941726	0.7464676404784918	1.422740782782731	1.1705135007612435	2.4860790229340077	0.0	2.8076973021538545	1.4531608300643573	2.1690670647338544	0.7084279261721755	1.2078246504328993	0.9437377971753644	3.856032407947252	3.880143530389333	2.7440005035789725	1.1983594698529607	0.9934427809245077	3.1500742216550512	0.0	3.785798749588531	2.0256940186869694	3.339145354332932	3.5991076372524198	3.286566154271284	2.3420229410515168	2.479292637976044	4.763090731470926	6.910209216517456	1.7778844508448284
2R_15366	0.471217116113552	2.1509416105390406	1.1041537158637076	0.9884489851594269	0.4968563896228561	0.0	2.4779708392391635	1.330227341173516	0.8809206678083399	0.7787308866993283	0.570572386806997	0.7477082741397617	1.3642229795175562	0.41180632254483124	0.6743943264554103	0.4512032688774424	0.2881206695463367	0.0	0.9399574011305807	0.9261643274842969	0.0	1.4964593771137487	1.7826239797151653	1.5643686872834817	1.4239699713212448	1.2137572097178255	2.1107436853584747	1.0924432785242402	1.0870935900613556	1.4202003618670522	2.1186825426611864	2.3649137610547895	3.092107704295556	1.9446513337391171	0.0	2.402376430765313	0.9957878175318403	1.5787550095869896	0.0	0.9486837961012891	1.7404077427259659	1.9125871183432406	2.4050689232626685	1.3177296572189843	2.6083903570938567	2.899335886405677	2.2467454487958287	3.0303528802638313	2.6731217606961994
2R_15367	1.0939248228607534	2.7741027081567387	0.4272132444308268	0.3824453894755006	0.7689640570051511	0.6808437396894726	3.8350528431931266	0.617621329445558	1.8178192458704148	1.0043412852925027	0.6622884396846412	0.8678978472661796	0.7917567773852306	0.6373355905210607	2.6093304228513885	1.0474629191143547	0.6688686416901007	0.7998930063114758	0.7273665707852054	0.3583465431814035	1.1335002601383097	0.5790020505936624	0.5517786612735085	1.815831471954755	0.8264322566867736	1.8784817659531943	1.6333552928878265	1.4089410156988154	1.6824497275609156	3.846474244777752	1.8737127008210142	2.196047451314909	2.990954396798674	0.7524140829644875	2.554080309309341	1.8590292539631947	3.339135723794912	3.3596388986810486	0.0	2.2023579324968483	2.469093902693817	1.8500199210145094	0.6979172938229016	2.5492445211891677	1.0092244324192439	0.9615390162725094	1.7385974412800669	1.6749827326030096	2.068539921096694
2R_15368	1.7798352673468307	0.0	0.0	0.4666841206527791	0.469169356766466	0.8308087133556238	2.3398873578225943	0.0	0.8318318767957171	1.2255609361765856	0.26938878647625186	1.059063999237474	0.32205061218600867	1.5554346205138105	1.2736281909958307	0.4260602295782941	2.72065313087321	0.32536005971007814	0.8875788225468098	0.0	0.0	2.826140100243189	2.0199459563459383	0.3692987883860701	1.3446200742364742	0.0	0.6643745743850382	1.3754233510092426	1.026515933067055	2.682121048146084	1.4290144230425719	1.7865042555647932	0.7299504509633886	1.836286771068751	2.077767189822473	2.8356317546520664	2.820894364558283	2.608864661232402	0.0	2.687456832724625	3.560753159552145	1.8060093153960486	1.9871668763127721	1.2442999397447754	2.463039324023784	3.1288823808135366	1.5911601506669548	1.226352099177547	1.6827757385807893
2R_15369	0.434740004175243	0.6614787768172591	0.5093403599212906	1.367899110327538	1.83357812365275	0.0	2.28615009124025	0.24545077845450738	2.1672752917504723	1.1974150108951596	0.0	0.34491393362614226	0.9439634356392514	0.37992822471964244	0.6221891825939838	2.0813771856749965	1.063268517193371	1.2715516885125604	1.3007923646610098	2.13617390916493	1.3514033986444074	0.0	1.3157042558657959	1.0824526949229396	0.6568699333158782	0.0	1.9473501432925147	1.6797946538385005	0.6686274836251457	0.9826965481538997	2.2339136575617	3.054582731562353	1.4263731837277065	1.7941150693376136	1.01502485465986	2.7705093465072164	2.143641431260386	1.0924071982788615	0.0	5.251474745395376	4.2818188245775755	3.9701991557768515	1.3868072142155063	1.5196545740052632	1.6845316461770263	1.5285126261448034	2.591029942434311	1.5975840056599206	2.7402158879087293
2R_15370	0.32808482908847336	0.0	0.0	0.688207421312256	1.383744673923508	1.2251728672971773	0.0	1.1114046454269089	1.0222347507313272	1.265112880329304	1.1917827532589003	1.561775238678301	0.23745999867592302	0.8601602254858421	1.1738673096078787	0.9424505750644919	0.40120792472312233	1.439401070971973	0.6544451649885711	0.0	1.5297934931763562	1.3023869522915863	1.241151612949749	0.8168935547670355	0.24785970664713133	0.8450782305819614	1.469604896723516	0.760613428645295	0.504592472701421	1.2360177958875809	3.160997838509678	3.622455681806918	1.0764397058133341	1.6924539099104077	1.1490117751875732	2.5089812118705423	1.6177398579555073	1.374009850716303	0.0	1.3210418317143304	2.0195976097173665	1.3316384239473331	1.0465804929034097	1.1468362846706386	1.4528730391821152	2.018662069423346	1.9553701238959662	2.4112944307749165	2.2747517547900324
2R_15371	0.4329400159876089	1.9762200128375251	1.5216944940629569	0.9081569934627226	1.36948981209139	2.425103115384466	4.553369128885845	1.9554761545326764	0.5395754879057392	1.4309487113639079	0.0	1.030457578122424	0.626703379786259	0.3783551780478931	1.2392261676980332	1.24365569773396	0.7941496372748003	0.6331434915888153	0.43180219728593316	0.42546586810694237	2.0187121155026326	1.0311761677863867	1.9653851132821774	0.7186472873364573	1.9624507294036873	1.115163366972608	0.646429125510679	0.33456793361743953	1.9975773382042261	1.3048370832611325	0.8342491535151922	2.1728111448176888	1.4204674587950799	1.3400150653427079	2.0216445350500596	1.6554230334236533	1.8297993807958897	3.6262807298281605	0.0	0.8716219420015787	1.066022618441509	1.3179203427858095	1.93349143032404	3.02672525761064	2.396510067834655	1.1416380039418477	1.290151048820554	3.181938806225654	1.6373222140962527
2R_15372	3.407974797344779	0.0	0.0	0.5957284364773576	1.796702619484617	0.0	0.0	1.6034297490606786	1.769740606995544	0.6257778810172219	0.6877566793897067	1.3519091661244007	0.8222037098489151	0.49638320306748934	1.6258031874196648	0.0	0.34729496122243375	0.0	2.266012151716765	1.1163801774642585	0.8828166795852174	0.4509506400252244	1.2892438301302642	1.8856591005538086	1.7164252628962753	4.389116862869944	0.8480829085851432	0.0	3.057509304000812	0.42797036253882975	1.4593246099772563	2.850620312083631	3.72716552043903	0.5860110718587873	0.6630743068917423	2.1718328053607783	1.200302956466212	0.0	0.0	2.287049399809626	0.0	1.7290460368881597	1.4495112755307855	1.985456609751832	3.14410218935783	2.4962872719404428	2.031136922799126	1.5654546325507486	1.0740427146787628
2R_15373	1.6852431013731022	2.5641821194965275	0.0	1.325644360373061	1.3327038232784978	0.0	4.4310606718551435	0.9514749669790612	0.7876228534126753	0.9283412463593937	0.5101433849809298	1.0027783645888209	1.219738888056756	0.7363842912735663	0.9044544017504449	0.0	0.5152119417060357	1.5403414185238253	1.680814078767654	0.8280747824399124	1.9644873081023317	1.0034776521512956	0.6375309090923	1.3986872760439417	1.9097371641472565	0.0	3.774392008353988	0.9767432229322639	0.9719601169773441	1.5872346715033727	2.16490749891484	0.84577882782159	2.0734682322549824	3.4773888009302714	1.4755057197487391	2.6849276111296905	1.187099316883698	1.0586624632591193	0.0	2.5446276802563355	1.5560821337496165	2.137532610197501	1.3439683881432314	2.061796883081507	1.6324960369992632	3.703241210023696	2.259893134173471	1.935292788897798	2.390012932625535
2R_15374	0.0	0.0	0.7665906310972702	0.686259277539173	2.0697414561762604	2.443409416215735	3.440805754128278	1.1082585357333583	0.4077364235187588	2.1626257044212576	0.7922727421098349	0.5191180806751027	3.315029320013609	1.14363376821151	0.9364355069374887	1.8795654645133026	2.4004332301893845	0.0	1.3051851875055143	1.286032707412641	3.0509260577560644	1.0389601754097242	2.475276443823799	1.62916226521328	0.0	0.0	0.0	1.5169206430044573	1.5094922913247666	0.4930075749627878	1.2608199364210533	0.6567638931177185	1.0733925731538505	2.0251955933904098	3.0553578908742263	3.3358385480829433	1.3827089480626864	1.6441444453237573	0.0	3.951906874104893	2.0138806319782976	2.6557377745767283	1.6697886147801004	1.3723078521991507	1.4487603175276962	2.3005117028180577	0.7799339832679203	1.8033514926821197	0.8248409088097133
2R_15375	0.0	0.0	1.3415669170671503	2.8022949674865725	0.8049194422536103	0.0	0.0	0.43100013279114097	0.0	1.0513024891415697	1.15542643947532	0.9084791997630686	0.8287779095104917	1.6678406597070345	0.8194014152482736	0.36548013783571726	0.7001437441783047	1.1163927652836683	0.38068846595415495	0.37510218721335165	2.3730014137155924	0.3030375759321254	0.288789422752396	0.9503682534426852	2.0185077552798107	0.0	1.7097280677508242	0.5899282319859737	0.5870393568208955	0.8627846801191286	2.696820718055484	0.0	0.6261612159750257	0.7875956209998511	0.4455840901170652	1.4594656049930068	1.8820672465315853	1.2788107673692635	0.0	0.7684454180135594	0.23495857468865525	1.549218837385625	2.1916519781339368	1.6010655838624541	1.2676967562027504	4.025995450021242	1.8198911509453437	1.4026415457306205	2.8870148687280355
2R_15376	2.4161435111929057	1.2254279485435453	2.358956682525618	2.956464872171328	0.0	0.7518872181203015	0.0	1.1367796460422857	1.5056263752014905	0.2218281026969173	1.4627914849737427	0.9584597168965586	1.4572893555271895	0.351919578774787	0.2881604219037422	1.1567617272889499	1.7235459821385481	0.2944529423563608	0.8032645313164324	1.1872159635274593	0.6258883703056025	1.5985468314116242	1.21870937032425	0.6684355476564299	0.9126673482060793	1.0372471295222936	1.202526508193715	1.8671504411967577	2.1676748522404434	2.123919668260739	2.5865344499230116	0.8083989089686645	1.981829529894181	0.8309256569983757	1.880392642907373	1.0265059753682706	1.9856102822842856	2.0237479400354044	0.0	1.6214437886785282	2.230964628948194	3.2689000445551075	1.5414846665694162	1.970674005982178	2.8977863163899844	2.1237439779912166	2.880020298383063	3.329569563235574	1.7767433183346582
2R_15377	1.1330607642358885	1.149339285071887	1.3274913095781418	1.188382938813965	0.7964742950266631	0.705201410459237	1.9861272980485902	0.213239057787017	0.0	0.6241633870001496	0.457321520901377	0.2996491707508849	1.0934432549968716	0.6601367261984568	0.5405362162508105	1.4465822036249614	0.9237305263749082	1.3808495826188818	1.130082943567726	1.4846665861977377	0.5870260205153853	0.899574393363012	1.7145568102110773	0.6269313796646908	0.8559984605723684	0.9728428959898637	1.1278598295803797	1.1674775089835934	2.3235207566498874	0.8537324156734343	2.1833393739056013	2.2746126164118303	1.2391831701081262	1.1689983507771267	2.6454543554628236	1.4441530143661454	1.330229110680649	1.265393592135427	0.0	1.5207659063749595	2.32493409044347	1.1497234225334754	1.4457715663575894	2.6404455635708923	1.6725282509882866	1.3279183478942898	1.1254981285892418	1.3879251483639936	3.3328453095558626
2R_15378	0.0	1.9026932242049976	2.1976180164827213	0.6557762344594148	0.6592684440895529	1.1674376424857642	0.0	0.7060204339258068	0.7792502490483796	0.6888545808691857	1.8927016817487234	0.49605930488201727	0.0	0.5464172730805563	0.4474199261506566	0.0	1.1469040319640624	0.914380350039428	1.870814986874362	0.0	1.94360437544217	0.9928104637457389	1.4191960840784745	1.0378641917342004	0.0	0.0	2.8007020426453564	1.4495403410942367	0.9616279669107664	0.47110860523209447	2.409630812431125	1.8827730284479474	2.05142680837376	0.6450793860495647	1.4598207690452598	1.593831743645552	1.321290213467647	1.0474086481599334	0.0	1.2587888638473823	1.9244257975282368	0.0	1.1967135374150095	2.185585208798572	2.4227133669818226	2.7479062053877428	1.8632249771121443	1.148832120243203	3.152808758502731
2R_15379	0.0	0.0	0.0	0.0	0.0	0.0	0.0	0.0	0.0	0.0	0.0	0.0	0.0	0.0	0.0	0.0	0.0	0.0	0.0	0.0	0.0	0.0	0.0	0.0	0.0	0.0	0.0	0.0	0.0	0.0	7.159579875852884	0.0	0.0	23.00019090158448	0.0	0.0	0.0	0.0	0.0	0.0	0.0	0.0	0.0	0.0	0.0	0.0	0.0	0.0	0.0
2R_15380	0.0	1.0876071945650962	0.0	2.2491075541225243	0.7536949139461294	1.334648763154298	3.7589010777521166	0.0	0.4454308064221857	0.3937593242207975	2.1637917663741915	1.134218931475029	2.5867834816698454	0.6246801637561568	1.0230070186465534	2.7377698345948978	1.311174140708915	0.5226731427959751	0.0	2.107385627967199	1.1109926052332195	0.0	1.622466356537631	2.966291537573659	0.0	0.0	3.201844262295082	1.6571567961988802	2.748402848136891	1.077170196337966	1.836506817113305	3.5874017338917055	0.0	1.4749471378945775	2.503364521917457	3.6442298721895696	0.50351250322248	1.7961421739930108	0.0	1.439084143825523	3.5200955213120664	1.4506275995246583	2.2801963668628003	0.4997249513867567	0.39567379765811755	0.6282973042527181	1.2780558827378616	2.626756774931074	0.9010957324106112
2R_15381	0.0	1.514564506665447	1.1662185666194194	0.0	0.0	3.717172257851318	10.46903364538033	0.5619999464976051	1.2405833520661418	0.0	1.2052889041344543	0.789737207046983	1.4409064108231668	0.0	0.0	3.8125244478130216	0.6086320580625245	2.911426826236148	0.9927927219556905	0.0	1.5471302281398234	1.580575860686779	1.5062606972751895	0.0	1.504011801078196	2.56396581925887	0.0	0.769233254445899	0.7654663236152791	1.5000303006120723	1.9180923420802607	1.9982770854968848	3.2659161155977543	0.0	2.324066428325908	0.0	0.7011742565274065	5.00249207480193	0.0	0.0	1.8382366457622397	2.020094281840322	2.54025865421669	0.6958998416410321	2.204007083237964	2.6248358821364697	1.7797768231054898	0.9144828663404645	1.254835036249047
2R_15382	0.0	2.2837520859220617	0.0	0.7871107776560031	0.7913023840199966	0.0	0.0	0.8474175543224313	1.4029700314377525	0.8268138373248737	0.4543519006357838	0.5954067938296804	0.5431714870601343	1.967550372240855	0.5370262408206105	1.437188812692332	0.45886613810182136	0.0	2.2454894852709364	1.4750258940795706	2.332856652957246	0.5958220007988783	1.135615549620324	1.2457207933597103	2.834800096700701	0.0	2.241072128906469	1.159896486197986	0.5771082398821961	0.565459132459028	0.4820359656674704	0.0	1.2311365261463851	1.5485432698606094	1.752184053618234	1.9130338631863224	2.114546014900149	3.7715302518841622	0.0	6.043563212347242	0.46196742316604017	1.5230102480313572	0.9575889595355463	0.5246599626316188	2.077084597412401	0.6596477507396961	1.7891035186925088	0.6894563237002956	2.3651453263545776
2R_15383	0.0	0.0	3.446320372354238	6.1703580319396245	0.0	5.492352311332892	0.0	0.8303897401029584	0.0	0.0	0.0	2.333771304414795	3.1935427417373465	0.0	2.104941434214476	0.0	0.8992915740696109	1.0754533788809348	4.400738267851814	0.0	0.0	0.0	0.0	0.0	1.1111353091689553	0.0	2.196040538908348	2.2731795838012765	0.0	0.0	1.8894001815713575	2.952578198664519	2.4127967016103966	1.517427196119271	6.867904274463432	1.8745937989561887	2.072056811653662	0.0	0.0	2.961062618775624	0.9053695111747042	1.492407228981832	0.9383473863365734	1.0282351310516522	1.6282785082461315	0.0	0.8765768412080176	4.053615277589547	6.489337786255119
2R_15384	0.7232779186723163	0.0	1.2710860464241298	0.7585922712191914	0.7626320077873879	0.0	0.0	0.40835700987276574	1.1267814866015766	2.1913562391418298	0.8757797505008584	1.1476681678166303	1.8322197625108152	0.3160437192126011	1.2939219208177752	1.3851167542614502	0.8844811067759744	0.26443542402326015	1.0820655852936032	0.3553957317256936	0.5620832152958581	1.1484684942934897	0.5472350293460257	0.9004394865045731	1.6392539689617096	0.9315066859823894	1.6199053975247846	0.5589356255954062	0.2780992605229423	0.0	2.787425366685807	0.7259880188745269	2.96632532567879	1.1193274722362014	1.266524343104484	1.3827907815422873	1.273707518033151	2.120347019628113	0.0	0.0	1.3356884191539857	0.3669571793263958	1.6150639879123074	1.769776902934917	2.2020107000103937	2.2251161447052787	3.233026738941626	3.6546181216432334	2.735341986131816
2R_15385	2.1928018385152312	0.667291652027956	0.0	0.0	0.46242276325993803	1.6377235871420028	0.0	1.4856463534735973	1.6397404881113895	0.9663500251697944	0.5310300224726595	0.3479449328431485	1.2696782673360918	2.6828684324770116	0.0	0.41993353963828267	0.8044591492426179	0.962044274816798	0.874815556075196	1.292967575217742	0.6816395612695128	2.785500578130645	0.0	1.0919649614651026	0.9939634611079988	2.259280446289222	0.0	1.0167337083928418	0.6745031795068127	1.9826643757640694	1.4084653840054109	1.3206109198939866	2.8778154387891535	3.6197624187035298	2.0478891715146603	1.1179422975201077	2.47140468927415	1.4693425893100402	0.0	3.531748743624531	4.049480767477032	4.005088063876348	1.9585916785707072	3.0660176765730314	1.6993348002476854	2.312917098459377	1.829659390346513	3.2232461803827674	0.8292888226379264
2R_15386	0.0	0.0	0.0	2.85742696702415	2.8726436422363646	0.0	0.0	0.7690892568075167	0.8488606931321059	1.5007799553427916	1.649421415955711	3.2422337693777505	0.0	1.1904574832871673	0.9747759185118525	1.3043469187151868	0.8329046650657128	0.9960619693977889	2.717246581432076	4.016059956026821	0.0	0.0	3.0919458109699764	0.0	0.0	14.035008926265677	2.0339258837407965	3.1580556314658557	2.0950604341132824	0.0	0.8749610642326416	4.101922379596273	6.704042448209038	2.81081737444922	3.180453189135826	0.0	2.8786422020461386	0.0	0.0	2.74247300858065	0.0	0.0	1.7381546498765563	2.8569883076801177	3.7701920173875227	0.0	3.2474670568823085	0.0	0.858612310783312
2R_15387	0.7950296021322056	0.0	0.9314548001312233	2.9184654141836086	0.4191438768360807	1.4844464157892847	0.0	0.44886744459584244	0.990849701179547	0.4379538899371072	0.48133007286759705	1.8922812585941107	0.5754235232215615	1.3895854185799519	1.137826778161554	1.5225251505929625	1.2152808834955913	1.1626733487829368	0.0	1.1719566707304916	0.6178438239095674	1.5780007008847914	2.7068519083727023	2.6393765686969672	0.30031227671782224	1.023915386908955	0.5935352144442729	0.9215759735559304	1.834126042608949	2.3961381919987192	2.0426317676220394	1.9950213842352131	1.3042380432673146	1.2303686479757812	1.8562239467367674	1.5199684332955772	2.240101969441649	3.9954733950083483	0.0	0.8003016817219418	0.978795568561791	1.2100818208924016	1.2680599636137802	1.1116256702824885	2.2004161955208854	2.445855400190162	2.843003382889725	2.1911830591749437	1.7539068274581628
2R_15388	1.569040200849698	1.193686781601992	1.838283785610889	0.0	0.8272064221659556	0.0	0.0	0.0	1.955503304507259	0.43216457449313683	1.4249021021010753	0.0	0.0	1.3712164794990451	2.245571676514621	0.7511994401460812	0.9593728617977343	1.1473039618929872	0.7824582867575037	1.5419527567262679	1.2193530844145946	1.2457128791264862	0.0	1.302243315959454	1.778054680159968	0.0	1.1713785368310696	1.8187873090114182	0.603293572667133	1.7733477187300277	0.503907551105044	3.1498386928232422	1.286997311720015	4.856417585865105	0.0	1.9998346136774485	1.6578675347261078	1.971328602538953	0.0	1.5794449767174015	1.4487852949451592	0.0	1.0010379762776023	3.2907932490034653	1.3027973273373388	2.7583127097739912	3.740562269163473	1.441478530294437	1.9779679099431209
2R_15389	1.7002491375061186	0.0	0.0	0.0	0.8963804783749554	0.0	0.0	1.4399208849868952	1.059514856623271	1.8732150894406352	0.5146858928611316	1.3489433052618232	0.0	0.0	3.0416933423172785	0.0	2.5989979095740017	1.2432457566157458	0.8478903386117899	0.8354482706304343	1.321319892867383	1.349883990969816	0.6432077232266876	4.938995991016954	1.9267421795461674	2.18974394010262	0.0	0.6569603404210814	1.9612296282175443	0.6405472015389531	0.5460461616504136	0.8533099594669237	4.183862340887715	2.6312645804948565	2.977288351270007	2.1670681702219046	0.5988348470381178	2.1361783811484822	0.0	6.846095996642674	3.1398761444456063	0.0	1.084748469067367	1.7829907673172085	2.352903419291013	0.747243251515428	2.0266809507140073	0.0	3.7509025609287234
2R_15390	0.942434232227104	1.4339610736926935	0.0	0.9884489851594269	0.0	0.0	0.0	0.5320909364694063	0.0	0.0	1.141144773613994	1.4954165482795234	1.3642229795175562	0.0	2.6975773058216412	2.7072196132646544	0.5762413390926734	0.6891209848365818	0.0	0.9261643274842969	0.0	0.7482296885568743	0.713049591886066	3.910921718208704	0.7119849856606224	4.855028838871302	0.0	2.1848865570484803	1.4494581200818073	2.8404007237341045	1.8160136079953026	0.9459655044219157	1.546053852147778	2.916977000608676	6.60114661916775	2.402376430765313	1.3277170900424538	2.3681325143804846	0.0	1.8973675922025781	1.7404077427259659	1.9125871183432406	0.6012672308156671	1.3177296572189843	2.0867122856750853	0.0	6.178549984188529	2.5974453259404267	4.158189405527422
2R_15391	1.643001691798842	0.0	0.0	0.0	0.8661993174869097	0.0	0.0	0.0	0.0	0.0	0.497356401519006	0.6517621693773454	1.7837483402221694	0.0	0.5878558850135077	0.0	0.0	0.6006928150651835	0.8193418423622346	0.8073186992287361	0.0	0.0	0.6215508975288192	0.0	0.6206229018291246	2.116015187910613	0.0	1.2696809272784535	1.2634633070671948	4.332859689871234	1.055321538004503	0.8245789844006972	0.0	3.3902264179664368	1.9180286348248978	0.0	1.7360161727266654	0.6880843943766716	0.0	0.0	0.5056927348237312	2.500745222076179	2.0964499031807025	0.5743191360494263	1.3642086491646883	1.444167092154396	2.9376638022975765	1.5094270132039391	3.6246095454092377
2R_15392	0.8445660619573664	0.0	0.0	1.771604719554973	0.0	3.1538776926230803	0.0	0.4768353392206603	0.5262936297419056	0.9304835723125309	1.5339619168388114	3.350308228357009	0.6112768350530589	0.0	0.0	1.6173901792068317	0.0	0.6175584210266292	0.0	0.829985724245543	0.0	0.6705289132067375	1.278004268534257	0.0	0.6380480833035578	2.17542638357118	2.5220680958385877	1.305329661005887	1.948406203725353	0.6363590082981214	2.169903439296951	0.0	2.7710042119264022	1.7427067721585165	0.0	2.1528988783396845	1.1898387768457375	2.12221106096405	0.0	0.0	3.1193461850396162	4.2849307555189915	0.5388279414617324	0.590444250253891	0.0	1.4847148605110387	3.5235017567173044	1.5518070793438958	1.0646792653713069
2R_15393	0.39451522836671804	1.2005495155242456	0.9244262155811853	1.2413328074495857	0.8319621903135141	0.0	2.0746216512494615	0.8909607488133071	0.9833729337613759	0.0	0.9553960914554819	0.9390012282136064	0.5710814844189555	0.3447749664137466	1.9761716608853295	1.5110364591943093	0.7236663600894335	0.8654250240761241	1.180435183956658	1.938522173049238	0.6131816894136634	0.31321868026186084	1.4924591709437065	1.30973016218847	0.2980461761748563	2.032378223961577	0.5890565081908308	0.3048739775974943	0.9101430344387202	0.29725717239940996	1.5204138363740765	1.9799673242032552	3.235991264376862	1.62811268688902	2.302771532917244	1.0056660229398455	0.8336994663489714	1.6522184568530751	0.0	0.0	1.4571146390770753	0.8006338458030453	2.516982838304895	1.65485632482226	2.402193490920429	2.0806280833607804	1.4107753042654367	2.1746487996554773	2.735341986131816
2R_15394	0.0	1.8212751712749937	3.505966418591495	1.8831448368123178	1.2621154405246715	0.0	0.0	0.6758091479824022	0.37295269482936894	0.0	0.7246844705698028	1.42449736610437	0.4331751897350649	1.0460711164125995	1.2848232057572413	0.0	0.0	1.3128797176363334	1.193840689361817	0.0	0.0	1.900654319255947	0.9056448891221226	2.4836324893503083	0.0	1.5415940575865545	0.0	1.3875131310773943	1.8409579829875233	2.2547470994482364	2.3065204178953693	1.802207379642734	0.9818221519499382	1.2349516510253866	1.3973536497375176	1.5256301672617008	1.6863345978734898	2.005178071593179	0.0	1.2049240909871919	2.578908901958799	1.2145892574924368	3.436515080459128	1.2552371632543884	2.6503350371343415	2.1042565480123745	0.3566991616035896	1.6495087515511568	2.2634228045506117
2R_15395	0.6393570420990399	3.404848611432207	0.7490691972521295	0.3352869610454891	1.0112174009211718	1.7906715680928829	0.0	1.0829278340140196	0.7968341460643207	1.2326977009818068	0.774164309949223	0.2536264781985216	1.156878563937948	0.8381208893837155	0.22875801144869795	1.2244036878549316	0.9773200757649796	0.935013477751775	0.6376767344982539	0.3141596859860841	1.4905965715285123	0.0	0.9674803022824481	0.5306418752905099	0.7245268670501893	1.646850661605785	0.9546334326947632	1.2352078609023531	0.7374954330595308	1.2043481013066792	1.0266685365722945	1.9252580800434391	0.5244293893586145	2.9683606397226154	3.3587141409217183	0.4074491981134939	1.3511053223754188	1.3388044738454234	0.0	0.6435968102827205	1.574280600010288	1.6218983788541819	1.0197646293496172	1.7879226095910516	0.8847793757502819	1.1239652459830254	1.3336882468285036	3.230578138683609	1.2089821327553056
2R_15396	0.2663599904280874	0.40528011908102574	0.9362002030431001	0.2793651304489889	0.8425585064201273	0.9946727317831159	1.4006967625975864	1.2030780028857029	1.1618806479018293	0.7336418267869299	0.4837822639229633	1.0566231676041027	0.1927850280371122	0.23277747004596236	0.9530196389138198	1.020187885962582	1.4657667249846387	0.9738306008425737	0.7969798925161039	1.0470465225805006	0.827988666491133	0.845888003074972	1.4107034017056934	1.1053429892559776	0.40245633590229263	0.6860878938967816	1.5908241264387015	1.4408660741331358	1.0241501151718253	1.2041727959061979	1.197605609995285	0.8020740994552633	1.7478435106765273	1.09923280145855	1.2437871278231325	0.33949157470179403	1.1257572124450208	0.6693047984602778	0.0	0.5362526067239213	1.4756732316417396	1.6216622946651202	1.8692963519899988	1.4897186323727478	1.7693011738074778	0.9365013676197722	1.4287436942397054	1.223525717580704	1.8467871779245135
2R_15397	0.9927087527527814	0.5034854282254333	0.38768507503954774	1.7352969676171375	1.046722773798603	0.0	0.0	0.5604755343461649	0.20620304962763028	0.3645655949386046	1.0016829876885949	0.26253168757469025	0.9579986565026841	2.0242800243237484	0.9471602053291779	0.6336971769044248	0.8093082098167144	0.2419608038983176	0.6600665294256338	0.6503806157439456	0.5143112241224307	0.7881442921959844	0.7510874995906572	1.9224573003009027	1.2499435025536845	1.7046740799533056	0.49407602841925313	1.5342934532618924	0.7633900135150568	2.4932691705471908	0.8501731377595046	1.3285712027143242	1.085685797318964	1.365593010130242	0.3862937417787034	2.9522874913940815	2.0978170116177104	1.6629743093750842	0.0	0.6661944680277285	2.64802845726188	1.3430765478419984	1.9000261950278088	1.850699277468495	1.0990143819220046	1.7451440494252717	2.3665989582704703	3.3440086248670453	1.8771469868662283
2R_15398	0.7081173044466792	1.07743608568332	0.8296285578724407	0.0	2.2399394798218415	0.6610836827491138	0.0	0.7995948932432871	0.22063260840518453	1.3652693498942325	1.286133822567207	0.28090297948172277	0.7687777029045241	1.2376765321244205	1.2668000488883475	1.6951041865276373	0.6494561367716523	0.7766777949061121	0.35312814328188535	2.0876777327040426	0.550301400076822	0.8432966015821594	0.26788222333030215	0.5877102614270416	1.3374113323034909	0.9119813926612492	0.5286501974508487	1.6416593608264944	0.544540054787264	0.8003225193043128	2.27416516533863	2.8430823931674474	0.5808296477756083	0.7305768474060211	2.4799535025251296	2.7076122623427183	1.4964112317634235	0.8896724860539389	0.0	2.851252170159308	1.7435881072993658	1.437061588435908	1.3553234257986175	1.7326806440859102	1.9598676336758096	1.8672647391141732	2.110172886042519	1.3010959065766299	2.231672113806351
2R_15399	1.6711352824118357	0.0	0.0	1.752729174597766	1.7620629951617273	0.0	0.0	3.7740392145318626	0.0	0.9205697442970243	0.0	1.3258449609936414	0.0	1.460439469603435	0.0	3.200315423088099	0.0	1.2219573018791747	1.666743336860162	0.0	0.0	1.326769539069648	0.0	2.7739566524889736	0.0	4.304496649379808	0.0	2.5828440780938404	0.0	3.7774735652399904	0.0	3.3547939502329736	0.0	0.0	1.9508715909006666	6.389882515620068	2.354323302738902	1.3997333228073388	0.0	0.0	0.0	1.6957108012708335	3.1985220269417907	4.673226942648757	2.7751367726158382	0.0	3.983955019554247	1.53527336616976	1.0533356506717648
2R_15400	0.0	0.0	0.0	0.0	0.0	0.0	0.0	0.0	0.0	0.0	0.0	0.0	0.0	0.0	0.0	0.0	0.0	0.0	0.0	0.0	0.0	0.0	0.0	0.0	0.0	0.0	0.0	89.3120294372449	0.0	0.0	0.0	0.0	0.0	0.0	0.0	0.0	0.0	0.0	0.0	0.0	0.0	0.0	0.0	0.0	0.0	0.0	0.0	0.0	0.0
2R_15401	0.0	0.0	0.0	0.0	0.0	0.0	0.0	0.0	0.0	0.0	0.0	0.0	0.0	0.0	0.0	0.0	0.0	0.0	0.0	0.0	0.0	0.0	0.0	0.0	0.0	0.0	0.0	0.0	0.0	0.0	0.0	0.0	0.0	0.0	0.0	0.0	0.0	0.0	0.0	0.0	0.0	0.0	0.0	0.0	0.0	0.0	0.0	0.0	0.0
2R_15402	0.0	0.0	0.0	0.0	0.0	0.0	0.0	0.0	0.0	0.0	0.0	0.0	0.0	0.0	0.0	0.0	0.0	0.0	0.0	0.0	0.0	0.0	0.0	0.0	0.0	0.0	0.0	0.0	0.0	0.0	0.0	0.0	0.0	0.0	0.0	0.0	0.0	0.0	0.0	0.0	0.0	0.0	0.0	0.0	0.0	0.0	0.0	0.0	0.0
2R_15403	0.0	0.0	0.0	0.0	0.0	3.4025236517925346	0.0	1.0288563335881467	2.2711426345708787	2.007682396690938	0.0	0.0	1.3189375694090897	1.5925456124970239	0.0	0.0	0.0	0.0	0.0	3.581681133673712	0.0	1.4467843770435829	0.0	0.0	2.7534025171605814	0.0	2.72090333990885	2.8164789366102125	2.8026866554278933	1.3730567813901375	1.1704873324008451	3.6582566395071594	0.0	1.8800985923701838	2.1273404733970755	0.0	0.0	0.0	0.0	0.0	2.243513162130844	1.8490987492696058	1.1626163052286342	0.0	1.0087219140296575	0.0	2.172164687010075	3.3482974326092356	0.0
2R_15404	0.816005856963639	1.2415939434054164	0.0	0.8558476906062672	0.0	0.0	4.291097774379229	2.764262836061799	0.0	2.697053832789944	0.4940296028466381	0.6474025562042529	0.0	0.7131242895053563	1.167847477250915	0.0	0.9978761204652019	0.5966748029242794	0.0	0.0	0.0	2.5914160896878746	0.6173933664416701	0.0	0.6164715780710702	6.305583720496174	2.436780768926172	3.7835642347996723	2.5100240949762997	1.2296792430881576	1.0482625310613292	2.457190217729168	0.0	2.525661988635531	0.0	1.0400477673138573	2.8740067073568536	1.3669636463536552	0.0	3.285668145545899	1.0046203494491517	0.8280059430954572	1.5618201201789348	1.140955072954379	0.0	2.1517606674073027	1.4590069385992979	2.2489957671650664	2.0573512374324774
2R_15405	0.0	0.0	0.0	0.0	0.0	3.3118263331260134	0.0	0.0	0.0	0.9770829111520922	1.0738559460907133	2.8144754099283436	1.2837801059272642	0.0	2.5385117619403976	0.0	0.0	0.0	0.0	0.0	0.0	4.224657126827586	2.6840154266470666	0.0	1.3400040521722538	0.0	0.0	2.741403165278923	1.3639892648588898	4.009370165367809	3.41786082926418	1.7803712643805039	5.819556503238002	1.829982878680187	2.070634305689399	2.260717723620024	0.0	1.485662024369017	0.0	0.0	5.459275768109182	1.7998093641921449	1.131625725202346	3.7200849369792808	4.909167634918163	0.0	1.0571318448494107	0.0	5.5899961429026614
2R_15406	0.0	2.495863522189225	0.0	0.5734776233619185	1.1530631352801344	0.0	0.0	0.9261244138249877	2.044367685252422	0.6024047031903835	1.6551713910113337	0.8676097005705401	0.0	0.4778429937895701	0.0	1.0471151558609968	0.0	0.0	1.0906876218298074	2.149365421353	1.6996858980460412	1.7364294565114715	2.89587620609107	0.4538071515650538	0.4130789383937376	1.4083935750211822	0.0	2.9577938035740967	0.0	0.8239708274776474	2.107226945532398	0.0	0.8969884152152198	1.1282464162380834	0.6383080852697899	1.393809034781668	1.5406278983062338	0.9159609492872725	0.0	3.30244010694622	1.3463313547647744	1.1096434227439618	2.093056744721869	2.293558342619696	2.7240012842758055	0.0	2.932909117358599	2.0093119553257615	1.3785687699030866
2R_15407	2.8592080222515004	0.0	0.0	0.0	3.0147796557845177	0.0	0.0	0.0	0.0	0.0	0.0	2.268437862950058	2.0694267853358763	0.0	0.0	0.0	0.0	2.0906925711839004	0.0	2.809847503956265	0.0	0.0	0.0	0.0	0.0	0.0	0.0	0.0	0.0	0.0	0.0	0.0	0.0	0.0	0.0	0.0	2.01405001288992	0.0	0.0	0.0	1.7600477606560332	0.0	0.0	3.9977996110940537	1.5826951906324702	0.0	0.0	0.0	0.0
2R_15408	0.4158848032365819	0.6327896404742378	0.9744993022584996	0.87238111190207	0.8770268089554961	0.0	2.186996990692141	0.9392211227073612	1.5549584515101755	1.145481670460502	1.0071467130759872	0.9898637947418435	0.9030225972374732	1.0903508312834738	1.4880102089404414	0.7964421337003338	1.5257299091885557	1.2164029505069966	0.8295836153917626	0.4087050914845477	0.6463956975902369	0.9905540763281349	0.9439804256218943	0.34516846982675303	0.942571032152983	1.0712326888797477	2.483854942871336	0.9641639541520756	1.9188848976083017	0.3133586025710447	1.869897850151729	0.8348862217057059	2.046764474718365	0.8581510620477544	1.4565029945701569	1.0601395991824203	2.343621833180998	1.7417136232659498	0.0	2.5118559601318218	1.5360416820270832	1.6880030249014206	1.591991645227846	0.5814981252500442	1.841681676372329	1.0966643856047447	0.991461533275432	0.0	1.0485477613505294
2R_15409	1.8550131033488089	1.411247857108332	0.5433322403299765	0.48639622712174546	0.9779728724994761	0.0	0.0	0.26183144286667726	0.0	1.2773269736074866	1.4038370235061277	0.0	1.0069607842479111	0.4052835191254306	1.327424524300829	0.44405643779701826	1.134227936714618	1.0173084865908568	1.3876034284905512	1.8229887079521956	2.8831841886179097	0.368189054770331	0.7017552477696025	1.9244873502484223	0.0	1.194531910725463	0.0	1.4335193742831283	0.35662485953438344	1.3977051079832024	2.3829984972215725	0.9309818903075242	0.0	1.435386781714512	1.6241469506505657	1.7732430043346925	3.2667168107697115	1.5537483304488642	0.0	1.8673142512489997	2.854734277051391	1.8822927078098206	1.7752303879203857	1.6210718591975888	2.0536598207488694	1.6305210717333478	3.0403424420610925	1.2781515542642439	1.7538539112769154
2R_15410	1.5014507768130956	0.0	0.8795480881922868	0.0	1.583145829499152	0.0	0.0	0.4238536348628092	1.4034496793117484	1.6541930174444992	0.9090144692378141	0.0	0.54335718671383	0.6560743463449278	1.0744196790708418	0.7188400796474808	0.0	0.0	0.7487523913279497	2.213295264654781	3.500481316180975	1.192051401256422	1.1360037942526728	0.0	1.1343077036507694	0.0	1.120919153706039	1.160293032005233	1.731916625533647	2.2626098072822094	0.9644015285764228	1.5070766668738897	0.0	1.549072686363126	1.752783090901522	1.913687891857497	1.0576344683073222	0.6288032773226814	0.0	3.022814693902227	1.3863760822398292	0.0	1.9158326807528265	3.6738753349130997	2.077794711804679	1.9796198140147185	0.0	1.3793840705279075	0.9463815692189395
2R_15411	0.7635159113661866	0.0	5.367200607710234	1.6015898021011576	0.0	2.851210709603619	4.015070970394472	0.8621501265463954	0.0	1.2617823129411927	0.9245018506678047	0.6057580941396539	0.5526146631216804	2.6690089889553734	0.5463625801950995	2.193262064988402	0.46684364397980843	0.0	0.7615092992469586	3.001339197549947	0.0	1.2123610391776896	0.0	0.6336889849392406	0.0	1.966658065815392	4.560067488998837	0.5900307925270003	2.935707075617708	1.725869354911456	0.9808325699186498	0.7663767820942502	0.0	2.363197639575179	0.8913231121152559	0.0	2.689134926807126	2.5580661838231475	0.0	0.0	1.4099965370485048	0.0	0.48711844499322127	1.6013439332337795	1.6905561980608306	1.342231793229729	2.2752594296306854	1.4028853985723677	0.9625055945637684
2R_15412	0.0	1.3276889734567758	2.04464785055628	0.915194172629233	1.3801017935480886	0.8146316313153198	4.588652537593683	0.9853144303387378	0.815634872240585	0.7210184645378245	0.7924301577152612	0.3461474823655165	1.5788990374905159	1.9064349921109813	1.2488287547316559	0.4177642028549337	0.2667677965598905	0.6380496303076637	1.3054445129947865	0.42876274250713525	0.6781182760334692	1.3855554733459308	0.3301024337561164	1.810539956969259	1.3184383203570438	1.123804609037367	0.0	0.6743209057451434	1.0065281402117858	0.657474039966269	0.8407136313588427	1.313788769304429	2.862948917547644	0.45013288372860555	0.0	2.224334227571301	1.2293188236832573	1.096314078781349	0.0	1.7567520325181827	1.8799953827313398	2.6562654395428673	1.6701203828339017	0.6100357840890588	0.24150802829440435	1.1504843941969107	1.040118596402599	1.6032975983684201	1.650009590680746
2R_15413	1.2032174033365217	2.4410077090074713	0.9397911079314846	1.6826200076138556	1.6915804753552584	2.2465978084438376	4.218207894376074	0.22644235287191175	0.9997175797837112	2.2093673863128585	0.9712757342541027	1.5910139531923695	1.1611468647583219	0.0	0.5740050340241484	1.1521135523117156	0.0	1.1730790098040078	0.0	0.0	0.6233733850733243	0.6368493787534311	0.6069061366555375	0.3328747982986769	1.51500001515	3.099237587553462	1.7965416573096789	1.2397651574850435	1.2336940346267073	1.8131873113151953	1.030456427793986	0.8051505480559137	0.6579553379916572	0.0	1.40462754544848	1.022381202499211	1.4125939816433413	1.007807992421284	0.0	0.0	0.9875555654311112	0.8139411846100001	0.5117635243106865	1.6823616993535524	1.7760875344741367	1.7626751768624205	1.6732611082127837	2.2107936472844543	1.5168033369673413
2R_15414	0.0	0.0	2.9004263336667853	5.192978884828556	2.6103165452564934	0.0	0.0	0.0	0.0	0.0	0.0	0.0	0.0	0.0	1.7715206095164668	0.0	0.0	1.8102050672708405	0.0	2.43287810940069	0.0	0.0	0.0	2.054666877886422	1.870264956695885	0.0	3.6963793963812446	3.8262199758909876	0.0	3.730627782581997	0.0	0.0	0.0	0.0	0.0	0.0	0.0	0.0	0.0	0.0	3.047839188689591	0.0	3.1588560266076757	0.0	0.0	0.0	2.9509114406393917	2.274350849094774	1.5604092953581723
2R_15415	0.0	0.0	0.0	0.0	0.0	0.0	0.0	0.0	0.0	0.0	0.0	0.0	0.0	0.0	0.0	0.0	0.0	0.0	0.0	0.0	0.0	0.0	0.0	0.0	0.0	0.0	192.86403085824492	0.0	0.0	0.0	0.0	0.0	0.0	0.0	0.0	0.0	0.0	0.0	0.0	0.0	0.0	131.0684701688162	0.0	0.0	0.0	0.0	0.0	0.0	0.0
2R_15416	0.0	0.0	0.0	0.0	0.0	0.0	0.0	0.0	0.0	0.0	0.0	0.0	0.0	0.0	0.0	0.0	0.0	0.0	0.0	0.0	0.0	0.0	0.0	0.0	0.0	0.0	0.0	0.0	0.0	0.0	0.0	0.0	0.0	0.0	0.0	0.0	0.0	0.0	0.0	0.0	0.0	0.0	0.0	0.0	0.0	0.0	0.0	0.0	0.0
2R_15417	0.0	0.0	0.0	0.0	0.0	0.0	0.0	0.0	0.0	0.0	0.0	0.0	0.0	0.0	0.0	0.0	0.0	0.0	0.0	0.0	0.0	0.0	0.0	0.0	0.0	0.0	0.0	0.0	0.0	0.0	0.0	0.0	0.0	0.0	0.0	0.0	0.0	0.0	0.0	0.0	0.0	0.0	0.0	0.0	0.0	0.0	0.0	0.0	0.0
[truncated: 232 more columns]
