# Supplementary material for: Convergence of topological domain boundaries, insulators, and polytene interbands revealed by high-resolution mapping of chromatin contacts in the early Drosophila melanogaster embryo
Source: eLife. 2017 Nov 17;6:e29550. doi: 10.7554/eLife.29550 (PMC5739541; doi:10.7554/eLife.29550)
Supplement: Supplementary file 3. [file elife-29550-supp3.zip › local_HiC_maps/nc14_all_dm3_CompressedBinCounts_500bp_VC_chr2R_8880833-8929825.txt]

2R_17681	2R_17682	2R_17683	2R_17684	2R_17685	2R_17686	2R_17687	2R_17688	2R_17689	2R_17690	2R_17691	2R_17692	2R_17693	2R_17694	2R_17695	2R_17696	2R_17697	2R_17698	2R_17699	2R_17700	2R_17701	2R_17702	2R_17703	2R_17704	2R_17705	2R_17706	2R_17707	2R_17708	2R_17709	2R_17710	2R_17711	2R_17712	2R_17713	2R_17714	2R_17715	2R_17716	2R_17717	2R_17718	2R_17719	2R_17720	2R_17721	2R_17722	2R_17723	2R_17724	2R_17725	2R_17726	2R_17727	2R_17728	2R_17729	2R_17730
2R_17681	6.715157780306515	54.14692797404139	57.60809214910961	53.36670577241146	52.56241787122208	36.31701628258036	36.460246978398466	29.00795688257289	28.49573459561296	26.29623535581436	17.26527981580018	18.258847805200002	9.566742722271309	19.9100067694023	0.0	10.529330503049293	16.623155556996227	8.497429885246234	7.4946413314480145	9.019215242003192	8.639450669168651	8.84293705774261	11.083921294306435	9.319577636741503	0.0	0.0	3.1227672214366726	6.509853593392685	6.723256315070616	9.364022259577467	8.56942717296801	7.431267674473958	5.766674896535555	9.51429781491918	6.61200875063755	5.841826472750742	6.764789944816226	7.600118257840092	6.433063544943955	9.15812736704885	4.581800720992161	8.295836153917625	6.150639377888377	0.0	0.0	0.0	5.038575332747514	2.6676013941951924	7.516185237657153
2R_17682	54.14692797404139	17.872831137820647	42.62048442114744	57.27812117943426	46.0147284848142	46.93422588821194	22.15498594266142	36.558913187074175	28.217636990580953	11.159829968830595	25.21775531716371	14.274201122922854	13.533397549304704	0.0	0.0	5.487669426305868	8.230462835962348	12.40031750127225	9.895332124453594	10.484445451468957	7.6045652676785584	5.837757623892541	9.756222488214789	8.613383660103576	0.0	0.0	6.1845825777834955	8.28812849914425	9.15425806985298	7.489436951619414	4.84902617613433	6.833119351572717	8.565594527515076	7.1782439628500745	8.058437370278044	9.255703205232665	4.605404735528353	8.780271082089389	7.078090591632112	7.125446992245181	10.208442790525476	7.188015483396095	7.9646485793245505	16.746926311012192	0.0	26.447889722879008	5.543780565634148	5.283135096896659	6.297781554919975
2R_17683	57.60809214910961	42.62048442114744	24.681074243756463	65.59244774260382	63.09770284925564	52.259989624480106	38.32196686636987	41.410637437127505	32.0326395737973	18.15096154718796	13.704952046074856	15.919780227433963	12.26352908991643	0.0	33.59368438733518	12.623132923884803	14.342654624573845	17.287336053927845	18.393500196867933	13.26303922543851	10.601557203103805	13.56407175800882	12.75111731665487	12.436810815736854	0.0	0.0	13.651425927362919	12.196433185210864	6.96108579016155	10.689652900755398	9.013397711526489	7.694142449353308	7.107935854006409	10.319946486386582	7.021438910497367	8.064634822246376	4.669392424494465	9.617625084864612	8.387457100623829	5.86986420746448	7.115817038112315	6.441970727685013	7.511225608315383	5.836740530618081	0.0	0.0	4.637165022791667	7.365241400390174	5.188042599416863
2R_17684	53.36670577241146	57.278121179434244	65.59244774260382	16.805758621706353	41.5575893864104	53.0212432262048	41.041812506368174	42.117732597071196	44.41563921410033	25.167659306115052	21.068472722245588	22.07396032164244	18.148815875603113	28.583270211944953	26.201331027616202	17.900706926762084	5.966147482569154	13.48322527865894	11.954979936554922	12.385230781182951	14.125635399503805	7.758133009522967	9.724205329836943	15.609303590920291	0.0	0.0	8.219048706381509	8.010598021182025	8.445555665079667	10.857976350862165	8.494562323095249	8.001375931845956	4.730727437749023	9.756391363200077	6.571629705022179	7.9673292535296	11.229141868978372	7.273938052779513	9.235456106339916	5.634694844648645	9.866610010399407	11.90969592164373	8.830001383253679	0.0	0.0	19.171705629963075	2.4111654319892213	0.0	6.640252847547929
2R_17685	52.56241787122208	46.0147284848142	63.097702849255654	41.5575893864104	1.2098298676748582	46.92426130948016	36.84877198177301	42.92856581943826	38.79101341522548	7.954856191115421	22.621720279001217	9.157334452563099	16.27891202604626	31.620553359683797	0.0	11.441647597254004	0.0	7.813124273068693	15.87039180029757	16.19244093262232	18.294600234399564	6.241831977685451	9.1275824131046	7.893925377736664	0.0	0.0	8.265829062654985	7.384842610541862	10.677700290299976	5.147894725552863	6.480828898016057	5.058062340618347	5.887595980080301	10.793113993272293	8.885478301258104	8.350052767694574	6.043310391136478	13.076168682576006	11.352026336701101	10.3890706976261	9.095870474804439	9.881422924901186	9.768285008500287	13.429578646969953	0.0	0.0	5.334755934915977	12.709844833977652	11.937009320049585
2R_17686	36.31701628258037	46.934225888211934	52.259989624480106	53.02124322620479	46.92426130948016	2.369787297371337	28.71181567779983	41.45629711000538	39.70318733008603	30.532182366475535	27.14186420958571	18.498690662674896	17.53864421018662	76.65184730952015	15.614265192680033	11.378816739604883	42.665164852863846	14.348416043916714	12.823883200071814	15.097051394892063	5.54352610391007	15.130916472045252	9.482702759940638	9.567890160620957	0.0	0.0	10.686569333393178	5.967235105482816	1.0784987470001557	18.949724900835164	5.760433218093248	9.536584654763375	6.343203463642819	13.37258127796759	7.832515749231042	11.245269677310239	4.340645150088657	1.625545248514983	10.09015831641856	5.876336362836572	5.879848817327209	9.31532866608752	6.678817256752315	10.851612875221644	0.0	0.0	10.776716774088978	0.0	8.161627529436764
2R_17687	36.460246978398466	22.15498594266142	38.32196686636988	41.041812506368174	36.84877198177302	28.711815677799834	7.157736030998151	42.14100928400603	40.78951625040263	21.632814556807446	38.02966940584682	23.24269843080242	25.971526942803028	0.0	0.0	22.019818602649117	0.0	12.362113182717984	11.50898636041254	17.613797836280426	17.41292232866493	16.974334975260756	20.56678513844106	10.733558201377653	0.0	0.0	23.37762854458797	22.49261559396973	13.06685088022663	9.955150181840153	7.049709830418525	13.755135479831393	8.539204662747313	5.478910811315547	15.816169713827497	5.046117986110459	8.034627784911553	12.035677248652934	11.11364666901782	18.08162134282257	9.894297243686252	12.540272188399317	6.538914263963054	0.0	0.0	0.0	7.737380912036039	13.825502798973043	8.989496672088332
2R_17688	29.00795688257289	36.558913187074175	41.410637437127505	42.117732597071196	42.92856581943827	41.45629711000538	42.14100928400603	18.12302708196429	19.023788688231438	63.681353652160055	35.595996826735536	46.23002103598043	29.116155615520228	27.36577089376608	66.89410662920596	22.08927357062596	22.84808196063961	15.36774963403241	20.602367440934156	14.013626634945567	19.79115580745739	13.504866748830276	17.49152366405667	15.37141173607286	0.0	0.0	21.460799417639752	12.782313368638082	12.706286562339583	12.375574734066227	9.534934147818626	7.295770233432546	9.62459875330874	10.586262219971571	5.592633159896458	10.43826417126847	8.716896134114679	15.669238394926788	9.82452610415884	10.789372036968704	12.5951246791392	8.5518034043019	8.453889042576257	0.0	0.0	0.0	13.0812861889935	14.666186593492174	12.714824913682232
2R_17689	28.49573459561296	28.217636990580953	32.032639573797304	44.41563921410033	38.79101341522547	39.70318733008603	40.78951625040261	19.023788688231438	2.763919791047664	44.63517123964623	45.42437354660321	53.82912677738067	30.157340122601187	0.0	0.0	26.338365215297323	28.21610716477501	14.42351853384175	22.615799963249323	16.640430254964674	19.552779060928906	21.68108458791763	12.54254885496981	17.92823433256875	0.0	0.0	12.368015604901974	18.942533090237493	14.265050341362654	14.671818920410884	14.545726569431949	13.514804116429136	15.381678882283312	9.997339169728672	7.769913857555033	6.941132257325621	10.047221943132723	5.3751765745504745	12.132741902608053	6.662136413905212	7.777138324182233	8.800833614960009	10.440081561129489	0.0	0.0	0.0	8.55246653134764	13.583941969399907	11.776574822468135
2R_17690	26.296235355814357	11.159829968830595	18.15096154718796	25.167659306115052	7.954856191115421	30.532182366475535	21.632814556807446	63.681353652160055	44.63517123964623	3.2690411019806795	74.37100720655059	87.80796448343452	26.759217881579758	103.9555070429856	31.764182707578936	23.14798739823566	10.849246465586733	19.848560156257207	8.695897927550126	21.498408349981805	17.54234942430395	12.825376597945734	19.290712647151967	11.354005733772897	0.0	0.0	5.434936204718829	7.283506862884341	8.775982942999551	13.163252824058366	7.457214498145977	11.085899927027063	10.75334377913148	17.741682521816948	14.605917733628958	15.250874599531096	9.933972198123142	8.267138356512735	13.062294455466533	6.831007033887943	0.0	16.2430479754665	12.351594053497966	0.0	0.0	0.0	8.76925289473038	6.964132627727415	15.093856619229694
2R_17691	17.265279815800184	25.21775531716371	13.704952046074856	21.068472722245588	22.621720279001217	27.141864209585712	38.02966940584682	35.595996826735536	45.424373546603206	74.37100720655059	26.023989612777022	99.4496026599223	57.802863947431376	71.6666069444942	43.79625979941313	29.92153376984197	26.17803005088261	18.11056281270402	23.230335520981487	19.408369382909132	18.140462638810174	15.031017831561707	16.99311298683883	19.56854161250374	0.0	0.0	11.24048492950717	19.24803774623889	12.856538275729488	11.019285889344202	11.750813137908498	13.852185903595284	13.34397985236962	11.823359337657042	9.611580471538646	14.193773181191506	13.696899782828044	17.66795327362097	13.507658456411686	15.305144553558351	7.215387989966075	17.730019947205598	8.940908513814088	7.609388768237801	0.0	24.03453281675111	11.083409305066205	9.602103244694717	12.486790016728136
2R_17692	18.258847805200006	14.274201122922854	15.919780227433963	22.07396032164244	9.1573344525631	18.498690662674896	23.24269843080242	46.23002103598043	53.82912677738068	87.80796448343453	99.4496026599223	11.552144164598031	52.02489802093181	39.88990386533168	73.13149041977476	22.205918143656305	8.326165892194469	14.336579702467587	18.352389230817998	24.355339692172077	14.424357084768195	15.748369403989182	16.449444892920283	22.40624387329269	0.0	99.72475966332921	8.341995104917272	24.22189491610374	20.20517003155711	12.988325876230345	12.263525503595543	15.952094371739525	16.505132312155297	13.615709842324634	12.228210195596336	7.022495745830598	12.706243509227274	24.1092825559697	11.456630352967325	18.348402614280406	13.76952748489483	22.85359075617961	11.374956384151615	16.941658012303034	0.0	0.0	10.094837634631483	10.689133800697896	16.217120367637484
2R_17693	9.566742722271309	13.533397549304706	12.26352908991643	18.14881587560311	16.27891202604626	17.53864421018662	25.971526942803024	29.11615561552022	30.157340122601184	26.759217881579758	57.80286394743137	52.02489802093181	1.9470357597455223	0.0	0.0	33.159221105686335	41.443782988511195	20.38880820088838	27.286262553163724	22.34646234551262	25.300157305437516	26.595949436900764	32.16623510301237	31.865104391409698	0.0	0.0	20.76128672523327	10.599150080652908	16.761990510318803	12.827350785200624	12.789779338518427	16.63663250359389	11.149590237888244	14.199988769099791	18.114983772597537	18.309614753221766	9.035110439166601	25.264168461475304	11.20149244612082	14.910990704861169	8.159322188787133	13.295986384909941	15.502888424026915	12.046813918888802	0.0	38.05030249990487	15.153980392344529	38.003956211841654	14.002672039299734
2R_17694	19.910006769402298	0.0	0.0	28.583270211944946	31.620553359683793	76.65184730952015	0.0	27.36577089376608	0.0	103.9555070429856	71.6666069444942	39.88990386533168	0.0	0.0	0.0	0.0	0.0	55.69272467373345	34.56619426201175	0.0	39.84619369234753	0.0	17.040129504984236	0.0	0.0	0.0	43.207742827514686	38.60258637328701	0.0	0.0	0.0	66.09967831489887	34.19563321763811	0.0	0.0	48.497781226508884	17.55001755001755	0.0	0.0	27.15325295970457	47.54659566375047	0.0	19.63903454506176	351.00035100035103	0.0	0.0	0.0	0.0	23.999232024575214
2R_17695	0.0	0.0	33.59368438733518	26.201331027616202	0.0	15.614265192680033	0.0	66.89410662920596	0.0	31.764182707578936	43.796259799413136	73.13149041977475	0.0	0.0	308.641975308642	14.057579847053532	0.0	68.06888571234089	0.0	129.31463244802546	48.700903401758104	49.84796371068242	52.06706237634072	126.08353033884949	0.0	0.0	0.0	0.0	0.0	0.0	31.053971802993605	13.464749286368288	20.897331410778847	22.985335356042846	25.803787996077823	0.0	64.35006435006434	32.1316110789795	0.0	49.78096375945838	0.0	26.304713804713806	24.00326444396438	0.0	0.0	0.0	14.201317882299477	0.0	0.0
2R_17696	10.529330503049295	5.487669426305868	12.623132923884805	17.900706926762084	11.441647597254004	11.378816739604883	22.019818602649117	22.08927357062596	26.338365215297323	23.14798739823566	29.921533769841965	22.205918143656305	33.159221105686335	0.0	14.057579847053532	1.9208231572390957	43.213053799291686	62.00606998087733	58.689059589599914	48.93094936915321	43.808631476024814	37.46165288986002	45.058034748756405	36.60952709105005	0.0	57.508281192491715	21.647603946983573	19.340364630341163	21.36147973688871	20.805495580246962	27.34509662814214	20.23800879580659	20.463732935150336	15.70354389203332	18.21674304378976	24.972921254034816	17.585543901333374	19.757038188744986	23.12343421316899	21.91773201959959	23.821421916555146	10.782802723592196	14.212459210242066	9.769746611851875	0.0	0.0	12.93642317213515	30.82051610803454	15.363880825449215
2R_17697	16.623155556996227	8.23046283596235	14.342654624573843	5.966147482569154	0.0	42.665164852863846	0.0	22.84808196063961	28.216107164775014	10.849246465586733	26.17803005088261	8.326165892194469	41.443782988511195	0.0	0.0	43.21305379929169	72.01264542053585	50.37355868655209	36.07477579526843	105.32413502554111	37.426690470041805	42.56467489526961	60.464975662847294	69.97994805334626	0.0	0.0	36.07477579526844	48.344795078499864	7.281401407640519	21.843006820946947	3.535556562010657	41.3906904059139	7.137608451499416	15.70155735896665	44.06719012612911	15.184314805263693	21.97914911387397	38.411603377148175	12.385986989759266	28.33830954048864	9.924336855811296	8.984532229314013	16.396916887717605	0.0	0.0	0.0	9.701090014474026	0.0	15.027982102675182
2R_17698	8.497429885246234	12.400317501272252	17.287336053927845	13.483225278658942	7.813124273068692	14.348416043916712	12.362113182717982	15.367749634032409	14.42351853384175	19.848560156257207	18.11056281270402	14.336579702467585	20.388808200888377	55.69272467373345	68.0688857123409	62.00606998087733	50.37355868655208	13.344114822104808	61.33964225788894	76.78316562000853	56.83595322463704	50.38746587050806	55.501340740146745	47.50339258222938	0.0	0.0	19.411279195534476	25.146467333221473	25.07526104522151	32.57366509174675	22.448654315417063	20.29198483426546	28.036648431451297	22.8116662916823	27.031536128217123	22.87724619833276	22.864838057813348	16.53495199490062	23.326478458863555	12.808661289956621	13.884343842998403	18.37086404168291	18.528147763566544	0.0	0.0	0.0	12.528015775277463	22.385626239137686	13.477208100384283
2R_17699	7.4946413314480145	9.895332124453594	18.393500196867933	11.954979936554922	15.87039180029757	12.823883200071814	11.508986360412539	20.60236744093416	22.615799963249323	8.695897927550126	23.230335520981487	18.352389230817998	27.286262553163727	34.56619426201175	0.0	58.689059589599914	36.07477579526844	61.33964225788894	8.674406164611314	51.74098192129243	63.32969187605046	37.52812477077992	65.56886334237282	58.247714586198526	0.0	0.0	21.686015411528288	33.905693734712166	27.72192862916522	31.26361921412015	28.338225219461844	28.56779506385363	25.029123172605836	26.74339398839966	28.256619554640352	18.255818788685854	17.616747654770467	24.190338378851486	28.541929335146783	11.356873861473394	23.863690599296817	12.602258324691785	18.892303193538506	14.680623045642058	0.0	0.0	12.635393096798774	23.156402976987167	19.071633053749885
2R_17700	9.019215242003192	10.48444545146896	13.26303922543851	12.38523078118295	16.19244093262232	15.097051394892064	17.613797836280426	14.013626634945565	16.64043025496467	21.498408349981805	19.408369382909132	24.355339692172077	22.34646234551262	0.0	129.31463244802546	48.93094936915321	105.32413502554111	76.78316562000853	51.74098192129244	22.762082538196616	69.84677461917322	72.29516670662983	92.29434512547417	72.12835800046985	123.4834686506344	81.3868316106454	31.48711070868125	25.850254796077607	30.91825145607788	35.92209439943632	29.35809688805841	23.43372660044759	25.593150734060394	24.446354881807427	22.45414676113487	30.088596589051622	25.578718506202836	16.569210368390504	22.20606763266957	19.252798875636543	32.77607758378502	24.585605382382465	21.27415559491919	27.65266865535442	0.0	21.83549140773413	15.103997890932657	19.62800567467453	16.54378572866868
2R_17701	8.639450669168651	7.604565267678559	10.601557203103805	14.125635399503805	18.294600234399567	5.543526103910071	17.41292232866493	19.79115580745739	19.552779060928906	17.542349424303946	18.14046263881017	14.424357084768197	25.300157305437516	39.84619369234753	48.700903401758104	43.808631476024814	37.426690470041805	56.83595322463703	63.32969187605046	69.84677461917322	7.684560694557492	42.27736567178193	59.56389778752983	60.30622506345365	0.0	0.0	37.497843873977246	35.36243941274155	21.864948956276663	27.389753269859018	24.908511242374885	22.30846035611314	27.203626688587843	23.574702929274714	31.554928121436394	21.044402110122203	21.576944653867727	22.815345144837515	18.596624340749667	18.982879014126144	17.19304905658301	17.64024199921636	18.9374867408003	25.384640769256155	0.0	26.72610552535506	20.727761800594898	26.693552412656697	15.042253690616944
2R_17702	8.84293705774261	5.837757623892541	13.56407175800882	7.758133009522968	6.241831977685451	15.130916472045255	16.974334975260756	13.504866748830276	21.68108458791763	12.825376597945734	15.031017831561707	15.748369403989178	26.595949436900764	0.0	49.84796371068242	37.46165288986001	42.56467489526961	50.38746587050806	37.528124770779925	72.29516670662983	42.27736567178193	16.101630269937793	68.11464956904871	57.27212851865639	0.0	0.0	25.58735779825904	30.480283542837658	34.43067332280443	39.83902378456118	30.092677924839023	21.74656681513048	28.688126566614294	29.69841445733665	25.00501663146169	27.523415545775567	21.652107789389085	27.24483846535274	23.427241430607925	30.819977563056334	16.424799758226946	21.24202999034762	17.445172005034674	17.321686231511265	0.0	0.0	14.908516753961765	5.4644539999530055	18.94959549719712
2R_17703	11.083921294306435	9.756222488214789	12.751117316654874	9.72420532983694	9.1275824131046	9.482702759940638	20.566785138441055	17.49152366405667	12.54254885496981	19.290712647151967	16.99311298683883	16.449444892920283	32.16623510301237	17.04012950498424	52.06706237634073	45.058034748756405	60.464975662847294	55.501340740146745	65.56886334237281	92.29434512547415	59.56389778752982	68.11464956904871	29.512801616879916	63.80984665696226	64.63497398442297	42.60032376246059	32.07172663485626	40.592410413147164	33.805629140740024	44.69496227668124	37.02029253365311	31.346239200879875	27.49751949459559	29.081727020297883	26.55347630711664	22.998947798138232	20.987649853629232	23.308216471537143	19.576127890843512	22.954296316451288	22.547870108582696	20.412655136179033	18.22178462943875	36.18560319591247	0.0	45.71742062312844	19.16578983178186	29.680128126830038	15.834544840956843
2R_17704	9.319577636741503	8.613383660103576	12.436810815736854	15.609303590920291	7.893925377736664	9.567890160620957	10.733558201377653	15.37141173607286	17.928234332568746	11.354005733772897	19.56854161250374	22.40624387329269	31.865104391409698	0.0	126.08353033884949	36.60952709105005	69.97994805334625	47.50339258222938	58.24771458619852	72.12835800046985	60.306225063453645	57.27212851865639	63.80984665696226	14.486192847442279	0.0	0.0	36.40482161637408	36.13859149839635	25.037692613336382	28.92394751236557	34.88616406804388	22.689534967667417	30.412286563771765	31.690419810033536	25.035164523854228	23.457792054240468	15.882143541718008	27.892973021752418	22.220987722904283	16.946711067049662	17.804682631532092	9.40253599828068	20.22402706342531	32.85960732769244	0.0	34.59609064175748	18.129341977403588	31.09855650866872	13.480419690399692
2R_17705	0.0	0.0	0.0	0.0	0.0	0.0	0.0	0.0	0.0	0.0	0.0	0.0	0.0	0.0	0.0	0.0	0.0	0.0	0.0	123.4834686506344	0.0	0.0	64.63497398442297	0.0	0.0	0.0	0.0	146.42360348488177	0.0	0.0	0.0	0.0	0.0	71.33379938082263	80.08072136713807	0.0	0.0	0.0	0.0	0.0	0.0	163.27063740856843	0.0	1331.3806417254693	0.0	0.0	0.0	0.0	0.0
2R_17706	0.0	0.0	0.0	0.0	0.0	0.0	0.0	0.0	0.0	0.0	0.0	99.72475966332921	0.0	0.0	0.0	57.508281192491715	0.0	0.0	0.0	81.3868316106454	0.0	0.0	42.60032376246059	0.0	0.0	0.0	0.0	0.0	0.0	0.0	84.69265037180074	0.0	0.0	94.03091736562982	0.0	0.0	0.0	0.0	0.0	0.0	0.0	0.0	0.0	0.0	0.0	0.0	0.0	0.0	0.0
2R_17707	3.1227672214366726	6.1845825777834955	13.651425927362917	8.219048706381509	8.265829062654985	10.686569333393178	23.37762854458797	21.460799417639745	12.368015604901974	5.434936204718829	11.240484929507172	8.341995104917272	20.76128672523327	43.207742827514686	0.0	21.647603946983576	36.07477579526844	19.411279195534473	21.686015411528288	31.487110708681254	37.497843873977246	25.58735779825904	32.07172663485626	36.40482161637408	0.0	0.0	4.517919877401726	2.018196055637629	78.42387704303319	71.90632419247635	50.47746367216641	35.709743829817036	40.22537652740223	39.32852057117597	52.98116166495067	22.819773485857322	34.86647973339988	20.61676566379388	17.063109928620356	19.87452925757844	34.801215457307855	29.255242539463072	25.668890208612098	18.35077880705257	0.0	0.0	18.22412465884439	17.367302232740375	20.07540321447356
2R_17708	6.509853593392685	8.28812849914425	12.19643318521086	8.010598021182023	7.384842610541862	5.967235105482814	22.49261559396973	12.782313368638082	18.94253309023749	7.283506862884341	19.24803774623889	24.22189491610374	10.599150080652908	38.60258637328701	0.0	19.340364630341163	48.344795078499864	25.14646733322148	33.90569373471216	25.850254796077607	35.36243941274155	30.480283542837658	40.592410413147164	36.13859149839635	146.42360348488177	0.0	2.018196055637629	3.6061864127911436	53.77106236954407	67.73385900394219	47.471039698843725	59.69086307842248	48.716071951242405	38.650500216530645	64.09858164630796	41.907849170252895	35.2490798350671	39.29470909021697	31.87485101971806	19.02457213737263	24.42946104167222	12.06330824165219	22.933055201239853	49.18476256055874	0.0	0.0	26.050825159886937	20.6883532329431	13.45179884180012
2R_17709	6.723256315070616	9.15425806985298	6.961085790161549	8.445555665079667	10.677700290299976	1.0784987470001557	13.06685088022663	12.706286562339585	14.265050341362654	8.775982942999551	12.856538275729488	20.20517003155711	16.761990510318803	0.0	0.0	21.36147973688871	7.281401407640519	25.07526104522151	27.72192862916522	30.918251456077876	21.864948956276663	34.43067332280443	33.80562914074003	25.037692613336382	0.0	0.0	78.42387704303317	53.77106236954407	13.252374089193777	48.58937472794683	66.49315528039305	51.15158017461476	44.74562903766153	41.27834591952437	34.75491015588379	44.012760015615314	32.59481386879699	41.05842858518869	21.29049452057814	17.192197768040117	32.11128486884146	34.52115165468964	19.895261396378768	29.63164897163362	0.0	0.0	26.48442245125689	23.369662252293267	21.273302370210565
2R_17710	9.364022259577467	7.489436951619414	10.689652900755398	10.857976350862165	5.147894725552861	18.949724900835164	9.95515018184015	12.375574734066225	14.671818920410885	13.163252824058365	11.019285889344202	12.988325876230345	12.827350785200624	0.0	0.0	20.805495580246962	21.843006820946943	32.57366509174675	31.26361921412015	35.92209439943632	27.389753269859018	39.839023784561185	44.69496227668124	28.92394751236557	0.0	0.0	71.90632419247635	67.73385900394219	48.589374727946826	25.420134655861812	59.44223512363847	66.16127424382248	60.61978722021688	70.07862481516763	52.702359301313365	53.9528843935755	45.07996614558035	34.715455482469224	34.885872745782244	24.558936240482677	22.36199039604117	28.809306683011666	24.157207432504855	38.09574603851861	0.0	0.0	20.177501480524175	24.036049266690185	17.79913442375172
2R_17711	8.56942717296801	4.84902617613433	9.013397711526489	8.494562323095247	6.480828898016056	5.760433218093248	7.049709830418524	9.534934147818625	14.545726569431949	7.457214498145977	11.750813137908498	12.263525503595543	12.789779338518427	0.0	31.053971802993605	27.345096628142137	3.535556562010657	22.44865431541706	28.338225219461844	29.358096888058412	24.908511242374882	30.092677924839023	37.02029253365311	34.886164068043875	0.0	84.69265037180074	50.47746367216641	47.47103969884372	66.49315528039305	59.442235123638476	18.74694776256741	54.19015922965437	64.82961952477505	75.93255000235506	58.84821409949554	44.72964730225805	39.20713814509231	39.333833573485244	21.891833908115593	31.165276361427278	21.438934508342864	29.1130985653065	24.150852990014467	21.5819109055554	0.0	22.722418392434342	23.81439555444295	27.233690253538846	21.150804448712645
2R_17712	7.431267674473958	6.833119351572716	7.694142449353308	8.001375931845956	5.058062340618347	9.536584654763375	13.755135479831397	7.295770233432545	13.514804116429138	11.085899927027063	13.852185903595283	15.952094371739527	16.63663250359389	66.09967831489887	13.464749286368288	20.23800879580659	41.3906904059139	20.291984834265463	28.56779506385363	23.43372660044758	22.30846035611314	21.74656681513048	31.34623920087987	22.689534967667417	0.0	0.0	35.709743829817036	59.69086307842247	51.15158017461476	66.16127424382248	54.19015922965437	4.699282349096058	51.96476497202883	53.64730476943592	53.4712523912907	49.13250739864449	43.98138183887093	42.753888711487505	26.103332493807976	29.680361330166658	25.352038405295936	21.803713333039557	24.60829098351171	9.35774081678105	0.0	0.0	27.879465546928206	32.47284237150939	24.95315205657481
2R_17713	5.766674896535554	8.565594527515076	7.107935854006409	4.730727437749023	5.887595980080301	6.34320346364282	8.539204662747315	9.624598753308739	15.381678882283314	10.75334377913148	13.34397985236962	16.505132312155297	11.149590237888244	34.19563321763811	20.897331410778847	20.463732935150336	7.137608451499416	28.036648431451297	25.02912317260584	25.59315073406039	27.203626688587843	28.688126566614294	27.49751949459559	30.412286563771765	0.0	0.0	40.22537652740223	48.71607195124239	44.74562903766153	60.61978722021688	64.82961952477505	51.96476497202883	12.734127096280506	58.749427776682765	65.07970604239301	67.22374414883778	58.8191297237752	45.68647352963796	36.21567551933279	33.70537324319168	24.591524934232424	27.605849732989096	27.222058415855784	0.0	0.0	22.93609545085483	24.5191081736899	20.617342804787896	19.860188246780314
2R_17714	9.51429781491918	7.1782439628500745	10.319946486386582	9.756391363200077	10.793113993272293	13.37258127796759	5.478910811315547	10.58626221997157	9.997339169728672	17.741682521816948	11.823359337657042	13.615709842324634	14.199988769099793	0.0	22.985335356042842	15.70354389203332	15.70155735896665	22.8116662916823	26.74339398839966	24.44635488180743	23.57470292927471	29.698414457336646	29.081727020297883	31.690419810033536	71.33379938082261	94.03091736562982	39.32852057117597	38.650500216530645	41.27834591952437	70.07862481516763	75.93255000235507	53.64730476943592	58.74942777668276	33.80755779508991	79.2689805009838	77.80312234414076	50.31924767133704	47.858419480482496	39.159089607879785	34.60158010587095	22.720859740021428	41.13852634746304	27.707533222449573	23.961546510160495	0.0	25.227807098095806	20.09454164562028	17.637955267121793	21.298449603936216
2R_17715	6.61200875063755	8.058437370278044	7.021438910497368	6.571629705022179	8.885478301258102	7.832515749231043	15.816169713827497	5.592633159896458	7.769913857555032	14.605917733628958	9.611580471538646	12.228210195596336	18.114983772597537	0.0	25.803787996077823	18.216743043789762	44.06719012612912	27.03153612821712	28.256619554640356	22.454146761134865	31.554928121436394	25.00501663146169	26.553476307116636	25.035164523854228	80.08072136713808	0.0	52.98116166495067	64.09858164630798	34.75491015588379	52.70235930131337	58.84821409949554	53.4712523912907	65.07970604239301	79.2689805009838	16.17980204120068	32.21171721036122	71.2842096957285	49.025704781443416	30.317766575026166	36.069811177313085	47.36992461623073	23.091458007853735	31.105019878616172	26.89970177197302	0.0	28.32123072740249	24.339462603662366	19.800714296624886	20.844665065469414
2R_17716	5.841826472750743	9.255703205232665	8.064634822246376	7.9673292535296	8.350052767694574	11.24526967731024	5.04611798611046	10.438264171268468	6.941132257325621	15.250874599531098	14.193773181191505	7.022495745830598	18.309614753221766	48.497781226508884	0.0	24.972921254034816	15.184314805263693	22.87724619833276	18.255818788685854	30.08859658905162	21.044402110122203	27.52341554577557	22.99894779813824	23.45779205424047	0.0	0.0	22.819773485857322	41.90784917025291	44.012760015615314	53.952884393575495	44.72964730225805	49.13250739864449	67.2237441488378	77.80312234414075	32.21171721036122	15.652791486816684	77.75561256489505	73.27961449060409	30.469395842372585	28.681483521053643	34.87680396780843	25.25926105547338	32.84522448587283	51.49378315555963	0.0	32.528999603146204	27.955648431947225	22.742564886974325	13.379139752297199
2R_17717	6.764789944816226	4.605404735528353	4.669392424494465	11.229141868978372	6.043310391136478	4.340645150088657	8.034627784911555	8.716896134114677	10.047221943132724	9.933972198123142	13.696899782828044	12.706243509227274	9.035110439166601	17.55001755001755	64.35006435006434	17.585543901333374	21.97914911387397	22.864838057813348	17.616747654770467	25.578718506202836	21.576944653867734	21.65210778938908	20.987649853629232	15.882143541718008	0.0	0.0	34.866479733399885	35.2490798350671	32.59481386879699	45.07996614558035	39.20713814509231	43.98138183887094	58.819129723775205	50.31924767133704	71.2842096957285	77.75561256489503	18.634188518358403	65.31773449066682	50.40475014365354	55.35489406457148	37.358039450089656	42.046917046917045	35.448836485777505	37.26837703671681	0.0	47.085412939071475	23.68714025155743	25.865433904410764	31.59744448023223
2R_17718	7.600118257840092	8.780271082089389	9.617625084864612	7.273938052779512	13.076168682576006	1.625545248514983	12.035677248652934	15.669238394926788	5.3751765745504745	8.267138356512735	17.667953273620974	24.1092825559697	25.264168461475304	0.0	32.131611078979496	19.757038188744986	38.411603377148175	16.53495199490062	24.19033837885149	16.5692103683905	22.815345144837515	27.24483846535274	23.308216471537143	27.892973021752418	0.0	0.0	20.61676566379388	39.29470909021696	41.05842858518869	34.715455482469224	39.333833573485244	42.75388871148751	45.68647352963796	47.858419480482496	49.025704781443416	73.27961449060409	65.31773449066681	10.035320984759357	49.07830935039949	49.23392020166214	40.836723285523114	61.61601556338398	40.60702631497733	55.82712349629642	0.0	35.266402403757986	19.219828712886507	31.70110228254981	20.612411542217576
2R_17719	6.433063544943955	7.078090591632112	8.387457100623829	9.235456106339914	11.352026336701101	10.09015831641856	11.11364666901782	9.82452610415884	12.132741902608053	13.062294455466533	13.507658456411686	11.456630352967325	11.20149244612082	0.0	0.0	23.123434213169	12.385986989759266	23.326478458863555	28.541929335146783	22.206067632669566	18.59662434074967	23.427241430607925	19.576127890843512	22.220987722904283	0.0	0.0	17.063109928620356	31.87485101971806	21.29049452057814	34.885872745782244	21.891833908115593	26.103332493807972	36.215675519332784	39.159089607879785	30.31776657502616	30.469395842372585	50.40475014365354	49.0783093503995	11.716965825658367	36.068452854437865	97.29672154429356	83.44706859719915	58.51970802755023	25.20237507182677	0.0	119.40393555371584	46.71974029163797	23.851699672118635	31.878875437343705
2R_17720	9.158127367048849	7.125446992245181	5.86986420746448	5.634694844648645	10.3890706976261	5.876336362836571	18.08162134282257	10.789372036968704	6.662136413905212	6.831007033887943	15.305144553558351	18.348402614280403	14.910990704861169	27.15325295970457	49.78096375945838	21.91773201959959	28.338309540488645	12.80866128995662	11.356873861473396	19.252798875636547	18.98287901412614	30.819977563056334	22.954296316451288	16.946711067049662	0.0	0.0	19.87452925757844	19.02457213737263	17.192197768040117	24.558936240482677	31.16527636142727	29.680361330166658	33.70537324319168	34.60158010587095	36.069811177313085	28.681483521053647	55.35489406457148	49.23392020166214	36.068452854437865	5.352791802092299	67.1730577925746	74.95429202418451	66.46065155183686	34.59680879035717	0.0	72.85019086750006	42.75665598971885	47.294947298876416	40.213766922899325
2R_17721	4.581800720992161	10.208442790525476	7.115817038112316	9.866610010399407	9.095870474804439	5.879848817327208	9.89429724368625	12.595124679139197	7.777138324182233	0.0	7.215387989966075	13.769527484894828	8.159322188787133	47.54659566375047	0.0	23.82142191655515	9.924336855811292	13.884343842998405	23.863690599296817	32.77607758378502	17.19304905658301	16.424799758226946	22.547870108582703	17.804682631532092	0.0	0.0	34.801215457307855	24.42946104167222	32.11128486884146	22.361990396041172	21.438934508342864	25.352038405295936	24.591524934232424	22.720859740021428	47.36992461623073	34.87680396780843	37.358039450089656	40.836723285523114	97.29672154429358	67.1730577925746	10.941685194586928	9.905540763281348	74.57081108637469	20.1935348378863	0.0	63.7820185733238	30.749715498284434	25.48173214622437	42.80197761705098
2R_17722	8.295836153917627	7.188015483396095	6.441970727685013	11.909695921643728	9.881422924901187	9.31532866608752	12.540272188399317	8.5518034043019	8.800833614960009	16.2430479754665	17.7300199472056	22.85359075617961	13.295986384909941	0.0	26.304713804713806	10.782802723592196	8.984532229314013	18.370864041682914	12.602258324691785	24.585605382382465	17.640241999216357	21.24202999034762	20.412655136179037	9.40253599828068	163.27063740856846	0.0	29.25524253946307	12.06330824165219	34.521151654689646	28.809306683011666	29.1130985653065	21.803713333039557	27.605849732989096	41.13852634746304	23.091458007853735	25.259261055473377	42.04691704691705	61.61601556338398	83.44706859719915	74.9542920241845	9.90554076328135	8.967516069788797	59.32625018820742	127.96887796887798	139.26024955436722	57.742054693274206	50.83426287414017	74.97324032037795	41.24868004223865
2R_17723	6.150639377888376	7.96464857932455	7.511225608315383	8.830001383253679	9.768285008500287	6.678817256752315	6.538914263963054	8.453889042576257	10.440081561129489	12.351594053497966	8.940908513814087	11.374956384151615	15.502888424026915	19.63903454506176	24.00326444396438	14.212459210242066	16.3969168877176	18.52814776356654	18.892303193538503	21.27415559491919	18.9374867408003	17.445172005034674	18.22178462943875	20.224027063425307	0.0	0.0	25.668890208612098	22.933055201239853	19.895261396378768	24.15720743250485	24.150852990014467	24.60829098351171	27.222058415855784	27.707533222449573	31.105019878616172	32.84522448587283	35.44883648577751	40.60702631497733	58.51970802755023	66.46065155183686	74.57081108637469	59.32625018820742	0.46668693021317653	16.68180540507177	0.0	79.03513902280955	53.56556712571806	60.51980194763247	42.20214920718129
2R_17724	0.0	16.746926311012192	5.836740530618083	0.0	13.429578646969953	10.851612875221646	0.0	0.0	0.0	0.0	7.609388768237803	16.941658012303034	12.046813918888802	351.00035100035103	0.0	9.769746611851875	0.0	0.0	14.680623045642058	27.65266865535442	25.38464076925615	17.321686231511265	36.18560319591247	32.85960732769244	1331.3806417254693	0.0	18.350778807052574	49.18476256055874	29.631648971633624	38.095746038518605	21.581910905555397	9.35774081678105	0.0	23.961546510160492	26.89970177197302	51.49378315555963	37.26837703671681	55.82712349629642	25.20237507182677	34.59680879035717	20.193534837886304	127.96887796887798	16.68180540507177	0.0	0.0	0.0	19.739283542964525	0.0	61.15634415528818
2R_17725	0.0	0.0	0.0	0.0	0.0	0.0	0.0	0.0	0.0	0.0	0.0	0.0	0.0	0.0	0.0	0.0	0.0	0.0	0.0	0.0	0.0	0.0	0.0	0.0	0.0	0.0	0.0	0.0	0.0	0.0	0.0	0.0	0.0	0.0	0.0	0.0	0.0	0.0	0.0	0.0	0.0	139.2602495543672	0.0	0.0	0.0	0.0	0.0	0.0	0.0
2R_17726	0.0	26.44788972287901	0.0	19.171705629963075	0.0	0.0	0.0	0.0	0.0	0.0	24.03453281675111	0.0	38.05030249990487	0.0	0.0	0.0	0.0	0.0	0.0	21.835491407734136	26.72610552535506	0.0	45.71742062312844	34.596090641757485	0.0	0.0	0.0	0.0	0.0	0.0	22.722418392434346	0.0	22.93609545085483	25.227807098095806	28.32123072740249	32.528999603146204	47.085412939071475	35.266402403757986	119.40393555371584	72.85019086750007	63.78201857332381	57.742054693274206	79.03513902280953	0.0	0.0	0.0	0.0	0.0	32.194091740283824
2R_17727	5.038575332747515	5.543780565634149	4.637165022791667	2.4111654319892213	5.334755934915977	10.776716774088978	7.737380912036039	13.0812861889935	8.55246653134764	8.76925289473038	11.083409305066207	10.094837634631487	15.153980392344529	0.0	14.20131788229948	12.936423172135152	9.701090014474028	12.528015775277463	12.635393096798774	15.103997890932657	20.727761800594898	14.908516753961766	19.16578983178186	18.129341977403588	0.0	0.0	18.22412465884439	26.05082515988694	26.484422451256894	20.177501480524175	23.81439555444295	27.879465546928202	24.5191081736899	20.094541645620282	24.339462603662366	27.955648431947225	23.68714025155743	19.219828712886514	46.71974029163797	42.75665598971886	30.749715498284434	50.83426287414017	53.56556712571806	19.739283542964525	0.0	0.0	1.9603046156548358	6.227130861909637	64.78320301112328
2R_17728	2.6676013941951924	5.283135096896659	7.365241400390174	0.0	12.709844833977652	0.0	13.825502798973039	14.666186593492172	13.583941969399907	6.964132627727415	9.602103244694717	10.689133800697892	38.00395621184165	0.0	0.0	30.820516108034536	0.0	22.385626239137686	23.156402976987167	19.62800567467453	26.693552412656693	5.4644539999530055	29.680128126830034	31.098556508668725	0.0	0.0	17.367302232740375	20.6883532329431	23.369662252293267	24.03604926669018	27.233690253538846	32.472842371509394	20.617342804787896	17.637955267121793	19.800714296624886	22.742564886974325	25.86543390441076	31.70110228254981	23.851699672118635	47.294947298876416	25.48173214622437	74.97324032037795	60.51980194763247	0.0	0.0	0.0	6.227130861909637	0.0	67.52524479508983
2R_17729	7.516185237657151	6.297781554919976	5.188042599416863	6.640252847547928	11.937009320049585	8.161627529436764	8.989496672088332	12.714824913682232	11.776574822468135	15.093856619229694	12.486790016728136	16.217120367637484	14.002672039299734	23.999232024575214	0.0	15.363880825449215	15.027982102675184	13.477208100384283	19.071633053749885	16.54378572866868	15.042253690616942	18.949595497197116	15.834544840956841	13.480419690399692	0.0	0.0	20.07540321447356	13.45179884180012	21.27330237021057	17.79913442375172	21.15080444871264	24.95315205657481	19.860188246780314	21.298449603936216	20.844665065469414	13.379139752297199	31.59744448023223	20.612411542217576	31.87887543734371	40.213766922899325	42.80197761705098	41.248680042238654	42.20214920718131	61.15634415528819	0.0	32.194091740283824	64.78320301112328	67.52524479508983	4.181492380205819
2R_17730	2.0241226845048548	14.030581054466316	4.191448606552911	1.4529388739898077	16.073294221650727	7.792701667326448	10.490515524913924	13.910512006997546	10.30722398972026	5.284244812721079	21.857652764956644	4.0553506702278055	8.650992989812014	0.0	0.0	7.015797705553518	17.53727547903068	18.873073672552927	7.028246522775032	19.857785161931965	28.356348561097604	16.585274432389713	13.858885364497347	15.73130923821135	0.0	0.0	26.355924460406374	19.622386788639428	21.278919825285882	28.8769510559997	13.776253664913982	8.959907103683149	27.81160557441916	24.85475264932544	27.902432491137755	22.187062575898242	23.19457032950563	18.70879388147605	24.13092474529809	52.449444256730644	33.83630190488712	39.38413711981179	61.89381497103569	35.68395435308559	0.0	0.0	82.6878952481393	22.51435853215388	12.199239938554868
2R_17731	5.260450147239999	7.813667980578348	4.8413636426904185	7.552024955918201	6.962091412260243	6.750763173776795	10.602503947918075	12.05057965698266	10.41725573767564	9.155408946940284	20.51306003415267	7.0262440755588225	14.988589935911286	0.0	0.0	19.24616616370019	15.192419590321212	17.16709287380895	18.26556302075881	16.485883424734418	14.037089851587604	17.95963464356052	17.258417793278674	17.03490451936017	0.0	0.0	26.637279405273265	6.799494797536543	12.289186683191527	16.457829970603683	19.393192959435556	15.523810226077128	19.575562650609484	13.250153287710848	18.593602238967204	20.288303195236903	27.048665959794864	37.04525216471615	27.437093277755363	33.47959131941156	29.312152650991084	39.80457092947085	39.781230903928154	46.369141645362625	0.0	0.0	40.932541534249886	78.01612788403682	59.18145287085
2R_17732	8.427065712573015	7.417621059516302	5.17046873853812	6.721162298661703	3.7176794245032254	7.20966498849698	12.940844005081221	12.226263610083604	4.768027514697445	21.999989733338126	15.588023207785987	18.759681167962743	21.343307772499013	0.0	11.875920383829747	17.30903375780854	52.73179069859887	22.26280357842701	17.068813327329448	16.458303271413115	23.892384204154517	13.42634336799056	18.832293617094596	14.55431944911901	0.0	0.0	18.288014279281548	19.969700518032187	18.86658111629131	17.928128453142094	16.330220315383556	21.24195163176528	16.885829998448916	20.784089045759135	23.829064588083842	27.93961530684939	23.109899125290315	27.81808996790658	39.06960752904825	37.67093024978253	57.01932485541688	47.57115835568165	38.32928289790806	90.78888942078339	0.0	78.2072805764398	57.92243377389355	39.05601100650465	78.44126927228623
2R_17733	5.7748206845992165	6.433270473132732	9.965166759591847	7.7723130932282745	6.878564672838269	9.263571966652624	13.717657193751432	8.92950335689796	13.477980655421947	22.61392045101203	12.342057392385703	20.247347380557283	20.56773108102966	29.963444597590936	0.0	17.514057950514946	12.508458845294129	12.115095018017165	12.532239185304196	17.704452492757405	16.613525056301793	16.265485851541065	17.9162864604152	21.505677966497892	0.0	74.90861149397733	10.965709287141172	16.79479697189811	17.706717068415212	15.718366759795279	15.967104816305214	23.166114461055525	13.63767837618395	18.409480855367207	22.19772138093709	21.099891634473213	25.45157456166026	26.688088305546586	24.741356015634814	32.48724727875003	39.648281815849934	40.575497892571065	28.481131179390825	50.90314912332052	0.0	40.194864704085404	53.079414892971684	60.21885942268582	70.47895759359432
2R_17734	0.0	0.0	0.0	0.0	0.0	0.0	0.0	51.90059997093566	0.0	0.0	0.0	0.0	53.7952552584862	0.0	0.0	0.0	0.0	0.0	65.55657532450505	0.0	0.0	0.0	0.0	0.0	0.0	0.0	0.0	0.0	0.0	0.0	0.0	0.0	32.426893568449934	0.0	0.0	91.9785506019996	0.0	0.0	0.0	0.0	0.0	0.0	0.0	0.0	0.0	0.0	0.0	0.0	45.515784874194374
2R_17735	15.643576747387522	0.0	10.797969981643451	0.0	0.0	0.0	0.0	107.50838565408102	26.55337227827934	40.83966348117292	42.2321076637198	31.34206732276061	44.573211499888565	0.0	0.0	18.074031231925968	0.0	29.17237959100324	0.0	51.15743701240567	0.0	32.045119528295835	0.0	0.0	0.0	0.0	0.0	30.33060357901122	0.0	0.0	0.0	0.0	0.0	29.55257402919794	33.17629885210006	0.0	27.578599007170435	0.0	93.24878776575903	0.0	0.0	33.82034632034632	15.430669999691386	0.0	0.0	0.0	36.517674554484366	0.0	18.856539447880525
2R_17736	5.584956361544543	6.320515722480375	8.260742062459471	7.158833614102789	10.770570998653678	12.798578026786913	16.54023722835245	19.190932229690237	31.825353295278333	33.326355627623805	41.28335964698779	41.56106559375178	27.84810845985752	16.559032952475576	0.0	12.905319203852422	3.4563446390366477	11.158833723334572	9.696163782057942	9.784209264667751	11.576444251237584	14.709235193316124	11.26697087488029	5.16735780077252	0.0	0.0	6.925831272898529	9.281496177183762	8.387537796342194	8.087539527849444	11.878568449232526	4.856139086886923	7.879321679473991	13.188307171499993	13.959426292960135	17.491003065298287	11.955749660667694	13.168693065155535	16.051020844925738	13.601356218431254	24.769264772008444	15.524093392945852	18.1008223675797	42.19676350823892	0.0	22.213336887467236	18.159062210153433	39.93530480621393	21.15779289598252
2R_17737	11.260158070098989	11.150267132524826	9.992979931598052	8.082672810575692	10.218908173529833	20.643171022272536	12.505403376375542	15.47678559544611	23.208603019575776	27.29643317507701	39.083698609098015	12.8913387445802	26.35434098965134	0.0	0.0	6.504792731284409	6.968539136361071	14.99865274601709	8.378144771548937	11.835910876906198	7.243432198939416	8.237819930153172	12.390545875824015	11.460034432194364	0.0	0.0	17.454468274060286	3.1188281315178634	7.046086195054267	9.662674230849621	8.89537201848513	10.680814711184542	12.432492429475477	9.116475278929958	7.675750377092559	12.734452286799065	18.432996765718027	13.806090694970992	16.779987515689285	12.06589646758815	7.682887290506871	8.694176431965635	7.933506426576548	0.0	0.0	0.0	13.142607808811855	13.419318361250737	20.35924567637486
2R_17738	7.742519719423473	6.13356669510086	8.90711641191423	7.41022795973119	15.575525930176555	9.936016031165705	9.80894931082768	12.060804046981515	10.513708561750953	29.645572359654153	18.115115707746888	26.887844698290976	8.824298293638085	21.425663659931867	52.373844502055675	11.927241915953974	13.416449730128113	6.256626308699728	21.507130061680655	9.283814871447648	5.165073422293459	10.57345447551595	7.951792698531413	9.360431783346119	0.0	0.0	12.321793264504544	7.0054186913577645	16.2789002481447	10.85200527422959	9.660910388864378	8.568188327408526	14.627639474431572	10.238577379901242	10.399358348643196	10.687114175532834	4.094866220720569	10.90490689458649	9.999575402644442	11.967141888910572	11.093832125173925	11.159199822881181	11.710289276221133	27.299108138137125	0.0	28.74174393405494	12.651657222505781	14.353367859881274	14.31017134625861
2R_17739	7.651006968154596	7.576338715374948	13.202758056157931	8.924470830367092	7.594456047085627	9.818577239065172	18.17439822089164	15.774156148371711	14.61015243259038	17.477235900239936	17.212503851297736	13.412762435067858	5.449999659375021	39.69829297340215	24.2600679281902	13.259551296784116	16.572342417739033	11.592517654066791	6.641539508858154	6.25505780064349	9.570046519996135	11.754541661034281	11.459301064487217	6.1940598965591995	0.0	0.0	20.754810965181726	9.271363539435743	5.0270286574147	7.181075854422358	9.763694191334233	5.291822863638191	9.855510010323647	7.226830330284213	6.084736034009619	11.647938722523968	8.430139434506247	10.10251527374028	15.677197943151631	10.43443781857643	9.1355904332097	22.743813682678315	7.546877903779193	16.860278869012493	0.0	53.25380764724678	13.395129530902564	15.956682924753602	17.29202307447559
2R_17740	8.361618114609483	7.006166381802312	10.21129613535739	8.772251797792208	6.129094043286727	14.85762679127263	14.445383394365077	18.56532474731267	15.284760547849489	23.50829381001437	16.206545476434815	27.061873106877	11.912370767958471	0.0	16.31587534671235	12.63324356299084	16.718354245208104	6.596984518376651	10.050082913184033	8.939405292916705	9.654364110480682	10.54053858199452	11.00977530424826	4.998906489205487	0.0	66.74676278200508	9.770913943373367	11.223659474171553	4.507839696712545	8.210257944571584	6.566478619135212	8.54151496580191	14.91351404645891	8.505586651575326	2.7281537969421485	7.050338239977062	10.205296548908883	13.588698958511154	10.543548690107851	14.035161588569764	12.288106955682942	5.562230231833756	14.592292921881429	0.0	0.0	0.0	15.014609214765965	17.885856043899047	11.62958380045495
2R_17741	8.449119623969708	4.843857163459263	7.366736880877562	6.703284689298765	7.7687044802471865	6.8480838205459635	13.060070562793012	12.224303749499567	20.380050195308815	12.77016888548351	14.005910494228564	11.582246198461789	10.769973946165969	0.0	0.0	14.385827904395898	42.38145233531434	11.195085771978908	7.720368261566078	9.088884748396946	12.459520464206134	13.663908834400257	12.178935199501424	13.248370954386722	0.0	0.0	10.615506359653356	6.8975179712675265	11.687203680690013	5.3424288183966535	10.971352474560177	10.334365949740533	9.928884365730456	10.080878044477673	8.487743462669254	10.83199174602229	10.975442447523665	9.39482638654426	13.916316549813786	15.16171485059646	13.805407471911305	8.652514997692663	14.036426720531454	15.67920349646238	0.0	24.761668936486316	13.494856383586102	17.31205599213538	17.152750604366446
2R_17742	7.2447924069938905	5.021861958628036	6.00085662228283	9.36071369825521	11.505990306203167	17.66483194143755	8.761182554382849	12.945104987788781	20.905400602813376	18.913506077949744	11.735021646551317	14.515016292380038	9.289157540499437	30.0724746639401	0.0	13.392600052766845	12.553974243011046	6.0795895277314065	12.577841114195477	13.030508269782457	7.249555584118805	11.872488875848939	10.540867407979004	10.32275016833121	0.0	0.0	15.722301392744345	12.641932024331506	8.885573864633106	11.967667930724392	8.012602714632818	8.819121265964013	13.065152618713865	8.896077527810165	10.755134923935843	10.588334637610277	10.856279463623162	18.175671500183576	16.19438093847949	10.868486960384564	5.190332970240707	10.963923054561493	6.431572676020889	25.544186973230968	0.0	0.0	15.220731041564774	0.0	10.4793206326296
2R_17743	9.140654192964329	7.693730858450197	6.940264512408562	9.185775485474796	5.080931988096102	14.076299172032082	14.212109095939315	10.67904665512157	6.206130415624554	11.93145427246287	13.572088022147016	22.891743662283414	13.673334913363146	18.971012293215967	23.186792802819514	8.97666826627375	15.83917534917462	11.079660028302566	8.728108317411149	9.714788748182213	12.805329358559101	14.043145035355023	12.516956564596102	8.880048307462793	0.0	0.0	6.942813434304322	4.430597350857232	12.011577238605659	6.520213072327144	10.109389819004596	10.115420999775841	8.634540107124815	5.612028874492932	11.631089747814713	10.575997784161475	7.654327353826519	10.862522944062352	17.707929229307332	8.726212345147129	8.731428252107767	8.892662012444983	16.680064816027	24.171560064715326	0.0	25.448918929923856	12.802523633458627	33.04329790413987	20.38332102254197
2R_17744	7.359209491378539	8.744866763209995	4.5717211615829125	5.810779058543916	11.687704534829361	8.499700810531468	12.713640006672117	9.103532656192344	7.494903465643362	28.818310924214757	15.893803959464442	8.846551260456623	13.62957744116216	0.0	18.667861409796895	11.053338992642896	0.0	12.351209101029596	8.943538165910299	8.423099508090989	16.20090536550421	9.044993415244793	5.038747971903942	12.392282467780065	0.0	0.0	3.194120773539393	9.987900372120633	9.025903828221061	6.630912784930322	6.260881411893871	7.329601426047254	8.215684728027972	11.121936462601377	12.485703869069916	10.755556320395117	20.75808527421431	4.858610546216658	14.256787108004154	14.051078480492286	8.787173257749584	15.910109156076897	10.88857762074997	0.0	0.0	0.0	12.025309497108427	8.185663955574764	13.306025820076984
2R_17745	0.0	0.0	0.0	0.0	0.0	0.0	0.0	0.0	0.0	0.0	0.0	0.0	0.0	0.0	0.0	0.0	0.0	0.0	0.0	0.0	0.0	0.0	0.0	0.0	0.0	0.0	0.0	0.0	0.0	21.926218275502933	0.0	0.0	50.153595385869224	0.0	0.0	0.0	0.0	0.0	0.0	0.0	0.0	0.0	0.0	0.0	0.0	0.0	0.0	0.0	0.0
2R_17746	0.0	0.0	9.628763040955944	5.006623763238765	0.0	0.0	24.099230993539	9.586735026478562	11.839083181398433	18.208767157210854	25.10613619074638	0.0	9.936703200612103	0.0	0.0	8.058485262642153	0.0	13.006793448218003	0.0	5.70226208737006	0.0	0.0	11.938944239160932	36.13859149839635	0.0	0.0	0.0	13.523199047966786	12.220695993078198	0.0	17.801639887066393	7.718646087727045	5.98968097761177	6.588153445999542	14.791980379917224	0.0	12.296190640139686	0.0	10.393973158603716	0.0	0.0	15.07913530206524	6.879916560371956	0.0	0.0	0.0	16.28176572492934	0.0	25.222122828375227
2R_17747	6.285866762882334	4.668390962804285	3.6156799747191655	6.01609131464041	6.655366409117853	12.10002851573387	10.859352114763805	8.63975546036145	8.00221216709686	24.615152349331684	16.498232285117357	23.08863127340413	17.164044610098205	0.0	26.575247814185868	9.683288677233717	9.076934737293087	9.279900707016099	8.184772140490706	7.708487280032428	7.8624993533094285	13.949322540420576	6.724758116054531	8.142203585622903	0.0	0.0	7.957417358810408	6.093687396883383	6.42456106022145	6.293102590433753	8.912883559816388	10.434295070039047	4.948184189588868	5.442593160124949	7.2208638974912835	14.67344971335416	8.772909992713869	10.374952154178983	16.392695290082013	3.571941910508853	11.258342431741923	9.05974357301791	14.467406457495871	0.0	0.0	29.167954918008878	9.782299808902772	14.566213783658513	8.208299879249594
2R_17748	12.507338186970488	1.3037132295017007	4.08940251784513	8.0328697469698	6.272787862155487	10.13730472383194	9.09787620315148	10.85747447543469	7.821552399372934	20.6223729030269	17.17887557506286	14.507599542245668	16.880747366955095	27.324644096510642	0.0	7.605543650344561	5.703436149176794	7.979220146622467	5.714279183680933	4.305404978501229	13.174275041052688	2.6969141773137464	11.831289196427289	11.084891080286587	0.0	0.0	7.142848979601166	5.105241359857615	8.073666904955179	7.414185620661497	4.480284480143351	2.913922298222172	1.6959060657981024	5.596069022661468	4.188171180607762	12.827787039172774	11.605061199290235	10.430459863329684	14.714641892703185	7.182104780444852	12.576196027682721	14.231585466932627	4.545252960534283	11.605061199290235	0.0	0.0	10.756633923473004	14.644145435401562	14.282680916338721
2R_17749	4.688289055791979	9.9482887948444	4.622984090000254	4.807583674791964	7.445818375216062	6.016505854060196	13.88469455407568	12.887855405626837	7.957891386150995	20.981845458217276	9.643213166843259	9.39303546676006	10.495832677343792	0.0	0.0	8.511929081702139	17.408561530560732	7.493822280257713	16.278880478133974	7.118236648515163	14.744310204201994	4.115886911891209	12.037522677832904	9.543019498123927	0.0	0.0	0.0	6.492789756974879	5.867428963037545	8.54921354778784	6.837571773136206	4.447073158800536	4.601247283107268	7.591486906582959	5.681567999136401	8.97283108319201	8.265145879824779	7.9592064140591425	11.976908520372723	5.4804730744357855	12.795414123578109	13.031693077564638	9.909604586957773	0.0	0.0	0.0	17.19792624278469	7.449705177917584	16.146272310111765
2R_17750	1.029182680749179	9.172247469682665	8.524713143402725	8.86511200182503	9.807126511932005	5.283022057673695	5.333993326107549	11.31667217411379	6.987729546915616	26.868199658666388	13.892140678855199	10.309890566697568	8.797344374978007	0.0	0.0	8.323567014702748	8.916979355409396	5.757706498224323	8.933931787644013	9.255457354218132	7.209015306181298	10.541157739571	5.285002572034585	9.33184023889511	0.0	0.0	8.933931787644013	7.981737783950321	12.622692571797876	10.046082151604962	4.377909558692707	7.97254891956017	6.186709957138473	4.860620728486503	6.547953720809222	5.013868359883437	5.443144540888901	2.717899433372326	15.336971671999843	12.632387420163312	9.831063013181488	11.125113921166552	7.106229605121033	0.0	0.0	0.0	9.609914356443253	11.447620268698543	11.16505625203452
2R_17751	3.6051041063938323	6.5448550150992775	9.124210574337951	4.744273930926391	13.359575356354744	8.48182306762866	6.228114018083329	13.213650692188832	5.099413057557074	7.8430080759454155	6.488334785098241	24.076210837785926	5.136007909452181	24.940765681506424	0.0	10.413022108928542	10.411704838579531	5.0421396823956215	8.345199163393785	12.771815550422268	7.214948652112311	12.30813918782282	3.0854555482275985	9.339520765840703	0.0	0.0	3.911812107840836	6.989768726027277	3.158270404795518	6.316194564959694	5.111764905842568	5.984333016163683	7.223768882738367	5.675391445936504	8.919827949261471	8.04970031331629	7.944452388896835	13.487342922040778	12.53550233339422	9.83327679199178	8.609260120185272	9.092987488049216	10.668117530650836	10.59260318519578	0.0	0.0	11.922094024646476	13.3665492081155	10.863849887667794
2R_17752	7.083120131417378	0.0	7.822591448538594	6.10121550449019	11.249226615670173	0.0	17.13134208402287	9.735558856126355	9.618297849829515	7.39657553345952	11.473146972032547	2.838220844234467	12.109151895183182	0.0	0.0	16.367169291524164	0.0	10.566968027789013	4.9188633490572995	6.948940344505299	7.087777015132971	5.803773265150605	6.062141803196203	1.8349802280880425	0.0	0.0	3.0742895931608127	2.7466264560553504	0.0	6.382146328574592	10.846794808290134	6.270775864285361	3.6495986293080778	6.6904274969076845	15.02161008827299	6.901366021883542	8.740953113527498	9.352668166585236	27.443854096649652	7.72796332617724	3.3830048661141996	9.187933670469246	8.384063906688722	0.0	0.0	78.88177200012622	6.613809104305061	0.0	6.830311831056336
2R_17753	5.346599315555088	4.632617851978197	6.458352506567338	5.277045614350532	2.122832389115177	10.291978277750646	6.9275177283838065	12.860325656515032	12.478545409993954	5.234256534053288	6.6155473300913945	9.37297100283961	5.712770469927738	0.0	16.95317532973926	12.354540726125778	17.371375100681593	6.231512271499014	8.122053580027174	6.010257323703444	9.362700379343181	4.10709496548192	4.57592736172906	3.462776237563764	0.0	0.0	1.450366710719138	6.478920508180608	11.709791094984908	12.043696336864596	7.391546538399454	5.91676502055854	9.756764436524756	6.312725608922356	2.8347158006066575	6.511755794831831	6.4801712650354695	7.059737557786159	4.979718602077459	7.291688313866348	9.576061378723013	8.669237384525758	4.614603783856442	0.0	0.0	0.0	17.161189750963054	18.584479655012586	12.083836692263993
2R_17754	6.884944183069013	6.135976930363002	7.128493229000706	6.4247212202265445	9.841039869879584	6.184839403576499	7.136584594754396	8.516854192024022	5.843244449794259	16.176666452775187	16.108652614056385	13.794056665157138	10.789491623676264	0.0	34.929616822103455	6.3636953724479985	5.965209703964537	6.419574257686974	4.781240325459028	9.006024749118886	11.023153237744681	9.872435440971369	8.24954399172453	2.675460011905797	0.0	0.0	4.48241280511784	5.339559259429828	0.0	3.61875655285729	10.543316424782486	6.095328189993817	9.459967693027831	6.5032385477644015	2.190198918246153	8.385344129072584	7.282622812330452	9.090993389211427	14.364006917705732	7.511745553140528	8.220882620264936	8.930867937469635	6.791241119009099	24.275409374434837	0.0	0.0	13.661123143614084	19.145344177766816	9.128912527424083
2R_17755	5.710823323687753	5.655089849481301	4.59887465537183	6.832159329234993	7.558150520567617	2.442909808502743	13.154556335456316	13.082289432048102	4.846769385865851	9.939248826361075	5.995576634860989	3.8138978054641335	9.491905099932811	0.0	24.14409194070211	4.39872120377164	0.0	5.324815049205284	13.219578857266557	6.2251553078981265	1.9048593247102257	9.748623932988737	9.775302453967491	7.39733880736405	0.0	0.0	6.196677589343698	0.0	6.670662393440337	8.57609580528146	3.239006185449137	0.0	8.173662872534097	8.09131753081039	3.027823884807046	11.592255399643584	5.033903338988084	6.283887433959484	9.928706215823976	6.490347295887664	4.545958733605	10.28867554291283	10.327349760766943	16.77967779662695	0.0	0.0	7.776471330594237	0.0	10.325614821525189
2R_17756	5.011672184517741	0.0	0.0	0.0	7.9594070241766985	19.294515341069147	17.316152247073788	6.888409149460569	0.0	0.0	22.549561681620034	0.0	14.279747391268648	0.0	0.0	11.580614976977738	0.0	4.672921215950176	0.0	8.194555127845303	5.0149671695174245	0.0	8.578554899534398	0.0	0.0	0.0	0.0	0.0	0.0	7.52616187946325	0.0	0.0	0.0	0.0	0.0	0.0	13.252873664772977	6.617494272558708	0.0	6.834914932648748	11.968250624742684	0.0	9.88692814625535	0.0	0.0	0.0	0.0	0.0	6.040996619458292
2R_17757	7.441877405313273	3.467882402200406	4.532427935528932	2.51381948695898	6.952350328933075	4.494211848382819	3.7813104796978037	7.821917325221965	7.430485946350405	11.428248825433156	12.605759366611014	10.524619848538439	9.354761558041774	36.34183126487744	11.104448442045884	5.563463541308413	11.378372217656123	4.489852545487206	5.320001915200689	6.4419718804348545	8.760906068675252	5.380351869631921	4.121238597047957	9.072570642011955	0.0	45.427289081096795	9.500003420001232	5.092485909728048	6.9029955779410335	5.587832960476962	4.841514692451532	6.2977240316013985	7.518528190965804	5.788831210996199	5.106086371400568	7.997335501073323	5.016295242159724	6.9362662333195795	9.78525156446602	9.552213713587857	13.590172256478748	9.464018558561833	8.635993603664977	30.869509182521373	0.0	0.0	8.17505406776384	9.738371349906258	11.080996597395313
2R_17758	8.172017703859154	6.473811812764414	3.3844383524554105	7.039163559658085	0.0	8.389754431887779	8.470699849221544	6.739331638017019	16.645397547578096	4.266830512958364	11.766159349096066	16.372721735770465	6.985354041027313	0.0	41.459369817578775	3.7766632424919933	0.0	12.191442217135682	2.837523409568129	1.336201713010596	4.906434297938317	6.695995125315549	4.196449803466268	4.234148406901662	0.0	0.0	0.0	6.337738061285927	8.590966884686315	3.6816411283493733	6.952381746938866	7.234790661332215	8.421312658075056	7.718955903148716	3.466180477085081	13.934064009108898	15.8474039071054	4.316186562847992	21.920423989712013	8.915993509156726	3.90307874851683	14.133876074174582	9.672957313239378	0.0	0.0	0.0	5.722919146598297	9.089752213354664	9.85043105486296
2R_17759	0.0	6.681229073555388	4.657165118392123	5.811755495959231	2.143105896220097	5.1951344448842995	6.993677016609284	16.692614408397052	6.871482659813508	7.045659750294773	2.428628084995183	18.924969794396425	5.767328659874676	0.0	0.0	4.677198470369013	0.0	12.582049115035282	9.370995363700045	5.51605143386999	5.401209249732877	0.0	6.929442682248673	1.7479232486901501	0.0	0.0	8.78530815346879	7.848954715455768	4.7286488500635295	4.052905411368379	4.592084554971328	14.93317850613858	10.429352090407187	5.098410799861629	7.154469869522502	3.2869722334664067	3.568395435308559	3.563579786947819	14.076372768090552	1.8403313774291457	3.222504943322583	11.669373961425718	6.6552489216167405	23.789302902057063	0.0	0.0	6.300030114143945	30.01914470953851	13.012522601125195
2R_17760	5.013966906213949	6.951047939987433	4.1530653775551745	5.038717505310808	1.5926102882624622	5.14755995363078	8.662040444106278	4.134937909772347	5.1064177458229505	10.471708584916131	14.438327406399933	14.063748157648991	4.285885721143132	41.625041625041625	0.0	4.63436698254512	0.0	5.610072998269854	15.66874190448335	1.6396614427053102	10.034526799812795	12.325045972421478	10.29897937114432	1.2989374691502351	0.0	0.0	4.35242830680093	3.888538920386054	7.028019307374642	6.023686339423883	5.118786560933012	5.548660420206712	6.889230135421597	2.841593656653649	2.126685823852568	8.549288357237144	7.071435642864214	9.26873396509024	5.977486395240964	10.940871155924919	7.184238355786473	6.503912753912754	3.9565820512029197	0.0	0.0	0.0	9.363506296021633	33.462274631580364	4.83501011484116
2R_17761	0.0	0.0	0.0	0.0	0.0	0.0	0.0	0.0	0.0	0.0	0.0	0.0	0.0	0.0	0.0	0.0	0.0	0.0	0.0	0.0	0.0	0.0	0.0	0.0	0.0	0.0	0.0	0.0	0.0	0.0	0.0	0.0	0.0	0.0	0.0	0.0	0.0	0.0	0.0	0.0	0.0	0.0	0.0	0.0	0.0	0.0	0.0	0.0	0.0
2R_17762	5.258345125172276	3.9052706313494823	1.8147848708644456	7.549002937128318	4.175583276788976	10.122092681929432	2.271055981984167	10.841181746630019	6.694127465112438	6.863808988432422	8.280805424258785	18.43651018985918	1.87282401260036	0.0	0.0	13.66943538549023	0.0	6.128651174580512	2.28228173398637	8.59788857351356	9.208154004534094	8.078601561755253	11.250985867636652	3.405617566175406	0.0	0.0	2.8528521674829626	0.0	4.6066008905480835	4.9353732612926775	3.3551710231325624	2.909549665721839	2.2578149183314475	2.4834095822855415	1.3939621366428596	6.404268829430944	5.793823320834125	8.67900659396205	9.79504073169738	10.756990968430383	3.1393310462260215	8.5261377278184	7.780169747743556	0.0	0.0	73.20001171200187	12.274848589742644	14.622170427245198	7.922915734403582
2R_17763	8.542567507105813	6.344398704854449	5.896502379054444	4.598965953165204	5.0876560744493675	2.740680384868265	5.534245635278824	5.870765086912273	9.062584395317181	8.36307102003541	6.726388023800651	14.975731826575036	6.085080068244173	0.0	27.087057803781352	6.168611341954255	0.0	2.9869330639252465	3.7077341480461166	6.110956639707163	5.342614951436165	10.936900862899604	6.397318244192035	6.915844545646303	0.0	0.0	4.634667685057646	6.211045101504005	1.8709402934307917	3.2071504059731253	8.176082288452728	8.271859629850827	3.667986010668154	3.025860822102179	7.926078224051209	1.3005255814032124	6.588743790108978	8.459809840394408	3.1825524834730046	10.19405401217578	7.6501104675951535	2.3085560628222743	4.213152218345771	0.0	0.0	0.0	11.217033139602707	5.938697204239517	15.44562958188166
2R_17764	0.0	0.0	0.0	62.88319446627889	0.0	0.0	0.0	0.0	0.0	0.0	0.0	0.0	0.0	0.0	0.0	0.0	0.0	0.0	0.0	0.0	0.0	0.0	0.0	0.0	0.0	0.0	0.0	0.0	0.0	65.7786548265088	74.52953232718464	0.0	0.0	0.0	0.0	0.0	0.0	0.0	0.0	0.0	0.0	0.0	0.0	0.0	0.0	0.0	0.0	0.0	105.59662090813093
2R_17765	3.3955050304407024	0.0	0.0	4.874666237696038	16.177957532861477	0.0	0.0	0.0	11.52704533010576	0.0	3.055553009261381	6.802929341374395	14.512208395312557	0.0	0.0	15.692182154850455	0.0	15.829973421474625	5.8950098741415395	13.879924770807742	3.3977374466342862	0.0	17.4364115864955	13.194788058716806	0.0	0.0	0.0	6.5833868233512725	5.949300064847371	5.099120529186728	5.777483126138344	7.515208904019509	2.915906708480769	9.621768288576074	0.0	4.13546971698913	2.993026248840202	8.966961231343117	5.060011739227235	13.892361979383734	16.217443482209465	0.0	6.698585426222618	0.0	0.0	0.0	15.852633915124997	0.0	8.185784566521779
2R_17766	4.2511219677036856	3.444246094138823	5.60191137216018	1.387047698656231	3.682647823785302	8.92716061836656	8.679465406354877	9.030173208283495	11.80774627514804	9.08028515727508	3.477733705617771	6.194303053024861	8.809245964333016	0.0	19.606689802560634	6.697629360692524	6.69678209575126	5.044808893450357	4.696659534453688	6.00312257159869	6.187515519545763	8.708220235323028	3.9691143367882824	4.505367018460741	0.0	0.0	1.6773784051620315	6.74370222508455	2.03139149911411	4.933108929109976	5.589386137119018	7.270536935995581	5.9738268723242856	6.205675506395898	6.1470114336871475	4.2361746439248105	4.769194816839073	4.592660133046302	9.214632283187767	4.216492430658201	11.07490846588153	5.0130740972456165	4.5744707251599666	13.626270905254495	0.0	0.0	6.315038126591616	15.045328350320583	3.7267203426197617
2R_17767	6.103959711912634	1.20887790260651	4.213254730853075	3.505194786303171	0.0	4.6999460446194075	8.436074171651331	8.389729092291718	6.2165085601322865	6.374083486470689	10.985683896173862	2.44586924480852	1.73920000278272	0.0	0.0	7.052297582133879	0.0	9.106205446467008	6.358330048196142	6.986383538483496	6.107972834668659	5.001467930837701	3.134471982522184	1.5813151798350686	0.0	0.0	5.298608373496785	2.366936734148033	0.0	4.5832396060833895	4.154377498728241	6.754890946338606	7.338527752949092	10.37799422430028	3.8835132435568633	0.0	10.760880326097718	6.447814932236688	9.096174949279728	4.994745527704855	2.9153431008988586	2.6392689436167696	6.0208857300914	0.0	0.0	0.0	11.399051142982858	6.789447026697463	13.243723358043178
2R_17768	0.0	54.21817393190198	0.0	0.0	0.0	0.0	0.0	0.0	0.0	0.0	49.270792274339776	0.0	0.0	0.0	0.0	0.0	0.0	0.0	0.0	0.0	0.0	0.0	0.0	0.0	0.0	0.0	0.0	0.0	0.0	0.0	0.0	0.0	0.0	0.0	0.0	0.0	0.0	0.0	0.0	0.0	0.0	0.0	0.0	0.0	0.0	0.0	0.0	0.0	0.0
2R_17769	0.0	0.0	0.0	0.0	0.0	0.0	0.0	0.0	0.0	0.0	0.0	0.0	0.0	0.0	0.0	0.0	0.0	0.0	0.0	0.0	0.0	0.0	0.0	0.0	0.0	0.0	0.0	0.0	0.0	0.0	0.0	0.0	0.0	0.0	0.0	0.0	0.0	0.0	0.0	0.0	0.0	0.0	0.0	0.0	0.0	0.0	0.0	0.0	0.0
2R_17770	2.626020077499104	5.200784070206424	1.8126088698202436	1.8849878437133958	0.0	3.3699852933841794	4.536665786553504	7.218788485166111	4.457400622253126	0.0	0.0	5.261258303580917	18.705784202591126	0.0	0.0	0.0	0.0	12.242605343946202	0.0	2.1468948386501183	7.883239759277391	5.37927665942616	4.494998190763228	6.803068183750871	0.0	0.0	0.0	0.0	4.601077388281239	0.0	6.702296072588547	0.0	11.275538530995778	0.0	0.0	0.0	0.0	6.93488008898838	3.913318431416746	7.16272859848322	0.0	0.0	7.770841007038829	0.0	0.0	0.0	3.065032636467513	0.0	3.1653663341765865
2R_17771	1.3384196850484333	3.534287157915794	1.8476868577267265	4.163177470266987	5.6683819426607736	2.862668297700556	2.312230148290256	4.292451331880195	0.757276862692831	4.6588330717980915	2.810312046611354	7.15076704043428	6.991520239338807	0.0	0.0	3.6081789788729783	0.0	4.159842272092538	3.098212563716678	1.0942209994505188	3.571465721049688	4.569481293503176	3.0546575604779242	4.045254843831493	0.0	0.0	3.8727657046458472	7.784999085262608	2.3450592025829424	3.01491084456396	3.036444584525755	4.443449550604324	4.980622886659452	3.3712449493483088	2.365391036511514	4.346918667684642	3.1460614063995607	1.7672713365908466	1.9945248961916278	2.4337810760378917	5.327078348963692	4.822620171978494	4.4006799754670896	7.8651535159989026	0.0	24.84237512980141	6.769420216863063	4.962423290240476	3.7643936970712804
2R_17772	1.0868986325728303	1.076291293933538	1.5004623299554174	1.5603770339027019	1.7261840543747977	4.1844680913385695	1.8777068317546513	1.4939130512725898	3.689798629239809	2.8374952294611457	2.934240730978051	0.0	4.645347104206748	45.116174148432215	0.0	2.5115279131212263	0.0	5.067162708114707	1.8869882723678872	7.10872573869657	3.2628396820036447	0.0	3.720921579252141	5.631522446896503	0.0	0.0	2.358735340459859	4.214674442741013	3.8087330439965794	5.712786399324585	4.623420119552398	2.405612775728329	1.8667591334690778	3.079920866566535	5.762632554955345	2.6475215557895675	2.8741964225835193	7.175794037489218	1.6197059909685194	4.446934727892065	2.595595793058339	2.349800736897511	3.2163183125907606	0.0	0.0	0.0	3.805812236447503	0.0	5.2405270922149345
2R_17773	2.52801163289833	3.75501012225562	1.1633057309966013	2.721954358390294	4.014922127239574	0.5407017573455957	3.6394567775929416	1.7373421306161612	0.7151735511656614	5.499762300273382	2.654063454562358	0.8441495623675425	4.2017840775193145	0.0	0.0	2.920774573839518	10.95151908521231	2.35713725052354	4.388935785480522	2.7556911049391286	3.794510557466724	3.452340695622484	2.8848237715248426	2.1830545845510687	0.0	0.0	3.657446487900436	0.8169073684227725	4.42935576201603	3.4800173292208387	4.301435109302692	1.3988004260559592	3.980061195973654	2.3878570781575865	3.574206879025786	2.5657733430723244	3.71393214794523	5.007042126582031	5.023020502965089	1.7238502263760118	6.037082173542769	6.376286916879453	6.234014428501715	0.0	0.0	0.0	4.4259590167997604	2.3432604782407176	6.60232816374424
2R_17774	1.148855085487456	1.5168574626865388	0.7929965714793233	3.5735335201155163	3.649163353277025	2.4572195617086954	5.292644540633848	4.210854762460945	3.9001281192087163	5.998481784260404	2.0676674498761227	2.3017430102394574	3.819002209292778	0.0	0.0	1.7697949798703518	0.0	1.4282682786292895	0.6648507376851359	2.817729088810594	2.682424299974436	3.922291251933395	5.24403355984827	1.9841786554461363	0.0	0.0	2.4931902663192607	0.7424872357163089	2.683894766096558	3.738077079666963	4.561170889056587	4.237899757905739	2.630893270809716	1.085161837057452	0.40607464935250986	3.264844513412471	2.025356108237731	2.528278542671931	2.2827120628092787	2.611346236726266	1.829034979196556	0.8279154545984411	3.7773977967420773	13.502374054918205	51.428160003291396	0.0	2.681836564588816	4.259579634864574	2.3080219642448623
2R_17775	1.335427283313569	0.0	5.530667551573475	0.0	4.241781548250265	3.4275216276614704	4.614121056080028	0.0	4.533502584096473	3.486312736197688	6.0086332041877775	0.0	1.9025151249952437	0.0	0.0	9.257430630986473	11.57032443189707	3.735487630555293	6.955392747843829	13.10129484464048	5.345221105071011	2.7355589841228154	1.142935515578211	0.0	0.0	0.0	2.898080311601595	2.589197866500958	2.339816184040582	3.008170190236683	1.1361209196217172	2.9556766726174293	0.0	0.0	1.4160615363701246	1.6264499801573102	3.531405970430361	3.5266402403757984	1.9900655925619308	0.0	0.0	2.8871027346637104	3.951756951140477	0.0	0.0	0.0	1.558681230984089	0.0	1.6097045870141913
2R_17776	0.0	0.0	0.0	0.0	0.0	0.0	0.0	0.0	0.0	0.0	0.0	0.0	0.0	0.0	0.0	0.0	0.0	0.0	0.0	0.0	0.0	0.0	0.0	0.0	0.0	0.0	0.0	0.0	0.0	0.0	0.0	0.0	0.0	0.0	0.0	0.0	0.0	0.0	0.0	0.0	0.0	0.0	0.0	0.0	0.0	0.0	0.0	0.0	0.0
2R_17777	0.5418359091128782	3.755835898300978	3.3660173619175526	3.111489087891088	1.72105931200654	2.781363418785162	1.8721322444263349	3.723694703506022	2.7591331907168044	4.243606794184221	2.925529476952386	5.427869155351911	3.8596298923703607	22.491116009176377	0.0	3.1300895255685743	0.0	2.5260595885331845	2.822079195067758	2.2148816123629373	3.795345020176596	2.2198499425835814	4.173609156342008	1.4037008573102987	0.0	0.0	4.703465325112931	0.0	2.848069179980124	1.627378892293637	1.8438775934484082	2.998088658518421	0.9306085239832242	5.629758041188128	2.872762147015097	6.599153803706058	3.3432740013640556	2.861796137662697	0.8074486817915801	8.86746509322366	1.2939449586869256	0.0	1.06892320631212	9.55221143246873	0.0	0.0	9.486283592827458	0.0	3.2656055451549646
2R_17778	2.0187918372978366	1.9990899000437914	3.1850741057257483	1.03508023548655	5.49633005461978	1.8505186559668199	2.4911635936170806	1.1891894120282862	3.916220299140488	0.7529039883281813	3.633347863264455	2.889050187770928	2.8760697438695546	0.0	0.0	2.332440164246438	7.496180695935421	2.4201473719162547	5.006954660022771	2.1220164154474306	4.040238233224599	3.54462739054102	1.234141589115266	1.8678426604056582	0.0	0.0	1.2517386650056932	2.7958154471040104	2.0212265166323697	1.7323849045696287	4.907132757913132	2.2340774428264476	3.467294914087614	3.541327675345026	1.5290630232071398	4.566225122063979	2.5421410725598244	3.4272590168519086	4.7275195272342945	2.3599087376092993	1.3774362715334612	1.2469972306685502	2.8447376875912487	0.0	0.0	0.0	4.712578491360901	4.811799301775842	3.1286857656478086
2R_17779	3.4296879669887637	1.4555214478362946	4.734680349892878	1.4067828739659707	3.890672113607626	0.6287623567522161	2.5393149436145115	3.3671530182486222	1.6632984872300258	7.674567634045917	3.5272155543151515	5.889784463337564	4.188086986566711	0.0	12.428535918468803	2.8303852041047377	4.245040731165815	2.7410289548593645	3.4024889206454523	1.6022463493818335	1.4708326530732312	3.010950828162025	1.6773281839358085	2.538594570580862	0.0	0.0	3.189833363105111	5.6997107396799604	0.8584560496256273	4.046785252190139	2.5009910176907595	2.711023346248649	1.683006556572793	0.9255839740688393	3.636775489380096	0.5967288517803107	4.750675891615489	1.940835568528963	2.190407766309776	7.3502094141482175	4.68020181030206	1.059250220324046	2.4164360178487634	0.0	0.0	0.0	2.859325748113989	0.0	1.771755384364613
2R_17780	0.35484457949356013	4.216578659642408	1.9594501586909696	3.5659620970832164	0.563554904336555	1.8214956154779038	1.839069636739609	2.926346207045627	0.6023123977574705	1.8527391080246947	2.8738634508688135	2.132804322028428	4.549760733138334	0.0	0.0	4.919697418929946	3.0744219164470508	3.3085978149225967	4.928426920053522	2.6109190957400825	1.7753893819500282	2.1806465006293343	1.2147856419625833	2.7578218722852688	0.0	0.0	3.8503335312918145	0.6879916560371955	2.486907674547346	3.1972774543021125	2.4150852990014466	2.748798460924181	2.742520810552635	1.3406870914088505	3.3864336158170834	2.160870031965318	2.502270810760766	4.216883501939954	1.057585084835245	2.4196839157222154	5.084373483161911	1.5342995738329503	4.9002127672383535	6.255677026901914	0.0	0.0	5.7983345857736035	7.893887210560758	4.704969337287105
2R_17781	5.551586171442974	5.497406735807551	0.0	0.0	0.0	0.0	0.0	3.8152532298026216	4.711624992343609	0.0	0.0	0.0	0.0	0.0	0.0	0.0	0.0	10.352682237618385	0.0	2.2693413123373873	2.7776180647390554	0.0	2.3756834544337972	0.0	0.0	0.0	6.023893169868968	0.0	0.0	2.084241280941343	4.723037536576974	9.215417762533429	0.0	2.6219013714117314	2.943397870275037	0.0	0.0	0.0	8.273022995694719	0.0	0.0	6.001075392710373	0.0	0.0	0.0	0.0	0.0	15.437601984658109	3.3459005357455935
2R_17782	2.214459802461328	2.192848288449018	2.2927944349293474	2.7817388856417606	1.3188552336571855	3.5522848011658312	2.8692461572186216	1.5218578353459395	3.7588191293823137	2.167929557898461	2.740033948522434	2.77293315545152	1.5774139560122344	22.98005331372369	7.0216829569711265	2.878321455033711	0.0	1.8066817491900387	4.805714571311037	3.1682436976843755	2.215915726065839	5.103241987569864	2.6059854273294905	1.792770116673479	0.0	0.0	1.8021429642416391	2.683445716039921	1.4549918636854984	1.4549121075125178	2.825942833437234	1.5316322494604977	2.6148076461919936	2.353149853184366	2.935213498037164	1.0113920503506024	2.683963755753442	4.3860136457656544	3.300007656017762	5.662647545944457	1.3220741969192498	3.5906333302693265	3.5495221687864413	9.75986820273979	0.0	0.0	6.13858786115574	1.539467639774425	3.0029372730446737
2R_17783	3.9370069882998897	1.6708220009831116	1.5528667667489298	0.807437011636863	3.5729438824501463	2.8870752282305143	3.8865734627484567	1.5460887510602304	3.8186667888640042	2.936596244152136	3.0367206332412806	5.634167212617469	4.006323581140472	0.0	0.0	0.6498110869208104	0.0	3.1464816199849412	8.788015490341971	2.2990630398487397	2.251197383748449	2.304220202342793	3.8508767242902233	3.6426289581716915	0.0	0.0	0.0	1.090468541618277	0.9854387626673227	4.645385227860791	1.913958200492672	2.489630068357773	1.4489675092219536	1.062496241419546	0.5963895530680545	3.4249845498946954	0.9915264152552289	2.9705649687808475	2.5144126130982793	3.0681641762378047	5.372496685169546	6.079671911721218	3.883424910040462	0.0	0.0	0.0	7.22100909269465	0.0	4.067666444843257
2R_17784	1.3696690085267376	2.712604074141437	0.9454132566792264	2.949493173840473	3.6254543147438163	1.7577033988007542	4.732431852389771	1.882573357294727	4.649746240098946	1.1919017901530558	2.875927003713808	6.403007291287345	2.601730085463581	0.0	0.0	2.63744462421267	3.955666472443443	5.959752345045481	1.585274700363266	2.6127938436604943	2.2842825235346202	0.9352338407257489	2.7352302936914454	5.913861648163673	0.0	0.0	4.9539834386352055	0.8851958517951993	2.3998114708108527	1.3712456707631602	3.49575667575913	5.557682632272089	1.9603500385346009	4.74369022357357	2.420618010889102	2.224205101069826	4.8292731219560485	1.2056889710686494	2.7214572205975123	2.4906048159829086	1.090290915783313	2.961131009911498	2.251713362473206	0.0	0.0	0.0	2.6644123606565624	0.0	2.7516317726738313
2R_17785	3.716234295193869	2.4533110376426235	1.7100857436991892	0.0	1.9673421207948065	3.1793752654778347	4.2800670429701615	3.4052429845184036	4.20528520244243	6.467820008330552	8.917790456894076	2.4818379101733514	5.294329420235633	0.0	0.0	5.724806272555737	0.0	3.4650450871666743	0.0	3.0381962026598393	2.4791183858361023	0.0	4.240756211647661	1.6045698148326435	0.0	0.0	0.0	0.0	0.0	0.0	4.215471285474245	2.741691031160964	2.127556365350787	3.5102039288074485	0.0	1.5086979453947902	6.551477139712434	6.542635740063699	5.537965336767365	6.757596890424216	0.0	2.67808172219937	6.109428167298626	21.838257132374782	0.0	0.0	2.8916710620066812	0.0	5.972659553627317
2R_17786	2.784869248399595	5.121426057146054	1.9222544199837568	2.8557309021925015	0.631836670220748	2.5527409034354274	0.6872986859192776	1.6404549309614544	4.051740729110744	1.038610878721927	2.864060586337643	2.391220395196995	1.70034049318376	0.0	0.0	2.7578903242175867	3.446926806232733	2.9675808484944253	3.4534798990202478	0.975754929391934	2.7867001946510084	4.889718511129611	3.7454235605869077	3.6072944647354754	0.0	0.0	2.590109924265186	1.5427009994774101	2.7882278233072144	1.493611599148701	1.0153887238036057	3.962378536587943	1.3665829805413956	3.0062563953407535	1.6874411768552255	1.4536119713667515	0.35068154959163134	2.6265622135405584	3.5571744651788193	1.085143624184379	4.750341074489148	3.4403985357663833	3.1393915349054233	0.0	0.0	22.15281008395915	3.250437880417319	0.0	3.3568408099769145
2R_17787	2.894565662824058	3.224606412602794	2.9969584617811	2.856910371423541	1.1492684188221434	4.178937652757583	3.125375240364796	4.475815824356256	2.4566146498986337	2.833745029257001	2.930362666241916	2.174734557336768	5.154675045419131	30.037697310124205	9.178185289204619	3.344278040600873	0.0	1.0120931297060434	1.8844943179355491	1.479027172835122	1.8102929564506152	2.2235172975192885	2.1676688780502005	3.2807130395454807	0.0	0.0	3.9260298290323936	1.4030346938911518	1.901849599451456	2.716779069325492	4.617309536212497	3.6036500650779164	2.796437872580681	2.7340891221461834	3.069342038191976	5.288044871881028	2.232531556833556	3.3442780406008734	1.6175652924838426	3.4541557540017385	3.456220401792534	1.5644634015689691	5.353445729283317	6.378661590953016	0.0	0.0	4.223091390738321	8.049078450946803	3.0529338607174816
2R_17788	2.1038431744805504	0.0	1.4521765585303392	3.0203263432410608	3.341268846844589	2.699872943979256	0.0	2.891676079072304	0.0	5.492365886036703	3.7864201555688584	4.215071493935144	8.991714135424205	0.0	0.0	7.292116347174741	0.0	3.923278715408697	3.6525277318168037	1.7199906776505272	2.1052263718339237	0.0	1.8005900533604862	2.7251483502633174	0.0	0.0	9.13131932954201	8.158087417985728	0.0	1.5796987230189432	0.0	6.984596171603146	0.0	1.9872047858250297	2.2308750428885724	5.1246454706205355	3.7089374265166772	0.0	0.0	8.6076594396758	0.0	0.0	4.150420364950613	37.089374265166775	0.0	0.0	0.0	0.0	2.5359419046140954
2R_17789	1.8190205520218048	1.801268236940265	2.5111558096845235	1.740952227748585	3.851894650681304	0.7781195278744202	6.285015392002695	5.000390030422373	1.0292004759023	6.33173077227487	0.5456344659395324	2.429617621919427	4.31910964146207	0.0	0.0	0.7005438461986809	0.0	2.826780968120469	0.0	1.4871347968722581	1.2134776595122452	4.968235585782301	2.5947041051332587	0.7854040511140956	0.0	0.0	2.63170083667033	0.0	1.0623750115798876	0.45527861867738645	2.0633868307636942	3.3550039750087097	1.5620928795432691	2.863621514457165	0.6429515281414739	3.692383675883152	4.275751784057432	4.0031076925638915	2.710720574586019	2.4807789248899526	7.239930125986368	5.243464545790127	4.186615891389136	0.0	0.0	0.0	1.415413742421875	3.3721672109344545	2.192620866032619
2R_17790	1.7513800436899265	2.6014317760208865	1.2088890823111422	2.514322049831223	2.7814960972132887	4.495110331359306	0.0	1.203612474335973	1.486394289867696	2.286106712260779	6.304139755213406	5.263361965437607	2.495101803272451	0.0	0.0	3.0352231577004827	0.0	1.633000057073352	1.5203044257582137	3.5795887553662507	2.628797264789022	1.7938091699166003	1.4989318237091291	2.2685961076562284	0.0	0.0	0.0	3.39566933311601	0.0	2.6300941553981927	2.9799892973684385	1.9381486377819206	3.7600156476811195	0.82714121633101	3.7142597675281954	2.1330491543046692	0.7718920153946143	4.625101954591211	2.609922088605811	3.5827962721721347	4.18242744743107	5.679546363272872	0.8637720111782463	15.437840307892287	0.0	0.0	2.044172106208641	19.480636490836066	3.1666319744541465
2R_17791	1.9545745155147285	1.935499292526621	2.361001914772553	2.455278677286659	0.7760510641600217	3.1353946170040228	5.909204565350147	3.3581378829922675	3.31769042298894	3.8270099647685463	1.3191644517895522	2.9370076473805122	0.6961456503775546	0.0	0.0	3.387368637844224	0.0	0.911230063083546	1.6966895889430131	3.195913066370725	2.4448244679597444	5.004815633602653	2.0910466817807523	3.164747247461082	0.0	0.0	0.0	1.8948168233206475	1.7123152797084134	1.8345229480842482	2.0785791032793575	1.6222589501648539	2.937375901113492	2.3077645939802056	2.5907417666744803	2.380524736687183	3.015063256027112	4.516491517125632	4.369086441501428	5.331294646260603	1.1669177873745096	2.1128284180493013	1.9279730477079824	0.0	0.0	0.0	1.1406681029959418	8.152789803142737	2.945019547861751
2R_17792	3.074544798269892	2.36797515222782	2.122202804066565	2.20694412024844	1.627637281031922	2.6303862748548488	2.9508495289234307	4.225879454816474	0.5798583869847306	3.567339190369183	5.226039423888792	4.791019494042333	2.433415071745593	0.0	8.665661449938474	1.9734552897127093	2.959808464874621	3.185254361831581	1.7792612862991544	2.5135848789436572	2.7347255068839362	2.79913694210664	4.0932458957535065	1.327505583820362	0.0	0.0	1.4827177385826285	2.6493742012550747	4.189843985772248	3.078083988137988	2.61568316543699	4.536555679075885	2.346916021800151	1.2907067116168187	1.086729489773984	2.9124388975520077	4.21572719186196	1.8043019791659056	5.599872607988962	4.658957768784126	0.0	5.908405534048959	4.043600935810565	12.044934833891315	0.0	0.0	2.791087276820674	0.0	4.1177905517131075
2R_17793	2.8006403384069736	0.0	0.0	6.030996911727515	4.447903925275214	0.0	0.0	3.8494051129338476	4.753800663630573	0.0	0.0	0.0	3.989929418148593	0.0	0.0	3.235760067096721	0.0	2.6113383265603924	0.0	2.289655109250894	0.0	5.736977920666775	2.3969491631052	7.255446119243258	0.0	0.0	6.077815487246313	0.0	0.0	0.0	2.3826576830941386	0.0	2.405063717353064	10.5814843071297	0.0	3.410969267849091	0.0	0.0	0.0	0.0	0.0	6.054793458885531	0.0	0.0	0.0	0.0	0.0	31.151580475435427	6.751702104100445
2R_17794	1.6454551049092812	4.888189986347285	2.2715489067319057	4.724507473048752	7.83980661810342	2.11162113800331	0.0	4.523267916324972	11.171967299651714	0.0	0.0	3.2966862698621227	2.344195946650789	0.0	0.0	1.9011002047104701	0.0	4.602704518490368	0.0	1.3452368861263704	1.646536929435849	0.0	4.22482549710353	6.3941685183113	0.0	0.0	3.570887836984685	0.0	2.8830191899523325	2.4710238477276034	1.399878518542161	3.641855554539883	2.8260853898874467	1.5542300391013193	1.744809105670176	2.004040546549954	4.351244020665508	0.0	7.356215413527196	2.244070492537568	0.0	3.557361746693077	6.492242824813807	0.0	0.0	0.0	3.8410777142207455	0.0	5.950222816010383
2R_17795	3.00288036284404	0.9911914795594511	3.109104702209952	2.155502552546123	3.179397504172959	3.211343389719385	1.7292409807978164	4.127378608291958	1.6990274766723528	3.919711760076011	3.602982981670184	3.0081508856397297	2.852033642588848	0.0	0.0	5.204131479028044	0.0	1.86660564110624	1.737788559790353	3.2733277795872007	1.001618214387164	4.1008379652298155	2.141698178185862	1.9448442179781398	0.0	0.0	7.6028249490827955	1.94071503704825	4.384481880514802	2.254752793413236	2.980500035936315	3.8769616318153663	4.297897227993821	2.3636656559002014	1.0613989577911354	1.219094135035644	1.7646269931461889	1.3216841851499794	1.4916396580445916	2.0476630431221454	0.0	5.410018835521577	2.9620116087158967	0.0	0.0	0.0	4.089044911265389	2.7834250379102494	2.4130854869316942
2R_17796	2.681482393185495	2.655313079003464	0.9254458508907762	2.405999176089642	3.193995288856949	3.441160373042431	6.948722251580573	3.685625709598125	1.1378855582978598	3.5001854223227475	4.22277987046683	1.343094406240124	2.8651283792398528	0.0	0.0	3.098089222491136	5.808182451273705	1.8751759149405203	1.1638449246468603	2.192237888502233	2.6832453664880496	4.119666422370448	3.442450405047321	4.341719364285451	0.0	0.0	0.0	1.2997503829389565	2.349126747368567	1.5100701291668686	1.7109626337737522	0.0	1.151368121805997	1.8996144922349456	2.843392616647694	1.6329219268184811	2.3636387272750907	0.8851683492831818	2.9969766499555246	4.571254707020972	3.201790953787911	1.4492955264305127	6.61246954379184	0.0	0.0	0.0	3.1297670264020887	7.4565460458495565	3.2322198012895913
2R_17797	3.9205204647737806	3.882259041890497	4.059205542439248	1.7588720761434016	2.3349256228900543	1.2578061018941176	0.8466277167119315	2.694325171908049	7.486518028783166	3.8381424618690145	2.6460036128533333	4.90925198611153	2.0945120642149475	0.0	0.0	2.2648148332688613	4.245990617209934	1.8277615317701736	1.701625137087175	2.8045585294337414	1.4711617720378931	4.015499426235325	1.677703509105631	3.1739532698860073	0.0	0.0	1.0635157106794844	0.9501643546792506	1.7172962818646471	4.04769077585364	0.8338502162361227	3.2539559698540503	1.6833831523563176	1.851582172337307	2.59827804838555	3.5811742682362797	2.591857592976412	3.2354497618126596	2.190897900068181	7.351854124243126	4.681249069601748	4.237948968313703	2.416976728526286	0.0	0.0	0.0	3.4319586737264345	5.4510037887201825	4.135020957467647
2R_17798	1.2306241307178798	3.6558424078450478	2.2651669562541046	1.7667127121074795	5.211853709781184	3.1585327604597184	0.708668152460315	2.2552798638803284	2.7851448727919896	0.0	3.69138732154634	0.8218560451744682	3.5064148398488855	0.0	0.0	2.8436385530657082	0.0	2.2948865758047123	2.136513224660775	3.0182792018931988	3.283821918829915	2.5208747334490083	2.106477893479977	2.125401335549064	0.0	0.0	3.560855374434625	2.3859999069460036	2.1561894784565765	1.8480611020746058	2.093918308499288	4.085576670521938	3.522681826128668	1.5498634066633123	3.4798140770136787	1.9984101647933987	1.8079246399156494	3.249872632075095	3.056478340327371	1.1188828715368058	0.0	2.660525464421325	2.83237621271728	7.231698559662598	0.0	0.0	2.872714611890511	2.281376281306471	2.4722939901697636
2R_17799	2.285640518299158	2.716001198842929	1.2621296576331313	2.6250550810385676	2.177996787454738	1.7599046554053885	3.9486320872319167	1.88493099456122	2.32778467060683	1.1933944661582567	2.4681674276438206	1.8317217387545335	4.558729625327781	0.0	0.0	2.112598098492703	3.9606203440432464	2.557378298522513	3.968150040514812	1.1211711305160919	2.2871432405334113	0.9364050790986052	1.1737096089845123	1.1842535723749168	0.0	0.0	0.992037510128703	4.431522125925246	2.4028168702733588	1.7162036846824464	2.7223268956913618	2.023506467581959	1.9628050792841745	3.454277072918148	1.9389195739069123	2.226990580219569	0.8058868422049386	4.8287956536976075	3.4060817906507688	2.4937239203235255	3.274969018793082	1.9765595845746124	3.156346608160626	0.0	0.0	0.0	4.268398612087507	0.0	2.7550777736414878
2R_17800	2.2122229743780335	2.1906332901778574	1.017990435979854	0.0	2.3422632118284294	3.785276410346675	2.547864825579544	2.027094140278969	1.251674114127646	0.0	0.6635796939305021	2.9548076937282732	0.0	0.0	18.70557426112982	0.8519745361850626	0.0	2.0626935064345724	3.840688251334639	3.617192516028684	1.4757849515684274	1.5105443548691642	0.6311159075920089	1.9103565202855983	0.0	0.0	3.200573542778866	1.4297254212328523	2.5840394221054237	1.107384761389037	3.1367648285852123	4.896272467770286	1.2665049339865966	0.6965253138194801	1.5638659391562317	6.286749418251151	2.6000026000026004	1.9473703684230002	2.1977828766340517	3.017028106633841	3.521970049166702	4.782675237220692	5.81897319853682	13.000013000013	0.0	0.0	0.8606859322605744	0.0	7.110883562837101
2R_17801	0.4894079876277661	3.3924220560743135	2.36469510212527	1.0539082871443388	1.554529997571047	1.8841794869379258	5.07295544042765	4.036069003326394	1.6614400531660818	2.5553308993806514	1.7616372656747181	2.941601849287029	2.091703779883039	0.0	0.0	1.6963336575215435	0.0	3.6506218035668856	4.248359071308707	3.6010262924933607	3.4281082841461012	1.0025288790975235	1.2565905556748154	2.5357581520662467	0.0	0.0	3.18626930348153	0.0	3.4299875234203836	1.8373925929192398	1.6654644095460256	1.624796561930475	2.5216891534794583	0.9245498020307736	1.037917729451175	3.576372693798421	3.0197795560924052	3.8773340743349567	5.105240894438205	2.6698170507865946	3.50622940090227	2.116133401049602	2.8964833072046403	0.0	0.0	0.0	5.141035747335231	2.72184759014419	1.1798505129400105
2R_17802	5.506224373687626	4.089365727107628	0.0	0.0	0.0	1.766541630850035	2.378113932109128	3.7840789419412553	2.3365632425890057	0.0	3.7162131193719503	2.757944327584214	0.0	0.0	0.0	1.5904238670456543	0.0	3.850534075493828	0.0	3.376197917223505	1.3774611270138997	0.0	2.356271836012905	3.5661589347883265	0.0	0.0	5.974672169738047	0.0	0.0	3.1008165380189565	5.855557222437511	7.616765781100855	2.364248682551975	5.2009558316627436	1.4596737395644277	5.029625331473266	0.0	1.8176272766236048	4.1027122209950555	3.7546924268604687	3.2873196247721888	2.976020417880883	2.715642740360521	0.0	0.0	0.0	3.213371739552364	0.0	1.659280655376036
2R_17803	0.0	0.0	0.0	0.0	0.0	0.0	0.0	0.0	0.0	0.0	0.0	0.0	0.0	0.0	0.0	0.0	0.0	0.0	0.0	0.0	0.0	0.0	0.0	0.0	0.0	0.0	0.0	0.0	0.0	0.0	0.0	0.0	0.0	0.0	0.0	0.0	0.0	0.0	0.0	0.0	0.0	507.3051948051948	0.0	0.0	0.0	0.0	0.0	0.0	0.0
2R_17804	2.3663973469846065	4.686606066506924	2.4501066408915446	1.6986276192944054	0.0	3.0368100860966027	6.132219231743309	4.878824632600111	6.025076367842962	3.088899452925018	3.1942166790495796	11.852753714712277	1.6856427903793623	0.0	0.0	2.7340511858126804	0.0	3.3096702939549862	0.0	1.9346410539537533	1.1839765818903916	4.847451900552586	3.0379485341138834	3.0652397975409116	0.0	0.0	2.5677210756491715	2.294048893064058	0.0	2.6652615407823657	5.033058639058931	5.237503774276157	1.016077702306913	2.2352027898907143	0.0	1.4410469840399722	0.0	1.5623149633215316	0.0	3.227291005475422	2.825567543496787	2.5579948594535304	7.002573095483935	0.0	0.0	0.0	2.7620067194099467	0.0	4.278631317185208
2R_17805	0.0	6.5273949052703655	0.0	1.7743565029988397	1.3086007786174632	3.17219834614267	2.8469369947220633	1.1325187352574373	2.797194972881195	4.302146642110014	2.2244150010988606	1.6508237115073308	3.5215855586819407	34.202065804774605	0.0	4.759902882749503	0.0	4.609631086614507	8.583027920589824	3.368153302171179	3.2980295757398266	1.687854301716109	2.8207889323525452	2.134597014766075	0.0	0.0	1.7881308167895469	4.792646163726379	1.443678909641292	3.712113703527584	0.7009925914896976	1.823668074903154	2.1227537550452547	0.7782844928682678	3.4948697060150553	1.0035282044612448	4.357792168175915	3.2639334053139444	1.2278809525212815	3.3711713606856692	1.9676920703583718	1.7813575939986774	4.876509706448744	0.0	0.0	0.0	1.9234290585507192	0.0	0.9931962086919764
2R_17806	0.0	0.0	0.0	0.0	0.0	0.0	90.08522061870529	0.0	0.0	0.0	0.0	0.0	0.0	0.0	0.0	0.0	0.0	0.0	0.0	42.63119751033806	0.0	0.0	0.0	0.0	0.0	0.0	0.0	0.0	0.0	0.0	0.0	0.0	0.0	0.0	0.0	0.0	0.0	0.0	0.0	0.0	0.0	0.0	0.0	0.0	0.0	0.0	0.0	0.0	0.0
2R_17807	0.0	0.0	0.0	0.0	0.0	0.0	0.0	0.0	0.0	0.0	0.0	0.0	0.0	0.0	0.0	0.0	0.0	0.0	0.0	0.0	0.0	0.0	0.0	0.0	0.0	0.0	0.0	0.0	0.0	0.0	0.0	0.0	0.0	0.0	0.0	0.0	0.0	0.0	0.0	0.0	0.0	0.0	0.0	0.0	0.0	0.0	0.0	0.0	0.0
2R_17808	1.2507714132691339	2.4771295914061437	1.7266885179098608	3.5912732419348306	0.0	3.2102429865018913	0.0	1.719151798009291	0.0	0.0	2.251092736691709	2.505933423864355	0.0	0.0	0.0	1.4450967289946521	0.0	1.1662287672017286	0.0	0.0	0.0	10.248581916530938	3.2114464515390053	1.6201481625494651	0.0	0.0	0.0	4.850125072600309	0.0	0.9391584070032666	1.0640995477896151	1.384154695343399	1.074106126196514	3.5442835786016946	0.0	6.093381993050803	1.1025139523140666	1.6515391188510307	0.0	0.0	5.973872670488352	0.0	1.2337486007748681	0.0	0.0	0.0	1.4598727691684215	0.0	6.030646539584863
2R_17809	3.063792135184313	4.045189008675363	1.0573903922336791	1.0996128666287985	4.865834744087504	0.655296743922221	0.8821588402857594	0.7018500345801512	1.7334913121749163	2.666147301172398	3.216559066639108	1.023056522542897	1.4549427861936113	0.0	0.0	2.9498302313705245	0.0	3.3328202377224496	4.432596606226735	2.504794071486405	3.0658064626893657	1.0460053005272598	1.3110848068651897	2.6457257473761837	0.0	0.0	4.432596606226734	1.9800813714439593	0.8946837355622648	3.067318947377421	2.606535287730869	2.825431186227899	4.385077703357649	1.4469667862279245	4.331715401533232	3.7314683620302946	1.350316109001117	4.719728370192839	1.5218967460021295	4.1783975176976025	9.755421819561766	4.415806467566784	5.540506365009265	9.002107393340781	0.0	28.433485547259295	2.3839936757415767	8.519655839982688	1.8465251965749172
2R_17810	3.6623758271475806	0.0	2.5279528385118444	1.7525973931515855	1.9388299161456062	4.6999460446194075	4.2180370858256655	10.067674910750062	2.072169520044096	0.0	9.887115506556476	2.44586924480852	3.47840000556544	0.0	0.0	2.8209190328535514	0.0	4.553102723233504	2.119443349398714	3.9922191648477114	1.2215945669337316	10.002935861675402	4.179295976696245	0.0	0.0	0.0	5.298608373496785	0.0	6.416887193689889	0.9166479212166778	2.0771887493641206	0.0	1.0483611075641561	3.459331408100094	0.0	1.4868327577803726	2.1521760652195434	3.223907466118344	9.096174949279728	3.329830351803236	2.9153431008988586	0.0	1.2041771460182797	0.0	0.0	0.0	2.8497627857457144	6.789447026697463	2.9430496351207065
2R_17811	2.105866100609859	1.0426571909981148	2.180359323216466	2.267422877389864	3.3444816053511706	1.35123448782808	1.8190284932623184	4.3416848052609645	3.5744924220760654	5.497647007080969	2.842545708134987	0.0	4.500180007200289	0.0	0.0	3.649563998754282	0.0	2.9452883240916736	1.8280198888563908	3.4432890296811514	0.0	2.1568830451737586	0.9011606949751281	1.363884342607747	0.0	0.0	2.2850248610704886	0.0	3.689710136371687	0.0	0.895787648163277	2.3304373764868194	0.0	1.9891155596575538	1.1165100575225981	1.2823932535855715	0.9281259281259281	1.3903100947635363	4.70727053625226	4.307968017645437	0.0	4.552738927738928	2.077205576881533	0.0	0.0	0.0	2.457920402705679	11.711796121053125	3.8075704654374136
2R_17812	4.319725334584326	0.0	0.0	3.1007492340374205	0.0	0.0	14.925361995998513	17.812040226711648	7.33229214784834	22.554449259819364	0.0	8.654614250860918	6.154092317538856	0.0	0.0	0.0	0.0	4.027744716706561	0.0	3.5315784919806683	4.322565390688589	0.0	0.0	5.595422944031783	0.0	0.0	0.0	0.0	7.56863617717269	0.0	0.0	0.0	0.0	0.0	4.580554082143992	5.261100527530551	0.0	0.0	0.0	0.0	10.315829433949808	0.0	4.260934516680067	0.0	0.0	0.0	5.041888005550111	0.0	10.413867939657884
2R_17813	0.9365408358495844	2.7822026392252455	2.585787124105338	1.0083899048473202	1.4873897239962441	3.0046693763976977	4.044878411359443	5.149001151702832	0.7948411629162087	8.557380844889769	3.7924920288138377	5.629107665409217	4.669846832359503	0.0	11.878459601358896	4.328183660414172	0.0	2.6197133693011248	1.62594884277156	2.296998454694289	3.748626304176377	0.9592295774986995	1.2023183101656612	1.2131192784366533	0.0	0.0	2.03243605346445	2.7237232206937594	0.0	3.1644638306530855	1.1951496524564567	5.182071566273876	1.2063885997242436	1.7692368458788592	2.482724951514865	4.562545165632651	0.8255300109052514	5.5648075633896505	4.88474513632905	6.3862686028811275	0.0	2.0247374320498115	1.8475893093494071	0.0	0.0	0.0	3.2793293377984676	5.208581554798054	2.8222316898687985
2R_17814	2.6426554988045288	0.6542162767046996	1.8240914599458018	2.371161178969792	0.0	3.3913336165096903	0.0	4.540323979357871	2.2428187746359622	0.0	4.161635546550569	1.3236468854257875	4.7060705957650075	0.0	0.0	1.526615006014863	11.448164143777495	0.6160080154962977	4.587971485757216	3.7808663855322444	2.644392944891843	2.706676762570991	4.523473292424172	3.4230822716429725	0.0	0.0	1.43374108929913	6.404652339459384	0.0	3.9685462942086756	2.2482513522529306	2.193352824928771	1.7020450922806298	1.872108762030639	1.4011106604205155	1.6092778084211095	3.494121141179965	0.8723514320084933	0.9845271709808647	4.505064593616144	4.733145269694617	1.4283102518396638	3.258361689225934	11.647070470599882	0.0	36.78769819372402	0.7711122832017816	0.0	3.1854184286012353
2R_17815	0.0	0.0	4.407334686385082	0.0	0.0	0.0	0.0	8.77619474727192	0.0	0.0	11.491729976522397	0.0	0.0	0.0	0.0	0.0	0.0	11.907093710613566	0.0	0.0	0.0	13.079640623794221	5.464764564280659	8.270785517854558	0.0	0.0	0.0	0.0	0.0	0.0	0.0	0.0	0.0	0.0	0.0	0.0	0.0	0.0	0.0	17.416080615553955	0.0	0.0	12.596465305870518	0.0	0.0	0.0	0.0	0.0	7.696546713420622
2R_17816	0.0	0.0	0.0	0.0	0.0	0.0	0.0	0.0	0.0	0.0	0.0	0.0	0.0	0.0	0.0	0.0	0.0	32.41375510111471	0.0	0.0	0.0	0.0	0.0	0.0	0.0	0.0	0.0	0.0	0.0	0.0	0.0	0.0	0.0	65.67238673155099	0.0	0.0	0.0	0.0	0.0	0.0	0.0	0.0	0.0	0.0	0.0	0.0	0.0	0.0	0.0
2R_17817	3.9954926276882388	3.956499531126545	1.5759351549961773	1.2291476635316436	0.0	2.1974728183599734	0.9860774735432949	0.7845282247365828	1.9376972212452999	2.980220426043372	1.0272773995171178	1.1435729541794333	0.8131677886349231	0.0	0.0	0.6594642617851539	4.945356285720926	2.6610197698334983	3.9638064830036934	2.33321643918973	5.140439373915046	4.676900426334551	2.442551792478846	0.739348301439696	0.0	59.23188096761201	1.2386895259386541	2.213335679469153	1.0000778060533109	2.1429063990913733	2.4279884130565756	3.7899216130512774	4.411477311110468	0.5391400005326703	1.2104982640849642	4.866209479334355	0.5031279464430364	2.2610203261205277	2.5517651069597864	3.1137428465650276	1.3630767586688957	1.2339975201585833	3.3780982016525316	10.062558928860728	0.0	31.78296051920644	4.6634507510287575	9.523274406485731	4.816108589763595
2R_17818	2.8969586569236148	2.8686864514233847	1.999624070674713	5.19867679119369	2.3004370830457783	5.576523283100011	2.50236723940848	3.9817920612622597	0.0	0.0	2.6069202261555433	2.9020432706259824	0.0	0.0	0.0	0.0	0.0	0.0	2.5147363550405375	0.0	0.0	0.0	3.7190758840243374	1.876243010994784	0.0	0.0	3.1434204438006716	0.0	0.0	1.08761003350709	1.2323004683727619	3.2058926872305444	1.2438887744511216	2.7363494471479575	0.0	1.7641388673663945	6.383934955363526	0.0	0.0	1.9754350698197771	3.4590777268601536	3.1315135481802145	4.286297222136496	0.0	0.0	0.0	0.0	8.05573278167675	0.0
2R_17819	5.057969387146081	0.4553279356027879	1.9043239102625447	1.6503042847543274	0.0	1.7702505152314127	3.177475764002202	1.89601184021474	3.1219585294638734	1.2004100120437136	5.379133315695293	2.763734678891341	1.965226625021331	0.0	0.0	3.71878030805951	7.967806873109886	1.714941483409806	2.394886438476565	1.5036828011204693	1.8404708402931886	3.7676394994427187	3.9353647817515567	1.1912153821642297	0.0	0.0	0.0	1.783029393685312	1.6112947897655066	1.7262926418882218	1.1735702130041674	2.544252437063082	1.5794749754105362	3.040260607664705	2.437897249262024	0.5600205684354375	2.837185285222237	1.214295610794942	2.7408839570032053	1.2541918226191489	1.0980738028579786	0.9940895412237003	2.7213442787614457	0.0	0.0	0.0	5.36686378083961	0.0	3.3255286870081133
2R_17820	1.814800086703889	2.1565067523461177	1.503197677258949	2.344832408835391	2.305774524073727	0.9315769753670552	3.1352164948505323	1.9955152789620605	2.4643500954319575	1.895111994485982	2.9395898605837454	1.4543882748380792	5.170906206483593	0.0	0.0	1.677404290665983	6.289470357411732	3.3842667738982875	3.7808565152349614	1.1869474944873706	2.1791918989848673	2.230518760670244	1.2425682767969946	2.3507453037985693	0.0	0.0	4.726070644043702	2.111178903411454	1.2718921252325335	2.725333726653497	1.8527394512889785	2.8116645841604315	1.8701622409381133	1.3713491428862155	3.4638827107761085	0.4420579992472636	2.8794360912358923	0.9585167375234188	3.7862036795841836	3.4650322802407225	0.866775857310665	3.138779240867408	1.7901009280384441	0.0	0.0	0.0	1.6945556637811772	4.037211788496934	1.7500268629123457
2R_17821	1.8655031896373537	1.847297237884224	0.0	1.339079950304065	0.0	3.5910149932057993	0.0	2.5640841552932443	3.166500953116787	2.435073631756477	1.6787322751052733	1.8687774383247384	5.3153744548419075	0.0	0.0	1.0776679610177324	0.0	4.348523363224503	0.0	2.287704806772826	2.800094531191373	1.9106970757927673	0.0	0.0	0.0	0.0	0.0	3.6169373944306398	3.2685677528335217	3.501844911973424	1.5870854413795707	2.0644419689491413	4.005025185200375	1.7620785196284974	1.9781438838560514	1.13602128085945	2.4665697578815124	4.926482107509633	4.169984120700468	0.0	0.0	2.0165453512983325	4.600284923247006	16.44379838587675	0.0	0.0	2.1773741216472793	0.0	0.0
2R_17822	1.4708534215139377	1.456498963919462	0.0	0.0	2.335971033959179	0.0	2.5410203263838973	4.043297244209898	2.4966233169638063	0.0	5.294376604361561	0.0	12.57269901272881	0.0	0.0	3.398743280684534	0.0	2.742869807078881	2.5535805029021446	0.0	2.9436409040686566	0.0	1.2588409976818442	1.9052246021652879	0.0	0.0	6.383951257255362	0.0	2.57709774467868	0.0	2.5026706624306465	3.255412856341561	5.052410549281655	1.3893083828367065	3.1193296435822755	3.582777659446594	7.779054118879505	0.0	4.383757651848982	0.0	7.025017492293556	0.0	1.4508353256929445	25.93018039626502	0.0	0.0	5.150242885454477	0.0	3.5458905610520803
2R_17823	5.159923220342481	1.13545913993512	2.3744227184765703	1.2346176924007635	0.0	0.7357507158854466	5.942794658616161	0.0	1.9463204811304233	1.4967415935508401	1.5477735792986318	3.4459864595705385	0.8167865981654974	0.0	0.0	3.9743943023083284	4.967364415788271	1.0691448017645167	1.990723229749368	4.218479753640782	2.2948069665749893	0.0	1.9627374298934726	2.9705543797111136	0.0	0.0	3.732606055780065	0.0	5.022642070453605	2.58293147224511	4.877587194187478	2.537858504236955	2.4617275222121675	4.3323145173693325	1.8238279473667571	4.189598901766475	1.5161009925407831	3.0281099446158697	4.271868549478491	3.127599817348171	4.107428421214046	6.197445660796447	2.8276096858073223	10.107339950271887	0.0	63.84880602732729	4.015032280859538	0.0	3.455386809821039
2R_17824	1.3094772763134548	1.9450465984538823	1.355798921461958	2.819874191312955	1.0398388249821278	0.8402295170948898	0.0	2.699762150954501	0.0	0.0	1.1783747031232232	1.311775612910758	4.663863684592227	27.177605652941978	0.0	3.7823084790278565	0.0	2.441933119725234	4.546823759427555	1.6058388299858284	0.655169104059526	2.6824016346555566	1.6810890094603284	4.240477477763997	0.0	0.0	2.841764849642222	3.8083269067816783	1.1471744519660851	1.966476975381429	2.785109578743821	1.449120999429771	1.6867801138745255	0.6184395163060855	1.3885446455288517	0.7974224117961104	0.5771306219736714	2.5935829570476727	3.9027893235295266	2.6787962561143526	3.1271303575560854	8.493001766544367	3.22913871443467	0.0	0.0	0.0	2.292589433913817	0.0	3.9460620668210367
2R_17825	4.12966828026572	3.4078047725896905	3.800668252495495	3.952432084618409	2.186210477413713	4.416354077125088	1.189056966054564	4.730098677426569	2.3365632425890057	1.7968425164563824	1.2387377064573168	2.757944327584214	1.9611092426098051	0.0	17.45931978490118	0.7952119335228272	5.963335030896039	5.7758011132407425	1.1949344339476093	0.5626996528705841	2.7549222540277993	1.409904693262545	4.123475713022584	3.5661589347883265	0.0	0.0	0.0	1.3344703020306634	1.2059392023339266	3.6176192943554493	0.0	1.5233531562201708	7.0927460476559245	1.9503584368735287	0.7298368697822138	2.514812665736633	1.8200835297001232	2.7264409149354067	8.205424441990111	0.9386731067151172	1.6436598123860944	1.4880102089404414	1.3578213701802604	0.0	0.0	0.0	2.4100288046642735	0.0	4.14820163844009
2R_17826	0.0	0.0	0.0	0.0	0.0	0.0	0.0	0.0	0.0	0.0	0.0	0.0	54.73903166652982	0.0	0.0	0.0	0.0	0.0	0.0	0.0	0.0	0.0	0.0	0.0	0.0	0.0	0.0	37.248109658434835	0.0	0.0	0.0	0.0	0.0	0.0	20.371411575850914	0.0	0.0	0.0	0.0	0.0	0.0	0.0	0.0	0.0	0.0	0.0	0.0	0.0	0.0
2R_17827	2.9484393438802545	1.1678658897555623	0.0	2.962993815723965	2.80958067008499	0.0	1.0187343204053911	0.0	1.0009348731715422	3.078919163901028	2.1225974054642873	1.1814457256829523	1.6801964485687666	0.0	0.0	2.7252174178455957	0.0	0.5498294484033998	1.0237698892895242	3.856780388657402	1.1801511325143321	2.415894848659891	3.5328216798163337	3.055335953283913	0.0	0.0	5.11884944644762	0.0	3.0995949449325964	2.6566500333808074	1.5050390211467013	1.3051453266269746	3.544781580180579	2.2279808099556875	0.6252937317304804	1.436390935626273	1.5593715109062445	0.7786335479558846	4.393790484385523	1.6084317854429204	0.0	0.0	4.071636133467302	0.0	0.0	0.0	4.817894596579791	0.0	4.975608147259805
2R_17828	0.7760810576308481	0.7685070720326289	1.6070685302233343	0.5570800360230235	1.2325516901365052	0.0	4.022231678935814	4.266810486625469	0.0	2.026064098995113	2.095143541077524	0.0	0.0	0.0	0.0	3.5866256165409434	0.0	0.0	4.042113432481885	1.268965482235435	0.7765913015872129	7.948824829839507	1.3284296566607132	2.010545310151746	0.0	0.0	6.736855720803142	0.0	2.7195595618898327	5.244577369229085	4.62178177082116	4.294214868083437	3.332317198742197	2.199163907204666	2.4688245070662695	2.835625053995027	2.0522699473797985	1.0247501761545554	0.0	5.292093950332216	1.8533400152418682	5.0335029959409825	3.8275935505967293	0.0	0.0	0.0	1.8116493400523785	4.31618283695792	0.0
2R_17829	1.580159267412881	2.347107096619133	0.5453520192749217	1.13425675444226	2.5095677269590313	0.0	0.0	2.1718865788703234	0.0	6.187827800177714	2.8439129739878655	1.5829326930687178	3.3767584469612553	32.79548734094188	0.0	1.8256597203965625	0.0	5.893410018384492	5.486697501906628	3.2296361750256106	2.3717972435921153	1.6184403802169618	2.0285868458314567	4.093621114897711	0.0	0.0	1.714592969345821	0.0	0.0	3.5594510187504764	2.016491675519065	0.8743343692446941	1.3569695721284964	0.0	1.6755706490959628	1.9245151280360668	2.7857170714313573	1.0432341259408928	2.3547673678221983	3.2325301142505443	0.0	0.0	0.7793267676611811	0.0	0.0	0.0	3.6886539954024617	0.0	0.952350477165683
2R_17830	0.5784735194490895	1.1456560788568828	1.1978730566006999	0.8304700801146182	0.0	0.7423580915695737	1.9987212181646183	0.0	2.9456989849121302	4.530549039115854	0.0	3.4769329835075165	0.0	0.0	14.673944943358572	3.341738473942995	0.0	1.0787462078025498	2.008600828748702	1.4187878727687788	2.3154153756778815	2.369950731094251	1.9803637036960025	2.2479234806847175	91.07965826912218	0.0	8.787628625775572	0.0	0.0	0.43435456171757	2.9528340858631004	3.2008120332095773	2.4838349537375803	2.1856103349644544	1.8402067509088782	0.0	1.0198108454843795	2.291477810703768	1.7240927479141925	4.733530626889862	4.144314994463195	1.2506203076726057	3.994204067537654	10.198108454843796	0.0	0.0	2.025544547396122	9.651559402452655	2.091850651904337
2R_17831	0.0	0.0	0.0	0.0	0.0	0.0	0.0	0.0	0.0	0.0	0.0	0.0	0.0	0.0	0.0	0.0	0.0	0.0	0.0	0.0	0.0	0.0	0.0	0.0	0.0	0.0	0.0	0.0	0.0	0.0	0.0	0.0	0.0	0.0	0.0	0.0	0.0	0.0	0.0	0.0	0.0	0.0	0.0	0.0	0.0	0.0	144.69267276305126	0.0	49.80972684345799
2R_17832	0.0	0.0	0.0	0.0	0.0	0.0	0.0	0.0	0.0	0.0	0.0	0.0	0.0	0.0	0.0	0.0	0.0	0.0	0.0	0.0	0.0	0.0	0.0	0.0	0.0	0.0	0.0	0.0	0.0	0.0	0.0	0.0	0.0	0.0	0.0	0.0	0.0	0.0	0.0	0.0	0.0	0.0	0.0	0.0	0.0	0.0	0.0	0.0	0.0
2R_17833	0.0	0.0	0.0	0.0	0.0	0.0	0.0	0.0	0.0	0.0	0.0	0.0	0.0	0.0	0.0	0.0	0.0	0.0	0.0	0.0	0.0	0.0	0.0	0.0	0.0	0.0	0.0	0.0	0.0	0.0	0.0	0.0	0.0	0.0	0.0	0.0	0.0	0.0	0.0	0.0	0.0	0.0	0.0	0.0	0.0	0.0	0.0	0.0	0.0
2R_17834	0.0	0.0	0.0	0.0	0.0	0.0	0.0	0.0	0.0	0.0	0.0	0.0	0.0	0.0	0.0	23.871362004430523	0.0	0.0	0.0	0.0	0.0	0.0	0.0	0.0	0.0	0.0	0.0	0.0	0.0	0.0	0.0	0.0	0.0	0.0	0.0	25.163943089226308	0.0	0.0	0.0	0.0	49.34080682087313	0.0	0.0	0.0	0.0	0.0	0.0	0.0	0.0
2R_17835	4.385213161453024	0.0	2.1620649276746042	0.8993591885909452	2.984777634066262	2.4118144176336433	0.0	0.8610511436825711	1.0633501484436807	0.0	5.073651378364507	1.25511711246753	3.569936847817162	0.0	0.0	5.06651905242776	0.0	2.9205757599688598	3.262827261574336	1.024319390980663	3.1343544809483905	0.0	1.6084790436626997	0.0	0.0	0.0	2.7190227179786133	1.214612271470701	0.0	0.4703851174664531	1.598888708392119	1.3865302468800296	2.6898738944080316	1.7751832225776796	1.32857032016419	3.051919871233397	1.6566092080966222	1.654373568139677	0.9335547974260774	1.708728733162187	2.992062656185671	0.0	4.325531063986716	0.0	0.0	0.0	3.655945679081673	0.0	1.510249154864573
2R_17836	1.8750862539676825	1.8567867784897936	1.6178465297839073	2.018938178497824	2.9779630732578912	0.6015769980056519	7.288573072318193	2.577255820474545	1.5913836125681111	1.2237912858228184	2.9528728246607736	0.0	4.007009595452311	0.0	0.0	2.1664078531418114	0.0	1.7483446672690297	0.8138444710662013	0.38324278583779936	2.814478578440643	1.920512300497182	2.8084117548882412	1.2144175653356648	0.0	0.0	0.0	2.726638164209057	0.8213395851512316	1.7599169206578764	2.791666985714322	0.5187617447659014	3.2204791557707124	2.656695439268651	1.988305581889558	1.1418570066172897	1.2396202464695616	2.475894689304927	3.4928377266711967	4.475172255773227	0.0	1.0134521585720215	2.7743499143280745	0.0	0.0	0.0	2.1885592626831385	0.0	1.1301008230750316
2R_17837	1.2606105590757406	0.8322052790775437	0.8701357237701937	2.1113889162699166	2.669425072574994	2.1569974940003114	2.177808480037772	1.732675440319034	2.139757551204398	1.096997867874944	1.5125339147917043	0.8418820846482128	3.5918551093540287	0.0	10.659162616184872	0.9709763516767597	3.6407007038202597	1.9590047691579302	2.1885733128288334	1.3741445091590165	0.84095957524141	1.7215336661402219	2.157806115366385	2.1771906620292505	0.0	0.0	2.735716641036041	1.6294261324104262	0.7362430049552099	1.577577101556715	2.502430575068556	0.930028730447541	3.24766662370124	0.396907172303119	0.44557577122927944	1.5353288377540228	1.111186836436261	3.3290617771774618	1.2523820306222435	2.292293035738682	1.0034776521512956	2.725354078001814	2.901392286971903	0.0	0.0	0.0	1.4713568028476052	0.0	4.558564793616551
2R_17838	0.9044397045774326	2.239032580297418	0.9364334900454778	1.2984347401668157	0.7182037723653143	2.321344401967711	3.12498803715517	3.1078203575410575	0.7675969686060515	1.1805808150659112	2.03472196053437	0.9060271371436063	3.2212727699692336	0.0	0.0	2.089914823431456	0.0	3.37322580445216	0.7851086865210186	1.1091329519518058	1.357551509237527	0.0	2.7092504065326994	2.343076136794642	0.0	0.0	1.9627717163025462	2.6303641344589535	2.3770174737723853	2.7164424871570847	3.077824998025383	0.500444945601134	1.941730153799397	0.8542969985727259	2.397626388237667	3.30461858450298	1.1958508758013195	1.791355562941248	3.3695101918248676	1.8502113311382424	3.239805196993115	0.9776684874764577	2.230326037535406	0.0	0.0	0.0	2.6391051195683524	0.0	0.5450992200502319
2R_17839	3.4087171122712117	3.3754505171612124	4.117513845140304	1.8351126789770102	8.120453391981052	0.0	0.0	0.0	1.4464872058206646	2.224728749947163	3.83430290072683	6.829399883558732	4.856225377419767	0.0	0.0	3.9383103073457364	0.0	0.794578432439777	2.9589738278764925	2.0900898390282476	0.0	1.7456485346153376	1.4586881288313358	2.2076882744156525	0.0	0.0	0.0	1.6522507786231797	2.986224546168525	2.559480732548981	3.624977253267736	0.9430563702514755	4.3908789734710405	3.2197356918970526	2.7109037972533123	1.0378902597112798	2.253504199029491	6.751389098306976	2.5398502504292346	1.1622014885476666	2.0350682968920437	3.6847069920999886	5.043487470716251	0.0	0.0	0.0	1.9892896644466196	0.0	1.02720448354213
2R_17840	1.5568514267881668	2.3124865369924428	1.3432697684646198	0.5587630572798906	0.0	0.49947889367023385	3.3619861968949905	1.604887932280577	1.3212980696495853	3.0482777078536745	1.7512277332269335	1.5595839435530428	2.217966806463266	0.0	0.0	0.0	6.744386731228434	1.0887150727049368	3.378604379617285	2.227398625917788	1.9473437471824369	1.5945678812729405	1.332443039309235	1.5124645988754828	0.0	0.0	1.6893021898086427	0.754626710691589	2.045831815439784	2.045719672052433	1.3244985307834485	3.4457506615195195	2.3396692356123463	1.4705386046162119	1.238141595688824	3.792255862744608	2.058470158701188	1.0278460981368953	2.900042271016142	2.6540410747889664	2.7884088446841404	0.8414516589387747	1.919578638667846	0.0	0.0	0.0	0.9085613004492291	2.164611332129954	1.4074545171689747
2R_17841	2.878870515457448	2.4944279824075832	1.7387463986215217	2.0664868375379197	2.8575919072997182	4.618086977789034	6.216857157386825	2.47308149713627	3.66494129374871	3.7578395579127233	1.2953215188784692	2.162942536240463	1.0253449901387446	0.0	0.0	2.910376373198726	0.0	2.013210553437621	2.4990347478286514	1.7652089669085103	1.0802862239956201	1.474307175143417	1.5399394064642342	0.9322640264949438	0.0	0.0	0.0	1.3954270460274636	1.2610248247869058	1.3510239653817941	1.2246061834897248	1.1947033543606433	3.0903053351463945	1.6995400772624514	1.1447622016005607	0.8765619347545149	2.5376298790692484	2.8509809370109975	1.6087943995078375	3.435426352115104	5.156219707209221	2.3339706629223556	2.129767137650471	0.0	0.0	0.0	2.940134822822435	2.0013585221648453	2.168842854669137
2R_17842	0.8811509735000013	1.745103164173067	1.5205348998492085	1.5812511181421969	0.6997104947827836	2.2615713012934267	2.2833912287179374	2.4222368121619544	0.7478318485131982	4.600726523728995	1.9823292003355368	0.8826975307154467	3.7659925226218465	0.0	0.0	4.0722017661953505	3.8172062096783734	2.053979653359713	1.5297853022817514	1.440764671441721	3.086056039338926	1.8049956684616446	2.26241912558632	0.5706858645391498	0.0	0.0	0.0	2.5626339777076472	6.175495541060639	1.3232479345505692	1.124464881218839	0.0	1.5133854974613525	2.08074852348004	1.4015334457736899	1.6097634082426002	2.718469827703382	2.3269724378259142	1.3130990029376652	0.6008565330049291	1.0521274437764137	0.0	3.9112138804287158	0.0	0.0	0.0	1.5426899328991586	0.0	3.186379629092666
2R_17843	2.9676161851412646	2.9386544136532233	2.0483953894716573	2.1301895144403415	6.284120812222614	2.538904909378867	1.708933724474084	2.719272627203494	0.0	2.5824538786649542	3.5606715284075716	1.9818832092079879	4.22781138887832	0.0	0.0	2.285785340984314	0.0	3.689370499313869	1.7173809253935377	0.808721903990153	0.9898557601983353	2.0263399882391226	0.0	6.406683452177311	0.0	0.0	2.1467261567419222	5.753773036668796	1.733197173363394	0.7427580716633784	4.207855257858212	0.0	0.849485016698327	0.9343632258554001	4.195737885541109	4.819111052317956	0.8719520914642866	3.91848915597311	1.4741226611569858	1.3490776086574088	0.0	0.0	4.878712285358613	0.0	0.0	0.0	0.0	0.0	1.1923737681586601
2R_17844	2.4133341538669453	1.7923363283273381	0.8329012658016987	1.2992395550884068	7.665588693256677	1.548522167869094	5.211541688685431	4.14632892329789	2.0481940049361476	1.5750834400452363	2.17171536195437	4.8351398624644455	1.7190770275439116	0.0	0.0	2.091210225181517	0.0	0.0	1.047460432182174	0.9865070498260048	1.2074604149196222	1.2358999267111341	2.0654702430283924	3.1260379422855245	0.0	0.0	3.9279766206831535	2.339550689290122	3.1713211089475655	1.812084155000242	1.0265775802642512	1.3353470366646234	1.5543469644380958	0.0	3.1988166937286557	2.2044446012049494	2.1272748545475815	1.5933030287097272	2.697278984959972	0.0	1.4408059292045596	0.0	2.3804890357650623	0.0	0.0	0.0	5.633580647523759	6.710891441264599	2.181748365870474
2R_17845	0.0	0.0	0.0	0.0	0.0	0.0	0.0	0.0	0.0	0.0	0.0	0.0	0.0	0.0	0.0	0.0	0.0	0.0	0.0	0.0	0.0	0.0	0.0	0.0	0.0	0.0	0.0	0.0	0.0	0.0	0.0	0.0	0.0	0.0	0.0	0.0	0.0	0.0	0.0	0.0	0.0	0.0	0.0	0.0	0.0	0.0	0.0	0.0	0.0
2R_17846	0.0	0.0	16.79684219366759	0.0	0.0	0.0	0.0	0.0	41.30524576621231	0.0	0.0	0.0	0.0	0.0	0.0	0.0	0.0	0.0	0.0	19.894558838157764	0.0	0.0	20.82682495053629	0.0	0.0	0.0	52.809463455851294	0.0	0.0	0.0	0.0	0.0	0.0	0.0	0.0	0.0	0.0	0.0	0.0	0.0	0.0	0.0	0.0	0.0	0.0	0.0	0.0	0.0	0.0
2R_17847	1.9048495278401854	1.414694688373176	3.287053266862542	1.0254924081258787	2.2689242462917267	1.8333775177315106	2.4680882361289123	1.3090823215108798	0.8083218349552311	1.2432165443279424	0.4285348316968017	1.9081928354800979	2.713741948242835	0.0	12.079920755719842	3.8513917389187755	8.251938277152075	2.2201202124051167	1.6535252745472027	0.7786520093212431	2.3826273679920793	0.0	1.6302798395723124	1.2336940346267073	0.0	0.0	0.0	2.7699181350695175	1.6687534428469468	1.7878521098746682	2.83597916009074	2.63498029087442	2.4536984043967327	1.7992434720972872	0.0	2.3199634420160806	2.0988279305304745	1.886395953756135	0.0	1.9483743154386841	7.960617234417887	4.11815480308631	2.818387214555504	0.0	0.0	0.0	1.1116491492993719	0.0	3.4441167941334294
2R_17848	2.2245817619443913	4.95646079621247	2.687153525142352	1.996038422621854	0.0	2.8548174044514023	0.9607870152325094	3.0576280328230254	0.9440000302080009	2.9037851129325585	1.501395396881862	0.0	0.7923120378344843	0.0	0.0	1.285101255698139	0.0	4.148433867689643	3.8621446102806427	1.8187001477239193	0.5565110850886528	3.4177120878324665	0.9519625421778902	0.0	0.0	0.0	1.2069201907127007	1.0782845355666761	0.0	2.087946128317318	1.892573192665938	1.2309064863109658	0.4775926427044428	0.525312387517485	0.589725982642713	4.064059879316387	2.9413437234666286	1.4686871493693014	1.6575457449474689	0.7584707530643734	1.3281171973114656	3.607045569970913	2.194305535761091	0.0	0.0	0.0	1.9473620255057689	3.0930086251638516	2.011108828875018
2R_17849	1.1855471371170623	2.3479541219156395	0.8183232393161763	3.120331735515463	3.7657100717053957	2.0285584515932196	2.7308403218950716	2.1726703704902692	2.6831267549325926	2.063353622289501	2.1337044651464354	2.3752559140309373	1.688988526700938	0.0	0.0	2.2828982068473795	6.847828245511076	2.2108263132842585	4.116508158233085	1.6154008439500167	1.5817687860549365	1.619024443869151	1.691099102804282	1.5356619086741863	0.0	0.0	1.7152117325971186	2.2986022199900242	2.0772096040201484	1.4836398147444243	2.01721938814105	4.3732494975573655	1.696824095065045	1.8663660971164346	1.676175329950923	0.48130241202778573	1.741701489085105	2.0872212176890326	1.7667128681711834	3.772646116739899	0.9437252838348164	1.708714718458493	3.898040057662927	0.0	0.0	0.0	0.9224962897199227	4.395621784877391	1.9053883238565668
2R_17850	1.1557259866143816	2.2888938863072075	3.1909568283484604	2.0739839863548446	0.9177469312836986	2.966298400720217	1.9966117498604865	1.588514405442886	5.8851801355553155	1.508589152338841	6.760108702547937	1.157754465748413	4.116259637192875	0.0	0.0	3.338211573178939	0.0	1.0776076893774282	5.016202333537325	1.889720628426595	1.7347287491391408	2.367449463831883	3.9565472201546514	0.7485170006923783	0.0	0.0	3.762151750152994	0.0	0.0	1.7355845600661952	2.4580980318992296	1.9184603204851913	1.984970793635985	1.637477716657406	1.225509720130345	2.8151746358395657	2.546836319923391	2.289059364465558	0.8611365624806243	1.576178272067284	1.379980349079829	8.74510274246422	2.849991820523475	0.0	0.0	0.0	2.023406769509688	3.2137910200251314	1.3930952626402497
2R_17851	0.0	0.0	0.0	0.0	0.0	0.0	0.0	0.0	0.0	0.0	0.0	0.0	0.0	0.0	0.0	0.0	0.0	0.0	0.0	0.0	0.0	0.0	0.0	0.0	0.0	0.0	0.0	0.0	0.0	0.0	0.0	0.0	0.0	0.0	0.0	0.0	0.0	0.0	0.0	0.0	0.0	0.0	0.0	0.0	0.0	0.0	0.0	0.0	0.0
2R_17852	0.0	0.0	0.0	0.0	0.0	0.0	0.0	0.0	0.0	0.0	0.0	0.0	89.14642299977713	0.0	0.0	0.0	0.0	0.0	0.0	0.0	0.0	0.0	0.0	0.0	0.0	0.0	0.0	0.0	0.0	0.0	0.0	0.0	0.0	0.0	0.0	0.0	55.15719801434087	0.0	0.0	0.0	0.0	0.0	0.0	0.0	0.0	0.0	0.0	0.0	0.0
2R_17853	2.6228751432745545	0.0	1.8104380807545906	1.882730373241883	2.0827909398594118	1.6829746914265904	0.0	0.0	6.678093626872649	0.0	0.0	7.882436093149375	1.8683382065821554	0.0	0.0	1.5151882469878057	0.0	3.668383062341724	2.2768151909109537	8.577294828427299	2.624599584525886	2.6864172059649207	0.0	1.698730199176116	0.0	0.0	5.692037977277384	2.5426853299769885	0.0	1.9694208031888862	2.2314231235684026	4.353871026729865	1.1262034892036503	1.2387306479304527	1.390623305177847	4.791696947529321	3.467967539823827	5.194931132529621	0.0	1.7885376201003012	6.263623380853356	0.0	3.8807673053116063	0.0	0.0	0.0	1.5306809693496441	0.0	3.1615754762913455
2R_17854	0.0	2.1972917500264226	4.5948808432525325	6.371144322824609	0.0	0.0	3.8334136433491617	3.0498832809668377	0.0	5.792860068251478	9.983949802297827	0.0	0.0	0.0	0.0	0.0	0.0	4.137926183121027	3.852362075806781	0.0	2.220405930171342	4.54540702529019	5.697307737228773	2.8742446125877543	0.0	0.0	4.815452594758477	8.604426547237228	3.8878404679093763	3.332252017553637	0.0	2.4555773774531837	0.0	2.0959272361133294	4.705857993205682	2.702510605327243	3.9118580152014806	2.92993414094038	0.0	3.026198404830297	0.0	0.0	2.1887475176867217	0.0	0.0	0.0	2.5899059967719413	0.0	0.0
2R_17855	4.252622805115054	0.0	2.9353704804467635	2.0350548370964043	0.0	0.0	2.4489186187609207	5.845116113231589	0.0	7.401362960989267	8.929334522210445	5.680115760759205	4.038996511316763	117.68167107972933	0.0	3.275552585721211	12.281768329004011	2.643451872323918	2.4610235396901574	2.31781268017372	4.255418743842941	0.0	3.639639311744206	3.6723358351121207	0.0	0.0	3.0762794246126965	2.748404207806842	2.4836883765867666	5.321897639685178	2.4119589749897945	0.0	3.6519608290681473	1.3389515741384181	6.012533125299687	1.726458231364394	6.247579063113045	1.8717443346978349	0.0	7.73296524418771	6.770389026553466	0.0	5.592993656846069	0.0	0.0	0.0	9.927134830345265	0.0	3.417366372431422
2R_17856	3.0571987361846147	1.8921016901728134	3.956680677272945	0.5486232286361795	1.8207612299242109	4.413734010145115	3.9611718017647415	3.151528317900124	0.6486602894711407	2.992960855364269	4.4705656923148975	3.8282057452333667	2.177717539690944	0.0	0.0	0.8830446248367251	6.621996883026068	2.850555325590964	3.317293115356214	1.874552743431372	1.5296043643895407	0.7828156925425611	2.9435924288840334	1.9800240325416951	0.0	0.0	5.805262951873375	2.9637302397917087	3.347843781038696	3.1563653947461034	2.600925923126318	2.5374156742763483	1.312692254036012	2.5267425011877496	2.8365706573947005	2.792578573503391	3.0316728973158917	2.0183877139125146	2.8474154351784735	1.042351361217066	5.475615623464546	6.60945522226276	3.0155907170920178	0.0	0.0	0.0	3.1222579884308748	0.0	2.763827104557606
2R_17857	0.7459471201070345	4.432003318684084	3.089337460688181	2.6772477208054704	3.554081269991707	1.9145556775765706	0.0	3.0758529955527263	2.532337955694215	13.63176778322529	2.6850567996915404	5.978050987992487	4.2508512329594	0.0	0.0	3.447362905271983	6.4629877616863745	1.391053522731762	1.2950549621325929	1.829540492609876	1.492875104277326	6.112148138912013	1.276848941109173	3.864958355073724	0.0	0.0	6.475274810662964	0.0	5.227927168701027	2.2404173987230513	3.1730897618862675	3.301982113823286	4.484100404901454	1.4091826853159781	1.581976103301774	0.9085074821042196	0.6575279054843087	1.9699216601554188	1.1116170203683808	6.103932886037131	1.7813779029334305	4.838060440921476	6.622154018941127	0.0	0.0	0.0	2.611959011049631	0.0	0.8991537883866735
2R_17858	0.0	0.0	0.0	0.0	38.2226469182991	0.0	0.0	0.0	0.0	0.0	0.0	0.0	0.0	0.0	0.0	27.80620189527072	0.0	0.0	0.0	0.0	0.0	0.0	0.0	0.0	0.0	0.0	0.0	0.0	0.0	0.0	0.0	0.0	0.0	0.0	0.0	0.0	0.0	0.0	0.0	0.0	0.0	0.0	0.0	0.0	0.0	0.0	0.0	0.0	29.010060689046963
2R_17859	0.9912200699860843	0.49077324219870533	4.105134548350531	2.4902826502825994	3.14845971447406	6.360189487853375	0.0	3.4060135758251513	2.523742103841893	5.1754269177318015	4.0139138309034434	2.978879446834002	3.530351668920796	0.0	0.0	4.008271239485732	0.0	0.9242211230460406	2.5813179693287798	3.241475981777232	1.983743519419882	1.0152334767959759	1.6966863503491887	2.567892674925651	0.0	0.0	0.0	2.8827457576792743	1.7367271065067	0.7442708172268476	1.2649275683500447	2.7423114636187957	0.0	0.468133102974396	1.0510707941375896	3.018078714028048	0.8737279613043359	5.235293047491568	2.2156874214538806	0.6759126104475002	3.550662269526512	2.1429502081233243	3.9109188503404284	8.73727961304336	0.0	0.0	4.049255607987631	5.512680681554763	2.389604455943221
2R_17860	0.9618360758165363	3.3335723980967398	1.6597670151845445	1.7260428871947433	3.0551259284718646	3.0858231606087023	4.154127433010125	5.949080629079582	1.6326184097317118	5.0220051711587255	3.0293855592479435	1.9270484959097431	6.85139395035617	0.0	0.0	3.333813402463288	4.166739584609398	2.6904697910016164	3.3397289142040343	1.5726923982733412	1.9249368933501227	2.955412868222278	2.4695839862295994	3.114711717856954	0.0	0.0	1.0436652856887607	1.8648592450863293	3.3704862027462053	1.805518632699517	1.6365729540444587	0.0	2.890935175404188	1.3627669183424613	1.0199125690149338	3.5143319729354268	1.695653869566913	3.1750603832983697	3.5833416466859536	1.9676270260655486	2.2969369885869795	2.0794240161829096	3.7949825207848824	8.478269347834566	0.0	0.0	1.6839507370315587	0.0	4.637532758372022
2R_17861	2.747068980412986	0.6800648972330132	0.9480814032173617	2.9578172373602487	2.181411646011425	7.050655966591171	1.186446931949082	0.9439431791515422	3.4971515700461975	5.378695096297467	0.6180093104338635	1.3759452571923754	0.9784022593264972	0.0	0.0	2.3803992215142387	0.0	0.6403469963531597	0.0	2.245858006189023	2.748875074417202	0.0	3.5266495682940096	0.0	0.0	0.0	1.4903893731660758	0.0	1.2032921109521961	1.031336701575867	1.1685408016178214	4.560027980331688	1.1795295245971125	2.594769748565514	1.4564696893364717	3.3457233834531057	1.2107255757302795	2.7204562531591296	1.0234266452811434	0.9366126765655387	4.920155713088008	1.48474395887378	0.0	12.107255757302795	0.0	0.0	2.40473868185692	7.6389262877988395	2.483457688337981
2R_17862	0.0	0.0	0.0	0.0	4.058647455735375	0.0	0.0	3.5125260190364855	0.0	0.0	0.0	0.0	0.0	0.0	0.0	5.905167730384214	0.0	0.0	0.0	0.0	2.557223632531055	0.0	0.0	0.0	0.0	0.0	0.0	0.0	0.0	3.8377278195162656	2.174140382940042	0.0	0.0	0.0	0.0	0.0	0.0	3.3743815602195504	7.616587098720108	0.0	6.10283024855607	0.0	0.0	0.0	0.0	0.0	2.9827738842636005	0.0	0.0
2R_17863	0.6479588001876488	0.6416351944603784	0.8945063890118835	0.9302247702112262	0.0	1.663057831173021	0.0	0.0	0.0	0.0	1.1661725982092255	0.0	3.6924553905233135	0.0	0.0	1.497257025129962	0.0	1.2083234150119686	2.249870632438635	0.0	3.241924043016442	0.0	1.6636812830310053	0.8393134416047674	0.0	0.0	1.4061691452741467	0.0	0.0	1.4595855360911716	1.1025078746624948	0.7170576543036367	0.0	0.6120355568177088	2.0612493369647966	0.7891650791295826	0.0	0.0	2.896781868462929	0.8836857472093205	1.547374415092471	0.0	1.2782803550040203	0.0	0.0	0.0	2.2688496024975495	0.0	1.5620801909486826
2R_17864	0.0	0.0	0.0	0.0	0.0	0.0	0.0	0.0	0.0	0.0	0.0	0.0	0.0	0.0	0.0	0.0	0.0	0.0	0.0	0.0	0.0	0.0	0.0	0.0	0.0	0.0	0.0	0.0	0.0	0.0	0.0	0.0	0.0	0.0	0.0	0.0	0.0	0.0	0.0	0.0	0.0	0.0	0.0	0.0	0.0	0.0	0.0	0.0	0.0
2R_17865	0.0	2.032546351711414	0.0	0.0	0.0	0.0	3.545997437662251	0.0	6.968082697205451	0.0	0.0	0.0	0.0	0.0	0.0	0.0	0.0	0.0	0.0	3.356158004562697	0.0	4.2046079980894255	0.0	2.65874361070676	0.0	0.0	0.0	0.0	0.0	0.0	0.0	0.0	1.76266150606382	0.0	0.0	0.0	0.0	0.0	3.0587699829442987	8.397913286506569	4.9017108931701525	0.0	2.0246427366043056	0.0	0.0	0.0	0.0	0.0	4.9482952627990135
2R_17866	0.0	0.7473214876898963	0.0	0.0	0.0	0.9684933613654052	0.0	2.0745932448754436	1.2810034868914915	0.0	0.0	4.536067634582858	1.0751636130228117	0.0	0.0	2.61581430648136	0.0	2.8147023726674387	0.0	0.0	1.5103657154232355	0.0	1.9377128658321152	3.9102404309084955	0.0	0.0	0.0	2.926453825679925	0.0	1.1333331293333702	0.6420531730460428	1.6703341637121238	2.5923636484770447	1.4256927512362894	1.6005106269104095	0.9191516083590588	1.9956946214699487	1.9930013763667505	0.0	0.0	5.406745888710426	1.6315811457093332	1.4888310130646412	0.0	0.0	0.0	2.642560874032294	0.0	0.9096883262244223
2R_17867	0.0	0.0	14.820743112059638	0.0	0.0	0.0	0.0	0.0	0.0	0.0	0.0	0.0	0.0	0.0	0.0	0.0	0.0	0.0	0.0	0.0	0.0	0.0	0.0	0.0	0.0	0.0	0.0	0.0	0.0	0.0	0.0	0.0	0.0	0.0	0.0	0.0	0.0	0.0	0.0	0.0	0.0	0.0	0.0	0.0	0.0	0.0	0.0	0.0	0.0
2R_17868	0.0	0.6237351041921423	0.43477589802418265	1.8085474393522831	1.000362631453902	1.6166624875941362	3.264520505595878	0.0	0.0	1.6443925474156478	1.700458749761511	0.0	0.8973611748611445	0.0	0.0	0.0	0.0	1.761921114210722	0.0	0.5149583823509344	1.8908892606377177	0.0	2.6954475777225575	0.0	0.0	0.0	0.0	0.0	1.1036233942555518	0.0	0.0	0.6970534574478836	0.0	1.7848836773458636	0.6679151336344561	0.0	2.2208822899073115	0.0	0.0	0.8590330243219738	0.0	0.0	0.0	0.0	0.0	0.0	2.205554114593534	0.0	0.7592509412433918
2R_17869	0.36994945010713737	0.3663390130533917	0.25535739821454106	0.0	1.1750881316098707	0.474758063290947	1.2782362385086563	2.0339424312934247	0.0	0.0	0.6658215172208077	0.0	2.6352405447569254	0.0	0.0	0.4274264142685195	0.0	1.0348310327889663	2.56910903298736	1.209804253671756	1.4807707115399424	1.5156475452572358	0.6332480559284683	0.47920260686218136	0.0	0.0	0.8028465728085501	0.7172777873414816	1.2963846425089711	0.5555629630617298	0.6294724014120325	0.8188023214683419	0.9530877501537648	0.6988784398796811	0.7845746350158799	0.0	0.0	0.0	0.0	0.0	0.8834671491575258	0.0	1.0947434797078348	0.0	0.0	0.0	0.0	0.0	1.3377950283969293
2R_17870	0.0	2.810141829965765	0.9794077080855738	1.0185162692950904	0.0	0.9104527809142876	0.0	0.0	1.2042345704435076	0.0	0.6384294431401331	0.0	2.0214608389972137	0.0	0.0	0.8196839560964159	0.0	0.6615052061451981	1.2317076024688347	1.7400488779729821	0.0	0.0	1.2143921253957022	0.9189761686505065	0.0	0.0	0.0	2.751075154558841	1.2430510339574194	1.0654139103742921	0.0	0.0	0.6092516446291207	2.010379185659724	3.0091881044988713	0.8640680166692545	1.2507301137038747	2.810344992330568	0.0	0.0	0.0	0.0	2.7992145124156713	0.0	0.0	0.0	3.312260730565476	0.0	0.0
2R_17871	0.5596986313913246	0.5542363805970045	0.38633166302838823	2.008791032017598	0.0	0.0	1.933850889846983	0.0	1.9000624170504001	0.0	2.014650335776735	0.0	0.7973740876545361	0.0	0.0	0.6466558580295516	0.0	0.5218672556530096	0.0	0.4575799374991563	0.5600666120825747	0.0	0.47902229633229393	0.7249883548745498	0.0	0.0	0.0	2.1703473044015182	0.0	1.2607715594143012	0.4761661917146987	1.8581560476971315	0.48064396293639045	1.586005761853199	0.0	0.0	0.0	0.0	1.6681357382067805	1.526633184547663	0.0	1.2100302797977218	0.0	0.0	0.0	0.0	2.6130715244711533	3.112769733170266	0.0
2R_17872	0.0	1.920076987406887	0.6691969001461192	0.0	0.0	1.24416455718566	0.0	0.0	1.6456273213630401	0.0	0.8724354541715763	1.9424034640046417	1.381197346167419	0.0	0.0	0.0	0.0	0.9039692657681393	1.683170149987292	0.0	0.0	1.9859746498279849	1.6595079641861585	0.0	0.0	0.0	2.103962687484115	5.639156043906469	0.0	0.7279620941402036	0.8248066879945181	0.0	0.8325630044134997	0.9157504125913484	1.0280393623935389	0.0	0.8545825278893009	1.2801438676884265	2.889515335813693	1.322203552708058	0.0	0.0	0.9563053563332422	0.0	0.0	0.0	1.1315791141274485	0.0	0.0
2R_17873	1.032741627460352	0.340887607242389	0.7128493229000707	0.0	0.5467244372155324	0.441774243112607	0.0	0.9463171324471136	0.0	0.0	0.30978178103954584	0.0	0.0	0.0	0.0	0.0	0.0	1.6048935644217435	0.0	0.8443148202298957	0.6889470773590426	0.0	0.8838797133990567	0.4459100019842995	0.0	0.0	0.7470688008529732	0.0	0.0	0.2584826109183779	1.7572194041304146	0.0	0.8868719712213594	1.3006477095528803	0.7300663060820509	0.0	0.6068852343608709	1.363649008381714	1.539000741182757	0.0	0.0	0.0	0.6791241119009098	0.0	0.0	0.0	1.2053932185541838	0.0	0.8299011388567348
2R_17874	0.6787852919988387	0.3360804210872585	0.23426558150164004	0.974480001027102	0.0	1.3066330705171574	0.5863287255517778	0.9329721984547555	0.5760843203097951	0.8860302010482269	0.6108264965050646	0.6799766659207322	0.4835153889651635	0.0	8.609260120185272	0.39212217146592837	5.881088507147434	0.9493568439657027	1.7676807851330976	0.5549388797254606	1.3584631353349539	1.3904592387916994	1.1618870265292212	0.0	0.0	0.0	0.736533660472124	0.0	0.5946534234970641	0.2548374973907826	1.4436992934911022	0.0	0.29145511033164356	0.96172951280514	1.4395418686793764	0.4133547136925444	1.7949808744787823	0.4481396245324895	1.5172978018603283	0.0	0.0	0.0	0.6695471253546549	0.0	0.0	0.0	1.188394801866065	0.0	1.6363957989792492
2R_17875	0.0	0.0	0.0	0.0	3.400059501041268	0.0	0.0	0.0	0.0	0.0	0.0	0.0	0.0	0.0	0.0	2.4734744598921172	0.0	0.0	0.0	3.500508886479372	0.0	0.0	3.6645439795665027	0.0	0.0	0.0	0.0	0.0	0.0	0.0	0.0	0.0	1.8384749041740918	0.0	2.27012797619453	0.0	0.0	0.0	0.0	0.0	0.0	0.0	2.1117241446302972	0.0	0.0	0.0	0.0	0.0	5.161125166575315
2R_17876	0.0	0.0	0.0	0.0	0.0	0.0	0.0	0.0	0.0	0.0	0.0	0.0	0.0	0.0	0.0	0.0	0.0	0.0	0.0	0.0	0.0	0.0	0.0	0.0	0.0	0.0	0.0	0.0	0.0	0.0	0.0	0.0	0.0	0.0	0.0	0.0	0.0	0.0	0.0	0.0	0.0	0.0	0.0	0.0	0.0	0.0	0.0	0.0	0.0
2R_17877	0.0	0.0	0.0	0.0	0.0	0.0	0.0	0.0	0.0	0.0	0.0	0.0	0.0	0.0	0.0	0.0	0.0	0.0	0.0	0.0	0.0	0.0	0.0	0.0	0.0	0.0	0.0	0.0	0.0	0.0	0.0	0.0	0.0	0.0	0.0	0.0	0.0	0.0	0.0	0.0	0.0	0.0	0.0	0.0	0.0	0.0	0.0	0.0	0.0
2R_17878	0.0	0.0	0.0	0.0	0.0	0.0	0.0	0.0	0.0	0.0	0.0	0.0	0.0	0.0	0.0	0.0	0.0	0.0	0.0	0.0	0.0	0.0	0.0	0.0	0.0	0.0	0.0	0.0	0.0	0.0	0.0	0.0	0.0	0.0	0.0	0.0	0.0	0.0	0.0	0.0	0.0	0.0	0.0	0.0	0.0	0.0	0.0	0.0	0.0
2R_17879	0.0	0.8888225234738029	0.6195556546844603	0.6442950252692509	0.0	1.151872022410822	1.550647240158042	0.0	0.0	0.0	0.0	1.7983153381911825	0.0	0.0	0.0	3.1111037366429946	7.776775437832457	0.8369125292500929	3.1166240728043384	0.0	0.0	0.0	0.0	0.0	0.0	0.0	0.0	1.7402805332219553	0.0	0.6739616273207869	2.290866772351987	0.0	0.0	1.6956394934785706	0.0	0.0	0.7911893157794797	0.0	1.3375850704104781	0.0	2.1434940668084232	1.9405116741182316	1.770732622915405	0.0	0.0	0.0	0.0	4.991913100776741	3.2457977738155006
2R_17880	0.0	1.1251501723870707	0.7842883514552961	0.40780281755044673	1.8045451982180116	1.458141496592688	0.9814732207485403	0.0	2.892974411641329	0.0	0.5112403867635774	1.1382333139264553	1.6187417924732554	0.0	0.0	0.6563850512242894	0.0	1.589156864879554	2.9589738278764925	2.3223220433647196	0.568493035818188	1.1637656897435584	0.0	1.4717921829437683	0.0	0.0	1.232905761615205	1.1015005190821197	0.0	0.8531602441829935	0.0	1.2574084936686338	0.4878754414967823	0.5366226153161753	0.0	0.6919268398075198	0.0	1.5003086885126615	0.0	2.324402977095333	0.0	0.0	1.1207749934925002	0.0	0.0	0.0	1.9892896644466196	0.0	0.0
2R_17881	0.0	0.6959970979705002	0.48514627645381353	1.5135557076286639	0.0	0.9019793757003869	0.0	0.9660573807170308	0.0	0.0	0.0	0.0	1.0013237499974965	0.0	0.0	1.6241106370151703	0.0	1.3106974142299272	0.0	1.1492363898807436	0.0	0.0	1.2030900163981169	0.9104234379409863	0.0	0.0	0.0	0.0	1.2314822021266218	0.5277491561818741	1.1959167574965444	0.0	1.2071629184660435	0.0	1.4905910909159203	0.0	0.0	0.0	0.0	0.0	0.0	1.5195277550861632	1.3865813863650795	0.0	0.0	0.0	0.8203585426232047	0.0	0.0
2R_17882	1.7427857384357452	0.5752591398610288	0.0	0.0	0.0	0.7455086829396301	1.003601927317141	0.0	2.958200625166399	0.0	1.5683010803503377	2.327792798507419	0.0	0.0	0.0	0.6711841836789484	0.0	0.0	0.0	0.0	0.5813105180581205	0.0	1.491576322717453	1.5049758263257895	0.0	0.0	1.260703371625097	0.0	0.0	0.4361979763031087	0.4942276679521528	0.6428792762722259	0.9977505713369208	0.5487215336986355	0.0	0.7075273123230739	0.512069477586719	0.0	0.0	2.3768099407698964	1.3873011997380773	0.0	0.0	0.0	0.0	0.0	0.6780470076429459	0.0	0.7002428442183749
2R_17883	0.6891443501051772	0.0	1.4270444909660946	0.0	1.0944810791583441	0.0	1.1905535764586603	0.0	1.1697520827435834	0.0	0.620148423843169	1.3807078115753573	0.0	0.0	0.0	0.0	0.0	1.9276902813438264	0.0	0.0	0.0	0.0	0.0	0.8926618730724084	0.0	0.0	0.0	0.0	0.0	0.0	0.0	0.0	0.5918061129547187	0.0	0.73075548132379	0.0	1.2149162558224862	0.9099575195431577	0.0	0.9398545706631539	0.0	1.4898830978126134	1.3595303964485805	0.0	0.0	0.0	1.6087081301534967	0.0	0.8306845571753536
2R_17884	0.0	0.0	0.0	0.0	0.0	0.0	0.0	0.0	0.0	0.0	0.0	0.0	0.0	0.0	0.0	0.0	0.0	0.0	0.0	0.0	0.0	0.0	0.0	0.0	0.0	0.0	0.0	0.0	0.0	0.0	0.0	0.0	0.0	0.0	0.0	0.0	0.0	0.0	0.0	0.0	0.0	0.0	0.0	0.0	0.0	0.0	0.0	0.0	0.0
2R_17885	0.0	0.0	0.0	0.0	0.0	0.0	0.0	0.0	0.0	0.0	0.0	0.0	0.0	0.0	0.0	0.0	0.0	0.0	0.0	0.0	0.0	0.0	0.0	0.0	0.0	0.0	0.0	0.0	0.0	0.0	0.0	0.0	0.0	0.0	0.0	0.0	0.0	0.0	0.0	0.0	0.0	0.0	0.0	0.0	0.0	0.0	0.0	0.0	0.0
2R_17886	0.0	0.0	0.0	0.0	0.0	0.0	0.0	0.0	0.0	0.0	0.0	0.0	0.0	0.0	0.0	0.0	0.0	0.0	0.0	0.0	0.0	0.0	0.0	0.0	0.0	0.0	0.0	0.0	0.0	0.0	0.0	0.0	0.0	0.0	0.0	0.0	0.0	0.0	0.0	0.0	0.0	0.0	0.0	0.0	0.0	0.0	0.0	0.0	0.0
2R_17887	0.0	0.0	0.0	0.0	0.0	0.0	0.0	0.0	0.0	0.0	0.0	0.0	0.0	0.0	0.0	0.0	0.0	0.0	0.0	0.0	0.0	0.0	0.0	0.0	0.0	0.0	0.0	0.0	0.0	0.0	0.0	0.0	0.0	0.0	0.0	0.0	0.0	0.0	0.0	0.0	0.0	0.0	0.0	0.0	0.0	0.0	0.0	0.0	0.0
2R_17888	0.0	0.0	0.0	0.0	0.0	0.0	0.0	0.0	0.0	0.0	0.0	0.0	0.0	0.0	0.0	0.0	0.0	0.0	0.0	0.0	0.0	0.0	0.0	0.0	0.0	0.0	0.0	0.0	0.0	0.0	0.0	0.0	0.0	0.0	0.0	0.0	0.0	0.0	0.0	0.0	0.0	0.0	0.0	0.0	0.0	0.0	0.0	0.0	0.0
2R_17889	0.0	0.0	0.0	0.0	0.0	0.0	0.0	0.0	0.0	0.0	0.0	0.0	0.0	0.0	0.0	0.0	0.0	0.0	0.0	0.0	0.0	0.0	0.0	0.0	0.0	0.0	0.0	0.0	0.0	0.0	0.0	0.0	0.0	0.0	0.0	0.0	0.0	0.0	0.0	0.0	0.0	0.0	0.0	0.0	0.0	0.0	0.0	0.0	0.0
2R_17890	0.0	3.2909362022398767	2.293954169089656	0.0	0.0	0.0	0.0	0.0	0.0	0.0	0.0	0.0	0.0	0.0	0.0	0.0	0.0	0.0	0.0	0.0	0.0	0.0	0.0	0.0	0.0	0.0	0.0	0.0	0.0	0.0	0.0	0.0	0.0	0.0	0.0	0.0	0.0	0.0	0.0	0.0	0.0	0.0	0.0	0.0	0.0	0.0	0.0	0.0	0.0
2R_17891	0.4690727660386063	1.3934848729552873	0.6475544216877632	0.3367059031177923	1.489938260683323	0.6019635328083971	0.0	0.6447279499495113	0.7962030668149728	1.2245776156273738	0.42211002162638483	0.0	0.6682640404780895	0.0	0.0	1.625849885930372	0.0	0.0	0.8143673953354664	0.7669780661530087	0.46938116364941407	0.0	0.4014594657417576	0.0	0.0	0.0	0.0	0.9094633756824954	0.0	0.3522095460832555	0.0	0.5190950677974495	0.40281855364534075	0.0	0.0	1.1425906907080696	0.41347224898306495	0.6193713851163323	0.0	1.2794422041411448	0.0	1.0141033379414188	2.3134437780646757	0.0	0.0	0.0	1.6424741178928504	5.217506089481795	0.0
2R_17892	2.1727189926927113	0.7171716128558462	0.9998120353373565	0.519867679119369	0.0	0.0	0.0	0.9954480153155649	1.2293227906610804	0.0	0.6517300565388858	0.0	0.0	0.0	0.0	0.8367607051817577	0.0	1.350573129213113	0.0	0.0	1.4494316488618482	1.4835703485322147	1.2396919613414459	0.938121505497392	0.0	0.0	0.0	0.0	0.0	0.543805016753545	0.6161502341863809	0.0	0.6219443872255608	0.6840873617869894	0.0	0.0	1.2767869910727054	0.0	1.0792683769185074	0.0	3.4590777268601536	0.0	0.0	12.767869910727052	0.0	0.0	1.6906330812261283	0.0	0.0
2R_17893	0.8964800428302304	0.0	0.6187948413549256	0.0	0.0	2.3009150509065948	3.0974860957721018	0.0	1.5216832251162946	0.0	0.8067260298704834	0.0	0.0	0.0	0.0	1.0357611021161015	0.0	0.8358848020344767	0.0	0.7329145703783049	0.8970694445677915	0.0	1.5345184163309586	0.0	0.0	93.03017899006437	1.9454980397161752	0.0	1.5707321088115243	1.3462680070918707	0.0	0.0	1.5397133253950845	0.0	0.9506102822951307	0.0	1.580435473190283	0.0	0.0	1.2226188397738447	0.0	0.0	0.8842790830768703	0.0	0.0	0.0	1.0463517064322168	0.0	2.161207959642467
2R_17894	0.8653104482948452	0.8568656488645116	0.0	1.8633898004626304	0.6871317403329152	0.0	0.7474475041457176	0.0	1.4687760248751907	2.2590094379155308	0.0	0.0	0.0	0.0	0.0	0.0	0.0	0.8068220353102435	1.5022842231613165	0.3537159809233897	0.8658793572023369	0.886273554713832	0.3702912377614117	0.0	0.0	0.0	0.0	0.8388550970093976	0.0	0.6497298975356459	0.36808342713939474	0.47879392958243616	1.114634429259243	0.0	0.4587793203569743	3.161649111961267	0.7627427619525604	1.1425701292406776	0.0	0.0	0.0	0.0	1.7070674041539267	0.0	0.0	0.0	1.514956866148107	0.0	0.0
2R_17895	1.7922264686041354	0.0	0.0	0.0	2.846367323703124	0.0	0.0	0.0	0.0	0.0	0.0	0.0	0.0	0.0	0.0	0.0	0.0	1.6710855739527224	0.0	0.0	0.0	0.0	0.0	2.321505264013186	0.0	0.0	0.0	0.0	0.0	1.3457171609351228	1.5247449330438758	0.0	3.078166656252203	0.0	1.900442651102295	0.0	3.159577627662734	2.3664852676826147	0.0	0.0	0.0	0.0	1.7678345335161982	0.0	0.0	0.0	0.0	0.0	2.1603236683332843
2R_17896	1.5293999613367688	0.0	0.7037783042039494	0.7318807549613465	0.0	0.0	0.8807214306298004	0.0	0.0	2.661803020188179	0.45875970460279114	2.0427790620048816	0.0	0.0	0.0	1.1780094843899607	0.0	0.4753413806727716	1.7701496130452945	0.8335709010401298	0.0	0.0	0.8726323303297329	0.0	0.0	0.0	2.212687016306618	0.0	0.0	0.7655802470496834	0.43371468998594415	0.0	0.4377932558124059	0.0	0.5405821507558203	0.0	0.0	2.0194448303827897	0.0	0.6952648569756757	0.0	1.1021528130466678	0.5028616852785834	0.0	0.0	0.0	1.1900545711424142	5.670515812800395	1.2290109509791776
2R_17897	0.0	0.7985003524580556	0.5565963908063635	0.5788217458236274	1.2806556957162065	1.0348187535649505	0.0	0.5541669363612424	2.0530957947123203	0.0	0.725637588723708	0.8077852402773353	2.2975882216437404	0.0	0.0	1.3974766416437605	0.0	0.37593272668818606	2.799912642725547	0.9888679834872232	0.8069000931808227	0.0	0.34506889645586636	1.0445064184919417	0.0	0.0	2.6249181025552	3.126866348351672	0.7064246211020901	0.6054736269008542	0.6860229411559706	0.8923618820126259	0.34623708154825034	1.1424964186545596	0.0	0.0	0.3553943171027118	1.0647441079190556	1.2016596361566887	0.0	5.777016409807679	1.7433168206364082	0.39769768040441716	0.0	0.0	0.0	0.9411771792392878	0.0	1.4579798542175662
2R_17898	2.7828471977563574	0.0	0.0	0.0	0.0	1.7856211783242733	0.0	1.9124744589036013	2.36179931318876	0.0	0.0	0.0	0.0	0.0	0.0	1.607601253157329	0.0	1.2973739335261922	0.0	0.0	1.3923384072929572	0.0	1.190860384719356	0.0	0.0	0.0	0.0	0.0	0.0	0.0	0.0	0.0	1.1948918849873544	2.6285643990392074	2.9508779156886966	1.694649280468862	1.22649423793007	3.6745171500738945	2.0735117991115417	0.0	0.0	0.0	0.0	0.0	0.0	0.0	1.6240388937826595	0.0	0.0
2R_17899	0.0	1.1821896741761129	0.41202392952577904	1.2854291591635096	0.9480133195871403	0.0	0.0	0.0	0.0	0.0	0.5371577244408806	0.0	0.0	0.0	0.0	1.379320998893233	0.0	1.1131461277570056	0.0	0.0	0.0	2.445525611317208	1.021757560942091	0.0	0.0	0.0	0.0	0.0	1.0458704120541167	1.3446168198386916	1.5234982078328834	0.0	0.5126082929872161	0.0	0.0	1.454008158875982	1.5784970813588965	0.7881834279389901	0.8895359966752703	1.6281590763518685	0.0	0.0	0.0	0.0	0.0	0.0	0.0	0.0	1.4390381699118417
2R_17900	0.0	0.0	0.0	0.0	0.0	0.0	0.0	0.0	0.0	0.0	0.0	0.0	0.0	0.0	0.0	0.0	0.0	0.0	0.0	0.0	0.0	0.0	0.0	0.0	0.0	0.0	0.0	0.0	0.0	0.0	0.0	0.0	0.0	0.0	0.0	0.0	0.0	0.0	0.0	0.0	0.0	0.0	0.0	0.0	0.0	0.0	0.0	0.0	0.0
2R_17901	0.0	0.0	0.0	0.7418970559966835	0.0	1.326365141426336	1.7855494412390858	0.0	0.0	0.0	0.0	0.0	0.0	0.0	0.0	2.388262739471105	0.0	0.0	0.0	0.0	1.03423343703592	0.0	2.6537247459390274	0.0	0.0	0.0	0.0	0.0	0.0	0.7760577492509296	0.8793007589332781	0.0	1.7751390532988165	0.0	0.0	0.0	1.8220877116582639	2.72944313082412	1.5402112184056473	2.819120175146298	0.0	2.234473093368799	0.0	0.0	0.0	0.0	3.6190239058243128	0.0	1.245830827136986
2R_17902	0.0	1.752506632142286	0.6107942615879124	0.6351837824876656	0.0	1.1355829231040022	1.5287188953477262	0.0	0.0	0.0	0.0	0.0	0.0	0.0	0.0	0.0	0.0	0.0	3.0725506010677113	0.0	0.8854709709410564	0.0	0.7573390891104106	0.0	0.0	0.0	0.0	0.0	0.0	0.6644308568334222	0.0	1.9585089871081147	0.0	0.0	0.9383195634937391	0.0	0.0	0.0	1.318669725980431	0.0	0.0	5.73921028466483	0.8728459797805229	0.0	0.0	0.0	1.0328231187126893	0.0	1.066632534425565
2R_17903	10.950503723171266	0.0	0.0	0.0	0.0	0.0	0.0	0.0	0.0	0.0	0.0	0.0	0.0	0.0	0.0	0.0	0.0	20.420665713702267	0.0	0.0	0.0	0.0	0.0	0.0	0.0	0.0	0.0	0.0	0.0	0.0	0.0	0.0	0.0	0.0	0.0	0.0	0.0	0.0	0.0	0.0	0.0	0.0	0.0	0.0	0.0	0.0	0.0	0.0	0.0
2R_17904	2.2155799136411263	1.096978734079959	0.0	1.5903691063803462	0.0	0.0	0.0	0.0	0.0	0.0	1.9937599301705522	0.0	0.0	0.0	0.0	0.0	0.0	0.0	1.9232581531721258	0.0	0.0	0.0	2.844331176856246	0.0	0.0	0.0	4.808145382930315	0.0	1.9409704308682623	0.8317988723635407	0.9424574143548894	0.0	0.9513200945726332	1.0463733849488397	1.1746792714451209	1.3492048393818863	0.9764804908962724	1.4627440551887483	0.0	1.5108031489972193	0.0	2.3949663555126377	0.0	0.0	0.0	0.0	1.2929879710743075	0.0	0.0
2R_17905	0.0	0.0	0.0	0.0	0.0	0.0	0.0	0.0	7.027357502758238	0.0	0.0	0.0	0.0	0.0	0.0	0.0	0.0	0.0	0.0	0.0	0.0	0.0	0.0	0.0	0.0	0.0	0.0	0.0	0.0	3.108632080647864	3.522189618486987	0.0	0.0	0.0	0.0	0.0	3.649342023633139	0.0	0.0	0.0	0.0	0.0	0.0	0.0	0.0	0.0	0.0	0.0	0.0
2R_17906	0.9563758710193245	0.0	0.0	0.686497756182084	4.556673628251376	0.0	0.0	1.3145130123643094	0.0	0.0	0.8606251925648868	0.0	0.0	0.0	0.0	1.104962608065343	0.0	0.8917321272359068	0.0	0.0	0.9570046519996134	1.959090276839047	1.6370430092124595	1.23881197931184	0.0	0.0	0.0	0.0	0.0	2.154322756326707	0.8136411826111861	1.0583645727276383	0.8212925008603039	1.8067075825710532	0.0	0.0	0.0	0.0	0.0	0.0	0.0	0.0	1.8867194759447983	0.0	0.0	0.0	0.0	0.0	1.1528015382983727
2R_17907	0.0	0.0	0.0	2.7628820064270156	0.0	2.469743176346578	0.0	0.0	0.0	0.0	0.0	0.0	0.0	0.0	0.0	0.0	0.0	0.0	0.0	0.0	0.0	0.0	0.0	0.0	0.0	0.0	0.0	0.0	0.0	0.0	0.0	2.129749447755968	0.0	5.453462694315966	0.0	0.0	0.0	0.0	0.0	7.873966148244736	0.0	0.0	0.0	0.0	0.0	0.0	0.0	0.0	4.639570338670077
2R_17908	0.0	0.0	0.0	0.0	0.0	0.0	0.0	0.0	0.0	0.0	0.0	0.0	0.0	0.0	0.0	0.0	0.0	0.0	0.0	0.0	9.871804743599617	0.0	0.0	0.0	0.0	0.0	0.0	0.0	0.0	0.0	0.0	0.0	0.0	0.0	0.0	0.0	0.0	0.0	0.0	0.0	0.0	0.0	0.0	0.0	0.0	0.0	0.0	0.0	0.0
2R_17909	0.9643772543523792	0.4774828175420693	0.0	0.6922412424733474	0.7657993988474718	0.0	0.8330205341227701	0.0	2.455397700765593	0.0	0.0	0.0	0.6869495387477322	0.0	12.23151817603601	0.0	0.0	1.7983853556761131	0.0	0.0	0.9650112959397246	0.0	0.8253695488984	0.0	0.0	0.0	0.0	0.9348931089963828	0.0	0.0	0.8204483963802801	0.0	0.8281637283003503	1.366367359342045	1.0226071861061226	0.5872694776437668	0.4250334501325254	0.0	0.0	3.2880425204397876	1.1515027571582017	0.0	2.3781305591774484	0.0	0.0	0.0	0.5627999160752765	0.0	2.324892578338418
2R_17910	0.0	0.7400535598962905	1.0317118562907923	0.8046817241035518	0.5934586025533557	0.4795372350592742	0.6455518283544825	0.5136042993199571	0.0	0.9755251471360192	0.0	0.7486588338485728	0.5323536606367855	0.0	0.0	0.8634582400510614	3.237558790020678	0.0	1.297485537901823	1.2219827984536418	0.37391923785687	0.0	0.3198113368961383	0.0	0.0	0.0	0.0	0.7244982939876423	0.6547173761860697	0.5611555607107047	0.31790450574639423	0.0	0.32089401586249716	0.0	1.1887088822625853	0.0	0.6587619622937828	0.9868094172012132	0.556851658727447	1.5288472063986536	2.6770818237566387	0.8078567624720159	0.3685879201427733	0.0	0.0	0.0	1.3084305846172526	0.0	0.45042066587668894
2R_17911	1.0549618230415478	0.0	0.0	0.0	0.0	0.0	0.0	1.450016762193771	0.0	0.0	0.0	0.0	3.0059005828441228	0.0	0.0	0.0	0.0	0.0	0.0	0.8624808744866083	4.2226216822333615	0.0	1.8057940708557476	0.0	0.0	0.0	2.2894276064675414	0.0	1.8484097022285906	1.5842643262646627	0.8975136359246706	0.0	1.8119073477553909	0.996474076129025	0.0	1.2848641461743682	0.9299142247119125	0.0	0.0	0.0	0.0	0.0	0.0	0.0	0.0	0.0	0.0	0.0	2.543271216477142
2R_17912	0.0	0.0	0.0	3.000152407742313	0.0	0.0	0.0	0.0	0.0	0.0	0.0	0.0	0.0	0.0	0.0	0.0	0.0	0.0	0.0	0.0	0.0	0.0	0.0	0.0	0.0	0.0	0.0	0.0	0.0	0.0	0.0	4.625295556386052	0.0	0.0	0.0	0.0	0.0	0.0	0.0	0.0	0.0	0.0	0.0	0.0	0.0	0.0	0.0	0.0	0.0
2R_17913	0.0	0.0	0.0	0.0	0.0	0.0	0.0	0.0	0.0	0.0	0.0	0.0	0.0	0.0	0.0	0.0	0.0	0.0	0.0	0.0	0.0	0.0	0.0	0.0	0.0	0.0	0.0	0.0	0.0	0.0	0.0	0.0	0.0	0.0	0.0	0.0	0.0	0.0	0.0	0.0	0.0	0.0	0.0	0.0	0.0	0.0	0.0	0.0	0.0
2R_17914	0.0	0.0	0.0	0.0	0.0	0.0	0.0	0.0	0.0	0.0	0.0	0.0	0.0	0.0	0.0	0.0	0.0	0.0	0.0	0.0	0.0	0.0	0.0	0.0	0.0	0.0	0.0	0.0	0.0	0.0	0.0	0.0	0.0	0.0	0.0	0.0	0.0	0.0	0.0	0.0	0.0	0.0	0.0	0.0	0.0	0.0	0.0	0.0	0.0
2R_17915	0.5581296494990452	1.6580481324740666	0.7704973483333758	0.0	0.0	0.7162506969119281	0.0	0.0	0.9473680221608328	1.4570726012650888	0.5022506857730864	0.0	0.0	0.0	0.0	0.0	0.0	1.0408086500357936	0.0	0.4562972210586644	0.558496598644015	0.0	0.0	0.0	0.0	0.0	0.0	0.0	0.0	1.2572372864393884	0.47483137313445883	0.0	0.47929659199034047	0.5271865907349277	1.1836599998200839	0.0	1.4759189071115677	0.0	0.0	0.7611768158938591	1.3328556378727199	0.0	0.5505335881643206	0.0	0.0	0.0	0.0	0.0	1.3455226925093138
2R_17916	1.358623290716038	2.690728234833845	0.937788956222136	0.0	0.0	0.0	0.0	0.0	0.0	7.0937380736528635	0.0	2.7220157724481915	0.0	0.0	0.0	0.0	0.0	0.0	0.0	0.0	0.0	2.783074896998398	0.0	0.0	0.0	0.0	0.0	0.0	0.0	0.0	0.0	1.503507984830206	0.0	0.0	0.0	0.0	0.0	0.0	0.0	0.0	0.0	0.0	4.020397890738451	0.0	0.0	0.0	1.5857550985197928	7.555997497453629	0.0
2R_17917	0.0	0.0	0.0	0.0	0.0	0.0	0.0	0.0	0.0	0.0	0.0	0.0	0.0	0.0	0.0	0.0	0.0	0.0	0.0	0.0	0.0	0.0	0.0	0.0	0.0	0.0	0.0	0.0	0.0	0.0	0.0	0.0	0.0	0.0	0.0	0.0	0.0	0.0	0.0	0.0	0.0	0.0	0.0	0.0	0.0	0.0	0.0	0.0	0.0
2R_17918	0.0	0.0	2.669303938958357	0.9252971522407134	0.0	0.0	0.0	0.0	0.0	0.0	1.1599951094606185	0.0	0.0	0.0	0.0	0.0	0.0	0.0	0.0	0.0	0.0	0.0	0.0	0.0	0.0	0.0	2.7974406774729936	0.0	0.0	0.0	0.0	0.0	2.2139609499353687	0.0	2.7337738901083037	0.0	0.0	0.0	0.0	0.0	0.0	0.0	0.0	0.0	0.0	0.0	0.0	0.0	0.0
2R_17919	0.0	0.0	1.989623318544463	1.2414423756175088	0.0	0.7398177769629918	0.9959408439025066	0.0	0.0	0.0	0.5187764387927325	0.0	1.6426032139995785	0.0	0.0	3.330303201460431	0.0	0.5375273944117469	0.0	0.9426218980964458	0.0	0.0	0.49339674797269445	0.7467437306196666	0.0	0.0	0.0	2.2354748623646072	1.010081216590301	0.43286822075881015	0.0	0.6379718008808349	0.49506707738091493	0.544532819700936	0.6113032165430387	0.7021263404732795	0.0	0.7612121603338128	0.0	0.0	0.0	0.0	0.5686480126235309	0.0	0.0	0.0	0.6728710762868928	0.0	2.0846924369860016
2R_17920	1.0890605393506978	2.156864204153236	1.5034468398111218	0.0	0.0	0.0	0.0	0.0	0.0	2.8431391782019926	0.9800257041141673	0.0	0.0	0.0	0.0	0.0	0.0	1.0154483199255229	0.0	1.7807163554790637	0.0	0.0	1.8641613580788325	0.0	0.0	0.0	0.0	2.1115288419003337	0.0	2.4532069179453804	0.0	0.0	0.9352361148533544	0.0	0.0	0.0	0.0	0.0	1.622927683640759	0.0	0.0	2.3544746319485252	0.0	0.0	0.0	0.0	0.0	0.0	0.0
2R_17921	0.0	2.704148325780647	0.0	0.0	0.0	0.0	0.0	0.0	0.0	0.0	0.0	0.0	0.0	0.0	0.0	3.1550677960968025	0.0	0.0	4.74099921299413	0.0	0.0	0.0	0.0	0.0	0.0	0.0	0.0	0.0	0.0	2.050456821275212	0.0	0.0	0.0	0.0	2.895686932228185	0.0	0.0	3.6057917669677746	0.0	0.0	0.0	5.90380110330235	0.0	0.0	0.0	0.0	0.0	0.0	3.2916652402783955
2R_17922	1.0804641068743233	0.0	0.0	0.0	0.0	0.0	0.0	1.4850689680879472	1.8339773650513607	0.0	0.0	2.1647209793717246	0.0	0.0	0.0	0.0	0.0	1.0074329409818583	0.0	0.0	1.0811744711786457	0.0	0.9247233574485774	2.7990916947450555	0.0	0.0	0.0	0.0	0.0	0.0	0.0	2.3913713582104505	0.9278538860237278	1.0205624973082665	0.0	0.0	0.9523936509629652	0.0	0.0	0.0	0.0	0.0	0.0	0.0	0.0	0.0	0.0	6.009012316672546	0.0
2R_17923	1.9279055850653637	0.9545453157024996	1.330735737174369	0.0	0.0	1.2370456578707771	0.0	1.3249272879904352	0.0	0.0	0.0	1.9312893596771503	1.373294368394454	0.0	0.0	0.0	0.0	0.898796906412952	0.0	0.0	0.0	0.0	0.0	0.0	0.0	0.0	2.0919241685856584	1.8689632487066776	0.0	0.0	0.8200872835297607	0.0	0.0	0.9105106435052183	0.0	0.0	0.8496927511012019	2.545638201679714	0.0	0.0	0.0	0.0	2.8525006161401327	0.0	0.0	0.0	5.625522048446096	0.0	0.0
2R_17924	1.4939295665990815	0.0	0.34372801214872284	0.35745335644769716	0.7908733218656702	1.278111748377629	0.8602954220067355	0.6844553884298018	0.0	1.3000347629295608	0.4481199843050457	0.0	0.7094417473834014	0.0	0.0	1.7260329962275824	0.0	0.9286341843429862	0.0	0.8142384244812181	0.49830392293749765	1.0200811127697629	0.0	1.2900770498518024	0.0	0.0	0.0	0.0	1.7450198007396789	1.8695615855647112	1.694623290749992	2.7554057202663618	0.0	0.0	0.0	0.0	0.0	0.6575363795152694	0.0	0.0	0.0	0.0	0.0	0.0	0.0	0.0	0.0	0.0	0.6002536431794618
2R_17925	0.0	0.9010082913485995	0.6280497704321077	0.0	0.0	1.1676642021946015	0.0	0.0	1.5444420934603689	0.0	0.0	0.0	0.0	0.0	0.0	1.0512523358826904	0.0	0.0	0.0	0.0	0.0	0.0	0.778734626318349	1.1785955266406787	0.0	0.0	0.0	0.0	0.0	0.0	1.5481830562356593	1.0069193483781853	0.7813709293602392	0.0	0.9648279682787719	0.0	0.8020365311599212	1.2014312410087888	2.7118467567939897	1.2409047883537612	2.172881397180121	0.0	0.0	0.0	0.0	0.0	1.0620013372720838	0.0	2.1935318011659937
2R_17926	0.0	0.0	0.0	0.0	0.0	0.0	0.0	0.0	0.0	0.0	0.0	0.0	0.0	0.0	0.0	0.0	0.0	0.0	0.0	0.0	0.0	0.0	0.0	0.0	0.0	0.0	0.0	0.0	0.0	0.0	0.0	0.0	0.0	0.0	0.0	0.0	0.0	0.0	0.0	0.0	0.0	0.0	0.0	0.0	0.0	0.0	0.0	0.0	0.0
2R_17927	0.0	0.0	0.0	0.0	0.0	0.0	0.0	0.0	0.0	0.0	0.0	0.0	0.0	0.0	0.0	0.0	0.0	0.0	0.0	0.0	0.0	0.0	0.0	0.0	0.0	0.0	0.0	0.0	0.0	0.0	0.0	0.0	0.0	0.0	0.0	0.0	0.0	0.0	0.0	0.0	0.0	0.0	0.0	0.0	0.0	0.0	0.0	0.0	0.0
2R_17928	0.0	0.0	0.0	0.0	0.0	0.0	0.0	0.0	0.0	0.0	0.0	0.0	1.1341784096663756	0.0	0.0	0.9197980270700238	0.0	0.0	2.764290344472041	0.6508579772570696	0.0	0.0	1.3627148277341086	1.031217532760492	0.0	0.0	0.0	0.0	1.3948740610056538	1.1955408001909995	0.0	0.8810086774068673	0.0	0.7519738938727212	0.0	0.9696030416059573	0.0	1.0511977452228844	0.0	0.0	0.0	1.7211372173204234	0.7852758269563046	0.0	0.0	0.0	0.9292029148723758	0.0	1.9192406562728268
2R_17929	0.0	0.47853639833982325	0.33356482732349585	0.6937686944646833	0.7674891592156261	1.2403211538757308	0.0	0.0	0.0	1.261595959259534	0.0	1.9364031002588198	1.3769306288579877	0.0	0.0	0.0	0.0	0.4505883873279406	0.0	0.3950817068477932	0.0	0.0	1.2407861290037068	3.1298316776523754	0.0	0.0	0.0	0.0	0.0	1.4514266290050486	0.8222587414737935	1.069574082765354	0.414995548757744	2.2823038195541216	0.5124318004516779	1.1771306122939051	0.42597129975770753	0.0	1.4402946036194026	0.6590595378569071	0.0	0.0	0.0	0.0	0.0	0.0	0.0	0.0	0.0
2R_17930	0.0	0.0	0.0	0.6655714909640017	2.9451827854066193	0.0	0.0	0.0	1.5738662654356934	2.4206405111618152	0.0	0.0	1.3209673179475865	0.0	0.0	0.0	0.0	0.0	0.0	1.51609677852176	1.855665243928124	0.0	0.0	0.0	0.0	0.0	0.0	0.0	0.0	0.0	0.788839249864359	0.0	0.0	0.8758171812209382	0.0	2.2585757556799226	0.8173166513556014	2.448640979769818	0.0	0.0	0.0	0.0	0.0	0.0	0.0	0.0	3.2467026487898885	0.0	1.117661101906551
2R_17931	0.0	0.0	0.0	0.0	0.0	0.0	0.0	0.0	0.0	0.0	0.0	0.0	0.0	0.0	0.0	0.0	0.0	0.0	0.0	0.0	0.0	0.0	0.0	0.0	0.0	0.0	0.0	0.0	0.0	0.0	0.0	0.0	0.0	0.0	0.0	0.0	0.0	0.0	0.0	0.0	0.0	0.0	0.0	0.0	0.0	0.0	0.0	0.0	0.0
2R_17932	0.0	0.0	0.0	0.0	0.0	0.0	0.0	0.0	0.0	0.0	131.3887793982394	0.0	0.0	0.0	0.0	0.0	0.0	0.0	0.0	0.0	0.0	0.0	0.0	0.0	0.0	0.0	0.0	0.0	0.0	0.0	0.0	0.0	0.0	0.0	0.0	0.0	0.0	0.0	0.0	0.0	0.0	0.0	0.0	0.0	0.0	0.0	0.0	0.0	0.0
2R_17933	0.0	0.0	0.0	0.0	0.0	0.0	0.0	0.0	0.0	0.0	0.0	0.0	0.0	0.0	0.0	0.0	0.0	0.0	0.0	0.0	0.0	0.0	0.0	0.0	0.0	0.0	0.0	0.0	0.0	0.0	0.0	0.0	0.0	0.0	0.0	0.0	0.0	0.0	0.0	0.0	0.0	0.0	0.0	0.0	0.0	0.0	0.0	0.0	0.0
2R_17934	0.0	0.0	0.5732710646302932	0.0	0.0	0.0	0.0	1.1415376557884978	0.0	0.0	0.0	0.0	1.1832100132697003	0.0	0.0	0.0	0.0	0.0	1.4418966131290454	0.0	0.0	3.4025913795687655	0.0	1.0757980404338692	0.0	0.0	0.0	3.2205419044835577	1.4551757837795047	1.2472251578784375	0.0	0.0	0.7132195020743631	0.784482435359824	0.8806753582279121	1.011519896646943	0.0	0.0	0.0	0.0	1.9833619730802245	0.0	0.819224042456122	0.0	0.0	0.0	0.0	0.0	1.0011056210478853
2R_17935	0.9087554956988602	0.8998867042639331	0.6272679657386236	0.0	1.4432617716038245	2.3324213565829095	0.0	2.4981201645761564	1.5425195514353145	2.372428583968551	0.817772485881158	0.0	2.589315190864896	0.0	0.0	1.0499437230164463	0.0	0.8473305275395132	0.0	0.0	0.9093529680826201	0.0	0.7777652471154631	0.0	0.0	0.0	0.0	0.0	1.5922400588491927	0.6823511911463568	1.5462558574104697	0.0	0.0	0.0	0.0	0.0	0.0	2.3998713668947342	0.0	0.0	0.0	0.0	0.0	0.0	0.0	0.0	0.0	0.0	2.1908012636541687
2R_17936	1.4116021557423484	0.0	1.4615363816597646	0.0	2.2418697193459347	0.0	0.0	0.0	0.0	0.0	0.0	0.0	0.0	0.0	0.0	4.077287097115107	6.115156966906605	0.0	1.2253565481215898	1.7310766633266503	0.0	0.0	0.0	0.0	0.0	0.0	0.0	1.3684448923820727	0.0	0.0	1.2009270436220536	1.5621365591661567	0.6061101601579427	0.0	1.4968359134044502	2.5788378673457837	0.6221404867876025	2.7958540094503594	0.0	0.0	0.0	0.0	1.3923904608164963	0.0	0.0	0.0	0.8237954298465698	0.0	0.0
2R_17937	0.5784735194490895	1.1456560788568828	0.0	0.8304700801146182	0.9187165529754933	2.227074274708721	0.0	0.0	0.9818996616373766	0.0	0.0	0.0	0.0	0.0	0.0	1.336695389577198	0.0	0.0	0.0	0.0	1.736561531758411	1.1849753655471256	0.4950909259240006	0.0	0.0	0.0	0.0	0.0	0.0	0.43435456171757	0.9842780286210334	0.0	0.0	0.0	0.6134022503029594	0.704537233876912	0.0	0.0	0.0	0.0	1.3814383314877319	0.0	0.5706005810768078	0.0	0.0	0.0	1.3503630315974147	0.0	0.0
2R_17938	0.0	0.0	0.0	0.0	0.0	0.0	4.474960693064013	0.0	0.0	0.0	0.0	0.0	0.0	0.0	0.0	1.496371598148809	0.0	1.2076088535601577	0.0	0.0	1.2960027516730424	0.0	1.1084649589286022	0.0	0.0	0.0	5.621350338292864	0.0	0.0	1.9449631823331994	0.0	2.8665344429879265	0.0	1.2233472395291876	0.0	0.0	0.0	0.0	0.0	1.7663263309092272	0.0	0.0	0.0	0.0	0.0	0.0	0.0	0.0	0.0
2R_17939	0.8671949097740064	1.288097579059243	0.0	0.3112413109596065	0.0	0.0	1.49815057057439	0.0	0.0	0.0	0.0	0.0	0.0	0.0	0.0	0.5009630513699536	0.0	0.0	0.0	1.0634588965160554	1.3016475864655206	0.0	0.37109765304855796	0.0	0.0	0.0	0.0	0.0	0.7597106596370133	0.0	0.7377700685724079	1.4395099217261682	0.0	0.0	0.0	0.0	0.3822019264505901	0.0	0.646150776440619	0.0	2.070926756290854	0.9374081340028677	0.8553925163162914	0.0	0.0	0.0	2.024341491834414	0.0	0.5226520535939959
[truncated: 210 more columns]
