# Supplementary material for: Convergence of topological domain boundaries, insulators, and polytene interbands revealed by high-resolution mapping of chromatin contacts in the early Drosophila melanogaster embryo
Source: eLife. 2017 Nov 17;6:e29550. doi: 10.7554/eLife.29550 (PMC5739541; doi:10.7554/eLife.29550)
Supplement: Supplementary file 3. [file elife-29550-supp3.zip › local_HiC_maps/nc14_all_dm3_CompressedBinCounts_500bp_VC_chr2R_9,318,532-9,511,025.txt]

2R_18637	2R_18638	2R_18639	2R_18640	2R_18641	2R_18642	2R_18643	2R_18644	2R_18645	2R_18646	2R_18647	2R_18648	2R_18649	2R_18650	2R_18651	2R_18652	2R_18653	2R_18654	2R_18655	2R_18656	2R_18657	2R_18658	2R_18659	2R_18660	2R_18661	2R_18662	2R_18663	2R_18664	2R_18665	2R_18666	2R_18667	2R_18668	2R_18669	2R_18670	2R_18671	2R_18672	2R_18673	2R_18674	2R_18675	2R_18676	2R_18677	2R_18678	2R_18679	2R_18680	2R_18681	2R_18682	2R_18683	2R_18684	2R_18685	2R_18686
2R_18637	25.184823756603354	118.21643780692811	104.02078003524646	69.97076479932778	44.07891132645408	71.93623572065721	33.0965785348121	25.5526397154458	0.0	26.669478587075645	38.45719521886164	27.08313636506886	30.753409322957545	30.158939011331064	28.07575729998734	21.379469912671993	18.02896804440535	21.48744703344306	8.20023172761498	8.70807063986903	7.509938934809036	7.982069876436561	5.829242824104929	3.130621422091042	7.755625413633355	7.809314450480409	13.253939291656467	9.277757504159528	13.98985418468249	10.480776065261317	10.105049398870824	10.164684522382727	8.222418991814491	15.161818296220993	3.80461838821527	7.295120906415855	0.0	4.269763668580945	3.3156982396294903	7.266685354159169	2.808459022406307	1.5383853292190757	1.92892267161191	0.0	0.0	0.0	0.0	2.6426024941305157	0.5228419723732394
2R_18638	118.21643780692811	53.174418129917	127.87994876595849	92.7234951850472	62.841324797958	65.26307545716784	36.46060011252384	45.88153792596903	48.30967884415642	33.501442330151875	30.13202744298188	28.479757258652487	46.5009521534963	30.542787327135773	31.61955908632825	25.861606354886327	25.21628931398404	15.83900938449122	11.903260417101155	8.464571816813123	10.645749897268514	9.052017099441342	8.814155816293955	9.940733347780533	7.622523266286401	7.55720949283756	8.58888462053134	13.09327744374333	14.384364432780512	13.830585527346829	11.001186172340182	7.545074906246157	4.97311121650423	6.877666600297185	7.766287220255099	19.855168459191276	0.0	0.0	7.018941315032746	6.59259175631012	4.458881879314246	1.3956771134494284	4.374965711206238	3.878684071097831	0.0	0.0	4.102352379105931	1.9179693154638051	0.9486811411059316
2R_18639	104.02078003524646	127.87994876595852	50.33182683776028	81.72096781438624	93.19684691225842	24.759829652371995	63.060398435939376	58.99977426173325	94.258110124892	46.603126363671024	46.92988314459097	47.032622844126266	50.80827497438416	40.07334871248676	44.6517232232946	33.52264086458979	17.58200843419287	17.56500902286779	12.79510113210302	10.704437631664582	10.016316903342544	10.646017513729069	11.36945789087193	6.465196768263643	9.787870159453304	11.109980202732052	10.861645660968069	9.934785231232127	8.988348532202684	8.526563853796976	10.666082969140705	18.44714479545615	10.691433897379845	15.655699848922497	5.892825223387184	10.043669876623559	0.0	7.348078477478139	5.325761621953094	2.501130198208316	3.3832654988600814	1.0589978279954548	5.975266380694844	20.601201932981347	0.0	0.0	0.0	1.4552974464259534	1.0797460869102022
2R_18640	69.97076479932778	92.7234951850472	81.72096781438626	25.401225050281727	54.25372977437909	103.29831520447902	55.16377254177393	61.154729722085385	76.46449999044194	50.08015033471953	51.45816758469292	49.497109368812865	51.5211547333368	50.3573812993433	47.26698799877273	26.00996701936182	20.495511348175857	22.17727627563693	15.700388235275184	17.417027958349188	8.425039892563891	15.76027362987076	15.69491430367525	12.362570362693088	12.528955808980756	11.961541848725071	12.23502836963217	11.102155372444006	13.392678972395814	11.629611645537373	9.673702156771244	8.62501989559878	13.77501000656084	5.442981098975985	12.975384807231196	11.523136572633682	0.0	10.729695966400723	8.728949147205475	3.9130297826566305	5.041080521330399	3.3136140163222003	2.077407096796576	6.139176355821751	0.0	0.0	3.895918966443866	1.8973496643531522	1.1261785035722947
2R_18641	44.07891132645409	62.841324797957995	93.19684691225842	54.25372977437909	27.159128047141003	0.0	56.079064003035754	52.04334414610342	0.0	41.29152821715569	42.723379188084905	49.55597843323819	11.790269961811315	54.45065540438888	38.97205091531429	40.98240283926087	45.35975142856218	11.584514438938797	15.719061389693923	10.730918638174886	14.845705879574334	18.647930373792025	9.777339256352338	13.502480405650518	13.008444338725024	8.98182617292171	12.703268169802046	2.964095906287144	2.6817214935686957	5.479267410988617	19.370415022764114	10.628034469904197	10.507728171376844	0.0	5.469817682771907	16.78086042183727	0.0	6.138547005923698	9.533815490162056	7.835367438250122	4.037660878074149	4.42340672207426	5.546340926366501	0.0	0.0	0.0	7.80110510454911	0.0	6.013428888722851
2R_18642	71.93623572065721	65.26307545716784	24.759829652371987	103.29831520447901	0.0	0.0	58.24021370275748	87.43215264954395	0.0	0.0	28.709892280484166	60.65605590062111	0.0	69.11550583334869	127.20380593787365	19.507475264521364	24.675516952080145	0.0	17.957319044095993	0.0	46.25346901017576	32.77420538939033	15.956496208736501	51.41705400847353	0.0	0.0	20.7315758485434	0.0	0.0	31.297337222549103	22.128593683614216	0.0	30.009843228578973	0.0	0.0	0.0	0.0	0.0	0.0	0.0	0.0	0.0	0.0	0.0	0.0	0.0	0.0	0.0	0.0
2R_18643	33.0965785348121	36.46060011252384	63.06039843593939	55.16377254177393	56.07906400303575	58.24021370275748	7.336803726560387	72.11942378936486	102.64558736884462	68.6509979253004	70.29026672278566	71.42803987106541	75.24799192987419	48.83388838662751	40.75792603188879	31.73318176625479	21.894618363624605	21.020683192499586	15.638486811754252	16.450305975691148	20.77371972452021	13.193973735968177	15.46916617628536	16.05233263204353	14.999888372923737	17.140973321789122	18.05450327513799	16.13550261256043	10.571222554840986	16.456395924840965	12.726213906275726	16.458837270927273	13.313886511839646	8.183428271330566	9.754133712026452	12.599881624112141	0.0	8.065956478403402	5.96537481702704	4.902644030244019	5.68438325976415	2.4909807813359777	4.685018648196172	2.30753646022984	0.0	0.0	1.9524823396752073	2.282106015291993	3.386379940372058
2R_18644	25.552639715445807	45.88153792596903	58.999774261733265	61.154729722085385	52.04334414610342	87.43215264954395	72.11942378936484	14.234449562634893	36.98279560348526	68.81826472651024	74.7861286688545	68.52755178648036	41.86342476305302	58.30786882079803	48.47905667098177	42.15321875049083	24.83430406245389	16.32256096541811	18.87020720656934	21.16778432567906	20.537254579807772	22.07091759330565	18.656984305839266	15.219977377025625	16.024674227799228	18.476851390633644	18.41027971106171	17.03973666590489	14.50959737318249	18.528668111161632	11.463010241511869	17.07136585662137	16.878122896897054	3.6855706958799743	11.56044559321363	10.639891592272543	0.0	12.454851164528582	3.7612763063664865	6.182410793994653	4.437464653887314	1.4958173953989853	5.157757999495103	6.235471351750421	0.0	4.609603463471658	1.7586789928959918	2.3125322598250246	2.7960606251015476
2R_18645	0.0	48.30967884415642	94.258110124892	76.46449999044194	0.0	0.0	102.64558736884459	36.98279560348526	158.54141894569958	28.504036884223726	85.0076810511807	55.58976464148878	14.243188195245624	68.21515058494492	73.98290322363687	66.01150250431138	62.62476026458961	9.329750709061054	11.393609324529871	17.28459078731311	16.303904785196053	34.65778041176909	10.124121732439711	10.874411422481758	13.469827586206895	14.467278632552825	17.538436579917175	0.0	12.958571447083674	6.6192069528149835	14.040211164775918	6.419577142453627	12.69381874496214	0.0	26.431164986635743	0.0	638.5696040868454	0.0	0.0	6.310322741456611	0.0	0.0	0.0	0.0	0.0	0.0	0.0	3.6716987297758243	3.6322492885331705
2R_18646	26.669478587075645	33.501442330151875	46.603126363671024	50.08015033471953	41.29152821715569	0.0	68.6509979253004	68.81826472651024	28.504036884223726	0.0	1.6375140048385264	83.03073244176778	30.729259094516284	61.7597535076255	39.90398375980414	45.618224859128695	32.3703619780543	20.12866241012552	18.436032447007417	23.30687226435587	17.587597226435918	21.497277930548652	20.022286625221746	8.797958404425724	20.584702417854928	21.458750234583157	7.094748833475484	7.725393174228861	15.726226663153309	7.140372038374501	15.145671064296403	6.925024319819783	6.846635032930602	0.0	10.69208627016728	2.733522055696058	0.0	3.9997600143991354	4.141368084381202	8.508959679273485	5.2617254592138005	5.764414711593362	5.420834761572714	0.0	0.0	0.0	5.083051125158782	0.0	0.0
2R_18647	38.45719521886164	30.13202744298188	46.929883144590974	51.45816758469292	42.723379188084905	28.709892280484166	70.29026672278566	74.7861286688545	85.0076810511807	1.6375140048385264	12.55773418290591	64.36228083415088	58.9139796982426	62.70172320010786	40.95653445279134	47.87730062280309	38.37544738876067	22.5111655381069	22.690917672201593	19.362987500446838	18.358041758925193	20.308580518623806	12.407798425388341	18.741556928603664	18.571711568938195	16.62246752551632	11.083124542380308	13.988246581519387	20.100161337295003	13.68948506089311	19.895861832811093	19.1773421767434	10.93861163640755	12.102222633697792	11.388229763457357	8.152191635199207	0.0	10.224426154082103	11.468614284388464	3.6251854101078003	4.483445940682441	1.2279451835446507	6.928531276083033	6.825090671329568	0.0	0.0	6.496799892932738	1.2656013846691632	2.9213415434716072
2R_18648	27.08313636506886	28.479757258652484	47.03262284412626	49.497109368812865	49.55597843323819	60.65605590062111	71.42803987106541	68.52755178648036	55.589764641488784	83.03073244176778	64.36228083415088	4.498055732709751	71.45438720717532	63.87013262278205	51.155994873080886	46.73665948791577	31.2483109021134	25.667227118119975	23.662508948730657	22.027725563909776	21.899273893954746	18.22821319089976	15.018577160752734	7.919144478983646	14.532180059523808	16.388714075938744	19.86776018818742	15.645861148197598	14.15535915606378	21.9593668161189	14.768860516519311	14.544354463371496	13.352593936525468	12.78432335133366	14.436106434525522	7.381424792139077	0.0	7.200460829493087	7.455386964405	1.0212017829366167	7.104210239156133	9.512463748865423	4.337205590484518	4.806509166974283	0.0	0.0	6.100417756607972	2.3767692670423863	0.5878081995952117
2R_18649	30.753409322957545	46.5009521534963	50.808274974384155	51.52115473333681	11.790269961811315	0.0	75.24799192987419	41.86342476305302	14.243188195245624	30.729259094516287	58.91397969824259	71.45438720717532	15.355109950264799	48.58925688903737	77.94582656292258	61.15726446002362	53.4483316384586	37.71785834982861	19.44819931169752	22.127810231899453	15.81903029344301	20.54987351552851	24.557581525713424	8.792507376913688	18.15171933085502	23.39504165487167	14.18070615662448	15.441213370546658	20.955310704391813	12.487909028080313	18.920358911640413	15.571650875282495	10.263589505685001	14.194242531344438	21.370923362800273	2.73182842369129	0.0	7.994563696686253	6.208203271474796	8.503687709211977	3.94384905469882	0.0	0.0	0.0	0.0	0.0	3.3866011833461855	3.958336920576168	0.978951945794256
2R_18650	30.158939011331064	30.54278732713578	40.07334871248676	50.35738129934331	54.45065540438888	69.11550583334869	48.83388838662751	58.30786882079803	68.21515058494492	61.7597535076255	62.70172320010784	63.870132622782045	48.58925688903737	11.231147620227638	83.09498302257876	89.77242538009493	48.597902399052295	38.70917128653458	22.7606544899733	25.896661960114358	25.55476385894973	23.007242104633484	22.713825463729194	20.0524331020753	22.354546417973715	18.340909351622845	18.596021405475977	18.488218382835537	22.70084633534264	22.580783362771758	17.260115463268402	15.980910033513743	16.970381885088745	14.567300198552303	14.012495002717815	12.149051289930195	0.0	4.102339701076181	12.034808630968309	6.399935209383188	6.745837615815913	5.912251545019135	4.324335544221952	5.4768531754247025	0.0	12.1463735179906	2.3170726197205354	3.3853093417814404	3.348936923509812
2R_18651	28.075757299987334	31.61955908632825	44.6517232232946	47.26698799877273	38.97205091531429	127.20380593787367	40.75792603188879	48.47905667098177	73.98290322363687	39.903983759804134	40.95653445279134	51.155994873080886	77.94582656292258	83.09498302257876	39.374378783578216	91.36210182400761	64.42490148635554	67.68027174697743	40.11763844959538	37.396006106547816	29.464370935680524	33.96320523382697	25.3399243478706	29.063121224216168	23.428357226448213	25.316679438547858	24.552784972177786	17.3171536432557	19.790445568688344	28.64191656879274	19.05985365844361	26.14409415534069	17.770603480001125	26.810424161018044	21.864868051408003	10.319885490550599	0.0	20.762943807923893	15.634936735182869	8.834082597387328	6.207696873692116	2.7203045435342577	11.085379765498171	0.0	0.0	0.0	2.3987599370629358	2.3364378985554177	4.160402564250252
2R_18652	21.379469912671993	25.861606354886327	33.52264086458979	26.00996701936182	40.98240283926087	19.507475264521364	31.7331817662548	42.15321875049083	66.01150250431138	45.618224859128695	47.877300622803105	46.73665948791577	61.15726446002361	89.77242538009493	91.36210182400761	30.276497862092743	63.15019234326326	56.81235490998592	51.88672588118188	45.20454042500364	44.03985479576199	32.46834417613687	31.87862810402992	26.31755887153024	34.000919777458726	27.671396630730744	29.43794474401927	32.42737944283053	21.24489414377411	30.488504386934054	25.9411295659311	29.067826867211952	16.351379045578923	10.278852945795908	23.72970259254223	10.287010765594157	0.0	12.73649352754556	17.98284292921809	5.419040616990288	8.377494151366697	7.509153658309479	4.707720640927919	16.23102593068703	0.0	5.142371702968383	5.395344347552779	1.7198732384628324	2.8356576462884586
2R_18653	18.02896804440535	25.216289313984035	17.58200843419287	20.495511348175857	45.35975142856218	24.675516952080145	21.894618363624605	24.83430406245389	62.62476026458961	32.370361978054305	38.37544738876067	31.2483109021134	53.4483316384586	48.59790239905229	64.42490148635554	63.15019234326326	12.368567861564804	48.830284358093664	72.00864553800491	70.83543137070828	61.50328849389395	45.1770658625149	42.32365532414921	32.215906711325076	50.10286606129399	31.78778049144623	36.37085542736513	31.824498498944486	28.792739622776722	38.56570861384712	39.2839052453719	29.79529050566729	46.38070662886848	49.40756429809403	22.1859778747073	26.024619289848197	0.0	16.11072461645491	15.922878674488592	9.970453185139165	4.33510036841128	10.553917059932001	6.616576973451977	0.0	0.0	6.504720801121414	2.4817136480911435	3.988440050392127	5.021656791638367
2R_18654	21.487447033443065	15.839009384491224	17.56500902286779	22.17727627563693	11.584514438938797	0.0	21.020683192499586	16.32256096541811	9.329750709061054	20.12866241012552	22.511165538106898	25.667227118119975	37.71785834982861	38.70917128653457	67.68027174697743	56.81235490998591	48.830284358093664	21.41223224827121	73.08279033043613	62.55492627673078	62.17187068250898	63.63303513914098	59.57782675339927	30.716681615451723	50.73051948051948	49.16614222781624	35.607154622985256	40.45798438321803	18.301878504809736	38.56279050635514	43.790187825204114	58.93296873470009	40.33790615789511	27.893069130182532	33.830067604140616	25.05210838544172	0.0	10.473397570171764	23.043923344524547	13.36845970389753	8.611163926249858	18.867696691964472	10.645868267552908	0.0	0.0	0.0	1.1091668648378132	4.5374686007172835	4.488717160545254
2R_18655	8.20023172761498	11.903260417101155	12.79510113210302	15.700388235275184	15.719061389693923	17.957319044095993	15.638486811754252	18.87020720656934	11.393609324529871	18.436032447007417	22.690917672201593	23.662508948730657	19.44819931169752	22.7606544899733	40.117638449595376	51.88672588118188	72.00864553800491	73.08279033043613	29.749875330281615	84.15636812169195	97.24970795795532	76.46412167668433	70.57447819268026	71.11574032032718	55.17666859408558	57.44307910707359	48.84061979187658	51.46645956563337	42.838429647471386	47.09336649974843	39.35109572285206	37.36887503954296	37.85811381024765	26.493730731724675	19.944547509740417	23.30967692496411	0.0	17.053660408328582	11.035894135316175	6.802388218735238	7.010708050315431	11.520734672641781	5.77816386612707	14.941231866147055	0.0	0.0	5.418114300268373	2.9025406281145414	2.8713551702678375
2R_18656	8.70807063986903	8.464571816813121	10.704437631664582	17.417027958349188	10.730918638174886	0.0	16.450305975691148	21.16778432567906	17.28459078731311	23.306872264355867	19.362987500446838	22.027725563909776	22.127810231899453	25.896661960114358	37.39600610654782	45.20454042500364	70.83543137070828	62.55492627673079	84.15636812169198	26.85284640171858	78.38745800671893	83.0320940297374	64.56982150031567	45.34752206912741	61.67763157894737	53.82398728097778	53.41888002478063	55.04415243716768	47.68120978884641	42.757339649151675	51.278440400675954	32.54436006240119	30.100098396183725	30.144088744197262	16.749260331051833	19.062205778997757	0.0	10.914382731021101	15.067729443850109	6.191707652331488	4.78599426637887	12.234211749736964	10.409293417162841	4.857104000310855	0.0	0.0	2.0548775601205804	4.203128809085483	5.04896306178624
2R_18657	7.509938934809036	10.645749897268514	10.01631690334254	8.425039892563891	14.845705879574334	46.25346901017576	20.77371972452021	20.537254579807772	16.303904785196057	17.587597226435918	18.358041758925193	21.899273893954742	15.81903029344301	25.55476385894973	29.46437093568052	44.03985479576199	61.50328849389395	62.171870682508974	97.24970795795532	78.38745800671893	27.966400080478852	98.36910440276587	92.0361647988739	78.50399565208639	69.53679078014184	63.15582751987288	50.59092636855896	46.39756081394579	41.177928630254186	45.7429450696661	41.58292327950655	50.701000750612465	40.336634671491396	29.246179717774364	27.724604975343446	21.88950179493915	0.0	21.962937542896363	14.212822808738045	8.955287805428851	8.42697051914653	9.891490350851162	9.508631149862229	14.660875620796453	0.0	0.0	4.264235277243134	2.038964613769128	4.258232676556972
2R_18658	7.98206987643656	9.052017099441342	10.646017513729072	15.760273629870763	18.64793037379203	32.77420538939033	13.193973735968177	22.070917593305655	34.65778041176909	21.497277930548652	20.308580518623803	18.22821319089976	20.549873515528514	23.007242104633484	33.96320523382696	32.468344176136874	45.177065862514894	63.63303513914098	76.46412167668433	83.0320940297374	98.36910440276588	30.45683733155466	91.18272761886753	65.61042441244082	82.44761043268505	63.80554082572625	59.80995559139553	56.82904274060642	49.29063132970317	57.30059750198045	46.34560884257029	43.36335803823832	39.12635673763771	43.17335188751304	26.434153585119077	27.254034993117358	0.0	13.617153723075726	12.588622644555407	7.44909197431106	10.236289058600162	7.008895620232243	7.030549451061289	9.739104960671547	0.0	0.0	3.708259369010002	2.889532243242847	3.5731081874987094
2R_18659	5.82924282410493	8.814155816293955	11.36945789087193	15.694914303675246	9.777339256352334	15.956496208736501	15.469166176285361	18.65698430583927	10.124121732439711	20.022286625221746	12.407798425388341	15.018577160752734	24.557581525713424	22.713825463729194	25.339924347870607	31.87862810402992	42.32365532414921	59.57782675339928	70.57447819268026	64.56982150031568	92.0361647988739	91.18272761886753	23.705188143337256	68.74728830140589	85.72876908396945	76.21762506249846	64.6781341651856	61.73821897585898	69.0968454766143	56.217589291707405	46.32321578513487	53.29229116349862	48.636034827291816	25.223327340270757	27.005418130796354	22.654284740798737	0.0	15.153524141458147	14.219082125888105	7.656314952750866	10.590265253750854	11.60202699696136	8.557258240768045	9.483188961264586	0.0	4.206296994853175	3.61081685182668	3.9859383597610427	3.247269255309308
2R_18660	3.130621422091042	9.940733347780533	6.465196768263642	12.36257036269309	13.502480405650518	51.41705400847353	16.05233263204353	15.219977377025627	10.874411422481758	8.797958404425724	18.741556928603664	7.919144478983648	8.79250737691369	20.05243310207531	29.063121224216168	26.31755887153024	32.215906711325076	30.71668161545172	71.11574032032718	45.347522069127415	78.5039956520864	65.61042441244082	68.74728830140589	11.188195290396322	71.14031456953641	66.23707335138157	55.937988949901396	47.15632616851902	34.66448511507009	50.39552313413299	48.151149926502086	55.48045146292704	43.09833682212194	16.255563466596442	47.58922503802379	22.942706638701598	0.0	45.77776421399579	26.859142441300136	7.790890423463461	12.044223981615696	4.39829750700099	9.651000519223828	12.223175629921355	0.0	0.0	3.878411288969307	6.799763730876232	4.484470502872079
2R_18661	7.755625413633355	7.622523266286401	9.787870159453304	12.528955808980756	13.008444338725022	0.0	14.999888372923737	16.024674227799228	13.469827586206895	20.584702417854928	18.571711568938195	14.532180059523808	18.151719330855016	22.35454641797372	23.428357226448213	34.00091977745872	50.10286606129399	50.73051948051948	55.176668594085584	61.67763157894737	69.53679078014186	82.44761043268505	85.72876908396947	71.14031456953643	22.506713867187504	66.68158039647577	82.69955178333015	60.23656542056075	66.05834272829763	65.2353872732508	64.01733000814333	57.8138089919017	59.855570127001656	44.74513172966781	35.368460764587525	21.529155643738974	0.0	11.340725806451614	15.003966265865063	11.794880592917925	6.630596223212391	5.448047419804742	9.67738997376858	10.093669250645997	0.0	5.596346704871061	2.6689327685159876	4.055362561891072	2.1601951335124028
2R_18662	7.809314450480409	7.55720949283756	11.109980202732052	11.961541848725071	8.98182617292171	0.0	17.140973321789122	18.476851390633644	14.467278632552825	21.458750234583157	16.62246752551632	16.388714075938747	23.39504165487167	18.340909351622845	25.316679438547858	27.671396630730744	31.78778049144623	49.16614222781624	57.44307910707359	53.823987280977775	63.15582751987288	63.80554082572625	76.21762506249844	66.23707335138158	66.68158039647578	25.990912190916074	69.01827327803309	73.519465013557	70.06313841709101	53.45561562114429	59.57591175487831	47.8892778806543	56.90349757565038	54.065860869076275	27.5861769556474	27.054385141232213	43.70323753583666	16.240686981059298	18.91763388324793	8.637477635411033	12.351519710955746	3.657174689191352	9.17118362745625	10.163543612985269	0.0	0.0	3.869868532826203	4.774479232472812	5.220358283629722
2R_18663	13.25393929165647	8.58888462053134	10.861645660968069	12.23502836963217	12.703268169802046	20.7315758485434	18.054503275137993	18.41027971106171	17.538436579917175	7.094748833475485	11.083124542380306	19.86776018818742	14.180706156624483	18.596021405475977	24.552784972177786	29.43794474401927	36.37085542736513	35.607154622985256	48.84061979187658	53.41888002478063	50.59092636855895	59.809955591395514	64.6781341651856	55.937988949901396	82.69955178333016	69.01827327803309	13.459905433614672	65.35936061908386	68.27162689244112	67.54924051313479	62.51549296999691	61.251067433004515	48.44617834955033	32.77156319701019	46.051629249078296	31.956608979941677	105.96138767033294	22.14934813237927	18.474229914466864	10.994621064887689	9.307874919481822	5.320237037840984	8.894456324411507	2.4642183179147197	0.0	0.0	4.170112004517065	3.6555917164657266	4.219034554103949
2R_18664	9.277757504159528	13.09327744374333	9.934785231232127	11.102155372444004	2.964095906287144	0.0	16.13550261256043	17.03973666590489	0.0	7.725393174228861	13.988246581519386	15.645861148197598	15.441213370546658	18.488218382835537	17.317153643255697	32.42737944283053	31.824498498944486	40.45798438321803	51.46645956563337	55.04415243716768	46.39756081394578	56.82904274060642	61.73821897585898	47.15632616851902	60.236565420560744	73.51946501355698	65.35936061908386	12.616337186168613	43.901702332409634	66.37765476981754	81.81375384334379	77.42490002183557	67.08742523622514	96.34839579920995	33.131588820864664	30.218617965243098	0.0	32.1575721033062	26.01256510945047	11.11678352116422	12.558886304402286	7.2414337459502285	7.263805998269398	8.049779838521417	0.0	8.926260164778762	5.108387205533405	4.975666502967239	5.414427677766736
2R_18665	13.98985418468249	14.384364432780512	8.988348532202684	13.392678972395814	2.6817214935686957	0.0	10.571222554840986	14.50959737318249	12.958571447083672	15.726226663153312	20.100161337295003	14.155359156063778	20.955310704391813	22.700846335342636	19.790445568688344	21.24489414377411	28.792739622776722	18.301878504809732	42.838429647471386	47.68120978884641	41.177928630254186	49.29063132970317	69.09684547661432	34.664485115070086	66.05834272829763	70.063138417091	68.27162689244112	43.901702332409634	11.915822814574545	47.06950152748648	85.49570524661321	78.70676597991341	70.81240346946538	32.28510068431499	46.17818037229659	37.28160436164946	78.29136915946385	34.549223551660184	22.593100518963517	9.284071226156572	10.76444031727829	20.965052829312498	14.786594933061084	0.0	0.0	0.0	11.554342537882068	3.1511619594609313	4.007963913361714
2R_18666	10.480776065261313	13.830585527346829	8.526563853796977	11.629611645537373	5.479267410988616	31.297337222549103	16.456395924840965	18.528668111161632	6.6192069528149835	7.140372038374502	13.68948506089311	21.959366816118905	12.487909028080312	22.580783362771758	28.641916568792748	30.48850438693405	38.56570861384711	38.56279050635514	47.09336649974843	42.75733964915167	45.7429450696661	57.30059750198045	56.21758929170741	50.39552313413299	65.2353872732508	53.45561562114428	67.54924051313478	66.37765476981754	47.06950152748648	24.872056070899948	79.13536814007733	86.83896750719013	95.39552814382719	42.876993491602214	41.38193481567286	44.43449111843391	0.0	26.007077640415	26.92783590022929	9.48456225465117	15.273472440454688	10.708898277915454	12.588261546813687	7.44019386169126	0.0	8.250300929726412	4.721544177875678	2.759324412529485	4.54946282900066
2R_18667	10.10504939887082	11.001186172340182	10.666082969140705	9.673702156771244	19.370415022764114	22.128593683614223	12.726213906275724	11.463010241511869	14.040211164775917	15.145671064296401	19.895861832811093	14.768860516519311	18.92035891164041	17.260115463268406	19.05985365844361	25.941129565931096	39.2839052453719	43.79018782520411	39.351095722852044	51.278440400675954	41.58292327950655	46.34560884257029	46.32321578513487	48.15114992650208	64.01733000814333	59.57591175487831	62.51549296999691	81.81375384334379	85.49570524661321	79.13536814007733	16.57842523528101	109.72223106569507	102.29739719448825	60.6318397379212	58.51769528291199	49.369790140691336	56.55085052479189	26.26878217925817	29.9186864499901	13.970838724214302	20.734111968351453	17.036239488640234	10.680545362886955	21.042176939457452	0.0	0.0	6.120288824219074	3.2516061633804636	4.825005416872748
2R_18668	10.164684522382727	7.545074906246158	18.44714479545615	8.625019895598777	10.628034469904195	0.0	16.458837270927273	17.071365856621373	6.419577142453625	6.925024319819783	19.1773421767434	14.544354463371496	15.571650875282497	15.980910033513743	26.14409415534069	29.067826867211956	29.79529050566729	58.93296873470009	37.368875039542964	32.54436006240119	50.701000750612465	43.36335803823832	53.29229116349862	55.48045146292704	57.8138089919017	47.8892778806543	61.25106743300451	77.42490002183557	78.70676597991341	86.83896750719013	109.72223106569508	49.12831934904822	81.72465544962361	99.16150946848472	69.83296836911684	57.869600827806174	77.56989047131465	28.825972200953057	39.17357194142544	9.198515696845439	10.665242738258412	9.087685912957365	5.697351325785862	14.431607529546913	0.0	0.0	6.105528410969833	4.014158203594626	3.971029311535148
2R_18669	8.222418991814491	4.97311121650423	10.691433897379845	13.775010006560839	10.507728171376845	30.009843228578976	13.313886511839645	16.878122896897054	12.69381874496214	6.846635032930603	10.93861163640755	13.352593936525464	10.263589505685001	16.970381885088745	17.770603480001125	16.351379045578923	46.38070662886849	40.33790615789511	37.85811381024765	30.100098396183725	40.336634671491396	39.12635673763771	48.636034827291816	43.09833682212192	59.855570127001656	56.90349757565038	48.446178349550344	67.08742523622514	70.81240346946538	95.3955281438272	102.29739719448825	81.72465544962361	30.49039842108521	66.41353621719882	65.86811235798478	65.73584707212537	230.0754647524388	51.65565273151529	35.96369990118282	17.430916352367035	14.05935367042274	3.850635393346256	11.265717889364534	3.567061469030059	0.0	0.0	4.5273116868476615	5.732594234368383	5.67100213325651
2R_18670	15.161818296220993	6.877666600297185	15.655699848922495	5.442981098975985	0.0	0.0	8.183428271330566	3.6855706958799743	0.0	0.0	12.102222633697792	12.78432335133366	14.194242531344438	14.567300198552303	26.810424161018048	10.278852945795908	49.40756429809404	27.893069130182532	26.49373073172467	30.144088744197262	29.246179717774364	43.17335188751304	25.223327340270757	16.255563466596442	44.745131729667804	54.065860869076275	32.77156319701019	96.34839579920995	32.28510068431499	42.876993491602214	60.6318397379212	99.1615094684847	66.41353621719882	26.242276569977	92.1911768434202	141.41671262709826	0.0	59.12130953700625	99.47347922266832	40.87614559328424	29.165509160521857	5.3253155382589314	20.031629943681075	0.0	0.0	0.0	15.65284739381656	3.6590812083676605	1.8098836661075937
2R_18671	3.80461838821527	7.766287220255099	5.892825223387183	12.975384807231196	5.4698176827719065	0.0	9.754133712026452	11.56044559321363	26.431164986635743	10.69208627016728	11.388229763457357	14.436106434525518	21.370923362800273	14.012495002717815	21.864868051408006	23.72970259254223	22.1859778747073	33.830067604140616	19.944547509740417	16.74926033105183	27.724604975343446	26.43415358511908	27.005418130796354	47.58922503802379	35.368460764587525	27.5861769556474	46.05162924907829	33.131588820864664	46.17818037229659	41.38193481567286	58.51769528291199	69.83296836911686	65.86811235798478	92.19117684342021	35.527086883804365	100.12202213026204	0.0	111.26667841148272	90.24468406008145	35.50576822765541	27.44483633637782	18.70825136780703	14.242091596923006	33.42313014298415	0.0	8.236072184231052	5.498968118632539	8.722791032364814	8.17491001127184
2R_18672	7.295120906415854	19.855168459191272	10.043669876623559	11.523136572633682	16.780860421837268	0.0	12.59988162411214	10.639891592272543	0.0	2.733522055696058	8.152191635199207	7.381424792139077	2.73182842369129	12.149051289930192	10.319885490550595	10.287010765594157	26.024619289848193	25.052108385441716	23.30967692496411	19.062205778997757	21.889501794939147	27.254034993117358	22.654284740798737	22.942706638701594	21.529155643738974	27.054385141232213	31.956608979941677	30.218617965243094	37.28160436164946	44.43449111843391	49.36979014069133	57.86960082780617	65.73584707212537	141.41671262709826	100.12202213026204	11.664473745602493	367.43092298647855	68.27103601297149	111.92284628045037	48.41252896884702	27.13048190097486	22.548062219532852	16.706273385569993	5.696603457154706	0.0	37.901184032989185	9.640166331429882	14.084558619510437	8.359938838687455
2R_18673	0.0	0.0	0.0	0.0	0.0	0.0	0.0	0.0	638.5696040868454	0.0	0.0	0.0	0.0	0.0	0.0	0.0	0.0	0.0	0.0	0.0	0.0	0.0	0.0	0.0	0.0	43.70323753583666	105.96138767033294	0.0	78.29136915946385	0.0	56.55085052479189	77.56989047131465	230.0754647524388	0.0	0.0	367.43092298647855	7716.049382716049	179.21146953405017	0.0	76.24973312593406	0.0	0.0	0.0	0.0	0.0	0.0	0.0	0.0	0.0
2R_18674	4.269763668580944	0.0	7.34807847747814	10.729695966400724	6.138547005923698	0.0	8.065956478403402	12.454851164528582	0.0	3.9997600143991363	10.224426154082103	7.200460829493087	7.994563696686253	4.102339701076181	20.762943807923893	12.736493527545562	16.11072461645491	10.473397570171764	17.053660408328582	10.914382731021101	21.962937542896363	13.617153723075727	15.153524141458147	45.77776421399579	11.340725806451614	16.240686981059298	22.14934813237927	32.1575721033062	34.549223551660184	26.007077640415	26.26878217925817	28.825972200953057	51.655652731515296	59.12130953700625	111.26667841148273	68.27103601297149	179.21146953405017	12.486992715920914	34.477557265067766	81.46423100422375	46.54250768293601	38.99161680238749	37.6077697652335	25.006251562890725	0.0	0.0	15.868957673963449	13.395778268956313	7.135612311989359
2R_18675	3.3156982396294903	7.018941315032748	5.325761621953094	8.728949147205475	9.533815490162056	0.0	5.96537481702704	3.7612763063664865	0.0	4.141368084381203	11.468614284388465	7.455386964405	6.208203271474796	12.03480863096831	15.634936735182869	17.98284292921809	15.922878674488592	23.043923344524547	11.035894135316175	15.067729443850105	14.212822808738043	12.588622644555407	14.219082125888104	26.859142441300136	15.003966265865063	18.91763388324793	18.474229914466864	26.012565109450474	22.593100518963517	26.92783590022929	29.9186864499901	39.17357194142544	35.963699901182814	99.47347922266833	90.24468406008145	111.92284628045037	0.0	34.47755726506777	27.88922311333868	91.6830458428065	92.83720563696173	74.53307358557188	47.700569700559186	56.09841560813272	0.0	28.710716562063954	29.210283553350667	17.070823753667163	22.16472762241183
2R_18676	7.2666853541591685	6.592591756310119	2.5011301982083154	3.9130297826566305	7.835367438250123	0.0	4.902644030244019	6.182410793994654	6.310322741456611	8.508959679273483	3.6251854101078	1.0212017829366167	8.503687709211976	6.39993520938319	8.834082597387328	5.419040616990288	9.970453185139164	13.36845970389753	6.802388218735238	6.191707652331488	8.955287805428851	7.449091974311061	7.656314952750866	7.790890423463462	11.794880592917925	8.637477635411033	10.994621064887687	11.11678352116422	9.284071226156572	9.48456225465117	13.970838724214302	9.198515696845439	17.430916352367035	40.87614559328424	35.50576822765541	48.41252896884702	76.24973312593406	81.46423100422375	91.68304584280648	6.027977804081528	124.63992022113219	173.55587791007585	96.00665902186977	85.11598116383338	0.0	47.19181190602223	36.75991506809174	33.75886603179831	35.131019401994585
2R_18677	2.808459022406307	4.458881879314246	3.3832654988600814	5.0410805213304	4.037660878074148	0.0	5.68438325976415	4.437464653887314	0.0	5.2617254592138005	4.483445940682441	7.104210239156133	3.94384905469882	6.745837615815913	6.207696873692116	8.377494151366697	4.33510036841128	8.61116392624986	7.010708050315432	4.785994266378869	8.42697051914653	10.236289058600164	10.590265253750854	12.044223981615696	6.6305962232123905	12.351519710955744	9.307874919481824	12.558886304402286	10.764440317278291	15.273472440454688	20.734111968351453	10.665242738258412	14.05935367042274	29.165509160521857	27.44483633637782	27.130481900974864	0.0	46.54250768293601	92.83720563696173	124.63992022113219	38.26696738200234	81.87291291888477	114.4072563142447	87.72261669986419	0.0	42.557408424056604	49.869912014978134	45.41127073172773	36.206889788943
2R_18678	1.5383853292190757	1.3956771134494284	1.0589978279954548	3.3136140163221994	4.423406722074259	0.0	2.4909807813359777	1.4958173953989853	0.0	5.764414711593362	1.2279451835446502	9.512463748865422	0.0	5.912251545019134	2.7203045435342577	7.5091536583094785	10.553917059932001	18.867696691964476	11.520734672641781	12.234211749736964	9.891490350851162	7.008895620232243	11.602026996961362	4.39829750700099	5.448047419804742	3.657174689191352	5.320237037840983	7.2414337459502285	20.965052829312498	10.708898277915454	17.036239488640234	9.087685912957365	3.850635393346256	5.32531553825893	18.70825136780703	22.548062219532852	0.0	38.99161680238749	74.53307358557188	173.55587791007588	81.87291291888477	25.935846387169015	138.2098651762765	78.08398713656408	0.0	53.283672950143796	30.493580529543895	47.5221258191348	37.462320067925795
2R_18679	1.9289226716119103	4.374965711206238	5.975266380694843	2.077407096796576	5.5463409263665016	0.0	4.685018648196171	5.157757999495103	0.0	5.420834761572714	6.928531276083032	4.337205590484518	0.0	4.324335544221953	11.085379765498171	4.707720640927919	6.616576973451977	10.645868267552906	5.77816386612707	10.409293417162841	9.508631149862229	7.03054945106129	8.557258240768045	9.651000519223828	9.67738997376858	9.171183627456248	8.89445632441151	7.263805998269399	14.786594933061084	12.588261546813689	10.680545362886955	5.697351325785863	11.265717889364534	20.031629943681075	14.242091596923006	16.706273385569997	0.0	37.60776976523349	47.700569700559186	96.00665902186977	114.4072563142447	138.2098651762765	2.5484717197367495	3.7656358615059387	74.73338863604093	25.053886734718592	25.489824820382367	40.9654990894254	42.82793499493134
2R_18680	0.0	3.878684071097831	20.601201932981347	6.139176355821751	0.0	0.0	2.30753646022984	6.235471351750421	0.0	0.0	6.825090671329568	4.806509166974283	0.0	5.4768531754247025	0.0	16.231025930687025	0.0	0.0	14.941231866147053	4.857104000310855	14.660875620796453	9.739104960671545	9.483188961264586	12.223175629921357	10.093669250645997	10.163543612985269	2.4642183179147197	8.049779838521417	0.0	7.44019386169126	21.042176939457452	14.431607529546914	3.567061469030059	0.0	33.42313014298415	5.696603457154706	0.0	25.00625156289072	56.09841560813272	85.11598116383337	87.72261669986419	78.08398713656409	3.7656358615059387	0.0	993.8382031405287	37.01976114850107	67.08883196931144	63.970099962567176	28.579325797373397
2R_18681	0.0	0.0	0.0	0.0	0.0	0.0	0.0	0.0	0.0	0.0	0.0	0.0	0.0	0.0	0.0	0.0	0.0	0.0	0.0	0.0	0.0	0.0	0.0	0.0	0.0	0.0	0.0	0.0	0.0	0.0	0.0	0.0	0.0	0.0	0.0	0.0	0.0	0.0	0.0	0.0	0.0	0.0	74.73338863604093	993.8382031405287	0.0	0.0	0.0	40.95356275519188	0.0
2R_18682	0.0	0.0	0.0	0.0	0.0	0.0	0.0	4.609603463471658	0.0	0.0	0.0	0.0	0.0	12.1463735179906	0.0	5.142371702968383	6.5047208011214135	0.0	0.0	0.0	0.0	0.0	4.206296994853175	0.0	5.59634670487106	0.0	0.0	8.926260164778762	0.0	8.250300929726412	0.0	0.0	0.0	0.0	8.236072184231052	37.90118403298919	0.0	0.0	28.710716562063958	47.19181190602223	42.55740842405661	53.283672950143796	25.053886734718592	37.01976114850107	0.0	82.10113217461269	62.64727002774491	105.25887046248458	95.0733445580244
2R_18683	0.0	4.102352379105932	0.0	3.895918966443866	7.80110510454911	0.0	1.9524823396752073	1.7586789928959918	0.0	5.083051125158782	6.496799892932738	6.100417756607973	3.386601183346185	2.3170726197205354	2.398759937062936	5.395344347552779	2.481713648091143	1.109166864837813	5.418114300268373	2.05487756012058	4.264235277243133	3.7082593690100025	3.61081685182668	3.8784112889693074	2.6689327685159885	3.869868532826203	4.1701120045170645	5.108387205533405	11.554342537882068	4.721544177875678	6.120288824219073	6.105528410969833	4.5273116868476615	15.652847393816561	5.498968118632538	9.640166331429882	0.0	15.868957673963449	29.210283553350664	36.75991506809174	49.869912014978134	30.493580529543895	25.489824820382363	67.08883196931144	0.0	62.6472700277449	3.7346093945891936	74.20664691634934	72.54571686417165
2R_18684	2.6426024941305157	1.9179693154638051	1.4552974464259534	1.8973496643531524	0.0	0.0	2.282106015291993	2.3125322598250246	3.671698729775825	0.0	1.2656013846691632	2.3767692670423863	3.958336920576168	3.3853093417814404	2.3364378985554177	1.7198732384628324	3.988440050392127	4.537468600717283	2.9025406281145414	4.203128809085483	2.038964613769128	2.889532243242847	3.9859383597610427	6.799763730876231	4.055362561891072	4.774479232472812	3.6555917164657266	4.975666502967239	3.1511619594609313	2.759324412529485	3.2516061633804636	4.014158203594625	5.732594234368385	3.6590812083676605	8.722791032364814	14.084558619510437	0.0	13.395778268956315	17.07082375366716	33.75886603179831	45.41127073172773	47.5221258191348	40.9654990894254	63.970099962567176	40.953562755191896	105.2588704624846	74.20664691634934	26.530530352189476	78.23172281723336
2R_18685	0.5228419723732394	0.9486811411059316	1.0797460869102022	1.1261785035722947	6.013428888722851	0.0	3.386379940372058	2.7960606251015476	3.6322492885331705	0.0	2.9213415434716072	0.5878081995952117	0.978951945794256	3.348936923509812	4.160402564250252	2.8356576462884586	5.021656791638367	4.488717160545254	2.8713551702678375	5.04896306178624	4.258232676556973	3.573108187498709	3.247269255309309	4.484470502872079	2.1601951335124037	5.2203582836297215	4.21903455410395	5.414427677766736	4.007963913361714	4.54946282900066	4.825005416872748	3.971029311535147	5.67100213325651	1.8098836661075937	8.174910011271837	8.359938838687457	0.0	7.135612311989359	22.16472762241183	35.13101940199458	36.206889788943	37.462320067925795	42.82793499493133	28.5793257973734	0.0	95.07334455802437	72.54571686417165	78.23172281723336	25.963494677396216
2R_18686	2.515635428881125	1.8258181365544905	1.7317198783778496	2.167427018126517	2.893339777765465	0.0	2.172459443780321	2.9352317629647717	3.495287478656901	4.713112378226137	2.811186046621834	1.9797526734580106	5.652230681099449	3.8671896224224294	1.779344708268873	2.4558597413750483	3.451645977788313	1.8511973050516461	2.009516012840908	3.7153854683843557	3.4506667874400048	2.5214760418171673	3.348025660340029	6.473060775279928	2.078740307130911	3.588223851201428	1.7399771732394642	3.3156231690063125	3.8568349715168453	4.815707050208256	5.881219668383406	2.547528712453089	3.358255225214251	6.966552362958772	5.681474760507264	2.0111773190684548	0.0	9.809355182037109	14.219305774896812	33.38896630723583	40.97117690608964	40.290866124266785	33.67945323357539	29.466086302630853	0.0	74.06203697612546	82.69187225742952	94.46655018382486	89.12734551162016
2R_18687	0.0	2.0711289900170544	1.9643880027752876	1.6390902033135684	3.282079289127883	0.0	1.848257902950565	1.9422665162575474	0.0	5.346350484924681	2.733332276444853	1.2832832339558795	2.1372152000454796	2.9245149070567225	3.0276173196665344	1.5476782721075935	7.047715776585844	3.499863365334217	1.7096309265851999	4.214572305202468	2.6910722455040745	3.1202761943676207	3.5446649045968632	3.263448753901045	2.358032942393929	6.7838761266390115	4.276468560686082	4.298399168689601	7.77782487682842	2.979670601387911	2.809010857388766	3.3714405655003956	3.3332768263547528	9.878193965845947	8.923595284811912	9.886033802326777	47.90924073435284	17.80369204063693	13.825512356206032	25.565622834911316	39.88878859359231	33.67678846598861	36.696439711419195	35.65338845347188	0.0	69.18698375390782	68.34824723512486	81.53982898343138	70.58078062997409
2R_18688	1.3929980396338588	1.8956649995978028	2.3972893370008665	0.5000760365613591	0.0	0.0	1.503711404098418	3.386132622082948	0.0	1.3049101288820586	1.6678447209879244	1.5660863377133636	3.9123049031352424	3.122878394490743	3.0790228757851974	1.8887473419658658	3.344776450671356	4.271144557400083	2.781853676374374	4.352071506908716	2.08989223619962	3.490580494007895	2.780883784641933	1.991315078416992	4.933171963797095	2.6492385624754693	2.810173615336129	3.9342430614705806	3.5594476401692683	3.0302620758519447	1.2855171241165069	3.5266462516952144	4.067846566871155	0.0	3.630043181178661	6.496358141625804	0.0	17.65332935001799	16.872304912919926	27.733011753654818	39.30069241121048	20.549149602799613	36.194806830463094	10.877622934815301	0.0	30.155014869437835	55.2234828196581	58.495238235472975	67.51121309701571
2R_18689	2.725755225000191	0.0	0.9381813542084939	2.9355781503744036	1.959379707409747	0.0	1.8389963140629078	0.33129151745296725	0.0	1.2766944032781429	0.5439271189877559	2.2983349023299597	3.8277101719101188	2.1823951594824544	1.2049783923274688	2.21748895099172	1.869973278081856	3.3430325852072147	4.0825535882788255	3.4837918519527817	2.9210043581385023	2.794176489128418	2.72075347216512	0.9741287003252811	2.4132516474464576	2.5919547797201314	3.5349556842244514	5.773760950899938	1.1608275493165976	4.150635331820763	3.3539219421622866	2.3002603434656734	5.116999627937271	7.0766600429128665	3.551551720300622	9.079841589451695	0.0	33.21464633044587	13.068421301691796	27.698626283803062	29.275120062947625	14.360586279551214	28.20969962311841	18.624233213712547	0.0	64.90655815863634	53.46659384704187	52.62566548443109	64.42455338166432
2R_18690	0.4502744377670747	1.225514275831972	1.8597667666497946	1.9397424817278681	0.0	0.0	1.701215477143186	1.3134453194325286	3.12811345041862	5.061609488898077	0.7188216328220284	2.2780067258907915	1.686157807846468	1.730473952011996	1.1943206708005556	2.4420842622614853	2.780150773754573	1.1044881095228083	1.7984197600292082	3.3250905191949807	1.5440900436108933	3.487471576337358	1.9975474910923363	5.793076706901085	2.923441964893183	2.140858009647734	3.8929887972499513	2.5434193475366347	4.9857614323893165	2.350813736133774	3.8783002673146165	3.799858561664618	2.254107152289508	1.5586819598305839	5.866898609940068	7.199626195407935	0.0	7.023119230617289	9.99867926536613	23.531690669426922	21.36515424760776	21.508506709293997	21.019718915593494	28.12877211229147	0.0	31.19150374629455	44.9981556334474	58.46289656616111	55.68476882468223
2R_18691	2.189115402983747	0.39720845078456213	1.205559316230867	2.514804180685914	3.776692719971579	0.0	2.126792667631789	2.3413955671166575	0.0	0.8202736203120747	2.7957767555486033	2.9533512267039654	0.0	1.682621470407007	1.9354905640189828	2.137098375102367	0.6007270599606703	4.832756552788307	3.7159628188629443	1.4922195671767406	1.3137176520487426	2.7926155425730848	1.9423096734635592	1.2517515133049921	3.1010187880391635	1.8734915270721189	3.785336685762092	2.4730866346979004	2.237488189791505	2.6667749631280264	1.885527167537385	1.4779127054603478	4.0182536844829215	6.062320043818448	5.704662329247097	2.333512080358689	0.0	12.804206608677838	9.722187605342112	24.696923351718258	23.300957354924726	21.528845762305057	27.379829734479667	29.060365558885533	33.92567562983017	26.537849418176606	35.43698613206092	50.08385558960553	55.39925069273105
2R_18692	1.2515381403745203	1.1354392855634345	2.010253441266712	2.3962291978850407	4.7981582749277525	0.0	1.801344649740692	1.0140895163588053	0.0	0.7815970779524283	1.9979652721668255	0.7035246019739212	3.9055640853075175	2.9393550135883713	2.5819229394853322	2.262591684740249	2.289609238115354	3.0699255358862017	2.2910749965488084	1.8958136642665668	1.2517748378951585	1.7106052737276347	2.0358010795816113	3.578191353085904	2.2161024962178515	3.173608777186323	3.366398095426613	2.7492251112650674	2.842651830298234	2.5410344391479605	3.0799252933320846	1.7602849577454158	4.176861689908118	1.4441192287941202	4.348546433126531	5.002841614036773	0.0	9.760382606998194	10.10594057504823	16.26507166529002	23.53978689430925	24.616492628063785	23.516709283353276	26.061314454517145	0.0	36.123670107085005	34.11065662393808	48.93052373057911	46.61203417546538
2R_18693	3.034913032543777	1.3766897604844333	2.0891815909674927	0.7263409506887855	2.908819278257943	0.0	3.276123302142273	1.4754676937495648	0.0	4.738327745581367	0.40374657441218936	0.5686698402993113	0.0	1.9439396321210882	2.683296426081713	2.4689987036110805	2.4290787094374218	0.6203670985083397	1.2626668847881621	2.5859512737821317	1.5177435056839494	2.7654175137486185	3.590333601232059	3.61538441514794	1.4927583307856924	2.164452608011476	2.6239291963610416	2.380972789290575	3.446639302648363	3.5210700391006022	2.489551352971578	2.988017792536119	1.266083266751421	7.003823737569526	6.590620281939707	6.739790699843691	0.0	6.903284977465705	11.232084060100226	15.105419463651872	24.325024359079393	19.18725352373911	22.721600427558148	25.67390038684643	0.0	43.79898368838249	41.7760188774132	46.87561570022575	48.062619942200236
2R_18694	0.7277472714207679	3.3011892138000003	2.0038744913289848	3.135070925493315	8.370132271107746	0.0	1.17838127571007	3.891855662253727	0.0	0.0	3.485344301479494	2.4545226051713844	2.725219645890409	1.3984223744596613	1.9302974729961035	2.76287971637382	5.4918898516615595	0.0	2.9066608349361447	2.06696640435485	1.8717040461562218	3.9787467285998384	2.259948000533606	3.1209823853834826	3.006790191334946	3.11410797484299	3.3557158180180213	0.685125312845346	5.578712031595841	6.965670831145744	1.7909220311348213	2.4565788933075234	4.250349469805335	5.038378589309417	5.689356219632666	4.848439713918784	0.0	11.350979376689345	17.62927658704257	15.09231577157261	23.79840122340581	14.314054653310018	17.947847017936375	11.365644724721243	0.0	50.41265912283233	39.06843304869676	35.828738209842385	44.130990091272274
2R_18695	0.0	1.88930237320939	0.0	1.4951927310906339	0.0	0.0	3.3719947518273687	0.0	0.0	3.901590951742392	4.986740257654896	1.1706224339956248	0.0	2.667768632963323	1.8412130500762078	1.1294447604379898	2.857328583500785	5.108170621071817	0.0	2.36588955081221	3.5706474922896336	4.743906381094888	4.619250003787785	5.9538942338320515	1.2291535556954059	2.9703899646761225	1.200317796139706	3.921038134056373	7.095001358692761	16.308492901366055	2.5624048066614327	5.272214078604144	10.42506825813442	0.0	5.426788909307685	0.0	0.0	12.180515235794475	10.509796601804405	17.274955270822066	8.01179656926859	14.628698756765408	20.17660398040375	8.130834890388215	0.0	18.03228139014464	18.91935727159477	43.221601472911765	36.79109647510471
2R_18696	1.3084487319692493	1.187070569802183	5.404280730766841	4.69723457829778	0.0	0.0	2.8248844922386653	2.544486530251655	0.0	0.0	5.222044463828674	2.206546912952607	4.899791905837759	0.0	0.0	4.257859369717594	2.6929389793491976	1.6047613912382597	4.572761354052123	1.4865158150417563	3.3652187812860186	2.980651340276701	2.3218626353558847	3.740900726595148	3.0891656781336496	6.843211571447732	3.7708678886239477	0.0	5.572339441954724	5.692675018731746	1.6099886270403385	3.312593187387103	1.0916985278882032	9.058721805294551	5.682857240602287	10.460666846590138	0.0	12.755264735519585	14.52753932802999	17.366487259999214	10.90679331299468	16.544485640213686	17.28708278057886	30.65218657372924	0.0	67.97934787411585	31.339117237584333	30.314380971814636	24.99056449999097
2R_18697	0.0	2.08624146701162	7.914886476783264	1.6510502082717284	6.612055496304191	0.0	0.0	2.2359299635185668	15.975334084174035	4.308289105155428	0.0	1.2926470101591714	0.0	0.0	4.066278716568581	4.988708059307757	3.155173814581478	0.0	2.2961408645682155	0.0	0.0	1.0476813397581344	3.060453755115548	0.0	2.7145587213342597	1.0933402024253784	3.9763133663641264	2.1648817216871357	5.875933196123763	6.00282492941178	1.4147537309885392	3.8811897942561884	0.0	0.0	9.987453760585952	18.38431303337488	0.0	4.48340021071981	13.926393440111633	20.98324830984704	11.79591822892545	22.615012685406757	26.330665766833043	26.935156304712034	0.0	19.911949359930386	34.18607977017838	36.62768260314938	37.33215217331869
2R_18698	0.0	1.3764793539796976	0.0	2.1786898209106074	0.0	0.0	2.456716946654603	2.950484381020832	0.0	0.0	3.6331638099099632	2.558623174166503	2.8408009467821396	0.9718212649653186	1.3414431621142109	7.405864061909074	2.0817492522616905	0.0	4.544906057928009	1.7237040331226967	7.153982980024128	3.4562435761392836	2.6923386542022154	0.0	4.47759055479138	4.328243607400604	4.372546946506173	2.856730671717366	2.584584401412837	2.640398922030736	6.534073513180907	3.8411500095836697	1.2658897648002134	5.2520649806487665	11.861303407001252	8.086512747983022	0.0	11.832394137048704	10.719896157897333	13.844518256703294	35.99553382981876	4.2631824529115505	22.71812776969057	23.695362935950246	0.0	13.137686900018261	30.074136505753746	32.22206037960077	30.426957588950497
2R_18699	1.8963133771634564	0.0	1.30538929972391	0.0	0.0	0.0	0.0	2.7657620780829952	0.0	0.0	0.0	4.263883203711284	0.0	1.21463735179906	0.0	0.0	2.601888320448565	2.3257544747516095	3.7869876264913036	5.385957731003727	5.690016053973866	2.5918855838027888	9.253853388676985	0.0	0.0	3.606456278028927	2.1860228974968394	7.14100813182301	1.615180108733925	4.950180557835846	4.666660444452741	4.80088720395529	1.5821808464351093	0.0	3.2944288736924205	7.5802368065978385	0.0	0.0	17.226429937238372	15.730603968674075	7.295555729838275	15.98510188504314	23.383627619070683	14.807904459400428	146.93997502020423	16.420226434922537	36.022180265953324	17.390595989453978	28.974733579588385
2R_18700	0.0	0.0	0.0	0.0	0.0	0.0	0.0	0.0	0.0	0.0	0.0	0.0	0.0	0.0	0.0	0.0	0.0	0.0	0.0	49.46576968737633	0.0	0.0	0.0	0.0	0.0	0.0	0.0	0.0	0.0	0.0	0.0	0.0	0.0	0.0	0.0	0.0	0.0	0.0	0.0	0.0	0.0	0.0	0.0	0.0	0.0	0.0	0.0	0.0	41.57969580294551
2R_18701	2.611733893567665	2.369456567505699	0.0	1.8751864638539995	0.0	0.0	1.4096552645760823	0.0	0.0	0.0	2.084696203476356	0.0	0.0	0.0	4.618291296876234	1.4164859702730588	1.7917502443499396	6.406379729189516	1.3039252975981304	2.967165348256197	2.2390524330103503	1.1899080094017012	2.317281217369784	7.467038624750694	3.0830702446724545	4.96706093540685	3.0107418754001465	2.4587725315767863	6.673613156449959	0.0	3.213623707801907	0.0	6.537266559658877	9.040847452876843	11.34328805168365	6.960017483563918	0.0	0.0	7.908476779921327	17.33222031591871	20.09588752733669	11.007893760615739	13.802378011707638	10.197234917779694	0.0	22.61507113570626	30.19875309348477	31.515172601667	18.705940495405635
2R_18702	11.371363722165743	0.0	0.0	8.164471648463977	0.0	0.0	0.0	2.7641780219099803	0.0	0.0	4.538333487636672	6.39216167566683	0.0	3.6418250496380757	10.053909060381766	6.167311767477545	0.0	0.0	2.8386140069705004	3.2297237940211354	0.0	0.0	2.5223327340270756	0.0	13.423539518900343	2.703293043453814	9.831468959103056	0.0	9.685530205294498	0.0	3.497990754110839	4.79813755492668	4.743824015514202	0.0	4.938813045183226	15.151790638617673	0.0	0.0	0.0	9.432956675373285	14.582754580260929	7.987973307388396	10.015814971840538	0.0	0.0	0.0	28.175125308869813	27.443109062757454	13.574127495806954
2R_18703	3.086240293928588	1.119978164905697	0.8498057556494024	1.7727000557381214	0.0	0.0	0.9994589928471719	1.5004211982387696	0.0	4.62572506794901	1.478069440293533	0.34697240209271546	1.1557147668218328	1.1860896356403805	2.1829416426570374	2.3433713990583396	2.964191926345759	1.5140613909500311	4.930642348985133	4.207496918008508	2.6458491257453027	1.968530896359576	1.3691453564668516	1.764733806670235	3.278889199776161	4.695591274135779	4.980837473031878	4.0676839363093675	3.6801762783407743	4.833836079140209	1.898741483764697	1.041789239681898	4.119985938487992	6.410046851032435	3.7531662648902175	4.112265506284035	0.0	10.830911421196094	14.329473471596554	11.776679542673643	21.37226314812724	19.945348012068845	22.83404040026768	21.689809693609746	0.0	5.344766858597244	25.489527653053273	20.854920037618697	29.767370358460145
2R_18704	4.1913449564917435	2.851901334100431	1.4426246535897551	3.0093239388258612	6.025806117277854	0.0	1.1311166689157037	1.5282630862111544	0.0	1.9631501020641737	1.6727739644107305	1.7670541934316473	0.0	2.013497953346447	0.9264368386862237	2.841494180392599	7.188560986673127	0.0	2.6156956175693975	4.166527782407254	4.042418444207888	3.819160096040419	3.7188034229354225	2.9958004868774952	1.2369379354021535	3.4874021086228115	3.0197988886415343	0.9864676369562344	0.8924918586892651	3.647061462285646	1.28931641475143	0.8842672757971272	6.11980336896924	7.254435543252033	2.7305787133913584	8.37714580589818	0.0	6.128827963799056	13.749263356774769	19.12279564146288	10.750048341623636	11.77707527523761	23.07316463588977	12.273492692362451	0.0	27.219723048391224	25.097095469870414	23.77070314447965	32.02084236629622
2R_18705	2.2158929753238157	2.0103358064931167	0.0	2.121304687234837	0.0	0.0	0.0	1.4363853649567935	0.0	1.3838455406961296	1.7687344351369707	0.8304102891156462	6.914940697468578	1.4193362805062677	0.653055253698905	2.0029996923392472	2.5336468299010866	2.7177064007421152	1.8438318661348563	3.7761815252416753	3.482776089159068	1.682604294544593	0.983034141431088	6.335315583186917	3.923688616071428	3.511867301986874	2.554426309909812	2.0861148197596795	6.92039780963118	5.1417054008473535	1.8177059097254535	4.986635816013085	1.848820698903526	0.0	7.699256765080278	12.794469639707737	0.0	7.200460829493087	10.437541750167	15.930747813811225	11.366736382649814	17.641296406986783	24.071491027189076	14.419527500922849	0.0	25.5832992222677	20.131378596806307	27.80820042439592	26.45136898178453
2R_18706	0.8322602724220906	1.5101114039384915	1.14582712676973	0.0	0.0	0.0	1.7968141048469781	0.4046155957624771	0.0	1.5592625810660616	3.985880417210075	0.9356735652007283	0.0	2.1323361960657548	1.471673811152462	0.45138021235814024	3.4257759953592153	6.1244087904047655	3.324091251623403	3.7820910424955754	2.4972530216761566	1.895892162867147	1.4768588040279258	3.569191877851784	1.9649144869215294	2.374220147822112	1.9188178853782625	4.701103819176742	2.126626727671553	3.620919296371375	0.5120298337254799	7.023430726778993	6.249534756856989	0.0	5.060544352634925	3.3268393429359224	0.0	19.471668722009476	8.400436016230985	17.259748443999158	13.341239885739219	14.031188525855269	18.32622080486416	9.748412958370377	0.0	36.03281580601085	21.995872474530156	18.076836678913924	23.843487532876196
2R_18707	2.544131350448666	3.077500226580954	1.7513359774614736	3.04441472283831	4.876856924234614	0.0	0.9154450129256257	2.4737338935186193	0.0	4.766500273438233	3.384559315485063	2.8602548143809035	6.351396068612861	1.629581377926212	0.7497917828219104	2.7596428359855953	4.072535345243366	4.160370639099496	2.9637399960014914	5.780725519590878	1.090548218589485	3.090955300690836	1.8810836125112222	2.4245868625215605	3.0032675550999492	3.628869544236565	0.9776037816842608	6.387011373670503	0.7223191413994615	2.213753222302295	1.5652208756221233	2.1469882549723174	2.122684964399743	5.871221795384398	6.629805927901009	6.779863263717698	0.0	1.653411815280832	6.8477977653581545	13.36617566841079	14.681791739762959	11.914404061763317	22.408525039509968	23.17767208759306	65.71252086372537	7.343232990502262	23.11342288920868	28.243474468021876	27.940021116177117
2R_18708	1.8957701765398063	0.0	3.915046109455554	4.083405184250388	2.7255078370615102	0.0	3.5812754344099895	1.8433132154129004	6.585077555750913	3.5517777269084276	2.2698167486146175	1.5984981789908745	1.774788560564837	1.8214341268026581	1.6761315019026606	0.5140898666101305	3.2514287590824598	0.0	2.839427130432824	3.230648951223662	1.2189398879794244	1.7274287572752283	1.2615276292212185	4.065054971738383	2.7973718132340304	1.8027116027386074	3.2780950639919673	5.354221937853546	4.036793597451588	4.948762574290205	1.7494963783092305	3.999593321351085	6.3269105173973434	0.0	7.4103416587424045	7.5780654411419235	0.0	5.544210458228994	14.351246176110456	14.15348813108143	12.763565345169656	23.970784407963574	16.69780668464965	22.2054940833461	73.44894196799095	24.623284270071466	11.742998374221019	16.01306592977282	17.198820034217505
2R_18709	0.0	0.0	0.0	0.0	0.0	0.0	0.0	0.0	0.0	0.0	0.0	0.0	0.0	0.0	0.0	0.0	0.0	67.64069264069263	27.534555867613857	0.0	0.0	0.0	0.0	0.0	0.0	0.0	0.0	0.0	0.0	0.0	0.0	0.0	0.0	0.0	0.0	0.0	0.0	0.0	0.0	0.0	0.0	0.0	0.0	0.0	0.0	0.0	0.0	0.0	0.0
2R_18710	1.332689022613867	3.62718663434924	0.9174000515578828	0.9568510872746748	0.0	0.0	2.15791367726689	1.943719221206132	9.25835914100944	2.4968296505512124	2.127515175033865	2.996567132692787	0.0	2.5608644932211355	1.1782873687358415	0.7227900621570543	1.8285522026511265	3.2689823265739495	1.330707492595112	1.5140549723079344	1.1425209152735054	0.6071741634764218	3.5473161124537045	0.0	6.292790978654853	1.2672706816674342	3.072581519236396	2.50927490737639	4.540457977834393	2.3192549532617943	3.279630477474842	4.498616281864402	5.559616546575243	13.839815210787304	5.788137721096732	1.7757434860401702	0.0	2.5983136944123264	12.10637142186104	12.160650148155412	21.363177521425342	5.616996131574764	15.259697156050242	15.610024133097308	0.0	11.539788614152165	14.308833272043833	22.513738687409152	19.090154335625403
2R_18711	7.822853057092747	2.365722199393003	0.0	3.7444621744728406	0.0	0.0	2.814867171344202	1.267731764185665	0.0	9.770887348019954	2.0814106302636275	0.0	0.0	6.680984015411695	2.3055063329953462	1.4142535258754654	1.7889263668962756	0.0	1.3018702537878895	0.0	1.1177617937841269	0.0	1.1568145399556802	3.7276351211816903	1.539105594956659	2.479616314090023	4.508995220014167	9.819589590253075	2.2210317492046485	2.2689952911540723	3.208558895023654	4.401128537379555	4.351309026050853	0.0	4.530164211657427	3.4745240944347855	0.0	5.0840133201149	5.264008447680758	21.63112996480399	16.720179601481206	7.32702988951938	20.670937282309193	20.362327251106183	0.0	0.0	19.382887623832424	18.87930197934378	16.18626456001188
2R_18712	0.0	0.0	0.0	1.770388412595393	0.0	0.0	1.3308742326511893	2.3975433811499385	0.0	0.0	0.0	1.3860797672273082	9.233661497662961	1.5793905952975857	2.180095034702753	5.3492927700028785	1.6916151710815002	0.0	3.69315950534314	4.202010241699629	4.227838200632062	2.246815868721245	1.0938879666197898	10.574595310237477	1.4553837555886737	1.1723670277869744	4.26372200759909	0.0	0.0	2.1455700629467347	0.0	6.242584330031284	2.057306689291554	17.07116799224286	8.567478963626339	9.856567233616413	0.0	4.807461179750973	12.444163040437557	10.227236931943464	14.229595471573537	17.321164176229683	21.71834692105511	28.882034219434143	0.0	21.351188620670513	32.58404953753051	20.232646875329525	23.547368711057068
2R_18713	1.2678417023564106	0.0	3.4910411157367407	0.0	0.0	0.0	0.6843039157922973	0.6163799267247543	0.0	0.0	3.035988608970739	0.7126892902754971	11.86932349603802	0.812085126011249	3.3628592374380393	2.0628594532597306	1.739576674016378	1.5549584515101758	3.7978697748432904	2.880765131218852	2.717317464199342	3.465778041176909	1.6873536220732852	1.8124019037469599	2.993295019157088	3.014016381781838	3.653840954149411	0.0	2.159761907847279	1.1032011588024973	6.24009385101152	2.1398590474845425	0.0	4.388794529806498	13.215582493317871	5.06801273084798	0.0	14.831294030404152	10.237588843075681	15.775806853641528	11.381253287353069	14.24980985409976	22.334116144104186	14.850455908996407	0.0	21.956547991524776	14.65970121434682	24.47799153183883	34.50636824106512
2R_18714	1.3209847677246433	1.1984437010098685	0.0	1.8968952093437264	3.798302538595501	0.0	1.4259746269204756	3.2110810553924325	0.0	4.949802812230467	2.108830411021591	2.970249976238	0.0	2.5383738669333646	3.5038174090671785	3.5822110266186935	2.718739592324998	0.0	1.3190206403647355	3.0015157654615576	4.529947197802976	1.805525087319707	2.93013503234283	5.665112537460557	1.5593812375249498	3.1403523977846697	1.522798385681431	3.7308560449195065	3.3754362751385614	3.4483293706281652	2.438120501667674	3.3443306071465	3.306473744945228	4.572755977163657	3.4423822662235173	5.28044440220089	0.0	7.7264825188333015	8.000032000128	6.574827287505691	11.858311808379847	16.702995682275617	10.471624515469207	10.315286739183133	0.0	34.31532350771237	13.092154035738307	16.577609833838153	22.706995552267248
2R_18715	0.0	0.0	0.0	0.0	0.0	0.0	0.0	0.0	0.0	0.0	0.0	0.0	0.0	0.0	0.0	0.0	0.0	0.0	0.0	0.0	0.0	0.0	0.0	0.0	0.0	0.0	0.0	0.0	0.0	0.0	0.0	0.0	0.0	0.0	0.0	0.0	0.0	0.0	0.0	0.0	0.0	0.0	0.0	0.0	0.0	0.0	0.0	0.0	0.0
2R_18716	0.0	0.0	0.0	0.0	0.0	0.0	1.6340651603091456	4.4156036836732175	0.0	0.0	2.4165691581011375	1.7018472530823858	5.668606463798579	1.9391968699811162	2.676749804731102	3.2839665587117395	0.0	0.0	4.534510572891577	1.7197614346937793	0.0	0.0	5.3723610291079895	0.0	3.5738792314730103	1.4394478968802558	0.0	2.8501965210501266	0.0	0.0	5.587824205560406	2.554909475724911	2.5259886340615423	10.480104046472974	15.778897670429846	4.034008303602692	0.0	5.902665053271553	12.223287685465472	7.534282870632094	17.471287395106756	12.760294048216046	0.0	0.0	0.0	0.0	7.501337113340453	16.07417970903689	20.238241689997263
2R_18717	6.6413785110892745	4.518968596632796	0.0	4.768411941200235	0.0	0.0	0.0	2.4216030237103996	0.0	6.221402932582699	1.3252935724056913	1.8666523307767662	3.1087741419627926	1.063493316050858	0.0	2.7014867902698927	4.55624196606397	4.072695994422036	0.0	5.658903908039038	3.558554230587197	4.538725884331025	0.7365768445578313	4.746983410717074	1.9599849473156044	6.3153700001610416	2.871005988057189	0.0	1.414194325007877	1.4447340815225878	0.0	7.005810479095151	2.7706026864317765	0.0	7.211212223523925	8.849314753312077	0.0	3.2371364291148046	11.731105629891662	11.01852641257853	12.775458854558748	23.32664558404439	19.011454108616533	12.965275103689786	0.0	14.376966948790681	17.82681034344447	15.226588059005111	23.783669450756587
2R_18718	0.0	0.0	0.0	0.0	0.0	0.0	0.0	0.0	0.0	0.0	0.0	0.0	0.0	0.0	0.0	0.0	0.0	0.0	0.0	0.0	0.0	0.0	0.0	0.0	0.0	0.0	0.0	0.0	0.0	0.0	0.0	0.0	0.0	0.0	0.0	0.0	0.0	0.0	0.0	0.0	0.0	0.0	0.0	0.0	0.0	0.0	0.0	0.0	0.0
2R_18719	0.0	0.0	0.0	0.0	0.0	0.0	0.0	0.0	0.0	0.0	0.0	0.0	0.0	0.0	0.0	66.46991571614687	0.0	0.0	0.0	0.0	0.0	0.0	0.0	0.0	0.0	0.0	0.0	0.0	0.0	0.0	0.0	0.0	0.0	0.0	0.0	0.0	0.0	0.0	0.0	0.0	0.0	0.0	0.0	0.0	0.0	0.0	0.0	0.0	0.0
2R_18720	0.0	0.0	0.0	0.0	0.0	0.0	0.0	0.0	0.0	0.0	0.0	0.0	0.0	0.0	0.0	0.0	0.0	0.0	0.0	0.0	0.0	0.0	0.0	0.0	0.0	0.0	0.0	0.0	0.0	0.0	0.0	0.0	0.0	0.0	0.0	0.0	0.0	0.0	0.0	0.0	0.0	0.0	0.0	0.0	0.0	0.0	0.0	0.0	0.0
2R_18721	0.0	0.0	0.0	0.0	0.0	0.0	0.0	0.0	0.0	0.0	0.0	0.0	0.0	0.0	0.0	0.0	0.0	0.0	0.0	0.0	0.0	0.0	0.0	0.0	0.0	0.0	0.0	0.0	0.0	0.0	0.0	0.0	0.0	0.0	0.0	0.0	0.0	0.0	0.0	0.0	62.405611512587214	0.0	0.0	0.0	0.0	0.0	0.0	15.65871517110278	15.490474906979697
2R_18722	1.091740957819278	0.9904656783337911	0.751535575063749	2.351561777997048	0.0	0.0	0.5892554339221036	3.184595728310674	7.584462470183582	0.0	1.742863800596861	0.0	0.0	1.3985761655489013	6.756784149124929	1.7763322906657528	0.0	4.016933248210054	3.815411898514622	0.0	1.4039324146935566	4.476582326363443	4.84327829496456	3.121325614503177	0.6443830419003629	3.6335255226099754	1.2585318232042182	3.083402966850335	2.7896627744051785	3.7998746611343024	3.3583481011093834	4.606591977841187	2.732668007617221	3.779199512634431	3.7933212699394745	2.9093837517899983	0.0	10.642713466225349	4.407803840387252	12.678939457430143	9.800419359944412	13.804356378786018	5.769585265863931	12.787756490425807	0.0	0.0	10.820140501327765	15.281583462923795	15.117395174808955
2R_18723	2.90694012575423	3.5163706834901562	0.0	4.174280380151714	0.0	0.0	2.0919862023050024	2.3554196321399834	0.0	0.0	0.7734436573366158	2.723453949661856	0.0	1.8619697032703015	1.7134334035555456	0.5255308123970617	4.653303928884221	1.1884162689433553	2.902617895268225	2.2016975087792687	0.8307114004755822	1.3244042002154808	2.149337703080173	2.7703478587288815	4.575402635431918	2.7642457709343247	4.468064370286367	4.561149044667333	1.6506525854996774	0.84314934830879	3.5768619951259293	3.27088264359277	0.0	3.3542470637759765	3.36678089873691	2.5822378189386486	0.0	1.889198507533179	5.8682518771070695	8.038039216789535	13.04761540848822	16.336165616047015	11.948588636977554	15.133114659826498	0.0	0.0	14.405203159381168	10.757055868640446	9.716133894802494
2R_18724	0.0	0.0	3.812392180783637	0.0	0.0	0.0	0.0	8.07741393515452	0.0	0.0	2.2103013303803705	6.226339908348277	0.0	0.0	2.448274089180832	7.5091536583094785	1.89970507078776	0.0	0.0	3.1459401642180764	0.0	1.2616012116418036	0.0	0.0	1.6344142259414225	0.0	0.0	0.0	2.358568443297656	0.0	5.110871846592071	4.6736670409495025	2.3103812360077534	9.585567968866075	2.405346604432332	0.0	0.0	0.0	2.7949902594589453	4.594126179972595	10.653342885830787	11.671130874226058	4.877995241515642	0.0	0.0	0.0	18.296148317726338	20.048396829947492	13.221995318091457
2R_18725	1.1481841926267284	0.0	3.9519506037790135	0.8243793371627401	3.301439229417672	0.0	2.478880250128933	2.2328266603075764	0.0	0.0	0.0	3.227132282475794	2.149821951745956	1.4708828444756141	3.0454762698519366	4.359061093113032	6.301589339601313	0.0	0.573238498284813	1.9566612575853233	0.984344008544106	2.615568091450304	3.0562060746781916	1.6413493992989467	2.03309333795975	4.913202276756098	3.3089954511901327	3.2428155421663303	1.9559259470789028	5.994493458309197	2.119185238264235	2.9068522452817427	0.9579825041739297	3.974584914224483	7.978873538644376	6.119598994917061	0.0	11.192943968122496	2.3178441082952395	9.524602333565669	12.5157680271601	4.8393481591603535	12.135748050543773	8.965924108831972	0.0	29.826469599867966	14.22443002234753	16.071644509410834	15.898967652618301
2R_18726	1.8690013234398373	0.0	1.2865881547688356	3.3547885480132975	2.68702283512616	0.0	1.008773352283477	0.9086425353016713	0.0	1.7508127710586447	1.4918441625555172	0.0	0.0	1.1971432809315785	2.4786960208170807	2.0273230435876486	0.641103518664607	1.1461286524827898	0.9331111844432823	1.592515601344508	2.4034561699724204	1.7030369363591702	0.829142982888313	5.343540207601881	2.7578720700367128	2.2215709563543062	0.5386345603123391	3.519079127373949	1.5919171362556899	0.8131474228959384	8.623964779267896	0.7886235687566585	3.898482881995574	0.0	3.246980166389875	2.490353615271247	0.0	1.82197483852748	7.545921174930111	11.628030468230554	8.388893273084303	7.8774365403559115	10.700318564945707	14.59463048949661	0.0	8.091865328703708	16.208057117810732	12.629565243905548	17.8483867891774
2R_18727	1.4232545561936478	0.0	0.9797437969970854	1.0218758063238784	0.0	0.0	1.5363726625530287	0.0	0.0	0.0	2.2720947009071337	1.6001024065540195	0.0	0.9116310446835957	0.0	2.315726095917375	2.929222657537256	3.491132523390588	2.8422767347214304	0.808472794890452	1.8302447952413634	2.5937435663001382	1.2627936784548457	4.069134596799626	3.3602150537634405	1.3533905817549414	3.2813849085006326	0.0	1.2122534579529889	3.7152968057735714	0.8756260726419389	3.603246525119132	4.749945078760026	9.85355158950104	3.7088892803827576	9.48208833513493	0.0	5.549774540409296	4.309694658133471	10.625769261420489	10.951178278337885	17.996130831871145	12.535923255077833	5.5569447917534935	0.0	12.323997904920356	8.228348423536602	11.6783707985773	15.630388873881452
2R_18728	1.4746287179813866	0.0	0.0	1.0587616977286174	0.0	0.0	0.7959149822717897	2.1507374448550918	0.0	0.0	0.0	0.8289300568712333	2.761045839987454	1.8890750257480924	2.6075646493503513	1.5995434263243897	1.0116522101565835	5.425724008611709	0.0	0.8376556364172463	1.8963097811658511	4.031051999764586	1.9625637048178584	2.1080075618447256	5.22225935828877	2.1033643733825125	1.6999153102192446	6.941320850061917	2.512022539875846	1.2831350376446158	1.814465792239312	2.4888734910582238	1.230350078890047	0.0	2.5618441999078763	7.85948498366799	0.0	2.875050313380484	4.4652585027452405	7.339546504100604	13.23755395721547	14.502229614215832	5.195369263468085	17.272589092014535	0.0	25.537696193351003	14.614904571980597	14.946955390598108	14.786362411207891
2R_18729	1.0623007522151626	0.963756491502318	0.0	1.5254325840789837	0.0	0.0	1.7200961992467698	1.0329063298565706	0.0	0.0	1.6958652261987437	0.5971489719483298	3.9780333001167554	1.3608617520958972	0.9392255334096611	1.1522874634580837	1.4575586257408497	2.605740968501803	2.651803133317546	1.2068695012008352	1.3660735630613707	1.935940222037824	1.4138019112716773	1.518577518067276	1.8810192616372392	1.010155089110831	3.061484715996778	3.0002550216768427	7.2384957681944115	1.8487030654732057	1.3071143620497645	7.171790836513201	1.772652055877538	3.677288514540918	7.382058920826034	4.246392689410346	0.0	4.142287578315124	4.288941714354337	11.455818652628295	11.579596614534642	7.462280039967972	11.22800188817565	4.147639371051966	0.0	18.39697921601273	12.283088336900548	17.945943229803184	13.695270591917204
2R_18730	0.5795213385552069	1.57728623696833	2.792527197220238	0.8321755690728607	3.332661246648593	0.0	2.189532844400223	1.1269713546421078	0.0	4.342996863270516	1.3877285935925798	3.583416729213577	2.1701530174892634	1.484793120062599	1.5371388108079307	1.2572243252791353	2.7830180240174456	1.4215206859690224	0.5786596679708691	2.304359848833994	1.7388928220988435	1.8482126331670206	2.31383167440172	0.828435896458768	1.3682136602451838	1.6532222955763078	3.674317821142893	2.7279026247879057	1.974423320308721	1.5127959848377501	1.7826888081370476	2.4452855139818976	1.9340844672709392	0.0	6.544143520114935	7.721840763288516	0.0	6.779278006892266	8.774115656882943	8.172475774618501	10.032986229169014	7.327671485831948	12.250516946293224	11.313394606678523	0.0	20.072360860903558	14.837583503287481	10.349560605208739	9.131512878615352
2R_18731	0.0	0.0	3.005150828520083	0.0	0.0	0.0	2.356244353849467	2.122363599936159	0.0	0.0	3.4845779548872597	7.361948737278553	0.0	5.592459574905962	3.8597460904631844	0.0	2.9949176247907303	10.708289072405167	2.179516295589487	2.4798143115043545	1.8712925017309456	0.0	1.9366723630656437	0.0	0.0	0.0	0.0	4.109848017820301	3.7183236012410275	0.0	8.057377119627342	7.368116245296378	0.0	0.0	3.7920701745338214	5.816848385010214	0.0	17.022725338326666	13.219050237678525	14.485437427618079	5.598392589519697	18.399737987731054	7.690243157798407	0.0	0.0	0.0	0.0	16.856875434854707	8.337880952569547
2R_18732	0.0	0.0	0.0	0.0	0.0	0.0	0.0	0.0	0.0	0.0	0.0	0.0	0.0	0.0	0.0	0.0	0.0	0.0	0.0	0.0	0.0	0.0	0.0	0.0	0.0	0.0	0.0	0.0	0.0	0.0	0.0	0.0	0.0	0.0	0.0	0.0	0.0	0.0	0.0	0.0	0.0	0.0	0.0	0.0	0.0	0.0	0.0	35.493087721166305	0.0
2R_18733	0.0	0.0	0.0	0.0	0.0	0.0	0.0	0.0	0.0	0.0	0.0	0.0	0.0	0.0	0.0	0.0	0.0	0.0	0.0	0.0	0.0	0.0	0.0	0.0	0.0	0.0	0.0	0.0	0.0	0.0	0.0	0.0	0.0	0.0	0.0	0.0	0.0	0.0	0.0	0.0	0.0	0.0	0.0	0.0	0.0	0.0	0.0	0.0	0.0
2R_18734	0.0	0.0	0.0	0.0	0.0	0.0	0.0	0.0	0.0	0.0	0.0	0.0	0.0	0.0	0.0	36.62628008848909	0.0	0.0	0.0	0.0	0.0	0.0	0.0	0.0	0.0	0.0	0.0	0.0	0.0	0.0	0.0	0.0	0.0	0.0	0.0	0.0	0.0	0.0	0.0	0.0	0.0	0.0	0.0	0.0	0.0	0.0	0.0	0.0	0.0
2R_18735	0.0	0.0	0.0	16.162321426551138	0.0	0.0	0.0	0.0	0.0	0.0	0.0	0.0	0.0	0.0	0.0	12.208760029496364	0.0	0.0	0.0	0.0	0.0	0.0	9.986378579617401	0.0	0.0	0.0	12.974863796367298	0.0	0.0	19.587449146085152	13.849187883622504	18.996707870526038	0.0	0.0	19.553667974807052	0.0	0.0	0.0	0.0	0.0	28.86790192419	0.0	0.0	0.0	0.0	0.0	0.0	10.86523093505091	0.0
2R_18736	0.0	0.0	2.494966405277353	5.204515333412963	0.0	0.0	0.9781123878520789	1.762049954821039	0.0	0.0	0.0	1.0186851301309132	0.0	2.321513887063921	0.0	1.9657039696998526	4.972940984866097	0.0	0.9047499189796447	1.0294081315007122	0.7768015971040836	1.6512743131565775	0.0	2.5905635097368918	0.0	6.89295312722944	1.0445262749539939	1.7060595824248566	0.0	6.3074589802289545	3.3447381471399367	3.0586156155173354	1.511996482491383	12.546280090684512	1.574145231268695	4.8293220983984035	0.0	7.0663887220436	9.145710186345674	3.0065612185472355	10.457895467060071	7.638007335542245	9.57700599169418	21.226555269704612	0.0	15.69183742001086	16.463778041929952	12.245698392297244	11.248833366185696
2R_18737	0.0	0.0	0.0	0.0	0.0	0.0	0.0	0.0	0.0	0.0	0.0	0.0	0.0	0.0	0.0	0.0	0.0	27.056277056277057	0.0	0.0	0.0	0.0	0.0	0.0	0.0	0.0	0.0	0.0	0.0	0.0	13.572204125950055	0.0	0.0	0.0	0.0	0.0	0.0	0.0	0.0	0.0	0.0	0.0	0.0	0.0	0.0	0.0	91.09957183201239	10.64792631634989	10.533522936746197
2R_18738	2.9856242193836677	0.0	1.3701680168530666	2.1436342102583614	0.0	0.0	2.685764240929167	1.4515052109037072	0.0	0.0	4.766273846263837	1.1188686000716075	0.0	0.0	2.639718078109258	1.619267119701623	2.0482534372252994	3.661751782052534	1.9874566641285187	1.1306461642828876	1.706393643683677	2.2670878915969257	1.7660122119744457	1.422667359031448	1.762218045112782	1.419533730487326	1.7208766719392414	2.8107652308340945	3.3906638072068556	0.0	1.2245597707624107	0.8398544532232564	2.4910426258910667	6.890077427245088	3.457911810281668	3.9781994669212715	0.0	3.8806694154741694	2.0090305925133474	6.60448816248692	7.65759082620619	5.59278251416547	7.889148695112891	7.771366400497367	0.0	8.617532369605962	7.397559216434089	7.205363672717971	16.15668179771597
2R_18739	2.476228617972236	1.4976809533697784	0.5681976373205845	0.0	0.0	0.0	2.6730355004508293	2.407710065480083	0.0	0.0	1.317690241858091	1.391957381605673	1.5454694100603261	1.5860879363103217	0.7297798794140918	2.6859881132491377	1.1325255972019823	2.0246652823355245	0.4120911329650365	0.9377397097132956	1.0614415437605813	1.504228932813126	1.09852655365709	1.1799373830829547	0.9743701671239712	3.1395690721678617	1.4272673819401294	0.7770677968340705	1.406080962704265	1.4364455098401188	1.5234452124413878	1.3931235006072975	4.1320612277813895	8.571778789819126	4.301904503312502	6.598909068352819	0.0	4.827847021620708	7.4981592019159296	8.901191095768805	11.114394267894056	9.27712739316547	10.905221340005971	6.44544606676322	0.0	0.0	12.270832823468869	8.366417534672527	8.670647466017073
2R_18740	0.0	0.9957218809385475	1.5110476471099326	3.152054725974152	0.0	0.0	0.5923824942679589	0.5335826231348619	0.0	0.0	0.8760564145288701	1.2339098159993682	0.0	2.1089971929247358	0.9703772923950561	0.5952529765625093	3.764755488542908	2.692166871271349	0.5479513605495295	2.493796680756618	2.8227656046011074	2.000150511325977	1.9475922404029957	1.5689449316018456	3.2390132669983416	1.565489105761313	0.6326052995243757	1.0332553225564804	0.9348223183219565	4.775049791831705	4.051404216701508	4.631038237093413	0.9157232427957763	3.799254966101148	4.766814580923113	4.3872349013310865	0.0	8.559353768790457	12.185786719929633	8.194001171742167	8.444938473345134	7.709785182255467	4.833502747604637	17.140824730781922	0.0	0.0	5.438780407881336	5.827223357206408	4.716502807498297
2R_18741	0.0	0.0	0.0	0.0	0.0	0.0	0.0	0.0	0.0	0.0	0.0	0.0	0.0	0.0	0.0	0.0	0.0	0.0	0.0	0.0	0.0	0.0	0.0	0.0	0.0	0.0	0.0	0.0	0.0	0.0	0.0	0.0	0.0	0.0	0.0	0.0	0.0	150.03750937734432	0.0	0.0	0.0	0.0	0.0	0.0	0.0	0.0	0.0	0.0	36.74484745376579
2R_18742	0.0	0.0	3.954695013920526	0.0	0.0	0.0	0.0	0.0	0.0	0.0	0.0	0.0	0.0	0.0	0.0	0.0	0.0	0.0	0.0	3.263366750208855	0.0	0.0	0.0	0.0	6.781684027777777	0.0	9.93388009409371	0.0	0.0	0.0	0.0	0.0	0.0	0.0	4.990259014403883	7.654810895551637	0.0	0.0	17.395902916945	0.0	0.0	0.0	5.0600731888986035	0.0	0.0	0.0	9.489538732501291	0.0	5.486209862888643
2R_18743	1.3017572160307758	1.1809997919078368	0.8961071313997732	0.9346425057840352	1.8715082335133224	0.0	1.4052188986765508	1.8986053604464306	0.0	3.658317086340673	1.0390676985855793	1.4635082986774568	0.0	1.667617764665114	0.5754696177362498	1.4120281072666918	0.0	1.5965545076481347	1.9497325161961032	1.4789136491898511	1.1160029239276608	0.8896224122218461	1.7324913271484161	0.9304423620730852	0.3841709284028324	0.6189286197050038	0.7503166711510593	3.6765516886401906	0.5543842033321595	0.5663562203923127	1.6017550109303762	2.197101539706788	2.172230981140256	0.0	2.8268973173649066	3.4690567079761943	0.0	5.076013299154844	5.255725192845697	4.859345698820345	5.842854264357102	2.7433126268096264	4.586313386004085	10.165142911744196	0.0	5.635974651640407	3.7629642180807634	3.4557589342992374	2.7970605752571522
2R_18744	1.6086858741615129	0.729728116438921	0.0	0.5775063805792459	2.312772936116123	0.0	0.0	1.5641726871673396	0.0	0.0	0.6420296766661504	0.4521436673843091	0.0	1.5456068392484394	0.0	1.7449564650811527	3.3108617786942736	1.9729905485860761	0.8031469869017167	1.3707092232282212	0.6895671931512186	1.8322963635293574	1.4273190580493516	0.0	0.0	1.1472896582086434	1.8544530656937217	0.7572350018249363	2.0552911689893283	0.6998918387152449	0.9897086139487156	1.3575673587590316	4.026600258185608	2.7843348864353326	2.096054345379171	0.0	0.0	0.0	7.306786640855849	2.001694501118347	3.610241988331492	6.780263196256753	6.376135005165378	0.0	0.0	6.964826234550274	2.657255376723745	1.9411630377400142	3.0724908906406014
2R_18745	0.7330675328201666	0.0	0.504630998674839	1.0526633804621255	0.0	0.0	0.395665312409813	0.0	0.0	0.0	1.1702747407197798	1.6483110745405827	0.0	0.4695485553587417	0.6481363616683858	0.7951651414869143	2.514563092148176	2.697236303793681	0.7319775596175593	3.331323434860967	0.6284624352290903	0.6679722852955052	0.9756298080662992	1.0479328685820923	0.432681657066903	1.0456246464045988	0.0	3.4506699130569207	2.497553646203544	0.0	1.3530110448997617	0.6186344831562534	2.4465268737521186	0.0	3.1838604256719503	2.9303307991832583	0.0	2.8584904312032813	4.439539246858804	4.256741858160253	4.700466972591859	2.0598141182543404	3.2284029206973814	0.0	0.0	0.0	3.0272343320340847	3.8921307979568716	4.550369899569136
2R_18746	1.6793031429333833	0.0	1.1560032113769212	0.0	0.0	0.0	0.4531929003344065	0.4082089847124103	0.0	0.0	0.0	0.9439832771474487	0.0	1.0756367312303274	2.227115607641026	2.2769445880943486	0.5760333822865703	3.089399816118923	0.0	0.47695997161134257	1.0797561910520603	0.3825459142126251	0.7449873895984562	0.0	0.49559122050241056	1.996087986919715	0.48396472419842496	0.0	1.430342192205379	0.0	0.5165771679503953	2.834322311055395	2.101678947243795	0.0	0.729355288580725	3.356384985413151	0.0	1.6370497090144145	5.085024146237158	3.482606435592015	2.153555738571901	2.3592999060644746	4.437354209802988	3.278329520636101	0.0	0.0	2.0804266594471237	2.836925306309918	2.4055241418603335
2R_18747	0.9481566885817282	0.8602009945643899	0.652694649861955	0.0	0.0	0.0	1.0235147393798831	1.3828810390414976	0.0	0.0	0.0	0.0	0.0	1.21463735179906	1.67661176880865	1.0284743405936765	0.6504720801121413	0.0	1.8934938132456518	0.5385957731003727	1.6257188725639617	0.8639618612675962	0.8412593989706348	0.0	0.0	1.3524211042608478	1.0930114487484197	1.7852520329557524	0.0	0.8250300929726411	2.3333302222263703	3.2005914693035273	0.7910904232175546	0.0	0.8236072184231051	1.2633728010996397	0.0	1.8485996857380533	4.78511942701066	6.29224158746963	3.0398148874326147	2.6641836475071896	5.010777346943718	0.0	0.0	0.0	2.349272626040434	2.2882363144018387	4.527302121810685
2R_18748	1.5499142122483522	0.0	2.1338682229678905	0.0	0.0	0.0	0.8365495176664618	0.0	10.767449998654069	2.9038070362148294	0.0	0.0	0.0	2.9782794082754473	1.3703454503845873	0.0	3.1899028940394007	0.0	0.7738048487385627	0.8804211934989699	0.6643745743850382	1.4122842603390682	0.0	4.4312589871471335	1.829625292740047	1.4738328349321963	0.0	1.4591404203783551	3.960406496122762	1.348644039566519	0.9535506411674511	2.615940100203585	1.2931642046975482	0.0	4.038954368566703	0.0	0.0	0.0	0.0	1.2857097857300357	0.0	2.1775177821545886	1.36515323503775	0.0	0.0	0.0	2.5601753208059685	4.488587205955458	1.48012031898073
2R_18749	1.0849399485738465	0.0	0.0	0.0	0.0	0.0	0.0	0.0	0.0	0.0	2.5980099243979113	0.6098750975800156	0.0	0.0	0.0	1.7652666141009496	2.2329320258275804	1.330636576538216	4.8749705470529445	0.616294835449279	0.4650622020695268	3.954395928949391	2.8878642318762453	1.5509406455014967	0.6403688524590164	0.5158414922262687	1.250691788895733	0.0	0.0	0.9440508276965631	3.337427244086079	0.0	0.0	0.0	1.8848453719977947	5.78251944372163	0.0	4.230565838180857	3.285259042675515	3.5999874000441	2.0870073358307857	3.048524895016424	3.8224290581057	0.0	0.0	0.0	2.688184086846267	4.189348058891761	2.0721684465730217
2R_18750	1.2065877276755632	1.0946586949971635	0.8305941031971643	0.8663122150238897	0.0	0.0	1.6281068552578815	0.2933002021424993	4.1911587506155765	2.2605753955583086	0.0	0.3391283587272648	0.0	1.1592755764207985	0.0	0.3271992204805771	1.6555314928651768	1.4798328380826102	0.9035952700401993	0.685396261848788	0.7758102368160746	0.5497223146442863	2.1411086982005587	0.8624191374256271	0.3560847766636281	2.0078789168697972	1.738655403888781	1.7038822958110054	1.027708036368532	0.0	1.4846531404867882	1.0182373954302015	0.5033556202423456	4.176756143225145	2.0961817263785867	0.0	0.0	4.704913694239421	1.8268076718614985	3.002724221550001	3.481516339626561	4.237922028167772	1.0627537490631163	2.35549619705139	0.0	5.2239371246927675	0.9965313235953953	3.4943058102880222	3.1686987868060568
2R_18751	1.2484689089417966	2.2653095423729264	1.289136574996165	0.8963822862490161	0.0	0.0	0.0	1.5174038943139114	8.673271362809446	0.0	0.4982663817778802	1.052698951680276	0.0	0.7996763549856102	1.1038247638449703	1.0156693403146382	0.4282489265405345	1.5311984751713104	1.5582657536849946	0.709186662184607	0.8027389452812999	1.4220085341557775	0.0	0.8923540782455319	0.3684446330880966	2.6711656218847533	0.7196019536185598	0.0	2.126760452549103	1.6295161428831455	1.536186092354279	2.107161710595984	2.604136556337734	0.0	3.253411649458559	4.158810673304794	0.0	6.085279101325982	1.260144636881132	1.5534750382193696	2.0013118198716895	3.5080177060177675	1.6494635861944518	7.311769462833546	0.0	0.0	5.155606781664538	3.916894230688981	2.384498684039886
2R_18752	0.0	0.0	0.0	0.8731573868809325	1.7483917418562536	0.0	0.32819427052883066	0.5912354313677357	0.0	0.0	1.4560695092638054	0.0	1.138512838098465	0.38947853342325617	1.612837671759148	2.308492111420757	1.251459514658971	0.7457628736570302	2.125048413156527	1.036217887607663	0.7819403066769883	0.27703297462549714	0.0	0.0	1.794491914737229	1.1564252490188311	0.7009573605534705	0.5724485111186675	1.0358284784052552	1.0581973629086798	0.37409603434261457	1.5394245076997395	1.5219986642939722	2.104879405144241	0.5281861801353616	2.430634551178469	0.0	0.0	3.0687370085018744	2.522041889501678	3.898917294060943	0.0	2.6778777625924257	0.0	0.0	5.265214099400924	4.0176216904966875	3.5219160914056973	4.355094929746222
2R_18753	1.3265451365605259	1.2034882625895855	0.4565853533810831	0.9524398675899048	0.0	0.0	0.7159884627051097	0.6449194663265619	0.0	0.0	1.0588535136518513	1.118532199410131	1.2418895299522643	2.54905854346285	0.5864276481401272	0.35972894855401194	0.45503057919249823	0.8134779632073679	0.6622863708385774	0.7535374817078777	0.8529402984438104	0.9065625062609474	0.0	2.844479235586028	1.5659450791741834	0.3153570958689356	0.3823020601455187	3.122133491188403	1.694822182646241	0.5771407144667304	2.040319321399587	1.6792038827223859	0.0	0.0	0.5761453582474718	1.7675570558579847	0.0	3.8795026477605576	1.3389510363012387	4.951876835598845	3.402350437246687	2.7955504900180674	1.7526170515968709	2.5896766167221634	0.0	0.0	2.739012983524125	2.8812789190363506	3.16702433455989
2R_18754	5.618110090238083	0.0	3.8674097249884944	0.0	0.0	0.0	3.0323144655651886	2.73132700976504	0.0	0.0	0.0	0.0	0.0	0.0	4.9672114373023675	0.0	0.0	0.0	2.8048783566329902	0.0	0.0	0.0	0.0	0.0	3.3160016977928692	0.0	0.0	0.0	0.0	0.0	0.0	0.0	0.0	0.0	9.760234948375677	7.485859211948629	471.6091303527636	0.0	5.670650865965094	0.0	7.204722551538082	0.0	0.0	0.0	0.0	0.0	4.640046103498085	0.0	5.3651220390897425
2R_18755	0.6534492186315624	0.5928320440422039	0.8996462590909253	0.4691669134484632	0.0	21.46438629026719	1.410768736349049	0.635367933946133	0.0	0.0	0.0	0.36732208681260814	2.4469932325955157	0.4185509831930016	1.1554848090723122	0.708802418774078	0.0	4.007150037955725	1.6311940679866028	0.7423772701896922	0.5602052592069734	0.5954239525718623	2.0292226616165694	0.9341170949406723	0.771376382306477	1.2427460910664452	1.1299200107026024	1.2303573449872782	0.5565737144037715	2.8429650715585675	1.6080810575770206	0.5514447189903885	0.5452025231100446	0.0	1.7028371992278657	3.482757563852877	0.0	2.5480303725220406	3.297801500842654	2.168238856661632	0.8379900440078851	2.754147194845999	0.0	2.551322401427108	0.0	0.0	2.1587576263510044	2.5232052882345712	2.184083547311119
2R_18756	0.892894453089647	2.4301954703424613	0.0	1.2821701293594263	0.0	0.0	1.4457905182551776	0.8681875924185692	0.0	0.0	1.4254236858092515	1.0038419037339708	0.0	0.5719217967861198	0.0	0.48426544099729235	0.61256005385628	2.1902005172377543	2.2289170966767826	1.5216129909230713	0.0	0.8136068256405588	0.3961137752843384	1.2764082484564394	1.581050998381004	1.6981290353913865	0.0	3.362401292507057	0.7605205854669992	0.7769441512343546	0.5493336802192413	0.7535121578433156	0.7449826165756248	0.0	1.5512084146231175	3.5692156577207848	0.0	1.740856153056073	0.9012448354164706	5.184817255190335	1.717585637961116	1.2544523650566775	3.145819920999024	3.486210642424952	0.0	0.0	4.424695879590456	1.7238952481948016	1.7053733842546457
2R_18757	0.0	1.8877183846340728	2.3872399161792317	0.49797972117019856	1.9942879604237542	0.0	1.1230558919835858	1.0115813930527826	4.818383095184748	0.0	0.5536177090346978	1.16964098571728	0.0	0.0	1.8396693795248966	0.3761659451553061	0.4758221671748844	0.0	1.3850960822107157	0.7879686640621676	1.7838269331109493	0.6319905461798179	0.3076918153854031	0.9914837494821975	0.818748690002096	1.3190664860952586	1.1993114513095742	0.6529584568241015	1.1815088198451893	1.8105355425327088	0.0	1.7559312871309962	0.0	0.0	3.0123550537587893	0.9241607788383447	0.0	1.3522559009066875	1.4001313603242256	1.1506981314330857	4.891993021527482	4.872144691783742	2.44359853850815	0.0	0.0	0.0	1.145666382293176	3.01293240978251	1.6558671562690517
2R_18758	0.0	0.0	2.045409453473412	0.0	0.0	0.0	0.5345804310738989	0.9630359824912355	0.0	0.0	0.0	0.5567551773777455	0.0	0.0	0.8756921689826682	0.0	0.6794814605182201	0.0	0.4944846908281447	0.0	0.4245554373876255	0.4512461681867571	1.3181661040440809	0.0	0.0	0.47091186809042795	0.0	0.0	0.8436064919906313	0.8618243114260754	0.6093476859899755	0.0	1.652742039526648	0.0	0.8603379803342225	1.3197159760065078	0.0	1.9310424732792	5.998228123412344	4.108037103462476	2.540306245349255	2.782999380365188	5.234245118477574	0.0	0.0	0.0	4.090073563245094	0.9561143055686823	1.8916832571229325
2R_18759	0.6568215250397442	0.0	0.4521445668952408	1.8863527190972744	0.0	0.0	0.709024700364389	0.6386469268565338	4.563022180850821	0.0	2.0971100355732775	0.7384355091778673	0.0	0.42071103193516474	0.5807240048771525	1.7811509769114384	0.4506049145675612	0.8055660100122187	0.6558449194350263	0.7462085145376343	0.5630963542326546	0.8977452051877464	0.58277000841753	0.0	1.163035926955141	0.0	0.3785837590444606	0.6183534731059525	0.0	0.0	1.2122850052952607	1.1085812056241873	0.5480161923440384	0.0	0.5705417213768632	0.0	0.0	1.2805900959161982	3.314820722561969	2.724285820299351	1.6846294493274832	1.845573824890848	5.785236516088916	12.822446050840487	0.0	0.0	2.1698984954032325	3.4873121123416673	1.881732958132508
2R_18760	0.0	0.0	0.997331141864371	0.0	0.0	0.0	0.0	1.4087141933026346	0.0	0.0	0.0	0.8144128930030857	2.712691271861579	0.9279957000391243	2.5618980180132174	0.0	0.0	0.0	2.1699737548907594	1.6459713205957098	3.105165753747935	0.6600759404167931	0.0	0.0	0.0	0.6888426231567949	0.0	0.0	0.0	0.0	0.0	0.0	0.0	0.0	2.516978276967283	1.930460190822129	0.0	2.824699169538444	0.0	1.2018346727380151	2.7869406192136146	0.0	1.2760955152388773	11.313394606678523	0.0	0.0	4.786317259124995	3.4964731774353845	1.3835625573659627
2R_18761	0.0	0.0	0.0	0.0	0.0	0.0	0.0	0.0	0.0	0.0	0.0	0.0	0.0	0.0	0.0	0.0	0.0	0.0	0.0	0.0	0.0	0.0	0.0	0.0	0.0	0.0	0.0	0.0	0.0	0.0	0.0	0.0	0.0	0.0	0.0	0.0	0.0	0.0	0.0	0.0	0.0	0.0	0.0	0.0	0.0	0.0	0.0	0.0	0.0
2R_18762	0.0	0.0	0.0	0.0	0.0	0.0	3.6524196732472314	0.0	0.0	0.0	0.0	0.0	0.0	0.0	0.0	3.6701180456768214	0.0	0.0	0.0	0.0	2.9006947163845744	0.0	3.0020401865107527	0.0	0.0	0.0	7.800838356098131	6.37068465748014	0.0	0.0	0.0	0.0	0.0	0.0	0.0	9.016709766539352	0.0	0.0	0.0	5.613477285344839	0.0	0.0	0.0	0.0	0.0	58.59569556020415	0.0	3.2662350663649975	3.2311420051368698
2R_18763	0.0	0.0	0.0	0.409419481251597	0.0	0.0	0.6155551336267089	0.8316827203609901	0.0	2.13669757791441	0.45516286227891484	0.6410887636115966	0.0	1.0957481538287228	0.0	1.2370758051600657	0.7824048111636648	2.7974782412142396	1.9928508468719317	0.9717555995796832	0.9777285654399839	1.5587938458507204	0.7589165868708038	1.6303184452109476	1.3462864035843527	0.813363717709867	0.9860270436322554	1.6105108379326836	0.0	1.4885516238882566	0.35082381852360983	0.48121937910862095	0.9515442278232863	1.9739365367559811	1.9813125571577714	0.7598089050211516	0.0	1.1117719977986913	1.1511333310540892	1.8921181406401006	1.096910627999982	0.0	1.004515649424641	4.452833582914655	0.0	0.0	2.825766487982462	1.3761752089027086	3.539612222411697
2R_18764	0.0	0.5828191557036927	1.3266769528353077	0.461242719802566	0.0	0.0	0.6934704796031435	0.31231830882384176	4.462920937124138	1.2035775620886546	1.025552354806656	1.4444721783102679	0.0	0.8229633775536245	1.1359687581328264	0.696830799586863	0.8814395494433599	0.0	0.0	0.36491928715206773	0.27537171739702127	1.170734574189055	0.2849927492144745	1.8366798558647115	0.0	0.6108781018404658	0.740557164847988	1.8143650538775704	1.64151967952283	0.0	0.7904603451339577	1.626392578315275	0.5359940937738819	0.0	2.7901273464343204	1.7119670261455027	0.0	1.2524971662251614	1.2968407532725454	2.1316174665374694	2.883427594640993	1.8050865715006974	1.69749688806383	5.016461518472869	0.0	0.0	0.5305740933722329	1.5503678387230475	2.147194541561542
2R_18765	0.0	3.325814037329824	0.0	0.0	3.5135701104806984	0.0	1.9786187816298701	0.0	0.0	0.0	0.9753730021434798	1.3737954561440529	2.2879567448049656	0.7826965210078878	0.0	0.6627354964313019	0.8383115064960759	0.0	0.0	1.3882564609455692	1.5713881643043466	0.5567257931728048	1.084193243134238	0.0	0.0	0.0	0.7043223700391407	0.0	1.0408010671125183	1.0632773354780347	0.0	3.093629309786552	0.0	4.22996813987997	4.24577428699651	1.6282020220966555	0.0	0.0	2.4667750074249932	3.0409790168393203	0.7835268801432664	5.1502959360044835	0.0	9.542021152752492	0.0	0.0	1.0092271620976263	0.0	1.166933855621809
2R_18766	0.0	0.0	0.0	0.0	0.0	0.0	0.0	0.0	0.0	0.0	0.0	0.0	0.0	0.0	0.0	0.0	0.0	0.0	0.0	0.0	0.0	0.0	0.0	0.0	0.0	0.0	0.0	0.0	0.0	0.0	0.0	0.0	0.0	0.0	0.0	0.0	0.0	0.0	0.0	0.0	0.0	0.0	0.0	0.0	0.0	0.0	0.0	0.0	0.0
2R_18767	3.2283578957563233	5.85775896786287	0.0	0.0	0.0	0.0	1.742471434358923	0.0	0.0	0.0	0.0	1.8147502903600465	0.0	0.0	0.0	1.7509148530106982	0.0	0.0	0.0	0.0	0.0	1.4708423882067856	0.0	0.0	0.0	1.5349429768684093	1.8607853444546272	0.0	0.0	0.0	0.0	2.7244059092364172	0.0	0.0	0.0	0.0	0.0	0.0	3.258549619564332	8.034118222049639	0.0	0.0	0.0	0.0	0.0	0.0	0.0	0.0	0.0
2R_18768	0.0	1.7499862844824956	1.9917554602316145	1.3849380645310507	0.0	0.0	0.5205576275773525	0.46888709086319114	0.0	1.8069449205242383	0.7698368084536704	1.0843013976211295	1.8058253759638143	1.2355244412062723	0.8527215204229364	0.5230800712142133	1.3233153946903957	1.182874251950323	1.4445409665317674	0.5478575482717286	0.0	0.43940934069133064	0.42786291203840227	0.0	0.0	0.917118362745625	0.5559035202757193	0.0	0.0	0.0	0.0	0.0	0.0	6.6772099812270245	2.5133102818099418	2.5701959054723074	0.0	1.880388488261675	1.9469620285942526	5.600388442942403	3.71050561019172	1.3549986781987895	1.6989811464911666	0.0	0.0	0.0	2.389671076910847	0.9310340702142137	2.3025771502651255
2R_18769	0.0	0.0	0.849964301499337	0.0	0.0	0.0	1.3328606121029076	0.0	0.0	0.0	3.942253865379915	1.3881485429992892	0.0	1.5817478946935521	0.0	0.0	0.0	0.0	0.6164452806182207	0.7013803164627987	0.0	1.6876269939312933	1.095520635226685	3.530126096104153	0.0	0.5870584146604924	2.135042885894768	2.324824475752081	1.051675108112201	1.0743862031621334	3.0385531625261315	0.0	0.0	4.274161836863791	2.1450665614154008	1.6452130879991576	0.0	0.0	0.0	0.0	2.3751389456283194	5.204104998022441	1.0875381182110433	4.820856955532416	0.0	0.0	1.0197713264777506	2.3838641006753485	2.3582514037491484
2R_18770	0.6856748535329945	0.0	0.9440133974381364	0.0	0.0	0.0	1.1102568712502463	1.3334037370506495	0.0	0.0	0.5473083484883015	0.38543701774120337	1.2838348248926328	1.3175769864625115	0.6062344667573755	2.231273590140032	0.9407988228725128	0.0	0.34232767344733345	0.7789884990138005	0.0	0.6247880016212	0.9125555229198661	1.9603684081142	0.0	0.3260084026709738	0.7904289175573943	0.6455169493385388	1.1680436343724405	1.7899015900173132	0.8436927554465429	0.0	1.1441796838082325	2.373550294818682	0.5956048885819802	2.7408854594930023	0.0	1.3368447789527158	2.7683492416522504	1.1375840831055226	2.1982913297015805	1.9266475196436164	1.2078749095754646	2.677143937179211	0.0	0.0	2.265219357613238	0.9928650730123189	2.619193436406016
2R_18771	0.0	0.6522054032217512	1.4846215476981683	0.0	0.0	0.0	0.3880150380660213	0.6990013507502102	0.0	0.0	0.5738236128187145	0.40411015590246524	0.0	0.4604697325416815	0.0	1.1696856773860302	0.4931886942410109	0.8816948856053787	0.3589123076378082	1.6334557880689122	0.6163109781933768	0.0	0.3189219316106361	1.0276708600433553	0.848631327395177	0.34180242261353894	0.0	2.0303702786277134	1.2246314532872904	1.2510775687484326	1.3268502838751952	0.0	0.0	0.0	1.8733798776645472	0.9578907399169546	0.0	0.0	0.7256166326425028	2.9817405958436085	2.7657494565648038	1.0099935835107638	1.8995886314179424	2.80684263324503	0.0	0.0	4.156182942585835	0.3469886916038417	1.7163028899760258
2R_18772	0.0	0.0	0.0	0.0	0.0	0.0	0.0	2.984696862247883	0.0	0.0	0.0	0.0	0.0	0.0	0.0	0.0	0.0	0.0	3.0650711540943067	0.0	0.0	0.0	0.0	0.0	3.6236085343228197	5.837909281224934	0.0	0.0	0.0	0.0	0.0	0.0	0.0	0.0	5.3328185385837426	0.0	0.0	0.0	0.0	10.185493107731451	0.0	0.0	0.0	0.0	0.0	0.0	0.0	2.9632448004684298	0.0
2R_18773	0.9549976459308027	0.8664073509465284	1.3148076929398116	0.0	0.0	0.0	0.0	0.9285723571437857	0.0	0.0	0.0	1.6104926819212533	1.7881058773252083	0.0	0.0	1.5538421855722646	0.6551652408633112	0.0	0.0	1.0849634909785286	0.4093621114897711	0.0	0.0	1.3651858495756322	0.0	0.9081192215238786	0.5504487671186126	1.7981326392541346	0.8134168224359881	0.0	0.587541304153682	1.6118418799234215	1.5935962926575846	0.0	0.8295495504463599	2.544976089949635	0.0	0.0	0.0	2.376615058470672	1.224698869511091	0.0	2.523465070827356	0.0	0.0	8.269349243561278	1.5774817633248899	1.3828475735519339	0.4559966639284067
2R_18774	0.0	0.0	0.6176530173585204	1.932642014400502	2.579920786112183	0.0	0.0	1.3086374257740852	0.0	1.6810271210191599	0.7161903714220561	1.0087413490341908	0.0	1.1494263443000867	0.0	0.9732579849978121	0.6155497721234744	2.200890216074598	0.8959183037184553	0.5096798395120121	0.38460946754665315	0.8175777917093033	0.796094170934793	1.2826380067189709	1.5887676247288502	2.133021354785954	1.0343302484088899	0.8447030362005934	0.0	0.0	2.208059239579727	1.5143796404378131	1.4972372977382133	3.1059527447925595	2.3381690826708	1.1955453025590408	0.0	0.0	0.9056435358062473	1.4886065035431812	1.7259686481247003	0.0	5.532053985260079	0.0	0.0	0.0	1.4820971556184228	2.165386317045124	0.0
2R_18775	0.0	0.0	0.0	9.54161144459043	0.0	0.0	0.0	0.0	0.0	0.0	0.0	0.0	0.0	0.0	0.0	0.0	0.0	0.0	0.0	0.0	5.696545045429946	0.0	0.0	0.0	0.0	0.0	7.6598593496626215	0.0	0.0	0.0	0.0	0.0	0.0	0.0	0.0	0.0	0.0	0.0	0.0	0.0	0.0	0.0	0.0	0.0	0.0	0.0	10.975852027953298	0.0	0.0
2R_18776	1.0194290952403673	0.9248618210196305	0.0	1.463870147691323	2.9312223842211127	0.0	0.0	0.9912209542523776	0.0	0.0	0.0	1.1460992283543117	1.9087451832815299	1.9589114407480221	0.0	1.1057841801207429	0.0	0.0	0.0	1.158163430758041	1.7479232486901501	3.2511688648748263	1.8089927926109157	0.0	0.0	1.9387757871720512	0.587586253255081	2.8791726409498963	0.8682961459459948	0.8870471424752057	2.5087253467560173	0.0	0.8505562467742654	0.0	1.7710346224871456	1.3583398261977027	0.0	0.0	1.0289628342740111	0.8456532324502853	2.6146528545014975	0.0	2.6937173353101627	0.0	0.0	0.0	0.8419553773753456	0.4920483510328046	1.4602850651681416
2R_18777	0.0	0.0	0.0	2.8436400355511875	0.0	0.0	0.0	1.9254956418331644	0.0	0.0	1.5806762955143885	0.0	0.0	1.2684273961037462	1.7508602852011337	2.148040364256093	2.7171125788047554	0.0	0.9886734602374814	0.0	0.0	1.8044445815822325	0.0	2.8308611422977643	1.168836026331538	4.707709608887251	1.1414153070412882	0.0	0.0	0.0	1.2183307114856423	3.3423292124085306	0.0	0.0	3.440322193054024	7.915926527536342	0.0	0.0	3.9976222143069298	1.642723155316353	2.53954612977614	2.7821666456613086	1.7442263056885672	0.0	0.0	0.0	3.2710797785282724	1.9116564302243968	0.9455586119161754
2R_18778	0.0	0.0	0.0	0.0	0.0	0.0	0.0	0.0	0.0	0.0	43.300165406631855	0.0	0.0	0.0	0.0	0.0	0.0	0.0	0.0	0.0	0.0	0.0	0.0	0.0	0.0	0.0	0.0	0.0	0.0	0.0	0.0	0.0	0.0	0.0	0.0	0.0	0.0	0.0	0.0	0.0	0.0	0.0	0.0	0.0	0.0	0.0	0.0	0.0	0.0
2R_18779	0.0	0.0	0.0	0.0	0.0	0.0	0.0	0.0	0.0	0.0	0.0	0.0	0.0	0.0	0.0	0.0	0.0	0.0	0.0	0.0	0.0	0.0	0.0	0.0	0.0	0.0	0.0	0.0	0.0	0.0	0.0	0.0	0.0	0.0	0.0	0.0	0.0	0.0	0.0	0.0	0.0	0.0	0.0	0.0	0.0	0.0	0.0	0.0	0.0
2R_18780	0.0	1.8194554369877096	1.380548077586802	1.4399159089109195	0.0	0.0	1.0824443758896338	0.0	0.0	0.0	4.802381981462805	4.509379509379509	0.0	0.0	0.0	2.1753790598011706	2.751694011625907	0.0	2.0025131540082803	0.0	0.0	0.0	0.8896955461840957	2.8668902841088273	0.0	1.907050365200145	0.0	0.0	0.0	0.0	3.701510216168197	0.0	1.673276107290464	0.0	0.0	0.0	0.0	0.0	0.0	1.6636305409294705	0.0	8.452728118000085	7.065702198316596	0.0	0.0	0.0	1.6563558514911345	0.0	0.957592994249654
2R_18781	1.1316918068229247	0.0	0.0	2.4376141412821655	0.0	0.0	0.6108184747667222	0.0	0.0	0.0	0.0	1.9084668751221419	0.0	0.0	0.0	0.6137782914965683	0.7763842543062153	1.3879759091797397	0.5650045663669053	0.0	0.9702050043174122	0.0	0.5020511803022428	1.6177732451366502	1.3359268125854993	0.0	0.6522930841538963	0.0	1.927831251532626	0.0	0.6962485016732244	1.9100657024400325	5.665332921400682	0.0	1.9660664789990676	3.0158488890819033	0.0	2.2064339614315345	0.0	6.571454428090076	0.7256466454952001	0.0	0.0	4.418569302608369	0.0	0.0	0.9346741296034103	0.5462342501547481	1.0807308074636999
2R_18782	2.132130697906077	0.0	0.489240620278828	0.5102794780289985	2.0435455024015745	0.0	0.0	0.34552225273874754	0.0	1.3315352281612243	0.567291685954584	1.1985303141875308	0.0	0.0	1.2567386325477208	0.3854569854673466	0.9751492953571193	0.0	0.35482675087131255	0.0	0.30464770539348296	0.9714004174690434	1.2611663670135378	2.0319454333245552	0.0	0.0	1.228933619887882	0.6690860819389579	0.0	1.2368363507192943	1.7489953770554194	0.599767194365835	1.7789340058178258	0.0	0.6173516306479032	0.0	0.0	4.156967076820751	0.0	0.5895597922108303	2.2785554031657704	2.9954899902706487	1.8779653072201006	0.0	0.0	0.0	1.1739635545362421	1.0291165898534043	0.6787063747903477
2R_18783	0.0	0.0	0.7461199895244753	1.5564109071097394	0.0	0.0	0.0	0.5269412409929933	0.0	0.0	1.730304677238482	0.0	0.0	0.0	0.0	0.0	0.7435792858144032	0.0	0.0	0.0	0.0	1.4814413179613055	1.4425132504458809	1.5494166291449605	0.0	1.5460038171864914	0.0	0.0	0.9231867965085813	0.0	0.0	0.9146793504642409	1.8086508857053818	0.0	0.9414966237460323	0.0	0.0	2.1132043574273847	2.188020543762489	0.0	1.3899710392584115	3.045529292433702	0.9546682465789702	0.0	0.0	0.0	4.475904282607881	1.5694617891770228	0.0
2R_18784	0.0	1.5803306567975368	0.3997024614876686	0.41689090186050487	0.0	0.0	0.3133941428703099	1.129146593263105	4.033778864208886	1.0878448889837975	0.9269380908245457	0.6527878742302325	0.0	2.2314885196238214	1.540105739553129	2.2043892034307353	0.7966827722728105	0.712132226432981	0.0	0.9894889883068787	0.0	0.5290799957578366	0.0	0.0	0.34271363397087207	1.3803444036586414	0.6693472462067004	1.6399007532064158	0.9891171397580976	0.0	0.7144518753790168	1.4700031884369156	0.0	2.0099585405851834	0.5043672911557532	0.0	0.0	4.528242079821587	1.1721401509224216	0.9633235278236976	0.7446186318399598	0.8157572319529824	0.0	0.0	0.0	0.0	0.4795555632497582	1.6815465317976666	2.2179728942087094
2R_18785	1.461601962522187	1.3260165508081807	0.3353804958801859	0.0	0.0	0.0	0.5259226207944334	0.0	0.0	0.9127838666546908	0.0	0.0	0.0	0.9361935419122615	0.0	0.2642355306737287	0.0	0.5975326205008183	0.4864762520779833	0.8302558516432424	0.20883976977503776	0.665906999961111	0.0	0.6964618623055895	0.28756257361601884	0.9265704071202117	0.28081639841961026	0.4586667840853634	0.8299438426798288	0.0	0.8992184712422739	0.0	0.40649375397957377	0.0	0.423202177899976	0.6491712420255804	0.0	0.0	0.9835139458343463	1.2124515868081387	0.9371867453303734	0.6844818116755074	1.287368443818726	5.706668127573707	0.0	0.0	1.207149803427726	0.9406295332464567	0.6978924207208168
2R_18786	0.0	0.0	0.0	1.5081641449659444	0.0	0.0	0.0	0.6808089753498133	0.0	0.0	1.1177782859943053	0.7871853777482216	0.0	0.0	0.0	1.1392431597562203	0.9607056959760362	0.0	0.6991423411158829	0.39773576980962777	0.3001353610478326	0.0	0.6212431871365883	1.0009244538255533	1.2398169699534491	0.665813182941227	0.40357701609521646	1.3183515859110404	0.0	0.609258363198163	0.43077245427264244	0.0	1.168390002974721	2.423773534235074	1.216415231610934	1.865920895403192	0.0	0.0	0.0	1.1616548423756354	0.4489612339035051	0.9837072502962435	1.2334329906075312	0.0	0.0	0.0	1.7348627729329487	0.33795788139070754	0.33432679655351866
2R_18787	0.0	0.0	0.0	0.0	0.0	0.0	0.0	0.0	0.0	2.4758897852710304	0.0	1.4857180891525938	0.0	0.8464625315053353	0.0	0.0	1.8132169006320873	1.620783369984648	0.0	1.5013572269331474	0.5664695352683933	0.0	0.5862610428130024	0.0	0.7800019968051118	1.2566426128515333	0.0	0.0	1.125594764273442	1.149902166323689	0.8130313973212892	0.0	0.0	0.0	1.1479190065082414	3.521702137250593	0.0	0.0	0.0	2.192484339084366	3.389442158830615	3.7132591572684075	0.0	5.1597031313206365	0.0	0.0	2.1828970886264947	1.275710021926904	0.0
2R_18788	1.183500301555877	0.5368564862356439	0.4073505593737881	0.4248678915777928	1.7014928217420835	0.0	0.6387815522953848	0.28768805592839924	0.0	1.1086602328896031	0.0	0.997917944001635	1.1079733306387423	0.3790311478700572	0.0	0.6418768685035642	0.8119268811127945	0.0	0.29543514879414007	1.0084223434121786	0.7609655130429489	0.0	1.050069850646465	0.8459171975642998	0.34927128040057226	0.5627026292167809	3.069696853110503	0.5570931326015358	0.5040216898677932	0.5149061202565304	0.7281225389458184	0.0	0.0	2.0484180477101144	2.5700904795213133	0.7884783755074647	0.0	1.1537219068715676	1.1945684406485837	1.4726343307583831	1.517733041078659	2.4940989618562486	1.5636277665266074	0.0	0.0	0.0	0.977463217081678	2.570583069934255	0.8476547427639105
2R_18789	0.0	0.0	0.0	0.7571259559283038	3.032105754997365	0.0	0.5691629127526756	0.0	0.0	1.9756622123386425	0.8417176831754439	0.0	0.0	0.0	0.0	2.859604404614349	0.0	0.0	1.0529466870980442	0.0	0.45202030475208943	0.4804376825723248	0.4678131456990943	0.0	0.6224107711918418	0.0	0.0	0.0	1.7963602866416182	0.9175764896349642	1.2975338552533513	0.0	1.759659386251922	7.300671588779452	0.0	5.620358286600053	0.0	2.0559633216143425	1.0643764691056214	0.8747579326110981	1.3523204534276387	1.4815170378903908	0.9288088453810057	0.0	0.0	0.0	2.6127984273043703	0.5089830935157691	0.0
2R_18790	0.0	1.0047193678144983	0.0	0.0	0.0	0.0	1.1954706962636519	0.0	7.693609687793319	0.0	0.0	0.0	0.0	1.4187029309835073	0.0	0.6006317685193995	1.519509745375752	1.358246840174551	0.0	0.0	0.4747120871191622	0.0	0.49129774136671955	1.5831221448392117	0.0	0.0	0.0	2.085183934074825	0.0	0.9636395664238679	0.0	0.0	0.0	0.0	2.8859329239926073	0.0	0.0	4.318348663471088	0.0	0.0	2.13031203958631	0.0	3.9017431818013333	0.0	0.0	0.0	1.82930867132555	1.0690689072640454	2.1151652483426093
2R_18791	1.087435702645492	0.0	0.7485719119350059	0.0	0.0	0.0	0.29346585938512915	0.0	0.0	0.0	0.4339977143944369	0.6112780307653789	0.0	0.3482652282105423	0.4807242090981095	0.0	0.7460228588864192	0.6668487608349587	0.0	0.6177125363523829	0.23306600662373594	1.2385913965757107	0.24120894696085413	0.0	0.9627628984554717	0.0	0.9401766240877388	0.5118739397811023	0.9262206012950047	1.419333728791251	0.0	0.0	0.0	0.0	1.8891811976974284	0.0	0.0	0.0	1.646408163023385	2.2551679202543755	0.3486347011876381	3.0555376042721303	1.436708260009331	0.0	0.0	0.0	0.4490613136642083	0.7873097013403634	0.0
2R_18792	1.0669246632759088	0.0	0.3672262337607969	0.0	0.0	0.0	0.575861105986747	0.7780517211437734	0.0	0.0	0.0	0.299874100857496	0.9988371537855628	0.0	0.471656865479783	0.2893257656514534	0.3659757471532119	0.0	0.0	0.0	0.2286699526538863	0.0	0.47331860428945927	0.0	0.9446034177011124	0.507276012023253	0.30748105401676484	0.0	0.4543751877705463	0.9283749877396477	0.6564019406392094	0.4501879827450149	0.0	3.693294767949366	0.0	1.421625367028129	0.0	1.0400794620709022	1.6153538739578142	1.3275787808481183	0.6841176177423715	1.4989522698371902	1.8794790629086544	0.0	0.0	0.0	0.8811823810931393	0.25748653030025526	1.0188801808879118
2R_18793	0.0	0.0	0.8695950860920875	0.0	0.0	0.0	0.0	0.3070722673700341	0.0	0.0	0.5041630253492161	0.7101046182932038	0.0	0.0	0.5584438894008578	0.6851260638808802	0.4333169611741503	0.0	0.0	0.7175794037489218	0.5414925429708176	0.28776740750371355	0.5604113957639848	0.0	0.37280492460393205	0.3003085610402977	0.728117953069667	0.0	0.5379823038252909	0.5496001191972738	0.0	0.0	0.5269909480872811	2.1864389621673905	1.097304520823301	0.8416054735326861	0.0	0.0	0.6375287955818745	0.5239531193994323	1.2149975900522803	0.0	0.5563279551070043	0.0	0.0	0.0	1.564985963901721	1.2194609257129096	0.0
2R_18794	0.6043957704383985	0.5483290358045153	0.832111170052319	0.0	0.0	0.0	0.9786483398454224	0.0	0.0	0.0	0.9648621332619335	0.3397477712546206	0.0	1.1613929747338958	0.0	0.0	0.41463882366965726	0.0	0.30174855745330253	0.34332406358361656	0.5181514945432171	0.5507263736664677	0.26812742487739877	0.0	0.3567351598173516	0.0	0.0	0.5689981365311029	2.059170257344803	1.5777287805339824	0.0	1.0200971897597544	0.0	0.0	0.525002592200299	0.0	0.0	0.0	1.8301443068785974	1.0027362164506397	1.1626250911934055	0.8491325050045747	1.064694851801131	2.359798473210388	0.0	0.0	0.0	1.1668960346684811	0.0
2R_18795	0.6247058416368192	0.0	0.0	0.44852959216594623	0.0	0.0	0.33717825565752235	0.6074199013598673	0.0	0.0	0.0	0.35116463047367336	0.0	1.2004203391859694	0.0	0.0	0.4285723163283695	0.0	0.0	0.35486110026813306	1.0711268388235278	0.2846164711934973	0.2771375592229107	0.8930279344496063	0.36872286199735693	0.0	1.0802180355291633	0.5881187082325444	0.0	0.0	0.3843365336780268	0.0	0.5212206111061479	0.0	0.0	0.0	0.0	0.0	0.0	0.5182160454094065	1.201693859596733	0.0	1.6507091694198204	0.0	0.0	0.0	0.5159500009364493	0.0	0.894862246844589
2R_18796	1.360636037479536	0.0	0.0	0.0	0.0	0.0	0.36719432981453454	0.33074663008873534	0.0	0.0	1.0860650040314732	0.0	0.0	0.8715222775038486	0.0	0.0	0.9334488320688212	0.0	0.0	0.3864513256826276	0.5832400149309444	0.6199068453585341	1.8108523657941096	0.9725265149629039	1.606188322368421	0.6469229240502136	0.7842536916389773	0.0	0.0	0.5919726612817676	0.8371014057946168	0.5741192551330854	0.5676203900142405	0.0	0.0	0.9064907639469042	0.0	0.0	0.6866803783004605	1.693045061184391	2.181117178688287	2.867393378844601	1.7976575802666093	0.0	0.0	0.0	1.1237611656909423	0.32836943820980335	0.6496827469210236
2R_18797	0.0	0.0	0.0	0.6934796408940507	0.0	0.0	1.04263468780963	0.23478569888377243	0.0	0.9047910131813574	1.156440494660483	0.27147096433436185	0.9042304239538597	0.30933190001304145	0.42698300300220293	0.7857652032994595	0.0	0.5923002858204259	0.24110819498786212	0.5486571068652367	0.41402210049972465	0.22002531347226437	1.0712183677785743	0.6903632470489733	0.0	0.0	0.0	0.9093008749293018	0.4113381917309835	0.8404422137987501	0.8913444040685238	0.0	0.402934264014779	0.0	0.4194963794945471	0.0	0.0	0.0	0.0	0.0	0.3096600688015127	0.6784881005399952	1.2760955152388773	1.885565767779754	0.0	0.0	1.1965793147812487	0.4661964236580513	1.3835625573659627
2R_18798	0.0	0.8527486070244912	0.3235200011387904	0.3374323604179829	0.0	0.0	0.0	0.4569667969753185	0.0	0.0	0.7502656127835658	0.0	0.0	0.903085717464576	0.0	1.2744551372929735	0.6448366878543881	0.0	0.0	0.800894438909374	0.0	0.21411922282516055	0.20849277818545067	0.0	0.2773931259764238	0.22345072451216014	0.27088552450873354	0.0	0.4002967319614684	0.0	0.5782788293971051	0.0	0.7842367780227996	0.0	0.8164718626037885	0.0	0.0	0.0	0.0	0.0	0.9040437969441693	0.6602755950717294	0.8278943777320257	0.0	0.0	0.0	2.328919603715698	1.1342060413666266	1.7952318596925771
2R_18799	0.0	0.0	0.9878162740755521	0.3434318082831768	0.0	0.0	0.7745157069461821	0.46509153187383895	0.0	0.0	0.38180255706917365	0.0	0.0	0.3063807717388494	0.0	0.2594229147637996	0.6563016940131176	1.1732990917726391	0.23880794334443936	0.5434227372420645	0.41007219320961463	1.0896309973344576	0.21219971830062997	0.0	0.5646501879155826	0.22742361250218557	0.0	0.0	0.0	0.8324241180903492	0.2942802282296196	0.0	0.0	0.0	0.8309884915572816	1.9120429643702266	0.0	0.0	0.9656008557541025	0.0	0.6134116193778449	0.0	0.8426140956361944	1.8675768489197564	0.0	0.0	0.0	0.9234975122593141	0.22839381909683856
2R_18800	0.0	0.5856616213479752	0.0	0.0	0.0	0.0	1.0452789037560843	0.9415245466747613	4.484687036115185	0.0	0.0	0.7257585047284618	0.0	0.0	0.5707544940638108	0.3501146555473986	2.21434603939853	0.0	0.6445857791872147	0.0	0.0	0.0	0.57276537307989	0.0	0.7620464299648849	0.3069287068455169	0.7441689340873947	0.607737962838039	0.0	0.5617157675525786	0.0	0.0	0.0	0.0	0.0	1.7203164556526502	0.0	0.0	0.6515827858083185	1.0710067860060968	0.0	0.0	1.137183830201169	0.0	0.0	0.0	1.0663235095436487	0.0	0.6164761765555712
2R_18801	0.0	0.0	0.0	0.0	0.0	0.0	0.0	0.0	0.0	0.0	0.0	0.0	0.0	7.735555397406423	0.0	0.0	0.0	0.0	0.0	0.0	0.0	0.0	0.0	0.0	0.0	0.0	0.0	0.0	0.0	0.0	0.0	0.0	0.0	0.0	0.0	0.0	0.0	0.0	0.0	0.0	0.0	0.0	0.0	0.0	0.0	0.0	0.0	0.0	0.0
2R_18802	0.0	0.0	0.0	0.0	0.0	0.0	0.0	0.0	0.0	0.0	0.0	0.0	0.0	0.0	0.0	0.0	0.0	0.0	0.0	0.0	0.0	0.0	0.0	0.0	0.0	0.0	0.0	0.0	0.0	0.0	0.0	0.0	0.0	0.0	0.0	0.0	0.0	0.0	0.0	0.0	0.0	0.0	0.0	0.0	0.0	0.0	0.0	0.0	0.0
2R_18803	0.0	3.1158292382249306	0.0	2.4658653344089436	0.0	0.0	0.9268465076377249	0.0	0.0	0.0	0.0	0.9652927076383225	0.0	1.0999181000982667	0.0	0.0	0.0	0.0	0.0	0.0	0.7360870349310102	0.0	0.0	0.0	0.0	1.6329180604983078	0.0	0.0	0.0	0.0	0.0	1.4491520793810728	0.0	0.0	0.0	0.0	0.0	3.3480087717829816	0.0	1.4244890464627016	0.0	2.41255862215882	1.512507606022624	0.0	0.0	0.0	1.4182600700365187	0.0	0.0
2R_18804	0.6185171669439685	1.6834213856241425	0.0	0.44408621489776023	0.0	0.0	0.3338379850874572	0.3007012352806745	0.0	0.0	0.4937028205242136	0.0	3.4742730083729976	0.39617610820361865	1.093714966942465	0.3354556494085916	0.0	0.758587207185338	0.0	0.3513456538542618	0.5302578378736661	0.0	0.274392084337151	0.0	0.0	0.2940778600542279	1.069516810130463	0.0	0.5268204279889157	0.5381972008363584	0.38052908764345944	0.0	0.0	0.0	0.0	2.472432378974435	0.0	3.6177268616219473	0.6243015626268112	0.5130823163614254	0.39659640961270376	0.8689720495140273	1.6343563496106146	0.0	0.0	0.0	0.5108387205533405	0.5970799803560686	0.0
2R_18805	0.0	0.0	1.411340971510671	0.7360164961905259	0.0	0.0	0.0	1.9934964172882388	0.0	3.841157386814536	1.6364994360622944	1.1524901162447632	0.0	1.3132231591631722	0.9063468204990999	0.0	0.0	0.0	0.511794718728882	0.0	0.0	0.0	0.9095400565079046	0.0	1.2101146220570014	0.0	0.0	0.0	0.8731379460163257	0.0	0.0	0.0	0.0	0.0	0.0	0.0	0.0	0.0	1.0347005452457994	0.8503687709211977	0.0	0.0	0.0	0.0	0.0	0.0	0.0	0.494792115072021	1.957903891588512
2R_18806	0.42664606023081897	0.774136531982909	0.0	0.6126511732086172	0.0	0.0	0.0	0.6222608079235207	0.0	0.0	1.021651659284893	0.9593187455487611	0.0	0.0	0.3772160310174181	0.0	0.0	0.0	0.42601169470263833	0.24235420940179228	0.3657657855368894	0.19438027951417683	0.7570900728229799	0.0	0.5036423414130995	0.20285154090898913	0.24591348350515638	0.0	0.3633946995539839	0.3712422672091952	0.7874538237077778	0.36004590729336355	0.0	0.0	0.3706020103528413	0.568485182547414	0.0	0.0	0.43063607014613725	0.35391830744373726	0.0	0.599406970719449	1.1273602978876724	0.0	0.0	0.0	0.3523707007426988	0.4118589343611356	1.018584605796757
2R_18807	0.0	0.7621481266894443	0.28914754100256707	0.0	0.0	0.0	0.0	1.021040625001021	0.0	0.0	0.0	0.23611564453148615	0.0	0.2690457195848388	0.0	0.0	0.0	0.0	0.0	0.7158032171059789	0.0	0.19137007462705707	0.0	0.0	0.4958428535161209	0.39942029735722767	0.0	1.5817541495342922	0.7155342192791824	0.0	0.0	0.0	0.0	0.0	0.0	1.6790445833350123	0.0	0.8189404548395287	0.8479343386782027	1.0453124114751051	0.26933114894998295	1.1802489121350717	0.0	1.6399970348853612	0.0	3.6371280945595115	0.6938276605636893	0.6082212290375033	0.40112425501699145
2R_18808	0.395584798942048	0.0	0.0	0.2840240585419028	1.1374474428190953	0.0	0.0	0.5769581382253229	0.0	1.482278068695436	0.31575733291148156	0.0	0.0	0.2533822090722486	0.34975344131154745	0.4290944947605417	0.2713864386839657	0.0	0.5924949260215773	0.0	0.0	0.540686233560773	0.3509856906643773	0.0	0.0	0.18808326972984096	0.6840304762938407	0.7448331852977378	0.0	0.6884291750088507	0.24337484983771765	0.0	0.0	0.0	1.0308628304709995	0.0	0.0	0.0	0.0	0.3281518699980426	0.0	1.1115362737358152	0.6968564630736632	1.544518426877092	0.0	0.0	0.6534338684902263	1.3365597886631662	0.7555425896052261
2R_18809	0.0	0.0	0.0	0.7774415084106732	1.5567323068032939	0.0	0.0	0.5264239557433275	0.0	0.0	0.8643030398575076	0.3043388494141112	0.0	0.0	0.0	0.29363346275130325	0.7428493323270201	0.6640120350853335	0.2702999594333821	0.0	0.4641491218298615	0.49332900782459277	0.4803657235614392	0.7739478024835675	0.0	0.0	0.0	0.0	1.3834207901214164	0.0	0.0	0.9137814322537067	0.45171884440923854	0.0	0.47028618983910947	0.0	0.0	0.0	0.0	0.44911492024437605	0.34715163472316185	0.760634892817416	0.9537310722531401	2.1138574346902606	0.0	4.688039124499318	0.44715103975136977	0.7839605435794258	1.2925625331413033
2R_18810	0.5190693087294481	0.4709178778085837	0.0	0.0	0.0	0.0	0.0	0.7570595805889924	0.0	0.0	0.0	0.0	0.0	0.0	0.0	0.5630392860661853	0.35610157797511743	0.0	0.5182975222139079	0.0	0.22250034765679322	0.2364883839861891	0.0	0.7420186617693435	0.0	0.24679475314354815	0.0	0.4886689878443589	0.44211596701814887	0.9033270665018095	0.3193459794341189	0.876083468852495	0.4330832277692966	0.0	0.9017691583675724	0.0	0.0	1.0120177103099304	0.5239236643221084	0.8611734564811376	0.9984897842013954	0.7292549748862818	0.45719249518519156	0.0	0.0	0.0	0.0	0.7516183282129334	0.0
2R_18811	0.0	0.0	1.0570321707741175	0.0	0.0	0.0	0.41439285851923346	0.7465204680981944	0.0	1.4384287754799678	0.0	0.4315821456192686	0.0	0.0	0.0	0.4164008641150732	0.5267163711348894	0.9416337722602225	0.0	0.0	0.3291043425317997	0.3497943034598504	0.681205406591071	0.0	0.45316125290023207	0.0	0.8850603146477926	1.4455985139247278	0.0	0.0	0.0	0.6479155584610968	0.6405813403780198	0.0	0.0	1.0230095303567848	0.0	0.0	1.5498901902800188	1.2737774443311491	1.4768845415971914	0.0	2.7049671988915045	0.0	0.0	0.0	1.2682074965013326	0.3705774820075368	3.299363332855537
2R_18812	0.0	0.0	0.0	0.0	1.72744151401266	0.0	0.32426165944406243	0.0	0.0	0.0	0.47954068442348274	0.0	0.0	0.0	0.0	1.6291646008859528	0.0	1.4736534344377483	0.0	1.0238013333988567	0.5150471010573917	0.8211402221742677	0.26652099695057335	0.0	0.0	0.2856420753976252	0.0	0.0	0.5117082951598946	0.0	0.7392268042456457	0.5069927481785271	0.5012537358440933	2.079657538633798	1.0437143036661716	0.0	0.0	0.0	1.2127862600048802	0.9967285375939093	0.38521982415177286	0.0	0.0	0.0	0.0	0.0	0.0	0.5799524137445474	0.8605819392766499
2R_18813	0.0	0.0	0.0	0.0	0.0	0.0	1.608624876675923	0.0	0.0	0.7976875993719328	0.339849471153441	0.23933595568953267	0.0	0.8181454627725271	0.0	0.9236684119073421	0.5841861964980375	0.5221875396862531	0.0	0.24185528153889616	0.36501279369841916	0.0	0.3777657362850639	0.0	0.25130275347400927	0.202433936089825	0.0	0.4008318061641519	0.3626465890042073	0.0	0.0	0.35930469080897165	0.35523746487767194	1.4738489092633764	0.0	0.5673148579307441	0.0	2.4903292215230857	0.0	0.0	1.6380268590540132	0.0	0.7500262884214092	0.0	0.0	0.0	1.0549358549769834	0.8220221036811548	1.0164876740298052
2R_18814	1.0605983471635358	0.48110600497271166	0.0	0.0	0.0	0.0	0.5724465449416333	0.2578127578127578	0.0	0.9935301317818367	0.4232868733661127	0.0	0.0	0.3396702209758589	0.0	0.0	0.0	0.6503912753912754	0.26475534488090247	0.0	0.22731405710129113	0.2416047192166595	0.2352560338467561	0.0	0.31300080128205127	0.5042681254134999	0.916973547147112	0.0	0.0	0.0	0.0	0.4475185988729692	0.442452816831613	0.0	0.46063929363728157	0.706597928820151	0.0	1.0339123242349049	0.5352585512906154	0.8798046129915469	0.6800611510987068	1.4900642515705278	0.0	2.0704962565427683	0.0	0.0	0.8759574214616576	1.2797988360997463	0.25320968597947585
2R_18815	0.0	0.0	1.9603307470036344	0.0	0.0	0.0	0.0	0.6922339108225511	0.0	0.0	0.0	0.0	2.66600123275897	2.7360699383253357	0.0	0.7722408452392279	0.9768276934558405	0.0	0.0	0.0	0.0	1.2974298174801682	0.0	2.035442757650415	0.0	0.0	0.8206992160352808	0.0	1.2127750816440186	1.2389651568306876	0.8760028480604597	1.201598991810382	0.0	0.0	1.2368283959968318	0.0	0.0	0.0	2.874366058565783	0.0	0.9129908741084188	0.0	1.2541317370075713	0.0	0.0	0.0	0.0	1.3745171664823441	0.6798745441101245
2R_18816	0.0	0.0	0.0	0.0	0.0	0.0	0.0	0.0	0.0	0.0	0.0	0.0	0.0	0.0	0.0	0.0	0.0	0.0	0.0	0.0	0.0	0.0	0.0	0.0	0.0	0.0	0.0	0.0	0.0	0.0	0.0	0.0	0.0	0.0	0.0	0.0	0.0	0.0	0.0	0.0	0.0	0.0	0.0	0.0	0.0	0.0	0.0	0.0	0.0
2R_18817	0.0	0.0	0.0	0.0	0.0	0.0	0.0	0.0	0.0	0.0	0.0	0.0	0.0	0.0	0.0	0.0	0.0	0.0	0.0	0.0	0.0	0.0	0.0	0.0	0.0	0.0	0.0	0.0	0.0	0.0	0.0	0.0	0.0	0.0	0.0	0.0	0.0	0.0	0.0	0.0	0.0	0.0	0.0	0.0	0.0	0.0	0.0	0.0	0.0
2R_18818	0.0	0.0	0.0	0.0	12.527646950864689	0.0	0.0	0.0	0.0	0.0	0.0	1.2245681682811371	0.0	0.0	0.0	0.0	2.9890027117727103	0.0	0.0	0.0	0.9337983649190631	0.0	0.9664237335113615	0.0	0.0	0.0	0.0	2.0508655678128953	0.0	0.0	0.0	0.0	0.0	0.0	1.8922904491748762	0.0	0.0	0.0	0.0	0.0	0.0	0.0	1.9187637635323211	0.0	0.0	0.0	1.7992015503359917	1.0514739614565394	2.0803534437286757
2R_18819	0.0	0.0	0.9185098096847675	0.958008568428636	0.0	0.0	0.0	0.6486901648191971	0.0	0.0	0.0	0.7500480030721967	0.0	0.0	0.0	0.0	0.0	1.6364683703393381	0.0	0.7579432452097986	0.0	0.607908648351595	0.591934536775709	1.9074068422498245	0.0	0.0	0.0	0.0	0.0	0.0	0.0	1.126014539099729	0.0	0.0	1.1590279001196118	0.0	0.0	2.6014568158168574	0.0	1.1068509647313007	0.0	0.0	1.1752428051635468	0.0	0.0	0.0	0.0	0.6440278013921305	1.274216484283814
2R_18820	0.0	0.0	1.2386646699392185	0.0	1.7246235017548908	0.0	0.0	0.5831979730837806	0.0	0.0	0.4787583994570497	0.33716132818906064	0.0	0.76836765593234	0.0	0.325301381971355	0.8229644950485313	0.7356247160488597	0.0	0.0	0.2571034468573603	0.0	0.5321724311052233	0.0	1.7700969729925686	0.5703522027515388	0.691428304537246	1.129332897410835	0.0	0.5219059315705126	0.7380208877623738	1.012331360147663	0.5004360299128631	0.0	0.5210058351090515	1.5983944447481395	0.0	1.1694060002221873	1.210807815861316	0.9951025530301346	0.7691828136407343	0.8426682009969271	1.0565895076329876	0.0	0.0	0.0	0.49537559451882757	0.8685094874673647	0.859178053568205
2R_18821	0.0	0.0	0.46649689289744484	0.9731154002469864	0.0	0.0	1.0972966743095818	0.9883790346620573	0.0	0.0	0.0	1.1428132588280038	0.0	0.0	0.5991577998302465	0.36753793248739824	0.0	0.8311369155112754	0.33833163056662524	0.38494762402627497	0.0	0.6174947564660885	0.30063437460654474	0.0	0.0	0.3222028571145033	0.7812021208543899	1.27596346406217	0.5772044418883266	0.0	0.0	0.5718853280703108	1.130823500728759	0.0	0.0	0.9029635625307685	0.0	1.321239586980505	0.0	0.0	0.0	0.9520787353880905	0.5968876012298989	0.0	0.0	0.0	2.2387771083025774	0.6541834722312037	0.0
2R_18822	0.0	0.0	0.0	0.0	0.0	0.0	0.0	0.0	0.0	0.0	0.0	0.0	0.0	0.0	0.0	0.0	0.0	0.0	0.0	0.0	0.0	0.0	0.0	0.0	0.0	0.0	0.0	0.0	0.0	0.0	0.0	0.0	0.0	0.0	0.0	0.0	0.0	0.0	0.0	0.0	0.0	0.0	0.0	0.0	0.0	0.0	0.0	0.0	0.0
2R_18823	0.0	0.6425730888334162	0.0	0.0	0.0	0.0	0.0	0.0	0.0	2.6539503520199745	0.0	0.0	0.0	0.0	0.6262173665605938	0.38413692729793786	0.48590487148787953	0.8686732787760185	0.0	0.40233288701205067	0.0	0.9680737037105878	0.31421182602820164	0.0	0.0	1.3470175952826364	0.0	0.6667946912473862	0.0	0.0	0.0	0.0	0.0	0.0	0.6152374127347253	1.8874876180812252	0.0	0.0	1.429800239748904	0.5875407518265466	0.0	0.9950771543022359	0.0	8.296166507380269	0.0	0.0	0.5849715657021343	0.0	1.014573056835571
2R_18824	0.5246657433249139	0.9519903190200478	0.7223416293065557	0.0	0.0	0.0	1.132730756440714	0.25507398267823195	0.0	0.9829757447786049	0.0	0.2949292924717057	0.9823667139578003	0.6721237288375963	0.0	0.0	0.0	0.0	0.26194281783047907	0.5960676226796577	0.4497985464759971	0.478076247950517	0.4655137628678478	0.7500188629744038	0.0	0.9978224520628632	0.9072324297126967	0.0	0.446882715988695	0.0	0.32278906277033587	0.4427645563607623	0.0	3.632393760201351	0.0	0.6990916562292282	0.0	0.0	3.1774346218995784	0.0	0.3364183909034351	1.4742351244331842	1.3863653829739635	2.048501132206576	0.0	0.0	1.2999780347044736	0.2532406766216083	0.5010396196327666
2R_18825	0.0	0.0	1.1901276530920708	1.2413068180266549	0.0	0.0	0.0	0.8405180818973923	0.0	0.0	4.139984466778281	0.0	3.2370882261921876	0.0	0.0	0.0	1.186075005011167	0.0	0.0	0.0	0.0	0.7876768275402066	0.0	0.0	0.0	0.0	0.0	1.6276200613938288	0.0	0.0	0.0	0.0	0.0	0.0	0.0	0.0	0.0	0.0	0.0	1.4341642594219575	0.0	0.0	1.5227806461889217	0.0	0.0	0.0	1.4278929754233918	2.50343095211988	0.0
2R_18826	0.5317478455970162	0.0	0.0	1.1453613609366948	0.0	0.0	0.574010355204209	0.0	0.0	0.0	1.273329627095232	0.5978206805781929	0.995627007059593	0.6811962651098699	0.0	0.0	0.0	0.0	0.2654786038979321	0.6041135298474372	0.45587006791324336	0.2422647353225061	0.0	0.0	0.6277117146071027	0.25282284288769397	0.0	0.0	1.358744635902635	1.8507825964804872	0.0	0.4487411307998277	2.2183075502404512	0.0	0.4618976686962296	0.7085282140185991	0.0	1.0367367673510857	0.0	0.8822080644491809	1.3638378861822047	0.0	1.405078976444928	2.0761524410777557	0.0	0.0	0.0	0.0	1.0156056181982511
2R_18827	0.9063453418653059	0.0	0.0	0.0	0.0	0.0	1.4675704356761676	0.0	0.0	1.6980630025523584	0.0	0.0	0.0	0.0	0.0	0.0	0.0	2.2231944992832418	0.4524988638884775	0.5148450419392772	0.7770143611679303	0.0	0.4020809781440038	0.0	0.5349561763900301	0.0	0.0	0.0	0.0	0.0	1.1152180875883364	0.0	0.0	0.0	0.0	0.0	0.0	0.0	1.8296430348142645	0.0	1.1623066510150453	0.0	0.7983024258574626	0.0	0.0	0.0	0.0	0.0	0.43276593823936704
2R_18828	1.1089366096347961	0.0	0.763372764081174	0.0	0.0	0.0	0.0	0.0	0.0	2.077623331876227	0.0	0.0	0.0	0.0	0.0	0.6014369049383262	0.7607733108550179	0.0	1.107287769475088	0.0	0.4753484303994829	1.0104647774208817	0.0	0.0	0.0	1.5817525649699595	0.0	0.0	0.9445339442830761	0.0	0.0	0.0	1.8504729068560763	3.838724437933968	0.0	0.0	0.0	0.0	0.0	0.0	0.7110558952506586	0.0	0.0	0.0	0.0	0.0	0.0	0.5352509877521728	2.1180005904985646
2R_18829	0.0	0.0	0.0	0.0	0.0	0.0	0.0	0.0	0.0	0.0	0.0	0.0	0.0	0.0	0.0	0.0	0.0	0.0	0.0	0.0	0.0	0.0	0.0	0.0	0.0	0.0	0.0	0.0	0.0	0.0	4.778945114771146	0.0	0.0	0.0	0.0	0.0	0.0	0.0	0.0	0.0	0.0	0.0	0.0	0.0	0.0	0.0	6.415462805071295	3.749269829700666	0.0
2R_18830	0.88953409762103	0.0	0.0	0.0	0.0	0.0	0.0	0.4324601098794647	0.0	0.0	1.4200591880669586	0.0	0.0	1.1395388058544946	2.3594254327186244	0.0	0.6102547203202616	0.0	0.4441057398002235	0.0	0.3813009990086174	0.8105448644687931	0.39462302451713926	0.0	2.1001344086021505	0.0	0.5127163919532238	0.0	0.0	0.0	1.0945325908024237	0.0	1.4843578371125083	3.079234871719075	0.0	0.0	0.0	1.734304543877905	1.795706107555613	1.4758012863084011	1.7111216059902945	1.2497313077688297	0.0	0.0	0.0	0.0	0.0	0.42935186759475363	0.4247388280946046
2R_18831	0.0	0.0	0.0	0.0	0.0	0.0	0.6158735242130675	0.0	0.0	2.1378027663167796	0.0	0.6414203612479474	0.0	0.0	1.0088577712314117	0.6188578359779191	0.7828095033073701	0.0	0.0	0.0	0.4891171435558816	1.0397334123530726	0.0	0.0	0.0	0.5425229487207308	0.657691371746894	1.074229240519927	1.943785717062551	0.0	0.0	0.0	0.0	0.0	0.0	0.0	0.0	0.0	1.1517287448460138	0.0	0.7316519970441259	1.603103608586223	2.0100704529693765	0.0	0.0	0.0	1.884818727558877	2.2030192378654943	1.089674786559951
2R_18832	1.5179205702524001	0.0	1.0449102422101941	0.0	4.364563238156758	0.0	0.0	0.0	0.0	0.0	1.211610132937864	0.8532656181738751	0.0	0.0	0.0	0.0	0.0	0.0	0.7578318128701063	0.0	0.0	0.0	0.0	0.0	0.0	0.0	0.8749105403972444	0.0	2.5857699905877976	0.0	0.0	0.0	0.0	0.0	1.31852715242965	0.0	0.0	0.0	0.0	0.0	0.0	2.132569020596352	0.0	0.0	0.0	0.0	1.2536638325506293	0.0	1.449567376616449
2R_18833	0.0	0.0	0.0	0.0	0.0	0.0	0.0	1.013706117675872	0.0	0.0	1.6643415814773428	0.0	1.9520437507661772	0.6677826650565092	0.0	0.5654340656383005	1.4304647508452257	0.0	0.0	0.0	0.0	0.4749884839042078	0.0	0.0	0.6153512917454316	0.0	0.0	0.0	1.7759856898177058	0.9071691948564958	0.0	2.639429165375546	0.869850528364608	0.0	0.9056046604589278	0.0	0.0	4.06528853385369	0.0	0.0	2.0054733378336156	2.929426883994988	0.9182741514825444	0.0	0.0	0.0	3.444218216711244	0.0	0.0
2R_18834	0.5791156533339572	0.0	0.0	0.4157965085234542	0.0	0.0	0.6251428842204747	0.8446368264359164	0.0	0.0	0.9245047566694234	0.0	0.0	0.37093842822704937	0.0	0.9422581681847911	0.0	0.0	0.2891272929745942	0.0	0.24823936232272603	1.0553821826475012	0.5138248691647735	0.0	0.3418139656982849	0.0	0.667590121829189	0.5451985994938376	0.9865205774381166	0.0	0.0	0.9774294914131353	0.9663652702237542	2.004682135595898	2.012173043259809	0.7716435204476273	0.0	1.1290887125001412	0.0	0.9607946771206252	1.4853278203905953	0.0	0.0	0.0	0.0	0.0	0.9565933339028253	0.5590440838125599	0.2765188030297391
2R_18835	0.0	0.0	0.0	0.0	0.0	0.0	0.0	0.0	0.0	0.0	0.0	0.0	0.0	0.0	0.0	2.4960886291181716	0.0	0.0	0.0	0.0	0.0	0.0	0.0	0.0	0.0	2.188201044909763	0.0	0.0	0.0	0.0	0.0	0.0	0.0	0.0	0.0	0.0	0.0	0.0	0.0	0.0	0.0	0.0	0.0	0.0	0.0	0.0	0.0	0.0	0.0
2R_18836	0.0	0.0	0.0	0.0	0.0	0.0	0.0	1.1540542387027324	0.0	0.0	0.0	0.0	0.0	1.5204750207240745	0.0	0.0	1.628513313910598	0.0	0.0	0.0	0.0	0.0	0.0	0.0	0.0	0.0	2.736449035962687	0.0	0.0	0.0	0.0	2.0032396391444243	0.0	0.0	0.0	0.0	0.0	0.0	0.0	1.9691466230513817	0.0	0.0	0.0	0.0	0.0	0.0	0.0	0.0	1.133449383437539
2R_18837	1.1843474742842632	0.0	0.0	0.0	0.0	0.0	0.6392388046592327	0.0	0.0	2.2189076672579318	0.0	0.0	0.0	0.7586049315996277	0.0	0.0	0.0	0.0	0.5912932541363032	0.0	1.015346969443133	0.0	0.525410755620529	0.0	0.0	0.0	0.6826431560722952	0.0	0.0	0.0	0.7286437433401961	0.9994688822359797	0.9881551814707464	0.0	1.0287720802779659	0.0	0.0	0.0	0.0	0.9824589808638604	0.7594097320787276	4.991768573622098	0.0	0.0	0.0	0.0	0.0	1.1432991749838823	0.0
2R_18838	0.0	0.0	0.0	0.0	0.0	0.0	1.0294139597797671	0.0	6.6249296101228925	1.786636317671084	0.7611844639206176	1.6081720872787155	0.0	0.0	0.8431376186083845	0.5172010732956673	0.6542211987295025	0.0	0.0	0.0	0.0	0.4344707342685751	0.0	0.0	0.0	0.0	0.5496556132755023	0.0	0.8122447520866568	0.0	0.0	1.6095193411915434	0.0	0.0	0.0	0.0	0.0	0.0	0.9625398732142479	1.5821270273969028	1.8344012606005462	0.0	0.0	3.7233131529760444	0.0	0.0	0.0	0.0	2.2766980410834714
2R_18839	0.0	0.0	0.0	4.828986279884182	0.0	0.0	0.0	0.0	0.0	0.0	2.6842582213460804	0.0	6.296531366800657	0.0	0.0	0.0	0.0	0.0	0.0	3.8205269270737827	0.0	0.0	0.0	0.0	0.0	1.5988989342379265	0.0	0.0	0.0	0.0	0.0	0.0	0.0	0.0	0.0	4.480864914469251	0.0	13.113034356150015	0.0	2.7896243826561244	4.312582909406434	0.0	5.92398812358861	0.0	0.0	0.0	0.0	0.0	0.0
2R_18840	2.5621888061558122	0.0	2.645649626037425	0.0	0.0	0.0	0.691456918396398	1.245645844948981	0.0	0.0	0.0	0.7201390041111295	0.0	0.0	1.132670358718968	0.0	0.8788802011581004	3.1424247452122014	0.6395947936727957	0.7277194146807204	0.0	0.0	0.0	1.8313468713819454	0.7561459543166861	0.0	0.7384068827200901	0.0	0.0	0.0	0.7881651641085978	0.0	0.0	0.0	0.0	0.0	0.0	0.0	1.293075245858862	1.0627140505356663	0.0	3.5996906425861757	1.1283786902073543	5.001895718477304	0.0	0.0	0.0	1.236692951957014	1.835108525565539
2R_18841	0.0	0.0	0.0	0.0	0.0	0.0	0.0	0.0	0.0	0.0	0.0	4.5928865373309815	0.0	0.0	0.0	0.0	0.0	0.0	0.0	0.0	1.7511601435951316	0.0	0.0	0.0	0.0	0.0	0.0	0.0	0.0	0.0	0.0	0.0	0.0	0.0	0.0	0.0	0.0	0.0	0.0	3.3888770278192917	0.0	0.0	0.0	0.0	0.0	0.0	0.0	0.0	0.0
2R_18842	0.0	0.0	0.0	0.0	0.0	0.0	0.0	0.0	0.0	0.0	0.0	0.0	0.0	0.0	0.0	0.0	0.0	0.0	0.0	0.0	0.0	0.0	0.0	0.0	0.0	0.0	0.0	0.0	0.0	0.0	0.0	0.0	0.0	0.0	0.0	0.0	0.0	0.0	0.0	0.0	0.0	0.0	38.350028379021	0.0	0.0	0.0	0.0	0.0	0.0
2R_18843	1.2756618516384854	0.0	0.0	0.0	0.0	0.0	0.0	0.0	0.0	0.0	0.0	0.0	0.0	0.0	0.0	2.0755833357779094	0.8751532612148701	0.0	0.0	1.449266960771242	0.0	0.0	0.5659204515049183	0.0	0.7529394757131842	1.21304283060148	0.0	1.2009501917917456	0.0	0.0	0.7848229062808435	0.0	2.12868587280591	0.0	0.0	5.099272639750666	0.0	2.487129106871938	0.0	0.0	0.8179609835882673	3.5844259559753633	0.0	0.0	0.0	0.0	2.107160489560811	0.6157243436594	0.6091088822328178
2R_18844	0.0	0.0	0.0	0.0	0.0	0.0	0.0	0.0	0.0	12.44905225365193	0.0	0.0	0.0	0.0	5.8748745714279	0.0	0.0	0.0	0.0	0.0	0.0	0.0	0.0	0.0	0.0	0.0	0.0	0.0	0.0	0.0	0.0	0.0	0.0	0.0	0.0	0.0	0.0	0.0	0.0	0.0	0.0	0.0	0.0	0.0	0.0	0.0	0.0	0.0	0.0
2R_18845	0.0	0.0	0.0	0.0	0.0	0.0	0.0	0.0	0.0	0.0	0.0	0.0	0.0	0.0	0.0	0.0	0.0	0.0	0.0	0.0	0.0	0.0	0.0	0.0	0.0	0.0	0.0	0.0	0.0	0.0	0.0	0.0	0.0	0.0	0.0	0.0	0.0	0.0	0.0	0.0	0.0	0.0	0.0	0.0	0.0	0.0	0.0	0.0	0.0
2R_18846	2.3577248615249244	1.069505333462672	0.0	0.8464058602433264	3.3896501101466803	0.0	0.0	0.573121342626152	0.0	0.0	0.0	0.6626715524114882	0.0	0.0	1.042282699170322	0.0	0.0	1.4458288416250653	0.5885548101378095	0.0	0.0	1.0741812952703635	0.0	0.0	0.0	0.5604975245066333	0.0	0.0	0.0	1.025776638573038	0.0	0.9948400630450045	0.9835787591839207	0.0	2.0480150996057263	0.0	0.0	0.0	1.189887196314015	2.933726817812924	0.0	0.0	0.0	0.0	0.0	0.0	0.9736327591593772	0.5690021187931897	0.0
2R_18847	1.617730062649832	0.0	1.6704260533010682	0.0	2.325775570565077	0.0	1.3097285897466848	0.39324165454695886	0.0	0.0	0.0	0.4546856630699212	0.0	0.0	1.430304344449325	0.0	0.0	0.0	0.40383117869880986	0.0	1.040166010495275	0.7370390847772942	0.7176717923264522	0.0	0.9548398924468345	0.0	0.0	3.045969002696444	0.6889487386313123	0.7038266987226882	0.4976364260309235	1.3651997345232596	0.0	0.0	0.7026128556090532	0.0	0.0	0.0	0.8164295673560108	0.0	1.037296891433862	1.1363970825959537	2.1373274188259073	0.0	0.0	0.0	0.668048681241841	0.3904152890375174	0.0
2R_18848	0.0	0.0	0.0	0.0	0.0	0.0	0.0	0.0	0.0	0.0	0.0	0.8212446126353411	0.0	0.0	1.2916942766318296	0.7923566111858568	0.0	0.0	0.0	0.8298892927683447	0.6262427003585239	0.0	0.0	2.08846312087398	0.0	0.0	0.0	0.0	0.0	0.0	0.8988214652947055	0.0	0.0	0.0	1.2690460010139677	0.0	0.0	0.0	0.0	0.0	0.0	2.052538836600462	0.0	0.0	0.0	0.0	2.413233690914235	0.7051606832019796	0.0
2R_18849	0.0	0.0	0.0	0.5336615565370659	0.0	0.0	0.0	0.7227096175883239	0.0	0.0	1.1865723673874857	0.8356329953364994	0.0	0.47608764125996406	1.314325038890878	0.4031194349362007	0.509916343124747	0.0	0.0	0.0	0.3186073037538313	0.0	0.32973891536472555	0.0	0.0	0.0	0.0	0.0	0.6330838476506512	0.0	0.0	0.0	0.0	0.0	0.645639980300233	1.9807596926494802	0.0	1.4491493493319423	1.5004552381192455	0.6165746613956933	0.0	0.0	2.618690167839709	0.0	0.0	0.0	0.0	0.0	0.7098061278130859
2R_18850	0.0	0.0	0.8472770422236278	0.8837125719557438	0.0	20.214925083487643	1.3286466209543581	0.29919129788945675	0.0	0.0	0.0	0.0	0.0	0.0	0.0	1.0013135899214984	0.8443918763590752	0.0	0.3072481592071474	0.6991628224364146	0.26379760392636353	0.0	0.27301425538474206	0.0	0.3632369350939186	0.0	0.35471545063529714	0.5793685693709854	1.0483501170692575	0.0	0.37861830368095745	0.0	1.0269315890010287	0.0	0.0	0.8200057794007332	0.0	1.1998536178586212	0.0	0.5105059312876373	0.789209890804525	0.0	0.0	2.4028076326626135	0.0	0.0	0.0	0.29704090523572324	0.8815483209105055
2R_18851	0.5365764298930163	0.4868009520074138	0.36936992508808547	0.0	0.0	0.0	0.8688340620485955	1.3043226923557716	3.7276643014636677	0.0	0.0	0.9048738678218167	0.0	0.0	0.0	0.5820294225185554	0.36811213873704773	0.0	0.26788930631698255	0.30479961863471716	0.46000963720189936	0.4889292842263517	0.0	0.0	0.0	0.0	0.6185519630504274	0.0	0.457027613059948	0.0	0.6602337016028891	0.0	0.0	1.8574272292516556	1.398275916473149	0.0	0.0	0.0	0.0	0.8902190343874253	0.34405558479454607	0.0	1.4178379228825664	0.0	0.0	0.0	0.8863263028896942	1.2949480683091321	0.5124139583304457
2R_18852	0.0	0.6029526955271582	0.9150047511621704	0.47717639078188734	0.0	0.0	0.3587132396501097	1.6155368635786391	0.0	0.0	1.06098015256258	0.0	0.0	0.0	0.0	0.7209028818381062	0.45594447872893623	0.0	0.3318082651248908	0.0	0.0	0.0	0.8845135476222683	0.0	0.3922725446876883	0.0	0.3830698891476186	0.6256808189411103	1.132150749042257	1.1565997286501375	0.4088834342021507	0.0	0.0	0.0	0.0	0.0	0.0	0.0	0.670820116499988	0.0	2.130739899003781	1.8674434484434812	0.0	2.5948778149883256	0.0	0.0	1.097805645696072	0.6415701737105778	0.634677019687459
2R_18853	0.5022107820838112	0.4556232312990926	0.0	0.36057994380073116	0.0	0.0	0.0	0.7324715171125855	0.0	0.9409057553981881	0.8017332189420378	0.282306730553809	0.0	0.6433577717071969	0.0	0.8171290291406733	0.0	0.0	0.0	0.5705567606982246	0.4305477967254688	0.0	1.1139760594959462	0.7179191028653157	0.592844134162999	0.23877926108516004	0.868404148459247	0.4727978141611456	0.4277567597117467	1.3109827095801416	0.3089741415833219	0.0	0.4190173891378458	0.0	0.4362405816203729	0.0	0.0	2.9374470647560207	0.0	0.0	0.6440403070049978	0.7055699597662841	0.0	0.0	0.0	4.348656113058101	0.0	0.7272069877610337	1.678585382240629
2R_18854	1.55209514219054	1.4081151365054978	2.136870851799459	0.0	0.0	0.0	0.8377266511340976	0.0	0.0	0.0	2.477776819704074	1.7449522022692754	0.0	0.0	1.3722737038325956	0.0	0.0	0.0	0.0	0.0	0.0	0.0	0.0	0.0	0.0	0.0	0.8946083386801092	0.0	2.6439862005072223	0.0	0.9548924103623396	0.0	1.2949838541413066	0.0	1.3482125667432632	0.0	0.0	0.0	1.5666103940213134	1.287518945841288	0.0	0.0	0.0	0.0	0.0	0.0	2.5637778189121687	0.0	0.7411015199399292
2R_18855	0.0	0.0	0.0	0.7371583151421089	0.0	0.0	0.5541524108650003	0.0	0.0	0.0	0.0	0.0	0.0	1.3152604274833135	0.9077528813438083	0.0	0.0	0.0	0.5125886912990478	0.0	0.0	0.0	0.0	1.4676912717280683	0.0	0.48815282385669234	0.0	0.0	0.874492488284424	0.8933772958344764	0.0	0.0	1.713251986986823	0.0	0.8918365474082026	0.0	0.0	0.0	1.0363057275995782	0.0	0.0	2.8848901426621443	0.0	0.0	0.0	0.0	0.8479637464971678	0.9911194213170856	0.9804706425764376
2R_18856	0.6062782783345972	0.5500369129772299	0.4173514708717888	0.870597746318438	0.0	0.0	0.0	0.5895022384578998	0.0	0.0	0.4839336917926975	0.6816119632169467	0.0	0.7766735723302894	0.0	0.3288178315016426	0.0	0.0	0.0	0.0	0.5197653779084122	0.0	0.2689625597661704	0.8666854101831376	0.0	0.5765176076548624	0.349451260180651	0.5707703916283965	0.0	0.5275476409810402	0.0	0.0	0.0	0.0	0.0	0.0	0.0	0.0	1.2238964309466618	2.011718865909583	0.7774975417471474	0.0	0.5340055252483686	0.0	0.0	0.0	1.5021915472482807	0.5852652793889643	0.8684656140593235
2R_18857	0.0	2.8388666392716035	0.0	0.0	0.0	0.0	0.0	0.0	0.0	0.0	0.0	0.8794889114038049	0.0	0.0	0.0	0.8485521155252792	0.0	1.9188848976083017	0.0	0.0	0.670657076270476	0.0	0.0	0.0	0.0	0.0	0.9017990440028334	0.0	0.0	1.3613971746924431	0.0	1.3203385612138663	0.0	5.415959206995253	0.0	2.0847144566608713	0.0	0.0	1.5792025343042269	0.0	0.0	0.0	0.0	0.0	0.0	0.0	2.5843850165109896	0.0	0.7470583643082407
2R_18858	0.0	0.0	0.0	0.0	0.0	0.0	0.0	0.6717125715038033	0.0	0.0	0.0	0.7766676608012726	0.0	0.0	0.0	0.7493476928333885	0.0	0.0	0.6898009820696581	0.7848431098623385	0.0	0.0	0.6129426518596067	1.9751018658787327	0.8155010438413361	0.0	0.0	0.0	0.0	0.0	0.0	2.331954953626161	0.0	0.0	1.200162502002771	1.8409900107882016	0.0	2.6937840932049295	1.3945776033626058	0.0	0.0	0.0	0.0	0.0	0.0	0.0	0.0	2.667538951903939	0.0
2R_18859	0.0	0.46529781014099825	0.0	0.3682363995199965	0.0	0.0	0.8304556200641179	0.2493415388641675	3.563004610527966	0.0	0.0	0.0	0.0	0.0	0.0	0.0	0.351851760631025	0.0	0.0	0.29133590330444836	0.21984496533044898	0.7009981933874561	0.0	0.7331632003688103	0.3027162120272784	0.48769886896779896	0.0	0.0	0.0	0.0	0.0	0.8656280399774728	0.8558293791163253	0.0	0.0	0.0	0.0	0.0	0.0	0.0	0.6577156824017251	0.0	0.0	0.0	0.0	0.0	0.8471751875264636	0.24754943388910158	0.0
2R_18860	0.0	0.0	0.0	0.5249362018787047	0.0	0.0	1.5784650642668105	0.7108933313087091	0.0	0.0	0.0	0.821970414325695	0.0	0.0	0.6464179267722259	0.0	0.0	0.0	1.095055248822469	0.0	1.5669904068847291	0.6662012584675013	0.6486953827679002	0.0	0.0	0.0	0.0	0.0	0.0	0.6361809598927348	0.0	0.0	0.0	0.0	1.9052513426623754	0.9741871577193422	0.0	1.425455789488689	1.475922828127901	0.6064936793048225	0.0	0.0	0.6439686603635872	2.8545949272706306	0.0	0.0	0.0	0.0	0.0
2R_18861	0.0	0.0	0.0	0.5877934808765506	0.0	0.0	0.8837373677475984	0.3980088096861972	0.0	0.0	0.0	0.0	1.532851772620447	0.0	0.0	0.0	0.0	0.0	0.4087267075845699	0.0	1.052775642982724	0.37298699849380396	0.3631859602186438	0.0	1.932830282038595	0.0	0.9437431855843608	0.0	0.0	0.0	0.0	1.381749657084279	1.3661086477136397	0.0	0.7111304285741309	0.0	0.0	1.596143716780259	0.0	2.0373506129640964	0.0	1.1501732966106004	0.0	0.0	0.0	0.0	0.6761472426918288	0.39514818096300935	0.7818052649737405
2R_18862	0.0	1.076407841889466	0.0	0.0	1.705763330796295	0.0	0.6403848046675855	0.0	0.0	1.111442815044579	0.4735227841169851	0.3334741928323858	0.0	1.139947389148096	0.5245047573630502	0.3217439448433069	0.0	0.7275800570888417	0.2961766497054198	0.33698444749377926	0.25429181002367457	0.0	0.2631763447837501	0.0	0.0	0.5641149341305557	0.0	1.116982716926421	0.0	0.0	0.0	0.0	0.49496335192349694	0.0	1.5459246283416836	0.0	0.0	0.0	0.5987833201960274	0.9842202913351117	1.1411567540845995	0.0	0.5225174178568656	0.0	0.0	0.0	0.9799165130729193	0.2863372082202373	0.8497822376363908
2R_18863	0.0	0.0	1.779149436098586	0.0	0.0	0.0	1.394975178509161	0.0	0.0	0.0	0.0	0.0	0.0	0.5518204058550794	0.0	0.9344898330309637	0.0	0.0	0.0	0.0	1.1078675212018148	0.3925054537651537	0.0	0.0	0.0	0.0	0.993129381966151	0.8110556619390233	0.0	0.0	1.0600523920294238	0.727028392857935	0.0	0.0	0.0	0.0	0.0	0.0	0.8695686956660871	0.7146551399462708	0.5524058295829121	1.2103620059620013	0.7588133706861745	0.0	0.0	0.0	4.269180663827709	0.4158263336247029	0.0
2R_18864	0.0	0.0	0.0	0.0	0.0	0.0	0.41876511611205064	1.5087940058631735	0.0	0.0	0.0	0.0	0.0	0.4969618238896506	0.0	0.0	0.5322737537142728	0.951568946879615	0.0	0.0	0.0	0.0	0.6883928024402148	1.1091134745086904	0.45794255568581477	0.0	0.0	0.7304255093804897	0.0	0.675112549700942	1.4320027799947304	0.0	0.0	0.0	2.0218446839132262	0.0	0.0	0.0	0.7831215381133505	0.0	0.49748904840046076	0.0	0.6833768245734105	3.0292840892911777	0.0	0.0	0.0	0.37448744371687775	0.7409277563948086
2R_18865	0.0	0.6145550605997381	0.0	2.918150971999612	0.0	0.0	0.0	0.0	0.0	0.0	1.081396147309946	1.1423453721304284	0.0	0.0	0.0	0.3673874563635549	1.3941540795852858	0.0	0.33819311198706886	0.0	0.5807327395341071	0.0	0.6010225798173011	0.0	0.0	0.0	0.3904411418763547	0.0	0.0	0.5894278453376699	0.4167514061192442	0.5716511887343557	1.6955407842554344	0.0	1.1768225966414072	0.0	0.0	0.0	0.0	0.0	1.7373926644241269	0.0	0.0	0.0	0.0	0.0	1.6783953868743327	0.6539156386704129	0.0
2R_18866	0.0	0.7906509009822811	0.0	0.6257206346333994	0.0	0.0	0.9407601897381597	0.42369017875997067	0.0	1.632770087521375	0.0	0.0	0.0	1.6746448608554332	0.7705260828472726	0.0	0.5978792624680994	0.0	0.0	0.9900970493127738	0.0	0.0	0.38662039799940956	0.0	0.0	0.0	1.0046378604508786	0.8204542527015508	0.0	0.7583236830325304	2.144672761540699	0.0	1.4542562955118596	0.0	2.271047557779803	0.0	0.0	1.6991342910786955	0.8796453410728049	0.0	1.1176143225851805	0.0	0.0	0.0	0.0	7.546298427426872	0.7197753897709697	0.8412899380840052	0.4161254781437791
2R_18867	1.6397754425917899	0.743830889749683	0.0	0.0	0.0	0.0	1.3275767246416472	0.0	0.0	0.0	1.3088751683867905	0.9217636509509651	0.0	0.0	0.724897803907605	0.0	1.1249492366656955	0.0	0.0	0.0	0.0	0.37354148858076197	0.0	0.0	0.0	0.7796415021259264	0.4725730867358753	0.7718693750019296	0.0	0.0	0.0	0.0	0.6840697663600757	0.0	1.4243752191757366	0.0	0.0	0.0	2.48266602580781	1.3602529199869307	0.0	0.0	0.7221511785940525	0.0	0.0	0.0	0.0	0.7914712326325488	0.0
2R_18868	0.6687685616714291	0.0	0.0	0.0	0.0	0.0	0.0	0.9753950740207815	0.0	2.505912701018052	0.0	0.0	0.0	0.0	0.5912868909804151	0.725419452035556	0.0	0.0	0.33388709621197077	0.0	0.0	0.3046914809846312	0.0	1.9120327278817963	0.0	0.0	1.1564096471701655	0.0	0.0	0.0	1.2343354601207608	0.5643726873418204	0.5579841505717998	0.0	0.5809194002216324	0.8911016725621953	0.0	1.3038829634651994	0.6750229102775748	0.554767662193538	0.4288178640719412	2.8187149140461076	0.58904651511835	0.0	0.0	0.0	1.1046835711238365	0.9683845679784663	1.2773067425318747
2R_18869	0.0	0.0	0.0	0.0	0.0	0.0	0.0	0.0	0.0	0.0	0.0	0.0	0.0	0.0	0.0	0.0	0.0	0.0	0.0	0.0	0.0	0.0	0.0	0.0	0.0	0.0	0.0	0.0	0.0	0.0	0.0	0.0	0.0	0.0	0.0	0.0	0.0	0.0	0.0	0.0	0.0	0.0	0.0	0.0	0.0	0.0	0.0	0.0	0.0
2R_18870	0.5290274729256965	0.9599045470918373	0.7283467075997516	0.0	0.0	0.0	0.0	0.25719450179881836	0.0	0.0	0.844543593862364	0.0	0.9905334716118062	0.3388556640910248	0.0	0.0	1.8146663146214015	0.0	0.0	0.3005114705228299	0.0	0.24102533140079227	1.1734593534802222	0.0	0.3122501998401279	0.5030588493333715	0.914774569815824	0.0	0.0	0.46032854108305643	0.9764175630179894	0.0	0.4413917789015612	0.0	0.0	0.7049034493745392	0.0	1.0314329181815838	0.0	0.4388473848974623	0.33921515450487055	2.9729819120064245	0.0	0.0	0.0	0.0	0.8738568041440038	0.25534595482853456	0.0
2R_18871	0.0	0.7497755921652649	0.0	0.0	0.0	0.0	1.3381867284349869	0.8035722321436608	0.0	1.5483586469327326	0.6596678545965393	0.0	0.0	1.0587123770676123	0.0	0.4482237073766148	0.0	0.0	0.4126057322819259	0.46945535667340177	0.0	0.0	1.0998983400627558	0.0	0.4877934565434565	0.0	0.0	0.0	0.0	0.0	0.5084492055176094	0.0	0.6895368573999165	0.0	0.7178794186555038	1.1011915773820535	0.0	0.0	4.170845854212588	0.0	0.0	2.3221780543956276	1.4558452331696283	0.0	0.0	0.0	0.0	0.39889833852459633	1.1838374928910558
2R_18872	0.0	0.0	0.0	0.0	0.0	0.0	0.24513220151220094	0.0	0.0	1.701791935854697	0.7250370820215599	0.25530044573415417	0.0	0.0	0.0	0.4926400560900262	0.0	0.0	0.22674627395784122	0.2579878188471453	0.0	0.6207576645259218	0.6044459173224369	0.0	0.2680654680208619	1.079684704426379	0.5235533840422708	0.4275685969678545	0.3868363010898571	0.0	0.0	0.7665429747371197	0.757865928363784	1.5721594458955477	0.7890170717256758	1.2103132242211754	0.0	3.5419230871401624	0.0	0.0	0.29121476687180414	0.6380730805517494	0.0	0.0	0.0	0.0	0.0	0.0	0.6505744333702701
2R_18873	0.0	0.44324545563704726	0.0	0.0	0.0	0.0	0.0	0.4750484596933734	0.0	0.0	0.38997639004939366	0.5492747815204629	0.0	0.31293993487219257	0.8639266312036304	0.0	0.6703521510678794	0.0	0.0	0.2775283106629708	0.20942561882652547	0.0	0.0	0.0	0.5767385205964861	0.0	0.5632083207045602	0.0	0.0	0.0	0.30058033646722404	0.4123012043359409	0.0	0.0	0.8487787368364498	0.0	0.0	0.0	0.49313647719672826	0.0	0.0	0.6864019584969802	0.0	0.0	0.0	0.0	1.210536167854882	0.23581706001070188	0.23328339591199312
2R_18874	0.0	0.0	0.0	0.0	0.0	0.0	0.584913450210544	0.0	3.7642878249756735	0.0	0.0	0.3045880215521611	0.0	0.0	0.47907115385149734	0.0	0.3717287636468599	0.0	0.2705212628224712	0.0	0.23226456792403094	1.234332280916944	0.7211385219602544	0.0	0.0	0.5152502214803077	1.5615727673702249	0.0	0.4615178139414932	0.9429687324298405	0.33336017993982453	0.45726478745166654	0.4520886813540635	0.0	0.0	1.443972842913949	0.0	0.0	0.0	0.0	0.6948717181686476	1.5225152988046657	0.4772559614877348	0.0	0.0	0.0	0.0	0.26153413254502766	0.5174483184908889
2R_18875	0.0	0.6416117698289636	1.4605071562416478	0.0	0.0	0.0	0.0	1.0314714311294777	0.0	0.0	1.1290062362917472	0.795092561495639	0.0	0.45299042079276763	0.0	0.38356224072151435	0.48517793536896203	0.0	1.0592477145053418	0.0	0.0	0.0	0.0	0.0	0.0	0.0	0.0	0.6657971356075633	0.0	0.0	0.0	0.5968189905892985	0.0	0.0	0.0	0.0	0.0	1.3788443905163084	0.0	1.1733235274775062	0.9069419924889786	0.0	0.0	0.0	0.0	0.0	0.0	0.34135262822237306	1.6884253478434808
2R_18876	0.0	0.0	0.0	0.0	0.0	0.0	1.8662834067062657	0.8405180818973923	12.010713556492393	0.0	0.0	0.0	0.0	0.0	0.0	0.0	1.186075005011167	0.0	0.0	0.0	0.0	0.0	0.7669789191242206	0.0	0.0	0.0	0.0	0.0	0.0	0.0	0.0	0.0	1.442479402836607	0.0	0.0	0.0	0.0	0.0	0.0	0.0	0.0	2.4289448614942772	0.0	0.0	0.0	0.0	0.0	0.8344769840399602	0.0
2R_18877	0.0	0.0	0.7379022766498942	0.7696343536452923	3.0821988529905187	0.0	0.0	0.5211375473766144	0.0	0.0	0.0	0.6025652891542104	0.0	0.0	0.9477445858668916	0.0	0.7353895560710637	0.0	0.0	0.0	0.9189761686505065	0.9767498852685166	0.47554183712463816	0.0	0.6326935536119209	0.5096587467736053	0.6178506569698713	0.0	0.0	0.0	0.0	0.0	0.0	3.710642605375756	0.0	0.0	0.0	2.0899296738664743	0.0	0.0	0.6873309981950001	0.0	0.9441535979286024	0.0	0.0	0.0	0.0	1.034783898576277	0.0
2R_18878	0.0	0.0	0.6873579746584861	0.0	0.0	0.0	0.538935793668647	0.48544104066131827	0.0	0.0	0.0	0.0	0.0	0.0	0.0	0.0	0.0	0.0	0.0	0.0	0.8560287968087247	0.0	0.8859370254699808	0.0	0.0	0.47474850672604696	0.0	0.0	0.0	0.0	0.6143121964069125	0.0	0.0	0.0	0.0	0.0	0.0	0.0	1.0078495353208934	1.6566025301953085	0.0	0.0	0.8794816405569089	0.0	0.0	0.0	2.474037859046806	0.0	0.0
2R_18879	0.0	0.0	0.0	0.7408360616473394	0.0	0.0	0.5569171251069212	0.5016375456038693	0.0	0.0	0.8236077610865429	0.5800184121044738	0.0	1.3218223753597504	0.0	0.0	0.0	0.0	0.0	0.0	0.0	0.9402017136962615	0.4577479423772242	1.4750137102524365	0.0	0.0	0.5947318297680052	0.0	0.0	0.8978344323275701	0.6348084249742776	1.741512975969646	0.8608997745647851	0.0	2.6888579909229535	0.0	0.0	2.011728376434614	0.0	1.7118742703670882	1.3232246906317213	0.0	0.0	0.0	0.0	0.0	0.8521943108700878	1.494096302574821	0.0
2R_18880	1.777634618936466	1.6127324582485743	0.0	0.0	2.555666897443387	0.0	0.0	0.4321116327562742	0.0	0.0	0.0	0.0	0.0	0.5693102817323019	0.0	0.0	0.6097629759847901	0.0	0.0	0.0	0.0	0.4049458629900498	0.3943050365844099	0.0	0.0	0.0	0.0	0.0	0.0	0.0	0.0	0.0	0.0	3.0767536188006877	0.0	0.0	0.0	0.0	0.0	0.0	0.0	1.248724272065551	0.0	3.4702918723682177	0.0	0.0	0.7340819648026784	0.8580117901974127	0.0
2R_18881	0.6385694409784314	0.0	0.0	0.0	3.6722299726675924	0.0	0.689321968436085	0.6208998875922843	0.0	0.0	0.0	0.0	0.0	0.0	0.5645865566520831	0.0	0.0	0.0	0.637619973777241	0.36273625011970295	0.2737243759768539	0.0	0.5665757048258426	0.0	0.0	0.0	0.7361269695353118	0.0	0.5438999015323618	0.5556455083895249	0.0	0.0	0.0	0.0	0.0	0.0	0.0	0.0	0.0	1.0594328029848037	0.0	1.794288099150925	0.562447347897645	0.0	0.0	0.0	0.5274000684987209	0.6164372626215684	0.30490707072789064
2R_18882	0.8721841969294232	0.0	0.0	1.8786462174773464	0.0	0.0	0.0	0.8480503999744906	0.0	1.6340611550655406	0.0	0.4902791374852524	0.0	0.5586563465707328	0.7711353549212162	0.0	0.0	0.0	0.0	0.49543997051141303	0.7477278420200616	0.0	0.0	0.0	0.514793094359515	0.41468543787298884	0.0	0.0	0.0	0.0	0.0	0.0	0.0	0.0	0.0	0.0	0.0	0.0	0.8803408961659042	0.7235082742576769	0.0	0.0	0.0	0.0	0.0	0.0	0.0	0.42097758235437105	0.0
2R_18883	0.0	1.607120701836039	1.2194348651061153	0.0	10.187096208974019	0.0	0.0	0.0	0.0	0.0	0.0	0.0	0.0	0.0	0.0	0.0	0.0	0.0	0.0	0.0	0.0	0.0	0.0	0.0	0.0	0.0	0.0	0.0	0.0	0.0	0.0	0.0	0.0	0.0	1.5387522442701485	4.720739909890517	0.0	3.453754230848933	1.7880157173733622	4.408442814561498	2.2717246160898985	0.0	1.5602795271978567	0.0	0.0	0.0	0.0	0.0	0.0
2R_18884	2.5363312543307854	0.7670162164102506	0.0	0.0	0.0	0.0	0.0	0.0	0.0	3.1679243854464287	0.0	0.0	0.0	0.0	0.0	0.0	0.5800070412854812	0.0	1.266280034790622	0.9605003822791522	0.3624015626755383	0.0	0.37506327317418453	0.0	0.0	0.0	0.0	0.0	0.7201045707053396	0.7356553460588958	0.0	0.0	0.7053923293380854	0.0	0.0	1.1265127940311044	0.0	3.296685183048445	3.4134014921343283	0.7013261094873854	2.7105145521563174	1.187787548518152	0.0	0.0	0.0	0.0	0.0	0.4080707581636392	1.2110591010566654
2R_18885	0.0	0.0	0.0	0.5579758688828129	0.0	0.0	0.0	0.0	0.0	0.0	0.0	0.0	0.0	0.49777881138782526	0.6871036957658746	0.0	0.0	0.0	0.0	0.0	0.0	0.0	0.6895244956335173	0.0	0.45869539689995303	0.0	0.4479344711286972	0.0	0.0	0.676222410632813	0.47811898048203577	0.6558281016832616	1.9452129476486135	2.690172316297548	1.350112349599172	1.0355028360351675	0.0	0.0	0.0	1.2893332045719241	0.9966138052738212	0.0	1.3690005433563157	0.0	0.0	6.7292849058102	0.0	0.0	0.0
2R_18886	0.0	0.0	1.2135878146074712	0.0	0.0	0.0	0.0	0.0	0.0	0.0	1.407197703678499	0.9910064185503716	0.0	0.0	0.0	0.0	0.0	0.0	1.7603338860488347	1.001438065061428	1.511390214504056	0.8032037548811696	0.7820978429428652	0.0	0.0	0.0	0.0	0.0	0.0	0.0	0.0	0.0	1.4709139994828266	0.0	1.5313741035144575	4.698104502757317	0.0	0.0	1.7794423868158977	0.0	0.0	0.0	0.0	0.0	0.0	0.0	0.0	0.8509264504275351	0.0
2R_18887	0.0	0.7533504318769688	0.5716196557134813	1.192402132849695	0.0	0.0	0.0	0.0	0.0	0.0	0.662813071469145	0.46678018760829293	0.0	0.5318800950788858	0.0	0.0	0.0	0.0	0.41457298671438675	0.47169366326732765	0.3559447217847068	0.0	0.36838084095451895	0.0	1.470357590966123	0.0	0.0	0.7817477534523934	0.7072746021934	1.4450966245794314	0.0	0.0	0.0	0.0	0.7213021812538613	1.1064419261826204	0.0	0.0	0.838146388972005	0.0	0.5324443642228269	2.333249919648706	1.4627865278823566	0.0	0.0	0.0	0.6858186085220506	1.2024007132641032	0.39649396248730967
2R_18888	0.0	0.0	0.0	0.0	0.0	0.0	0.0	0.0	0.0	0.0	0.6011174533009884	0.4233315993671023	0.0	0.0	0.0	0.4084405380828324	0.516647146015333	0.0	0.0	0.4277877214657034	0.0	0.0	0.33409140901314477	0.0	0.0	0.7161204147884022	0.8681406363522953	0.0	0.0	0.0	0.46332057780894587	1.2710587423610957	0.0	0.0	0.0	1.0034526799812795	0.0	1.4682778569016401	0.0	0.0	0.9657673151697611	0.0	0.0	2.940349713433517	0.0	0.0	1.8659448031135901	0.36349316054904046	0.3595877197341669
2R_18889	0.0	1.6153357390528496	0.0	0.6391878530274462	0.0	0.0	0.0	0.0	0.0	0.0	0.0	1.0008711582561463	0.0	1.140458530475846	1.5742198205924638	1.9313292702028144	0.0	1.0918594453703412	0.0	1.0114066441325267	0.0	1.2167985858853554	0.0	0.0	0.5254573580844767	0.0	0.0	0.0	0.0	0.0	0.0	0.0	0.0	0.0	2.319926708875413	2.3724353380886427	0.0	1.7357043054145296	0.8985777132239549	0.0	0.5708342188399153	0.0	0.0	0.0	0.0	0.0	0.0	0.42969839856133535	0.4250816358654638
2R_18890	0.0	0.0	0.0	0.0	0.0	0.0	0.0	9.38047585277906	0.0	0.0	0.0	0.0	0.0	0.0	0.0	0.0	0.0	0.0	0.0	0.0	0.0	0.0	0.0	0.0	0.0	0.0	0.0	0.0	0.0	0.0	0.0	0.0	0.0	0.0	0.0	0.0	0.0	0.0	0.0	0.0	0.0	0.0	0.0	0.0	0.0	0.0	0.0	0.0	0.0
2R_18891	0.0	0.0	0.0	0.0	0.0	0.0	0.0	0.0	0.0	0.0	0.0	0.0	0.0	0.0	0.0	0.0	0.0	0.0	0.0	0.0	0.0	0.0	0.0	0.0	0.0	0.0	0.0	0.0	0.0	0.0	0.0	0.0	0.0	0.0	0.0	0.0	0.0	0.0	11.557139654164153	0.0	0.0	0.0	0.0	0.0	0.0	0.0	0.0	0.0	0.0
2R_18892	0.0	0.608205322331791	0.461487910862687	0.0	0.0	0.0	0.36183817265354457	0.3259221249496776	0.0	1.256002435639923	0.5351114444498669	1.1305423709191944	1.255224243300617	0.4294048174411183	0.0	0.0	0.45991644238074825	0.0	0.0	0.3808142723096233	0.28736623101946046	0.9162966660729065	0.29740633128115035	0.0	0.0	0.6374864470381358	0.3864070052807927	0.631131441958628	0.0	0.0	0.0	0.0	0.5593406760594136	0.0	0.5823316840147157	0.0	0.0	1.307052857217546	0.0	0.5561163680173472	0.8597207420696779	0.0	0.0	0.0	0.0	0.0	0.0	0.0	0.0
2R_18893	0.0	0.5743450298507214	0.8715914781014821	0.4545363018371948	0.0	0.0	0.6833874957788009	0.30777723526910444	0.0	0.0	1.0106409373654268	1.0676022848397058	0.0	0.8109975813619131	0.0	0.34334947854141296	0.4343117581005114	0.0	0.0	0.35961340120916413	0.2713678431819508	0.0	0.0	0.9049873672813401	0.0	0.0	0.0	1.1919895915468868	0.5392173885097952	0.0	0.38948356971350834	0.0	0.0	0.0	0.0	0.0	0.0	1.2342859964082276	1.2779848326204095	0.5251559962758038	0.40592898248095755	1.7788408130476552	0.5576051572231866	0.0	0.0	0.0	0.0	0.3055651324760826	0.9068462447935312
2R_18894	0.0	0.0	2.1298778195588812	0.0	0.0	0.0	0.0	0.7521045389208082	0.0	0.0	1.2348340765799641	0.0	0.0	0.0	0.0	0.0	0.0	3.794709264554987	0.0	0.0	0.6631321721888999	0.0	0.0	0.0	0.0	0.0	0.0	0.0	0.0	1.346122031077381	0.0	0.0	1.2907459453152248	0.0	0.0	0.0	0.0	0.0	3.1229671435749795	0.0	0.0	0.0	0.0	0.0	0.0	0.0	1.2776938545864291	0.0	0.7386762227732254
2R_18895	0.0	0.7307939316041191	0.0	0.0	0.0	0.0	0.43476952780377215	0.3916143156649486	0.0	1.5091596938458278	0.0	0.0	0.0	0.5159547660392795	2.1365780452077123	0.4368762717468271	0.0	0.0	0.0	0.0	0.0	0.3669945102025208	0.7147018749774868	1.1515016963922993	0.0	0.0	0.46429040361879087	0.0	0.0	0.0	0.0	0.0	0.0	0.0	0.0	0.0	0.0	0.0	0.813050963985745	1.3364120703669067	0.0	0.0	0.0	0.0	0.0	0.0	1.3305682351316317	0.7775992928200992	0.0
2R_18896	1.673781913581301	0.0	1.1522024926748726	0.0	0.0	0.0	0.0	0.0	0.0	3.1358765919669507	0.0	0.0	0.0	1.0721002422303287	0.0	0.0	0.0	0.0	0.0	0.0	0.0	0.0	0.0	0.0	0.0	0.7958100916996054	0.0	0.0	0.0	0.0	0.0	0.0	0.0	0.0	0.0	2.2302332199482766	0.0	0.0	0.0	0.0	0.0	0.0	2.948510022059278	0.0	0.0	0.0	1.3823910748408557	0.0	0.0
2R_18897	0.0	0.0	0.9412827801728194	0.49088042349235894	0.0	0.0	0.0	0.6647733920461193	0.0	0.0	0.0	1.1529663518299882	1.2801212530850923	0.0	0.0	0.37080324882974497	0.0	0.0	0.0	0.388367613247996	0.0	0.9344711453999723	0.6066105996709744	0.9773489604916455	0.0	0.6501308063182312	0.39407127645991585	0.0	0.0	0.5949080629079582	0.4206261609282041	0.0	0.0	0.0	0.0	0.0	0.0	0.0	0.0	0.0	0.8767730543090765	3.842149144545493	0.0	0.0	0.0	0.0	0.5646667675537957	0.3299977164158024	0.0
2R_18898	0.7242431260998538	0.0	0.0	0.0	0.0	0.0	0.0	0.0	0.0	0.0	0.0	0.0	0.0	0.0	0.0	0.7855932257981902	0.49685873486350923	0.0	0.0	0.41140276824694694	0.31044861376932736	0.0	0.0	0.0	0.42747318888159336	0.0	0.0	0.0	0.0	0.0	0.4455746594205533	0.0	0.604269112941402	0.0	0.0	1.930037678195554	0.0	0.0	0.0	0.0	0.4643884419846717	0.0	2.551632441939677	0.0	0.0	0.0	0.0	0.0	0.3458149355464936
2R_18899	0.0	0.0	0.4702527514488487	0.9809501443860517	0.0	0.0	0.0	0.0	0.0	1.2798571474646285	0.0	0.0	0.0	0.0	0.6039817375249987	0.37049705291824225	0.9373028734894192	0.0	0.0	0.0	0.0	0.0	0.0	0.0	0.0	0.32479697590630047	0.3937458666527648	0.0	0.0	0.0	0.0	0.0	0.0	0.0	0.0	0.0	0.0	0.0	0.0	0.0	0.0	0.0	0.0	0.0	0.0	0.0	0.0	0.0	0.0
2R_18900	0.0	0.0	0.0	0.6539667629240346	0.0	0.0	0.0	0.4428162974818632	0.0	0.0	0.0	0.0	0.0	0.0	0.0	0.0	0.0	0.0	0.0	0.0	0.0	0.0	0.0	0.0	1.075213322323149	0.0	0.0	0.8574909984882434	0.0	0.792555745795353	0.0	0.0	0.0	3.152973774510036	0.0	0.0	0.0	0.0	0.0	0.0	0.0	0.0	0.802257681476905	0.0	0.0	0.0	0.0	0.0	0.0
2R_18901	0.5975201955850906	0.5420912732086892	0.0	0.4290106987546077	0.0	0.0	0.0	0.8714797447191812	4.151048347260101	0.0	0.47694295590547914	0.33588281827718447	0.0	0.0	0.0	0.6481356895398936	0.0	0.0	0.29831588155594646	0.6788368537812571	0.0	0.27223066953989805	0.0	0.0	0.0	0.2840947185428168	0.0	0.0	0.0	0.0	0.0	0.0	0.0	2.0683917881536584	0.5190301900138384	0.0	0.0	3.494914898822213	0.6031082268063273	0.49566457069946307	0.0	0.8394728177862129	0.5262914692678938	0.0	0.0	0.0	0.0	0.0	0.0
2R_18902	0.0	0.48593419731785703	0.0	0.0	0.0	0.0	0.8672870930161359	0.0	0.0	0.0	0.0	0.30108757650033147	3.0086371956613047	0.0	0.0	0.5809931124428507	0.0	0.0	0.0	1.217027677643445	0.22959529237812507	0.24402937000840974	0.7128509151199861	0.0	0.0	0.2546643818857429	0.6174506241715743	0.0	0.0	0.4660658828867786	0.6590581479095203	0.0	0.8937862016928669	0.0	1.8610483601791112	0.0	0.0	0.0	1.081260394967122	0.0	0.0	0.0	0.0	2.0912749499557908	0.0	0.0	0.0	0.2585284796782913	0.0
2R_18903	0.0	0.0	0.0	0.0	0.0	0.0	0.0	0.0	4.039449261487689	0.0	0.0	0.6537055166470033	0.0	0.0	0.5140902366141441	0.31535542511614223	0.0	0.0	0.0	0.0	0.0	0.2649118692517933	0.2579507382188997	0.0	0.0	0.27645695858199254	0.0	0.0	0.0	0.5059488709320888	0.35772810031497243	0.0	0.0	0.0	0.0	0.0	0.0	0.0	0.0	0.0	0.3728326816777307	0.0	0.5121423575479874	0.0	0.0	0.0	0.0	0.2806517215695807	0.0
2R_18904	0.0	0.0	0.0	0.0	0.0	0.0	0.0	0.0	0.0	1.4863649058543902	0.0	0.0	0.0	0.0	0.7014355158405883	0.0	0.5442693741528107	0.0	0.0	0.0	0.0	0.0	0.7039068094959281	0.0	0.0	0.0	0.0	0.0	0.6757346654856626	0.0	0.4880917331317449	0.0	0.0	0.0	0.0	0.0	0.0	0.0	0.0	0.0	0.0	0.0	0.0	0.0	0.0	0.0	0.6552354722992979	0.38292710320126677	0.0
2R_18905	0.0	3.125018880322402	0.0	0.0	0.0	0.0	1.2394401250644664	0.5582066650768941	0.0	0.0	0.0	0.6454264564951588	0.0	0.7354414222378071	0.0	0.0	0.0	1.4082031778076192	0.573238498284813	0.0	0.492172004272053	0.0	0.0	0.0	0.0	0.0	0.0	0.0	0.9779629735394514	0.0	0.0	0.9689507484272475	0.0	0.0	0.0	0.0	0.0	0.0	0.0	0.0	0.0	0.0	0.0	0.0	0.0	0.0	0.0	0.0	0.5482402638833898
2R_18906	0.5595310860923625	1.5228786630181201	0.0	0.0	0.0	0.0	0.6040017653763597	0.27202428284606167	0.0	0.0	0.0	0.0	0.0	0.7167880212679607	0.0	0.0	0.383859918767564	0.0	0.5586991383350799	0.31783889890434575	0.0	0.2549228014731071	0.2482241547520727	0.0	0.0	0.0	0.3225067599029409	0.0	0.0	0.0	0.0	0.0	0.0	0.0	0.9720626284398501	0.0	0.0	0.0	0.0	0.0	0.0	0.0	0.4928309362200872	0.0	0.0	0.0	0.9242432042476738	0.2700691490450598	0.5343349477551332
2R_18907	0.0	0.0	0.0	0.8177116674248899	0.0	0.0	0.0	0.5536918288596141	0.0	0.0	0.0	0.0	0.0	0.0	0.0	0.30884318092169427	0.0	0.6984067386751951	0.0	0.0	0.2440956317866214	0.0	0.5052478579259192	0.8140369934227439	0.0	0.2707479867991946	0.656446387219409	0.0	0.0	0.4955007786051485	0.0	0.9611137693916116	0.0	1.971219019582681	0.0	0.7587628765853972	0.0	0.0	0.5747742832650904	0.4723783157001594	0.0	0.0	1.5046991000545153	0.0	0.0	0.0	0.0	1.3742806293688554	0.2719030185014506
2R_18908	0.0	0.644642789570479	0.4891355653893543	0.5101699054548029	0.0	0.0	0.0	0.0	0.0	0.0	0.0	0.7988486354387149	0.0	0.9102607596690401	0.0	0.0	0.48746995052423736	0.0	0.0	0.4036287842216665	0.3045822882353568	0.0	0.0	0.0	0.0	0.0	0.40955657678032914	1.3378848174824085	0.6052156516514278	0.6182853821074764	0.4371549535951274	0.0	0.0	0.0	0.0	0.9467835679273657	0.0	0.0	1.4344055658378527	0.5894331957340834	0.0	0.0	0.6258540169219661	0.0	0.0	0.0	0.0	0.0	0.6785606358221729
2R_18909	0.6506226588970175	0.5902676899389935	0.0	0.0	0.0	0.0	0.0	0.3163097933054677	0.0	1.2189595010457452	0.0	0.731466397018894	0.0	0.4167404991917734	0.0	0.0	0.0	0.0	0.6496552701757103	0.36958302165165174	0.0	0.5928483869099314	0.0	0.0	0.3840198584349194	0.0	0.0	0.612517655821429	0.0	1.6984005256436399	1.2008438569951878	0.5490593898874022	0.5428441952475944	0.0	1.1303142714497196	0.0	0.0	1.2685043065721207	0.0	0.0	1.2515478518057208	0.0	0.573063735117105	0.0	0.0	0.0	0.5373549262603955	0.0	0.0
2R_18910	0.0	0.0	0.0	0.665507352857988	0.0	0.0	0.500289417427982	0.0	0.0	0.0	0.0	0.0	0.0	0.0	0.0	0.0	0.0	0.0	0.0	0.0	0.0	0.0	0.0	0.0	0.547093837535014	0.0	0.5342590974974769	0.8726231925792123	0.7894927982466943	0.0	0.0	0.0	0.0	0.0	0.0	0.0	0.0	0.0	1.8711559440075294	0.0	0.5943391572627353	0.0	0.0	0.0	0.0	0.0	0.0	0.0	0.0
2R_18911	0.8070894739390808	0.7322198709828588	0.0	0.0	0.0	0.0	0.0	1.177135323476787	0.0	0.0	0.6442219731230593	0.45368757259001163	0.0	0.0	0.0	0.0	0.0	0.9898637947418435	0.40294472001386133	0.0	0.0	0.0	0.35804820761067274	0.0	0.0	0.3837357442171023	0.0	0.0	0.0	0.0	0.0	0.0	0.0	0.0	0.7010705347064967	0.0	0.0	3.147128245476003	1.629274809782166	0.0	0.517509949128772	0.0	0.0	3.1511943026407008	0.0	0.0	1.3331644658343278	0.0	0.0
2R_18912	0.0	0.8926855400028905	0.0	0.0	0.0	0.0	0.5310833244775188	0.47836800735997875	0.0	0.0	0.0	0.5531130085099755	1.8423392402414052	0.0	0.0	0.0	0.0	0.0	0.0	0.0	0.0	0.44829421585249934	0.0	0.0	0.0	0.0	0.0	0.9263350572428748	0.0	0.0	0.0	0.0	0.0	0.0	0.0	1.3110826868384604	0.0	0.0	0.0	0.0	0.0	0.0	0.0	0.0	0.0	0.0	0.0	0.0	0.9396541424394464
2R_18913	0.8608394493106744	0.0	0.5925869739901726	0.6180700441475072	0.0	0.0	0.4646288294011176	0.41850978375432074	0.0	0.0	0.0	0.0	1.6118071969125511	0.5513897447683039	1.522209956592661	0.0	0.0	0.0	0.0	0.48899564207083795	0.0	0.0	0.0	0.0	0.50809703433923	0.0	0.0	0.0	0.0	0.0	0.0	0.7264609929675672	1.4364753262379115	2.9799047145668474	0.7477599355610399	0.0	0.0	0.0	2.6066701561291157	0.7140973966008393	1.103949423219545	0.0	0.0	0.0	0.0	0.0	0.0	0.0	0.41103757557542386
2R_18914	0.0	0.0	0.0	0.0	0.0	0.0	0.0	0.32330217217677026	0.0	1.245905953038316	0.0	0.7476362731587812	3.7354020487933157	0.0	0.0	0.0	0.0	0.0	0.0	0.0	0.5701124261704408	0.0	0.0	0.0	0.3925090434083601	0.0	0.0	0.6260580380843627	0.0	0.0	0.0	0.0	0.5548443683740485	2.302000346220852	0.0	0.0	0.0	0.0	0.0	0.0	0.4264049018143017	0.0	1.1714638893913167	2.596442250970031	0.0	5.75829886031749	0.0	0.0	0.0
2R_18915	1.304579871141428	0.591780301799669	0.0	0.9366691305748147	0.0	0.0	0.3520664735300406	0.3171203644296489	0.0	0.0	0.0	0.0	0.0	0.0	0.576717432795406	0.0	0.44749606930640123	0.800008192083887	0.0	0.0	0.2796057000418011	0.0	0.0	0.0	0.7700078848807412	0.31013533437613244	0.0	0.0	0.0	0.0	0.0	0.0	0.0	0.0	0.0	0.8691447025108896	0.0	2.5435099165092874	0.0	0.0	0.8365033674070433	0.0	0.0	0.0	0.0	0.0	0.5387319446009011	0.0	0.6229167910553634
2R_18916	0.0	0.0	0.0	0.0	0.0	0.0	0.0	0.6673933245184024	0.0	0.0	0.0	0.0	0.0	0.4396478280210247	0.6068632102408409	0.3722646181987068	0.0	0.8418256706993483	0.0	0.38989820537654024	0.29422105710683605	0.0	0.0	0.9812007817422869	0.40512860402406137	0.0	0.0	0.0	0.0	0.0	0.0	0.5792400035194623	0.0	0.0	0.0	0.9145760373029957	0.0	0.0	0.0	0.0	0.44011424837750784	0.0	0.0	0.0	0.0	0.0	0.0	0.0	0.3277387348085313
2R_18917	0.0	0.0	0.0	0.0	0.0	0.0	0.5618223404271456	2.0242234775106747	0.0	0.0	0.0	0.0	0.0	0.6667323620287385	0.0	0.0	1.4282148849269414	1.2766409432027552	0.0	0.0	0.0	0.0	0.9235593905025214	0.0	0.0	0.0	0.0	0.0	0.0	0.0	0.6403996913785807	0.0	0.0	3.6032569118574895	0.0	0.0	0.0	2.0294472800332826	0.0	0.0	0.0	0.0	0.0	0.0	0.0	0.0	0.0	0.5024186685915331	0.0
2R_18918	0.0	1.1185176866727722	0.4243487943402055	0.0	0.0	0.0	0.6654371163255947	0.0	0.0	0.0	0.0	0.0	0.0	0.0	0.5450237586756882	0.0	0.8458075855407501	0.0	0.3077632921119284	0.0	0.0	0.0	0.27347199165494745	0.0	0.0	0.2930917569467436	0.0	0.5803399399232094	0.0	0.5363925157366837	0.37925309591887263	0.5202153608359403	1.028653344645777	0.0	0.0	0.0	0.0	0.0	1.2444163040437557	0.0	0.0	0.866058208811484	0.0	2.4068361849528452	0.0	0.0	0.5091257740239142	0.2975389246371989	0.2943421088882133
2R_18919	0.5901670845639793	0.0	0.40626080399825637	0.42373127335527333	0.0	0.0	0.0	0.0	0.0	0.0	0.47107367394409544	0.0	0.0	0.0	0.5217919630053673	0.0	0.0	0.0	0.0	0.0	0.0	0.26888058639414225	0.0	0.0	0.0	0.0	0.0	0.555602781792008	0.0	0.0	0.0	0.0	0.0	0.0	1.025285961225838	0.7863690165574716	0.0	0.0	0.0	0.0	0.7568363800349439	0.0	0.0	0.0	0.0	0.0	0.0	0.0	0.28179569119171205
2R_18920	0.0	0.0	0.0	0.0	0.0	0.0	0.0	0.0	0.0	0.0	1.2716947952838435	0.8955797051608319	2.9830461554799452	0.0	0.0	0.0	0.0	0.0	0.0	0.0	0.0	0.0	0.0	0.0	0.0	0.0	0.0	0.0	0.0	0.0	0.0	0.0	0.0	0.0	0.0	4.245711194836535	0.0	0.0	0.0	0.0	2.043130275809307	0.0	0.0	0.0	0.0	0.0	0.0	0.0	0.0
2R_18921	0.0	0.0	0.0	0.0	0.0	0.0	0.5759539568583992	0.0	0.0	0.0	1.7035215026149906	0.0	0.0	0.0	0.0	0.5787448320980217	0.0	0.0	0.0	0.0	1.829654584085207	0.0	0.0	1.5254333985100175	0.0	0.0	0.0	0.0	0.908896900916059	0.0	0.0	0.0	0.0	0.0	0.0	0.0	0.0	0.0	0.0	0.8851952249382864	1.3684558474220994	0.0	0.0	0.0	0.0	0.0	0.0	0.0	0.0
2R_18922	0.0	0.0	0.0	0.0	0.0	0.0	0.9265259658747517	0.0	0.0	0.0	0.0	0.0	0.0	0.0	0.0	0.0	0.0	0.7017882687950127	0.0	0.3250387771261112	0.0	0.26069746635171287	0.0	0.0	0.0	0.0	0.32981237732422497	0.0	0.0	0.0	0.0	0.0	0.0	0.0	0.0	0.0	0.0	3.3468508922146674	0.0	0.0	0.0	0.0	0.0	2.234116659316423	0.0	0.0	0.0	0.0	0.27321951245234816
2R_18923	0.0	0.0	0.0	0.0	0.0	0.0	0.6437315625222189	0.0	0.0	1.1172514006701497	0.0	0.33521698461327226	0.0	0.0	0.0	0.3234254323906948	0.0	0.0	0.0	0.0	0.255620781458291	0.2716910160230592	0.0	0.0	0.3519778338439359	0.2835315464570408	0.0	1.122820255003708	0.0	0.0	0.0	0.0	0.0	0.0	0.0	0.0	0.0	0.0	0.6019126617504849	0.0	0.3823735432380546	0.0	0.5252481810786801	0.0	0.0	0.0	0.0	0.0	0.0
2R_18924	0.0	0.0	0.0	0.0	0.0	0.0	0.0	0.0	0.0	0.0	0.6404728636771443	0.0	0.0	0.5139530016705529	0.0	0.870362620919479	0.0	0.984103190698729	0.0	0.0	0.0	0.0	0.0	1.1470341825362669	0.0	0.0	0.46248908294519714	0.0	0.0	0.0	0.493654369275584	0.0	0.6694727393378432	0.0	0.0	0.0	0.0	0.0	0.0	0.0	0.0	0.0	0.7067415511167788	0.0	0.0	0.0	0.0	0.0	0.38313007771870256
2R_18925	0.0	0.0	0.0	0.0	0.0	0.0	0.0	0.0	0.0	0.0	1.0535740286416206	1.4839402055197826	0.0	0.0	0.0	0.0	0.0	0.0	0.0	0.0	0.0	0.6013615667778043	0.0	0.0	0.0	0.6275694261229037	0.0	0.0	1.1242478219946943	1.1485261366073065	0.0	0.0	0.0	0.0	0.0	0.0	0.0	0.0	0.0	0.0	0.0	0.0	0.0	0.0	0.0	0.0	0.0	0.6370917221589484	0.0
2R_18926	0.0	0.0	0.0	0.0	0.0	0.0	0.0	0.0	0.0	0.0	0.0	0.5969573323552784	3.9767566527162037	1.3604250185425928	0.0	0.0	0.7285454299073727	0.0	0.0	0.0	0.0	0.48382973296275844	0.0	0.0	0.0	0.0	0.0	0.0	0.9045215949103654	0.9240548859032469	0.0	0.0	0.8860415844124729	0.0	0.0	0.0	0.0	0.0	0.0	0.0	0.0	0.0	0.0	0.0	0.0	0.0	0.0	0.0	0.5070694610115305
2R_18927	0.0	0.0	0.0	0.0	0.0	0.0	0.0	0.0	0.0	0.0	0.0	0.0	0.0	0.0	0.0	0.0	0.0	0.0	0.0	0.669885690705738	0.0	0.537282055563776	0.0	0.0	0.0	0.0	0.0	1.1102155372444007	0.0	0.0	0.0	0.0	0.0	0.0	2.0487449695628204	0.0	0.0	0.0	0.0	0.0	0.7561620781995599	0.0	0.0	0.0	0.0	0.0	0.0	0.5692048993059458	0.0
2R_18928	0.0	0.0	0.0	0.0	0.0	0.0	0.0	0.0	0.0	0.0	0.0	0.0	0.0	0.0	0.0	0.0	0.0	0.0	0.0	0.0	0.0	0.0	0.0	0.0	0.0	0.0	0.0	0.0	0.0	0.0	1.5588289578043708	0.0	0.0	0.0	0.0	0.0	0.0	0.0	2.5574374885554674	2.101830315875671	3.249296770946348	0.0	0.0	0.0	0.0	0.0	0.0	0.0	1.2098226956446627
2R_18929	1.1792825527976591	0.0	0.0	0.8467075016760576	0.0	0.0	0.6365050677896993	0.0	0.0	0.0	0.0	1.3258154295217732	0.0	0.7553607194901497	0.0	1.2791787058702535	0.0	0.0	0.0	0.0	0.0	0.0	0.5231638101225082	0.0	0.6960531004989309	0.0	0.6797237983128984	0.0	0.0	0.0	0.7255276617578432	0.0	0.0	0.0	0.0	0.0	0.0	0.0	0.0	0.0	0.0	0.0	0.0	0.0	0.0	0.0	0.9739797416109665	0.0	0.5630892517861473
2R_18930	0.0	0.0	1.0842000609320435	0.0	0.0	0.0	1.2751308092940714	0.38285378599514724	5.470848583323759	0.0	0.0	0.0	1.4744852129775932	0.5044127032102237	0.0	0.8542064370947005	0.0	0.0	0.3931635773576467	0.0	0.6751259953888894	0.7175694659266802	0.0	0.0	0.4648084245597335	0.0	0.0	0.0	0.0	0.6852344180091664	0.0	0.6645683143663321	0.0	0.0	0.6840526397659774	0.0	0.0	0.0	0.7948627701221894	0.6532580658100015	0.0	0.0	0.0	0.0	0.0	0.0	0.0	0.3801020817354792	0.3760181914592882
2R_18931	0.0	0.0	1.0883441605438238	0.0	0.0	0.0	0.0	0.7686343090069798	0.0	0.0	0.0	0.0	0.0	0.0	0.0	0.0	0.0	0.0	0.0	0.8980885084186817	0.0	0.7203122063602272	0.7013844487356703	0.0	0.0	0.7517040378834781	0.0	1.4884208301518338	0.0	0.0	0.0	0.0	0.0	0.0	0.0	0.0	0.0	0.0	0.0	0.0	0.0	0.0	0.0	0.0	0.0	0.0	0.0	0.0	0.0
2R_18932	0.0	0.0	1.0003971576715958	0.0	0.0	0.0	0.7843799825287203	0.0	0.0	0.0	0.0	0.0	0.0	0.9308485634121035	1.2848869286653906	0.0	0.0	0.0	0.0	3.3020627986303044	0.0	0.0	0.0	0.0	0.0	0.0	0.0	0.0	0.0	0.0	0.0	0.0	1.2125189183264231	0.0	0.0	0.0	0.0	0.0	0.0	2.411058754970247	0.0	0.0	0.0	0.0	0.0	0.0	0.0	0.0	0.0
2R_18933	0.0	0.0	0.0	0.0	0.0	0.0	0.0	0.0	0.0	0.0	0.0	0.0	0.0	0.0	0.0	0.0	0.0	0.0	0.0	0.0	0.0	0.0	0.0	0.0	0.0	0.0	0.0	0.0	0.0	0.0	0.0	0.0	0.0	0.0	0.0	0.0	0.0	0.0	0.0	0.0	0.0	0.0	0.0	0.0	0.0	0.0	0.0	0.0	0.0
2R_18934	0.0	0.0	0.0	0.0	0.0	0.0	0.0	0.0	0.0	0.0	0.0	0.0	0.0	0.0	0.0	0.0	0.0	0.0	0.0	0.0	0.576601510695958	0.0	0.0	0.0	0.0	1.2791191473903412	0.7753272268560947	0.0	0.0	1.1704695221441128	0.0	0.0	0.0	0.0	0.0	0.0	0.0	0.0	1.357729008151805	0.0	0.0	0.0	0.0	5.251990504401168	0.0	0.0	0.0	0.0	0.0
2R_18935	0.0	0.6495243338445955	0.49283953440463507	0.0	0.0	0.0	0.0	0.0	0.0	2.6826603298652794	0.0	0.0	0.0	0.0	0.0	0.0	0.0	0.0	0.0	0.40668525489405033	0.3068887313526734	0.0	0.31761091544867115	0.0	0.0	0.0	0.4126579355400244	0.0	0.0	0.0	0.0	1.208358311106589	0.0	0.0	0.6218929451096142	0.0	0.0	0.0	0.0	0.5938966664936447	0.0	0.0	1.2611865672027676	0.0	0.0	0.0	0.0	0.34556229931901417	0.0
2R_18936	0.0	1.0533689372034107	0.7992646764976221	0.833635526211585	0.0	0.0	0.0	0.0	0.0	0.0	0.0	0.0	0.0	0.0	0.0	0.0	0.0	0.0	0.579674860370818	0.0	0.0	0.5289871747059492	0.0	0.0	0.0	0.0	0.0	0.0	0.0	1.01030000858755	0.0	0.0	0.0	0.0	0.0	0.0	0.0	2.263723825693265	1.1719345122994527	0.0	0.0	0.0	1.02266742344056	0.0	0.0	0.0	0.0	0.0	0.0
2R_18937	0.0	0.0	0.0	0.3889116467020818	0.0	0.0	0.5847219578385647	0.0	0.0	0.0	0.0	0.0	0.0	0.0	0.0	0.29377765990112387	0.0	0.664338117276405	0.27043269799588004	0.3076934437911771	0.0	0.24678563560516537	0.24030081047696153	0.0	0.0	0.0	0.0	0.0	0.46136671955159586	0.0	0.33325104254256144	0.45711508544235185	0.0	0.0	0.0	0.0	0.0	0.0	0.0	0.44933547103185895	1.0419663405277289	0.0	0.0	4.229791010255974	0.0	0.0	0.8947412522378038	0.26144850997748953	0.258639456623331
2R_18938	0.0	0.6229718761215441	0.0	0.0	0.0	0.0	0.0	0.33383515433733324	0.0	0.0	0.0	0.7719937944050831	0.0	0.439830292361353	0.0	0.3724191168989346	0.0	0.0	0.0	0.0	0.29434316586678916	0.6256955583780682	0.0	0.0	0.40529674206266864	0.32648195710523337	0.0	0.0	0.0	0.5975005238585843	0.0	0.0	0.0	0.0	0.0	0.0	0.0	1.3387866576521699	0.6930926250370285	1.1392365190012974	0.0	0.0	0.0	0.0	0.0	0.0	0.0	0.0	0.3278747542045921
2R_18939	0.0	0.0	0.0	0.0	0.0	0.0	0.0	0.0	0.0	0.0	0.0	0.0	0.0	1.4698628147637727	0.0	0.0	0.0	0.0	0.0	0.0	0.0	0.0	0.0	0.0	0.0	0.0	0.0	0.0	0.0	0.0	0.0	0.0	0.0	0.0	0.0	0.0	0.0	0.0	0.0	0.0	0.0	0.0	0.0	0.0	0.0	0.0	0.0	0.0	0.0
2R_18940	0.0	0.0	0.3248116823068905	0.677559175731646	0.0	0.0	0.25467463570767085	0.0	0.0	0.0	0.0	0.2652387063480746	0.0	0.0	0.0	0.2559087016021625	0.32370562663501684	0.0	0.0	0.0	0.0	0.6449223361950472	0.0	0.0	0.0	0.448685741135069	0.5439341160889756	0.44421286147266337	0.40189495076867227	0.0	0.5805876568922025	0.7963827340559896	0.0	1.6333600061022329	0.40986584803887594	1.2574279412056872	0.0	0.0	0.0	0.3914145718713284	0.6051021792180138	0.6629118016398183	0.4155999082854122	0.0	0.0	0.0	0.38970300227582655	0.2277468911239817	0.6758998034415782
2R_18941	0.0	0.0	0.0	0.0	0.0	0.0	0.0	0.0	0.0	0.0	0.0	0.27626898078405576	0.0	0.0	0.0	0.26655097643486786	0.6743346382270528	0.0	0.24536957553198147	0.0	0.21066979300639488	0.0	0.0	0.0	0.0	0.0	0.2832771391751066	0.0	0.0	0.0	0.0	0.4147506396802803	0.0	0.0	0.0	0.0	0.0	0.9582077681903767	0.0	0.0	0.0	0.0	0.0	0.0	0.0	0.0	0.0	0.23721802279110107	0.0
2R_18942	0.0	0.0	0.0	0.5232022131035052	0.0	0.0	0.0	0.35427254101554917	0.0	0.0	0.5816582448369396	0.4096276255492287	0.0	0.0	0.0	0.0	0.0	0.0	0.3638126738728983	0.0	0.0	0.0	0.0	0.0	0.0	0.346469181081286	0.0	0.0	0.0	0.0	0.0	0.0	0.0	2.522517886543704	0.6329859485348243	0.0	0.0	0.0	0.0	1.2089805736769987	0.0	0.0	0.0	0.0	0.0	0.0	0.0	0.0	0.0
2R_18943	0.0	0.0	0.0	0.0	0.0	0.0	0.0	0.0	0.0	0.0	0.0	0.0	0.0	0.0	0.0	0.0	0.0	1.6746199952306822	0.0	0.0	0.0	0.0	0.0	0.9759374806642387	0.0	0.0	0.0	0.0	0.5814914977802144	0.0	0.42001869587219065	0.5761328774432284	0.0	0.0	0.0	0.9096701208660496	0.0	0.0	0.6890887889526388	0.0	1.313260238143985	0.9591500855993494	0.0	0.0	0.0	0.0	0.0	0.0	0.6519613948883554
2R_18944	5.442544149918144	0.0	0.0	0.0	0.0	0.0	0.0	0.0	0.0	0.0	0.0	0.0	0.0	0.0	0.0	0.0	0.0	0.0	0.0	0.0	0.0	0.0	0.0	0.0	0.0	0.0	0.0	0.0	0.0	0.0	0.0	0.0	4.540963120113924	0.0	4.7276138031194685	0.0	0.0	0.0	0.0	0.0	0.0	0.0	0.0	0.0	0.0	0.0	0.0	0.0	0.0
2R_18945	0.0	0.0	0.0	0.0	0.0	0.0	0.0	0.422133720480611	0.0	0.0	0.0	0.0	1.6257640684680783	0.556164308288995	0.0	0.0	0.5956829072661698	1.0649282493942687	0.0	0.0	0.0	0.0	0.7704002367902167	0.0	0.0	0.8256712418211071	0.0	0.8174402512484356	0.0	0.0	0.5341985355267667	0.0	0.0	0.0	0.0	1.1569590857616747	0.0	0.0	0.0	0.0	0.5567543404429193	0.0	0.0	0.0	0.0	0.0	0.0	0.4190996975734672	0.0
2R_18946	0.9744013083481247	0.0	0.0	0.6996057861316305	0.0	0.0	0.5259226207944334	0.47371955499163976	0.0	0.0	0.0	0.0	0.0	0.0	0.0	0.0	0.0	1.1950652410016367	0.4864762520779833	0.0	0.0	0.0	0.0	0.0	0.0	0.0	0.0	0.0	0.0	0.0	0.0	0.8222956587065158	0.0	0.0	0.0	0.0	0.0	0.0	0.0	0.0	0.0	0.0	0.0	0.0	0.0	0.0	0.0	0.0	0.0
2R_18947	0.0	0.0	0.0	0.0	0.0	0.0	0.0	0.0	0.0	0.0	0.0	0.0	0.0	0.0	0.0	0.0	0.0	0.0	0.0	0.0	0.0	0.0	0.0	0.0	0.0	0.0	0.0	0.0	0.0	0.0	0.0	0.0	0.0	0.0	0.0	0.0	0.0	0.0	0.0	0.0	0.0	0.0	0.0	0.0	0.0	0.0	0.0	0.0	0.0
2R_18948	0.0	0.0	0.5419710511582735	0.0	0.0	0.0	0.0	0.0	0.0	0.0	0.0	0.44256936655223594	0.0	0.0	0.0	0.0	0.5401255197695393	0.0	0.0	0.0	0.3374826829198327	0.0	0.0	1.1254744156030372	0.0	0.3743317990221555	0.0	0.0	0.0	1.3701427668210886	0.0	0.0	0.0	0.0	0.0	0.0	0.0	1.5350018803773036	0.0	1.959307917582888	0.0	0.0	0.0	0.0	0.0	0.0	0.0	0.38001164583689834	0.0
2R_18949	0.0	0.0	0.0	0.0	0.0	0.0	0.0	0.0	0.0	0.0	0.0	0.0	0.0	0.0	0.0	0.0	19.076870248667	0.0	0.0	0.0	0.0	0.0	0.0	0.0	0.0	0.0	0.0	0.0	0.0	0.0	0.0	0.0	0.0	0.0	0.0	0.0	0.0	0.0	0.0	0.0	0.0	0.0	0.0	0.0	0.0	0.0	0.0	0.0	0.0
2R_18950	0.0	0.0	0.0	0.0	0.0	0.0	0.0	0.0	0.0	0.0	0.0	0.0	0.0	0.0	0.0	0.0	0.0	0.0	0.0	0.0	0.0	0.0	0.0	0.0	0.0	0.0	0.0	0.0	0.0	0.0	0.0	0.0	0.0	0.0	0.0	0.0	0.0	0.0	0.0	0.0	0.0	0.0	0.0	0.0	0.0	0.0	0.0	0.0	0.0
2R_18951	0.0	0.0	0.0	0.0	0.0	0.0	0.0	0.0	0.0	0.0	0.0	0.0	0.0	0.0	0.0	0.0	0.0	1.144835418460242	0.9320583086357298	0.0	0.0	0.0	0.0	0.0	0.5509520451339915	0.0	0.0	0.0	0.7950604484458953	0.0	0.5742822620289162	0.7877337255196974	0.0	0.0	0.0	0.0	0.0	0.0	0.9421758420461044	0.0	0.5985305476524584	0.0	0.0	0.0	0.0	0.0	0.770941369523377	0.0	0.44570618914299837
2R_18952	0.0	0.551350132420518	0.0	0.0	0.0	0.0	0.0	0.29545484090938634	0.0	0.0	0.0	0.0	0.0	0.0	0.0	0.0	0.0	0.0	0.30341108394064853	0.34521565622044087	0.0	0.0	0.0	0.0	0.0	0.0	0.7005711581509615	0.0	0.0	0.0	0.37388992082507033	0.512858779975634	0.0	0.0	0.0	0.0	0.0	1.1848692200598359	0.0	0.5041304669483243	1.1690307390787686	0.0	0.5352804695694391	0.0	0.0	0.0	0.0	0.0	0.0
2R_18953	0.0	0.0	0.0	0.0	0.0	0.0	0.0	1.83438039766432	0.0	0.0	0.0	0.0	0.0	0.0	3.336017715588477	4.092788424939488	0.0	0.0	0.0	2.1433286751656793	0.0	0.0	0.0	0.0	0.0	0.0	0.0	0.0	0.0	0.0	0.0	0.0	0.0	0.0	0.0	0.0	0.0	0.0	0.0	0.0	0.0	0.0	0.0	0.0	0.0	0.0	0.0	0.0	0.0
2R_18954	0.8322602724220906	0.7550557019692458	0.0	0.5975506161224893	0.0	0.0	0.44920352621174453	0.8092311915249542	0.0	0.0	0.0	0.0	0.0	0.0	0.735836905576231	0.0	0.0	0.0	0.0	0.0	0.0	0.0	0.0	2.3794612519011897	0.0	0.0	0.0	0.0	0.0	0.0	0.0	0.0	0.0	0.0	0.0	1.1089464476453075	0.0	0.0	0.0	0.0	0.5336495954295687	0.0	0.0	0.0	0.0	0.0	0.0	0.0	0.0
2R_18955	0.0	0.0	0.0	0.0	0.0	0.0	0.0	0.0	0.0	0.0	0.0	0.0	0.0	0.40823231488624034	0.0	0.0	0.4372395145592014	0.0	0.0	0.0	0.2731971718628769	0.0	0.0	0.9110880140176357	0.0	0.0	0.0	0.0	0.0	0.0	0.7842182661373298	0.0	0.5317614747745119	0.0	0.5536188737089055	0.0	0.0	0.0	0.0	0.0	0.0	0.0	0.0	0.0	0.0	0.0	0.0	0.0	0.0
2R_18956	0.0	0.0	0.0	0.0	0.0	0.0	0.36985570930169726	0.0	4.760510612368282	0.0	0.0	0.38519756629096036	0.0	0.0	0.0	0.0	0.0	0.8404310537257318	0.0	0.0	0.2937336335291068	0.624399854177658	0.0	0.0	0.0	0.3258058710478608	0.3949689331261116	0.0	0.583658995597577	0.0	0.4215843070806602	0.0	0.0	0.0	0.0	0.0	0.0	0.0	0.6916573535004018	0.0	0.0	0.0	0.0	0.0	0.0	0.0	0.5659530244274946	0.0	0.0
2R_18957	0.0	0.7340101396160686	0.0	0.5808951710765323	0.0	0.0	0.8733658778571619	0.0	0.0	0.0	0.6457970879717709	0.4547968331586913	0.0	0.0	0.0	0.0	0.5550483030785753	0.0	0.0	0.4595841682445722	0.0	0.0	0.0	1.1565694300194533	0.0	0.0	0.0	0.0	0.6891171857556722	0.703998783490102	0.0	0.0	0.6750380383934634	0.0	0.0	0.0	0.0	0.0	0.0	0.0	0.0	0.0	0.0	0.0	0.0	7.005695630547635	0.0	0.3905107450984067	0.0
2R_18958	0.0	0.0	0.0	0.0	2.3858444982903038	0.0	0.0	1.2101942894320026	0.0	0.0	1.3246289316973636	0.0	0.0	0.0	0.0	0.0	0.0	1.0176633797496386	0.0	0.0	0.0	0.0	0.0	0.0	0.0	0.0	0.0	0.0	0.0	0.0	0.5104891220893952	0.7002297033518875	0.6923033041698259	0.0	0.0	2.2112191955053873	0.0	0.0	0.0	0.0	0.0	0.0	0.730843068406619	0.0	0.0	0.0	0.0	0.8009974661246156	0.7923913944392825
2R_18959	0.0	0.0	0.0	0.0	0.0	0.0	0.0	0.0	0.0	0.0	0.0	0.0	0.0	0.0	0.0	0.0	0.0	0.0	0.0	0.0	0.0	0.0	0.0	0.0	0.0	0.0	0.0	0.0	0.0	0.0	0.0	0.0	0.0	0.0	0.0	0.0	0.0	0.0	0.0	0.0	0.0	0.0	0.0	0.0	0.0	0.0	0.0	0.0	0.0
2R_18960	0.0	0.0	0.0	0.0	0.0	0.0	0.0	0.31298669430965154	0.0	1.2061533117351482	0.0	0.0	0.0	0.412362291612716	0.0	0.0	0.8833258986736863	0.0	0.32141504903829404	0.0	0.0	0.0	0.8568079676286525	0.0	0.0	0.0	0.3710710074058352	0.0	0.5483442197939103	0.0	0.0	0.0	0.5371411628461606	0.0	1.1184393744344892	0.0	0.0	0.0	0.0	0.0	0.8255995297385079	0.9044747986186862	0.0	0.0	0.0	0.0	0.5317095632218622	0.0	0.0
2R_18961	0.0	0.0	0.4638371671794386	0.0	0.0	0.0	0.0	0.32758126832653406	0.0	0.0	0.0	0.0	1.2616141040382503	0.0	0.0	0.36544241994216364	0.0	0.0	0.6728052747126171	0.0	0.0	0.0	0.0	0.0	0.0	0.32036582188762364	0.0	0.0	0.0	0.0	0.0	0.5686247316162345	0.0	0.0	0.0	0.0	0.0	0.0	0.6801086051829444	0.5589473411797243	0.0	0.0	0.0	0.0	0.0	0.0	0.0	0.0	0.0
2R_18962	0.0	0.0	0.0	0.0	0.0	0.0	0.0	0.2541873295546862	0.0	0.0	0.0	0.5878081995952117	0.0	0.0	0.0	0.0	0.0	0.0	0.0	0.2969978271638965	0.6723525278774166	0.0	0.0	0.0	0.0	0.0	0.301359611007425	0.0	0.4453293237068572	0.0	0.643334055583033	0.0	0.43623093332742385	0.0	0.9083233345857598	0.0	0.0	0.0	0.0	0.0	0.33524897952724997	0.0	0.0	0.0	0.0	0.0	0.0	0.25236039618462375	0.4992979745653118
2R_18963	0.0	0.0	0.0	0.6542368855026895	0.0	0.0	0.49181694071813187	0.44299920384183084	0.0	0.0	0.0	0.0	0.0	0.0	0.0	0.0	0.0	0.0	0.0	1.0352191921356466	0.0	0.0	0.40424002511462426	0.6512968427343474	0.0	0.4332415121272531	0.0	0.0	0.0	0.792883112893988	0.0	0.0	0.0	0.0	0.3957578400518569	0.0	0.0	0.0	0.0	0.37794167596497674	0.2921369670147274	0.0	0.0	0.0	0.0	0.0	0.0	0.0	0.0
2R_18964	0.0	0.484209914682213	0.0	0.0	0.0	0.0	0.0	0.2594760659276788	0.0	0.0	0.0	0.30001920122887865	0.0	0.0	0.47188508654372485	0.0	0.366152832192157	0.0	0.5329268877602682	0.0	0.0	0.486326918681276	0.23677381471028355	0.0	0.6300403225806452	0.0	0.0	0.0	0.0	0.4644121007216964	0.0	0.900811631279783	0.0	0.0	0.0	0.7111566251351198	0.0	0.0	1.0774236645333677	0.0	0.0	0.7498387846612978	0.0	0.0	0.0	0.0	0.0	0.0	0.0
2R_18965	0.0	0.8594622018407444	0.0	0.0	1.3619736414517223	0.0	0.2556589207297303	0.0	0.0	0.8874360180816863	0.0	0.0	0.0	0.0	0.8375858965276535	0.0	0.6499134152852485	0.0	0.0	0.0	0.0	0.21580495962094978	0.21013421860918377	0.0	0.0	0.0	0.0	0.0	0.0	0.8243215071498762	0.29141577711029315	0.0	0.0	0.0	0.0	1.2622877400050794	0.0	0.0	0.0	0.0	0.0	0.0	0.41720614898448266	0.0	0.0	0.0	0.391209154732375	0.2286271038437566	0.22617069002461054
2R_18966	0.0	0.0	0.28642076298481367	0.2987377404379501	0.0	0.0	0.0	0.6068470798761255	0.0	0.0	0.3321149364773724	0.0	0.0	0.2665085098565773	0.0	0.0	0.0	0.0	0.0	0.23635096795175414	0.0	0.0	0.0	0.0	0.0	0.19782680136930963	0.0	0.0	0.7087864427865456	0.0	0.2559827258760855	0.0	0.0	0.0	0.3614220033065053	0.0	0.0	0.0	0.0	0.0	0.0	0.0	0.0	0.0	0.0	0.0	0.0	0.0	0.0
2R_18967	0.0	0.0	0.7493106342165208	0.3907666529116805	0.0	0.0	0.5875109277032553	0.0	0.0	0.0	0.0	0.6118812656641603	0.0	0.0	0.0	0.2951789020289417	0.0	0.0	0.0	0.0	0.23329600597237776	0.0	0.0	0.0	0.3212376644736842	0.0	0.0	0.0	0.0	1.4207343870762426	0.0	0.45929540410646835	0.0	0.0	0.47276138031194687	0.0	0.0	0.0	0.0	0.0	0.0	1.5292764687171205	0.0	0.0	0.0	0.0	0.0	0.0	0.0
2R_18968	0.0	0.0	0.0	0.0	0.0	0.0	0.528568576566409	0.0	0.0	0.0	0.39084197836705287	0.0	0.0	0.0	0.4329220977465366	0.0	0.0	0.0	0.0	0.0	0.0	0.22308574251434676	0.21722368322044364	0.0	0.0	0.0	0.0	0.0	0.0	0.0	0.0	0.41321634462375373	0.0	0.0	0.0	0.0	0.0	0.0	0.4942310387767742	0.40618384026836735	0.31396726715418244	0.0	0.0	0.0	0.0	0.0	0.0	0.0	0.23380118977684658
2R_18969	0.587860515748842	0.0	0.0	0.0	0.0	0.0	0.3172913874965173	0.0	0.0	0.0	0.0	0.0	0.0	0.0	0.5197526268557637	0.0	0.4032950008156641	0.0	0.0	0.6678625859372183	0.2519878693039717	0.2678297118337103	0.0	0.0	0.0	0.5590039265553809	0.6776709817253482	0.0	0.0	0.5115215889988484	0.0	0.49609452069058935	0.0	0.0	0.0	0.0	0.0	0.0	0.5933582092828993	0.0	0.0	0.0	1.0355665861807055	0.0	0.0	0.0	0.0	0.0	0.0
2R_18970	0.0	0.0	0.3164635076435431	0.0	0.0	0.0	0.0	0.22349980671736713	0.0	0.0	0.3669505542934902	0.0	2.582295164600658	0.0	0.4064583963005132	0.24933144266962565	0.0	0.0	0.0	0.26114187942766054	0.3941205102284125	0.0	0.0	0.0	0.0	0.43715380697141415	0.26497707391858744	0.0	0.39156561402343687	0.4000215371595606	0.0	0.0	0.0	0.0	0.0	0.0	0.0	0.0	0.0	0.38135459746229866	0.0	0.0	0.0	0.0	0.0	0.0	0.0	0.6656803059679705	0.0
2R_18971	0.0	0.35633251881658407	0.5407488019034359	0.0	0.0	0.0	0.0	0.1909497458458883	0.0	0.0	0.0	0.0	0.0	0.25157770669309915	0.0	0.21301931446124223	0.0	0.0	0.19609179252900077	0.0	0.1683607971883747	0.0	0.0	0.0	0.0	0.1867438043074326	0.0	0.3697643676567108	0.0	0.3417632076527618	0.0	0.0	0.0	0.0	0.0	0.5233437478739161	0.0	0.0	0.0	0.0	0.0	0.0	0.6918936870755125	4.60055666735675	0.0	0.0	0.324390166760875	0.3791546462795214	0.18754046771654947
2R_18972	0.0	0.0	0.3665761712291959	0.0	0.0	0.0	0.0	0.0	0.0	0.0	0.0	0.0	0.0	0.0	0.9416438804541662	0.0	0.36532789822841544	0.0	0.0	0.0	0.0	0.0	0.0	0.0	0.0	0.0	0.0	0.0	0.0	0.0	0.3276199901661584	0.0	0.0	0.0	0.0	0.0	0.0	0.0	0.0	0.0	0.0	0.0	0.0	0.0	0.0	0.0	0.0	0.5140614571781409	0.0
2R_18973	0.0	0.0	0.0	0.0	0.0	0.0	0.3468025670326012	0.0	0.0	0.0	0.0	0.3611881645862228	0.0	0.8231231762677127	0.0	0.0	0.0	0.0	0.0	0.0	0.0	0.0	0.5700961752247604	0.0	0.0	0.0	1.111051443533588	0.0	0.0	0.0	0.3953069162898074	0.0	1.0721963405938897	0.0	0.5581338237469199	0.0	0.0	0.0	0.0	1.0660156864208257	0.0	0.0	0.0	2.5087177943353156	0.0	11.127493253957216	0.0	0.0	0.0
2R_18974	0.6506226588970175	0.0	0.4478773747578103	0.46713748519524523	0.0	0.0	0.702333157773455	0.3163097933054677	0.0	0.0	0.519329549705966	0.0	0.0	0.0	0.0	0.0	0.0	0.0	0.0	0.0	0.0	0.0	0.2886350081014074	0.0	0.0	0.3093426172414706	0.0	0.0	0.0	0.56613350854788	0.0	0.0	0.0	0.0	0.0	0.0	0.0	1.2685043065721207	0.6567073063416122	0.0	0.0	0.0	1.14612747023421	0.0	0.0	0.0	0.0	0.0	0.0
2R_18975	0.0	0.0	0.0	0.0	0.0	0.0	0.0	0.0	0.0	0.0	0.0	0.0	0.0	0.0	0.0	0.0	0.0	0.0	0.0	0.0	0.0	0.0	0.0	0.0	0.0	0.0	0.0	0.0	0.0	0.0	0.0	0.0	0.0	0.0	0.0	0.0	0.0	0.0	0.0	0.0	0.0	0.0	0.0	0.0	0.0	0.0	0.0	0.0	0.0
2R_18976	0.7532590127817509	0.6833829890802916	1.0370609278480416	0.0	0.0	0.0	0.0	0.36620796921274956	0.0	0.0	0.601254288596527	0.0	0.0	0.0	0.0	0.0	0.0	0.0	0.0	0.0	0.0	0.0	0.3341674598688273	0.0	0.4445993626223537	0.0	0.8683382554363728	0.0	0.0	0.6554416172261592	0.0	0.0	0.6284783922215492	0.0	0.0	0.0	0.0	0.0	0.0	0.6248555412095667	0.0	0.0	0.6634650937413149	0.0	0.0	0.0	0.0	0.0	0.0
2R_18977	0.0	0.0	0.0	0.3297975082874816	0.0	0.0	0.4958448695774281	0.0	0.0	0.0	0.0	0.0	0.0	0.0	0.0	0.24912378183453163	0.0	0.0	1.146636141072204	0.0	0.39379225883177593	0.0	0.0	0.0	0.2711167406996114	0.0	0.2647563822967786	0.0	0.0	0.0	0.282597254149432	0.0	0.38324619336885973	0.0	0.0	1.2240896934585628	0.0	0.8955598144400065	0.0	0.3810369784194373	0.2945295379550202	0.0	0.0	0.0	0.0	0.0	0.37937078775130095	0.0	0.2193265464341934
2R_18978	0.8876252261669076	0.0	0.0	0.0	0.0	0.0	0.4790861642215386	0.0	0.0	0.0	0.0	0.0	0.0	0.0	0.0	0.0	0.0	0.0	0.0	0.0	0.0	0.0	0.0	0.0	0.0	0.0	0.0	0.0	0.0	0.0	0.5460919042093637	0.0	0.0	0.0	0.0	0.0	0.0	0.0	0.0	0.0	0.0	2.4940989618562486	0.0	0.0	0.0	0.0	0.0	0.42843051165570917	0.42382737138195525
2R_18979	0.0	0.0	0.0	0.0	0.0	0.0	0.0	0.0	0.0	0.0	0.0	0.0	0.0	0.0	0.0	0.0	2.5535968049396778	0.0	0.0	0.0	0.0	0.0	0.0	0.0	0.0	0.0	0.0	0.0	0.0	0.0	0.0	0.0	0.0	0.0	0.0	0.0	0.0	0.0	0.0	0.0	0.0	0.0	0.0	0.0	0.0	0.0	0.0	0.0	0.0
2R_18980	0.0	0.0	0.0	0.0	0.0	0.0	0.0	0.0	0.0	0.0	0.0	0.0	0.0	0.0	0.0	0.0	0.0	0.0	0.0	0.0	0.0	0.0	0.0	0.0	0.0	0.0	0.0	0.0	0.0	0.0	0.0	0.0	0.0	0.0	0.0	0.0	0.0	0.0	0.0	0.0	0.0	0.0	0.0	0.0	0.0	0.0	0.0	0.0	0.0
2R_18981	0.0	0.0	1.3174692469741025	1.3741244937553598	0.0	0.0	1.032986246511218	0.0	0.0	0.0	0.0	0.0	0.0	0.0	0.0	0.0	0.0	0.0	0.0	0.0	0.0	0.0	0.8490443326800219	0.0	0.0	0.9099575195431576	0.0	0.0	0.0	0.0	1.1774613180407796	0.0	0.0	0.0	0.0	0.0	0.0	0.0	0.0	3.1752346935033264	0.0	0.0	0.0	0.0	0.0	0.0	1.5806750462466	0.0	0.0
2R_18982	0.0	0.0	0.0	0.0	0.0	0.0	0.0	1.0590859833782809	0.0	0.0	0.0	0.0	0.0	0.0	0.0	0.0	0.0	0.0	0.0	0.0	1.8675967298381262	0.0	0.0	0.0	0.0	1.035758098281843	0.0	0.0	0.0	0.0	0.0	0.0	0.0	0.0	0.0	0.0	0.0	0.0	0.0	1.807103615887838	0.0	0.0	0.0	0.0	0.0	0.0	0.0	0.0	0.0
2R_18983	0.0	0.0	0.0	0.0	0.0	0.0	0.0	0.0	0.0	0.0	0.0	0.0	0.0	0.0	0.0	0.0	0.0	0.0	0.0	0.0	0.0	0.0	0.0	0.0	0.0	0.0	0.0	0.0	0.0	0.0	0.0	0.0	0.0	0.0	0.0	0.0	0.0	0.0	0.0	0.0	0.0	0.0	0.0	0.0	0.0	0.0	0.0	0.0	0.0
2R_18984	1.2663860861654157	0.0	0.0	0.0	0.0	0.0	0.0	0.0	0.0	0.0	0.0	0.0	0.0	0.0	0.0	0.0	0.0	0.0	0.0	0.0	0.0	0.0	0.0	1.8103210749252068	0.0	0.6021111945235819	0.0	0.0	0.0	0.0	0.0	0.0	1.0566037416874343	0.0	0.0	0.0	0.0	0.0	0.0	0.0	0.0	0.0	0.0	0.0	0.0	0.0	0.0	0.0	0.0
2R_18985	0.0	0.0	0.7988442321649039	0.0	0.0	0.0	0.0	0.2820886566283726	0.0	0.0	0.0	0.0	0.0	0.3716538977537016	1.026017021417182	0.314691868198486	0.0	0.0	0.0	0.0	0.0	0.0	0.0	0.0	0.0	0.0	0.0	0.0	0.0	0.0	0.7139507693819073	0.0	0.0	0.0	0.0	0.0	0.0	0.0	0.0	0.0	0.0	0.0	0.0	0.0	0.0	0.0	0.0	0.2800611866478141	0.27705215509590203
2R_18986	0.9080864004254204	0.8238478241025579	0.0	0.0	0.0	0.0	0.0	0.0	6.308591039277288	0.0	0.0	0.0	0.0	0.0	0.0	0.0	0.0	0.0	0.0	0.5158340417454174	0.0	0.0	0.0	0.0	0.0	0.0	0.0	0.8549025240142119	0.0	0.0	0.0	0.0	1.515315903967764	0.0	0.0	0.0	0.0	0.0	0.0	0.0	0.0	0.0	0.0	0.0	0.0	0.0	0.7499964750165674	0.4383065168640186	0.0
2R_18987	0.0	0.0	0.0	0.0	0.0	0.0	0.0	0.0	0.0	0.0	0.0	0.0	0.0	0.0	0.0	0.0	0.0	0.0	0.0	0.0	0.0	12.6690205706887	0.0	0.0	0.0	0.0	0.0	0.0	0.0	0.0	0.0	0.0	11.600443600963299	0.0	0.0	0.0	0.0	0.0	0.0	0.0	0.0	0.0	0.0	0.0	0.0	0.0	0.0	0.0	0.0
2R_18988	0.0	0.0	0.0	1.131901500573138	0.0	0.0	0.8508971987698408	0.0	0.0	0.0	0.0	0.0	0.0	0.0	0.0	0.0	0.0	0.0	0.0	0.0	0.675769278852814	0.0	0.0	0.0	0.0	0.0	0.0	0.0	0.0	0.0	0.0	0.0	1.3153432953926945	0.0	1.3694088576925378	0.0	0.0	0.0	0.0	0.0	0.0	0.0	0.0	0.0	0.0	0.0	0.0	0.0	0.0
2R_18989	0.0	1.0581957952166798	0.0	0.0	0.0	0.0	0.6295499542537525	0.0	0.0	0.0	0.0	0.0	0.0	0.0	0.0	0.0	0.8001930065531806	0.0	0.0	0.6625658259148046	0.0	0.0	0.0	0.0	0.0	0.0	0.0	0.0	0.9934752519353891	0.0	0.0	0.0	0.0	0.0	0.0	0.0	0.0	2.2740968992688777	0.0	0.0	0.0	0.0	0.0	0.0	0.0	0.0	0.0	0.0	0.0
2R_18990	0.9297743307530857	0.0	0.0	0.0	0.0	0.0	0.0	0.0	0.0	1.7419578596006353	0.0	0.0	0.0	0.0	0.0	0.0	0.0	0.0	0.0	0.0	0.3985500748277766	0.0	0.0	0.0	0.0	0.0	0.0	0.0	0.0	0.0	0.5720232140748829	0.0	0.0	0.0	0.0	0.0	0.0	0.0	0.0	0.0	0.5961761144782145	0.0	0.0	0.0	0.0	0.0	0.0	0.0	0.0
2R_18991	0.0	0.0	0.0	0.0	0.0	0.0	0.0	0.0	0.0	0.0	0.0	0.0	0.0	0.0	0.0	0.0	0.0	0.0	0.0	0.0	0.0	0.0	0.0	0.0	0.0	0.0	0.0	0.0	0.0	0.0	0.0	0.0	0.0	0.0	0.0	0.0	0.0	0.0	0.0	0.0	0.0	0.0	0.0	0.0	0.0	0.0	0.0	0.0	0.0
2R_18992	0.0	0.0	0.0	0.0	0.0	0.0	0.0	0.0	0.0	0.0	0.0	0.0	0.0	1.6597824423565857	0.0	0.0	0.0	0.0	0.0	0.0	0.0	0.0	0.0	0.0	0.0	0.0	0.0	0.0	0.0	0.0	0.7971145727848505	0.0	0.0	0.0	0.0	0.0	0.0	0.0	0.0	0.0	0.8307716489537843	0.0	1.1411911342230212	0.0	0.0	0.0	2.1401622200159527	0.6253676380001894	0.6186485671542401
2R_18993	0.0	0.551350132420518	0.0	0.0	0.0	0.0	0.0	0.0	0.0	2.2771820100344025	0.0	0.0	0.0	0.0	0.5373163519873451	0.0	0.0	0.0	0.9102332518219456	0.0	0.0	0.0	0.2696047109648775	0.0	0.0	0.0	0.0	0.0	0.0	0.0	0.37388992082507033	0.512858779975634	0.0	0.0	0.0	0.0	0.0	0.0	0.0	0.0	0.0	0.0	0.0	0.0	0.0	0.0	0.0	0.29333130348071323	0.0
2R_18994	0.0	0.0	0.0	0.0	3.5783181117644722	0.0	0.0	0.0	0.0	0.0	0.0	0.0	0.0	0.0	0.0	0.0	0.0	0.0	1.2426275683014902	0.0	0.0	0.5669851252019388	0.0	0.0	0.0	0.0	0.0	0.0	0.0	0.0	0.0	0.0	0.0	0.0	0.0	0.0	0.0	0.0	0.0	0.0	0.0	0.0	0.0	0.0	0.0	0.0	1.0278251805040886	0.0	0.5942190449461937
2R_18995	0.0	0.0	0.0	0.0	0.0	0.0	0.0	0.0	0.0	0.0	0.0	0.0	0.0	0.0	0.0	0.0	0.0	0.0	0.0	0.0	0.0	0.0	0.0	0.0	0.0	0.0	0.0	0.0	0.0	0.0	0.0	0.0	0.0	0.0	0.0	0.0	0.0	0.0	0.0	0.0	0.0	0.0	0.0	0.0	0.0	0.0	0.0	0.0	0.0
2R_18996	0.0	0.0	0.0	0.0	0.0	0.0	0.0	0.45037838990806517	0.0	0.0	0.0	0.0	0.0	0.0	0.0	0.5024321736662837	0.0	0.0	0.0	0.0	0.0	0.0	0.0	0.0	1.0935750279955208	0.0	0.0	0.0	0.0	0.0	0.0	0.0	0.0	0.0	0.0	0.0	0.0	0.0	0.0	0.0	0.0	0.0	0.0	0.0	0.0	0.0	0.7651139851512799	0.0	0.0
2R_18997	0.0	0.0	0.0	0.5974003645217544	0.0	0.0	0.0	0.40451385686487523	0.0	0.0	0.0	0.0	0.0	0.0	0.0	0.0	0.0	0.0	0.4154069278493415	0.0	0.35666072826554107	0.0	0.0	0.0	0.0	0.39560386001763126	0.4795838516635637	0.0	0.7086973320947194	0.0	0.0	0.7021664714526848	0.0	0.0	0.0	0.0	0.0	1.6222310543690737	0.0	0.6902163421004843	0.5335154114729608	0.0	0.7328645101346735	0.0	0.0	0.0	1.3743963565302348	0.0	0.7945830729252851
2R_18998	0.0	0.812037184481937	0.6161493989770688	0.6426457261842081	0.0	0.0	0.9662067731771143	0.0	0.0	0.0	0.7144468730875151	0.0	0.0	0.0	0.0	0.0	0.0	0.0	0.0	0.5084390717122804	0.0	0.0	0.0	0.0	0.0	0.0	0.0	0.0	0.7623720015527993	0.0	0.0	0.0	0.0	0.0	0.7774923430610324	0.0	0.0	0.0	0.0	0.0	0.0	0.0	0.0	0.0	0.0	0.0	0.0	0.0	0.0
2R_18999	0.0	0.0	0.0	0.0	0.0	0.0	0.0	0.0	0.0	0.0	0.0	0.0	0.0	0.0	0.0	0.0	0.0	0.0	0.0	0.0	0.0	0.0	0.0	0.0	0.0	0.0	2.6416966455207653	0.0	0.0	0.0	0.0	0.0	0.0	0.0	0.0	0.0	0.0	0.0	4.6260572853925765	0.0	0.0	0.0	0.0	0.0	0.0	0.0	0.0	0.0	0.0
2R_19000	0.0	0.0	0.0	0.0	0.0	0.0	0.5458536736607261	0.0	0.0	0.0	0.0	1.1369920828967284	1.893577892705332	0.0	0.0	0.0	0.0	0.0	0.0	0.0	0.0	0.0	0.0	0.0	0.0	0.0	0.0	0.0	0.0	0.0	0.0	0.0	0.0	0.0	0.8784808044916372	0.0	0.0	0.0	0.0	0.0	0.0	1.4208436628667622	0.8907708303195587	0.0	0.0	0.0	0.0	0.0	0.0
2R_19001	0.0	0.633221149763704	0.9609383370673795	0.5011308267671414	0.0	0.0	1.5068831218881216	0.0	0.0	0.0	0.0	0.0	0.0	0.0	0.0	0.0	0.9576661293361627	0.0	0.0	0.0	0.2991857659379998	0.3179948213271368	0.30963882117775954	0.0	0.0	0.0	0.0	0.0	0.5944925732420795	0.0	0.0	0.0	0.0	0.0	0.0	0.0	0.0	0.0	0.0	0.0	0.0	0.0	0.6147652724753419	0.0	0.0	0.0	0.5764579529551511	0.0	0.6665380470415225
2R_19002	0.0	0.0	0.0	0.0	0.0	0.0	0.0	0.0	0.0	0.0	1.428121162370664	0.0	0.0	0.0	0.0	0.0	0.0	0.0	0.0	0.0	0.0	0.0	0.0	0.0	0.0	0.42533564511763167	0.5156271906098926	0.0	0.0	0.0	0.0	0.0	0.0	0.0	0.0	0.0	0.0	0.0	0.0	0.0	0.0	0.0	0.0	0.0	0.0	0.0	0.0	0.43178938833535646	0.0
2R_19003	0.0	2.1037851934335814	0.0	0.0	0.0	0.0	0.0	1.127366228978002	0.0	0.0	1.8509531112855941	0.0	0.0	0.0	0.0	0.0	0.0	0.0	1.1577248437679266	0.0	0.9940012027414552	0.0	0.0	0.0	0.0	0.0	0.0	0.0	0.0	0.0	0.0	0.0	0.0	0.0	0.0	3.0898185534952645	0.0	0.0	0.0	0.0	0.0	0.0	2.0424682248112096	0.0	0.0	0.0	0.0	0.0	0.0
2R_19004	0.0	0.0	0.0	0.0	0.0	0.0	0.0	0.0	0.0	0.0	0.0	0.0	0.0	0.0	0.0	0.0	0.0	0.0	0.0	0.0	0.0	0.0	0.0	0.0	0.0	0.0	0.0	0.0	0.0	0.0	0.0	0.0	0.0	0.0	0.0	0.0	0.0	0.0	0.0	0.0	0.0	0.0	0.0	0.0	0.0	0.0	0.0	0.0	0.0
2R_19005	0.0	0.0	0.0	0.0	0.0	0.0	0.0	0.0	0.0	0.0	0.0	0.0	0.0	0.0	0.0	0.0	0.0	0.0	0.0	0.0	0.0	0.0	0.0	0.0	0.0	0.0	0.0	0.0	0.0	0.0	0.0	0.0	0.0	0.0	0.0	0.0	0.0	0.0	0.0	0.0	0.0	0.0	0.0	0.0	0.0	0.0	0.0	0.0	0.0
2R_19006	0.0	0.0	8.531476883963382	0.0	0.0	0.0	0.0	0.0	0.0	0.0	0.0	0.0	0.0	0.0	0.0	0.0	0.0	0.0	0.0	0.0	0.0	0.0	0.0	0.0	0.0	0.0	0.0	0.0	0.0	0.0	0.0	0.0	0.0	0.0	0.0	0.0	0.0	0.0	0.0	0.0	0.0	0.0	0.0	0.0	0.0	0.0	0.0	0.0	0.0
2R_19007	0.0	0.0	0.5711896509574281	0.5957525701361628	0.0	0.0	0.44785186063638316	1.6135923859093366	0.0	0.0	0.0	0.0	1.55360753884951	0.0	0.0	0.0	1.1384892475383015	0.0	0.0	0.47133882851562203	0.0	0.0	0.3681037239728581	1.1861506942777245	0.0	0.0	0.0	0.0	0.0	0.0	0.0	0.0	0.0	0.0	0.0	0.0	0.0	0.0	0.0	0.0	0.0	0.0	0.0	0.0	0.0	0.0	0.0	0.0	1.1885870916589236
2R_19008	0.0	1.840650809950779	0.0	0.0	0.0	0.0	0.0	0.0	0.0	0.0	0.0	0.0	0.0	0.0	0.0	0.0	0.0	0.0	0.0	0.0	0.0	0.0	0.9000598719826842	0.0	0.0	0.0	0.0	0.0	0.0	0.0	0.0	0.0	0.0	0.0	0.0	2.7033544303113075	0.0	0.0	0.0	0.0	0.0	0.0	3.574006323489388	0.0	0.0	0.0	0.0	0.0	0.0
2R_19009	0.0	0.0	0.0	0.0	2.584826910943149	0.0	0.970406530952402	0.0	0.0	0.0	0.7175523199686343	0.0	0.0	0.0	0.0	0.0	0.0	0.0	0.4488110165870229	0.0	0.0	0.0	0.0	0.0	0.0	0.0	0.0	0.0	0.7656857619507468	0.0	0.0	0.0	0.0	0.0	0.0	1.197818819841821	0.0	0.0	0.0	0.0	0.0	0.0	0.0	0.0	0.0	0.0	0.0	0.0	0.42923891347784
2R_19010	0.7695504286395889	0.0	0.0	0.0	0.0	0.0	0.0	0.0	0.0	0.0	1.2285163208393224	0.4325858250276855	1.44088066626322	0.0	0.0	0.8347384764353328	0.5279412929282264	0.0	0.0	0.0	0.0	0.3506077785841757	0.3413948026055252	0.0	0.0	0.0	0.0	0.7244801854669275	0.0	0.0	0.0	0.0	0.0	0.0	0.0	1.0253886222878472	0.0	0.0	0.7767472930356838	0.0	0.0	0.0	0.0	0.0	0.0	0.0	0.0	0.0	0.0
2R_19011	1.2539093759568898	0.0	0.0	1.800576922851851	0.0	0.0	0.0	0.6096065209365702	0.0	0.0	0.0	0.0	0.0	0.0	0.0	0.0	0.0	0.0	0.0	0.0	0.0	0.0	0.0	0.0	0.0	0.5961790645282757	0.0	0.0	0.0	0.0	0.7714401738887867	0.0	1.0461938526067698	0.0	0.0	0.0	0.0	0.0	0.0	0.0	0.0	0.0	0.0	4.89575469527354	0.0	0.0	0.0	0.0	0.0
2R_19012	0.0	0.0	0.0	0.0	0.0	0.0	0.0	0.0	0.0	0.0	0.0	0.0	0.0	0.0	0.0	0.0	0.0	0.0	0.0	0.0	0.0	0.0	0.0	0.0	0.0	0.0	0.0	0.0	0.0	0.0	0.0	0.0	0.0	0.0	0.0	0.0	0.0	0.0	0.0	0.0	0.0	0.0	0.0	0.0	0.0	0.0	0.0	0.0	0.0
2R_19013	0.0	0.0	0.0	0.0	0.0	0.0	0.0	0.0	0.0	0.0	0.0	0.0	0.0	0.0	0.0	0.0	0.0	0.0	0.0	0.0	0.0	0.0	0.0	0.0	0.0	0.0	0.0	0.0	0.0	0.0	0.0	0.0	0.0	0.0	0.0	0.0	0.0	0.0	0.0	0.0	0.0	0.0	0.0	0.0	0.0	0.0	0.0	0.0	0.0
2R_19014	0.0	0.0	0.0	0.0	0.0	0.0	0.0	0.0	0.0	0.0	0.0	0.0	0.0	0.0	0.0	0.0	0.0	0.0	0.0	0.0	0.0	0.0	0.0	0.0	0.0	0.0	0.0	0.0	0.0	0.0	0.0	0.0	0.0	0.0	0.0	0.0	0.0	0.0	0.0	0.0	0.0	0.0	0.0	0.0	0.0	0.0	0.0	0.0	0.0
2R_19015	0.0	0.0	0.0	0.0	0.0	0.0	0.0	0.0	0.0	0.0	0.0	0.0	0.0	0.0	0.0	0.0	0.0	0.0	0.0	0.0	0.0	0.0	0.0	0.0	0.0	0.0	0.0	0.0	0.0	0.0	0.0	0.0	0.0	0.0	0.0	0.0	0.0	0.0	0.0	0.0	0.0	0.0	0.0	0.0	0.0	0.0	0.0	0.0	0.0
2R_19016	0.0	0.0	0.0	0.0	0.0	0.0	0.0	0.0	0.0	0.0	0.0	0.0	0.0	0.0	0.0	0.0	0.0	0.0	0.0	0.0	0.0	0.0	0.0	0.0	0.0	0.0	0.0	0.0	0.0	0.0	0.0	0.0	0.0	0.0	0.0	0.0	0.0	0.0	0.0	0.0	0.0	0.0	0.0	0.0	0.0	0.0	0.0	0.0	0.0
2R_19017	0.0	0.0	0.0	0.0	0.0	0.0	0.0	0.0	0.0	0.0	0.0	0.0	0.0	0.0	0.0	0.0	0.0	0.0	0.0	0.0	0.0	0.0	0.0	0.0	0.0	0.0	0.0	0.0	0.0	0.0	0.0	0.0	0.0	0.0	0.0	0.0	0.0	0.0	0.0	0.0	0.0	0.0	0.0	0.0	0.0	0.0	0.0	0.0	0.0
2R_19018	0.0	0.0	0.0	0.0	0.0	0.0	0.0	0.0	0.0	0.0	0.0	0.0	0.0	0.0	0.0	0.0	0.0	0.0	0.0	0.0	0.0	0.0	0.0	0.0	0.0	0.0	0.0	0.0	0.0	0.0	0.0	0.0	0.0	0.0	0.0	0.0	0.0	0.0	0.0	0.0	0.0	0.0	0.0	0.0	0.0	0.0	0.0	0.0	0.0
2R_19019	0.0	0.0	0.0	0.0	0.0	70.12622720897616	0.0	1.0379042637107152	0.0	3.9997600143991363	0.0	0.0	0.0	0.0	0.0	0.0	0.0	2.618349392542941	0.0	0.0	0.0	0.0	0.0	0.0	0.0	0.0	0.0	0.0	0.0	0.0	1.3134391089629085	0.0	0.0	0.0	1.8544446401913788	0.0	0.0	0.0	0.0	0.0	0.0	0.0	0.0	0.0	0.0	0.0	0.0	0.0	1.019373187427051
2R_19020	2.5087694034497585	0.0	0.0	1.801259476651264	7.213607171479705	0.0	0.0	0.0	0.0	0.0	2.002509544961746	0.0	0.0	0.0	0.0	0.0	1.7211126304710944	0.0	0.0	0.0	0.0	0.0	0.0	0.0	0.0	0.0	0.0	0.0	0.0	0.0	0.0	0.0	0.0	0.0	0.0	3.3428135525684173	0.0	0.0	0.0	0.0	0.0	0.0	0.0	0.0	0.0	0.0	0.0	0.0	0.0
2R_19021	0.0	0.0	0.0	0.0	0.0	0.0	0.0	0.7813266676792661	0.0	1.505494905856887	0.0	0.9034089595041513	0.0	0.0	1.420926438354101	0.0	1.6538228943113453	0.0	0.0	0.0	0.34444869264498706	0.3661033142088284	0.0	1.1487054319522985	0.9485794074793589	0.0	0.46316293784992535	0.0	0.0	0.6992120020579208	0.0	0.0	2.0113445194482265	0.0	0.0	0.0	0.0	0.0	0.0	0.0	0.5152478852423422	0.0	0.0	3.1374202624640293	0.0	0.0	0.0	0.0	0.0
2R_19022	0.0	0.0	15.709685020815332	0.0	0.0	0.0	0.0	0.0	0.0	0.0	0.0	0.0	0.0	0.0	0.0	0.0	0.0	0.0	0.0	0.0	0.0	0.0	0.0	0.0	0.0	0.0	0.0	0.0	0.0	0.0	0.0	0.0	0.0	0.0	0.0	0.0	0.0	0.0	0.0	0.0	0.0	0.0	0.0	0.0	0.0	0.0	0.0	0.0	0.0
[truncated: 337 more columns]
