# Supplementary material for: Convergence of topological domain boundaries, insulators, and polytene interbands revealed by high-resolution mapping of chromatin contacts in the early Drosophila melanogaster embryo
Source: eLife. 2017 Nov 17;6:e29550. doi: 10.7554/eLife.29550 (PMC5739541; doi:10.7554/eLife.29550)
Supplement: Supplementary file 3. [file elife-29550-supp3.zip › local_HiC_maps/nc14_all_dm3_CompressedBinCounts_500bp_VC_chr2R_9,323,231-9,411,472.txt]

2R_18646	2R_18647	2R_18648	2R_18649	2R_18650	2R_18651	2R_18652	2R_18653	2R_18654	2R_18655	2R_18656	2R_18657	2R_18658	2R_18659	2R_18660	2R_18661	2R_18662	2R_18663	2R_18664	2R_18665	2R_18666	2R_18667	2R_18668	2R_18669	2R_18670	2R_18671	2R_18672	2R_18673	2R_18674	2R_18675	2R_18676	2R_18677	2R_18678	2R_18679	2R_18680	2R_18681	2R_18682	2R_18683	2R_18684	2R_18685	2R_18686	2R_18687	2R_18688	2R_18689	2R_18690	2R_18691	2R_18692	2R_18693	2R_18694	2R_18695
2R_18646	0.0	1.6375140048385264	83.03073244176778	30.729259094516284	61.7597535076255	39.90398375980414	45.618224859128695	32.3703619780543	20.12866241012552	18.436032447007417	23.30687226435587	17.587597226435918	21.497277930548652	20.022286625221746	8.797958404425724	20.584702417854928	21.458750234583157	7.094748833475484	7.725393174228861	15.726226663153309	7.140372038374501	15.145671064296403	6.925024319819783	6.846635032930602	0.0	10.69208627016728	2.733522055696058	0.0	3.9997600143991354	4.141368084381202	8.508959679273485	5.2617254592138005	5.764414711593362	5.420834761572714	0.0	0.0	0.0	5.083051125158782	0.0	0.0	4.713112378226138	5.346350484924683	1.3049101288820586	1.2766944032781427	5.061609488898077	0.8202736203120747	0.7815970779524283	4.738327745581367	0.0
2R_18647	1.6375140048385264	12.55773418290591	64.36228083415088	58.9139796982426	62.70172320010786	40.95653445279134	47.87730062280309	38.37544738876067	22.5111655381069	22.690917672201593	19.362987500446838	18.358041758925193	20.308580518623806	12.407798425388341	18.741556928603664	18.571711568938195	16.62246752551632	11.083124542380308	13.988246581519387	20.100161337295003	13.68948506089311	19.895861832811093	19.1773421767434	10.93861163640755	12.102222633697792	11.388229763457357	8.152191635199207	0.0	10.224426154082103	11.468614284388464	3.6251854101078003	4.483445940682441	1.2279451835446507	6.928531276083033	6.825090671329568	0.0	0.0	6.496799892932738	1.2656013846691632	2.9213415434716072	2.811186046621834	2.733332276444853	1.6678447209879246	0.543927118987756	0.7188216328220284	2.7957767555486037	1.9979652721668255	0.4037465744121894	3.485344301479494
2R_18648	83.03073244176778	64.36228083415088	4.498055732709751	71.45438720717532	63.87013262278205	51.155994873080886	46.73665948791577	31.2483109021134	25.667227118119975	23.662508948730657	22.027725563909776	21.899273893954746	18.22821319089976	15.018577160752734	7.919144478983646	14.532180059523808	16.388714075938744	19.86776018818742	15.645861148197598	14.15535915606378	21.9593668161189	14.768860516519311	14.544354463371496	13.352593936525468	12.78432335133366	14.436106434525522	7.381424792139077	0.0	7.200460829493087	7.455386964405	1.0212017829366167	7.104210239156133	9.512463748865423	4.337205590484518	4.806509166974283	0.0	0.0	6.100417756607972	2.3767692670423863	0.5878081995952117	1.97975267345801	1.2832832339558795	1.5660863377133636	2.2983349023299597	2.2780067258907915	2.9533512267039654	0.7035246019739212	0.5686698402993113	2.4545226051713844
2R_18649	30.729259094516287	58.91397969824259	71.45438720717532	15.355109950264799	48.58925688903737	77.94582656292258	61.15726446002362	53.4483316384586	37.71785834982861	19.44819931169752	22.127810231899453	15.81903029344301	20.54987351552851	24.557581525713424	8.792507376913688	18.15171933085502	23.39504165487167	14.18070615662448	15.441213370546658	20.955310704391813	12.487909028080313	18.920358911640413	15.571650875282495	10.263589505685001	14.194242531344438	21.370923362800273	2.73182842369129	0.0	7.994563696686253	6.208203271474796	8.503687709211977	3.94384905469882	0.0	0.0	0.0	0.0	0.0	3.3866011833461855	3.958336920576168	0.978951945794256	5.652230681099449	2.13721520004548	3.912304903135243	3.827710171910119	1.686157807846468	0.0	3.905564085307518	0.0	2.72521964589041
2R_18650	61.7597535076255	62.70172320010784	63.870132622782045	48.58925688903737	11.231147620227638	83.09498302257876	89.77242538009493	48.597902399052295	38.70917128653458	22.7606544899733	25.896661960114358	25.55476385894973	23.007242104633484	22.713825463729194	20.0524331020753	22.354546417973715	18.340909351622845	18.596021405475977	18.488218382835537	22.70084633534264	22.580783362771758	17.260115463268402	15.980910033513743	16.970381885088745	14.567300198552303	14.012495002717815	12.149051289930195	0.0	4.102339701076181	12.034808630968309	6.399935209383188	6.745837615815913	5.912251545019135	4.324335544221952	5.4768531754247025	0.0	12.1463735179906	2.3170726197205354	3.3853093417814404	3.348936923509812	3.8671896224224294	2.9245149070567225	3.1228783944907432	2.1823951594824544	1.7304739520119963	1.6826214704070073	2.939355013588371	1.9439396321210884	1.3984223744596613
2R_18651	39.903983759804134	40.95653445279134	51.155994873080886	77.94582656292258	83.09498302257876	39.374378783578216	91.36210182400761	64.42490148635554	67.68027174697743	40.11763844959538	37.396006106547816	29.464370935680524	33.96320523382697	25.3399243478706	29.063121224216168	23.428357226448213	25.316679438547858	24.552784972177786	17.3171536432557	19.790445568688344	28.64191656879274	19.05985365844361	26.14409415534069	17.770603480001125	26.810424161018044	21.864868051408003	10.319885490550599	0.0	20.762943807923893	15.634936735182869	8.834082597387328	6.207696873692116	2.7203045435342577	11.085379765498171	0.0	0.0	0.0	2.3987599370629358	2.3364378985554177	4.160402564250252	1.779344708268873	3.027617319666534	3.079022875785197	1.2049783923274688	1.1943206708005556	1.9354905640189826	2.581922939485333	2.683296426081713	1.9302974729961033
2R_18652	45.618224859128695	47.877300622803105	46.73665948791577	61.15726446002361	89.77242538009493	91.36210182400761	30.276497862092743	63.15019234326326	56.81235490998592	51.88672588118188	45.20454042500364	44.03985479576199	32.46834417613687	31.87862810402992	26.31755887153024	34.000919777458726	27.671396630730744	29.43794474401927	32.42737944283053	21.24489414377411	30.488504386934054	25.9411295659311	29.067826867211952	16.351379045578923	10.278852945795908	23.72970259254223	10.287010765594157	0.0	12.73649352754556	17.98284292921809	5.419040616990288	8.377494151366697	7.509153658309479	4.707720640927919	16.23102593068703	0.0	5.142371702968383	5.395344347552779	1.7198732384628324	2.8356576462884586	2.4558597413750483	1.5476782721075935	1.8887473419658654	2.2174889509917204	2.4420842622614853	2.137098375102367	2.262591684740249	2.4689987036110805	2.7628797163738197
2R_18653	32.370361978054305	38.37544738876067	31.2483109021134	53.4483316384586	48.59790239905229	64.42490148635554	63.15019234326326	12.368567861564804	48.830284358093664	72.00864553800491	70.83543137070828	61.50328849389395	45.1770658625149	42.32365532414921	32.215906711325076	50.10286606129399	31.78778049144623	36.37085542736513	31.824498498944486	28.792739622776722	38.56570861384712	39.2839052453719	29.79529050566729	46.38070662886848	49.40756429809403	22.1859778747073	26.024619289848197	0.0	16.11072461645491	15.922878674488592	9.970453185139165	4.33510036841128	10.553917059932001	6.616576973451977	0.0	0.0	6.504720801121414	2.4817136480911435	3.988440050392127	5.021656791638367	3.451645977788313	7.047715776585845	3.3447764506713566	1.869973278081856	2.780150773754574	0.6007270599606704	2.289609238115354	2.4290787094374218	5.4918898516615595
2R_18654	20.12866241012552	22.511165538106898	25.667227118119975	37.71785834982861	38.70917128653457	67.68027174697743	56.81235490998591	48.830284358093664	21.41223224827121	73.08279033043613	62.55492627673078	62.17187068250898	63.63303513914098	59.57782675339927	30.716681615451723	50.73051948051948	49.16614222781624	35.607154622985256	40.45798438321803	18.301878504809736	38.56279050635514	43.790187825204114	58.93296873470009	40.33790615789511	27.893069130182532	33.830067604140616	25.05210838544172	0.0	10.473397570171764	23.043923344524547	13.36845970389753	8.611163926249858	18.867696691964472	10.645868267552908	0.0	0.0	0.0	1.1091668648378132	4.5374686007172835	4.488717160545254	1.8511973050516457	3.499863365334217	4.271144557400082	3.3430325852072147	1.1044881095228083	4.832756552788307	3.0699255358862017	0.6203670985083397	0.0
2R_18655	18.436032447007417	22.690917672201593	23.662508948730657	19.44819931169752	22.7606544899733	40.117638449595376	51.88672588118188	72.00864553800491	73.08279033043613	29.749875330281615	84.15636812169195	97.24970795795532	76.46412167668433	70.57447819268026	71.11574032032718	55.17666859408558	57.44307910707359	48.84061979187658	51.46645956563337	42.838429647471386	47.09336649974843	39.35109572285206	37.36887503954296	37.85811381024765	26.493730731724675	19.944547509740417	23.30967692496411	0.0	17.053660408328582	11.035894135316175	6.802388218735238	7.010708050315431	11.520734672641781	5.77816386612707	14.941231866147055	0.0	0.0	5.418114300268373	2.9025406281145414	2.8713551702678375	2.0095160128409075	1.7096309265851999	2.7818536763743733	4.0825535882788255	1.798419760029208	3.7159628188629443	2.291074996548808	1.2626668847881621	2.9066608349361447
2R_18656	23.306872264355867	19.362987500446838	22.027725563909776	22.127810231899453	25.896661960114358	37.39600610654782	45.20454042500364	70.83543137070828	62.55492627673079	84.15636812169198	26.85284640171858	78.38745800671893	83.0320940297374	64.56982150031567	45.34752206912741	61.67763157894737	53.82398728097778	53.41888002478063	55.04415243716768	47.68120978884641	42.757339649151675	51.278440400675954	32.54436006240119	30.100098396183725	30.144088744197262	16.749260331051833	19.062205778997757	0.0	10.914382731021101	15.067729443850109	6.191707652331488	4.78599426637887	12.234211749736964	10.409293417162841	4.857104000310855	0.0	0.0	2.0548775601205804	4.203128809085483	5.04896306178624	3.7153854683843557	4.214572305202468	4.3520715069087155	3.4837918519527817	3.3250905191949807	1.4922195671767406	1.8958136642665668	2.5859512737821317	2.06696640435485
2R_18657	17.587597226435918	18.358041758925193	21.899273893954742	15.81903029344301	25.55476385894973	29.46437093568052	44.03985479576199	61.50328849389395	62.171870682508974	97.24970795795532	78.38745800671893	27.966400080478852	98.36910440276587	92.0361647988739	78.50399565208639	69.53679078014184	63.15582751987288	50.59092636855896	46.39756081394579	41.177928630254186	45.7429450696661	41.58292327950655	50.701000750612465	40.336634671491396	29.246179717774364	27.724604975343446	21.88950179493915	0.0	21.962937542896363	14.212822808738045	8.955287805428851	8.42697051914653	9.891490350851162	9.508631149862229	14.660875620796453	0.0	0.0	4.264235277243134	2.038964613769128	4.258232676556972	3.4506667874400043	2.6910722455040745	2.0898922361996206	2.9210043581385023	1.544090043610893	1.3137176520487428	1.2517748378951585	1.5177435056839494	1.8717040461562218
2R_18658	21.497277930548652	20.308580518623803	18.22821319089976	20.549873515528514	23.007242104633484	33.96320523382696	32.468344176136874	45.177065862514894	63.63303513914098	76.46412167668433	83.0320940297374	98.36910440276588	30.45683733155466	91.18272761886753	65.61042441244082	82.44761043268505	63.80554082572625	59.80995559139553	56.82904274060642	49.29063132970317	57.30059750198045	46.34560884257029	43.36335803823832	39.12635673763771	43.17335188751304	26.434153585119077	27.254034993117358	0.0	13.617153723075726	12.588622644555407	7.44909197431106	10.236289058600162	7.008895620232243	7.030549451061289	9.739104960671547	0.0	0.0	3.708259369010002	2.889532243242847	3.5731081874987094	2.5214760418171673	3.1202761943676207	3.490580494007895	2.794176489128418	3.4874715763373576	2.7926155425730848	1.7106052737276345	2.765417513748619	3.9787467285998384
2R_18659	20.022286625221746	12.407798425388341	15.018577160752734	24.557581525713424	22.713825463729194	25.339924347870607	31.87862810402992	42.32365532414921	59.57782675339928	70.57447819268026	64.56982150031568	92.0361647988739	91.18272761886753	23.705188143337256	68.74728830140589	85.72876908396945	76.21762506249846	64.6781341651856	61.73821897585898	69.0968454766143	56.217589291707405	46.32321578513487	53.29229116349862	48.636034827291816	25.223327340270757	27.005418130796354	22.654284740798737	0.0	15.153524141458147	14.219082125888105	7.656314952750866	10.590265253750854	11.60202699696136	8.557258240768045	9.483188961264586	0.0	4.206296994853175	3.61081685182668	3.9859383597610427	3.247269255309308	3.3480256603400287	3.5446649045968632	2.780883784641933	2.72075347216512	1.9975474910923363	1.942309673463559	2.035801079581611	3.590333601232059	2.2599480005336057
2R_18660	8.797958404425724	18.741556928603664	7.919144478983648	8.79250737691369	20.05243310207531	29.063121224216168	26.31755887153024	32.215906711325076	30.71668161545172	71.11574032032718	45.347522069127415	78.5039956520864	65.61042441244082	68.74728830140589	11.188195290396322	71.14031456953641	66.23707335138157	55.937988949901396	47.15632616851902	34.66448511507009	50.39552313413299	48.151149926502086	55.48045146292704	43.09833682212194	16.255563466596442	47.58922503802379	22.942706638701598	0.0	45.77776421399579	26.859142441300136	7.790890423463461	12.044223981615696	4.39829750700099	9.651000519223828	12.223175629921355	0.0	0.0	3.878411288969307	6.799763730876232	4.484470502872079	6.4730607752799285	3.263448753901045	1.991315078416992	0.9741287003252811	5.793076706901086	1.2517515133049921	3.578191353085904	3.61538441514794	3.1209823853834826
2R_18661	20.584702417854928	18.571711568938195	14.532180059523808	18.151719330855016	22.35454641797372	23.428357226448213	34.00091977745872	50.10286606129399	50.73051948051948	55.176668594085584	61.67763157894737	69.53679078014186	82.44761043268505	85.72876908396947	71.14031456953643	22.506713867187504	66.68158039647577	82.69955178333015	60.23656542056075	66.05834272829763	65.2353872732508	64.01733000814333	57.8138089919017	59.855570127001656	44.74513172966781	35.368460764587525	21.529155643738974	0.0	11.340725806451614	15.003966265865063	11.794880592917925	6.630596223212391	5.448047419804742	9.67738997376858	10.093669250645997	0.0	5.596346704871061	2.6689327685159876	4.055362561891072	2.1601951335124028	2.0787403071309107	2.358032942393929	4.933171963797095	2.413251647446458	2.923441964893183	3.1010187880391635	2.2161024962178515	1.4927583307856924	3.0067901913349457
2R_18662	21.458750234583157	16.62246752551632	16.388714075938747	23.39504165487167	18.340909351622845	25.316679438547858	27.671396630730744	31.78778049144623	49.16614222781624	57.44307910707359	53.823987280977775	63.15582751987288	63.80554082572625	76.21762506249844	66.23707335138158	66.68158039647578	25.990912190916074	69.01827327803309	73.519465013557	70.06313841709101	53.45561562114429	59.57591175487831	47.8892778806543	56.90349757565038	54.065860869076275	27.5861769556474	27.054385141232213	43.70323753583666	16.240686981059298	18.91763388324793	8.637477635411033	12.351519710955746	3.657174689191352	9.17118362745625	10.163543612985269	0.0	0.0	3.869868532826203	4.774479232472812	5.220358283629722	3.588223851201428	6.7838761266390115	2.64923856247547	2.5919547797201314	2.140858009647734	1.873491527072119	3.173608777186323	2.164452608011476	3.11410797484299
2R_18663	7.094748833475485	11.083124542380306	19.86776018818742	14.180706156624483	18.596021405475977	24.552784972177786	29.43794474401927	36.37085542736513	35.607154622985256	48.84061979187658	53.41888002478063	50.59092636855895	59.809955591395514	64.6781341651856	55.937988949901396	82.69955178333016	69.01827327803309	13.459905433614672	65.35936061908386	68.27162689244112	67.54924051313479	62.51549296999691	61.251067433004515	48.44617834955033	32.77156319701019	46.051629249078296	31.956608979941677	105.96138767033294	22.14934813237927	18.474229914466864	10.994621064887689	9.307874919481822	5.320237037840984	8.894456324411507	2.4642183179147197	0.0	0.0	4.170112004517065	3.6555917164657266	4.219034554103949	1.7399771732394642	4.276468560686082	2.810173615336129	3.5349556842244514	3.8929887972499513	3.785336685762092	3.3663980954266135	2.6239291963610416	3.3557158180180213
2R_18664	7.725393174228861	13.988246581519386	15.645861148197598	15.441213370546658	18.488218382835537	17.317153643255697	32.42737944283053	31.824498498944486	40.45798438321803	51.46645956563337	55.04415243716768	46.39756081394578	56.82904274060642	61.73821897585898	47.15632616851902	60.236565420560744	73.51946501355698	65.35936061908386	12.616337186168613	43.901702332409634	66.37765476981754	81.81375384334379	77.42490002183557	67.08742523622514	96.34839579920995	33.131588820864664	30.218617965243098	0.0	32.1575721033062	26.01256510945047	11.11678352116422	12.558886304402286	7.2414337459502285	7.263805998269398	8.049779838521417	0.0	8.926260164778762	5.108387205533405	4.975666502967239	5.414427677766736	3.3156231690063125	4.298399168689601	3.934243061470581	5.773760950899936	2.543419347536635	2.4730866346979004	2.749225111265068	2.3809727892905745	0.685125312845346
2R_18665	15.726226663153312	20.100161337295003	14.155359156063778	20.955310704391813	22.700846335342636	19.790445568688344	21.24489414377411	28.792739622776722	18.301878504809732	42.838429647471386	47.68120978884641	41.177928630254186	49.29063132970317	69.09684547661432	34.664485115070086	66.05834272829763	70.063138417091	68.27162689244112	43.901702332409634	11.915822814574545	47.06950152748648	85.49570524661321	78.70676597991341	70.81240346946538	32.28510068431499	46.17818037229659	37.28160436164946	78.29136915946385	34.549223551660184	22.593100518963517	9.284071226156572	10.76444031727829	20.965052829312498	14.786594933061084	0.0	0.0	0.0	11.554342537882068	3.1511619594609313	4.007963913361714	3.8568349715168453	7.77782487682842	3.5594476401692683	1.1608275493165976	4.9857614323893165	2.2374881897915047	2.8426518302982338	3.446639302648363	5.578712031595841
2R_18666	7.140372038374502	13.68948506089311	21.959366816118905	12.487909028080312	22.580783362771758	28.641916568792748	30.48850438693405	38.56570861384711	38.56279050635514	47.09336649974843	42.75733964915167	45.7429450696661	57.30059750198045	56.21758929170741	50.39552313413299	65.2353872732508	53.45561562114428	67.54924051313478	66.37765476981754	47.06950152748648	24.872056070899948	79.13536814007733	86.83896750719013	95.39552814382719	42.876993491602214	41.38193481567286	44.43449111843391	0.0	26.007077640415	26.92783590022929	9.48456225465117	15.273472440454688	10.708898277915454	12.588261546813687	7.44019386169126	0.0	8.250300929726412	4.721544177875678	2.759324412529485	4.54946282900066	4.815707050208255	2.979670601387911	3.0302620758519447	4.150635331820762	2.350813736133774	2.666774963128027	2.541034439147961	3.5210700391006027	6.965670831145743
2R_18667	15.145671064296401	19.895861832811093	14.768860516519311	18.92035891164041	17.260115463268406	19.05985365844361	25.941129565931096	39.2839052453719	43.79018782520411	39.351095722852044	51.278440400675954	41.58292327950655	46.34560884257029	46.32321578513487	48.15114992650208	64.01733000814333	59.57591175487831	62.51549296999691	81.81375384334379	85.49570524661321	79.13536814007733	16.57842523528101	109.72223106569507	102.29739719448825	60.6318397379212	58.51769528291199	49.369790140691336	56.55085052479189	26.26878217925817	29.9186864499901	13.970838724214302	20.734111968351453	17.036239488640234	10.680545362886955	21.042176939457452	0.0	0.0	6.120288824219074	3.2516061633804636	4.825005416872748	5.881219668383404	2.8090108573887664	1.2855171241165069	3.3539219421622875	3.878300267314616	1.8855271675373853	3.0799252933320846	2.4895513529715787	1.7909220311348213
2R_18668	6.925024319819783	19.1773421767434	14.544354463371496	15.571650875282497	15.980910033513743	26.14409415534069	29.067826867211956	29.79529050566729	58.93296873470009	37.368875039542964	32.54436006240119	50.701000750612465	43.36335803823832	53.29229116349862	55.48045146292704	57.8138089919017	47.8892778806543	61.25106743300451	77.42490002183557	78.70676597991341	86.83896750719013	109.72223106569508	49.12831934904822	81.72465544962361	99.16150946848472	69.83296836911684	57.869600827806174	77.56989047131465	28.825972200953057	39.17357194142544	9.198515696845439	10.665242738258412	9.087685912957365	5.697351325785862	14.431607529546913	0.0	0.0	6.105528410969833	4.014158203594626	3.971029311535148	2.5475287124530888	3.3714405655003956	3.5266462516952144	2.3002603434656734	3.799858561664618	1.4779127054603478	1.7602849577454158	2.988017792536119	2.4565788933075234
2R_18669	6.846635032930603	10.93861163640755	13.352593936525464	10.263589505685001	16.970381885088745	17.770603480001125	16.351379045578923	46.38070662886849	40.33790615789511	37.85811381024765	30.100098396183725	40.336634671491396	39.12635673763771	48.636034827291816	43.09833682212192	59.855570127001656	56.90349757565038	48.446178349550344	67.08742523622514	70.81240346946538	95.3955281438272	102.29739719448825	81.72465544962361	30.49039842108521	66.41353621719882	65.86811235798478	65.73584707212537	230.0754647524388	51.65565273151529	35.96369990118282	17.430916352367035	14.05935367042274	3.850635393346256	11.265717889364534	3.567061469030059	0.0	0.0	4.5273116868476615	5.732594234368383	5.67100213325651	3.358255225214251	3.333276826354753	4.067846566871156	5.116999627937271	2.254107152289508	4.0182536844829215	4.176861689908117	1.266083266751421	4.250349469805335
2R_18670	0.0	12.102222633697792	12.78432335133366	14.194242531344438	14.567300198552303	26.810424161018048	10.278852945795908	49.40756429809404	27.893069130182532	26.49373073172467	30.144088744197262	29.246179717774364	43.17335188751304	25.223327340270757	16.255563466596442	44.745131729667804	54.065860869076275	32.77156319701019	96.34839579920995	32.28510068431499	42.876993491602214	60.6318397379212	99.1615094684847	66.41353621719882	26.242276569977	92.1911768434202	141.41671262709826	0.0	59.12130953700625	99.47347922266832	40.87614559328424	29.165509160521857	5.3253155382589314	20.031629943681075	0.0	0.0	0.0	15.65284739381656	3.6590812083676605	1.8098836661075937	6.966552362958772	9.878193965845945	0.0	7.0766600429128665	1.5586819598305839	6.06232004381845	1.4441192287941202	7.003823737569526	5.038378589309418
2R_18671	10.69208627016728	11.388229763457357	14.436106434525518	21.370923362800273	14.012495002717815	21.864868051408006	23.72970259254223	22.1859778747073	33.830067604140616	19.944547509740417	16.74926033105183	27.724604975343446	26.43415358511908	27.005418130796354	47.58922503802379	35.368460764587525	27.5861769556474	46.05162924907829	33.131588820864664	46.17818037229659	41.38193481567286	58.51769528291199	69.83296836911686	65.86811235798478	92.19117684342021	35.527086883804365	100.12202213026204	0.0	111.26667841148272	90.24468406008145	35.50576822765541	27.44483633637782	18.70825136780703	14.242091596923006	33.42313014298415	0.0	8.236072184231052	5.498968118632539	8.722791032364814	8.17491001127184	5.681474760507266	8.923595284811912	3.6300431811786615	3.551551720300622	5.866898609940067	5.704662329247095	4.348546433126531	6.590620281939705	5.689356219632666
2R_18672	2.733522055696058	8.152191635199207	7.381424792139077	2.73182842369129	12.149051289930192	10.319885490550595	10.287010765594157	26.024619289848193	25.052108385441716	23.30967692496411	19.062205778997757	21.889501794939147	27.254034993117358	22.654284740798737	22.942706638701594	21.529155643738974	27.054385141232213	31.956608979941677	30.218617965243094	37.28160436164946	44.43449111843391	49.36979014069133	57.86960082780617	65.73584707212537	141.41671262709826	100.12202213026204	11.664473745602493	367.43092298647855	68.27103601297149	111.92284628045037	48.41252896884702	27.13048190097486	22.548062219532852	16.706273385569993	5.696603457154706	0.0	37.901184032989185	9.640166331429882	14.084558619510437	8.359938838687455	2.0111773190684548	9.886033802326775	6.496358141625804	9.079841589451693	7.199626195407934	2.333512080358689	5.002841614036773	6.739790699843691	4.848439713918784
2R_18673	0.0	0.0	0.0	0.0	0.0	0.0	0.0	0.0	0.0	0.0	0.0	0.0	0.0	0.0	0.0	0.0	43.70323753583666	105.96138767033294	0.0	78.29136915946385	0.0	56.55085052479189	77.56989047131465	230.0754647524388	0.0	0.0	367.43092298647855	7716.049382716049	179.21146953405017	0.0	76.24973312593406	0.0	0.0	0.0	0.0	0.0	0.0	0.0	0.0	0.0	0.0	47.90924073435284	0.0	0.0	0.0	0.0	0.0	0.0	0.0
2R_18674	3.9997600143991363	10.224426154082103	7.200460829493087	7.994563696686253	4.102339701076181	20.762943807923893	12.736493527545562	16.11072461645491	10.473397570171764	17.053660408328582	10.914382731021101	21.962937542896363	13.617153723075727	15.153524141458147	45.77776421399579	11.340725806451614	16.240686981059298	22.14934813237927	32.1575721033062	34.549223551660184	26.007077640415	26.26878217925817	28.825972200953057	51.655652731515296	59.12130953700625	111.26667841148273	68.27103601297149	179.21146953405017	12.486992715920914	34.477557265067766	81.46423100422375	46.54250768293601	38.99161680238749	37.6077697652335	25.006251562890725	0.0	0.0	15.868957673963449	13.395778268956313	7.135612311989359	9.809355182037109	17.80369204063693	17.65332935001799	33.21464633044587	7.023119230617287	12.804206608677838	9.760382606998194	6.903284977465706	11.350979376689345
2R_18675	4.141368084381203	11.468614284388465	7.455386964405	6.208203271474796	12.03480863096831	15.634936735182869	17.98284292921809	15.922878674488592	23.043923344524547	11.035894135316175	15.067729443850105	14.212822808738043	12.588622644555407	14.219082125888104	26.859142441300136	15.003966265865063	18.91763388324793	18.474229914466864	26.012565109450474	22.593100518963517	26.92783590022929	29.9186864499901	39.17357194142544	35.963699901182814	99.47347922266833	90.24468406008145	111.92284628045037	0.0	34.47755726506777	27.88922311333868	91.6830458428065	92.83720563696173	74.53307358557188	47.700569700559186	56.09841560813272	0.0	28.710716562063954	29.210283553350667	17.070823753667163	22.16472762241183	14.219305774896812	13.82551235620603	16.872304912919926	13.068421301691796	9.99867926536613	9.722187605342112	10.10594057504823	11.232084060100226	17.62927658704257
2R_18676	8.508959679273483	3.6251854101078	1.0212017829366167	8.503687709211976	6.39993520938319	8.834082597387328	5.419040616990288	9.970453185139164	13.36845970389753	6.802388218735238	6.191707652331488	8.955287805428851	7.449091974311061	7.656314952750866	7.790890423463462	11.794880592917925	8.637477635411033	10.994621064887687	11.11678352116422	9.284071226156572	9.48456225465117	13.970838724214302	9.198515696845439	17.430916352367035	40.87614559328424	35.50576822765541	48.41252896884702	76.24973312593406	81.46423100422375	91.68304584280648	6.027977804081528	124.63992022113219	173.55587791007585	96.00665902186977	85.11598116383338	0.0	47.19181190602223	36.75991506809174	33.75886603179831	35.131019401994585	33.38896630723583	25.565622834911316	27.733011753654825	27.698626283803062	23.531690669426922	24.696923351718254	16.26507166529002	15.105419463651872	15.092315771572608
2R_18677	5.2617254592138005	4.483445940682441	7.104210239156133	3.94384905469882	6.745837615815913	6.207696873692116	8.377494151366697	4.33510036841128	8.61116392624986	7.010708050315432	4.785994266378869	8.42697051914653	10.236289058600164	10.590265253750854	12.044223981615696	6.6305962232123905	12.351519710955744	9.307874919481824	12.558886304402286	10.764440317278291	15.273472440454688	20.734111968351453	10.665242738258412	14.05935367042274	29.165509160521857	27.44483633637782	27.130481900974864	0.0	46.54250768293601	92.83720563696173	124.63992022113219	38.26696738200234	81.87291291888477	114.4072563142447	87.72261669986419	0.0	42.557408424056604	49.869912014978134	45.41127073172773	36.206889788943	40.97117690608964	39.88878859359231	39.30069241121046	29.27512006294763	21.36515424760776	23.300957354924734	23.539786894309245	24.325024359079393	23.79840122340581
2R_18678	5.764414711593362	1.2279451835446502	9.512463748865422	0.0	5.912251545019134	2.7203045435342577	7.5091536583094785	10.553917059932001	18.867696691964476	11.520734672641781	12.234211749736964	9.891490350851162	7.008895620232243	11.602026996961362	4.39829750700099	5.448047419804742	3.657174689191352	5.320237037840983	7.2414337459502285	20.965052829312498	10.708898277915454	17.036239488640234	9.087685912957365	3.850635393346256	5.32531553825893	18.70825136780703	22.548062219532852	0.0	38.99161680238749	74.53307358557188	173.55587791007588	81.87291291888477	25.935846387169015	138.2098651762765	78.08398713656408	0.0	53.283672950143796	30.493580529543895	47.5221258191348	37.462320067925795	40.290866124266785	33.67678846598861	20.549149602799613	14.360586279551214	21.508506709293997	21.528845762305057	24.616492628063785	19.18725352373911	14.314054653310018
2R_18679	5.420834761572714	6.928531276083032	4.337205590484518	0.0	4.324335544221953	11.085379765498171	4.707720640927919	6.616576973451977	10.645868267552906	5.77816386612707	10.409293417162841	9.508631149862229	7.03054945106129	8.557258240768045	9.651000519223828	9.67738997376858	9.171183627456248	8.89445632441151	7.263805998269399	14.786594933061084	12.588261546813689	10.680545362886955	5.697351325785863	11.265717889364534	20.031629943681075	14.242091596923006	16.706273385569997	0.0	37.60776976523349	47.700569700559186	96.00665902186977	114.4072563142447	138.2098651762765	2.5484717197367495	3.7656358615059387	74.73338863604093	25.053886734718592	25.489824820382367	40.9654990894254	42.82793499493134	33.67945323357538	36.696439711419195	36.194806830463094	28.20969962311841	21.019718915593494	27.379829734479667	23.516709283353272	22.721600427558148	17.947847017936375
2R_18680	0.0	6.825090671329568	4.806509166974283	0.0	5.4768531754247025	0.0	16.231025930687025	0.0	0.0	14.941231866147053	4.857104000310855	14.660875620796453	9.739104960671545	9.483188961264586	12.223175629921357	10.093669250645997	10.163543612985269	2.4642183179147197	8.049779838521417	0.0	7.44019386169126	21.042176939457452	14.431607529546914	3.567061469030059	0.0	33.42313014298415	5.696603457154706	0.0	25.00625156289072	56.09841560813272	85.11598116383337	87.72261669986419	78.08398713656409	3.7656358615059387	0.0	993.8382031405287	37.01976114850107	67.08883196931144	63.970099962567176	28.579325797373397	29.466086302630853	35.653388453471884	10.877622934815301	18.624233213712543	28.12877211229147	29.060365558885533	26.06131445451714	25.673900386846434	11.365644724721244
2R_18681	0.0	0.0	0.0	0.0	0.0	0.0	0.0	0.0	0.0	0.0	0.0	0.0	0.0	0.0	0.0	0.0	0.0	0.0	0.0	0.0	0.0	0.0	0.0	0.0	0.0	0.0	0.0	0.0	0.0	0.0	0.0	0.0	0.0	74.73338863604093	993.8382031405287	0.0	0.0	0.0	40.95356275519188	0.0	0.0	0.0	0.0	0.0	0.0	33.92567562983017	0.0	0.0	0.0
2R_18682	0.0	0.0	0.0	0.0	12.1463735179906	0.0	5.142371702968383	6.5047208011214135	0.0	0.0	0.0	0.0	0.0	4.206296994853175	0.0	5.59634670487106	0.0	0.0	8.926260164778762	0.0	8.250300929726412	0.0	0.0	0.0	0.0	8.236072184231052	37.90118403298919	0.0	0.0	28.710716562063958	47.19181190602223	42.55740842405661	53.283672950143796	25.053886734718592	37.01976114850107	0.0	82.10113217461269	62.64727002774491	105.25887046248458	95.0733445580244	74.06203697612546	69.18698375390784	30.155014869437835	64.90655815863634	31.191503746294547	26.53784941817661	36.12367010708501	43.79898368838249	50.41265912283233
2R_18683	5.083051125158782	6.496799892932738	6.100417756607973	3.386601183346185	2.3170726197205354	2.398759937062936	5.395344347552779	2.481713648091143	1.109166864837813	5.418114300268373	2.05487756012058	4.264235277243133	3.7082593690100025	3.61081685182668	3.8784112889693074	2.6689327685159885	3.869868532826203	4.1701120045170645	5.108387205533405	11.554342537882068	4.721544177875678	6.120288824219073	6.105528410969833	4.5273116868476615	15.652847393816561	5.498968118632538	9.640166331429882	0.0	15.868957673963449	29.210283553350664	36.75991506809174	49.869912014978134	30.493580529543895	25.489824820382363	67.08883196931144	0.0	62.6472700277449	3.7346093945891936	74.20664691634934	72.54571686417165	82.69187225742952	68.34824723512484	55.223482819658116	53.46659384704187	44.9981556334474	35.43698613206092	34.11065662393807	41.7760188774132	39.06843304869676
2R_18684	0.0	1.2656013846691632	2.3767692670423863	3.958336920576168	3.3853093417814404	2.3364378985554177	1.7198732384628324	3.988440050392127	4.537468600717283	2.9025406281145414	4.203128809085483	2.038964613769128	2.889532243242847	3.9859383597610427	6.799763730876231	4.055362561891072	4.774479232472812	3.6555917164657266	4.975666502967239	3.1511619594609313	2.759324412529485	3.2516061633804636	4.014158203594625	5.732594234368385	3.6590812083676605	8.722791032364814	14.084558619510437	0.0	13.395778268956315	17.07082375366716	33.75886603179831	45.41127073172773	47.5221258191348	40.9654990894254	63.970099962567176	40.953562755191896	105.2588704624846	74.20664691634934	26.530530352189476	78.23172281723336	94.46655018382486	81.53982898343138	58.49523823547299	52.625665484431096	58.462896566161135	50.08385558960553	48.93052373057911	46.87561570022575	35.828738209842385
2R_18685	0.0	2.9213415434716072	0.5878081995952117	0.978951945794256	3.348936923509812	4.160402564250252	2.8356576462884586	5.021656791638367	4.488717160545254	2.8713551702678375	5.04896306178624	4.258232676556973	3.573108187498709	3.247269255309309	4.484470502872079	2.1601951335124037	5.2203582836297215	4.21903455410395	5.414427677766736	4.007963913361714	4.54946282900066	4.825005416872748	3.971029311535147	5.67100213325651	1.8098836661075937	8.174910011271837	8.359938838687457	0.0	7.135612311989359	22.16472762241183	35.13101940199458	36.206889788943	37.462320067925795	42.82793499493133	28.5793257973734	0.0	95.07334455802437	72.54571686417165	78.23172281723336	25.963494677396216	89.12734551162015	70.58078062997406	67.51121309701571	64.42455338166432	55.684768824682216	55.39925069273104	46.61203417546539	48.062619942200236	44.13099009127226
2R_18686	4.713112378226137	2.811186046621834	1.9797526734580106	5.652230681099449	3.8671896224224294	1.779344708268873	2.4558597413750483	3.451645977788313	1.8511973050516461	2.009516012840908	3.7153854683843557	3.4506667874400048	2.5214760418171673	3.348025660340029	6.473060775279928	2.078740307130911	3.588223851201428	1.7399771732394642	3.3156231690063125	3.8568349715168453	4.815707050208256	5.881219668383406	2.547528712453089	3.358255225214251	6.966552362958772	5.681474760507264	2.0111773190684548	0.0	9.809355182037109	14.219305774896812	33.38896630723583	40.97117690608964	40.290866124266785	33.67945323357539	29.466086302630853	0.0	74.06203697612546	82.69187225742952	94.46655018382486	89.12734551162016	33.52064128269485	76.83543732187223	90.88777417665196	63.8739313953899	63.10209092812686	59.948943617133374	57.12230406685502	54.15237884427853	33.772917390541224
2R_18687	5.346350484924681	2.733332276444853	1.2832832339558795	2.1372152000454796	2.9245149070567225	3.0276173196665344	1.5476782721075935	7.047715776585844	3.499863365334217	1.7096309265851999	4.214572305202468	2.6910722455040745	3.1202761943676207	3.5446649045968632	3.263448753901045	2.358032942393929	6.7838761266390115	4.276468560686082	4.298399168689601	7.77782487682842	2.979670601387911	2.809010857388766	3.3714405655003956	3.3332768263547528	9.878193965845947	8.923595284811912	9.886033802326777	47.90924073435284	17.80369204063693	13.825512356206032	25.565622834911316	39.88878859359231	33.67678846598861	36.696439711419195	35.65338845347188	0.0	69.18698375390782	68.34824723512486	81.53982898343138	70.58078062997409	76.83543732187226	21.41785994885177	50.82352626839367	65.70748420321044	63.366147766758694	55.90890490566182	52.620436873131865	47.45519412390804	39.82778314841737
2R_18688	1.3049101288820586	1.6678447209879244	1.5660863377133636	3.9123049031352424	3.122878394490743	3.0790228757851974	1.8887473419658658	3.344776450671356	4.271144557400083	2.781853676374374	4.352071506908716	2.08989223619962	3.490580494007895	2.780883784641933	1.991315078416992	4.933171963797095	2.6492385624754693	2.810173615336129	3.9342430614705806	3.5594476401692683	3.0302620758519447	1.2855171241165069	3.5266462516952144	4.067846566871155	0.0	3.630043181178661	6.496358141625804	0.0	17.65332935001799	16.872304912919926	27.733011753654818	39.30069241121048	20.549149602799613	36.194806830463094	10.877622934815301	0.0	30.155014869437835	55.2234828196581	58.495238235472975	67.51121309701571	90.88777417665197	50.82352626839367	15.94896261080265	65.45054071682472	64.15562504920865	66.00189851536945	60.766993025222924	49.547888388040526	43.97578702424505
2R_18689	1.2766944032781429	0.5439271189877559	2.2983349023299597	3.8277101719101188	2.1823951594824544	1.2049783923274688	2.21748895099172	1.869973278081856	3.3430325852072147	4.0825535882788255	3.4837918519527817	2.9210043581385023	2.794176489128418	2.72075347216512	0.9741287003252811	2.4132516474464576	2.5919547797201314	3.5349556842244514	5.773760950899938	1.1608275493165976	4.150635331820763	3.3539219421622866	2.3002603434656734	5.116999627937271	7.0766600429128665	3.551551720300622	9.079841589451695	0.0	33.21464633044587	13.068421301691796	27.698626283803062	29.275120062947625	14.360586279551214	28.20969962311841	18.624233213712547	0.0	64.90655815863634	53.46659384704187	52.62566548443109	64.42455338166432	63.87393139538992	65.70748420321044	65.45054071682472	12.722249212238328	57.44429920532958	64.57475697004124	61.78962698588746	60.753050747495465	38.94886611698645
2R_18690	5.061609488898077	0.7188216328220284	2.2780067258907915	1.686157807846468	1.730473952011996	1.1943206708005556	2.4420842622614853	2.780150773754573	1.1044881095228083	1.7984197600292082	3.3250905191949807	1.5440900436108933	3.487471576337358	1.9975474910923363	5.793076706901085	2.923441964893183	2.140858009647734	3.8929887972499513	2.5434193475366347	4.9857614323893165	2.350813736133774	3.8783002673146165	3.799858561664618	2.254107152289508	1.5586819598305839	5.866898609940068	7.199626195407935	0.0	7.023119230617289	9.99867926536613	23.531690669426922	21.36515424760776	21.508506709293997	21.019718915593494	28.12877211229147	0.0	31.19150374629455	44.9981556334474	58.46289656616111	55.68476882468223	63.10209092812686	63.36614776675869	64.15562504920865	57.44429920532958	31.662092666946393	81.73738096363763	88.86255720913108	78.20761784629616	60.15100055802771
2R_18691	0.8202736203120747	2.7957767555486033	2.9533512267039654	0.0	1.682621470407007	1.9354905640189828	2.137098375102367	0.6007270599606703	4.832756552788307	3.7159628188629443	1.4922195671767406	1.3137176520487426	2.7926155425730848	1.9423096734635592	1.2517515133049921	3.1010187880391635	1.8734915270721189	3.785336685762092	2.4730866346979004	2.237488189791505	2.6667749631280264	1.885527167537385	1.4779127054603478	4.0182536844829215	6.062320043818448	5.704662329247097	2.333512080358689	0.0	12.804206608677838	9.722187605342112	24.696923351718258	23.300957354924726	21.528845762305057	27.379829734479667	29.060365558885533	33.92567562983017	26.537849418176606	35.43698613206092	50.08385558960553	55.39925069273105	59.948943617133374	55.90890490566182	66.00189851536943	64.57475697004124	81.73738096363763	36.237361651180066	88.90733980298533	89.7977681452368	59.6515893249378
2R_18692	0.7815970779524283	1.9979652721668255	0.7035246019739212	3.9055640853075175	2.9393550135883713	2.5819229394853322	2.262591684740249	2.289609238115354	3.0699255358862017	2.2910749965488084	1.8958136642665668	1.2517748378951585	1.7106052737276347	2.0358010795816113	3.578191353085904	2.2161024962178515	3.173608777186323	3.366398095426613	2.7492251112650674	2.842651830298234	2.5410344391479605	3.0799252933320846	1.7602849577454158	4.176861689908118	1.4441192287941202	4.348546433126531	5.002841614036773	0.0	9.760382606998194	10.10594057504823	16.26507166529002	23.53978689430925	24.616492628063785	23.516709283353276	26.061314454517145	0.0	36.123670107085005	34.11065662393808	48.93052373057911	46.61203417546538	57.12230406685502	52.620436873131865	60.766993025222924	61.78962698588746	88.86255720913105	88.90733980298535	23.841075770371916	86.71999985199785	60.72065603594928
2R_18693	4.738327745581367	0.40374657441218936	0.5686698402993113	0.0	1.9439396321210882	2.683296426081713	2.4689987036110805	2.4290787094374218	0.6203670985083397	1.2626668847881621	2.5859512737821317	1.5177435056839494	2.7654175137486185	3.590333601232059	3.61538441514794	1.4927583307856924	2.164452608011476	2.6239291963610416	2.380972789290575	3.446639302648363	3.5210700391006022	2.489551352971578	2.988017792536119	1.266083266751421	7.003823737569526	6.590620281939707	6.739790699843691	0.0	6.903284977465705	11.232084060100226	15.105419463651872	24.325024359079393	19.18725352373911	22.721600427558148	25.67390038684643	0.0	43.79898368838249	41.7760188774132	46.87561570022575	48.062619942200236	54.15237884427853	47.45519412390804	49.547888388040526	60.753050747495465	78.20761784629616	89.79776814523682	86.71999985199785	28.50616214435876	63.53694222716951
2R_18694	0.0	3.485344301479494	2.4545226051713844	2.725219645890409	1.3984223744596613	1.9302974729961035	2.76287971637382	5.4918898516615595	0.0	2.9066608349361447	2.06696640435485	1.8717040461562218	3.9787467285998384	2.259948000533606	3.1209823853834826	3.006790191334946	3.11410797484299	3.3557158180180213	0.685125312845346	5.578712031595841	6.965670831145744	1.7909220311348213	2.4565788933075234	4.250349469805335	5.038378589309417	5.689356219632666	4.848439713918784	0.0	11.350979376689345	17.62927658704257	15.09231577157261	23.79840122340581	14.314054653310018	17.947847017936375	11.365644724721243	0.0	50.41265912283233	39.06843304869676	35.828738209842385	44.130990091272274	33.772917390541224	39.82778314841736	43.97578702424506	38.94886611698645	60.151000558027725	59.6515893249378	60.7206560359493	63.53694222716951	15.961144576579613
2R_18695	3.901590951742392	4.986740257654896	1.1706224339956248	0.0	2.667768632963323	1.8412130500762078	1.1294447604379898	2.857328583500785	5.108170621071817	0.0	2.36588955081221	3.5706474922896336	4.743906381094888	4.619250003787785	5.9538942338320515	1.2291535556954059	2.9703899646761225	1.200317796139706	3.921038134056373	7.095001358692761	16.308492901366055	2.5624048066614327	5.272214078604144	10.42506825813442	0.0	5.426788909307685	0.0	0.0	12.180515235794475	10.509796601804405	17.274955270822066	8.01179656926859	14.628698756765408	20.17660398040375	8.130834890388215	0.0	18.03228139014464	18.91935727159477	43.221601472911765	36.79109647510471	35.40380866518743	47.75848793153864	31.790862749705635	50.54311820454255	65.08208349329111	46.62912245157275	60.29856676654014	68.30050451947325	40.137391675754095
2R_18696	0.0	5.222044463828674	2.206546912952607	4.899791905837759	0.0	0.0	4.257859369717594	2.6929389793491976	1.6047613912382597	4.572761354052123	1.4865158150417563	3.3652187812860186	2.980651340276701	2.3218626353558847	3.740900726595148	3.0891656781336496	6.843211571447732	3.7708678886239477	0.0	5.572339441954724	5.692675018731746	1.6099886270403385	3.312593187387103	1.0916985278882032	9.058721805294551	5.682857240602287	10.460666846590138	0.0	12.755264735519585	14.52753932802999	17.366487259999214	10.90679331299468	16.544485640213686	17.28708278057886	30.65218657372924	0.0	67.97934787411585	31.339117237584333	30.314380971814636	24.99056449999097	32.465125691439546	31.371175427476594	39.94913476416153	36.642492393018586	44.65817956795741	51.79400300781901	54.8354169794778	56.815716049073785	51.307189798252296
2R_18697	4.308289105155428	0.0	1.2926470101591714	0.0	0.0	4.066278716568581	4.988708059307757	3.155173814581478	0.0	2.2961408645682155	0.0	0.0	1.0476813397581344	3.060453755115548	0.0	2.7145587213342597	1.0933402024253784	3.9763133663641264	2.1648817216871357	5.875933196123763	6.00282492941178	1.4147537309885392	3.8811897942561884	0.0	0.0	9.987453760585952	18.38431303337488	0.0	4.48340021071981	13.926393440111633	20.98324830984704	11.79591822892545	22.615012685406757	26.330665766833043	26.935156304712034	0.0	19.911949359930386	34.18607977017838	36.62768260314938	37.33215217331869	38.03766637648859	31.162647204554734	42.41819395324257	44.36313429264557	25.53140547266622	52.40915700146801	36.79643894577151	48.86371675700435	61.13279372435193
2R_18698	0.0	3.6331638099099632	2.558623174166503	2.8408009467821396	0.9718212649653186	1.3414431621142109	7.405864061909074	2.0817492522616905	0.0	4.544906057928009	1.7237040331226967	7.153982980024128	3.4562435761392836	2.6923386542022154	0.0	4.47759055479138	4.328243607400604	4.372546946506173	2.856730671717366	2.584584401412837	2.640398922030736	6.534073513180907	3.8411500095836697	1.2658897648002134	5.2520649806487665	11.861303407001252	8.086512747983022	0.0	11.832394137048704	10.719896157897333	13.844518256703294	35.99553382981876	4.2631824529115505	22.71812776969057	23.695362935950246	0.0	13.137686900018261	30.074136505753746	32.22206037960077	30.426957588950497	35.55385268867646	37.16755402224897	29.917203656345524	31.158719116044136	43.67311075893946	43.072075111875165	37.57292326360492	45.55616437280866	39.326381437463944
2R_18699	0.0	0.0	4.263883203711284	0.0	1.21463735179906	0.0	0.0	2.601888320448565	2.3257544747516095	3.7869876264913036	5.385957731003727	5.690016053973866	2.5918855838027888	9.253853388676985	0.0	0.0	3.606456278028927	2.1860228974968394	7.14100813182301	1.615180108733925	4.950180557835846	4.666660444452741	4.80088720395529	1.5821808464351093	0.0	3.2944288736924205	7.5802368065978385	0.0	0.0	17.226429937238372	15.730603968674075	7.295555729838275	15.98510188504314	23.383627619070683	14.807904459400428	146.93997502020423	16.420226434922537	36.022180265953324	17.390595989453978	28.974733579588385	23.525588215945728	25.698022537165766	33.77361665377037	37.76381565593387	27.292565778007727	53.07569883635322	31.066356292093104	61.3185771637355	52.933292078973956
2R_18700	0.0	0.0	0.0	0.0	0.0	0.0	0.0	0.0	0.0	0.0	49.46576968737633	0.0	0.0	0.0	0.0	0.0	0.0	0.0	0.0	0.0	0.0	0.0	0.0	0.0	0.0	0.0	0.0	0.0	0.0	0.0	0.0	0.0	0.0	0.0	0.0	0.0	0.0	0.0	0.0	41.57969580294551	40.01184350567768	45.38770174833427	0.0	0.0	35.80866712979209	0.0	0.0	40.225908703277604	0.0
2R_18701	0.0	2.084696203476356	0.0	0.0	0.0	4.618291296876234	1.4164859702730588	1.7917502443499396	6.406379729189516	1.3039252975981304	2.967165348256197	2.2390524330103503	1.1899080094017012	2.317281217369784	7.467038624750694	3.0830702446724545	4.96706093540685	3.0107418754001465	2.4587725315767863	6.673613156449959	0.0	3.213623707801907	0.0	6.537266559658877	9.040847452876843	11.34328805168365	6.960017483563918	0.0	0.0	7.908476779921327	17.33222031591871	20.09588752733669	11.007893760615739	13.802378011707638	10.197234917779694	0.0	22.61507113570626	30.19875309348477	31.515172601667	18.705940495405635	24.000790106010292	23.14163798691708	29.902731398549086	48.7602542814754	25.775457318366527	29.239808830129867	36.81649187788388	30.161494292118174	41.65907979605797
2R_18702	0.0	4.538333487636672	6.39216167566683	0.0	3.6418250496380757	10.053909060381766	6.167311767477545	0.0	0.0	2.8386140069705004	3.2297237940211354	0.0	0.0	2.5223327340270756	0.0	13.423539518900343	2.703293043453814	9.831468959103056	0.0	9.685530205294498	0.0	3.497990754110839	4.79813755492668	4.743824015514202	0.0	4.938813045183226	15.151790638617673	0.0	0.0	0.0	9.432956675373285	14.582754580260929	7.987973307388396	10.015814971840538	0.0	0.0	0.0	28.175125308869813	27.443109062757454	13.574127495806954	28.737028497204932	38.524956466799196	28.93223419775616	35.383300214564336	30.394298216696384	59.10762042722988	34.65886149105888	28.890772917474294	41.56662336180269
2R_18703	4.62572506794901	1.478069440293533	0.34697240209271546	1.1557147668218328	1.1860896356403805	2.1829416426570374	2.3433713990583396	2.964191926345759	1.5140613909500311	4.930642348985133	4.207496918008508	2.6458491257453027	1.968530896359576	1.3691453564668516	1.764733806670235	3.278889199776161	4.695591274135779	4.980837473031878	4.0676839363093675	3.6801762783407743	4.833836079140209	1.898741483764697	1.041789239681898	4.119985938487992	6.410046851032435	3.7531662648902175	4.112265506284035	0.0	10.830911421196094	14.329473471596554	11.776679542673643	21.37226314812724	19.945348012068845	22.83404040026768	21.689809693609746	0.0	5.344766858597244	25.489527653053273	20.854920037618697	29.767370358460145	30.06299303131313	32.49356450477652	29.053662153258774	28.809570124337494	31.981327777922875	29.616146604664277	40.448268404926296	42.76957276789449	39.38224517933629
2R_18704	1.9631501020641737	1.6727739644107305	1.7670541934316473	0.0	2.013497953346447	0.9264368386862237	2.841494180392599	7.188560986673127	0.0	2.6156956175693975	4.166527782407254	4.042418444207888	3.819160096040419	3.7188034229354225	2.9958004868774952	1.2369379354021535	3.4874021086228115	3.0197988886415343	0.9864676369562344	0.8924918586892651	3.647061462285646	1.28931641475143	0.8842672757971272	6.11980336896924	7.254435543252033	2.7305787133913584	8.37714580589818	0.0	6.128827963799056	13.749263356774769	19.12279564146288	10.750048341623636	11.77707527523761	23.07316463588977	12.273492692362451	0.0	27.219723048391224	25.097095469870414	23.77070314447965	32.02084236629622	31.29488709912092	27.85350411281565	29.99268578369355	29.996254380757325	31.885361611455153	38.96403594344332	41.1189857295562	39.69092195041578	41.08799335015202
2R_18705	1.3838455406961296	1.7687344351369707	0.8304102891156462	6.914940697468578	1.4193362805062677	0.653055253698905	2.0029996923392472	2.5336468299010866	2.7177064007421152	1.8438318661348563	3.7761815252416753	3.482776089159068	1.682604294544593	0.983034141431088	6.335315583186917	3.923688616071428	3.511867301986874	2.554426309909812	2.0861148197596795	6.92039780963118	5.1417054008473535	1.8177059097254535	4.986635816013085	1.848820698903526	0.0	7.699256765080278	12.794469639707737	0.0	7.200460829493087	10.437541750167	15.930747813811225	11.366736382649814	17.641296406986783	24.071491027189076	14.419527500922849	0.0	25.5832992222677	20.131378596806307	27.80820042439592	26.45136898178453	27.490279980016943	23.869068151579363	25.8404245722705	29.87835373028948	28.247283401045816	33.077533739084416	34.613410417116924	36.84980565139538	39.27236168274215
2R_18706	1.5592625810660616	3.985880417210075	0.9356735652007283	0.0	2.1323361960657548	1.471673811152462	0.45138021235814024	3.4257759953592153	6.1244087904047655	3.324091251623403	3.7820910424955754	2.4972530216761566	1.895892162867147	1.4768588040279258	3.569191877851784	1.9649144869215294	2.374220147822112	1.9188178853782625	4.701103819176742	2.126626727671553	3.620919296371375	0.5120298337254799	7.023430726778993	6.249534756856989	0.0	5.060544352634925	3.3268393429359224	0.0	19.471668722009476	8.400436016230985	17.259748443999158	13.341239885739219	14.031188525855269	18.32622080486416	9.748412958370377	0.0	36.03281580601085	21.995872474530156	18.076836678913924	23.843487532876196	17.97312688660471	30.365011733040536	28.05720875452674	31.076077552630444	30.801217702185355	31.94610904378374	36.14729222536429	32.67849223128437	39.82549353742867
2R_18707	4.766500273438233	3.384559315485063	2.8602548143809035	6.351396068612861	1.629581377926212	0.7497917828219104	2.7596428359855953	4.072535345243366	4.160370639099496	2.9637399960014914	5.780725519590878	1.090548218589485	3.090955300690836	1.8810836125112222	2.4245868625215605	3.0032675550999492	3.628869544236565	0.9776037816842608	6.387011373670503	0.7223191413994615	2.213753222302295	1.5652208756221233	2.1469882549723174	2.122684964399743	5.871221795384398	6.629805927901009	6.779863263717698	0.0	1.653411815280832	6.8477977653581545	13.36617566841079	14.681791739762959	11.914404061763317	22.408525039509968	23.17767208759306	65.71252086372537	7.343232990502262	23.11342288920868	28.243474468021876	27.940021116177117	24.938186418710433	24.310685969763874	24.813357699331366	29.554395709715035	24.75955507846722	31.873789558933215	32.30948453965318	33.298227860478384	29.308333475178152
2R_18708	3.5517777269084276	2.2698167486146175	1.5984981789908745	1.774788560564837	1.8214341268026581	1.6761315019026606	0.5140898666101305	3.2514287590824598	0.0	2.839427130432824	3.230648951223662	1.2189398879794244	1.7274287572752283	1.2615276292212185	4.065054971738383	2.7973718132340304	1.8027116027386074	3.2780950639919673	5.354221937853546	4.036793597451588	4.948762574290205	1.7494963783092305	3.999593321351085	6.3269105173973434	0.0	7.4103416587424045	7.5780654411419235	0.0	5.544210458228994	14.351246176110456	14.15348813108143	12.763565345169656	23.970784407963574	16.69780668464965	22.2054940833461	73.44894196799095	24.623284270071466	11.742998374221019	16.01306592977282	17.198820034217505	23.954383536770653	23.71445659953071	28.940521861519482	28.31474863345944	30.013222578565358	24.635229940309216	28.168391511173535	26.70972683305571	28.97897556423483
2R_18709	0.0	0.0	0.0	0.0	0.0	0.0	0.0	0.0	67.64069264069263	27.534555867613857	0.0	0.0	0.0	0.0	0.0	0.0	0.0	0.0	0.0	0.0	0.0	0.0	0.0	0.0	0.0	0.0	0.0	0.0	0.0	0.0	0.0	0.0	0.0	0.0	0.0	0.0	0.0	0.0	0.0	0.0	0.0	0.0	0.0	0.0	45.357645031069985	22.05168915938961	0.0	0.0	36.65420423722601
2R_18710	2.4968296505512124	2.127515175033865	2.996567132692787	0.0	2.5608644932211355	1.1782873687358415	0.7227900621570543	1.8285522026511265	3.2689823265739495	1.330707492595112	1.5140549723079344	1.1425209152735054	0.6071741634764218	3.5473161124537045	0.0	6.292790978654853	1.2672706816674342	3.072581519236396	2.50927490737639	4.540457977834393	2.3192549532617943	3.279630477474842	4.498616281864402	5.559616546575243	13.839815210787304	5.788137721096732	1.7757434860401702	0.0	2.5983136944123264	12.10637142186104	12.160650148155412	21.363177521425342	5.616996131574764	15.259697156050242	15.610024133097308	0.0	11.539788614152165	14.308833272043833	22.513738687409152	19.090154335625403	20.207350687120343	28.479274798189607	18.64923110491693	33.17451586770269	27.400913228596448	30.906112877436907	23.863735834334086	26.47166122479082	32.771781476698244
2R_18711	9.770887348019954	2.0814106302636275	0.0	0.0	6.680984015411695	2.3055063329953462	1.4142535258754654	1.7889263668962756	0.0	1.3018702537878895	0.0	1.1177617937841269	0.0	1.1568145399556802	3.7276351211816903	1.539105594956659	2.479616314090023	4.508995220014167	9.819589590253075	2.2210317492046485	2.2689952911540723	3.208558895023654	4.401128537379555	4.351309026050853	0.0	4.530164211657427	3.4745240944347855	0.0	5.0840133201149	5.264008447680758	21.63112996480399	16.720179601481206	7.32702988951938	20.670937282309193	20.362327251106183	0.0	0.0	19.382887623832424	18.87930197934378	16.18626456001188	26.359260181833367	23.105165744226902	24.87966947856691	27.587263382419188	19.301125545136166	15.639495857723126	24.836802339189653	33.72763345964332	22.52977092595452
2R_18712	0.0	0.0	1.3860797672273082	9.233661497662961	1.5793905952975857	2.180095034702753	5.3492927700028785	1.6916151710815002	0.0	3.69315950534314	4.202010241699629	4.227838200632062	2.246815868721245	1.0938879666197898	10.574595310237477	1.4553837555886737	1.1723670277869744	4.26372200759909	0.0	0.0	2.1455700629467347	0.0	6.242584330031284	2.057306689291554	17.07116799224286	8.567478963626339	9.856567233616413	0.0	4.807461179750973	12.444163040437557	10.227236931943464	14.229595471573537	17.321164176229683	21.71834692105511	28.882034219434143	0.0	21.351188620670513	32.58404953753051	20.232646875329525	23.547368711057068	20.393517852372234	25.703914551962775	21.95788415083059	33.75914872930564	18.251213350803127	27.605691347074924	34.758938307957436	38.7271788708157	18.026657821586564
2R_18713	0.0	3.035988608970739	0.7126892902754971	11.86932349603802	0.812085126011249	3.3628592374380393	2.0628594532597306	1.739576674016378	1.5549584515101758	3.7978697748432904	2.880765131218852	2.717317464199342	3.465778041176909	1.6873536220732852	1.8124019037469599	2.993295019157088	3.014016381781838	3.653840954149411	0.0	2.159761907847279	1.1032011588024973	6.24009385101152	2.1398590474845425	0.0	4.388794529806498	13.215582493317871	5.06801273084798	0.0	14.831294030404152	10.237588843075681	15.775806853641528	11.381253287353069	14.24980985409976	22.334116144104186	14.850455908996407	0.0	21.956547991524776	14.65970121434682	24.47799153183883	34.50636824106512	16.311341567065536	23.7894160887821	23.3868893098529	23.670207729743037	29.71707777897689	28.895316829545006	19.804352320393846	31.040222271418045	34.54764077531647
2R_18714	4.949802812230467	2.108830411021591	2.970249976238	0.0	2.5383738669333646	3.5038174090671785	3.5822110266186935	2.718739592324998	0.0	1.3190206403647355	3.0015157654615576	4.529947197802976	1.805525087319707	2.93013503234283	5.665112537460557	1.5593812375249498	3.1403523977846697	1.522798385681431	3.7308560449195065	3.3754362751385614	3.4483293706281652	2.438120501667674	3.3443306071465	3.306473744945228	4.572755977163657	3.4423822662235173	5.28044440220089	0.0	7.7264825188333015	8.000032000128	6.574827287505691	11.858311808379847	16.702995682275617	10.471624515469207	10.315286739183133	0.0	34.31532350771237	13.092154035738307	16.577609833838153	22.706995552267248	12.13932178216169	19.96696500066442	18.485445442518454	28.77276747986728	26.617061155957238	28.521945260048838	26.673833372085884	39.05365667320205	35.995745478473445
2R_18715	0.0	0.0	0.0	0.0	0.0	0.0	0.0	0.0	0.0	0.0	0.0	0.0	0.0	0.0	0.0	0.0	0.0	0.0	0.0	0.0	0.0	0.0	0.0	0.0	0.0	0.0	0.0	0.0	0.0	0.0	0.0	0.0	0.0	0.0	0.0	0.0	0.0	0.0	0.0	0.0	0.0	0.0	0.0	0.0	0.0	0.0	68.14681549931173	0.0	0.0
2R_18716	0.0	2.4165691581011375	1.7018472530823858	5.668606463798579	1.9391968699811162	2.676749804731102	3.2839665587117395	0.0	0.0	4.534510572891577	1.7197614346937793	0.0	0.0	5.3723610291079895	0.0	3.5738792314730103	1.4394478968802558	0.0	2.8501965210501266	0.0	0.0	5.587824205560406	2.554909475724911	2.5259886340615423	10.480104046472974	15.778897670429846	4.034008303602692	0.0	5.902665053271553	12.223287685465472	7.534282870632094	17.471287395106756	12.760294048216046	0.0	0.0	0.0	0.0	7.501337113340453	16.07417970903689	20.238241689997263	16.692955753512372	12.623843853150612	11.554364343385695	18.84087897975887	23.654032632854427	26.631500174194223	19.60857591448631	40.557137594704415	12.072747964685604
2R_18717	6.221402932582699	1.3252935724056913	1.8666523307767662	3.1087741419627926	1.063493316050858	0.0	2.7014867902698927	4.55624196606397	4.072695994422036	0.0	5.658903908039038	3.558554230587197	4.538725884331025	0.7365768445578313	4.746983410717074	1.9599849473156044	6.3153700001610416	2.871005988057189	0.0	1.414194325007877	1.4447340815225878	0.0	7.005810479095151	2.7706026864317765	0.0	7.211212223523925	8.849314753312077	0.0	3.2371364291148046	11.731105629891662	11.01852641257853	12.775458854558748	23.32664558404439	19.011454108616533	12.965275103689786	0.0	14.376966948790681	17.82681034344447	15.226588059005111	23.783669450756587	16.783693512667607	17.307904329520344	21.12212782625951	20.665409658681828	25.261909676110225	17.260730099672752	21.507449547951367	19.17441709388546	19.862790053288553
2R_18718	0.0	0.0	0.0	0.0	0.0	0.0	0.0	0.0	0.0	0.0	0.0	0.0	0.0	0.0	0.0	0.0	0.0	0.0	0.0	0.0	0.0	0.0	0.0	0.0	0.0	0.0	0.0	0.0	0.0	0.0	0.0	0.0	0.0	0.0	0.0	0.0	0.0	0.0	0.0	0.0	0.0	0.0	0.0	0.0	0.0	34.818456567457275	0.0	0.0	0.0
2R_18719	0.0	0.0	0.0	0.0	0.0	0.0	66.46991571614687	0.0	0.0	0.0	0.0	0.0	0.0	0.0	0.0	0.0	0.0	0.0	0.0	0.0	0.0	0.0	0.0	0.0	0.0	0.0	0.0	0.0	0.0	0.0	0.0	0.0	0.0	0.0	0.0	0.0	0.0	0.0	0.0	0.0	56.31296493391674	0.0	0.0	0.0	0.0	0.0	0.0	0.0	0.0
2R_18720	0.0	0.0	0.0	0.0	0.0	0.0	0.0	0.0	0.0	0.0	0.0	0.0	0.0	0.0	0.0	0.0	0.0	0.0	0.0	0.0	0.0	0.0	0.0	0.0	0.0	0.0	0.0	0.0	0.0	0.0	0.0	0.0	0.0	0.0	0.0	0.0	0.0	0.0	0.0	0.0	52.42931217985351	0.0	0.0	0.0	0.0	0.0	43.47296850818161	0.0	0.0
2R_18721	0.0	0.0	0.0	0.0	0.0	0.0	0.0	0.0	0.0	0.0	0.0	0.0	0.0	0.0	0.0	0.0	0.0	0.0	0.0	0.0	0.0	0.0	0.0	0.0	0.0	0.0	0.0	0.0	0.0	0.0	0.0	62.405611512587214	0.0	0.0	0.0	0.0	0.0	0.0	15.65871517110278	15.490474906979697	0.0	0.0	0.0	20.189294828310235	13.340483832667642	0.0	24.719923269358173	74.93061425120338	0.0
2R_18722	0.0	1.742863800596861	0.0	0.0	1.3985761655489013	6.756784149124929	1.7763322906657528	0.0	4.016933248210054	3.815411898514622	0.0	1.4039324146935566	4.476582326363443	4.84327829496456	3.121325614503177	0.6443830419003629	3.6335255226099754	1.2585318232042182	3.083402966850335	2.7896627744051785	3.7998746611343024	3.3583481011093834	4.606591977841187	2.732668007617221	3.779199512634431	3.7933212699394745	2.9093837517899983	0.0	10.642713466225349	4.407803840387252	12.678939457430143	9.800419359944412	13.804356378786018	5.769585265863931	12.787756490425807	0.0	0.0	10.820140501327765	15.281583462923795	15.117395174808955	17.05552682591078	11.380618056329281	18.055203228325894	15.626554162723792	20.20218435893912	14.841783531888751	21.212972756054306	13.616556360792751	22.49317713006941
2R_18723	0.0	0.7734436573366158	2.723453949661856	0.0	1.8619697032703015	1.7134334035555456	0.5255308123970617	4.653303928884221	1.1884162689433553	2.902617895268225	2.2016975087792687	0.8307114004755822	1.3244042002154808	2.149337703080173	2.7703478587288815	4.575402635431918	2.7642457709343247	4.468064370286367	4.561149044667333	1.6506525854996774	0.84314934830879	3.5768619951259293	3.27088264359277	0.0	3.3542470637759765	3.36678089873691	2.5822378189386486	0.0	1.889198507533179	5.8682518771070695	8.038039216789535	13.04761540848822	16.336165616047015	11.948588636977554	15.133114659826498	0.0	0.0	14.405203159381168	10.757055868640446	9.716133894802494	15.582943444378131	17.676615907843217	20.95574854704242	15.678480200491581	17.93054781608916	15.49752678844365	16.981827229843123	25.06610065024151	26.403907005439525
2R_18724	0.0	2.2103013303803705	6.226339908348277	0.0	0.0	2.448274089180832	7.5091536583094785	1.89970507078776	0.0	0.0	3.1459401642180764	0.0	1.2616012116418036	0.0	0.0	1.6344142259414225	0.0	0.0	0.0	2.358568443297656	0.0	5.110871846592071	4.6736670409495025	2.3103812360077534	9.585567968866075	2.405346604432332	0.0	0.0	0.0	2.7949902594589453	4.594126179972595	10.653342885830787	11.671130874226058	4.877995241515642	0.0	0.0	0.0	18.296148317726338	20.048396829947492	13.221995318091457	13.995774548429516	12.989618408309891	28.181690883839472	10.339622121276873	17.080284739733468	18.82236229504385	13.714903035635537	24.30385446340287	33.12681219766033
2R_18725	0.0	0.0	3.227132282475794	2.149821951745956	1.4708828444756141	3.0454762698519366	4.359061093113032	6.301589339601313	0.0	0.573238498284813	1.9566612575853233	0.984344008544106	2.615568091450304	3.0562060746781916	1.6413493992989467	2.03309333795975	4.913202276756098	3.3089954511901327	3.2428155421663303	1.9559259470789028	5.994493458309197	2.119185238264235	2.9068522452817427	0.9579825041739297	3.974584914224483	7.978873538644376	6.119598994917061	0.0	11.192943968122496	2.3178441082952395	9.524602333565669	12.5157680271601	4.8393481591603535	12.135748050543773	8.965924108831972	0.0	29.826469599867966	14.22443002234753	16.071644509410834	15.898967652618301	11.606488955845434	16.756597730821536	14.606662303169747	19.292615529898125	20.30234631855666	20.200020604021013	15.748014962713949	18.563656688188487	25.945377045087113
2R_18726	1.7508127710586447	1.4918441625555172	0.0	0.0	1.1971432809315785	2.4786960208170807	2.0273230435876486	0.641103518664607	1.1461286524827898	0.9331111844432823	1.592515601344508	2.4034561699724204	1.7030369363591702	0.829142982888313	5.343540207601881	2.7578720700367128	2.2215709563543062	0.5386345603123391	3.519079127373949	1.5919171362556899	0.8131474228959384	8.623964779267896	0.7886235687566585	3.898482881995574	0.0	3.246980166389875	2.490353615271247	0.0	1.82197483852748	7.545921174930111	11.628030468230554	8.388893273084303	7.8774365403559115	10.700318564945707	14.59463048949661	0.0	8.091865328703708	16.208057117810732	12.629565243905548	17.8483867891774	13.31091546164595	17.04762590377989	13.671522414966251	20.354640648705885	13.834017688098161	16.440683247892846	16.377560008447972	18.562308619360522	22.358961070999207
2R_18727	0.0	2.2720947009071337	1.6001024065540195	0.0	0.9116310446835957	0.0	2.315726095917375	2.929222657537256	3.491132523390588	2.8422767347214304	0.808472794890452	1.8302447952413634	2.5937435663001382	1.2627936784548457	4.069134596799626	3.3602150537634405	1.3533905817549414	3.2813849085006326	0.0	1.2122534579529889	3.7152968057735714	0.8756260726419389	3.603246525119132	4.749945078760026	9.85355158950104	3.7088892803827576	9.48208833513493	0.0	5.549774540409296	4.309694658133471	10.625769261420489	10.951178278337885	17.996130831871145	12.535923255077833	5.5569447917534935	0.0	12.323997904920356	8.228348423536602	11.6783707985773	15.630388873881452	14.38705426698776	13.352769030477695	19.916576702584404	16.828754140759244	13.460978525349805	19.3485788753354	21.68973912666265	23.010949924885686	20.8101288572638
2R_18728	0.0	0.0	0.8289300568712333	2.761045839987454	1.8890750257480924	2.6075646493503513	1.5995434263243897	1.0116522101565835	5.425724008611709	0.0	0.8376556364172463	1.8963097811658511	4.031051999764586	1.9625637048178584	2.1080075618447256	5.22225935828877	2.1033643733825125	1.6999153102192446	6.941320850061917	2.512022539875846	1.2831350376446158	1.814465792239312	2.4888734910582238	1.230350078890047	0.0	2.5618441999078763	7.85948498366799	0.0	2.875050313380484	4.4652585027452405	7.339546504100604	13.23755395721547	14.502229614215832	5.195369263468085	17.272589092014535	0.0	25.537696193351003	14.614904571980597	14.946955390598108	14.786362411207891	16.26149789535563	13.066156563914411	12.193698971714747	21.106990047778886	15.159640718940505	20.046990144899645	12.359961634679086	12.26137324110601	18.62111979966027
2R_18729	0.0	1.6958652261987437	0.5971489719483298	3.9780333001167554	1.3608617520958972	0.9392255334096611	1.1522874634580837	1.4575586257408497	2.605740968501803	2.651803133317546	1.2068695012008352	1.3660735630613707	1.935940222037824	1.4138019112716773	1.518577518067276	1.8810192616372392	1.010155089110831	3.061484715996778	3.0002550216768427	7.2384957681944115	1.8487030654732057	1.3071143620497645	7.171790836513201	1.772652055877538	3.677288514540918	7.382058920826034	4.246392689410346	0.0	4.142287578315124	4.288941714354337	11.455818652628295	11.579596614534642	7.462280039967972	11.22800188817565	4.147639371051966	0.0	18.39697921601273	12.283088336900548	17.945943229803184	13.695270591917204	12.690754858301622	15.503214979206314	22.298254012925554	15.866258022376712	12.668106316863849	14.441555661365909	12.141727962156661	19.137976468140423	16.238459662077656
2R_18730	4.342996863270516	1.3877285935925798	3.583416729213577	2.1701530174892634	1.484793120062599	1.5371388108079307	1.2572243252791353	2.7830180240174456	1.4215206859690224	0.5786596679708691	2.304359848833994	1.7388928220988435	1.8482126331670206	2.31383167440172	0.828435896458768	1.3682136602451838	1.6532222955763078	3.674317821142893	2.7279026247879057	1.974423320308721	1.5127959848377501	1.7826888081370476	2.4452855139818976	1.9340844672709392	0.0	6.544143520114935	7.721840763288516	0.0	6.779278006892266	8.774115656882943	8.172475774618501	10.032986229169014	7.327671485831948	12.250516946293224	11.313394606678523	0.0	20.072360860903558	14.837583503287481	10.349560605208739	9.131512878615352	13.047644940030095	12.686299823177146	17.325138665617818	14.425975989405563	19.06450929502066	12.280975749012077	17.663272668823353	14.723668859868686	18.10242661102931
2R_18731	0.0	3.4845779548872597	7.361948737278553	0.0	5.592459574905962	3.8597460904631844	0.0	2.9949176247907303	10.708289072405167	2.179516295589487	2.4798143115043545	1.8712925017309456	0.0	1.9366723630656437	0.0	0.0	0.0	0.0	4.109848017820301	3.7183236012410275	0.0	8.057377119627342	7.368116245296378	0.0	0.0	3.7920701745338214	5.816848385010214	0.0	17.022725338326666	13.219050237678525	14.485437427618079	5.598392589519697	18.399737987731054	7.690243157798407	0.0	0.0	0.0	0.0	16.856875434854707	8.337880952569547	12.035224695639197	4.550745821732724	19.437652064917316	10.867061068536382	12.566102185388782	13.964130338399753	19.958566016948815	22.182625116055462	29.013881981973096
2R_18732	0.0	0.0	0.0	0.0	0.0	0.0	0.0	0.0	0.0	0.0	0.0	0.0	0.0	0.0	0.0	0.0	0.0	0.0	0.0	0.0	0.0	0.0	0.0	0.0	0.0	0.0	0.0	0.0	0.0	0.0	0.0	0.0	0.0	0.0	0.0	0.0	0.0	0.0	35.493087721166305	0.0	0.0	0.0	0.0	0.0	0.0	0.0	0.0	33.9685451272122	0.0
2R_18733	0.0	0.0	0.0	0.0	0.0	0.0	0.0	0.0	0.0	0.0	0.0	0.0	0.0	0.0	0.0	0.0	0.0	0.0	0.0	0.0	0.0	0.0	0.0	0.0	0.0	0.0	0.0	0.0	0.0	0.0	0.0	0.0	0.0	0.0	0.0	0.0	0.0	0.0	0.0	0.0	42.23472370043755	0.0	0.0	0.0	0.0	0.0	0.0	0.0	0.0
2R_18734	0.0	0.0	0.0	0.0	0.0	0.0	36.62628008848909	0.0	0.0	0.0	0.0	0.0	0.0	0.0	0.0	0.0	0.0	0.0	0.0	0.0	0.0	0.0	0.0	0.0	0.0	0.0	0.0	0.0	0.0	0.0	0.0	0.0	0.0	0.0	0.0	0.0	0.0	0.0	0.0	0.0	31.029592922770444	0.0	0.0	0.0	0.0	0.0	0.0	0.0	0.0
2R_18735	0.0	0.0	0.0	0.0	0.0	0.0	12.208760029496364	0.0	0.0	0.0	0.0	0.0	0.0	9.986378579617401	0.0	0.0	0.0	12.974863796367298	0.0	0.0	19.587449146085152	13.849187883622504	18.996707870526038	0.0	0.0	19.553667974807052	0.0	0.0	0.0	0.0	0.0	28.86790192419	0.0	0.0	0.0	0.0	0.0	0.0	10.86523093505091	0.0	20.686395281846963	0.0	0.0	56.035593809187596	37.02664900495509	9.000689452812086	17.15259981955465	0.0	0.0
2R_18736	0.0	0.0	1.0186851301309132	0.0	2.321513887063921	0.0	1.9657039696998526	4.972940984866097	0.0	0.9047499189796447	1.0294081315007122	0.7768015971040836	1.6512743131565775	0.0	2.5905635097368918	0.0	6.89295312722944	1.0445262749539939	1.7060595824248566	0.0	6.3074589802289545	3.3447381471399367	3.0586156155173354	1.511996482491383	12.546280090684512	1.574145231268695	4.8293220983984035	0.0	7.0663887220436	9.145710186345674	3.0065612185472355	10.457895467060071	7.638007335542245	9.57700599169418	21.226555269704612	0.0	15.69183742001086	16.463778041929952	12.245698392297244	11.248833366185696	13.322672974508231	11.334497260263102	10.374249912913937	16.91655043116904	9.68755835822415	17.390160125696077	15.189350442617673	10.045462414400104	14.452917333407846
2R_18737	0.0	0.0	0.0	0.0	0.0	0.0	0.0	0.0	27.056277056277057	0.0	0.0	0.0	0.0	0.0	0.0	0.0	0.0	0.0	0.0	0.0	0.0	13.572204125950055	0.0	0.0	0.0	0.0	0.0	0.0	0.0	0.0	0.0	0.0	0.0	0.0	0.0	0.0	0.0	91.09957183201239	10.64792631634989	10.533522936746197	0.0	11.498217776244683	0.0	0.0	9.071529006213998	0.0	25.214321734745337	10.190563538163662	29.32336338978081
2R_18738	0.0	4.766273846263837	1.1188686000716075	0.0	0.0	2.639718078109258	1.619267119701623	2.0482534372252994	3.661751782052534	1.9874566641285187	1.1306461642828876	1.706393643683677	2.2670878915969257	1.7660122119744457	1.422667359031448	1.762218045112782	1.419533730487326	1.7208766719392414	2.8107652308340945	3.3906638072068556	0.0	1.2245597707624107	0.8398544532232564	2.4910426258910667	6.890077427245088	3.457911810281668	3.9781994669212715	0.0	3.8806694154741694	2.0090305925133474	6.60448816248692	7.65759082620619	5.59278251416547	7.889148695112891	7.771366400497367	0.0	8.617532369605962	7.397559216434089	7.205363672717971	16.15668179771597	15.547459190777614	12.44919819382883	13.293600239284803	12.386815473609891	9.412563931259637	9.550205229931137	16.303997512692472	15.630638810416443	12.567155738477489
2R_18739	0.0	1.317690241858091	1.391957381605673	1.5454694100603261	1.5860879363103217	0.7297798794140918	2.6859881132491377	1.1325255972019823	2.0246652823355245	0.4120911329650365	0.9377397097132956	1.0614415437605813	1.504228932813126	1.09852655365709	1.1799373830829547	0.9743701671239712	3.1395690721678617	1.4272673819401294	0.7770677968340705	1.406080962704265	1.4364455098401188	1.5234452124413878	1.3931235006072975	4.1320612277813895	8.571778789819126	4.301904503312502	6.598909068352819	0.0	4.827847021620708	7.4981592019159296	8.901191095768805	11.114394267894056	9.27712739316547	10.905221340005971	6.44544606676322	0.0	0.0	12.270832823468869	8.366417534672527	8.670647466017073	8.722961143417882	8.174088466524656	11.025497828790716	14.382795218172621	9.503722081840555	12.541245019558072	11.006501131405424	11.438647024628702	18.651677885742345
2R_18740	0.0	0.8760564145288701	1.2339098159993682	0.0	2.1089971929247358	0.9703772923950561	0.5952529765625093	3.764755488542908	2.692166871271349	0.5479513605495295	2.493796680756618	2.8227656046011074	2.000150511325977	1.9475922404029957	1.5689449316018456	3.2390132669983416	1.565489105761313	0.6326052995243757	1.0332553225564804	0.9348223183219565	4.775049791831705	4.051404216701508	4.631038237093413	0.9157232427957763	3.799254966101148	4.766814580923113	4.3872349013310865	0.0	8.559353768790457	12.185786719929633	8.194001171742167	8.444938473345134	7.709785182255467	4.833502747604637	17.140824730781922	0.0	0.0	5.438780407881336	5.827223357206408	4.716502807498297	4.538656875270902	8.580759534510957	10.471741482023685	11.611355632600317	6.769797765831342	7.021433364183756	11.28999480660239	8.111891373662615	13.85930110462277
2R_18741	0.0	0.0	0.0	0.0	0.0	0.0	0.0	0.0	0.0	0.0	0.0	0.0	0.0	0.0	0.0	0.0	0.0	0.0	0.0	0.0	0.0	0.0	0.0	0.0	0.0	0.0	0.0	0.0	150.03750937734432	0.0	0.0	0.0	0.0	0.0	0.0	0.0	0.0	0.0	0.0	36.74484745376579	0.0	0.0	0.0	47.8908854066894	0.0	0.0	58.63795752266357	0.0	0.0
2R_18742	0.0	0.0	0.0	0.0	0.0	0.0	0.0	0.0	0.0	0.0	3.263366750208855	0.0	0.0	0.0	0.0	6.781684027777777	0.0	9.93388009409371	0.0	0.0	0.0	0.0	0.0	0.0	0.0	4.990259014403883	7.654810895551637	0.0	0.0	17.395902916945	0.0	0.0	0.0	5.0600731888986035	0.0	0.0	0.0	9.489538732501291	0.0	5.486209862888643	0.0	2.9943275458970526	3.654201454664515	7.150375251693208	4.724754690736457	0.0	0.0	7.961377764190359	0.0
2R_18743	3.658317086340673	1.0390676985855793	1.4635082986774568	0.0	1.667617764665114	0.5754696177362498	1.4120281072666918	0.0	1.5965545076481347	1.9497325161961032	1.4789136491898511	1.1160029239276608	0.8896224122218461	1.7324913271484161	0.9304423620730852	0.3841709284028324	0.6189286197050038	0.7503166711510593	3.6765516886401906	0.5543842033321595	0.5663562203923127	1.6017550109303762	2.197101539706788	2.172230981140256	0.0	2.8268973173649066	3.4690567079761943	0.0	5.076013299154844	5.255725192845697	4.859345698820345	5.842854264357102	2.7433126268096264	4.586313386004085	10.165142911744196	0.0	5.635974651640407	3.7629642180807634	3.4557589342992374	2.7970605752571522	3.588788481233089	3.7317189871761856	4.968103944657972	2.4303399753984785	1.8735455264604046	1.3012405090119754	2.7277492041915687	2.7059914981355115	5.623579721682984
2R_18744	0.0	0.6420296766661504	0.4521436673843091	0.0	1.5456068392484394	0.0	1.7449564650811527	3.3108617786942736	1.9729905485860761	0.8031469869017167	1.3707092232282212	0.6895671931512186	1.8322963635293574	1.4273190580493516	0.0	0.0	1.1472896582086434	1.8544530656937217	0.7572350018249363	2.0552911689893283	0.6998918387152449	0.9897086139487156	1.3575673587590316	4.026600258185608	2.7843348864353326	2.096054345379171	0.0	0.0	0.0	7.306786640855849	2.001694501118347	3.610241988331492	6.780263196256753	6.376135005165378	0.0	0.0	6.964826234550274	2.657255376723745	1.9411630377400142	3.0724908906406014	4.8045334690823465	2.51540981979101	3.0697423984736423	4.505049259209723	2.6460463800332517	2.5728757405218796	3.064453297854319	1.4862270595280012	2.1383104076164905
2R_18745	0.0	1.1702747407197798	1.6483110745405827	0.0	0.4695485553587417	0.6481363616683858	0.7951651414869143	2.514563092148176	2.697236303793681	0.7319775596175593	3.331323434860967	0.6284624352290903	0.6679722852955052	0.9756298080662992	1.0479328685820923	0.432681657066903	1.0456246464045988	0.0	3.4506699130569207	2.497553646203544	0.0	1.3530110448997617	0.6186344831562534	2.4465268737521186	0.0	3.1838604256719503	2.9303307991832583	0.0	2.8584904312032813	4.439539246858804	4.256741858160253	4.700466972591859	2.0598141182543404	3.2284029206973814	0.0	0.0	0.0	3.0272343320340847	3.8921307979568716	4.550369899569136	4.715618242140125	2.2925112978777613	2.797722691032469	5.474456550698212	2.110125267285046	4.396659336165407	3.351482729474347	3.724951226843163	4.384862713358893
2R_18746	0.0	0.0	0.9439832771474487	0.0	1.0756367312303274	2.227115607641026	2.2769445880943486	0.5760333822865703	3.089399816118923	0.0	0.47695997161134257	1.0797561910520603	0.3825459142126251	0.7449873895984562	0.0	0.49559122050241056	1.996087986919715	0.48396472419842496	0.0	1.430342192205379	0.0	0.5165771679503953	2.834322311055395	2.101678947243795	0.0	0.729355288580725	3.356384985413151	0.0	1.6370497090144145	5.085024146237158	3.482606435592015	2.153555738571901	2.3592999060644746	4.437354209802988	3.278329520636101	0.0	0.0	2.0804266594471237	2.836925306309918	2.4055241418603335	1.9290155458205427	3.0634683240438765	4.272661837882286	4.180275204237796	3.4527514613856876	3.0215458376225297	1.9193850597370212	3.1029373879209317	1.116088431481127
2R_18747	0.0	0.0	0.0	0.0	1.21463735179906	1.67661176880865	1.0284743405936765	0.6504720801121413	0.0	1.8934938132456518	0.5385957731003727	1.6257188725639617	0.8639618612675962	0.8412593989706348	0.0	0.0	1.3524211042608478	1.0930114487484197	1.7852520329557524	0.0	0.8250300929726411	2.3333302222263703	3.2005914693035273	0.7910904232175546	0.0	0.8236072184231051	1.2633728010996397	0.0	1.8485996857380533	4.78511942701066	6.29224158746963	3.0398148874326147	2.6641836475071896	5.010777346943718	0.0	0.0	0.0	2.349272626040434	2.2882363144018387	4.527302121810685	0.43565904103603204	4.447734669894074	4.824802379110053	1.7701788588719005	2.339362780972091	3.032897076363041	4.334840412850201	4.37989836883825	3.1507911951770207
2R_18748	2.9038070362148294	0.0	0.0	0.0	2.9782794082754473	1.3703454503845873	0.0	3.1899028940394007	0.0	0.7738048487385627	0.8804211934989699	0.6643745743850382	1.4122842603390682	0.0	4.4312589871471335	1.829625292740047	1.4738328349321963	0.0	1.4591404203783551	3.960406496122762	1.348644039566519	0.9535506411674511	2.615940100203585	1.2931642046975482	0.0	4.038954368566703	0.0	0.0	0.0	0.0	1.2857097857300357	0.0	2.1775177821545886	1.36515323503775	0.0	0.0	0.0	2.5601753208059685	4.488587205955458	1.48012031898073	2.8486183666805656	2.423511943470776	1.9717283727276447	0.9645471065515897	3.8240637496920833	1.2394392033380577	1.180998676100484	1.4319293027864628	5.150473663310446
2R_18749	0.0	2.5980099243979113	0.6098750975800156	0.0	0.0	0.0	1.7652666141009496	2.2329320258275804	1.330636576538216	4.8749705470529445	0.616294835449279	0.4650622020695268	3.954395928949391	2.8878642318762453	1.5509406455014967	0.6403688524590164	0.5158414922262687	1.250691788895733	0.0	0.0	0.9440508276965631	3.337427244086079	0.0	0.0	0.0	1.8848453719977947	5.78251944372163	0.0	4.230565838180857	3.285259042675515	3.5999874000441	2.0870073358307857	3.048524895016424	3.8224290581057	0.0	0.0	0.0	2.688184086846267	4.189348058891761	2.0721684465730217	0.49850821416909896	1.1309722402863622	0.6901049304546756	2.0255489237583384	3.5691261663792777	1.7352148846732807	2.0667476831758473	4.009402047802096	0.7210663128634625
2R_18750	2.2605753955583086	0.0	0.3391283587272648	0.0	1.1592755764207985	0.0	0.3271992204805771	1.6555314928651768	1.4798328380826102	0.9035952700401993	0.685396261848788	0.7758102368160746	0.5497223146442863	2.1411086982005587	0.8624191374256271	0.3560847766636281	2.0078789168697972	1.738655403888781	1.7038822958110054	1.027708036368532	0.0	1.4846531404867882	1.0182373954302015	0.5033556202423456	4.176756143225145	2.0961817263785867	0.0	0.0	4.704913694239421	1.8268076718614985	3.002724221550001	3.481516339626561	4.237922028167772	1.0627537490631163	2.35549619705139	0.0	5.2239371246927675	0.9965313235953953	3.4943058102880222	3.1686987868060568	1.3860073411264828	3.1444533572227935	4.604893428375775	4.129879452573215	1.7365734651822602	1.929774074112491	1.8387837181218112	1.9507915615445477	4.410533235472957
2R_18751	0.0	0.4982663817778802	1.052698951680276	0.0	0.7996763549856102	1.1038247638449703	1.0156693403146382	0.4282489265405345	1.5311984751713104	1.5582657536849946	0.709186662184607	0.8027389452812999	1.4220085341557775	0.0	0.8923540782455319	0.3684446330880966	2.6711656218847533	0.7196019536185598	0.0	2.126760452549103	1.6295161428831455	1.536186092354279	2.107161710595984	2.604136556337734	0.0	3.253411649458559	4.158810673304794	0.0	6.085279101325982	1.260144636881132	1.5534750382193696	2.0013118198716895	3.5080177060177675	1.6494635861944518	7.311769462833546	0.0	0.0	5.155606781664538	3.916894230688981	2.384498684039886	2.2945860074940603	1.9521592149821194	0.0	1.9423769783886475	2.0535436346834173	0.4991893414689215	3.56739130372741	3.7486509902695984	4.563624749399956
2R_18752	0.0	1.4560695092638054	0.0	1.138512838098465	0.38947853342325617	1.612837671759148	2.308492111420757	1.251459514658971	0.7457628736570302	2.125048413156527	1.036217887607663	0.7819403066769883	0.27703297462549714	0.0	0.0	1.794491914737229	1.1564252490188311	0.7009573605534705	0.5724485111186675	1.0358284784052552	1.0581973629086798	0.37409603434261457	1.5394245076997395	1.5219986642939722	2.104879405144241	0.5281861801353616	2.430634551178469	0.0	0.0	3.0687370085018744	2.522041889501678	3.898917294060943	0.0	2.6778777625924257	0.0	0.0	5.265214099400924	4.0176216904966875	3.5219160914056973	4.355094929746222	3.352701330133962	2.2185094937627556	2.320639512554312	3.784101566496957	2.0003371568277837	1.4587666478096766	3.7066257603447754	2.2470922906645336	4.041257358018303
2R_18753	0.0	1.0588535136518513	1.118532199410131	1.2418895299522643	2.54905854346285	0.5864276481401272	0.35972894855401194	0.45503057919249823	0.8134779632073679	0.6622863708385774	0.7535374817078777	0.8529402984438104	0.9065625062609474	0.0	2.844479235586028	1.5659450791741834	0.3153570958689356	0.3823020601455187	3.122133491188403	1.694822182646241	0.5771407144667304	2.040319321399587	1.6792038827223859	0.0	0.0	0.5761453582474718	1.7675570558579847	0.0	3.8795026477605576	1.3389510363012387	4.951876835598845	3.402350437246687	2.7955504900180674	1.7526170515968709	2.5896766167221634	0.0	0.0	2.739012983524125	2.8812789190363506	3.16702433455989	1.8285629022438388	3.1113637999459454	1.6875686814085074	4.127697078548095	2.7274591119104024	2.9172408990172665	2.5269915548953032	2.451127730165643	3.0857417878602775
2R_18754	0.0	0.0	0.0	0.0	0.0	4.9672114373023675	0.0	0.0	0.0	2.8048783566329902	0.0	0.0	0.0	0.0	0.0	3.3160016977928692	0.0	0.0	0.0	0.0	0.0	0.0	0.0	0.0	0.0	9.760234948375677	7.485859211948629	471.6091303527636	0.0	5.670650865965094	0.0	7.204722551538082	0.0	0.0	0.0	0.0	0.0	4.640046103498085	0.0	5.3651220390897425	5.162818516861637	2.928238822473179	0.0	0.0	0.0	4.492704073220294	2.1404347822364462	0.0	0.0
2R_18755	0.0	0.0	0.36732208681260814	2.4469932325955157	0.4185509831930016	1.1554848090723122	0.708802418774078	0.0	4.007150037955725	1.6311940679866028	0.7423772701896922	0.5602052592069734	0.5954239525718623	2.0292226616165694	0.9341170949406723	0.771376382306477	1.2427460910664452	1.1299200107026024	1.2303573449872782	0.5565737144037715	2.8429650715585675	1.6080810575770206	0.5514447189903885	0.5452025231100446	0.0	1.7028371992278657	3.482757563852877	0.0	2.5480303725220406	3.297801500842654	2.168238856661632	0.8379900440078851	2.754147194845999	0.0	2.551322401427108	0.0	0.0	2.1587576263510044	2.5232052882345712	2.184083547311119	2.7022216585588006	1.3623480777541093	2.909506371486439	4.879876949022854	2.6870642790918238	4.441690944426817	3.983305171365772	2.1129722976050243	1.7371660775936497
2R_18756	0.0	1.4254236858092515	1.0038419037339708	0.0	0.5719217967861198	0.0	0.48426544099729235	0.61256005385628	2.1902005172377543	2.2289170966767826	1.5216129909230713	0.0	0.8136068256405588	0.3961137752843384	1.2764082484564394	1.581050998381004	1.6981290353913865	0.0	3.362401292507057	0.7605205854669992	0.7769441512343546	0.5493336802192413	0.7535121578433156	0.7449826165756248	0.0	1.5512084146231175	3.5692156577207848	0.0	1.740856153056073	0.9012448354164706	5.184817255190335	1.717585637961116	1.2544523650566775	3.145819920999024	3.486210642424952	0.0	0.0	4.424695879590456	1.7238952481948016	1.7053733842546457	3.282137189888293	2.7923356715111205	0.567949281674787	4.445349319994914	2.570184958587344	1.071048043359452	4.082189163747221	2.887234677569305	2.373720727721058
2R_18757	0.0	0.5536177090346978	1.16964098571728	0.0	0.0	1.8396693795248966	0.3761659451553061	0.4758221671748844	0.0	1.3850960822107157	0.7879686640621676	1.7838269331109493	0.6319905461798179	0.3076918153854031	0.9914837494821975	0.818748690002096	1.3190664860952586	1.1993114513095742	0.6529584568241015	1.1815088198451893	1.8105355425327088	0.0	1.7559312871309962	0.0	0.0	3.0123550537587893	0.9241607788383447	0.0	1.3522559009066875	1.4001313603242256	1.1506981314330857	4.891993021527482	4.872144691783742	2.44359853850815	0.0	0.0	0.0	1.145666382293176	3.01293240978251	1.6558671562690517	3.1868582125670755	4.338040661756534	0.8823391481394931	1.7265211255398398	1.7112504937314186	2.2185727932314006	4.227930703792972	2.242735635102042	2.76577520968379
2R_18758	0.0	0.0	0.5567551773777455	0.0	0.0	0.8756921689826682	0.0	0.6794814605182201	0.0	0.4944846908281447	0.0	0.4245554373876255	0.4512461681867571	1.3181661040440809	0.0	0.0	0.47091186809042795	0.0	0.0	0.8436064919906313	0.8618243114260754	0.6093476859899755	0.0	1.652742039526648	0.0	0.8603379803342225	1.3197159760065078	0.0	1.9310424732792	5.998228123412344	4.108037103462476	2.540306245349255	2.782999380365188	5.234245118477574	0.0	0.0	0.0	4.090073563245094	0.9561143055686823	1.8916832571229325	1.3652649385355449	4.129859722087285	4.409979127568789	1.2327495195975122	1.2218461696486975	2.376117359287716	3.396122352779228	2.2876152809406602	4.6078317209323325
2R_18759	0.0	2.0971100355732775	0.7384355091778673	0.0	0.42071103193516474	0.5807240048771525	1.7811509769114384	0.4506049145675612	0.8055660100122187	0.6558449194350263	0.7462085145376343	0.5630963542326546	0.8977452051877464	0.58277000841753	0.0	1.163035926955141	0.0	0.3785837590444606	0.6183534731059525	0.0	0.0	1.2122850052952607	1.1085812056241873	0.5480161923440384	0.0	0.5705417213768632	0.0	0.0	1.2805900959161982	3.314820722561969	2.724285820299351	1.6846294493274832	1.845573824890848	5.785236516088916	12.822446050840487	0.0	0.0	2.1698984954032325	3.4873121123416673	1.881732958132508	3.923352658158947	2.396412994255045	2.088944063007901	3.2700406073642623	2.7009316215404913	2.8888675754658877	2.7526552112167395	0.9102329480297036	5.674926420213634
2R_18760	0.0	0.0	0.8144128930030857	2.712691271861579	0.9279957000391243	2.5618980180132174	0.0	0.0	0.0	2.1699737548907594	1.6459713205957098	3.105165753747935	0.6600759404167931	0.0	0.0	0.0	0.6888426231567949	0.0	0.0	0.0	0.0	0.0	0.0	0.0	0.0	2.516978276967283	1.930460190822129	0.0	2.824699169538444	0.0	1.2018346727380151	2.7869406192136146	0.0	1.2760955152388773	11.313394606678523	0.0	0.0	4.786317259124995	3.4964731774353845	1.3835625573659627	0.0	2.2654106827102045	2.7646497870666735	3.6064939973513908	3.574595492816374	2.3171652356626558	1.6559318127021894	2.6770307017943065	1.925790065003118
2R_18761	0.0	0.0	0.0	0.0	0.0	0.0	0.0	0.0	0.0	0.0	0.0	0.0	0.0	0.0	0.0	0.0	0.0	0.0	0.0	0.0	0.0	0.0	0.0	0.0	0.0	0.0	0.0	0.0	0.0	0.0	0.0	0.0	0.0	0.0	0.0	0.0	0.0	0.0	0.0	0.0	0.0	0.0	0.0	0.0	0.0	0.0	0.0	0.0	0.0
2R_18762	0.0	0.0	0.0	0.0	0.0	0.0	3.6701180456768214	0.0	0.0	0.0	0.0	2.9006947163845744	0.0	3.0020401865107527	0.0	0.0	0.0	7.800838356098131	6.37068465748014	0.0	0.0	0.0	0.0	0.0	0.0	0.0	9.016709766539352	0.0	0.0	0.0	5.613477285344839	0.0	0.0	0.0	0.0	0.0	58.59569556020415	0.0	3.2662350663649975	3.2311420051368698	0.0	7.054121335119437	0.0	0.0	2.782677609268098	0.0	5.156303013240355	3.125939735633025	0.0
2R_18763	2.13669757791441	0.45516286227891484	0.6410887636115966	0.0	1.0957481538287228	0.0	1.2370758051600657	0.7824048111636648	2.7974782412142396	1.9928508468719317	0.9717555995796832	0.9777285654399839	1.5587938458507204	0.7589165868708038	1.6303184452109476	1.3462864035843527	0.813363717709867	0.9860270436322554	1.6105108379326836	0.0	1.4885516238882566	0.35082381852360983	0.48121937910862095	0.9515442278232863	1.9739365367559811	1.9813125571577714	0.7598089050211516	0.0	1.1117719977986913	1.1511333310540892	1.8921181406401006	1.096910627999982	0.0	1.004515649424641	4.452833582914655	0.0	0.0	2.825766487982462	1.3761752089027086	3.539612222411697	1.048044151794418	3.2693536672072594	1.4508495866874103	1.0646086881721406	3.0483338897324304	1.3680179385456244	2.8242821174538113	2.1073024721344806	1.5159415848585631
2R_18764	1.2035775620886546	1.025552354806656	1.4444721783102679	0.0	0.8229633775536245	1.1359687581328264	0.696830799586863	0.8814395494433599	0.0	0.0	0.36491928715206773	0.27537171739702127	1.170734574189055	0.2849927492144745	1.8366798558647115	0.0	0.6108781018404658	0.740557164847988	1.8143650538775704	1.64151967952283	0.0	0.7904603451339577	1.626392578315275	0.5359940937738819	0.0	2.7901273464343204	1.7119670261455027	0.0	1.2524971662251614	1.2968407532725454	2.1316174665374694	2.883427594640993	1.8050865715006974	1.69749688806383	5.016461518472869	0.0	0.0	0.5305740933722329	1.5503678387230475	2.147194541561542	1.4758785218557096	2.0090071828033804	0.4086235755944012	3.198304131217463	1.8491759768054157	0.7705890212949194	0.7342551466145992	1.780529447553348	1.7078254740699363
2R_18765	0.0	0.9753730021434798	1.3737954561440529	2.2879567448049656	0.7826965210078878	0.0	0.6627354964313019	0.8383115064960759	0.0	0.0	1.3882564609455692	1.5713881643043466	0.5567257931728048	1.084193243134238	0.0	0.0	0.0	0.7043223700391407	0.0	1.0408010671125183	1.0632773354780347	0.0	3.093629309786552	0.0	4.22996813987997	4.24577428699651	1.6282020220966555	0.0	0.0	2.4667750074249932	3.0409790168393203	0.7835268801432664	5.1502959360044835	0.0	9.542021152752492	0.0	0.0	1.0092271620976263	0.0	1.166933855621809	1.1229320924783988	3.1845137858875594	3.8862999222429107	0.7604534979644181	1.0049699785318313	2.4429493160328226	1.862209877012211	0.0	1.6242631124324673
2R_18766	0.0	0.0	0.0	0.0	0.0	0.0	0.0	0.0	0.0	0.0	0.0	0.0	0.0	0.0	0.0	0.0	0.0	0.0	0.0	0.0	0.0	0.0	0.0	0.0	0.0	0.0	0.0	0.0	0.0	0.0	0.0	0.0	0.0	0.0	0.0	0.0	0.0	0.0	0.0	0.0	0.0	0.0	0.0	0.0	0.0	0.0	0.0	0.0	0.0
2R_18767	0.0	0.0	1.8147502903600465	0.0	0.0	0.0	1.7509148530106982	0.0	0.0	0.0	0.0	0.0	1.4708423882067856	0.0	0.0	0.0	1.5349429768684093	1.8607853444546272	0.0	0.0	0.0	0.0	2.7244059092364172	0.0	0.0	0.0	0.0	0.0	0.0	3.258549619564332	8.034118222049639	0.0	0.0	0.0	0.0	0.0	0.0	0.0	0.0	0.0	0.0	1.6826660160358071	8.213931855167846	2.009081046329409	0.0	1.2908305849398796	0.0	0.0	2.145611955349815
2R_18768	1.8069449205242383	0.7698368084536704	1.0843013976211295	1.8058253759638143	1.2355244412062723	0.8527215204229364	0.5230800712142133	1.3233153946903957	1.182874251950323	1.4445409665317674	0.5478575482717286	0.0	0.43940934069133064	0.42786291203840227	0.0	0.0	0.917118362745625	0.5559035202757193	0.0	0.0	0.0	0.0	0.0	0.0	6.6772099812270245	2.5133102818099418	2.5701959054723074	0.0	1.880388488261675	1.9469620285942526	5.600388442942403	3.71050561019172	1.3549986781987895	1.6989811464911666	0.0	0.0	0.0	2.389671076910847	0.9310340702142137	2.3025771502651255	0.8863014008835628	2.5134547747547393	2.4538852088449556	0.0	0.7931969402110753	0.0	0.7348971651047898	0.4455215770109441	0.6409945363548705
2R_18769	0.0	3.942253865379915	1.3881485429992892	0.0	1.5817478946935521	0.0	0.0	0.0	0.0	0.6164452806182207	0.7013803164627987	0.0	1.6876269939312933	1.095520635226685	3.530126096104153	0.0	0.5870584146604924	2.135042885894768	2.324824475752081	1.051675108112201	1.0743862031621334	3.0385531625261315	0.0	0.0	4.274161836863791	2.1450665614154008	1.6452130879991576	0.0	0.0	0.0	0.0	2.3751389456283194	5.204104998022441	1.0875381182110433	4.820856955532416	0.0	0.0	1.0197713264777506	2.3838641006753485	2.3582514037491484	0.5673321094088627	0.0	0.0	0.0	0.0	0.49369453341917036	3.7633316022007968	1.1407347244213053	0.8206165127737166
2R_18770	0.0	0.5473083484883015	0.38543701774120337	1.2838348248926328	1.3175769864625115	0.6062344667573755	2.231273590140032	0.9407988228725128	0.0	0.34232767344733345	0.7789884990138005	0.0	0.6247880016212	0.9125555229198661	1.9603684081142	0.0	0.3260084026709738	0.7904289175573943	0.6455169493385388	1.1680436343724405	1.7899015900173132	0.8436927554465429	0.0	1.1441796838082325	2.373550294818682	0.5956048885819802	2.7408854594930023	0.0	1.3368447789527158	2.7683492416522504	1.1375840831055226	2.1982913297015805	1.9266475196436164	1.2078749095754646	2.677143937179211	0.0	0.0	2.265219357613238	0.9928650730123189	2.619193436406016	0.6301077717429555	0.7147669566666813	1.7445669605360636	1.7068446518753784	2.8195800889600076	0.5483221506686186	1.3061708316797211	1.2669577544339403	1.3671273855575388
2R_18771	0.0	0.5738236128187145	0.40411015590246524	0.0	0.4604697325416815	0.0	1.1696856773860302	0.4931886942410109	0.8816948856053787	0.3589123076378082	1.6334557880689122	0.6163109781933768	0.0	0.3189219316106361	1.0276708600433553	0.848631327395177	0.34180242261353894	0.0	2.0303702786277134	1.2246314532872904	1.2510775687484326	1.3268502838751952	0.0	0.0	0.0	1.8733798776645472	0.9578907399169546	0.0	0.0	0.7256166326425028	2.9817405958436085	2.7657494565648038	1.0099935835107638	1.8995886314179424	2.80684263324503	0.0	0.0	4.156182942585835	0.3469886916038417	1.7163028899760258	1.6515859800301453	1.1240925481881614	0.9145427060120619	2.236919479130615	1.1824717366344553	0.8623297955007886	1.6433405432160766	1.6604220407609702	2.866720296632927
2R_18772	0.0	0.0	0.0	0.0	0.0	0.0	0.0	0.0	0.0	3.0650711540943067	0.0	0.0	0.0	0.0	0.0	3.6236085343228197	5.837909281224934	0.0	0.0	0.0	0.0	0.0	0.0	0.0	0.0	5.3328185385837426	0.0	0.0	0.0	0.0	10.185493107731451	0.0	0.0	0.0	0.0	0.0	0.0	0.0	2.9632448004684298	0.0	0.0	0.0	3.9050464524800756	0.0	0.0	0.0	7.016972653454175	0.0	4.0802453696355485
2R_18773	0.0	0.0	1.6104926819212533	1.7881058773252083	0.0	0.0	1.5538421855722646	0.6551652408633112	0.0	0.0	1.0849634909785286	0.4093621114897711	0.0	0.0	1.3651858495756322	0.0	0.9081192215238786	0.5504487671186126	1.7981326392541346	0.8134168224359881	0.0	0.587541304153682	1.6118418799234215	1.5935962926575846	0.0	0.8295495504463599	2.544976089949635	0.0	0.0	0.0	2.376615058470672	1.224698869511091	0.0	2.523465070827356	0.0	0.0	8.269349243561278	1.5774817633248899	1.3828475735519339	0.4559966639284067	2.1940116208019504	3.4843084170438434	2.429806681543158	1.7829507121105144	1.5708275335435495	1.909237156657109	1.091529079426205	1.7645997468681662	3.1735241763832045
2R_18774	1.6810271210191599	0.7161903714220561	1.0087413490341908	0.0	1.1494263443000867	0.0	0.9732579849978121	0.6155497721234744	2.200890216074598	0.8959183037184553	0.5096798395120121	0.38460946754665315	0.8175777917093033	0.796094170934793	1.2826380067189709	1.5887676247288502	2.133021354785954	1.0343302484088899	0.8447030362005934	0.0	0.0	2.208059239579727	1.5143796404378131	1.4972372977382133	3.1059527447925595	2.3381690826708	1.1955453025590408	0.0	0.0	0.9056435358062473	1.4886065035431812	1.7259686481247003	0.0	5.532053985260079	0.0	0.0	0.0	1.4820971556184228	2.165386317045124	0.0	0.824539074412013	1.4029821039344108	1.1414425368149461	2.791903568990841	0.0	2.152551002543454	5.127641350612527	2.486851188814342	2.3853061325743607
2R_18775	0.0	0.0	0.0	0.0	0.0	0.0	0.0	0.0	0.0	0.0	0.0	5.696545045429946	0.0	0.0	0.0	0.0	0.0	7.6598593496626215	0.0	0.0	0.0	0.0	0.0	0.0	0.0	0.0	0.0	0.0	0.0	0.0	0.0	0.0	0.0	0.0	0.0	0.0	0.0	10.975852027953298	0.0	0.0	0.0	0.0	0.0	8.270313544127085	0.0	0.0	10.126233628411779	0.0	0.0
2R_18776	0.0	0.0	1.1460992283543117	1.9087451832815299	1.9589114407480221	0.0	1.1057841801207429	0.0	0.0	0.0	1.158163430758041	1.7479232486901501	3.2511688648748263	1.8089927926109157	0.0	0.0	1.9387757871720512	0.587586253255081	2.8791726409498963	0.8682961459459948	0.8870471424752057	2.5087253467560173	0.0	0.8505562467742654	0.0	1.7710346224871456	1.3583398261977027	0.0	0.0	1.0289628342740111	0.8456532324502853	2.6146528545014975	0.0	2.6937173353101627	0.0	0.0	0.0	0.8419553773753456	0.4920483510328046	1.4602850651681416	2.3420364344050397	1.5940227970764345	1.296870017182231	0.0	2.5152113695602583	3.668488030212689	1.553562645394044	0.0	3.3876344027011096
2R_18777	0.0	1.5806762955143885	0.0	0.0	1.2684273961037462	1.7508602852011337	2.148040364256093	2.7171125788047554	0.0	0.9886734602374814	0.0	0.0	1.8044445815822325	0.0	2.8308611422977643	1.168836026331538	4.707709608887251	1.1414153070412882	0.0	0.0	0.0	1.2183307114856423	3.3423292124085306	0.0	0.0	3.440322193054024	7.915926527536342	0.0	0.0	3.9976222143069298	1.642723155316353	2.53954612977614	2.7821666456613086	1.7442263056885672	0.0	0.0	0.0	3.2710797785282724	1.9116564302243968	0.9455586119161754	1.8198085615987456	0.0	0.0	0.0	0.0	1.5836042484301336	0.7544680351509675	0.0	3.9483882481751538
2R_18778	0.0	43.300165406631855	0.0	0.0	0.0	0.0	0.0	0.0	0.0	0.0	0.0	0.0	0.0	0.0	0.0	0.0	0.0	0.0	0.0	0.0	0.0	0.0	0.0	0.0	0.0	0.0	0.0	0.0	0.0	0.0	0.0	0.0	0.0	0.0	0.0	0.0	0.0	0.0	0.0	0.0	0.0	0.0	0.0	0.0	0.0	0.0	0.0	0.0	0.0
2R_18779	0.0	0.0	0.0	0.0	0.0	0.0	0.0	0.0	0.0	0.0	0.0	0.0	0.0	0.0	0.0	0.0	0.0	0.0	0.0	0.0	0.0	0.0	0.0	0.0	0.0	0.0	0.0	0.0	0.0	0.0	0.0	0.0	0.0	0.0	0.0	0.0	0.0	0.0	0.0	0.0	0.0	0.0	0.0	0.0	0.0	0.0	0.0	0.0	0.0
2R_18780	0.0	4.802381981462805	4.509379509379509	0.0	0.0	0.0	2.1753790598011706	2.751694011625907	0.0	2.0025131540082803	0.0	0.0	0.0	0.8896955461840957	2.8668902841088273	0.0	1.907050365200145	0.0	0.0	0.0	0.0	3.701510216168197	0.0	1.673276107290464	0.0	0.0	0.0	0.0	0.0	0.0	1.6636305409294705	0.0	8.452728118000085	7.065702198316596	0.0	0.0	0.0	1.6563558514911345	0.0	0.957592994249654	0.0	2.0905850502263057	5.102594031240632	4.99226199390944	0.8246844551103635	0.0	0.7640703555983436	0.9264148671057874	1.3328801540809456
2R_18781	0.0	0.0	1.9084668751221419	0.0	0.0	0.0	0.6137782914965683	0.7763842543062153	1.3879759091797397	0.5650045663669053	0.0	0.9702050043174122	0.0	0.5020511803022428	1.6177732451366502	1.3359268125854993	0.0	0.6522930841538963	0.0	1.927831251532626	0.0	0.6962485016732244	1.9100657024400325	5.665332921400682	0.0	1.9660664789990676	3.0158488890819033	0.0	2.2064339614315345	0.0	6.571454428090076	0.7256466454952001	0.0	0.0	4.418569302608369	0.0	0.0	0.9346741296034103	0.5462342501547481	1.0807308074636999	1.0399795165634418	0.5898538530905274	1.439685388431437	0.0	2.3268285754652864	0.0	2.155807261862631	0.0	1.504276507683694
2R_18782	1.3315352281612243	0.567291685954584	1.1985303141875308	0.0	0.0	1.2567386325477208	0.3854569854673466	0.9751492953571193	0.0	0.35482675087131255	0.0	0.30464770539348296	0.9714004174690434	1.2611663670135378	2.0319454333245552	0.0	0.0	1.228933619887882	0.6690860819389579	0.0	1.2368363507192943	1.7489953770554194	0.599767194365835	1.7789340058178258	0.0	0.6173516306479032	0.0	0.0	4.156967076820751	0.0	0.5895597922108303	2.2785554031657704	2.9954899902706487	1.8779653072201006	0.0	0.0	0.0	1.1739635545362421	1.0291165898534043	0.6787063747903477	0.6531142840273848	1.111296821157669	1.3561984780198202	1.7691650107282166	1.4612643373411724	1.705027512323939	0.541544710797795	1.6415211884928578	1.4170439782432735
2R_18783	0.0	1.730304677238482	0.0	0.0	0.0	0.0	0.0	0.7435792858144032	0.0	0.0	0.0	0.0	1.4814413179613055	1.4425132504458809	1.5494166291449605	0.0	1.5460038171864914	0.0	0.0	0.9231867965085813	0.0	0.0	0.9146793504642409	1.8086508857053818	0.0	0.9414966237460323	0.0	0.0	2.1132043574273847	2.188020543762489	0.0	1.3899710392584115	3.045529292433702	0.9546682465789702	0.0	0.0	0.0	4.475904282607881	1.5694617891770228	0.0	1.4940550801333952	0.5649304508472657	2.068280417183191	0.6745195127702732	2.2285118750935142	0.8667548965367681	2.890603539849612	2.002731124434391	1.4407155284857913
2R_18784	1.0878448889837975	0.9269380908245457	0.6527878742302325	0.0	2.2314885196238214	1.540105739553129	2.2043892034307353	0.7966827722728105	0.712132226432981	0.0	0.9894889883068787	0.0	0.5290799957578366	0.0	0.0	0.34271363397087207	1.3803444036586414	0.6693472462067004	1.6399007532064158	0.9891171397580976	0.0	0.7144518753790168	1.4700031884369156	0.0	2.0099585405851834	0.5043672911557532	0.0	0.0	4.528242079821587	1.1721401509224216	0.9633235278236976	0.7446186318399598	0.8157572319529824	0.0	0.0	0.0	0.0	0.4795555632497582	1.6815465317976666	2.2179728942087094	1.0671697162419735	1.5131888633415531	0.7386629366158135	0.7226910238594997	0.4775326727257763	0.6964913228092874	1.548519495904697	0.8046593423712313	1.5436057232732485
2R_18785	0.9127838666546908	0.0	0.0	0.0	0.9361935419122615	0.0	0.2642355306737287	0.0	0.5975326205008183	0.4864762520779833	0.8302558516432424	0.20883976977503776	0.665906999961111	0.0	0.6964618623055895	0.28756257361601884	0.9265704071202117	0.28081639841961026	0.4586667840853634	0.8299438426798288	0.0	0.8992184712422739	0.0	0.40649375397957377	0.0	0.423202177899976	0.6491712420255804	0.0	0.0	0.9835139458343463	1.2124515868081387	0.9371867453303734	0.6844818116755074	1.287368443818726	5.706668127573707	0.0	0.0	1.207149803427726	0.9406295332464567	0.6978924207208168	0.4477179190859104	0.0	1.859381658910566	1.2127844949868338	1.6027436406738509	0.38960581553691886	1.670560185605919	0.45011323048426055	1.2952015631528626
2R_18786	0.0	1.1177782859943053	0.7871853777482216	0.0	0.0	0.0	1.1392431597562203	0.9607056959760362	0.0	0.6991423411158829	0.39773576980962777	0.3001353610478326	0.0	0.6212431871365883	1.0009244538255533	1.2398169699534491	0.665813182941227	0.40357701609521646	1.3183515859110404	0.0	0.609258363198163	0.43077245427264244	0.0	1.168390002974721	2.423773534235074	1.216415231610934	1.865920895403192	0.0	0.0	0.0	1.1616548423756354	0.4489612339035051	0.9837072502962435	1.2334329906075312	0.0	0.0	0.0	1.7348627729329487	0.33795788139070754	0.33432679655351866	0.32172028210235964	1.459782197576557	1.3361109000550746	1.3072205284517422	1.1516964459856958	0.2799621983841254	0.5335235237990972	1.2937660014596268	0.46535172539855285
2R_18787	2.4758897852710304	0.0	1.4857180891525938	0.0	0.8464625315053353	0.0	0.0	1.8132169006320873	1.620783369984648	0.0	1.5013572269331474	0.5664695352683933	0.0	0.5862610428130024	0.0	0.7800019968051118	1.2566426128515333	0.0	0.0	1.125594764273442	1.149902166323689	0.8130313973212892	0.0	0.0	0.0	1.1479190065082414	3.521702137250593	0.0	0.0	0.0	2.192484339084366	3.389442158830615	3.7132591572684075	0.0	5.1597031313206365	0.0	0.0	2.1828970886264947	1.275710021926904	0.0	0.6072084877059711	0.688791000973124	0.0	1.6448147543831022	0.543422264749241	0.0	0.50348086531041	0.0	0.0
2R_18788	1.1086602328896031	0.0	0.997917944001635	1.1079733306387423	0.3790311478700572	0.0	0.6418768685035642	0.8119268811127945	0.0	0.29543514879414007	1.0084223434121786	0.7609655130429489	0.0	1.050069850646465	0.8459171975642998	0.34927128040057226	0.5627026292167809	3.069696853110503	0.5570931326015358	0.5040216898677932	0.5149061202565304	0.7281225389458184	0.0	0.0	2.0484180477101144	2.5700904795213133	0.7884783755074647	0.0	1.1537219068715676	1.1945684406485837	1.4726343307583831	1.517733041078659	2.4940989618562486	1.5636277665266074	0.0	0.0	0.0	0.977463217081678	2.570583069934255	0.8476547427639105	0.8156920886350599	2.1590001189300634	0.37639843309849086	1.1047790088453027	0.730005016594474	0.4732122137208071	1.5781496078613853	1.0934081049531825	1.9664272659456015
2R_18789	1.9756622123386425	0.8417176831754439	0.0	0.0	0.0	0.0	2.859604404614349	0.0	0.0	1.0529466870980442	0.0	0.45202030475208943	0.4804376825723248	0.4678131456990943	0.0	0.6224107711918418	0.0	0.0	0.0	1.7963602866416182	0.9175764896349642	1.2975338552533513	0.0	1.759659386251922	7.300671588779452	0.0	5.620358286600053	0.0	2.0559633216143425	1.0643764691056214	0.8747579326110981	1.3523204534276387	1.4815170378903908	0.9288088453810057	0.0	0.0	0.0	2.6127984273043703	0.5089830935157691	0.0	0.9690567579450299	0.0	0.6707520834565841	0.6562485890655335	0.43362949360487557	0.843276832099029	0.4017578351616529	1.4613618840578864	0.7008452053006885
2R_18790	0.0	0.0	0.0	0.0	1.4187029309835073	0.0	0.6006317685193995	1.519509745375752	1.358246840174551	0.0	0.0	0.4747120871191622	0.0	0.49129774136671955	1.5831221448392117	0.0	0.0	0.0	2.085183934074825	0.0	0.9636395664238679	0.0	0.0	0.0	0.0	2.8859329239926073	0.0	0.0	4.318348663471088	0.0	0.0	2.13031203958631	0.0	3.9017431818013333	0.0	0.0	0.0	1.82930867132555	1.0690689072640454	2.1151652483426093	1.526556278329068	1.1544395357675383	0.7044243768027981	1.3783855906878475	0.0	0.8856100064011891	0.4219264011838242	0.5115744748074127	3.6801409876732945
2R_18791	0.0	0.4339977143944369	0.6112780307653789	0.0	0.3482652282105423	0.4807242090981095	0.0	0.7460228588864192	0.6668487608349587	0.0	0.6177125363523829	0.23306600662373594	1.2385913965757107	0.24120894696085413	0.0	0.9627628984554717	0.0	0.9401766240877388	0.5118739397811023	0.9262206012950047	1.419333728791251	0.0	0.0	0.0	0.0	1.8891811976974284	0.0	0.0	0.0	1.646408163023385	2.2551679202543755	0.3486347011876381	3.0555376042721303	1.436708260009331	0.0	0.0	0.0	0.4490613136642083	0.7873097013403634	0.0	0.7494824448976759	1.4169673565861833	1.7292310531439044	0.0	0.22358352792180408	1.0870040663517717	0.20715019499462156	0.2511640701157656	0.361362513018988
2R_18792	0.0	0.0	0.299874100857496	0.9988371537855628	0.0	0.471656865479783	0.2893257656514534	0.3659757471532119	0.0	0.0	0.0	0.2286699526538863	0.0	0.47331860428945927	0.0	0.9446034177011124	0.507276012023253	0.30748105401676484	0.0	0.4543751877705463	0.9283749877396477	0.6564019406392094	0.4501879827450149	0.0	3.693294767949366	0.0	1.421625367028129	0.0	1.0400794620709022	1.6153538739578142	1.3275787808481183	0.6841176177423715	1.4989522698371902	1.8794790629086544	0.0	0.0	0.0	0.8811823810931393	0.25748653030025526	1.0188801808879118	0.24511527538541864	1.1121925948326308	0.6786458287560085	0.9959574750061152	0.21936633095793961	0.85320093474988	0.40648592188852706	0.9857066133964526	0.7090931014778529
2R_18793	0.0	0.5041630253492161	0.7101046182932038	0.0	0.0	0.5584438894008578	0.6851260638808802	0.4333169611741503	0.0	0.0	0.7175794037489218	0.5414925429708176	0.28776740750371355	0.5604113957639848	0.0	0.37280492460393205	0.3003085610402977	0.728117953069667	0.0	0.5379823038252909	0.5496001191972738	0.0	0.0	0.5269909480872811	2.1864389621673905	1.097304520823301	0.8416054735326861	0.0	0.0	0.6375287955818745	0.5239531193994323	1.2149975900522803	0.0	0.5563279551070043	0.0	0.0	0.0	1.564985963901721	1.2194609257129096	0.0	0.8706528268080276	0.32921028181651124	0.40175988507096017	0.7861454752768254	1.818115185440866	0.7576453614602271	1.2032029840974106	0.2917702864524812	1.6791389610487197
2R_18794	0.0	0.9648621332619335	0.3397477712546206	0.0	1.1613929747338958	0.0	0.0	0.41463882366965726	0.0	0.30174855745330253	0.34332406358361656	0.5181514945432171	0.5507263736664677	0.26812742487739877	0.0	0.3567351598173516	0.0	0.0	0.5689981365311029	2.059170257344803	1.5777287805339824	0.0	1.0200971897597544	0.0	0.0	0.525002592200299	0.0	0.0	0.0	1.8301443068785974	1.0027362164506397	1.1626250911934055	0.8491325050045747	1.064694851801131	2.359798473210388	0.0	0.0	0.0	1.1668960346684811	0.0	0.5554155445536993	1.2600786604103762	1.153326048157129	0.752258656616491	0.7456051237984106	0.0	0.46053555679900154	0.5583870431870499	0.0
2R_18795	0.0	0.0	0.35116463047367336	0.0	1.2004203391859694	0.0	0.0	0.4285723163283695	0.0	0.0	0.35486110026813306	1.0711268388235278	0.2846164711934973	0.2771375592229107	0.8930279344496063	0.36872286199735693	0.0	1.0802180355291633	0.5881187082325444	0.0	0.0	0.3843365336780268	0.0	0.5212206111061479	0.0	0.0	0.0	0.0	0.0	0.0	0.5182160454094065	1.201693859596733	0.0	1.6507091694198204	0.0	0.0	0.0	0.5159500009364493	0.0	0.894862246844589	1.4351992195731094	0.9768166885614701	0.0	0.7775375014112305	0.5137735891757975	0.24978315075766974	0.9520227198318042	0.865726560727515	1.2455648032283713
2R_18796	0.0	1.0860650040314732	0.0	0.0	0.8715222775038486	0.0	0.0	0.9334488320688212	0.0	0.0	0.3864513256826276	0.5832400149309444	0.6199068453585341	1.8108523657941096	0.9725265149629039	1.606188322368421	0.6469229240502136	0.7842536916389773	0.0	0.0	0.5919726612817676	0.8371014057946168	0.5741192551330854	0.5676203900142405	0.0	0.0	0.9064907639469042	0.0	0.0	0.6866803783004605	1.693045061184391	2.181117178688287	2.867393378844601	1.7976575802666093	0.0	0.0	0.0	1.1237611656909423	0.32836943820980335	0.6496827469210236	0.6251850547762138	1.0637742597265845	0.8654687655784378	1.2701324460244516	0.8392656358545022	0.27201919193325996	0.5183865488228893	0.6285298234887126	0.9042978019052469
2R_18797	0.9047910131813574	1.156440494660483	0.27147096433436185	0.9042304239538597	0.30933190001304145	0.42698300300220293	0.7857652032994595	0.0	0.5923002858204259	0.24110819498786212	0.5486571068652367	0.41402210049972465	0.22002531347226437	1.0712183677785743	0.6903632470489733	0.0	0.0	0.0	0.9093008749293018	0.4113381917309835	0.8404422137987501	0.8913444040685238	0.0	0.402934264014779	0.0	0.4194963794945471	0.0	0.0	0.0	0.0	0.0	0.3096600688015127	0.6784881005399952	1.2760955152388773	1.885565767779754	0.0	0.0	1.1965793147812487	0.4661964236580513	1.3835625573659627	0.8875948938795982	0.2517122980789116	0.0	0.9016234993378477	0.3971772769795971	0.772388411887552	1.1039545418014596	0.8923435672647689	1.283860043335412
2R_18798	0.0	0.7502656127835658	0.0	0.0	0.903085717464576	0.0	1.2744551372929735	0.6448366878543881	0.0	0.0	0.800894438909374	0.0	0.21411922282516055	0.20849277818545067	0.0	0.2773931259764238	0.22345072451216014	0.27088552450873354	0.0	0.4002967319614684	0.0	0.5782788293971051	0.0	0.7842367780227996	0.0	0.8164718626037885	0.0	0.0	0.0	0.0	0.0	0.9040437969441693	0.6602755950717294	0.8278943777320257	0.0	0.0	0.0	2.328919603715698	1.1342060413666266	1.7952318596925771	0.8637693811763965	0.9798225629522525	0.0	0.0	0.5797739032518532	0.7516553612062927	0.8952677792481656	0.21709764674400642	0.6246988365952453
2R_18799	0.0	0.38180255706917365	0.0	0.0	0.3063807717388494	0.0	0.2594229147637996	0.6563016940131176	1.1732990917726391	0.23880794334443936	0.5434227372420645	0.41007219320961463	1.0896309973344576	0.21219971830062997	0.0	0.5646501879155826	0.22742361250218557	0.0	0.0	0.0	0.8324241180903492	0.2942802282296196	0.0	0.0	0.0	0.8309884915572816	1.9120429643702266	0.0	0.0	0.9656008557541025	0.0	0.6134116193778449	0.0	0.8426140956361944	1.8675768489197564	0.0	0.0	0.0	0.9234975122593141	0.22839381909683856	0.21978173651572014	0.9972435191886108	0.3042526796598382	0.29767390466719346	0.3933880748575021	0.5737646789086628	0.18223707527280528	0.4419151577694563	0.0
2R_18800	0.0	0.0	0.7257585047284618	0.0	0.0	0.5707544940638108	0.3501146555473986	2.21434603939853	0.0	0.6445857791872147	0.0	0.0	0.0	0.57276537307989	0.0	0.7620464299648849	0.3069287068455169	0.7441689340873947	0.607737962838039	0.0	0.5617157675525786	0.0	0.0	0.0	0.0	0.0	1.7203164556526502	0.0	0.0	0.6515827858083185	1.0710067860060968	0.0	0.0	1.137183830201169	0.0	0.0	0.0	1.0663235095436487	0.0	0.6164761765555712	0.8898459148746108	1.6823377550104393	1.6424658898843236	0.8034756427965838	0.7963691090121535	1.2905787646931102	0.4918907868658864	0.894606631325331	0.8580773524126261
2R_18801	0.0	0.0	0.0	0.0	7.735555397406423	0.0	0.0	0.0	0.0	0.0	0.0	0.0	0.0	0.0	0.0	0.0	0.0	0.0	0.0	0.0	0.0	0.0	0.0	0.0	0.0	0.0	0.0	0.0	0.0	0.0	0.0	0.0	0.0	0.0	0.0	0.0	0.0	0.0	0.0	0.0	0.0	0.0	0.0	0.0	0.0	0.0	0.0	0.0	0.0
2R_18802	0.0	0.0	0.0	0.0	0.0	0.0	0.0	0.0	0.0	0.0	0.0	0.0	0.0	0.0	0.0	0.0	0.0	0.0	0.0	0.0	0.0	0.0	0.0	0.0	0.0	0.0	0.0	0.0	0.0	0.0	0.0	0.0	0.0	0.0	0.0	0.0	0.0	0.0	0.0	0.0	0.0	0.0	0.0	0.0	0.0	0.0	0.0	0.0	0.0
2R_18803	0.0	0.0	0.9652927076383225	0.0	1.0999181000982667	0.0	0.0	0.0	0.0	0.0	0.0	0.7360870349310102	0.0	0.0	0.0	0.0	1.6329180604983078	0.0	0.0	0.0	0.0	0.0	1.4491520793810728	0.0	0.0	0.0	0.0	0.0	3.3480087717829816	0.0	1.4244890464627016	0.0	2.41255862215882	1.512507606022624	0.0	0.0	0.0	1.4182600700365187	0.0	0.0	0.789024417859757	0.8950351149126633	0.0	0.0	0.7061387394562011	0.6866120132658934	0.0	0.0	1.141282954973306
2R_18804	0.0	0.4937028205242136	0.0	3.4742730083729976	0.39617610820361865	1.093714966942465	0.3354556494085916	0.0	0.758587207185338	0.0	0.3513456538542618	0.5302578378736661	0.0	0.274392084337151	0.0	0.0	0.2940778600542279	1.069516810130463	0.0	0.5268204279889157	0.5381972008363584	0.38052908764345944	0.0	0.0	0.0	0.0	2.472432378974435	0.0	3.6177268616219473	0.6243015626268112	0.5130823163614254	0.39659640961270376	0.8689720495140273	1.6343563496106146	0.0	0.0	0.0	0.5108387205533405	0.5970799803560686	0.0	0.2841962716291125	0.32237993765172007	1.5736972245882324	0.0	0.5086838695073269	0.74192599040937	1.6495350667590407	0.8571502041446071	0.8221503754144152
2R_18805	3.841157386814536	1.6364994360622944	1.1524901162447632	0.0	1.3132231591631722	0.9063468204990999	0.0	0.0	0.0	0.511794718728882	0.0	0.0	0.0	0.9095400565079046	0.0	1.2101146220570014	0.0	0.0	0.0	0.8731379460163257	0.0	0.0	0.0	0.0	0.0	0.0	0.0	0.0	0.0	1.0347005452457994	0.8503687709211977	0.0	0.0	0.0	0.0	0.0	0.0	0.0	0.494792115072021	1.957903891588512	0.0	0.53430380001137	3.2602540859460363	0.6379516953183533	0.0	0.4098826981299184	1.1716692255922552	0.4735391978700586	0.6813049114726025
2R_18806	0.0	1.021651659284893	0.9593187455487611	0.0	0.0	0.3772160310174181	0.0	0.0	0.0	0.42601169470263833	0.24235420940179228	0.3657657855368894	0.19438027951417683	0.7570900728229799	0.0	0.5036423414130995	0.20285154090898913	0.24591348350515638	0.0	0.3633946995539839	0.3712422672091952	0.7874538237077778	0.36004590729336355	0.0	0.0	0.3706020103528413	0.568485182547414	0.0	0.0	0.43063607014613725	0.35391830744373726	0.0	0.599406970719449	1.1273602978876724	0.0	0.0	0.0	0.3523707007426988	0.4118589343611356	1.018584605796757	0.7841413373985311	0.6671219699987245	1.085518327945725	0.26551161326555495	0.7017686183249612	0.34118136914991665	0.8127360022803423	0.9854206618905035	0.5671099159962766
2R_18807	0.0	0.0	0.23611564453148615	0.0	0.2690457195848388	0.0	0.0	0.0	0.0	0.0	0.7158032171059789	0.0	0.19137007462705707	0.0	0.0	0.4958428535161209	0.39942029735722767	0.0	1.5817541495342922	0.7155342192791824	0.0	0.0	0.0	0.0	0.0	0.0	1.6790445833350123	0.0	0.8189404548395287	0.8479343386782027	1.0453124114751051	0.26933114894998295	1.1802489121350717	0.0	1.6399970348853612	0.0	3.6371280945595115	0.6938276605636893	0.6082212290375033	0.40112425501699145	0.9649974950595024	0.4378605398417625	0.26717695327326235	0.7841995706350512	1.036351371616222	0.167948889256585	0.48008990355569947	0.7761282207283824	1.3958188970763905
2R_18808	1.482278068695436	0.31575733291148156	0.0	0.0	0.2533822090722486	0.34975344131154745	0.4290944947605417	0.2713864386839657	0.0	0.5924949260215773	0.0	0.0	0.540686233560773	0.3509856906643773	0.0	0.0	0.18808326972984096	0.6840304762938407	0.7448331852977378	0.0	0.6884291750088507	0.24337484983771765	0.0	0.0	0.0	1.0308628304709995	0.0	0.0	0.0	0.0	0.3281518699980426	0.0	1.1115362737358152	0.6968564630736632	1.544518426877092	0.0	0.0	0.6534338684902263	1.3365597886631662	0.7555425896052261	0.18176330582375994	0.41236883835904414	1.258111200171405	0.0	0.3253387569473042	0.6326844468922302	0.15071322017181912	0.36547149569026877	0.7887336237538173
2R_18809	0.0	0.8643030398575076	0.3043388494141112	0.0	0.0	0.0	0.29363346275130325	0.7428493323270201	0.6640120350853335	0.2702999594333821	0.0	0.4641491218298615	0.49332900782459277	0.4803657235614392	0.7739478024835675	0.0	0.0	0.0	0.0	1.3834207901214164	0.0	0.0	0.9137814322537067	0.45171884440923854	0.0	0.47028618983910947	0.0	0.0	0.0	0.0	0.44911492024437605	0.34715163472316185	0.760634892817416	0.9537310722531401	2.1138574346902606	0.0	4.688039124499318	0.44715103975136977	0.7839605435794258	1.2925625331413033	0.24876473383765574	0.28218793626254945	0.34437500619875017	0.0	0.4452648399646923	0.0	0.41253798649779677	0.5001912731428498	1.4393012135036392
2R_18810	0.0	0.0	0.0	0.0	0.0	0.0	0.5630392860661853	0.35610157797511743	0.0	0.5182975222139079	0.0	0.22250034765679322	0.2364883839861891	0.0	0.7420186617693435	0.0	0.24679475314354815	0.0	0.4886689878443589	0.44211596701814887	0.9033270665018095	0.3193459794341189	0.876083468852495	0.4330832277692966	0.0	0.9017691583675724	0.0	0.0	1.0120177103099304	0.5239236643221084	0.8611734564811376	0.9984897842013954	0.7292549748862818	0.45719249518519156	0.0	0.0	0.0	0.0	0.7516183282129334	0.0	0.9540078765275307	0.27054630061752194	0.9905035472408287	0.32302871725296384	0.6403432239680469	0.622635929206295	0.19775938615486535	0.23977796560385087	0.0
2R_18811	1.4384287754799678	0.0	0.4315821456192686	0.0	0.0	0.0	0.4164008641150732	0.5267163711348894	0.9416337722602225	0.0	0.0	0.3291043425317997	0.3497943034598504	0.681205406591071	0.0	0.45316125290023207	0.0	0.8850603146477926	1.4455985139247278	0.0	0.0	0.0	0.6479155584610968	0.6405813403780198	0.0	0.0	1.0230095303567848	0.0	0.0	1.5498901902800188	1.2737774443311491	1.4768845415971914	0.0	2.7049671988915045	0.0	0.0	0.0	1.2682074965013326	0.3705774820075368	3.299363332855537	0.352772634156787	0.40016999221269195	1.4650719521253555	0.47779769663286403	0.9471433997207189	0.3069840718244493	1.7550571973140603	0.35465998392680953	0.0
2R_18812	0.0	0.47954068442348274	0.0	0.0	0.0	0.0	1.6291646008859528	0.0	1.4736534344377483	0.0	1.0238013333988567	0.5150471010573917	0.8211402221742677	0.26652099695057335	0.0	0.0	0.2856420753976252	0.0	0.0	0.5117082951598946	0.0	0.7392268042456457	0.5069927481785271	0.5012537358440933	2.079657538633798	1.0437143036661716	0.0	0.0	0.0	1.2127862600048802	0.9967285375939093	0.38521982415177286	0.0	0.0	0.0	0.0	0.0	0.0	0.5799524137445474	0.8605819392766499	0.5520878915089876	0.3131322923813911	0.0	0.37387583015389325	0.0	0.7206434365813599	0.22888817841998307	0.8325623805689265	0.39928327055801754
2R_18813	0.7976875993719328	0.339849471153441	0.23933595568953267	0.0	0.8181454627725271	0.0	0.9236684119073421	0.5841861964980375	0.5221875396862531	0.0	0.24185528153889616	0.36501279369841916	0.0	0.3777657362850639	0.0	0.25130275347400927	0.202433936089825	0.0	0.4008318061641519	0.3626465890042073	0.0	0.0	0.35930469080897165	0.35523746487767194	1.4738489092633764	0.0	0.5673148579307441	0.0	2.4903292215230857	0.0	0.0	1.6380268590540132	0.0	0.7500262884214092	0.0	0.0	0.0	1.0549358549769834	0.8220221036811548	1.0164876740298052	0.5868952855953752	0.443832389716084	0.5416418007943286	0.2649650119001086	0.7003239068101388	0.34047898856494513	0.8110628453018958	0.590035202286882	1.6978272678076898
2R_18814	0.9935301317818367	0.4232868733661127	0.0	0.0	0.3396702209758589	0.0	0.0	0.0	0.6503912753912754	0.26475534488090247	0.0	0.22731405710129113	0.2416047192166595	0.2352560338467561	0.0	0.31300080128205127	0.5042681254134999	0.916973547147112	0.0	0.0	0.0	0.0	0.4475185988729692	0.442452816831613	0.0	0.46063929363728157	0.706597928820151	0.0	1.0339123242349049	0.5352585512906154	0.8798046129915469	0.6800611510987068	1.4900642515705278	0.0	2.0704962565427683	0.0	0.0	0.8759574214616576	1.2797988360997463	0.25320968597947585	0.48732373500504866	1.1055978631004502	0.0	0.6600346386178346	1.090328005554567	0.4240709453728771	0.8081513376520941	0.7348964090021871	1.0573328145353658
2R_18815	0.0	0.0	0.0	2.66600123275897	2.7360699383253357	0.0	0.7722408452392279	0.9768276934558405	0.0	0.0	0.0	0.0	1.2974298174801682	0.0	2.035442757650415	0.0	0.0	0.8206992160352808	0.0	1.2127750816440186	1.2389651568306876	0.8760028480604597	1.201598991810382	0.0	0.0	1.2368283959968318	0.0	0.0	0.0	2.874366058565783	0.0	0.9129908741084188	0.0	1.2541317370075713	0.0	0.0	0.0	0.0	1.3745171664823441	0.6798745441101245	0.0	1.4842794031296922	0.9056884844607405	0.8861050225850449	0.5855117689036573	0.0	1.0849536030441194	1.9732158314000205	1.8926439365176941
2R_18816	0.0	0.0	0.0	0.0	0.0	0.0	0.0	0.0	0.0	0.0	0.0	0.0	0.0	0.0	0.0	0.0	0.0	0.0	0.0	0.0	0.0	0.0	0.0	0.0	0.0	0.0	0.0	0.0	0.0	0.0	0.0	0.0	0.0	0.0	0.0	0.0	0.0	0.0	0.0	0.0	0.0	0.0	0.0	0.0	0.0	0.0	0.0	0.0	0.0
2R_18817	0.0	0.0	0.0	0.0	0.0	0.0	0.0	0.0	0.0	0.0	0.0	0.0	0.0	0.0	0.0	0.0	0.0	0.0	0.0	0.0	0.0	0.0	0.0	0.0	0.0	0.0	0.0	0.0	0.0	0.0	0.0	0.0	0.0	0.0	0.0	0.0	0.0	0.0	0.0	0.0	0.0	0.0	0.0	0.0	0.0	0.0	0.0	0.0	0.0
2R_18818	0.0	0.0	1.2245681682811371	0.0	0.0	0.0	0.0	2.9890027117727103	0.0	0.0	0.0	0.9337983649190631	0.0	0.9664237335113615	0.0	0.0	0.0	0.0	2.0508655678128953	0.0	0.0	0.0	0.0	0.0	0.0	1.8922904491748762	0.0	0.0	0.0	0.0	0.0	0.0	0.0	1.9187637635323211	0.0	0.0	0.0	1.7992015503359917	1.0514739614565394	2.0803534437286757	0.0	0.0	1.3856616444284138	1.3556998502222803	0.0	0.871034463175363	0.8299645073978057	0.0	4.34348700638623
2R_18819	0.0	0.0	0.7500480030721967	0.0	0.0	0.0	0.0	0.0	1.6364683703393381	0.0	0.7579432452097986	0.0	0.607908648351595	0.591934536775709	1.9074068422498245	0.0	0.0	0.0	0.0	0.0	0.0	0.0	1.126014539099729	0.0	0.0	1.1590279001196118	0.0	0.0	2.6014568158168574	0.0	1.1068509647313007	0.0	0.0	1.1752428051635468	0.0	0.0	0.0	0.0	0.6440278013921305	1.274216484283814	1.839254096631958	0.6954567203373799	0.8487177572124035	0.8303661582611469	1.0973623797839513	0.5335086086949099	1.016706521562312	1.8490941903925997	0.0
2R_18820	0.0	0.4787583994570497	0.33716132818906064	0.0	0.76836765593234	0.0	0.325301381971355	0.8229644950485313	0.7356247160488597	0.0	0.0	0.2571034468573603	0.0	0.5321724311052233	0.0	1.7700969729925686	0.5703522027515388	0.691428304537246	1.129332897410835	0.0	0.5219059315705126	0.7380208877623738	1.012331360147663	0.5004360299128631	0.0	0.5210058351090515	1.5983944447481395	0.0	1.1694060002221873	1.210807815861316	0.9951025530301346	0.7691828136407343	0.8426682009969271	1.0565895076329876	0.0	0.0	0.0	0.49537559451882757	0.8685094874673647	0.859178053568205	0.5511872587332797	0.9378644189432855	0.7630306463247275	0.3732659185223209	0.0	0.719467835542891	0.4570295764862305	0.8312042037653882	0.797263822451898
2R_18821	0.0	0.0	1.1428132588280038	0.0	0.0	0.5991577998302465	0.36753793248739824	0.0	0.8311369155112754	0.33833163056662524	0.38494762402627497	0.0	0.6174947564660885	0.30063437460654474	0.0	0.0	0.3222028571145033	0.7812021208543899	1.27596346406217	0.5772044418883266	0.0	0.0	0.5718853280703108	1.130823500728759	0.0	0.0	0.9029635625307685	0.0	1.321239586980505	0.0	0.0	0.0	0.9520787353880905	0.5968876012298989	0.0	0.0	0.0	2.2387771083025774	0.6541834722312037	0.0	0.0	1.4128467470298605	0.0	0.0	0.8360000108122668	0.541921502995444	0.7745542208092976	0.6260841821521805	0.9007791334153432
2R_18822	0.0	0.0	0.0	0.0	0.0	0.0	0.0	0.0	0.0	0.0	0.0	0.0	0.0	0.0	0.0	0.0	0.0	0.0	0.0	0.0	0.0	0.0	0.0	0.0	0.0	0.0	0.0	0.0	0.0	0.0	0.0	0.0	0.0	0.0	0.0	0.0	0.0	0.0	0.0	0.0	0.0	0.0	0.0	0.0	0.0	0.0	2.2839059542341786	0.0	0.0
[truncated: 128 more columns]
