# Supplementary material for: Convergence of topological domain boundaries, insulators, and polytene interbands revealed by high-resolution mapping of chromatin contacts in the early Drosophila melanogaster embryo
Source: eLife. 2017 Nov 17;6:e29550. doi: 10.7554/eLife.29550 (PMC5739541; doi:10.7554/eLife.29550)
Supplement: Supplementary file 3. [file elife-29550-supp3.zip › local_HiC_maps/nc14_all_dm3_CompressedBinCounts_500bp_VC_chr3L_1367546_1464138.txt]

3L_2675	3L_2676	3L_2677	3L_2678	3L_2679	3L_2680	3L_2681	3L_2682	3L_2683	3L_2684	3L_2685	3L_2686	3L_2687	3L_2688	3L_2689	3L_2690	3L_2691	3L_2692	3L_2693	3L_2694	3L_2695	3L_2696	3L_2697	3L_2698	3L_2699	3L_2700	3L_2701	3L_2702	3L_2703	3L_2704	3L_2705	3L_2706	3L_2707	3L_2708	3L_2709	3L_2710	3L_2711	3L_2712	3L_2713	3L_2714	3L_2715	3L_2716	3L_2717	3L_2718	3L_2719	3L_2720	3L_2721	3L_2722	3L_2723	3L_2724
3L_2675	9.611687812379852	73.72089460784314	41.39170746706402	91.34088417975886	48.534265191225	63.310881133048596	51.39560121057705	42.072036423012726	55.2192203046093	6.345580303318738	27.706734867860188	22.624434389140273	8.926180487369454	19.226391529313325	19.872813990461047	20.032532833321312	21.760454224373717	17.458206571572575	29.667360426479718	4.389815627743634	10.643215102418138	3.9659876895742117	15.2099847031011	13.715614953312047	0.0	0.0	7.616471075689443	1.7786505022909018	9.289294645278995	6.829145701189364	4.505478662053057	1.1413179940194937	1.0078044375644994	3.1924199181463533	1.7760727479397558	8.238589553468445	5.28342399688912	3.1775890995983525	0.0	0.0	0.0	0.0	1.4163423242744078	0.0	1.9344754476376187	5.118395807010155	2.7225552814849907	0.0	0.0
3L_2676	73.72089460784314	3.0517578125	55.758695215118614	65.37374913733609	122.47318481848185	49.52797684674752	62.77661997249914	46.66478195314313	42.336042840075095	39.18891585760518	19.955842391304348	17.427884615384613	30.230462822458268	18.385236899905866	17.419763513513512	23.146965672251735	19.674641454669626	23.58992722205017	15.003055167597765	14.575559701492537	16.35681606699752	19.75247775080906	12.553330008865247	13.115556799104644	37.924757281553404	7.342575187969925	10.317938160348042	4.9607674165457185	5.9219253363653594	7.074568124825857	0.8975758272058824	4.092694994179278	1.606188322368421	3.8159394334093126	3.8920969202898554	4.1032037815126055	2.526137098512611	2.110117761452031	0.0	0.0	0.0	0.0	1.692971684484253	2.408787255909558	2.312302683504341	2.62203535202864	1.6271521799500137	0.0	0.0
3L_2677	41.39170746706403	55.75869521511862	6.467082791108861	27.749542618163794	13.270325826310012	60.164802159447746	58.05368390017917	45.70274357300505	55.58859988993457	10.41011967733834	34.96442369888638	14.84643221675791	20.745204349415136	22.079040694699987	23.364739890674752	14.788793840763141	15.789807185172355	23.037104806249857	16.847382927536035	19.204340180880877	14.966161508828536	8.132905997920577	8.02042963837487	21.750858615143834	0.0	7.558099107841981	11.245549573756186	8.75379258063556	7.619686801917631	7.842396510895385	7.391376333404291	3.744734552150812	3.3066683596808666	5.237263074401738	0.7284254937267997	7.602558514358699	6.934095667811053	3.47528844025232	0.0	0.0	0.0	0.0	3.485329724390581	4.958983011763947	2.3801748571657066	1.7993326635017604	1.116608921236305	0.0	0.0
3L_2678	91.34088417975886	65.37374913733609	27.749542618163797	1.1907024239367385	79.71811673921015	64.67601501396622	48.041097557590604	61.63314383943109	50.64966439885739	44.66868122418988	23.254418339484502	24.42002442002442	23.039278828683063	14.616834305515225	17.25327812284334	9.871103135259776	20.03112365295112	17.09832455654961	20.883856200834582	16.480743281522	18.1951444223534	12.563066594303402	14.530686362323733	16.09147372024188	16.750755459071204	6.486194783023812	6.433789231638288	11.268469020724968	9.154667186651762	9.614532250121673	7.928896196159624	4.82047351511339	4.965992880752606	4.494504232586999	1.8753563177003634	3.6246382611015417	2.9753443626373515	2.236812202615818	8.986082355647573	0.0	0.0	0.0	1.9940223198894353	2.127845195006373	4.766098928962249	0.514715934452367	2.8747478127481267	0.0	0.0
3L_2679	48.534265191225	122.47318481848183	13.270325826310014	79.71811673921015	0.0	20.792754972457395	79.41667319017911	76.55602025059846	84.49385645169741	21.361359436914565	21.52389151958674	0.0	60.09705674664583	36.24460343743819	22.299527250022297	0.0	16.904541743230155	35.773165424315735	23.046997437173882	9.851731441800897	10.236755685494106	0.0	29.258244973433513	18.46855082822216	0.0	0.0	0.0	35.92521806607366	12.508357146118252	0.0	0.0	0.0	0.0	10.746760120492675	0.0	0.0	0.0	0.0	0.0	0.0	0.0	0.0	38.14308041610286	0.0	0.0	0.0	0.0	0.0	0.0
3L_2680	63.31088113304859	49.527976846747514	60.164802159447746	64.67601501396622	20.792754972457395	8.18659462000321	77.15530919760047	78.55161347023528	59.679358934004064	55.050332825137204	29.446609188711676	30.531761513018406	23.900625025245034	23.475033412385717	22.135854550408027	24.459315565271194	22.320172221373188	21.462450394301797	19.06486541818196	18.336416829069332	20.518656930791938	21.026168787378793	17.803105196663573	15.865093119723369	15.291759118093667	8.881867608065683	9.299556430736267	10.286981641852561	7.163393697162696	7.021682648820943	2.895314685962588	3.3004565081426844	3.2381808987739475	3.846591963115389	1.9973475224901331	4.301610390572988	3.0557147450900692	2.3823159732380152	0.0	0.0	0.0	0.0	0.910171158141374	3.885018349427292	3.1078358112937017	3.0542460410392938	1.7495708849360152	0.0	0.0
3L_2681	51.39560121057705	62.77661997249915	58.05368390017917	48.041097557590604	79.41667319017911	77.1553091976005	23.33886099977063	57.41306764479396	76.27393160610427	101.23698242592734	35.497033195330836	32.26062352910067	31.820038382269246	29.12312534711799	24.388431057389464	22.125997935187826	22.30307019955907	24.752050986882903	19.204510755486247	20.52302940437038	15.460703370305385	15.296796795126383	10.285394556877774	19.87797615784242	8.343707342796211	9.692502138812138	14.421286588139377	8.107564682151034	5.537173226164929	5.746905698353924	3.159565648191212	3.2014970200065553	3.887097211919451	2.51859873226053	1.8682649050174123	3.610932169361385	3.33460517644841	2.2283539921555993	0.0	0.0	0.0	0.0	2.979723281044818	5.2994975723001625	3.391483252991356	1.7946936140083731	1.4319386664393385	0.0	0.0
3L_2682	42.072036423012726	46.66478195314313	45.702743573005044	61.63314383943109	76.55602025059848	78.55161347023528	57.41306764479396	26.903820616946575	67.70092297737257	36.03335788105839	38.32460944197352	21.41212997162893	28.159604413877194	29.11386775767975	25.39073520284376	24.646846241692472	22.17863328687306	21.9105748264449	23.758027513523718	18.003233657737756	25.901770126970472	17.829005201565348	13.36676257832923	19.038329826170095	22.520848675661494	17.440957996940856	18.02087798005853	10.100061307372137	10.110269189433785	3.8779282478570085	3.19804330918171	2.700404439572915	3.815209561830812	2.643688032424607	0.8404519614467877	2.9239253112518497	4.000254216155437	2.004881083485855	0.0	0.0	0.0	0.0	4.021347726541117	1.9072126730467698	2.746228192888477	4.152113508818259	3.220837841701102	0.0	0.0
3L_2683	55.2192203046093	42.3360428400751	55.58859988993457	50.64966439885739	84.49385645169738	59.679358934004064	76.27393160610428	67.70092297737257	12.81756948528224	39.7695355415368	31.909288571280157	34.13551800648575	32.633348018339944	30.258185870198382	28.830673991964314	33.82861919318673	25.352484775177224	23.785975693587158	19.46741599531892	24.96478182563883	22.76407063087604	26.2368463642083	20.80511403320829	16.23681606352148	16.570639808973667	16.04112688274706	15.38113769714243	12.385891874631984	11.320287381343578	8.560035164624457	4.706183548688292	3.973867055469819	4.9125951078412875	2.778860143803789	4.019580924676764	5.019929118600845	4.782946045314882	1.8439670487513908	0.0	0.0	0.0	0.0	1.9725812196755708	2.806620185528119	4.0413004743274366	4.58263219060817	5.213700334231369	0.0	0.0
3L_2684	6.345580303318739	39.18891585760518	10.410119677338342	44.66868122418988	21.361359436914565	55.050332825137204	101.23698242592735	36.03335788105839	39.7695355415368	33.5145212136446	49.24722104966934	67.71222305202888	37.3224116170917	48.741702486740735	34.986442753433046	51.57890978055158	30.942423333239404	39.087516950452056	48.2122302375055	27.04921991981838	12.045580476523162	20.946575758527878	22.952098969450756	30.183230317968256	0.0	12.166338175535927	24.136079214611982	4.697018802166265	15.945119352284722	12.623974189383057	5.948981534361318	1.5069829823946714	5.322772951796969	5.269042583348351	2.3451057642699684	0.0	2.7904685964152245	1.398550542218045	0.0	0.0	0.0	0.0	0.0	3.9912591424779733	0.0	2.896401510763028	5.392245411873185	0.0	0.0
3L_2685	27.706734867860188	19.955842391304348	34.964423698886385	23.254418339484502	21.523891519586744	29.446609188711676	35.49703319533083	38.32460944197351	31.909288571280157	49.24722104966934	3.30812854442344	67.55852842809364	63.996833146401	69.23507182712378	49.94124559341951	53.74815657148949	48.2514419757852	46.79063379428278	40.482552020079346	40.23361453601557	33.71453231200777	25.50302518643591	29.872032069071846	26.357833953756195	0.0	40.86302713305002	23.64417542627071	16.564649460465706	18.53820105296982	13.931457230426304	8.991368286445013	7.592245786303589	3.5755148741418763	4.955190916427166	3.938248267170762	4.110339788089149	4.686167371153828	4.227575062943896	0.0	0.0	0.0	0.0	3.7687021845910333	3.5747799276107064	4.718437939672627	4.539794541869877	5.433273366093959	0.0	0.0
3L_2686	22.624434389140273	17.427884615384613	14.84643221675791	24.42002442002442	0.0	30.531761513018406	32.26062352910067	21.41212997162893	34.13551800648575	67.71222305202888	67.55852842809365	4.733727810650888	70.97000116726976	73.37500905119356	67.35966735966736	49.668353714124045	45.70467947623489	46.692236224599185	44.40624552356396	33.98392652123996	25.768276388623782	37.34129947722181	24.54991816693944	29.845178138407015	44.80955937266617	17.35106998264893	11.473920734330928	6.698671430166351	13.410883223276628	10.287845339391732	11.312217194570136	4.298379152861108	4.428137651821863	2.003857425544173	3.9018952062430325	3.8784744667097604	3.979637521349097	3.3242470580413537	0.0	106.10079575596818	0.0	0.0	5.334163092036539	2.5298442564629613	1.82138303685265	1.8358729575913348	4.272317518637985	0.0	0.0
3L_2687	8.926180487369455	30.230462822458268	20.745204349415136	23.039278828683063	60.09705674664584	23.900625025245034	31.820038382269246	28.159604413877194	32.633348018339944	37.3224116170917	63.996833146401	70.97000116726976	13.815939449342707	81.89567538458829	79.56363039822828	65.11333130345108	58.55281788026881	43.70483539960083	40.9739942297313	40.76733177813512	45.18463571770146	36.83132725370891	39.685102078154095	39.06140537841586	44.197592704450706	17.114105445708354	33.95166226395342	18.720364011972222	8.626780459652117	22.831523230440677	9.76300990806034	3.5330632895292373	3.119758805207252	6.917717212614557	3.8486068043368302	3.825505923158338	5.887931082420895	5.246156206924139	15.80677794638341	0.0	0.0	0.0	5.261314127198407	3.7429410471189493	6.587197123670434	5.4324010125995486	4.213970238413794	0.0	0.0
3L_2688	19.226391529313325	18.38523689990587	22.07904069469998	14.616834305515225	36.244603437438194	23.475033412385713	29.12312534711799	29.113867757679746	30.258185870198382	48.741702486740735	69.23507182712378	73.37500905119356	81.89567538458827	37.65887244511626	91.16427378115486	82.70726922524061	76.87667893175596	72.88046835515489	61.35259688013281	65.0965442633085	52.06869408211554	40.61808540561727	46.94103038273838	44.189499322437435	60.92712810842591	14.745052150300445	26.326653708752715	17.64698113662953	16.054419487353844	15.736820216358547	7.209896823492497	5.1139067946653185	4.8382202368173335	4.086938583632608	5.684324452144809	4.943929250394856	4.058306226666008	3.728956144492576	4.085608199979082	0.0	0.0	0.0	5.892908446777109	3.54729887702192	3.0956463077978835	3.2762872438973067	2.6140631193423505	0.0	0.0
3L_2689	19.872813990461047	17.419763513513516	23.364739890674752	17.25327812284334	22.2995272500223	22.135854550408027	24.388431057389464	25.39073520284376	28.830673991964314	34.986442753433046	49.94124559341951	67.35966735966736	79.56363039822827	91.16427378115486	28.305332359386416	80.35211345387071	78.21548712789962	77.63260318230898	61.65383260355327	52.440500201694235	48.20266917041111	43.733053441791306	46.12325091048495	49.91001073821443	26.239832065074783	68.58362121520015	18.057211966472376	15.200251049307651	12.29199637386107	13.178405488241097	6.210254372019078	7.551206619891137	3.8895803698435274	5.280435107852887	6.120250685468077	6.529638882580059	3.495627552536369	3.503936088205751	14.076576576576576	0.0	0.0	21.114864864864867	3.9045112723240436	4.444320991083582	2.666439130527529	2.418886667096691	4.1279824673326475	16.68335001668335	0.0
3L_2690	20.032532833321312	23.146965672251735	14.788793840763141	9.871103135259778	0.0	24.459315565271194	22.125997935187826	24.646846241692472	33.82861919318673	51.578909780551584	53.74815657148949	49.668353714124045	65.11333130345108	82.70726922524062	80.35211345387071	22.963324314452915	80.23958003580638	82.89709003370683	57.55156429908093	50.01555361728342	62.110793486935435	57.034371391956064	51.17353134682213	44.975110088016294	69.43314778151174	26.88576774998387	20.31888973522709	21.500809913267215	18.58618168503717	10.247904787399815	4.695124882809683	3.8059480307311278	3.7808110898414817	4.3248353202513945	4.071830043294658	3.8634170464262536	7.047444187105063	3.973609581026138	5.321141533850974	0.0	151.35691474064993	0.0	4.723070439754461	2.5200226298032153	3.2254433291219797	3.04790923180008	3.972015674254768	0.0	0.0
3L_2691	21.76045422437372	19.674641454669626	15.789807185172357	20.03112365295112	16.904541743230155	22.320172221373188	22.30307019955907	22.17863328687306	25.352484775177224	30.942423333239404	48.2514419757852	45.70467947623488	58.552817880268805	76.87667893175596	78.21548712789962	80.23958003580638	29.44224523180652	85.39437368990359	71.93480624022125	56.0625250051603	54.01693208398171	71.83062559502004	49.570920169476544	52.23033565283795	66.30519285694157	25.674567158890913	30.77277984208895	17.346169829410332	10.353511259071414	11.892997464936235	11.769476443471362	4.770268822536659	6.31835051175831	6.671541710450977	5.2581699588996695	6.456398506132861	1.8402228023994887	4.427032107345494	0.0	0.0	0.0	0.0	6.41307810137567	3.1585258878923352	3.0320103481839404	4.838874642789181	2.8448076357671406	0.0	0.0
3L_2692	17.458206571572575	23.58992722205017	23.037104806249857	17.09832455654961	35.773165424315735	21.462450394301797	24.752050986882903	21.910574826444897	23.785975693587158	39.08751695045206	46.7906337942828	46.69223622459919	43.704835399600825	72.88046835515489	77.63260318230898	82.89709003370683	85.39437368990357	19.182000838061615	58.75235658225359	60.551993824621086	63.39877367559962	62.64025152316035	56.626120991282455	62.10043066504247	45.10098109667546	34.927827465846406	30.796112221802836	19.664856900521897	19.953715596052987	13.80633729865722	11.385786894503854	6.489500888881358	5.730346693615426	6.807002519801067	3.6467520343265964	4.554314757801541	5.340692451485316	8.030079607532535	4.032466191803448	0.0	0.0	0.0	6.711067687023363	4.137733037920413	3.971995112368353	2.5407424215658954	4.3001027982574955	0.0	0.0
3L_2693	29.667360426479714	15.003055167597765	16.847382927536035	20.883856200834582	23.046997437173882	19.064865418181956	19.20451075548625	23.758027513523718	19.46741599531892	48.2122302375055	40.482552020079346	44.40624552356396	40.9739942297313	61.35259688013281	61.65383260355327	57.55156429908093	71.93480624022123	58.75235658225359	15.171533694675919	46.554934823091244	64.98052317118815	57.440352431403035	66.55126986013708	59.051213728226166	33.89922438574605	26.25278279497627	33.27419207368237	19.426043195411808	21.173364331138718	18.808764417242216	6.418419323036478	4.877699806843088	7.178495295501323	6.063814369663465	4.216932502091598	8.313381218409152	3.5124438862000296	6.538614441445399	0.0	0.0	0.0	0.0	1.3451295817131248	4.306211854139992	5.970936786702705	1.736087963271601	3.8785005406629756	0.0	0.0
3L_2694	4.389815627743634	14.575559701492537	19.204340180880877	16.480743281522	9.851731441800897	18.336416829069332	20.52302940437038	18.003233657737756	24.964781825638834	27.04921991981838	40.23361453601557	33.98392652123995	40.76733177813512	65.0965442633085	52.44050020169423	50.01555361728342	56.062525005160296	60.551993824621086	46.55493482309125	9.80173758075295	46.29458168215992	47.09462396754093	68.80491161215201	60.692619721760536	0.0	56.1104253170239	26.90092112464403	20.57925178172996	23.758410901716545	11.64420305826676	19.2054433713784	9.730161763939325	7.978201099764336	5.346112161433147	7.570841444949167	1.8813495547472723	9.00863220006885	2.580012642061946	0.0	0.0	0.0	0.0	6.8999124573606965	4.908653034928134	4.123031252576894	5.343212339258362	6.631657043855977	0.0	0.0
3L_2695	10.64321510241814	16.356816066997517	14.96616150882854	18.1951444223534	10.236755685494106	20.518656930791938	15.460703370305385	25.90177012697048	22.76407063087604	12.045580476523165	33.71453231200777	25.76827638862378	45.184635717701454	52.06869408211554	48.202669170411106	62.110793486935435	54.01693208398171	63.398773675599614	64.98052317118815	46.29458168215992	2.8862316743530223	51.44466661848435	66.68184537951181	52.071689524981224	45.17092678696186	40.812328588219934	35.663228088898215	23.63442540885305	23.511366099713587	18.14892070961243	14.254305940738579	5.777391334490737	5.7392337077184274	6.565057089736452	5.619088718667962	7.819504973205163	4.680353267715672	2.0106333012346895	0.0	0.0	0.0	0.0	2.688590268163578	5.738054009114579	4.896190959281317	6.477374346340396	8.613543384350777	0.0	0.0
3L_2696	3.9659876895742117	19.75247775080906	8.132905997920577	12.563066594303404	0.0	21.026168787378793	15.296796795126385	17.829005201565348	26.2368463642083	20.946575758527878	25.50302518643591	37.3412994772218	36.83132725370891	40.618085405617286	43.733053441791306	57.03437139195607	71.83062559502004	62.64025152316035	57.44035243140303	47.09462396754094	51.44466661848435	21.273866004754872	35.8626546397668	73.94891427902223	39.27482954723977	15.20792271941991	52.79767328196371	22.017275635154366	32.1968756151903	13.525686631481845	11.154340376927468	6.593050547976687	7.485149463464487	8.56219419794107	5.862764410674922	7.648690544178836	4.360107181898788	6.118658622203949	0.0	0.0	0.0	0.0	10.519435709416719	6.652098570796623	2.394617665765013	4.827335851271713	5.616922304034568	0.0	0.0
3L_2697	15.2099847031011	12.553330008865247	8.020429638374868	14.530686362323737	29.258244973433513	17.803105196663573	10.285394556877774	13.36676257832923	20.80511403320829	22.952098969450756	29.87203206907185	24.54991816693944	39.685102078154095	46.94103038273839	46.123250910484956	51.17353134682214	49.570920169476544	56.62612099128246	66.55126986013708	68.804911612152	66.68184537951181	35.86265463976681	13.753709571953122	67.38646992132568	75.31157474351029	91.65200234629125	44.76702414168528	31.362906463267766	28.97963462476665	18.525873976630724	16.296412181894034	9.288385802392687	12.302719064949608	6.134370720374308	4.416563881179978	7.9154002026342445	10.032884930262849	5.7467036907629785	11.54329196217494	0.0	0.0	0.0	3.842205241382702	6.377876422266442	5.685094068190342	5.289527581712622	4.308298916179706	0.0	0.0
3L_2698	13.715614953312047	13.115556799104644	21.750858615143834	16.09147372024188	18.468550828222163	15.86509311972337	19.87797615784242	19.0383298261701	16.23681606352148	30.183230317968256	26.357833953756195	29.84517813840701	39.061405378415856	44.18949932243743	49.91001073821443	44.97511008801629	52.23033565283795	62.100430665042474	59.051213728226166	60.69261972176053	52.07168952498122	73.94891427902223	67.38646992132568	21.224536775354736	63.38478366773334	66.61870120180137	47.531553125958965	37.9020767360031	29.338992153304222	24.427475837718198	6.857807476656023	11.726132272074933	5.752437192589757	9.71839079726702	11.151391288127622	5.486245981324819	8.444017311200518	6.851880244610513	4.857613629298016	0.0	0.0	0.0	10.77910218809846	5.751254780011629	4.784768594604517	3.3388847857704747	5.698017209151575	23.028686835190598	0.0
3L_2699	0.0	37.9247572815534	0.0	16.7507554590712	0.0	15.291759118093667	8.34370734279621	22.52084867566149	16.570639808973663	0.0	0.0	44.80955937266617	44.19759270445069	60.92712810842591	26.239832065074783	69.43314778151174	66.30519285694157	45.10098109667546	33.89922438574605	0.0	45.17092678696187	39.27482954723976	75.31157474351029	63.384783667733345	0.0	0.0	105.59534656392742	70.45528203249397	18.3982146372516	27.05137326296369	44.61736150770987	0.0	19.960398569238627	23.710691625067575	0.0	0.0	0.0	0.0	0.0	0.0	0.0	0.0	0.0	19.956295712389863	0.0	7.2410037769075695	0.0	0.0	0.0
3L_2700	0.0	7.342575187969924	7.558099107841981	6.486194783023812	0.0	8.881867608065683	9.692502138812138	17.440957996940856	16.04112688274706	12.166338175535927	40.86302713305002	17.35106998264893	17.11410544570835	14.745052150300445	68.58362121520015	26.885767749983867	25.67456715889091	34.927827465846406	26.252782794976266	56.110425317023896	40.81232858821993	15.207922719419908	91.65200234629125	66.61870120180137	0.0	0.0	81.77684733898138	122.76700459421411	113.98593128643097	94.2730188525088	8.638323750552852	13.129447600374627	3.8645132568262763	6.120805106220452	13.621009044350005	23.693688001516392	12.155847692090756	12.184740156354584	0.0	0.0	0.0	0.0	0.0	3.863718906722098	11.126870055960737	14.019236635742098	15.659810453654268	0.0	0.0
3L_2701	7.616471075689443	10.317938160348042	11.245549573756186	6.433789231638287	0.0	9.299556430736267	14.421286588139377	18.02087798005853	15.381137697142428	24.136079214611982	23.64417542627071	11.473920734330928	33.95166226395342	26.326653708752715	18.057211966472376	20.31888973522709	30.772779842088948	30.796112221802836	33.27419207368237	26.900921124644025	35.66322808889821	52.79767328196372	44.76702414168528	47.531553125958965	105.59534656392744	81.77684733898138	14.485022679682844	80.05585418017843	97.75409380600618	86.58456948680114	17.137059920301247	20.258571727282003	12.777632396715843	18.720001198080077	13.510957386440403	12.403967180408522	12.727502431287899	10.743371474092628	16.185001035840063	0.0	0.0	0.0	8.97867725767493	6.387502978173264	5.518484962496377	6.489451489310576	8.629603440381263	76.72889379953808	0.0
3L_2702	1.7786505022909018	4.9607674165457185	8.75379258063556	11.268469020724968	35.92521806607366	10.286981641852561	8.107564682151034	10.100061307372135	12.385891874631984	4.697018802166265	16.564649460465702	6.69867143016635	18.720364011972222	17.64698113662953	15.200251049307655	21.500809913267215	17.346169829410332	19.664856900521897	19.426043195411804	20.57925178172996	23.63442540885305	22.017275635154366	31.362906463267766	37.9020767360031	70.45528203249397	122.76700459421413	80.05585418017843	18.431878935206154	147.83325948546326	146.59370815760624	38.35215145564757	23.654602256311133	27.601262317622794	23.63039416915298	17.747838707641822	16.770133307314218	16.425390713115377	21.168554379036923	18.898161586840832	0.0	0.0	56.6944847605225	11.532192219418617	22.37480179654742	15.035001483453481	9.201014233211287	6.045732337695261	0.0	0.0
3L_2703	9.289294645278993	5.921925336365359	7.619686801917632	9.154667186651762	12.50835714611825	7.163393697162696	5.537173226164929	10.110269189433785	11.320287381343578	15.945119352284722	18.538201052969818	13.410883223276628	8.626780459652116	16.054419487353844	12.29199637386107	18.58618168503717	10.353511259071414	19.953715596052987	21.173364331138714	23.758410901716545	23.511366099713584	32.1968756151903	28.97963462476665	29.33899215330422	18.3982146372516	113.98593128643097	97.75409380600617	147.83325948546326	63.92133165801987	163.68208229797816	44.4144400227402	33.97351345472467	35.06403159690015	23.757121505705378	21.97120124796423	19.109406127431072	16.748363960576313	18.016574921353556	4.934937780304466	0.0	0.0	0.0	12.045753934704457	18.307452632874615	16.826307190935513	10.458770283795623	15.261168320319504	23.39526058811006	0.0
3L_2704	6.829145701189364	7.074568124825857	7.8423965108953855	9.614532250121673	0.0	7.021682648820944	5.746905698353924	3.877928247857008	8.560035164624457	12.623974189383057	13.931457230426304	10.287845339391732	22.831523230440677	15.736820216358547	13.178405488241097	10.247904787399815	11.892997464936231	13.806337298657223	18.808764417242216	11.644203058266761	18.14892070961243	13.525686631481847	18.525873976630724	24.427475837718198	27.051373262963693	94.27301885250883	86.58456948680113	146.59370815760622	163.68208229797816	43.475152126156196	57.62091685378526	48.65468182919547	42.3901247965274	33.11613083103615	31.800065417277427	25.75563521591417	31.232411122318076	16.255373605078226	50.7917711525959	0.0	0.0	43.5358038450822	8.050538705822769	17.181653316044773	15.943656656762542	11.637255443076864	13.927588455855233	34.39865982821309	0.0
3L_2705	4.505478662053057	0.8975758272058824	7.391376333404291	7.928896196159624	0.0	2.895314685962588	3.1595656481912116	3.19804330918171	4.706183548688293	5.948981534361318	8.991368286445013	11.312217194570136	9.76300990806034	7.209896823492497	6.210254372019078	4.695124882809683	11.76947644347136	11.385786894503854	6.418419323036478	19.2054433713784	14.254305940738579	11.15434037692747	16.296412181894034	6.857807476656023	44.61736150770988	8.638323750552852	17.137059920301247	38.35215145564757	44.41444002274019	57.62091685378526	8.44777249134948	23.53968362665206	56.6889996130031	62.850767138506335	58.27738704177323	59.85850222441918	32.69118598075143	49.64982968122427	35.9030330882353	0.0	0.0	0.0	19.91731393510886	15.113959252765854	23.576419518083476	29.47647585287098	35.7335380694905	0.0	0.0
3L_2706	1.1413179940194937	4.092694994179278	3.744734552150812	4.82047351511339	0.0	3.3004565081426844	3.201497020006555	2.7004044395729148	3.9738670554698197	1.5069829823946714	7.592245786303589	4.298379152861109	3.5330632895292373	5.1139067946653185	7.551206619891137	3.8059480307311278	4.770268822536658	6.489500888881357	4.877699806843088	9.730161763939325	5.777391334490737	6.593050547976687	9.288385802392687	11.726132272074933	0.0	13.129447600374627	20.258571727282003	23.654602256311133	33.97351345472467	48.65468182919547	23.53968362665206	18.43115624335089	58.877366582929966	85.67132008511028	66.64304634644262	49.40276459827237	42.66103474088817	43.76860794697056	36.37951105937136	0.0	0.0	36.37951105937136	30.272462251080473	29.193342482175908	30.780454503272374	27.783874794746623	25.216123189167153	57.488610069130054	0.0
3L_2707	1.0078044375644994	1.606188322368421	3.3066683596808666	4.965992880752606	0.0	3.2381808987739467	3.8870972119194516	3.815209561830812	4.9125951078412875	5.322772951796967	3.5755148741418763	4.428137651821863	3.1197588052072516	4.8382202368173335	3.8895803698435274	3.7808110898414817	6.318350511758309	5.730346693615426	7.178495295501324	7.978201099764337	5.7392337077184274	7.485149463464485	12.302719064949608	5.752437192589757	19.960398569238627	3.8645132568262763	12.777632396715841	27.601262317622798	35.06403159690015	42.3901247965274	56.6889996130031	58.877366582929966	20.711375735803326	76.31878866818626	74.4898932112891	64.78742812914639	50.96592391735968	55.529414775053446	58.893571820175445	70.89382940108892	0.0	32.12376644736842	35.04748399458629	33.38494617839563	41.37804802060399	42.32057059414646	24.550015346614245	0.0	0.0
3L_2708	3.1924199181463533	3.815939433409313	5.237263074401738	4.494504232586999	10.746760120492675	3.846591963115389	2.51859873226053	2.643688032424607	2.778860143803789	5.26904258334835	4.955190916427166	2.003857425544173	6.917717212614557	4.086938583632608	5.280435107852887	4.324835320251394	6.671541710450976	6.807002519801067	6.063814369663465	5.346112161433147	6.5650570897364515	8.562194197941068	6.134370720374309	9.71839079726702	23.710691625067575	6.120805106220452	18.720001198080077	23.63039416915298	23.757121505705378	33.11613083103615	62.850767138506335	85.67132008511028	76.31878866818626	33.93050671712699	69.01873062166409	66.0146833073835	60.36625893938308	51.36291856205218	67.83892326061002	56.14255718119449	60.30126512054223	25.439596222728756	37.163420543807156	37.48222522600611	33.4108035632365	36.914736285009745	32.55364048717969	40.20084341369482	0.0
3L_2709	1.7760727479397558	3.892096920289855	0.7284254937267997	1.8753563177003632	0.0	1.997347522490133	1.8682649050174123	0.8404519614467877	4.019580924676764	2.3451057642699684	3.938248267170762	3.9018952062430317	3.84860680433683	5.684324452144809	6.120250685468077	4.071830043294658	5.2581699588996695	3.6467520343265964	4.216932502091598	7.570841444949167	5.619088718667961	5.862764410674921	4.416563881179977	11.151391288127622	0.0	13.621009044350005	13.510957386440403	17.747838707641826	21.97120124796423	31.80006541727743	58.27738704177324	66.64304634644262	74.4898932112891	69.01873062166409	25.92680109220752	57.468639629764944	48.81424344951905	55.97622537046083	99.0715579710145	0.0	0.0	28.306159420289855	29.3121281023747	40.21627418562045	38.60540132459421	32.9675556016741	35.215660706164556	22.365360529611735	0.0
3L_2710	8.238589553468447	4.103203781512605	7.602558514358699	3.6246382611015417	0.0	4.301610390572987	3.6109321693613845	2.9239253112518497	5.019929118600845	0.0	4.110339788089148	3.8784744667097613	3.825505923158338	4.943929250394856	6.529638882580059	3.8634170464262536	6.456398506132861	4.554314757801541	8.313381218409152	1.8813495547472723	7.819504973205163	7.648690544178836	7.9154002026342445	5.486245981324819	0.0	23.693688001516396	12.40396718040852	16.770133307314218	19.109406127431075	25.75563521591417	59.85850222441918	49.40276459827237	64.78742812914639	66.01468330738352	57.468639629764944	7.503001200480192	50.72087037013556	47.20989519403266	54.7093837535014	72.44277021153289	0.0	0.0	35.20622348910671	38.000811835525575	35.23508851054233	37.91791179478952	29.170235158767756	25.93630044610437	0.0
3L_2711	5.283423996889121	2.52613709851261	6.934095667811053	2.9753443626373515	0.0	3.055714745090069	3.33460517644841	4.000254216155437	4.7829460453148815	2.7904685964152245	4.686167371153829	3.979637521349097	5.887931082420895	4.058306226666007	3.495627552536369	7.047444187105063	1.8402228023994889	5.340692451485317	3.512443886200029	9.00863220006885	4.680353267715672	4.360107181898789	10.032884930262849	8.444017311200518	0.0	12.155847692090756	12.727502431287899	16.425390713115377	16.748363960576313	31.232411122318073	32.69118598075143	42.66103474088817	50.96592391735969	60.36625893938308	48.81424344951905	50.72087037013554	6.505479170129479	49.37284378078234	11.22727599338938	74.33231002519865	79.83840706410226	0.0	36.74735118552872	41.65054000589754	39.98221727085468	37.94229786787437	35.31868438020408	53.2256047094015	0.0
3L_2712	3.1775890995983525	2.110117761452031	3.47528844025232	2.2368122026158175	0.0	2.3823159732380152	2.2283539921555993	2.004881083485855	1.843967048751391	1.3985505422180453	4.227575062943895	3.324247058041354	5.246156206924139	3.728956144492576	3.503936088205751	3.9736095810261376	4.427032107345494	8.030079607532535	6.538614441445399	2.580012642061946	2.0106333012346895	6.118658622203948	5.7467036907629785	6.851880244610513	0.0	12.184740156354584	10.743371474092628	21.168554379036923	18.016574921353556	16.255373605078226	49.64982968122426	43.76860794697056	55.52941477505345	51.36291856205218	55.97622537046083	47.20989519403266	49.37284378078234	4.668886317473811	11.253961394410831	0.0	0.0	67.52376836646499	44.32649573204521	35.975664461639724	41.35630959145765	40.61095376694315	28.802140575087538	26.67605663860346	0.0
3L_2713	0.0	0.0	0.0	8.986082355647573	0.0	0.0	0.0	0.0	0.0	0.0	0.0	0.0	15.80677794638341	4.085608199979082	14.076576576576576	5.321141533850973	0.0	4.032466191803448	0.0	0.0	0.0	0.0	11.54329196217494	4.857613629298016	0.0	0.0	16.185001035840063	18.898161586840832	4.934937780304466	50.7917711525959	35.9030330882353	36.37951105937136	58.89357182017544	67.83892326061	99.07155797101449	54.7093837535014	11.22727599338938	11.253961394410831	0.0	897.9885057471264	0.0	0.0	52.670230183954544	21.41144227475163	61.661404893449095	50.498458631662686	28.927149865778023	0.0	0.0
3L_2714	0.0	0.0	0.0	0.0	0.0	0.0	0.0	0.0	0.0	0.0	0.0	106.10079575596818	0.0	0.0	0.0	0.0	0.0	0.0	0.0	0.0	0.0	0.0	0.0	0.0	0.0	0.0	0.0	0.0	0.0	0.0	0.0	0.0	70.89382940108892	56.14255718119449	0.0	72.44277021153289	74.33231002519865	0.0	897.9885057471264	0.0	0.0	0.0	0.0	70.8792571853847	0.0	0.0	0.0	0.0	0.0
3L_2715	0.0	0.0	0.0	0.0	0.0	0.0	0.0	0.0	0.0	0.0	0.0	0.0	0.0	0.0	0.0	151.3569147406499	0.0	0.0	0.0	0.0	0.0	0.0	0.0	0.0	0.0	0.0	0.0	0.0	0.0	0.0	0.0	0.0	0.0	60.301265120542226	0.0	0.0	79.83840706410226	0.0	0.0	0.0	0.0	0.0	0.0	0.0	146.16036715484228	0.0	0.0	0.0	0.0
3L_2716	0.0	0.0	0.0	0.0	0.0	0.0	0.0	0.0	0.0	0.0	0.0	0.0	0.0	0.0	21.114864864864867	0.0	0.0	0.0	0.0	0.0	0.0	0.0	0.0	0.0	0.0	0.0	0.0	56.6944847605225	0.0	43.5358038450822	0.0	36.37951105937136	32.12376644736842	25.439596222728756	28.306159420289855	0.0	0.0	67.52376836646499	0.0	0.0	0.0	0.0	0.0	0.0	0.0	23.306980906921243	43.39072479866704	0.0	0.0
3L_2717	1.4163423242744078	1.692971684484253	3.4853297243905814	1.9940223198894358	38.14308041610287	0.9101711581413741	2.979723281044818	4.021347726541117	1.9725812196755708	0.0	3.768702184591033	5.334163092036539	5.261314127198407	5.892908446777109	3.904511272324043	4.723070439754462	6.413078101375669	6.711067687023363	1.3451295817131248	6.899912457360698	2.688590268163578	10.519435709416719	3.842205241382702	10.77910218809846	0.0	0.0	8.97867725767493	11.532192219418619	12.045753934704457	8.05053870582277	19.91731393510886	30.272462251080473	35.04748399458629	37.16342054380716	29.312128102374704	35.20622348910671	36.747351185528714	44.32649573204521	52.670230183954544	0.0	0.0	0.0	0.8348276051776343	29.695152533605263	45.03901518943638	48.27056895140464	45.73515286493422	0.0	0.0
3L_2718	0.0	2.4087872559095582	4.958983011763948	2.127845195006373	0.0	3.885018349427292	5.2994975723001625	1.90721267304677	2.806620185528119	3.9912591424779733	3.5747799276107064	2.5298442564629613	3.7429410471189493	3.5472988770219196	4.444320991083582	2.5200226298032153	3.1585258878923352	4.137733037920413	4.306211854139992	4.908653034928134	5.738054009114579	6.652098570796623	6.377876422266442	5.751254780011629	19.956295712389867	3.863718906722098	6.387502978173264	22.374801796547416	18.307452632874615	17.18165331604477	15.113959252765854	29.193342482175908	33.38494617839563	37.48222522600611	40.21627418562045	38.000811835525575	41.65054000589754	35.975664461639724	21.41144227475163	70.8792571853847	0.0	0.0	29.695152533605263	13.09772912839894	45.01979654296633	55.80261327930495	54.79807053710386	25.37652417748341	0.0
3L_2719	1.9344754476376187	2.312302683504341	2.380174857165707	4.766098928962249	0.0	3.1078358112937017	3.3914832529913563	2.746228192888478	4.0413004743274366	0.0	4.718437939672627	1.8213830368526502	6.5871971236704345	3.0956463077978835	2.666439130527529	3.2254433291219797	3.0320103481839404	3.9719951123683526	5.970936786702705	4.123031252576895	4.896190959281317	2.3946176657650136	5.685094068190342	4.784768594604518	0.0	11.12687005596074	5.518484962496377	15.035001483453478	16.82630719093551	15.943656656762542	23.576419518083476	30.780454503272374	41.378048020604	33.4108035632365	38.60540132459421	35.23508851054233	39.98221727085468	41.356309591457645	61.6614048934491	0.0	146.1603671548423	0.0	45.03901518943638	45.01979654296632	6.618745908057678	59.74828254591965	60.822357728833985	73.08018357742115	49.32912391475927
3L_2720	5.118395807010155	2.6220353520286395	1.7993326635017606	0.514715934452367	0.0	3.0542460410392933	1.7946936140083734	4.152113508818259	4.5826321906081695	2.896401510763028	4.539794541869877	1.8358729575913348	5.4324010125995486	3.2762872438973067	2.4188866670966913	3.04790923180008	4.83887464278918	2.540742421565896	1.7360879632716006	5.343212339258362	6.477374346340394	4.827335851271713	5.289527581712622	3.3388847857704747	7.24100377690757	14.0192366357421	6.489451489310576	9.20101423321129	10.458770283795621	11.637255443076864	29.47647585287098	27.783874794746623	42.32057059414646	36.91473628500974	32.9675556016741	37.91791179478952	37.94229786787437	40.61095376694315	50.498458631662686	0.0	0.0	23.306980906921243	48.27056895140464	55.80261327930496	59.74828254591964	17.577579872522943	54.26429545227095	36.83078464303604	0.0
3L_2721	2.7225552814849907	1.6271521799500137	1.116608921236305	2.8747478127481263	0.0	1.7495708849360154	1.4319386664393385	3.220837841701102	5.21370033423137	5.392245411873185	5.433273366093959	4.272317518637985	4.213970238413794	2.6140631193423505	4.127982467332648	3.9720156742547674	2.8448076357671406	4.3001027982574955	3.8785005406629756	6.631657043855977	8.613543384350777	5.616922304034568	4.308298916179705	5.698017209151575	0.0	15.659810453654268	8.629603440381263	6.045732337695261	15.261168320319504	13.927588455855231	35.7335380694905	25.216123189167153	24.550015346614245	32.55364048717969	35.21566070616455	29.170235158767753	35.31868438020408	28.802140575087538	28.927149865778023	0.0	0.0	43.39072479866704	45.73515286493422	54.79807053710386	60.822357728833985	54.26429545227095	10.796470263706098	34.28402947055174	69.42515967786726
3L_2722	0.0	0.0	0.0	0.0	0.0	0.0	0.0	0.0	0.0	0.0	0.0	0.0	0.0	0.0	16.68335001668335	0.0	0.0	0.0	0.0	0.0	0.0	0.0	0.0	23.028686835190598	0.0	0.0	76.72889379953808	0.0	23.39526058811006	34.39865982821309	0.0	57.488610069130054	0.0	40.20084341369481	22.365360529611735	25.936300446104365	53.2256047094015	26.676056638603452	0.0	0.0	0.0	0.0	0.0	25.376524177483407	73.08018357742114	36.83078464303603	34.28402947055173	0.0	3086.41975308642
3L_2723	0.0	0.0	0.0	0.0	0.0	0.0	0.0	0.0	0.0	0.0	0.0	0.0	0.0	0.0	0.0	0.0	0.0	0.0	0.0	0.0	0.0	0.0	0.0	0.0	0.0	0.0	0.0	0.0	0.0	0.0	0.0	0.0	0.0	0.0	0.0	0.0	0.0	0.0	0.0	0.0	0.0	0.0	0.0	0.0	49.32912391475928	0.0	69.42515967786726	3086.41975308642	0.0
3L_2724	0.0	0.0	0.0	0.0	0.0	0.0	0.0	0.0	0.0	0.0	0.0	0.0	0.0	0.0	0.0	60.097598499963944	0.0	0.0	0.0	0.0	0.0	0.0	0.0	0.0	0.0	0.0	0.0	0.0	0.0	0.0	0.0	0.0	0.0	95.77259754439059	0.0	0.0	0.0	0.0	0.0	0.0	0.0	0.0	0.0	0.0	58.03426342912855	0.0	81.67665844454972	0.0	7352.941176470588
3L_2725	0.0	1.850426338228328	0.0	3.2692142345510833	0.0	2.984464593393932	1.6284260659554897	2.1976763747921684	2.425546044989513	0.0	4.119209935534364	1.4575665925736982	2.875321047565717	1.4863794872496137	3.8408849398901506	1.9358771662707475	5.661540034326726	2.93409193302231	3.308024738732206	5.656228568196441	2.938642323737295	1.9162991204953557	8.39909827280943	9.719829450570735	0.0	0.0	4.416182186946413	17.18828528978418	9.874551010898182	13.19891731921014	15.238805138350935	35.29381271889746	21.4259891794859	37.02057773388097	36.043086935925686	21.894120035508283	36.76121822184149	24.565729088320758	12.336175588188853	0.0	0.0	74.01705352913311	31.480237733280536	30.184960781459424	41.12707630979456	38.15676267850299	28.94085292113841	0.0	118.42728564661299
3L_2726	2.2652314160414626	3.0085104744300675	4.335545452495924	1.0630485596329846	0.0	0.7278425088556598	4.765629517419647	2.501160181015394	1.8403313774291452	0.996995056898508	2.009161777706341	3.791648893312479	1.8699330657459117	2.174963330118254	3.538658806680988	2.83269641728111	3.6819195971853724	3.816308114978494	3.9441180148952846	5.0578898483552654	2.8666700302261687	5.608097195054107	4.096695114117539	5.746529986600241	7.477462926738809	11.581634307580412	6.701368266225831	12.854941707869548	8.173205639838818	13.734030541393768	29.7311623355442	31.91893022091486	31.668531309790186	32.60280970010832	33.48602962843902	30.74242636056271	27.559745876563948	37.2774469848137	20.05673649620045	53.11577113476533	0.0	48.13616759088109	34.714785988685115	39.57752731007694	39.51192919851328	49.859419413943655	46.625646364063655	19.016757566767836	38.50893407270487
3L_2727	0.0	1.4308608058608059	0.0	0.0	0.0	3.46165096519483	2.51839371811871	1.6993753945737244	3.751155824888544	0.0	3.1852205765249244	0.0	0.0	0.0	6.930006930006931	4.4908095582390635	3.752436738607133	3.403224214620932	5.115926903636401	4.373735717019299	0.0	0.0	6.494687345751175	1.3665374605497715	0.0	0.0	9.106286297088037	7.974608845436131	6.941450943724964	16.32991323712973	23.56711915535445	20.468472156481468	31.629554655870447	26.240990096411785	35.833731485905396	33.85969772524395	14.212991147675346	22.161647053609023	19.078144078144078	0.0	0.0	0.0	40.217896328846926	27.105474176388874	30.35638394754417	54.639076118789724	48.82648592729126	0.0	0.0
3L_2728	1.1539455706953214	2.758651129943503	2.8396248060536258	2.436903689667138	0.0	2.5954233343092126	2.8323036695650035	0.5460563591320936	2.4107004241868464	0.0	2.558748874150495	3.6216137911053163	4.286583849866687	1.8466025762617317	3.1811472489438586	2.8860428658174775	4.019206017105097	1.4580668716125462	1.0959259609955565	4.216207100092757	2.1904922123620865	1.904570359400045	5.739037811702795	4.830169484499724	0.0	0.0	5.120678293825105	6.833233568123239	12.93678604554391	15.741759582402603	16.22735958790296	29.048799791287117	20.326903062741604	29.89511872501458	19.617074701820464	27.200145594961146	25.879822628829757	19.83749127150384	42.91235091023226	0.0	0.0	0.0	20.404931790394013	31.451836109804653	34.83695191720288	38.62550508115008	32.03232414515533	58.12466578317174	0.0
3L_2729	1.168246135441784	1.861892278360343	0.9582718601935019	2.4671036400633946	0.0	2.2522180969928236	2.048145510743588	1.1056470036192247	3.6608634659005217	4.627615759808232	1.5542752932399386	5.866392901664589	8.679412866650948	0.7477948278322055	1.9323422564604642	3.89574518398241	3.2552120420710113	4.42840901139902	2.773768757333845	4.979867108689158	5.174489706609391	2.8922598498801446	4.753767519217898	5.77912469910765	0.0	4.479740820115111	6.66531977834405	15.565311354652506	9.48411302678151	7.30438653644849	13.142769023720069	16.646487424688516	17.638979479203254	22.117170405270375	25.904588220665644	20.02707660757344	16.953293778387778	18.023503472459673	24.825230378137906	0.0	0.0	37.23784556720686	24.10077262945489	18.125224728293084	26.333946036477784	33.771793115843934	39.70933823328919	117.68998105191305	59.58055290753098
3L_2730	0.0	2.7756395073424915	3.809482449428644	0.0	0.0	2.2383484450454496	1.6284260659554897	1.0988381873960842	0.0	9.198235778377708	2.059604967767182	1.4575665925736982	2.875321047565717	1.4863794872496137	0.0	2.903815749406121	4.85274860085148	2.93409193302231	4.4106996516429415	4.242171426147331	2.938642323737295	1.9162991204953557	5.249436420505895	2.6508625774283825	0.0	0.0	11.776485831857102	6.875314115913671	7.181491644289587	13.19891731921014	17.415777300972497	24.264496244242007	17.530354783215735	23.137861083675602	16.305205994823528	17.913370938143142	23.48633386395429	15.353580680200473	0.0	0.0	0.0	0.0	17.79317784924552	27.263835544543994	25.23706955373757	35.33033581342869	31.571839550332815	0.0	0.0
3L_2731	0.0	1.3241525423728813	1.8173598758743206	2.339427542080453	0.0	2.135662629374438	2.33058130524206	1.5726423143004298	1.542848271479582	2.9254200720384693	1.9651191353475803	0.0	1.3717068319573398	1.41819077856901	2.137730951290273	2.308834292653982	6.173500442273429	3.499360491870111	3.1562667676672036	2.698372544059364	5.607660063646942	3.6567750900480864	2.0034459269944302	4.21542064101794	10.97032527014426	4.247907905356612	3.5113222586229296	7.3798922535730975	10.27805346514937	9.445055749441561	6.231306081754736	19.468176765783365	16.726137377341658	19.13287598400933	18.01359207401949	22.788776527560177	18.998834494576197	15.625839278476873	23.540489642184557	0.0	0.0	0.0	22.853523605241293	20.438854727356134	30.322082948733385	24.60795814624543	30.751031179349113	0.0	56.497175141242934
3L_2732	0.0	3.7202380952380953	0.0	13.145354760261593	0.0	0.0	3.2739118335543225	4.418376025891684	3.2510017149034045	0.0	4.140786749482402	0.0	0.0	0.0	2.574002574002574	0.0	0.0	2.9494609860048078	0.0	0.0	0.0	0.0	4.221546774738264	0.0	0.0	0.0	5.919086093107224	6.911327666044647	10.828663472210943	21.228887208268652	0.0	31.04384943733023	11.748120300751879	12.404831681940117	17.253278122843344	20.008003201280513	32.84780176351636	28.810141169691732	0.0	0.0	0.0	297.6190476190476	22.01400641157937	7.830470317623452	7.516818882249032	31.253551539947722	10.579071950913105	0.0	0.0
3L_2733	1.1271466507964418	1.7963899747068293	0.9245593758040778	2.3803096973341007	0.0	1.8108199461527337	0.7904362900050675	1.6001246817151993	2.354714969405777	1.4882713059059816	1.4995951093204833	2.1225038470382227	1.3956777952198736	1.0822305464189244	2.4858153163510717	2.349181822256581	0.3925865063385251	2.848410241715381	2.6761861820585904	2.059145523246037	3.5660346892443258	2.7905086985737153	4.076913417774364	2.573451782456342	0.0	0.0	4.287220324968443	8.343175499364083	8.278985064405928	8.969436708483249	6.340199910729986	14.990131942605997	13.709291912236328	13.102942179561373	14.162842699137899	22.703953966042615	13.382892331508518	12.917860492273828	23.95186632942439	0.0	0.0	0.0	20.59542161120109	14.651748036252206	22.685271977355377	20.922155314007938	22.987406285612522	0.0	0.0
3L_2734	1.5930974274662741	0.6347497562560936	2.6135253333584236	6.728610252652587	0.0	2.0475153580287917	1.6757917250074936	0.7538665627536997	1.109376600795767	0.0	0.7065040765285217	0.9999750006249843	0.9863182858971774	1.0197423131569499	3.074247468137621	3.3203093093902725	1.6646331323362809	1.0064783995141529	1.5129975568115455	5.820750003637969	3.024117945438461	2.629384103585113	3.601417056772162	1.8186450766822604	15.776304621510675	6.108869834645112	0.0	4.71686321049521	7.39037806033246	6.338654573479631	11.948230705997057	17.40352300272819	16.035783315943416	8.995216343948288	7.653794162392318	12.289608726168401	12.610161141746406	7.724525987973896	8.463330083414581	0.0	0.0	0.0	23.475287142669742	9.352284178507048	17.955352221166844	14.05841942256933	22.56261282998611	0.0	81.24796880077999
3L_2735	2.1927804895163163	1.310528964437486	0.0	2.315358280855738	0.0	0.704563269587854	1.1533015293777806	2.075282857162276	1.908718296045949	0.0	2.91735143387823	0.6881957228635824	2.0363909857116624	2.105399528685261	1.8134887291675483	3.199111707222415	1.1456220416458816	1.7316786151336658	1.041264478261938	4.005915401743241	0.0	2.714364198187673	2.9742501320567056	2.0860250879562052	0.0	0.0	3.475195928071229	4.057757799903198	5.509999865640773	8.101496040954682	8.222926835686186	7.811301860209463	7.357355589824483	10.196322172026376	6.483003186396067	7.048223002016732	6.267788163609906	9.182386751691057	29.12286587638858	0.0	0.0	0.0	13.571036719283299	12.87272575140514	10.150479535132751	12.67782991850424	10.558959646823919	0.0	0.0
3L_2736	0.0	0.0	0.0	0.0	0.0	0.0	0.0	0.0	0.0	0.0	0.0	0.0	0.0	0.0	0.0	0.0	0.0	0.0	0.0	0.0	0.0	0.0	0.0	0.0	0.0	0.0	0.0	9.83318976876271	5.135545007146111	0.0	0.0	6.309725495392323	0.0	22.061438458734965	24.54734692274459	17.08000273280044	5.841834663226995	5.855719749937344	0.0	0.0	0.0	0.0	7.83018520737071	0.0	0.0	4.0424031925283455	15.051525133412957	0.0	0.0
3L_2737	0.0	0.0	0.0	0.0	0.0	0.0	0.0	0.0	0.0	0.0	0.0	0.0	0.0	0.0	0.0	0.0	0.0	0.0	0.0	0.0	25.847808105872623	0.0	0.0	0.0	0.0	0.0	25.896001657344105	0.0	0.0	0.0	0.0	0.0	17.132675438596493	0.0	0.0	17.50700280112045	0.0	0.0	0.0	0.0	0.0	0.0	24.077819512664934	0.0	0.0	0.0	0.0	0.0	0.0
3L_2738	1.5022864800225944	0.0	1.2322735903683524	2.1150203031374	0.0	1.9308013351684312	1.5802669745167202	0.7108940893635102	2.6153476866752796	0.0	2.6649255819531237	0.9429736674603362	0.0	0.961614188655818	3.313150723509289	3.757251024821527	0.5232481508017914	0.47455317733758007	2.1401287843897294	1.8296503995499058	0.9505782938108227	1.2397509786594225	1.358450540445963	3.4299545822563986	0.0	5.760647404597918	3.809402634240015	3.335991748090812	2.3230353755892303	9.392953082113966	7.041967875105911	9.989592984736971	4.410495669145281	5.987621789474618	4.996735466162108	3.8630223772009566	9.248825580824594	13.906212792603272	0.0	0.0	0.0	0.0	12.396793374586908	10.079060782720962	8.465923810072077	10.05707297485293	11.914829733253345	0.0	0.0
3L_2739	1.7248278621793545	0.6872361013370866	2.8296331635270473	2.428329081329112	0.0	1.1084104075746994	3.0239333438001745	4.897214807022802	2.4022180159384763	0.0	1.5298473212373405	0.0	2.135750433290369	1.656094527225863	0.9509861726610496	1.4379439472194047	3.003797881889946	2.1794046694616807	0.819052336789079	4.201371747875681	0.0	0.0	2.3395271534879543	2.625367535046359	0.0	0.0	1.0934272339483788	7.6603385461085995	2.000368868019263	5.8823886968724715	3.23405224158629	9.83091642983716	8.680877069521094	3.4372994192568056	7.0118002223378095	10.348967173076128	0.7584929594408025	4.5617746398174805	18.32629603565564	0.0	0.0	0.0	14.233193800590108	10.848865895722147	5.554299666686477	8.3977299256465	13.67983441928419	0.0	0.0
3L_2740	0.0	1.496647509578544	0.0	0.0	0.0	1.206935777136895	0.0	1.777507596623091	0.0	0.0	4.997501249375312	2.3577954612437373	2.325594916249513	0.0	2.0710365537951745	1.5657611869722408	0.0	1.1865647644846928	0.0	0.0	0.0	0.0	1.698323415124589	1.4293667690807956	0.0	0.0	7.143724595129409	0.0	0.0	2.135089230716675	3.5215235519495156	3.568258556014969	9.452510586811856	12.47612381804322	4.164584374479427	3.2196786760681286	8.259145558355407	1.6557552396374557	19.955300127713922	0.0	0.0	0.0	8.856209475922734	12.60075683295728	16.63204177968895	13.71629221188928	10.639871214998813	0.0	0.0
3L_2741	2.0877175401676853	0.4159124787052811	2.5687236320519165	1.4696148315880189	0.0	1.6770136170822485	0.36601441921124767	1.9758495856841005	1.4538125215709434	1.378298958557307	0.4629286719502259	3.276110601493906	0.6462737150139725	1.3363488490561903	2.302131774022745	0.8702377976996483	1.4543089574669894	1.648708494093403	2.9741227527528475	1.2713265020722622	3.963037017936177	3.445747396393267	2.359787113221453	0.7944308490845138	0.0	0.0	5.293901531313957	2.318002784075877	4.035383534150159	2.966664657245805	9.786175969536025	4.462222821592398	6.129236528288353	6.934131849466099	4.629286719502259	5.368416531859762	6.885552568347832	7.362046295491925	5.545499716070415	0.0	0.0	0.0	5.5374883035941505	8.754252378092659	6.302698966962429	8.258691701259997	8.278979859370883	0.0	0.0
3L_2742	0.0	1.4774016641452345	1.5207672940135908	0.0	0.0	1.7871231344519452	1.300154094263252	2.631975128887822	3.2276397509914667	2.447992401431586	4.111030717621522	2.327475852438031	1.1478446920217906	1.1867424726111704	1.5333033487345138	0.7728132938724561	1.2914967595054807	1.7569595510429548	0.8803883287271417	0.0	1.1731229094949753	0.0	4.1912103947382535	0.7054930535742958	0.0	7.109301240999624	10.577791902394718	1.3723324601639333	0.7167231874572296	4.215266938101756	6.952478419506986	7.044746468380536	6.2206385858746716	6.77362925143761	3.4258589313512684	3.972844811146849	8.152938694140548	5.720621828323812	0.0	0.0	0.0	0.0	8.742324785233864	6.9967799263938755	10.447923370750829	7.898280972996002	6.30182992537373	0.0	0.0
3L_2743	2.6718536251709986	2.4839889171511627	2.191629029090807	1.253871956601987	0.0	0.2861648236125814	0.9368479538241383	1.685790271506638	0.9302920968337323	1.1759614660946789	0.3949696663296259	0.5590339892665475	1.1027984613755868	0.5700848651133602	0.7365650534255185	1.8562121629712698	1.2408130203969807	1.9693439541365678	1.6916764107227924	1.0846928149947934	1.6906269836689942	1.4699518326183487	0.4026729754247072	1.3556131058506091	0.0	3.4151512502185692	1.1291861187795396	3.2961909744489826	2.7543838773792366	3.5436119408787836	10.019451094391245	4.653193275035872	7.097111191860465	5.620375909672632	6.582827772160432	3.4352403752198555	5.091439113281231	7.06644087556029	4.73140746124031	0.0	0.0	0.0	7.874286904577922	7.095652381749085	10.037903122189388	8.130342176832992	12.109039478697778	0.0	0.0
3L_2744	0.0	0.6923520028358738	4.276046145379582	0.0	0.0	1.6749924025136276	0.6092888027706556	3.289113666916886	1.2100502660930785	4.588792562485015	1.541235762834641	0.0	1.0758246599452728	0.0	0.0	0.7243241222966232	0.6052317320334086	2.1956285255618915	1.6502990011730325	0.0	3.298550484974883	2.867995351553134	3.1425906511699235	1.983683410475475	0.0	0.0	1.1015668907767786	3.8586816994045794	3.358766585673369	2.9630890954469273	6.516254144337636	9.078757811342587	8.016707401257486	9.234366016332592	2.5687262713910677	5.957718074822981	9.169671708177644	6.893599889947508	0.0	0.0	0.0	0.0	6.145349184373893	11.658268462962956	7.694014364584927	7.402713538674736	3.937619832846069	0.0	0.0
3L_2745	1.3099841753911612	0.0	1.0745346673896135	1.8442841392670593	0.0	2.946381166260164	0.0	0.0	0.45611328175421895	3.459375686469863	0.0	0.8222669900916827	1.6220744872825303	2.5155642150592743	1.0833923180262037	1.6381493979145703	2.281345157758212	0.41380732700495026	1.2441190492541754	3.98860853402682	0.8288981754956479	1.081054902021832	1.7768402378975858	2.990898397087822	0.0	0.0	4.982661997137295	2.9089634083432174	3.0385079224536318	2.9783981251579483	4.9124406577168545	11.19967844478776	8.241265577090775	6.961557063622192	9.682491731152062	6.737061473440257	9.793112999044077	8.66152026079722	0.0	0.0	0.0	0.0	7.721374509673415	7.6902668138071055	8.964137964199974	6.776588783198907	3.710591110522034	0.0	0.0
3L_2746	2.0815120103242997	0.0	0.0	0.0	0.0	0.0	1.4597059130496979	0.0	0.724745605233243	0.0	0.0	1.3065490772497144	3.8661163894339037	1.9985650303082385	0.5738222298731853	0.8676511036088214	2.1749792561353445	3.9451388984777678	1.97685498187224	0.0	1.317085763356567	1.7177526298792765	0.9411091536040717	5.544486384523596	0.0	0.0	2.6390829714490813	0.0	5.632744268984461	2.366277236590455	7.805670038716124	4.943288126963412	6.984020560956532	6.222168757661045	6.923289947382996	3.568306303413085	8.238103149289532	8.257683774752406	11.058032554847841	0.0	0.0	0.0	7.3613715707510625	8.728231245758625	8.37861977320752	6.967352254128473	7.075175508572459	0.0	0.0
3L_2747	2.418332898033412	0.0	1.9836747535135344	0.0	0.0	0.0	0.8479544709501823	0.0	2.5260620133067895	0.0	2.144956135647026	1.5179689575348185	1.4972379702543732	0.7739879372432005	1.3333511113481513	5.040252464229832	0.8423081973686461	1.5278411619659833	1.1483703705745252	0.0	0.0	1.995711614881942	4.373580773039149	2.76071578734648	0.0	9.273306601481504	3.0661274779292484	1.790057732942003	5.609322469571529	1.374588774585723	11.335935459531617	10.33773969916029	11.156947004907433	7.229012049477929	7.149853785490087	1.0364283848714624	4.253847046335986	8.527915491768644	0.0	0.0	0.0	0.0	5.701703683314834	9.126534842321364	13.62817434250873	4.415333334118281	9.590056590923943	0.0	0.0
3L_2748	1.6488263653931132	1.9708627648839556	4.0574255553702665	2.321329044445791	0.0	0.5297851292175069	1.7344134335176784	0.0	2.2963685170861585	2.1770911232375085	1.4624372980008482	0.0	1.0208211791811688	1.0554144290561502	2.2727066117580748	0.6872917420110239	0.574288165511687	1.5625297857240406	0.0	0.0	3.129906127855413	0.0	0.7454800056298649	0.6274213365793603	0.0	0.0	3.135741875763161	0.0	2.549634857230965	2.811595808360505	1.5457747175560435	3.132578147056532	3.4576539734806238	12.048083243054855	5.48413986750318	7.066398708827628	5.075499137273908	4.360768088247991	8.759390066150914	0.0	0.0	0.0	2.915578548455895	10.370829759718246	15.26498284614145	8.529429945082512	7.472603799837714	41.52599735064137	84.09014463504877
3L_2749	0.0	2.386516373411535	3.930507062924667	0.8432687254566638	0.0	3.4641888324713666	0.4200400079706792	1.1337475139751387	1.251301979709888	0.0	1.5937778911130944	0.0	0.7416670004168169	0.7668003659784787	0.9907267971784101	1.4980339802043798	1.6689723519709145	0.7568264993414096	2.8442653239914004	0.0	0.0	1.9771786135707214	0.5416207372281497	1.3675393208580926	0.0	0.0	1.5188270766770737	0.0	5.09412932160461	2.042735664285382	1.1230665286642516	5.689855102149969	6.531518495652621	6.76399821366786	5.75530905124173	7.701027625126297	2.6339650424373913	6.336541312982053	0.0	0.0	0.0	38.18426197458456	7.76703855247256	10.548745754129834	9.64401249555411	8.0196063335643	6.786428121003643	0.0	0.0
3L_2750	1.1693608741206405	0.4659172232824427	0.0	2.4694577465901726	0.0	0.37572786001041214	2.050099848063	1.6600530154531015	1.2214522187435264	0.0	1.555758380351809	0.733998825601879	2.8958982497190977	2.6197793038033805	0.967093047245719	0.9748656245223158	1.2218693101619125	4.0632483764737035	0.5552830966494662	2.136265238692036	3.699590854848181	0.9650065466044121	1.0574007904282388	1.3349167225551801	0.0	0.0	0.7412977573667205	5.193387916994427	1.8082214767527813	5.31735008794897	6.577654916928604	2.7770619129291116	4.904391824025713	6.2142525124222905	1.728620422613121	6.013855924049009	12.341433153038707	2.577243067422328	0.0	0.0	0.0	0.0	8.271006702823833	5.884060472450829	7.531163956451797	8.895794239282917	5.962084323480967	29.450570163038357	0.0
3L_2751	2.3784380321755094	1.4214883551673947	0.9754751881057578	0.0	0.0	1.1463254651846053	3.3358635858632106	0.0	1.2421949784019561	0.0	0.527392781047613	0.0	0.7362691328737542	2.283658731866037	0.9835162673590622	0.49571041945627703	2.071031921477736	2.2539549019687395	1.6941388218009916	2.8967245287391283	2.2574504895958625	0.981394333664652	2.688394052326041	1.810115122416728	11.776732003975823	4.560163144396654	2.2616595333924985	6.161845990469209	3.21812536474003	2.703824789990549	2.22978565516454	5.648444220766053	5.486446283102224	6.714769696828939	5.273927810476131	5.0966529260903775	4.7066309841282985	5.766221849829131	6.317726022966198	0.0	0.0	0.0	9.112420776263294	6.98131451170941	6.222985064452893	3.6187452160188243	7.4107399947262484	29.950701145913825	0.0
3L_2752	1.1102968933892923	0.8847678369195923	1.821476206284002	0.7815754529034356	14.950532425836016	2.4972499035437226	1.1679300425476913	0.5254014526824765	1.9329285394386042	1.4660230825334346	0.49239253532916444	0.6969248192351251	0.6874068778495164	1.7767537358912429	0.9182455388570904	0.46281276308013003	1.5468708639331783	1.0521859689598123	2.6361797748069793	0.0	4.215271084083417	0.9162644265833966	1.0039918716818068	1.2674905777919174	0.0	0.0	2.8154203387372982	3.2873812228071935	2.575333328611889	3.155482951398936	8.327226700419693	4.7462283964208165	7.450676521428146	3.6877330877794794	6.975560917163162	4.758415257382682	6.347288987429194	4.894134966538799	0.0	0.0	0.0	35.390713476783695	3.9266206226769538	7.914716600768892	5.363075759702028	6.08145911772894	8.176915749148577	0.0	0.0
3L_2753	3.429143605675919	0.0	2.1096058370261983	2.4138899087573753	0.0	0.2754549124105715	0.9017857883609754	0.0	1.193967051643433	4.527801265746844	0.3801876606292866	0.5381117658137595	3.184576459292355	2.194996220765257	1.1816643506045394	1.4293937383692017	0.5971873788269484	1.0832228175253753	0.8141821410124388	2.6102436401413707	2.1698055073135465	0.7074689477729444	2.71321867736326	0.9786587794598313	8.489627373275333	3.287336915215636	3.804239487962408	3.8073945694369775	1.9884744046557346	2.4364213414526588	3.2148221303211733	7.736531208148929	5.393287126525652	4.840552761512571	4.435522707341677	7.34816486930554	3.3929228605415966	6.046199615884938	0.0	0.0	0.0	0.0	5.5583633712342975	5.392178537188237	5.866352616655527	6.521715538837703	3.8852835076805743	0.0	0.0
3L_2754	0.981766630144948	1.564690566793511	0.8053091779234797	0.0	0.0	0.9463556113540844	0.6884853645567872	0.9291597891420523	1.0255012419332792	6.481566101927813	1.741568630865821	1.8487420850729483	0.0	1.2568584408507648	0.8119475373631192	0.0	1.3678018955067057	0.6202551642910171	2.3310101553720832	3.5871115083504965	0.0	2.4305872882229296	0.8877676974714956	1.494350998317996	19.444698305783437	3.764669032886643	1.8671260958629838	1.453413588893827	1.5181382797011136	1.1160790891589267	2.7612186472826665	3.7304846109349366	4.9411281056637195	8.478167056803654	5.44240197145569	3.7868141448448	3.453854581583434	4.7603377658713555	5.215635222645036	0.0	0.0	0.0	4.05074472073674	5.7634645338005575	3.9518625207097355	7.169942454041864	3.8932595052679417	0.0	0.0
3L_2755	0.0	1.164654144305307	2.39767962156943	0.0	0.0	0.6261384174771012	0.6832851173190297	0.92214168697799	1.0177554563651088	3.859565837438946	3.02472496607987	3.0579637019708574	1.8097205520009627	0.0	0.8058147593031314	1.6245822691304108	1.3574706547932782	1.2311405427569262	1.3880421831571628	1.1866724813618252	1.849574819740438	0.8040762161331139	0.44053111841335496	1.8538298883427133	0.0	0.0	2.470697832543266	2.884871416953639	4.520014568006952	3.322947461043841	0.9134542308276918	4.627884531504208	4.086505769492305	5.50154654945913	7.2017261097139755	1.670316307799208	3.856237908284009	8.160296395708748	0.0	0.0	0.0	0.0	2.8715348256010653	9.397031314381156	4.314214772906794	7.115786657330754	1.655937022727901	0.0	0.0
3L_2756	0.0	0.0	0.988910163642876	0.8486609996479754	0.0	0.38737117293744405	0.8454518999586912	0.0	0.0	1.5918573313785325	2.6732821488911225	0.0	0.7464095833019219	1.1575554959114367	0.33235399688916656	0.5025377149529695	0.4199111451220476	1.1424990292566581	1.1449811810893076	5.873240780847362	0.7628472633312137	0.9949108321115828	1.6352523783110589	2.293806731001523	0.0	4.62296912966134	0.7642696012988914	0.8923873646516084	3.72851177105148	4.796861810771476	1.1302479673620554	5.726238828823825	5.5620097341238	10.411089059178712	6.683205372227807	4.650163065718171	3.71113107110559	4.782795201559744	0.0	0.0	0.0	0.0	2.842438112660887	4.5497998340839665	7.764544836558271	6.236594989358168	6.829823873867905	0.0	0.0
3L_2757	1.5941335883947074	0.6351626016260162	1.3076125936168892	2.2443288615080768	0.0	1.5366353065011198	1.676881670844897	0.0	0.555049073276191	2.1048754176862157	0.7069635913750443	0.0	0.9869597937254031	1.0204055601898976	2.197319270490002	0.0	0.5552386068508116	0.5035665098056988	3.784954050657825	1.941511952432957	0.0	1.3155471360538848	3.603759441849738	2.4264372470249604	0.0	6.112843083318052	7.074029721030585	2.35996554450305	3.6975924051452	4.530555196886603	2.9890004782400763	1.5143341188941577	5.348737697903295	3.1768471380578345	6.480499587604571	0.0	3.5051007979361968	6.324177329932331	25.40650406504065	0.0	0.0	0.0	5.637733349306911	6.684547832117581	7.058476267477749	4.365795447930613	3.6123660320191093	40.148549633644485	0.0
3L_2758	0.0	3.727337786259542	0.0	0.0	0.0	3.005822880083297	0.0	0.0	3.2572059166494034	12.352083796536476	0.0	0.0	5.791796499438195	0.0	0.0	0.0	0.0	0.0	0.0	5.696707303178763	5.919345367757089	0.0	0.0	0.0	0.0	0.0	0.0	20.773551667977706	0.0	5.31735008794897	0.0	0.0	0.0	0.0	3.457240845226242	0.0	0.0	0.0	0.0	0.0	0.0	0.0	16.542013405647666	3.9227069816338855	0.0	11.386616626282132	10.59926101952172	0.0	0.0
3L_2759	0.0	0.3382620367163145	2.0891455102382754	0.0	0.0	1.0911334874704868	0.5953597896141389	1.2052203395877037	0.8867903881144548	0.0	1.129501061730998	2.664464043057739	1.57684518481414	0.2717134653259382	1.1702038026942772	2.123295825076662	1.478488669956915	0.5363585097514805	2.0157141852741276	1.5509566817798779	0.0	3.503037273437561	1.1515303377576664	0.969167111352843	0.0	3.2554541879464858	1.076383858289329	4.398879316368908	2.625585185503173	1.447674807456838	3.979553373133112	3.62913030311706	6.765240734326291	3.9476754789686455	6.9025064883560985	8.732277115903514	2.9866809708773965	3.7422247795754764	4.51016048955086	0.0	64.1445047402789	27.060962937305163	6.0048597329819025	4.271905351665028	4.100793120728169	5.4251095148774064	3.3666513179429916	0.0	0.0
3L_2760	0.9704931269676748	1.933404276380915	2.388185740668343	0.6831628637039533	0.0	0.9354887284678169	2.0417387201932518	1.3777355455908535	1.013725539689737	0.0	0.43039260413349056	0.6091710704658636	1.8025547608625705	2.4848521857722705	0.26754134851541306	0.0	1.014071698316915	1.2262657039418126	1.8433947663073151	0.0	2.4563349615559016	0.8008923863325472	2.1939339306450094	2.954383106157891	0.0	3.721439810176798	1.84568612089564	1.4367242227968482	2.2510585321365055	2.7581582321176605	3.6393492261287808	1.8438239618291563	2.0351623961904366	4.512745637609377	3.5866050344457547	4.575181884276181	3.414194402266103	2.138943365399802	5.155744737015772	0.0	0.0	0.0	4.004230526754809	6.104232206620935	2.7345386450470395	5.020391056569058	7.1473140036608545	0.0	0.0
3L_2761	0.0	0.0	0.0	0.0	0.0	0.0	0.0	0.0	0.0	0.0	3.230182828348084	0.0	0.0	0.0	2.0079514878920524	0.0	0.0	2.3008425225148943	0.0	4.435474928477967	0.0	0.0	0.0	0.0	0.0	0.0	0.0	0.0	2.8157743055526225	4.14010616060217	6.828511493750546	6.919134347101834	3.0548604050989288	0.0	0.0	6.243210508571928	6.406053464281607	3.2106398034574735	0.0	0.0	0.0	0.0	0.0	9.162697437040816	0.0	0.0	4.12630963910058	0.0	0.0
3L_2762	0.0	2.040882967607106	0.0	0.0	0.0	1.6458215142775843	1.7960331375298009	0.0	1.78346489062099	0.0	2.2715914769887786	0.0	3.1712657948857	1.639366299678127	1.412070377587619	4.270257782651566	3.5681477869723004	0.0	2.4323372425857497	3.1192002370592182	3.2411044646862224	0.0	4.631791132157971	1.9491365032919943	0.0	19.64158044012854	0.0	0.0	1.9801631218776543	0.0	0.0	0.0	0.0	3.402579223102697	7.571971589962595	2.1952354609555425	9.009976972751353	2.257848054051076	0.0	0.0	0.0	0.0	3.019162321337296	4.295712556689982	0.0	7.793347847664364	5.803566117272081	0.0	0.0
3L_2763	1.7160723907977335	0.6837475932084719	2.8152695434076205	1.208001268884533	0.0	0.5513919794026424	1.504291714174706	1.6241186162038397	0.5975060039643926	0.0	1.5220815987945115	2.15433087829377	0.5312272651331376	2.746146593369451	0.9461588316830746	0.7153223696827495	1.1954200707622933	1.0841708507981964	2.0372367767850186	1.0450112469335453	0.5429261286022606	0.7080881224165405	0.0	1.3060203981448895	8.497057468998486	0.0	0.5439384209489397	1.9053633947173676	2.321917163216945	3.9016859038477305	1.6088178663728752	3.2603377669172304	2.878937234561987	3.9898263986635683	3.1710033308218986	5.148217172393201	4.527856448235451	6.80792763505756	0.0	0.0	0.0	0.0	3.0344880183999217	5.756690938914493	4.489960517359499	5.483035592316147	4.374769382816772	21.609800476712202	0.0
3L_2764	0.0	0.0	0.0	0.0	0.0	0.0	0.0	0.0	0.781133135159857	0.0	0.0	2.8164055624009863	1.3889708767531417	0.7180199307972391	1.2369348753788112	0.0	0.7813998700532017	1.4173611145560863	1.0653303163178776	0.0	0.0	0.0	5.071652303747342	0.8536950268423059	0.0	0.0	2.844412081355874	0.0	1.7345685195761236	2.5503811863480643	2.1032440436128685	2.1311567119448673	6.586474768156087	3.725707455960275	4.145524491758697	2.884448974097648	5.919369310931151	2.9667193424167686	11.918382913806255	0.0	0.0	0.0	5.289406574864608	1.8814631197951086	5.418301940293925	2.7307034838315047	5.083764553070372	0.0	0.0
3L_2765	0.0	0.6990425912670006	2.87824532954326	0.0	0.0	0.0	2.4607068183479157	1.660449114955715	0.6108718326142761	0.0	1.5561295944726277	2.2025218875612573	2.172441922480755	0.5615152286299095	2.4183095049236782	0.0	1.2221608561676776	2.2168461240551522	0.8331233862400008	3.2051624483167553	1.110142080424021	0.0	1.5864796397548953	1.335235242412626	0.0	0.0	0.0	1.298656773326213	2.03473454649633	0.9972410329582178	1.6448060970988252	4.1665868070861976	2.943337226387371	4.66180145527456	1.9451619930907849	9.022936304084984	8.486759806026617	3.093429617361317	18.64113576712002	0.0	0.0	0.0	6.204735164323104	8.092513615654159	5.649720706056895	6.940375130479052	1.9878356385931928	0.0	0.0
3L_2766	0.8046554143653522	0.64120978332239	0.0	1.6992723036286939	5.417481997707321	0.7756325619650267	0.5642822431438014	1.9038471877816265	0.5603335194761285	2.1249152690036484	0.35684718376202573	0.0	1.4945344873796524	0.772590388439905	0.22182392504125925	0.6708202064999258	1.6815745726194142	0.5083608068458713	1.528395759129719	1.4699973540047628	1.0182984152018104	2.65614408625456	0.3638069692609305	3.0619232331753747	0.0	3.085520761852102	3.060591134814142	4.169259549033828	1.2442653365967924	2.2868445880542194	3.7718222548375886	1.528751613788422	3.037309499948163	3.741608374189915	4.1632171438903	6.552194088403582	3.1846245759318528	7.093764240731713	8.549463777631866	56.60334638983856	0.0	0.0	4.268556315442897	2.3618662522378684	5.182311113828946	4.162507423954418	5.014292557167038	0.0	0.0
3L_2767	1.0291750544433602	1.6402477430191056	1.6883933341893487	0.7244710528172723	6.929099376450346	0.3306846922451497	0.0	0.0	1.7917026037416413	1.3589107514980292	1.3692502898246448	0.6460052649429092	0.6371827347691821	0.3293876860785151	1.1348741140888947	0.0	1.4338515356424484	1.62551649974021	1.9548576453114106	1.253443051381764	1.3024299696429622	0.8493192196862682	1.8612740346316092	1.5665115546088082	0.0	3.946460735083562	1.3048583661059385	0.7617986614892798	1.5914474974905854	1.7549599702405587	4.824258067703252	3.910625585219008	3.4531531431981173	3.7601250768005547	2.6624311191034753	5.733975303327294	2.2628983736413617	4.536553826846273	0.0	0.0	0.0	0.0	3.0331076438376994	5.178665022152819	2.485616153588542	5.323954488081107	3.498223456369545	0.0	0.0
3L_2768	0.0	2.1275871459694993	0.0	0.0	0.0	1.715742036125978	3.744670397856251	2.526849034415179	1.859233006889202	0.0	0.0	0.0	0.0	0.0	0.0	0.0	1.859867882425104	0.0	0.0	3.2517152798101003	0.0	0.0	0.0	2.031942956046229	0.0	0.0	3.385098255861975	0.0	0.0	0.0	0.0	5.072524417864416	2.239565416809999	10.64139972715451	7.893656657510026	6.865491294557039	4.696376886123662	14.122618220437124	0.0	375.62917887461504	0.0	0.0	3.147427387276462	2.2391050744838306	4.298834328083597	6.499550231124006	0.0	0.0	0.0
3L_2769	0.0	1.3639141061452515	0.0	0.0	0.0	1.0998960818181898	0.0	1.619865512285708	0.0	4.5198965847661405	0.0	2.1486892995272884	0.0	2.1911641742904573	1.8873622225577533	0.0	1.1922896061915123	3.2439951487133882	6.502085869146822	4.169098640873844	2.166017439039605	2.824935365478838	3.0954079004714927	0.0	0.0	13.126391397488135	2.170056004805372	5.067663442281341	1.3233352706961699	3.891468500119079	3.209209661518239	6.5035997424574505	1.4356990591002647	1.1369651943118997	3.7952392518824385	8.802403643021453	6.021332376342908	3.0178220498978767	0.0	0.0	0.0	0.0	4.035388745139374	0.0	2.755816978478172	5.208263889814802	13.574751892320412	0.0	0.0
3L_2770	1.7680652062448063	0.3522317403065825	0.0	2.489201532601384	0.0	0.8521467209181143	0.0	1.6733254561537483	1.2312179623619748	0.0	0.7840984827694358	2.2196018589165565	0.0	1.4146740746546145	1.2185314259254747	1.1054923439127724	2.155367179885251	0.0	0.8395840364849638	1.61500881525645	0.5593754684769549	2.188624405788474	1.5987823673490271	1.3455896365377373	0.0	3.3898994555821473	1.1208368616343707	1.9630912667304454	3.0757700574810163	3.014923115691896	1.657561130854506	0.41988975794405176	4.449243035451569	3.817086394465342	3.5937847126932474	7.956293428101628	7.775065791634845	5.455482097056144	4.6964232040877665	0.0	0.0	0.0	5.731780298776863	4.077634453045576	2.8467663936380463	3.766105481082314	4.0065015503908965	0.0	0.0
3L_2771	0.0	1.4308608058608059	2.945720677928157	0.0	0.0	0.5769418275324717	1.259196859059355	0.0	1.875577912444272	0.0	3.1852205765249244	1.1270780501549733	1.1116854819434485	1.1493579112029064	0.495000495000495	0.7484682597065107	0.0	2.2688161430806213	1.7053089678788003	2.1868678585096495	3.4085021678073786	0.0	1.6236718364377938	1.3665374605497715	0.0	20.65603569362968	0.0	3.9873044227180654	4.164870566234978	5.103097886603042	8.416828269769447	4.264265032600306	2.259253903990746	2.9819306927740663	4.645113340765515	3.8476929233231756	4.737663715891783	3.165949579087003	0.0	0.0	0.0	0.0	3.1750970785931782	1.5058596764660483	3.6138552318504966	3.278344567127383	4.068873827274272	0.0	0.0
3L_2772	0.0	0.7058637513552585	0.0	1.247074674582099	0.0	1.1384540579426439	1.5529487826310255	0.0	1.8504979042185985	0.0	1.1784855674800836	0.5560034472213727	0.5484100769254815	1.133988831797591	0.7325721095146466	0.7384598297791016	0.9255648984818823	1.1192388996404221	1.2618793320317467	1.0788126587877382	2.8024367299464354	1.4619831743280434	0.8009801433818534	1.6853303520513538	8.77189904596826	3.3966376005065064	0.5615323814386145	3.278322212390169	3.424315337254996	2.5174299296035962	2.491283828312677	4.207243779905614	3.3435651379985925	4.413084997076185	2.291499714544607	4.935114631324159	3.8952601928636805	2.3427111540226377	4.705758342368389	0.0	0.0	0.0	10.442133507480273	3.7143087429999206	4.991743655992987	6.469013854902607	8.530738811158246	0.0	0.0
3L_2773	0.0	1.1025261078182331	1.134888152800433	0.9739361062852577	0.0	0.0	0.0	0.6547127896113841	0.9634636750348786	0.0	1.2271594939194248	1.7369026683167244	0.8565908455279748	1.3284280684097944	0.38141443729928065	0.5767198275469303	0.4818963353277577	0.8740993607973605	0.0	3.3701096549428975	0.8754549739499619	1.1417746100382997	0.6255467278401323	1.0529628188825506	0.0	0.0	0.8770872703588182	1.024117139337691	8.022930176278217	1.5728430404094047	1.297089538609686	5.257214129945848	4.061938291961911	2.757212799753836	4.601848102197842	7.115462611801705	6.692635308506456	4.87894007954136	0.0	0.0	0.0	0.0	2.4465184940895783	3.4809457381475974	3.898434856373863	3.368098849659519	3.9190042155160745	0.0	0.0
3L_2774	1.4863434761412146	0.2961074893875076	0.0	0.5231436665507381	0.0	1.1939442003969436	1.0423309354857606	0.3516748656144836	1.5525553975054163	0.9812753046369184	0.9887415297808949	0.46648318328124266	0.9202247925123148	2.1406703970781846	1.2292462262140855	1.5489071778341224	0.25884759188390627	1.8780679413614605	0.0	2.262791560692595	1.8809805777469466	1.226594130796148	3.3600849859575326	1.6967771076262326	7.359564784776888	5.699512577684357	3.2978534554531604	1.6502942804760945	2.2983821802752153	1.6896855343148942	2.0901705133235833	4.235819359247606	1.2467683763684532	2.2215293244832868	2.7465042493913745	3.185021734588317	3.59490704942971	4.258624566472019	0.0	0.0	0.0	0.0	3.5043521425346174	5.297676439113805	3.5897482533481586	3.166018024954735	1.6840548132896849	0.0	0.0
3L_2775	1.5566722084197286	0.0	3.8306529616118774	3.2873823034950793	0.0	0.5001750362539371	0.0	0.7366298550629197	0.5420056844472174	0.0	0.0	1.954222341646921	1.9275334174059158	0.0	2.1456833143082745	0.0	2.1687630562924682	0.49173293669499013	1.478403773359519	3.791774692747757	1.969982199240848	2.5692648100131446	0.7038145623174306	1.77706284564983	0.0	0.0	0.9868276274630972	4.609014956714436	1.805350372470862	3.53927144628169	5.837520781573982	3.696869971101567	3.9172836823720143	6.204385487156458	1.1505838062232776	1.3342904643597675	2.7381860790482833	2.7446943000659	0.0	0.0	0.0	0.0	3.670166200723775	3.2637320710958337	5.639404448813382	5.684268446019534	9.70056216521486	0.0	0.0
3L_2776	0.0	0.7291861116296434	0.0	0.6441395603077595	0.0	0.5880347915488698	1.2834076629576399	0.8660247950693052	1.5930333211912335	0.0	2.0290396149694425	0.5743742910067345	0.5665300290658232	0.2928642054866469	2.2703308124252684	1.5257183864093888	1.274861837645134	1.7343293085523885	2.1726215616525693	1.6716863693479587	2.316025366962639	0.7551441932734171	2.0686130826372864	2.7856242428977986	0.0	3.508865499571217	0.0	0.6773281733569982	1.0612373199385374	4.1609728520967115	3.431464054727734	3.9116293392193215	4.989168132202823	5.16675017553274	4.058079229938885	3.921673205403125	4.426359323882466	3.226821859588396	0.0	0.0	0.0	0.0	3.7755027796599863	1.918516388254766	6.261677106969629	6.404307615267513	4.665495143556508	0.0	0.0
3L_2777	0.0	0.0	0.0	0.0	0.0	0.0	0.0	0.0	0.0	0.0	0.0	0.0	0.0	0.0	0.0	0.0	7.8680125164343115	0.0	0.0	0.0	0.0	0.0	0.0	0.0	0.0	0.0	0.0	0.0	0.0	0.0	0.0	0.0	0.0	7.502922388270231	0.0	19.36258374317469	0.0	0.0	0.0	0.0	0.0	0.0	0.0	0.0	9.092926067236732	6.873948285912256	0.0	0.0	0.0
3L_2778	1.015319135110548	0.8090824357912177	0.0	0.0	0.0	0.0	1.4240295879171658	0.9609144215381664	1.0605484053382068	0.0	2.7016317855985017	1.2746160219233955	2.514417038695621	0.9748592888102531	0.5597975771960859	0.4232225246476334	0.7072737017672931	0.9621791741834242	1.4464043544870935	1.2365677824629957	2.5697903667810396	2.513654169448444	0.4590538642787052	0.3863553507975224	0.0	0.0	1.2872908860320185	2.2546273972701574	2.355032445281999	2.8855545216293086	3.8074467566645547	1.4467411191796398	3.832495748484716	1.6861372807111021	4.127493005775488	4.351367721902348	4.911351884432139	3.1328343235476717	5.393882905274786	0.0	0.0	0.0	4.787636025716307	5.53468930382975	2.4521519758786714	4.325404907332525	4.026314148674986	0.0	0.0
3L_2779	0.0	0.5368677844969764	1.1052525358361558	0.0	0.0	0.43294425210655524	0.9449168293655962	1.2752322229758846	0.4691522540748454	0.0	2.390228744890886	0.0	2.502667426365268	0.43124616514347647	0.3714544671114215	0.0	0.4693124563128767	0.4256368932524805	0.6398424247263779	0.820526285559558	0.8525940001937093	1.1119591653011809	3.046058351755894	0.5127332692826934	0.0	5.166847850797968	3.4167346881597505	1.9947482268683012	2.0835801073522977	1.5317709983976144	6.316091582317369	3.1999569925780196	2.260495934724111	1.342606507631644	1.9918572874090716	4.0422986126831155	4.147734726529777	4.751535102203144	0.0	0.0	0.0	0.0	1.5884212982516726	3.390046935199818	6.508515524762082	2.4601101342104883	2.2899997694733565	33.93534637808048	0.0
3L_2780	0.0	0.0	0.0	0.0	0.0	0.8663647905190582	1.8908731711947406	0.637966835421654	0.0	1.780113286409547	0.597885875544076	1.6924769400016924	0.0	0.0	1.114976362501115	0.5619687428489477	0.9391412079572307	0.0	0.6401943732548301	0.0	0.0	0.0	0.6095467702798648	3.0780918047036936	0.0	0.0	3.4186140801774396	0.0	2.605907738774636	1.5326135567025636	5.055652624085937	1.2806868579756694	5.088913496612819	3.1344717018103636	5.480620525820698	2.3111554852964287	3.5571567503807935	4.159880119386182	0.0	0.0	0.0	0.0	7.1518275780192875	4.522548863313875	5.426746305254046	3.281951106805191	3.818765658848584	33.95401268521914	0.0
3L_2781	0.9369191101517059	0.7466074159021406	0.7685223098952474	0.6595289802310146	0.0	0.3010418939532966	1.3140701166789137	0.0	1.6310931769154122	1.2370970774818641	1.2465097726366177	1.7642907551164433	2.9003262286942033	0.5997223045840855	2.0662864699561947	0.3905424978973192	2.610640238633403	1.4798041070838341	0.889811445395475	0.0	0.5928396354557941	2.3195570202784954	1.2708211334504524	0.7130442024657639	9.278228081113982	0.0	0.0	2.77404206779315	1.0865918048376806	1.065096118534121	2.635084997301673	2.6700558575685402	4.322463986801867	3.73425265654734	5.5400434339405225	3.2122940919487064	5.3561316665710805	3.303915271753639	4.977382772680938	0.0	0.0	0.0	4.970192101238174	4.3215755049957405	3.771339748834807	3.9914095742739737	4.776960528293619	0.0	0.0
3L_2782	0.0	1.3569650301065308	3.7247880735265717	0.0	7.643191368696852	0.7295281098488411	0.7961110294655023	1.611612376280547	0.7905400186772984	2.9979119543238135	1.006907384658759	0.0	2.108546571819556	1.4533335329244719	2.190703904460273	0.4732094370075901	0.7908099657555561	1.7930373062210794	2.156319352621179	1.3826190953523259	0.7183272285096607	0.0	1.0265456492531675	1.295963617635784	0.0	0.0	2.878666233331443	2.520921971750884	0.8777286279003774	1.2905472191223997	10.642862981227692	1.6176160545158178	3.8090246459130688	3.3935172358248638	4.614992179685979	3.4057161539928615	1.996884660241557	3.502854125541491	0.0	0.0	0.0	0.0	5.353104847651305	4.760302126855388	2.7417762249981994	6.563522182217746	3.858739769033845	0.0	0.0
3L_2783	0.0	0.8357402652973898	0.0	0.738266072864499	0.0	0.6739628537285614	1.8386860425930887	0.9925748453543577	1.0954915919924824	0.0	1.395322877713903	0.0	0.6493156537667126	0.3356597237466768	1.1564838265736854	0.43716695528429056	1.4611542285547674	0.993881269353353	1.494060809470194	1.2773104950216823	2.654460395981784	1.7309830737551115	1.422536621782791	1.1972552205715266	0.0	0.0	2.6594096695603704	0.7763044554286349	2.0271888186103073	0.5961256838008687	3.9328953661053636	3.9850897865635724	3.079043082674594	2.43836951386018	4.263486570792481	3.5957900490106183	4.150777260713918	2.773761986812426	5.571601768649265	0.0	0.0	0.0	3.709035098228231	3.518183069535569	2.1107883574993274	5.744467694645544	5.347252350028287	0.0	0.0
3L_2784	1.8085079447754013	0.36028869212322445	0.0	0.0	0.0	1.1621849763244034	0.6341279146342074	0.0	0.629690426240283	0.0	0.0	0.567593262667972	0.0	0.5788133365770032	0.7478424744611795	1.1307793851681094	1.5747636193195402	0.8569269605160619	0.8587886888598275	1.101300360400543	1.716511883068464	2.238687019018094	0.4088382321965668	1.7204608316274104	0.0	0.0	1.146474893518278	1.3386633553489906	2.4469863039030444	2.5699054105195174	4.238690495567347	2.57696591898148	4.930266313265177	4.505075147356503	5.012712238236167	3.8753741673758606	4.771747627516903	5.97886161518229	0.0	0.0	0.0	28.823095369857956	5.329899172698381	6.445946097102868	3.6398541903530184	7.154181189654481	2.049073150425892	0.0	46.11695259177273
3L_2785	2.750305283886511	0.36527492051617727	0.0	1.2906884700088528	0.0	1.4728363467024947	0.3214519754284682	1.3014666618252106	1.2768100993635965	0.0	0.0	1.1508969803340479	1.1351791156557376	0.2934119223474785	0.7581922674497951	1.1464288473903725	1.2772460939339783	2.027168341793093	1.306010888996388	0.5582709232963665	1.7402676113922093	1.5131129393550387	1.6579854548252022	1.0465627269405862	0.0	0.0	2.9058539357408764	2.035784752949377	1.7720367567205115	2.0843773675595743	0.8594704012145348	3.4835065760983985	5.767498744992273	4.567423297890332	6.437308744169154	3.929007548409302	4.837786401490393	3.2328566863315955	4.870332273549031	0.0	0.0	0.0	1.6210987515540258	3.8442088243429144	2.2141368504848002	5.579378260867625	4.154862744888259	0.0	0.0
3L_2786	1.5164611861759396	0.604215003866976	1.2439006110972728	0.5337441027948442	5.104918844552669	0.4872548148998137	1.0634516396696174	1.4352033494775769	1.5840147566814733	3.003476524076619	0.6725175695215038	2.379677553691475	2.3471781637321074	0.24267185596163454	0.6270771932024833	0.31605852266028983	0.0	0.718546179885162	2.1603218015355568	1.8469139222680102	0.9595474006820462	1.8771728275478867	0.6856340469412493	1.4426323539446546	0.0	0.0	0.9613364884396883	2.2449788242372404	2.344954193518224	2.1549044439947878	3.554205905099859	3.6013746447018833	3.498086864493019	2.518382302018005	4.763666117443985	3.574515653129001	1.6671593122434347	2.0053462531107935	0.0	0.0	0.0	0.0	2.6815205025705726	6.040908075660784	1.8312435792022006	5.306709341838835	4.295446847818547	0.0	0.0
3L_2787	1.5497821006366506	0.6174913057224155	1.2712326036585313	0.0	0.0	1.493883518018003	0.5434093305773061	1.4667388008808941	1.6188200129537975	0.0	0.0	0.9727863031688515	0.0	0.0	2.56342336645846	0.0	0.0	1.958225757385424	2.207790143365061	0.0	0.0	3.8368391811878237	1.4013987080225032	1.7691972497474913	0.0	0.0	4.912298765224932	1.1471536593972305	0.0	0.8809015005011889	0.0	4.416608361302119	5.1999267850308675	3.6032055351825742	2.290982235723744	2.6567693153771152	2.726066380943106	4.098818693127183	16.466434819264414	0.0	0.0	0.0	1.8269606965031884	4.549000698271608	6.23827049190759	4.244331647924955	5.267795865535296	0.0	0.0
3L_2788	0.0	1.4142831281679942	0.0	2.498664463844075	0.0	0.0	0.0	0.0	1.2358985520088974	0.0	0.0	4.456079763827772	0.0	0.0	0.0	2.9591866024602087	1.2363205764418868	0.0	0.0	0.0	0.0	2.9292595534871078	0.0	1.3507050207461537	0.0	0.0	4.5003913090243195	5.254811042249732	1.3722057260223859	2.0175897509668794	0.0	0.0	1.488719082282099	7.0737182835103845	2.6235976870362787	3.042491435386609	15.609246855400151	4.693904245605098	0.0	0.0	0.0	0.0	8.368829374423727	4.465239228912722	4.286382961456273	6.480724596855725	4.021732638833729	0.0	0.0
3L_2789	4.358589908992642	1.1577504445761706	0.0	2.0454390187129032	0.0	2.3341007545400827	1.018852230359229	0.0	1.5175837880773153	0.0	2.5772531635782583	0.0	0.0	0.0	0.8010381454364857	1.2112141962055567	1.5181020000589023	0.9178820495865584	1.3798143101094025	1.7694573958895503	0.0	0.0	1.313759369731825	0.0	0.0	0.0	1.8420392405935344	0.0	1.6849580091614538	0.8258125210685419	4.086178039680602	0.6900677853585557	3.656054035503697	5.308084096265869	2.6846387120606856	2.4906228051386528	3.194482795985123	5.123320895617972	0.0	0.0	0.0	0.0	5.138123903117591	1.8276512670801626	10.526665447132983	2.2105020421502064	0.8230605770938619	0.0	0.0
3L_2790	1.7005935071339897	1.0163703382480487	1.3949379793137673	0.5985525801506796	0.0	1.639255357325566	0.59628923247737	0.8047345754009136	0.0	0.0	1.1312643764847845	3.2023483888184674	0.0	0.8164129482005035	0.4688122641288296	0.708870199132272	0.29615936098287	1.6115875292133814	1.2113166042434844	1.0355852998666684	0.0	2.1051036131998417	0.38444268113401364	0.9706801215873921	0.0	3.260536423452386	3.234192748185214	0.629392372016208	0.9861315390998691	1.9332464500157922	2.3914596194071733	2.827063478681417	3.922832884466152	2.541753239252691	1.885440627474641	1.093238683157565	3.3652615640202685	2.9984535475828342	0.0	0.0	0.0	0.0	4.009489459177508	3.565478678883185	6.1607925791199785	4.916095192162399	1.9268040847283194	0.0	0.0
3L_2791	1.9991683459680774	0.0	0.0	0.0	0.0	1.28470733210738	2.803921227758596	0.0	1.3921500002645084	0.0	0.8865877012554082	1.2548625925461163	0.0	0.0	0.5511220845641727	0.0	2.0889380702278695	0.6315118342791697	3.797303003514784	0.0	0.0	1.649799120459093	1.8077586107158146	1.5214711530590852	0.0	0.0	10.138728218209764	1.4797907930968353	3.0913802734696816	4.545336779910702	0.0	4.747733906606377	0.0	2.6560100460923985	3.694115421897534	6.854291471890551	3.5165366896097243	0.8812237307205872	0.0	0.0	0.0	0.0	7.070159073865723	4.191473202235229	4.0235827010407235	3.0416940824693293	7.927832263377991	0.0	0.0
3L_2792	0.0	0.0	0.0	0.0	0.0	0.0	1.6018673929319842	0.0	1.5906578754187206	0.0	0.0	0.0	0.0	0.0	0.0	0.0	0.0	1.4431193081570588	0.0	0.0	0.0	0.0	2.06552847785423	0.0	0.0	17.518166338493018	2.8961045655930033	0.0	1.7660914330260158	5.193460290932451	0.0	0.0	5.748148329818021	3.0347328206051074	3.376690033361698	0.0	0.0	4.027512745064081	0.0	0.0	0.0	0.0	8.07829918411871	3.8313111992099835	5.516770614884542	1.3901647512049946	2.588076782026738	0.0	0.0
3L_2793	0.0	0.8275953389830508	1.7037748836321753	1.462142213800283	0.0	1.0010918575192675	0.3641533289440719	1.9658028928755371	0.36160506362802697	1.3712906587680325	0.9211495946941783	0.651890482398957	0.0	0.6647769274542235	1.4315162620247366	0.8658128597452432	1.0851856246183762	0.6561300922256458	0.0	1.8972931950417402	0.0	2.571169985190061	1.4086729174179589	1.1855870552862955	0.0	0.0	0.0	3.8436938820693216	2.4089187808943833	1.7709479530202925	5.841849451645065	4.932815058897812	2.1778824710080285	2.4146057431742545	1.9190616556128717	3.5607463324312776	5.02373027500813	1.3733647803348812	5.517302259887006	0.0	0.0	0.0	3.060739768559102	5.225843538244464	5.852607922090083	1.5801342987743214	0.5883488108293835	0.0	0.0
3L_2794	0.0	0.0	0.0	0.0	0.0	2.5363143142731848	0.0	3.735342050874612	0.0	0.0	0.0	0.0	4.887119751538832	0.0	0.0	0.0	0.0	0.0	0.0	0.0	4.994745527704855	0.0	3.5689405100444263	3.003741761111817	0.0	0.0	0.0	0.0	0.0	4.4867817167234465	7.400303116415649	0.0	0.0	2.621794135675749	2.917220938645009	3.382995710361439	0.0	0.0	0.0	0.0	0.0	0.0	4.6527187464086825	0.0	9.532197857924498	2.4020076941110458	0.0	0.0	0.0
3L_2795	0.0	0.0	2.033843563668151	0.0	0.0	1.5933750016830024	0.8693999557997062	0.0	1.7266321702825367	0.0	2.1992038881924745	1.556359674720828	0.0	0.0	0.0	3.10063482397386	0.0	0.0	0.0	0.0	0.0	0.0	1.121048081303788	0.0	0.0	0.0	0.0	1.835329805095316	4.792655810917843	0.0	2.3245261685857956	5.888438815882061	3.119758805207252	7.411839870658453	3.6653398136541244	1.0626405342106493	2.1807152157114427	3.278847629327587	0.0	0.0	0.0	0.0	2.9229522928880045	4.158823385687722	0.998060170253096	5.2815009844717835	0.0	0.0	0.0
3L_2796	0.0	0.0	0.0	0.0	0.0	0.0	0.0	0.0	0.0	0.0	0.0	0.0	0.0	0.0	0.0	0.0	3.3412107946501868	0.0	4.55527737995022	0.0	0.0	0.0	0.0	3.650339791879527	0.0	0.0	0.0	7.100679108949979	0.0	10.905250278220196	17.98664671347991	4.556337980038683	4.0233288701205066	3.1861725210462626	0.0	0.0	0.0	0.0	0.0	0.0	0.0	0.0	5.654282468727576	4.022501875491499	7.72275912559832	2.9190739296339716	0.0	0.0	0.0
3L_2797	0.0	0.993114406779661	0.0	0.0	0.0	0.0	0.582645326310515	0.39316057857510744	0.5785681018048432	2.194065054028852	1.8422991893883567	1.0430247718383312	1.5431701859520073	0.0	0.22904260192395787	0.6926502877961946	0.5787656664631341	1.3122601844512916	0.7890666919168009	0.5059448520111308	1.5771543929007024	1.3712906587680325	3.005168890491646	2.529252384610764	0.0	0.0	1.053396677586879	1.229982042262183	2.2483241955014246	0.9445055749441562	3.115653040877368	2.7623764329827742	2.787689562890277	2.759549420770577	1.8422991893883567	1.424298532972511	4.749708623644049	2.1973836485358103	8.82768361581921	0.0	0.0	0.0	1.958873451877825	2.0903374152977863	3.0099126456463288	2.5282148780389146	4.706790486635068	0.0	0.0
3L_2798	0.0	1.6227359587902959	0.0	0.0	0.0	0.5234467228858916	0.5712209081475637	0.7709030952453086	0.0	0.0	1.0837054055225628	1.022573305723854	0.5043039823372573	1.3034841714788694	0.8982062820547366	0.6790689096041123	0.0	1.0292236740794443	1.5471895919937269	0.9920487294335897	1.0308198646409819	0.6722013033176628	1.1048415038572226	0.9298722002245454	8.066415639811956	0.0	0.5163709203857249	2.411729494631731	0.6297826878155249	1.3889787866825825	1.5272809023908664	1.160662366799485	4.099543474838642	4.328704973757767	4.2144099103655215	2.4436494438253864	3.9401806078495136	2.8723969261906013	8.65459178021491	0.0	0.0	0.0	2.880696252761507	3.0740256107320385	3.934526334178207	2.4786420372930533	0.9229000954186408	0.0	0.0
3L_2799	0.0	0.8405960834947278	0.0	1.4851110929927558	0.0	1.016818069182471	0.7397476705900664	1.996683807697985	1.101856617381722	0.0	0.9356199885854362	0.6621310688450779	1.9592649229861938	1.0128299217507857	0.581601614526082	0.0	0.3674109567605435	0.0	0.5009138672594281	0.0	1.3349416710586248	1.7410404318337407	1.4308018442463453	0.8028076753391171	0.0	0.0	2.006146028974366	0.7808149396757995	1.2233803148075628	1.7987678799775728	0.9889365688173269	4.008243955756002	6.193865878382204	2.1021745103352356	1.5593666476423937	0.0	1.3916313690966824	0.9299593663554465	5.603973889964853	0.0	0.0	0.0	2.4870568896232337	3.096296365102882	1.6984419682292844	2.2469394117281505	5.378320956322836	0.0	0.0
3L_2800	0.974351179549538	0.0	0.0	0.6858786771156168	0.0	0.9392076262156516	0.34164255865951487	0.461070843488995	0.0	2.5730438916259644	0.4321035665828386	0.0	0.0	0.935523881211668	1.6116295186062628	0.8122911345652054	1.6968383184915974	0.6155702713784631	1.3880421831571628	0.0	0.6165249399134793	0.0	1.3215933552400647	0.0	0.0	0.0	0.6176744581358165	0.0	1.5066715226689842	2.7691228842032003	3.6538169233107674	0.0	3.269204615593844	1.9417223115738105	2.8806904438855905	5.010948923397623	3.856237908284009	1.717957135938684	5.17624064135692	0.0	0.0	0.0	3.4458417907212784	4.085665788861371	2.7454094009406873	3.557893328665377	1.655937022727901	0.0	49.691910157026435
3L_2801	0.0	0.8655550631508974	0.0	0.0	0.0	0.6980062881292479	0.761712259080886	0.0	0.7563819633610845	0.0	0.48170020905789074	1.3635821302561828	1.3449596125440348	0.3476342895617034	0.8983057952701207	2.263813814534427	0.7566402464286486	1.3724502704653438	0.5157870022500692	1.3228781860694312	2.7491575206777883	1.7927354058788814	0.49109507129128926	1.6532892830936747	0.0	0.0	0.0	1.6079977951134232	0.41990164139971525	1.234784598309444	1.0183000742951733	1.031814184710732	5.011108260347301	2.525357657385881	3.211334727052605	2.793051632352476	5.254156192784926	2.393929301713804	0.0	0.0	0.0	0.0	0.640225646248569	5.465539884891175	3.4977442173106508	4.29678885764646	4.307344274274946	0.0	0.0
3L_2802	0.0	10.225785340314138	0.0	0.0	0.0	0.0	0.0	0.0	0.0	0.0	0.0	0.0	0.0	0.0	0.0	0.0	0.0	0.0	0.0	0.0	0.0	0.0	0.0	0.0	0.0	0.0	0.0	0.0	0.0	0.0	0.0	0.0	0.0	0.0	9.484786402610213	0.0	0.0	0.0	0.0	0.0	0.0	0.0	0.0	0.0	0.0	0.0	0.0	0.0	0.0
3L_2803	0.0	0.0	0.0	32.55335494876102	0.0	0.0	0.0	21.88346616597296	0.0	0.0	0.0	0.0	0.0	0.0	0.0	0.0	0.0	0.0	0.0	0.0	0.0	0.0	0.0	0.0	0.0	0.0	0.0	0.0	0.0	0.0	0.0	0.0	0.0	0.0	0.0	0.0	0.0	0.0	0.0	0.0	0.0	0.0	0.0	0.0	0.0	0.0	0.0	0.0	0.0
3L_2804	0.0	0.0	0.0	0.0	0.0	0.0	0.0	0.0	0.0	0.0	0.0	0.0	0.0	0.0	0.0	0.0	0.0	0.0	0.0	0.0	0.0	0.0	0.0	0.0	0.0	0.0	0.0	0.0	0.0	0.0	0.0	0.0	0.0	0.0	0.0	0.0	0.0	0.0	0.0	0.0	0.0	0.0	0.0	0.0	0.0	0.0	0.0	0.0	0.0
3L_2805	0.0	0.0	0.0	16.012323083845327	0.0	0.0	0.0	0.0	0.0	0.0	0.0	0.0	0.0	0.0	0.0	0.0	0.0	3.59273089942581	5.400804503838891	0.0	0.0	0.0	0.0	0.0	0.0	43.612511557315564	0.0	0.0	0.0	12.929426663968725	10.662617715299575	10.804123934105647	14.310355354744168	3.7775734530270073	0.0	0.0	0.0	0.0	0.0	0.0	0.0	0.0	0.0	0.0	0.0	10.382692190554243	0.0	0.0	0.0
3L_2806	2.29438838488824	1.8283407442078166	0.0	2.4226461206894463	0.0	0.36860547371019137	1.2067426018834677	0.5428615524439817	1.1982980812012314	0.0	0.5087556853447838	2.1602549100793893	0.7102507291611548	0.36715973526608175	0.9487606023997318	0.4781929204303239	0.39956908871196944	0.7247680868956349	0.0	0.0	1.4517842137630304	0.94671365395874	0.518678225307182	3.0557606916810363	0.0	0.0	2.1817366245363625	2.5474704128294685	0.8869722010938053	1.3041382850855419	1.0754945554163626	1.089767707839816	1.4434269033219604	1.9051417718870116	0.4239630711206531	2.4582732695231146	2.0179143372157835	3.0340658849429625	0.0	0.0	0.0	0.0	2.0285548852233504	2.405217011907508	2.3088754465134222	3.141778844462119	3.8993770940061183	0.0	0.0
3L_2807	0.0	0.7443311737804879	0.0	1.3150364422898888	0.0	1.200496333204	0.6550319026737879	0.0	0.0	0.0	0.0	0.0	0.0	0.0	0.5149967040210943	0.0	0.0	1.1802340073571067	1.7741972112458555	1.137604659628686	1.1820643950856382	0.0	0.0	0.0	0.0	0.0	2.368536736952205	0.0	1.4443720332598438	1.0618488742702974	1.751367467718795	1.7746102955790908	1.5670129974326061	5.584301609867287	4.832758925415341	2.401875384300061	2.4645239985488883	4.117302949174695	9.924415650406505	0.0	0.0	0.0	1.1011197947865061	3.133381796305116	6.015746818873082	5.684629489492985	4.233241443772394	0.0	0.0
3L_2808	0.808637542776926	0.6443830419003629	0.6632973812886728	0.5692272557849997	10.888584734421974	0.25982368676404616	0.2835373989798778	1.1479614385977237	0.5631065326045158	2.1354311809254747	1.793065855722749	0.5075755653122859	1.5019307319559294	1.2940230524513092	0.4458434019634943	1.348280005937825	1.6898964527214573	2.043506456816264	0.7679797892294828	2.462120279499894	2.5583445832272473	1.3346444880784216	1.4624295986391216	2.4616610143852697	0.0	3.100790577565656	1.0252458590832374	2.9927804558507423	0.9378172753069524	2.7577942389494496	2.2742930890601043	2.304475791289773	4.748085571897411	2.6858036262861105	2.0919101650098737	1.7327947345219843	2.1335898951475696	2.49510460476545	0.0	0.0	0.0	0.0	5.719574414093946	2.373554801820042	2.9294761810150676	4.675237344575426	4.122906216435535	0.0	0.0
3L_2809	0.0	0.0	0.0	0.0	0.0	0.0	0.0	0.0	0.0	0.0	0.0	0.0	0.0	0.0	0.0	0.0	0.0	0.0	0.0	0.0	0.0	0.0	0.0	0.0	0.0	0.0	0.0	0.0	0.0	0.0	0.0	0.0	12.76969597907813	0.0	0.0	0.0	0.0	0.0	0.0	0.0	0.0	0.0	0.0	12.767071170038236	24.511365920377276	0.0	0.0	0.0	0.0
3L_2810	0.0	0.0	0.0	0.0	0.0	2.0889273065830873	1.5197203471406004	0.0	3.018171353358598	2.861402258790943	0.0	1.360266612256002	1.3416893747593344	1.3871560997276458	1.1948287810356775	0.9033237617147541	0.7548004933979865	1.36911318979003	1.0290657564785863	0.0	0.0	3.576752823488679	2.9394059107925576	3.298538697878759	0.0	0.0	2.74758638274208	0.0	1.675522641588784	2.463564496980778	4.063296406095595	6.175832116179754	4.544476243659547	7.197763741178781	0.8008816104768128	0.0	1.905956667312786	0.9552434074831475	0.0	0.0	0.0	0.0	1.2773379051811635	1.8174168509072999	5.2338593013007175	4.616059879001201	4.910709791537913	0.0	0.0
3L_2811	1.1797739553101625	0.0	1.935455463476262	0.0	0.0	0.7581473834722733	0.41367117030469774	0.558278559228191	0.41077638996974425	1.5577597856522534	1.046408203840318	1.4810700731278348	0.0	0.7551737900322345	1.6261749113734676	0.9835467383868948	0.41091665849969805	0.37267557584898287	0.5602278558735408	0.0	0.0	0.0	0.5334084372412968	1.346804067617645	0.0	4.523945242166788	2.2436968944991285	1.7465448975564088	1.8243235693255497	8.047051107827466	2.2120761662065545	1.6810748792778103	3.95845208689594	1.5673975049382816	5.232041019201591	3.0337044565118467	5.188055332685345	3.120231895634483	12.535098275170476	0.0	0.0	0.0	4.172329735046631	5.441752838059619	4.748892795644696	2.5130029954995705	2.6734116843462723	0.0	0.0
3L_2812	1.9394503597680417	0.7727497527200792	0.0	0.6826222798355426	0.0	0.6231656534772099	0.0	1.3766453493134325	0.675282255321182	1.280413829749775	0.0	1.2173780719774785	1.8011284069469524	2.7932466744070634	0.5346592883684871	0.0	1.0132692676951012	0.9189715238293911	0.4604840239672725	0.5905192140189262	0.0	0.0	0.4384395760113924	0.3690056644214517	0.0	0.0	2.458967516424366	1.4355873490300453	0.7497590930314204	2.2047805705916996	6.363821492988887	2.302956189712925	3.2536831693477013	2.5766712692457214	2.508636878395619	2.9091755396520624	3.411492764756892	1.2823504971672877	10.30333003626772	0.0	0.0	0.0	2.28632114066848	2.4397607814553783	3.5130533351757345	2.360667502342962	2.1974333429196364	0.0	0.0
3L_2813	0.0	2.174972160356347	2.2388133214765777	0.0	0.0	0.0	0.0	0.0	0.950320657196151	0.0	0.0	1.713208840157615	0.0	0.0	1.5048456028411483	1.1377050940973128	0.0	1.7243507991676212	0.0	0.0	5.181075121444401	0.0	1.2340267576489914	0.0	0.0	10.466031448331297	1.7302450995998289	0.0	2.1102629260990144	7.756936097119322	7.676372330669461	1.2963745589085562	0.0	5.439200974124633	1.0086827410348278	7.018397559469221	2.400486626648954	2.4061921912326056	0.0	0.0	0.0	0.0	4.826288989175599	3.4334606765748714	2.1972883703678963	2.4916148853724267	1.5462173647631907	0.0	0.0
3L_2814	1.5309059288924813	0.0	2.5114982669406207	0.0	0.0	1.4756881847254666	0.0	0.0	0.0	0.0	0.6789234989001439	0.9609378753663574	0.0	0.0	0.8440670526866654	0.638138147719792	1.0664326771182047	0.48359369695581633	0.0	0.0	0.9686873743612475	1.2633689704452515	4.8451544026118425	2.912747710259897	0.0	0.0	2.9114805111317548	0.0	3.550935866902402	1.740344438529207	0.0	2.181407284009776	0.6420740326769453	2.033896512497989	1.69730874725036	1.968307622861762	2.0196473991855974	2.6992636948493187	8.132937747241307	0.0	0.0	0.0	2.70706278093672	3.209710272292561	3.6973734352099394	3.2609392399440087	2.6018173520749754	0.0	0.0
3L_2815	2.047602666797713	0.0	0.0	1.441376618449736	0.0	0.0	0.0	0.4844710554705793	2.495286403982876	0.0	0.9080672696233336	1.28526444315918	0.0	0.6553356511244642	0.2822371243423875	0.42675821825371213	0.7131824210803029	1.2936232394757927	0.9723252887028246	1.246898340378309	1.9434442184866632	0.0	2.3144445036942236	0.7791660959275013	0.0	0.0	1.947067793785271	1.515642032027335	1.9789224181672043	2.909661075694716	2.8794412501842843	1.9451033482036484	2.146951809347931	2.0402683687401506	2.64852953640139	1.7550880001123257	2.2510829059427326	2.2564333622878863	5.438944583681425	0.0	0.0	0.0	1.206908246248869	0.8586042014937996	3.2968503869513297	2.4923087352430398	1.1599859595299458	25.78462617448972	0.0
3L_2816	0.0	1.0343115622241836	0.0	0.0	0.0	0.8340959518960183	0.6068150794760879	0.818939951842236	1.20513744065263	1.1425404959197023	0.0	1.0862923484282707	0.5357283964175842	0.0	0.2385439278643162	0.0	1.2055489610353012	0.8200178381213719	1.2326990685725838	0.5269328555808775	0.5475263852965074	2.856351239799255	0.0	0.0	8.569053719397766	9.954276689074849	2.7427362743877257	3.2025128196588173	0.0	0.983686300471407	0.0	2.4659721530094623	1.0887490128675616	2.2992185818247344	2.8780843470585977	3.708456021420042	4.185702894622836	2.2885372509022557	0.0	0.0	0.0	0.0	4.0802659721373935	2.177050441351622	3.483080241112747	3.159710739014212	4.4118371551689695	0.0	0.0
3L_2817	3.4618367120859643	1.3793255649717515	2.8396248060536258	7.310711069001416	0.0	1.1123242861325195	1.2138444298135729	1.6381690773962811	0.0	0.0	3.0704986489805943	0.0	2.1432919249333433	0.0	0.0	1.4430214329087387	0.0	0.0	1.643888941493335	2.1081035500463785	0.0	2.8568555391000676	0.0	2.634637900636212	0.0	0.0	0.0	5.124925176092429	1.3382882116079908	0.0	0.0	1.6442716862992708	1.4519216473386856	0.0	0.0	0.0	3.044685015156442	9.155765202232542	18.391007532956685	0.0	0.0	0.0	4.080986358078802	4.354869615203721	5.57391230675246	6.320537195097286	3.922325405529224	0.0	0.0
3L_2818	0.0	0.0	0.0	0.0	0.0	0.0	0.0	0.0	0.0	0.0	11.56336725254394	0.0	0.0	0.0	0.0	0.0	0.0	0.0	0.0	0.0	0.0	0.0	0.0	0.0	0.0	0.0	0.0	0.0	0.0	0.0	0.0	0.0	0.0	0.0	9.63613937711995	0.0	0.0	11.493407381525957	0.0	0.0	0.0	0.0	0.0	0.0	0.0	23.802874117706796	0.0	0.0	0.0
3L_2819	1.1008220939397544	0.8772176061082416	0.0	0.774905821820945	0.0	1.7685281710797753	0.38598780880665157	0.5209179010988398	0.3832867505781018	0.0	0.4881906677471954	1.3819551210074454	0.0	0.0	1.2138794981822154	0.4588633166401918	0.0	1.0432070633185655	1.5682102455566331	0.6703513646677906	2.089649880555613	3.6337816693156935	1.493136350822539	0.41889145152715884	0.0	0.0	1.3956973720553751	3.259328115583598	0.0	2.5028443261488977	4.128082852274078	2.091433826903002	1.3850804306972235	1.0968790646224837	2.8477788951919725	0.9435617948055036	1.4522593694570587	1.4557111527466067	0.0	0.0	0.0	0.0	1.946556259725887	3.2311900311325163	2.6586547809436842	3.0147812715891837	4.9890076570665896	0.0	0.0
3L_2820	0.0	1.5531809145129225	2.3981562974385295	0.6860150347055006	0.0	1.2525257965516088	0.34171047964533185	0.4611625076725912	0.0	0.0	0.0	1.2234286588163328	1.2067202249326499	0.3119032900182838	0.5373166406963624	0.8124526238563714	0.3394351324187367	1.2313853023081702	1.8510908478366304	1.1869084003442034	1.2332950189680776	0.0	1.7624747966104086	0.37083968859849675	0.0	0.0	0.0	0.7213612375096301	0.7534855298755129	2.2157387245210822	2.7409074961992754	4.165924129263997	2.452390917651983	3.2368472331106166	1.0804736796611636	3.7589588519304344	2.999892432428495	1.2887240085846203	5.177269715043074	0.0	0.0	0.0	1.148842282910454	2.86053463392308	2.3536758925531265	3.5586006633231637	2.7604437247660933	0.0	0.0
3L_2821	0.0	0.0	0.0	0.0	0.0	0.0	0.0	0.0	0.0	0.0	0.0	7.95070562512423	0.0	0.0	3.4918639569802363	0.0	0.0	0.0	0.0	0.0	0.0	0.0	5.726904539373614	0.0	0.0	0.0	0.0	0.0	0.0	7.199719498928322	0.0	0.0	0.0	4.207065008409923	4.681121971314085	0.0	0.0	0.0	0.0	0.0	0.0	0.0	0.0	10.622731051039567	0.0	0.0	7.175727098487572	0.0	0.0
3L_2822	0.0	1.6598796033994334	1.1390676275841172	0.9775228398211524	0.0	0.0	0.7303698495535492	0.0	0.7252588811576293	0.9167835565701292	0.923759083630989	0.0	0.42987271468918054	1.111100247019807	1.3398667789602636	0.0	1.2091775609534319	0.8773184235991637	0.0	2.9597057206883433	0.0	1.1459794457126617	0.9417756615032246	0.528420292818821	0.0	0.0	0.44015866839678364	0.5139443377724419	1.342079396343424	1.5786353802182778	1.9527995334110981	3.2978593594897556	2.3296555837185027	1.1530695171775074	1.5395984727183152	4.761111243364201	1.8319861111026299	3.0605674047122946	0.0	0.0	0.0	22.131728045325776	2.455528335569228	2.620323813793967	2.235880970640647	3.5917840264490524	3.5400931280498886	0.0	0.0
3L_2823	1.1566684248026724	0.4608600755073148	0.9487750649768604	0.8142179387844899	0.0	0.0	1.2167086214837324	0.5473448356755861	0.8054629071846567	0.0	0.0	3.63015936399608	0.0	0.7403839305294796	1.2754613981607847	0.964284260971578	0.8057379500076666	0.7307536657161511	2.197023823647534	0.7043592795813288	0.0	0.0	0.0	0.44014243361265654	0.0	0.0	0.7332515806704325	1.7123393226396602	2.2357434021200033	1.3149086578977163	2.168753296505011	2.7469191927793384	2.910695213730409	0.7683502398558943	2.9922509250330003	3.4700052744080168	2.5432243873652207	3.568976902805134	0.0	0.0	0.0	0.0	1.3635386227087267	2.4250807673149555	6.052653241074757	3.5196950874066997	3.931580538623913	0.0	0.0
3L_2824	0.0	1.199953921769404	2.4703514593724765	0.0	0.0	0.32255809730977836	0.35199748364038896	0.0	0.0	0.0	0.0	0.0	0.6215239331774759	0.642585930285467	0.5534922594107521	0.0	0.0	1.2684554721708161	0.4767042271461319	1.8339594267042831	1.9056340196834207	0.0	1.3616498403057067	0.7640072224658768	0.0	0.0	1.9091870974081258	1.486154832960655	2.3285063784193096	2.2824423068484623	1.8822806615990653	1.4304456529591032	2.105182318893691	2.3340035035393165	1.1130007390324907	3.872120218146648	1.7658300149340658	5.752588089381413	5.33312854119735	0.0	0.0	0.0	1.1834275410689297	3.3675993583881323	1.6163546644197182	3.9712078874786965	3.9809634875696975	0.0	0.0
3L_2825	1.6681847147570958	0.0	0.6841770844600875	0.0	0.0	0.0	0.2924627722674867	0.0	1.1616647271221967	0.0	0.7398036561096686	0.5235533566314577	0.5164031590446851	0.533902858190222	0.6898169225887449	0.34768050859261085	0.8715460521011973	0.2634791590356515	0.7921547528176153	1.5237746946736457	1.5833266833612631	0.0	0.0	0.3173938461205442	0.0	0.0	2.1150384202016626	1.8521934786490248	0.6448923286155912	2.370504888621117	3.127846340169554	1.5846783786283936	0.34982491962422646	1.3851745433508935	1.8495091402741715	2.5022770721356435	2.5675444844504556	2.573647118272615	13.293346945720605	0.0	0.0	0.0	1.9665396232906531	1.3990120526637104	3.021692123415576	3.2995419626609617	2.835126479953742	21.006770482126388	85.07742045261189
3L_2826	1.5495371532523234	0.3086968547494863	0.0	0.5453857475215217	0.0	1.244706171300496	0.5433234432166965	0.7332534893608769	0.26976069232247313	2.04599080429433	0.0	0.97263255157992	0.47967462710694087	0.24796484096601348	0.42716970170739726	1.2918086606598858	0.5397056159526618	1.2236976589635877	0.0	0.9435987440700716	1.470714543719637	0.0	0.700588606523657	0.88445881159338	0.0	5.941834196681842	0.49115223627015847	1.7204585228418396	1.4975629110454518	1.321143407342466	2.9053821623481064	5.519887880037381	2.2746084034172678	3.0879737472823905	3.435930209385587	0.9961310270907794	2.7256355185468766	2.0490854316992695	0.0	54.50096194197828	0.0	0.0	1.8266719402685583	3.248772654300863	2.494913806341547	3.5363840162232325	5.266963275703538	0.0	0.0
3L_2827	0.8095723838668415	0.6451279933938894	1.3281283981410188	0.0	0.0	0.5202481219367954	0.2838651878804326	0.0	0.8456362842234288	0.0	1.0770832585358847	1.5244870736200216	0.0	0.518207613143507	1.1158970696542951	0.674919355573501	0.845925045119527	0.25573361150330703	0.38443381356805323	0.9859866645303622	0.5122604414045772	0.6680937148415683	2.1961804030430274	0.9241900744758571	0.0	0.0	0.5132155572058287	1.1984961270597656	1.5648357618801938	2.300818700318134	2.2769223296254917	4.229756529446315	2.0372462949280714	1.3444543007883072	2.692708146339712	1.734797965428946	1.7800470608841954	4.639122649124598	8.601706578585192	0.0	0.0	0.0	2.863093319425062	2.7157700523549546	1.629368254822767	3.9415934679913045	3.6690422951143717	0.0	0.0
3L_2828	2.7324196122150086	0.0	0.7471030704890254	0.0	0.0	0.5853033032938119	0.0	0.4310010058701475	0.6342534003434737	0.0	0.8078457983940025	0.0	1.1277968657397306	0.0	0.25108720760894676	3.4169203160514616	0.0	1.4385609602866258	0.8650117953008407	1.1092807977947499	0.5763167916582524	0.7516364629070412	0.8236016561640984	0.0	0.0	3.4925664216282066	1.154782682601744	0.6741819072228613	0.7042051682039818	2.5885279134942962	5.977167901720331	2.16303298755088	2.2919967141935103	3.327661787588451	1.6830120799875052	1.9517282944392917	3.604744131656791	0.8029582265800371	0.0	0.0	0.0	0.0	8.589634608754492	1.9096046621852063	1.4664919781422305	1.1086189357435596	0.5159803766470997	45.87766262484459	0.0
3L_2829	0.0	1.2936744494121544	0.6658236008233042	0.5713952019487777	0.0	0.5216264908639336	0.2846172731604602	0.38411117959813446	0.28262558375961044	0.0	0.35997897722772987	0.0	1.005100634444648	0.2597902879271348	0.6713121467219828	1.0150612762040605	0.0	0.0	0.38545234991796035	0.0	0.513617647409292	0.6698637925758728	0.733999687609733	1.2355182206659634	0.0	3.1126001790367623	0.0	0.6008357384787945	1.2551853668732669	1.3841487561277996	0.7609849702424437	2.313252566119987	2.0426438674928753	1.0784130871035869	2.399859848184866	2.783030748315223	2.8556211170468764	3.57801057745799	8.624496329414361	0.0	0.0	0.0	3.827571904646189	2.722965336481081	2.6138962829479993	2.7170250966174123	0.9196908054693461	0.0	0.0
3L_2830	0.0	0.6105423569865582	0.0	0.0	0.0	0.0	0.0	0.0	0.0	0.0	0.6795601886459083	0.9618390362372857	0.9487031465162908	1.4712787265945304	0.8448586129111292	0.0	1.601149155423175	0.0	0.7276482466878906	1.8662548464305542	0.0	1.264553749098373	0.0	0.583095852969815	0.0	0.0	0.0	0.0	2.3695106066107092	0.870988260733123	5.746281006932313	0.0	1.2853523304980172	1.017901943266421	1.6989004716147709	1.3134356587273859	0.6738471368336233	0.6754487614025882	0.0	0.0	0.0	0.0	1.806400963751042	0.6425440632623182	1.233613602119644	1.3988559969143102	0.8680857727773337	0.0	0.0
3L_2831	1.1651915341843893	0.0	0.0	0.8202176431111643	0.0	0.3743882075501896	1.2256741473373087	0.5513780398367325	0.4056990492807909	0.0	1.033474230320067	0.7313817629957398	0.0	0.3729197881606768	1.2848598539114346	0.0	1.2175127521271063	1.8403458731311195	1.6599097274693813	0.0	1.4745600060397976	0.961565829181292	2.1072612852270867	1.3301570955434547	0.0	0.0	2.2159640115626047	0.8624784940987495	0.9008871441107272	0.6622988937687807	1.0923670632978648	5.534320674589416	3.420833698222261	1.5480239203752224	2.1530713131668064	3.4955746025531678	2.0495716574573435	4.622497097585434	0.0	0.0	0.0	0.0	1.373586090572756	1.9543603122188316	2.3450974050277766	4.2547566761387	0.6600918438589708	0.0	0.0
3L_2832	0.0	2.5365259740259742	0.0	0.0	0.0	0.6818403416292849	0.0	0.0	0.0	0.0	0.9410878976096366	0.0	0.0	0.6791660384380811	0.585000585000585	0.0	2.217348981904215	0.0	2.015365143856764	0.0	1.3427432782271491	0.0	1.918884897608302	0.8074994085066833	0.0	0.0	4.035740518027653	0.0	2.4610598800479413	0.0	0.0	6.047503137142253	2.6700273410799724	2.8192799277136626	3.136959658698789	1.818909381934592	3.7327047458541314	3.7415767752846407	0.0	0.0	0.0	0.0	2.501591637679474	0.8898261724572105	5.125103783351613	1.9372036078479993	6.010836335746083	0.0	0.0
3L_2833	1.4917713890181756	0.2971888314059647	1.8354726378751982	0.0	0.0	0.0	0.7846030337565517	1.058877395127724	0.25970418446809	0.9848587810993782	0.9923522718251344	0.0	1.385377981910658	1.1936043432683867	0.41124508562122686	0.6218254257452142	0.7793785983260403	1.1780789848238922	1.4167661236485467	0.0	0.4719624121583558	0.6155367381871113	0.6744711067369412	0.5676578312995857	0.0	0.0	0.9456847835913854	0.0	1.1533877709293456	0.8479280115901584	2.0978035158068096	3.897013966189507	2.502642790787071	3.468332047407937	3.583494314924096	2.5573223811740156	1.3120127758556062	2.959045235779355	0.0	0.0	0.0	0.0	3.517149533195121	3.4404265128024525	0.9007143745847707	2.496669896298319	1.6902047395707185	0.0	0.0
3L_2834	0.0	1.2596742986133505	0.0	0.0	0.0	0.0	1.66282203735829	0.37401602927977	1.1007906483871572	1.0436136583981155	0.7010361314022123	0.992235755215439	0.0	0.2529625199600076	0.21788960840879576	1.976767187035254	0.5505832686443874	0.49934441072316155	0.7506439023394267	0.0	0.5001188282335882	0.0	1.429417643816568	0.6015232614158137	0.0	0.0	0.5010513058499343	2.340178667960941	0.9166475851194364	2.2462846227710904	2.222954644611795	1.8770466847789158	0.6629864729543951	1.837623203447675	2.6288854927582967	1.3549437833824274	2.7805701267084952	3.8323712455652497	8.397828657422338	0.0	0.0	0.0	3.261104222934302	2.6514007847483474	2.545198267127212	2.4051060594049654	1.3432794520064608	0.0	0.0
3L_2835	0.0	0.0	0.5044421936233766	1.2987036599806807	0.0	0.0	0.21563213055024708	0.5820216819955173	0.21412318408283623	1.6240100136457443	0.0	0.38601468785887305	0.3807428635937291	0.19682267579876647	0.3390669555517128	0.5126880815452952	1.4993741076983715	0.3885251581112844	0.0	0.7489837227112464	0.3891277095351543	0.5075031292642951	0.0	0.23401375406478966	0.0	0.0	1.1695597285966477	0.9104119996671535	0.9509552666601003	1.747767812122231	1.729615444220594	1.7525695956339986	2.57925110103071	2.6553436278146183	1.818185123972953	2.108483589145105	1.3521747526852095	2.981855032617699	0.0	0.0	46.46473094597547	0.0	2.5373690114964926	1.2893604681822586	3.4656014793959597	3.368415757718388	3.135498367084709	15.488243648658488	0.0
3L_2836	0.0	0.0	2.5742053299436196	2.2091265202104147	0.0	1.0083554348038717	0.0	0.0	1.0926862358030007	0.0	2.7834994154651227	0.0	3.885917241620505	0.0	0.0	0.0	0.0	1.9826722377112982	0.0	0.0	0.0	0.0	2.8377875246319957	0.0	0.0	0.0	0.0	4.645898879223354	0.0	1.7837973406435728	2.9421179483317013	2.9811635183095606	0.0	5.211697049470679	1.1597914231104678	1.344968204951635	2.760098579680872	0.0	0.0	0.0	0.0	100.03201024327784	1.8497684644813008	3.9478203425918488	1.263229805755679	2.8648785749864776	1.77785300071363	0.0	0.0
3L_2837	0.0	0.0	0.0	0.0	0.0	0.0	0.0	0.0	0.0	0.0	0.0	0.0	0.0	0.0	0.0	0.0	0.0	0.0	0.0	0.0	0.0	0.0	0.0	0.0	0.0	0.0	0.0	0.0	0.0	0.0	0.0	0.0	44.693935926773456	0.0	0.0	0.0	0.0	0.0	0.0	0.0	0.0	0.0	0.0	0.0	0.0	0.0	0.0	0.0	0.0
3L_2838	0.0	1.82024697110904	1.2491173424578856	1.0719650899560944	0.0	0.0	0.0	0.0	1.0604385836124806	0.0	0.0	1.911726049657084	1.8856174996617674	0.9747583403491565	0.8396094137007464	0.0	1.591201040136296	0.9620795387713724	0.0	0.9273298002067946	2.890714792828252	0.0	0.6885094926180767	0.5794730144922144	0.0	11.678777558995346	0.0	2.25439392648241	0.5886971443420053	0.0	1.4276446832227763	4.339773919477665	0.6386831477575579	1.5173664103025537	1.688345016680849	1.9579127084198078	1.3393209013549305	2.0137563725320407	0.0	0.0	0.0	0.0	3.5903551929416486	2.5542074661399887	3.677847076589694	1.8535530016066597	9.489614867431374	0.0	0.0
3L_2839	0.0	0.5554963026166098	1.143603164212723	0.0	0.0	0.447966777350298	0.0	0.0	0.0	0.0	0.6182915368254439	1.7502406580904872	3.452675046309004	0.8924195385619836	0.384343387756357	0.5811485634239971	0.0	0.4404058639512298	1.3240880211345634	1.6979946682967413	0.882177751053673	0.0	0.6303504143167202	0.0	0.0	5.346129829693687	0.0	2.0639630402010467	0.5389693138899075	3.169842373248305	0.0	2.6487926141066747	1.7541988503682415	4.167578903382185	1.0304858947090731	1.7925258840737661	1.8392807088146426	3.6873047572131057	7.406617368221464	0.0	0.0	0.0	1.6435371680999953	1.7538382750649797	2.805979744866853	2.1212269312328775	2.3694593746712376	0.0	0.0
3L_2840	0.0	0.0	0.0	0.0	0.0	0.0	0.0	0.0	0.0	0.0	0.0	0.0	0.0	0.0	0.0	0.0	0.0	0.0	0.0	0.0	0.0	0.0	0.0	0.0	0.0	0.0	0.0	0.0	0.0	0.0	0.0	0.0	0.0	0.0	0.0	0.0	0.0	0.0	0.0	0.0	0.0	0.0	0.0	0.0	0.0	0.0	0.0	0.0	0.0
3L_2841	0.0	2.5676489921121823	0.8810054174785132	0.0	0.0	0.6902064807903804	0.3766002876021076	0.5082487759844728	0.0	0.0	0.47631749418892655	1.3483449066271151	2.659860969067147	0.3437496820315441	0.8882677594334036	0.0	0.37409261964641666	1.0178354629617818	0.5100233876324634	0.0	0.0	1.7727026482759405	0.971214748789478	1.226111065063829	0.0	0.0	2.0426294032962047	0.0	1.2456284668954305	2.4419732218100445	4.027684693509306	2.5507106790093856	1.351394206374833	1.4269361597323753	3.572381206416949	1.8412272884613967	3.778504804085471	1.8937428463863977	0.0	0.0	0.0	0.0	2.5322860136019214	1.8014885700053955	1.729329497449931	2.614630636359263	5.476130035940449	0.0	0.0
3L_2842	0.0	0.7319186809068764	0.7534024218422212	1.2931068482550752	0.0	0.8853576105473007	0.0	0.8692701568645808	0.0	0.0	0.40732865720034866	0.5765267148066473	0.0	0.5879233834708515	0.5064086008436767	1.1485769246760955	0.0	0.29013809586893835	0.0	1.1186339242517038	0.5811761237970235	0.0	0.8305460208872357	0.34950789463189774	0.0	3.5220147051157964	1.1645194674466153	2.719465635880412	1.4202856343540675	0.5220707225192543	0.0	1.745016831777978	1.5408814334881609	4.5759813329247905	2.0366432860017434	1.9681846881529452	2.423425509534301	2.4291855960954245	0.0	0.0	0.0	0.0	2.1655149646016802	3.4662705874808704	1.8485712540663024	4.471865926304544	2.601654850210503	0.0	0.0
3L_2843	0.0	0.35350678733031676	0.7277662851351917	0.0	0.0	0.0	0.0	0.8396913714364285	0.6178374299816426	0.0	0.39346842415896127	0.0	1.6479102438220532	0.0	0.24458847988259752	1.4793255015375737	1.5451210100147017	0.5605310471140358	0.8426232547165836	1.6208550010130345	2.2456014282025083	1.4643646853812473	0.4011424537081608	0.33761513731229653	0.0	0.0	0.5624470948201434	0.6567324931535637	1.0289680222462887	2.0172245763513197	4.1589033803566675	2.1070486043436807	1.1163372231483686	1.4734245776060093	2.6231228277264083	2.6616981634282673	5.072087037013555	6.257406226901371	4.71342383107089	0.0	0.0	0.0	1.5688714976578058	1.860179600340413	3.92847321674101	1.3499065864642166	3.5183791329959875	22.34512038433607	0.0
3L_2844	1.0530528000673953	0.0	0.0	0.0	0.0	1.015070583778935	0.7384763534333058	1.4949392568806448	1.8332716437425214	1.3904386486326774	0.934012048755429	0.6609931421961497	1.3039318434825413	2.3592083440480716	0.8709031265422242	0.4389513102038183	0.7335590616825974	0.6652919517304078	1.0001060112371911	0.6412620036231303	0.6663237320525703	0.0	1.904457191611247	2.4042839531477185	0.0	0.0	2.002698302179136	2.338419135127888	0.8141852234745071	1.7956765495715965	0.9872370000631833	1.0003388647904479	0.0	1.0492808753520775	3.891716869814287	2.7078500573161595	1.8523196483185915	4.1776251964644295	0.0	0.0	0.0	0.0	3.103478347497091	2.649407250323724	4.238807640365995	2.2430778617187364	1.1931284155165158	0.0	0.0
3L_2845	1.1851936132286571	0.9444511605415861	1.4582599342499762	0.0	3.9897606781954793	0.952037711051528	0.41557149724758685	0.5608431851047229	0.6189951282607425	0.0	0.26280380119418045	0.0	0.0	0.9483036440957251	0.9801871503999164	0.24701624141667966	0.6192064976062303	1.1231627304056027	1.1256028728987246	0.36086492104275525	0.37496820269641135	2.9342171977991023	1.3396470362292003	2.931480565456443	0.0	0.0	0.0	0.0	0.458176041498287	0.0	1.111119012401866	1.4073311821807104	1.4912386745393464	1.9682472899596715	1.9710285089563535	2.539700599775694	3.1271329652767323	2.350924237130309	6.296341070277241	0.0	0.0	0.0	1.3971655423209826	2.4848869177661466	3.100960400831095	1.622923235298191	2.685692830865271	0.0	0.0
3L_2846	0.7319636828899097	0.29164177990144835	0.6004044684742323	0.0	0.0	0.47037514981742506	0.5133055734257187	0.6927422468547509	0.0	0.0	0.32460998110769906	1.378343919780384	1.3595197994798929	0.9370605039820619	0.4035691657014637	1.2204380164245325	0.0	0.6936540320975918	2.0854831188483463	1.337199325160074	0.4631531988509354	1.208095398944511	0.0	0.8355936838810385	0.0	0.0	1.8560670144131954	0.0	0.0	0.8321013725803376	3.431079763546452	4.867260252231856	2.4559307781174597	1.944911641934765	2.7050831758974927	3.1369872123853275	3.5406908911510184	1.935876291826382	3.888557065352645	0.0	0.0	0.0	5.177252515788787	1.2277129809623153	1.1785366322773605	2.2273357892234724	3.317313886354714	0.0	0.0
3L_2847	0.0	0.9006801936822688	1.85423505896792	0.0	0.0	0.726332113979086	0.7926233399197691	0.0	0.7870767352198698	1.4923891882372868	0.5012481077883931	1.418917720508682	0.0	1.085224958813904	0.6231733231963806	0.4711363497806719	0.3936727498423439	1.0711093043480682	0.0	0.0	0.0	1.8654864852966089	2.0440968934633053	0.8601907464378319	0.0	0.0	0.7165137650175911	2.509878043352621	1.3108250686905105	1.9273401748341668	1.0596237572732576	2.684215711090347	2.3702110360059705	1.5016224655334474	0.8354135129806551	3.3907960232744236	0.9940682456678631	1.9928619670065761	0.0	0.0	0.0	0.0	2.6648266926629396	1.8957790715943337	2.2748039619441673	3.0954164174283227	1.2806116611089187	0.0	0.0
3L_2848	1.0374520178441748	1.6534391534391535	0.0	0.0	0.0	0.6666883340375228	0.36376798150603584	0.0	1.44488965106818	0.0	0.0	1.3024013024013024	0.0	1.3281469196122475	0.0	0.0	0.3613457600140202	0.0	0.0	1.263523651583353	3.282261346777476	0.8561497234636394	1.407182258246088	0.39477748860326745	0.0	0.0	0.6576762325674694	0.0	2.807431270573207	2.9484565567039795	2.917833800186741	2.463797574391288	1.7404622667780563	2.067471946990019	0.3834061805076298	0.8892445867235783	2.737316813626363	2.2865191404517247	0.0	0.0	0.0	0.0	1.2230003561988538	3.0451829012980087	4.176010490138351	2.8412319581770658	2.3509048779806903	0.0	0.0
3L_2849	0.0	1.3368412046543463	0.0	4.72369010892357	0.0	0.0	0.0	0.0	1.1682244355402378	0.0	0.0	0.0	0.0	0.0	0.0	0.0	0.0	0.0	0.0	0.0	0.0	0.0	0.0	0.0	0.0	0.0	2.1269816556340126	2.483536635642327	0.0	5.721337671632979	3.145508716833756	1.593626767830094	0.0	1.114397096683532	4.959874614369749	1.4379468419811456	4.426359323882466	2.95792003795603	0.0	0.0	0.0	0.0	0.0	1.4069120180534949	1.3505578073856064	2.0419531526939894	1.900757280708207	0.0	0.0
3L_2850	NA	NA	NA	NA	NA	NA	NA	NA	NA	NA	NA	NA	NA	NA	NA	NA	NA	NA	NA	NA	NA	NA	NA	NA	NA	NA	NA	NA	NA	NA	NA	NA	NA	NA	NA	NA	NA	NA	NA	NA	NA	NA	NA	NA	NA	NA	NA	NA	NA
3L_2851	NA	NA	NA	NA	NA	NA	NA	NA	NA	NA	NA	NA	NA	NA	NA	NA	NA	NA	NA	NA	NA	NA	NA	NA	NA	NA	NA	NA	NA	NA	NA	NA	NA	NA	NA	NA	NA	NA	NA	NA	NA	NA	NA	NA	NA	NA	NA	NA	NA
3L_2852	NA	NA	NA	NA	NA	NA	NA	NA	NA	NA	NA	NA	NA	NA	NA	NA	NA	NA	NA	NA	NA	NA	NA	NA	NA	NA	NA	NA	NA	NA	NA	NA	NA	NA	NA	NA	NA	NA	NA	NA	NA	NA	NA	NA	NA	NA	NA	NA	NA
3L_2853	NA	NA	NA	NA	NA	NA	NA	NA	NA	NA	NA	NA	NA	NA	NA	NA	NA	NA	NA	NA	NA	NA	NA	NA	NA	NA	NA	NA	NA	NA	NA	NA	NA	NA	NA	NA	NA	NA	NA	NA	NA	NA	NA	NA	NA	NA	NA	NA	NA
3L_2854	NA	NA	NA	NA	NA	NA	NA	NA	NA	NA	NA	NA	NA	NA	NA	NA	NA	NA	NA	NA	NA	NA	NA	NA	NA	NA	NA	NA	NA	NA	NA	NA	NA	NA	NA	NA	NA	NA	NA	NA	NA	NA	NA	NA	NA	NA	NA	NA	NA
3L_2855	NA	NA	NA	NA	NA	NA	NA	NA	NA	NA	NA	NA	NA	NA	NA	NA	NA	NA	NA	NA	NA	NA	NA	NA	NA	NA	NA	NA	NA	NA	NA	NA	NA	NA	NA	NA	NA	NA	NA	NA	NA	NA	NA	NA	NA	NA	NA	NA	NA
3L_2856	0.0	0.0	0.0	0.0	0.0	0.0	0.0	0.0	0.0	0.0	0.0	0.0	0.0	0.0	0.0	0.0	0.0	0.0	0.0	0.0	0.0	0.0	0.0	0.0	0.0	0.0	0.0	0.0	0.0	0.0	0.0	0.0	0.0	0.0	0.0	0.0	0.0	0.0	0.0	0.0	0.0	0.0	0.0	0.0	0.0	0.0	0.0	0.0	0.0
3L_2857	NA	NA	NA	NA	NA	NA	NA	NA	NA	NA	NA	NA	NA	NA	NA	NA	NA	NA	NA	NA	NA	NA	NA	NA	NA	NA	NA	NA	NA	NA	NA	NA	NA	NA	NA	NA	NA	NA	NA	NA	NA	NA	NA	NA	NA	NA	NA	NA	NA
3L_2858	NA	NA	NA	NA	NA	NA	NA	NA	NA	NA	NA	NA	NA	NA	NA	NA	NA	NA	NA	NA	NA	NA	NA	NA	NA	NA	NA	NA	NA	NA	NA	NA	NA	NA	NA	NA	NA	NA	NA	NA	NA	NA	NA	NA	NA	NA	NA	NA	NA
3L_2859	0.0	0.0	0.0	0.0	0.0	0.0	0.0	0.0	0.0	0.0	0.0	0.0	0.0	0.0	0.0	0.0	0.0	0.0	0.0	0.0	0.0	0.0	0.0	0.0	0.0	0.0	0.0	0.0	0.0	0.0	0.0	0.0	0.0	0.0	0.0	0.0	0.0	0.0	0.0	0.0	0.0	0.0	0.0	0.0	0.0	0.0	0.0	0.0	0.0
3L_2860	0.0	1.0948010089686098	0.0	0.644741334934355	0.0	0.5885841514064454	0.9634549958609973	0.8668338615818886	0.31890431620408954	0.0	0.40618704100864367	0.5749108888122341	0.0	0.879413424210744	0.7574839413404435	0.38178593964850044	0.31901321301686203	1.7359495713593318	0.869860516126518	0.0	0.5795472669478167	0.7558496717798385	0.41410912868789024	1.3941133285877716	0.0	0.0	0.5806278398507647	2.7118438151520476	0.35407625329538767	2.603037599108053	0.858667458014596	1.7401260895364479	1.1524221147037998	3.6505250185081617	2.0309352050432183	3.140269560739094	2.4166333976802252	4.844754681001972	4.8657822620827105	0.0	0.0	0.0	6.478337088609399	3.456555703547348	2.212068336984721	3.344499502338474	4.15098114665873	0.0	0.0
3L_2861	1.3234235378816754	0.5273015658747301	0.0	0.9316024904343057	0.0	0.8504596053799395	0.0	0.0	0.46079262967718343	0.0	0.0	0.830702774547267	1.6387156402298135	0.42356197321597394	0.36483567801062405	1.1033036441678046	0.9218999546793983	0.8361053011082744	1.2568826896082952	0.0	2.512205971413106	2.1842912761153865	0.0	3.0215825599089174	0.0	0.0	0.0	1.9592046569511015	2.046453679953472	0.0	1.2407095667640708	0.6285876640928098	1.1101085597362739	2.197805289220627	1.4672739224340312	4.53745212988003	3.4918525767776907	2.9167934499552914	7.030687544996401	0.0	0.0	0.0	5.460412632461811	3.8845813198253496	1.5981357639770823	2.4162744784713164	0.749731745981288	0.0	0.0
3L_2862	0.0	0.0	0.0	1.4300271962572184	0.0	2.610942708932694	0.7123098684691336	0.0	0.0	0.0	0.0	0.0	0.0	1.3003510557745275	1.1200591391225456	0.0	0.0	0.0	0.0	0.0	0.0	6.705855687303266	0.9184882124896762	0.0	0.0	0.0	1.2878243675430139	0.0	2.356008422258908	3.4641004302759146	1.9045123229565344	0.0	0.8520186707963443	4.04840652694896	2.252292834105119	3.48253681912052	1.7866862749529722	1.790932936367078	0.0	0.0	0.0	0.0	3.5922150951344287	2.555530615469734	0.8177227337713928	2.4726842570127796	2.3017044236342232	0.0	0.0
3L_2863	0.0	0.0	0.0	0.0	0.0	1.4232390263526937	0.5177119616313312	0.6986889799979319	1.0281782532074022	0.0	0.6547930853850183	0.0	0.0	0.9451045474650407	0.8140670791273201	0.0	1.028529347027859	0.0	0.0	0.8991188635137566	0.9342581243086491	2.436932194798612	2.0026916175339657	1.1236889359339992	0.0	0.0	0.9360000599040039	1.0929057303233252	2.283151936911946	0.8392444114714641	2.768426647767541	4.207750676746567	4.954026632847178	4.904018548959759	2.7283045224375764	1.265566467550876	3.8957295013206523	3.2541575116368673	0.0	0.0	0.0	0.0	3.481130531951557	2.476504166718261	2.377307176614905	4.492911982057107	7.5280293626603045	0.0	0.0
3L_2864	0.8077048581831809	0.9654597132970834	0.0	0.0	0.0	0.5190480109288672	0.8496310986732669	0.0	1.12491408820187	1.0664840845913846	1.0745986374089276	1.013980252734578	0.0	1.5510366275748564	0.6679937475785226	0.33668122408943385	0.8439736609324001	0.0	1.5341879987836955	0.9837121854887696	0.5110787564186381	2.6662102114784614	0.3651857071572892	1.2294108641624244	0.0	0.0	1.0240633379078241	0.5978657150557654	0.6244903963212769	1.8364089280509215	1.5144466090934643	3.0690904040860336	1.6937889706966376	1.6096234881410185	4.1789947010347195	1.384636899742596	2.4863171750066444	2.4922267447830215	0.0	0.0	0.0	0.0	3.8086516283009284	3.386881625269659	1.950731543836254	3.1951570463928936	3.6605785297277182	0.0	0.0
3L_2865	2.7377608401640465	0.0	1.1228452179201156	1.9272022477345254	0.0	0.0	0.9599573932510579	0.0	0.0	0.0	1.214137416072751	0.8592357098361008	0.8475010795044999	0.4381104576352883	0.7547340694506289	1.141199859815009	1.4303479888854331	0.8648238020957967	1.9500810453682456	0.8335868826768141	1.7323300601534288	0.0	0.6189087005689998	0.0	0.0	0.0	2.603340015817894	2.026499315651181	0.529186290878781	1.556152720516761	5.133301575307588	1.9505350805359678	2.2964770205323415	2.2732953899115333	2.5294529501515646	1.75998911153403	3.6117905457650283	0.6033958636489472	0.0	0.0	0.0	0.0	0.0	3.4440074700522025	0.0	6.248171368512815	3.101933970527439	0.0	0.0
3L_2866	0.7105320748389224	0.28310262356863314	0.5828248623527952	0.5001675060977923	0.0	0.4566027508808952	0.996552377223377	0.6724590269874283	0.0	0.0	0.9453165865248272	0.4459955177450467	0.0	0.45481187093548847	0.7835056392818388	0.5923520362367805	0.2474791587282571	0.22444803850594638	0.6748069984503733	0.43268221870788115	0.4495922557913777	0.5863614209835767	0.3212512040495128	1.3518797170969985	0.0	0.0	0.9008610520021142	1.0518762210968082	1.0987192970789477	0.8077377724555038	1.9983714604844691	1.0124461695027254	3.278030378163121	1.8879653958598523	0.7877638221040227	1.827082478157229	3.124564416191855	2.8187918958605476	0.0	0.0	0.0	0.0	2.512832301655131	2.3835320578358097	1.1440295443341766	2.1621202754645013	3.220184243646546	0.0	0.0
3L_2867	1.1232724070379756	0.4475538496791934	0.0	0.0	0.0	1.0827574627614445	0.78771939166637	0.5315415704842195	1.1733106555849822	0.0	0.0	0.0	0.0	0.35950356296791186	1.238635519112146	0.4682214365258419	0.3912371026732918	2.483792191468302	1.600192535165831	0.6840226001067076	0.7107554932870566	1.853944749480154	1.5235875733759776	2.137171899232858	0.0	0.0	0.0	0.0	0.4342383381386148	2.5538876682724663	2.106135763196204	2.134086808249099	0.9422186309035652	3.3577468891594315	3.3209792903731454	2.8884147609547943	1.481876941382283	1.9805321610695508	5.967384662389245	0.0	0.0	0.0	2.6483394514388565	2.826074874027712	1.808583828222155	3.4180723603184218	1.2726885367161733	0.0	0.0
3L_2868	0.0	0.0	0.0	0.0	0.0	0.0	0.0	0.0	0.0	0.0	0.0	0.0	0.0	0.0	1.773426970277364	2.6815201430430107	0.0	0.0	0.0	0.0	4.0705209615547435	0.0	2.9085460062173083	0.0	0.0	0.0	0.0	0.0	0.0	0.0	6.030955689362359	3.0554969918632113	5.3961182483768475	0.0	2.3774202137776257	2.7570083151370786	0.0	2.8356438159145405	0.0	0.0	0.0	0.0	0.0	2.697504538551386	2.589455323609411	1.9575417034684506	3.644365337420853	0.0	0.0
3L_2869	0.9317545683926488	0.37124596084394607	0.7642860150868531	0.6558934849968957	0.0	0.8981474182647678	1.306826620502581	1.3227413497014637	0.9732613003179742	0.0	0.8264257910960886	1.169710350474464	0.5768677752719282	0.2982082396487298	0.513724140411082	0.776779452194934	1.2981248554010612	0.0	0.4424532866669003	0.5673968117973146	0.5895717492310806	0.0	2.9489040861363085	2.836454869645221	0.0	3.5728934577462477	0.5906710129027357	1.3793754132953584	1.0806022282666308	1.5888375476631402	3.494079631472433	1.3276689076980235	0.7815704438819916	1.5473618687080783	2.4104085573635916	1.9966169322699618	2.04869510618776	1.6428516158349211	0.0	0.0	0.0	0.0	1.6475983699979806	2.3442293765932214	3.375496029141482	2.268233078187355	2.6392381554026714	0.0	0.0
3L_2870	1.4591340331340155	0.29068685816341716	0.5984385660622018	1.0271336879204251	0.0	0.4688350019835237	0.7674372879666704	1.726185007882969	0.5080446198316081	1.9266235777303506	1.6177355584746695	0.0	0.0	0.4669961449001242	0.6033716407283903	0.30411048504223454	1.5246543081407165	0.9218437372540699	0.6928848760692253	0.0	0.9232733956555186	0.6020698680407346	0.3298574277031684	0.8328577021805798	7.224838416488816	0.0	2.3124871252279307	0.5400278351947372	1.9742689021369852	1.6587536514869834	2.7358763121262792	4.851323397707507	2.1419031654146528	2.4231792800336955	4.583584082344896	1.8760294711723058	1.6041352810915024	2.5727168777816694	0.0	0.0	0.0	0.0	4.300250545497533	1.8355396264707453	4.1113721375599335	1.5540299815896288	3.719758518236674	18.37428041724316	0.0
3L_2871	0.0	1.4137712631197972	0.0	0.0	0.0	0.5700510999506507	0.0	0.0	0.6177256244387577	0.0	2.360383326252183	1.113616748795902	2.1968160446656637	0.0	0.4890884369711731	0.739528899384283	0.0	0.0	0.0	0.0	0.0	0.0	0.0	0.6751080831163367	0.0	0.0	0.0	3.939681894325125	2.743418179713232	2.0168595339017448	3.326520619105405	0.8426669228374113	2.9763605539364155	3.535579062442215	3.9339722104203054	0.7603475700812354	0.7801798735905758	0.7820342337049873	0.0	0.0	0.0	0.0	1.0457250602677495	0.0	0.7141386017337571	2.1594596859109076	4.020277071465349	0.0	0.0
3L_2872	0.7401420480618641	0.0	0.6071128982895869	0.5210109655093867	0.0	0.47563073808354156	0.0	0.700482383691117	0.0	0.0	0.6564738165418272	0.0	0.9164733098914736	0.23688261343680622	0.2040391591954328	0.3085185488447492	0.0	1.6366101651166642	1.05439230310489	0.0	0.0	1.2215936715584164	0.33463869194286405	1.1265732348787185	0.0	0.0	0.46920129833629665	2.191422029094634	1.1445061800615521	0.42069929731017075	3.469415850289988	2.109275592148362	1.8625285091030461	1.9666424982692319	1.641184541354568	2.5376298790692484	1.6273871287413266	4.241263421478097	0.0	0.0	0.0	0.0	2.617549456306621	0.9310728333275659	3.277187758190258	4.279222222982972	2.0964867787367436	0.0	0.0
3L_2873	0.0	0.0	0.0	0.0	0.0	0.0	0.0	0.0	0.0	0.0	0.8518468038707919	0.0	1.1892246730821372	1.844287087137893	1.0590527831907142	1.6013466684943367	0.0	1.8202982182435627	0.0	0.0	0.0	4.755455458501993	1.7369216745592386	2.1927785662034935	0.0	0.0	2.43536065743048	2.8436105209039497	0.7425611707041202	0.0	3.6015581781301864	0.9123388353447363	2.416835093218941	1.2759672086635112	2.839489346235973	2.469639893574985	0.8446853411954393	2.540079060807461	0.0	0.0	0.0	0.0	0.0	1.6108922087587432	4.6391025625165465	6.429511974323101	2.17633729397703	0.0	0.0
3L_2874	0.0	0.0	0.0	1.7736600486089273	0.0	0.8095868358589812	0.44173829674017456	2.3846285413447794	2.1932355439787807	0.0	1.1174058306236243	0.0	0.0	0.0	0.0	1.0502792850160751	0.43879689438865216	0.7959223940645203	1.794716068739061	1.5343483047369169	0.7971567650230571	0.0	0.5695996033764041	0.47939440597544036	0.0	0.0	1.5972861469448947	1.8650460162803597	2.9221528259628604	7.160862107646518	0.0	4.188645837727672	2.1135143177913944	2.9290514283686666	2.327928813799217	0.0	3.324035452167711	1.6659680707223437	6.69279533967275	0.0	0.0	0.0	0.0	2.641349856561496	3.0426599176412816	3.0668656449097087	4.99589943711201	31.728807536226366	0.0
3L_2875	0.0	0.0	0.0	3.173016666270039	0.0	0.0	1.5805091610262247	0.0	0.7847245518732355	0.0	0.0	0.0	1.3953569497497078	0.7213211718583757	0.6213109661385523	0.9394567121833444	1.5699850262678121	0.0	1.0702283867377298	0.0	0.0	0.0	1.0189940490747533	0.0	0.0	0.0	0.0	0.0	2.613815320878503	2.562107076860009	2.1129141311697093	1.0704775668044906	2.835753176043557	2.994269716330373	1.6658337497917706	1.9318072056408768	0.9910974670026487	5.96071886269484	0.0	0.0	0.0	0.0	0.0	0.0	0.9072022788921246	3.42907305297232	2.5535690915997153	0.0	0.0
3L_2876	0.0	0.604215003866976	2.4878012221945456	0.0	0.0	0.24362740744990685	0.7975887297522132	0.3588008373693942	1.0560098377876488	0.0	0.6725175695215038	0.0	0.0	0.4853437119232691	1.0451286553374721	1.8963511359617393	0.0	0.9580615731802158	0.7201072671785189	0.46172848056700255	0.0	0.6257242758492955	0.6856340469412493	1.1541058831557236	0.0	0.0	0.9613364884396883	0.0	0.586238548379556	1.2929426663968726	2.1325235430599156	3.2412371802316944	2.2260552774046487	2.266544071816204	2.521940885705639	1.6247798423313642	3.000886762038182	2.0053462531107935	0.0	53.33760034136064	0.0	0.0	3.5753606700940965	1.907655181787616	2.136450842402567	2.5379914243577035	2.577268108691128	0.0	0.0
3L_2877	0.0	0.297279299847793	1.2240209209655812	0.0	0.0	1.4384029124782172	0.26161395930228604	0.7061331548228719	0.7793497261754736	0.0	0.9926543577526306	0.4683292354525232	0.0	0.47758707725782873	0.0	1.24402943622452	0.0	0.7070625651381388	1.7714967588695298	0.9086985165496717	2.3605304206276365	2.4628964647584146	0.3373382125932403	1.7034919028771127	0.0	0.0	0.4729863316409883	0.5522750418072208	2.595912476214952	1.2722791991256897	0.0	2.4806729002432832	1.877553472722903	2.478134183035982	2.481635894381576	3.517388690636072	2.624824341833499	1.9732973403898444	0.0	0.0	0.0	0.0	1.3193325760364345	3.754335083792066	6.3069199525719615	3.178547167823658	2.536078892342183	0.0	0.0
3L_2878	0.0	1.9659033719174634	0.0	0.0	0.0	1.585356003184346	0.8650245156597983	1.1674118840428453	0.0	0.0	0.0	0.0	0.0	1.5791379454373098	0.0	2.0566868132851273	0.8592645777887497	0.0	1.171488042855844	0.0	0.0	0.0	1.115406168463809	0.9387637814043474	0.0	9.459986150580276	0.0	1.826093117601127	0.9537071502953773	0.0	4.6256549927469734	1.1717607990939944	0.0	1.6387862690031605	0.9117233029182439	3.1718777093122097	1.0848701513491499	2.17489742096314	0.0	0.0	0.0	0.0	4.362362870940803	5.172366528374828	1.9860744404533175	3.0028118330004214	0.0	0.0	0.0
3L_2879	0.0	0.0	0.0	0.0	0.0	0.0	0.0	0.0	0.0	0.0	0.0	0.0	0.0	0.0	0.0	0.0	0.0	0.0	0.0	0.0	0.0	0.0	0.0	0.0	0.0	0.0	0.0	0.0	0.0	0.0	0.0	0.0	0.0	0.0	0.0	0.0	0.0	0.0	0.0	0.0	0.0	0.0	0.0	0.0	0.0	0.0	0.0	0.0	0.0
3L_2880	1.2294860256618323	0.48987333834963626	3.025514466043592	0.0	0.0	1.5801867962514649	2.586612058112896	0.5818027122129755	1.7123410086022446	0.0	0.0	0.0	0.0	0.0	2.0336363451487602	0.5124951966387694	0.8564628623357138	0.7767579722360289	1.167668292527997	0.7487019380149664	0.0	0.0	1.1117692785239972	1.4035542766368987	0.0	0.0	0.7794131424332311	0.0	1.4258962435191234	0.6988441048621169	3.4579294471739033	2.335880318835984	3.609593019418373	3.67524640689535	1.8175010814131434	3.1615354945589975	2.703332067633259	1.6258544678155602	0.0	0.0	0.0	0.0	2.898759309274935	3.608851068129695	2.9693979783150803	2.6188932646854064	2.0895458142322725	0.0	0.0
3L_2881	0.0	0.0	1.116608921236305	0.9582492709160423	0.0	0.0	0.47731288881311285	1.288335136680441	1.4219182729721915	0.0	0.0	0.0	0.8427940476827588	0.0	0.0	0.567430810607824	2.3706730298059506	0.8600205596514992	1.2928335135543254	0.8289571304819972	4.3067716921753885	1.1233844608069137	2.461885094959832	1.03600312893665	0.0	0.0	0.8629603440381264	1.0076220562825438	2.104988733837173	3.8687745710708974	2.552395576392179	1.2931345225213924	2.283722357824581	4.521338956552736	4.024646937847377	3.500428219052131	3.591730614936008	1.8001337859429711	14.463574932889012	0.0	0.0	0.0	1.6047422057871659	1.7124397042844957	1.6438475061847022	1.6569250519777388	1.5423528948151572	0.0	0.0
3L_2882	0.9914969223935529	0.3950495550161812	0.8132905997920579	2.0938444323839	0.0	0.31857831496028477	0.6953089452330175	0.938368694819229	0.6904433253739026	0.0	3.077951315604334	1.2447099825740604	1.8415663626854455	0.0	0.5466631680223913	0.0	1.036018638389712	0.3132012576158018	0.4708225609131396	1.2075544607061781	2.5094959326089925	0.0	0.8965663659941703	0.7545807579492065	0.0	0.0	1.8856311886415609	1.4678183756769578	1.149888414828225	0.0	0.9295283647439558	3.7674574559866785	3.326733094873105	1.3172606458370877	2.198536654003095	3.824345272089418	5.232128618278545	2.622282266658835	0.0	0.0	0.0	0.0	1.7532392849027862	2.494536964048733	2.7937206100591823	0.9051254721134462	3.37015338242074	24.971033601022814	0.0
3L_2883	1.1831911137614592	0.47142770938933143	0.9705307085136217	1.6657763092293836	0.0	0.0	0.0	0.5598955861919223	0.41196618400296586	0.0	2.0988781496290234	1.4853599212759243	1.4650742774345231	0.0	0.9785310292189365	0.0	0.0	0.3737550127087917	1.6855515866434194	2.161531228722427	0.7486693151592361	0.0	1.0699068581885536	0.45023500691538465	0.0	0.0	2.2501956545121597	1.7516036807499105	0.9148038173482572	0.6725299169889598	0.0	1.685944031715979	2.977438164564198	1.1789530472517307	4.372662811727132	3.5495733412843777	4.682774056620046	1.5646347485350323	0.0	0.0	0.0	0.0	1.394804895737288	5.457514613115548	1.4287943204854243	2.880322043046989	4.692021411972685	0.0	0.0
3L_2884	0.0	0.41644456289978676	0.8573366152178964	1.471494935850178	0.0	0.0	0.7329653358703707	0.9891886625130634	0.3639181024145602	1.3800622408070604	0.9270418095856123	0.6560603575528948	0.0	1.0035438478413439	0.28813461649282546	1.3070266624725633	0.0	0.6603270864189867	0.9926425335413911	0.0	0.6613511668879989	0.0	0.47256120612741764	0.0	10.350466806052951	0.0	1.3251685283075876	0.0	2.4243276430323006	2.3763679710748487	1.9597391195284084	2.4821841234539095	1.3150880933677478	2.430050982469612	2.317604523964031	3.1355825912454534	3.2173686428817327	3.68573234580278	5.552594171997157	0.0	0.0	0.0	2.4642544490573917	3.9444533316386794	1.6828698990109772	1.2721934141091338	1.1842244721171387	0.0	0.0
3L_2885	0.0	1.1353177678744428	0.0	0.0	0.0	0.6103666689260406	0.3330369526479402	0.44945696833813864	0.992119298774048	0.0	0.4212193457621121	0.0	0.0	0.3039863493105924	1.3091952638552136	0.791830400697064	1.6540967991341267	0.3000323614905103	0.45102630132814614	1.156781486869084	0.0	1.5676448143250128	0.0	0.7228535685527759	0.0	3.642122162604729	0.0	1.4061023153161942	1.10154007419313	0.5398743356103972	3.561781232547272	4.962444445998342	1.9917855576744614	1.5773436913918235	1.7550806073421341	1.6282428491644672	3.7591034521559483	2.0933545705550087	0.0	0.0	0.0	0.0	3.9188855629991366	2.7879266050441953	0.7646444319280646	2.3121825662359377	3.228451525419132	0.0	0.0
3L_2886	0.0	0.55235435520362	0.0	0.0	0.0	0.0	0.972174045597296	0.6560088839347098	0.48268549217315826	0.0	0.0	0.0	0.8582865853239862	0.0	1.910847499082793	0.5778615240381149	1.448550946888783	0.8758297611156811	0.0	0.8441953130276222	1.7543761157832098	1.1440349104540997	1.2535701678380027	1.0550473041009267	0.0	0.0	1.7576471713129487	1.0261445205524433	1.0718416898398841	0.0	0.0	1.9753580665722008	2.325702548225768	2.3022259025093894	2.5616433864515704	2.970645271683334	6.705884303743883	4.27752378792086	0.0	0.0	0.0	0.0	2.4513617150903215	2.3252245004255165	1.6740652912248624	4.218458082700677	0.7853524850437473	0.0	0.0
3L_2887	0.0	0.6832691971313626	0.0	0.0	0.0	1.102012376535699	0.9019435259485845	0.0	0.8956319225070601	2.264296627386781	2.661779133172612	0.5382058906634734	1.5925667477902474	0.2744225203414321	0.4727484174746725	0.7148218817557369	1.1945836740012212	0.5417061457591478	1.2214868328605364	0.5221400431809815	0.0	0.0	0.7753409329150213	0.3262766544779497	0.0	0.0	0.0	1.9040302735736085	0.6629407408210303	0.9747390051024175	8.038461142721912	2.0362853837675066	0.3596153669112435	0.8543646098939865	2.851906214113513	1.837362546907866	0.7541147422531961	2.267721449424747	0.0	0.0	0.0	0.0	4.548547327912914	3.235873032252126	3.4513992593849414	2.870056770766583	2.9144723321126715	0.0	0.0
3L_2888	0.0	0.0	0.0	1.028358105965927	0.0	0.7040908310968474	0.2561173763397436	0.3456485491868774	0.0	1.928920253132205	0.9717984101378011	0.0	0.45222788939138947	0.0	0.2013636345330579	0.0	0.25441196782390785	0.4614713210110339	0.6937108452256184	0.4448032524013815	0.46218700234014526	2.411150316415256	0.330250641743047	0.0	0.0	0.0	1.3891462668222139	0.0	1.1294984995600745	0.4151827516145523	1.3695688378167539	1.38774472227672	3.0635092424848445	1.2130339429702282	2.6994400281605584	3.1304430578668656	3.5333045593858396	1.9318378075340903	3.880445040480803	0.0	0.0	0.0	1.722150702738663	2.1440156770426304	3.5282341646676283	1.555882498331205	2.0689959671544407	0.0	0.0
3L_2889	0.0	0.32568367517091884	0.0	0.5753969692460678	0.0	0.5252797029060022	0.5732211814627377	0.0	0.0	0.0	0.36250009062502264	0.5130770513461859	1.012139858497787	0.7848291889904788	0.6760136825169342	0.6814468397528011	0.0	0.2582069397452933	0.0	0.9955226369403608	0.0	1.349110369640052	0.3695701278535249	1.2441711746876358	0.0	0.0	1.0363582454164724	0.6050436926252193	0.9479820448408779	0.4646142147882709	3.0652581192557062	2.3294534345170255	2.0569495273952763	1.3574571938091047	2.416667270833484	4.9044129908091305	0.35945255806749393	3.2427622627216803	0.0	0.0	0.0	0.0	2.408986444488738	2.399281175359862	1.6451266938388953	2.238589461795337	1.389197792453572	0.0	0.0
3L_2890	0.7448656411356519	0.0	1.8329624944713268	0.5243360620830676	0.0	0.0	0.0	1.0574293026560404	0.5186980399101314	0.0	0.6606634382246652	0.4675464332051477	0.4611611253161548	0.0	0.4106826778153324	0.6209750338850551	0.2594375803170104	0.23529357508775628	0.7074142960506192	0.4535898232587254	1.4139509068704061	0.6146949465682565	1.0103230770722937	0.5668815175962433	0.0	0.0	0.4721957451574674	1.1027038518989332	0.8638578214421433	0.8467684078666649	1.3966230771293473	1.0613685037835132	2.4992202432840953	3.463588849044972	2.7527643259361048	1.2769125276611177	1.6377731277395235	4.268331202013286	3.9570987185331514	0.0	0.0	23.742592311198905	2.6342546800058884	2.498706528948374	3.2981027993457044	3.853213071984548	2.5318398910026043	0.0	0.0
3L_2891	0.6843446578687318	0.0	0.0	0.48173329953492505	0.0	0.43977416980696576	0.719867532856074	0.32383741638882224	0.9531067431658732	0.9036007133024031	0.9104759361210083	0.429557877554527	0.8473827630058955	0.43804929465083553	1.1319430557180103	0.0	0.4767161010934652	1.0808788340447606	0.9749044008744503	0.0	0.43302205398641835	0.5647504458140019	1.5470557425223987	0.5208218996650673	0.0	0.0	0.4338294288540127	1.5196623026693172	0.5291124131333003	1.1669516038330003	1.9247193502558082	1.3001751823536323	2.0091368656179047	1.1364890117650706	1.5174598935350139	2.639615108922251	1.80564315850685	1.80993487733649	0.0	0.0	0.0	0.0	1.210109594382155	1.4348027770320788	2.2037302321266186	2.7071629365570953	3.101500920971314	17.23534693891621	0.0
3L_2892	0.0	1.2761352499183274	0.0	0.0	0.0	0.2572772278934413	0.5615170573721069	0.0	0.0	0.0	1.0652955129752992	0.5026009599678335	0.0	0.5125362785991399	0.6622107242819428	1.0012994196335057	0.8366671264617341	1.0117393124158929	1.140679552999622	0.9751958924749009	1.0133083870319224	0.0	0.36202418437399353	0.6093837418002086	0.0	0.0	1.015197712800161	0.5926898112828226	0.6190839946543335	1.3653829366637997	4.504006764417626	3.803150453772896	4.701550920751732	3.1913769844912907	2.959154202709165	1.715812100730524	3.5211319678712196	1.7647505616848087	0.0	0.0	0.0	0.0	1.4158796185167226	2.686048295819871	1.2892289817643716	2.9238421000515373	1.8144438988008431	0.0	0.0
3L_2893	0.0	0.33955580667593876	0.0	0.0	0.0	0.0	0.29881844795132456	0.40327667134790224	0.5934547636732571	0.0	0.3779403761262623	0.5349309939017867	0.0	1.3637635159874544	0.4698718189677855	0.7104723049369868	1.1873148234118536	0.8076149257575751	0.0	0.0	2.1569798141201075	0.0	1.1559346610244725	0.3242913132215644	0.0	3.267905507858659	0.5402503822811704	1.2616297025985534	0.9883602786701573	0.4844039370801913	1.597909678475006	4.047789825799317	2.144562989532245	1.415276563155981	1.5747515671927599	4.382837975245731	1.499052149325981	3.380884090671404	4.527410755679184	0.0	0.0	0.0	3.0139134299580586	2.1441221749403576	2.0582388281540727	2.593266303968984	1.4483691170625992	0.0	0.0
3L_2894	0.0	0.0	0.0	0.877582813979824	0.0	0.8011450606122318	0.4371321751312358	2.9497042390553587	1.3022196594539324	0.0	0.0	1.565067689177557	0.7718467359373383	0.7980028223763822	0.6873608094360891	2.59831936546131	0.4342214435570309	1.5752462031053143	0.5920006971400209	0.7591746253473224	0.7888446013999783	1.028816745515182	0.0	0.0	0.0	0.0	2.3709462351586668	0.9227993450339368	0.9638942561734053	1.417238782342452	3.506298246663874	2.368554127975348	2.091476147132837	3.726654990918556	1.8429239093576304	1.6028791984749138	1.0964582862313128	1.648596582701078	0.0	0.0	0.0	0.0	1.469653276459711	4.1820924890664415	2.0072888673350673	3.79360828596887	1.4125159649616938	0.0	0.0
3L_2895	1.2646957647868229	1.0078044375644994	1.0373861520567424	1.780524058084968	0.0	0.8127199118491474	0.0	1.7953927349792058	1.3210339785791698	0.0	1.1217301565935298	0.0	0.7829982883657416	0.4047661374592279	0.34864585948177274	0.0	1.3214850743546793	1.1985038836319848	0.6005538547870387	0.0	1.6004834740478402	0.0	1.7154118086204249	1.4437489424538998	0.0	0.0	0.8017337974409939	0.936131843311001	0.48891024448836806	1.4377148844609184	1.1856522794876465	2.402774724251566	1.5912701645755256	2.9403867667137464	3.7391005219784326	0.542012470622924	3.8930492608656673	3.9023024030155207	13.437392500859993	0.0	0.0	0.0	2.9817733142619107	4.242514877969362	4.5816523759838335	5.38778506001069	2.8658476647210422	0.0	0.0
3L_2896	0.0	1.318120465665598	0.0	2.3287704569385306	0.0	0.7972251674524958	0.8699866944234955	0.0	0.8638987178965518	0.0	0.36678134696781856	0.0	2.0481871879234785	1.0587977383445029	0.6839976470480942	0.6894949718234432	1.152258286530282	0.7837693694883705	0.3927360791554854	0.5036400585229748	1.0466465236054376	0.6825219239692417	0.3739348838767654	0.9441489625360747	0.0	0.0	1.57289701310003	1.22437895214221	0.639452035645998	3.7608118050754316	3.101459919213172	2.749792636173169	2.0812428405246286	4.944561303962127	3.973464592151368	3.544525621957911	2.1821869317335185	2.9164981781365	0.0	0.0	0.0	0.0	0.9749749760485209	2.7744200551728104	4.993668693918603	3.020037343768435	1.405604717621743	20.829557975950188	0.0
3L_2897	0.0	0.0	0.0	0.0	0.0	0.612860384888579	1.3375904378334782	0.0	0.0	0.0	0.8458805616646929	0.0	1.1808954730372043	0.0	2.1032705857608582	1.5901310108939877	0.6643419128662434	0.0	0.0	1.1615076369127129	0.0	0.0	0.0	1.451613722685166	0.0	0.0	0.0	0.0	2.9494414126644592	0.0	1.788166628519112	1.8118978270815311	3.199877124718411	1.2670304733499145	3.524502340269554	2.4523428048262104	1.6775385141873627	2.522288623805696	0.0	0.0	0.0	0.0	2.2485123280309667	3.199219390468726	1.5355369311987324	1.7412219198945051	1.0805472323403464	0.0	0.0
3L_2898	0.0	0.0	0.0	0.0	0.0	1.0680726870458732	1.1655540546672825	0.5243325980092979	0.7715985082840359	2.926081333356742	0.4913908326126268	0.0	0.6860084461359888	0.7092556730524264	0.0	0.4618712362112961	1.1577929810575807	1.0500454459669015	0.5261633682537438	2.024236862702761	2.103347856716579	0.9144004166739819	2.003898785477024	0.0	0.0	0.0	2.8096927657154547	1.6403467561814826	1.7133961190207188	3.1490635692645355	3.1163573024146367	1.5788576228298603	4.182479537451223	2.2081385509782643	2.456954163063134	3.324114455908946	0.9745194352309046	2.442089271843219	11.772905364677516	0.0	0.0	0.0	3.2655270586796927	0.9292488509837957	4.4601377861446	3.7088866542659478	1.883141763414121	0.0	0.0
3L_2899	0.0	0.5353961074561403	0.0	0.0	0.0	0.0	0.9423265968289579	0.6358682603051353	0.4678662007467893	0.0	1.7877574370709381	0.0	1.6638713627772008	2.150320105252148	0.7408724513987671	0.0	0.4680259638339489	0.4244701254529945	0.0	1.6365540717465303	1.7005136911758303	2.2178220632487364	0.0	0.5113277504524227	0.0	10.30536868487007	0.851842159781056	0.0	1.0389342695377821	1.5275720647397262	3.7792666408668727	2.5529481445172886	0.5635748499538319	1.7852348226476318	2.9795957284515633	3.455329500221141	4.136364839669771	5.9231375760057015	0.0	0.0	0.0	0.0	3.9601676830041006	1.690377021690918	4.868005649482822	2.4533664112548674	3.044963143766108	0.0	0.0
3L_2900	0.0	0.0	0.0	1.7851296557520269	0.0	1.6296442722852023	0.0	1.2000245285013627	0.0	0.0	0.0	0.0	0.0	0.0	0.6990953705904559	0.0	1.766537730021982	0.0	1.2042145582796493	3.0885407417130595	1.6046233692212697	0.0	1.1465659890003046	0.0	0.0	0.0	0.0	0.0	4.901748855760255	5.765735015179018	0.0	2.408989868390861	0.0	0.8422835790246457	5.623158415618885	2.173657874945115	1.1151769222611283	3.3534825469118674	0.0	0.0	0.0	80.83290222452146	4.484229190149703	6.380233186889258	0.0	3.086697936974567	4.309890926717056	0.0	0.0
3L_2901	1.2403746923870762	0.49421179149797567	0.0	1.746283210814103	0.0	1.1956360241626882	0.0	0.5869553172047404	0.4318764929970363	0.0	0.0	0.7785736530675802	0.7679406289740928	0.39698217327731966	1.0258233942444468	1.0340679903839949	0.8640479332319055	0.7836371546824514	2.3560189687799213	1.5106652969967973	1.5697049457007666	1.0236101830378785	0.0	0.0	0.0	4.75632400840157	0.7863158397978979	0.9181293078627125	1.9180324976082135	0.7050332606491043	3.488553822338652	1.7674256385119689	3.1213376305135307	2.471863600589028	0.9167986856774043	2.1263566155207023	6.5454564495873315	2.733755804310324	0.0	0.0	0.0	0.0	2.9244315197568747	2.0804640266965144	2.995695784297122	2.264645918081416	2.10805140722269	0.0	0.0
3L_2902	0.9542458213575483	0.7604146388942963	0.0	0.0	0.0	0.30660914719946425	0.6691857942830521	0.0	1.3290059570366264	0.0	0.8463745545953907	0.5989727617136611	1.7723776712316224	1.221626278989268	1.315311807817161	1.1932947336959943	0.9970948312631374	0.9043023268362025	0.45313349058877994	0.0	0.0	0.0	2.5886455792146257	0.726230731419287	9.449812988200964	0.0	1.2098579711431938	0.0	1.8444774261601273	0.5423966217802727	0.8946054575227016	3.172672952033944	2.00109115498499	1.584713021466459	4.5845288373917	1.6358499794700827	3.3570363881343366	3.365015515245287	0.0	0.0	0.0	0.0	1.687369091796647	2.000679831006576	3.84108420593804	4.645970108757514	2.702945675603164	0.0	0.0
3L_2903	0.0	0.4665850453893932	1.9211221812574935	0.0	0.0	0.7525328185206153	0.8212153428647965	1.1082883008089508	0.815468657584466	0.0	1.0386588836494317	1.470101804549965	0.0	0.7495812464366781	0.0	0.0	0.0	1.4796627020091007	0.0	0.7131090842966249	0.7409787321320388	0.9663897380233387	2.1178328301362526	0.8912200829672424	0.0	0.0	1.4847205919165278	0.0	2.7162199345010722	0.6656214634699619	2.195694331244203	0.5562084825130834	1.964568612165866	3.1115798533294603	3.0294217439775095	4.516856909988076	4.634671026415874	3.613312019610167	6.221133938525243	0.0	0.0	0.0	3.4511924767317153	1.964164795390498	1.4141172646371507	3.563418007747156	1.9902100242102416	0.0	0.0
3L_2904	0.0	0.0	0.0	7.071015624116123	0.0	0.0	0.0	0.0	0.0	0.0	0.0	0.0	0.0	0.0	0.0	0.0	0.0	0.0	0.0	0.0	6.356018386689989	0.0	4.541623067085223	0.0	0.0	0.0	6.367869260002649	0.0	3.88322972876417	0.0	0.0	0.0	4.212952976704055	0.0	3.7122832026609647	4.30500068880011	4.417288915431888	0.0	0.0	0.0	0.0	0.0	5.920775289999574	4.212087004869173	0.0	6.113306467389179	0.0	0.0	0.0
3L_2905	0.0	0.34977166905444124	2.880307109865282	0.0	0.0	0.5641300820786704	0.30780868778940174	0.8308192742095751	0.6113094198869223	0.0	0.0	0.551024906325766	0.0	1.4047936504226068	0.24200418183226205	0.3659237731014996	1.5287954119504348	0.5546085306778381	0.41686008974830985	0.0	2.777343277851643	1.4488923507756788	1.5876160864882438	0.33404792866232774	8.693354104654073	0.0	0.5565043336105467	0.649793521610573	1.3574613951553833	2.494888472497547	4.114960812405192	1.2508714404368377	3.3136263384104963	2.3325704272989114	2.2709812715418796	4.138474874190363	1.9301907151958821	3.482601233800487	4.6636222540592165	0.0	0.0	0.0	2.0697266056732033	3.3129452230274725	3.533604864954103	2.404158488966088	0.9946297948118519	0.0	0.0
3L_2906	0.0	0.0	0.0	0.0	0.0	0.0	0.0	0.0	0.0	0.0	2.039318052043397	0.0	2.846999404977124	2.943477577470858	0.0	0.0	1.601649827454264	0.0	2.183627336917976	0.0	2.909696972518494	0.0	0.0	0.0	0.0	0.0	0.0	0.0	1.7776886563198075	0.0	17.244233528308133	0.0	1.928631381455515	1.5273303548354973	1.699431710036164	3.941539092184716	0.0	4.0539598268797	0.0	0.0	0.0	0.0	8.131346176884968	5.784704854717138	1.8509990211917176	4.19788023839482	0.0	0.0	0.0
3L_2907	0.0	1.0702054794520548	0.0	1.8907702052431057	0.0	0.0	0.0	1.271039678681169	0.9352196714105684	0.0	0.0	0.0	1.6629596524414325	0.8596567390640916	0.0	0.0	2.8066170675061572	3.393900312663066	0.0	1.6356573297894088	1.6995819028518981	2.216606818282573	1.2144175653356648	3.066285425178803	26.599281819390875	0.0	3.405501587815115	1.9881901505059942	0.0	0.0	0.0	1.2757746344108314	1.1265320836337418	3.568513223571814	5.955926146515783	1.1511453896627144	2.3623419076501486	2.367956808467813	0.0	0.0	0.0	0.0	3.166398182487443	3.37890157541286	3.243558832751295	3.2693628011900477	4.564942006215929	0.0	0.0
3L_2908	2.559770644550248	0.0	0.0	1.8019089423335082	0.0	0.0	0.8975476306088874	0.0	0.0	3.3798913364935315	0.0	0.0	1.5848048907078927	0.0	0.0	0.0	1.783142262210178	0.0	0.0	0.0	0.0	0.0	1.1573431105679313	0.9740593387208555	0.0	0.0	0.0	1.8947504045292112	1.9791290941377702	1.4549824783735044	2.3997849792658577	4.863266230391159	2.147176034079978	3.4008024193308413	2.8380065841752753	5.485222809750533	4.5026360119702575	3.385003531687018	27.197563098346386	0.0	0.0	0.0	3.017585735268712	4.293469364754373	2.060746690956001	2.3367834642970644	4.3504016508324135	0.0	0.0
3L_2909	0.0	0.0	0.0	0.0	0.0	0.0	3.136503125211714	2.1164666182419105	0.0	5.905558311482767	0.0	0.0	0.0	0.0	0.0	0.0	0.0	0.0	2.123856515651973	0.0	2.8300519823948123	0.0	4.044365067039395	1.7019376219438305	0.0	17.150540585039238	0.0	6.621253694659561	5.187087885867468	0.0	4.193054959209961	0.0	3.7516807529773333	2.9710477340413144	4.958743256109172	0.0	0.0	3.942993773224233	23.760644768856448	0.0	0.0	0.0	2.6362576108757225	9.377273988942317	3.600665979179509	4.08297475741686	0.0	0.0	0.0
3L_2910	2.0122991725425803	0.5345169677066229	1.6506193453907776	0.0	0.0	0.6465727377519079	0.2351948156289025	0.9522362124766559	0.23354897377179631	0.8856721277210061	0.8924109373884486	0.0	1.6611392258925095	0.42935784039189034	0.9245698900871314	0.838800635877986	0.0	1.2713193905193136	1.2740814127830118	1.6338667908405429	1.2732910396981587	0.0	0.9098161152453155	0.5104881318145699	0.0	0.0	0.42522170209103627	2.9790205457088996	0.518614150967957	1.9063296702827455	2.5153739656782252	1.2743780557196316	2.531922478610319	1.336727551933202	1.487351562314081	2.587241793269032	2.0647863895888516	2.956705785066885	10.690339354132458	0.0	0.0	0.0	2.372198966765018	5.0628040846703355	2.970007460658741	2.8575608774769337	3.799954005356719	0.0	0.0
3L_2911	1.4847677674734894	0.29579357867635925	0.0	0.0	0.0	0.23853569425467935	0.2603064838128153	1.4052081863353831	0.5169698319928177	0.9802350309533717	0.32923111365716506	0.0	1.3788738599298567	0.9504004536071284	1.6372574300788747	0.6189060575492273	1.0342927251650738	0.0	0.0	0.0	0.46974662618578145	0.0	0.3356522878596984	1.129985542117485	0.0	0.0	0.4706224744633186	1.0990298423969225	1.1479728048686446	2.109867822266591	1.3919697820063963	1.410442954899147	0.6227233235291774	3.6986237125275787	2.194874091047767	1.908987129608772	3.9175592743857535	2.2906745591531363	3.9439143823514566	0.0	0.0	0.0	4.813376004349191	4.358167259922185	2.988285562002682	5.195801286534616	4.205673765129018	0.0	0.0
3L_2912	0.8822823585877835	0.35153437724982	0.0	1.8632049808686113	0.0	0.5669730702532929	0.0	0.4175031341960284	0.0	1.1649553472615393	1.1738191379472251	0.5538018496981779	0.0	0.5647492976212986	0.7296713560212481	0.7355357627785363	0.30729998489313276	1.1148070681443658	0.41896089653609836	1.611811353599175	0.5582679936473568	1.4561941840769244	0.3989042578721362	1.6786569777271763	0.0	0.0	0.5593088910873457	1.9592046569511015	2.728604906604629	3.0089540454484456	0.8271397111760471	3.352467541828318	4.070398052366337	1.4652035261470844	2.6084869732160554	3.024968086586686	2.327901717851794	1.1667173799821167	4.6871250299976	0.0	0.0	0.0	4.160314386637569	5.549401885464784	2.485988966186572	3.2216993046284226	3.998569311900202	0.0	0.0
3L_2913	0.0	0.7136006576543661	0.0	3.1518593574796014	0.0	0.5754662729863529	0.3139941016835987	0.0	0.0	0.0	0.3971342790424298	0.0	1.1088422965676341	0.0	0.4937345090797776	1.1198310279496386	1.5595165473750872	0.8486300790934549	0.0	0.5453187115209485	0.0	0.0	0.8097596115226849	1.0222818598741898	0.0	0.0	1.7030618554336643	1.9885533565985238	0.6923697872257636	1.0180092970717063	5.876711298330075	5.104030780708295	3.0046343480183832	1.4871521357824626	2.978507092818224	2.3027113658762737	2.7565690418551934	3.9473156516749723	4.757337717695774	0.0	0.0	0.0	2.111317750471167	3.3795188391277686	2.5232288447447204	4.359946738890637	4.565775937894084	0.0	0.0
3L_2914	0.0	0.4473488318827302	1.8419187931158654	0.7903471425947477	0.0	1.0822614675883975	0.39367927453413176	0.5312980791555506	1.1727731793341416	0.0	0.995837399669382	0.7047464674583318	0.0	1.0780166391149568	1.5475851481348504	0.468006951213645	0.3910578827453609	0.0	1.0663063404281092	1.3674185189490022	2.1312897201360843	0.9265477424108328	0.0	1.281715735444644	0.0	0.0	0.7117545118830263	0.831068947474448	0.43403941998097	2.5527177701193406	0.0	0.5332773036646283	2.825361043469875	4.4749450066549885	6.63891599779588	3.3682735577052627	1.9749308206420164	2.9694373628862296	5.964651091769736	0.0	0.0	0.0	3.308907857901732	4.237170436414432	3.1635718497784238	5.466410547111166	1.9081583053925952	0.0	0.0
3L_2915	0.0	0.8070764462809916	1.6615325311454272	0.0	0.0	0.0	0.0	0.0	0.0	0.0	1.7966223499820337	1.2714558169103622	0.0	0.6482948548727138	1.1168192986374805	0.0	2.8220805224235463	2.559449615954585	0.96187881865891	1.2335019119279635	0.0	3.343229292037765	0.0	0.7707948899381977	20.05937575222659	0.0	1.2840992557360713	0.0	1.5661290145759628	0.0	3.798006806028196	0.0	1.6991083079599825	3.363913550112893	5.240148520780931	5.208695048267241	0.8907590870788269	4.464381379600992	0.0	0.0	0.0	0.0	1.1939414634379306	3.39751811301844	2.446072260235997	6.163829661334543	3.4425699013818476	0.0	0.0
3L_2916	0.0	0.7241842788283278	0.0	0.0	0.0	0.5840011824855943	0.0	0.8600843209466569	0.0	2.399885765437565	1.6120971772178425	1.1408687715695502	0.0	1.7451318673992964	2.004228923027588	1.5152527615860392	0.0	0.0	1.726174817318919	0.0	0.0	0.0	1.6435387888302473	2.074887245439865	0.0	0.0	1.152213644375711	1.3453641174169224	3.5131926355893865	0.0	3.40792601801566	0.8632883603262022	2.286897722615772	3.6221004633028704	5.373657257392808	5.452681628825056	8.791993658894464	0.801171890147156	0.0	0.0	0.0	0.0	5.356578312050042	2.286427651141442	5.8529179283362875	2.212305195466013	3.088994868870623	0.0	0.0
3L_2917	0.0	0.0	0.0	0.0	0.0	0.0	0.0	0.0	0.0	0.0	0.0	0.0	0.0	0.0	3.97456279809221	0.0	0.0	0.0	0.0	0.0	0.0	0.0	0.0	0.0	0.0	0.0	0.0	10.67190301374541	0.0	0.0	0.0	0.0	0.0	0.0	5.328218243819267	6.1789421651013345	0.0	6.355178199196705	0.0	0.0	0.0	0.0	16.996107891292894	6.045583701106342	0.0	0.0	0.0	0.0	0.0
3L_2918	0.0	0.0	0.0	0.0	0.0	0.0	0.0	0.0	0.0	0.0	0.0	0.0	0.0	0.0	0.0	0.0	0.0	0.0	0.0	0.0	0.0	0.0	0.0	0.0	0.0	0.0	0.0	0.0	0.0	0.0	0.0	0.0	0.0	0.0	67.0960815888352	0.0	0.0	0.0	0.0	0.0	0.0	0.0	0.0	0.0	0.0	0.0	0.0	0.0	0.0
3L_2919	0.0	0.0	0.0	0.0	0.0	0.0	0.0	0.0	0.0	0.0	0.0	0.0	0.0	0.0	0.0	0.0	0.0	0.0	0.0	0.0	0.0	0.0	0.0	0.0	0.0	0.0	0.0	0.0	0.0	0.0	0.0	0.0	0.0	0.0	92.9022668153103	53.86770092652445	0.0	0.0	0.0	0.0	0.0	0.0	0.0	0.0	0.0	0.0	0.0	0.0	0.0
3L_2920	2.305720030251047	2.7560559736594548	0.0	0.0	0.0	0.0	0.0	0.0	0.8028108656276047	0.0	1.0225367090678554	4.341848180041971	1.4275171052237134	0.0	0.6356309272583968	1.9222185785501167	1.606170005706722	0.0	0.0	0.0	0.0	1.9027786657411552	1.0424798009113776	3.509545877046921	0.0	0.0	4.385023798985832	3.4134026572657006	1.782705651586938	1.3105792314606117	0.0	6.57089945757225	0.0	4.59492236572335	3.408455696892852	3.9526629090017944	2.027880518091026	5.081751147052868	0.0	0.0	0.0	0.0	1.359049078795763	2.9005152281883677	7.424891652268564	7.717833752809292	3.918635541554126	0.0	0.0
3L_2921	0.0	1.80900740969435	2.4828087220573845	1.0653459785639605	0.0	0.0	0.5306587565964863	0.0	0.0	0.0	0.6711679664952951	0.0	2.8109614378255148	0.0	0.8344250394265831	0.0	0.527125259668492	0.0	0.0	0.9216037748890619	0.9576217884238082	3.7468114634446086	0.6842581218702033	0.5758949162242786	0.0	11.606664082249464	2.8782218575621727	2.2404736181990983	1.1701241788434176	3.440927997635394	1.4188293409367452	5.750635894534776	5.077915535984141	2.0106627456062243	2.7965331937303963	1.945823096141822	2.6621018718502762	4.002643879704007	0.0	0.0	0.0	0.0	1.7840928320591491	5.076871771228543	6.091895512782868	1.8421077839369675	3.4294614228029516	0.0	77.18431614695895
3L_2922	0.0	0.0	0.0	0.0	0.0	0.0	0.0	0.0	0.0	0.0	6.528267397832615	0.0	0.0	0.0	0.0	0.0	0.0	0.0	6.990230453917604	0.0	0.0	0.0	0.0	0.0	0.0	0.0	9.331892489133011	10.896237311331651	0.0	0.0	0.0	6.991857981380682	0.0	4.889291766530451	5.44022283152718	0.0	6.473384356548831	0.0	0.0	0.0	0.0	0.0	0.0	6.17266804317164	0.0	4.479419753882761	0.0	0.0	0.0
3L_2923	0.8298562357057264	0.0	0.0	0.5841638098135548	0.0	0.5332829487603346	0.2909774356891856	0.0	0.0	0.0	0.36802320018253953	2.083577502571916	0.0	0.5311913149795048	0.9150847139673955	0.6918294731670134	1.1561596181251028	0.5242820442365071	0.7881316205026452	2.0213811592115603	0.525095136736874	2.7393312634946305	0.7504019152658163	0.9473456747843769	0.0	0.0	1.052148365966241	1.8427867062841237	1.9248513028307919	2.3584657576479264	3.1119608838964736	6.306520962382982	3.132434310764214	2.205023407150351	3.6802320018253947	2.8452213795624903	5.473938523948098	2.1947796726530013	0.0	58.376093822057996	0.0	0.0	4.402242267424772	4.871674016804839	4.342499481238331	4.2928720546352315	3.2908489435928274	20.900082973329404	0.0
3L_2924	0.0	0.7115209471766849	0.0	1.257069444287311	0.0	0.5737891399503271	0.0	2.535133785347687	0.0	0.0	0.0	1.120919153706039	1.1056106978891127	0.0	0.9845911485255748	0.7443782692163111	0.6219886033028216	0.5641045601648539	1.6959903396390255	1.0874588804610825	1.1299588243004426	1.4737003436669203	3.2295986254828253	1.35907004273256	0.0	0.0	0.0	0.0	0.0	3.045127263481159	1.674166934533376	1.6963852151546572	3.7448470904036046	2.965635989534864	3.959768749505029	4.592000734720117	0.0	4.722973962244546	0.0	0.0	0.0	0.0	1.052582273777702	3.7440773376614866	2.8752859112427993	5.977455212558307	8.093279088130245	0.0	91.07468123861567
3L_2925	0.8193148561446976	0.32644576299515293	0.6720556117954094	0.5767433769962675	0.0	0.2632544190479104	0.28728124897476504	0.0	0.8558127529622032	1.081813790637659	0.7266966550152971	0.0	0.5072541142747141	0.2622218868112932	0.45173035311761706	0.6830414003004427	0.5707366592232144	0.7764334034694252	1.5562405088781965	0.997852123304587	1.5552750991332347	0.6761336191485369	0.7408698167265884	1.8706237342307588	0.0	3.14173365890072	3.116349856808918	1.2129189452359819	1.5836671466128323	2.3285069748330773	7.68107677635654	3.502356404846717	3.436271189422663	2.7212671874555245	3.9362735479995252	4.915889136868184	5.764698621375929	6.139550391334942	0.0	0.0	0.0	0.0	7.7267948294027535	6.184016755936957	3.957542951543448	5.734226290320586	2.3207474403432147	0.0	0.0
3L_2926	2.1825292895430657	0.0	0.0	0.0	0.0	0.0	1.5305464938700082	0.0	0.0	0.0	1.9358085872468929	1.3699568463593397	0.0	2.0955568327586387	2.406680946306948	0.0	0.0	1.3788664449265575	2.072793180012967	1.329062612139658	0.0	0.0	0.0	0.0	0.0	8.369097275691455	1.3835797857886434	3.2310302980173105	1.6874586889019723	2.481114377636029	2.046121208946624	2.07327578610843	0.9153700145287528	4.349423396940268	4.03293455676436	1.8707393910369132	4.7988356872902065	1.9240966943249154	11.594686850697537	0.0	0.0	0.0	6.432186868922066	8.236636743270438	4.392620117075626	9.297887307480602	3.7092694396011003	0.0	0.0
3L_2927	1.645781696932592	0.9836117173073694	0.0	0.5792606386719268	0.0	1.0576136908938376	1.7312107227960576	1.1681957765283535	0.28651601482697453	1.0865354892370511	0.7298684047266277	2.0660890226107615	0.5094680822067508	0.5267327677663143	0.9074039626331047	0.6860226117168957	0.28661385195001604	0.5198814898950894	0.39075822413204003	2.0044147234283507	0.5206877577144057	1.3581693615463137	1.4882068536092588	1.8787882830120246	0.0	0.0	3.129951518094302	3.0455321677635045	1.9086950891088617	3.2741380095008936	3.857300852185763	3.5176428353530143	2.761015346827704	3.0064589123386005	3.649342023633139	4.584677584312221	5.789859300267278	3.6272630312688934	4.371607632477198	0.0	0.0	0.0	3.880259649514577	2.760447820548808	6.293458817394166	3.004828157884088	6.526454493806558	0.0	0.0
3L_2928	0.0	0.0	0.0	3.5721072718102156	0.0	0.0	0.0	0.0	0.0	0.0	2.250427581240436	0.0	3.1417198402749635	1.6240927006128028	0.0	2.1152363861270955	3.5349041740501983	1.6029679271765258	2.4096757154809136	0.0	0.0	0.0	4.5886377986285485	0.0	0.0	0.0	0.0	0.0	1.9617143971396638	5.768719350073003	4.7573377176957745	0.0	4.256565326359377	10.112634523320745	15.002850541602907	6.524348869982775	6.69452481593404	0.0	0.0	0.0	0.0	0.0	5.982066959668307	2.127845195006373	4.085227653396213	4.632443410071302	2.8747478127481267	0.0	0.0
3L_2929	0.0	0.0	0.0	0.0	0.0	0.0	0.0	0.0	0.0	0.0	0.0	0.0	0.0	0.0	0.0	0.0	0.0	0.0	0.0	0.0	0.0	0.0	0.0	0.0	0.0	0.0	0.0	0.0	0.0	0.0	0.0	0.0	0.0	0.0	0.0	0.0	0.0	0.0	0.0	0.0	0.0	0.0	0.0	0.0	0.0	0.0	0.0	0.0	0.0
3L_2930	0.0	0.0	0.0	0.0	0.0	0.0	0.0	0.0	0.0	0.0	0.0	0.0	0.0	0.0	0.0	0.0	0.0	0.0	0.0	0.0	0.0	0.0	0.0	0.0	0.0	0.0	35.718622975647044	0.0	0.0	0.0	0.0	0.0	0.0	0.0	0.0	0.0	0.0	0.0	0.0	0.0	0.0	0.0	33.210785534710254	0.0	0.0	0.0	0.0	0.0	0.0
3L_2931	0.0	0.0	3.4772920657583746	0.9947119125306049	0.0	0.9080721759375312	0.0	0.0	1.4760241282712199	0.0	0.626668504894281	2.6609308823203315	0.0	1.356765824841713	0.7791013844631601	1.1780445944069036	1.4765281488033255	1.3391182049459704	2.013041286671573	2.581500109713754	3.576520003118726	1.1661307129909761	0.0	0.5377122034160964	0.0	0.0	0.0	4.183853588553981	0.5462715790247665	0.0	0.0	3.3558499680019707	2.370620988909287	0.9386763668230845	2.0888950163142703	4.239228121343666	1.242800225269969	5.605893712753508	7.506966464879408	0.0	0.0	0.0	4.997414254574446	2.370133708130477	2.843996766489436	4.729926364506357	3.202082890878859	0.0	0.0
3L_2932	0.0	0.0	0.0	0.0	0.0	0.0	0.0	0.0	4.701861984364428	0.0	0.0	0.0	0.0	0.0	3.722730995458268	0.0	0.0	2.1328746799621543	3.2062627288630337	0.0	0.0	0.0	6.105542856026415	2.5693162997939925	0.0	0.0	0.0	0.0	2.610215024293271	7.675734011254161	0.0	0.0	8.495541539799913	13.455654200451573	7.485926458258474	2.8937194712595784	8.907590870788269	2.976254253067328	0.0	0.0	0.0	0.0	3.9798048781264357	5.662530188364067	21.742864535431085	8.218439548446058	0.0	0.0	0.0
3L_2933	0.0	0.652455319859696	0.671606601866032	0.576358046528924	0.0	0.7892356050594528	0.57417862455855	0.0	0.0	1.0810910154309528	1.0893167079396664	1.54180210969922	1.0138304211476914	0.26204669263269875	0.902857091265309	1.023877575913867	0.0	1.293191095417174	0.38880019060540544	1.495778166126109	1.5542359976806652	0.6756818846443454	0.7403748310464635	1.246249295908093	0.0	3.139634621881244	1.5571338895346383	1.212108576807563	1.89913089123459	1.861561012918163	3.8379724697629176	3.1111257161179453	3.7773729044508717	2.1755592560609855	1.8155278465661107	5.614405441481754	1.4402117860235584	3.2481786018944243	4.349702132397973	0.0	0.0	0.0	3.8608162238447195	3.7765964660326907	4.284473765771643	4.4846570911597246	1.8553575327307101	0.0	41.75714047102054
3L_2934	0.0	0.29633211955697164	0.0	1.04708105737177	0.0	0.71690996320603	0.5215608291961824	0.7038832995275781	0.7768665909532487	0.9820197101176017	0.3298305330721076	0.0	0.920922884450194	0.23803270350356048	0.0	0.31001643893169073	2.590439563141019	1.6445560800436458	1.0595114889187813	1.3587048825059953	0.0	0.6137623188235011	0.672526796157666	0.0	0.0	0.0	0.0	2.7525770176554696	2.0126100369380073	1.268225510280046	2.789008184065615	2.4727690721587576	3.119285469020754	3.952381509949058	3.5731641082811656	4.462413094504985	3.9246918356499974	2.2948451091015265	3.9510949274262885	0.0	0.0	0.0	3.5070105799056797	4.677966450560209	1.7962357365410753	4.073682598205624	5.055997063476906	37.46223338596777	0.0
3L_2935	0.0	0.0	0.0	0.0	0.0	0.7050363425083472	0.7693839358173765	0.0	0.7639999553824026	0.0	0.0	0.0	0.0	1.4045421206732027	0.604902126835878	3.6585825407319144	0.7642608397789818	1.3862730686235667	3.125890878900487	1.336201713010596	0.0	0.0	0.9920823888708992	3.3398811703678395	0.0	0.0	1.391011727341671	0.0	0.0	6.236104400369875	4.1142240244352	2.084412451029335	0.9202869528341894	2.915190972703026	4.054597589298457	3.761576250912182	7.719380450244444	3.8688640782934285	0.0	0.0	0.0	0.0	5.173390047483961	2.760293363978724	0.8832430423412583	2.003106684927878	4.972258526615381	0.0	0.0
3L_2936	0.0	0.0	0.0	0.0	0.0	0.8486267182993792	0.0	0.0	0.0	0.0	1.171289355322339	0.0	0.0	0.0	0.0	2.2018516691797134	1.8398262026575922	0.0	0.0	0.0	0.0	0.0	1.1941336512594767	4.020094038039738	0.0	0.0	3.34862090396691	0.0	4.084086438872662	1.501234615347662	0.0	5.01786359439605	4.430864337568058	2.6316823678684913	1.9521489255372315	2.2638365691104028	3.484327032431187	3.4926087086102586	0.0	0.0	0.0	0.0	4.670266715818629	8.859907148173088	3.1893830117301256	6.429511974323101	4.488695668827624	133.03533418475948	0.0
3L_2937	1.7818832367552617	0.0	0.0	0.0	0.0	0.5725376914444376	1.8743770039433143	0.8432015316587181	0.6204201745998863	0.0	0.0	1.118474400917149	0.0	0.0	0.9824437305353335	1.485509523081624	0.0	1.125748467940766	1.6922913421698016	0.0	0.0	0.0	0.8056386974691343	0.0	0.0	0.0	2.2591931653081008	1.318955661458902	0.6888462768582024	2.0256571763615123	5.011546603374174	5.924398747582105	2.242007690983183	3.5510014356698805	3.292610328786897	6.109313954589469	3.1343322293431637	3.1417820250481716	0.0	0.0	0.0	0.0	4.201146261751788	2.241546846647935	3.5862685506913325	3.795538875427378	5.047267152153199	0.0	0.0
3L_2938	1.2428906653939467	0.4952142494929006	0.0	1.7498253674283306	8.36797675710776	0.0	0.0	1.764437687824392	0.4327525102242108	0.0	0.5511949907399242	1.5603058199407085	1.5389966357533542	0.7955748219026204	1.7131736198673317	0.0	1.298700848934771	0.785226682379576	0.0	1.5137295268081499	0.0	0.0	1.6858357429545554	0.9459044795387618	0.0	4.765971724442953	0.0	0.9199916391159838	1.441442272543292	2.825853393595599	3.4956299964204747	1.7710106803750765	3.127668944165688	4.1281292044995945	3.215304112649558	4.794006852233794	4.919049928138146	3.2871611375155374	13.205713319810682	0.0	0.0	0.0	3.662954286916572	3.127026052296384	3.001772246334236	3.4038592805239944	7.7452003697417835	0.0	0.0
3L_2939	0.0	0.0	0.0	1.73749024399228	0.0	0.7930771345234883	0.0	0.0	0.859403776598332	0.0	0.0	0.0	3.0562954337418073	2.369899620531673	0.6804387469040037	0.0	0.0	0.7796913482641108	0.0	3.006117449008733	1.5618010940104303	2.0369121064278426	0.0	0.9392364721301302	0.0	0.0	3.1294261821563873	1.8270126005405034	1.9083747307521801	0.0	0.0	4.689403238267406	4.140827900567128	1.6396114383229006	3.648729512383788	1.0578249426658881	2.1708328204740797	4.351985070950413	0.0	0.0	0.0	0.0	0.0	5.174970942538157	3.974148955871845	3.0043238228458398	0.0	0.0	0.0
3L_2940	0.0	0.0	2.8316258629379822	2.4300391722314565	0.0	2.218381956568518	0.0	1.633554516614883	2.4039097187666023	0.0	0.0	0.0	0.0	1.104840527318287	0.9516558812333461	0.0	0.0	0.0	0.0	0.0	0.0	0.0	1.5607831385475976	0.0	0.0	0.0	0.0	0.0	1.3345183856597995	1.96217707470793	3.236329743164872	0.0	2.8956634544106747	2.293146701767099	5.103082261686058	2.958930050893597	10.626379531771358	1.521662385723155	0.0	0.0	0.0	0.0	2.034745310929431	1.4475341256170116	1.3895527863312471	3.1513664324851254	1.9556383007849933	0.0	0.0
3L_2941	0.8061109660111372	0.9635545140601876	1.3224498356756895	0.0	0.0	0.5180237425303891	1.6959089419003646	0.7629164326897332	0.8420206711022632	1.0643795279370356	0.0	1.0119793050232122	0.4990793234181244	0.5159919581621336	0.6666755556740757	1.3440673237946221	1.123077596491528	0.7639205809829916	0.0	2.454427418899582	1.0201404284508189	0.6652372049606472	0.36446506441992904	1.8404771915643203	0.0	3.0911022004938347	1.0220424926430827	0.5966859109806676	1.2465161043492288	0.458196258195241	4.5343741838126475	1.5315169924681908	3.042803728611118	1.6064471221062064	1.4895528719771014	2.7638090263238992	3.8993597924746544	2.8426384972562144	0.0	0.0	0.0	0.0	3.8011357888765556	6.422376370522442	3.569283756371334	2.2076666670591405	4.110024253253118	0.0	0.0
3L_2942	0.7359196493490054	0.8796539558624831	1.810948232414923	1.0360773531207532	0.0	0.0	0.25803989079958256	0.0	0.7687025523153974	0.9716997311792694	0.0	0.9238622059519823	1.8224899358688573	0.9421249354703303	0.6086254397318802	0.0	1.0252867233545988	0.9298706006020262	0.34945905136684624	0.0	0.9313127076128854	1.2146246639740867	0.9981888860850873	0.2800365761372825	0.0	0.0	0.46652457572155726	1.089460148528281	1.1379769449853865	1.2548978138801654	2.759698685058771	1.3981616620926391	1.2346020433157658	1.9554230995401776	3.53561396752457	3.7847296252234566	2.588965009134678	2.5951185560448944	0.0	0.0	0.0	0.0	2.602616731589664	4.011631880932297	3.258491896486125	4.926621996238569	3.335242620765279	0.0	0.0
3L_2943	1.4802840961237282	0.294900347274649	0.0	1.0420219310187735	0.0	0.0	0.25952041561467903	1.0507235755366755	1.0308173941260985	0.0	0.9847107248127409	0.46458147016806234	1.8329466197829472	0.9475304537472249	0.8161566367817312	0.3085185488447492	0.5155846945693026	0.7014043564785705	0.0	0.45071336658095607	1.4049842847824465	1.2215936715584164	0.0	1.1265732348787185	0.0	0.0	0.9384025966725933	2.7392775363682924	1.1445061800615521	1.682797189240683	2.77553268023199	3.8670052522719973	3.414635600022251	1.9666424982692319	2.7353075689242803	2.2204261441855917	1.301909702993061	3.915012389056705	7.864009260657306	0.0	0.0	0.0	3.4900659417421616	1.8621456666551317	2.3834092786838244	2.4774444448848794	2.5157841344840923	0.0	0.0
3L_2944	0.0	1.9101466992665035	0.0	0.0	0.0	1.1552942707801819	1.2607362195227525	0.5671509568687368	0.0	1.582516359262864	0.0	1.5046078615760767	0.0	0.3835876647413123	0.0	0.0	0.0	1.1357948784737342	0.5691312325561277	0.0	1.5167417959436258	1.9781454490785797	1.0837711768887963	0.9121386961615834	0.0	0.0	3.03913955880811	0.887150861778347	2.316645608358087	0.6812448523435845	0.0	2.277054970953317	3.016021104105006	3.582691301782827	3.1005279756209916	5.136528939204044	4.216404871845009	3.698123255278279	0.0	0.0	0.0	0.0	3.532198461515638	3.5179680216706832	2.8946185182254833	4.376469764429221	2.7158986671048315	0.0	0.0
3L_2945	0.0	1.8681252989000479	0.9614798482477127	4.125604524831024	0.0	1.1298789018390587	0.4110004095208081	1.1093483565725173	0.8162486371708692	0.0	2.079304680514836	0.7357539638744804	0.7257057306804435	0.7502982060219835	0.64627037367353	0.0	0.0	1.110808477512571	0.5566108898026214	1.4275823179654097	2.2250623907494367	1.9346281412557131	2.119858495205728	0.44603625864429425	0.0	4.494737561263273	0.7430703488477506	0.0	1.3594089724798528	0.6662581171892062	4.395588938588348	2.2269619395502316	0.0	0.7786390044259398	0.866376950214515	1.5070590646588622	4.123647997571996	2.583405772031181	0.0	0.0	0.0	37.36250597800096	4.145392168608024	6.881152180121039	2.830939679469686	1.7834131731742702	2.656151494131698	0.0	0.0
3L_2946	0.0	0.8754482294935008	1.8022898813858963	0.0	0.0	2.1179531902693607	0.0	2.07946877058999	0.7650272973215094	0.0	0.974411942392766	1.3791676723097612	0.0	0.703215396141626	0.0	0.9158755486323505	0.0	0.6940685870248876	2.0867294855711003	0.0	0.0	1.8132261063943058	0.0	0.8360930675259697	0.0	0.0	0.0	0.0	0.0	1.2488980036240525	0.0	5.2180383411021225	0.9215244520984218	0.0	4.872059711963829	0.9416585997913285	1.932440153053125	5.8110997428782065	35.01792917974002	154.5618943105767	0.0	0.0	7.770519968228934	1.842670065778715	1.7688614581715565	3.3430003990205277	0.0	0.0	0.0
3L_2947	1.1090409014284448	0.8837669683257918	0.0	0.7806913177757168	0.0	0.35634642288770313	1.5554784729556737	1.0496142142955358	1.1584451812155796	0.0	1.4755065905961045	0.0	0.6866292682591888	1.0648463000850457	2.1401491989727286	0.4622892192304919	2.7039617675257284	0.35033190444627244	0.0	0.0	1.4035008926265677	0.9152279283632796	1.002856134270402	0.8440378432807414	0.0	4.252713231041405	1.4061177370503588	1.6418312328839095	1.7149467037438144	0.6303826801097874	0.0	4.214097208687361	0.9302810192903073	1.8417807220075118	1.6394517673290052	4.753032434693335	1.4631020299077562	1.466579584430009	0.0	0.0	0.0	0.0	2.614785829429676	2.790269400510619	4.017756698939669	3.374766466160542	3.769691928209987	0.0	0.0
3L_2948	0.7660510680283991	0.9156704172526958	0.6283651703972393	0.0	0.0	0.7384206231428261	1.3430252481762925	0.7250030984819921	0.5334508205420495	0.0	1.0191809861595222	1.4425330881027083	0.9485548884843302	0.49034960112266524	0.0	0.6386367710575946	2.4013484051564635	1.2099289089330552	2.546370868586019	2.332453998176021	2.908332838916751	0.0	1.7317643825110085	0.5830047300048252	7.586136790184146	0.0	2.428129550618294	2.2681337863250133	0.8884276172700023	1.3062782213245479	1.4363457525532481	4.73007551201703	3.8554543884324035	1.7810500246573655	4.246587442331343	2.9547684052523966	1.010612747646864	2.0260296181217816	4.06964629890087	0.0	0.0	0.0	4.063767006356951	2.5697746002514847	3.3919072546482387	2.7972747830153954	3.0378253961248367	0.0	0.0
3L_2949	0.0	0.0	0.0	0.0	0.0	0.3065494723946376	0.6690555518162784	0.9029378799506165	0.6643736474598237	0.0	0.8462098261885016	1.796568554061742	0.5906775721497887	0.0	0.7890334865811706	0.0	0.0	0.6027508826985302	0.4530452980059483	1.7429396420001975	0.6036856700476283	1.5746622979235871	1.2940708778148629	0.3630446931978276	0.0	0.0	1.814433747887092	1.4123966619982247	1.1064710632368129	1.084582112139066	0.8944313420190964	2.265753900155476	2.800982360533486	1.9012855098341457	2.820699420628339	1.2266486976261894	2.936835137235369	2.523270441097952	0.0	0.0	0.0	0.0	2.249387576115058	1.2001742653033218	2.3042019734414607	4.064432637719236	4.864355290780891	0.0	0.0
3L_2950	0.0	0.47976541390321786	0.0	0.0	0.0	0.0	0.4222067581960254	0.0	1.257756743054007	1.5899022130643856	1.0679995300802068	0.7558150520567617	1.4909856869101519	0.3853779289589701	0.331945799889794	2.007681993612158	0.4193954104805319	1.5214610834217872	1.1435749158214503	2.9330136348471347	0.7619103347346388	0.0	0.5444146540745735	0.45819789576281955	0.0	4.617291201474577	2.28999277736278	0.8912913349725964	1.3964746555909469	2.053272989009035	2.2577195948386724	2.2876823461555067	2.020064900645128	3.199477589299219	4.004998237800775	3.0963011586358937	1.588531312255535	1.061537994461744	0.0	0.0	0.0	0.0	4.2584205475604895	2.524562095770273	2.908128160044762	5.862527253423568	0.682143548787691	0.0	0.0
3L_2951	0.0	0.0	2.705860515055137	0.0	0.0	2.119853552037211	0.0	0.0	0.0	0.0	0.7314646848850137	0.0	0.0	1.0557695483122258	0.9093885271543415	0.0	0.5744813984072159	1.563055535988416	0.0	1.0043992687973324	1.0436530863743994	2.72227957157853	0.0	1.2552648947849516	0.0	12.6493892874852	1.0455989902023193	0.0	1.2752463712226885	4.687569727599699	3.092589660359433	2.3502241330414875	3.4588173832967346	2.1912976557935937	3.657323424425069	2.120632909960754	4.351891636737741	0.7270392287102557	0.0	0.0	0.0	0.0	2.9165595641182285	3.4581064239168176	3.3195911113566137	1.0037999852240642	8.409507901760502	0.0	0.0
3L_2952	0.671317554685528	0.5349561763900301	0.0	0.4725630819732495	0.0	0.4314026812280602	0.7061642204667293	0.3176728860028943	0.4674817585111716	0.0	0.8931442249294416	0.421380865094916	0.8312520859232031	0.6445659608841279	0.18506592048087528	0.27982995740876115	0.4676413903221707	0.4241213414550874	0.6375641580812277	1.226406995425502	0.42477909787793955	0.0	0.0	1.0218151923584982	0.0	2.5742252096963854	0.4255711036539705	0.9938227950351793	1.0380805848462968	1.1447376524590223	1.2587204150353648	1.2754252028484072	2.5340029407948794	2.0067388967805755	2.729051798395516	2.5893677109298934	1.4760592924751854	2.9591352885878934	7.132749018533734	0.0	0.0	0.0	0.395691364217994	4.222470128135079	1.3511126791224124	2.042792081680306	1.140922919932083	0.0	34.23719528896193
3L_2953	0.0	0.0	0.0	0.6227496164173737	0.0	1.137015837692581	0.31019738542068565	0.0	0.3080266919913892	1.168108989241132	1.5693290333717818	0.5553010425777074	1.0954345301229433	0.5662781262558987	0.7316466439368443	1.1062903892792495	0.30813187440285966	1.6767374311342977	0.840190124942993	0.0	0.0	0.7300681182757075	0.799968257259552	0.0	0.0	0.0	0.0	1.309672270230442	0.6839978731770132	1.5085497813130808	0.8293788549529179	2.5211572363830723	2.9683032703578114	1.1753359741957337	3.9233225834294547	2.274867716442289	1.5561357088834225	3.119668778526446	0.0	0.0	0.0	28.198881068399206	2.08578837142739	2.596731494068416	2.492718768477278	2.6920172857660343	0.5011742261531655	0.0	0.0
3L_2954	2.9731377008726163	0.0	1.2193809629634373	1.0464459816735916	0.0	0.0	0.0	0.0	0.0	0.9814240954336791	0.3296304842271814	0.46655391613693364	0.4601821631092668	0.47577666377315164	0.6147163084236625	0.0	0.25888684095015096	0.4695881782115312	0.35295629130471007	0.9052538671313637	0.4703164477186831	1.2267801192920988	0.6721188951440754	0.5656781299925514	0.0	0.0	1.8847734337414968	2.2007260195138376	2.0113893485153	1.6899417413708935	1.3936582972840388	3.530384697194491	3.117393559714297	2.221866175025286	3.0216127720824955	2.229853275654462	1.6342964296669908	2.293453239437173	7.897397017942887	0.0	0.0	0.0	0.0	2.8050775019538143	0.5983820944929101	1.583249044169934	1.2632326249194952	0.0	0.0
3L_2955	0.0	0.7666830225711482	0.7891871884930195	0.6772631255286886	0.0	0.6182732832830806	0.0	1.8211167133214006	0.3349903631647277	1.2703615131275985	0.0	0.0	1.1913253643594168	0.30792415089145586	0.7956926504522187	0.4010438368986799	0.6702095058159943	1.2156757744082622	0.9137376805317223	0.5858831456066088	0.608780563828207	0.7939759457047489	0.4349974596148359	1.0983259864477557	0.0	0.0	1.219831285134953	0.7121583954216761	1.1158092881080952	1.6406034029942653	2.705940079662876	0.9139504250440695	2.82462166210423	1.5977764065305595	3.5556314090256147	4.535670990673011	0.8461774252132526	2.12047162681735	15.333660451422965	0.0	0.0	0.0	1.7012787094326547	1.6137377494611629	2.3236486240514673	1.7566007199720817	3.8153179018258747	0.0	0.0
3L_2956	1.3742530934437134	0.0	1.1272522358766286	4.83691564980189	0.0	0.8831237393684598	0.9637250981867224	0.0	0.0	0.0	0.0	0.0	0.0	0.8796599656809462	0.7576963001689663	0.0	0.4786539714231134	0.8682181203546533	0.6525782845961768	0.0	0.0	0.0	0.6213378348016789	1.0458781237176553	0.0	0.0	0.0	3.0516795834091166	2.656316383006609	0.0	0.0	0.6527302236612749	2.305490387027282	2.282217771593272	2.0315045729167935	4.12275928033114	4.23029406647472	1.2115282241249679	7.300719558919727	0.0	0.0	0.0	3.2400766375327077	4.610032987667298	2.212688485102743	2.5090778436382832	1.5570543241461678	0.0	0.0
3L_2957	0.0	1.4319098240469208	0.0	1.2649030881849954	0.0	0.0	1.2601200239120376	0.0	0.625650989854944	0.0	0.0	3.383713061132416	0.0	1.7253008234515772	0.9907267971784101	0.7490169901021899	0.0	1.1352397490121144	0.0	0.0	2.2740007131266236	0.0	0.8124311058422246	0.6837696604290463	0.0	0.0	1.1391203075078054	2.660151777619824	1.3893079968012572	0.0	1.6845997929963774	0.8534782653224954	1.5072734989967589	1.193646743588446	0.6640741212971227	1.5402055250252595	1.5803790254624346	4.75240598473654	0.0	0.0	0.0	0.0	3.177424862375138	4.5208910374842155	3.6165046858327914	1.093582681849677	2.0359284363010928	45.25542159950762	0.0
3L_2958	0.0	0.7636852394916911	0.0	0.6746149803653311	0.0	0.30792789621967703	0.33603200637654335	1.3604970167701667	0.0	1.2653943126852616	0.4250074376301585	1.2030979772915256	0.0	0.613440292782783	0.0	0.7989514561090025	0.3337944703941829	0.0	1.3652473555158722	1.1671846048350623	0.6064001901670997	0.7908714454282885	1.7331863591300791	0.3646771522288247	0.0	3.6748763404111453	1.8225924920124883	0.7093738073652864	1.1114463974410058	1.0894590209522035	2.6953596687942043	1.8207536326879898	1.6077583989298758	0.6366115965805045	1.416691458767195	2.053607366700346	0.42143440678998256	2.112180437660684	5.091234929944608	0.0	0.0	0.0	1.1297510621778266	2.8129988677679556	1.1572814994664933	2.0413543394527305	2.1716569987211654	0.0	0.0
3L_2959	0.7722055425825024	0.3076756458727158	0.0	1.0871630827248482	0.0	0.4962354093143188	1.0830521188506737	0.0	0.26886828927603773	1.019611201856508	0.0	0.0	0.4780878017809727	0.7414336241928012	0.6386348541357993	0.9656513936667174	0.2689601001994716	0.4878598039232905	1.833448913952869	0.4702385990651657	0.0	1.9117710034809527	2.4439483927478136	0.29384430271746037	0.0	0.0	2.4476372076884787	0.5715890082976434	0.2985217560864705	1.7556971935004793	4.343656177026577	1.46710063503451	3.8864292110237786	2.308318749888431	1.1415212368610905	0.9928356976060746	2.716618765886277	2.042306793692703	0.0	0.0	0.0	0.0	2.275786343352073	1.942815178049297	2.7974928496082763	2.3497901355434143	1.749846494716251	19.44813959096673	0.0
3L_2960	0.0	0.0	0.0	0.0	0.0	0.0	0.0	0.0	1.7668487580996766	3.350151091814241	0.0	1.5926102882624624	0.0	0.0	0.6994572211963517	0.0	0.0	0.0	0.0	1.5450696826426873	0.0	0.0	0.0	0.0	0.0	0.0	0.0	1.8780781701208282	1.9617143971396638	2.8843596750365017	0.0	1.2051183787783475	2.1282826631796885	0.8427195436100623	0.0	2.1747829566609256	1.1157541359890069	1.118406101307909	0.0	0.0	0.0	0.0	4.48655021975123	1.0639225975031865	1.0213069133490533	2.316221705035651	1.4373739063740634	0.0	0.0
3L_2961	0.9441372851143539	0.3761796995377504	0.0	1.329220194363894	0.0	1.5168058447261632	1.3241939234329887	0.0	0.6574637520509582	0.0	1.2561130836738796	1.185255422543558	0.5845341613454574	0.6043426613220213	0.0	0.7871025997684029	0.6576882573444706	0.29824095101165715	0.8966666953600009	0.5749373318308304	0.5974069670078419	0.0	0.8537411620714903	1.0778064138966323	0.0	0.0	0.5985208395379994	0.0	2.919901552599253	1.0733017897092683	4.425643523973534	0.4484377326270738	0.39597863109236886	3.763021937414423	2.0935218061231327	0.8092605300980177	2.075921601243029	3.329369164448197	0.0	0.0	0.0	0.0	1.6694944192140557	1.5835889509831713	4.560473705524741	2.0110800166218636	3.209175331796638	0.0	0.0
3L_2962	0.0	0.0	0.0	0.0	0.0	0.42800304053359994	1.401198678763059	0.6303389710850906	1.85519119600466	1.7588293232024765	1.772211720226843	0.8361204013377926	0.0	0.4263243339108607	0.3672150411280846	0.5552495513583625	1.3918685185322655	0.42077908088383803	0.0	0.0	1.6857266156003883	0.0	1.204517422139994	0.0	0.0	0.0	1.6888696733050503	0.9859910393134347	0.5149500292491617	3.7857220734854082	1.2488011508951407	0.0	2.234696796338673	1.7697110415811306	0.9845620667926905	2.8544026306174644	1.7573127641826853	1.7614896095599561	14.153079710144928	0.0	0.0	0.0	0.7851462884564653	1.6756780910675186	1.0723722590165061	2.4320327902874337	1.5092426016927665	0.0	0.0
3L_2963	0.0	0.949347861309138	1.3029516284419747	0.0	0.0	0.5103859977847206	0.5569681505560659	0.3758339944253295	0.8296059139619024	0.0	0.35222181521034684	0.0	0.0	0.508384170055725	0.21894869594156696	0.0	0.2766297336465077	0.25088577732542516	0.0	0.0	2.0101989453692255	0.0	1.0772741688614333	0.906670593154782	0.0	0.0	0.503486746416282	1.1757767416310563	0.3070343661109713	0.9028812203775958	0.0	2.6406385214838575	1.3324180509601937	2.110348876545224	1.7611090760517343	1.0211472793913416	1.0477820758574663	3.150817448078729	0.0	0.0	0.0	0.0	2.3406823894359947	1.6651802157940345	1.9181772099063878	2.90015575769856	2.699617356235927	0.0	0.0
3L_2964	0.0	0.0	0.0	0.0	0.0	0.685699255186612	0.0	0.0	1.1145685026061956	0.0	0.47320701860649994	0.6697699340276615	0.0	1.0245147249403357	1.1766228570756214	0.0	1.1149490962557111	1.3482516479342828	1.5200784117247905	1.2995536033372534	0.6751713044633684	0.0	0.0	0.8120694965826898	10.566758667912136	0.0	2.02929050862949	2.3694691062299347	0.8249961287056661	0.0	0.0	2.027243106486519	1.790092340123273	1.772022375113888	1.577356728688333	1.8292036013360502	2.8153726478851904	1.4110321643841184	0.0	0.0	0.0	0.0	1.8868121516237215	2.237155483648407	3.00656393037279	0.9740836600193467	3.626913000149792	0.0	0.0
3L_2965	0.0	0.0	1.0642955863874892	0.0	17.47130774485601	0.8338015824053192	1.3648520746024504	0.0	0.9035340922839002	0.0	1.1508274449329068	0.0	0.8033089903932279	0.0	0.0	0.0	0.0	0.4098642185422245	0.0	0.0	0.8209997280848901	0.0	1.1732726610574848	0.49373309519598685	0.0	0.0	0.82253049202787	2.881244328750746	0.5015924054094534	0.7375043531194443	0.0	2.465101861090278	1.6325471566688028	1.7238053554840025	0.9590228707774223	0.5560720847364886	2.2823049134258984	0.5719323948456537	0.0	0.0	0.0	0.0	0.7647798680571182	0.0	0.0	1.5792978062921754	2.940186751841917	0.0	0.0
3L_2966	0.812389921165682	0.0	0.0	0.5718686815659045	0.0	0.5220587302498003	0.0	0.0	0.0	0.0	0.7205545387730397	1.0198618087249176	1.0059334987423316	0.7800166798766824	0.44791228085891654	0.6772682628434782	0.5659127332006116	0.5132472713465442	1.1573152508226197	0.4947090863217884	1.0280865007307638	0.0	1.4692158148741057	1.5456775220835586	0.0	0.0	0.5150016902355473	3.0066680681748754	0.6281127304066672	4.155887141989948	2.2848466532784806	0.7717231381504034	1.3628909861661114	0.5396533504324296	0.6004621156441997	2.0890026544260394	2.5007389683651517	0.0	0.0	0.0	0.0	0.0	2.8730576813256135	4.087832532402034	1.3080311280015715	0.4944139138359162	1.8409057919222342	0.0	0.0
3L_2967	1.1150957198165892	0.4442959508644222	0.0	0.0	0.0	0.3582918992637961	1.1729779658435073	0.0	1.1647697226962836	0.0	0.4945207105273569	0.0	0.0	0.0	0.30740476600349215	0.0	0.7767783057626232	1.0567336335208308	0.0	1.358086727418413	0.0	0.0	0.0	0.0	0.0	0.0	0.0	2.476192237038289	0.43107736752432096	1.2676485196020293	1.0454022373280523	2.6481900680161132	0.46767994827833914	0.37036718795601464	3.296804736849046	1.9115926625427242	0.9807265653916111	0.49152879611621475	0.0	0.0	0.0	0.0	0.6572653188170592	0.0	2.2442731535377285	1.0179573098564327	3.1585604948984187	0.0	0.0
3L_2968	0.8578860315564797	2.05088379418971	0.703694211650671	3.0194746452298458	0.0	0.5512954809813257	0.0	0.0	1.1948028703705196	0.0	0.0	0.0	0.0	1.0982663974742508	1.1824915570102827	0.0	1.4940135772368266	0.0	2.036880242522368	0.0	0.0	0.7079642007990367	1.1636220108877784	0.6528959165734821	0.0	0.0	0.0	0.6350099798168427	0.0	0.9752507686682745	2.4128044637525994	3.259767179278638	3.2382375697732257	3.419252694969493	2.5363587019930707	2.2059926525738054	1.886276680723452	0.3781520104527266	4.557519542643798	0.0	0.0	0.0	0.0	1.4389208669066547	1.3812845338399518	1.5663074323167234	4.374003759893632	0.0	0.0
3L_2969	0.0	0.30835569940006313	0.6348135025847701	0.5447830161933482	0.0	0.24866611764503438	0.8140844865563717	0.0	0.5389251342987962	0.0	0.34321330020180946	0.0	0.0	0.24769080340889915	0.4266976164671144	0.0	1.6173274860115998	0.48893811735160214	0.7350005497804113	0.4712779644562159	0.0	0.638665526265503	0.6998143532483703	0.8834813547444451	0.0	0.0	0.49060944093484254	0.5728523878549795	1.1967263073172811	0.0	2.9021712884711826	0.7351716791284392	2.596679573895268	2.313420812171102	2.002077584510555	0.9950301560472625	3.062951202490819	1.3645472609579286	4.111409325334175	0.0	0.0	0.0	0.45616329989261	1.622591141755728	0.623039140066426	1.8839870894132738	0.8768570846588855	0.0	0.0
3L_2970	0.0	0.4149405141278946	0.0	0.7330902112956592	0.0	0.0	2.1909543819197186	0.4928080334805893	0.3626037604258099	0.0	0.0	0.0	0.0	0.666612937663891	1.148375909370173	0.8682040998507644	1.0881827380919347	0.3289711106123909	0.0	0.6341777409954688	0.0	0.0	0.0	0.39628715395165465	0.0	0.0	0.0	0.7708619130387593	1.6103812259502144	0.0	0.0	0.0	1.3103384656670356	1.3835854329761124	1.9243618046511053	0.44632256981823953	0.9159281881158958	1.8362103995979433	0.0	0.0	0.0	0.0	3.0691930545143316	1.7467588343965637	2.095989968759689	3.802796119931063	3.539842430993869	0.0	0.0
3L_2971	0.0	0.0	0.0	2.1260971192659692	0.0	0.48522833923710657	1.5885431724732155	0.0	0.0	0.0	2.009161777706341	0.9479122233281198	2.804899598618867	1.4499755534121694	0.0	1.2589761854582713	0.5259885138836247	0.9540770287446235	0.0	0.9196163360645938	0.0	0.0	0.68278251901959	0.5746529986600242	0.0	5.790817153790206	0.0	1.117821018075613	1.16760080569126	2.5751307265113312	4.247308905077743	2.869117323228302	1.2667412523916075	1.5047450630819226	0.0	1.9416269280355396	0.6640902620858783	1.9970060884721625	0.0	0.0	0.0	0.0	0.8901227176585927	2.5329617478449244	2.4315033352931255	2.297669097416758	0.0	0.0	0.0
3L_2972	NA	NA	NA	NA	NA	NA	NA	NA	NA	NA	NA	NA	NA	NA	NA	NA	NA	NA	NA	NA	NA	NA	NA	NA	NA	NA	NA	NA	NA	NA	NA	NA	NA	NA	NA	NA	NA	NA	NA	NA	NA	NA	NA	NA	NA	NA	NA	NA	NA
3L_2973	0.0	0.0	0.0	0.0	0.0	0.0	0.0	0.0	0.0	0.0	0.0	0.0	0.0	0.0	4.504504504504505	0.0	0.0	0.0	0.0	0.0	0.0	0.0	0.0	0.0	0.0	0.0	0.0	0.0	0.0	0.0	0.0	0.0	0.0	5.427113860848801	0.0	7.002801120448179	0.0	0.0	0.0	0.0	0.0	0.0	0.0	0.0	6.5772165219679035	0.0	0.0	0.0	0.0
3L_2974	0.0	0.0	0.0	0.0	0.0	0.0	0.0	0.0	0.0	0.0	0.0	0.0	0.0	9.228667934070396	7.94912559618442	0.0	0.0	0.0	0.0	0.0	0.0	0.0	0.0	10.972491962649638	0.0	0.0	0.0	0.0	0.0	0.0	27.03287197231834	0.0	0.0	0.0	0.0	12.357884330202669	0.0	0.0	0.0	0.0	0.0	0.0	0.0	0.0	11.60685268582571	0.0	0.0	0.0	0.0
3L_2975	1.4720602955897073	1.173048048048048	1.2074800977092894	0.0	0.0	0.47298834509418847	0.0	0.0	1.0250906308253978	0.0	0.0	0.0	0.9113817915031874	1.413399593506277	0.0	0.6136091138134456	0.5127203351550287	0.9300102208123266	2.796092181567042	0.0	1.8629050887115404	1.2148070400497586	0.0	0.560157247342474	0.0	0.0	0.0	1.089623731133165	1.707221718591815	0.8367241579835617	1.3800565271153504	2.0975573944142045	0.6173937094989727	3.9114334132243607	0.544022283152718	4.416180886769122	0.6473384356548831	3.244385266857177	0.0	0.0	0.0	0.0	0.8676691716275651	1.8518004129514922	2.3701681160244696	3.135593827717933	2.5018075559591804	0.0	0.0
3L_2976	0.0	0.9221553352219075	0.0	1.6292047330352541	0.0	0.0	0.5410147033729994	0.7301376813324312	0.5372288008575031	1.0186483961890327	0.3421329939374034	0.9684995520689572	0.0	0.24691116600440152	0.6380317995048874	0.643159694365368	0.5374122493126363	0.9747982484435153	1.0990305671173572	0.46979455883941956	0.48815501616378887	0.0	1.3952232022269995	0.29356682934378947	0.0	0.0	1.9562607484301495	0.5710492641916021	1.491199329270471	2.1925491391920526	2.89303634579422	1.4657152708843355	0.9706898265493763	1.024950681935562	1.4255541414058472	1.6531636261681253	1.3570267489649108	1.3602521798721308	0.0	0.0	0.0	0.0	1.8189098781994282	1.2939870685402306	2.484312189600719	1.878057007293622	1.748194137308587	0.0	0.0
3L_2977	0.0	0.0	0.0	0.0	0.0	1.0915115656019736	0.0	0.0	1.182796881721613	0.0	1.5065232456536806	0.0	0.0	0.543615228271645	0.0	1.4160210318771822	0.0	0.5365443581609577	0.0	0.0	2.1495058715902386	0.0	1.53590579122494	0.0	0.0	0.0	2.1535136513383875	1.2572581513074983	0.6566237379199289	0.0	1.5923729159023277	3.2270113760218533	1.4247547142283985	3.3848942999056972	1.2554360380447338	0.7279419044124926	0.0	2.2461128770549688	9.023446523446523	0.0	0.0	0.0	0.0	2.848923712233065	0.6837023411609047	1.0337122508960217	0.9622336753689157	0.0	0.0
3L_2978	0.0	1.9087466406059126	0.0	0.8430626984042677	8.063352145133889	0.3848158292606029	0.8398747679531001	0.5667352586350193	1.667995016197691	0.0	0.0	1.503505046138811	2.9659431866167743	0.38330651082139444	0.9904847432333383	1.4976679811864944	0.0	0.7566415918165277	1.7061422485862905	0.0	1.515630086833479	0.0	0.0	0.0	0.0	0.0	0.0	0.8865006168271292	1.3889685616688845	0.0	2.2455842830657793	1.7065394877594189	1.0046034950557434	0.7955700748862156	1.7704316666489626	2.05310563023157	1.5799929079385004	3.695412683627696	6.362488802019709	0.0	0.0	0.0	1.411843802355139	1.5065954984433103	3.3745796960988512	0.0	1.3569540127606599	0.0	0.0
3L_2979	0.0	0.0	0.0	0.0	0.0	0.0	0.0	0.0	8.013032395888674	0.0	0.0	0.0	0.0	7.365603515455246	6.34437254155564	0.0	0.0	0.0	0.0	0.0	0.0	0.0	0.0	0.0	0.0	0.0	0.0	0.0	0.0	0.0	0.0	0.0	9.652211514702248	0.0	0.0	0.0	10.120361458829866	0.0	0.0	0.0	0.0	0.0	0.0	0.0	0.0	7.003036516633613	13.037588671899956	0.0	0.0
3L_2980	0.0	0.7058637513552585	0.0	0.0	0.0	0.5692270289713219	0.0	0.0	0.0	0.0	2.356971134960167	2.224013788885491	0.0	0.0	0.9767628126861954	0.0	1.8511297969637646	1.1192388996404221	2.5237586640634935	1.0788126587877382	0.0	0.0	0.8009801433818534	1.348264281641083	0.0	0.0	1.123064762877229	0.0	3.424315337254996	1.0069719718414385	0.0	5.048692535886738	0.0	0.0	1.3094284083112042	0.0	0.0	3.9045185900377297	0.0	0.0	0.0	0.0	2.088426701496055	0.7428617485999842	1.4262124731408536	0.5390844879085506	2.0072326614489993	0.0	0.0
3L_2981	0.0	0.0	0.0	0.0	0.0	0.0	0.0	0.0	4.848795171375817	0.0	0.0	0.0	0.0	4.457027127249908	0.0	0.0	0.0	0.0	0.0	8.480325644504749	0.0	0.0	0.0	0.0	0.0	0.0	8.82818238318549	10.308088138276819	0.0	0.0	0.0	0.0	0.0	0.0	0.0	0.0	0.0	0.0	0.0	0.0	0.0	0.0	0.0	0.0	0.0	0.0	0.0	0.0	0.0
3L_2982	0.8593900393256882	0.3424132187938289	1.4098557943099348	0.6049536508710849	0.0	0.5522619877852902	0.30133304919635684	0.8133406078517299	0.0	0.0	0.0	0.0	0.0	0.5500959147236912	0.47382585952010914	0.3582255170053951	0.0	0.27147037476376645	0.4080902421378966	0.0	1.0875655584518635	0.0	0.7771080142838669	0.6540405447582183	0.0	3.2954054139556463	1.0895933376161615	1.9083697535098736	0.33222582532203976	0.9769605350930086	0.8056781618678326	1.2245557719844498	1.4417398686055953	0.0	1.5880033335365977	0.0	2.2675003408808845	1.8940748489892005	0.0	0.0	0.0	0.0	3.5458219478679074	2.882887038395731	1.7296326758330742	1.3075445109072223	0.48685245215895695	0.0	0.0
3L_2983	0.7453186535371333	0.29696290101870154	1.2227181770934876	0.5246549528004665	0.0	0.0	0.0	0.7053816066878924	0.25950675084754254	0.0	0.0	0.0	1.8457663771966641	0.47707877414990646	0.4109324468150681	0.31067634924719084	1.0383814602805204	0.47087335187852336	1.0617667969383742	1.8154627501083607	1.4148108435630444	0.615068791753945	0.0	0.5672262836096817	0.0	0.0	0.9449658503516172	0.0	1.1525109366805018	1.2709250932424787	0.0	0.7080093379351581	1.2503701095524276	2.970596001072781	0.2754438502202449	1.2776891203493712	0.3277538377270429	1.3141314202383336	0.0	0.0	0.0	0.0	0.878618927024416	1.250113096169169	1.800059257950772	1.3607846538327135	0.8444599018138028	0.0	0.0
3L_2984	0.0	0.8041964040625859	0.0	0.47360082686915567	0.0	0.43235003820028756	0.7077149516673151	0.0	1.1712708621495247	0.0	0.0	0.42230621423594245	0.4165387545574546	0.21532714092670427	0.37094464763967916	0.8413333855333959	0.0	0.4250527086611375	0.31948212203603654	0.40970005858710834	0.8514238190240775	0.5552165033441799	0.3041877651300561	1.2800738633340916	0.0	2.579878188471453	0.42650565452666656	0.9960052222545813	0.5201801009159799	0.7648343250302664	0.6307422776961457	0.3195565066977446	1.410870884320326	0.44692126221648093	1.2432021705315335	0.28833932694680947	0.8875804244019054	1.1862534107751193	0.0	0.0	0.0	0.0	1.9828014970627172	1.97481323203858	0.8124478273086897	1.4330946261735817	0.381142792631717	0.0	0.0
3L_2985	0.0	0.29255916716596764	0.0	0.5168747190785902	0.0	0.4718547600849754	0.2574601127345745	0.34746066710502305	0.7669753896004887	0.9695164633590644	0.0	0.0	0.0	0.23500202947752655	0.20241931566077762	1.5303462769613345	0.2557457633412591	1.159726645935084	0.6973477355166454	0.0	0.4646100917772191	0.0	0.9959461009905282	0.0	0.0	0.0	0.9309527258482003	1.6305184352936368	0.567710038237542	1.6694376549342484	0.0	0.6975100982024468	0.9238710542083188	0.24387869356720193	1.0854369100650394	1.88811294439885	1.614467488564081	0.32366096281109646	3.9007888955462353	0.0	0.0	0.0	1.298384515362399	0.0	0.5911219162942993	0.22343420881410417	0.4159686020243694	0.0	0.0
3L_2986	0.0	0.0	0.0	0.0	0.0	0.0	0.23217664630771567	0.31333883744335184	0.23055192493911755	1.7486132404120258	0.5873059687905607	0.0	0.8199112159139846	0.21192402388112486	0.9127052217691148	0.8280366131293154	0.23063065190682772	0.4183350040936171	0.9432986928898673	0.806449986995994	0.4189837866682041	0.546441637628758	0.5987605178272561	0.5039372237337398	0.0	0.0	1.2592949610487476	0.9802639537142886	0.2559794823229657	1.12911986198241	1.241547544318281	0.314506106686447	1.110858329126883	0.2199289691009915	1.2235541016470017	1.418911479220893	0.5823684967528734	0.8756290373065837	0.0	0.0	0.0	0.0	1.5611716015235941	0.2776574980921459	0.799607573925586	0.4029844057930459	0.3751190581000527	0.0	0.0
3L_2987	0.0	0.0	0.6738576714214738	1.1565797300380989	0.0	0.7918809397504513	0.0	0.7774920105892857	0.0	0.0	0.7286452299240024	0.5156566242539093	0.5086142727845844	0.525850024733356	0.22647081470610883	0.0	1.4306676018654645	0.7785153432139386	0.7802067173301701	0.5002638892015538	3.1188908725034836	0.0	1.11428459363378	0.6252132172449936	0.0	0.0	0.5207843470556884	1.2161712836177105	1.905496337493127	1.4008504002439721	1.5403345853172843	1.1705825579687115	1.03364557698923	0.0	1.214408716540004	2.112458859863704	1.8062988023552546	1.0863552477259324	4.364281325065639	0.0	0.0	0.0	4.357976382382794	1.0334331113002293	1.322718254794953	0.7499481035912314	1.3961821956333285	0.0	0.0
3L_2988	0.0	0.8291763956697091	1.7070298133610418	1.4649355230603558	0.0	0.3343347886146567	0.7296980312528207	0.4923896016966958	0.36229588204718477	0.0	0.46145468976401205	0.0	0.0	0.33302346609891054	0.2868502125560075	0.0	0.3624195958535864	0.0	0.0	0.0	0.0	0.0	0.47045469257855843	1.5838027031631827	10.30432802385658	0.0	0.6596306938826774	0.0	1.2067604166654098	1.1828874744577629	0.9755016419643637	0.4942238819358453	0.4364086292998469	1.0368079971903885	0.38454557480334345	0.4459436077551377	0.0	0.45866282906535344	0.0	0.0	0.0	0.0	0.0	0.8726378511467444	1.2565261875973495	0.31663060455167896	1.7684184167573913	0.0	0.0
[truncated: 265 more columns]
