# Supplementary material for: Convergence of topological domain boundaries, insulators, and polytene interbands revealed by high-resolution mapping of chromatin contacts in the early Drosophila melanogaster embryo
Source: eLife. 2017 Nov 17;6:e29550. doi: 10.7554/eLife.29550 (PMC5739541; doi:10.7554/eLife.29550)
Supplement: Supplementary file 3. [file elife-29550-supp3.zip › local_HiC_maps/nc14_all_dm3_CompressedBinCounts_500bp_VC_chr3L_18179635-18227044.txt]

3L_36279	3L_36280	3L_36281	3L_36282	3L_36283	3L_36284	3L_36285	3L_36286	3L_36287	3L_36288	3L_36289	3L_36290	3L_36291	3L_36292	3L_36293	3L_36294	3L_36295	3L_36296	3L_36297	3L_36298	3L_36299	3L_36300	3L_36301	3L_36302	3L_36303	3L_36304	3L_36305	3L_36306	3L_36307	3L_36308	3L_36309	3L_36310	3L_36311	3L_36312	3L_36313	3L_36314	3L_36315	3L_36316	3L_36317	3L_36318	3L_36319	3L_36320	3L_36321	3L_36322	3L_36323	3L_36324	3L_36325	3L_36326	3L_36327	3L_36328
3L_36279	45.85283989563894	41.69251602660316	55.55156407280366	16.75530221538606	69.2986285801404	48.36972268186895	39.29041510323557	34.233854886112525	5.94648048632696	35.40554932417887	0.0	0.0	20.258539480854665	15.861686097232136	41.97035717613364	0.0	32.0462080683379	22.189923555713353	3.065169801211478	6.26119188048637	25.965977645024314	0.0	0.0	0.0	21.816888671689643	18.231823100266823	19.76002113004926	0.0	0.0	5.93988244972632	19.216221565596815	0.0	31.123948010557243	15.494411165892464	0.0	0.0	0.0	7.730424632225049	14.636552447890216	0.0	0.0	5.361361099465043	0.0	6.416924252701044	6.130339602422956	5.781122092673701	4.986789993307728	22.665547744126364	0.0
3L_36280	41.69251602660316	7.581933405149407	41.08248716879434	45.70517601977388	25.204407746826764	44.8606575200184	39.298065106176225	51.360780534450946	20.546386820552613	24.466778750267846	177.00368167657888	0.0	3.6840879819155488	20.191531094957885	27.476855328861323	30.66205509358059	11.655435489029438	23.203073297499717	22.853896489017195	21.064473228762456	18.8880242371127	12.573719718710802	0.0	0.0	9.918698412849555	15.472437620657384	9.58248169027311	28.354958715180107	0.0	14.042455744660625	6.989077469730305	20.32704472646767	18.597147618012645	9.392380600300857	0.0	0.0	0.0	14.058054140378106	9.31598324613573	0.0	54.08445829006576	7.799861786449144	3.4158605235831008	1.1669406643346525	2.2296484379528976	6.307906582426677	12.696118760220374	2.0609055289149167	0.0
3L_36281	55.55156407280366	41.08248716879434	13.161230699503857	21.652649282837192	33.582628377992634	37.89519314711141	46.01436282801101	41.47494871622592	34.580501534461725	26.880539678879355	26.20462668888819	0.0	19.634876383727008	31.173800342484764	38.64437695162579	40.85445735747923	14.494507668681646	18.818452119584993	18.07241502820832	13.65398969578911	25.166609948584618	16.194916203594445	0.0	0.0	13.215782181354717	16.688855481727003	14.363778763333976	20.989142736245398	61.76804862380788	10.07478851339779	8.794971924897562	24.504550237036383	11.85084653828872	13.7659616325129	47.60106499449415	0.0	31.734043329662764	10.614292832105614	15.368126930325404	0.0	0.0	4.7632846710397665	7.5855498309939495	5.182814987913157	6.931885216299081	6.070078212490839	4.833270688774906	3.2036352289670136	3.202787706419668
3L_36282	16.75530221538606	45.70517601977388	21.65264928283719	12.24526781625241	0.0	40.65251888309502	21.535943489684282	56.29299377399489	26.07517734379991	28.462958822896223	0.0	0.0	44.41661003548887	27.048436020788653	21.471220283064298	0.0	23.420311686876055	16.217048983596456	17.920930167959437	17.15948713724844	15.813917006033327	22.738952280034745	0.0	0.0	3.9861060288259247	16.6554408995004	9.62746986722275	0.0	279.4545048066175	19.534683831142193	14.043780080021458	11.669986777904981	12.997883944493836	24.534838338062894	0.0	0.0	35.89323914947381	12.711648955102456	18.71944051336194	0.0	0.0	9.795601069836367	10.295692282349066	4.6896770360115605	2.2401162709949296	8.450028223094266	7.288985686618807	2.070581141726724	0.0
3L_36283	69.2986285801404	25.204407746826767	33.58262837799263	0.0	104.73287879263938	14.620492228111845	89.07098957869422	38.80390832964696	62.90952980518717	32.10561462988647	0.0	0.0	0.0	39.953653761636495	0.0	0.0	58.11875405015067	0.0	32.42731417527612	0.0	13.081026494311063	10.449615610889754	0.0	0.0	0.0	9.184747991180805	9.954616901545853	0.0	0.0	26.93131168953584	9.68066393865557	0.0	13.439559612510617	7.8057065959781875	0.0	0.0	0.0	11.683198392391903	11.06030743230539	0.0	0.0	0.0	14.194061204791916	0.0	18.529893814443497	0.0	7.5366696662611945	0.0	0.0
3L_36284	48.36972268186896	44.86065752001841	37.89519314711141	40.65251888309502	14.620492228111845	1.5307427485271832	31.08531260426532	40.62708721660575	43.28290958005729	38.095955195571186	0.0	0.0	32.05580959191031	30.675958693427255	30.99189013073884	17.786346844435275	17.578724118624745	26.919129084246343	25.544004851162192	27.74046025386484	13.695630856365884	19.693052415101246	70.5895640388525	0.0	25.315870139252244	20.51474771556264	22.234301315221458	21.930738342167764	0.0	15.664813101548406	16.21680681478873	20.213566436181473	22.513615108737007	16.34490628974877	41.447083472353754	0.0	10.361770868088438	15.494027052571234	15.439959324971156	0.0	0.0	11.311297192004405	11.88876868022779	4.0614912482648124	9.053571339652425	5.488605411228272	7.3647239612030555	8.368384411062694	4.183085276376444
3L_36285	39.29041510323557	39.298065106176225	46.01436282801101	21.535943489684282	89.07098957869422	31.085312604265322	8.416799932665601	3.6667913375721444	38.215684226348955	36.405999708752006	0.0	0.0	43.39788044751895	22.652622041001248	35.96359046101727	0.0	30.205756118725102	33.27470646955365	26.264849489280003	14.754010408283708	14.833163988044472	29.623222236375543	0.0	0.0	14.020853683044583	28.64124625873721	16.931981408684415	0.0	0.0	15.269312499204725	19.210345045240366	6.841395918423195	32.38440671766894	17.7024832158331	0.0	0.0	0.0	8.28006491570894	9.406334852978986	0.0	0.0	16.079164618487365	12.071463061323033	10.997077526647294	5.252969897856	7.430598212693444	4.273084269494879	9.7108355931257	8.494733265375467
3L_36286	34.233854886112525	51.360780534450946	41.47494871622592	56.29299377399489	38.80390832964696	40.62708721660575	3.666791337572144	9.584658412358841	38.84701181015753	46.25928886520413	0.0	0.0	15.125080635586139	29.605944873730643	20.36786877828196	31.470886283099503	15.551760925889639	26.9214680069416	18.87982885950043	27.463409389447506	16.15522456731462	30.972961379040132	0.0	0.0	16.288548376785073	20.417893016365962	17.21169972665362	0.0	0.0	7.760781665929392	10.760162435412127	26.82417824129958	17.42791813061179	15.42422598341973	0.0	0.0	18.33395668786072	18.03611262614457	9.561728607544588	0.0	0.0	3.0021050760793466	3.5059671560996812	3.593169815361376	9.153856416727482	7.553352566327068	6.515514183902064	6.345809830040174	0.0
3L_36287	5.94648048632696	20.54638682055262	34.580501534461725	26.07517734379991	62.90952980518716	43.282909580057286	38.21568422634894	38.84701181015754	3.8558822370378927	41.324499808254316	84.15170870044517	0.0	21.01802374353597	39.76947418584001	37.0122372253624	21.86619202452512	14.96142321702018	23.74124631471108	25.83816420876823	23.141719892622415	12.347239392991753	20.623554053483332	0.0	0.0	26.87881882586812	20.4916038214792	21.355016818784144	13.480613529682964	99.17879953981038	15.406415462494815	15.783165227394292	16.566779341474664	15.56876504404	19.424309027092626	0.0	0.0	0.0	9.524029125483596	12.338032478636697	0.0	38.5695331543707	9.038829001625182	7.3079115450386585	11.650611153612724	7.155183934735819	6.747585713831591	4.527024850908904	15.431895773857766	10.28520884116552
3L_36288	35.40554932417887	24.466778750267846	26.88053967887935	28.462958822896223	32.10561462988647	38.095955195571186	36.405999708752	46.25928886520413	41.324499808254316	7.654810895551637	50.10421677088343	0.0	34.414059958052384	26.128421190149584	31.111360001991123	0.0	20.785526622102495	23.987718288236422	22.72117932009143	24.17308703858411	20.04978763264939	17.084292189232453	0.0	0.0	13.476834668887648	18.770417521659184	20.343760731333784	16.052807314943234	0.0	20.180672053071497	15.827117233040056	12.329896744512702	18.53939250118652	15.154531555882254	30.338333090626666	0.0	30.338333090626666	14.32582660019483	12.431873334128973	0.0	45.92886537330982	9.107576708978812	5.801540889260187	4.95486710650031	10.413873855041905	12.4990000799936	11.551740708703912	6.125469210941557	0.0
3L_36289	0.0	177.00368167657888	26.20462668888819	0.0	0.0	0.0	0.0	0.0	84.15170870044517	50.10421677088344	2295.684113865932	0.0	286.6890284108827	37.41114852225964	59.39441454925579	0.0	45.35023990276908	78.50525985241012	0.0	0.0	0.0	0.0	0.0	0.0	0.0	86.00264028105663	0.0	0.0	0.0	42.029168242760484	0.0	0.0	31.460787274740767	36.54489906298879	0.0	0.0	0.0	0.0	0.0	0.0	0.0	0.0	0.0	0.0	43.37679688381091	0.0	0.0	0.0	0.0
3L_36290	0.0	0.0	0.0	0.0	0.0	0.0	0.0	0.0	0.0	0.0	0.0	0.0	630.7158625039419	0.0	0.0	0.0	0.0	0.0	47.714476572192005	0.0	0.0	0.0	0.0	0.0	0.0	47.30145215458114	0.0	0.0	0.0	0.0	0.0	0.0	0.0	160.79755587715067	0.0	0.0	0.0	0.0	0.0	0.0	0.0	83.45852111500584	0.0	0.0	0.0	0.0	0.0	0.0	0.0
3L_36291	20.258539480854665	3.6840879819155488	19.634876383727008	44.41661003548887	0.0	32.05580959191031	43.397880447518936	15.125080635586139	21.01802374353597	34.41405995805239	286.6890284108827	630.7158625039419	17.901112464634114	25.695831435345784	63.04686199078997	0.0	31.14879297011387	31.8625889088779	23.022122092542975	16.597785855366894	34.41658910187234	27.493264913797923	0.0	0.0	24.09765139469977	18.795279001820322	8.730302618479664	45.9259123182482	0.0	10.49735138702816	19.810100377778614	49.384910934313126	17.679950464707677	27.38274366876738	86.79576089503787	0.0	0.0	20.49257314994757	38.80001888267586	0.0	131.39913802165458	11.843687953879732	4.149446463841723	17.010616609336164	8.125454856191636	2.554194907548361	11.016229550022274	10.014012106439937	0.0
3L_36292	15.861686097232136	20.191531094957885	31.173800342484764	27.04843602078866	39.953653761636495	30.67595869342726	22.652622041001248	29.605944873730646	39.76947418584001	26.128421190149584	37.41114852225964	0.0	25.695831435345784	7.925621094345374	13.550725689756137	77.76805677068144	33.99588354192764	33.26296935968784	39.23190295935787	23.464009818785648	23.95281295847181	17.539873314278655	0.0	0.0	18.86756853644271	25.227441149109943	20.506510817184456	23.972192256981902	0.0	22.602352699440075	29.543952168341438	20.253910385652866	25.122021246052253	19.057488103958597	22.652622041001248	0.0	11.326311020500624	16.490618175335385	13.5017678877328	0.0	0.0	15.455281687964044	11.912497292614251	8.139195033611175	9.189454747236978	4.666293363197611	9.200319711109962	3.920300295002597	4.572473708276178
3L_36293	41.97035717613364	27.47685532886132	38.64437695162577	21.471220283064298	0.0	30.99189013073885	35.96359046101727	20.36786877828196	37.0122372253624	31.111360001991127	59.394414549255785	0.0	63.046861990789964	13.550725689756137	7.68332293267519	30.866388663392772	25.812837451517332	34.52877363951554	40.96225154570776	28.655200001833933	11.091438771930548	27.846525645953957	0.0	0.0	39.93918859145066	26.70093731971652	18.086887235854576	0.0	140.00112000896007	19.572972117757523	28.142612218373067	11.692860134976533	16.27920000104187	15.12795508056298	0.0	0.0	17.98179523050863	12.736563986374707	10.71778909159503	0.0	0.0	7.851840481223599	12.035184000770252	10.572454972207952	11.22253467005692	3.1749714040908867	6.390363186249691	2.0746395132314803	7.25931733379793
3L_36294	0.0	30.66205509358059	40.85445735747923	0.0	0.0	17.786346844435275	0.0	31.470886283099503	21.86619202452512	0.0	0.0	0.0	0.0	77.76805677068144	30.866388663392772	0.0	47.13568241862614	20.399004528579006	33.81340859446678	57.55859464935304	0.0	0.0	0.0	0.0	40.11215358141363	22.347142750195815	24.220288366753294	0.0	0.0	65.52578985879192	23.553741394051738	0.0	16.349700473487324	37.983674616649765	0.0	0.0	0.0	14.21302481594133	0.0	0.0	0.0	0.0	0.0	0.0	0.0	0.0	18.337251392714244	0.0	0.0
3L_36295	32.046208068337904	11.655435489029438	14.494507668681646	23.420311686876055	58.11875405015067	17.57872411862475	30.2057561187251	15.551760925889639	14.961423217020181	20.7855266221025	45.35023990276909	0.0	31.148792970113863	33.99588354192764	25.812837451517332	47.13568241862614	7.1669939145950545	41.87260492576918	62.981395295829614	41.57105324420499	32.665370859634	28.99369551420174	93.53486979946125	0.0	21.346725252245864	29.731532333020176	30.38228929813321	50.85390979388183	106.89699405652713	24.077769535062423	23.2787949964558	20.088025728743354	19.88781284772598	15.88242844641117	0.0	0.0	0.0	24.85258634382797	31.71107000719944	0.0	41.571053244205	15.737464322793679	13.127701024485788	11.660325393040418	7.712007587244442	12.12114943405545	6.970460720965906	3.9601955988128603	8.314210648840998
3L_36296	22.18992355571335	23.203073297499717	18.81845211958499	16.217048983596452	0.0	26.91912908424634	33.27470646955365	26.9214680069416	23.74124631471108	23.987718288236422	78.50525985241012	0.0	31.8625889088779	33.26296935968784	34.52877363951554	20.399004528579006	41.872604925769174	13.42317914574888	42.27552069349654	49.2379480653274	35.60343635990466	35.13344854873762	0.0	0.0	42.23207050644171	31.61599651782885	38.25048649837515	37.72825594848835	92.5240562546262	28.74533786551494	34.09800697149252	21.25086452380676	18.82756958669719	28.118743579553552	95.0705899130104	0.0	23.7676474782526	23.381530461457885	18.59335101767608	0.0	0.0	21.405164741931547	14.77138441959822	7.763480896402559	10.383461222964064	9.092536845757003	3.619944445919237	9.597626369889777	9.595087315294569
3L_36297	3.0651698012114776	22.8538964890172	18.07241502820832	17.920930167959437	32.427314175276116	25.544004851162196	26.264849489280003	18.879828859500435	25.83816420876823	22.72117932009143	0.0	47.714476572192	23.022122092542975	39.231902959357875	40.96225154570776	33.81340859446678	62.981395295829614	42.27552069349654	18.850838153342387	64.66567219652337	53.80896913355525	46.68222925855401	0.0	0.0	29.897506970858977	38.18783139877435	30.821409043864413	38.217905992289715	0.0	29.780186487498472	32.114140678262636	26.685948865879197	28.23634930040432	26.58476625223433	13.132424744639998	0.0	13.132424744639998	25.83816420876823	21.525327776928723	43.37679688381091	0.0	12.543865899048972	10.045152962566737	16.72937895998341	6.966614100148274	10.820777624363195	9.000634844777718	10.606022842191393	5.301608508021333
3L_36298	6.261191880486369	21.064473228762456	13.653989695789111	17.15948713724844	0.0	27.740460253864843	14.754010408283708	27.46340938944751	23.14171989262242	24.17308703858411	0.0	0.0	16.597785855366894	23.464009818785648	28.655200001833933	57.55859464935304	41.57105324420499	49.23794806532739	64.66567219652337	10.900789986662563	31.319878786159688	42.48593715480176	0.0	0.0	23.087945709068048	36.72086417263536	38.22485568992716	42.58218361437575	0.0	31.632479256393413	35.86091562538813	29.436006122689275	25.196227001612563	26.0943402081341	0.0	0.0	20.119105102205054	33.514894335718964	18.98686109212425	132.90802764486975	20.30539311241066	17.93626111682143	7.05345234431107	13.143436956190296	8.370960802138947	12.235863236204262	5.78803008141375	6.576819573853042	5.4147714966428415
3L_36299	25.965977645024314	18.888024237112703	25.166609948584618	15.813917006033327	13.081026494311061	13.695630856365883	14.833163988044468	16.155224567314622	12.347239392991753	20.04978763264939	0.0	0.0	34.41658910187234	23.952812958471814	11.091438771930546	0.0	32.665370859633995	35.60343635990466	53.80896913355525	31.319878786159684	19.605677542807364	14.356606087879658	0.0	126.31366208569118	35.00490686429751	40.15078800510121	32.32635092442174	9.810769870733296	0.0	31.394463586346543	31.43672355826954	12.056785046210642	26.85738994513035	22.423264663547688	0.0	109.2442482903275	55.62436495516677	30.64360322078862	24.86557394441494	0.0	0.0	18.216492078457218	8.864116637592364	8.47895124578808	20.829278374279454	5.4563136970061	4.7066106040313445	8.55683977082216	11.227881074283662
3L_36300	0.0	12.573719718710802	16.194916203594445	22.738952280034745	10.449615610889753	19.693052415101246	29.62322223637554	30.972961379040132	20.623554053483332	17.084292189232453	0.0	0.0	27.49326491379792	17.53987331427865	27.846525645953957	0.0	28.99369551420174	35.13344854873762	46.68222925855401	42.48593715480176	14.356606087879657	6.2555981086824675	100.90410074265418	0.0	27.963235254204726	41.237946663664545	27.809927488593708	23.511635124501943	0.0	22.392033451906613	48.29391600007379	21.670679354127074	24.806988222446545	26.47941669271774	59.24644447275108	0.0	0.0	22.14790370091471	23.174147538982776	0.0	0.0	12.126682112286932	7.080989525800293	6.773304934478434	5.546403476263842	8.717416910812457	8.271598384120697	11.107728475507843	0.0
3L_36301	0.0	0.0	0.0	0.0	0.0	70.5895640388525	0.0	0.0	0.0	0.0	0.0	0.0	0.0	0.0	0.0	0.0	93.53486979946125	0.0	0.0	0.0	0.0	100.90410074265418	0.0	0.0	0.0	0.0	0.0	0.0	0.0	0.0	0.0	0.0	0.0	75.37385431741438	0.0	0.0	0.0	56.40794223826715	0.0	0.0	0.0	78.24236354531797	0.0	0.0	0.0	0.0	0.0	0.0	0.0
3L_36302	0.0	0.0	0.0	0.0	0.0	0.0	0.0	0.0	0.0	0.0	0.0	0.0	0.0	0.0	0.0	0.0	0.0	0.0	0.0	0.0	126.31366208569118	0.0	0.0	0.0	0.0	0.0	0.0	0.0	0.0	0.0	0.0	0.0	64.88787375415282	75.37385431741438	0.0	0.0	0.0	0.0	0.0	0.0	0.0	78.24236354531797	0.0	0.0	0.0	0.0	0.0	82.69383434771103	0.0
3L_36303	21.816888671689643	9.918698412849555	13.215782181354717	3.9861060288259247	0.0	25.315870139252244	14.020853683044582	16.288548376785073	26.87881882586812	13.47683466888765	0.0	0.0	24.09765139469977	18.867568536442707	39.93918859145065	40.11215358141363	21.346725252245868	42.23207050644171	29.89750697085897	23.08794570906805	35.00490686429751	27.963235254204726	0.0	0.0	2.595131688659975	28.192918502730485	53.27723136405539	37.09400610320047	0.0	39.56693984341384	28.953223629061053	7.597678605278944	17.982171840172764	22.116831424773654	0.0	0.0	0.0	25.74707908583157	10.446158929951192	0.0	0.0	16.581163135431623	22.343173266840047	19.845719377558858	7.292074870941214	9.627350036143824	10.67726864079082	12.132360821263768	9.433784268221354
3L_36304	18.231823100266823	15.472437620657384	16.688855481727003	16.6554408995004	9.184747991180805	20.51474771556264	28.641246258737205	20.417893016365962	20.4916038214792	18.770417521659184	86.00264028105663	47.30145215458114	18.795279001820322	25.227441149109946	26.70093731971652	22.347142750195818	29.731532333020176	31.61599651782885	38.18783139877435	36.72086417263536	40.15078800510121	41.237946663664545	0.0	0.0	28.192918502730485	12.48484475770128	36.229042099325454	41.331365960313626	0.0	48.02311092531678	44.99509956672691	31.745941043343052	35.652880257709626	37.64949158468832	39.05624489827801	0.0	39.05624489827801	29.200535445607855	23.763887446081434	0.0	19.708938397742145	19.896454586804285	12.447750566995039	10.205887189481098	6.093802882783142	11.110222293327647	11.236022635694637	8.636676895120665	6.569646132580714
3L_36305	19.76002113004926	9.58248169027311	14.363778763333974	9.62746986722275	9.954616901545855	22.234301315221458	16.93198140868441	17.21169972665362	21.355016818784144	20.343760731333788	0.0	0.0	8.730302618479664	20.506510817184452	18.086887235854576	24.220288366753294	30.38228929813321	38.25048649837515	30.821409043864417	38.22485568992716	32.32635092442174	27.809927488593708	0.0	0.0	53.27723136405539	36.229042099325454	11.353958619173184	29.863850704637557	109.85630794920246	42.66264386376793	38.645234265109806	29.819311031699993	47.26376039674989	28.192742802207285	28.219969014474025	0.0	14.109984507237012	28.871982738996167	22.076387243380395	0.0	0.0	16.943286353707737	10.792900430097083	11.983127387926189	12.328563617545765	7.474025270842066	4.298057693401493	7.325691877004237	2.84812650238673
3L_36306	0.0	28.35495871518011	20.989142736245395	0.0	0.0	21.930738342167764	0.0	0.0	13.48061352968296	16.052807314943234	0.0	0.0	45.925912318248194	23.972192256981902	0.0	0.0	50.85390979388183	37.72825594848835	38.21790599228971	42.58218361437575	9.810769870733296	23.511635124501943	0.0	0.0	37.09400610320047	41.331365960313626	29.863850704637553	58.912244320859635	0.0	47.12979545668772	50.82348567794173	0.0	35.27884398284037	29.2713997349182	222.67747394673555	0.0	0.0	52.574392765763555	33.18092229691616	0.0	0.0	12.154153560437743	10.645545903593934	14.547104980637803	6.9487101804163105	13.10574765669232	16.95750674908769	0.0	0.0
3L_36307	0.0	0.0	61.76804862380787	279.4545048066175	0.0	0.0	0.0	0.0	99.17879953981036	0.0	0.0	0.0	0.0	0.0	140.00112000896007	0.0	106.89699405652712	92.5240562546262	0.0	0.0	0.0	0.0	0.0	0.0	0.0	0.0	109.85630794920243	0.0	0.0	0.0	0.0	0.0	0.0	0.0	0.0	0.0	0.0	0.0	0.0	0.0	0.0	0.0	0.0	0.0	0.0	0.0	0.0	0.0	0.0
3L_36308	5.93988244972632	14.042455744660625	10.07478851339779	19.534683831142193	26.93131168953584	15.664813101548406	15.269312499204725	7.760781665929392	15.406415462494815	20.1806720530715	42.02916824276047	0.0	10.49735138702816	22.60235269944008	19.572972117757526	65.52578985879192	24.077769535062423	28.74533786551494	29.78018648749848	31.63247925639341	31.394463586346543	22.392033451906613	0.0	0.0	39.56693984341383	48.02311092531678	42.66264386376795	47.12979545668772	0.0	10.772524675814335	16.595423894838117	51.713741685723186	36.862792080029124	46.165179010499564	25.448854165341203	0.0	38.17328124801181	38.053846192362194	26.54473783753293	0.0	0.0	25.69735324206837	13.38297199308952	9.975157701008781	10.323797982332806	12.731297723643968	10.336004113729636	6.606331287695085	5.136898340781836
3L_36309	19.216221565596815	6.989077469730305	8.794971924897562	14.043780080021458	9.68066393865557	16.216806814788725	19.210345045240363	10.760162435412125	15.783165227394292	15.827117233040058	0.0	0.0	19.810100377778614	29.54395216834144	28.142612218373067	23.553741394051738	23.2787949964558	34.09800697149252	32.114140678262636	35.86091562538813	31.436723558269538	48.29391600007379	0.0	0.0	28.95322362906105	44.99509956672691	38.645234265109806	50.82348567794173	0.0	16.59542389483812	9.8428288146845	37.92134800131074	42.857440995862824	54.8337462458725	0.0	0.0	27.44335006462909	31.317122582777092	32.71442413719284	0.0	0.0	27.711324689696827	14.431831898022054	13.446172417041822	11.132902101797717	9.691118219366858	6.269661484257368	16.622870679527914	5.53949103156402
3L_36310	0.0	20.32704472646767	24.504550237036383	11.66998677790498	0.0	20.213566436181473	6.841395918423195	26.824178241299574	16.566779341474664	12.329896744512702	0.0	0.0	49.38491093431313	20.253910385652866	11.692860134976529	0.0	20.08802572874335	21.25086452380676	26.685948865879197	29.43600612268927	12.056785046210642	21.670679354127074	0.0	0.0	7.597678605278943	31.745941043343052	29.819311031699993	0.0	0.0	51.713741685723186	37.92134800131074	16.682598548280275	32.5165183913428	44.96575947347614	0.0	0.0	0.0	28.267067251391143	30.582863504092753	0.0	0.0	14.936648074273975	22.894671428758322	15.64274823421306	6.404627727811007	6.039785273553954	1.736637529362199	23.679666211425083	6.904742176927114
3L_36311	31.123948010557243	18.59714761801265	11.85084653828872	12.997883944493836	13.439559612510617	22.513615108737007	32.38440671766894	17.42791813061179	15.568765044040001	18.539392501186523	31.460787274740767	0.0	17.679950464707677	25.122021246052256	16.27920000104187	16.349700473487328	19.88781284772598	18.82756958669719	28.23634930040432	25.196227001612556	26.857389945130354	24.806988222446545	0.0	64.88787375415282	17.982171840172764	35.652880257709626	47.26376039674989	35.27884398284037	0.0	36.862792080029124	42.857440995862824	32.5165183913428	5.173783953819494	52.08558703661858	76.19860404157396	56.119242165753796	85.72342954677072	45.35123595236096	41.868867275406885	62.921574549481534	0.0	28.073671969748645	10.928484000699422	19.289412875073296	9.511191343294087	11.77231402883118	11.605469735256024	9.890292480124907	7.690414667158854
3L_36312	15.49441116589246	9.392380600300857	13.765961632512898	24.534838338062894	7.8057065959781875	16.344906289748767	17.7024832158331	15.42422598341973	19.424309027092626	15.154531555882256	36.54489906298879	160.79755587715067	27.382743668767375	19.057488103958597	15.12795508056298	37.983674616649765	15.88242844641117	28.118743579553545	26.584766252234328	26.0943402081341	22.423264663547684	26.479416692717738	75.37385431741438	75.37385431741438	22.116831424773654	37.64949158468832	28.192742802207285	29.2713997349182	0.0	46.165179010499564	54.8337462458725	44.96575947347614	52.08558703661858	11.053377574767955	22.128104019791376	0.0	44.25620803958275	43.97261681478037	35.44580435432747	0.0	66.99898161547944	35.026007414401874	19.04181582755732	18.069848203155978	14.500781592127817	8.465314091804638	13.480931559332612	13.403342180815681	11.16649693591324
3L_36313	0.0	0.0	47.60106499449415	0.0	0.0	41.44708347235376	0.0	0.0	0.0	30.33833309062667	0.0	0.0	86.7957608950379	22.652622041001248	0.0	0.0	0.0	95.07058991301041	13.132424744640002	0.0	0.0	59.24644447275109	0.0	0.0	0.0	39.05624489827802	28.219969014474025	222.67747394673557	0.0	25.448854165341206	0.0	0.0	76.19860404157396	22.128104019791376	0.0	0.0	0.0	49.68038949425364	62.70889901985991	0.0	0.0	45.94047033853533	0.0	0.0	0.0	24.768660708978146	42.73084269494879	48.5541779656285	0.0
3L_36314	0.0	0.0	0.0	0.0	0.0	0.0	0.0	0.0	0.0	0.0	0.0	0.0	0.0	0.0	0.0	0.0	0.0	0.0	0.0	0.0	109.24424829032752	0.0	0.0	0.0	0.0	0.0	0.0	0.0	0.0	0.0	0.0	0.0	56.119242165753796	0.0	0.0	7304.601899196494	0.0	0.0	0.0	0.0	0.0	0.0	0.0	0.0	0.0	0.0	0.0	0.0	0.0
3L_36315	0.0	0.0	31.734043329662764	35.89323914947381	0.0	10.36177086808844	0.0	18.333956687860724	0.0	30.33833309062667	0.0	0.0	0.0	11.326311020500624	17.981795230508634	0.0	0.0	23.767647478252602	13.132424744640002	20.119105102205054	55.62436495516677	0.0	0.0	0.0	0.0	39.05624489827802	14.109984507237012	0.0	0.0	38.17328124801181	27.443350064629094	0.0	85.72342954677072	44.25620803958275	0.0	0.0	0.0	33.12025966283576	0.0	0.0	0.0	45.94047033853533	20.119105102205054	96.22442835816382	13.132424744640002	12.384330354489073	32.04813202121159	12.138544491407124	0.0
3L_36316	7.730424632225048	14.058054140378106	10.614292832105614	12.711648955102456	11.6831983923919	15.494027052571235	8.28006491570894	18.036112626144572	9.524029125483596	14.32582660019483	0.0	0.0	20.49257314994757	16.490618175335385	12.736563986374708	14.213024815941326	24.85258634382797	23.381530461457885	25.83816420876823	33.51489433571896	30.643603220788624	22.14790370091471	56.40794223826715	0.0	25.74707908583156	29.200535445607855	28.871982738996163	52.574392765763555	0.0	38.053846192362194	31.317122582777092	28.267067251391143	45.35123595236097	43.97261681478037	49.68038949425363	0.0	33.12025966283576	9.448839421861356	16.65634384615954	54.69861065528935	100.28078620136381	39.31890615706954	19.00057001710051	17.30947942822462	17.569951661962396	17.543722855962137	14.712830765453935	13.851963587486614	21.72750367696216
3L_36317	14.636552447890216	9.31598324613573	15.368126930325404	18.719440513361935	11.06030743230539	15.439959324971154	9.406334852978986	9.561728607544588	12.338032478636697	12.431873334128973	0.0	0.0	38.80001888267586	13.501767887732802	10.71778909159503	0.0	31.71107000719944	18.59335101767608	21.52532777692872	18.98686109212425	24.86557394441494	23.17414753898278	0.0	0.0	10.446158929951192	23.763887446081437	22.076387243380395	33.18092229691617	0.0	26.54473783753293	32.71442413719285	30.582863504092753	41.86886727540688	35.44580435432747	62.70889901985991	0.0	0.0	16.65634384615954	2.3360457939729087	0.0	0.0	42.78461437884784	22.484440766989245	21.507442291947758	11.741087878324757	18.453752681330265	14.326369338258633	12.661256933620828	15.822384243436876
3L_36318	0.0	0.0	0.0	0.0	0.0	0.0	0.0	0.0	0.0	0.0	0.0	0.0	0.0	0.0	0.0	0.0	0.0	0.0	43.37679688381091	132.90802764486975	0.0	0.0	0.0	0.0	0.0	0.0	0.0	0.0	0.0	0.0	0.0	0.0	62.921574549481534	0.0	0.0	0.0	0.0	54.698610655289365	0.0	0.0	0.0	75.8713828318235	0.0	181.61840157644772	0.0	81.81163688723085	0.0	0.0	0.0
3L_36319	0.0	54.08445829006576	0.0	0.0	0.0	0.0	0.0	0.0	38.569533154370696	45.92886537330982	0.0	0.0	131.39913802165458	0.0	0.0	0.0	41.57105324420499	0.0	0.0	20.305393112410655	0.0	0.0	0.0	0.0	0.0	19.70893839774214	0.0	0.0	0.0	0.0	0.0	0.0	0.0	66.99898161547944	0.0	0.0	0.0	100.28078620136381	0.0	0.0	1929.0123456790122	69.5487675958382	121.83235867446393	0.0	0.0	37.4970002399808	0.0	0.0	0.0
3L_36320	5.361361099465043	7.799861786449144	4.7632846710397665	9.795601069836367	0.0	11.311297192004405	16.079164618487365	3.002105076079347	9.038829001625182	9.107576708978813	0.0	83.45852111500582	11.843687953879733	15.455281687964044	7.851840481223599	0.0	15.737464322793679	21.405164741931554	12.543865899048972	17.93626111682143	18.216492078457218	12.126682112286932	78.24236354531797	78.24236354531797	16.581163135431623	19.896454586804285	16.943286353707737	12.154153560437743	0.0	25.697353242068374	27.711324689696827	14.936648074273975	28.07367196974864	35.026007414401874	45.94047033853533	0.0	45.94047033853533	39.31890615706954	42.78461437884783	75.87138283182348	69.5487675958382	25.075169088133958	56.00506022191182	49.519889663683415	37.989993865691176	41.909516542632524	34.98494131509327	34.45231355898627	37.092676051113706
3L_36321	0.0	3.415860523583101	7.5855498309939495	10.295692282349064	14.194061204791916	11.88876868022779	12.071463061323033	3.505967156099682	7.3079115450386585	5.801540889260187	0.0	0.0	4.149446463841723	11.912497292614253	12.035184000770252	0.0	13.127701024485788	14.77138441959822	10.045152962566737	7.05345234431107	8.864116637592364	7.080989525800293	0.0	0.0	22.343173266840047	12.447750566995039	10.792900430097083	10.645545903593938	0.0	13.382971993089521	14.431831898022054	22.894671428758322	10.928484000699422	19.04181582755732	0.0	0.0	20.119105102205054	19.00057001710051	22.484440766989245	0.0	121.83235867446393	56.00506022191181	23.084025854108955	63.08849738971342	89.15073254277979	60.389905649653286	58.22077317186773	56.870145726846886	56.85510071474984
3L_36322	6.416924252701044	1.1669406643346525	5.182814987913157	4.689677036011561	0.0	4.0614912482648124	10.997077526647294	3.593169815361376	11.650611153612726	4.95486710650031	0.0	0.0	17.010616609336164	8.139195033611175	10.572454972207952	0.0	11.66032539304042	7.763480896402559	16.72937895998341	13.143436956190296	8.47895124578808	6.773304934478435	0.0	0.0	19.84571937755886	10.205887189481098	11.983127387926189	14.547104980637805	0.0	9.975157701008781	13.44617241704182	15.64274823421306	19.289412875073296	18.069848203155978	0.0	0.0	96.22442835816382	17.309479428224623	21.507442291947754	181.61840157644772	0.0	49.519889663683415	63.08849738971342	11.674302408794738	60.912097751734464	85.7587970726801	72.57968726250218	59.47413917725696	24.972530216761562
3L_36323	6.130339602422955	2.229648437952897	6.931885216299079	2.2401162709949296	18.529893814443493	9.053571339652423	5.252969897856	9.153856416727482	7.155183934735817	10.413873855041906	43.37679688381091	0.0	8.125454856191636	9.18945474723698	11.22253467005692	0.0	7.712007587244441	10.383461222964062	6.966614100148274	8.37096080213895	20.829278374279447	5.546403476263843	0.0	0.0	7.292074870941214	6.093802882783142	12.328563617545765	6.9487101804163105	0.0	10.323797982332806	11.132902101797717	6.4046277278110075	9.511191343294087	14.500781592127817	0.0	0.0	13.132424744639998	17.5699516619624	11.741087878324759	0.0	0.0	37.98999386569118	89.15073254277979	60.91209775173448	21.30964312986531	42.510197809998274	69.33822398939871	70.45429459455713	47.714476572192
3L_36324	5.781122092673701	6.307906582426677	6.070078212490839	8.450028223094266	0.0	5.488605411228272	7.430598212693443	7.553352566327068	6.747585713831591	12.499000079993602	0.0	0.0	2.554194907548361	4.666293363197611	3.174971404090887	0.0	12.121149434055454	9.092536845757001	10.820777624363197	12.235863236204263	5.456313697006099	8.717416910812457	0.0	0.0	9.627350036143824	11.110222293327643	7.474025270842067	13.10574765669232	0.0	12.731297723643968	9.69111821936686	6.039785273553954	11.772314028831184	8.465314091804638	24.768660708978146	0.0	12.384330354489073	17.543722855962137	18.453752681330265	81.81163688723085	37.49700023998081	41.909516542632524	60.389905649653286	85.7587970726801	42.510197809998274	26.968684837826366	76.07682023537791	65.01199935759571	49.9960003199744
3L_36325	4.9867899933077275	12.696118760220376	4.833270688774906	7.288985686618807	7.5366696662611945	7.3647239612030555	4.273084269494879	6.515514183902064	4.527024850908904	11.551740708703912	0.0	0.0	11.016229550022276	9.200319711109962	6.390363186249691	18.337251392714244	6.970460720965906	3.619944445919237	9.000634844777718	5.78803008141375	4.7066106040313445	8.271598384120697	0.0	0.0	10.67726864079082	11.236022635694638	4.298057693401493	16.95750674908769	0.0	10.336004113729636	6.269661484257368	1.7366375293621992	11.605469735256026	13.480931559332614	42.73084269494879	0.0	32.04813202121159	14.712830765453937	14.326369338258631	0.0	0.0	34.98494131509327	58.22077317186772	72.57968726250216	69.33822398939871	76.07682023537791	15.185669760710724	42.52165492308942	47.43914851041074
3L_36326	22.665547744126364	2.0609055289149167	3.203635228967013	2.0705811417267235	0.0	8.368384411062694	9.710835593125699	6.345809830040175	15.431895773857766	6.125469210941557	0.0	0.0	10.014012106439937	3.920300295002597	2.0746395132314803	0.0	3.9601955988128603	9.597626369889777	10.606022842191395	6.576819573853041	8.55683977082216	11.107728475507843	0.0	82.69383434771103	12.132360821263768	8.636676895120663	7.325691877004237	0.0	0.0	6.606331287695084	16.622870679527914	23.679666211425086	9.890292480124907	13.403342180815681	48.5541779656285	0.0	12.138544491407124	13.851963587486614	12.661256933620828	0.0	0.0	34.45231355898627	56.870145726846886	59.47413917725696	70.45429459455713	65.01199935759571	42.52165492308942	9.103105342325428	46.55356600315584
3L_36327	0.0	0.0	3.202787706419668	0.0	0.0	4.183085276376445	8.494733265375467	0.0	10.28520884116552	0.0	0.0	0.0	0.0	4.572473708276178	7.25931733379793	0.0	8.314210648841	9.595087315294569	5.301608508021334	5.4147714966428415	11.227881074283662	0.0	0.0	0.0	9.433784268221356	6.569646132580714	2.84812650238673	0.0	0.0	5.136898340781836	5.53949103156402	6.904742176927114	7.690414667158854	11.16649693591324	0.0	0.0	0.0	21.72750367696216	15.822384243436874	0.0	0.0	37.092676051113706	56.85510071474984	24.972530216761562	47.714476572192005	49.9960003199744	47.43914851041074	46.553566003155844	34.29355281207133
3L_36328	9.046589028839621	6.5806184991715	6.576066013181067	6.6115134217028215	6.8361764991393255	5.248738179483751	5.813885885047848	5.909931961486156	8.212524169751935	4.191227258400896	32.00573542778866	0.0	1.998465977515659	9.388349058818006	9.936708137518078	0.0	8.851631109032242	4.925234933706338	6.65220839409521	5.867718161761254	5.976818822812596	8.866942524069314	0.0	0.0	7.532679453712869	8.69291579520186	10.396203202628369	0.0	0.0	10.547243741529245	10.110097700192888	15.752263521506721	9.649569734457877	10.18995918106151	0.0	0.0	9.68980980841308	12.964056010822699	12.99480987293675	0.0	0.0	24.328846459380664	28.72093626546298	49.37534491527001	50.7986822821816	52.46728550689328	57.06472064162785	49.74905792612612	19.55906053920418
3L_36329	0.0	0.0	0.0	0.0	0.0	0.0	0.0	0.0	0.0	0.0	0.0	0.0	0.0	0.0	0.0	0.0	0.0	0.0	34.63147493142968	11.790228258819091	0.0	0.0	0.0	0.0	0.0	11.443899714818018	0.0	0.0	0.0	0.0	24.123589976165892	0.0	16.74525774300718	0.0	0.0	0.0	0.0	29.113776639105623	0.0	0.0	0.0	40.383155378228636	70.74136955291453	72.50089417769486	46.1752999085729	43.54490350449384	37.561789143140466	21.340344347796396	0.0
3L_36330	18.126362498247786	3.296343958988207	5.36810354857021	2.207879834815262	0.0	6.373775533982167	7.766065400625427	2.255531917581059	10.186535844382329	4.665460365234631	0.0	0.0	5.339016894785061	4.876961235125268	3.3183109708669996	0.0	5.067351862724762	6.579024316073872	8.481975237156028	4.950298998059483	13.686356162783694	10.933175701235669	0.0	0.0	1.437427625519055	11.211405138219009	12.1511491862549	13.697429266475266	0.0	14.871494632173148	8.440533738839083	4.208307873070701	12.303795474828076	18.375567192507344	0.0	0.0	0.0	10.186535844382329	18.322535252557827	0.0	0.0	11.303637171332618	28.464219238842023	36.35955302440453	39.58255110672813	47.2309845009239	42.05563750563808	48.53362738240377	54.86581389515927
3L_36331	14.522398257893107	1.32047507524067	5.278246271006981	5.3066979549578095	0.0	1.5319539160686877	3.110990819466092	4.065923253259041	8.475095789770164	3.364067453589325	0.0	0.0	3.2081173067341915	2.511837032013363	2.658549583079608	0.0	9.134636318156947	6.149445583556032	6.310154582283785	8.427874252150099	2.7412934464171705	8.759392943411147	0.0	0.0	6.9097911221967205	13.473455344132981	8.344460149413818	0.0	0.0	5.643794718254713	5.071761880373976	12.643474993355856	8.449285697387143	11.450487193693332	0.0	0.0	0.0	13.465985532634816	8.112392328272824	0.0	0.0	18.678407574060312	23.796350829600286	43.695576778056854	42.714892556997924	31.126706201245508	37.115989678911944	40.379491848322786	47.09694435025055
3L_36332	0.0	9.094778505764271	6.732212384066254	3.0458256654672207	0.0	8.792783375801012	7.142321468746986	7.778907275114125	4.3238713695830135	9.01056759367386	0.0	0.0	3.6826539266481624	8.650144889926906	4.577693297295697	0.0	6.9905391208628105	5.042182902159467	6.686341598283036	9.674504153207723	3.146778658421267	7.541295189797432	0.0	0.0	7.93186999585758	8.837951356247158	5.98671977924809	0.0	0.0	11.877452761480772	10.479535388634153	11.61093273815692	7.274312044062286	8.449852099422086	0.0	0.0	17.855803671867466	12.647323756030316	15.964040466714044	0.0	0.0	20.466667303407423	34.145308776027264	23.32972850145105	27.859756659512655	31.527255943308106	44.419118496247854	40.17201450601143	39.64649741216499
3L_36333	15.782772236051878	3.587692092210001	6.373706878447099	4.325442860467269	5.963231904721867	3.3298191254737866	5.071482546492816	5.155264032739168	4.093615459170356	3.6560290844425722	0.0	0.0	1.7432721462242728	3.1848075580033073	8.667841592594543	0.0	6.066754038955289	7.637880449985727	5.275232346289885	4.5796574847228015	5.958411183699455	5.949753498737671	0.0	0.0	2.81605500543921	7.582875138103113	12.46940956268817	13.417271785624198	0.0	6.644744122404364	9.921476474443022	16.488936541915493	8.034761592554027	10.222066846806149	33.809883643285445	0.0	25.35741273246408	11.641218962015701	17.63290582353164	0.0	0.0	17.992715994943218	33.13516886005321	33.1310516971961	37.454149658658174	36.81297535998115	32.18395421330443	37.545164516815916	49.47826027612281
3L_36334	0.0	2.5401702523709946	6.769101219047439	2.5520959343070087	10.555270563250348	5.157228422929862	5.984547897329096	1.3035885707611339	4.528712307753898	2.1571287063785434	0.0	0.0	0.0	8.053280503813227	0.0	25.68172129168785	2.928684768671976	0.8449685502705588	7.936850310442896	5.245228749194142	5.273368802011896	0.0	0.0	0.0	3.32305512383531	9.719476470119414	4.013015815495979	0.0	0.0	9.952112245350326	5.8538652779737195	12.160994049382392	11.51304739799711	8.653488819220437	0.0	0.0	14.96136974332274	7.064791200096081	8.917508145029002	0.0	0.0	12.249293705724927	25.749304768771243	37.141140831191365	26.144918669694245	29.05834069477964	24.306128395300288	31.93395299011411	24.159841511439684
3L_36335	0.0	5.262271617411805	7.011508222161976	0.0	0.0	0.0	0.0	0.0	0.0	8.93750893750894	0.0	0.0	12.784780996701528	6.67334000667334	0.0	0.0	4.044751126463189	0.0	0.0	9.878299351983562	5.462212414516376	17.453682290621266	0.0	0.0	0.0	3.8352528773984718	0.0	0.0	0.0	3.7485474378678263	8.08466258660695	0.0	2.80596210828769	3.25940991642873	0.0	0.0	0.0	9.757049468240805	4.61842567105725	0.0	0.0	13.533814234865813	0.0	28.347196462269885	7.737482687382488	25.53849746074368	53.500169941716294	21.45569756048719	12.512512512512512
3L_36336	0.0	2.290299071833398	3.814524396706265	11.505258248177164	0.0	7.6391588196729066	5.3958605655671255	4.7014292697587265	5.716525425614713	3.403638898419078	0.0	0.0	5.564321680669978	6.53498668496463	5.187513930636368	11.577732315882217	6.6014905901692975	6.856657014017292	4.630430015828073	5.589133348982907	11.886596637971232	7.121595111965006	0.0	0.0	6.7413897285040125	6.259565790196005	2.7136979466940168	3.5688640876627225	0.0	6.118052721707524	5.27803291935522	8.771794208006215	6.716815633425023	7.4476150715045515	0.0	0.0	6.744825706958906	7.431483053299128	5.527714301191886	0.0	0.0	9.571775690296215	20.63680005778304	21.590718669983534	24.414994628911654	19.848434180845594	20.88791156291093	30.349038454916442	20.421833390514465
3L_36337	11.765536390804057	2.139604943343261	3.801110684542023	17.197200295791845	17.78157117962943	1.241135191891912	15.122492186712371	4.392090723025975	6.103310740911407	10.90179661608233	0.0	0.0	0.0	6.78334011667345	0.0	43.26382279138185	8.222845696655934	5.693788077207766	5.505516527560617	4.016451384872438	8.88359821262004	5.322414105107034	0.0	0.0	2.799034892768973	4.678165597705828	11.830679317606418	13.336178384722075	0.0	10.66894270777766	4.930755753370172	8.194639067122289	10.267971231426381	6.62627290702544	0.0	0.0	0.0	9.917879953981037	7.511285706774428	0.0	0.0	8.254139450934645	19.278966647387698	26.34464726163857	15.73004722160176	25.21776279875632	14.075351755836154	30.533108066847152	10.175010175010174
3L_36338	6.219365736643446	5.65506970212712	3.0139506734823476	6.817943190170162	9.39949449518605	3.9364496937146907	13.323136692717839	4.643395362130279	4.839395388524003	3.841856877000647	0.0	0.0	2.7478181636825822	5.020026319280845	3.4156532328645497	0.0	3.4773346890302177	3.0097863202201958	4.989024561716271	5.520141723269351	3.521960952723309	10.316074197332057	0.0	0.0	7.397971979145413	4.121532281839775	6.253800859147162	7.0496208713895365	0.0	5.63969669711163	6.081695062245715	10.829395223760212	6.633904025983675	6.304870764860685	0.0	0.0	0.0	7.339749672594738	7.941063018489375	0.0	0.0	9.453622780962032	16.560425169808052	15.666763075284626	24.113618714961977	19.603427369144768	21.644667342431216	26.900114571430834	21.514398511203623
3L_36339	0.0	7.057051462277519	3.134297501751759	2.836073263713407	0.0	5.731084575825646	0.0	2.8972834780381564	2.013052835893215	3.5957357450652125	0.0	0.0	0.0	2.6848160229820253	7.104080029450674	0.0	5.4242766103348306	5.633940359107358	2.5941179723917367	5.828876892000449	2.930074075202695	5.8516332435029605	0.0	0.0	3.692818778426626	7.200656000334933	6.689329371317872	8.797334055887703	0.0	6.032457638322996	5.421031455318178	13.514174612325629	6.773362682564701	2.622649515937579	0.0	0.0	0.0	7.850906059983539	1.238722361936341	0.0	0.0	7.259893101704024	23.845405467274567	14.120024334232706	16.602355023307112	8.806834416639203	19.413958433533274	25.896148197325964	20.136120172365185
3L_36340	7.371179425563987	1.3404753861909589	5.358192169776105	5.387074791452868	0.0	0.7775786744383063	3.1581108181086073	2.751671296353623	3.823760946113171	4.553360835632781	0.0	0.0	6.513416824481329	5.099764135908714	5.397633542514123	0.0	6.181994837003978	8.026183193172393	9.36222087647141	5.032661976225705	1.3914069489645844	8.892065332227013	0.0	0.0	10.521673331854451	6.838764166927395	5.294279901166383	0.0	0.0	0.9548795538802725	6.178296365668648	10.267981481695399	7.1477175908189	5.81195985098135	0.0	0.0	0.0	6.834972691177293	4.7058657440032565	0.0	0.0	8.618780149570311	21.13718030014796	17.536647725367843	14.782454015481173	16.728437972810713	15.231596423621161	14.57461039105957	19.124115509657678
3L_36341	0.0	5.083656653896521	3.3867598462140083	2.553761793271961	10.562160426542286	6.635050405740705	14.9711356504659	1.3044394771389156	3.625334709027011	2.158536753837015	0.0	0.0	0.0	2.4175611642974566	8.955685222505279	0.0	1.9537309618686423	3.3820803852865975	5.606139545035614	5.7258027575466075	7.915216423124251	1.0538287283828114	0.0	0.0	3.3252242198691455	6.020746194610525	6.023452916274808	7.921620319906715	0.0	7.2426242924861395	10.739091621243563	7.301359221032587	8.132161723758056	8.659137310616796	0.0	0.0	0.0	7.658519572819562	8.92332897279991	0.0	0.0	4.902915731299298	10.020154825706564	17.604655766385434	14.015348862589036	22.028263848552694	25.08205632730594	29.36386807124987	6.043902910743642
3L_36342	0.0	2.568655011137688	3.9929213490324353	1.290357212167759	0.0	1.1175128871586149	1.5129142359177943	5.931929917807179	2.7476976125804984	5.9986248970417835	0.0	0.0	4.680444230322789	4.4789732564578655	5.171545330146282	0.0	4.442289330845124	6.408328434522264	5.19319830765942	6.991698683824777	7.332191466715583	3.1948527939626654	0.0	0.0	3.36031893459072	4.2122005546625685	5.072520815596419	4.002612905704844	0.0	7.77650507394084	4.439631664479079	6.148682017712139	3.0817459830468357	3.1820096809462535	45.387427077533836	0.0	7.564571179588971	6.846346551346409	7.326724102171956	0.0	0.0	7.844880777630825	12.295745961209091	11.86030458843557	20.77279323063768	16.027741527379657	16.513807693867495	18.327921069149674	16.796149711716996
3L_36343	0.0	0.0	3.3378928950279416	8.629419503264725	0.0	4.982334820497997	10.11779644511222	4.407832983681982	4.59388980498708	5.470435577962459	0.0	0.0	5.2168392266661865	3.403826581843308	2.161583325200376	21.709445128291964	4.951390957126153	4.999921429806103	2.762624780854789	6.449355628755741	4.457719533214356	4.451242381809944	0.0	0.0	0.0	8.216133128587295	10.176928445252832	0.0	0.0	3.823993802070846	8.247381188432783	6.168007899984518	6.29736188625911	4.655016092390631	0.0	0.0	0.0	9.455756515265074	10.365035831928871	0.0	0.0	13.115896618569984	8.464779262741912	17.350641341670567	14.207784587253203	23.075077070757416	21.188701567925396	25.535454775140987	7.658609809147444
3L_36344	0.0	3.5633976911463536	3.4818006910931234	2.864101806217163	0.0	4.547497536909971	1.679046838690612	0.731479238278484	2.032947574754532	4.841695910509967	0.0	0.0	8.657337058527753	5.422699419771162	7.174288726667061	0.0	3.286730417550615	5.215484869404259	3.405681892963924	4.548645894873837	2.959031615477392	7.682303424038093	0.0	0.0	3.7293144252119554	3.8956173992608925	4.503626094550027	4.442138481001862	0.0	4.061383754058846	7.116988843627273	2.7295466878042762	5.320235622595254	5.7385657752643455	0.0	0.0	0.0	11.89274331231401	8.1312692085598	0.0	0.0	8.706324494061738	12.843235467879069	15.90490577495063	19.38618923687157	21.74057407764626	16.622329090064724	12.591740515610466	18.64052925546337
3L_36345	5.1117871165584585	5.577580802413085	2.8900781881753033	0.0	0.0	2.1569501544457195	0.0	2.862355615626859	3.314641187771175	8.683614556137833	0.0	0.0	0.0	4.715465843817877	3.743166732156488	0.0	3.572589918337025	5.566021049454716	6.834253030154024	5.933110806777427	3.8596678794386423	5.395683591872651	0.0	0.0	3.6483004331627105	7.452604063505265	8.811582590339466	5.794185882118447	0.0	7.284119394663191	4.2845430752607845	10.68100484757405	5.948184177988704	5.757849935920889	0.0	0.0	0.0	6.463550316153791	6.526875142673411	0.0	0.0	8.965465385951928	12.564234649646318	20.74585943049182	15.718781969354252	10.311898848521816	19.457885519363764	18.951081636142895	17.682996914317037
3L_36346	5.466754207624045	2.9824465128042394	2.207691296230049	5.992897218216969	16.524104951200187	4.03677874513734	9.368712715451116	2.0407467745487042	7.089625701084223	0.8442375049472318	0.0	0.0	9.661208003634547	8.194732048021129	2.0015477969113515	0.0	3.820673772763288	3.9683537020110293	4.3852978212890275	3.7324184429246037	6.191530028198291	7.419040340537249	0.0	0.0	1.3005472312584967	4.709616119552373	1.570577800652371	0.0	0.0	4.249055558880048	0.7636775994497246	7.615135615094493	6.361231432625653	10.468056356567123	0.0	0.0	0.0	8.755687740839017	5.235080413452691	0.0	35.45797520778374	9.588035359140319	10.07752979589643	15.301014174170984	7.308829702148379	18.6096932516014	20.809058575597348	12.835805791015652	16.547055096965742
3L_36347	0.0	3.2532004986505725	4.334599903425114	6.536947480856549	0.0	3.7742122794373927	0.0	6.678032678285107	11.599859595299458	2.7626385186953275	0.0	0.0	0.0	4.1255401879183555	6.549760000419185	0.0	7.501543442563307	8.657221637859761	3.58755462948812	2.4427540586358685	0.0	5.395039638704985	0.0	0.0	0.0	1.1855000539995273	2.5697381976421623	0.0	0.0	13.904386486326773	2.499018510480009	0.0	6.938720000444077	10.075034829395404	0.0	0.0	0.0	7.539908736944648	5.7103341630448865	0.0	0.0	4.183384517042899	18.320655439769013	20.028094409432832	38.26724938120661	20.299127949463287	11.673337979321849	19.896260895689874	0.0
3L_36348	7.69707988183443	1.3997415517198906	2.4867079244667445	2.8126262166014704	11.632803575458508	7.3076184195505105	0.0	2.8733303795497034	2.994615083157466	4.754677651873914	0.0	0.0	6.801393197382552	2.662619485049391	2.818139008088341	56.60687094199494	1.0758863528334865	1.8624540439464656	3.6017397843854497	5.780687039909863	4.358774823949084	8.124557356705441	0.0	0.0	1.8311443223722255	2.5504018056028657	9.951038678360538	0.0	0.0	0.9970974493250149	9.677184188857346	5.360978828958507	3.731869087226618	2.6009669354679295	0.0	0.0	0.0	11.67899882431412	6.142406535913668	0.0	0.0	9.899824575108529	6.306204043538033	17.234815965557946	15.436027647366213	13.586260331380535	11.719494240203424	8.5606845047235	3.3282743563117396
3L_36349	0.0	0.0	6.86311651375643	0.0	0.0	2.9879180545546027	0.0	0.0	3.6732888718448287	0.0	0.0	0.0	0.0	3.266052648768698	0.0	0.0	0.0	3.4268168983194887	0.0	5.801540889260187	0.0	0.0	0.0	0.0	6.738417334443824	5.631125256497755	12.206256438800272	0.0	0.0	7.338426201116908	0.0	0.0	2.7465766668424476	6.380855391950423	0.0	0.0	0.0	9.550551066796555	0.0	0.0	0.0	0.0	29.007704446300934	23.783362111201487	22.72117932009143	21.42685727998903	21.56324932291397	17.501340602690163	0.0
3L_36350	0.0	0.0	0.0	0.0	0.0	0.0	0.0	0.0	0.0	0.0	0.0	0.0	0.0	0.0	0.0	0.0	0.0	0.0	0.0	17.40462266778056	0.0	0.0	0.0	0.0	30.32287800499721	0.0	0.0	0.0	0.0	16.511458952513046	0.0	0.0	37.07878500237304	0.0	0.0	0.0	0.0	0.0	0.0	0.0	0.0	0.0	0.0	35.67504316680223	17.04088449006857	0.0	0.0	15.751206542421148	55.11463844797178
3L_36351	0.0	4.936506651449061	1.8270709502077125	6.612910318686068	0.0	4.295329483031802	3.876742838202199	3.3778175009115885	5.2805952850268785	3.4934273260915982	0.0	0.0	3.9977764367458817	5.21685147363012	2.484701897475733	0.0	2.529571801041842	2.736819749767097	5.443865909356366	4.63338782197412	1.7080233199839925	2.728866447297641	0.0	0.0	4.30529770111095	3.2980095522949036	2.5995999345680696	5.1282156476218415	0.0	2.9304089414981953	6.3201461167221025	12.60447335910633	3.9483853034430623	3.057633642286828	0.0	0.0	0.0	4.195139587549131	11.553382621026376	0.0	0.0	3.702997978903703	12.973485901527534	8.230962843470957	11.492605808641217	9.697090279682337	22.14185330854889	16.772888437313032	7.82527721044518
3L_36352	0.0	0.0	15.039177056231482	0.0	0.0	0.0	0.0	0.0	0.0	0.0	0.0	0.0	20.566821603389414	0.0	0.0	0.0	6.5067735512668685	5.631899076368551	0.0	6.356470887363336	0.0	0.0	0.0	0.0	0.0	6.169754628858411	0.0	0.0	0.0	6.030271965265634	0.0	0.0	13.541817131301459	5.243398561211435	0.0	0.0	0.0	3.924030764401193	7.429641296918185	0.0	0.0	5.4429470292395115	0.0	0.0	0.0	5.869095689736125	5.062675927988498	28.76307281659514	20.128824476650564
3L_36353	0.0	4.161232097547269	1.8481570436702506	0.0	0.0	3.8621347283492713	1.960742023211264	3.4168006479620745	4.15452975204164	1.4134978871033583	0.0	0.0	8.087828969915904	5.804764656371125	6.702340432145128	0.0	1.9190740544450264	2.2147241505702358	3.059273984111477	3.124574276754792	6.047074226799492	3.4504501215697085	0.0	0.0	4.354984829954717	2.729513161303037	4.601803025869562	5.187400012864752	0.0	6.521302873315689	3.835851879091136	9.56245550469923	9.319224441716328	1.5464607853113443	0.0	0.0	0.0	5.786666440343713	2.921679843199286	0.0	0.0	9.631887455033802	15.935328811449441	12.168704615134937	17.13193431102427	13.271005000514686	11.44755531483614	14.704268043875953	11.873382251668211
3L_36354	6.357861113795541	4.624799283711087	2.5675554653601846	0.0	0.0	2.0120540818675297	2.7239643487546035	2.373398193559167	3.2981073481172096	0.9818522288831079	0.0	0.0	2.8090077011755135	0.7331163308993872	0.0	0.0	2.66607704891576	6.153618943300555	1.7000407329759624	1.7363281521301275	4.8005192241592844	1.9174175913093432	0.0	0.0	3.0250852166505533	2.106656123274101	5.479768330007723	0.0	0.0	7.412507700771889	3.552642704328469	2.21410972419278	3.0825593232376636	7.161411336571437	27.239643487546036	0.0	0.0	4.823481996621418	5.0736861588218005	0.0	0.0	7.433953781027837	7.813476684585574	12.456606521425007	14.450346230295679	11.222380119329172	19.3608271830439	15.713792750158865	24.742676167854313
3L_36355	0.0	1.5052497088847063	2.005611165210615	3.024633217852837	6.254824033035478	3.9292219642809276	5.319469613416412	1.54495653573778	1.6101699190846677	2.5565352198518028	0.0	0.0	7.314061026330985	1.4316597231170096	4.545842319579685	15.218430127621755	2.8924582852558562	3.5049700475273937	5.533182439759413	2.2605153522900148	4.687325690075901	2.4962746221607524	0.0	0.0	1.9691702763198804	4.936757665920722	6.539571482093999	9.382236049553217	0.0	4.8251499683416545	5.20331009149616	4.32380453290372	6.421065203348714	6.060209392354925	0.0	0.0	8.865782689027352	5.233052237025171	3.96324120206691	0.0	26.843619808443925	5.806932277039447	6.781546056870045	13.900442022472612	18.259502051206063	13.04495563045331	16.203694118185066	11.251731615923573	12.527022577273833
3L_36356	16.560925159523112	3.0116635706765162	4.012773460479398	0.0	0.0	1.746996171108492	0.0	3.091107933452156	0.0	0.0	0.0	0.0	14.633778712388446	1.9096177899993316	3.0317334572705974	0.0	2.3148614335520183	6.01084356178546	4.428257686514339	4.522778976314207	12.504368713819392	7.491719776716783	0.0	0.0	0.0	4.389925954021452	0.0	0.0	0.0	2.1453403743404422	6.940429598711301	0.0	3.2117741069340924	3.730801760490735	0.0	0.0	0.0	2.792040451082056	5.286365037250372	0.0	0.0	9.681963006381189	6.78416846447131	9.270544860050697	6.642386529771509	12.528000080179199	9.005533359917667	8.186241915318648	7.161066712497495
3L_36357	0.0	0.0	0.0	0.0	0.0	0.0	0.0	0.0	0.0	0.0	0.0	0.0	23.30231019103234	0.0	0.0	0.0	14.744412973314086	0.0	7.0514004786490645	0.0	0.0	0.0	0.0	0.0	0.0	6.990362387376524	0.0	0.0	0.0	0.0	0.0	0.0	10.22863034548222	0.0	0.0	0.0	0.0	13.337838558802083	0.0	0.0	0.0	12.333771593350617	43.211476968282774	7.381043413821152	0.0	0.0	5.736036765701254	6.517740638243234	0.0
3L_36358	0.0	2.6712954874873844	2.372842204035837	1.3419183904279353	0.0	3.0991130841958907	0.0	4.112641973541729	2.381243686430021	3.4027216328708354	0.0	0.0	6.48995914083974	2.5406988192102236	2.689097143029245	13.503714196589772	3.5931762708076347	0.8885863745942493	1.9638954514364741	3.760902857383555	1.3863958795205344	2.2150102718332594	0.0	0.0	2.6209450376468175	5.353963028987061	5.80273415337924	4.162552677104129	122.49797878335008	0.9514406119095151	4.104030398963568	2.557750489137809	3.9170865308629383	7.445607972359918	0.0	0.0	7.866842674160097	4.643425188538541	3.5166883861248825	0.0	0.0	6.440805093766529	5.265264000336976	8.736745265339323	5.891686354309423	7.408085110008212	7.987758281168613	9.98395804849744	4.76381028601917
3L_36359	0.0	0.9784123107750592	0.43454908579563334	1.9660115916043444	0.0	3.4053257023768038	2.305103499147112	3.012665244688671	0.0	1.661747892903672	0.0	0.0	0.0	1.2407717600347417	2.9547975077267954	0.0	2.2561174624995677	1.3018460176530322	2.157941151506171	4.040671192218403	2.0311744656995567	0.8112892522022448	0.0	0.0	2.559921359215845	1.7827180460269276	3.0914337915353456	0.0	0.0	3.4848305326911952	3.006356941753338	3.747297261849891	3.130269286632498	2.42408375694197	0.0	0.0	0.0	3.174718357128603	2.5761067813434915	0.0	0.0	3.1454216500630343	6.612007405448295	6.7764654859553985	8.631764606024683	5.426701542268579	6.436467385834623	5.983875450286627	6.979341150195421
3L_36360	5.312149896120908	0.0	1.2871535808483903	0.0	0.0	0.560373616780769	0.0	1.9830327749707948	4.13347514827292	2.461085318936969	0.0	0.0	2.346995271039228	1.2250735809819577	0.9724711883529848	0.0	2.9700975773582337	3.8561253909147117	1.7755324946238653	1.8134312876377665	2.005476153183884	4.0051243162551895	0.0	0.0	2.527533368811477	1.7601631910660314	3.8154014172384874	0.0	0.0	2.064444384040331	3.710400839797285	0.0	2.575554403538688	1.196707188368772	0.0	0.0	0.0	1.7911725642515988	2.5435140138295944	0.0	0.0	5.590126693389129	6.528352635495959	7.434144445575261	2.8408519913981842	4.688287799789215	5.777303217253062	5.251704686929799	4.594025928682342
3L_36361	0.0	1.3922348934160653	0.6183429965915698	0.0	0.0	0.8076031638338504	3.280054317699501	0.0	1.9857035302929498	1.1822947110755477	0.0	0.0	0.0	7.062240407491271	4.204538462907632	0.0	5.3505824697582405	0.9262329549980457	0.5117748649144654	2.0907948574809687	0.0	0.0	0.0	0.0	3.642648197954616	2.5367242843000257	4.3989654952844734	0.0	0.0	2.9752503797163294	2.1389525613475655	5.332228495589048	2.969484390608352	2.587018238995989	0.0	0.0	0.0	1.936060942035626	0.0	0.0	0.0	1.790315075759868	6.272384572442905	1.0713992227427198	3.0706491894867933	6.7566993639436275	4.163087105603698	4.730430280884435	9.9312755730346
3L_36362	0.0	0.0	1.7295053614666207	0.0	0.0	0.0	0.0	7.9936051159072745	0.0	0.0	0.0	0.0	0.0	0.0	0.0	0.0	0.0	10.362694300518134	1.4314342971657603	0.0	0.0	0.0	0.0	0.0	0.0	4.257130693912303	0.0	0.0	0.0	0.0	0.0	0.0	2.0764119601328903	0.0	0.0	0.0	0.0	0.0	6.83526999316473	0.0	0.0	7.511266900350526	0.0	0.0	5.725737188663041	13.49892008639309	4.657661853749418	13.231013495633766	0.0
3L_36363	0.0	0.0	0.0	0.0	0.0	0.0	0.0	0.0	0.0	0.0	0.0	0.0	0.0	0.0	0.0	0.0	0.0	0.0	0.0	0.0	0.0	0.0	0.0	0.0	0.0	0.0	0.0	0.0	0.0	0.0	0.0	0.0	0.0	0.0	0.0	0.0	0.0	0.0	0.0	0.0	0.0	0.0	0.0	0.0	0.0	0.0	0.0	0.0	0.0
3L_36364	0.0	0.0	4.3454908579563325	0.0	0.0	0.0	0.0	0.0	0.0	0.0	0.0	0.0	0.0	0.0	0.0	0.0	0.0	0.0	0.0	3.6733374474712743	0.0	0.0	0.0	0.0	0.0	3.5654360920538553	0.0	0.0	0.0	13.939322130764781	15.031784708766688	0.0	0.0	6.060209392354925	0.0	0.0	0.0	0.0	8.587022604478305	0.0	0.0	6.290843300126069	11.020012342413825	0.0	7.193137171687237	6.7833769278357225	0.0	0.0	0.0
3L_36365	0.0	6.978639779363324	0.7748679934886293	7.011403346402589	0.0	0.0	0.0	3.5813642992416104	3.7325354665520036	1.481576302364833	0.0	0.0	0.0	3.318730917297226	1.7562864517253056	0.0	4.023005152665	2.3213920924099765	1.2826472196825807	2.62005072418202	0.0	2.893307548176464	0.0	0.0	4.564734323332913	1.2715444127575577	0.0	0.0	0.0	0.0	2.680398886240655	0.0	3.721168387334929	2.1612574714670787	0.0	0.0	0.0	4.04358008876467	1.5311984751713104	0.0	0.0	5.608771580309532	1.965038043136515	5.370436605755175	2.5652944393651613	1.2095806529026065	3.1301490952617055	1.1855746859886886	12.445240939864595
3L_36366	0.0	0.0	0.8150355143575027	3.6874298466471678	0.0	0.0	0.0	1.8835073317406394	1.3086740749833603	0.0	0.0	0.0	4.458406191121173	4.654355895323536	3.6946572669659585	0.0	1.4105164154489913	2.441728157520767	1.3491369436058058	3.4448357777888012	3.809648620869103	1.5216452515386116	0.0	0.0	4.801360513515109	0.6687292953051058	4.34869456537842	0.0	0.0	2.614444018871057	0.0	0.0	2.9355494252585634	0.0	0.0	0.0	0.0	5.954467041174289	3.2211451428674502	0.0	0.0	5.899518457705407	8.267605866693122	2.8244143506233623	6.745684718029029	2.544565520526501	6.5848188318794785	2.494064749412585	0.0
3L_36367	0.0	1.744659944840831	3.0994719739545173	5.258552509801943	0.0	1.0120367604136558	0.0	0.8953410748104026	2.4883569777013355	2.963152604729666	0.0	0.0	0.0	0.5531218195495377	2.634429677587958	0.0	0.0	1.7410440693074825	3.5272798541270967	2.292544383659268	4.527371400920831	0.723326887044116	0.0	0.0	0.0	1.9073166191363367	0.6890628634806605	0.0	0.0	1.8641969785095374	0.6700997215601637	1.6705021395791404	3.721168387334929	1.6209431036003095	0.0	0.0	0.0	3.639222079888203	8.421591613442207	0.0	0.0	5.0478944222785795	0.9825190215682575	4.027827454316381	7.695883318095485	3.62874195870782	4.173532127015608	4.14951140096041	0.0
3L_36368	0.0	6.373291320596948	1.4153071697762853	0.0	0.0	3.696998443933355	0.0	3.2707058575725347	0.0	2.7061197273963233	0.0	0.0	0.0	0.0	9.623644910599547	0.0	0.0	4.240054951112167	1.171386495225663	1.196389774217322	3.307722738741504	0.0	0.0	0.0	4.168775372209109	2.3224935591447373	5.034331624513369	0.0	0.0	0.0	0.0	0.0	3.3983829134744523	1.9737834191139607	0.0	0.0	0.0	1.4771310569758993	0.0	0.0	0.0	0.0	3.5891693226519656	0.0	2.342772990451326	2.20931588975337	1.9057536226470615	2.1654686572232023	0.0
3L_36369	0.0	0.0	0.0	0.0	0.0	0.0	0.0	0.0	0.0	0.0	0.0	0.0	0.0	0.0	0.0	0.0	0.0	43.909721612364976	0.0	0.0	0.0	0.0	0.0	0.0	0.0	0.0	0.0	0.0	0.0	0.0	0.0	0.0	0.0	0.0	0.0	0.0	0.0	30.594138163127944	0.0	0.0	0.0	0.0	0.0	0.0	0.0	0.0	0.0	0.0	0.0
3L_36370	0.0	1.403778297362918	1.870409547368371	0.0	0.0	1.6285984493462722	0.0	0.0	2.002167546585934	1.1920974429986686	0.0	0.0	0.0	7.120795392845381	1.413133150775372	0.0	3.2369673759006052	2.801737824581327	2.5800906581935115	5.797358091214577	0.0	1.1639982782137468	0.0	0.0	1.8364252000142507	3.5808597521492573	4.435438532916609	0.0	0.0	3.9998920029159213	1.078343603837264	0.0	3.742631507088843	5.216935843166388	0.0	0.0	0.0	1.9521133579212855	1.232024151615849	0.0	0.0	3.610318144845242	1.5810976612403396	0.0	2.064072526554809	7.785966884725646	5.037125292447099	1.9078606338332753	0.0
3L_36371	0.0	0.0	1.4055305660029422	1.5897452528617002	0.0	2.7535953464972938	1.8639398469332598	0.8120281507423075	2.256811367017221	0.6718566247213138	0.0	0.0	5.766398580389555	2.5082647322929055	2.3892917677270713	0.0	1.216219355376985	0.5263457080718272	2.617413383683836	2.0792194491375398	1.642436890183713	2.624080636948341	0.0	0.0	5.174973084964985	3.17136920174965	1.8748333741838694	0.0	0.0	6.199345011020744	3.6464752015984203	0.0	3.7967711583088204	2.4501862435567454	0.0	0.0	0.0	2.2003910828417905	6.249230997407818	0.0	0.0	1.0173732764933667	0.8910940496303742	7.30606328974739	2.90823709298204	3.839595311042325	4.258325546906213	4.3010202342572175	5.643595647659036
3L_36372	0.0	0.0	0.0	0.0	0.0	0.0	0.0	0.0	0.0	0.0	0.0	0.0	0.0	0.0	0.0	0.0	0.0	0.0	0.0	0.0	0.0	0.0	0.0	0.0	0.0	0.0	0.0	0.0	0.0	0.0	9.318769959640408	0.0	0.0	0.0	0.0	0.0	0.0	0.0	0.0	0.0	0.0	0.0	0.0	0.0	0.0	0.0	0.0	0.0	0.0
3L_36373	0.0	0.0	0.4257767999671641	1.9263235191002683	0.0	2.7804850433816837	0.0	0.983949423425317	2.0509648353875116	1.6282020220966555	0.0	0.0	0.0	4.862896705995344	2.895148715104049	0.0	0.7368576645944755	2.5511310439483346	0.35239642963214185	1.7995917086331454	7.960683774972168	0.7949116749790581	0.0	0.0	2.508243970871261	1.0480380831886518	1.5145133542972273	0.0	0.0	4.0973782924995445	1.4728336568412461	5.507475296219559	4.600617341505665	1.7813614018886708	0.0	0.0	0.0	3.9993814290056475	2.524102656264671	0.0	0.0	1.8491548252955505	1.0797550251798873	1.4754818444172269	11.27668574822854	3.9878641318738812	2.866606261539524	5.863078358478774	11.397414154676587
3L_36374	0.0	3.3676111244318836	1.4956806239261635	0.0	0.0	0.6511576965244393	0.0	2.3042966606824087	0.8005207227197148	0.0	0.0	0.0	0.0	2.847086540754265	1.1300176881668729	0.0	0.0	2.240421079673854	2.888452026566826	4.635881044978161	2.3303760084993477	0.0	0.0	0.0	0.0	1.227192474463045	0.8867041287338336	0.0	0.0	4.7977949334485865	0.8623018613561749	0.0	2.394248440625991	3.476453355660507	0.0	0.0	0.0	2.0813538790712585	0.9851931382480152	0.0	0.0	2.1652542232200997	3.7929935822548586	4.319261496124802	1.6505440151810438	7.0043402004922335	7.3845892751864515	4.5768856139407665	5.338287263914246
3L_36375	0.0	0.0	3.399185065775591	0.0	0.0	0.8879190445138679	1.8031273440655473	1.5710701878748576	0.5457952804863779	0.6499367741506107	0.0	0.0	5.5782652933721275	0.48528612469912263	1.5408928302872966	0.0	1.1765392427605188	2.036693062208753	1.9693475000315095	2.58606421714664	2.3832766431262487	1.269233971605713	0.0	0.0	1.0012271039385872	3.0679007883277865	4.231886076659528	4.770409720950113	0.0	3.2711380943657917	2.3516707209469896	1.465629235668491	3.672898514386009	1.4221481946681955	0.0	0.0	0.0	2.4833685262130185	4.701934940266618	0.0	0.0	0.9841806735260124	1.7240428114310937	5.3007729233692	2.813353571473585	4.244943423394053	4.577104809109097	3.12052205085702	5.459468902865129
3L_36376	0.0	0.0	1.2509079715511502	1.131885742020149	0.0	2.6140501076155416	1.3271100718364683	2.890787326742107	3.6153706761221196	1.9134258972245377	0.0	0.0	1.3685430258294706	2.8573826731886425	1.1341042558226189	11.390157309462602	1.7318766576495066	2.248523282334327	1.8635771263549605	1.69187131965117	1.1694017609553358	0.0	0.0	0.0	1.4738155662778913	2.052717437635519	1.779821566658567	0.0	0.0	3.2100970392271853	3.0289709387114123	1.0787099017910144	2.703270308288155	3.1401229630284018	0.0	0.0	6.635550359182342	1.8277707307061828	3.9550238641196183	0.0	0.0	2.535265360068165	0.6344517448691888	2.1674407825917745	3.3130260024088183	5.467521516259315	4.379401424760771	3.827864457003838	4.018194384171529
3L_36377	3.896865556189879	0.7086589621264304	2.2031915432695803	0.0	0.0	2.877536368462777	0.0	0.7273526038132189	3.0322180751024828	1.203595380119493	0.0	0.0	3.4433987033882185	0.8986845504892214	0.7133815032303698	14.32941901370609	1.089396117773525	2.357300796296209	1.0419903892016453	2.128463409053419	2.206753696128545	2.350450390365739	0.0	0.0	2.7812066450443305	1.5494561215331404	0.5597773653462546	0.0	0.0	1.0096178722555746	0.5443721850854543	1.357073985638086	0.37787296817705013	0.4389378231405387	0.0	0.0	8.347872544681987	1.9709417488166137	5.597582341991134	0.0	0.0	4.100782657152243	3.192695113580129	3.8174568484221494	5.730947140609049	7.369747089932534	2.966663601114279	2.88939330204923	0.0
3L_36378	0.0	1.7136926786935904	0.0	1.1478254561515753	0.0	2.9822201031523425	0.0	1.7588980011531337	1.2220946400680757	2.4254645055583883	0.0	0.0	0.0	1.8110134974835967	1.7251128180655195	0.0	2.195332135530849	0.7600626595656546	1.8898208412046122	2.1446212470200487	1.1858697922083372	4.262928122911018	0.0	0.0	1.4945704869706706	3.955086948527395	2.7073286981760325	0.0	0.0	4.476041681713966	2.194018745081833	3.2817023108763164	3.6551186037252	1.4152638041116383	0.0	0.0	0.0	4.236594752235995	1.002680063541841	0.0	0.0	3.672811549728877	5.790477366954132	4.835520006766211	3.3596814954748657	5.148480596247914	4.099453003153368	2.7172390925461745	4.074780369338093
3L_36379	2.9277107234431754	1.5972440512242558	1.1823252402697708	1.0698285663912073	0.0	0.926524220362297	0.0	0.5464591957825591	2.2781020402909684	1.3563897895317092	0.0	0.0	2.5870215853320015	3.3759034761678093	2.1438508943127603	10.765676439747738	2.864617286721263	1.7710374453989157	1.369980869587137	1.599112172921594	2.7632192963782596	0.8829453715518003	0.0	0.0	2.0895174343066167	2.3282092939088344	1.6822404279888807	0.0	0.0	2.2755743265153336	5.316820760401889	4.078272655773192	3.4067464481261536	1.6488674720790677	0.0	0.0	0.0	1.2339719384909411	2.336365187710121	0.0	0.0	1.3692948501231474	2.398668259382391	2.868051050325364	3.9142310559632487	5.167757211088412	7.0049604035060975	4.34159589684455	5.063855214251714
3L_36380	0.0	0.0	0.0	0.0	0.0	0.0	4.526054231181798	5.915346657060143	1.3700080844177063	0.0	0.0	0.0	4.667359613990691	0.0	3.867815846325488	0.0	1.476623499547489	2.556165342999047	0.7061836690506957	2.163771540345684	1.9940982667696687	1.5929606431992767	0.0	0.0	2.51319363830268	2.800283304661933	4.552506101496302	0.0	0.0	0.0	4.427220262029459	0.0	2.0487537840482393	1.1899177790613025	0.0	0.0	0.0	3.562021019486036	5.0581672371717294	0.0	0.0	2.4704051637396893	8.655086161382737	4.435180502236883	2.824734676202783	7.991467244041296	4.595620970645701	2.6109548092025197	4.567962140729778
3L_36381	0.0	1.4366651897748515	0.9571142011436747	0.0	0.0	4.583568814181161	0.0	2.949125665341182	2.561341438032365	0.6100126004202743	0.0	61.48927012236364	1.7452016117984006	0.45547607498047143	3.6155980079790466	0.0	1.6564005719882453	1.9115835271201131	1.584321302895141	2.427208031145934	2.982502997042699	1.1912677453476974	0.0	0.0	1.8794478896290467	1.570607155105074	3.971930706150835	4.477374038036188	0.0	0.0	1.655409605448019	4.126796652507627	3.0642493416460286	4.8942255524312595	16.923652327256047	0.0	8.461826163628023	2.996769482497868	5.673992800081403	0.0	0.0	4.156760874571404	3.236277374861244	4.422362849675539	6.8653923125456116	3.4861627229201853	4.295943417957404	2.9288353061723886	5.1241058435303035
3L_36382	0.0	4.799606816209616	1.7764023844151813	3.214760121029289	13.295998170470652	1.392070285071865	0.0	4.105179291242438	0.5704614599660415	1.3586188606730922	0.0	0.0	0.0	2.0288708319384847	2.4157958259557613	0.0	1.229710695802284	2.1287375309199126	1.4702488672614629	3.003262744645783	1.660656198332834	3.3164864664800064	0.0	0.0	3.1394269750449038	1.7490265792573143	0.631876873988839	0.0	0.0	2.279313972080683	0.0	3.0637311220547585	2.13271565338218	2.477365795149199	0.0	0.0	0.0	4.078799438757197	4.212368524957722	0.0	0.0	2.5716471173481668	5.40587294036241	4.309146545209472	4.1166968283320955	3.8821873707786207	3.827166683442414	2.1743654060203395	3.8041328098846585
3L_36383	0.0	0.8713539934850604	1.1610015852315645	0.0	0.0	0.0	8.211512129429854	2.683018051882057	1.2427864789056569	3.6997967183691065	0.0	0.0	0.0	1.6575089298293597	4.385803714758204	0.0	1.339501379987809	1.7390961569453127	1.601515212760976	0.9814197610831734	3.6178448751327976	0.7225176155213546	0.0	0.0	6.839440820997358	3.1753044632746352	2.06487578154688	0.0	0.0	1.86211128039082	2.677400006305277	1.6686331508349255	2.7877538063990475	3.2382591248475188	0.0	0.0	0.0	3.6351504507990464	3.058970683895605	0.0	0.0	2.240998553099284	0.0	2.682214030889584	3.843636510626342	3.0205683791436764	4.168862701946223	4.736992972256439	10.359430811433498
3L_36384	0.0	1.6993589338358	1.5094962788275108	1.7073371447927754	0.0	2.4643967371190048	0.0	3.4883722958355987	2.423745482971582	1.4431063961938937	0.0	0.0	0.0	0.5387597212457202	0.0	0.0	2.612363808494663	1.695836946408161	2.186349570185538	1.595012332635356	1.7639263306751551	3.522726624225326	0.0	0.0	2.2231043006063853	2.4770561896354955	1.3423419692680205	0.0	0.0	1.815792125696394	1.9581006919340416	1.6271266749031819	2.7184097230629156	2.631424108834017	0.0	0.0	0.0	0.7877172819657642	0.7457200516217248	0.0	0.0	1.638941064881197	3.828029598324854	3.9232428008004203	0.0	3.53451976951161	6.605891784719882	2.886976542795934	4.040697909342902
3L_36385	6.593772511551466	0.5995505768875651	0.7988477420169148	0.0	0.0	0.6955707618916951	1.4125191572910707	0.0	1.2826819340021665	0.5091421565632498	0.0	0.0	1.4566186201014828	0.7603189538011196	3.6212760833726394	0.0	0.9216676931740599	1.196615970036736	1.7631215361549009	1.5756609897852147	1.24466118144484	3.4799874621023146	0.0	0.0	2.352999309394703	2.4033070378771018	4.262323264541804	3.737004566619581	0.0	2.1354311809254742	2.763348874867964	3.444397945072186	1.2787756490425808	2.2281416518773765	0.0	0.0	7.062595786455354	1.6674865142028164	2.1047790587112334	0.0	0.0	1.5419588196767824	5.402266250692165	2.7683174374239146	4.407803840387252	2.9096979401001266	2.868459956119734	2.0371075435925734	5.702392153508397
3L_36386	0.0	5.720047163695547	3.669588656612709	1.2770892989367213	0.0	0.3686740736483238	0.0	0.6523261886655194	1.359722402700191	2.698611316205571	0.0	0.0	0.0	1.2089778696600957	2.5591848279751153	0.0	1.4655373756729686	0.8456580953580983	2.1026454503822167	2.147526479001486	1.9791270703813209	2.1080014517806	0.0	0.0	0.8314417341014414	1.852839646988653	3.012218008073447	0.0	0.0	2.7164273909145007	1.9528807945451745	0.0	0.3388953745932578	1.180984170796765	0.0	0.0	0.0	2.3568521646803315	2.7889954272746573	0.0	0.0	0.8172859910070753	2.147526479001486	1.9563921175200834	2.3362727226469073	5.287646190198043	4.561118185489882	2.5913524065220366	4.533667011225359
3L_36387	0.0	0.8824112841343157	2.3514688803081176	0.0	0.0	1.5355989457806118	0.0	0.905688320406444	1.258557166152137	0.7493492650981888	0.0	0.0	0.0	2.7975705896999044	0.0	0.0	0.0	2.9352748415245116	1.2974704710317337	0.9938737621302293	0.9159386328443504	0.7316862052492485	0.0	0.0	2.3087439405572314	3.215598378965408	2.091078601344438	0.0	0.0	3.1429017720623067	0.6778439059697645	0.0	0.9410432631465626	2.7327932677965783	0.0	0.0	20.789286033549754	2.4541864739966672	0.7744470873742046	0.0	0.0	2.8367954151939445	6.957116334911604	2.7162507373771922	3.243676177579334	5.506017710289499	3.6940440716344805	3.5978282788942937	4.196355884549857
3L_36388	0.0	2.8486327702156076	0.42172771554904187	0.0	7.891358094836764	4.40646876224	0.0	2.923776560317218	0.6771534716202611	3.2254360466991536	0.0	0.0	0.0	2.408325581535368	0.0	0.0	0.0	1.2634350524894093	1.3961807336413168	0.0	2.9568669983482945	2.36205649141546	0.0	0.0	3.7265863239499133	2.0761427427029036	0.7500552603213042	0.0	0.0	3.3820106120728988	2.188240787889225	0.0	1.5189553475734385	2.352561168648876	0.0	0.0	0.0	0.4401497565531697	3.3334650052010386	0.0	0.0	1.8315695928677216	2.1389733783373335	2.1921752933514176	2.094271100461975	3.949940039910194	4.542952307973097	2.5810316499651336	0.0
3L_36389	0.0	1.6770374663586285	1.4896687006603104	6.739643526774582	0.0	2.918431588169612	0.0	10.32765518851069	1.1959545164145953	1.4241508642886764	0.0	0.0	0.0	1.0633659786688785	5.064640000324137	0.0	5.156099627188216	1.1157078273598335	1.849398316751628	1.8888737778986657	1.7407567557028933	4.171745767138157	0.0	0.0	6.581709954573038	2.444519491192824	2.649420002220214	0.0	0.0	2.38925504222411	2.5765074565414046	0.0	0.8942342636231224	3.1162317030455555	0.0	0.0	19.755193640408063	0.7773704356694869	1.4718496970638952	0.0	0.0	1.0782754666021428	0.0	2.5811400740838826	3.698796633503256	2.3253953637197395	6.017650973836457	3.4188665363394746	3.9876224200082944
3L_36390	3.7169373774107592	0.6759383782129379	2.701883050373127	1.358223595657922	5.617507298546357	1.1762885172244124	1.5924860139915822	1.3875377739814745	0.4820354777147527	2.296044649802678	0.0	0.0	3.2844082407773407	0.0	2.041328602803792	0.0	0.0	4.047224817942337	1.4908185702125605	1.5226401361849338	1.4032415159667133	1.6814430951735466	0.0	0.0	1.7685275142647219	1.9705517300988502	2.6696551141969005	0.0	0.0	3.8520050047175025	2.0769485554900684	2.5888288668916104	1.8021280681590786	2.9306966441765003	0.0	0.0	0.0	3.7598767261750714	1.1864728333908574	0.0	0.0	3.042230417314915	6.090560544739735	4.1613659101008675	4.472455710637681	2.3431557171312427	2.829685208839257	3.215313121660696	1.6072312548618746
3L_36391	0.0	0.7774168490486595	1.3811182762759995	1.5621333868207805	0.0	2.7057688751167257	0.0	0.7979242479444274	1.6632100541713057	1.9805619725763466	0.0	0.0	3.7774956827946213	2.464699343650565	1.5651951927533965	0.0	1.7926427432118743	0.5172037482790045	1.7146348139338312	1.1674891627818464	4.034774592475662	0.644625918100406	0.0	0.0	2.0340361368894113	1.416493875661244	3.684539775497307	4.845646767856693	0.0	1.1075764040815297	0.0	1.488744569990274	1.6581449072732206	3.3706814468158957	0.0	0.0	0.0	2.5225352488264807	0.6822988613660143	0.0	0.0	2.999108365083061	1.7512337441727697	2.9913192513589415	2.286179751911775	1.6169598825785292	4.184363813510158	2.641448092560145	5.54557352321377
3L_36392	0.0	1.835099433027679	1.0867140191433369	1.2291432822157224	5.083641147804833	0.3548328698151555	4.323426921114752	1.8835073317406394	1.3086740749833603	1.5583780899520767	0.0	0.0	1.486135397040391	2.327177947661768	1.2315524223219863	0.0	1.4105164154489913	3.6625922362811503	1.1242807863381716	2.5262129037117873	0.0	2.5360754192310195	0.0	0.0	1.6004535045050365	2.2290976510170193	0.0	0.0	0.0	1.3072220094355285	0.9397817018675999	0.0	4.566410217068876	1.8944104132557809	0.0	0.0	7.205711535191254	1.7012762974783682	3.2211451428674502	0.0	0.0	1.5732049220547757	5.511737244462082	2.8244143506233623	2.6982738872116117	4.6650367876319185	4.389879221252985	0.8313549164708618	2.9089724345772097
3L_36393	0.0	4.711531756666347	2.0925654706190207	0.0	0.0	1.3665251356583668	0.0	1.208954191758511	2.5199694982891927	0.0	0.0	0.0	2.861687216442568	7.468650340197023	3.557197241606971	0.0	1.810717382687695	0.7836278206683405	3.8968265803060618	1.3266681525349975	0.0	0.0	0.0	0.0	3.0818170023227656	3.863095003550184	1.8608449017408764	7.341755795582026	0.0	2.5171734156281227	2.7144511406938028	0.0	1.8842213794309348	2.1887144629376225	0.0	0.0	0.0	1.6379801738879753	2.067534783171425	0.0	0.0	2.2720105566698505	3.980004457604992	1.8128878560262478	2.597884386870708	1.6332631683476213	0.0	6.403394311256511	2.800743877573884
3L_36394	0.0	0.0	0.0	0.0	0.0	0.0	0.0	0.0	0.0	0.0	0.0	0.0	0.0	0.0	0.0	0.0	0.0	0.0	28.6286859433152	0.0	0.0	0.0	0.0	0.0	0.0	0.0	0.0	0.0	0.0	0.0	0.0	0.0	0.0	0.0	0.0	0.0	0.0	0.0	0.0	0.0	0.0	0.0	0.0	0.0	0.0	0.0	0.0	0.0	0.0
3L_36395	6.586673710016421	1.1978102112841387	0.0	4.813734933611375	0.0	0.6948219161006706	8.465990704342206	2.458814246664803	1.7084013455027318	2.034376073133379	0.0	0.0	0.0	0.0	2.41158496478061	0.0	1.841350866553528	3.1875405415312623	1.3209175304513319	1.7988167383495137	1.243321189400836	0.0	0.0	0.0	0.0	0.8729889662488063	1.8923264365288641	0.0	0.0	3.4130115091014352	1.8402492507195145	2.293793156284615	2.5547978592837777	1.4838285685372257	0.0	0.0	14.109984507237012	2.2209217491535513	1.0512565353990664	0.0	0.0	2.3104481391419642	2.6982251075242707	2.765337089521428	5.2836701218053275	5.813130766210496	2.8653717956009954	5.697760348781074	11.39250600954692
3L_36396	0.0	6.301101936706692	5.597104729665439	0.0	0.0	3.655123057027961	0.0	6.467318054941161	0.0	0.0	0.0	0.0	0.0	0.0	0.0	0.0	0.0	0.0	0.0	2.3656768674653192	0.0	0.0	0.0	0.0	0.0	0.0	0.0	0.0	0.0	4.4885519482559735	0.0	0.0	3.3598899031276543	0.0	0.0	0.0	0.0	2.9207995980979757	5.530153716152695	0.0	0.0	0.0	0.0	9.69806998709187	0.0	4.368582552230773	0.0	8.56376278034548	0.0
3L_36397	0.0	0.0	0.7593876449908322	1.717832301775036	0.0	1.4877273650339933	0.0	1.7549078190795333	1.8289833504597304	2.9039546053816085	0.0	0.0	0.0	1.6262145790137008	1.7211992800223412	0.0	1.9713166851258572	1.7062614106231837	1.2570224343936423	1.2838536150108164	4.436923366347001	0.0	0.0	0.0	1.1183849626431464	1.869212159785863	2.0258902014781572	5.328615732205088	0.0	0.6089846551091529	3.2835621921455225	3.274257541638324	2.2792666960844024	0.5295199425153151	0.0	0.0	0.0	3.962797259329416	3.7515203036030353	0.0	0.0	1.6490157849287654	2.888670633774337	5.263145775651174	3.142556085984106	2.370831189706799	2.5563456936056084	2.904723050633099	12.196609342602757
3L_36398	0.0	3.2972743411386407	2.9288829152694675	0.0	0.0	0.6375574510988653	0.0	2.256168533984554	0.783800843103215	0.0	0.0	0.0	2.6702619072986535	0.6969053916085622	3.319247553133685	0.0	3.3791880706551054	2.1936270746228055	2.828123082179035	2.8884894520618034	1.1408515909517691	5.468130776909287	0.0	0.0	4.313500004097825	4.005203400049208	0.8681842005581903	0.0	0.0	2.348793483507359	3.3771664205978786	2.1047478270057245	1.1721207790758625	1.3615373063264238	0.0	0.0	0.0	2.5473527400854485	1.9292322870913716	0.0	0.0	2.120030172269412	2.4758481017672604	2.537428980534621	4.040175831684335	3.048020341268549	1.971914417336756	2.240645807897335	2.613395218532108
3L_36399	0.0	0.0	0.7191290484268693	0.0	0.0	0.9392374425127984	3.814682713765283	0.0	0.0	1.3750013750013752	0.0	0.0	0.0	4.10667077333744	1.6299506695429864	0.0	0.0	1.07720314974201	1.190381951904998	3.03947672368725	0.0	2.6851818908648095	0.0	0.0	0.0	3.540233425290897	1.2789923586601533	0.0	0.0	1.153399211651639	0.0	3.1006742416138393	1.7267459127924247	2.005790717802295	0.0	0.0	0.0	3.7527113339387705	1.421054052633	0.0	0.0	2.0821252669024326	3.6473720684247004	2.4920612274522975	1.190381951904998	2.2451426339115326	5.8099732063402305	3.3008765477672597	0.0
3L_36400	9.76883039747417	1.7764968051481456	0.789007920377108	1.7848371657356956	0.0	1.5457568767631933	0.0	3.646717662366457	0.0	1.5086123662766	0.0	0.0	0.0	3.9425069838695146	3.5766709491340163	0.0	4.096417655450857	0.5909383154948753	1.6325664885558393	1.667413667989926	0.0	0.0	0.0	0.0	0.0	1.9421216669307952	4.209822019951188	0.0	0.0	1.8982151715480324	2.0469834560067777	0.0	1.4209023449814486	0.5501741191052144	0.0	0.0	0.0	2.4704208279533058	2.338710079778078	0.0	0.0	1.142224285333109	2.0008964015879114	3.417773296089629	3.2651329771116786	3.694959877662342	3.187268604299328	1.207209260550526	4.2241146255744795
3L_36401	0.0	3.3368303315207672	0.0	0.0	0.0	0.0	0.0	0.0	0.0	8.500972511255288	0.0	0.0	0.0	2.115797602801316	10.07720144023363	0.0	0.0	4.439886161318824	1.2265932280769154	2.505549792791032	0.0	0.0	0.0	0.0	0.0	1.2159756337938599	2.6357983055507015	0.0	0.0	0.0	0.0	0.0	1.7792733163092462	2.0668066308117052	0.0	0.0	0.0	3.093494690016365	2.928564692872635	0.0	0.0	2.1454632677379393	3.7583246891865483	10.271477724117867	2.453186456153831	2.3134396034949596	7.982282525705943	4.5350517551443925	0.0
3L_36402	0.0	1.1771707971235597	2.614125395203477	2.365394841168467	0.0	0.6828494707506891	0.0	2.4164465283879304	1.6789639583522915	1.9993218300352518	0.0	0.0	2.859957054884864	3.732067416065804	1.1850155260734225	0.0	2.71443394823104	3.1326161730707778	0.43271895319400244	1.3258660557075883	2.4437951552249806	2.9282931291701333	0.0	0.0	0.0	3.0028128635012217	1.8597198443637657	7.337317007313837	0.0	0.8385505151215814	3.617079996426325	2.2542689090330357	1.883082188754133	3.645651962148216	0.0	0.0	13.866855995473857	2.182653145857979	0.0	0.0	0.0	3.7843948510431913	2.6517321114151766	0.9058958966177107	0.8654379063880049	0.816137852865362	4.927997729178647	7.999403564470232	11.19620224819741
3L_36403	0.0	0.0	3.267841967816005	7.392277878682371	0.0	1.0670127771579028	4.333638132548656	0.0	0.0	1.5620587184120485	0.0	0.0	0.0	2.3326743528286595	1.8516917148091083	0.0	1.4138478193588853	2.4474951111285157	4.056970138400832	0.6905943807716426	3.818646373870683	0.0	0.0	0.0	4.812700524175278	2.0109261662316027	1.4529884849209582	0.0	0.0	1.3103094492310776	2.826003927297658	7.044989656193938	0.0	1.139330816323694	0.0	0.0	0.0	0.8526472138046995	0.0	0.0	0.0	2.3653808535192966	2.0717831423149278	2.831085145027291	2.704646758933888	1.275287679394718	4.400247381907811	4.99991062659755	4.373764411553736
3L_36404	5.357337060611305	0.974250937424252	0.8654017320323344	0.0	8.096687402283104	1.1302807351730197	0.0	0.9999506024402394	2.779090705143548	3.3093603271236494	37.90721829250726	0.0	0.0	2.470989044252325	1.9614867952218575	0.0	0.7488405888373179	1.9444635289938959	1.7906358483434577	1.0973142137304734	5.0563387374807585	3.231354739819799	0.0	0.0	0.0	1.7751358076525323	0.7695713341450259	6.072515551712328	0.0	3.4700088866927583	0.7483925836989168	0.0	0.5194926094903404	1.8103302513064248	0.0	0.0	0.0	2.258011197929133	2.5651501100192884	0.0	0.0	1.2528174297974357	3.29194264119142	0.7497382101604672	4.297526036024299	3.3772629688248905	2.9132235762755925	0.6620472101893302	4.6331044579731095
3L_36405	0.0	0.84397074054719	2.9987089058805734	0.0	0.0	1.4687035430710533	0.0	0.0	3.0093263839561013	0.0	0.0	0.0	0.0	2.140559863432281	0.0	0.0	1.9461091245661637	1.122962104520821	1.861423013219454	1.5842959515534971	2.628112605163926	2.0994351259850026	0.0	0.0	1.1040839845772716	2.152861931612926	0.6666616000385063	5.260477819721321	0.0	1.2023949302220163	3.88988967105926	0.0	2.7001455918503128	1.0454977625302384	19.88364093325857	0.0	9.941820466629284	2.738487009400053	1.4814195910630104	0.0	0.0	2.713215901007992	2.851732712796295	0.6494806298247481	3.10237168869909	3.5107724541984626	3.5331201751458527	2.867579864680053	4.013549743935527
3L_36406	14.733905663713339	1.786275686644374	1.1900266248623537	1.7946619574736904	0.0	1.036177086808844	0.0	1.8333956687860722	0.0	4.550749963594001	0.0	0.0	0.0	1.6989466530750936	1.7981795230508635	0.0	1.3729889144875045	2.3767647478252605	2.626484948928	2.3472289285905896	1.854145498505559	2.221741667728166	0.0	0.0	2.336808947174097	0.9764061224569502	4.938494577532954	0.0	0.0	1.9086640624005906	0.6860837516157272	0.0	2.8574476515590237	4.97882340445306	0.0	0.0	0.0	2.070016228927235	3.1354449509929956	0.0	0.0	4.594047033853533	2.0119105102205057	2.7492693816618234	5.909591135088	3.715299106346722	1.6024066010605797	1.820781673711069	0.0
3L_36407	0.0	1.5093337197227654	1.6758772882428492	0.0	0.0	3.9398826440289763	7.111869710546903	1.5491482782766035	4.8436157914791105	1.281735777859809	0.0	0.0	3.666952688976407	0.9570293808019906	2.2790880001458618	0.0	0.5800612080586743	1.0041370446238502	0.5548194950254883	1.983317466793599	5.483383780464114	1.8772855952121708	0.0	0.0	1.9745129863719113	3.3001013131103125	2.9805975024977407	9.407691728757431	0.0	1.612747153501274	0.5797141777218161	1.4451785951707912	2.414432511782431	2.3371737772841668	0.0	0.0	8.889837138183628	3.4981669605126915	2.6493294547150117	0.0	26.916451335055985	4.3670156397386775	5.0999592003263965	2.903782583344368	3.8837364651784188	3.66249769785859	3.1592667612641403	1.5384899413527635	10.766580534022394
3L_36408	0.0	0.6099750934969823	1.6254749637844177	0.0	5.0693075731399695	2.476826808380789	2.874157871743579	0.6260655635892288	0.8699894696474594	2.071978889021495	0.0	0.0	1.4819451656577582	2.320616355704075	0.0	0.0	1.8753858606408267	3.2464581141974103	0.89688865737203	1.1450409649855633	1.266302376798909	1.517354898385777	0.0	0.0	2.3939114214471484	1.5559688208743798	2.8909554723474327	0.0	0.0	2.1725603884885585	2.81139582429001	3.504286443177294	2.602020000166529	2.266882836613966	14.370789358717895	0.0	7.185394679358947	2.261972621083394	3.212062966712749	0.0	21.7557783347257	3.5297306862549465	4.1221474739480275	1.8776338508843278	3.1391103008021055	2.960289492630063	3.647918118538078	2.4870326119612343	2.9007704446300937
3L_36409	0.0	3.110288336169916	1.3813940586794093	0.0	8.616203287253878	1.202804073079489	2.4425750603316043	2.128222874309711	1.4787041464934454	1.7608510686252967	0.0	0.0	0.0	3.944306393720664	3.131015463459171	0.0	3.1875567982776998	1.37948539676759	2.6677423003621725	1.1677222876146702	2.152309471108689	0.0	0.0	0.0	4.0688845885299765	2.6446498808471888	2.4568503375220994	0.0	0.0	0.7385317103360467	3.9820622431370754	0.0	3.3169520129918375	3.210813815438312	0.0	0.0	0.0	1.441736542831109	3.6396538834742973	0.0	0.0	1.333203212699774	5.838611438073352	3.989222079354882	2.286636257453291	1.4375846737372833	1.8600885997401828	5.636214481633128	2.4651914960754153
3L_36410	0.0	0.0	0.0	0.0	0.0	0.0	0.0	111.0222932764899	0.0	0.0	0.0	0.0	0.0	0.0	0.0	0.0	0.0	0.0	0.0	40.61078622482131	0.0	0.0	0.0	0.0	0.0	0.0	0.0	0.0	0.0	0.0	0.0	0.0	0.0	0.0	0.0	0.0	0.0	0.0	0.0	0.0	0.0	0.0	0.0	0.0	0.0	0.0	0.0	0.0	0.0
3L_36411	0.0	0.0	0.0	0.0	0.0	0.0	0.0	0.0	0.0	0.0	0.0	0.0	0.0	0.0	21.304518262233056	0.0	0.0	0.0	0.0	0.0	0.0	0.0	0.0	0.0	0.0	0.0	0.0	0.0	0.0	0.0	16.257201940459623	0.0	0.0	13.108496403028587	0.0	0.0	0.0	0.0	0.0	0.0	0.0	0.0	0.0	32.572865500123775	0.0	14.672739224340313	0.0	0.0	0.0
3L_36412	0.0	0.6988659362678994	1.8623532248384285	1.404293994003103	5.808050887818659	1.2161877508488586	4.939507498172382	2.8692049949415916	1.4951577820071913	0.0	0.0	0.0	0.0	0.4431327714409791	2.1105696483762824	0.0	2.148683297618636	0.4649450063046543	1.7982842929218092	2.0990499699835854	2.901677808142224	0.5794923230016034	0.0	0.0	3.657030513165493	2.2920660591774786	0.5520417484884546	0.0	0.0	2.4891646662079965	1.6105483616535736	0.0	0.3726511055514879	1.2986162983617695	0.0	0.0	0.0	2.2676559693775737	0.0	0.0	0.0	1.7973838000360198	3.9357186937192226	3.2268883266454282	4.110364098106992	0.9690538468336748	2.925666993561192	3.3243752501592376	9.970487357422032
3L_36413	0.0	1.1498836547718103	1.5321175503912186	0.0	0.0	0.0	0.0	2.3604326342558024	1.6400451127209157	1.952977000961646	0.0	0.0	1.3968312324758794	1.4582228273846956	1.1575465407502976	0.0	2.209593853228082	1.1475004762126977	1.9020978406159517	1.942698174640795	1.1935736562061474	1.9069429935124371	0.0	0.0	2.2564196832302663	1.885632966445727	3.179069298397118	0.0	0.0	2.8668943936446687	3.5332350887873276	0.0	1.8394318264871317	1.424457899398943	0.0	0.0	0.0	2.9315806389886365	0.5045969284781286	0.0	0.0	2.58767007738834	1.942698174640795	1.7697939619142997	2.5361304541546024	2.391658659924953	2.7507230791374093	1.562795038610219	2.734167801346304
3L_36414	4.5628118967107145	1.6595273798784296	1.105586210185353	3.3346371764693328	0.0	0.9626533344313999	3.909785606906245	2.5549558222588775	1.7752011850296336	0.0	0.0	0.0	0.0	1.0522632867969894	0.0	0.0	1.2755660914480118	1.6560879448942258	2.1351033624888816	2.1806772061911297	3.4451627417363033	2.064094112783891	0.0	0.0	3.256494889094096	3.0237450770028436	2.6217571894972664	0.0	0.0	3.5464629499537925	1.2748029648602475	3.177976369521109	1.7697949798703518	1.5418474354297422	0.0	0.0	0.0	1.153880770269262	1.4564819930033517	0.0	0.0	2.1340342070745155	3.738303782041936	0.6385475444302977	3.660177192838083	4.026952508193123	5.458585168468315	2.2554465792684875	0.0
3L_36415	0.0	8.634325935442872	3.8348234178860765	0.0	0.0	0.0	0.0	0.0	0.0	0.0	0.0	0.0	0.0	0.0	0.0	0.0	0.0	5.74428730627391	0.0	6.483318421700964	0.0	0.0	0.0	0.0	11.295440143768362	0.0	0.0	0.0	0.0	12.30121997349087	0.0	0.0	0.0	0.0	0.0	0.0	0.0	4.002337365021172	0.0	0.0	0.0	5.5515645974505	9.724977632551445	6.644575667431014	0.0	0.0	5.163704937637936	0.0	0.0
3L_36416	4.241092539366881	0.7712578722291019	0.0	1.5497576024134065	0.0	1.7895551984498157	0.0	0.791602804110445	2.200044671907063	0.6549570819723326	0.0	0.0	0.0	2.4451731060300412	2.3291927274217956	0.0	1.185627187000499	0.5131062735451641	0.5670169527295544	0.2895599730825049	3.2022477217208305	3.197594794776127	0.0	0.0	3.0268826529052477	1.124217520013812	2.436899681186507	0.0	0.0	0.5494008920622284	2.962294669285572	1.4769501982731792	0.0	2.8662665931755913	0.0	0.0	0.0	0.7150145183697955	2.707573774277968	0.0	0.0	0.9917827821153398	2.6060397577425443	1.7805725644749777	2.835084763647772	2.673582904811465	1.8449838992867569	2.096417270054865	0.0
3L_36417	0.0	0.0	1.746975112592546	0.0	0.0	4.56336575604703	0.0	2.018587150481635	2.8050569566815056	5.010421677088344	0.0	0.0	4.778150473514712	0.0	1.979813818308526	0.0	1.5116746634256362	3.9252629926205054	3.6147330736509096	1.476755862720775	0.0	1.6307733453358253	0.0	0.0	0.0	0.0	0.0	0.0	0.0	2.801944549517365	0.0	0.0	0.0	3.6544899062988785	0.0	0.0	0.0	1.8232870218429784	1.7260782811022044	0.0	0.0	2.5290460943941167	2.2151337940811624	3.0269733596074624	4.337679688381091	2.7270545629076945	3.5285317073859224	1.3364660096599763	0.0
3L_36418	3.1269387019952366	2.2745800215448218	2.525562735786537	3.4278882014830416	0.0	0.6597155517649765	2.6794135299665607	1.7509357000381003	0.8110415850218138	0.9657938980368885	0.0	0.0	1.381532993218331	1.8028152763355254	2.289737944071777	0.0	0.8741576616772078	2.269865866059755	2.090295410580841	2.7753866754112697	0.0	1.4145434683549651	0.0	0.0	2.2317071428911497	3.108302200578492	4.042609463083968	0.0	0.0	2.0253541939414363	1.3104520255744323	3.26684647389659	0.9096430900114881	1.4088570900451285	0.0	0.0	0.0	3.1630621815850737	0.49907053104298554	44.25092041914472	0.0	2.5593296486786254	3.202369240859157	3.063219243878462	1.6722363284646728	2.365464968410004	3.7408207061363603	2.318518720029281	2.7042229145032883
3L_36419	0.0	1.9591217492292816	1.1601578812454274	1.3122130026136658	0.0	0.378813692645192	1.5385396489360232	2.010801219832452	0.9314125061595474	1.1091324188758367	0.0	0.0	0.0	1.6563044121879162	1.97217744101168	13.204789112915474	2.0077919393478183	2.1722904369692553	0.9602108315718666	1.2258831998101352	3.3892647884807294	1.6244832586441056	0.0	0.0	0.0	2.141772946794719	2.063375228963722	0.0	0.0	3.721516154985332	1.504943060730121	5.002261647547398	1.0446479759179392	2.0224411690065907	0.0	0.0	0.0	2.1189634515129705	1.7194205919414884	50.81843082849288	0.0	0.8397637543015849	2.2065897596582436	0.5025496605754466	0.4801054157859333	4.074803983818138	5.467656041631046	1.3313111013550663	0.0
3L_36420	0.0	0.0	2.8539692433442583	0.0	0.0	1.8637508657122772	3.7847821479395645	0.0	0.0	0.0	0.0	0.0	0.0	0.0	0.0	0.0	1.2347837597288613	1.068759725713504	0.5905257001508911	1.2062609769748907	1.6675070902401476	0.0	0.0	0.0	2.101585604306737	1.7562420354423693	1.2689672535386423	0.0	0.0	1.1443585412632804	1.2340450317840637	0.0	3.426422376456915	0.9950343804279126	0.0	0.0	0.0	2.9786372139018957	2.819830855265978	0.0	0.0	0.0	3.6187829309246715	2.472527744233818	1.1810514003017822	4.455089137423462	0.0	4.36667112067121	0.0
3L_36421	0.0	3.0825893503936155	1.7113648935945185	0.0	0.0	0.8940692852734137	0.0	1.5819523284993615	0.5495757742162458	0.6544386120875335	0.0	0.0	3.744602389692907	2.443237485126792	1.5515659450824786	0.0	0.5923443169568097	0.5127000940291973	2.266272388150817	0.28933075481764636	3.19971279377963	3.195063550133518	0.0	0.0	1.008162181840398	1.4041594742108	4.2611985668006485	4.803452337263837	0.0	1.097931962803163	2.959949690327103	0.0	1.643706281522177	1.43199881545058	0.0	0.0	0.0	2.5005697726839187	1.3527152173292556	0.0	0.0	0.49549883899667035	2.603976793358818	2.3722173964071938	2.266272388150817	2.6714664726683335	1.8435233935283661	2.6184471592388214	1.832428113845094
3L_36422	0.0	0.0	1.6092164330929244	0.0	0.0	1.0508797623834751	0.0	2.789115532417053	1.2919313268735475	2.3076610655117284	0.0	0.0	2.2006834002231055	2.297404794109454	0.9118472575601029	0.0	0.6962353648715421	0.6026223715118711	1.9978147901824983	1.3603054701963873	2.820681916777472	2.253266729773157	0.0	0.0	1.1849833693509026	0.6601737914107626	1.4310195964539048	0.0	0.0	1.2904978385774326	1.3916376631982184	0.0	1.4489964829957365	0.5610521838002466	0.0	0.0	0.0	0.4198776812339029	0.794983716348538	0.0	0.0	2.329616779204629	2.040458205294581	5.576559434308234	2.6637530535766643	1.884008386098128	2.166858271109289	1.8466173755246007	0.0
3L_36423	2.9470515044403225	0.0	1.1901358116340632	2.1537919445596723	0.0	1.2435265891787943	0.0	0.0	0.0	1.3653502505690778	0.0	0.0	0.0	1.0194615204249116	0.0	0.0	2.059672332495706	0.0	0.788017779887564	2.0120951061017993	1.112589371522741	1.3331673095643821	0.0	0.0	1.4022140117917785	1.757692276594675	0.846676747200019	0.0	0.0	1.5270713482092988	0.8233760410252052	1.0263035440519244	0.8573129480317466	1.3278080584405505	0.0	0.0	0.0	1.2421236936585114	2.351799474664441	0.0	0.0	1.033755422564069	2.414514127322159	2.4745694682174957	0.788017779887564	0.7431279981499085	1.6025536243288665	1.456758986582303	0.0
3L_36424	3.105623818892441	1.694306452596694	1.7558430065650972	3.404521885968944	0.0	0.3276092892303524	0.0	0.5796667959323621	1.6110261854182395	0.47960526568213296	0.0	0.0	1.3721157269846451	1.0743157951279778	2.274129868165849	11.419892310415513	0.4340994682498563	0.7514644162812281	2.0760468414296738	0.6361080365889343	1.1724545864371625	1.8732015801391928	0.0	45.32269760696156	1.4776630905988486	1.852268612289617	0.8922339731914918	0.0	0.0	1.609238639026652	3.9045578554606433	0.0	2.108032446835422	2.0988803522760784	0.0	0.0	0.0	1.5707505307827834	1.982674399757717	0.0	0.0	1.8156313513054207	6.997188402478277	0.8692396304601558	2.0760468414296738	2.740897479470678	4.3908342348616705	3.837857431655915	1.3428947439099723
3L_36425	0.0	1.6868447030040004	1.8729752669120863	0.0	0.0	1.956998959708278	0.0	0.0	2.405896804950999	1.4324792319160957	0.0	0.0	2.0491093648601106	1.0695844931640182	2.5471288890519053	0.0	1.9448445962201166	2.8055810863434414	0.620071170528811	0.9499599116917266	1.7509366197713312	2.0980709706074943	0.0	0.0	2.206733162157042	2.458814926813835	4.6635989512765175	5.257059705478487	0.0	2.4032272939330226	2.5915747516088983	3.230288737743679	0.4497318518806347	4.701682920384522	0.0	0.0	0.0	0.7819164616090747	1.4804570052338597	0.0	0.0	1.0845811710851962	3.799839646766906	0.6490586151205084	3.7204270231728658	2.923742708770433	2.0176139717346406	3.438859907897015	4.010941849365068
3L_36426	0.0	0.0	0.34105804801156	0.0	0.0	0.4454478503733544	0.0	0.7881685186262348	0.5476250023890141	1.3042312391553172	0.0	0.0	3.731310565000643	1.4607389878539552	0.773029256606366	0.0	1.770725202277318	2.0435208638371396	2.2582280373350585	0.5766074952055087	0.0	1.2734889464661543	0.0	0.0	2.0091672273080383	1.3991752757221794	1.2131637241481636	4.786402023307864	0.0	0.5470173740923273	2.3595544524114147	1.4705426052221027	3.6852115245900245	2.853831597109753	0.0	0.0	0.0	2.135737509317155	0.6739568125778673	0.0	0.0	1.4812200552850574	2.594733728424789	4.727593967282805	3.3873420560025873	3.7267773853185413	4.13320416917223	3.6528138224979827	1.8259237348174444
3L_36427	0.0	0.0	1.9005553422710115	0.0	0.0	0.0	0.0	4.392090723025975	0.0	0.0	0.0	0.0	10.396415315999043	2.71333604666938	0.0	0.0	3.289138278662373	2.846894038603883	1.573004722160176	0.0	8.88359821262004	7.096552140142712	0.0	0.0	11.196139571075893	1.5593885325686092	3.3801940907446903	0.0	0.0	0.0	0.0	0.0	2.281771384761418	5.301018325620351	0.0	0.0	0.0	0.0	0.0	0.0	0.0	0.0	0.0	3.2930809077048213	3.146009444320352	2.9667956233830965	0.0	2.907915053985443	0.0
3L_36428	0.0	0.0	1.057801444322092	4.78576521992984	0.0	1.3815694490784585	0.0	2.4445275583814294	0.8492374272521989	1.0112777696875555	0.0	0.0	0.0	2.2652622041001247	3.596359046101727	0.0	1.8306518859833392	0.0	2.1887374574400003	1.7883648979737823	3.708290997011118	0.9874407412125179	0.0	0.0	1.557872631449398	4.339582766475335	0.0	0.0	0.0	0.8482951388447069	1.8295566709752724	2.280465306141065	0.6349883670131162	0.737603467326379	0.0	0.0	0.0	2.760021638569646	4.18059326799066	0.0	0.0	0.7656745056422554	4.023821020441011	0.9164231272206077	3.501979931904	2.4768660708978145	3.560903557912399	3.2369451977085664	2.831577755125156
3L_36429	4.991439680947176	0.9077111880850199	0.8062962058119444	0.0	0.0	1.5796266078624337	0.0	0.0	0.6473208361572705	0.0	0.0	0.0	6.615900655635755	1.1511122622233734	3.655040895338818	0.0	0.6976959985041398	0.6038866142493086	1.334670673348028	1.3631592578961	0.0	2.257993862772681	0.0	0.0	0.0	1.3231175427854867	2.8680434709348885	5.65777264806391	0.0	3.879615530100967	1.3945571827713616	0.0	1.9360484476763549	2.811146081768368	0.0	0.0	0.0	0.8415170870044516	0.0	0.0	0.0	2.9181301089162885	0.0	0.6985323137555682	3.33667668337007	2.517281134991718	2.171404127622106	1.2336609319938243	0.0
3L_36430	0.0	3.359862810081739	1.4922393110152035	0.0	0.0	0.9744892360842451	0.0	0.0	3.5940548582157335	0.0	0.0	0.0	4.081422751319728	0.0	1.6911265574852814	0.0	2.582498562193926	0.0	2.470119580959034	0.6307110889100809	0.0	0.0	0.0	0.0	0.0	4.8974756329160805	2.653991909040266	0.0	0.0	2.393378001744773	2.580953543610501	0.0	0.8957773771065102	2.081072768039051	0.0	0.0	0.0	1.557423771893485	0.0	0.0	0.0	2.1602723325713336	0.0	0.0	2.470119580959034	3.4941121880223696	4.018690124028834	2.2831774798332645	0.0
3L_36431	0.0	0.0	2.4045955668635672	0.0	0.0	0.7851463501019394	0.0	0.0	1.9304875822834136	1.1494189457345523	0.0	0.0	0.0	0.0	1.3625413139558158	0.0	1.0403600394795827	3.601909732540193	2.9852644362163927	2.032656661930577	2.8098972448676527	3.36697729276844	0.0	0.0	3.5413580151821558	1.479711746232987	0.0	0.0	0.0	0.0	2.079475256895774	7.77593488121093	0.7217281752286724	2.515081687338123	0.0	0.0	0.0	3.7644507854526563	5.939581154991945	0.0	0.0	0.8702661221585594	1.5244924964479327	7.2912496983245445	4.975440727027321	0.9384025086126582	3.2378601694469364	2.7593354526869165	3.2183730480567463
3L_36432	0.0	0.0	2.8624716343373398	0.0	0.0	2.2431639019297713	0.0	2.64601294799976	3.6769366264345456	0.0	0.0	0.0	0.0	1.6346479989865181	2.595187924694394	0.0	0.9907698886404369	0.8575549735615803	0.4738279699323933	2.903651050831315	1.3379798698252627	0.0	0.0	0.0	1.6862772276860414	0.9394528729807576	4.072792615130974	0.0	0.0	2.7546426057817195	0.0	2.468428186389038	0.0	0.0	30.368460531630273	0.0	0.0	1.7925066053868408	0.0	0.0	0.0	4.143918625372684	1.4518255254156576	3.967830024510278	2.8429678195943597	2.6810168989857175	2.312642429865649	3.5037440571026193	3.064964998099722
3L_36433	0.0	1.3777042267414594	2.7535022560055875	4.1525169651080605	0.0	0.7991742611863718	0.0	2.121069816709873	0.4912447173385265	2.9248879416931777	0.0	0.0	3.3471565319508683	0.873566531919029	0.0	0.0	4.235791025767217	0.9165659207958724	1.0128670066624872	1.5517300238035385	0.7150251524397874	1.1423779316345068	0.0	0.0	0.0	1.7571740584578173	1.0882634433319187	4.293621910524354	0.0	2.453498234585345	0.5291571125145181	2.6382881836480747	1.8365575447840883	2.9866873106493577	0.0	0.0	0.0	2.5544725301603375	3.6274208348654144	0.0	0.0	1.771629671643499	3.103460047607077	3.710759841160395	2.532167516656218	2.865505767498975	4.119637231336828	2.3405295410638183	0.0
3L_36434	0.0	1.3959781311649884	0.9300082603333684	4.207596057314191	0.0	1.2146617938214448	0.0	0.7164012471686031	0.0	2.3709469846770435	0.0	0.0	0.0	1.7703070818921927	0.7026405019270267	0.0	1.609490500223746	1.8574465496537254	1.2828771259775587	1.8343642460396075	0.0	1.157530462005712	0.0	0.0	3.652442018167794	1.0174178631564326	2.20539639546705	0.0	0.0	1.4916248990977907	2.6808793305651286	1.3366412531065215	1.4887341531693066	1.729315890415673	16.4443662423472	0.0	0.0	1.6177219498337951	0.6125891730744515	54.31624001260136	0.0	2.2439107666698113	1.572312210891092	1.6114197666309666	2.5657542519551173	2.9035139099608727	2.087140102952777	2.3715743853080777	3.3193257785478614
3L_36435	9.996860985650507	3.6359299690800517	1.0765672962755186	2.4353333752210675	0.0	1.4060790844962838	1.4276862630883138	0.621973631801064	2.1607581599087227	2.0584365433416165	0.0	0.0	0.0	0.7684829761808701	2.4401066668228335	0.0	0.931564218357535	3.2252394337124604	0.8910266400035856	2.730136889063618	4.403090617366142	2.0099167281449946	0.0	0.0	3.1710199220912116	1.3249706485877073	0.47867672309020676	3.7771311329278205	0.0	1.2950163884323957	0.0	0.0	1.6156333334367339	1.5013777392824526	0.0	0.0	0.0	1.4044928039406697	0.5318448485188866	0.0	0.0	1.948144750583703	3.412671111329522	0.9326808671059408	2.673079920010757	1.6805378258814925	2.899260413164904	3.294369995800502	7.204527901695657
3L_36436	0.0	1.7098050480284237	1.1390814674862484	0.0	0.0	1.983636486711991	2.0141189740077947	2.6323617286193004	3.04830558409955	2.177965954036207	0.0	0.0	4.1540012898174	1.6262145790137008	1.7211992800223412	0.0	1.314211123417238	1.1375076070821222	2.199789260188874	2.2467438262689288	0.0	0.0	0.0	0.0	1.1183849626431464	1.5576767998215526	1.3505934676521048	0.0	0.0	1.2179693102183058	1.9701373152873136	0.0	0.9117066784337609	1.0590398850306302	0.0	0.0	0.0	0.7925594518658832	1.500608121441214	0.0	0.0	2.748359641547942	4.8144510562905625	1.3157864439127935	3.142556085984106	2.963538987133499	0.0	1.7428338303798594	4.065536447534252
3L_36437	0.0	1.339553146503177	1.7848352543515174	4.037526385234927	0.0	0.7770437045900516	0.0	1.3748890808234044	1.4329238323605211	1.1375570371098407	0.0	0.0	1.6272339073889113	1.2740638815630214	1.3484800000863029	0.0	3.6036826341725696	0.8911845803679167	2.2158425652720743	0.5029199532485611	2.780899337283879	1.110743455027497	0.0	0.0	0.8762028732094137	1.4644412431758866	1.0581274931467728	0.0	0.0	0.4771113010014089	2.058015243924713	0.0	1.0714200000685707	1.2445631259841383	0.0	0.0	0.0	1.2418673213791185	1.175657033568065	0.0	0.0	1.291927571439719	1.5087598597456835	2.5771445012137835	2.4620472947467498	1.3930774082965003	2.8038900048371107	3.641145784832134	1.5925798519537768
3L_36438	0.0	1.037868069532179	2.3047779337241745	4.170962758307724	8.625389005044127	2.4081727603872918	2.4451790849161794	2.1304917686320026	0.0	3.525456617141052	0.0	0.0	0.0	1.3161704703993262	0.0	0.0	0.0	0.0	1.1445370179896803	0.779311462736443	0.0	3.442357381412509	0.0	0.0	4.0732224185817145	1.8910495264358134	3.279292774603058	0.0	0.0	0.0	0.7972615024105999	1.9875057438916	0.0	3.857084229462569	0.0	0.0	12.225895424580894	0.9621823835951752	1.8217670557475294	0.0	0.0	1.3346245380864474	3.506901582313994	1.5973899925433834	3.0520987146391474	4.31735183999779	4.344833818796099	3.5263895244226453	0.0
3L_36439	0.0	0.0	4.55132989859637	0.0	0.0	0.0	0.0	0.0	0.0	0.0	0.0	0.0	0.0	0.0	0.0	0.0	0.0	0.0	0.0	0.0	0.0	0.0	0.0	0.0	0.0	0.0	0.0	0.0	0.0	0.0	0.0	0.0	0.0	0.0	0.0	0.0	0.0	4.750142504275128	0.0	0.0	0.0	0.0	11.542012927054477	0.0	0.0	0.0	0.0	0.0	0.0
3L_36440	4.369164707460392	0.7945482548224312	0.3528882598381189	3.1931141132770007	0.0	0.0	0.0	1.6310151226091154	2.266481442248268	0.0	0.0	0.0	1.9303688915648092	2.015209795934818	1.5996863335037266	0.0	0.610715330255613	1.5858030453761685	1.168279369243632	0.5966081632701764	1.6494744691867447	1.317662201087506	0.0	0.0	4.157717612601128	1.1581665493878264	2.5104889798634304	0.0	0.0	2.263966622340087	0.6103499606293759	1.5215510204205842	0.8473421587973435	2.4606848991606407	0.0	0.0	9.35963265313763	1.4732129374613743	2.0920026504278915	0.0	0.0	3.576063953101658	1.7898244898105293	0.6114473833934683	3.504838107730896	1.1017278177019456	1.9006985732501196	2.699655885662878	11.335555102133352
3L_36441	0.0	0.0	0.7302112566884612	0.0	0.0	1.907423305250817	0.0	0.8437413041911836	1.1724747254020227	2.094286451474545	0.0	0.0	0.0	1.0424892558451069	0.8275345915665784	0.0	1.2637178946940086	0.54690174691356	2.115271285657657	0.6172633751714449	3.4131620745130826	0.6816405369991416	0.0	0.0	0.0	0.8986976343492301	2.597404790017031	0.0	0.0	2.9279344564304317	1.8944427847020715	0.0	0.4383390247272304	1.5275258633041546	0.0	0.0	0.0	2.6673800002896013	5.050336705948185	0.0	0.0	1.5856590458835815	1.8517901255143348	1.8978490348393842	3.6261793468416976	2.8496770290042406	2.4581284851960192	3.3517450273929743	3.909334709419151
3L_36442	5.210042878652891	0.9474649627456777	0.8416084484022485	0.0	7.874077748643691	1.0992048901427154	6.696578048617156	3.889832173190888	0.0	0.0	36.86500036865001	0.0	4.603765419736803	2.4030518758823707	1.907557839538142	0.0	1.4565040552714161	1.2606684063890674	0.3482808508919124	2.4900044108649566	0.0	2.3568841049379077	0.0	0.0	1.2394753053137546	1.0357982223630906	1.496825607093756	0.0	0.0	3.3746047494187246	1.4556326798270418	1.8143848056158838	0.5052097226600707	1.1737047874244575	0.0	0.0	0.0	0.4391859249694766	1.6630827233977448	0.0	0.0	3.0459314275549576	4.268578990054211	0.7291249698324543	2.7862468071352993	5.255054048230886	2.2665021186128556	1.9315348168808415	4.505722267279445
3L_36443	0.0	2.4716477289017678	0.823312612567417	1.2416258544248315	5.1352680969415365	1.4337455088818025	0.0	2.536847069472318	2.2032738710843303	2.0989389443848343	0.0	0.0	0.0	1.5672077451406765	1.8660891908525303	0.0	2.3747348727251345	2.0554376191126096	0.2271396853642907	1.3919279315394166	1.9241687655071968	1.0247322195382207	0.0	0.0	1.6167069199744624	1.5762146862047033	2.9285718399660445	0.0	0.0	0.8803316737614063	1.8986513215135326	0.0	0.6589692034696574	2.296378931917417	0.0	0.0	0.0	1.432128016204815	1.6269287511499675	0.0	0.0	3.9729540359412487	4.17578379461825	0.9510325693466796	1.8171174829143255	1.713604580944854	3.6953838890426987	3.77908985911469	1.469257261069384
3L_36444	0.0	0.0	0.0	0.0	0.0	1.6572751645218489	0.0	0.0	8.149688590211857	0.0	0.0	0.0	0.0	0.0	0.0	0.0	2.1959764002808217	0.0	3.150625745779369	0.0	0.0	0.0	0.0	0.0	0.0	1.041117802375227	2.256769348919786	0.0	0.0	2.035161484975929	4.389325248781469	0.0	3.046826060356406	0.0	0.0	0.0	0.0	1.3243243959094269	0.0	0.0	0.0	0.0	0.0	2.1986086764573645	2.100417163852913	11.884595820742264	5.125820088498992	5.824363974600336	0.0
3L_36445	0.0	0.0	0.0	0.0	0.0	0.0	0.0	0.0	0.0	0.0	0.0	0.0	0.0	0.0	0.0	0.0	0.0	0.0	0.0	0.0	0.0	0.0	0.0	0.0	0.0	0.0	0.0	0.0	0.0	0.0	0.0	0.0	0.0	0.0	0.0	0.0	0.0	0.0	0.0	0.0	0.0	0.0	0.0	0.0	0.0	0.0	0.0	0.0	0.0
3L_36446	0.0	4.10335194613776	0.0	8.245233018530335	0.0	2.380259272121475	0.0	4.21159384399751	0.0	0.0	0.0	0.0	0.0	0.0	0.0	0.0	0.0	0.0	1.5083606924823603	0.0	0.0	3.402456505547875	0.0	0.0	0.0	2.990608144652127	0.0	0.0	0.0	0.0	0.0	0.0	2.187999957990401	0.0	0.0	0.0	0.0	0.0	0.0	0.0	0.0	0.0	4.62167008670253	0.0	3.0167213849647205	2.844872515572832	0.0	5.576823391204959	0.0
3L_36447	3.4790050741289003	2.5306781458227356	1.404959676252332	0.0	0.0	1.1009907632379918	0.0	0.6493586609185438	0.9023578837090788	1.611800961922814	0.0	0.0	1.5370817120323523	1.604637402092046	2.547542719903091	0.0	1.945160574221127	1.6836221446820687	2.0930802070660994	0.9501142512387114	0.656707910112448	0.5246029608066505	0.0	0.0	1.6553187668040716	1.8444108070023515	0.9995049951511513	3.943435363150962	0.0	2.2533916360862642	0.48599921316727385	0.0	2.6988295176382	3.1349645337543586	0.0	0.0	0.0	3.5191957464654076	1.1105231507984938	0.0	0.0	2.033920092160987	3.562928442145168	0.9737461010597521	1.395386804710733	0.8772653183683565	1.8918204117584962	3.8693459451081686	3.0086951289225863
3L_36448	0.0	1.8697572008089316	0.5536188737089054	1.2523569357530873	5.179651015833157	1.4461370353670167	0.0	1.9190793332043712	0.888926500356815	0.0	0.0	0.0	3.028405229692423	0.0	0.6274057874921386	0.0	2.395259149794142	0.8292809139339097	1.3746168026559795	0.2339930064170242	1.940798905285908	2.0671774800031586	0.0	0.0	4.892039217195452	1.8169571890364076	2.4615690001421804	0.0	0.0	3.9957307836427214	1.915060920002926	0.0	3.655654859388892	0.38603766615833224	0.0	0.0	0.0	2.6001100135436843	3.8289764686422147	0.0	0.0	2.0036456733756203	2.80791607700429	2.877756363007094	0.916411201770653	1.7284148638147359	0.745464445222378	3.3882236864619117	0.0
3L_36449	0.0	1.969027977524727	0.2915060444069814	0.0	0.0	1.1421874511595886	1.5463192190469417	1.3473125090017317	1.8722443196458387	1.1147407068526234	0.0	0.0	1.5945959780143486	1.6646794555665843	0.6607165616468703	0.0	1.513458200024992	0.8733098180109671	0.7237995771948897	1.9713309342235865	1.3625609933396658	0.544232466503444	0.0	0.0	2.575885810638563	1.9134246615707862	1.5553564584077204	4.090990166896035	0.0	1.4026252000786406	1.5125527509074181	2.513777701358936	1.3999069341870154	2.439201083590689	0.0	0.0	0.0	1.5211985097122438	1.7281147800011958	0.0	0.0	2.5320299680938905	2.9569964013353798	2.5254539238255416	2.895198308779559	1.3651360276143356	1.5700865847798477	2.2300713796787064	3.121273979187345
3L_36450	2.5635431858330398	0.9323790247539172	1.2423120039266997	0.0	0.0	0.2704257212071447	0.0	0.47848707745165053	0.9973685096784474	1.1876732815317754	0.0	0.0	0.0	2.069190783824249	1.8771848965645308	0.0	1.7916412268542798	0.6202977553285127	1.1995738154148596	1.4002042898058826	2.4195122631043446	0.3865594665108265	0.0	0.0	2.439479710206887	0.5096529024197657	1.1047443873737586	0.0	42.75623813514391	1.6604364324327736	1.0743416103356533	0.8927477015540862	1.7400794589884152	1.1550165632262708	0.0	0.0	0.0	3.0253511460246236	2.045753020820283	0.0	0.0	2.3979462549504853	1.050153217354412	3.58757766791738	2.3991476308297193	2.2624791237819135	3.3456208694476843	2.851170153494646	5.542475313814952
3L_36451	0.0	0.0	0.9438814052028127	1.4234539084201	0.0	2.05463530038501	1.6689670595971449	0.0	0.0	1.2031574702122274	0.0	0.0	0.0	1.3475363666376947	0.7131219502002696	14.324205472132974	2.177999515068408	0.4712886256375357	1.5624169152254976	1.0638444999771275	0.7353169340989846	1.7621964110050574	0.0	0.0	0.9267315817426837	0.774446187722813	1.6787210965495736	4.415471104273999	0.0	0.5046252690598857	2.176696494120117	4.069740704610487	1.8886774241703568	2.632668733662645	0.0	0.0	0.0	1.9702246515821888	2.4869092207257526	0.0	0.0	2.2773836942424732	1.5957667499656911	4.906373046043749	5.728862022493491	1.9645508584890796	2.1182744468571117	1.925561360106788	5.053261374891354
3L_36452	0.0	1.722663568628505	1.9127464736414739	1.7307511910164324	0.0	1.498915759285521	0.0	0.8840527666342927	0.6142460489083588	0.7314484200128969	0.0	0.0	2.09262064533491	1.0922963072192595	0.0	0.0	1.3240945957012873	1.7190932814396374	2.216332687493988	0.6467543924324562	1.7881164285521425	1.4284146090532777	0.0	0.0	0.0	0.9416347476028097	1.3607505519034144	16.10606812222573	0.0	1.8406934996829405	0.6616512181032008	3.2988814647561524	4.133534094491488	1.0670043522040522	0.0	59.7810816788919	0.0	0.7985198635808666	0.7559466924535203	0.0	0.0	2.2152228564036056	2.9103947659460525	2.6513635266634705	3.16618955356284	2.9858261637675487	1.545342353599674	2.3412543234919294	2.0480555760361114
3L_36453	3.537045958252954	1.9296734375048243	1.4283988779869679	0.0	0.0	0.7462391969749851	0.0	0.0	1.834824173845187	1.6386909350239378	0.0	0.0	3.1254502601781065	0.40785196605040236	3.2375548069465494	0.0	0.9888060236480871	2.5675654857577146	1.8915550672821406	0.7244738870632147	0.6676638894519521	1.6000650266426828	0.0	0.0	1.682934755480519	0.4687953632763245	1.0161799215651366	0.0	0.0	3.20737953884297	0.988214455581292	0.0	1.3719272944386456	3.1872657260089325	0.0	0.0	0.0	3.279748210748272	2.2581004272100196	50.0545594698221	0.0	0.8271409426660637	3.622369435316074	1.4849869306300234	4.728887668205353	1.7838017953608307	2.308058401263339	1.7483995369188985	0.0
3L_36454	0.0	0.6425876232483061	0.28539692433442587	0.0	0.0	0.3727501731424554	1.513912859175826	1.3190767517998803	0.4582518790618301	2.182757958335516	0.0	0.0	1.5611778774850047	0.8148963044452594	0.6468698614275383	0.0	0.9878270077830891	0.8550077805708032	0.9448411202414257	0.9650087815799124	2.668011344384236	2.1313077384587023	0.0	0.0	0.0	0.9366624189025969	0.5075869014154568	0.0	0.0	2.288717082526561	1.4808540381408766	3.691644332218457	0.685284475291383	1.194041256513495	0.0	0.0	7.569564295879129	2.680773492511706	0.5639661710531956	0.0	0.0	1.2394829868565225	0.7237565861849343	1.9780221953870545	1.8896822404828515	1.3365267412270385	2.69006872741303	2.183335560335605	7.639652854174306
3L_36455	0.0	0.0	2.00696879775645	3.405015724362615	0.0	0.6553136203200696	1.3307676133747468	1.7392526361852205	2.416889806018007	1.9186993367440133	0.0	0.0	0.0	0.0	0.56861493476224	0.0	0.8683248719416187	0.3757867094762886	1.4534435857499741	1.4844673815861578	2.931561638194167	1.8734732949027757	0.0	0.0	0.0	2.4700497208658563	1.7847267900073505	3.5207201421807626	0.0	1.20710404874769	2.6034161506045	1.0816828475603832	1.8071470497240123	1.3994565350491792	0.0	0.0	0.0	0.7854891869558523	0.49574049848888385	0.0	0.0	0.7263578861184147	2.5448012255762706	1.3040485752878102	2.07634797964282	2.3496814771789536	2.7024437793730307	2.3030484761764605	1.3430895357208092
3L_36456	0.0	0.7827298486200472	1.3905570745460265	0.0	0.0	0.45404342698357386	0.0	1.6067547971672913	2.2327689544640728	1.3293983143229373	0.0	0.0	0.0	0.9926174080277933	0.0	0.0	1.804893969999654	1.5622152211836384	1.4386274343374477	0.293866995797702	1.6249395725596454	0.6490314017617957	0.0	0.0	1.023968543686338	1.4261744368215423	0.618286758307069	0.0	0.0	1.1151457704611825	2.4050855534026696	0.0	0.8347384764353328	1.939267005553576	0.0	0.0	0.0	3.2654245959037063	1.3739236167165287	0.0	0.0	3.5228722480705983	2.644802962179318	5.421172388764319	4.028156816144852	1.0853403084537157	3.2767470327885353	0.5319000400254781	0.0
3L_36457	5.275505353846608	0.0	1.704365963504923	0.0	0.0	0.5565080190301256	0.0	0.9846766587715292	1.3683204666739053	0.0	0.0	0.0	2.3308051090315667	0.6083113580855225	0.0	0.0	2.949609099367095	1.2765082902830913	1.057970655702705	1.0805530702834938	0.0	0.0	0.0	0.0	0.0	1.7480211439239153	0.7578163642714137	0.0	0.0	2.050203328915145	2.947844451386618	1.8371819539495646	0.0	1.7826780030726237	0.0	0.0	0.0	3.5576332133521533	2.525968216247129	0.0	0.0	1.8505215324834998	2.1611061405669876	3.691430926350564	4.93719639327929	3.325676296228896	0.5737449930708818	1.955803916575575	4.562335185641419
3L_36458	0.0	3.2772942239393497	0.0	1.317072232719288	0.0	1.5208658806552973	1.5442369847846331	0.0	1.4022924021787697	0.0	0.0	0.0	0.0	0.8312189202050618	1.9794805724209132	0.0	0.5038067385259652	2.1803346028694945	0.24094164234400947	0.9843381949796783	1.360726203245958	1.0869992337198902	0.0	0.0	2.572417188102776	1.433136069319072	1.5532620548279759	0.0	0.0	3.268385074592718	0.503505328571717	6.275981780071774	3.1455491737411228	3.6538747758652312	0.0	0.0	0.0	1.8229801228324005	1.1505251629632605	0.0	0.0	2.1071836672699673	2.214760938704276	3.530874496226176	2.4094164234400943	3.6354607201193305	0.3919930864963321	4.899550528596917	1.5585354753844909
3L_36459	0.0	0.0	3.806339172416221	0.0	0.0	0.0	0.0	2.1990660566457425	0.0	0.0	0.0	0.0	0.0	2.0378012124917215	1.0784130289548506	0.0	0.0	1.425404993193691	0.39379210375949386	0.40219760772862917	0.0	3.553156779933902	0.0	0.0	0.0	1.9519168702027985	1.69242180059294	0.0	0.0	0.7631155719455822	0.0	2.0514777306963636	1.713682498046402	0.0	0.0	0.0	0.0	0.0	1.8804043997702145	0.0	0.0	3.443955479298728	0.0	1.6488052962923727	3.150336830075951	0.0	1.2813375113478453	4.367872405711284	0.0
3L_36460	0.0	0.9567766577112371	1.2748196767567226	0.0	0.0	0.5550039433030172	0.0	0.0	0.682311151625231	1.6250016250016248	0.0	0.0	0.0	1.2133345466678798	0.0	0.0	2.2062278871617393	0.6365291339384603	2.1102225511043144	0.71842177105335	0.0	2.380047585084718	0.0	0.0	1.2516568807959538	2.440615467435391	3.7788410596777253	0.0	0.0	1.3631081592246639	0.7349693260551771	5.496649791951805	2.0406997151183197	1.1852399696104472	0.0	0.0	0.0	0.44350224855640014	1.6794275167480908	0.0	0.0	1.845520122936247	0.0	2.9451632688072604	0.0	0.6633375963829528	2.2887773237097875	4.551208573436676	2.275002275002275
3L_36461	0.0	0.0	1.2090215739018668	0.0	0.0	0.7895372419585038	0.0	0.0	1.9412837379340722	2.3116940278771803	0.0	0.0	0.0	0.8630324370741475	0.0	0.0	3.1385346035471096	2.7165399249872775	1.000653126295533	1.533018144802762	0.0	3.3858069455766526	0.0	0.0	1.7805814417474768	1.487986960472668	1.0751403783913556	0.0	0.0	0.969564873828099	4.18220923739192	0.0	0.7257644041009752	0.0	0.0	0.0	0.0	1.8927516444857206	5.9727979667640065	0.0	0.0	1.7502660842014506	3.0660362896055235	3.142296706757834	2.001306252591066	0.9436504779023479	2.441975805880506	1.8498445991798342	6.472743278056106
3L_36462	5.828327771165864	2.1198045709769926	0.4707417968063747	2.1297567051130346	0.0	1.2296494552222539	2.497090889114182	1.087861338582917	1.5117073419241647	0.9000757503751518	0.0	0.0	0.0	0.0	0.0	0.0	0.0	0.7051370645426059	1.5584477922327276	1.1937846794449378	0.0	2.636579660123789	0.0	0.0	1.3865660056721643	0.7724788049196704	0.8372282587309932	0.0	0.0	6.040119986983542	0.8141875767677113	0.0	1.6954915297764481	0.0	0.0	0.0	0.0	1.4739146583760605	1.8604436562778255	82.47966876165026	0.0	0.6814794865133847	0.0	0.8156515040858432	2.337671688349091	4.4090103711681286	3.8032078283201556	2.1607534287915784	2.520212101050425
3L_36463	0.0	0.0	1.2726308767230468	0.0	0.0	0.554051029983635	0.0	0.0	1.3622793167106646	1.6222115805142538	0.0	0.0	0.0	2.422502626901286	0.9614989846089973	0.0	0.7341466356592493	2.541744984183991	1.4043996047738632	1.434376555402077	0.0	0.0	0.0	0.0	1.2495078500955434	2.4364250557915232	0.0	5.95335900421736	0.0	1.3607677723925393	2.9348296855968314	0.0	1.5278969537401694	1.1832049733418002	0.0	0.0	0.0	1.7709631117238642	2.514816038691954	0.0	0.0	1.8423514594924026	5.3789120827577905	2.2050799308398727	2.8087992095477263	1.3243973594695206	1.7136357077812427	0.649056340232218	2.2710962127199554
3L_36464	0.0	1.5331027546790297	0.3404538113123268	1.5403004201939547	0.0	0.0	0.0	0.7867721570774876	1.093309601226256	3.25480148314794	0.0	0.0	0.0	1.944201419267036	2.314979149754458	0.0	1.1783920604656535	2.5498755660723758	0.5635568099077796	1.4389648662338261	3.1827064462536363	3.8136982957853545	0.0	0.0	0.0	1.1173571375097908	2.4220288366753295	4.777922177203577	0.0	0.546048248823266	1.7665306045538804	4.403811939614931	0.8174850236743663	2.3739796635406103	0.0	0.0	0.0	0.3553256203985332	0.6727627946028277	0.0	0.0	0.9857305643504627	1.7267578394805914	1.7697068657547563	2.2542272396311183	2.125814186833557	1.8337251392714242	1.0418120862703752	1.8226888305628464
3L_36465	0.0	0.0	1.5845216321270001	0.0	0.0	0.0	0.0	1.830876114500063	1.272105536928397	0.0	0.0	0.0	0.0	0.0	1.7957083647507477	0.0	0.0	1.1867492327666211	0.0	0.6697152103039703	0.0	1.4791256178492596	0.0	0.0	0.0	1.300085721152024	0.0	22.237145817859986	0.0	1.2706940467348564	1.3702817943401606	3.4159970458457547	2.8535207880891758	1.1048847174334677	0.0	0.0	0.0	0.8268685990034579	1.5655680240872032	0.0	0.0	3.4408002292031727	8.036582523647644	6.863727956966073	2.622875487248301	2.4734622238008406	4.267211959458926	1.2121863028523834	0.0
3L_36466	0.0	1.0072635791217628	0.8947260017933887	0.0	8.37104489056533	1.168580470379348	0.0	1.0338340812089077	3.5915757722642137	0.8553746267145129	0.0	0.0	2.4471644949713216	1.2773594425603392	0.0	0.0	1.5484303329450384	0.6701173241411106	0.7405247269352095	1.8908281222110284	0.0	1.67042484416189	0.0	0.0	3.953111876492135	1.1011719332416718	0.7956483762487503	0.0	0.0	1.4350362669540566	0.0	3.857796974175521	1.0741913916879928	1.2477823787673357	0.0	0.0	0.0	1.4007145511830434	1.7680470753142083	0.0	0.0	3.885808018805238	1.1344968733266172	2.3254296114935755	3.7026236346760477	2.793361631948906	2.4095508814016644	4.106884685659731	4.790097909601272
3L_36467	0.0	1.07615890476295	1.1949049063607993	2.162422587974379	4.471805934354784	1.2485096306443442	2.5353908875516113	0.5522733947704348	1.5348936781067795	0.9138809746796481	0.0	0.0	1.3072734472238676	1.023546691641206	1.6249957276153997	0.0	1.2407554927108304	0.0	1.7801449045864086	1.414110560820087	0.558523861647384	3.1231889686824013	0.0	0.0	1.407832943164165	0.5882452250811528	2.1251738445334176	0.0	0.0	0.38329765151612427	1.2400131920870128	1.030416132524704	0.8607483598726919	0.6665644156853006	0.0	0.0	6.338477218879028	2.2447820042311646	3.7779577135082105	0.0	0.0	0.6919319147299088	1.8181421496258263	0.4140809211014768	2.373526539448545	1.1191587746076903	2.252565495111643	1.4625964897757375	1.2794333645515075
3L_36468	3.252320205234414	0.5914460809363206	1.313415371709159	1.1884456462006818	0.0	0.6861683017142405	0.0	1.21409555223379	0.4217810430004086	2.009039068577343	0.0	0.0	0.0	0.3750206261344373	1.1907750183022119	0.0	0.45460447047125746	1.1804405718998483	1.0870552074466586	1.5543618056887865	0.6139181632354371	0.980841805517902	0.0	0.0	0.7737307874908157	1.0776454773978086	0.4671896449844575	0.0	0.0	0.42131304739097675	1.8173299860538095	1.1326126292650793	0.6307448238556774	0.7326741610441251	0.0	0.0	0.0	1.3707883897513282	2.0763274584340006	0.0	0.0	1.9013940108218221	0.6661550595809085	1.365448189251847	3.0437545808506443	2.0502612524898374	2.47597455773435	1.2057424206227612	2.81265469600828
3L_36469	4.004727179963229	2.184821954489285	0.9703602177669463	1.4633862230382064	0.0	2.5347290621768614	6.863147130432395	2.2424551475333665	1.5580735293330974	1.8553646756377258	0.0	0.0	0.0	1.8471186104126696	1.466254482981441	14.726044039707306	1.679324387646957	1.9380389565210652	1.6062475749007967	1.367110813627798	3.77972431900329	2.4155086768392997	0.0	0.0	1.905458576712	2.3885154444991414	1.1505429671133975	0.0	0.0	3.112689475244651	0.0	0.0	2.3299928484752837	2.2554360745813167	0.0	0.0	0.0	2.3630781861551977	2.556674768342895	0.0	0.0	0.46825427968022737	0.8202664881766789	1.1208915750930943	0.5354158583002656	0.504915656869014	2.1776986411770234	2.47447419031864	1.7316736972618776
3L_36470	0.0	3.6257737401161405	0.0	0.0	0.0	0.0	0.0	0.0	2.58566702710865	0.0	0.0	0.0	0.0	0.0	0.0	0.0	0.0	1.2060863943806022	0.0	3.4031385104598866	3.7635355556258085	0.0	0.0	0.0	2.3716217434076032	1.3212696132564565	2.864037823629114	0.0	0.0	2.5827980484377946	1.3926094772088318	10.414974233353746	2.900016704096216	2.2457759200719365	0.0	0.0	0.0	0.8403417838103113	0.0	0.0	0.0	1.1656218032822045	0.0	1.3951134199308137	0.0	1.256882689608295	1.0841857201465126	1.2319379418653413	4.310642113249189
3L_36471	0.0	0.8601901914920997	1.1461268134304974	0.0	0.0	0.9979527498313584	4.05315304908571	0.8828810598528025	1.840295816510729	2.1914369164203493	0.0	0.0	0.0	0.5454242991979537	0.0	17.393452061037102	3.3058491645491053	0.5722716092621015	1.2647972583748708	1.9376915892558877	2.6786197393917286	2.8530428308062152	0.0	0.0	1.1253022983961856	0.6269244818367282	0.0	0.0	0.0	1.8382538794050307	1.9823228343569057	1.6472545948931485	0.458672842971701	0.0	0.0	0.0	0.0	0.7974615204879827	0.0	0.0	0.0	1.106143421007367	0.9688457946279438	1.985887094772291	0.6323986291874354	2.385495045088242	2.0577255815106774	0.5845378173463117	0.0
3L_36472	0.0	1.2427257050852831	0.2759702188394161	1.2485600980669043	5.163947590063119	0.7208763520801914	1.4639080782839482	1.2755074383129525	0.44311574710622154	1.0553305590803597	0.0	0.0	1.5096119255719052	1.1819702261700027	0.0	0.0	0.9551989256686643	0.8267667385126962	1.8272657375659935	1.3997015836223718	1.2899432541063087	1.5456827303805332	0.0	0.0	1.625735919846667	1.3585864668620722	0.9816424517560773	0.0	0.0	1.7704963165930694	2.3865686588834936	0.0	1.3252988416358005	1.9243364753129568	0.0	0.0	0.0	0.576050471238088	0.0	0.0	0.0	1.9975711133318776	1.3997015836223718	0.47817195245115485	1.8272657375659935	1.7231747357770018	2.2296131420533354	2.5334635702506016	0.0
3L_36473	0.0	1.284327505568844	0.5704173355760621	0.0	0.0	0.7450085914390765	0.0	0.0	3.663596816773998	7.634613505325906	0.0	0.0	0.0	1.62871754780286	1.2928863325365705	25.969708931502293	0.0	0.8544437912696351	0.9442178741198944	1.4465583483775402	0.0	3.1948527939626654	0.0	0.0	0.0	1.4040668515541896	0.0	0.0	0.0	0.9148829498753929	1.9731696286573686	0.0	1.3696648813541492	0.7955024202365634	0.0	0.0	0.0	3.5720068963546483	1.1271883234110702	0.0	0.0	0.8257769239611396	2.8931166967550803	0.0	0.9442178741198944	0.8904300848544254	5.376588551491743	3.4910325845999384	0.0
3L_36474	0.0	0.0	1.4388563739322968	0.0	0.0	5.637768841705357	0.0	0.0	0.0	0.0	0.0	0.0	3.9354151154572086	0.0	1.6306286856284866	0.0	0.0	1.0776512375746814	0.5954385595531448	0.0	0.0	4.029448282568553	0.0	0.0	0.0	2.36113737876445	0.0	0.0	0.0	0.0	0.0	0.0	0.8637320965611024	1.0033125366710733	0.0	0.0	0.0	1.5017089447791587	2.8432903465743466	0.0	0.0	0.0	0.0	3.739646787867788	1.1908771191062897	2.2460765534763873	1.9374633335064135	2.2014997496894786	0.0
3L_36475	18.89962597640193	0.0	0.0	0.0	0.0	1.9937034856516151	0.0	0.0	0.0	0.0	0.0	0.0	0.0	2.179290205180173	3.459868808694512	0.0	0.0	0.0	0.0	1.2903692004356286	0.0	5.699790333212593	0.0	0.0	8.9924863280486	1.252465635161019	0.0	0.0	0.0	4.896602125370153	0.0	0.0	5.4980016596634345	0.0	0.0	0.0	0.0	1.59316341714435	3.0164474815378335	0.0	0.0	6.629538305693315	0.0	0.0	2.526803701969568	4.765726420615389	4.11091072705156	2.3355716673669487	0.0
3L_36476	0.0	0.0	0.3046512879102732	0.0	0.0	0.39789784203686457	0.0	0.0	0.9783358770881417	0.582504545865476	0.0	0.0	0.0	0.8698734551591107	2.762044291175538	0.0	0.0	3.65076424185948	0.5042925126530774	2.0602266043242095	0.7120023228363781	2.2750968636709064	0.0	0.0	0.8973478077927658	0.4999272730799487	0.0	4.275470258973785	0.0	0.0	3.1615203350832175	0.0	2.5603106783389524	2.124329168713458	0.0	0.0	0.0	1.2718366402145842	2.4080570699893356	0.0	0.0	0.44103498915803685	0.7725849766215787	1.5836024093771646	0.5042925126530774	0.9511305327738657	1.6408884459219368	1.8645078028020103	0.0
3L_36477	0.0	0.6354570817370652	1.4111499359225037	2.553761793271961	0.0	1.4744556457201565	1.4971135650465903	0.6522197385694578	0.9063336772567527	1.0792683769185074	0.0	0.0	1.5438541020821035	1.6117074428649711	3.198459008037599	0.0	1.9537309618686423	1.6910401926432987	0.46717829541963446	0.9543004595911013	1.9788041057810628	1.5807430925742167	0.0	0.0	0.0	0.926268645324696	1.505863229068702	0.0	58.280492353599406	2.715984109682302	2.4407026411917188	1.2168932035054312	2.710720574586019	0.7871943009651632	14.971135650465902	0.0	7.485567825232951	2.0619091157591125	0.0	0.0	0.0	2.451457865649649	1.4314506893866519	0.0	2.3358914770981722	3.0839569387973764	0.3800311564743324	3.0227511249816046	4.532927183057731
3L_36478	0.0	0.0	1.8517188024267885	0.0	0.0	3.2246481787912633	0.0	0.0	0.0	3.5405549324178875	0.0	0.0	3.376423246809111	1.7624095663591264	1.3990119058711212	0.0	2.1364138712225267	2.773740444464169	0.5108616335352463	1.5652979701215926	1.4425543136124617	1.1523666037704974	0.0	0.0	1.8180740559741368	1.519318591688902	1.0977789516694034	0.0	0.0	1.9799608165754399	1.0675678647553786	2.6613567277235126	0.0	0.860800620327359	0.0	0.0	0.0	0.6442020526854207	4.878850815963404	0.0	0.0	1.7871203664883477	1.5652979701215923	0.0	2.043446534140985	4.81760174389475	0.831131665551288	0.9443978226719318	0.0
3L_36479	0.0	0.0	0.0	0.0	0.0	0.9021030548096166	0.0	0.0	0.0	1.3206383014689722	0.0	0.0	0.0	0.0	1.5655077317295856	0.0	2.3906675987082746	4.13845619030277	1.714977193089968	2.3354445752293405	0.0	0.0	0.0	0.0	0.0	1.700132066258907	1.2284251687610497	9.693228698160612	0.0	0.0	0.0	0.0	0.8292380032479594	2.8897324338944803	0.0	0.0	0.0	2.883473085662218	1.3648702063028613	0.0	0.0	2.999707228574491	1.7515834314220053	2.393533247612929	0.0	2.1563770106059246	1.8600885997401828	0.0	3.6977872441131225
3L_36480	0.0	1.0271909778118533	1.8248539820275607	2.06402694133086	8.536655116572295	0.5958496568829544	2.4200242486429713	0.0	1.4650521694089635	4.36148550102652	0.0	0.0	0.0	2.6052606726131744	0.0	0.0	3.1581280227726296	0.6833747230623936	1.510350089333432	1.5425885561525374	1.0662192526357475	0.8517360125995606	0.0	0.0	1.343773016312195	0.3743190621570653	2.4341677308712755	0.0	0.0	2.19513988711859	2.367178968908919	0.0	2.190885740050531	1.272468128808895	0.0	0.0	0.0	1.4284258651737394	3.606051170226711	0.0	0.0	1.9813418360196584	0.0	5.533348821440177	0.755175044666716	2.1364684916475474	0.6143051772288866	1.3960446843190468	0.0
3L_36481	0.0	0.0	1.444564929184899	0.0	0.0	0.0	1.9157051423273135	0.834579778232123	0.5798718703517833	0.690515411751578	0.0	0.0	1.9755142905740508	1.0311696815490232	1.6370980832118949	0.0	0.6249980859433618	0.0	0.5978009175885405	2.136963484789094	2.532075915687274	2.696956545220241	0.0	0.0	1.063738464155258	0.5926262537638064	1.2846008029140397	0.0	0.0	1.1584569237929385	0.0	3.1142708503158416	2.1678972229410007	1.5109396563941908	0.0	0.0	0.0	1.1307501471859775	2.140928166579055	0.0	0.0	1.5684416162769943	1.8316829869620805	1.2514945191110407	2.391203670354162	2.818734618165189	1.4588625559874977	1.657675526702915	3.8668863058088365
3L_36482	0.0	0.0	0.0	0.0	0.0	0.0	0.0	0.0	0.0	0.0	0.0	0.0	0.0	0.0	0.0	0.0	3.779186658564091	3.2710524938504215	1.8073665368254548	1.8459448284009687	0.0	0.0	0.0	0.0	6.432125637423652	1.791721672522013	0.0	0.0	0.0	0.0	3.776925703339105	0.0	5.243464545790127	0.0	0.0	0.0	0.0	2.279108777303723	4.315195702755512	0.0	0.0	0.0	0.0	3.783716699509328	0.0	0.0	8.821329268464806	3.341165024149941	0.0
3L_36483	5.7346749414202955	2.085742365765793	0.926355308766267	0.0	8.666968277162711	0.6049453800865774	0.0	1.070380974277889	0.7437081915143787	0.0	0.0	0.0	0.0	0.661257579665007	2.0996418640872427	0.0	2.4047529461029136	1.3876130557737192	2.3001086724677453	1.1746022796681044	0.0	0.8647378746022855	0.0	0.0	6.8214294387246	1.1400992752844947	0.0	6.500226207872035	0.0	1.4857659903707505	2.4033142665060825	0.0	1.1121649491874077	3.8756775653303586	0.0	0.0	0.0	1.4502309734530385	2.7458235109124516	0.0	0.0	1.3410581861007902	1.1746022796681044	4.012725798087021	0.7667028908225818	2.8921092847119634	0.6236826263724448	1.4173554896233278	2.479715923743776
3L_36484	0.0	0.9523308869857509	0.422965361082568	0.0	7.914516886017503	0.0	0.0	0.0	2.0374221475529644	0.8087254357736138	0.0	0.0	2.3137045579748423	1.811544976132895	0.9586772707876943	0.0	0.0	1.2671428589530613	0.3500695273088188	2.860334172841413	0.9885148414629783	0.0	0.0	0.0	1.2458409158326074	2.429274872208863	2.256769348919786	0.0	0.0	2.035161484975929	2.1946626243907343	3.647405992213883	2.539021716963671	2.9493315458024703	22.436566218159708	0.0	0.0	1.3243243959094269	0.0	0.0	0.0	0.0	2.14525062963106	2.1986086764573645	3.500695273088188	0.0	0.5695355653887769	1.2943031054667415	2.2644312201661188
3L_36485	0.0	0.0	2.3627122424407383	7.126344384868205	0.0	0.0	0.0	0.0	1.2645748575203506	0.0	0.0	0.0	0.0	2.2487575614473	0.0	0.0	1.3629853522690163	1.1797238502411356	0.6518371116419672	1.997251781548589	0.0	1.4703694097290227	0.0	0.0	0.0	2.584778806261265	0.0	0.0	0.0	1.2631717231430746	1.3621699257944313	0.0	0.9455427869457605	0.0	0.0	0.0	0.0	0.821973657388228	0.0	0.0	0.0	3.4204311932379445	0.0	4.093857412583863	5.214696893135738	2.4588196878675936	3.1814630148561593	3.6150310097360014	4.216420427713688
3L_36486	0.0	0.0	0.9153243511334324	4.141162283453447	0.0	1.7932252309420058	0.0	2.115269943346725	0.0	0.0	0.0	0.0	0.0	1.3067667650008656	0.0	0.0	0.0	0.0	0.7575730601565281	0.0	1.06960497135277	0.0	0.0	0.0	1.3480400912515298	0.7510153821844056	1.627931528223164	6.422822085259109	0.0	0.7340368097438982	2.3746958113611303	1.9733055176187568	1.0989213866805452	0.6382543895626515	0.0	0.0	0.0	0.0	0.9043754952586305	0.0	0.0	2.6501779660758666	3.481845656745728	0.0	0.7575730601565281	0.7144175753581947	2.4650234738022854	0.0	0.0
3L_36487	0.0	0.0	2.236815004483472	2.0239850322258897	0.0	1.168580470379348	0.0	2.0676681624178155	1.4366303089056858	0.8553746267145129	0.0	0.0	2.4471644949713216	1.2773594425603392	1.0139760373126958	0.0	0.0	1.3402346482822212	1.481049453870419	0.37816562444220575	4.18213883780871	3.34084968832378	0.0	0.0	2.635407917661423	1.1011719332416718	0.7956483762487503	0.0	0.0	1.4350362669540566	3.0950079224465297	0.0	0.5370956958439964	4.991129515069343	0.0	0.0	0.0	0.9338097007886956	0.0	0.0	0.0	2.5905386792034926	1.1344968733266172	1.5502864076623837	1.481049453870419	2.0950212239616794	1.2047754407008322	2.0534423428298654	0.0
3L_36488	0.0	1.2505077061286882	0.5553967120958961	0.0	10.392568897535504	0.7253905103542967	0.0	1.283494719959421	0.0	0.0	0.0	0.0	3.038130358882187	0.0	3.7765234684497897	0.0	0.0	3.3277759475010065	0.45967703826774564	1.4084665742712594	1.2980209334431978	4.147631629755856	0.0	0.0	1.6359163470904081	2.2784899881782823	1.9755790768000439	0.0	0.0	0.0	0.0	0.0	2.0003968787407422	3.098218803027951	0.0	0.0	0.0	2.318630894829221	2.1950128430201445	0.0	0.0	0.8040319953276093	0.0	0.9623325709734706	0.9193540765354913	2.6009479935246795	0.0	5.948432528544402	11.893717738290633
3L_36489	0.0	1.849919713484435	0.0	0.0	0.0	2.1461910206586983	0.0	1.8987185548473333	1.3192429392468839	1.5709635662129726	0.0	0.0	0.0	0.0	3.724495354157608	0.0	0.0	6.153618943300555	0.0	0.0	1.920207689663714	0.0	0.0	0.0	0.0	1.3482599188954245	1.461271554668726	0.0	0.0	1.3177791468038915	1.4210570817313877	0.0	0.9864189834360525	1.14582581385143	0.0	0.0	0.0	1.7150158210209487	3.2471591416459527	0.0	0.0	3.568297814893362	0.0	0.0	1.3600325863807696	5.130230911693335	2.212665963776445	1.2571034200127091	0.0
3L_36490	0.0	1.550500098301706	0.6886344262260086	0.0	0.0	0.0	0.0	0.7957002902555519	1.1057162600496477	0.6583472639614388	0.0	0.0	0.0	2.4578297854560383	0.0	0.0	1.191764218030165	1.0315244177302543	1.709855819827705	2.037411532680663	2.4141173721334575	1.285658460587272	0.0	0.0	0.0	0.2825091707420733	0.6123783839493666	0.0	0.0	3.313468171238931	0.5955256135864166	1.4845951724231101	0.41338084016183363	0.9603676441000438	0.0	0.0	0.0	1.0780733535484066	0.6803971723237836	0.0	0.0	2.4922910944158625	0.0	3.5795782910747214	0.0	1.0749687506584185	1.854533885625888	1.580451542381099	1.8433723390920285
3L_36491	0.0	1.4919850562776764	0.9939685985440347	0.0	0.0	1.7309318385005976	0.0	0.7656709881137236	2.659967803749703	0.0	0.0	0.0	0.0	2.365072607729057	0.0	0.0	0.5733938378511034	0.4962976197566157	1.0968845189009655	1.1202975510295534	0.0	0.6185691999549682	0.0	0.0	0.0	1.3592371308787685	0.5892675522179441	0.0	0.0	2.125613106530415	1.1461015927373834	2.857134693900875	1.9889003449548757	0.9241238843514407	0.0	0.0	0.0	0.3457958144874615	0.0	0.0	0.0	0.47964667307474623	0.8402231632721651	1.1481623088166235	2.7422112972524135	1.5516000099302398	3.1229533502151265	1.0138707659489476	3.547608911593586
3L_36492	0.0	0.6397373085074315	1.1365239766496604	1.2854815400994397	0.0	0.7421935433689107	3.0143952444900624	0.0	1.3686576575232579	0.0	0.0	0.0	1.5542529879348004	0.40564084154248986	1.9320016561118196	0.0	0.983445320710616	0.42560761871686115	1.1758126311530803	0.7205462316873176	0.664044223220325	1.0609269669015717	0.0	0.0	0.8369054550418156	0.9325076817068733	4.548018663249386	0.0	0.0	0.9114260239928343	0.0	2.4501795797868517	1.023367156300094	1.188744868485589	0.0	0.0	0.0	1.1861699698534902	0.0	0.0	0.0	2.8792984120504728	0.0	2.4615603959350976	2.3516252623061606	1.774131110418017	0.7651818389599832	1.7389207814205705	1.521153155784337
3L_36493	0.0	0.8874386957348985	0.0	0.0	0.0	0.0	6.272319001781339	0.9108483495792244	0.6328638074554901	1.5072371498989547	0.0	0.0	0.0	1.6881056078868295	1.7867052690295724	0.0	1.364227818405998	0.5903996297013522	1.3048626227582134	1.3327149535948652	0.9211570617005739	0.0	0.0	0.0	1.1609488388421905	1.6169593945276144	2.1029922214523715	0.0	0.0	1.2643232014686379	1.3634116486073704	3.398870351449992	1.8928094440591525	1.099345186033391	0.0	0.0	0.0	0.8227229496921371	1.5577187769290632	0.0	0.0	0.57059152995674	0.0	2.048794639479071	0.0	0.0	0.5307271939094595	0.6030543981601534	0.0
3L_36494	0.0	0.7758679013518102	1.722958120608309	1.5590209473172523	0.0	0.45006297056052597	0.0	0.7963344407160067	0.5532987422025683	0.6588719479733626	0.0	0.0	1.8849846458575672	0.49195772115344405	1.5620766528196381	0.0	2.385428040313018	3.6132127965544405	0.8556092630996772	0.2912907559461182	0.0	3.2167077343743116	0.0	0.0	0.0	1.1309372900079173	2.451465728294615	0.0	0.0	2.210739273976642	1.7880006915986675	1.4857783524768446	0.8274205858270135	0.9611330297498546	0.0	0.0	0.0	1.078932547295008	2.0428182884532964	0.0	0.0	1.4965664276450539	0.8738722678383546	0.0	0.0	1.075825470124972	0.9280059481469253	0.5272370390768586	0.0
3L_36495	0.0	2.3909625441371687	1.0619148760540036	0.0	0.0	0.9246279366530004	0.0	3.2720446647184915	0.0	0.0	0.0	0.0	0.0	0.0	0.8022986819997712	0.0	0.6125902238196397	1.0604476361561743	1.1718659821250594	1.4960993697232574	0.827269174527654	2.643414837302443	0.0	0.0	0.0	2.0330137029189603	1.2590980853776783	4.967630916945185	0.0	1.1354584953017566	0.6122237325101454	0.0	0.8499434957564022	1.9745913533829391	0.0	0.0	0.0	0.7388678475745186	2.797900120001936	0.0	0.0	2.049738545599816	0.0	0.6133245243576315	2.343731964250119	0.5525550587962786	1.4299002825673612	1.6247662909087717	5.685177604948378
3L_36496	0.0	0.0	2.3914620595500837	0.0	0.0	1.249372814846947	2.537143785012584	0.0	0.0	0.9145128061057265	0.0	0.0	0.0	0.6828362285589424	4.336317876383719	0.0	1.6554844212294024	2.149342014764547	2.375167528483009	1.212932774413911	1.1178200184574443	5.357739862441814	0.0	0.0	0.0	1.1773038423430042	0.8506572518190455	0.0	0.0	0.7671253053158715	0.8272470013950692	0.0	0.0	1.3340505188922898	0.0	0.0	0.0	0.49918532954218714	0.0	0.0	0.0	0.692410296861221	1.212932774413911	0.8287344098482818	1.5834450189886726	3.73310843097154	3.8642106087522827	0.7318038437850535	0.0
3L_36497	0.0	1.3750286005948924	0.0	2.7629682678620373	0.0	0.7976221925294067	0.0	4.233901014781395	0.980581351382306	0.0	0.0	0.0	3.340656051397998	1.7437399734951524	1.384191864495368	0.0	4.227564736698813	0.9147858669242704	0.5054499636884746	0.5162388079426438	2.854546035834829	4.5606373217018845	0.0	0.0	1.7988147969066142	1.0021494100546853	0.0	0.0	0.0	0.9794933276914517	0.0	2.6331643895061028	2.1995889408187397	1.7033639393765962	0.0	0.0	0.0	0.6373778783984989	2.4135840371344384	0.0	0.0	0.8840945033369263	1.5487164238279316	0.0	3.0326997821308477	0.9533135654232407	0.8223273046873971	2.8031808253461366	0.0
3L_36498	0.0	3.273024582378428	0.0	0.0	0.0	1.423954223099357	3.855562902544864	0.0	0.58352729294278	0.6948683141160552	0.0	0.0	1.9879676271399724	0.0	2.4711271445162106	0.0	0.6289379772184828	2.1774940744942497	0.3007846810602564	1.2288197554894449	0.0	1.3569788710926387	0.0	0.0	2.1408882138430476	2.087267273053591	0.0	5.100198499725609	0.0	0.5828798285400696	3.1428085280989393	3.1339027321207324	1.3089379870558249	1.5204643863147258	0.0	0.0	0.0	1.137878221238421	1.436282831091559	0.0	0.0	0.5261096098865676	0.0	0.0	3.0078468106025635	2.8365034852685627	0.9787059999473456	3.3362505137130736	0.0
3L_36499	0.0	3.4552626414239	0.0	0.0	0.0	0.0	0.0	0.0	4.928139107568217	0.0	0.0	0.0	0.0	0.0	0.0	0.0	0.0	4.597468633770246	0.0	2.594477913209525	0.0	0.0	0.0	0.0	4.520180572173498	0.0	0.0	0.0	0.0	0.0	0.0	6.616789308856506	1.8424240994967973	4.280325356090967	0.0	0.0	0.0	1.6016452099596705	3.0325066518033412	0.0	0.0	6.664833097027973	0.0	0.0	0.0	4.791098522233573	0.0	0.0	8.215846725163496
3L_36500	0.0	0.0	0.0	0.0	0.0	0.0	0.0	0.0	0.0	0.0	0.0	0.0	0.0	0.0	0.0	0.0	0.0	0.0	0.0	0.0	0.0	0.0	0.0	0.0	0.0	0.0	0.0	0.0	0.0	0.0	0.0	0.0	0.0	0.0	0.0	0.0	0.0	0.0	0.0	0.0	0.0	0.0	21.712697585548028	0.0	0.0	0.0	0.0	0.0	0.0
3L_36501	0.0	2.174249579500131	0.4828323175507037	0.0	0.0	1.8918476124315577	7.683678330490373	0.0	0.0	2.76957982150612	0.0	0.0	0.0	2.0679529333912363	1.0943694473062207	0.0	0.8355990601850249	1.4464955751700355	1.9980936588020102	0.8162972105491721	0.0	2.7042975073408155	0.0	0.0	0.0	1.188478697351285	1.7174632175196363	0.0	0.0	0.7744067850424878	0.8350991504870382	0.0	0.0	1.3467131983010943	0.0	0.0	0.0	2.015694195002288	1.9082272454396232	0.0	0.0	2.0969477667086895	2.448891631647516	2.5098020318353327	1.5984749270416083	0.7537085475373025	1.950444662374128	0.0	2.5849411667390454
3L_36502	0.0	3.872780703018135	0.0	0.0	0.0	3.3697653643609344	0.0	1.9874701929157816	1.3809081984657832	1.6443949810434144	0.0	0.0	0.0	2.455629838358166	1.9492945600451923	0.0	1.48837187149814	0.0	0.7118022362833217	2.9079827033188805	0.0	4.816903864393238	0.0	0.0	2.5331892117551127	0.7056407581488983	0.0	0.0	0.0	1.3793759840985536	1.4874814306536899	0.0	2.065054162240567	2.3987701025929984	0.0	0.0	0.0	0.8975903290027591	1.6994704110305145	0.0	0.0	2.4900603017903284	2.1809870274891603	1.4901559552518087	1.4236044725666435	2.6850164269304995	3.47413862785884	1.315864097029713	0.0
3L_36503	0.0	4.074371955934852	0.45239481074198806	2.0467502313851136	0.0	1.1817243260493222	0.0	1.0454623484053456	0.7263945558761941	0.0	0.0	0.0	2.4746894945223983	1.2917268126963828	2.0507618939319285	0.0	0.0	1.3553092205752202	1.1232809028242952	3.059352977438801	1.0572945819362065	1.6892133004263319	0.0	0.0	1.3325251124351374	0.37118586571735135	0.8045975994186942	6.348899989587803	0.0	0.0	0.0	0.0	0.5431367931291892	0.0	0.0	0.0	11.998838512431997	0.9443129226390523	0.8939667791217277	0.0	0.0	0.0	1.1472573665395505	1.56772358148647	0.0	1.4123902784612175	2.4366528138893107	2.0765388693121265	0.0
3L_36504	0.0	0.0	1.8753107741573547	2.1210968106764136	0.0	0.0	0.0	1.0834379392663693	0.7527802621617484	0.8964159140358652	0.0	0.0	0.0	1.3386477649602255	1.0626270968422016	0.0	0.8113623837307562	1.4045397533909099	0.776055460648284	1.5852407742950037	2.1913999385969736	1.7505726341908017	0.0	0.0	2.7618560611762164	1.9233444898853815	1.667647938507817	0.0	0.0	0.0	0.8108769739887693	2.0214479672218166	1.1257316129752726	0.6538257896875196	0.0	0.0	0.0	0.0	2.7793182406470844	0.0	0.0	1.3574169875034834	1.1889305807212527	0.0	1.552110921296568	0.7318471177225854	2.5251622953371737	5.021257493599153	2.5099645593004225
3L_36505	0.0	0.0	0.0	0.0	0.0	9.57146631035288	0.0	0.0	0.0	0.0	0.0	0.0	0.0	10.462439840970916	0.0	0.0	0.0	0.0	0.0	0.0	0.0	0.0	0.0	0.0	0.0	0.0	0.0	0.0	0.0	11.753919932297421	0.0	0.0	0.0	0.0	0.0	0.0	0.0	0.0	0.0	0.0	0.0	0.0	0.0	0.0	0.0	0.0	0.0	0.0	0.0
3L_36506	0.0	0.0	0.0	0.0	0.0	0.0	0.0	0.0	0.0	0.0	0.0	0.0	0.0	0.0	0.0	0.0	0.0	0.0	0.0	0.0	0.0	0.0	0.0	0.0	0.0	0.0	0.0	0.0	0.0	0.0	0.0	0.0	0.0	0.0	0.0	0.0	0.0	0.0	0.0	0.0	0.0	0.0	0.0	0.0	0.0	0.0	0.0	0.0	0.0
3L_36507	0.0	0.0	0.0	0.0	0.0	0.0	0.0	0.0	0.0	0.0	0.0	0.0	0.0	0.0	0.0	0.0	0.0	29.43947244465379	0.0	0.0	0.0	0.0	0.0	0.0	0.0	0.0	0.0	0.0	0.0	0.0	0.0	0.0	0.0	0.0	0.0	0.0	0.0	0.0	0.0	0.0	0.0	0.0	0.0	0.0	0.0	0.0	0.0	0.0	0.0
3L_36508	0.0	3.8346440146575436	0.8515535999343282	0.0	0.0	0.5560970086763368	0.0	0.0	0.6836549451291705	0.0	0.0	0.0	2.3290836872376	0.0	2.895148715104049	0.0	0.0	0.0	0.7047928592642837	1.4396733669065165	0.995085471871521	2.3847350249371746	0.0	0.0	2.508243970871261	1.7467301386477527	2.2717700314458407	0.0	0.0	0.0	0.7364168284206231	0.0	2.0447188184469622	1.1875742679257806	0.0	0.0	0.0	0.8887514286679217	1.6827351041764478	0.0	0.0	1.2327698835303669	1.0797550251798873	0.7377409222086134	2.819171437057135	0.6646440219789803	1.719963756923714	2.605812603768344	2.2794828309353177
3L_36509	0.0	0.0	0.0	0.0	0.0	1.0207257339553908	0.0	0.9030281423302389	0.0	0.0	0.0	0.0	0.0	0.5578707190395698	0.0	0.0	4.733802719177433	0.0	0.970244665950583	0.3303181889050084	1.8264966953195292	2.1886113129902403	0.0	0.0	1.1509813612380324	0.9618460673096031	1.389957805050912	0.0	0.0	0.6267340948988233	2.703411800311406	1.684844453475211	1.4074188613643632	0.0	0.0	0.0	10.364111982157144	2.0391483863810986	2.3165171689442148	0.0	0.0	0.5656926419905502	0.0	2.708272594678163	1.2936595546007774	0.6099828326431581	2.104682265589434	2.989383980034741	2.092015196398387
3L_36510	0.0	3.1499138498562065	1.7487415181664516	1.582351088894902	0.0	0.0	0.0	0.8082512756225758	2.246314569961327	2.006195130563179	0.0	0.0	0.0	0.998639353880338	0.7927262609202997	0.0	0.6052812605829645	0.0	0.8684131226485905	0.8869494261437212	0.8173988244170107	1.9589067080474825	0.0	0.0	3.0905420656256006	1.1478613262992392	1.2440754793034048	0.0	0.0	2.8047776582630854	0.0	0.0	1.2597039191908335	1.9510320227763478	0.0	0.0	0.0	1.4601044704748625	2.0733882689074004	0.0	0.0	1.5189619616482357	2.6608482784311636	1.2120136000046056	2.315768327062908	1.091924779485791	0.0	0.0	1.872448788525634
3L_36511	0.0	1.6691303029938858	0.0	0.0	0.0	0.9682237673567423	0.0	1.7131601191400074	1.1903156395690915	0.0	0.0	0.0	2.0275906424258743	0.5291761256899133	0.0	0.0	1.2829472068507328	1.1104473103855694	0.6135594929986112	0.31332796915850136	0.0	3.460063463100015	0.0	0.0	4.367118306763421	1.5206210508330846	0.6592320236986001	0.0	0.0	0.0	1.2821796643997303	1.59818292993598	0.8900179854834507	0.0	0.0	0.0	0.0	1.1605577485798642	0.0	0.0	0.0	1.6097871625269022	0.939983907475504	1.284485051869433	0.0	1.7358234144526046	0.4991064995445154	0.5671244533062051	3.96882094267435
3L_36512	0.0	0.0	1.541906711560137	0.0	0.0	2.685130519159917	0.0	0.0	0.8252619278201159	0.9827275800529885	0.0	0.0	5.623024034210477	0.7337699264395648	0.0	0.0	0.0	1.539776270507895	0.8507781855368559	0.43446903539184756	2.402399516637217	0.9595635137488658	0.0	0.0	0.0	0.843413708551224	0.9141089517318479	0.0	0.0	0.8243462419085263	1.7779049967575455	2.2160836704550615	1.2341230075084042	0.7167795952919049	0.0	0.0	0.0	0.0	1.0156419009160074	0.0	0.0	0.0	1.3034071061755428	1.781101709367838	0.0	0.0	0.6920745696507307	0.7863901037523783	2.751637224148368
3L_36513	0.0	0.0	0.0	15.076543611917705	0.0	0.0	0.0	0.0	10.701373360750251	0.0	0.0	0.0	0.0	0.0	0.0	0.0	0.0	0.0	0.0	0.0	0.0	0.0	0.0	0.0	0.0	5.468375971627878	0.0	0.0	0.0	0.0	5.763632287176437	0.0	0.0	0.0	0.0	0.0	0.0	3.477946342243832	0.0	0.0	0.0	0.0	0.0	5.773995425840823	0.0	0.0	4.4871501481208265	0.0	0.0
3L_36514	9.125623793421429	0.0	1.105586210185353	0.0	6.895900180465707	1.4439800016471	1.9548928034531226	0.851651940752959	1.7752011850296336	2.1139217815118094	0.0	0.0	0.0	1.0522632867969894	0.0	0.0	0.0	1.1040586299294837	1.2200590642793607	2.8037278365314524	2.5838720563022273	0.0	0.0	0.0	0.0	0.6047490154005687	0.6554392973743166	0.0	0.0	2.955385791628161	0.0	0.0	0.0	1.0278982902864948	0.0	0.0	0.0	1.153880770269262	0.0	0.0	0.0	1.0670171035372578	2.8037278365314524	1.2770950888605954	0.6100295321396804	1.1505578594837491	0.9924700306306026	2.2554465792684875	0.0
3L_36515	0.0	0.0	0.0	0.0	0.0	1.4870744234649638	0.0	0.0	0.0	0.0	0.0	0.0	0.0	0.0	0.0	0.0	0.0	5.116537673066888	0.9423530593586307	0.9624676129648237	7.98295691917469	2.125695341517402	0.0	0.0	0.0	0.0	2.0250010681880637	0.0	0.0	0.0	3.938545302231166	4.909230777538698	1.3669598157556881	0.0	0.0	0.0	0.0	1.188317413841046	2.2499242900476397	0.0	0.0	0.0	0.0	0.0	1.8847061187172613	0.0	1.5331342507404273	1.742068926350726	0.0
3L_36516	0.0	0.0	0.0	0.0	0.0	0.0	0.0	0.0	0.0	0.0	0.0	0.0	0.0	0.0	0.0	0.0	0.0	0.0	0.0	0.0	0.0	0.0	0.0	0.0	0.0	0.0	0.0	0.0	0.0	0.0	0.0	0.0	0.0	0.0	0.0	0.0	0.0	0.0	0.0	0.0	0.0	0.0	0.0	0.0	0.0	0.0	0.0	0.0	0.0
3L_36517	0.0	0.0	0.0	0.0	0.0	0.0	0.0	0.0	0.0	0.0	0.0	0.0	0.0	0.0	0.0	0.0	0.0	74.01924500370096	0.0	0.0	0.0	0.0	0.0	0.0	0.0	0.0	0.0	0.0	0.0	0.0	0.0	0.0	0.0	0.0	0.0	0.0	0.0	0.0	0.0	0.0	0.0	0.0	0.0	0.0	0.0	0.0	0.0	0.0	0.0
3L_36518	0.0	0.0	0.0	0.0	0.0	1.8829114053153209	2.549128070743402	3.3315942411394586	0.7716049978090275	0.9188325387269538	0.0	0.0	0.0	0.0	1.089200155668486	0.0	1.663304158701172	1.4396630036840976	0.39773111896797997	2.031103506659582	0.0	0.8971745550888951	0.0	0.0	0.0	0.3942882924805319	2.5640260816151725	0.0	0.0	0.770748848019503	0.0	0.0	2.307765446104907	1.3403519522963376	0.0	0.0	0.0	0.5015432485758679	2.848820502847206	0.0	0.0	0.6956809206585649	1.218662103995749	0.832648965271294	1.5909244758719199	1.5002967586988705	0.6470772233605748	0.735260544353085	0.0
3L_36519	0.0	0.7207257073634528	0.32010093678819557	2.896437584521669	0.0	0.8361525260941254	0.0	0.0	3.0838494026814995	1.2240896934585628	0.0	0.0	0.0	2.284967427789317	0.725528661900959	0.0	1.1079458943486062	1.4384639506549328	0.7947997208027542	0.8117647440830469	2.244329365209394	0.0	0.0	0.0	0.9428546187006351	1.8384795396005997	1.1386180353794813	0.0	0.0	0.0	1.1072830490633243	2.7603633355844095	1.1529216880249253	1.339235612524853	0.0	0.0	0.0	1.3363347411619833	1.8976318692850445	0.0	0.0	0.9268020112715807	0.8117647440830468	1.6639109528103209	0.0	0.0	0.8620510556634124	0.4897654449614572	1.7137255708419876
3L_36520	0.0	0.0	0.9463777627724326	2.140827943798985	0.0	1.8540624207195184	0.0	1.0935164317246613	0.7597828692516252	0.9047546667245709	0.0	0.0	0.0	1.3511003023086925	0.0	0.0	1.6378198815774336	2.1264078592034474	0.39163729060622715	0.7999936000511996	1.1058925271524263	0.0	0.0	0.0	0.0	0.7764944266141912	0.0	0.0	0.0	0.0	0.8184200156072697	4.080504268717529	0.0	0.6599078900567058	0.0	0.0	0.0	0.0	0.9350574546052982	0.0	0.0	0.0	1.1999904000767994	0.0	3.916372906062271	0.0	0.6371630442885661	1.447990533037895	0.0
3L_36521	0.0	0.685819125904321	0.9137928996829625	1.3780778680143166	5.699623026932999	0.0	1.6157646929562355	0.0	0.0	1.1648039122501963	0.0	0.0	0.0	0.8697202544801464	2.0711683833660874	0.0	0.5271426265556111	0.4562651594099214	0.2521018487435294	0.5149659401527183	1.423753852321986	1.1373480886808502	0.0	0.0	0.8971897683761062	1.2495980667818194	1.6252077963601628	0.0	0.0	1.4656173497827711	1.0536545111111555	1.313335954751899	0.36569425152041046	0.8495820141448608	0.0	0.0	0.0	2.543225292884183	2.407632966947774	0.0	0.0	2.2047865740138914	0.7724489102290775	0.5277745026437808	0.0	1.4264445318485122	1.6405994553537928	0.9320897143806809	3.261450954300549
3L_36522	0.0	0.6317457814543698	0.561163322993712	0.0	0.0	1.465844288931395	0.0	0.6484105382793052	0.450520179609781	2.14593011478151	0.0	0.0	1.534837433088762	1.2017208642776458	1.2719115380437644	0.0	0.48558011576618426	1.6811639033935972	1.3933494132048283	0.7115452485854481	0.0	1.0476739856472854	0.0	0.0	0.0	1.3812883497444204	2.4951140676327612	3.9376775892592755	0.0	0.9000405918306915	1.4558688304889216	0.0	0.3368611226691905	0.7825968001808111	0.0	0.0	0.0	0.8785143502390731	1.1089016861071916	0.0	0.0	1.624760307235675	0.0	1.9446486865745536	0.4644498044016093	3.9419299408675466	1.1334349092511562	2.5757975656652365	0.0
3L_36523	0.0	0.0	0.9219111734896698	0.0	0.0	1.2040863801936459	0.0	1.0652458843160013	0.0	0.0	0.0	0.0	0.0	0.6580852351996631	1.0447844776788064	0.0	0.7977387616158741	0.6904780317509418	0.3815123393298934	0.3896557313682215	0.0	0.8605893453531273	83.28891257995735	0.0	1.357740806193905	1.134629715861488	0.0	0.0	0.0	0.0	2.3917845072317996	0.0	0.5534147015279558	1.9285421147312845	0.0	0.0	0.0	0.4810911917975876	0.9108835278737647	0.0	37.01729447998105	0.6673122690432237	0.0	1.5973899925433834	1.5260493573195737	1.4391172799992633	0.0	2.1158337146535873	0.0
3L_36524	3.840257573755987	2.095093793158932	0.31016954115255035	0.0	0.0	1.2153153062643185	0.0	0.0	0.49802840514969343	0.5930556504444597	0.0	0.0	0.0	2.214074428325983	1.4060370732607181	0.0	1.6103564384412263	0.4646114733015663	1.7969942754950359	0.7865790732210728	1.4497981301083638	0.5790766183222622	0.0	0.0	2.740805329002617	1.7814391952048134	0.5516457357563967	4.3529133178253545	0.0	0.4974758077514691	0.5364643394986677	1.3373603929485802	0.0	0.0	0.0	0.0	8.226606820844248	0.9711553900419021	1.838756275062248	0.0	0.0	0.4490236071467316	1.5731581464421456	1.074857828555017	2.567134679278623	0.0	1.2529578157503813	0.4745700679926028	3.321111642488974
3L_36525	0.0	1.526491962714518	1.0169572882006785	3.0673171832948998	0.0	0.44274128758198356	0.0	0.0	1.6328928187659881	1.2963066667496304	0.0	0.0	1.8543194703173518	0.967908977839724	0.768332293267519	0.0	0.5866553966253939	0.5077760829340521	0.561126733502846	0.5731040000366787	0.0	1.2657511657251799	0.0	0.0	0.0	1.94694334622933	1.205792482390305	0.0	0.0	0.0	0.5863044212161056	1.4616075168720666	0.8139600000520935	0.9454971925351863	0.0	0.0	0.0	1.7689672203298206	2.6794472728987575	0.0	0.0	0.0	0.859656000055018	0.5873586095671085	1.122253467005692	1.5874857020454434	1.369363539910648	1.5559796349236101	3.629658666898965
3L_36526	0.0	1.0299076955526938	1.829680361244772	0.0	0.0	1.7922766854614756	0.0	2.114151048904331	0.7344634718631818	0.0	0.0	0.0	0.0	1.3060755368786756	0.0	0.0	2.37486048684165	1.3703642291084548	0.37858616693090724	2.7066696981367286	0.0	0.0	0.0	0.0	1.3473270311662344	0.0	0.0	0.0	0.0	0.0	0.7911465636192994	0.0	0.0	0.6379167781426237	0.0	0.0	0.0	1.4322037701332044	0.9038971162608742	0.0	0.0	0.0	4.640005196805821	2.3777071880545257	2.271517001585443	0.0	1.2318597867626073	0.6998684737177343	4.897783263295033
3L_36527	0.0	0.0	1.448496952652111	0.0	0.0	0.0	0.0	0.0	0.0	5.53915964301224	0.0	0.0	0.0	0.0	0.0	0.0	0.0	0.0	1.198856195281206	2.448891631647516	0.0	2.7042975073408155	0.0	0.0	0.0	1.188478697351285	0.0	0.0	0.0	0.0	0.0	0.0	1.7390384925736102	0.0	0.0	0.0	0.0	0.0	0.0	0.0	0.0	0.0	0.0	0.0	0.0	0.0	1.950444662374128	0.0	0.0
3L_36528	4.194569291138762	1.5255949057334908	0.677573109291526	1.5327573231313005	6.339365239358583	0.8849622132196981	1.7971228063869744	1.5658384164362926	0.5439777447825054	1.9433173203986132	0.0	0.0	0.0	0.0	1.5357615515184648	0.0	1.172621286418319	0.5074776836688607	0.5607969822392792	0.5727672102227491	2.3753401685066318	1.2650073354612863	0.0	0.0	0.997892949038106	0.2779713153060596	0.6025419436978782	0.0	0.0	2.173496653494371	1.757879622161354	1.46074858982983	0.8134816690040706	0.47247078122571207	0.0	0.0	0.0	0.7071710682172571	0.0	0.0	0.0	0.9809032844075123	0.8591508153341237	0.5870134429013492	0.0	1.586552801534937	0.9123725472574765	1.5550652492419705	0.0
3L_36529	0.0	0.0	0.0	0.0	0.0	0.0	0.0	0.0	0.0	0.0	0.0	0.0	0.0	0.0	0.0	0.0	0.0	0.0	0.0	2.4125219539497813	0.0	0.0	0.0	0.0	0.0	2.3416560472564925	0.0	0.0	0.0	0.0	0.0	0.0	3.426422376456915	0.0	0.0	0.0	0.0	0.0	0.0	0.0	0.0	4.1316099561884085	0.0	0.0	0.0	0.0	0.0	0.0	0.0
3L_36530	0.0	0.0	1.7816176785646363	0.0	0.0	0.0	0.0	3.0879236862891863	0.0	0.0	0.0	0.0	0.0	0.6358835442876992	0.0	0.0	1.5416512148250117	0.0	2.9491306663214223	1.1295299799847287	1.0409572976415449	0.83155581348569	0.0	0.0	0.0	0.730900625618045	0.0	0.0	0.0	0.0	0.0	1.920453657244729	0.0	0.6211597574445687	0.0	0.0	0.0	0.4648607137843288	0.0	0.0	0.0	2.5791971500903177	0.0	0.771749581769608	1.4745653331607111	0.6952830330359563	0.5997504318502985	2.0444522527376408	4.769126582157744
3L_36531	0.0	2.5155561995379423	0.0	0.0	0.0	0.0	0.0	0.0	1.793931774621893	0.0	0.0	0.0	0.0	0.0	0.0	0.0	1.9335373601955812	0.0	0.0	0.0	0.0	2.0858728835690785	0.0	0.0	0.0	2.750084427591927	0.0	0.0	0.0	0.0	0.0	0.0	0.0	0.0	0.0	0.0	0.0	2.332111307008461	0.0	0.0	0.0	0.0	0.0	0.0	3.698796633503256	3.4880930455796095	0.0	3.4188665363394746	0.0
3L_36532	0.0	1.8192389614037539	0.8079912924394397	0.0	7.55955607262919	0.52764915889822	0.0	0.0	0.6486817068709858	0.0	0.0	0.0	4.41987289771508	0.5767661299857827	0.0	0.0	1.3983255471071057	0.6051561726534767	0.0	1.0245187835273772	0.0	0.0	0.0	0.0	1.18996578015406	0.33147478734815095	0.7185182486749984	0.0	0.0	1.9438858472475062	1.3974889778297457	1.741911130829545	0.9700593133066528	1.1268223957754075	0.0	0.0	0.0	1.686572437864563	0.0	0.0	0.0	0.0	0.0	2.1000025410030743	0.0	1.8919299350235583	1.631976823317946	0.0	0.0
3L_36533	0.0	2.650837982903155	1.1773351677785027	0.0	0.0	0.0	0.0	0.0	0.0	2.251108445798711	0.0	0.0	0.0	0.0	0.0	0.0	0.0	0.0	0.0	0.9952268918267987	0.0	4.396094246106104	0.0	0.0	3.4678308405987277	0.0	4.1878510858783775	0.0	0.0	0.0	0.0	0.0	2.8269733970495445	0.0	0.0	0.0	0.0	1.2287638881038454	0.0	0.0	0.0	0.0	2.9856806754803955	0.0	0.0	0.0	1.5853171728214492	0.0	0.0
3L_36534	0.0	0.9818661111660957	1.7443321850394562	3.9459032448740747	0.0	1.7086732596393948	0.0	0.0	3.501016625207628	0.8338069356727956	0.0	0.0	0.0	0.622575845302354	0.0	0.0	1.5093877123463237	0.6532207703301901	0.7218528982177308	1.1058913041554972	2.0383445218064136	0.0	0.0	0.0	1.2844789472616065	1.789011049719408	0.0	0.0	0.0	0.6994264004090246	2.2627270476887826	1.8802626200406665	2.0942127686665564	0.6081601962070752	0.0	0.0	0.0	1.8205286451079665	0.8617334837575303	0.0	0.0	0.0	5.529456520777486	2.2667954810978728	2.1655586946531926	0.0	1.174397845120882	0.0	2.3346594198838275
[truncated: 207 more columns]
