# Supplementary material for: Convergence of topological domain boundaries, insulators, and polytene interbands revealed by high-resolution mapping of chromatin contacts in the early Drosophila melanogaster embryo
Source: eLife. 2017 Nov 17;6:e29550. doi: 10.7554/eLife.29550 (PMC5739541; doi:10.7554/eLife.29550)
Supplement: Supplementary file 3. [file elife-29550-supp3.zip › local_HiC_maps/nc14_all_dm3_CompressedBinCounts_500bp_VC_chr3L_20614828-20689547.txt]

3L_41149	3L_41150	3L_41151	3L_41152	3L_41153	3L_41154	3L_41155	3L_41156	3L_41157	3L_41158	3L_41159	3L_41160	3L_41161	3L_41162	3L_41163	3L_41164	3L_41165	3L_41166	3L_41167	3L_41168	3L_41169	3L_41170	3L_41171	3L_41172	3L_41173	3L_41174	3L_41175	3L_41176	3L_41177	3L_41178	3L_41179	3L_41180	3L_41181	3L_41182	3L_41183	3L_41184	3L_41185	3L_41186	3L_41187	3L_41188	3L_41189	3L_41190	3L_41191	3L_41192	3L_41193	3L_41194	3L_41195	3L_41196	3L_41197	3L_41198
3L_41149	1.0253119793658014	27.36794283384101	29.61813340599649	29.80631008100503	21.23043615308493	13.123152916227042	16.441844988751722	8.538798164158393	20.96649240017067	11.823612765073307	17.155013826611242	15.73802132408312	12.299805294082194	0.0	0.0	10.760176908068546	7.672085041854363	6.5401333977928875	11.970277800222048	12.379995064023143	10.181396857104604	4.210452743667847	5.022822449504938	15.651770523232631	7.849228872132529	6.834683695964564	50.03202049311559	8.32782655802184	11.36607025258909	8.885766176775338	10.428340233052547	5.828973261333855	8.21640219241781	12.102233618492212	8.46636371900689	6.740210450938952	10.0077638491461	7.006672454178114	10.928495943888729	1.9359427518496963	0.0	3.428318320727407	3.10276096081337	6.820126329199995	7.76568143466305	0.0	0.0	7.469788440651784	2.7321239859721826
3L_41150	27.36794283384101	3.727109954216181	8.365887091478047	47.89831917491492	34.128349260954565	11.676241184437908	20.898608831856585	0.0	26.649717446370776	8.197389869091783	22.643748174347806	10.542651350302785	7.81690922535993	0.0	0.0	3.4192137244503527	9.308438844487636	14.963250257367903	8.150875974640995	9.719136396416362	9.705892058833234	4.013810719925118	14.364720247073187	6.738417334443825	8.314048896916933	11.945049298304367	0.0	7.9388896033889536	8.668189840985525	10.89099206046679	10.464528805289861	7.408987991512263	11.189527318559577	6.72992798977051	5.380637748160058	5.14033632192487	8.295972421532959	7.421597501830908	0.0	1.8455278431094633	0.0	4.35760607066817	5.915703590122194	9.102245523970765	19.74132936137787	0.0	0.0	2.3736415649323894	8.681749296083767
3L_41151	29.61813340599649	8.365887091478047	10.269276870384473	36.90057072882727	31.17630700431854	34.164705706161065	18.690347556907707	9.135548703894028	23.677986364221518	14.374919284828215	20.471685999350413	14.790050455460742	13.15940114197283	0.0	0.0	18.707280844924412	10.073778112276958	13.294686379747741	15.093780401961094	12.076501442206967	10.620620015457087	9.572505421979688	7.053180984624066	10.533538299783203	9.3308750210003	10.663827529225285	0.0	8.352968377666434	9.728328166861452	8.827710590977878	11.45075418190351	9.70097708241174	11.302227593710537	6.743761346378465	6.604829609926689	10.09576845960784	9.776117141346036	5.830492425898814	8.184578616969905	9.32057946663916	32.94068042269481	8.55846372152813	4.979405180174798	12.404499038833743	2.7694670686825065	0.0	0.0	5.9938718654048095	4.87177298629161
3L_41152	29.80631008100503	47.89831917491492	36.90057072882727	22.988343141693075	37.169039953087484	35.606324845948144	25.890166516446797	42.553191489361694	20.316865707452614	27.229614392949223	18.632914056231943	21.727395030185182	23.837415206908766	0.0	0.0	17.12971514028492	9.84813024557761	13.580343484911694	11.362667954435702	12.702084109571807	12.684774887528327	10.49141802005959	12.254901960784315	14.048524862953494	10.865754329640907	10.643974658825131	10.388962765957446	7.349279251860664	12.650254817670179	9.48906648672585	11.168936316092749	8.338067203745782	6.824421289074687	7.120120623219969	8.204041545266385	7.464424552582392	9.577214758018116	6.789577416701585	1.8154091932321545	5.2258869536134185	0.0	5.220435251416161	7.731321128154378	7.080869190854916	11.825108791000876	0.0	0.0	5.687270441084014	4.538522983080386
3L_41153	21.230436153084934	34.128349260954565	31.176307004318538	37.169039953087484	11.830946456787029	23.443560693247402	25.033093749937418	20.800832033281335	25.064662099033978	22.25668080096819	17.41260666293126	17.26955369394372	41.614980860438	0.0	0.0	15.654504645601675	13.875527793928136	13.807741852157747	12.497162102772496	14.192061883066636	12.401131975326708	14.530495749744519	12.23578354898902	15.16932326615045	11.862111417590299	8.787260063863956	20.313312532501303	8.875517569467409	10.336917807253252	13.14225016968964	6.908058290106715	8.151620563204405	11.913966294722169	9.827164740132911	9.309615526628336	8.209702511030557	8.126429147395546	8.218174581590606	8.874075099522752	6.288038704135832	0.0	5.103701649850433	8.818182184651727	6.0918304676809	9.458745366791229	0.0	0.0	8.087415253997408	6.285803195495283
3L_41154	13.123152916227042	11.676241184437904	34.164705706161065	35.60632484594815	23.443560693247402	2.239541341933172	12.860352934849454	14.571948998178506	13.914647551916545	14.67467170007906	16.890008884144674	22.865455305656695	10.495161730442266	0.0	113.84335154826958	9.181429640409307	16.66363150521393	16.741669345333765	15.32097441397273	13.67052299692662	9.556325853336462	6.28720679162041	6.9645344476588456	6.893069535562208	9.302194052698045	8.747834910859563	0.0	10.658935385533693	11.63811062256909	7.58203490985502	8.898280477547297	7.184289175376236	7.010880887136836	9.466029861021472	12.341286539990886	7.668370578609234	8.168132846512616	3.3214690459013734	3.7300210746190716	8.259493461784976	0.0	9.751036535183689	13.23759901724065	4.073627914826259	4.417526980046031	80.36001285760206	0.0	2.1246037613984994	2.3312631716369197
3L_41155	16.441844988751722	20.898608831856585	18.69034755690771	25.890166516446797	25.033093749937418	12.860352934849454	0.4577439193755494	17.11596063329054	23.34843665872664	19.391194070948497	20.279574210059884	14.494453910364932	13.697151595142882	0.0	0.0	12.581740874373475	15.37864029891603	21.849418700585357	9.711993683776344	16.057161158135884	10.544411359936545	11.956415629764102	12.165756332485925	8.096480905057021	9.615053467564142	12.177844634144819	16.714805305947795	6.259901076869916	10.32838743312293	6.78531640566523	13.202232233426027	7.789423831898002	8.626996286940798	6.06471046061476	6.835447537256607	9.007136173847817	10.17561187262483	7.802680813863304	10.222843381658175	6.4676392961345766	0.0	5.344919897976169	7.256039512659508	7.291144039740381	5.188751202493091	0.0	0.0	6.654728084483104	3.0425129112077904
3L_41156	8.538798164158393	0.0	9.135548703894028	42.55319148936171	20.800832033281335	14.571948998178506	17.115960633290545	0.0	24.251242876197406	8.951549737048227	10.9897657806168	31.88097768331562	34.14425949637217	0.0	0.0	7.46756277419957	17.425397516880853	10.893246187363834	21.36181575433912	12.129482222727617	21.197668256491784	8.766162612316458	10.457516339869281	8.409544833385892	14.526306232693267	18.973081939997627	0.0	17.338534893801473	7.572530645084954	26.428807400066074	9.141812364301222	5.393743257820927	0.0	16.79790026246719	23.50262568396313	3.742164842361306	3.6236807537255964	0.0	0.0	0.0	0.0	0.0	12.919896640826872	0.0	0.0	0.0	0.0	31.104199066874028	7.584376185058778
3L_41157	20.96649240017067	26.649717446370772	23.677986364221518	20.316865707452614	25.06466209903398	13.914647551916545	23.34843665872664	24.251242876197406	2.6465525146814195	25.64330817724801	24.361180511325436	24.161041654022387	13.973187316631025	0.0	0.0	22.920174938999224	15.847033027356177	6.686923587186786	16.02718988480336	19.855463805847318	11.566570529187949	10.16447556448116	15.335344759948358	12.905699260038828	12.384878222217113	7.441016357424498	0.0	8.278220097531623	12.654169752949803	10.094669978199118	11.535344357464483	5.88622399907704	8.000776608716151	7.733664066818857	8.415932032612298	10.464857121008563	9.639201713939043	7.959926545797836	7.449187231596472	4.948485169719845	0.0	4.543862423270392	2.6436674647017515	6.198400735130327	2.940732765909144	53.49538869749427	0.0	8.48604921795399	4.6557420197477954
3L_41158	11.823612765073307	8.197389869091783	14.374919284828216	27.229614392949223	22.25668080096819	14.67467170007906	19.391194070948504	8.951549737048227	25.64330817724801	11.268315378963024	22.826175148562086	33.44345594506926	8.596238543900345	0.0	0.0	17.860484983609243	13.161176372266507	12.341290997768693	16.134301929259152	19.08591739477533	12.808258765251834	8.82795832056038	16.455054663691595	11.644636602120446	16.457295580845848	16.121387600073515	0.0	15.278165188395056	7.14929252745936	16.634445745258102	7.480083127889974	5.431765617140914	13.53560948142373	15.330409982740074	7.396344940824249	8.950293555496577	14.140748157791228	8.977666585296362	11.45676160885012	4.0590461322770075	0.0	7.188075270649004	11.384601773135463	12.86964019703419	2.713687268709042	0.0	0.0	5.220577218340723	5.72838080442506
3L_41159	17.15501382661124	22.643748174347802	20.471685999350413	18.632914056231943	17.41260666293126	16.890008884144674	20.279574210059888	10.9897657806168	24.36118051132544	22.826175148562086	10.190386567643849	32.025503030324266	29.02226878684014	0.0	0.0	16.733926472165738	18.402052807338627	19.360034693182172	17.60710138416577	18.745336218927907	15.069432409828284	18.289181217742456	14.545278239051646	12.671501461803905	10.66350009354415	9.529546101121824	0.0	13.39779638404194	13.750860562499723	14.295408906897473	7.770446322427888	8.335683996220268	6.042759776732112	10.059529700761441	10.442517335884093	7.80742201296275	10.360307120944293	6.5128991223567825	14.06539988986792	8.097809579883148	39.62655930510865	9.560154921575108	4.991717741922602	6.583326146535624	3.3315781469129346	0.0	0.0	7.210431475424126	4.688466629955973
3L_41160	15.738021324083117	10.542651350302785	14.79005045546074	21.727395030185185	17.26955369394372	22.865455305656695	14.494453910364932	31.880977683315624	24.161041654022387	33.44345594506925	32.025503030324266	8.469972817033906	15.307767773679076	0.0	0.0	18.971458296568382	24.015475456647035	18.992276329589576	21.28236160434955	20.845533509104484	13.727236018915708	12.663658130837074	15.627930236919424	19.06055509028252	15.919504040876655	11.814070349859044	10.377922422954303	8.63702256266678	11.127938398147226	12.375338215360376	14.344800551714691	10.4786789513325	6.817168981647402	10.041252813642716	9.95146378422323	12.303211988369066	9.206016792641078	11.626906521996945	3.626959918465941	6.023461623963805	0.0	9.007532952400023	5.1487367059618245	8.488013227719815	6.443204867282866	0.0	0.0	5.681226583016975	8.311783146484448
3L_41161	12.299805294082194	7.816909225359929	13.15940114197283	23.837415206908766	41.614980860438	10.495161730442266	13.697151595142879	34.14425949637217	13.973187316631027	8.596238543900345	29.022268786840144	15.307767773679076	0.0	0.0	0.0	10.756732549263145	36.25642889235773	26.152159540726235	20.51390757458942	26.208068182910186	22.39190308784344	12.627314902504502	10.042429263638875	28.26511547712928	8.718573683194583	22.774986323620713	0.0	4.16258040024043	12.725923779352117	10.151910653034342	10.973686416814846	5.179651015833157	9.387168116671235	10.081966386724066	16.927307230767298	7.187256419387912	10.439541223921374	12.452319291164175	0.0	11.611938311190658	0.0	18.27851150769388	6.203535518962967	0.0	0.0	0.0	0.0	4.978264895466394	3.6416659019168276
3L_41162	0.0	0.0	0.0	0.0	0.0	0.0	0.0	0.0	0.0	0.0	0.0	0.0	0.0	0.0	0.0	0.0	0.0	0.0	0.0	0.0	0.0	0.0	0.0	0.0	0.0	0.0	0.0	0.0	0.0	0.0	0.0	41.27864738128261	0.0	32.138839787883654	0.0	0.0	0.0	0.0	0.0	0.0	3924.6467817896387	0.0	0.0	0.0	0.0	0.0	0.0	0.0	58.04369529381718
3L_41163	0.0	0.0	0.0	0.0	0.0	113.84335154826958	0.0	0.0	0.0	0.0	0.0	0.0	0.0	0.0	0.0	0.0	90.75727873375443	170.2069716775599	111.25945705384957	0.0	0.0	0.0	0.0	0.0	0.0	0.0	0.0	0.0	0.0	82.59002312520647	0.0	0.0	0.0	0.0	0.0	0.0	0.0	0.0	0.0	0.0	0.0	0.0	0.0	0.0	0.0	0.0	0.0	0.0	0.0
3L_41164	10.760176908068546	3.419213724450353	18.707280844924412	17.12971514028492	15.654504645601675	9.181429640409307	12.581740874373475	7.467562774199571	22.920174938999224	17.860484983609247	16.73392647216574	18.971458296568382	10.756732549263145	0.0	0.0	2.3525645816226595	2.4398484341754205	35.46177175247958	17.19832548130075	24.201221180883305	24.041040727749014	11.967248035576237	26.90518940704257	17.220609519499956	22.500316815901606	12.950682505949095	21.877625315037807	7.283058622431311	13.120983860672963	7.2159303318578605	12.000068736393722	13.593864273421548	12.318193725769087	10.142949437397055	12.957377293559903	13.754106288432412	9.893835717957034	10.212749964714947	11.468953066176816	5.925741318704315	0.0	10.99346768150365	12.210767617695518	9.543211213034597	6.791437446220304	82.36282471543645	0.0	8.710220965240557	7.964550740400566
3L_41165	7.672085041854364	9.308438844487636	10.07377811227696	9.848130245577611	13.87552779392814	16.66363150521393	15.37864029891603	17.425397516880853	15.847033027356177	13.161176372266507	18.40205280733863	24.015475456647035	36.25642889235773	0.0	90.75727873375446	2.4398484341754205	5.218889476303894	19.575099334731355	29.081104000134935	28.23651519394498	22.855251115145794	17.184810174438713	18.7920953613421	23.011306244698382	18.09460112572743	15.88494526396556	0.0	16.286741827383764	16.391205246249562	15.542971025959137	19.041293995563155	18.063341883902584	9.581413590660294	9.947569448613088	7.678923660628338	11.615301460171773	9.471611641190844	6.884578401393481	8.920851971099413	15.802960263193036	0.0	5.441549902666219	5.2765859728927005	5.103284682792582	5.282557856774713	0.0	0.0	5.081278436104449	4.9560288728330075
3L_41166	6.540133397792888	14.963250257367903	13.294686379747741	13.580343484911694	13.807741852157747	16.74166934533376	21.849418700585357	10.893246187363834	6.686923587186784	12.341290997768693	19.360034693182172	18.992276329589576	26.152159540726238	0.0	170.20697167755992	35.46177175247958	19.57509933473135	5.006087402281174	70.900634397061	29.72912309492063	28.575288090859022	20.14283688491833	20.825323593489685	17.39106238521899	19.470768924029734	21.7981180376811	0.0	7.968076697519059	16.82011249291235	10.526179417918474	7.702200980952316	11.56746409459145	7.487110191095011	10.936132983377078	10.800839009174231	12.611462397663715	13.322355712226459	7.945474972548385	8.365120792344241	9.8790019837036	78.55706385118151	7.289377802036828	11.874905000759993	4.3503379342507325	3.3023179630246067	0.0	0.0	14.294209129997256	5.809111661350168
3L_41167	11.970277800222048	8.150875974640995	15.093780401961094	11.362667954435702	12.497162102772496	15.320974413972728	9.711993683776344	21.36181575433912	16.02718988480336	16.134301929259152	17.60710138416577	21.28236160434955	20.51390757458942	0.0	111.25945705384959	17.198325481300746	29.08110400013494	70.900634397061	6.41710086078278	15.182095572506196	30.565396150882684	23.700239372417663	21.46653053744862	27.788549349305857	21.091265725038625	17.57353217072544	0.0	14.757431234710866	17.060941873939733	17.46630128575795	11.442522151578634	13.502361292942911	8.80939982537812	13.876770076637618	9.413601742575352	8.618470431339455	13.062667603550215	9.73824569399121	5.468041575342777	12.915245317012769	0.0	12.388633333619225	3.8811438507156826	5.687384386139275	10.793156706921543	0.0	0.0	6.2291453404954655	4.5567013127856475
3L_41168	12.379995064023145	9.719136396416362	12.076501442206967	12.702084109571807	14.192061883066636	13.670522996926618	16.057161158135884	12.129482222727617	19.855463805847318	19.085917394775326	18.745336218927907	20.845533509104484	26.208068182910186	0.0	0.0	24.201221180883305	28.23651519394498	29.72912309492063	15.182095572506196	6.724042055469312	29.2872036975637	21.68115042277496	25.86433709258095	23.309376314962602	17.654070714340378	23.058313990644148	0.0	17.744691158086567	16.79148823961299	9.015967955446692	14.423771498144129	14.720245415931572	18.34095094162442	13.968006102944203	13.780465508634851	9.25541111227637	16.688545659072854	8.294230185125558	4.6572244029244265	10.31262658749136	0.0	6.493298834436626	14.324424863322948	4.844042421217099	14.70834546005774	0.0	0.0	6.189714392430014	7.762040671540711
3L_41169	10.181396857104604	9.705892058833236	10.620620015457087	12.684774887528327	12.401131975326708	9.55632585333646	10.544411359936541	21.197668256491784	11.566570529187953	12.808258765251834	15.069432409828282	13.727236018915708	22.39190308784344	0.0	0.0	24.041040727749017	22.855251115145794	28.575288090859026	30.56539615088268	29.287203697563704	6.824368556342746	25.608622893690764	26.497085320614733	28.327063777005343	24.24900086538622	19.795047731515808	12.420508744038155	16.02229476474103	16.704111717099163	18.59260298017367	14.715556468767867	15.435195332396932	9.907267971784101	13.019040346506765	13.83675051445564	10.708897800080049	9.937757233985142	12.755708469442542	14.107663174115693	12.015002412612484	0.0	6.8086728875241285	6.16211286525924	10.15862695998009	7.711358702846648	0.0	0.0	9.271919435673894	8.139036446605207
3L_41170	4.210452743667848	4.013810719925118	9.572505421979688	10.49141802005959	14.530495749744519	6.28720679162041	11.956415629764102	8.766162612316458	10.16447556448116	8.827958320560382	18.289181217742456	12.663658130837074	12.627314902504502	0.0	0.0	11.967248035576237	17.184810174438713	20.14283688491833	23.700239372417663	21.68115042277496	25.608622893690764	9.725772129049325	24.49368965206069	24.36197036298921	30.889889363160613	24.558353102807583	25.682117028270877	21.373933547585644	15.86945524734273	14.335151942836626	14.650340327405807	17.28763864686195	13.255286208139806	15.012916284872675	12.675540849030904	8.764932446359074	8.934124146266264	7.193240655620726	2.243898279603189	7.949966093394613	0.0	14.078419612927933	12.741515424878573	9.8024182565839	10.629946579203466	0.0	0.0	8.946802821668236	1.8699152330026576
3L_41171	5.022822449504938	14.364720247073187	7.053180984624066	12.254901960784315	12.235783548989017	6.9645344476588456	12.165756332485925	10.457516339869281	15.335344759948358	16.45505466369159	14.54527823905165	15.627930236919422	10.042429263638875	0.0	0.0	26.90518940704257	18.792095361342096	20.825323593489685	21.466530537448627	25.86433709258095	26.497085320614733	24.49368965206069	5.3825451749327184	26.279827604330915	29.90710106730967	25.80897175661442	0.0	24.860399296259466	20.6017377844223	24.096853805942597	14.788225883428447	15.070753220382004	12.218963831867057	14.821676702176932	15.33719139302741	11.556685542586386	13.855249940715519	10.488026963763865	6.692096633875392	12.447542499466534	37.70739064856711	8.397363227946425	7.599939200486396	14.199503017394392	6.340450489007244	0.0	0.0	7.623578202665203	3.9037230364273126
3L_41172	15.651770523232631	6.738417334443825	10.533538299783203	14.048524862953494	15.169323266150451	6.893069535562208	8.096480905057021	8.409544833385892	12.905699260038828	11.644636602120446	12.671501461803905	19.06055509028252	28.26511547712928	0.0	0.0	17.220609519499956	23.011306244698385	17.39106238521899	27.788549349305857	23.309376314962602	28.327063777005346	24.36197036298921	26.279827604330915	7.458796860264214	32.42479069797604	33.936597013063405	36.95600756859035	21.017027277845923	24.62684398531649	20.62797171717551	20.540969125085528	14.032917652798062	12.138043541589793	11.670726589639871	13.897011402532598	13.497638090352392	9.427740844603019	8.434080339829032	11.83937625860642	10.963168710391978	0.0	8.441058117022777	16.04291801427178	8.060266613468908	7.648130911527187	0.0	0.0	5.5175376774256195	7.623840772587467
3L_41173	7.849228872132529	8.314048896916933	9.3308750210003	10.865754329640907	11.8621114175903	9.302194052698045	9.615053467564143	14.526306232693267	12.384878222217115	16.457295580845848	10.663500093544153	15.919504040876655	8.718573683194583	0.0	0.0	22.50031681590161	18.09460112572743	19.470768924029734	21.091265725038625	17.654070714340378	24.24900086538622	30.889889363160613	29.90710106730967	32.42479069797605	10.014901988698034	25.192366732258872	21.278768895546776	27.006603955856512	27.84397758644883	19.97547066190477	18.67454520829611	19.83263897060671	18.470720214316266	21.446318256929036	14.853176128917527	13.186506236701456	14.43451750598852	11.257622445103282	18.591688864368518	11.527071904721835	0.0	7.2903704995449345	12.536328961717484	13.05279114359419	12.110148183075935	0.0	0.0	11.648719519801658	13.94376664827639
3L_41174	6.834683695964564	11.945049298304367	10.663827529225285	10.643974658825131	8.787260063863956	8.747834910859561	12.177844634144819	18.973081939997627	7.4410163574244965	16.121387600073515	9.529546101121825	11.814070349859044	22.774986323620713	0.0	0.0	12.950682505949095	15.88494526396556	21.7981180376811	17.57353217072544	23.058313990644148	19.795047731515808	24.558353102807583	25.808971756614422	33.936597013063405	25.192366732258872	4.113028035284971	69.4815012451085	29.491237979718353	29.296076401742752	23.269761051285496	21.342278065004187	17.269188658978425	16.300645453397888	18.76766471426931	18.61617395924908	16.4743116059129	12.085381382489315	12.109005614513437	14.569772820817294	12.367203123675901	0.0	7.617672085116821	12.926790929322513	5.303976580670263	7.189678382678972	0.0	0.0	6.915732627817954	6.070738675340539
3L_41175	50.03202049311559	0.0	0.0	10.388962765957446	20.313312532501303	0.0	16.714805305947795	0.0	0.0	0.0	0.0	10.377922422954303	0.0	0.0	0.0	21.877625315037807	0.0	0.0	0.0	0.0	12.420508744038155	25.682117028270877	0.0	36.95600756859035	21.278768895546776	69.4815012451085	0.0	50.79648894668401	33.27772256140849	0.0	0.0	15.80198220064725	28.638196480938415	0.0	25.82075575630715	10.96337356160539	21.232504416360918	18.99465110624848	0.0	23.616989117291414	0.0	55.763740185581725	37.85125968992248	0.0	0.0	0.0	0.0	30.37519440124417	22.21985210466439
3L_41176	8.32782655802184	7.9388896033889536	8.352968377666436	7.349279251860665	8.875517569467409	10.658935385533693	6.259901076869916	17.338534893801476	8.278220097531623	15.278165188395054	13.39779638404194	8.63702256266678	4.16258040024043	0.0	0.0	7.283058622431311	16.286741827383764	7.968076697519059	14.757431234710866	17.744691158086567	16.02229476474103	21.37393354758564	24.860399296259466	21.017027277845923	27.006603955856512	29.491237979718353	50.79648894668401	6.341304211809708	21.694709463527683	36.086147945473826	24.51884005379879	25.64482937114144	17.87559728329056	28.670018328333146	16.833297207406137	14.142609327844664	9.277141071387867	22.922023701688673	15.533670340009852	12.77590048477663	0.0	19.723975722338402	12.600679428634791	11.07893603437794	10.512450420655703	0.0	0.0	5.055949133106962	9.24623234524396
3L_41177	11.366070252589088	8.668189840985525	9.728328166861452	12.650254817670177	10.336917807253252	11.63811062256909	10.32838743312293	7.572530645084954	12.654169752949803	7.14929252745936	13.750860562499723	11.127938398147226	12.725923779352117	0.0	0.0	13.120983860672965	16.39120524624956	16.820112492912354	17.060941873939736	16.79148823961299	16.704111717099163	15.86945524734273	20.6017377844223	24.626843985316487	27.84397758644883	29.296076401742752	33.27772256140849	21.694709463527683	14.111808138114442	28.988007548702317	36.50624346812038	30.154570605807045	28.105525213154383	22.807031273582638	21.429919681130304	15.939932595604029	18.7152331984621	17.95092968382648	17.445249779632572	16.739458990986616	0.0	16.215269047291123	13.758231549936326	12.70152903728307	17.21725338666244	0.0	0.0	10.488779324694848	9.287980206748824
3L_41178	8.885766176775336	10.89099206046679	8.827710590977876	9.48906648672585	13.14225016968964	7.58203490985502	6.78531640566523	26.42880740006607	10.094669978199118	16.634445745258102	14.295408906897473	12.375338215360376	10.151910653034342	0.0	82.59002312520647	7.215930331857861	15.542971025959137	10.526179417918474	17.46630128575795	9.015967955446692	18.592602980173666	14.335151942836626	24.096853805942597	20.627971717175505	19.97547066190477	23.269761051285496	0.0	36.086147945473826	28.988007548702317	8.643713024798615	29.219370540011344	29.267338291942103	33.423528420171536	22.162740063834935	20.963689906409137	18.91480742918004	16.969169039993506	17.831252257520873	17.589138030760697	10.78563784464607	0.0	13.440774641361227	14.40523659160578	10.554635543157376	14.421540012162167	0.0	0.0	10.789365384941437	8.456316360942642
3L_41179	10.428340233052547	10.464528805289861	11.45075418190351	11.168936316092749	6.908058290106715	8.898280477547296	13.202232233426027	9.141812364301224	11.535344357464483	7.480083127889974	7.770446322427888	14.344800551714693	10.973686416814846	0.0	0.0	12.000068736393722	19.041293995563155	7.702200980952317	11.442522151578634	14.423771498144129	14.715556468767865	14.650340327405805	14.788225883428447	20.540969125085528	18.67454520829611	21.34227806500419	0.0	24.51884005379879	36.50624346812038	29.21937054001134	6.75763898201046	30.509689322607237	21.991621569181373	25.373928019025048	27.19278768713595	18.521599215492408	19.56563999697571	22.92121079670711	14.040326156776622	18.65393998156991	0.0	15.905187464656837	14.948457717789063	13.873357421862876	22.170927318434657	0.0	0.0	7.997308639065999	12.18778312220193
3L_41180	5.828973261333855	7.408987991512262	9.700977082411741	8.338067203745783	8.151620563204405	7.184289175376236	7.789423831898002	5.393743257820929	5.88622399907704	5.431765617140915	8.335683996220267	10.478678951332503	5.179651015833158	41.27864738128261	0.0	13.593864273421548	18.063341883902584	11.567464094591452	13.50236129294291	14.720245415931576	15.435195332396932	17.287638646861947	15.070753220382004	14.032917652798062	19.83263897060671	17.269188658978422	15.80198220064725	25.64482937114144	30.15457060580705	29.2673382919421	30.509689322607237	10.22782019459369	27.433353263293757	33.76398338557195	28.522603985392152	23.84267648349133	25.56146162746363	25.080316023784405	13.806510045616708	12.228861678856395	0.0	10.827910715646937	7.83974310729786	12.493494766518124	14.716154806099944	0.0	0.0	8.650540800354326	10.354882534212532
3L_41181	8.21640219241781	11.189527318559577	11.302227593710537	6.824421289074686	11.913966294722172	7.010880887136836	8.626996286940798	0.0	8.000776608716153	13.53560948142373	6.042759776732112	6.817168981647401	9.387168116671235	0.0	0.0	12.318193725769088	9.581413590660294	7.487110191095011	8.809399825378119	18.34095094162442	9.907267971784101	13.255286208139806	12.218963831867057	12.138043541589793	18.470720214316266	16.30064545339789	28.638196480938415	17.87559728329056	28.105525213154383	33.423528420171536	21.991621569181373	27.433353263293757	8.062366164721666	41.56371949107535	34.32671341991957	25.720524484704725	25.902410079783408	13.368669400292186	37.532653408465364	22.162570432648838	0.0	13.082402389579292	14.208097478915183	7.026880158901183	14.816851857559083	0.0	0.0	11.401832502519806	4.170294823162818
3L_41182	12.102233618492212	6.72992798977051	6.743761346378465	7.12012062321997	9.827164740132911	9.466029861021472	6.06471046061476	16.79790026246719	7.733664066818857	15.330409982740072	10.059529700761443	10.041252813642716	10.081966386724067	32.138839787883654	0.0	10.142949437397055	9.947569448613084	10.936132983377078	13.876770076637618	13.968006102944203	13.019040346506767	15.012916284872674	14.821676702176934	11.670726589639871	21.446318256929036	18.76766471426931	0.0	28.670018328333146	22.80703127358264	22.162740063834935	25.373928019025048	33.76398338557195	41.56371949107535	14.384028768057535	42.50597902980536	34.25406794681117	35.95147834404923	24.887479874643677	12.89941146435194	18.090241742756763	0.0	11.240564950794425	12.970762375633276	15.429381231499418	17.823156099020363	0.0	0.0	8.572023364886542	10.301613322225506
3L_41183	8.46636371900689	5.380637748160057	6.604829609926689	8.204041545266385	9.309615526628336	12.341286539990886	6.835447537256607	23.50262568396313	8.415932032612298	7.396344940824249	10.442517335884093	9.95146378422323	16.927307230767298	0.0	0.0	12.957377293559903	7.678923660628337	10.800839009174231	9.413601742575352	13.780465508634853	13.83675051445564	12.675540849030904	15.33719139302741	13.897011402532598	14.853176128917527	18.61617395924908	25.82075575630715	16.833297207406137	21.429919681130304	20.963689906409133	27.19278768713595	28.52260398539215	34.32671341991958	42.50597902980536	15.778244492855604	42.66983157258953	42.965587872614	41.51744827012998	34.592175174775086	19.316131674206392	21.186261133380224	15.333953454138149	19.749208537123813	15.956255456364746	24.937102837673088	0.0	27.54213947339429	13.278480928075009	12.53339680245474
3L_41184	6.740210450938951	5.14033632192487	10.09576845960784	7.464424552582393	8.209702511030557	7.668370578609234	9.007136173847815	3.7421648423613063	10.464857121008563	8.950293555496577	7.80742201296275	12.303211988369066	7.1872564193879125	0.0	0.0	13.754106288432412	11.615301460171773	12.611462397663715	8.618470431339455	9.255411112276372	10.708897800080049	8.764932446359074	11.556685542586386	13.497638090352394	13.186506236701456	16.4743116059129	10.96337356160539	14.142609327844664	15.93993259560403	18.91480742918004	18.521599215492408	23.84267648349133	25.720524484704725	34.25406794681117	42.66983157258953	11.618775910362602	40.61766772436599	28.659905794889653	28.736760734856443	22.907750319775225	0.0	17.52887707208856	29.235662830947703	19.428172104910935	12.478924797688267	0.0	0.0	15.277111525969561	14.368380367428223
3L_41185	10.0077638491461	8.29597242153296	9.776117141346036	9.577214758018116	8.126429147395546	8.168132846512616	10.17561187262483	3.623680753725597	9.639201713939043	14.140748157791228	10.360307120944293	9.206016792641078	10.439541223921374	0.0	0.0	9.893835717957034	9.471611641190844	13.322355712226459	13.062667603550214	16.68854565907285	9.937757233985142	8.934124146266265	13.855249940715515	9.42774084460302	14.43451750598852	12.085381382489315	21.232504416360918	9.277141071387867	18.7152331984621	16.969169039993503	19.56563999697571	25.56146162746363	25.902410079783408	35.95147834404923	42.965587872614	40.61766772436599	12.18726710894259	25.439771885199757	28.754463318812327	26.29030776584472	52.264626255657646	23.278463086031667	22.384655818799107	17.3658822063527	21.970578539160858	0.0	0.0	12.680064845851621	18.16478193527123
3L_41186	7.006672454178114	7.421597501830908	5.8304924258988144	6.789577416701585	8.218174581590604	3.321469045901374	7.802680813863304	0.0	7.959926545797835	8.977666585296362	6.5128991223567825	11.626906521996945	12.452319291164178	0.0	0.0	10.21274996471495	6.8845784013934805	7.945474972548383	9.73824569399121	8.29423018512556	12.755708469442542	7.193240655620726	10.488026963763865	8.43408033982903	11.25762244510328	12.109005614513439	18.99465110624848	22.922023701688673	17.950929683826477	17.831252257520873	22.92121079670711	25.080316023784405	13.368669400292186	24.88747987464368	41.51744827012998	28.659905794889653	25.439771885199757	6.502423719328436	31.53241739958792	27.92925724933271	0.0	19.08955657216121	17.66944288953347	15.535561288177673	21.620427451574667	71.50927475293545	0.0	10.398316002176463	17.287509539247765
3L_41187	10.92849594388873	0.0	8.184578616969905	1.8154091932321545	8.874075099522752	3.7300210746190716	10.222843381658175	0.0	7.449187231596473	11.45676160885012	14.06539988986792	3.6269599184659413	0.0	0.0	0.0	11.468953066176816	8.920851971099413	8.365120792344241	5.468041575342778	4.6572244029244265	14.107663174115695	2.243898279603189	6.692096633875393	11.839376258606418	18.591688864368518	14.569772820817292	0.0	15.533670340009852	17.445249779632572	17.589138030760697	14.040326156776622	13.806510045616708	37.532653408465364	12.89941146435194	34.592175174775086	28.736760734856443	28.754463318812327	31.53241739958792	18.63737492574171	12.380783373433315	0.0	21.92485620948469	16.53570389184327	24.715858494440752	11.036279008169606	0.0	0.0	21.231535199231416	3.8827864428628565
3L_41188	1.9359427518496966	1.8455278431094633	9.320579466639161	5.2258869536134185	6.288038704135832	8.259493461784976	6.4676392961345766	0.0	4.948485169719845	4.059046132277007	8.097809579883148	6.023461623963805	11.611938311190658	0.0	0.0	5.925741318704315	15.802960263193036	9.8790019837036	12.915245317012769	10.312626587491364	12.015002412612484	7.949966093394612	12.447542499466534	10.963168710391978	11.527071904721835	12.367203123675901	23.616989117291414	12.77590048477663	16.739458990986616	10.78563784464607	18.65393998156991	12.228861678856395	22.16257043264883	18.090241742756763	19.316131674206392	22.90775031977523	26.290307765844712	27.929257249332707	12.380783373433315	1.8276750949294442	58.1341270579481	28.05044246336396	26.36315064255786	23.823229064854555	21.994156397024827	88.91101785333238	75.57436517533252	7.052040296298525	12.89664934732637
3L_41189	0.0	0.0	32.94068042269481	0.0	0.0	0.0	0.0	0.0	0.0	0.0	39.626559305108664	0.0	0.0	3924.646781789639	0.0	0.0	0.0	78.55706385118151	0.0	0.0	0.0	0.0	37.70739064856712	0.0	0.0	0.0	0.0	0.0	0.0	0.0	0.0	0.0	0.0	0.0	21.186261133380224	0.0	52.264626255657646	0.0	0.0	58.1341270579481	0.0	0.0	93.17233154442458	40.96010485786844	0.0	0.0	0.0	74.76970929537026	54.69502056532773
3L_41190	3.428318320727407	4.35760607066817	8.558463721528131	5.220435251416161	5.103701649850433	9.751036535183689	5.344919897976169	0.0	4.543862423270392	7.188075270649005	9.560154921575108	9.007532952400025	18.278511507693885	0.0	0.0	10.99346768150365	5.441549902666219	7.289377802036827	12.388633333619223	6.493298834436626	6.8086728875241285	14.078419612927933	8.397363227946425	8.441058117022777	7.2903704995449345	7.617672085116821	55.763740185581725	19.723975722338402	16.215269047291123	13.440774641361227	15.905187464656837	10.827910715646937	13.082402389579292	11.240564950794425	15.333953454138149	17.52887707208856	23.278463086031675	19.08955657216121	21.92485620948469	28.05044246336396	0.0	1.2736899971010818	1.7291082228087358	41.80795856299205	34.62130352669909	0.0	0.0	18.03865934463608	18.27071350790391
3L_41191	3.10276096081337	5.915703590122194	4.979405180174798	7.731321128154378	8.818182184651727	13.237599017240647	7.256039512659508	12.919896640826874	2.643667464701752	11.384601773135463	4.991717741922602	5.1487367059618245	6.203535518962967	0.0	0.0	12.210767617695518	5.2765859728927005	11.874905000759993	3.8811438507156826	14.324424863322948	6.16211286525924	12.741515424878573	7.599939200486396	16.04291801427178	12.536328961717484	12.926790929322511	37.85125968992248	12.600679428634791	13.758231549936326	14.40523659160578	14.948457717789063	7.83974310729786	14.208097478915183	12.970762375633278	19.749208537123813	29.235662830947703	22.38465581879911	17.66944288953347	16.53570389184327	26.36315064255786	93.17233154442457	1.7291082228087358	4.694729884021393	35.08598129298033	23.50021620198906	0.0	0.0	22.604795833484033	24.803555837764904
3L_41192	6.820126329199996	9.102245523970764	12.404499038833743	7.080869190854916	6.091830467680902	4.073627914826259	7.29114403974038	0.0	6.198400735130327	12.86964019703419	6.583326146535623	8.488013227719813	0.0	0.0	0.0	9.543211213034596	5.103284682792582	4.350337934250733	5.687384386139276	4.844042421217099	10.15862695998009	9.8024182565839	14.199503017394392	8.060266613468908	13.05279114359419	5.3039765806702635	0.0	11.07893603437794	12.701529037283072	10.554635543157376	13.873357421862876	12.493494766518124	7.026880158901183	15.429381231499418	15.956255456364746	19.428172104910935	17.365882206352698	15.53556128817767	24.715858494440752	23.823229064854555	40.96010485786844	41.80795856299205	35.08598129298033	4.536582433672329	8.609237884434757	62.644866253210544	0.0	15.734286002944796	23.019672127175205
3L_41193	7.765681434663051	19.741329361377865	2.769467068682506	11.825108791000877	9.458745366791227	4.417526980046031	5.188751202493092	0.0	2.9407327659091433	2.713687268709042	3.3315781469129346	6.443204867282867	0.0	0.0	0.0	6.791437446220305	5.282557856774713	3.3023179630246062	10.793156706921545	14.70834546005774	7.711358702846649	10.629946579203466	6.340450489007244	7.648130911527187	12.110148183075937	7.189678382678973	0.0	10.512450420655702	17.217253386662435	14.421540012162165	22.170927318434657	14.716154806099944	14.816851857559087	17.823156099020363	24.937102837673088	12.478924797688268	21.970578539160858	21.620427451574667	11.036279008169604	21.994156397024827	0.0	34.62130352669909	23.500216201989062	8.609237884434757	19.605677542807364	237.76689333777165	0.0	25.14486585842686	18.393798346949342
3L_41194	0.0	0.0	0.0	0.0	0.0	80.36001285760206	0.0	0.0	53.49538869749427	0.0	0.0	0.0	0.0	0.0	0.0	82.36282471543643	0.0	0.0	0.0	0.0	0.0	0.0	0.0	0.0	0.0	0.0	0.0	0.0	0.0	0.0	0.0	0.0	0.0	0.0	0.0	0.0	0.0	71.50927475293545	0.0	88.9110178533324	0.0	0.0	0.0	62.64486625321055	237.76689333777165	0.0	0.0	0.0	0.0
3L_41195	0.0	0.0	0.0	0.0	0.0	0.0	0.0	0.0	0.0	0.0	0.0	0.0	0.0	0.0	0.0	0.0	0.0	0.0	0.0	0.0	0.0	0.0	0.0	0.0	0.0	0.0	0.0	0.0	0.0	0.0	0.0	0.0	0.0	0.0	27.542139473394297	0.0	0.0	0.0	0.0	75.57436517533253	0.0	0.0	0.0	0.0	0.0	0.0	0.0	0.0	0.0
3L_41196	7.469788440651785	2.3736415649323894	5.9938718654048095	5.687270441084014	8.087415253997408	2.1246037613984994	6.654728084483104	31.10419906687403	8.486049217953992	5.220577218340723	7.210431475424126	5.681226583016975	4.978264895466394	0.0	0.0	8.710220965240557	5.081278436104449	14.294209129997256	6.229145340495466	6.189714392430014	9.271919435673896	8.946802821668237	7.623578202665204	5.5175376774256195	11.648719519801658	6.915732627817954	30.37519440124417	5.055949133106962	10.488779324694848	10.789365384941437	7.9973086390659995	8.650540800354324	11.401832502519806	8.572023364886544	13.278480928075009	15.277111525969563	12.680064845851623	10.398316002176463	21.231535199231416	7.052040296298526	74.76970929537026	18.03865934463608	22.604795833484033	15.734286002944796	25.14486585842686	0.0	0.0	4.535021248086221	14.375518624479607
3L_41197	2.7321239859721826	8.681749296083767	4.87177298629161	4.538522983080386	6.285803195495283	2.3312631716369197	3.0425129112077895	7.584376185058778	4.6557420197477954	5.72838080442506	4.688466629955973	8.311783146484448	3.6416659019168267	58.04369529381719	0.0	7.964550740400566	4.9560288728330075	5.809111661350167	4.556701312785648	7.762040671540711	8.139036446605207	1.8699152330026574	3.9037230364273126	7.623840772587467	13.943766648276386	6.070738675340538	22.21985210466439	9.24623234524396	9.287980206748824	8.456316360942642	12.187783122201928	10.354882534212532	4.170294823162818	10.301613322225505	12.53339680245474	14.368380367428221	18.164781935271233	17.287509539247765	3.882786442862856	12.89664934732637	54.69502056532773	18.27071350790391	24.803555837764904	23.01967212717521	18.393798346949342	0.0	0.0	14.375518624479607	6.471310738104759
3L_41198	4.003562530081768	6.106532738190653	10.280062307457646	6.318068878921857	7.80226257812503	4.0993855021132335	3.74505265169523	13.336667500208387	7.277192160899447	8.394176422588359	7.2138372528429855	7.307884356849042	12.807299135923548	0.0	0.0	8.403108898199067	15.251035586167287	13.279463656763864	4.006342039448447	7.961963199464865	6.758446368348843	5.754232772525808	9.80637316191793	5.914439820929688	5.448727019014729	4.4479280617023695	0.0	11.38125883876691	9.586380692858858	8.42628893100381	6.858073791673836	11.633167191474245	5.499908701515555	7.0883862697957944	10.744120424729958	11.229301852547055	9.854345635600366	13.375578273367273	17.069113694805953	12.850854793504904	48.08894531325139	19.63374498157016	4.846172783505955	19.706737120914948	12.129143846187901	73.54779871438448	62.51562890722681	38.88997132642414	29.159735895293505
3L_41199	5.11237250382022	2.1660479350740127	4.86192054491433	6.369390689932398	6.226965417094597	3.877580893607905	4.934084802039584	4.730648690201644	6.453231207077542	10.123492917098181	5.117639732857744	4.713053291247652	13.628629389185273	0.0	0.0	5.961332709579221	8.88735459659969	7.971374937533407	5.210661107364961	7.665652016758407	7.050847610594661	7.581167772759044	6.608994493664062	7.552478396135547	5.798153099797738	8.519711488490154	0.0	7.497370729757157	8.563931676852329	9.845750494968735	9.730508104631422	8.6116177612894	8.453780192350811	13.409712822618832	9.771913951887278	9.459969665362536	13.258544535318508	13.80203848344754	10.898252102000374	12.334294121218011	68.2305099548314	18.993503841816022	16.330364301204803	17.003130276283862	12.906984098165358	104.35254463680097	44.34983147064042	26.899586739579718	34.81386088139008
3L_41200	3.1541068868788393	10.824478909585293	5.399260463294342	5.501483828781248	6.402935392435398	5.920930813385179	4.214923323800862	0.0	6.8081207838024635	6.613142536235391	6.901079280085904	6.542425483343927	0.0	0.0	0.0	10.481951293572092	6.436686435018046	8.047610954021744	11.047038289034708	8.512860602534897	5.950882046000944	10.361894340799596	6.180565212688701	9.940360323151173	10.195028753737148	9.461310807844562	0.0	7.685520786259518	5.874081839050829	11.32440033395266	6.078332689030068	6.375583047069655	6.499448846737796	6.825387961256617	11.72005935038055	11.611327081794832	9.63744881309999	11.974563345152706	12.10272795488103	13.697481473858534	0.0	9.84324491849512	16.22622952822524	16.36467546330914	19.11128693495091	0.0	49.25137903861309	23.744832817993867	26.33463953145409
3L_41201	7.2981180890242685	6.087612925219763	4.880100803362194	6.440564951203249	3.3334666720002133	9.730200987031587	6.40019895475608	11.396011396011396	5.4409839786340335	6.216353984061269	6.1641314474613464	6.622947643138929	3.6478909718346335	0.0	0.0	8.775981892755905	2.7925316533462907	5.819041766754186	7.2271100308483485	7.451337903919209	8.152949329419918	7.960724594518151	7.541478129713425	9.883012090517608	8.72975134176278	7.601395008011871	0.0	9.725139764151468	8.697083807122143	11.576721190199882	5.371791453382128	6.6269281479637465	10.965736772188386	7.40292078874756	10.671598200517447	15.192549573689064	9.872207181624223	9.351212852306945	11.668271053936584	8.612463267844163	0.0	10.16774749822573	11.04264670156143	16.687450127279735	10.36419791472338	0.0	35.61253561253561	23.261687336337413	26.33463953145409
3L_41202	0.0	0.0	8.750525578442556	15.2849107361213	8.301736922605896	3.4894513884527076	8.19729915387478	0.0	2.3229159843100966	0.0	7.894946681477586	5.089555824284102	0.0	0.0	0.0	0.0	2.7818322983526267	15.651215786442291	3.410251557206118	11.618277991118408	14.212995957417863	4.198353741530871	15.025167154984597	14.096459251365243	8.696304018614265	2.2716812667621684	0.0	8.303896021935572	14.506763687902211	10.12597984676861	8.756525253162092	15.499262235117607	0.0	12.06745708510574	8.442035087630433	5.376673624082336	8.677396440913785	15.525640750956613	17.435347551859262	3.8607593959301423	0.0	9.115911550133411	6.187689962081836	16.321267836085507	41.29795337667554	0.0	0.0	29.793294125358262	10.89709221991204
3L_41203	5.452285376043733	7.425208106307596	2.916664479168307	5.8224690374035415	5.376036009574657	8.64002084238874	4.1634543014571985	0.0	3.539466243181329	6.532388521319552	5.012359727233399	4.200647752808553	0.0	0.0	101.35409065109869	4.087087385538563	4.238724766937692	4.968337777014642	5.845790008180859	7.191829948406364	10.441566095693473	1.59927559212779	3.8156834127472448	4.986199350858213	8.612958268593978	6.0574483206633145	0.0	2.3723974404678496	6.907562617141469	6.750242707387345	7.922088676191462	6.396131934292635	9.808460385590195	9.193693892131156	5.627681137837802	7.851172893545673	8.59423190192765	8.279838185939498	8.3020415550388	5.147366151567285	0.0	8.681292561121943	17.678039067052094	12.952599444229863	3.932899233025656	0.0	0.0	10.403374779117438	15.220409517571133
3L_41204	3.0670970417235615	0.0	6.562894183831916	11.463683052090975	7.471563230345305	2.6170885413395304	10.246623942343476	0.0	6.968747952930288	3.2153555089972072	7.894946681477586	8.906722692497182	0.0	0.0	0.0	2.682314214870535	0.0	0.0	5.1153773358091765	0.0	3.0456419908752568	6.297530612296306	1.8781458943730747	9.062009518734799	3.913336808376419	3.407521900143252	0.0	3.113961008225839	5.440036382963329	5.695863663807343	9.851090909807352	1.9374077793897009	10.533589510230222	7.542160678191088	6.331526315722826	9.409178842144089	10.412875729096543	4.657692225286984	0.0	11.582278187790426	0.0	17.092334156500144	0.0	16.321267836085507	0.0	0.0	0.0	18.620808828348913	10.89709221991204
3L_41205	0.0	0.0	0.0	0.0	0.0	0.0	0.0	0.0	0.0	0.0	0.0	0.0	0.0	0.0	0.0	0.0	0.0	0.0	0.0	0.0	0.0	0.0	0.0	0.0	0.0	0.0	0.0	0.0	0.0	56.633158714427296	0.0	0.0	0.0	0.0	31.476730826736333	0.0	0.0	0.0	0.0	0.0	0.0	0.0	0.0	60.85501293169025	0.0	0.0	0.0	0.0	162.52234682268812
3L_41206	7.705466257763258	8.16177286765522	5.495985182823948	5.688929343497554	4.171289846246257	3.6527278571637294	5.1485175701742945	7.130124777183601	8.753790877771792	7.180387489610878	5.509575090549866	2.841441861258077	3.4235554307859797	0.0	0.0	5.241270663709591	4.659197197026966	6.553423508440809	7.139644302920828	5.47286129701948	7.651564744990352	2.6368804649347637	7.339834329453707	6.324022685534178	7.646701977437132	10.463096658086927	0.0	8.692447306384429	7.972416955888238	4.769905078888931	5.499753427721324	10.275513559351365	9.801307886524377	9.684618299717883	5.302230059049169	8.254775387561704	7.9934134273358755	5.850758843421992	9.125586318920991	9.699383765818078	0.0	8.588212392217935	14.249886000911992	14.806968387122495	8.646068848646241	0.0	0.0	18.712419224723682	19.772103690995483
3L_41207	3.694849919583901	6.164004433151988	4.694272646418935	5.178747341576365	4.5003963724105	5.123197127226325	4.6289378605826865	3.846338766286841	4.459878071131068	8.715269107900697	8.321977549147295	6.131252018523125	1.8468335945679453	0.0	0.0	7.270452722608843	5.340973564600002	7.6596819794315145	8.088095536584479	9.185025482377036	6.420756287124297	9.008929556145214	6.787656646388542	4.776082905157501	7.071438559835538	5.387747738261984	11.268570604355979	7.971524588777182	9.011016561654532	6.575752598458672	6.675382243512901	9.335773704579712	7.402228197582812	6.3600877237813895	9.693180486814088	9.918113223480312	12.34811161211124	11.22199494175592	9.845577046809318	9.59259214687619	0.0	13.383941103246501	11.880043427848165	13.517484482158226	15.158368217985728	0.0	36.05942593393913	12.33759518735087	14.768365570213978
3L_41208	0.0	0.0	6.09578427750936	7.098508366775196	4.626519580356168	4.861637788538202	11.420792237515933	0.0	16.181879143370157	0.0	3.6665143841025802	4.727309858142886	0.0	0.0	0.0	0.0	3.875755675462823	7.268625125020352	4.751293539666174	4.0467578590061	14.144351594634202	5.849307792915787	0.0	11.222702179785445	4.846409997562255	6.329987302045472	0.0	11.569307091059702	5.052845181328928	3.5269760765212728	6.099963766215229	0.0	0.0	8.406422506795192	9.801473122204376	12.484980568376244	9.671745783965115	0.0	12.145798161126159	16.136875126405524	0.0	0.0	0.0	11.369708821757076	0.0	0.0	0.0	34.59096871316062	0.0
3L_41209	0.0	0.0	0.0	0.0	0.0	0.0	0.0	0.0	0.0	0.0	0.0	0.0	0.0	0.0	0.0	0.0	0.0	0.0	0.0	0.0	67.65213273348442	0.0	0.0	0.0	0.0	0.0	0.0	0.0	0.0	0.0	0.0	0.0	0.0	0.0	46.8802374015222	0.0	28.912346439299974	0.0	0.0	0.0	0.0	75.93360365696235	0.0	0.0	0.0	0.0	0.0	0.0	0.0
3L_41210	2.125253967849158	2.7013301349584533	3.4106722207568967	5.2956128789305215	4.889576114018012	3.0223898641133515	7.10009428925216	5.899705014749263	4.426388356828066	5.198632314104335	3.191165395367157	4.1144329606048915	5.665529783690072	0.0	0.0	3.097716858766415	5.782764662681699	12.652553646827464	4.135307253328922	4.52842948027718	4.924237094981499	5.818249521448976	9.109838625715772	4.186167229008464	4.519384544186926	7.4769473906240655	0.0	5.753938570951816	8.481401856358978	5.7009042511204475	4.9299043446867765	6.264856660079618	7.298938572132976	6.619747752769841	8.530751164325666	10.245418124827692	9.319754150898243	7.530622739468424	6.0406535987193815	8.025596301805223	0.0	12.633201316379578	9.64704671743157	16.964008029630467	0.0	0.0	0.0	8.601824963184189	18.247807746131464
3L_41211	7.2166989217024975	5.503724232595092	3.8605259904893625	4.195857849131337	3.5160297554566142	1.8473566174161393	2.8931644072499227	6.01006686199384	6.558821602757919	4.5393254244666466	6.037312168188743	5.6883270977292915	8.657266606585235	0.0	0.0	5.049062051521008	9.327320059182336	6.444618265005649	5.416281884974421	4.613139790591132	6.449594804206425	8.149745498265807	7.512583577492299	8.173577212976484	4.910854034040996	4.810619153143415	17.607617759747576	7.326967078178447	6.4000428034862695	9.828156910098944	5.794759358710206	8.20549177153285	8.261638831553116	6.388653750938333	10.67669143435614	5.376673624082336	11.025397830808103	8.2194568681535	12.307304154253597	6.131794334712579	0.0	7.239106230988297	10.919452874262063	8.640671207339386	10.931811187943525	132.57500430868765	0.0	8.762733566281844	10.25608679521133
3L_41212	3.3770954243902946	4.292498579719532	5.419665472955237	3.7399535497769114	4.113365448662594	2.881603554746145	4.1368335156924765	0.0	6.3942457926342255	5.900564512907515	3.6220444434270522	5.603968655882514	0.0	0.0	73.24075701646451	4.922369555853118	6.1259966661560386	7.1804663741631884	4.693666671282106	5.9965141064196565	3.0740158747768893	4.622690778159496	5.859260561317162	5.2661282244572405	6.9420627650087585	6.253212978993768	0.0	2.2857973581211293	5.4907169820663455	5.226297824762582	5.724680356446319	7.110753108394614	5.154774687375801	8.304463787693615	7.358771664538465	6.906790445560505	5.971525235749248	7.692683450306996	9.59878863287453	6.3764625213850605	0.0	15.683245613803967	5.961456966456414	10.108628444444943	15.631010389932605	0.0	0.0	10.251427887218984	14.498170330904241
3L_41213	1.2322683515718291	7.048304142781726	5.273551301074097	3.838139024559996	3.252006162601709	4.205873291758276	4.940146420999772	0.0	3.499794527063316	7.105088063368084	3.9649433978557824	5.367684331903245	7.391243396847931	0.0	0.0	3.233022174706376	5.029458586746447	1.5720482279243555	5.651817714492263	4.376136072275213	7.953714277498362	10.753181961423403	4.150207321720298	6.978287876462702	4.716786947791012	5.4761637309979685	0.0	3.753290697619138	6.830139965140605	6.483880976541127	6.926281736470283	7.005535306963876	7.758818673304078	3.3332373764997674	8.903366233462076	9.990867267223999	5.752427596351006	4.678305448527623	11.820944217620957	9.888506507451629	0.0	8.240629682995337	9.322611584202575	8.60658735901334	17.110798173624516	0.0	0.0	7.4812870566851135	11.492584656020373
3L_41214	5.390655406665653	3.854170520837188	5.046467876204088	3.078211189913317	3.83011953474772	3.449798531765745	4.952534905466013	0.0	5.358544827442608	2.8256154473005766	4.769863620059375	4.752179964719816	5.388929844755709	0.0	0.0	2.9464815239108155	6.417181324608901	3.4385246803547456	6.1810809474360875	3.828750701618566	3.6801507389742683	6.917741960477003	4.9514755397108345	6.968136107208954	7.737734143835193	5.988977885100261	0.0	4.788894580832162	3.585478525134922	4.588334618067027	5.049927915886093	5.10771141839103	3.085596927239156	6.959357353058141	7.186921916458107	6.79212368799795	7.148991385980107	8.69788737525183	2.8728697670677192	7.633774260134599	0.0	11.265402057693278	8.156500404562419	12.998282433852188	5.103582306492573	0.0	0.0	11.454618764105543	11.970290696115498
3L_41215	4.060937617703739	0.0	7.603302266240273	3.3729543032151	3.297532028104206	0.0	4.07006039155609	0.0	2.306713019295885	0.0	9.146523517475936	3.3693698671861787	0.0	0.0	0.0	3.551472467120912	4.143642402555688	15.542044338344088	8.466160333837635	7.210773356884681	8.06506084584342	6.2536036390970295	4.973454188270109	0.9998666177931864	3.4542579817755077	0.0	0.0	8.245974109290492	3.6013937754050196	3.770755653148298	10.869307662057574	5.130383567997077	0.0	5.991641659884461	6.28736221333034	3.5594465843639562	6.031808483531827	4.625203566771982	8.65686565193773	7.667659117345089	0.0	6.789244207756305	18.433587471059266	18.908659693423093	5.126236127764258	0.0	0.0	9.861825956523154	16.231623097383245
3L_41216	0.0	0.0	0.0	0.0	0.0	0.0	0.0	0.0	0.0	0.0	0.0	0.0	0.0	0.0	0.0	0.0	0.0	0.0	0.0	0.0	0.0	0.0	0.0	0.0	0.0	0.0	0.0	0.0	0.0	0.0	0.0	0.0	0.0	0.0	0.0	0.0	0.0	0.0	0.0	0.0	0.0	0.0	0.0	106.49627263045795	0.0	0.0	0.0	0.0	0.0
3L_41217	7.623926932284281	3.6339322053607774	5.097962446369435	1.9788500506585611	2.321521432285863	5.692167577413479	3.1837724392281515	0.0	7.578513398811689	3.9962275611822444	2.453072718887679	4.348843681999899	7.621486494725932	0.0	0.0	2.5003000360043206	3.8895976600180475	3.6472922502334266	3.1788416301099884	8.122421131290816	2.8389734272087215	3.913465451926991	6.419234360410831	3.7542610863329884	4.458408720971707	5.82321153292338	0.0	3.870208681652115	4.2257425474804435	5.899287366086177	6.63189513035245	7.223763291724457	8.727831308476471	7.4990626171728545	4.918239191677553	6.2647848923459355	9.70628773319356	9.406874833570676	6.094588005850804	7.197558588126908	0.0	3.1864994391760986	5.767811000369141	10.776408539986816	9.62389806367171	0.0	0.0	5.785751314522698	10.157646676418008
3L_41218	4.84608295355187	3.464816177642511	3.240475561823932	2.767245473792676	4.672907309784636	1.550647240158042	2.0237373052982575	10.089544709294994	4.129042487434291	6.3504183719127605	8.186190458036068	5.277309018710021	7.266797565913487	0.0	0.0	7.416705365975737	4.944777955982081	5.4095291793095095	6.061809237894188	5.162946462568509	6.917513761340962	7.4626809979992546	5.564087155861209	3.57954519014723	4.122107330503198	6.056957202751796	0.0	7.380193626759991	5.103507458024054	3.7498307888856517	10.05236177970126	4.209078875995332	4.854298911638445	8.043829935559986	4.585146185506428	4.778587341267275	7.198003767332343	7.3592594524398205	1.2913239815650588	5.146948820113453	0.0	3.37578449855962	4.582823723335299	8.058741780587056	10.705357664470235	0.0	0.0	9.561922717304254	9.684929861737942
3L_41219	3.317612824962249	1.0542231229504586	4.141049101661514	4.592599668598008	6.061371793500646	6.133504694018324	1.4778069964851102	0.0	4.397134349854477	4.637307755334947	3.5582474250831466	3.4407893372599316	0.0	0.0	0.0	1.9342676845621407	5.641965177715697	6.348593659532541	2.766596756303633	3.927262850563682	6.3142769370485805	8.514879069984472	4.401691603942561	5.173373073551587	5.173632637701583	4.607303829756806	0.0	2.8069204736554796	2.942185106448134	6.16109307375051	5.919840505289171	3.8420291725973623	6.329976082818369	7.070433757514035	6.087711712302659	7.027463764579383	5.631691725700287	4.198437820065283	14.14458000321789	7.308175530683167	0.0	8.01164424700466	9.203000111105311	5.1491894899893325	8.375832540304854	0.0	0.0	6.04251838201231	8.840362502011182
3L_41220	0.0	3.401117607245741	5.72562244673024	2.2224856279262726	6.518366584245542	1.5221395193083398	3.5757577924701693	0.0	2.02656625706385	3.7402018399922956	0.0	2.220123794102759	0.0	0.0	0.0	6.240303153927218	2.4269355873093117	4.551495621461212	1.4875916263467353	5.068028783869479	1.7713928905146339	7.325484077144673	5.461794745753455	1.756868697782568	3.0347436419275633	3.9637357813365517	0.0	3.6222565934125646	5.5370175329660185	7.729874030659993	7.639397518914671	6.760959515374422	8.168666628546223	5.263965959686794	6.137524116633825	5.472525187297174	3.028145476650917	9.481452585625982	11.408253871676157	6.736433664653595	0.0	5.964700900073365	10.796571009047527	8.306115971177777	9.007325207224776	0.0	0.0	12.996183454125639	11.091357930796264
3L_41221	2.5579559926181483	1.9507928119527413	5.199775085097056	2.1246001502517227	3.3233475049179306	5.674888270180558	3.760096799932017	0.0	6.393122023602128	3.7542447770812584	5.925940167691596	6.154792783832302	0.0	32.60610842835296	0.0	7.1585519484258535	6.612129589805405	7.831859377398507	3.4129758354911512	4.723695944703398	4.572112501400209	4.726921044347027	5.012390001535044	5.038471501069995	3.6988816996892306	5.399552996584243	0.0	5.1940809915126644	5.217532897735879	6.333793113931796	3.28632015013225	4.524229446167099	3.5140014215307085	8.05139811270196	4.5764219607493315	6.05358987520502	8.033003747873886	3.884510850934343	3.2717392074866116	4.8298044528092365	0.0	5.70199612058992	6.19263299608254	5.104470648528101	15.49910408720416	0.0	79.88496564946477	4.969515748022691	7.7249397954545
3L_41222	8.511972553686173	8.852111317070234	3.7255288636590556	6.4271978445749305	6.283479952054535	1.3205608686121169	4.1362882149083	0.0	6.1536503189964415	4.867324047452515	3.4857582375687657	4.815275749654969	6.188543891319268	0.0	0.0	4.060419584811269	4.211067548787059	2.9615519479904093	3.2264704800536363	7.144904040091485	5.7630200069002555	4.766521478422434	7.107724675176982	5.334716091744314	5.265698247713847	4.298517235076795	0.0	3.928196341937864	6.176242370024583	5.748169806684259	4.556546157895426	5.865598032913044	4.429300567375686	3.044568679760849	6.65590610763516	6.443432697395917	4.269077736687357	8.813371223778898	0.0	8.035940231306505	0.0	6.037253649864817	10.537615070756575	5.66195746222831	3.907237493225827	0.0	0.0	14.093855304588883	10.997162182298858
3L_41223	2.9881012612536377	4.557675330351702	2.557544429981531	4.715557567526784	1.9411004137067314	5.099366250762356	3.993085254127133	9.953962921488117	5.09194629259464	3.7590494416495908	4.230382964263186	4.710546348007627	2.3897158102164173	0.0	0.0	6.7943950213181985	3.6587480788523625	3.8120262413787214	3.9869010366441056	5.518031526296858	3.560638564920233	4.294732522831412	4.7574087492406445	4.708591732018977	6.862581681878469	6.307540538563041	0.0	4.247261487143418	3.709946424663681	5.179217575600854	7.357981676194294	5.2850227890182655	4.1049150610975556	4.114827191953749	5.757222137029042	4.714373401630985	4.818724406549995	4.083956340873134	6.3698568183584365	10.155569788398546	35.89169322651965	4.66258969823453	6.329736596149784	6.360359694241608	10.561500674578134	0.0	0.0	9.43343103465291	11.678070833657133
3L_41224	3.90732069744893	2.7936269547007804	4.702940341007069	3.0425272285903446	4.759189757462171	4.584296035500788	3.9160983755240717	8.135041692088672	2.4968866597671213	2.560121378426697	3.1430461925955617	3.2419135329790136	0.0	0.0	0.0	4.6985504032295955	6.977069628098268	5.6077952840684775	1.6291805791899876	4.5097030076111295	3.3949895773819976	3.5099415584702114	7.477060378757971	3.367153018248623	3.323590504734579	3.255753078477323	11.916564978645516	5.454656531187544	2.815442868730106	4.535144649950325	5.229072050965465	4.627792224716705	2.2365400546431466	4.323742631621932	4.201058491975945	6.421500072691382	4.352728178094734	7.787922845270884	6.247045667986182	3.227703210660938	0.0	5.443684215798094	4.434070689728564	5.522991564117709	8.631562021718983	0.0	76.2660158633313	8.302676688076502	6.073516621653233
3L_41225	1.179826570213485	1.1247247798463718	3.1557026197128413	2.4498659433355807	4.071644074311241	5.033604342591139	1.5766360200157097	4.9127978383689515	4.3561093965166675	1.2368574618250128	1.8981034302373345	1.713083730834019	2.358897809716206	0.0	0.0	5.674962498815996	4.815419358017922	1.5051463965591148	5.411292679111328	4.18990036249342	7.029440468254461	3.6337262118113545	3.6123513517418755	3.195410136119824	4.766946016393677	6.88158715353175	14.392962417096538	4.192488402379225	4.18526012071755	6.573119010701768	4.421012795926807	5.216866636617515	5.402636919027439	5.51239127533524	4.465195787875272	2.8438522429514346	5.006928086393142	3.135447198083758	8.802794761582591	4.455378934433752	0.0	7.232437931217674	5.355520899384758	3.5315639413195337	7.446641832612598	0.0	0.0	7.162905090934513	6.811686422653196
3L_41226	2.8804041783143006	0.0	1.5408534170735804	2.39242081087116	3.118565522231084	4.915574999385553	6.415277598684611	0.0	3.2722816474629184	4.026184289526938	4.942923139707706	3.1865045160735255	0.0	0.0	0.0	0.8396809716116458	1.9593775318831546	6.124388785999157	8.006677569092624	6.137481634438636	6.197219355346174	0.9857004436637695	4.115589264191433	2.83680297977785	3.6751336983013325	4.80016128541919	0.0	5.848831111102447	2.9801938445799103	5.349158919053853	2.0558798420467514	3.0324643503490973	2.1983143325697854	4.722048424606594	4.6247670480062375	5.049397838268629	6.926826028485961	1.458060174872447	8.18703276348174	3.6257566500909157	0.0	5.350643735947872	1.4527619910974743	7.0252413729237615	7.2720309206754745	0.0	0.0	10.492420974582693	4.264079564313406
3L_41227	3.1305680086942136	3.979146882845759	1.3955641045951852	1.9501523719053249	2.542060294111292	2.226039137329697	0.6972446078413941	13.035685188202706	3.2601067904290137	1.6409472794817102	1.3430543157019066	2.8138932559550205	2.0863772708391015	0.0	0.0	3.650429904285272	4.61402492503363	0.0	3.4808238152744204	1.8529231845864658	3.1086689638003278	3.213926328452344	3.5145229674075917	4.367838382991288	3.550506656190305	2.898364725231836	0.0	2.1189345234399717	3.470383320726973	3.5528378857836906	3.351650288362026	3.625418109583074	2.986548109467262	2.8226877376029478	3.76982192563976	4.801946901351684	2.214241946630436	5.546425742609952	1.1122598283449407	8.86647269451514	0.0	4.652278796646219	3.9473368423578927	5.205944563978716	3.951804321403407	0.0	0.0	6.3353835479212215	8.341948712587055
3L_41228	3.2068596009608386	3.0570886855313493	3.002105076079347	2.3306235949669185	0.9765037571958561	3.4204311932379445	5.892450142907986	0.0	2.732363368625146	5.042810943504885	1.5477574490728467	1.9955544368625202	3.2058330774009924	0.0	0.0	1.4022714273033745	0.5453617149749891	4.091103976225776	1.3371191633912818	1.7082708438368264	1.9902667992449725	2.4691870152368596	2.454662385735466	2.7635271892386037	2.045830559812209	2.226748162086602	0.0	3.2558590812095902	3.5549561741447895	3.473991959197468	2.1458310194122174	2.025692260072957	7.34239188695066	1.5771689029607403	2.482516327096131	1.4054199458041958	3.4023041628620403	1.21748389664487	1.7090482139591638	2.2706369106259148	0.0	0.8935601832441739	1.2130598999274105	2.133125140319638	2.024054675384135	0.0	0.0	4.867332102352596	2.1363102674489554
3L_41229	0.551317030227169	3.153412244321335	2.6543110257956566	1.602704999706934	2.0145433916530213	1.8817082900540427	1.4734814594774917	0.0	1.2526468427787916	0.5779667960387543	3.902615689139489	2.5158599813222557	2.2045622092182446	0.0	0.0	1.4464545662834913	1.1250902322366254	2.110003781126776	4.597498225365685	2.741037434113292	1.6423813215257066	2.263988277974292	1.3504024199211364	1.9004007565115333	3.0481982990865912	2.756290958483643	13.451274104683195	5.0376683252909755	2.2001800040600656	1.7064054364712082	2.065879601953401	1.3930122050157354	3.155724130130955	2.711437929762912	1.327789093069973	2.174553433706854	1.8717359265111553	3.7675341037187073	4.701059618838086	4.163876869164327	0.0	4.91581180699343	5.005125248254212	3.300504317059647	2.783772167177767	0.0	0.0	2.677703087712984	3.427855972069438
3L_41230	2.5386226043018483	2.4200605595954436	2.489702590087399	0.8785592191084521	2.4049587776322894	2.1661525664575607	2.261622705244522	0.0	1.4420004352918645	3.5484473059123522	2.1782041055662265	1.0531506898558278	3.383746646707073	0.0	0.0	2.9601860891383076	1.1512551213584075	4.3181472730036345	1.764156295779856	0.0	1.2604321769848443	1.3031095320898543	1.8136218546615264	2.5001950152111867	2.5192622793882022	1.8802604988105474	0.0	1.7182744675411081	2.063734732490449	2.881047318321156	2.0384260524257813	1.8708477869688074	2.4218347975423606	1.4566096785470526	1.6012871786857148	2.96683259172408	1.975116689894039	2.570100783932141	1.8038949700192657	3.5949750876215263	0.0	2.3578748492846398	1.9205713161905698	3.65869858402736	1.0681916455449574	0.0	0.0	3.5962175189633685	5.6371717813102045
3L_41231	0.0	2.2716301786069226	0.6373638630623739	1.9792182088075208	2.4187013992187594	3.0499428135722453	2.3882735767382153	0.0	1.0151683064454726	1.2490534516811478	1.1500917677389675	1.9771148950893407	4.764315278563559	0.0	0.0	2.604963758441711	3.241934421745275	1.519987840097279	1.4903592386748223	1.2693644186575412	1.774688505194661	4.2811491827592	1.4591883264933878	1.7601372907086752	2.026926451073479	1.6546292389532815	0.0	1.2096652251489401	1.3207902287938873	1.475096226980432	2.232303019189833	3.763076691502973	2.7279547159517152	1.4649331624244644	3.0744713830765726	1.5664876084303139	2.52814936306437	1.8093509518882274	1.2699420588935628	2.8120694018728383	0.0	4.647842902909881	1.8027762754642147	5.547712806795948	4.512041510781899	0.0	0.0	1.4467069333429778	3.174855147233907
3L_41232	1.8687185944320968	1.781443275461367	3.9986352657837876	2.3281947488343504	1.1380671159148672	4.783613254435606	2.4972221525081033	7.781344227215251	2.122956773521804	5.8771482078665045	1.202556804123519	1.9381004816722365	3.736240826127681	0.0	0.0	2.4514176016850064	2.542369057029596	3.575985398536421	3.8958666024108406	1.9909056756009	1.8556464770783587	7.67390949429512	1.7164729912974819	1.3803235975429138	0.7947716424365298	3.1141985968043966	0.0	3.7945436738695957	2.9001886406985715	2.3135810388152382	1.5005163276683509	0.5902111822827102	1.06964959135107	1.3785846071838044	0.9644169059840431	2.4569217669427896	1.9826091080348685	0.7094588099211571	1.9918116622564637	3.5284209010951866	0.0	0.0	2.827523338377635	1.243026234379433	2.3589362046933866	0.0	0.0	3.403581747907138	2.4897645778205795
3L_41233	0.0	0.0	0.0	0.0	5.372115711074724	0.0	0.0	0.0	7.515881056672749	0.0	0.0	5.489149050157649	0.0	0.0	0.0	0.0	0.0	0.0	0.0	0.0	0.0	0.0	0.0	0.0	0.0	0.0	0.0	0.0	0.0	0.0	0.0	0.0	0.0	0.0	0.0	0.0	0.0	0.0	28.206357713028517	0.0	0.0	0.0	0.0	0.0	0.0	0.0	0.0	16.066218526277908	0.0
3L_41234	2.9797592700161903	1.13623787548969	1.912803329961061	0.49498873405641286	1.9356813729091131	1.017026032815362	1.990968806217493	0.0	3.385153946984562	0.6247591943780169	1.1505198681550253	2.225082194536266	0.0	0.0	0.0	3.1271200896983125	1.6215705859743956	0.0	3.4787993272002105	0.8465579440764668	2.6630236503130384	3.059101972472243	1.824664352992267	2.641188703952856	2.2811410541289683	1.9862941729478256	0.0	1.8151732510261176	1.5855382422707192	2.5823792825301854	2.233133952753649	2.6351341991029096	3.411212683379971	1.1723827653871575	2.4604926386058557	3.9176767612660237	3.7936356299472327	3.6200488987155115	2.5408295427332592	3.3757393713158024	0.0	3.321123554696846	5.410341976895675	1.5856508115459957	0.0	0.0	0.0	2.1708681649130397	4.234715904555432
3L_41235	3.487311382661074	1.3297769777839479	1.8655144652364735	0.8689526687274363	2.548566329497005	4.165907876303483	1.3980582089923663	0.0	2.377054954103427	0.731176465125917	2.692983337659312	1.1573723111637124	2.7889560686429022	0.0	0.0	1.2199242170877103	1.897777991383234	4.448886212438944	1.7448662400080963	0.49537745954289447	2.7703334685025203	0.7160337572682797	2.135465381970693	3.434523320104236	2.669695248058145	2.712063825555095	0.0	0.0	1.8556081410848562	1.7269967806621263	4.853663175339627	1.3217079427245793	2.3953533976650734	2.4011374531135035	2.15969727955172	1.8339949673955434	3.2558665016593524	2.6479147697667234	2.9736173236998042	3.950740065798259	0.0	1.55472854361892	1.05531719457854	5.5672196539555445	3.521705237849809	0.0	0.0	3.3875189574029654	3.0975180455206295
3L_41236	0.0	2.27247575097938	3.1880055499351014	3.46492113839489	1.4517610296818348	1.525539049223043	2.3891625674609918	0.0	2.0310923681907376	0.6247591943780169	2.3010397363100505	0.741694064845422	2.383044353459811	0.0	0.0	2.084746726465542	1.2161779394807966	0.7602768137467779	0.0	1.6931158881529336	1.4794575835072437	3.059101972472243	1.4597314823938137	2.054257880852221	2.027680937003527	2.648392230597101	0.0	2.420231001368157	1.8497946159825056	1.4756453043029634	1.9141148166459847	1.8822387136449357	1.3644850733519887	1.4654784567339467	2.4604926386058557	3.3953198597638874	2.781999461961304	2.7150366740366336	2.5408295427332592	1.6878696856579012	0.0	1.3284494218787384	1.803447325631892	3.5677143259784905	3.009147356591936	0.0	0.0	0.7236227216376797	3.7053764164860032
3L_41237	0.0	4.049307608891955	1.5148488896574224	0.882016737149604	1.1497254053328174	1.2081540734726819	1.4190769925898639	5.895791878546688	2.0106601986677046	5.195184183009417	3.644627165802609	2.3495451163177554	0.0	0.0	0.0	0.619132443140579	2.4078871209486032	2.709463179479176	1.7710990289359205	2.5141254883500204	3.16348133387839	0.0	2.167570543583341	1.0458476605747435	0.6021849256312155	2.359575191520819	0.0	2.156295794331932	0.9417529267875938	1.7529609153260717	3.410746930081431	2.235964759764369	1.620910523793994	2.4372368001866227	3.1664630833882454	1.861567741612412	2.103064775266348	1.612634540083886	1.5091617436552955	4.010136555843424	0.0	5.523359629259476	3.2135493524055345	5.180008838978718	1.7873257513783412	0.0	0.0	3.438447829634538	2.5152695727588257
3L_41238	0.0	0.0	0.0	0.0	0.0	0.0	0.0	0.0	0.0	0.0	0.0	0.0	0.0	0.0	0.0	0.0	0.0	0.0	0.0	0.0	0.0	0.0	0.0	0.0	0.0	0.0	0.0	0.0	0.0	33.036009250082586	0.0	0.0	0.0	0.0	0.0	0.0	22.648004710784978	0.0	0.0	0.0	0.0	0.0	0.0	0.0	0.0	0.0	0.0	0.0	0.0
3L_41239	0.0	0.0	0.0	0.0	0.0	0.0	0.0	0.0	72.75372862859221	0.0	0.0	0.0	0.0	0.0	0.0	0.0	0.0	0.0	0.0	0.0	0.0	0.0	0.0	0.0	0.0	0.0	0.0	0.0	0.0	0.0	0.0	0.0	0.0	0.0	0.0	0.0	0.0	0.0	0.0	0.0	0.0	0.0	0.0	0.0	0.0	0.0	0.0	0.0	0.0
3L_41240	0.0	0.0	1.8720386688307433	0.7266596907336357	2.8416437203936247	0.0	2.338245988154446	14.571948998178506	1.987806793130935	1.8343339625098825	1.1260005922763114	0.0	0.0	0.0	0.0	3.0604765468031028	2.3805187864591333	2.2322225793778347	1.4591404203783551	2.4855496358048397	1.7375137915157202	7.185379190423327	1.0714668381013608	4.30816845972638	2.2325265726475307	0.9719816567621735	0.0	1.7764892309222822	2.327622124513818	4.3325913770600115	2.809983308699146	4.42110103100076	0.0	0.8605481691837701	1.204027955121062	3.067348231443693	1.4851150630022938	2.657175236721099	0.0	0.0	0.0	1.950207307036738	0.0	3.4916810698510794	0.0	0.0	0.0	4.249207522796999	3.108350895515893
3L_41241	2.2798499904303298	3.260060219832381	0.9146931552047688	1.1835059042742553	0.9256333229477275	2.431684262333989	3.4274574069868033	0.0	3.5612807712465044	5.975135548937496	2.2006917948013354	2.6009460255463974	0.0	0.0	0.0	2.990746928079216	0.775427087792847	2.181363823564314	1.9011939973601921	2.8337389493289424	2.5468896534588747	3.51083408289641	2.4431274823920313	2.245339489156077	2.66647442194107	1.5830601921277836	13.9061943752225	1.1573425747909492	1.5163931961054777	1.0584695024946362	1.8306406033889064	2.520216456351003	3.9149403519687977	1.6818830362473827	1.9609924865357276	3.746827561104013	0.7256391683768773	1.731089598860666	2.4300244095951946	2.690436638495284	0.0	0.0	4.311998255882946	0.7582504281271479	1.4389594826422634	0.0	0.0	3.460328304876516	2.5312754266616606
3L_41242	0.5483900173932862	1.045556791403683	2.0535036262820534	2.0496806142118476	1.5585483840658645	1.8717180593652816	2.1984878360965756	0.0	1.8689945700100756	1.1497965923593372	1.0586989641371725	2.2750026890531787	0.0	0.0	0.0	1.918366871262092	0.3730389946240977	0.6996005001304054	1.3719268552624027	1.1684935349005454	1.9059386598147265	2.814960592240685	2.686465920500757	2.4304002237264424	1.399391549219038	1.218514424987003	0.0	0.5567691886603487	0.48633310359768067	3.3946918222383204	1.1742351897972112	4.503253704722901	3.1389699859223477	2.9667468137813477	1.8867709863602873	1.6823399060110342	3.258147620664392	5.413101462715785	1.1690252725728552	4.659491601835882	0.0	1.83364242432466	1.659517465425613	1.0943271720889667	1.3844963818263805	0.0	0.0	1.9976151139026819	4.87093863572023
3L_41243	1.0990387202881065	2.095419977692159	1.1758471817265352	1.597479086716642	2.4541911829210425	1.8755726357703586	1.8358461293644395	0.0	2.184984127338877	1.728246688549726	1.0608792262908786	2.27968778125648	6.592121491920146	0.0	0.0	1.9223175152392924	1.4952288928162736	2.1031237276101447	3.2077550686539777	1.9514998427676575	1.0913506910841833	2.256606129822325	3.3649979641762315	3.247207117748114	1.6359856641848218	2.7473035673370516	0.0	3.3474947237903994	1.7056712668052176	3.401682778453673	0.8824900385995259	3.818292592845603	3.7745211768252447	2.4323371111132133	2.4578535311764256	2.408292115815153	2.798449183416026	0.8344998598248861	3.5142982151465074	4.150299786529331	0.0	2.449891451434515	2.4944025606538927	3.655269354057248	4.162042752780626	0.0	0.0	3.3362149333784568	3.4166788202813274
3L_41244	2.8733392960870408	0.0	2.459318567092793	1.9092422599318783	1.1665936845657603	1.9614073490010555	4.6076706658176265	0.0	0.6528511183470228	3.614678196044241	2.5886697033488066	1.9072133096025141	2.297935626550532	0.0	0.0	1.5077186146759722	0.3909143376902561	0.7331240703986788	1.4376670688939643	1.2244855976820324	1.711943775201239	2.9498483305982335	2.4632968765395606	1.697907023969693	2.4440797008524657	1.5961292461187881	0.0	4.667588359781445	2.2933678147130045	2.4901514510112506	3.076255955323904	2.178019082931997	2.631506927178835	1.1305119523376161	1.1863089507563944	2.770357138323831	3.4142720669525097	1.7453807190235504	3.6751284457391784	4.340236334548889	0.0	2.562009599337567	1.7390384925736102	1.529020425419353	1.450838904071112	0.0	0.0	0.6977790530077627	4.593910557173974
3L_41245	0.0	0.9743067515170931	2.186933140095921	0.6366680022546536	1.6598174300416	1.7441688076338782	1.3657804527043205	0.0	3.483261823903234	1.6071646112638451	1.3154044582608682	1.6959771083793818	0.0	0.0	0.0	2.234548388385604	2.4333263369407514	2.6077033643545726	2.1307269145327083	3.2665977099988597	2.7909473845524615	2.098506849421431	4.693866055838231	2.2647792700827796	1.7387056614299317	0.5677390462415505	0.0	1.5564835425731454	2.492554174192103	1.8980152138572826	1.0942162900137116	1.2911929279813903	1.755037894778224	1.7592757815582658	2.9889331059540565	1.567695932205303	1.3011940146636758	1.94008565400559	4.357445621802043	4.8244088844770205	0.0	3.4173757151713025	0.0	1.6995894131895615	3.870447354046075	0.0	0.0	3.7229730769478966	2.723403513626277
3L_41246	2.7522526008000723	1.4992647605614204	1.26197105745098	0.9797057225264391	1.1174317306680481	2.6839297025132316	1.0508325536155785	0.0	1.5633475577116451	1.2365537149041326	0.5060366119512894	3.262215299946343	1.5722123417411056	0.0	0.0	3.782379229318913	2.40711839470665	3.0095535267152047	2.9508893324694876	2.5133228451440144	2.53778567658147	1.6145928190661452	1.6853499749605145	1.7425229501889357	1.8394220656268334	0.8736377366771992	0.0	2.395119321651112	1.3947441021153526	4.137614125133134	1.8942544652208142	1.2418060668485067	1.8004367139293305	1.9336973840941787	1.6233088098267756	3.1016223828510334	1.8354227786245196	2.388325482907471	5.028933128599878	2.2271423922003692	0.0	0.8764438536044278	2.3796469746120223	2.3537977742488247	5.955850471623946	0.0	0.0	2.864458411119293	4.889240541694327
3L_41247	0.8284733018264937	1.5795617348010622	0.8863727720466392	0.34405879276650797	1.009095991265265	0.7069186124601474	2.7677814736886392	0.0	0.4705933287748526	1.7370406992978449	3.198832212986779	2.405852132203637	6.625664844056696	0.0	0.0	6.520834246552019	2.8178197795732305	3.1707378941227202	2.0726211922062534	0.0	2.056694850241765	0.0	2.029272252238541	1.223898827627313	2.1141131321836903	0.9204276490943223	0.0	1.682264058260169	1.8368040051143972	1.538546355760638	1.3304707515962322	2.09330268738199	0.9484318627581158	2.037261513074126	1.1401661877731144	2.178491822849402	3.515861015904525	5.032476774333362	3.5321803707906345	3.1285636295092383	0.0	3.6935362192778585	2.507095079073779	1.1021606481806772	2.091610445920889	0.0	64.68305304010349	2.0119145580125504	1.4717418211627644
3L_41248	3.774517852525813	2.3988236168982726	2.2435041021350757	2.4383786871769146	1.021651868039358	1.0735718810052925	1.401110071487438	0.0	1.191121948732682	4.396635430770249	2.159089544325501	1.739848159971383	5.031079493571538	0.0	0.0	1.833880838457655	2.567592954353761	3.210190428496218	2.4481452239746866	1.787251800991299	1.6658285466791187	0.0	2.568152342796975	0.6195637156227328	2.1404184036384972	1.6307904417974386	0.0	2.1289949525787666	0.743863521128188	1.0384600157196886	0.8980169316602379	0.7947558827830443	2.880698742286929	1.0313052715168953	2.1644117464357007	2.3893979838259813	1.6018235158904897	1.5922169886049808	3.576130224782135	0.3959364252800656	0.0	1.4023101657670844	4.442007685942442	1.673811750576942	1.0588178616220347	0.0	0.0	4.073896406925217	2.9801085206517794
3L_41249	0.6150690187397998	0.0	2.6322172600539844	2.298902248632919	1.498331158755378	0.524825285662403	0.8219343369809136	0.0	1.0481232514683858	1.289600903339641	1.1874266714554265	2.2964592069234264	0.0	0.0	0.0	2.1516220056279978	4.183969822531899	1.5693305110493423	2.5645668164544655	3.0579995039051093	2.7484491112431724	3.7886795769711927	1.5065572906073685	0.30287930393005286	2.092725638593921	2.391679796988752	0.0	0.6244670174006486	1.3636664386798203	3.4267086045033803	2.9632747531229953	1.9426178656193314	2.1123832978640706	0.9074931711138874	1.2697106172905552	2.426009670182368	1.0440878084111402	3.7361741707257865	0.0	1.1613425305467926	0.0	2.0565958731524567	0.9306494891106565	4.909547720190146	3.105675902222142	0.0	0.0	3.734176799230939	3.824238856277237
3L_41250	2.4157293938584665	4.60581373444444	4.522975357925654	0.0	2.452003021652364	3.091935613532784	0.8070520856889166	0.0	0.686097025920334	3.798752717532725	0.7772844526086949	1.503252436972634	0.0	0.0	0.0	0.0	3.2865706369069887	3.0818312487826764	1.007252723233644	0.8578943480805085	0.5997077024658182	1.2400267746581184	0.0	2.379162061501101	1.5411254726310757	2.012892982129134	0.0	1.2263203668758114	1.071180306264375	1.4954059260693742	2.586329412759682	1.5259552785234611	1.382757129219207	0.5940411729937002	2.077867934620467	2.117407492848721	2.5629579076708766	0.9171314000753698	0.0	2.280629654480046	0.0	0.0	1.827597601022285	4.820653608319484	3.049443369854484	0.0	0.0	0.0	4.291423718441406
3L_41251	3.553883808611985	1.6939528593246684	0.9505634750167204	1.106926110468274	1.4428990034185163	4.548679973071814	2.3745783342522953	0.0	4.037387826225983	2.794254565532534	1.7152450753598643	1.8429163015235168	3.5527462017590357	0.0	0.0	2.331023341002918	3.626261969384195	2.2669075029197767	2.222719452796107	1.262085414407008	1.764511786056475	4.560642313566415	0.5440578007007465	1.7500440136069424	2.2672162197252947	2.9612537711566773	0.0	0.9020464185870634	1.9698244949409391	2.1999562208712047	1.9024304309727849	2.2448986922118177	1.0171168561487562	2.1847990421840997	0.3056841229011575	2.7256333826854684	2.2622868190573233	2.6984631982239793	0.0	10.065398247547062	0.0	1.9805101952703832	2.688657736021131	1.1819786085511423	2.24308389941294	0.0	0.0	4.315232944904832	1.5783246778008002
3L_41252	0.7747518295570767	1.4771367299797011	2.9011390452119312	2.252240657705752	2.516432619559803	1.9832376751694674	2.0706460964542153	0.0	3.5206256292568217	2.4366062071568484	1.9942715546727803	2.2498472032342263	0.0	0.0	0.0	0.6775552964734669	2.635101245596548	0.9883782531481823	1.2921495133280376	2.751364525479589	0.7693322619099365	1.5907626322858321	1.4232646845333825	0.7630242711153423	0.9885128545717352	0.4303717473686856	0.0	1.5731794302384594	2.404777757482217	1.4387809496769577	0.41473259576735527	3.915129391111247	0.8869318048778411	2.6672204324326385	1.8659083117712079	2.037229831916995	2.6303029908484854	3.529613367916485	1.651569941096758	3.6571190503427307	0.0	2.590524586409797	3.516787737945858	4.638114946402717	3.911964371393291	0.0	0.0	1.881454093084565	2.0644624263709472
3L_41253	1.8805164067299356	1.79269009103101	1.0059699791397034	1.5619289197387203	2.099628839066351	0.8023022866417471	2.198864418459731	0.0	1.6022697539698771	0.985708750959649	1.8152233891049627	2.5354372209361267	0.0	0.0	0.0	2.0557451477938913	1.5990123987741205	3.598561726849013	0.39204624420678164	1.3356499290920147	1.867361760959488	2.413236661003283	3.4546192577750525	2.0835570263307437	2.399367862542934	2.089239679195158	0.0	1.909249914895185	1.876177575037566	1.4551171303809685	2.264984343673222	2.6727181757664997	3.2292078839172964	0.9248586989319038	2.426263938340416	2.6784691831612637	1.9951259472134764	1.0709067721038639	4.008773200148525	3.994534057131069	0.0	1.047975149574873	3.556717985839141	3.127184631638759	4.747657832027153	0.0	0.0	1.1416898791247256	2.0879027084106903
3L_41254	2.0876576552088917	0.0	1.7868461410667675	1.907375091207209	2.034244885247229	2.8501660577999424	4.184695030306398	3.4772025905159296	1.8973459024277537	1.7508572963322908	1.6121380236267964	1.0392807955181778	3.339183025463441	26.611244315172932	0.0	3.28635081013477	3.124256302739754	1.5979791316709238	0.3481845050583374	2.668992209004154	1.6584432069233368	1.2859477035931695	1.7897366274714346	0.6168169212126177	1.9533515846218454	1.8554976470202398	0.0	2.9673786736359937	1.8514141295520001	2.067712145004517	1.5645623586054709	1.0549765141128427	1.9119515710314863	2.6695059257897884	0.8619263885271392	0.9149249027809947	1.06314795877984	1.9021896009386925	2.6702067674610386	1.9709053377319734	0.0	0.9307287447847777	4.422314341135812	3.0550501993350827	3.1623709897578185	0.0	0.0	2.027917529461079	3.7086205103625534
3L_41255	1.8935832711764624	1.805146689830309	1.7726800227470303	0.7863910313675655	2.1142182174572612	2.8275699379227217	1.26522476591444	0.0	1.0756021382110026	1.9851159972756272	2.437115415571437	3.142221336814077	1.8929771305646903	0.0	0.0	2.070029598111206	2.254172505510164	1.8117832585429203	1.1843111927671748	1.6811634511837878	3.29059013443471	1.4580030956321728	2.3190825709349383	2.7973796385449825	2.4160399928710716	1.0518784339886327	0.0	0.0	0.8396507959511703	1.4652280861952658	0.7602409010821167	1.4951609415160023	2.7097051667357466	2.095391535549482	2.2802480935985816	0.8298709733208101	2.4107870182976328	2.1566960451801944	2.018314182895595	3.5753691389867552	0.0	4.221028234035755	3.5814320227011223	1.2595656136068356	1.1951617938326784	0.0	0.0	2.2992459393017466	1.2614463643097467
3L_41256	1.605842182326679	1.5308440584268066	2.147586988440484	0.6668942999210397	1.1409684070411963	0.34255772782829363	1.3412080486216886	10.030090270812435	0.9121580821037139	1.6834659736173947	1.2917383925938128	1.4989175816503708	0.0	0.0	0.0	0.7021905818266898	1.6385466571791174	1.024314774388525	1.339130877278029	2.5662614406786433	1.793935064334498	2.8850522639582126	3.4416976419454444	1.5815342590369657	1.5366814046934485	1.115049167424008	0.0	1.2227840869813602	1.6021370942302986	1.2425780811214615	2.1490594512368095	2.535924926884212	1.3787697403059618	2.764198106129412	1.6575008710167074	2.991010640678702	2.385196082881066	3.0482890441321535	1.7116195001386412	1.8950442621698225	0.0	3.1321659482372888	1.8223274474586548	0.5340836139942725	2.0270998930502095	0.0	0.0	1.4623965208221865	1.4263495834488675
3L_41257	0.9992352353126535	1.9051353112829161	2.4054046556126027	1.2449248563356716	3.0427180576066855	2.557878393345424	1.3353066494999646	0.0	3.68933715155133	2.61884159103845	1.9290819945691842	1.6581358341559067	0.0	0.0	0.0	1.3108141864525693	2.0391711870277174	1.9121394852214566	2.0831853403747775	0.35485690696854866	2.728674724856565	5.1292104534540055	2.447538541083464	1.4761644464907366	1.6999110117834217	2.2202857629892687	0.0	1.0145031339016308	2.436939375173618	1.855665990018682	2.9419547513451825	0.9467875120999444	3.4317576684912945	2.2114570676325003	2.2346563467257035	3.5033529496283093	2.544322576340332	1.1380786432827925	0.0	0.9433529745711658	0.0	1.1137086509212766	1.5119242441285934	2.658668063796734	2.522725658756198	0.0	0.0	2.426603141431895	4.881502849643854
3L_41258	1.1717672523393747	0.7446945724574414	1.0447154074043243	0.9732524279403904	2.0615608718030107	2.6662507315525446	3.1317322456618464	3.252825892494104	2.2186426149241343	0.8189390464486667	2.0108134509545255	1.296290871078947	0.0	0.0	0.0	1.0247631277109681	2.1255669086217193	1.4948648403005995	2.2800181489444658	1.387093142694211	2.133212528861396	3.2079150813551323	2.630962118929055	0.9616916664185503	2.4917806952579786	1.7357662179797781	0.0	2.7758998594918802	2.251530061892483	1.934286952920181	1.254518042185762	1.7270768543278767	2.235721608660721	2.3051522072792867	1.4782314428267247	2.0541280544798584	2.4863630446092317	2.6691678548912234	0.8326346141196513	1.1062361333300688	0.0	2.1766768552556908	1.7729792291937343	2.3382933731986375	1.9722064829188182	0.0	0.0	1.4227951512658894	0.6938621784330428
3L_41259	4.58417940094402	0.0	1.8392076399213997	0.9518877838529372	2.326506804008739	1.9557912935994775	1.5314925405592827	0.0	2.6039272952252044	4.805771154463972	0.737502177475179	0.47543810670656794	9.16542398793097	0.0	0.0	2.0045354619361766	1.5591801643594176	0.0	0.9557004185012132	0.0	3.9830980081095877	2.3531216747449335	2.1053518042864963	0.5643484811237849	2.924497944126687	1.2732472669110793	0.0	3.490667815949653	3.5572464107637805	0.709434701147085	1.2269791111714239	1.4478552052132052	0.0	0.5636374909113454	3.5487366536943257	1.0045181216073655	1.945426317318681	3.480766416034081	0.0	3.245856772025735	0.0	6.386684631133197	1.7340591411274435	3.0492848283595686	0.0	0.0	0.0	4.174686703678511	2.0358919609141317
3L_41260	1.2613942531256246	0.0	2.0243238707663544	1.5715429198848374	1.792468783643999	2.6908020850487198	2.528455874525883	5.252445670015101	4.299018827767907	0.0	1.6234635287497736	2.3548092635893947	0.0	0.0	0.0	4.41258387287743	0.42902790813671593	1.6092051685095283	2.6297291405282546	4.031613403752778	1.8788557643138277	3.884945022200519	3.4758831639805816	2.484600600764002	1.6094243167008004	2.1020993876794694	0.0	0.6403339162079528	0.5593261752820283	3.1233571873231516	2.700949093254251	2.788768180378163	3.61009370648032	2.791654194693065	1.9529584814697547	1.3820285758178943	1.6059250927481963	2.8733291411461166	1.344482680037995	1.7862761120819193	0.0	4.9206530634509775	1.9085921766043243	1.6780976581517895	1.5922935539657743	0.0	0.0	5.360680359171711	1.680603350047494
3L_41261	2.0991538688602325	0.0	2.245857325265675	1.7435259394815175	1.193177398001912	2.5076285643253295	0.5610318812537872	0.0	1.4308455872936716	0.880249416911783	1.621015668440265	2.612509643643931	1.6787855396800269	0.0	0.0	1.8358044056148153	2.5702861159683965	3.213557613946326	1.4004074835675309	0.29818774311805796	2.918257725097204	1.7240387988035515	1.5425076546942365	2.4808543169159907	0.5356658749108406	0.9328577065030956	10.243214894453914	1.7049824531730833	1.4892875268949037	2.858760470047792	0.8989588662942071	2.917161523339626	2.8837203221923042	1.0323870129843316	2.744463878298107	4.599815838093254	0.8908353760633925	2.550219317267398	0.8949703115973385	1.1890551751724012	0.0	3.275489131131587	0.63523813298939	3.0718736041301615	2.119856922376881	0.0	0.0	1.5293135767769452	2.610330075492237
3L_41262	0.6799849886513905	2.5929097918904676	2.9100282556468557	2.823927020689219	1.3803907433426237	2.3208667973314676	1.8173668117743198	0.0	1.93124146922362	1.4257087073234591	2.187917905994532	1.6925556213270134	5.438138590418163	0.0	0.0	2.3787097390739764	3.2378897488364298	1.7349616989855332	1.1340951239296624	0.48296409359979364	3.3761416845123886	3.490455489083321	2.08195403878264	1.3393838660096455	2.3135972976258126	3.399562091075175	0.0	0.6903748763193409	2.4121460963320094	2.1046512582341848	0.7280058688921127	2.1476467633073346	1.5568864512890708	2.340968793213866	2.1055787238101393	0.8940189950427839	2.0199961729729647	2.5815622654489334	1.4495516174459335	1.283913615210576	0.0	1.5157695357304015	1.0288726354449091	2.261547518166446	0.0	0.0	0.0	3.3026331563892573	1.811939521807417
3L_41263	0.8906952187926004	0.8490968157171217	0.714707391646786	1.6645459118752404	1.808139084951437	2.6600393685826553	2.082957657041617	3.7088548910523875	1.0118738334991964	3.268124903998831	2.292718869391544	2.5865420002690005	3.5616404203448027	0.0	0.0	0.7789530014811793	1.514725097086305	1.13629132691556	1.8569033166150137	1.5815562703486983	1.5478130507174113	0.9144119553876696	3.2725190215168123	1.754425208634053	2.083484464876903	3.4634450690190386	10.865785813630042	2.26076167773837	1.7772803148234855	0.5513659401960933	2.3839914023734066	1.9692039014992957	2.5491579621419453	2.4092955000930867	2.451595168702691	2.92763243926041	1.511966934795103	3.3815234236436793	1.898731172893714	2.5226491852684014	0.0	1.4891012678208193	2.695388728962491	4.443516243273627	1.1243497042398105	0.0	0.0	1.0815090078885268	3.5601209491757135
3L_41264	1.913194171415693	3.647683392754096	1.3646009814619637	2.6484509739943305	1.2946146206732554	4.353300835942593	2.130546782674087	0.0	2.8979776390596386	0.6685582854796026	0.4103925679875822	2.381072820402979	0.0	0.0	0.0	5.577247640559329	3.4705033891417756	2.4407293289751673	2.127247137456594	2.7177190799778073	3.1663515619137304	1.964137211482975	2.3431001558161606	2.198272773116707	1.6273744783688437	2.125544431636859	0.0	0.647475660742437	1.4139110694616899	1.9738702997460222	2.731073201842628	4.0283882128716355	3.650357647440866	1.5682166397194774	1.53590899274057	1.6769310685745746	1.6238362270230218	0.0	1.3594779061049393	2.4082649727251946	0.0	1.4215811080968854	0.964939502152973	5.090441233083032	4.830157960655788	0.0	0.0	3.0974107814055	1.6993473826311745
3L_41265	1.1360827786267156	2.1660479350740127	1.5193501702857284	2.123130229977466	2.306283487812814	1.9387904468039525	2.65681489340593	0.0	2.9039540431848936	1.190999166717433	1.8277284760206227	1.178263322811913	0.0	0.0	0.0	1.4903331773948052	2.318440329547745	2.8986817954666932	1.8947858572236225	0.0	1.974237330966505	0.0	1.391367261824013	1.398607110395472	4.348614824848304	0.6310897398881594	0.0	4.037045777561546	1.7631624040578329	2.4614376237421838	0.6081567565394639	1.4352696268815668	5.202326272215884	1.1174760685515694	2.3452593484529465	1.7426259909878354	3.3749022453538027	2.156568513038678	2.4218338004445275	1.0725473148885225	0.0	2.5324671789088025	0.8594928579581476	1.511389357891899	0.0	0.0	0.0	4.138397959935341	2.5227435421297164
3L_41266	1.130534063160903	2.155468790751832	1.2095436379758482	1.2520063401601065	1.8360155378322933	0.9646606227463116	2.51794171962024	0.0	1.4983997304935435	1.9753037256638135	3.637603419793427	1.7196792716864375	3.013792470551857	0.0	0.0	2.3069733179091294	3.3325021731118496	0.4807540685255311	0.6285105259014687	0.5353131497614284	1.1226257167731322	0.7737580274493755	1.8460956231380397	1.2989911255524285	1.7630049785177042	3.5587088786479018	0.0	1.1478081532026985	0.6684003746985661	3.4991653907348867	1.412101768641327	1.9043462131885116	2.1570490464635266	1.112018229685512	1.9448374348636666	1.6515379732676116	2.558795401006659	2.8613808892548023	2.4100053783286697	3.2019267345086155	0.0	1.260049207441649	1.7105900577768898	3.760019040736422	0.9514033627732419	0.0	0.0	2.287880948193041	3.0125067229108367
3L_41267	1.2098423091534247	1.5377849130997745	1.0786620793325756	1.674795005091377	0.3274690181561922	2.75288709033599	1.6167469112050261	3.3585222502099077	1.1453672643040336	2.5366482252340687	1.038076112778665	1.003809121011197	0.0	0.0	0.0	2.821497269848704	1.6459758359774106	2.057918045471757	2.6904050068437173	2.2914638959812876	1.8020687749536466	1.2420570451959718	0.4939003309132217	1.5887049433348666	1.5436487259237965	1.5681467283530786	0.0	2.8660991244476612	1.2517564825785896	1.4978543236813264	1.7270426380921704	2.0379382586225168	1.3850210892544523	0.9916896408100121	1.8037673206756968	1.7673952341127075	2.224866961512882	2.1434770014104076	5.158139974725113	2.2843636828815876	0.0	3.595848233629451	1.8305898892859236	3.2190309107443205	3.054436161266084	0.0	0.0	1.9587027120197749	2.1492249894687974
3L_41268	2.0097594925839624	2.8738456480493197	1.6126615866751577	1.8779358396960584	0.8159748953899785	1.2861637080614168	1.3428495711039183	0.0	1.4269913821707243	2.6336349846172014	1.6166492106273733	1.6675023632677244	2.0091161636810866	0.0	0.0	1.7576250056958036	2.734253493940194	1.9229408380330009	0.8379811609265307	2.141168602003541	2.2451633568385305	3.0949106978992673	2.1536937385969606	1.2370858749881177	2.777959472947579	2.791034727561239	0.0	1.5303508359898523	2.450705233875368	2.177173055866105	0.0	2.8564072642626126	1.1503810292044931	1.7297382782432285	1.3829412570980972	1.1009821244982658	2.34547043921514	2.289014914420027	2.1421429676927355	1.8973636322066854	0.0	0.5599999014400173	0.7602324243386284	1.3368432151948275	3.8054641645147824	0.0	0.0	4.270543571868002	3.5702382794878926
3L_41269	2.0231988067982716	0.0	1.443062663841727	0.28007313269640965	3.0119149163607655	1.15090161632623	3.604877976682928	0.0	1.149226968648782	0.0	0.8679785525971566	2.7977549918663662	5.393469802501923	0.0	0.0	2.3591710533486427	2.7525375184626455	0.8603553749497552	2.2495593675588794	3.3529792370113727	1.3393640431650244	3.461784940626234	1.65188231990353	0.9962866404337752	2.5814176250705447	2.6223852196974398	0.0	0.6847041475542915	0.5980831912187989	0.0	0.36101301986235873	2.556007230433253	3.8602455239681097	1.6583857936039377	1.6242205249684925	2.3644680975324173	0.5724011300114148	2.5603573521480683	2.8752900448832777	3.1834189206121533	0.0	2.254978541624198	5.102107456097385	2.2429712011469656	0.0	0.0	0.0	1.6377526888623646	2.995093796753414
3L_41270	3.5428737680453617	5.403855813238421	2.274284640823364	1.1770632742133686	1.438428858243066	1.8138352094435517	1.4203330908351302	0.0	1.2074639626343031	0.0	2.735889909978734	0.8818593074606002	2.833391748426547	0.0	0.0	1.8590414076066646	1.9280147728347925	0.9039538216998092	0.5908889066812104	1.0065403482015616	2.4626633845227235	0.727442128705172	2.1694891720795417	1.744622323810417	2.4108718022836806	2.755274402107423	0.0	0.7194014809886649	0.9425865208807892	3.5090251029076445	1.5172293147213802	3.133121498512931	0.8111726376543743	1.742424374426089	1.7065277832596597	1.5526795927035735	2.1049263063796615	1.6140619660985653	0.0	0.6689476890934501	0.0	1.5794996113641206	2.1442625537995474	1.4139801632722893	1.7889078055950955	0.0	0.0	2.5811185328784596	1.258747983800417
3L_41271	1.3861685331425966	1.3214298928584642	2.2245654311430263	0.28783273464124526	2.8139653724677123	1.7741821020509545	1.3892825189359206	5.772005772005772	1.9684450386523868	2.90634731722345	2.230066108079708	2.300214840066062	2.7714496344457933	0.0	0.0	1.2122666841233067	0.0	0.0	3.4678272328472595	2.4613397367547925	3.7852979029449623	2.1346175192329038	2.9708853238265003	4.095557548726896	0.5895416490541099	2.310034327110101	0.0	2.11102291726479	2.458613845806803	1.7161563246796152	2.226090673125298	2.189019179310441	2.380317629584492	2.0451988955925966	1.9076806561658384	2.4299771703644844	3.2354292443978547	1.5787761958440294	4.432427640618767	0.6543235080115369	0.0	2.3174541375826174	4.194771636632101	1.8440913009603106	6.999198591761243	0.0	0.0	3.366255310267752	1.2312299001718796
3L_41272	0.0	1.1688696352682568	2.6236498288035692	1.5276131350287803	1.4934543389776949	2.0924682651031743	1.2288886152563572	0.0	2.4376608290261608	1.9281051989621396	0.789041196195922	1.780321365300987	2.4514833067469968	0.0	0.0	1.6084641242532103	3.7533165243137967	4.692667800415207	1.533731745716479	2.1771758728330735	3.6526711527556213	1.8881740262025686	2.627893968232516	3.018934819567021	0.5214785408060478	1.0216694037189993	0.0	0.6224344806792603	1.0873823442109354	1.8975306863918777	1.969086523040183	1.1617769797144446	0.7018359466896645	2.7136182934054554	0.8437186130084409	2.1494341426543975	1.5610342132649038	2.327508464100905	2.613799948900211	1.736343829416026	0.0	1.3666013294571053	2.7828611374555297	1.6311893184829858	0.0	0.0	0.0	5.210831741052035	4.356333248167019
3L_41273	0.0	0.0	0.0	12.664640324214794	0.0	0.0	0.0	0.0	0.0	0.0	0.0	0.0	0.0	0.0	0.0	0.0	0.0	0.0	0.0	0.0	0.0	0.0	0.0	0.0	12.969916279190418	0.0	0.0	0.0	0.0	0.0	0.0	0.0	0.0	0.0	0.0	0.0	0.0	0.0	0.0	0.0	0.0	0.0	0.0	20.28500431056342	0.0	0.0	0.0	0.0	0.0
3L_41274	1.4137083053242376	0.0	0.3781270158896534	1.7613075947583487	0.860961590781512	0.0	0.9445894389233191	0.0	3.212085149165219	1.482044658451693	3.184120880145596	1.4661965454063475	0.0	0.0	0.0	1.236351452682048	0.9616665296291862	0.0	1.1789081542129756	2.510240526226742	3.5095477245847326	0.7256757129401041	1.2985326580963512	2.78461749449864	2.7056447867185307	3.1412387317876864	0.0	1.4353091799504532	2.194027918691833	3.9380673278244145	1.8919313667841935	3.572015402530416	0.8092029027726528	1.7381933218612573	1.7023838968102434	2.4782548624909313	3.5996828679393347	1.0734284068873312	3.0136594112816337	4.0039398768388095	0.0	0.0	1.0695278676181186	2.3509110955950976	1.7845638793563436	0.0	0.0	2.5748509161319557	4.394919974785716
3L_41275	1.6848457308915539	1.6061578808224428	1.1266215351092674	1.5743337419604027	2.907245992549515	2.515875172337449	1.1257537906663078	3.507848811716215	2.6318436428391028	1.3247163186239483	2.1684620719449095	1.922140853922607	3.3686128153484782	0.0	0.0	1.4734733177189367	1.4326326556235902	2.1494171640417985	2.107519312780102	1.495841828967001	2.5095897699082617	0.864854243519777	2.063440477480127	2.9038483540697144	1.970567390484732	1.6378696426102926	0.0	0.42764736813835524	1.4941852101588309	1.042967932125733	2.4802667720825142	1.3303431476472294	2.893203748666233	1.4500949812212702	2.4636483612086453	2.2151725586195576	2.8600479508489323	2.238780240883799	3.591654073429572	1.5906206824589852	0.0	2.8167950843545624	1.9119815470836927	2.5216165579429664	1.063414150681957	0.0	0.0	2.557238150065281	1.8706531632445684
3L_41276	3.36880516734287	0.0	0.22526504234352054	1.573919661544316	1.367755920126337	1.7965810344282416	3.0950086626478823	0.0	2.1527602500569762	1.3243678924486133	2.1678917242142557	1.3975529407029466	1.6838634023066235	0.0	0.0	1.1048143241681374	0.8593535072107206	1.6116388691194519	0.0	2.3927174295228073	2.2998522240407318	2.1615669250517304	1.8050355334137864	1.244179108043021	3.0446213254017485	2.1052785227344817	0.0	1.7101395542281832	0.5601720788874653	1.8247138197047197	1.8033559371977688	2.393987834711419	1.9282951865124236	2.071019397167674	2.173235623886977	2.2145899251217616	1.4296478512857431	1.2789665132034747	4.488386748127893	1.1926517386954107	0.0	3.754738949897139	3.185797764538452	1.960741473995806	1.0631344520626296	0.0	0.0	4.090504874654659	2.9922578320852624
3L_41277	0.0	0.0	0.4683935963850506	2.181767406140366	2.4884779914029482	2.241378537455677	1.1700820777475078	0.0	0.0	0.9179193741846007	0.5634621503597621	1.8162073696173788	3.5012571263712235	0.0	0.0	0.7657467980106204	1.1912358160295906	0.0	1.4603374182621764	2.487588642889175	3.0431435150829063	3.595636838521927	0.0	1.2935107926660008	1.8619650113686	1.4591685249177833	0.0	3.5558931283432065	1.9412763138548386	3.7941273954155554	1.8748589754514404	1.106181964278287	1.0023760321466002	0.8612541151798191	1.2050156728857224	2.6861314496030704	0.3715833422606232	1.329677517965439	3.733080977059284	0.8266269092188409	0.0	1.9518071489621167	1.3248458409379484	4.659393935158127	2.210575437102608	0.0	0.0	2.1263466685038304	3.1109008142160697
3L_41278	1.162268352653139	0.0	1.8652436101417027	0.9653627833339768	1.887552816087235	0.9917388156655063	1.5531724712604846	0.0	0.6601971744881325	1.218450508672626	0.7479423171926134	3.857347572089004	9.295170461807306	0.0	0.0	2.0329118260071426	0.7906260216370623	5.9309870348623415	0.9692293899427912	0.825509225684729	1.7312070263922512	1.1932163265403528	1.423436888366962	0.5723374432885135	1.4829486852794853	0.6456357284481951	0.0	0.0	1.5461156035790518	2.8779100617131834	4.355219139072724	0.7341755795582025	1.3305586749764489	0.5716163882418508	1.9994293628598399	3.056214481057328	2.466207409522865	1.7650202116876992	0.0	2.19453691979187	0.0	2.5908380195116005	5.275819862406618	2.3193380609174143	5.868656532474944	0.0	0.0	1.411261300674865	0.0
3L_41279	0.0	2.558142093025814	1.076628147064821	1.39303083390169	2.17901026956645	2.2897468570362203	2.241247725917995	0.0	1.5242767364046135	2.1098875872992364	1.295148387093432	1.3915504610707636	2.682609954146148	0.0	0.0	1.173407098397167	1.369060144318106	1.7116980181275665	1.67833247598516	1.9059525805668787	3.663959000964953	2.0661916905208497	3.697267719155544	1.6517804905299132	1.4266092701812214	1.1179927290224876	0.0	4.086706841719392	2.3798022140430404	1.245858299814554	0.7182442146685436	2.1188494884588813	3.0720210765222014	1.6496995072347573	2.308161699006436	3.2341148071947177	4.555224077593459	3.5657254119418895	1.4301149311864445	1.2666979287715487	0.0	1.4954449494562039	4.060306926721204	3.1237121659887093	1.693709275819031	0.0	0.0	1.6291744744853356	2.383524885310741
3L_41280	2.5802170117319885	0.0	1.3802702513941418	5.3577245529514625	2.095168415922777	2.2016441878795083	5.172026782823492	0.0	0.0	0.0	1.6604198903026994	2.1408123612218386	0.0	0.0	0.0	0.0	3.5103540525545633	3.291673908349265	4.303347251075568	1.8326171770841484	0.0	0.0	0.0	6.352899501449858	0.0	1.4333009120667022	0.0	0.0	1.144117240897203	1.5972284891256692	5.524866457071649	1.629857954619539	0.0	1.2689791697069293	0.8877401925348684	4.5231645959242215	1.0949881407309416	1.9591582124091904	0.0	0.0	0.0	2.8758093246391865	3.9040783564142445	3.4325954111348245	0.0	237.0005214011471	0.0	3.132977343561042	4.583627831421502
3L_41281	0.0	1.3497692029639852	1.1361366672430666	0.882016737149604	2.299450810665635	1.2081540734726819	0.4730256641966213	5.895791878546688	2.0106601986677046	2.226507507004036	1.3667351871759783	1.7621588372383166	0.0	0.0	0.0	1.857397329421737	1.9263096967588829	1.806308786319451	1.1807326859572806	0.502825097670004	4.217975111837853	1.4535976031919842	1.734056434866673	1.7430794342912392	2.408739702524862	1.5730501276805462	0.0	5.031356853441174	2.51134113810025	2.1912011441575894	3.410746930081431	4.919122471481611	4.052276309484985	1.0445300572228384	1.7050185833629012	1.2410451610749411	3.004378250380497	1.612634540083886	1.5091617436552955	2.673424370562283	0.0	0.7890513756084967	2.142366234937023	1.8836395778104433	3.5746515027566823	0.0	0.0	0.8596119574086345	1.8864521795691191
3L_41282	0.0	0.0	0.0	24.177949709864603	11.818654564364392	0.0	0.0	0.0	0.0	0.0	0.0	0.0	0.0	0.0	0.0	0.0	0.0	0.0	0.0	0.0	0.0	0.0	0.0	0.0	0.0	0.0	0.0	0.0	0.0	0.0	0.0	0.0	33.324446814182885	0.0	0.0	0.0	24.706914229947248	0.0	0.0	0.0	0.0	0.0	0.0	0.0	0.0	0.0	0.0	0.0	0.0
3L_41283	0.7669579189363828	0.0	1.6411165336336577	1.5925595617276087	1.5569485054851295	2.6177153888943425	0.0	0.0	1.7426042785291547	1.6080628270146515	1.9742094216676889	2.2272140098124686	0.0	0.0	0.0	0.6707391713352908	1.0434369770587337	0.9784352862901649	1.9187259659586033	3.2684233534295974	1.1423893072360842	0.0	2.3482446870963956	1.8883708458201856	1.9571370672790331	1.704169036526733	0.0	2.336030150362474	1.7004185580280584	2.3738449760538387	1.23168130656753	0.9689359145786098	3.5120375085605917	3.394785232684238	1.5832607122430253	0.6722451812625101	1.6274015361043097	1.164701960047811	1.634955345282132	4.344394644809534	0.0	1.70964281287532	0.0	2.5508089252804296	0.0	0.0	0.0	5.587580670695933	2.72492557547022
3L_41284	1.4783237818833785	0.0	0.7908196592706048	2.4557474312881866	1.5005217013851377	1.2614221778201613	3.4571711805469123	12.311480455524777	1.6794489526452494	0.0	1.4269952104332757	1.533211068949851	2.9557011336887267	0.0	0.0	1.9392908866515506	1.0056208169945091	0.0	1.8491876518645358	2.0999796091979945	1.8349782077988042	0.0	2.263139789618525	1.4559461276637626	3.458045545352016	3.284813355262747	0.0	4.502735862309939	2.2943089731472766	1.3726873649618805	1.5827237472820674	5.136008988576022	2.538565893047173	1.8176398310322013	2.0345070709801876	1.2957634495710892	2.823158481953807	3.9287182343487164	4.727104270465998	1.395648479692198	0.0	3.295364147624405	1.1184121053347362	0.9833450843070908	1.8661298184404977	0.0	57.71006463527239	0.0	1.9696267793608324
3L_41285	2.453677633378849	0.0	2.3626419061794897	1.4265916687046547	2.191658547567956	4.606075832757574	0.3278919661549912	0.0	1.9512494268204807	2.057827525758213	1.2631914690364139	0.8143289318854565	1.9623137641593202	0.0	0.0	0.4291702743792857	1.669099379011576	3.7562917887461493	2.0461509343236703	2.7883867178684176	2.4365135927002055	1.5114073469511136	1.803020058598152	1.4499215229975677	1.6696903715739388	1.3630087600573009	0.0	3.48763632921294	2.1760145531853317	2.126455767821408	2.3642618183537643	1.2399409788094087	1.1235828810912236	1.9307931336169186	1.688407017526087	0.8602677798531738	2.0825751458193085	1.8630768901147934	1.0461208531115558	0.0	0.0	1.0939093860160094	1.4850455908996407	1.3057014268868405	3.716815803900798	0.0	0.0	1.7875976475214956	3.0511858215753707
3L_41286	4.252389523983264	0.0	0.0	1.7659857025797516	1.7264966827092736	0.9071183390300365	1.4206474629225216	0.0	3.0193280473353346	2.228971548069777	2.052371597475747	0.8820544954436592	8.50205664750303	0.0	0.0	0.9297264410109026	1.4463311351992738	9.493615950142784	4.432647691388429	0.7550723495223866	2.6391519243640174	1.0914047077087223	1.9529724240293727	1.047005083837885	1.356415547126488	0.5905466241284122	0.0	2.158682133192414	1.414192725053216	1.9742635010009517	3.414521550411313	2.0145953403215615	2.4340565402125613	2.614215055787349	0.36576546445410746	0.9318139547712415	0.0	0.0	0.0	3.0109308834793835	0.0	1.1848869096537948	3.2171057372576874	0.0	2.6839556352869307	0.0	0.0	6.454224573969544	1.8885398867178231
3L_41287	2.509443034137459	1.9137950172432932	1.3424101739656193	1.4590142066297607	2.649008781667881	0.8565017044383919	2.0120643377692646	0.0	1.1403405741158654	1.5784472498713567	0.6459501830299844	1.4574637133177204	0.0	0.0	0.0	3.072469009760795	4.096880293937505	4.481939066117565	2.51118523757905	0.7129397858186296	0.49837778032504204	2.5762625232121255	3.9953285389390865	1.482874284883876	2.3480020850258514	2.5091752173782127	0.0	1.019114511783002	1.5578286005758626	1.2427338902852385	1.6119966943321122	1.9021821834007975	2.2982377113229577	0.987337397872288	2.7628478468608697	1.5396838105326691	1.0649531995666919	2.667587365391636	1.0698963270459094	0.47382047131869925	0.0	1.1187709629709188	0.7593983135282253	2.3369088038031522	1.267096296784363	0.0	0.0	3.0470414446389134	1.7831605450765156
3L_41288	1.376337550638039	1.312058049646702	2.2087883713476857	2.0005395741022722	1.1176032684978148	1.761599250263359	0.0	0.0	0.39089688710827536	0.0	0.0	2.5693889170950697	0.0	0.0	0.0	1.8055035720985422	2.340613249097471	1.7558423899683806	0.0	1.9551067412520338	1.0250323141437034	0.7064927959636088	1.2642065207772342	1.016627760322279	2.0487617591242118	0.7645503683106716	0.0	2.0960511235253234	1.5257355426106047	1.7039850032279864	3.3154541940164006	3.91228959706547	0.0	1.692244949071888	3.314764260713691	2.111150378508152	2.3363512274181795	1.0450528010315088	2.9339946557287346	1.9490487472684084	0.0	3.0680243901802973	4.16502148318081	2.746518958877058	0.0	0.0	0.0	1.6711905795655504	6.112488866101531
3L_41289	1.9280742505250026	0.0	2.0628214746110256	1.6014297564865911	1.565620354755482	1.2338885008995046	0.9662028055824106	0.0	2.7379846691476826	1.010637107148302	0.6203766623108988	2.3995918774134894	1.927457069266832	0.0	0.0	2.52928138520985	0.6557804274003032	1.8447842783056319	2.009805034842985	1.027071165179028	1.4359401950054649	2.969120258574745	1.4758274226445056	1.661527561917655	2.0500394540343128	2.409835599408851	0.0	0.9787672113767203	1.0686809392995853	2.6854500971013997	2.32226529651638	2.7403106269976867	1.6554369183622386	2.6076824696175356	1.4925741698663173	0.8449867926451843	1.4319075686481546	1.0979897673941617	2.055077093648322	2.730369959668795	0.0	1.6117173138087748	2.187999957990401	0.9618811316916267	4.867725048010981	0.0	0.0	1.1705629635283017	5.1376927341208045
3L_41290	2.150830771828311	1.0251899420665163	2.876432211553535	1.7864480054308018	2.1831267877079483	0.9176290301119966	1.7963854568944735	0.0	1.5271563524053782	2.8184980280378547	1.038076112778665	2.676824322696526	4.300284571331508	68.54127041244709	0.0	1.410748634924352	1.8288620399749007	2.057918045471757	0.4484008344739529	1.1457319479906438	2.4027583666048624	0.5520253534204319	1.9756013236528869	3.177409886669733	1.6008209009580112	3.883029994017147	0.0	2.183694571007742	2.3842980620544565	0.6657130327472561	0.8635213190460852	1.6982818821854304	0.6155649285575344	0.7933517126480096	2.2200213177547035	2.356526978816943	0.9127659329283618	3.2662506688158595	1.146253327716692	2.030545495894745	0.0	2.3972321557529677	1.6271910126985987	2.5036907083566935	0.0	0.0	0.0	1.9587027120197749	1.4328166596458651
3L_41291	3.4804883821297805	3.317938100546796	0.4654661364076441	1.0840656799259945	2.1196500033914396	2.2273699215965785	1.7441535971423787	0.0	0.9885017476710899	1.824364756191894	0.5599405119200136	2.165827288268724	0.0	0.0	0.0	1.5219217610461082	3.5513717765382173	2.2200909349246944	2.902420618796076	0.6180103034677794	3.024123868113638	2.6798730812108738	1.59846547314578	3.427803600564902	2.220393276057055	1.9333982955160627	0.0	5.300503194436591	2.7008006716505446	2.6931529279958633	2.328926383568586	0.5496341635007739	0.996111181945684	0.8558712769599452	1.7962264873952798	2.2880083954654724	1.846304731857471	1.321367033478155	1.8548746104763318	0.8214604910362231	0.0	3.879216708562207	3.9496966632962582	1.7363522711487704	0.0	0.0	0.0	2.1130570018256813	2.3185932630954147
3L_41292	2.474217111314409	0.7862210051521062	1.323566296443114	0.8562699510898604	1.506821380389021	1.0555983659337294	2.479775365415565	0.0	3.9820134793498636	3.0261195183195873	1.3268390752515455	2.052863984759538	0.0	0.0	0.0	1.0819070342529964	3.3661424694554127	0.5260743490356005	1.3755193660231242	1.757330006512372	1.637939594835167	1.2700493160149409	1.7676098127596178	1.8275733298568828	1.5784379760251055	1.8325578177718251	0.0	1.6746814127947334	2.0113772640679612	1.5316115041892764	2.2074563017469147	2.865317570960892	0.9441568962163857	1.6224630002382994	1.560662120836251	1.4457816519103566	1.5750061228363026	1.2524483408112328	0.0	4.282385148376859	0.0	2.757665966679122	1.2478972930611918	1.6457891456091374	3.1232740657376312	0.0	0.0	2.0028460442288494	1.098831063514633
3L_41293	0.946371896426599	0.0	2.025021879095765	1.7685954051105335	1.344815134411199	0.40375948531970884	2.529327712914222	7.881385153440716	0.5375626468789139	3.4724128948945756	1.5225218589224547	1.1778106133927744	3.7842758419209583	0.0	0.0	1.2414671377234396	0.321881881130502	0.6036600148162313	1.9729769242591915	2.0165017733956803	3.289131323971682	0.0	1.7385408426707463	1.3980697410313474	1.207484447449381	1.3142651336447302	0.0	0.48041603259757293	1.2589178329718593	2.34332561549278	2.0264103068496873	3.5867954278401317	3.250204654553081	2.327180655543519	1.4652239116923225	3.1106365063222023	2.008098540929657	1.4371599477463013	1.0087097039386583	0.8934460195103593	0.0	2.1095784671950524	2.8638754191281675	2.5180144260193984	4.778527780986692	0.0	0.0	0.5745566548484192	2.5217742598466457
3L_41294	3.7826926303123427	0.9015071035153729	1.5176450519611313	1.374558570333413	2.687644422492789	3.6311523825201166	1.895595167597151	0.0	0.8057486188931506	1.9827709104507294	1.5213977287844436	1.3730978279632393	5.672222671798389	0.0	0.0	3.308134719816703	2.251509572839744	2.412857247644086	1.1829121246126948	1.6791774341121	1.1738224447998258	1.456280705678679	2.3163429577383225	1.1641979151357464	1.6087905603248598	3.1519074398253593	0.0	1.9202452998155797	2.096647217887521	1.1707977288865654	1.2655713366113994	1.7920735868424522	1.0826016389722732	1.1627312091009296	1.6268245406612103	1.0361132722131494	2.407939071436088	4.667321240519414	2.015929877895127	3.5711454306122867	0.0	1.0540104465083375	2.146320691218286	1.887116467167004	3.5812497224531463	0.0	0.0	3.444794639715818	2.0999269561407576
3L_41295	0.0	6.76829945122628	1.8990192704879492	4.422795678633769	1.4412993371176088	0.0	4.743891528073876	0.0	2.0164558932536645	0.0	2.284457964374335	0.0	0.0	0.0	0.0	3.1045854105596886	0.0	0.0	2.96034032072327	5.042744826522013	0.0	3.644468935275689	2.1738185296291466	0.0	1.5098017841629645	7.887922092571076	0.0	0.0	0.0	2.1975172450165803	5.700963918979421	2.24240989100094	12.191870785676665	1.7459014962375823	4.8855236316442205	0.0	0.0	2.69547155388005	0.0	0.0	0.0	3.956629015384956	0.0	4.722672843922746	0.0	0.0	0.0	0.0	6.306299488685237
3L_41296	0.0	4.122218842002772	1.542125034418303	0.5985987999291259	0.29260679767726383	2.4598158335885394	1.4446286827557853	6.001950633956035	3.6843549271738127	1.5110651142890321	0.46378147284844706	1.793888008289198	2.8818584990185827	0.0	0.0	1.26056090043882	2.9414918158137837	0.0	1.8029891757544836	0.5118788919111925	0.35782694558561423	2.9595417327199387	1.7652795982223635	0.7097860257753117	1.2260555564393372	2.001717794142221	0.0	0.0	1.5978499841924703	1.784524469957196	2.314773556119486	3.1867152941210746	3.300192797263216	2.481121325060566	2.2316385798833998	0.94754342733659	1.529237320107021	2.1888951983792984	0.0	0.680390413462368	0.0	0.0	1.090470682041431	0.47938902827124885	7.278032296632218	0.0	0.0	0.8750900030068093	2.560559144179196
3L_41297	1.036933067214831	0.0	2.2188023082644173	0.8612611619446588	1.6840051840415586	1.7695857753617035	4.849891694990034	0.0	2.9450181601599823	3.261170160032142	2.0018598612684424	0.43017295017427165	0.0	0.0	0.0	2.7205337179321623	0.0	2.6457042229672525	0.8647108061180019	3.682444813409048	4.633557666169675	0.0	0.6349690135121406	2.5530920600062417	3.9690967888066533	1.1520248911106075	0.0	2.1055539459765393	1.379387463685326	3.8513482286365712	3.3304853982638845	3.9300266613008703	2.3741510036011126	1.0199502264289502	1.427053858725093	3.181082484196382	1.3201557150068965	1.5746861020724128	2.210472333728271	3.915770216338473	0.0	1.1557251851934036	3.137928264449532	1.3794853967675897	0.0	0.0	0.0	1.2590754155956132	2.7630904171603388
3L_41298	2.269991004933644	0.8655899766065653	0.9714534989253539	0.9427103601606077	2.580565437277919	3.486482905774313	2.4267631693308584	3.7808970178174772	3.094586500578146	1.9037749334428384	0.8764700484328584	1.6950753766118474	1.8154115002324636	0.0	0.0	0.397041831890662	1.2353181282348544	0.5791815284646871	0.7571889888820047	1.6122769862196429	2.4795230840217957	1.3982607314413749	4.448114138608797	0.8942518963617496	0.9654340063200013	1.765360133719473	0.0	0.9218702091557568	0.40262285437499756	3.372455219064152	1.4581793435189105	1.7206752204873228	3.11840846410899	2.009531879548659	1.7182108844879467	0.7958666189624216	1.156001941852062	2.068324407996432	3.8712256155127753	3.00025836510607	0.0	1.5180261045841048	1.3738724628697228	3.321874376676697	8.023326331261826	0.0	0.0	3.307549879505958	4.032526682825808
3L_41299	2.552654106791612	0.9733746978644937	2.1848410484440435	1.6961571862787665	0.6218360979337133	2.178125348500056	0.6822369512631753	4.2517006802721085	1.4499706757930528	1.070418096745244	2.2997556739571987	0.8471773406493309	2.041469596801589	0.0	0.0	3.5718571942918858	1.7364275267937714	0.0	1.7029508732732077	0.7252161724366799	2.027838162291944	3.6688738611815532	1.875750300120048	1.5084084721873612	1.085651474262591	0.8507938927972469	0.0	2.07332607945649	1.8110325203487612	1.2641330070184664	0.8198771452358797	3.224894326662704	0.5844529894069064	2.0086774867427284	2.1078167964332364	3.1323924461729677	1.2999492499812808	0.38764594094384647	0.0	1.4459381092219232	0.0	2.8450887849786595	3.862373437747192	0.6791854121840428	1.2889149192417466	0.0	0.0	2.479607706224013	4.081197325346522
3L_41300	1.6088005249837873	2.0448856489720666	0.8606173414738554	1.558953381058093	1.3063661049205324	2.2879253367597303	2.5082005617365977	0.0	1.8276769878226147	1.6865673177322482	2.415687085422802	0.6674128639113135	0.0	0.0	0.0	2.813936734541791	2.5535459432709335	1.3682690739445447	1.341597874372328	1.523549098483623	2.39631989166504	1.6516384087851308	0.9851537332400722	1.5844478207267008	1.8246072139541034	1.1915769096464763	0.0	2.722303879239471	1.4267454322091062	1.9917875280572321	1.4353456860714113	2.371223589311662	0.6139154495997516	1.5824516659919268	2.2140725083284645	0.9400849545372566	2.048220154718454	5.700622137396964	0.0	3.543932716311021	0.0	2.3908084889480694	0.0	3.2104051370762736	4.06166858490248	0.0	0.0	3.906908273347098	3.334280268929709
3L_41301	1.7416640258685874	3.320645148221977	1.3975377062660839	2.1699003003142017	1.5910345415720355	0.7430623979218031	1.4546471846351088	0.0	1.2366353112012547	1.825853223493655	1.6811920727758909	1.6256957616594179	3.4822130299536482	0.0	0.0	2.284745205595463	0.5923782131112609	2.7773778353694847	1.089295744884032	1.8555435818015462	1.080925427819475	2.2350496189955615	1.8663979053682935	1.2864751070926204	2.592572332119923	0.241871965171985	0.0	0.8841379637170999	0.7722869164826918	1.3476751121872148	1.1654132569394067	2.200330401613106	2.9907716749198676	1.49899674289422	2.6965379957633795	1.5265834276698285	1.108686659761027	1.3224451137339164	6.497357895821363	0.41106535314295634	0.0	0.9705954234096356	1.3176397172450578	4.054794171407155	1.099275819075909	0.0	0.0	3.1721715121234055	1.160242481396672
3L_41302	0.0	3.7328071568365053	0.0	1.6261537560899457	1.9872393795170944	1.6705841865842064	2.616319265253828	0.0	2.224204482683956	2.0524800681094986	0.6299544738201315	0.8122128218515139	3.914429015939946	0.0	0.0	0.0	3.3295241357537555	0.0	0.8163335277567685	3.4764260421299733	0.9720728335291249	0.0	0.0	3.856410042824469	0.41633788117242243	2.7189337081546587	0.0	1.9877562168069558	1.7362879803771678	4.847839938868739	2.09610494442859	3.091797189976839	0.0	5.29588341353387	1.3472156269468318	3.0031130269637503	2.9080287308253414	0.743294204096547	6.260414460305319	0.0	0.0	3.2732002799240876	5.924746243118407	3.906925318145812	2.4714382065069507	0.0	0.0	1.1886349383550148	1.7390040167514778
3L_41303	0.0	2.4255089809321033	1.3610769821057849	1.0566446039273367	3.0990512564483508	1.0855146750728923	0.0	0.0	0.0	1.333663548427924	4.093327540456198	1.5832825627391547	5.087047004823029	0.0	0.0	3.3377068418651237	3.4615410244101814	1.6229508622413342	1.0608768253048828	0.0	3.1581746508480015	3.9181298922749366	0.7790164138758404	1.2529119239251927	0.5410572941259412	2.8267404558995275	0.0	1.2916071881556521	3.3846233514980426	0.7875091597159138	0.6810050926922842	5.62517920213744	2.91274465598738	1.2513334522100112	3.063885201648948	2.230133994255844	2.159523691135636	1.9319152495826821	5.4238685471218915	2.402045774345094	0.0	0.0	3.849790417409676	2.538647738509128	3.211789580248008	0.0	0.0	3.0894119057284493	4.51989045593491
3L_41304	0.0	0.0	0.0	0.0	0.0	14.610911428654918	0.0	0.0	19.452868617270646	0.0	0.0	0.0	0.0	0.0	0.0	0.0	0.0	0.0	0.0	0.0	0.0	0.0	0.0	0.0	0.0	0.0	0.0	0.0	0.0	0.0	0.0	0.0	0.0	0.0	5.891366732276854	0.0	0.0	0.0	0.0	0.0	0.0	0.0	0.0	0.0	0.0	0.0	0.0	0.0	0.0
3L_41305	1.4059492037582428	0.0	1.1281550265511286	1.7516407034589065	1.4270603754995426	3.5989994781450756	1.8788101683085119	0.0	0.3993069628353031	1.4739104945743513	1.3571335349279805	2.6246688542795518	0.0	0.0	0.0	1.8443486544400698	1.9127768953766031	0.0	4.103532115268217	0.0	1.0470856987290125	2.1650785815271165	1.7218742601321537	2.0770006449087	1.1959088556004338	1.9524988275244541	0.0	0.7137157612706424	0.6234245865876745	2.1758074149340896	1.5052380402252288	2.220256555085453	2.414284840544534	2.4201146097133024	2.4186291524385766	2.772734652682636	1.4916358755731052	3.7363792296813694	1.4985595096713284	0.0	0.0	3.917540474069408	5.318288957530272	0.0	1.7747693465388006	0.0	0.0	3.4142918843989056	3.121998978481934
3L_41306	0.0	3.8061135317993173	0.0	3.3161776410038732	2.431518707132325	0.0	0.0	0.0	2.2678843088713285	2.0927875008685066	2.5693030970893393	0.828163385372912	0.0	0.0	0.0	0.0	1.3579642703304904	0.0	0.0	2.835758000949412	0.0	4.09889149578388	2.4448682216028557	0.9830359452991614	0.849028185358475	1.1089316906949984	0.0	0.0	0.8851929525894195	2.47152188903361	3.2059036501991507	0.0	6.856027087705955	1.9635949496337894	2.0605091875357324	0.8748826782328489	1.6943644422033652	0.0	4.255572672414527	1.8846475106067961	0.0	0.0	3.0205494016895744	2.6557673972682774	0.0	0.0	0.0	4.847911325884356	5.319465840518158
3L_41307	4.562948787402063	0.0	1.8306897563022408	1.4212189890016598	3.7051713632492573	1.9467334785596506	3.0487995428020205	0.0	0.647966945391808	2.391757143849722	1.4681731983367654	0.4732362202130926	4.5614881763945725	0.0	0.0	0.9976259495279084	1.551959166091989	0.0	1.9025486065496187	3.2408662867993274	0.5663787385952561	5.855559279691257	2.0956013328024476	1.6852044776557051	1.9406358522479428	2.534701007302854	0.0	2.316334373058622	2.529122721684056	2.11844733345738	1.2212966286472955	0.0	3.9177297644034024	1.122054256933594	1.5699117619319867	0.9998659179803988	2.904624758062911	1.732323007908661	2.431755812808301	3.2308243038973647	0.0	3.814263667841714	3.4520564590737997	1.5175813698675873	0.0	0.0	0.0	1.3851175216812446	4.052926354680501
3L_41308	0.0	0.0	0.0	0.0	0.0	0.0	0.0	0.0	0.0	22.99199418762387	0.0	0.0	0.0	0.0	0.0	0.0	0.0	0.0	0.0	0.0	10.889213145458108	0.0	0.0	0.0	0.0	0.0	0.0	0.0	0.0	0.0	0.0	0.0	0.0	0.0	0.0	0.0	0.0	0.0	0.0	0.0	0.0	24.444379259433084	0.0	0.0	0.0	0.0	0.0	0.0	19.480418283541386
3L_41309	2.1061495142903297	1.338523592415283	1.8777848958343897	2.0408924881161745	1.710219691401118	0.5990441651301184	3.283592535437234	5.846671051669956	0.3987816741317267	1.4719715638645408	2.2589137073729995	2.038723633187252	0.0	0.0	0.0	1.2279482746436479	0.9551303177417702	0.8956297566896378	4.098133914721932	1.9945432289071943	1.0457082564592526	0.0	0.8598045664220523	2.4199797399296172	1.7915034544814652	1.94993031339046	17.128919096689323	0.7127768674825206	3.113022354644659	0.8691780552532145	1.8790723726227574	2.2173358053966763	0.8037029488182673	2.762206796064546	3.3816264207631668	1.2307053855606138	1.787608352528523	1.5991988653364209	0.0	0.662787679678426	0.0	1.5649547782842494	4.249034194527584	0.9339730114488747	3.544869271424791	0.0	0.0	1.7049001900281753	3.7414703828945957
3L_41310	0.7975216218080692	6.082197863019781	1.279886960383659	1.9872287432765428	0.9713962655641967	1.361016407052787	0.5328754867151476	0.0	0.0	4.1803625795679755	2.052882773465156	1.6542640973077842	6.37813066557388	0.0	0.0	1.3949370063884627	1.6275277880025705	2.034852961525	1.9951882709532178	0.0	2.3758283226454058	1.6375148092745562	0.976729421532	2.356348178719584	3.0526951142801857	1.3290608457345785	0.0	0.8097074203207413	2.1218174285729945	1.9747552229190088	2.5615289937332193	5.541517045706433	2.738995628562977	3.137839401457134	1.9207469620299882	2.0971035853830484	1.0153526395868733	1.211115985852954	0.0	2.2587606029987306	0.0	3.555546074099358	3.620145385038663	1.5914760542534188	2.0134680880409053	0.0	62.266500622665006	2.905124445847512	3.5418942333711607
3L_41311	2.12126486357032	4.044389602521434	0.5673783974760286	0.8809455011875146	3.0143637014112565	0.9050150504002882	1.417353480729591	8.832946891906813	1.807396372025312	3.335705019602271	2.04761286902847	2.2000233026468217	4.241171683053847	0.0	0.0	0.9275707321380718	2.164466402394939	0.0	1.7689479756822721	0.0	0.5266065317114554	0.0	3.247406945553975	2.611443617522118	0.9021803307817117	0.5891773540492805	0.0	0.0	1.8812182788385943	3.2828097962983693	2.8388370624486243	1.3399494678256694	2.428412818522767	1.0432614439260015	1.8245869144348654	0.4648267028438191	0.45010940134054284	2.4160139201058026	4.521986463433522	1.001316530974926	0.0	7.092837439967997	4.814469599513161	3.52753470124074	2.6777324854204165	0.0	0.0	2.575703798184335	3.768322052861268
3L_41312	0.0	3.443319856179417	1.4491669898309054	1.1250315008820246	1.833124650423129	0.7705133776532629	0.6033545062496667	0.0	0.5129281488197421	2.8399586729213917	1.743300409361802	2.9968958153144976	3.610856545724638	0.0	0.0	0.0	3.071312309094905	0.0	0.7530250900429751	0.6413643307279833	4.035089135118994	0.0	3.3177399555422844	1.3340014012350718	0.7680999488522245	3.009689394035157	0.0	1.8336014058588699	1.2012263079132224	1.6769547842681518	0.48338686359460786	3.992830245848826	0.0	1.7764276927313023	0.6213680648255905	2.3744700776404226	3.065719757805074	2.0569503736038963	0.0	0.85250270925361	0.0	1.006452163529958	8.197903959915529	4.805246367984566	13.678636841766897	0.0	0.0	2.192907435622817	1.604140479073346
3L_41313	4.985027469993874	0.0	0.8889026372496783	1.3801631904956442	0.3373253767722063	1.4178725672851427	3.3308174558816575	0.0	2.831618913930678	3.4839970434801084	2.138641498563207	0.6893482460498966	0.0	0.0	0.0	2.179815288265313	2.825862337324996	1.059929247602864	2.07853682093336	0.5901084371461931	2.475078026834796	2.5588824439169735	0.5087660388493747	2.863914788224957	2.1201471862713968	2.307636782401113	0.0	1.6870655384472113	1.8420465697371937	1.5429376401180246	0.8895121008336684	1.0496386723834188	0.0	1.6344609752011408	3.144406167175269	2.184709625146066	1.762947953615852	1.8925651335753546	0.0	6.274986210717801	0.0	0.9260195567922237	7.542752320150614	3.8685724359792713	0.0	0.0	0.0	3.0264853788473696	1.4759424335220768
3L_41314	1.1401279371762145	2.173760407693112	1.8297119978424035	2.840919851969136	3.0088438716469796	1.4592703064759498	1.904482000321629	0.0	1.942862612477983	2.3904797232637245	0.733694528704166	2.128425606416834	0.0	0.0	0.0	1.4956396868389739	0.7755651378351813	1.4545014492652442	2.376915585982188	2.0244596018884	1.6982287191421228	0.0	1.745401739118293	1.40358701821244	1.4546995292665057	2.2166788362334775	13.908670108598898	1.1575486176207144	2.527771935113813	3.8817457904672446	2.1361275998122404	1.8004750949642583	3.2630311105217356	3.0840011831349994	1.176804962366856	2.748162715816341	1.9353822790060158	1.7313977864339012	0.0	2.152732495647713	0.0	0.6353710827625477	2.587659555088167	3.4127343908638825	2.878431324010766	0.0	0.0	2.076566610304034	1.0126904288399652
3L_41315	2.867934896157096	1.3669964408880664	1.5341830559607077	2.3820640108240987	1.4554993305867476	0.0	2.3953146878205525	0.0	0.4072644907556662	3.0065661902311556	0.46139298787856026	2.9744157414647354	0.0	0.0	0.0	1.2540689835758345	2.438619222581848	0.9146814420648092	0.5979012470426309	3.0554562249369837	2.49188890162521	1.4721500132640715	2.195235460955542	2.1183918355483944	2.4394826857411447	4.7793813664346905	0.0	1.455877873975717	1.589621020995778	0.887667064489456	4.605704840948891	0.9058010397146654	2.4623975478460256	3.1735844931609254	2.2201455912274843	1.2568847432919745	2.1299063991333838	1.6332167543214098	1.5284233243512988	0.6768863875981418	0.0	2.397366349223397	2.169709467223501	2.8615209842487572	3.6202751336696086	0.0	0.0	3.4823330795873293	3.1842152590652057
3L_41316	2.541308977428094	2.4226214702405175	2.039184978547774	0.527693346842283	1.547680954857242	2.1684447913956113	0.8490059837941738	0.0	3.6088159041960424	1.3320758537274147	0.0	1.0542651350302785	0.0	0.0	0.0	3.333733381339094	1.7287100711191323	1.621018777881523	3.1788416301099884	0.9024912368100906	0.0	0.0	3.112356053532524	0.625710181055498	2.7020658914980036	2.1175314665175926	0.0	3.870208681652115	1.6902970189921775	0.0	4.761360606406887	2.407921097241486	5.81855420565098	2.499687539057618	1.7487072681520186	1.1137395364170553	1.6177146221989274	0.0	5.41741156075627	4.798372392084604	0.0	2.83244394593431	0.0	0.8452085129401423	3.207966021223903	0.0	0.0	0.0	0.0
3L_41317	1.3325215611982513	0.0	4.276942277103945	1.1067725626654625	2.705060345568213	3.41103675050995	4.4517167689582156	11.097239561659038	0.0	0.0	0.8575035721455057	1.1055963962864344	0.0	0.0	0.0	1.165349995973716	1.8128794753309254	1.6999447857933574	2.222411127168032	0.0	1.9848003985479201	4.104008713631301	0.8159734971808116	0.6561754707698106	1.1334508608530953	1.4804214996877052	0.0	0.0	2.3634614997144054	0.8248691448210385	1.4266249007960712	4.20860116871171	1.5254636494216054	0.6553487930113605	0.0	1.167966555044103	2.827466256028088	1.011783329837622	0.0	1.2580002526064507	0.0	0.0	2.016213583150261	0.8863609873529583	6.728318246761745	0.0	0.0	4.853963649637021	1.1835793047844538
3L_41318	1.0741527378595765	0.0	0.0	0.44608763302333215	1.7444508582087663	2.749654918307752	0.7177105263875605	0.0	0.0	0.0	0.6912382032424187	1.3368407280826744	0.0	0.0	0.0	0.0	3.653429536414134	5.4813382358422515	3.582994926927058	2.2887734821483674	2.1332775836791464	2.205508875960196	1.3155211766021404	3.1736792813012844	0.9136807845119046	1.790063500712624	0.0	2.1811306894248754	1.905198921104903	0.66493141731129	2.300019883671894	2.0355455099122923	1.2296843842871914	1.584840472599429	2.2174147848422106	1.4122561045476245	3.1909298820965084	1.6312078776248276	2.289815017293828	1.0140807135234153	0.0	1.1972087795629758	0.0	3.5725015978013395	5.423733226088048	0.0	0.0	2.6085373252997344	2.8622687716172845
3L_41319	2.4089142836632673	1.1482050225702662	0.32215824374273655	1.2505052041024576	1.7115599049389847	2.0554752207323452	1.2071629184660435	0.0	2.394565076171457	1.2626786350923773	1.1626374368247039	1.7488468104132133	4.816286368681424	0.0	0.0	1.0533519053318936	2.8676364166392223	5.377989701303378	2.5110278063686193	0.8554741082420267	0.8970237648506022	3.709585457534706	1.8438821833040158	2.3724501128604176	1.5367777423152085	3.0108214946159486	0.0	2.445721491508577	1.0681583569331796	2.9823743539664553	3.223791270089297	2.282475518167592	1.378856178130569	1.4809132495827528	3.9368113597479146	3.6950094832418388	1.7890092116851026	1.371816066353097	2.567590207467708	1.137097839764266	0.0	2.684881979971586	2.733662539200721	0.40058782257084047	0.0	0.0	0.0	3.6562205034410886	1.6047438796673175
3L_41320	1.6387151031521998	0.0	1.1688265997817333	0.6805461791415318	1.3306571157421527	0.4660935580277158	1.0949309514643388	13.647219379051517	1.2411076190479737	0.0	2.1090901574878713	1.133038272038682	0.0	0.0	0.0	0.0	2.229452087625493	1.3937111293966011	1.8220586620896555	0.3879696207371935	1.6272519132414371	3.9254822342768176	1.0034720131655528	3.49680408245959	1.858534574295454	2.124033610222355	0.0	0.0	2.4221246945640207	2.0288234953991355	2.3392559785827083	1.0351349650372814	1.8759923999795893	1.0745842030749229	1.3155576684664625	1.9151304208604434	1.390870299536437	2.4885520384849595	1.1644385135709487	2.0627598819606288	0.0	2.4352639862690073	0.8265031116189147	2.543411492368494	0.0	0.0	0.0	0.6632591066801866	0.4851827139878953
3L_41321	2.8662234625326555	0.9107871259146808	0.7666337678562422	2.3806425195450753	3.1032122979682724	2.8533019633163197	0.6383694104613808	3.9783181659953253	2.4421287395842532	1.5023860143486878	2.459294147534716	2.1799365614679487	1.910203984952941	0.0	0.0	2.0888677012716985	0.9748655928435507	2.4376949546539985	1.1950889016674877	2.7143403452321984	2.6089924379540093	0.9808476740619638	1.462616972792399	1.17618205002227	1.4221823758324568	0.796088213579641	0.0	1.4550090821666908	1.4827609237168438	1.4785622519804233	0.767159399510583	1.8105210100100086	0.5468729150470114	1.1747002458647615	0.986142544176433	1.465490483544447	2.027271792700431	1.8136023732655568	5.0917041373660314	0.0	0.0	2.129720645607776	0.7228048993450809	3.177570420124062	1.2060382475733606	0.0	0.0	1.7401275026223721	1.6972347124553437
3L_41322	2.291433599226705	0.0	2.451574899069887	0.1903230619783245	1.4885381446458659	1.9552314563893445	1.2248433256970477	0.0	2.0825455454012367	2.40219776112286	0.5898328564092314	2.661691281227152	0.0	58.417527594979596	0.0	1.2023770031450576	1.5587338554530605	3.507915259992648	2.293024447653405	0.9765040432638163	1.1377022464841018	0.4704896206696253	2.245065766395294	1.805398203818354	1.169464327449544	2.545765610240128	0.0	1.3958674506602733	1.2192782275254863	1.418463256766105	1.471953472139527	1.4474407626183252	2.0985768710806454	0.9015618431981104	1.2614118550860416	1.8076150483711761	2.333843336448431	2.0878620365820573	2.9308452411133112	2.5959421271045953	0.0	4.086308140119915	0.6934251095334303	2.4387295864996807	2.3140330251851253	0.0	0.0	4.451724497906688	3.256494712348123
3L_41323	1.1923475373522243	1.136660976541818	0.9567578003985088	0.4951730530785899	0.4841005407112579	0.0	0.7966840734169868	14.894805436603985	3.047773029497905	2.4999673441765666	2.301896574789406	1.2366170826085932	0.0	0.0	0.0	2.0855230238874243	0.40554360260847266	1.5211198362544918	1.4914691692193578	0.42343658848658133	1.7760101871944338	0.6120482181379021	1.460275042804312	0.8807240679165081	1.2677724905185197	1.3246892063859823	0.0	1.8158491673363115	1.057419099574328	0.7380973952727445	0.638275858613472	2.2595275237566725	0.0	2.6388434828629106	1.846056639438083	0.7838271174188175	1.7710225243957718	1.810698448407973	0.0	1.1256654652814377	0.0	2.6578881935410394	4.510297188894133	0.7931206302771026	3.010267873202099	0.0	0.0	2.171676531386662	3.1772195897192796
3L_41324	4.735358343033715	1.8056805989370317	1.7732043291719775	1.7699031508995826	2.1148435407987156	2.4243482139826713	1.5819987275667835	0.0	1.6138804043609631	1.985703135991177	1.5236476514830302	1.7680222761377342	1.8935370173232124	0.0	0.0	3.7271553331741423	0.9663596670852294	0.0	0.3948871590198742	1.6816606897082433	0.7053350129711109	0.48614477663689315	2.6097395479931103	0.9327356736231025	1.6111697241230332	1.3152369357252127	11.553534457261165	1.4423137944045148	1.8897730647117508	2.0519260403778006	0.7604657578999465	0.5982412663954001	1.626303970523566	1.86312114712369	1.466307336649208	1.8677619554820182	2.2105417197749313	0.719111310736411	2.018911140654511	3.129373299185612	0.0	2.1111383447957586	1.432996521830842	2.204891772887328	0.0	0.0	0.0	0.5749814970954235	2.1030324381817818
3L_41325	1.8930235362455798	1.8046130963659786	1.0126605864499736	0.7861585776190088	1.345013895146406	0.4038191600884526	1.2648507710087604	0.0	3.2258525847735244	1.9845292056713482	1.8272962611873929	2.159638600579317	0.0	0.0	0.0	1.2416506238508007	1.2877178182737847	2.4149969377838834	1.9732685259328921	2.3529331092713566	2.5846994253038313	4.372716348886794	2.6081966928065934	2.330460621134873	1.8114943665141805	2.891810634144628	0.0	2.402435185181626	0.41970129942460216	1.4647949711830885	0.7600161771976703	1.1957751827861947	2.1671233517943347	1.629267225427741	1.4654404685814284	2.488877001274886	1.004197666750738	2.5154016244751167	4.035435156105765	0.4467890344388562	0.0	2.1098902582779964	5.7285973873013045	4.092378197445916	1.1948085092350333	0.0	0.0	3.447849438391298	2.9425048013271202
3L_41326	1.5604528808768996	1.9834327826530553	0.5565027231904256	1.9441333831031478	1.267107214503005	3.1068361046311384	0.6950926183110195	4.331817197314273	1.7727516722366525	1.0905884182563628	1.004181814749342	2.157852615559049	0.0	33.15166222434392	0.0	3.18426775215625	2.8306363737623217	1.9907248149422212	0.4337600664867429	1.477763428694885	1.807793345461044	3.2040068027472435	0.31851597039075535	1.280693353037569	1.9909959200511607	1.7336514930553386	0.0	2.11239460207133	1.1532240870316999	1.6099419712515883	1.3922107036277447	0.6571324631848109	1.1909321473554637	3.069791714632162	1.073767620795099	2.5075422311144226	3.3111117998223656	3.5545545929821714	0.0	1.4731845063417646	0.0	2.3189599557356924	0.7870307407911107	1.0379753667685958	2.6264049296569967	0.0	0.0	0.6315829894995537	1.848044879400287
3L_41327	1.8670841466818646	0.0	0.7490883594665293	1.3569257490230135	2.0846314902158767	0.7965715560228775	3.118797491488802	0.0	1.5908249700129493	1.46800196125062	0.9011287538771064	1.5491242800444909	0.0	0.0	0.0	2.857485755433509	1.2700727053120155	1.7864288572571885	1.9462295694550946	0.6630547862278217	1.158764664166825	0.9583997025127323	1.1433144686446006	1.608969036999852	2.779267774112233	3.3707643752729024	0.0	1.4217093116273074	0.4139502903654312	2.0226128112295463	1.749071243169877	0.8845424438846273	2.137428075545258	0.6886894240260784	1.445360088982791	3.068466069720459	1.5847000380724183	1.4176765840232102	2.9851043293963127	1.3220005570029012	0.0	3.6417136447726848	2.1187877144213165	2.1733933189889374	0.0	0.0	0.0	3.4006048542500755	2.072989117636328
3L_41328	0.0	1.69207486280657	1.8990192704879492	1.4742652262112563	0.7206496685588044	1.514545696872766	0.0	0.0	2.5205698665670813	0.9303855741111654	0.5711144910935837	1.472698525652052	0.0	0.0	0.0	0.0	0.6037069538830673	0.0	0.0	1.2606862066305033	2.643833346846259	5.466703402913534	1.0869092648145733	0.8740519158868375	1.5098017841629645	1.4789853923570768	0.0	0.9010463671252152	1.5741125232299655	1.6481379337624351	2.3754016329080923	1.681807418250705	2.031978464279444	1.3094261221781869	2.1374165888443466	0.38894451659797386	1.1298893702719779	2.021603665410038	0.0	0.8378532724537974	0.0	0.0	4.028515443716805	2.361336421961373	2.2405971101674713	0.0	0.0	4.310448872903828	0.0
3L_41329	0.0	0.0	0.0	0.0	0.0	0.0	0.0	0.0	0.0	0.0	0.0	0.0	0.0	0.0	0.0	0.0	0.0	0.0	0.0	0.0	0.0	0.0	0.0	0.0	0.0	0.0	0.0	0.0	0.0	0.0	0.0	0.0	0.0	0.0	0.0	0.0	0.0	0.0	0.0	0.0	0.0	0.0	0.0	0.0	0.0	0.0	0.0	0.0	0.0
3L_41330	1.9604383540159578	2.4918392265331044	2.097447406506282	1.628310898827616	1.8572171458286904	2.230400356864057	2.619789892850593	0.0	1.8559624650151076	1.3701351638339123	1.2615802554279492	2.1687739920622873	5.226162167812068	0.0	0.0	2.857485755433509	0.889050893718411	1.6673336001067094	0.5449442794474265	2.320691751797376	1.297816423866844	0.0	2.801120448179272	1.608969036999852	1.9454874418785626	0.7260107885203174	0.0	1.3269286908521536	2.8976520325580184	0.4045225622459093	1.049442745901926	2.476718842876956	2.2442994793225206	2.249718785151856	1.5738365413368167	1.1455606660289712	2.2185800533013857	1.9847472176324943	0.0	1.8508007798040618	0.0	0.7283427289545369	0.0	2.1733933189889374	1.6498110966294361	0.0	0.0	2.3804233979750533	1.7413108588145154
3L_41331	0.4459057668234783	0.8501609949876209	2.1468094189975173	0.37036268877386247	1.6293647150425776	1.9024094396034468	2.085568243159619	3.713503226105928	2.026284044801343	0.9349202482643323	2.008643306929334	2.0348300754100626	3.5661042504218257	0.0	0.0	1.5598585379890486	2.1232729184334698	3.982004072111135	1.4873844697353518	1.9002461357148823	2.878112595749825	0.9155579946020532	1.6383102468114388	2.1957800532792855	0.9482253232941052	0.9907959514690309	21.75880796546442	1.8108760855523056	2.174953969570773	1.3801424279382786	1.4321875657761978	1.690004502171994	1.5314117043142117	0.8772054864817153	1.0739171497772457	1.758780997489125	1.703094630806836	1.0157284535300677	2.851666299910695	2.9467793133398006	0.0	0.9939783795786745	2.0240751595780857	1.4830284449304822	2.2515177199510474	0.0	0.0	1.624296706597655	1.9803238193824273
3L_41332	0.0	0.0	3.309981414454358	3.8544557508479804	3.7682666726958938	1.3199229165016761	1.0335725020102984	0.0	2.6360046604562393	0.0	1.9908995979378261	1.9251798117944217	0.0	0.0	0.0	0.0	0.0	0.0	0.0	4.394739935770875	1.5360629171370859	1.588072937013851	3.788955195604812	2.2852024003766016	2.6315772160676207	0.8592881313404722	0.0	3.141038930036499	1.3718352617907525	1.9151309710192805	4.140313570788598	0.9771274017791536	0.0	1.5215489368176804	2.1288610220981097	1.3558568269425022	0.6564639046604342	2.349096948405609	0.0	2.920748412573238	0.0	0.0	2.340560985657042	1.0289494940140864	0.0	0.0	0.0	1.8782728905117165	0.0
3L_41333	1.633281974781636	1.5570023221132632	1.3105702999082862	2.374014444860462	1.9893680215456515	0.0	2.728251822444935	0.0	1.3916168444642734	2.5683482413107	1.0510487548409335	1.0163535349182486	3.2655183144961906	0.0	0.0	1.4283784954475076	1.6665452866182913	3.125453190712653	2.04301986938974	0.0	0.8109283954281479	0.8383858657532954	0.0	1.6085586903951594	2.083919218538629	0.45364101807568924	0.0	0.0	1.810570640083434	1.5165727276242962	1.3114688739911853	2.0634059899850525	0.0	0.4016330399403977	3.6526173236840176	3.578964080299642	2.4259530677198904	2.4803012921191585	3.481733520302423	0.0	0.0	0.9101962182803444	1.2356442847003513	1.0864195116598616	2.0617379172364796	0.0	0.0	0.9915901258248542	1.4507223001260097
3L_41334	3.884803532374156	0.0	1.0390751483045984	2.41999496641047	1.1829408572157263	1.6574100316399576	1.2978435421057433	0.0	0.0	2.036294298691589	1.2499733599427663	2.4174232395598745	0.0	0.0	0.0	3.397435293084427	0.0	1.2389952442406544	0.0	1.3796044384358073	0.0	0.0	2.378870868942057	1.434749459745091	1.652218634291773	1.61849538842109	0.0	0.9860404284463986	1.722595688144894	3.0060063011904083	2.079575151114928	4.294381574698191	1.111825644391907	0.9552946009137393	1.6707394281707184	1.2768988315609553	1.2364697749291162	3.6871630900815977	0.0	3.667545777389507	0.0	1.0824626544971885	1.469505987355195	5.168153964474755	4.9038971025078775	0.0	0.0	1.1792614144250086	2.587935458960002
3L_41335	1.668313291885758	1.0602650408138423	2.6773599232061773	1.6166222018579144	1.1289093453283112	1.4235361777484212	2.600983944794933	0.0	0.6317621450902415	1.1659712231306303	1.789320149240752	0.9228024106551934	0.0	0.0	0.0	0.48633831891713075	3.4045800983832857	2.8377681974723425	2.318710463088216	0.3949770609172331	2.7610717597028205	1.1418238901072149	1.3621287347867248	1.9169030208091322	1.4190773282198617	1.5445696699155762	0.0	0.5646014749197249	1.4795236150956188	1.7212231286948205	0.8930652057866338	1.7563856562025424	3.1831270836749885	1.0939931570728025	1.9133129193049176	2.193436322155159	0.7079959791492352	2.9557498074329	2.370940801164606	1.5750128206043594	0.0	0.6198123257862506	0.8414312678551715	2.219442986393705	0.0	0.0	43.417853421326846	2.7009551117466155	0.0
3L_41336	0.0	3.1068733358809695	0.8717126625853079	1.353473011748146	2.6464162892215435	2.78090629736231	1.0888015670032152	0.0	0.9256199571067713	1.7083110185206538	2.0972835459192365	2.028052015478093	0.0	0.0	0.0	0.0	3.325457541389476	2.0788637762144724	1.3588941319554146	2.3147866837266444	1.618142614999373	0.0	0.9978546125829467	0.8024374841017072	0.6930489614834574	2.7156128730912634	0.0	6.617761409847891	2.89027887216983	2.017466213745502	1.7446206802101571	4.117361265512159	1.8654906613537494	2.4042796177195407	0.5606542386441586	4.999075171093348	1.3830842571471742	3.711931819236344	0.0	0.0	0.0	3.6324471978394204	0.0	4.335726112181494	0.0	0.0	0.0	0.0	0.0
3L_41337	0.0	3.027776213426734	0.8495199447744073	1.9785229139333738	1.2895209146107618	0.4516846482325128	2.1221640725686735	0.0	1.5034247112868286	2.2197593991688445	0.34064822017947594	1.0980112995025217	0.0	0.0	0.0	0.46294198054634467	1.4403535722334975	0.6753128319162568	1.7657311749329738	3.0078068001473675	2.1025956280203455	2.7172350633316844	3.8898019118376395	0.7820084259843881	1.8010794634683336	3.234582699722691	0.0	0.5374401211089066	1.877797316519661	0.32768400644816587	2.2669397497853914	1.671890991637335	3.635995188851166	1.3017053641976353	1.8212689352550366	1.1599535591713421	1.347872655956785	4.01936740221492	1.1284408276662095	2.9984869634782285	0.0	1.1799898733269072	3.2038097142073583	1.4084479765972282	0.0	0.0	0.0	1.9282649446318003	2.3509183909712696
3L_41338	1.8009276217994366	0.8584091823686876	3.1310320536757166	0.9348897877127061	0.9139848158605759	3.8417328981418306	0.30082889189557344	3.7495313085864272	2.301685734172279	0.9439907624839947	3.476795979525844	1.307454793443062	0.0	0.0	0.0	3.5437323344943126	0.9188025968546568	1.723130196960674	0.7509074716795248	2.2384625164974685	1.117706073704221	0.9244406579355096	0.2757008315137079	0.8868333274802335	3.6382147043004616	1.0004085668587053	0.0	2.2855563080622723	2.7949793227429702	0.8361194692090644	1.2050687699005056	2.8440012959545107	2.0616924350731822	0.8857160571464001	1.7039568853056086	1.3812124172101277	2.101755217817504	2.393026911023431	0.9597776387166621	0.8501053450543592	0.0	3.010865611819936	2.7249500789145547	0.89844999407023	0.0	0.0	0.0	3.280110981461687	3.599166145187483
3L_41339	0.5541795277880579	1.0565950337497587	1.482273608497863	1.3808797861293385	2.250003465005336	0.9457391613563414	2.221697901517464	0.0	0.9443630403503662	1.1619353241236017	1.0698759521628505	1.6093143805758146	0.0	0.0	0.0	1.4539647146027201	0.37697727407582327	2.12095914863003	1.3864106797987485	1.5744395408524945	1.1006058284782858	0.5689357874037162	1.696767318904024	2.183163248542548	2.121247989587218	1.539223288226703	0.0	1.125294320729587	2.211603576251447	1.715265277782066	1.4832899085379712	1.7503060935296364	1.2688435962478772	0.8176548024954824	0.9533450838834993	1.4572292999849323	2.351817726976633	0.8415767883696108	1.1813670070185014	0.5231870209438043	0.0	1.8530007122934737	3.354074932717257	1.8431338288414318	1.399112906452793	0.0	0.0	3.364507514156502	0.9844725058487512
3L_41340	0.4659559533701103	2.665165645375191	0.9970403853202154	0.9675401877492383	1.3242671732480473	1.5903611392074912	1.5566756978763956	0.0	1.588047045152624	1.4654385119585644	0.5997034586337747	1.5464191736183364	0.0	0.0	0.0	3.259995390366518	0.6339274416793093	1.7833093656554588	1.9428310312080836	1.654742372498129	2.0821341782788063	0.0	1.997306489534114	2.753416163433972	1.3872072853907096	2.070694332799508	0.0	1.8923022657670407	1.65290977410178	1.1537605093160392	0.49886199601469133	1.4716630687447962	1.0668478316531191	1.3749736463384452	1.1222059156796278	1.2252431454180643	1.9774160108368726	2.8304020274735806	0.993297230290003	2.1994867629607837	0.0	3.1160180778904802	2.1150878522890326	1.239770344941303	4.705514769199206	0.0	0.0	1.131555553946232	2.8971169216791752
3L_41341	0.6521485359591442	1.2433820987792474	1.395450413018436	1.0833297222342593	1.5886582510143583	1.6693933424593503	0.0	0.0	2.222619000873489	0.0	2.5180216910781876	2.164356937088637	0.0	0.0	0.0	2.851666028844031	0.443620099716926	1.6639378086604635	1.0876688265956782	0.926386116807099	2.266553123148307	4.686594064629472	0.3993450740785113	2.8902458057716283	1.9415251456629241	1.4490643029529757	0.0	1.9863392826401893	1.44587525046174	1.2110960621211542	1.3964071839563985	1.6477830726540512	2.2397286046192164	1.6036691951184308	1.5706311715988601	0.5716137742914419	1.1070307801605692	1.4855287219550746	6.951057603414359	1.231354218742689	0.0	3.6342967127059373	0.0	1.7351734848139786	1.646450992562981	0.0	0.0	0.79185842838274	2.31701920113812
3L_41342	0.46677103667046616	0.0	1.248480599110882	1.744618820172446	1.3265836755919218	1.593143112045755	1.8712784948932808	0.0	1.0605499800086329	1.9573359483341604	1.5018812564618442	1.3554837450389297	0.0	0.0	0.0	0.4082122507762156	2.540145410624031	4.168334000266774	1.5569836555640757	1.657636965569554	0.695258798500095	1.9167994050254646	1.1433144686446006	1.8388217565712595	0.9925956336115115	1.8150269713007938	0.0	0.4739031038757691	1.4488260162790092	2.311557498548053	1.499203922717037	1.4742374064743788	1.068714037772629	1.8365051307362088	0.9635733926551939	1.0228220232401528	0.7923500190362092	0.7088382920116051	0.9950347764654374	3.525334818674404	0.0	2.080979225584391	0.0	2.4838780788445	0.0	0.0	0.0	2.267069902833384	3.3167825882181248
3L_41343	1.4368630520796044	0.684878405318163	0.7686405124434059	1.0442574195981458	0.8750630482926295	0.9195334655009434	1.2000757679836873	2.991548874429736	2.0404343905259203	1.8828983348626231	1.3869740299746354	1.639232081166666	0.0	0.0	0.0	0.9424509895641144	0.9774174061521682	1.3747926812636655	1.1982171726687862	2.041084062608417	1.2484603808232206	1.8439033989335158	1.3198009740131187	1.2382238718666128	0.6111021805317451	0.7981720582790118	0.0	2.9176354432019536	0.47784928066639965	0.6670946449422106	1.3460431599893825	2.722890359007648	2.8785981654611645	1.5899964490079308	1.1123143606037633	1.2594227649858558	1.5244337925141336	0.5455049005159985	0.7657548313386696	1.3565064424560473	0.0	2.4022073402808375	5.435226879414492	1.4336496203337392	0.906896384730114	0.0	0.0	0.4361706173838068	1.9143870783466739
3L_41344	0.497367087847064	1.8965536206915516	0.7981898331687466	1.6524227822833837	0.6058024240820519	0.8487854728668748	1.661614693352996	4.142073107590349	1.130067235610317	2.0856360058360264	1.6003270300292405	1.6506667538218713	0.0	0.0	0.0	1.7398794907268338	1.3533238208201968	3.172543740495059	2.0738016226253415	0.3532584524326543	0.9877757808244075	0.5106105901861869	1.2182567963501028	1.7144342332741511	0.634595158115095	2.7628555947107447	0.0	2.0198665999302743	1.102710077627702	1.231538089471858	1.8637199018554451	2.827568110460645	1.7081496503076037	2.6907167824897935	1.5401009957163632	1.30783953018219	1.4775026372366715	1.8882536048460743	1.060257621396847	1.8782072736957447	0.0	1.6630379179297439	0.0	3.3083651019092244	1.2556810148313506	0.0	0.0	3.623508744976005	1.7670960356614116
3L_41345	4.264660570334381	1.3551622874597349	1.1406761700200643	0.5903605922497462	2.020058604785923	1.8194719892287257	2.3745783342522953	0.0	2.0186939131129913	1.490269101617352	2.7443921205757826	1.769199649462576	2.842196961407229	0.0	0.0	0.6216062242674449	1.934006383671571	1.8135260023358215	1.7781755622368856	4.543507491865229	1.764511786056475	0.0	1.7409849622423887	1.7500440136069424	1.5114774798168633	2.3690030169253418	0.0	0.0	1.8910315151433015	2.1999562208712047	1.9024304309727849	4.040817645981273	1.62738696983801	2.097407080496736	2.934567579851112	1.557504790105982	2.4131059403278114	2.6984631982239793	3.0303833813775367	3.355132749182354	0.0	4.753224468648919	1.0754630944084522	3.782331547363656	0.0	0.0	0.0	2.589139766942899	3.7879792267219203
3L_41346	3.0495707729137123	0.0	2.447021974257329	0.9498480243161094	1.547680954857242	1.3010668748373666	1.0188071805530086	6.34920634920635	1.299173725510575	1.5984910244728976	0.0	1.2651181620363343	0.0	0.0	0.0	4.667226733874732	1.0372260426714794	0.9726112667289138	0.0	0.5414947420860544	2.271178741766977	0.782693090385398	1.400560224089636	2.6279827604330914	0.6484958139595209	0.8470125866070369	18.601190476190474	1.548083472660846	0.33805940379843546	2.359714946434471	0.8162332468126092	0.9631684388965942	0.872783130847647	1.8747656542932136	3.1476730826736334	0.33412186092511664	1.9412575466387127	1.1577692102856216	4.875670404680643	4.318535152876144	0.0	0.849733183780293	2.307124400147656	1.5213753232922562	0.0	0.0	0.0	2.7771606309708954	0.6771764450945338
3L_41347	1.5328144143415023	0.0	3.2798762699475925	1.9096992351017996	0.6223322173672012	3.923753619662714	1.024171890455394	0.0	3.48270601381485	0.0	1.9727918466880328	3.179449665242104	0.0	0.0	0.0	0.0	4.1707509614362985	1.9554654477077251	1.2782321538020056	0.0	3.0441840483233777	1.573628999338761	0.0	0.7548059627859526	2.6076423347343107	1.7029453632118503	0.0	1.5562351807504913	3.3983951554653635	0.0	2.4615938032165814	2.9047205194105046	0.0	1.507710052279846	1.5821238567770777	0.0	3.2524659709121564	0.0	3.267562741289086	2.8941834437657263	0.0	3.4168304182644618	0.0	2.0391818598460114	0.0	0.0	0.0	0.0	6.8074223776855955
3L_41348	1.906549158415837	1.8175070273909215	1.5298440446384014	1.1876635016753971	2.90276570872302	1.6268177655007263	1.9108321635855772	0.0	2.7074177072265635	1.499031475763509	1.5336268858779771	1.1864013725556573	1.9059388673920163	0.0	0.0	1.2505221972275253	1.2969185410003612	0.0	1.192420498344324	3.7238846508448513	0.7099546528298082	1.9573152602671462	3.210572707797022	1.6429782068798728	0.8108610951562928	1.8533916378570174	0.0	1.9356804361939723	2.53620035002101	0.590104362907102	1.530892960678606	1.505398721109592	1.6369555594939493	0.46883094659312274	1.9678813556459154	2.50665998669632	1.2136471711644228	1.4476423587971454	2.0321341371101225	0.899962669548467	0.0	2.1249653896262166	0.7211910152292463	0.9511426552288591	1.2033453964698178	0.0	0.0	1.736242133086895	2.116806392823044
3L_41349	0.0	0.0	1.412131394872325	2.1925593306554876	2.1435317429185217	4.504930646592696	0.0	0.0	1.499458545519213	5.534758699741278	3.397495604065375	2.190229299485822	0.0	0.0	0.0	0.0	3.5913844841056997	0.0	0.0	1.8749199643540218	2.6213109962685635	0.0	0.0	0.0	1.1227050365333833	4.3991585289565815	0.0	5.360223071043325	0.0	1.6340977370197491	0.0	0.0	3.022002596504631	0.0	0.9082321343246264	1.1568935003177987	1.1202640417535852	0.0	0.0	0.0	0.0	5.884384784628575	0.0	5.2677463790828325	13.329059148366424	0.0	0.0	0.0	2.3447164628170176
3L_41350	0.0	0.0	0.0	0.0	0.0	0.0	0.0	0.0	0.0	0.0	0.0	0.0	0.0	0.0	0.0	0.0	0.0	0.0	0.0	0.0	0.0	0.0	0.0	0.0	0.0	0.0	0.0	0.0	0.0	0.0	0.0	0.0	0.0	0.0	0.0	0.0	0.0	0.0	0.0	0.0	0.0	108.14785975385549	0.0	0.0	0.0	0.0	0.0	0.0	0.0
3L_41351	0.6991374042706109	1.3329707652851759	1.1219969750961551	1.16138623060485	1.4192707446289117	2.386236189658052	1.4014159907170205	0.0	1.588509358702887	3.6646628290317516	0.0	0.5800760131607646	5.591308869493259	0.0	0.0	2.4457083321614315	1.4267519800939563	0.0	0.0	2.4828361536696812	0.347123388479669	2.15326046699913	0.8562376915831835	2.4099405226679003	1.4867262110425696	2.330209299399272	0.0	2.1294597986382815	1.550054034883656	0.8655722947619893	2.619787931909466	0.8832549002981869	0.8003688099476239	1.375373929787161	0.7216281084732129	0.6127999196006506	2.373590013357378	3.185129268471361	1.4903795996840394	1.3200762476040615	41.98857910648304	3.116925215613302	1.0578517991943401	3.255344578223605	5.295245222806268	0.0	0.0	0.0	3.1049574993417486
3L_41352	3.5413064715321814	2.700732627739927	1.1366392713869478	1.4706782061961439	0.8626755156470359	0.6043442683385247	0.9464698425840823	5.898400058984001	0.8046198698141143	0.0	1.3673398034941275	1.175292254048353	0.0	0.0	0.0	1.8582190048605434	2.8907427864765847	4.517769653020834	1.1812550184881176	3.5213327620725496	1.4066136865621623	1.4542406457061146	1.7348235467600004	1.3950804302232738	0.6024513202012802	2.360619020404483	0.0	1.4381664643166452	1.8843390789030245	0.0	3.033116245620844	1.7895631246917478	1.6216275821986808	2.7866456971577955	1.46209101384973	0.31039854365969693	2.103995129070934	1.0755652915725749	6.039317466536519	2.0059552800353693	0.0	1.5788008723190579	1.071656987460756	1.8844728622952078	1.7881164285521425	0.0	0.0	6.879937860401245	1.8872867082926623
3L_41353	1.6494780742096062	0.0	1.102971913702595	1.1987779315258047	1.1719721847470166	0.7037322439558197	1.3776529807864248	3.4342133505044004	1.873888696164642	2.5938167299882173	1.5922068903018545	1.5396479885696532	3.2979001445304736	0.0	0.0	2.524449746590325	1.4025593622730887	1.052148698071201	2.4071588905404675	2.050218340931101	1.637939594835167	0.8466995440099606	1.2625784376854412	2.030637033174314	1.5784379760251055	3.6651156355436503	20.12234385061172	2.093351765993417	1.8285247855163282	2.042148672252369	2.428201931921606	1.823383908793295	1.4162353443245783	2.433694500357449	2.9794458670510244	0.9036135324439728	1.4000054425211579	3.757345022433698	0.8790648508117066	3.114461926092261	0.0	1.378832983339561	0.6239486465305959	0.8228945728045687	0.0	0.0	0.0	2.0028460442288494	0.7325540423430887
3L_41354	1.4488910912033477	0.0	3.1002993339006886	4.211995763935689	0.5882588244706259	0.0	1.9361946417749485	0.0	0.8230059799614505	3.037856245604602	0.932389630708439	0.6010742398815162	0.0	0.0	0.0	0.0	0.9855994070633968	0.0	1.2082474974173711	3.087255090626373	0.7193778820076397	1.4874710315016617	1.7744654422855117	0.7134794824705227	2.464870967085962	0.8048535890836099	0.0	1.4710295441573649	2.569863341092179	0.0	3.878031263136831	3.6609117134531184	0.0	2.8503224427263336	2.4925013098094384	2.5399308884805243	2.4595118237956544	0.0	3.0886599848655663	2.735723626256381	0.0	1.614877543835851	2.1922901539864608	0.0	3.6579522051964872	0.0	0.0	0.0	1.2869416603606525
3L_41355	0.8077823692127644	1.5401125391034574	1.2963537199647805	1.341864010133757	0.6559293653279936	0.689263480615154	2.6986567597897553	6.727211570803902	2.294201836169028	0.8468292511082455	1.5594710523705726	2.345766521434676	0.0	0.0	0.0	3.5322099398648326	4.395912592553192	0.0	2.020857948505845	4.589864615058382	1.6042634906527589	2.487874101628662	0.494647909617934	0.3977774107618201	1.374209091135211	2.692320532605617	0.0	1.6402498953520566	0.0	2.000162013123063	2.5944850932994137	5.102557320087911	0.0	1.5891050954654886	0.0	1.4160563227906053	1.3712212741141259	1.840046928556866	3.4439649679883457	3.0504284631819383	48.513544981758905	4.501613738492975	4.888961897386556	2.1492688724613105	2.039372949920342	0.0	0.0	0.9808337243590448	2.1524781049927157
3L_41356	0.0	0.0	1.37445567260191	1.8673040397789114	1.8255494512659143	0.5480923645252698	2.145932877794702	0.0	1.8243161642074277	0.6733863894469578	2.4801377137801204	2.1317938939027496	2.5685250373399326	0.0	0.0	1.1235049309227036	2.621674651486588	1.63890363902164	2.678261754556058	2.7373455367238857	0.9567653676450656	1.9783215524284887	0.3933368733651936	0.31630685180739315	1.6391268316730117	0.7136314671513652	0.0	0.6521515130567254	1.424121861538043	1.192874957876603	1.375398048791558	1.217243964904422	1.4706877229930257	0.3159083549862185	1.9890010452200493	1.4075344191429187	1.6355630282613025	3.9018099764891563	1.3692956001109127	0.6064141638943432	0.0	1.4318472906227604	0.0	3.418135129563344	1.6216799144401675	0.0	0.0	0.7799448111051661	2.2821593335181882
3L_41357	2.609657140635206	0.0	1.396019056218525	0.0	1.765895140016413	1.484509881640027	1.162453180745079	14.488816444806663	1.482349809058521	1.823869139577878	5.0380955595737165	1.0826194540653227	6.95685808809539	0.0	0.0	0.0	0.5917344986715856	2.2194878132363147	2.176224098852803	2.471369646032522	0.863800662448728	0.0	3.728739526237009	0.8567180963107063	1.1098950361165394	2.416091322839959	0.0	2.6495316158009583	1.9286192555737964	2.1539370334202177	0.9313174780257969	4.395878775730178	0.9958405730942997	2.139096916063976	2.3943180199636442	0.7624622743197446	4.060766940809043	1.3210080638955748	0.0	1.642474657437273	0.0	0.9695407149897393	3.948623667734374	2.893134274122737	2.1961625573170975	0.0	0.0	3.1687244363156095	1.5453089211611204
3L_41358	0.0	0.0	1.927873249274204	0.0	0.7315993258751172	0.0	0.0	0.0	2.047094221401019	3.7780879587991953	0.0	2.9901498483695015	0.0	0.0	0.0	4.727635408539402	1.2257595327012418	0.0	0.0	2.5596825174579947	0.0	0.0	1.1034239244375297	0.8873323895666038	0.766370967537982	0.0	0.0	3.658947993908584	1.5980298209942927	3.3463599690573247	0.9645975342186153	1.1382406987523062	2.0628526446596047	2.658643471479402	1.8599081242584778	0.7897083938579009	2.294114151908439	1.3682134730443476	0.0	0.0	0.0	2.0083733100040693	2.72648353422064	3.5958223735663903	0.0	0.0	0.0	0.0	4.801588749685496
3L_41359	1.137630025423756	0.7229993018718741	0.8114236769209522	2.519729481842829	1.385654668252102	1.941430912239557	1.013498379517441	3.158060950576346	1.2924039903231683	0.7950808032669553	1.2201451230848237	1.101210148148633	1.5163544897133543	0.0	0.0	1.989817176924329	1.8056872130827508	2.4188579584684025	1.5811386601683979	0.8080096814642688	1.88278673524027	0.0	0.9288414560518665	1.4938793522120841	0.9676749474052538	1.474548202643705	0.0	3.0800334368429905	2.1859359838221906	0.7042256827350624	2.029950045365324	0.23953739006191946	1.3023528480199373	2.424495611662943	2.0875141239900934	3.6561890039650375	2.4139275508889724	2.015538535196428	2.4251321292821775	1.7900133864361092	0.0	2.9585688776812664	1.1475512175059397	3.0268954797856353	2.8721249550512447	0.0	0.0	0.9208964669254508	2.0209434410684812
3L_41360	0.5097181330085002	0.9718252316151074	1.6360223323592455	1.058410724325496	1.034743713849159	1.304794860152087	0.3405754662784652	4.244932611694789	1.1581300322921397	2.1374283039752213	0.9840406322185531	1.9031147136649726	0.0	32.48672917113359	0.0	1.7830856671918747	2.080396074126176	1.3005308246613938	1.700240031386431	2.5342160804409417	1.5184576114965462	1.5698715279936353	1.8727643875124071	1.0040048750460713	2.1678465605141577	1.4157325946153916	0.0	1.5525192419234843	2.4862057394918367	2.524241394466674	2.4557160720723195	0.9659282338504526	4.084658396517163	2.2561649707826636	1.5783461016271803	3.350792301541284	1.5141932471393968	2.709202068003603	1.0865868459969599	1.9248485240454003	0.0	1.704335898699728	1.5424900478542114	1.3562085021389105	0.0	0.0	0.0	5.570236222577727	3.169211634157799
3L_41361	0.5432727030131317	3.1074004606410446	1.4531009348321429	0.4512342158271304	0.4411442151612091	2.3178150976912706	1.4519817300042879	0.0	0.9257770015514788	1.7086008575125984	0.699213126523804	1.3522640686849177	2.1723952003969402	0.0	0.0	0.9502327927807395	1.8477898622413529	1.3861443231290933	1.3591246874579521	1.929316183204469	2.427625733480142	2.2309541768704935	1.9960478253058942	0.5350490859381931	0.6931665469876114	1.810715743340459	0.0	1.1031473676918142	1.9271794990884683	1.3452056701764203	1.163277786431272	2.402201569694594	0.0	1.6031250250488287	1.4953316307238165	1.4285495241453916	1.1527657640372402	1.650027378079271	1.158116485672362	3.0773409640447587	0.0	2.422042329064968	1.6440316390600875	3.613718107582556	2.7431538423767345	0.0	0.0	3.2982905355948877	3.3778397498777224
3L_41362	0.4317757971358411	1.646441775891614	2.0787808033739443	1.7931327319883406	0.8765183401295059	1.4737003436669198	1.7309830737551117	0.0	2.452593332948767	2.2632356738087145	0.8335683996220268	1.612104454051154	1.7265503386110523	0.0	0.0	0.7552146818567527	1.7622772569661058	1.1016632471039476	0.7201259356236218	0.9200153384957235	1.5006439906497018	3.5461822865357835	0.5287983586098948	1.9135796799270082	3.1218042824103147	1.67894889740068	0.0	1.7534926065737735	1.7231183203318312	1.8709713976583993	2.080206090177766	1.0909674874233268	0.9885893067853605	0.8494083870584137	2.0797732072681776	1.7030483202493807	1.8323628406783965	2.6227781462781072	6.443038021287798	1.2228861678856395	0.0	2.8874428575058504	1.30662385121631	2.0104474336925717	2.180171082385177	0.0	0.0	3.145651200128846	2.6845991755365826
3L_41363	0.0	1.9219285707558964	2.426607655882445	0.8372656911963187	1.6370873629215592	0.4300709014888195	1.683846276689216	0.0	0.8588902325113199	0.5283851961896875	1.9460863376662836	2.7182217710996315	0.0	0.0	65.58581247704497	3.085526882146053	2.057145936984203	1.9289944846189697	1.260928838009943	0.35798487592655887	0.5004958662795165	3.1046538450672174	1.5431955876951755	2.481960737068873	1.5005333645844416	1.3999106185068295	0.0	1.5351685625316118	2.681913104272178	2.496030920831047	2.428271425272834	2.8653995742398286	1.1540025655785038	1.487300314440075	0.5202355952789729	1.5462274061385846	1.7111667340117724	3.0616280076811657	1.0744433443338426	2.85500513805758	0.0	2.808814238845609	2.287877179431801	1.0057888175393477	0.0	0.0	0.0	1.2239965003492062	4.476847268057677
3L_41364	0.0	0.8625326511735102	1.210027819991615	1.3151328960579078	1.4694003979430157	2.316112266593786	2.1159177103884184	0.0	1.798799450410234	1.4227879986124972	1.4556238230189673	0.5630294165603917	1.8089993375444426	0.0	0.0	0.7912789037368858	1.8464323449647697	2.3085432722585124	2.6408009020975878	0.32131646181992485	2.021535189761508	0.9288813166483957	0.554050385342043	1.3366400024808038	1.1544288295973386	2.2617318291710933	0.0	3.2151493427683575	1.4042026662438543	1.1201811556964993	2.9060579004913465	1.714597673085206	3.107394023362631	1.7799413954295555	1.7121420412960566	0.991319451741657	0.383972953559508	2.0610189389091316	2.8931641282366067	1.7083778508128291	0.0	1.0084428855262026	4.107059542506423	2.1064535417157546	0.0	0.0	0.0	1.6479336889061544	2.009141755719866
3L_41365	0.0	0.0	2.0808852585302247	0.5384844033377417	1.0528868208787878	2.2127883678141083	2.599103153465865	10.798407234932847	2.946091460967492	1.3593161171869144	2.0860306578919317	3.2274729381773253	0.0	0.0	0.0	2.2679376718565205	1.323045974656878	0.8270838874795379	3.784488516915717	0.9209467166476729	0.9656763226788118	1.331164599967067	1.588001063960713	0.9577584468069578	0.8271965231716909	0.7202779639096083	0.0	1.3164508170025415	1.1499084802214448	1.203984949385476	2.776415984298812	3.2762157872975872	0.7421925793804651	1.5942530366534715	1.784467428930183	1.4206436686429336	0.5502653503329009	1.9690749881350924	1.3820487075425998	3.672372472581455	0.0	1.4451829811205632	3.923839838275017	3.8812166579231477	0.0	0.0	0.0	3.1488357022549125	2.3034145125709995
3L_41366	2.2986714368696326	1.0956579513650584	3.688977850639189	1.6705869774403934	1.3999124214789123	0.9807036745005278	0.7679451109696045	0.0	1.3057022366940456	1.204892732014747	2.2188597457275487	1.4304099822018852	0.0	0.0	0.0	2.5128643577932865	1.5636573507610243	0.0	1.4376670688939643	1.6326474635760433	0.5706479250670797	0.5899696661196467	2.1113973227481946	1.697907023969693	1.710855790596726	0.0	0.0	1.1668970899453612	2.0385491686337818	0.7114718431460716	2.1533791687267327	0.3630031804886662	0.6578767317947087	0.28262798808440404	3.5589268522691837	2.014805191508241	1.9510126096871483	4.799796977314763	3.6751284457391784	2.7126477090930554	0.0	1.921507199503175	0.8695192462868051	1.911275531774191	5.803355616284448	0.0	0.0	1.3955581060155253	2.041738025410655
3L_41367	0.0	0.0	1.4843287538822618	2.3046572513735755	0.0	0.0	5.561945613071018	0.0	3.1522412750689863	5.817731631530475	1.7855988595022962	2.3022080938269514	0.0	0.0	0.0	2.4266343503681442	0.0	0.0	0.0	0.0	1.3776647480388942	2.8486230325985025	1.699119855914636	0.0	2.3602100681369045	3.0827147866113997	0.0	0.0	2.460744360404556	1.7176434618760443	2.970692926007763	0.0	0.0	0.0	2.864000638481209	0.0	3.5326177191865655	0.0	5.915024754378597	0.0	0.0	3.0926164401015863	0.0	1.845689300354557	0.0	0.0	0.0	10.10751702779702	2.4645936476577486
3L_41368	0.464065117617304	0.0	1.2412430304203843	0.770891150169596	2.82620000452192	2.77183812465352	1.240287002412358	3.864734299516908	0.5272009320912479	1.4594918049535153	0.29863493969067395	0.19251798117944216	0.0	0.0	0.0	1.6233832117825153	1.5783874562392077	0.5920242493132518	1.547957663357907	1.3184219807312627	1.1520471878528145	2.3821094055207768	1.1366865586814436	2.2852024003766016	1.5789463296405726	1.5467186364128502	0.0	1.4134675185164245	1.4404270248802904	0.2872696456528921	1.490512885483895	0.5862764410674921	1.0625185940753963	0.9129293620906083	1.4369811899162241	1.4236496682896274	0.787756685592521	2.818916338086731	1.9785329178414206	1.314336785657957	0.0	1.034457788949922	1.4043365913942254	3.086848482042259	1.171604981664382	0.0	36.231884057971016	1.6904456014605451	1.6487774315345172
3L_41369	0.49961761765632673	0.0	2.9399390235265144	0.20748747605594525	1.8256308345640115	0.8526261311151412	2.0029599742499467	0.0	1.4189758275197422	1.5713049546230697	1.6075683288076534	2.279936771964372	3.9956615107316473	31.842975917157315	0.0	1.7477522486034258	1.0195855935138587	1.274759656814304	3.7497336126745995	0.7097138139370973	1.4883680317399444	2.5646052267270028	2.7534808587188975	0.9841096309938242	4.037288652985627	2.2202857629892687	0.0	2.0290062678032617	1.7723195455808132	1.855665990018682	1.3372521597023552	2.524766698933185	2.2878384456608627	1.474304711755	2.4065529887815265	1.0947977967588467	1.272161288170166	2.6555168343265154	0.0	1.8867059491423317	0.0	0.5568543254606383	0.7559621220642967	1.6616675398729588	2.522725658756198	0.0	0.0	2.426603141431895	1.775091945325038
3L_41370	1.9109106693213038	0.0	1.703715319256147	1.5871739415666042	1.5516833126080165	1.0870262332040859	2.1280038583263554	5.3046880180359395	0.36181484299081074	0.6677603245261756	1.2297082258995324	2.1139830039994445	0.0	0.0	0.0	3.3423545339067107	0.8665902882872913	2.4378161847591633	1.062354075708132	0.4524125555523032	1.5812861738978357	2.6157238747711733	0.7801011791229323	0.9409924346090242	1.6254321177421847	1.0615037389346196	0.0	0.6467028630570473	1.6946681869346674	0.7886057509468691	0.3409766895377918	1.2070740332302652	0.0	2.192882842101471	2.410690544717225	1.9540844860152038	0.8109490447466274	1.9346054040977168	0.0	3.0067382206219424	0.0	2.129826559703937	0.9637877939745529	0.8473942520824184	6.432523869889983	0.0	0.0	0.0	2.2630921578651617
3L_41371	1.105489146058829	1.0538591584681694	1.4784355100812447	0.4591014099922504	1.7953419673123883	0.9432903287272467	1.4772967921017213	0.0	1.2558903612738168	1.7383900317934151	1.7785094802914292	1.1465338081634309	0.0	0.0	0.0	2.416999862182668	3.7600115477474656	1.4103115208912265	0.0	0.785181397121156	1.9210729906194004	0.5674626237905527	1.3538990600555776	1.9053215249126505	2.115755374388908	0.9211426369108118	0.0	2.244761120378233	1.4705846669636755	0.684329554636615	2.3671186857330975	1.0474643820211538	3.163895347453925	1.9029211198418945	1.71157780259312	1.2112133746638096	1.8765824721520439	4.19698833350562	0.0	2.6091615803670822	0.0	2.4642702377885244	0.8363475298308437	3.676722687051888	1.3954901386991605	0.0	0.0	2.013477412407692	3.4367318290659923
3L_41372	2.638037000790409	1.0059327904112876	1.4112006771956913	0.6573342728831206	1.0710594843302712	0.45019615046275663	1.4101137447100462	0.0	1.4984702716384952	1.106222162264981	2.0371538149932276	1.5321500232273946	4.2195080939659135	0.0	0.0	0.46141638496042825	1.076705234607072	2.69234952727727	2.199890401460199	0.7494736914685873	0.7858749971512031	1.6249683537413109	1.9384916596396342	1.818673190611136	2.019537136898162	1.7585036400146095	0.0	1.0713380433639073	1.6376580114803103	1.959624869011325	1.1297345976645108	1.6663813821740385	0.0	1.037932542169253	1.6337403543288755	1.849809610658085	2.46295651822674	2.4036731009390064	0.0	0.9962018807096066	0.0	1.1761012924294711	2.394938823682688	0.35095163167064736	6.660137068284921	0.0	0.0	4.484457766273649	2.8118053083510053
3L_41373	1.25718465314464	2.3969399705559895	0.6725227255516805	0.5220994244375945	1.0208496286455306	1.0727288720685002	2.52001776108518	0.0	0.7141119810423264	0.0	0.0	1.043089179535258	0.0	0.0	0.0	1.099464483833859	2.5655767839930586	0.0	0.0	2.678772575690728	1.2483903566838508	2.5813199682910652	3.079362879820165	0.0	1.069368833384369	2.095084136483837	30.673341185708676	1.2763939114989309	0.5574595586782211	0.7782334334530646	3.364919156471298	1.5882636212664687	1.4392183547546593	0.0	3.027797036729644	1.6528996653539336	1.0670438026282676	1.9091600640752302	0.0	2.3737531268263066	0.0	4.203627057570354	5.706668127573707	2.5087461161474187	6.347918628570269	0.0	0.0	0.0	1.1166631603443433
3L_41374	3.540784347467082	0.0	2.5254926383783713	0.7352306859800332	2.635564324157928	0.5035459707258514	0.3943042902988053	0.0	2.0112530951509093	2.4746267242116367	1.8988030629060544	1.224082261461621	0.0	0.0	0.0	2.064383369203715	1.204298575162241	1.5057011869743597	1.476351070379132	1.2574334224630086	1.1720052482395016	3.029221322906996	2.168209709243078	1.1623956183264688	1.5059062395668934	1.9668924790358766	0.0	1.1982953529626892	2.616751743371598	0.0	2.5272242068654323	1.4910827288483952	0.6755785384371761	0.8706983871763542	1.4212677944250651	2.0690185269229486	1.5026320854925532	1.3442583901215293	0.0	2.785638229831645	0.0	2.6309468277753267	0.0	1.1776218868093395	2.9797546529613843	0.0	0.0	1.4331090613192974	2.096676055582044
3L_41375	1.0746935095013923	1.0245017796620415	0.5749002792348147	1.1157805286478881	1.3089968136399561	0.9170130683532371	2.872287402800897	0.0	1.220904994606347	1.1266424404742692	1.0373793004861471	1.560432705314156	0.0	0.0	0.0	1.8797355531631745	1.0965806458852694	1.3710244404300849	2.6885990628887972	1.1449628713348357	1.60076367098864	2.758274022167034	1.6452293285161017	1.5876385194762763	1.3712111521882804	2.6864470358907533	0.0	0.5455571895599558	1.429618556086688	0.6652661705000691	2.876472257604429	1.6971419044158818	2.4606069136164574	0.7928191724817751	0.9243879668868701	1.1774725758394777	1.5962681621966257	2.8560509131059972	0.0	3.043773727484445	0.0	2.395623005119806	3.2521975098574107	0.7148600277258462	2.7132318756449862	0.0	0.0	2.60985056778604	2.863709752707208
3L_41376	1.4243991599463515	0.9052500155703003	1.01596404625156	0.9859039398298882	1.734944842633563	1.2154094471345505	0.951732686459661	0.0	0.8090939571685076	0.4977507638483223	0.9166285960256451	0.7878849763571476	0.0	0.0	0.0	1.6609347807383388	0.9689389188657057	1.2114375208367256	1.9797056415275727	0.6744596431676834	1.8859135459512266	1.9497692643052624	0.5814900100016281	1.636644067885377	1.0096687494921366	1.3187473545928066	0.0	1.4461633863824628	1.0526760794435268	1.7634880382606364	1.2708257846281727	2.6992709808934805	2.7177410658067296	1.1675586814993322	2.287010395181021	1.8727470852564365	2.2164417421586724	3.244637911387641	0.0	2.6894791877342534	0.0	3.7043528474407785	0.7184106228217791	2.5266019603904613	0.0	0.0	0.0	1.1530322904386874	1.2651873084506415
3L_41377	0.9362717285261398	0.8925447521938751	1.5025573526141491	0.38882667662062964	0.760264328701803	0.3994503563097178	0.9383750347198764	0.0	1.3295637541774892	0.9815295764307266	0.9037636332744079	0.7768269416012579	0.0	0.0	0.0	1.228217561545982	1.273786368193045	0.0	1.1711521795142061	1.3299870858253966	1.6270140109149398	1.4418030612362598	3.153308106868479	0.9220992141870497	0.5972987760153482	2.6004772395830082	0.0	2.851732712796295	0.8303213426628239	0.8693686644758576	1.0023917066119763	1.1828384337326596	0.5359194663099587	1.1511718929870607	2.093846860550443	1.2309752770925348	1.3906669559253937	1.4218218371928688	0.9979442348761552	2.6517321114151766	0.0	0.5217659900405308	2.124983000135999	1.5569630501528935	1.1818822183456485	0.0	0.0	3.9789728338471897	2.494860587190388
3L_41378	2.790862270388784	0.0	0.9953023718652703	1.5453657571674064	0.37770249915168014	1.5875888652867343	2.486339429588981	0.0	1.0568525367314383	2.9257679994710215	1.1973161440242013	1.9296543726585575	0.0	0.0	0.0	3.254312655810388	2.5312895869960568	2.373600999570853	2.327333209726081	1.321486296781771	1.8475596969632584	3.8202335614394793	3.4179854393820284	0.4581027473154721	0.7913080821121404	0.5167711888073149	0.0	1.8890036563554773	0.4125071167790322	1.1517493056391372	1.493977180394956	1.1752781648360533	4.259952527089038	1.3725768299880585	0.960214043232805	0.8154048901135907	3.1583504535667606	1.4127340741428271	3.9662629672009886	2.6347832135502336	0.0	1.0368621068789163	0.0	1.2376092112778376	2.3486561224532934	0.0	0.0	0.0	5.784133493834774
3L_41379	0.0	0.0	0.0	8.579272477693891	8.387432271484407	0.0	0.0	0.0	0.0	0.0	0.0	0.0	0.0	0.0	0.0	0.0	0.0	0.0	0.0	0.0	0.0	0.0	0.0	0.0	0.0	0.0	0.0	0.0	0.0	0.0	11.05864398907406	0.0	0.0	0.0	0.0	0.0	0.0	0.0	0.0	0.0	0.0	0.0	0.0	0.0	0.0	0.0	0.0	25.08403150554357	0.0
3L_41380	3.7593769434216586	0.0	1.0055270807045085	1.5612412492427978	0.7631652492398493	0.8019490569881038	1.8839111351581903	0.0	0.5338547742045217	3.9410990917441557	0.6048080668816114	0.7797910596643092	0.0	0.0	0.0	0.0	0.6393233606134742	1.198992462653783	3.9187363799418695	0.6675309412273049	1.8665396175366995	0.9648696740882512	2.8775819103690785	0.9256176438273289	0.0	2.088319849574144	0.0	1.9084093293735112	1.6669791558009146	0.581790594365998	1.509324759295403	2.9683793978321806	0.0	0.9244515113626646	0.6467188605434527	0.8237815179838507	2.3930970636579376	2.140870567889468	2.0035041287211333	0.887283418553948	0.0	3.1425412725658033	2.844121655597345	1.875484695576013	2.372783790280081	0.0	0.0	2.2823744545695646	3.3391735478685556
3L_41381	0.8206174555508452	0.0	0.8779679046540902	1.3631852732368561	0.3331758078114001	2.100646158758434	1.644921895818543	0.0	0.9322620275319351	0.8602847645804933	2.1123332484527424	2.3830390802068315	0.0	0.0	0.0	2.153000543560871	1.1164401279395728	2.0937813020304654	1.368645294357965	1.165698573429743	0.40743852363836086	5.897277513411252	0.5025075124873116	0.8081956208405202	1.7450553681637542	1.367549793855544	0.0	0.8331561487923568	1.819386847710698	1.0159715812429295	0.8785698709925572	2.59181666028043	0.9394385314095636	1.2107661324497432	1.976370848936546	0.3596391122207816	0.34825225080653477	1.8692839633007219	0.0	0.0	0.0	1.8292564694398925	4.966644018769941	3.820983641277322	4.143554266265626	0.0	0.0	1.9928369468781413	1.4577862990246244
3L_41382	0.0	0.0	0.0	0.0	0.0	0.0	3.7634038331773403	0.0	1.5996862055539187	0.0	1.8122964677798155	0.0	0.0	0.0	0.0	0.0	5.747162769419806	0.0	0.0	0.0	1.3982630776049991	2.891214581898568	0.0	2.773596580932023	1.197749524463495	3.1288063885220363	0.0	0.0	1.2487682462211336	0.0	0.0	3.557878138404306	0.0	0.0	1.937881405339968	0.0	1.1951453673237458	4.276720037994381	0.0	2.65872876606271	0.0	3.138856087842771	8.522359261759151	0.0	0.0	0.0	0.0	0.0	2.501443332803027
3L_41383	0.0	4.88140146988761	0.0	1.4176836183822528	1.0394872084862072	0.7282090717373321	2.851139497816255	0.0	1.9390652619560824	0.8946778122049799	0.0	0.0	0.0	0.0	0.0	0.0	1.1610739283635962	1.0887439552935603	1.4233619239298454	1.2123016613866888	1.2711821315859946	0.0	0.0	1.6810124267162634	0.7259281499546876	0.47407420892184904	0.0	3.4658585208824904	1.5136988229780692	1.5848831729783759	1.370540899498784	1.0781736256305159	0.9769960419936348	2.518341923677451	2.055383542790619	0.7480340169965297	1.8108745770883512	0.6480051550106091	0.0	2.417090570639633	0.0	0.9511938624406264	1.291300970231897	1.703032078312227	0.0	0.0	0.0	3.108761900340554	3.0321333362441814
3L_41384	1.4269381958820846	0.0	0.7633312753922149	1.185193613228657	1.1586916239572933	0.0	0.0	0.0	0.0	0.0	0.9182625150916444	1.183934108857532	5.7059257179766325	0.0	0.0	0.0	0.9706660827139513	1.8203954190113358	1.1899407171534713	0.0	2.1254346513862084	2.929867183260848	1.7475796022508825	0.7026691872815752	1.8206433279612215	4.755953026403149	0.0	0.0	1.2654630088711487	1.7666315106996036	1.5277092854781456	2.70408251561878	1.6335513144207294	1.4035678695243308	0.9818944553794756	2.5014470871399106	3.0278081164151045	1.0834738598929614	0.0	1.3471366341413997	0.0	0.0	4.318147273003634	2.8474939206004795	0.0	0.0	0.0	3.4652628193932737	5.069770177178328
3L_41385	1.9542565221601453	0.0	0.522708386322896	1.4202793161882625	0.0	0.8337627211347177	1.958646700483355	0.0	0.0	1.0243610471141547	1.5720026578163335	0.8107257065231315	0.0	0.0	0.0	0.4272712908643331	0.3323427967058448	1.8698355143094771	2.0370971691275477	0.3470060904426958	1.2128662795520935	1.003146469215341	1.1966947291580654	1.2029216175311679	2.077877951350311	1.6283732974135896	0.0	1.9841167486040747	1.2998317021239814	0.30243523878623063	0.5230667739720718	1.543068142876753	1.1186112754226785	0.9611249005836431	1.5128425710134186	1.2846919278780802	0.41467204230915433	1.4838665496489505	0.0	0.0	0.0	2.1781381579964787	2.217711889064729	0.6499619934724317	4.933826288363891	0.0	0.0	1.1864586156116124	2.169774999540008
3L_41386	0.8981905502270401	1.7124841809273788	0.4804811730659552	1.3055414639968967	0.9116774208135225	1.916017136857272	0.600138872135012	0.0	1.0203889008217701	0.9416076160990421	0.2890015545393619	1.4904617897763266	0.0	0.0	0.0	1.1782620085518256	0.30549434636887896	0.5729266928837922	1.1235176588888036	1.275892239417351	2.00679187561458	2.30526716663301	1.1000192503368809	1.326891716347704	0.764006288535761	1.9957659824681937	0.0	0.9119145280751126	1.194824260269365	1.1120115315595824	1.442431824661834	1.7020928934217514	1.5423657010771883	0.6626100208722157	1.6996551708686518	1.5745434119332284	0.7623451796056656	3.068981497110554	1.914709275330407	0.8479592165535207	0.0	2.0021763657095266	2.0385531165400046	1.7923636347342151	2.267622545156869	0.0	0.0	1.6359150981876243	2.792284359856844
3L_41387	0.6718525622239611	1.2809496653390906	0.7188062870248133	1.3950768296711638	0.8183289983718526	2.293109892705388	0.8978158116497348	11.190376276402294	0.7632577489361332	0.7043288190082008	2.1617510321712654	0.8361565695372329	0.0	0.0	0.0	1.175130524685203	0.9140472889677326	2.571318078217439	1.6807975048000774	1.908751923425454	1.3343055973452655	0.6897421274902795	2.057054462573951	0.6616826085857553	0.28574091676772845	0.7464231774547955	0.0	4.092709138801229	0.893736569001319	2.495376275709134	1.0789486896599743	1.2731769125154309	0.0	1.9825469781027687	0.6934655343699779	0.5888845219830003	1.9958375951593983	2.040550013931855	1.4322153937374948	0.6342791873716536	0.0	2.995282729229736	1.0165676123185223	1.787600044153721	0.0	0.0	0.0	0.8157836515650972	1.1935128281145793
3L_41388	3.1233411154500565	2.3819766309036696	0.6683243784549865	1.55652036758785	0.5072383933203601	1.066032164322462	0.4173810142725942	0.0	1.7741350133776876	0.6548636658979877	2.0099308270246294	0.2591443757585156	2.4978730610884834	0.0	0.0	1.6389013111538269	0.8498535659813136	0.7969112993096835	0.5209182538611763	0.8873499480146033	0.930447787302117	0.0	0.38251742366864816	0.9228187609792362	1.859712927273694	1.0410025937620626	0.0	0.6342128935988639	3.8778566022918466	0.7733751677740754	0.6687826056599607	3.5512843338169398	0.7151168844245255	1.536093591110319	0.8596844158687256	2.1901081792984622	0.5301912924881385	0.948620890206713	0.0	1.1794672676602813	0.0	4.177385140706863	0.0	1.246542403009652	0.0	0.0	0.0	0.7584910033865107	2.2193843694085382
3L_41389	1.5486293623534086	0.0	0.552286113809489	1.2862684836781104	0.6287531849492584	1.321412431319589	0.0	0.0	0.2932199283757545	3.2469751585295037	1.3287642004614861	0.8566010447448981	0.0	0.0	0.0	1.8057946415120674	3.1603372894552577	1.3170940900407666	0.4304734756234708	2.5664912812074796	1.2814969524720974	1.0599100369558832	0.9483077448293521	1.2709895665483275	0.6586367286708016	1.433763043587601	0.0	1.572291774587027	0.457794452991594	1.597743474935479	1.6579943430338346	1.9564601531673524	3.5457254388780757	1.269388319850314	0.8880264218408607	1.131155743902539	1.752545907008994	1.95978989327729	0.0	0.9746814789660811	0.0	1.1506946225623829	1.5621348509785835	1.3734808657805309	2.6065047149715412	0.0	0.0	1.8803924955791973	1.37553171178319
3L_41390	0.0	1.2301039905311517	1.3805483634738103	1.0717608172819288	1.5716929301794276	0.5505219498606629	0.8621781499743373	0.0	0.7329611991597039	2.0291141354380926	2.0759430625283604	1.8735882512526811	5.159821604327853	0.0	0.0	1.1284852066592137	1.3166480090329076	1.6461685755637467	2.152107168480669	0.4582466082533605	1.2813420263847544	1.3247273744181634	0.7901609162705985	0.6354179553737074	1.9207915505148008	1.791987136686256	0.0	1.3100847441417596	0.5721738851313435	0.7987751581724584	0.6907474585156073	3.6679193018629124	3.693017478904007	0.9519261432236344	2.663757192671622	1.1310189932585046	1.0952087710232512	2.939329447833736	1.3753654173993355	0.6091022782617975	0.0	2.8763887744325856	0.9762162482994313	1.2874826431246174	0.0	0.0	0.0	3.9170107630054947	3.438413543498338
3L_41391	0.0	0.9873857520630932	1.385181450735994	0.43014304837216666	1.892360992838549	0.4418955906774171	1.0380859190496448	0.0	1.1766735990391755	0.5429130117084078	0.6665311608816594	1.2890578070239211	0.0	0.0	0.0	2.7174537024015906	2.4659910767056035	1.3213544623197278	3.4549273417983373	1.4713103132857372	1.7998990513760615	2.658346255554482	1.9027504257404075	1.53012096677327	1.3215344098156174	0.5753603208393264	12.635452045932396	1.0515850857472995	0.688912904392736	1.923493988359976	2.217809889447167	1.6356572227744202	1.778597355439164	2.0375910070920904	1.0690786792195748	1.1348146659271308	1.3186611185318764	1.1796775068412446	5.5199244432742205	0.488917128742245	0.0	2.8860418663086134	1.5671878506582817	2.0668854464911774	2.614935912496923	0.0	0.0	2.5152999407143803	1.8399748144247403
3L_41392	1.1809143690058632	2.2515235496979917	1.5793060870183755	0.9808498868099231	1.438375809050433	2.0152981280903335	0.39452241917044406	0.0	0.6707885730093327	1.8569967645545369	1.1399120876999722	0.7348556537736406	4.7221454217737655	0.0	0.0	2.0655253847131396	0.40165493077818676	0.0	2.9543355736224113	1.2581290337975815	0.8794902005736034	1.818538251679147	0.7231363871382962	2.6168369733244874	2.0089857411985896	0.6559935208831928	0.0	1.198958249156473	1.570919597219357	1.46203987092381	3.1607778320237494	1.491907594824155	0.6759522680361639	1.7423601138922726	2.0315057697506393	2.070163106598547	1.2528861171372843	2.2416700549509545	2.517403122460963	1.672307545830703	0.0	2.632402265813926	2.680229341864324	0.7855155643035806	2.981403051257325	0.0	0.0	2.1508527844509975	3.1467539030762035
3L_41393	0.0	2.4706621226248906	1.039811037219828	1.3453938021474636	2.367557268053571	0.5528612782595043	0.4329208982519866	0.0	1.472151530323598	1.358490955642689	2.9186700904612612	0.8063784318928475	2.5908735959408267	0.0	0.0	1.133280469577029	1.322242830601036	0.8265818130840628	1.6209390748436197	0.46019383180117934	0.6433934112654327	1.3303565275672489	0.7935185405607001	2.871531142520982	1.102259173868874	0.0	15.8083771752327	1.3156516764823052	0.8619078283812801	0.802169386889905	1.3873652920327635	1.637113493875231	5.192194262833028	1.2746282068849042	1.5604611599656824	1.1358250229749007	2.4746909234771124	1.4759097581544751	0.0	3.670143189413154	0.0	2.888611389621393	0.9803644759834232	2.585907065085988	3.2715800783019975	0.0	0.0	1.57346211386453	2.302016243947424
3L_41394	0.990733079071596	0.0	1.0599723898391895	1.2343322098167264	2.8157066876734476	2.5361142671644212	1.3239449747285383	0.0	0.0	2.0772469996244336	0.6375560284237779	1.6440273145274147	0.0	0.0	0.0	1.7328812130723013	0.6739401886169885	0.0	0.0	2.111025294023603	0.0	1.017113545674094	1.2133566297806253	0.487868086714064	2.528170561847142	2.7517426235686537	0.0	0.0	0.4393098687974718	1.839876752789253	0.0	1.877463231760069	2.2683719984901716	0.9745068995088485	0.3408680627895333	0.8683860246816151	0.8408912640142939	1.5045268202969093	2.111985942621566	1.870652603349815	0.0	1.1042324789224105	2.9981195793998	1.318023176119529	0.0	0.0	0.0	0.0	2.6399824282769573
3L_41395	0.9317763164729806	2.664777872110914	0.9968953190630759	1.741318944621414	1.3240744965168896	1.1925973099775076	2.1790288890046887	0.0	1.8524519874877983	1.465225295239234	0.0	0.7730970872330283	0.0	0.0	0.0	0.8148802678087702	1.2676704144391715	1.1886999331475157	1.165529013222344	0.99270096759556	1.6192020710982378	0.4782934642250359	2.2823038716432302	1.835343699996921	1.7832927228044442	2.3291921849080457	0.0	0.47300673542670973	1.239501960675189	2.595583441734992	1.2469735328870064	2.35431831419508	1.0666926086309085	0.2291289319956786	1.6029180546133737	1.0208873969776588	1.9771283029930142	1.7687438830203734	1.9863054173004222	0.4398333489034339	0.0	2.5963039225063516	0.0	2.7890774150272706	1.1762075328799992	0.0	0.0	2.262781832305691	1.6552545144170183
3L_41396	0.0	2.108810398965839	0.5916806155371779	1.8373571454819386	0.44906804907774894	0.47188954009645423	0.3695155577135264	0.0	1.570676352085324	0.5797635840057141	1.4235447902353366	1.1471278671313911	0.0	0.0	0.0	0.0	1.5047838961037006	2.822084504498403	0.9223581931925353	1.9639705671514922	1.372905975161385	1.1355132917508366	0.6773002810796166	1.6339789184039946	2.587263091962855	3.072066376294953	0.0	1.6844431567812312	0.9808977519540096	0.6846841295353904	0.5920862930246905	1.3973428129069758	1.8993208028808897	1.6319203622863203	0.9513692391500619	3.3931546498094742	0.46938869866911875	0.8398325877719535	0.0	1.0442053910235927	0.0	3.0819338271824095	0.8367808705198753	2.575039407299501	0.0	0.0	0.0	1.3430137766353207	0.491216074161838
3L_41397	0.0	0.0	0.0	7.9154002026342445	7.7384047742862085	0.0	0.0	0.0	0.0	0.0	0.0	0.0	0.0	0.0	0.0	0.0	0.0	0.0	0.0	13.537368552151358	0.0	0.0	0.0	0.0	8.10619767449401	0.0	0.0	0.0	0.0	11.798574732172353	0.0	0.0	0.0	0.0	0.0	0.0	0.0	0.0	0.0	0.0	0.0	0.0	0.0	0.0	0.0	0.0	0.0	0.0	0.0
3L_41398	0.0	4.635539943057028	2.6012382414276845	1.0097093652563047	0.9871313607289927	2.0745941056632273	0.0	0.0	1.3810502776877795	0.0	1.5646021897233486	1.008636347864959	0.0	0.0	0.0	0.0	3.3077823684284082	3.101721579545511	2.027507190047373	3.4537250064714176	1.2071565066339287	0.0	0.0	1.1972586607895634	1.0340479949240653	2.7011790916853116	0.0	2.468470229755335	1.0780937706556029	0.0	1.3015108719107664	1.5358038889011756	0.0	2.391500606843279	1.673022898915371	3.196610058964669	0.0	0.0	0.0	4.590697960536525	0.0	0.0	3.6787860594609554	1.617255468951525	0.0	0.0	0.0	2.9521829030821976	0.0
3L_41399	0.970024026525113	1.8494414132099681	1.55672406723429	0.4028437546327032	1.3784253278643719	1.6554016583813813	1.9444063124762054	0.0	3.0304870301216087	0.5084567027253991	1.5605733746331796	2.012078264371631	1.9394270389487376	0.0	0.0	0.42416480465386835	1.3197059615935212	1.8562408301702988	2.8312009671382503	1.3779326972198898	0.9632384848451281	0.4979265343257607	2.078989729790735	2.14951634449238	0.8251082758648858	0.5388447233792116	0.0	0.0	1.9355718666435717	0.9007091282967081	1.0385276087891422	0.9191095372687889	1.6657175778067785	1.9082740376931828	0.6674859611849572	1.487910134989159	1.4408000573356092	3.314425639866442	0.0	1.3736631052771742	0.0	0.0	0.7338626537882578	1.9357092874363757	7.346932178264983	0.0	37.8673129354741	2.3556648793452006	0.861599839259934
3L_41400	0.0	1.2769307895850461	0.3582755452792576	1.3906998891890328	1.0876820766200237	1.142957723136779	0.44749949365432296	11.155267377814964	1.141294634416318	1.404238088848812	3.878943684331908	0.8335331960707911	0.0	0.0	0.0	0.0	0.9111795396821195	2.563250776152335	2.2340321851431835	0.4756908422425075	0.6650596608395247	2.0627343524066126	2.8708408692906153	0.32980331651534306	1.1393777112026722	0.7440813352331218	0.0	4.0798685955922736	0.890932542953417	1.2437736174471588	0.7170423837299642	1.269182423143389	3.833600867559211	0.9881634488221915	1.1521497374354441	0.8805554167865445	0.8526753499145151	2.0341479536497014	4.283165802062059	1.264578375659193	0.0	2.9858852724344116	2.026756427655335	0.8909957969500769	3.3817504176884485	0.0	0.0	4.06612098238784	3.5693048350517156
3L_41401	1.8548267879278229	2.3576003494906757	2.645939960579464	1.5405915049730294	1.2551187508013935	0.0	0.8262193779344731	0.0	1.0535874970350292	0.6481620296182825	0.7957447707532923	1.7954467061145116	0.0	0.0	0.0	0.0	0.0	1.577511998556261	0.5155873661502973	1.7565382635732214	1.5348765391358214	1.26947711126421	1.5144115186140106	2.1312082629501803	0.7888634153205216	1.3737991364161248	0.0	0.0	1.9190860149978763	2.296382183825011	0.6619385280194939	0.0	1.4155972772968208	1.2162990149498352	1.2763300779329274	1.083847704873906	0.7871482618152725	1.4083695742034017	0.0	1.7510955437420166	0.0	0.0	0.0	1.2337857420018297	1.5609334569384508	0.0	0.0	3.753644413360932	1.098335998994803
3L_41402	1.4222901887293742	1.8078193973959444	1.0144598057329761	0.9844442064277118	1.3474036148298167	0.4045366356467974	0.9503235471548643	0.0	1.8850906884814387	1.4910413760999786	2.135633341288059	2.556834899584833	3.7915597604795868	0.0	0.0	2.073094492393277	1.2900057385905281	0.0	0.7907097925058898	1.010191553195778	1.1769507841552294	0.9734412139824317	0.8709435802748697	1.8676809668461414	1.6130781277050563	1.5801537742446943	0.0	0.4813407303209618	1.0511174829385763	2.0543565124422103	1.268944194778264	1.4973746829159371	1.0854868669114945	0.46633199573772555	0.8155800850871867	1.4544244464315115	2.2131600694578157	1.7999077151316298	1.0106512535612824	1.3427485669292127	0.0	1.0568194764220404	1.4346938822357351	3.4689339619041677	3.5907940658058495	0.0	0.0	1.151325106117635	2.9477328228870734
3L_41403	1.5372296262887173	1.4654359349510573	1.644661912606942	1.2768000326860807	1.24824964193959	0.0	1.5406829662707524	6.401024163866218	0.0	2.4173051978346747	0.4946185991036126	2.5508863564822866	0.0	0.0	0.0	0.0	1.045691161598707	0.0	0.6409570257542943	0.545914046270146	1.5264763506835177	0.0	1.4119906243822542	1.5139603036580458	1.3075767732261103	4.2696265767517465	0.0	0.7803589276494902	1.0224552299232565	0.9515893206936896	2.057236939878156	0.0	6.159343266183586	1.5120529520943824	0.5288937008813114	1.3473949264383003	1.3047338287538155	1.7508271783003881	1.6384874139589296	2.1768900194526895	0.0	0.8566681161491192	0.0	1.0225278217038687	1.9404883277686595	0.0	0.0	0.0	3.4135154457477705
3L_41404	3.0179541108005634	0.0	0.0	1.5666673351113962	2.4506164035439832	1.2875779628456503	3.0247338536682156	0.0	2.5714088817834195	0.7909592722415374	1.4565841780388666	1.2520019511198406	0.0	0.0	0.0	0.0	1.5397087815340058	2.887582931381789	1.8875308453998987	2.679403766212804	1.1238160597810207	0.7745784589110913	1.848053076084345	1.8576692463004887	0.9626587247749722	1.6764622355087442	0.0	0.0	1.338218186572506	2.80230050189202	2.8271980980549847	1.9063654304268123	0.0	0.0	1.038346445745308	0.6613156531034352	1.9211314080778967	0.572882973986759	3.2167476750956174	3.5614686699025695	0.0	0.0	1.141602554267219	4.0149395902151905	3.809648620869103	0.0	0.0	1.8322454681240592	0.6701557656449204
3L_41405	0.5506533639826995	2.099744146175788	0.5891368467687464	1.143411207259289	1.3414122119484952	1.4095823407524348	1.1037807803067847	0.0	0.6255694637024266	1.7318131477522363	2.12613697389405	1.5990745470278687	0.0	0.0	0.0	0.0	2.9966289796871632	2.107463793772023	1.8367855334771384	0.7822108054209554	1.6404042502874123	2.2612629266508493	1.6859710350176185	1.3557950612724463	1.8735562638899312	0.30588588682283363	13.435081685296646	1.1181342364876272	0.732510488024125	2.0452215528855944	1.1790815603140012	2.0870029802402557	1.8911551932382376	2.1665391568100416	0.9472790876489868	1.2066309680872656	1.8694827620252434	2.0905548938949314	1.1738501404218231	0.5198580579558557	0.0	1.8412103380278058	0.8331833603284742	2.9302499777941997	0.0	0.0	0.0	2.005859785052065	2.4455211258787983
3L_41406	0.0	0.0	0.0	0.0	0.0	0.0	0.0	0.0	5.010587371115166	0.0	2.83826595573781	1.8297163500525495	0.0	0.0	0.0	0.0	6.000481238595335	0.0	3.6779985802925483	0.0	2.189841762034275	9.055953111897168	0.0	2.1718865788703234	0.0	0.0	0.0	0.0	0.0	0.0	0.0	5.572048820062942	0.0	4.338300687620659	0.0	0.0	1.8717359265111553	0.0	0.0	0.0	0.0	0.0	0.0	0.0	0.0	0.0	0.0	0.0	3.9175496823650717
3L_41407	0.8727308017332782	3.327885584631292	0.46686164676482156	2.1746316174040117	0.7086683031235123	0.7446825939379859	0.5831275767678707	0.0	2.478663417436366	2.7447515546958994	1.1232385303165169	1.8102671983349017	3.489805753921931	0.0	0.0	0.7632423113450092	0.5936698527146652	2.2267469720694675	2.183341757393614	0.0	0.8666258485891981	0.0	4.275354186373377	1.289280176827355	0.7423500732161319	1.4543961012876352	0.0	0.8860657652187998	0.3869854172672197	0.5402454497151691	1.4015452316487975	1.1025640347140082	1.9981952300682024	1.2876558868408008	2.402148986504817	1.9123900461781	4.074048271768353	1.987992920359612	0.0	5.767463136847399	0.0	0.0	0.0	1.1610386768106615	0.0	0.0	0.0	1.059696070689358	2.3255446192943925
3L_41408	1.5101631716205304	0.0	0.8078519330200268	0.8362126923707299	1.0218927857884634	0.42953001684616726	1.345382851225479	4.192212964418593	1.1437467163746615	1.0554413304175712	1.2957592101025939	1.4618170870880454	0.0	0.0	0.0	2.641411136920144	2.054558738824185	2.5687579438839414	1.259343013343369	1.4301386051007252	1.99946564280696	2.067166156024947	0.6165019065321461	1.4873035588050825	0.6422769419816038	0.8388900008841901	0.0	2.5553963941108133	0.8928467196688753	0.9348344073282293	1.3473430422154373	1.5898865914815656	2.3051024364471737	1.2378581587850175	0.3463875425045659	2.426730069916741	1.495387828726567	2.6755553201066875	2.1461841114770954	1.4257072505958033	0.0	0.5610563389211178	2.2849997989200177	0.669682582175494	2.5417621045383547	0.0	0.0	1.2224571241500564	0.4471216898910615
3L_41409	0.0	0.0	1.583101092403078	1.229008534235262	0.0	0.0	0.0	0.0	0.0	0.0	0.0	1.2277024677801764	0.0	0.0	0.0	0.0	2.0131004525047196	0.0	0.0	4.203840881259572	1.4693392968917596	0.0	5.43655539849951	2.9145834681328187	0.0	1.643924613562641	0.0	0.0	2.6244907503760238	0.0	0.0	1.8693657316847023	0.0	0.0	1.0181936958740958	1.2969610128331697	0.0	0.0	0.0	0.0	0.0	0.0	4.477783031709868	3.937015624046504	0.0	0.0	0.0	3.5933686537516207	0.0
3L_41410	0.0	2.041125411235742	1.1453797271682582	0.4445961999473598	0.8693092625075781	0.0	0.7153109592649006	8.915635796277723	1.8243161642074277	1.122310649078263	0.0	0.8882474557928123	4.280875062233221	0.0	0.0	0.0	2.184728876238823	0.0	1.7855078363707053	3.041495040804317	0.5315363153583698	0.0	1.311122911217312	1.5815342590369657	0.9106260175961176	1.1893857785856086	0.0	0.0	0.4747072871793476	1.9881249297943384	3.4384951219788955	0.0	2.4511462049883765	2.6325696248851544	0.0	0.46917813971430616	2.7259383804355037	2.4386312353057225	2.2821593335181882	0.0	0.0	1.1932060755189668	4.859539859889747	0.0	13.513999287001399	0.0	0.0	0.0	1.90179944459849
3L_41411	0.6172030284424437	0.0	1.320674928280748	1.5379189291162911	1.7541179673401277	1.0532923813255473	1.237179112853499	5.140066820868671	2.103519524727994	0.0	0.7943643345665574	0.7681422919071805	0.0	0.0	0.0	1.0795435776117344	1.679394517818124	3.9369384351016175	1.0293858786786392	1.3151183019052208	0.6128855509779815	0.6336374286080709	0.3779460897697552	1.2157206293445295	1.5749898334406252	1.714269884227812	0.0	0.0	1.094718192716599	1.1461992415217552	1.6519755380748644	0.3898715731848203	1.413141537995419	1.2141890128036232	0.849410623697588	0.8114756067186718	0.5238551590775246	0.0	2.631433526041982	0.5826859304189091	0.0	3.439552208825396	1.8677568389784414	0.8210969362410018	1.5582255924217878	0.0	0.0	2.248279616437502	1.0964306358508258
3L_41412	0.0	14.640302410086582	0.0	0.0	0.0	0.0	0.0	0.0	0.0	0.0	0.0	0.0	0.0	0.0	0.0	0.0	0.0	0.0	0.0	5.453903877125727	0.0	0.0	0.0	0.0	0.0	0.0	0.0	7.796103819155339	0.0	0.0	0.0	0.0	0.0	0.0	0.0	3.365256153202613	0.0	0.0	0.0	7.249339585163791	0.0	0.0	0.0	0.0	0.0	0.0	0.0	9.323800679518593	0.0
3L_41413	0.0	2.69298901852938	1.5111736938510192	0.293292288055261	0.5734680203264593	3.013057385485741	0.9437561002034927	0.0	1.2034692649193683	0.740368582133455	2.726838664136282	1.1719224262356867	0.0	0.0	0.0	1.2352607147440842	2.882454375311125	0.0	0.5889340470428738	0.5016051867581448	1.753225760075964	0.0	0.8649247083041421	1.043310315125621	2.4028958258755955	1.9615421613087536	0.0	1.4340429168891824	0.9394681270093266	1.311531024484973	1.1341573566209613	3.122756076704882	0.8084890051963205	0.694663938952933	1.4578988693459707	2.4760684885496067	1.4985446434132101	0.5362407017202924	3.0110006910246585	0.666734584696361	0.0	0.7871370471718638	2.1371686106352348	1.4093022403677715	0.0	0.0	0.0	4.287632204851405	0.6272918106301372
3L_41414	1.4725450961413649	1.4037723856072901	1.1815925835687262	2.4461480506646183	0.8967937471235341	0.0	1.4758531242777544	0.0	2.5093261196341303	3.8593138093735164	0.9476114434884572	1.2217742654754207	0.0	0.0	0.0	2.5756137413886773	1.50253485142109	1.878577751327403	0.0	1.0458854526380448	1.0966832278019434	0.0	0.0	0.36256372873300874	0.3131389306311782	1.2269899507069058	0.0	2.2425674586717244	1.632386176078902	0.0	2.364805451790958	0.9301695661912385	0.8428809265486589	0.36210695553145533	0.7599578608432548	0.9680237865386225	1.8747486079288558	1.118103169280205	1.569542093941803	2.7803859342499893	0.0	1.6412413758920352	1.114040294391832	1.9590024857292792	1.8588352203918685	0.0	0.0	0.0	1.961927617427254
3L_41415	0.0	0.0	0.0	0.0	0.6882223409635169	0.0	2.265214482965927	0.0	0.0	0.0	2.181663402716411	0.7032154950440185	0.0	0.0	0.0	0.0	0.0	2.162502551753011	0.0	1.2039586642463889	0.0	1.7402387398722456	1.0380012248414454	0.0	0.7209323500873446	1.8832466192427504	0.0	0.0	0.0	0.0	0.9074059387540917	0.0	1.940544811837013	2.5010108252085215	0.5832109999659989	1.4857721713980834	2.158094678634884	2.574182468607523	3.6135196223149295	0.0	0.0	3.7785911825063323	0.0	1.127541266600931	0.0	0.0	0.0	6.174735124445612	0.0
3L_41416	3.3010817644942247	2.5175282907241674	1.0595352878227609	0.2741829348541347	0.8041558775753092	2.2533941749760578	0.8822660120252858	0.0	1.125057659205034	3.460650671539263	0.42486207914755675	0.27389156085322697	0.0	0.0	0.0	1.1547777485875625	2.2455409171238214	1.6845226062933767	2.2022490468390847	1.40676984541944	1.9667939619425365	2.033388234815673	0.4042854255104104	0.32511126933192885	0.8423760057618518	0.36674771791232536	0.0	2.0109125521161504	0.8782574201773786	1.6347715917566643	0.35342058109411945	1.6681680178827611	1.5116243915711824	0.9741050409935871	1.5900616603196707	0.5786852849012328	0.5603630031534428	0.5013021322886198	0.0	1.2465874668096086	0.0	0.0	1.9979221609526094	1.7566395485436361	0.0	0.0	0.0	2.4049638453768574	0.5864208390509366
3L_41417	0.0	0.0	1.2355725284780934	1.5986862635760437	0.9377629252801755	2.627785945812426	1.543276084992535	0.0	1.3119811606502565	2.4213737567153775	0.9909021802672038	2.2357822772221825	3.078648067116991	0.0	0.0	0.6733195576640633	0.0	0.0	1.2840716370725604	2.7341643625407888	0.7645227791473354	3.1616359505829976	1.4143671414225707	1.5165084455492712	0.3274443879093517	0.8553625543999892	0.0	1.5633446946803444	1.0241761211493836	0.9531909377277977	1.6485595751925743	1.4589952308363894	0.881387148247203	0.7572989418640536	1.3244597005719785	0.6748313613298821	3.2673245555352217	1.1691826600624213	0.0	2.9074052483898063	0.0	1.7162199431965524	2.329868353118575	0.5121244175544983	1.9437543576543006	0.0	0.0	2.804538266428892	0.6838521446013566
3L_41418	1.904470248746668	0.0	3.395946435329362	1.5818246241584693	0.5154845369072495	2.1667251682462094	1.696665407740934	0.0	1.8029770179567854	1.9965292335803437	0.4085212299495738	1.5801436203070787	2.5384808309158533	0.0	0.0	2.775908049489333	0.43183479175458106	0.8098666376410464	2.1175471604221965	1.3526633129033079	0.3151913400548937	2.6069079933534276	0.7774719721354045	2.8134629076801536	1.3499615476952753	1.7632101822707946	0.0	2.578093015533526	1.4074638143868248	0.7859478806522424	1.3593099272850746	1.2030057821269913	0.0	0.9366394624938338	1.5289054426150679	2.225712634235511	0.5388105799552335	1.446063843140249	0.0	1.1986417950092392	0.0	1.4150988786190446	0.9605395004579853	2.9558838557224645	0.0	0.0	0.0	1.5416434906261909	1.6915985741853936
3L_41419	0.9359980448872839	0.0	1.0014120911897866	0.0	1.5200841883426872	2.3960015526090057	1.2508009816786423	0.0	1.0633400851884276	1.9624853267425224	3.6139978085921953	1.5531997312343184	3.7427937185441578	0.0	0.0	1.6371447181086458	1.273414024910907	1.1940857410878216	0.0	1.329598314388441	1.394175784189024	0.0	0.0	0.9218296733468897	0.796165571069859	0.0	0.0	0.0	2.4902358888396883	0.5794096916120887	0.5010493476487808	2.364985351280734	0.0	0.46033415656425	1.9322167417756886	1.640820597352224	2.7805208940455106	0.0	0.0	2.650956977795938	0.0	0.0	1.4162412278018348	2.490412689399776	0.0	0.0	0.0	0.0	0.8313771030099508
3L_41420	0.0	2.4796937875735603	0.0	2.160499161726325	1.584141351031783	0.0	0.8690069371085776	0.0	0.0	2.726914014129232	0.8369541364198416	1.6186524006557486	5.2006894033873134	0.0	0.0	0.0	0.8847175831072732	1.6592068725676028	3.253729044629232	3.695008800587211	1.9372361322951472	1.3352197317703787	0.7964192988324493	1.280901426693627	1.659432830196987	0.0	0.0	1.3204611261526304	0.5767057254075666	0.8051017688890963	4.177310686368349	0.8215490339897839	1.4889070469374968	1.2792876926127532	1.7899034588720903	1.1399771046998293	1.1038832515411037	0.9875366943947219	0.0	2.455706423243949	0.0	1.4495854475537087	0.0	0.8651200051215103	0.0	0.0	0.0	3.1584280124770543	1.15521570649758
3L_41421	0.0	0.0	0.0	0.0	0.0	0.0	0.0	0.0	0.0	0.0	0.0	0.0	0.0	0.0	0.0	0.0	0.0	0.0	0.0	0.0	0.0	0.0	0.0	0.0	0.0	0.0	0.0	0.0	0.0	0.0	0.0	0.0	0.0	0.0	0.0	0.0	0.0	0.0	0.0	0.0	0.0	0.0	0.0	0.0	0.0	0.0	0.0	0.0	0.0
3L_41422	0.0	0.0	0.0	0.0	0.0	0.0	0.0	0.0	0.0	0.0	0.0	0.0	0.0	0.0	0.0	0.0	0.0	0.0	0.0	0.0	0.0	0.0	0.0	0.0	0.0	0.0	0.0	0.0	0.0	0.0	0.0	0.0	0.0	0.0	0.0	0.0	0.0	0.0	0.0	0.0	0.0	0.0	0.0	51.949401283150216	0.0	0.0	0.0	0.0	0.0
3L_41423	2.994435141732604	0.0	1.067902357842974	0.41452220512548416	1.2157593535661626	0.8516958968698473	1.333849799975884	8.31255195344971	0.0	2.0927875008685066	2.5693030970893393	2.4844901561187362	0.0	0.0	0.0	3.4916908233476796	3.3949106758262264	1.273368865418154	0.0	0.708939500237353	1.4867441888125472	2.04944574789194	1.8336511662021417	1.9660718905983228	2.1225704633961877	1.6633975360424977	0.0	1.013396288213147	0.4425964762947098	1.235760944516805	1.0686345500663836	3.152515152248828	0.0	0.49089873740844736	1.0302545937678662	0.8748826782328489	0.8471822211016826	0.0	2.1277863362072633	0.0	0.0	1.1124935697871665	3.0205494016895744	1.3278836986341387	2.519973308442717	0.0	0.0	1.211977831471089	1.7731552801727193
3L_41424	0.0	0.0	0.0	1.267671338458106	2.4786501469591675	0.0	0.0	0.0	0.0	6.400059392551162	0.0	1.2663241850697338	0.0	0.0	0.0	0.0	0.0	0.0	0.0	2.1680437719365377	0.0	0.0	0.0	1.503135992621406	0.0	1.695640068517424	0.0	0.0	2.7070533764603026	1.8895715490990994	4.902068117177729	1.9281732332534298	0.0	0.0	1.0502245747719463	0.0	1.2954054172040979	0.0	0.0	2.8817679761804587	0.0	0.0	0.0	0.0	0.0	0.0	0.0	0.0	0.0
3L_41425	0.0	0.0	0.0	0.0	0.0	0.0	0.0	0.0	0.0	0.0	0.0	0.0	0.0	0.0	0.0	0.0	0.0	0.0	0.0	0.0	0.0	0.0	0.0	0.0	0.0	0.0	0.0	0.0	0.0	0.0	0.0	0.0	0.0	0.0	0.0	0.0	0.0	0.0	0.0	0.0	0.0	0.0	0.0	0.0	0.0	0.0	0.0	0.0	0.0
3L_41426	0.0	0.0	0.0	41.555851063829785	0.0	0.0	0.0	0.0	0.0	0.0	0.0	0.0	0.0	0.0	0.0	0.0	0.0	0.0	0.0	0.0	0.0	0.0	0.0	0.0	0.0	0.0	0.0	0.0	0.0	0.0	53.56530682207748	0.0	0.0	0.0	0.0	0.0	0.0	0.0	0.0	0.0	0.0	0.0	0.0	0.0	0.0	0.0	0.0	0.0	0.0
3L_41427	0.0	0.0	0.0	0.0	0.0	0.0	0.0	0.0	0.0	0.0	0.0	0.0	0.0	0.0	0.0	0.0	0.0	0.0	0.0	0.0	0.0	0.0	0.0	0.0	0.0	0.0	0.0	0.0	0.0	0.0	0.0	0.0	0.0	0.0	0.0	0.0	0.0	0.0	0.0	0.0	0.0	0.0	0.0	0.0	0.0	0.0	0.0	0.0	0.0
3L_41428	0.0	0.0	0.0	0.0	0.0	0.0	0.0	0.0	0.0	0.0	0.0	0.0	0.0	0.0	0.0	0.0	0.0	0.0	0.0	0.0	0.0	0.0	0.0	0.0	0.0	0.0	0.0	0.0	0.0	0.0	0.0	0.0	0.0	0.0	0.0	0.0	0.0	0.0	0.0	0.0	0.0	0.0	0.0	0.0	0.0	0.0	0.0	0.0	0.0
3L_41429	12.12897466499772	0.0	0.0	10.074145712443585	0.0	10.349395595297235	0.0	0.0	0.0	0.0	0.0	5.0317199626445115	0.0	0.0	0.0	0.0	0.0	0.0	0.0	17.22937815728355	0.0	0.0	0.0	0.0	5.158489429223462	6.7376001207377945	0.0	0.0	0.0	0.0	0.0	0.0	0.0	5.965163445478406	0.0	0.0	0.0	9.209527809090172	0.0	0.0	0.0	0.0	0.0	0.0	0.0	0.0	0.0	0.0	0.0
3L_41430	0.8231489232800508	0.0	1.3210144334036993	0.3418476180057977	0.6684071990128962	1.4047508674336606	2.7499936750145473	0.0	0.46756895005521987	2.5888157979895254	0.0	2.0489060207786394	0.0	0.0	0.0	0.7198807301606269	3.359652477547723	0.0	1.3728673363971156	1.1692945587462356	1.2260862102083938	0.8450670898762652	0.5040576641967841	0.4053443846426362	1.7504385723843106	1.3717684564586974	0.0	0.8357262962950581	1.459999481700184	1.019105683807175	2.203200280599588	1.5598871889584947	0.0	1.6193348582069913	0.8496289811843999	1.4429941551521743	0.3493265508090228	2.5000671893057125	1.7547399914017738	2.3313428845860935	0.0	1.8348994199882933	1.2454913214164722	2.1901547070531193	2.078168219404688	0.0	0.0	0.0	0.7311416630840725
3L_41431	0.0	0.0	0.6194992339891972	1.9237428340579432	0.9403631118119951	0.9881520568385063	0.7737776054832977	0.0	0.6578094812711773	1.2140438160553653	2.2357118450621885	1.9216984739792418	0.0	0.0	0.0	1.0127797614194716	1.575533229374399	1.4773842026261983	0.0	0.8225236588648926	0.5749819599410069	1.1889008967879464	0.0	0.5702675067847577	1.477585398895111	1.9299020960666669	0.0	1.17575959948925	1.5405238654105922	1.4337508535298051	0.619923984920969	2.926081333356742	0.0	0.5695490595321154	1.9921981535909072	0.5075268773546074	0.9829152134879556	0.8793183875587	0.0	1.0933000387028213	0.0	0.0	0.0	1.5406332387769683	2.92371586744457	0.0	0.0	1.4061572815042507	1.0286224482448616
3L_41432	1.3394893585272531	1.2769307895850461	0.7165510905585152	0.2781399778378066	1.0876820766200237	1.142957723136779	1.3424984809629688	5.577633688907482	1.141294634416318	2.808476177697624	0.0	1.3892219934513184	2.678121169449815	0.0	0.0	0.0	0.9111795396821195	1.7088338507682235	1.6755241388573874	0.951381684485015	1.9951789825185742	2.7503124698754835	0.4101201241843736	0.6596066330306861	1.1393777112026722	0.3720406676165609	0.0	0.0	1.781865085906834	0.4145912058157196	1.4340847674599284	1.269182423143389	0.0	0.9881634488221915	1.1521497374354441	0.5870369445243631	1.1369004665526867	0.5085369884124253	1.4277219340206864	0.0	0.0	0.0	1.0133782138276675	0.44549789847503846	0.0	0.0	0.0	0.0	2.379536556701144
3L_41433	1.3891754063164417	0.0	2.2293909526856357	1.1538284026399592	0.5640138837657628	1.185353768832308	0.0	0.0	0.7890859938025185	0.0	2.681884274011692	0.0	0.0	0.0	0.0	0.0	0.0	0.0	0.0	0.9866715474019211	0.6897289020550473	2.8523305679988473	2.551996937603675	1.3681472071669023	2.954102406323197	0.7716817491864544	0.0	0.0	1.2319735322806324	0.0	1.4872796688125631	0.0	0.0	0.0	0.9559093960397151	0.6088120676292796	1.1790718287610402	2.1096011640779224	5.922723268158699	0.0	0.0	0.0	2.1019354621735693	0.9240457495050579	3.50719061756366	0.0	0.0	0.0	0.0
3L_41434	1.3406109740671546	0.0	0.7171510914716894	1.391864385642195	0.5442964212183727	0.5719573868868475	1.7914968215711267	0.0	1.52300038996425	0.7027069607270431	1.7254185336953318	0.27807705047899334	0.0	0.0	0.0	1.1724245511094156	0.45597125593680277	0.8551323676494532	1.676927131646885	0.4760891598830706	1.3312330912596895	0.0	0.8209270729434751	2.3105563311322976	0.8552488230992216	0.37235219423796895	0.0	1.3610949518893767	1.7833571228219747	1.2448150858310376	0.7176427960253211	1.6936602233057132	0.7673621832866062	1.6483181385872925	2.3062289699304412	1.4688212433383816	0.853389333879275	2.5448140481471695	1.4289174307207246	1.8984558972241792	40.25700069242042	0.0	0.0	1.3376128025596559	3.3845821115697032	0.0	0.0	2.441715438576044	0.5953822628003019
3L_41435	0.9792199729539443	0.9334871720192821	1.0476546678777554	1.6266510508165788	0.7951388391927113	2.0888688357480656	0.6542798407221154	4.077471967380224	0.5562211668852616	0.5132769344637744	2.5205884817928443	1.421807108710559	0.0	0.0	0.0	1.71274375555036	0.6661084677706748	1.2492254802022744	2.4497495131122844	1.0432467508079948	0.7292775776315982	1.0052938775592268	0.8994423457456378	0.48219867163909935	0.41646520162538037	1.3598825931764356	0.0	0.9941820466629285	0.6513071082355179	2.727743883034343	0.5241864887787399	0.9278228081113982	1.1210058561345924	0.24079558862481637	0.5053603573099871	0.42914734430748924	1.8700187375877506	1.8588037779815025	2.087442986713425	0.9244570663649239	0.0	0.5457002097671606	0.7408197615153023	1.3027066988435219	1.2360969990037058	0.0	0.0	0.5944992176390296	1.3046518666958908
3L_41436	0.5594076365407753	2.133125822853286	2.992514643571157	2.3231782565383527	0.6813689738365216	1.4319918433744603	0.0	0.0	0.9532721256366905	2.932242445311919	1.0799691215228775	2.088638475059986	0.0	0.0	0.0	1.9569084838049189	1.522134653815588	2.854624262936015	0.46649667527819527	0.397323186017021	0.2777472255829636	1.1486062123056155	0.3425549115523218	1.377349455153612	1.9033420116212352	0.31074885252878715	0.0	0.0	1.240259867185036	1.7314470256856704	0.8983699257371486	2.12018209820005	1.2808138188539893	0.8253685270473267	1.154806686515484	1.2258139551760043	1.4244028119990553	1.2742742880502127	0.0	1.0562454951129632	0.0	0.0	2.539287861797735	1.1163131302983014	0.0	0.0	0.0	2.037748890649504	0.4968799911595112
3L_41437	0.0	0.0	3.412182035816992	3.9734678308044415	0.0	0.0	0.0	0.0	1.8115968284012005	0.0	0.0	0.0	0.0	0.0	0.0	5.578358646065416	2.1694967027989107	0.0	0.0	0.0	1.5834911546184105	0.0	0.0	0.0	0.0	0.0	0.0	0.0	0.0	1.9742635010009517	0.0	0.0	0.0	1.5685290334724094	1.0972963933623225	0.0	0.0	0.0	0.0	0.0	0.0	0.0	0.0	2.1214396938338234	0.0	0.0	0.0	0.0	0.0
3L_41438	0.0	0.0	0.0	0.0	0.0	0.0	0.0	0.0	0.0	0.0	0.0	0.0	0.0	0.0	0.0	0.0	0.0	0.0	0.0	0.0	0.0	0.0	0.0	0.0	0.0	0.0	0.0	0.0	0.0	0.0	0.0	0.0	0.0	0.0	57.983451522935354	0.0	0.0	0.0	0.0	0.0	0.0	0.0	0.0	0.0	0.0	0.0	0.0	0.0	0.0
3L_41439	0.0	0.0	0.0	0.0	0.0	0.0	0.0	0.0	0.0	0.0	0.0	0.0	0.0	0.0	0.0	0.0	0.0	0.0	0.0	0.0	0.0	0.0	0.0	0.0	0.0	0.0	0.0	0.0	0.0	15.247388884653503	0.0	0.0	0.0	12.113870381586917	8.474504453352091	0.0	0.0	0.0	0.0	0.0	0.0	27.452918245209467	0.0	0.0	0.0	0.0	0.0	0.0	0.0
3L_41440	0.5063329082162237	1.930741968692633	1.3542974240829617	0.8411051448719502	0.6167229611385594	0.0	1.014940739640094	0.0	1.438048083265975	0.5308082149577933	0.6516701720005219	2.520633909180552	4.049366638564062	0.0	0.0	1.3284326567005877	0.3444299003178537	0.6459467615846676	1.2667110860020825	2.1577589343087555	0.5027909928010386	0.5198151454172473	1.5502722278032022	0.2493342277450751	0.2153449097588542	1.4063301959794257	0.0	2.0562778574242735	0.8980705224246863	2.8209116057945285	0.8131355874319162	1.2793508676045844	1.7389417218027121	0.24902010588334905	1.2194495655519295	1.3314153850905974	1.074383525179553	2.6912092648954204	1.0793704248186118	1.9120649000716643	0.0	1.1286778532186055	2.298368709824515	0.6736007124001134	2.556633261696469	0.0	0.0	1.8444140812899685	1.3492130310232648
3L_41441	0.6419505436165593	0.0	0.3434072538051584	1.0663891211247418	1.04254370655981	0.0	0.857856888196198	0.0	0.36464378823472443	0.6729813856040667	1.2393230255807839	1.5978838052984974	2.566980214743297	0.0	0.0	1.6842438093373129	1.3100489312009462	0.0	1.070660372611223	0.9118997260470844	2.549839806314168	0.0	1.572401213893737	0.6322332222373115	1.0920939930352798	2.4962079035933127	0.0	0.6517592807914548	1.423265332752034	1.5895433480392585	1.3745708246242818	0.8110079076515027	0.7349015937369923	1.262873415883159	1.3252031823605914	1.125350293412582	1.089719553044987	0.0	0.0	1.2120988801176027	0.0	0.0	0.9713234242802882	1.2810297429485717	0.0	0.0	0.0	0.7794757183960012	0.5701966859256299
3L_41442	0.0	0.0	1.2735430349294647	1.9773787866803765	0.0	0.0	6.3628106443459265	0.0	1.352299788635543	0.0	3.064061091250037	0.9876387138573612	0.0	0.0	0.0	2.0820342307247874	0.0	0.0	0.0	3.381825898530005	2.364052221913582	4.8881947652322255	2.915664407026751	0.0	3.0375640356468265	1.3224731835500207	0.0	0.0	2.111300365730006	0.0	1.274416221789204	3.0076635266659446	0.0	1.1708573603020813	0.8190970847106109	0.0	1.0103199127487723	0.0	0.0	0.0	0.0	0.0	7.204403331316101	0.0	0.0	0.0	0.0	0.0	2.114603025574009
3L_41443	1.5168400338983412	2.8919972074874964	0.0	1.2598647409214145	1.231693038446313	0.0	0.0	0.0	0.0	0.0	1.9522321969357177	1.8877888253976565	0.0	0.0	0.0	1.3265447846162193	0.0	0.0	1.2649109281347182	0.0	3.012458776384432	1.5572292655701905	0.9288414560518665	1.4938793522120841	0.0	0.8425989729392599	0.0	0.0	1.3451913746598094	1.8779351539601663	1.623960036292259	0.0	3.4729409280531667	4.475991898454664	0.5218785309975233	0.6647616370845523	1.9311420407111781	0.0	3.2335095057095695	1.4320107091488874	0.0	0.0	0.0	1.0089651599285452	3.829499940068326	0.0	0.0	1.8417929338509016	0.0
3L_41444	0.5758045875848584	1.097825230175527	2.1561603441576893	3.347783002444838	1.1689012786190283	1.9652871333634023	0.7694641536275195	0.0	1.9624274940278426	0.0	0.7410829289212911	0.9554929474110059	4.604962169084541	0.0	0.0	2.0142679664267855	0.7833751805826674	1.4691484697937198	0.9603405751815823	1.6358769406663753	1.4294417543938895	0.5911366624022067	0.0	1.9848098532312506	1.4693485444865966	0.6397145951716517	0.0	0.5846026420765646	0.5106453860648908	0.712879178207141	1.2329363915169784	0.7274424462085408	1.3183561048588803	0.8495611308791401	0.3962185142728904	2.2711394250978976	0.4887179581539646	0.8744165947131111	0.0	0.0	0.0	1.283538705943978	0.8712392088311594	1.1490336913913821	5.814835010598264	0.0	0.0	0.0	2.0457767087912546
3L_41445	0.6861044164472675	2.6162443132659545	1.4681083196744205	1.1397362194493705	1.392813372702039	0.5854382766570537	0.9168609724282485	0.0	2.338345681227519	0.7192695846139029	1.3245646564381726	2.277050045233599	0.0	0.0	0.0	0.0	0.4667183821748675	0.0	0.5721506255179751	0.0	1.0219574368353657	0.7043734689562184	1.6805522294626012	2.027156189749117	0.875406819786797	1.52451376205252	0.0	0.696587806425493	0.3042317325805505	2.1235917666648336	1.101836180612693	1.7335793629165184	0.0	0.6748674307290762	0.0	0.9020645913127211	1.4558391714667869	1.5628767998284587	1.462596650214892	0.0	0.0	0.0	2.0762636555860627	1.8255199936654456	1.7321779244663027	0.0	0.0	0.8330886829567717	0.0
3L_41446	1.3849694254149647	1.7603823832197536	0.0	1.342057473803038	1.686918687820177	1.1817648949647361	0.925387144965968	0.0	1.3111614876836835	0.0	1.7825095881190745	1.7236687761308187	0.0	0.0	0.0	1.211218010521124	1.256156107041584	1.1779029181838057	0.3849808202555349	2.951052660157562	0.4584270816715352	0.9478982063490982	0.8480901010923401	1.818673190611136	1.7670949947858916	1.5386906850127835	0.0	0.0	1.023536257175194	0.5715572534616365	0.4942588864782236	0.8748502256413703	1.5855056875260023	1.816381948796193	0.635343471127896	0.8092917046629122	2.155086953448398	1.4021426422144208	2.952395573768556	0.43583832281045287	0.0	3.087265892627362	0.6985238235741172	0.9212480331354492	1.165523986949861	0.0	0.0	1.6816716623526182	0.8201098816023766
3L_41447	0.6906922587487917	2.633738613031107	1.1084439486497821	0.8605180548161474	1.4021268357205383	0.5893529847192559	0.9229918374293866	5.752085130859937	1.176990864353843	0.7240791957275853	1.7778956720152288	2.0057416934786576	2.7618846659058596	0.0	0.0	0.0	1.4095177025086971	0.0	0.0	1.471707021200234	1.371721414354516	2.127250418217432	0.8458948721852849	2.0407113756598636	1.4687674820049545	0.38367696977454224	0.0	0.7012457490482693	0.30626606901497605	0.42755835957829064	1.4789385835258666	0.8725857298027817	0.0	1.3587602671322687	0.9505483856218911	0.9080965158879355	0.8793444451987265	0.0	2.944753479962425	1.3041305465976278	0.0	0.0	0.0	0.45943171971724733	0.0	0.0	0.0	0.8386593794994075	1.2269806166510107
3L_41448	1.8224526531356848	3.4746762122971573	0.9749091530905692	0.0	0.7399271497325459	0.0	0.0	0.0	0.0	0.0	2.3455675399722824	0.0	0.0	0.0	0.0	1.5938167560186902	1.239712401599378	11.624835857317695	1.5197649227617471	0.0	0.9048520883533773	0.0	0.0	3.5897317160156064	1.5501891967159862	1.0123656413629925	0.0	0.0	2.4243303858055136	2.2563011440010876	1.9511551716636077	0.0	2.0863341773250528	2.688906914524131	0.0	3.1947907020728286	0.7734093811309612	0.0	0.0	6.882127733667162	0.0	2.0312347022636486	0.0	1.2122512536193277	0.0	0.0	0.0	2.212876996789558	1.618748474329563
3L_41449	1.6457337561552499	0.0	1.4672908874251587	0.9112812979561783	1.1136302913141025	2.8085390822255984	0.3665401883092887	0.0	0.6232116552046618	1.1501905606966198	1.412082291496077	0.45515643999936645	2.1936092703682655	0.0	0.0	0.47975604596964866	2.612167693553323	0.0	2.7447938694113994	1.1688939095912771	1.9065917140068849	0.0	1.0077699059750675	1.0805479912693885	2.566430238558323	2.742596862578893	13.384444063731369	0.5569599610395368	0.7297496124482246	0.33958549854462144	1.7619562977280923	1.732614118282378	1.8840273168888728	0.26979666774135674	1.321192231034847	0.9616664833890628	1.396827427768133	1.2496052809318856	1.169425829459123	1.0357973640614362	0.0	1.8342707068068682	0.8300430427120229	0.7298014228573441	0.0	0.0	0.0	1.998299580277156	0.9745215245492693
3L_41450	0.0	3.350716852363395	1.8802583775852142	1.4597005862157555	1.0702952816246567	0.0	1.17425635519282	0.0	0.49913370354412884	0.0	0.0	1.8226867043608002	0.0	0.0	0.0	2.305435818050087	0.0	3.3630356643206127	0.0	0.6241157839630703	0.4362857078037552	1.8042321512725972	1.076171412582596	1.7308338707572504	1.1211645521254066	0.48812470688111353	0.0	1.7842894031766061	0.3896403666172966	0.5439518537335224	1.411160662711152	2.775320693856817	2.0119040337871117	1.7286532926523595	0.9069859321644663	1.1553061052844318	0.7458179377865526	1.334421153457632	1.8731993870891608	1.6591518150457198	0.0	0.979385118517352	3.9887167181477037	0.0	0.0	0.0	0.0	0.0	2.3414992338614504
3L_41451	0.0	0.0	0.0	0.0	0.0	0.0	0.0	0.0	0.0	0.0	0.0	0.0	0.0	0.0	0.0	0.0	0.0	0.0	0.0	0.0	0.0	0.0	0.0	0.0	0.0	0.0	0.0	0.0	0.0	0.0	0.0	0.0	0.0	0.0	0.0	0.0	0.0	0.0	0.0	0.0	0.0	0.0	0.0	0.0	0.0	0.0	0.0	0.0	0.0
3L_41452	2.3389695482537607	0.0	0.0	0.0	0.949636232344838	0.0	1.5628159818563316	0.0	2.657185121570205	0.0	1.5051724498653398	0.0	0.0	0.0	0.0	2.045533995854521	0.0	0.0	0.0	1.6612694790076175	1.1613039585368035	2.4012498024972038	1.432274882195391	0.0	0.9947707883966354	0.0	0.0	0.0	2.0742870649429204	4.3436681263804715	0.0	4.432404065046416	2.6776399923740817	0.0	1.6094749144423255	0.0	1.9852158986809334	0.0	4.986076381704091	2.2081626055612134	0.0	5.213848607563522	3.5390513077502392	1.5558257506275812	0.0	0.0	0.0	5.680094789421846	0.0
3L_41453	1.8638238134804412	1.7767770969167942	1.9940807706404309	1.5480643003987815	1.5134481979977685	0.0	1.8680108374516746	0.0	1.0586980301017495	0.9769590079723762	1.1994069172675494	1.1598143802137522	0.0	0.0	0.0	0.0	1.901782325037928	1.1888729104369726	0.7771324124832333	1.323793897998503	1.3880894521858707	0.9567261291090431	0.5706589970097469	0.9178053878113241	1.1890348160491797	2.5883679159993855	0.0	0.0	0.0	1.1537605093160392	0.49886199601469133	1.177330454995837	1.0668478316531191	1.3749736463384452	0.6412605232455015	1.6336575272240859	0.3954832021673745	2.122801520605185	0.0	1.7595894103686267	0.0	0.0	0.0	3.0994258623532582	0.0	0.0	0.0	1.131555553946232	1.655495383816672
3L_41454	0.0	0.0	0.0	0.0	0.0	0.0	0.0	0.0	0.0	0.0	0.0	0.0	0.0	0.0	0.0	0.0	0.0	0.0	0.0	0.0	0.0	0.0	0.0	0.0	0.0	0.0	0.0	0.0	0.0	0.0	0.0	0.0	0.0	0.0	0.0	0.0	0.0	0.0	0.0	0.0	0.0	0.0	0.0	0.0	0.0	0.0	0.0	0.0	0.0
3L_41455	1.5547702411067725	0.0	0.8317141937266959	1.6142112576384475	0.9468696300656105	1.9899784684329718	0.0	0.0	0.0	0.0	1.5007873881031684	0.9674975019214501	0.0	0.0	0.0	3.399291139020198	0.5288115294027936	0.0	1.9448120679478442	0.552143218441716	2.3158413972860656	0.0	0.47603406499769124	2.2968531045300145	1.9837453886598602	2.1591726534046827	0.0	3.9463162085309254	0.6894146617885064	1.9248949308132608	0.832284446859179	1.9642182293594057	1.7798927650206933	1.1469797156637285	0.8023929926698993	1.7034617818469164	0.9897161563343764	1.1805367038600658	0.0	2.935639336745133	0.0	2.5993294769681214	0.0	1.5512931191618053	1.962630340734216	0.0	0.0	1.8878489358384334	0.6904930976928969
3L_41456	0.0	0.9001778391338993	0.0	1.17645582486808	0.5750746101799248	2.0143323777340534	0.0	0.0	0.2681868498547339	1.484885498994287	1.5191544410687483	0.7834704040920972	1.8879530096047723	0.0	0.0	2.8903497909575155	1.9270197784813683	0.6023248776557708	1.5748905746342614	0.6706806006374015	0.0	0.0	1.44557970637385	1.8599701047005073	0.20080230157991652	1.0490866599084503	0.0	0.47935347870654327	2.093555729804525	0.5845356989103379	0.7582231576112411	0.29823853165479913	2.1620107045474004	1.3932201264579467	0.974655481217138	1.0345855322069373	1.402560008630152	0.0	1.0064787034138751	0.445734975967753	0.0	0.5262281586371618	2.857541280041332	0.9421669651765668	1.1919897336308223	0.0	0.0	1.7198576599937718	1.6774645056897919
3L_41457	0.0	2.6741156833141067	0.7502914507140298	1.1649472045926879	1.1388979431275368	0.0	0.0	0.0	1.593379952443982	0.0	0.9025760332306834	0.0	0.0	0.0	0.0	0.0	0.0	0.0	1.1696132147579457	1.9923591036017767	0.0	2.8798168897228837	0.8588630371114717	0.6906656400612593	1.193027778637752	2.3373540497697474	0.0	0.0	0.0	1.7364525230003989	1.5016117549772048	0.0	0.0	0.6897955101210246	0.4825604813560104	0.6146788505849714	0.5952169437788432	0.0	0.0	0.0	0.0	0.0	0.0	0.9329502639549534	0.0	0.0	0.0	0.0	0.0
3L_41458	2.0164038485890416	1.9222311413747182	0.0	0.4186987512728442	1.6373450907809612	5.161663294379981	0.0	0.0	0.0	2.113873521028391	0.0	0.8365076008426643	0.0	0.0	0.0	0.8817178968277201	0.0	0.0	1.6815031292773235	0.0	0.0	2.0700950753266194	1.234750827283054	0.0	0.4287913127566102	1.680157208949727	0.0	0.0	1.341167659905632	1.2482119364011055	1.0794016488076066	1.9105671174586094	1.1541842410453769	1.487534461215018	1.3875133235966899	0.8836976170563537	0.8557180621203393	0.765527500503717	2.1492249894687974	0.9518182012006615	0.0	1.1237025730092036	3.0509831488098724	1.3412628794768002	0.0	0.0	0.0	0.0	1.7910208245573311
3L_41459	0.0	0.0	0.0	0.0	0.0	0.0	0.0	0.0	0.0	0.0	0.0	0.0	0.0	0.0	0.0	0.0	0.0	0.0	0.0	0.0	0.0	0.0	0.0	0.0	0.0	0.0	0.0	0.0	0.0	0.0	0.0	0.0	0.0	0.0	26.230609022280277	0.0	0.0	0.0	0.0	0.0	0.0	0.0	0.0	0.0	0.0	0.0	0.0	0.0	0.0
[truncated: 262 more columns]
