# Supplementary material for: Convergence of topological domain boundaries, insulators, and polytene interbands revealed by high-resolution mapping of chromatin contacts in the early Drosophila melanogaster embryo
Source: eLife. 2017 Nov 17;6:e29550. doi: 10.7554/eLife.29550 (PMC5739541; doi:10.7554/eLife.29550)
Supplement: Supplementary file 3. [file elife-29550-supp3.zip › local_HiC_maps/nc14_all_dm3_CompressedBinCounts_500bp_VC_chr3L_9012641-9034071.txt]

3L_17945	3L_17946	3L_17947	3L_17948	3L_17949	3L_17950	3L_17951	3L_17952	3L_17953	3L_17954	3L_17955	3L_17956	3L_17957	3L_17958	3L_17959	3L_17960	3L_17961	3L_17962	3L_17963	3L_17964	3L_17965	3L_17966	3L_17967	3L_17968	3L_17969	3L_17970	3L_17971	3L_17972	3L_17973	3L_17974	3L_17975	3L_17976	3L_17977	3L_17978	3L_17979	3L_17980	3L_17981	3L_17982	3L_17983	3L_17984	3L_17985	3L_17986	3L_17987	3L_17988	3L_17989	3L_17990	3L_17991	3L_17992	3L_17993	3L_17994
3L_17945	4.94170495290016	0.0	31.10044104195148	21.93980813637785	23.46041856287277	25.60757805351677	20.12973019056934	23.230626692616287	15.054862656769021	21.048085192545777	20.647202951895007	16.547171020427935	15.248504884096114	0.0	9.71480642791025	4.954244059001667	3.4486530733637486	6.970904297461808	9.634282631315271	5.926876387515956	7.9403428280070925	9.431054520437165	8.329222616994711	7.795618966082647	7.920561206611958	6.010043985508583	7.587859828959523	5.445195064584097	7.293289657374716	3.3457650811197475	5.727788715829249	4.237873536768214	4.706607355046691	0.0	7.338537075584342	4.243327685464184	6.901048987050228	4.714458970652886	2.9638024874601516	1.4765184109295435	3.0414955033389917	0.6523675527514189	3.2342963055280163	1.3447165200414668	1.7919195538024744	3.1408380027997436	0.0	2.1075991172250843	1.420414273481678
3L_17946	0.0	0.0	0.0	90.16726026779676	0.0	0.0	45.4194486078939	58.11351894791286	0.0	0.0	0.0	0.0	0.0	0.0	0.0	0.0	0.0	0.0	0.0	0.0	0.0	0.0	0.0	0.0	36.45776368077583	0.0	0.0	0.0	0.0	0.0	0.0	0.0	0.0	0.0	0.0	0.0	0.0	0.0	0.0	0.0	0.0	0.0	0.0	0.0	0.0	0.0	0.0	0.0	0.0
3L_17947	31.100441041951477	0.0	2.9655984646899043	7.397002898803248	38.47777966388496	29.947424055339383	29.808406467430594	24.896565365190767	24.404590206734635	26.49307228237376	22.777263899470565	24.193914010411586	15.994318817955861	0.0	11.98819258935489	10.087438528525167	8.681589257517206	8.124283996696015	14.147702008973686	5.73855104072927	11.382570297643662	8.426802449077933	10.792283085902257	6.359817004442604	7.9756423881466	5.778665754407966	4.64274230604745	7.496373896855036	5.001928979199271	6.266800980087565	7.100290898918129	6.985236638861615	4.936810471567428	12.655846199407199	7.244677199823592	3.3381536271709678	4.825722413058095	2.0604358810897727	3.108763925263894	1.1615518890782992	3.9878211940733	3.421376293776338	2.6386015954342237	2.820974896200818	1.8795634626145115	1.6472291793251652	1.322290037091117	2.5791302966309337	2.681797727015519
3L_17948	21.93980813637785	90.16726026779676	7.3970028988032475	1.366675663948121	37.94319605956189	37.476824049648066	46.8130952749753	23.782501099940678	31.032597754672196	27.99259160001982	24.21522491908079	20.115383589432778	0.0	0.0	8.97053627360933	7.11618415972987	8.421088088791954	8.105662717295086	12.770962863384307	9.542329974565714	5.078101196400642	10.966288410948255	9.400239107900218	12.086171380399403	7.183729405491134	11.35613178703584	4.962965250420198	8.310213133223401	8.317440498498456	6.669266291089714	9.53617627939725	10.559433507511187	3.648514849227404	7.014910191612271	3.7646208462114736	4.625697786511095	4.012218006272701	2.7409510072138406	2.2154560553214147	3.2191376445312323	1.3262269671675935	2.275689548156151	3.133992600016673	2.345424229780274	2.6045213970548593	1.8260596053246072	0.7329218221609174	0.6126711420251354	1.981963635426708
3L_17949	23.46041856287277	0.0	38.47777966388496	37.94319605956189	8.910143270648721	28.506136742428804	34.10343384102478	33.565264516101806	34.21991205569234	32.97505107635563	31.096391851853003	26.66163523521728	43.43476315747563	0.0	11.937045541076703	8.57786307555628	12.442912409034943	15.44382406439751	10.977149234343843	10.389214160273802	10.303642825276958	8.291353657010976	3.7216409794354215	7.401837448576763	6.918830982284483	10.937376954509261	7.504763423440126	8.078345213670937	6.392199130639611	7.488076769396803	5.191257161555558	6.323122238196729	5.958482189873292	3.818742617893177	4.918478272007424	3.525360740092074	6.552455045462462	4.4763166479251995	4.020130562584306	1.7524184601442914	3.2488423742901054	3.716486352040082	2.0472811389925782	2.5535812201874175	3.119240658859623	2.485153568325147	1.994922045628176	1.3340917200064328	1.3486646291580913
3L_17950	25.60757805351678	0.0	29.947424055339386	37.476824049648066	28.506136742428804	18.127680232966146	42.41082800159403	44.9994419738317	40.35169219753104	38.09605501387524	35.218860964193524	28.910633846920888	39.96247523575362	53.41138517086302	12.355612962146257	13.36569792533627	9.941852365028847	9.641960268374323	10.099607377763189	8.363839192167838	8.150438646203122	10.298503732681235	10.59338152487297	10.498927775719293	8.925848822275762	11.484962312260242	7.871486955371817	9.142025785507384	9.00557235411322	7.202617731914779	6.6526402853771165	7.536482226337141	9.251120747581012	7.905290404795665	6.505093346675375	4.8653013519004356	5.727203011592431	4.118468254138834	3.883688414341618	2.660337192418465	2.2418410995483313	2.564535576070985	2.119068180736173	3.1717457505346904	3.5221260053492878	1.7148629469528756	2.477847765658594	1.611016258053873	0.9306366535601385
3L_17951	20.129730190569344	45.4194486078939	29.80840646743059	46.8130952749753	34.10343384102478	42.41082800159403	6.588780347402114	22.628560171338133	33.26783977887709	38.60314853751856	29.712588566971235	30.838376509263185	13.397103546213307	0.0	15.564335179464315	9.473573977474913	10.907762145338658	6.464781740462151	7.787370915862535	7.6106152862011935	9.30168527933891	10.12730948689526	6.887461462500785	7.990630415079005	8.907371685135546	7.040443829579016	7.777674075456771	6.578089698831134	8.872300972108443	7.1388782680577405	5.261090779663917	8.510470804563951	8.729768187897694	14.134325562987854	4.930461529125753	7.456245817512111	6.467366678267505	3.4517097181161254	2.2319585212828406	3.243116323447666	2.33818506734808	2.292640680730871	2.2101359359894115	3.308052721853965	2.0991375431011976	0.4599153847675104	3.3227154116401367	1.8517044013161914	2.2463177236714715
3L_17952	23.230626692616283	58.11351894791286	24.896565365190767	23.782501099940678	33.56526451610181	44.9994419738317	22.628560171338133	5.109337262754311	31.79607515402378	41.99812652864308	39.217352894308675	23.110675503061632	0.0	0.0	16.70234866499733	14.414517830611135	13.180970617212907	15.237145932807408	12.996296055624146	8.20014377927099	8.033424759657784	12.172426266116883	9.91395676920011	7.789633925179982	6.410728996047785	9.571153758670901	7.108157150550199	9.946854720371725	8.198651561471031	6.716242746827227	9.072875885370008	8.847330933801071	6.466616591539278	4.521165610748438	4.852656368359321	8.943897435677277	3.1030878361594447	3.974770804778469	3.331717926098879	3.734567832075904	2.991673531488966	2.9334001561888914	2.423859895080801	2.1163024918222293	2.6858157270558567	1.7653649865629244	3.77899171588331	1.1846143239299438	1.5967392285648216
3L_17953	15.054862656769021	0.0	24.404590206734635	31.032597754672196	34.21991205569235	40.35169219753104	33.26783977887709	31.79607515402378	7.4124464983510086	37.939332122409596	50.248923769273716	40.22681405363976	77.4240702143408	0.0	11.025989185013428	16.276832580465705	9.805873129652275	15.730964019431202	11.348960983054829	12.03745277498936	13.976552934796585	9.577209476414668	9.950943837072002	10.555238996119368	10.295433910714136	6.103182850544445	8.989692162118567	7.948771755788296	11.109472859500832	7.523290530016788	10.046774078667193	5.53313406673181	7.965910999106862	8.168459779729314	7.013895403531321	4.309087391308657	5.606396749186909	5.1864798842377695	1.7198475045614654	3.373650708399176	3.474708944866021	3.3123871221278454	4.014289703551275	0.8193335180657305	2.4262523905409883	2.126341468963867	2.9870586962154477	1.7835508385471281	0.865456032150653
3L_17954	21.048085192545777	0.0	26.493072282373763	27.99259160001982	32.975051076355626	38.09605501387524	38.60314853751856	41.99812652864307	37.939332122409596	17.411633954572217	36.4846144172519	46.10499157893797	35.72117479799675	0.0	16.064416166907144	18.091426834651596	14.137936494651337	14.06198996935575	14.67003701363185	10.947245384694748	11.935681002215262	10.023769015703524	10.329909771681448	6.848261596694004	10.947285295903265	9.972724013193092	8.147028082657673	7.374518384156122	8.871199643785193	7.837795259544671	7.318869864028817	10.991326921205944	7.963010468786101	8.243999781416234	7.8371966499270895	8.07659695445197	4.8499229077809805	4.371622921293301	2.9755752878075605	2.3779900847325424	3.1171931012063534	2.2923560927615645	2.104630085165119	2.992628557337566	3.3232218769025446	2.7591497698378578	2.707061670605523	2.4686327296593715	2.1628522604201894
3L_17955	20.647202951895007	0.0	22.777263899470565	24.21522491908079	31.096391851853003	35.218860964193524	29.712588566971238	39.217352894308675	50.248923769273716	36.4846144172519	15.7968453474172	32.58162750633176	24.166088694378725	0.0	19.47165167515525	21.014495799202287	15.303354571838922	14.423264885837405	13.130973829663786	13.72825128884797	13.003456066942798	8.303608261005216	12.03556127878848	9.952339959852948	8.284742065853155	9.921686934424157	9.520083568295677	10.247694322712622	9.780293703998165	9.089871674872864	7.839656091617027	7.675718545601012	3.3151604525227167	7.967472316220691	9.919908709474608	6.724897554591877	5.833012942945332	4.981036261010035	3.35506025621119	4.095019905891763	3.6151601741904678	4.135532568197775	3.1324134972622137	1.491790654715804	1.6565875933232705	4.148044367150708	2.6638273818545937	2.5051190716496343	1.3506579527618188
3L_17956	16.547171020427935	0.0	24.193914010411586	20.115383589432778	26.66163523521728	28.910633846920884	30.838376509263185	23.110675503061625	40.22681405363976	46.10499157893797	32.581627506331756	9.51446615813524	17.019741197815346	45.49507743262179	18.49732455335499	18.215545921049728	17.70651240137184	11.670946229746209	11.613652493709273	14.248404547622568	14.475706455834205	12.865779972705832	7.109263140187779	12.084920445935497	10.608717607606874	10.621251536727392	7.057708909595266	10.635971859649539	9.079748116515836	9.069263378157101	12.786234758118002	6.757337979138342	8.171827379952791	13.467233547417457	6.745502315875491	7.696364450563646	7.189150503787424	4.385067704349089	4.725817072505659	0.4120069708283408	3.819138338738475	5.825162268996819	3.6099857983158694	2.4014658307284185	2.0000654021386497	1.7528357815482833	4.690214168311525	2.744482629346094	0.6341627198757092
3L_17957	15.248504884096116	0.0	15.994318817955863	0.0	43.43476315747563	39.96247523575363	13.39710354621331	0.0	77.42407021434079	35.72117479799676	24.166088694378725	17.019741197815346	517.5715542673775	0.0	19.396723117596515	9.891715391608066	0.0	39.43492383144462	13.080444735120995	15.474821691367062	35.93528773384889	0.0	0.0	0.0	10.753728855480638	16.99963280793135	10.731271784481724	0.0	0.0	16.223350105573452	17.674105403062395	41.09822681700398	17.750418466115338	0.0	0.0	0.0	15.615898858946272	0.0	0.0	12.529161623679114	0.0	0.0	0.0	0.0	0.0	0.0	0.0	0.0	0.0
3L_17958	0.0	0.0	0.0	0.0	0.0	53.41138517086303	0.0	0.0	0.0	0.0	0.0	45.4950774326218	0.0	0.0	0.0	0.0	0.0	35.137528285710275	0.0	0.0	0.0	31.692104862836572	0.0	0.0	28.745544440611706	0.0	0.0	0.0	0.0	0.0	0.0	0.0	0.0	0.0	0.0	0.0	0.0	0.0	0.0	0.0	0.0	0.0	0.0	0.0	0.0	0.0	0.0	0.0	0.0
3L_17959	9.71480642791025	0.0	11.988192589354894	8.97053627360933	11.937045541076703	12.355612962146257	15.564335179464313	16.70234866499733	11.025989185013428	16.064416166907144	19.47165167515525	18.497324553354993	19.396723117596515	0.0	5.088436665791698	45.96754016979149	45.62301161535555	45.81425904278643	39.7068555601853	34.79644456888684	38.718359020327206	27.992271644824104	36.77127283573948	24.239958844957144	20.55356803895989	17.201300061516946	24.934510714117952	17.749185139239327	18.911548333421585	23.711723085013123	20.202040942648427	18.482567357983996	17.960992316886188	7.674035616734104	17.57161393626666	14.168927622688745	16.971606443896583	13.493216285512457	5.924408638994221	6.573671749711393	2.901680193735514	5.808867834232505	6.399800472506412	4.447389756819807	6.458286138774208	3.995274655489131	2.6726254097402014	4.915079490686951	1.0840950998576258
3L_17960	4.954244059001667	0.0	10.087438528525167	7.116184159729871	8.577863075556282	13.36569792533627	9.473573977474913	14.414517830611135	16.276832580465705	18.091426834651596	21.014495799202287	18.215545921049728	9.891715391608066	0.0	45.9675401697915	14.934817367695336	42.058299156118125	51.75212470734613	45.998275064685075	43.771212956799566	46.701545395344375	40.55961942297303	26.380194284092063	26.689845064606565	28.362165118359634	23.06742419654537	23.58578021104638	24.726111948708155	19.834486487328455	24.339486412342183	20.773695866640843	20.814700739781955	18.319076173059496	20.872082572045862	21.282297636852878	17.204059552471488	14.325488407382032	9.939386309157985	6.042522106979119	4.54963781770061	6.165688069208616	3.80872143887402	2.331211324912718	4.536056265102341	3.2935216951345443	4.754082033111706	3.271090656860082	3.4180024182139244	2.948555827762544
3L_17961	3.4486530733637486	0.0	8.681589257517208	8.421088088791953	12.442912409034943	9.941852365028847	10.907762145338658	13.180970617212907	9.805873129652275	14.137936494651337	15.303354571838918	17.70651240137184	0.0	0.0	45.62301161535555	42.058299156118125	12.707383169642824	38.05326851117597	47.924740407656124	51.09762958096374	49.57619666373328	42.90242636817447	37.6115238098247	35.241090952468284	35.508651707309475	30.75755236319502	22.813992374884183	26.647655915434765	25.840251773631813	28.986106005418492	24.383133698757895	16.730843393450044	25.692763207706154	12.349711726854016	14.580708529648213	21.17314190207129	23.30951124828719	12.063573827714674	3.9002984898434274	3.4003647231202017	7.004446364181597	5.007924038205653	4.413901715871187	4.542017439447578	7.336393495902005	5.625844228249501	3.2257623315087565	4.853719151513805	1.3084636268701382
3L_17962	6.970904297461808	0.0	8.124283996696017	8.105662717295086	15.44382406439751	9.641960268374323	6.464781740462151	15.237145932807408	15.730964019431202	14.06198996935575	14.423264885837403	11.670946229746209	39.43492383144462	35.13752828571027	45.81425904278643	51.75212470734613	38.05326851117598	12.352385240582233	36.210820058801055	39.69505238901922	48.827474371051935	33.12238988039926	31.25501822547691	29.867617014416577	26.76544755515389	29.790513111797836	33.25066817490244	24.350284534541668	26.599611142702848	20.60155001529974	25.810394195866284	19.83197826122922	15.778510111027066	19.068943244237452	17.490044629384094	18.747049625909483	15.467529273588111	13.885673828569843	4.7448999442948745	5.727747557545248	6.22706330875009	2.8118674528423115	6.505625786367517	5.564222218064512	5.921443402805338	4.963859268813603	2.535697917525484	2.119665279416397	3.183617359756084
3L_17963	9.634282631315271	0.0	14.147702008973686	12.770962863384304	10.977149234343843	10.099607377763189	7.787370915862535	12.996296055624148	11.348960983054829	14.67003701363185	13.130973829663786	11.613652493709273	13.080444735120993	0.0	39.7068555601853	45.998275064685075	47.92474040765613	36.210820058801055	6.2809917355371905	40.2823676646004	54.49096358187268	41.94882243662732	29.000126087504725	30.092506594345583	35.87443946188341	27.066506272555422	33.62985463224127	26.274303730951132	29.35656191347033	30.135610246107483	27.917052852564463	20.773285554776557	28.26189354686764	12.075211316198034	25.92112571745973	23.205023205023206	16.180910472206328	9.09933440053922	5.81120836814005	5.699629524080935	1.9567876070118222	7.834578471697586	5.857147261012979	4.383384665074805	4.611423520821858	4.490446574911875	4.325571335880614	3.6158736854792544	2.680605816914623
3L_17964	5.926876387515956	0.0	5.73855104072927	9.542329974565716	10.3892141602738	8.363839192167838	7.6106152862011935	8.20014377927099	12.03745277498936	10.947245384694748	13.728251288847972	14.248404547622568	15.474821691367062	0.0	34.79644456888684	43.77121295679955	51.09762958096374	39.69505238901922	40.2823676646004	11.567004813400848	53.18407125247307	45.019285978527144	38.78363772025004	36.04046130735631	36.010765932915156	30.49622233128575	37.21897746891445	24.521678752745906	29.036794857093987	27.89097133121011	22.194327240928853	17.203086553213538	16.98297727194688	14.2855801761861	20.151936842077596	19.37838031621641	14.940743842674342	11.562373723429216	7.734319590851056	7.492163758620765	8.48825196990143	7.2825492047092135	3.2822994126653433	5.185763746593124	5.455545141862814	5.312423351691829	2.985131147046025	3.208319843536658	2.306393475512689
3L_17965	7.940342828007093	0.0	11.382570297643664	5.078101196400643	10.303642825276958	8.150438646203122	9.30168527933891	8.033424759657784	13.976552934796585	11.935681002215262	13.003456066942798	14.475706455834207	35.93528773384888	0.0	38.718359020327206	46.70154539534438	49.57619666373327	48.827474371051935	54.49096358187268	53.18407125247306	26.821330517634216	53.09456528968724	50.51582721485634	45.67357448436321	39.38512907122772	42.19551714825817	34.459871870373064	38.09613636203232	31.56584019474438	26.8927149071472	32.05859366036248	25.68125961442157	23.416011572932373	21.3259226541959	25.94147196998521	25.000025000025	21.684414998936383	9.721511111687201	4.7395672645373	3.6971040105836344	4.927807618390578	6.1495906371252635	5.081388601225834	4.436624154934014	4.926734530792584	2.4672783378636676	1.2378580974933076	3.1042871612974365	2.5105573959614977
3L_17966	9.431054520437165	0.0	8.426802449077933	10.966288410948255	8.291353657010974	10.298503732681235	10.127309486895262	12.172426266116881	9.577209476414668	10.023769015703525	8.303608261005216	12.865779972705832	0.0	31.69210486283657	27.992271644824108	40.55961942297303	42.90242636817446	33.12238988039927	41.94882243662732	45.019285978527144	53.09456528968724	14.122520031165143	37.71404434440191	33.673670880006156	48.281903252919335	37.383503656729715	36.38162873275511	29.636290738786162	27.04482426622157	25.084967430049918	26.316008951329714	21.182383712949893	23.17675766430979	28.14403240191179	25.844233782239844	26.80663524434124	23.60913911205885	13.440507122552376	6.584056943138241	6.314135834741386	5.616466296768167	6.086756981966765	3.91180948459563	5.22772951677294	3.9475582216073732	2.4420688360595233	3.920672766536483	1.9118207109831806	3.7549685965349857
3L_17967	8.329222616994711	0.0	10.792283085902257	9.400239107900218	3.7216409794354215	10.59338152487297	6.887461462500785	9.91395676920011	9.950943837072002	10.329909771681448	12.03556127878848	7.109263140187779	0.0	0.0	36.77127283573949	26.38019428409206	37.611523809824696	31.25501822547691	29.000126087504725	38.78363772025004	50.51582721485634	37.71404434440191	11.221379870639932	32.1187350281823	45.26459748715833	36.596759209492525	41.03235473580956	37.487480666110216	34.87597735337588	31.53727755728616	28.678544354321886	20.4683609979739	21.10272819492168	35.09076665429717	29.189300144157478	27.188538515399355	19.066846456993577	12.42567624600611	5.541200767123834	8.051564797463692	6.6342005477361825	2.845927058604895	5.09509245397995	5.572957849725251	4.885735353005128	5.138167023997638	4.582879170007585	5.363350935851106	3.0982499039697444
3L_17968	7.795618966082648	0.0	6.359817004442604	12.086171380399403	7.401837448576763	10.498927775719293	7.990630415079004	7.789633925179982	10.555238996119368	6.848261596694004	9.952339959852946	12.084920445935497	0.0	0.0	24.239958844957144	26.689845064606565	35.24109095246828	29.867617014416577	30.09250659434558	36.0404613073563	45.67357448436321	33.673670880006156	32.1187350281823	9.185329725781166	38.178593964850045	39.591707140335416	40.84198370612108	36.74560935900172	33.26206417771959	30.641711626658807	37.39767031087303	21.594624082534885	24.70333064419934	31.018115354820097	20.807722494895863	25.567046408893564	22.61976032101964	15.149718991649854	7.347129500994393	3.558548152209638	7.696804543313767	8.175789023386907	6.5824090591686515	1.8149001957862476	7.773650193457361	4.037181227955098	3.645889203209549	3.3863413142173915	2.738665526067248
3L_17969	7.920561206611957	36.45776368077583	7.975642388146601	7.183729405491132	6.918830982284484	8.925848822275762	8.907371685135546	6.410728996047786	10.295433910714138	10.947285295903265	8.284742065853155	10.608717607606874	10.753728855480638	28.74554444061171	20.55356803895989	28.36216511835963	35.50865170730948	26.765447555153894	35.874439461883405	36.01076593291516	39.38512907122772	48.281903252919335	45.264597487158326	38.178593964850045	11.618527977191937	39.20587961039952	51.728258969501724	39.84128767041751	38.97159307168162	40.95486521045997	35.62032334073098	33.302464510460176	28.398016269481683	41.127401343873295	24.65911062807668	29.551225365874096	18.16953015217306	14.40740540637888	8.95786043295131	6.508047330685338	6.166757157124951	4.600702711332129	5.068729436798266	5.310685535532375	3.791155360914831	3.3225277348002664	4.148841465655298	2.9726913707228544	3.2055077033358716
3L_17970	6.010043985508583	0.0	5.7786657544079665	11.35613178703584	10.937376954509261	11.484962312260242	7.040443829579018	9.571153758670903	6.103182850544445	9.972724013193092	9.921686934424157	10.621251536727394	16.99963280793135	0.0	17.201300061516946	23.06742419654537	30.75755236319502	29.790513111797836	27.066506272555422	30.49622233128575	42.195517148258176	37.383503656729715	36.59675920949252	39.591707140335416	39.20587961039952	10.608702799089485	28.197481626520972	40.59658618374485	42.21785463748435	41.29632301802694	35.70110823206022	25.647546555696483	27.98459168381889	24.660757650215402	31.281401714798314	39.02768553052107	26.15810657161392	10.511728461030396	6.13630373230762	7.40736351191993	7.205404901370722	7.2728499855415745	4.006356324690501	3.5979428402016866	4.9942559397684745	5.835882836014961	6.090074639954787	7.832114551880866	2.2169471548206947
3L_17971	7.587859828959523	0.0	4.642742306047451	4.962965250420197	7.504763423440126	7.871486955371817	7.777674075456772	7.108157150550199	8.989692162118567	8.147028082657673	9.520083568295677	7.057708909595266	10.731271784481724	0.0	24.934510714117952	23.58578021104638	22.813992374884183	33.25066817490244	33.62985463224126	37.21897746891445	34.459871870373064	36.381628732755104	41.03235473580956	40.84198370612108	51.728258969501724	28.197481626520972	8.01003639760539	47.18278986423619	53.49871318814743	49.95141426076885	43.058222925942204	31.528666545323905	30.178888674937742	25.474043647792474	29.772176017965382	30.236083338708635	23.63581827591405	13.824344560175712	5.959435789224767	8.053126109253176	7.224118925051104	5.968423550187279	5.311051600356417	7.38157903104624	4.413777982091327	4.052386900092011	4.140177417248499	5.685760009113037	3.5986653270035207
3L_17972	5.445195064584097	0.0	7.496373896855036	8.310213133223401	8.07834521367094	9.142025785507382	6.578089698831133	9.946854720371725	7.948771755788295	7.374518384156122	10.247694322712622	10.635971859649539	0.0	0.0	17.749185139239327	24.72611194870815	26.647655915434758	24.350284534541668	26.27430373095113	24.521678752745913	38.09613636203232	29.63629073878615	37.487480666110216	36.74560935900171	39.84128767041751	40.59658618374485	47.18278986423619	9.539036625363153	37.18754388130178	51.958743237126015	36.48760600832927	37.60738513649738	32.48543186846221	21.327444521223242	33.68271795334649	23.707072518890115	27.18490292689394	14.583307291713169	6.094164202699856	5.313024381524813	10.36833510459058	7.907180767838649	7.350390158709624	4.074741516734515	5.429850003108589	6.344882764808044	3.5016199130375876	3.725410428466904	3.4432958470322705
3L_17973	7.293289657374716	0.0	5.001928979199273	8.317440498498458	6.392199130639611	9.005572354113221	8.872300972108444	8.19865156147103	11.109472859500832	8.871199643785191	9.780293703998167	9.079748116515836	0.0	0.0	18.911548333421585	19.834486487328455	25.840251773631817	26.599611142702855	29.35656191347033	29.03679485709399	31.56584019474438	27.04482426622157	34.87597735337589	33.26206417771959	38.97159307168162	42.21785463748435	53.49871318814743	37.187543881301785	16.639478342895718	46.55732182229416	49.90782820704615	39.314185208219264	32.653628464664266	31.39116607383403	38.544515950960594	31.794632112260487	29.301510590542648	14.473334965467604	7.9311919397094055	8.067015788671107	6.172150780895769	11.405553624758262	7.404866316582538	5.541670033651036	7.2727364950318245	3.9223064312358886	5.247627127965276	4.386647536204318	4.079799747818709
3L_17974	3.3457650811197475	0.0	6.266800980087566	6.669266291089714	7.488076769396802	7.202617731914779	7.1388782680577405	6.716242746827227	7.523290530016788	7.837795259544671	9.089871674872864	9.069263378157101	16.22335010557345	0.0	23.71172308501312	24.339486412342183	28.986106005418492	20.60155001529974	30.135610246107483	27.89097133121011	26.8927149071472	25.084967430049915	31.537277557286163	30.641711626658807	40.95486521045997	41.29632301802694	49.95141426076885	51.95874323712601	46.557321822294156	22.375016178980093	53.04523336017773	42.5115720846989	36.16530180208639	48.139020355959175	47.99435274104016	38.938476191830574	27.655758639922098	16.71952300036856	6.306559989102265	7.65820105558287	7.078618678351107	5.5525901253917125	6.499792522799265	6.438082407712342	4.130702217947192	4.733980772964937	6.0355107995853645	2.6160622560031435	3.4758109025276984
3L_17975	5.7277887158292495	0.0	7.100290898918129	9.536176279397251	5.191257161555558	6.6526402853771165	5.261090779663917	9.072875885370008	10.046774078667193	7.318869864028815	7.8396560916170275	12.786234758118002	17.67410540306239	0.0	20.202040942648427	20.773695866640843	24.3831336987579	25.810394195866284	27.91705285256446	22.194327240928857	32.05859366036248	26.316008951329717	28.678544354321886	37.39767031087303	35.62032334073098	35.70110823206022	43.058222925942204	36.48760600832928	49.90782820704615	53.04523336017773	13.27783179524992	31.927986181567583	39.7024161466029	51.27838171021328	45.78169237654767	31.046892611810925	33.328367850901785	21.174528317459455	10.060400188978484	10.910112609048179	7.491284496401154	9.07368661505327	8.538888325877634	7.637249835062678	7.269369264694819	6.674168229509114	5.84464865430374	4.275001132875301	3.9512676333344148
3L_17976	4.237873536768215	0.0	6.985236638861615	10.55943350751119	6.323122238196728	7.536482226337142	8.510470804563953	8.847330933801071	5.53313406673181	10.991326921205943	7.675718545601012	6.757337979138342	41.098226817003976	0.0	18.482567357983996	20.814700739781955	16.73084339345004	19.83197826122922	20.773285554776557	17.20308655321354	25.681259614421567	21.182383712949893	20.468360997973893	21.59462408253489	33.302464510460176	25.647546555696483	31.528666545323905	37.60738513649738	39.314185208219264	42.5115720846989	31.92798618156758	3.263441032598431	33.12296025110869	29.809861861100135	41.303299435540964	37.169417346509604	22.319896569599294	22.76590377064252	9.699871151476268	9.451446971761365	9.222220941358202	7.033122225378336	5.811448146046341	6.523776392345131	9.256800840775096	3.5272002516445746	3.3976924232138503	4.260348172694065	4.2111773759012925
3L_17977	4.706607355046691	0.0	4.936810471567427	3.648514849227404	5.958482189873291	9.251120747581012	8.729768187897694	6.466616591539278	7.965910999106861	7.963010468786101	3.3151604525227167	8.171827379952791	17.750418466115338	0.0	17.960992316886188	18.3190761730595	25.69276320770616	15.778510111027064	28.26189354686764	16.982977271946876	23.416011572932373	23.176757664309797	21.102728194921678	24.703330644199344	28.398016269481683	27.984591683818888	30.178888674937742	32.485431868462214	32.65362846466427	36.16530180208638	39.70241614660289	33.12296025110869	3.0438047949543945	14.045397533909101	41.70806066060543	36.429224684837806	39.63117090133761	31.09860154619503	11.828884539145179	8.593898177603734	7.966196771698757	5.315837847808625	6.274944473016358	7.513690648770558	8.343722136531037	7.3123482344975015	7.337355769597637	6.951315683697472	5.6217985304155675
3L_17978	0.0	0.0	12.6558461994072	7.014910191612272	3.818742617893177	7.905290404795665	14.134325562987856	4.521165610748438	8.168459779729314	8.243999781416234	7.9674723162206895	13.467233547417457	0.0	0.0	7.674035616734104	20.872082572045862	12.349711726854016	19.068943244237452	12.075211316198034	14.285580176186102	21.3259226541959	28.144032401911797	35.09076665429717	31.0181153548201	41.127401343873295	24.660757650215402	25.474043647792474	21.327444521223246	31.39116607383403	48.13902035595917	51.27838171021328	29.80986186110014	14.045397533909101	27.004742032700943	38.64629749146883	59.35726998345594	76.19788219313156	31.654863505987166	7.581035584622931	6.609311065242492	17.01823503884412	8.760541121103968	9.651745711246793	16.854120603753124	4.010567578197378	4.686424319167991	3.761961155493893	6.289470357411732	2.5432692760100784
3L_17979	7.338537075584342	0.0	7.244677199823593	3.764620846211473	4.918478272007424	6.505093346675374	4.930461529125753	4.852656368359321	7.013895403531321	7.837196649927089	9.919908709474607	6.745502315875492	0.0	0.0	17.571613936266658	21.28229763685287	14.580708529648213	17.49004462938409	25.92112571745973	20.151936842077596	25.94147196998521	25.84423378223984	29.189300144157478	20.807722494895867	24.659110628076686	31.281401714798317	29.772176017965382	33.6827179533465	38.544515950960594	47.99435274104016	45.78169237654767	41.303299435540964	41.70806066060543	38.64629749146883	10.369958644604926	33.638526510216934	54.81784780708715	32.84326401642918	10.577937839155132	13.478417860748081	8.76768377887171	9.402861855034198	10.35940934791662	13.696608745517267	9.757141869129752	4.527028624401993	7.67179573318948	4.387898311469224	3.8216376208558778
3L_17980	4.243327685464184	0.0	3.338153627170968	4.625697786511095	3.525360740092074	4.8653013519004356	7.456245817512112	8.943897435677279	4.309087391308657	8.07659695445197	6.724897554591878	7.696364450563646	0.0	0.0	14.168927622688745	17.204059552471488	21.17314190207129	18.747049625909483	23.205023205023206	19.37838031621641	25.000025000025	26.806635244341244	27.188538515399355	25.56704640889357	29.551225365874092	39.02768553052107	30.23608333870864	23.707072518890115	31.794632112260487	38.938476191830574	31.046892611810925	37.169417346509604	36.42922468483781	59.35726998345594	33.638526510216934	20.04006008010012	64.64028604250007	51.951859180774846	19.496124170514904	12.203077337176955	9.875346198216153	16.174993090967238	12.304607082497892	11.431301876676828	11.988880524881653	7.4166535021067	9.426555818308396	5.391536714042515	6.037400488546448
3L_17981	6.901048987050228	0.0	4.825722413058096	4.012218006272702	6.552455045462462	5.727203011592432	6.467366678267505	3.1030878361594447	5.606396749186909	4.849922907780979	5.833012942945332	7.189150503787424	15.61589885894627	0.0	16.97160644389658	14.325488407382032	23.30951124828719	15.46752927358811	16.180910472206328	14.94074384267434	21.684414998936383	23.60913911205885	19.066846456993574	22.619760321019637	18.16953015217306	26.15810657161392	23.63581827591405	27.18490292689394	29.30151059054264	27.655758639922094	33.328367850901785	22.319896569599297	39.63117090133761	76.19788219313156	54.81784780708715	64.64028604250007	22.144273333079223	63.56929948844819	26.44970164302945	20.413259636929762	14.016494688819217	18.70639530902397	12.512841303387601	14.322004435029013	11.010561912099076	8.57736701958422	12.479716157893023	7.914056796595575	7.273187043940261
3L_17982	4.714458970652886	0.0	2.0604358810897727	2.7409510072138406	4.4763166479251995	4.118468254138835	3.4517097181161263	3.9747708047784696	5.1864798842377695	4.371622921293301	4.981036261010035	4.385067704349088	0.0	0.0	13.493216285512458	9.939386309157985	12.063573827714674	13.885673828569841	9.09933440053922	11.562373723429218	9.721511111687201	13.440507122552376	12.42567624600611	15.149718991649854	14.40740540637888	10.511728461030394	13.824344560175712	14.583307291713169	14.473334965467602	16.71952300036856	21.174528317459455	22.76590377064252	31.098601546195027	31.654863505987162	32.84326401642918	51.951859180774846	63.56929948844819	18.552859760135576	44.43231606779927	41.319526155421464	35.24273014791141	31.948234731667633	31.741332651994632	31.51606749095295	30.81880202876517	20.6002878089099	15.801631463326618	17.202488339938373	11.676410879980285
3L_17983	2.9638024874601516	0.0	3.108763925263894	2.2154560553214147	4.020130562584306	3.8836884143416177	2.2319585212828406	3.331717926098879	1.7198475045614654	2.97557528780756	3.3550602562111895	4.725817072505659	0.0	0.0	5.92440863899422	6.042522106979118	3.9002984898434274	4.7448999442948745	5.811208368140051	7.734319590851056	4.739567264537301	6.584056943138241	5.541200767123834	7.347129500994393	8.95786043295131	6.13630373230762	5.959435789224767	6.094164202699856	7.9311919397094055	6.306559989102264	10.060400188978482	9.699871151476268	11.828884539145179	7.581035584622931	10.577937839155132	19.496124170514904	26.44970164302945	44.43231606779927	8.778917955265506	34.44142890600246	54.10547701502591	51.6462424222973	43.35252088812516	51.45455956595265	44.75396045810267	36.015067915044305	26.930411499856003	27.146741113183236	18.47401132312315
3L_17984	1.4765184109295435	0.0	1.1615518890782994	3.2191376445312323	1.7524184601442914	2.6603371924184644	3.243116323447666	3.734567832075904	3.373650708399176	2.3779900847325424	4.095019905891762	0.4120069708283408	12.529161623679114	0.0	6.573671749711393	4.54963781770061	3.4003647231202025	5.727747557545247	5.699629524080935	7.492163758620764	3.697104010583634	6.314135834741385	8.051564797463692	3.558548152209638	6.50804733068534	7.40736351191993	8.053126109253176	5.313024381524813	8.067015788671107	7.65820105558287	10.910112609048182	9.451446971761365	8.593898177603734	6.609311065242493	13.478417860748081	12.203077337176955	20.413259636929762	41.319526155421464	34.44142890600246	13.951838979763888	53.41805249026526	57.890973928799895	51.08320609776393	55.46630121666548	39.75365104156774	33.549313490720905	33.146140504832296	27.70784433317436	17.039726979690652
3L_17985	3.0414955033389917	0.0	3.9878211940733004	1.3262269671675935	3.2488423742901054	2.2418410995483313	2.3381850673480806	2.9916735314889666	3.474708944866021	3.1171931012063534	3.615160174190468	3.819138338738475	0.0	0.0	2.9016801937355146	6.165688069208616	7.004446364181597	6.22706330875009	1.9567876070118222	8.48825196990143	4.9278076183905775	5.616466296768167	6.6342005477361825	7.696804543313768	6.166757157124949	7.205404901370722	7.224118925051104	10.368335104590582	6.172150780895769	7.0786186783511065	7.491284496401154	9.222220941358202	7.966196771698759	17.01823503884412	8.76768377887171	9.875346198216153	14.016494688819217	35.24273014791141	54.10547701502591	53.41805249026527	20.5916065072694	25.947963291913204	49.26805012567915	57.81060540108099	42.96642742370141	42.971358703416776	30.93850350102951	29.726913707228544	19.713872375515614
3L_17986	0.6523675527514189	0.0	3.421376293776339	2.275689548156151	3.7164863520400813	2.564535576070985	2.292640680730871	2.9334001561888914	3.3123871221278454	2.2923560927615645	4.135532568197775	5.825162268996819	0.0	0.0	5.808867834232505	3.80872143887402	5.007924038205653	2.8118674528423115	7.8345784716975855	7.282549204709214	6.1495906371252635	6.086756981966765	2.845927058604895	8.175789023386907	4.600702711332129	7.2728499855415745	5.968423550187279	7.907180767838649	11.405553624758262	5.552590125391714	9.07368661505327	7.033122225378336	5.315837847808625	8.760541121103968	9.402861855034198	16.174993090967238	18.70639530902397	31.94823473166763	51.646242422297306	57.890973928799895	25.947963291913208	6.631299106546124	56.35977828063225	53.89494679807191	49.87389926677996	40.28824797127768	31.120415505142923	28.564919850405513	18.976280021248485
3L_17987	3.2342963055280163	0.0	2.638601595434224	3.133992600016673	2.047281138992578	2.1190681807361726	2.2101359359894115	2.423859895080801	4.014289703551275	2.104630085165119	3.1324134972622137	3.6099857983158694	0.0	0.0	6.399800472506412	2.331211324912718	4.413901715871188	6.505625786367517	5.857147261012979	3.282299412665343	5.081388601225834	3.9118094845956297	5.095092453979949	6.5824090591686515	5.068729436798266	4.006356324690501	5.311051600356417	7.350390158709624	7.404866316582538	6.499792522799265	8.538888325877634	5.811448146046341	6.274944473016358	9.651745711246793	10.35940934791662	12.304607082497892	12.512841303387601	31.74133265199463	43.35252088812517	51.08320609776393	49.268050125679146	56.35977828063225	8.91152761866389	35.712642994175525	44.19693523639125	43.130518560318365	32.94171682547263	30.908833216273152	23.40644278926807
3L_17988	1.344716520041467	0.0	2.8209748962008185	2.345424229780274	2.553581220187418	3.17174575053469	3.308052721853965	2.1163024918222293	0.8193335180657305	2.992628557337566	1.491790654715804	2.401465830728418	0.0	0.0	4.447389756819807	4.536056265102341	4.542017439447578	5.564222218064512	4.383384665074806	5.185763746593124	4.436624154934014	5.22772951677294	5.57295784972525	1.8149001957862478	5.310685535532375	3.5979428402016866	7.381579031046241	4.074741516734515	5.541670033651036	6.438082407712342	7.63724983506268	6.523776392345131	7.513690648770559	16.854120603753124	13.696608745517267	11.431301876676828	14.322004435029012	31.51606749095295	51.45455956595266	55.46630121666547	57.81060540108099	53.89494679807191	35.712642994175525	24.47264627119547	54.1734501927958	53.587933050432916	38.740419167310414	38.48260441182241	24.999940051164163
3L_17989	1.7919195538024741	0.0	1.8795634626145117	2.6045213970548593	3.119240658859623	3.5221260053492873	2.0991375431011976	2.685815727055857	2.4262523905409883	3.3232218769025446	1.6565875933232703	2.0000654021386497	0.0	0.0	6.458286138774209	3.2935216951345447	7.336393495902006	5.9214434028053375	4.611423520821858	5.455545141862813	4.926734530792584	3.9475582216073737	4.885735353005128	7.773650193457362	3.7911553609148307	4.9942559397684745	4.413777982091327	5.429850003108589	7.272736495031826	4.130702217947193	7.269369264694817	9.256800840775098	8.343722136531037	4.010567578197379	9.757141869129754	11.988880524881653	11.010561912099075	30.81880202876517	44.75396045810266	39.75365104156774	42.966427423701425	49.87389926677996	44.19693523639125	54.1734501927958	12.508088315601066	30.275872708120787	34.9188658754629	42.96726515552351	22.284872931937823
3L_17990	3.1408380027997427	0.0	1.6472291793251652	1.8260596053246072	2.4851535683251473	1.7148629469528756	0.4599153847675105	1.7653649865629242	2.126341468963867	2.7591497698378578	4.148044367150708	1.7528357815482833	0.0	0.0	3.995274655489131	4.754082033111706	5.625844228249502	4.963859268813601	4.490446574911875	5.312423351691829	2.4672783378636676	2.4420688360595233	5.138167023997638	4.037181227955098	3.3225277348002664	5.835882836014961	4.052386900092011	6.344882764808045	3.9223064312358886	4.733980772964938	6.674168229509113	3.527200251644575	7.3123482344975015	4.686424319167991	4.527028624401993	7.4166535021067	8.57736701958422	20.600287808909897	36.015067915044305	33.549313490720905	42.971358703416776	40.28824797127768	43.130518560318365	53.587933050432916	30.275872708120787	1.8298930226240044	42.59870511687812	42.567707007782445	25.157574967339013
3L_17991	0.0	0.0	1.322290037091117	0.7329218221609174	1.994922045628176	2.477847765658594	3.3227154116401367	3.77899171588331	2.9870586962154477	2.7070616706055235	2.663827381854594	4.690214168311525	0.0	0.0	2.6726254097402014	3.271090656860082	3.225762331508756	2.5356979175254835	4.325571335880614	2.985131147046025	1.2378580974933076	3.9206727665364824	4.582879170007585	3.645889203209549	4.148841465655297	6.090074639954787	4.1401774172485	3.501619913037588	5.247627127965276	6.0355107995853645	5.84464865430374	3.39769242321385	7.337355769597637	3.7619611554938928	7.671795733189481	9.426555818308396	12.479716157893026	15.801631463326617	26.930411499856003	33.14614050483229	30.93850350102951	31.120415505142923	32.94171682547263	38.74041916731041	34.9188658754629	42.59870511687812	12.970711033940185	43.69897569600968	46.23566734170741
3L_17992	2.1075991172250843	0.0	2.5791302966309337	0.6126711420251354	1.3340917200064328	1.611016258053873	1.8517044013161914	1.1846143239299438	1.7835508385471281	2.4686327296593715	2.5051190716496343	2.744482629346094	0.0	0.0	4.915079490686952	3.4180024182139244	4.853719151513805	2.1196652794163966	3.6158736854792535	3.208319843536658	3.1042871612974365	1.9118207109831804	5.363350935851105	3.3863413142173915	2.9726913707228544	7.832114551880866	5.685760009113037	3.7254104284669043	4.386647536204318	2.616062256003143	4.275001132875301	4.260348172694066	6.951315683697472	6.289470357411732	4.3878983114692245	5.391536714042515	7.914056796595575	17.202488339938373	27.146741113183236	27.707844333174357	29.726913707228544	28.564919850405513	30.908833216273152	38.48260441182241	42.96726515552352	42.567707007782445	43.69897569600968	15.380746535294582	42.20377073365746
3L_17993	1.420414273481678	0.0	2.6817977270155184	1.9819636354267083	1.3486646291580915	0.9306366535601385	2.2463177236714715	1.5967392285648216	0.865456032150653	2.16285226042019	1.3506579527618188	0.6341627198757093	0.0	0.0	1.0840950998576258	2.948555827762544	1.3084636268701382	3.183617359756084	2.680605816914623	2.306393475512689	2.510557395961497	3.7549685965349857	3.0982499039697444	2.738665526067248	3.2055077033358716	2.2169471548206947	3.5986653270035207	3.4432958470322705	4.079799747818709	3.475810902527699	3.9512676333344148	4.2111773759012925	5.621798530415567	2.543269276010079	3.8216376208558773	6.037400488546448	7.27318704394026	11.676410879980285	18.47401132312315	17.039726979690652	19.713872375515614	18.976280021248485	23.40644278926807	24.999940051164167	22.284872931937826	25.157574967339016	46.23566734170741	42.203770733657464	15.808424600488328
3L_17994	0.5321471701956716	0.0	1.6745244657513418	0.0	1.0105334469644511	1.743278953605873	0.9350727556734371	0.5982059444801473	1.6211818869887076	1.2466089121068413	1.686711688937305	1.7818810141825256	0.0	0.0	2.707652034492509	1.3808169113065742	1.6340191011930874	0.9174750041963013	0.45648551799694154	2.700226230354031	1.2540810933981912	2.8962907783260134	1.160735251494766	4.617088913128036	3.0022963814447574	4.152810123554406	1.4980133347155005	3.6281363424612407	3.322750594207488	2.5477543286558357	3.7007792885146964	2.8685179651335946	6.194597456163776	19.056321434407426	3.068028939694312	10.052734130062777	5.449686019064854	12.564985991204045	19.058224782533117	16.615373260425073	22.06687840361897	19.318793082357484	16.175902553638654	28.671530441376227	21.933431257849385	27.283155187764844	35.838276194843154	42.440897513471036	49.129858055427434
3L_17995	4.91393086295833	0.0	0.8590457170385877	0.0	1.5552375267617498	0.0	2.1586523101897024	3.6826186659419275	0.0	0.0	1.9469202058647466	3.6564822666094794	0.0	0.0	1.0417869062387617	1.062556753812613	2.51479833077746	4.236054414660589	4.917802444850358	0.0	0.9650318769329589	1.2735621737770493	4.466005126259324	3.1581427341557555	1.1551532541822322	1.8260811130621772	3.4582228239017607	3.722531440500546	1.5341401410427078	0.871346856520367	5.220963516476506	3.3110433892369895	3.813459299520915	0.0	5.5087400095065115	7.735710981460595	6.70976797957815	15.04054501205392	15.437425630202027	18.84215496111248	17.327298812733485	11.892852062910332	14.412975241653184	20.592244725296514	15.78915618175954	13.36029313246578	13.022955947476733	39.70288919205389	41.94920231261292
3L_17996	1.609778870042552	0.0	1.40709513651637	0.9359133344252323	1.5284638174402816	1.230490139379376	0.7071635669330315	1.5080090359901437	0.5449086460654872	1.25702361947381	1.063002002695773	1.1978450767070044	0.0	0.0	2.047704693680442	1.7404410625740776	1.6476704000131814	2.7754199557320516	4.142692750287687	1.9059495576835634	2.529116453167086	1.6688500788531664	3.8039057333637647	3.10377470733991	1.7029006073678834	0.897322389988275	2.6434246699495483	2.032470752745868	2.680408226172846	2.7117637739759166	2.021335978692009	3.6156034984579453	3.747809873605112	1.200970384070329	2.5780504782283638	3.1677246867120283	5.495215041502612	11.731443788787086	12.895917304298132	10.14069106605117	10.898563887154452	13.246529604045646	15.45256705770246	13.813064267690761	15.338982597389162	10.941910957854887	22.084140575593008	25.3835858405743	35.45864656551621
3L_17997	0.6260647404783223	0.0	1.3133719188869382	0.5459840010308178	0.891660327704787	1.0254733528595765	1.1001018419280164	1.4075641865983914	0.9536504882404404	2.9332407602549395	1.7363464997511817	2.096361565348988	0.0	0.0	1.5927600137917088	2.4367717136615354	0.9612019022377886	1.6190974486990999	1.879674010821552	2.223748560877293	2.3975433811499385	1.2169468711176352	1.0241932890349252	2.1124248180462883	2.8698845136395676	0.6979615892194528	1.7623946572653484	2.134229368191275	3.518258471438661	2.6643576011516283	3.0840282873605402	2.5310826440246137	4.008328139815442	7.006103998047258	2.4063327458873514	4.804686535597775	3.5263195030761847	7.665028403720879	11.210886029955605	11.317139638224997	14.835095332044537	15.000696168672189	7.762544660298275	15.366668096516394	13.31840922339794	17.508165644317454	12.883230730112595	18.84658230936425	19.99270325715381
3L_17998	1.2366057053030104	0.0	1.2970888656335267	1.6176448385266924	0.880605612440069	0.4051038548548537	2.9877729466394616	2.0851700205931394	1.5697120419768626	1.44843736783009	1.224871035778385	2.070371085031797	10.493355607229502	0.0	1.17975985123071	2.2060141239452644	3.7971400700420457	2.6650400683444193	3.9779357165588203	1.882438928033858	1.2749793963329552	2.403718571860417	2.3601560346357617	2.682302383458134	3.9244208862912133	1.7232708286919904	2.3932489145963465	2.8103592088726415	1.930355253315115	2.1379516949220556	2.329135681398318	2.0830854461652395	3.598757536158156	5.53539441899393	2.3764992739794715	3.2850820482092358	4.115800647333126	5.677498613068196	8.158238118924734	9.906736458862962	9.15698206801283	11.22327200219222	15.085310646608843	10.179127473324392	13.975369479996232	14.049019695428779	13.301846897824234	15.47048251274671	21.69976995897923
3L_17999	2.041620336062957	0.0	1.0707386333420443	1.1869827166414086	1.2923277313403143	0.8917617687862827	2.0926925269650907	1.5300396704860664	2.4188030283690347	2.192072413956375	1.078531490935509	2.658566091744153	11.549598016241044	0.0	3.02986219191225	0.8829336583294405	3.656934223821196	1.46664911772109	0.8756695223222756	2.417242174618743	3.809002043068507	3.7039416182605587	1.8555179429698396	3.936397525764214	1.1998461317320668	4.552157252147936	4.07095765399427	4.124326587687875	3.399458177358402	1.8101185300005695	1.774787755597291	3.6684241628277756	3.5649018303275466	3.046288660830181	4.904462701397674	5.624503938840108	3.4846844459681035	5.951414733114013	4.810409880915417	9.785578953154419	11.518522864627839	11.36474757092109	11.432104648832691	8.555583456263827	13.572445745448826	10.705270771783809	13.367675102857893	16.49559756446227	16.137858104719594
3L_18000	0.4355820342970324	0.0	2.284433123403067	1.519464722967393	2.48147639905019	0.5707751806175251	0.7653914479751952	1.468960713233309	1.7693293480959096	0.2550988130354269	2.070953346805575	4.3756054744075215	0.0	0.0	2.770390991929629	1.4128117955543784	5.350018972504781	3.003948164170874	2.6155513208534176	0.4420468999383521	2.5662787684982504	2.3707205446100517	2.850313505982523	2.51950474599109	1.2287450151350667	1.4568119360680996	1.5327237752188236	2.309815713663101	2.7197935916005807	1.853716123859194	1.767047324001203	1.7609906065239067	4.0564047131772005	1.949787512156925	2.0927454560217913	4.114266341968767	4.4607684779973935	8.761213877610414	9.03149677025465	9.663366948965825	8.47834060443196	9.48788567780886	11.149954766027259	10.169771028387586	12.451496354230825	14.211442098981275	7.333736851832114	14.645056285378882	22.86172244183248
3L_18001	1.0510126506889388	0.0	2.2048366767231715	0.6110508547073831	2.328486201224451	1.1476826565639988	1.5390061098542562	1.5753086128029272	0.7115336039532808	0.41035068569599586	2.2208835229875326	1.173096211485785	11.891313395564541	0.0	1.3369311636426027	2.0453778437854035	2.1515034975378735	0.9060255227389756	1.8031555221637867	2.1332233538182033	2.476861980994212	1.9067646562103326	2.6745834336302123	3.7151242709068617	2.2236222806952526	3.5151306847474575	1.7258723051736722	2.9193670812167922	2.187523242434451	2.795511154555425	2.8424635631701998	3.3048408837144527	0.8156390634016636	0.0	3.3663799633064584	2.481820663638845	3.946563529806421	7.352997495385228	12.877109452128519	11.226543001977598	9.190972093540378	7.1223440651796235	10.649358656387234	14.051998687081914	11.877909068783573	9.797337981625908	12.452402330565404	12.052912284930846	17.058400653093052
3L_18002	2.854327674533574	0.0	2.5662296833734497	0.7112077089225987	1.9358189300016393	1.0686387183089177	3.58252672744065	0.9167580903672287	1.656321009587283	2.388054683013442	1.9386800664786321	2.7307549363174295	0.0	0.0	2.0747553007663835	1.58708938757236	1.2520773528380273	2.460573354366783	2.4484941760817094	0.8276260927664569	1.6816580879682073	3.8045158588707233	4.891813541144688	2.751679192572416	2.3005283738542652	2.2729405158738527	2.2957241678229465	2.7800821569879033	2.5460784179931566	1.735317941265648	3.7809936914592885	3.297029738878542	1.8986596127664734	0.0	5.877240893998867	7.221534732115725	2.0879279928756556	5.348888376188033	13.834879483596215	11.056418693308212	12.077773962734891	14.803145988270462	8.154530572378897	14.890601194109045	14.909106227273439	9.502676476342945	9.916581714616644	13.072007119333906	17.275932063609055
3L_18003	1.6653248311839404	0.0	1.7467769127447377	1.45231100804544	1.185902981514263	0.5455494065772691	1.0973467253527696	0.46801301843732607	3.3822654126241196	0.4876491157848703	0.9897131197756756	2.323457107146271	0.0	0.0	0.5295903581508379	1.6204460099393296	1.2783928658519086	1.7944917215251757	2.8570918376457564	2.1125517728344345	1.962288350031426	1.9422386009045394	2.270285065165808	0.8027178742874775	2.642489648046804	2.784854402242142	2.6369713224094746	3.1539027591224427	2.3396315173945363	3.1006324204916456	2.4127879110446595	6.171595836102837	3.8771293133608835	0.0	5.200663604675957	3.4408794966642144	2.5581731778356294	5.4613085404489095	9.417102541181578	9.236288268251368	10.21762663911431	10.88227500488342	12.988432502013708	11.46498278969002	10.794106650257412	10.672638687180061	10.12500329062607	13.672278225392976	12.373646964740452
3L_18004	2.3731752877697523	0.0	0.6223121947364212	1.034809704962818	3.0982856481353043	0.7774365371266276	1.0425177847018334	2.0008293437629896	1.506220540209009	1.2161197718142354	0.7051965700179097	0.9933144967794261	0.0	0.0	1.8867351388005005	1.5394804080431308	2.277221161669722	3.0686938628807847	3.5625675933583563	2.1073480063961023	2.2720456590295637	1.845194628822955	1.294110148832373	1.429893876136301	2.092048020870271	1.9842818421014339	1.6701433484035935	2.2472384809926322	2.2227318040691553	1.420252692937186	3.6102668769446553	1.1992974515528803	3.7985150223499446	1.3278748823170885	4.845796770133929	2.801962214138561	3.949325295747503	6.744964462468488	10.064899028094208	10.72475192308208	10.041830500177301	8.615451683362334	7.118922309065163	10.3001709561995	13.015681036142869	15.209070274719018	13.318764085286706	10.901601909218417	14.631718244880377
3L_18005	2.3936105916311234	0.0	1.255341793165367	1.043720404003294	0.5681754262082733	2.3523930227709293	1.0514948576643985	1.3453722624869717	1.2153524291127464	2.453183447095627	0.948358647238465	0.0	0.0	0.0	3.8059634575746966	2.3291052051386583	0.918732083575955	0.5158530408969323	3.07992402854063	0.6072840810559066	2.1153324371844984	1.3958126365337393	0.6526268360677092	1.7306479522858054	2.1100625506942525	0.6671228007629749	2.5267873145843467	0.4533178697541603	2.6155169203020603	2.8649648478363052	4.508343938923454	1.6128327294081175	3.482930783159277	2.678618304391755	4.025019521344678	4.239134673917283	4.902563391063876	5.233111571508637	10.15156741328813	7.866983470091007	9.115470218999171	10.427566732516752	11.488356837554061	8.955918325177358	7.558406391961292	9.761840380243207	11.75426993445819	19.18359486343807	14.000905593709916
3L_18006	2.1911187238690832	0.0	0.0	0.0	2.0804383455854967	2.3926533674059938	1.2833889682451067	0.0	0.0	0.4277432199277696	0.0	0.0	0.0	0.0	0.9290642706223002	1.4213801923847567	0.0	2.5184720480453953	3.13263579976192	1.4824260614059417	1.2909213460557363	1.1357611666902148	3.1862222651300156	2.112320829426713	1.5452463586269558	0.8142484356659054	1.5420194121739759	2.2131659471664173	1.3681442746445653	2.7197311600142946	2.962940137350053	0.9842614623644992	5.951466977095184	6.538708500451825	3.5090625048249606	3.4493487284665783	2.9918813802805397	3.1936046151419015	11.013661621216498	7.801583409368766	12.98006941246643	5.30301535816884	4.673990342133756	7.43310359796319	9.225318897424843	12.765742330469667	14.346527948949314	11.421608815837295	11.546372402285593
3L_18007	0.0	0.0	1.775018216124443	0.7378957427105124	0.8033841755008799	3.04903316544248	1.4867843456476246	0.47557969598092353	0.0	2.2298996842462047	2.0114289392327205	0.47220439650625406	14.359769669294502	0.0	2.6907629873711727	1.3722040313707795	0.6495307465121823	1.8235044619330678	1.4516421702050442	0.42934136029940545	2.9910209550928117	2.302580073866769	2.7683883273674565	3.6706317646684563	2.088498638000531	1.4149394971871003	2.97733887832926	2.56391520106864	1.584971930147117	3.3758168632854937	2.2066173512206637	2.850625512756264	1.9699067199920415	1.8937457154003188	1.219556813054136	2.9970089850329376	4.332554773240582	7.769447203831447	7.575739451978983	10.42846386641555	7.1605667588589625	6.757798653232163	9.814213553225864	5.318635663579578	8.718648373254899	11.831116724318713	13.058735819400056	11.577772529187563	14.178853123400698
3L_18008	3.9497641348974795	0.0	0.5178686968776764	0.0	0.9375622453434448	0.3234791554722662	0.8675506139872583	1.110018298096635	1.5041154101737764	1.7348858479809743	2.347369901131127	1.6532103609338455	0.0	0.0	1.884098192415035	1.6013841596011198	0.7580128208772497	2.9792826219423567	1.69408974440421	4.008386145073415	1.7452847641526885	2.6871479548270467	2.69229472787308	2.3798257034693386	1.0445620621326406	1.6512571350820806	1.042380697444416	1.4960651243132874	1.849687717222701	1.3132108459554563	2.8612865723569447	3.326725790568107	2.873641004880075	2.2100316874343346	3.7953130730033213	1.748778827744586	3.539312739285982	4.749417494738401	8.375693402717578	6.490765304230688	5.431722723089731	8.603410520981674	10.268516168608087	8.867047577296493	6.564388892647003	8.054143635411469	14.31613309976793	12.739363962933547	12.176057169772918
3L_18009	1.6946169729277312	0.0	1.3331263136293412	0.7389281772895597	2.0112705972713414	1.6654359557574716	1.8610807444769637	0.9524902166158014	1.2906590957177737	1.9849063749436535	2.349950459687238	4.255785776227663	0.0	0.0	1.6167166780007487	1.0992991720435907	1.300879088557279	1.460844669883617	3.6341831264877436	1.7197683110933613	1.7472034261960308	1.976401502539478	0.9240872489913357	0.8168372372571554	2.6889695778945186	0.9446128164311243	2.683354187964548	3.851253794929208	1.8517211536497902	2.0283241037449917	2.209704763065266	3.425536794461455	1.9726629356706231	5.6891861088280615	2.4425263375579536	3.0012022816340225	2.6031700276556444	5.927861262853039	7.1870581207008915	6.613934808742062	5.736468432841641	9.228073497545056	8.472366563107235	8.115927296813132	6.759365544545331	11.3540174240726	8.718004724524524	15.23779136561815	8.304895095378104
3L_18010	1.4192729201080487	0.0	3.2751189865614725	0.4950927642935138	1.6170971150098066	1.1158666247026425	2.4939030305660235	0.0	0.2882535358187591	1.1636769478522448	0.2249287751786958	0.6336531475817151	0.0	0.0	1.8053733181638645	2.0255032588414004	3.4864326128576764	1.9575748984673194	1.217478115830868	1.7284051547609653	0.8361800246091127	1.986327183046406	0.9287281050027425	3.0101114020338176	0.8007329909799432	2.5316180102343195	1.398356427789034	2.150330647742381	1.9496407095756356	1.3590070297356627	1.8095424642615774	3.06021348737836	1.6521415339427026	1.270612834358591	3.2730572564088507	3.3514162347696566	2.0348559782716915	4.964692965390009	7.490676381859915	6.297300599125179	8.167476507995419	11.541497681622262	9.76376990145813	7.816824344758523	8.491639669385368	9.922642090002133	7.168735138813794	12.207064303574331	14.000753563636037
3L_18011	0.7007909336714696	0.0	1.8376676439873243	1.833455614636965	0.665391753886495	1.6070213425520035	0.6157042132331458	1.9694612967965173	1.7791280806403322	0.4104185234684699	0.2776563339823643	0.7821934291606325	0.0	0.0	2.2285869675532446	1.1365088770321716	0.53796479418516	2.1144090421554864	1.8034536136701782	2.133576011010106	1.0321964363954774	1.6346398937353297	2.2928790742454876	1.3511776154728214	2.223989882328695	1.953173218963843	1.7261576204828426	1.592645291455681	1.312730925778981	1.304787539487764	1.0153333819745711	4.721981755301333	1.631547804126323	3.1369370256755156	1.0100809445199572	3.3096412663283217	1.7941890737258483	3.6771065338965636	6.93497444329823	9.213045280562852	8.895959529314782	6.614698541983059	8.969363513223449	9.649235804647361	9.783424563379157	5.307768723858474	11.471214004477575	10.685029282185761	11.300289028157197
3L_18012	1.9384874509688677	0.0	1.219980052512821	1.3524264389901837	0.0	1.2700713503223326	1.0218752842090635	2.614948904552142	2.3622342988388594	0.908220833532385	1.536073865245401	1.7309266702003536	0.0	0.0	1.4795012877332625	1.508997738540539	0.5952348710492104	1.0026439386447414	1.662869780667476	2.3607099488933834	1.8273294293049187	2.110101732224714	1.268485963061181	2.242529740990057	1.6404993351876442	0.8644408122562492	2.182764628561126	4.405483522962966	3.3891205164477407	1.443691206577919	1.5727917100036315	3.6572685835874217	4.061784068247721	5.206328535296651	4.0979071987935765	3.2042285563412323	2.3822315069254048	5.424746643141349	8.404036246681411	7.326820872672786	6.561997340750578	7.3188789977054185	8.683687562658232	9.051784493165172	12.629094149355636	14.004410847310677	10.879203561067943	11.216241311429611	8.825846845520983
3L_18013	1.460074979717125	0.0	0.7657440811811245	0.4244383089528895	1.1552682891100483	1.2754957652743408	0.6413997909036682	1.9148771455856475	0.24711700940972148	1.9952183167882231	1.1569757733129653	1.3580620129140832	0.0	0.0	1.2381834734079977	0.31571720767704275	1.4944427279109223	1.4684340179102802	0.6262394322095814	2.2226179030884263	2.7240268342449747	1.3244461733722745	2.1231726781647082	2.3459452916174213	1.5445367162119723	1.08516599784269	1.7125680574546032	1.6591121758924363	1.671408401653418	1.8123214297041297	1.55130351098062	3.607301309024058	1.4163651933352652	1.0892842748743512	1.4029803980255389	2.873137201495411	3.738134227428585	4.894611564690272	7.339069121646446	7.997949325792867	6.178146864847889	10.601159978924894	7.786406413818691	9.61489294472267	5.662068042851178	7.655927857341141	10.24281386940731	7.8011817458435875	11.23330795836782
3L_18014	0.0	0.0	1.1024183383615858	0.0	0.997922657667622	1.1476826565639988	0.6156024439417025	0.7876543064014636	1.0673004059299211	1.0258767142399894	0.8328313211203248	0.0	23.782626791129083	0.0	1.7825748848568035	0.6817926145951345	1.6136276231534048	1.8120510454779513	3.0052592036063106	0.0	2.6832671460770636	1.9067646562103326	1.5283333906458354	1.013215710247326	1.9765531383957802	2.343420456498305	1.2327659322669084	1.061588029533379	1.750018593947561	2.0500415133406453	1.624264893240114	5.665441514939062	2.4469171902049904	1.5682092618439007	3.7030179596371045	2.895457440911987	3.5877850270967464	3.676498747692614	8.254557341108026	5.181481385528122	7.115591298224808	5.5961274797839895	7.006157010781075	12.583879421267385	8.617306579313572	4.490446574911875	10.15853874335599	9.587543863013174	9.083044503595003
3L_18015	0.6411198363246704	0.0	0.0	0.0	1.8262045005714191	0.4200532409081787	0.5632780982830158	1.441412145713507	0.6510553998665076	1.501888474567922	2.0321151412695966	0.7155910545965921	0.0	0.0	3.2621228231650523	0.8317897395242113	4.921580520305556	2.2107095836139554	2.7498212616179947	3.2531763688748057	0.3777227007717026	1.9939376320235958	2.0976445130234356	4.944509011491287	1.8085521003167682	0.7147456020273616	0.9023876455190317	2.9140687743543294	1.2009542301931422	1.70526744152655	3.3439664033924763	1.727965374338643	1.4926244203206487	0.0	2.4641982792503416	2.2708734142490945	4.595967812992959	5.606679124707681	6.042355948421483	11.589285010650553	7.595918821330425	5.58597116856841	5.641376274258687	6.5247630493917645	9.376592156003309	10.458692869576963	8.395568483131864	7.519398544364752	6.892059722859737
3L_18016	1.8279794557044933	0.0	0.0	0.0	2.6034635958987122	1.7965019591752116	3.212069673003277	1.0274490197776744	0.9281540111939087	1.6058354776589747	0.7242531971795264	0.0	0.0	0.0	5.8131619520179285	0.5929057522352399	1.403255299709372	0.7879049033449479	3.136148026186836	2.7826652200517743	1.61546086513745	1.421293189191463	1.9936216070304666	4.405602304870146	1.9337235587474888	0.0	3.8593707064500897	3.461948888894428	1.712097751193846	1.458632383360097	1.0593793234263358	3.6951187112312764	0.0	0.0	1.7564983853388594	6.474780084094444	2.8080335593706747	3.9964814976894343	8.614070187788451	8.260926314189462	4.640936540993973	3.9817207165345336	5.117908571049219	6.018809655637088	6.683702817539227	9.585041201299603	8.5491743378408	7.146509008960721	11.559317882339899
3L_18017	1.7555567467333184	0.0	1.2276147519027416	1.0206674961291187	0.5556259965846782	0.7668117142144885	0.0	0.0	3.5655259281479967	1.3708567909777885	1.3911180267194823	0.0	0.0	0.0	0.7443800423373593	1.8980514072798471	1.7968796466184613	0.5044592685966135	2.007931328748557	1.7816125470182398	1.379073714799833	4.549943271307293	2.5528484299854517	1.6924227076190839	0.4126914165963028	0.0	3.294636726765234	1.32991598122797	2.1923548785303857	1.2451936304112146	4.408767043530334	3.1544193967772247	1.3624009755880906	0.0	1.686907684539266	2.072751934706656	4.194994364923998	6.652784522962086	2.757596461275735	8.654876417019642	2.97137819949338	7.647937886507661	4.212979008691656	8.407782495711505	10.114632239363239	12.273722002105899	8.757828951718528	11.896510607020367	9.991214392144508
3L_18018	2.586159186373631	0.0	0.38752140765136217	2.577554590189763	2.1047349063584146	0.968238462222373	1.6229714074635262	2.491881760708831	0.37517677391645005	0.43273865233759357	0.8782690417950085	1.6494641983589562	0.0	0.0	1.4098716297782372	0.7189899456685661	2.8361068851542908	1.9109131645706126	2.5353764241684758	2.24960803392019	1.30599747124063	3.734332035432722	1.2087873034783823	2.84931964301729	1.8238414112572183	1.2356365488770042	2.600046676037928	1.3993828609632522	2.768244507595279	1.5722821437508867	0.6423306565345144	1.493634354426587	2.580416419860588	3.3075356577150417	1.0650130091339065	2.6172241615853262	1.891763937069489	5.169442199416726	6.267535607088471	7.89269480703788	7.191146135814175	8.047420552242968	5.024111895128698	5.750520693060716	9.087450724219474	9.470873898628847	9.330476779069654	9.243997569059738	15.88645594824772
3L_18019	0.38439285072349655	0.0	1.2095812381370319	0.6704493418534035	0.3649759448004541	0.5036982279443013	1.6886084447983767	0.4321099522786411	0.0	1.5758389136040465	0.6091922975187963	0.4290431676634626	0.0	0.0	3.422744213533081	1.246779506196519	0.0	0.9940976446446866	1.3189567052461502	2.730685800816132	1.3588152869980945	1.1954947064689894	1.6768982614086514	1.111707480412826	1.897602135724095	1.7141450564399399	2.43467918070124	2.329563866041691	2.4001660530882165	1.0224182375202708	1.3366162410368188	3.108081353407809	1.3423874683297239	1.7206503507717803	1.1080848083788941	3.1769164884870364	2.3619259427568355	4.033880562847355	6.158732118483573	6.948526703882976	5.85545801880578	6.140110854677755	10.762087392331466	6.213204882916296	6.64403300162743	4.0311408316673525	8.269628430493558	14.426772049427564	13.125926198167358
3L_18020	1.029237056760777	0.0	0.0	0.5983906880834684	0.0	0.4495616751189507	1.2056959488013272	0.3856675747595382	0.34839578374209684	1.2055462844581293	0.5437174374423184	0.0	0.0	0.0	0.8728211438478198	1.1127779535719662	0.5267317967021744	1.4787564510010798	1.4714971011507108	1.3926838556814642	1.4149010587987603	1.3337564364418109	1.1225012560789056	1.322964292003091	0.9678007840154151	0.7649559599554735	0.9657797203256455	1.5593899915855316	1.2853203900998795	0.36501224743844446	1.9882653375086374	1.849353683251393	0.7987400993169416	3.0714360745081253	2.3076431117842104	1.2152003087580943	1.4053803440553783	4.800435399490734	5.173461642080006	5.9198159241695265	6.9681656449109886	6.974778503453662	5.488798953088443	9.653140480838948	10.719515306395905	7.595527145974279	8.022634869477509	9.38890261755094	9.979594332961529
3L_18021	0.8802085460503986	0.0	1.846520195760685	0.0	2.7858213726878525	0.3844673351169542	0.25777926258633027	0.3298247891562052	0.8938493155974561	0.6873260377798379	0.46498980184366595	1.3099357843279806	9.958810360349593	0.0	0.3732204475838753	0.9516531280686056	0.9009271982353357	0.758783833412348	0.7550588945937783	1.191030019435228	0.6914458741701266	0.6843810020213877	0.6399790291671723	0.2828513772146697	0.6207509596809837	1.3083881286281602	1.4453941647703095	1.5558642390205772	0.7328081736837446	1.5608012629254637	1.020224522851193	1.1861822108728308	2.3908024871996436	1.3133535484711514	1.409648309662519	1.7320753754862284	2.403776236316203	3.59218627641155	4.42436960475779	5.303734253213002	5.959209212937443	4.686679298545561	7.979880936421191	5.6207065705919295	8.192128347713249	5.811970580762186	9.605395004579853	8.488260139754386	13.358500748743968
3L_18022	0.6546848429001884	0.0	2.060117667054083	1.141886539298739	0.6216146284570515	0.8578817077636687	1.1503922118447258	0.36797749449643663	1.329661252175243	1.5336658832190115	0.5187778113542306	1.0960976184538995	0.0	0.0	0.8327859500682364	0.42469449866672476	1.0051425606258018	0.8465566660341006	1.1232011232011234	0.6644016108417056	1.3500013500013501	1.5270944736996155	1.7850225894608698	0.9467112041693161	0.6925567463684055	1.0948026070899417	0.9214806350844538	1.2398856329492167	0.8175762543152697	1.0448088021658886	1.5176529118305315	1.7645261861200165	1.5242058173220276	0.0	2.201794462486927	0.772973745946719	3.6875226803596677	4.866510890607276	4.319141354698686	5.648281510350476	6.094499368041969	6.654854300283663	6.284441686272815	8.230537351207316	6.528398806826311	4.958562627122766	10.716505561866386	7.678496243295713	10.349829408936767
3L_18023	1.1613929747338958	0.0	0.6090987166290041	1.012837718076621	0.5513636601725217	0.380464661491079	1.0203821331088492	0.6527819936614868	0.0	1.3603406292935751	0.23007440606292073	0.9722235725327397	0.0	0.0	2.2160091890514373	0.7533964051690527	0.8915476821989131	1.0011788881407857	1.4943960149439603	0.8839726911369953	0.6842472595897253	0.9030079193794529	0.6333162337950209	2.519159608354653	1.842865040850175	0.9710749151927909	1.839016575669402	0.8798092573530059	1.631652610281587	1.0811862775837648	0.6730686715138828	2.347665833245296	1.3519496804328943	2.5993605573029033	2.7899450380827497	2.056851371919865	2.676094448293395	4.3165284954359056	5.74652882294671	7.395638004990863	5.405737453160514	4.2162604299742386	6.735508205707066	6.083644902861573	7.141740384225633	4.398177124742452	5.431653503959675	12.032273736497745	11.199791426835066
3L_18024	1.6223055330190277	0.0	0.5672178379119441	0.9431962421175322	2.053810291751197	0.35430437924287245	1.1877773905623485	0.6078975065351262	0.8237233646990716	1.4251559405630163	1.2855286370144061	0.3017915584253518	9.177503003337858	0.0	0.34393985372444386	0.8769922435473411	2.075614899876281	0.932339058990654	0.6958215913439794	1.6463836319173528	0.31859962973625433	1.2613773079735948	0.5897701883790857	2.3459452916174213	1.3347848164794822	1.507174997003736	1.9028533971717814	1.4338006458329697	1.1818039203610027	1.294515306931521	1.0968812703903372	1.4574954783935588	0.6294956414823402	2.4206317219430025	3.117734217834531	1.2769498673312936	3.3227859799365196	3.3103653094523584	4.58691820102903	5.331966217195244	5.949326610594263	3.141084438199969	5.6235157433135	5.665340960695175	4.853201179586724	5.986116431665914	10.116359377192405	10.147878693780276	11.113622789861619
3L_18025	1.0277813935698195	0.0	0.2695127064730107	0.8963165646695763	0.9758648852611004	1.178430367450245	1.12874129768678	0.5776831802314043	0.2609272823322432	0.3009603162153927	1.0180283454111538	0.8603748429493272	0.0	0.0	0.6536900262688605	0.5000418618378669	1.577960499467103	0.8859990160537927	0.4408247831693098	0.5215178118802332	0.9082928224642373	1.798024618233424	1.4011421101659753	1.4862298574363735	0.7248240082006588	0.8593583320290185	0.5424827656841894	2.530424855218822	1.7648159993212837	2.186976035567666	0.8934539887352428	0.692526794467639	1.4955195580009895	3.45047861588881	1.4813867458846461	1.5168520441886912	1.5788167836539204	2.921128081242414	6.05407587752498	4.433582589346506	6.305968871345732	4.85056509643054	6.371704436280715	5.537578166953644	5.80768172838248	7.484984895749579	6.9698208679128575	9.442592513197429	10.236281153207736
3L_18026	0.9023168066791656	0.0	0.0	0.7869003131076346	0.8567379138483203	1.7735581282789765	0.396380883976937	1.0143270655020975	1.3744502886070717	0.7926633615775144	0.715003475631895	0.0	0.0	0.0	1.721675934448222	2.0486673214207425	0.6926668880430041	0.3889211304506033	0.7740237625295097	2.7471267114942806	2.3922437715541163	0.3507853241522992	3.4442804966928016	0.4349336630478446	0.9545136085005165	1.0059382547051756	0.3175067641641038	2.392414487587197	1.6902318795310893	2.640006631696659	1.8302367557662524	0.0	1.050365332818234	0.0	2.1675818197109487	3.728718075248514	3.6962280824070355	2.7618086058745246	8.929259346000636	8.155422785272611	6.108887094403305	6.551447666839494	6.135234129917697	5.941941077659603	7.198191958143954	4.2056119475547575	13.081983694615523	7.760761954430781	8.844059208637006
3L_18027	0.8734977040549597	0.0	0.9162210243955758	1.5235349973128651	0.4146872778960857	0.5723041477199416	0.38372087222824025	1.4728956996895284	0.4435172371643672	0.0	2.422584411666031	0.4874807390266501	0.0	0.0	0.5555624383568751	1.4165963727936548	0.0	3.0119950065640784	0.0	3.545848283700839	1.2865766008152162	0.6791631785977752	1.905299199136061	0.8420846276524928	0.9240273918680045	2.4345239648696246	0.3073659134644466	0.6617151842856938	2.999787178735065	1.161676109970487	1.5186692670671784	2.354277159515167	1.016817707310955	1.9550105160015656	3.7770325366172814	1.5469827956949327	4.919989564254862	4.201370143192243	3.7046004304416402	6.100640617505408	6.652997221449633	5.073760748207202	6.9873892297919635	7.059470785988142	6.968288856245683	7.633666648057484	6.944860909142754	8.537376051813267	7.7330478954883
3L_18028	1.8985508589120028	0.0	1.5931281373671549	1.3245638376852982	0.3605298028716775	0.4975621692735358	1.6680377937331152	0.4268459829567228	0.3855946169757567	0.8895097271446701	0.9026566629842286	1.6952662318139256	0.0	0.0	0.9660137991207149	1.2315912212768911	1.1659437621017674	0.0	1.3028891567049934	0.7706915854890797	0.6711310903356765	0.0	1.24235269796766	2.1963292895006528	2.1422691664805567	1.6932633180239751	2.137795454020723	2.3011850873081126	1.4225563185304653	1.0099631246303786	1.5403891577552586	1.0234062213478239	1.7680459812182243	0.0	2.9188962777504943	0.8966329281628457	2.7220117502247803	3.6526781269996333	3.2207857199808814	5.927896067383831	3.8560844996650028	5.513919946042985	4.25239339887608	5.455569365723231	8.077655755251472	4.866929734542609	7.458549643111952	11.875854096581808	9.844575286053344
3L_18029	2.2443267459650147	0.0	0.47081963483605777	1.565801639550897	0.8523834644767911	0.8822719278541541	1.5774649664749256	2.522929136874658	0.9116430122654273	0.26287819234019216	1.4227388091989168	1.0020093293080614	0.0	0.0	2.854875596511981	0.8735377632995688	0.0	2.3216664178614157	0.38504485772592506	0.4555273644853921	0.2644538858007727	1.0470072762817673	1.4686176959033204	0.8654461452769056	2.215878478691796	2.0016509617132208	1.5794650339294358	2.3802548205600695	1.401367600246551	1.671465443956265	1.5608009218714565	0.6048976628085084	2.090053508504898	0.0	1.2939389312582004	3.179799876114997	0.9193604156685861	2.747771459211884	4.230416934663579	6.6387044435504325	6.457702995044662	7.821779196648524	4.3087420498323254	4.030732237328869	5.07280459312019	5.230295671752501	7.9772378335367105	4.211627545560334	8.799108462976843
3L_18030	0.3850212859017911	0.0	0.40385291838253673	2.014636332958947	0.36557263571838405	0.25226085639281354	1.0148214675333243	0.4328163990671075	0.7819760770058762	0.901951552574305	0.6101882522286364	1.7189784025404782	0.0	0.0	0.4897628543770963	0.9990542702514232	1.182252148964953	0.995722872401599	0.6605565188671456	0.7814714677929234	0.9073578555867384	1.496811492159402	1.25972983833887	1.8558749763839908	1.6291752707485654	0.0	1.0838487033917963	2.041700865156158	1.923272024229381	1.0240897659739825	1.3388014447006389	0.0	2.6891642144850487	3.446926806232733	2.9597237097916906	2.272935969575388	2.76008530240776	3.367062885791752	5.805930249731204	5.061735776759736	6.516701082994261	6.150149183050524	8.931736585224627	8.067322032859124	5.119150139170495	5.3836416701940735	9.003422020641606	8.42937553078724	7.304103043364094
3L_18031	1.4423560251033414	0.0	1.134676921927117	1.8867936394928548	0.34237450827317184	0.23625314978605622	1.2672319788524329	0.0	0.7323542538137714	1.9006120139628253	0.5714675618439338	1.60989726199138	0.0	0.0	1.3760519802718179	0.9356573252354687	0.5536150119132415	0.9325373277595783	0.618639611494324	2.561585829482843	0.0	0.8410970327666731	1.1797912147083154	2.085728154813311	2.7972867335879372	1.205996407095504	1.015070961580782	1.0926518507446312	1.8012270318786563	0.9591041445537214	2.089741962424015	0.9718702836957389	3.358024044627468	1.6140976580734259	2.4254200654309037	2.9801833136300644	2.9542156398687056	3.1533993171629118	3.7382837090897523	6.221950115603833	5.4928539495908595	4.712628619416596	4.9035947503153015	4.53323658974714	7.910602331000409	6.302515182548992	5.733822727470192	5.638909286076868	6.840606882225135
3L_18032	0.9715985234422919	0.0	2.5478000409074775	0.8473201171165866	0.9225199906622527	0.9548677614777255	0.42681581318442585	0.5461045786991582	0.986655581920089	1.4225427735851333	1.1548543416864463	2.168914991057835	0.0	0.0	0.6179565696415116	0.9454149251204593	0.7458512583144702	0.8375665692674463	1.2501823182547456	1.4790283395141106	0.8586417020980395	1.8885966684248243	0.0	1.4049862587660604	1.3704041356056005	1.624764355009712	1.025656734845033	1.8400778073220672	1.8200113156170197	1.0337133461722254	1.407690036113725	3.2733517806346284	0.5655072580311786	0.0	4.668026307129057	0.5735738030030948	4.975039975689965	2.1241899136240656	6.409910674231948	5.588298996030153	5.755697369543522	7.75992923508896	5.4404904773152145	2.90826153635372	4.844302346344301	7.924922903236635	5.907218857732904	5.317867556381361	7.372741187938454
3L_18033	0.8581142424653277	0.0	0.450042574027503	2.245055265777126	0.8147681617934025	0.8433376605925741	1.5078521400191498	0.4823186795272119	0.8714126121290178	1.256387473917396	1.019965484368009	0.9577911038446693	0.0	0.0	0.0	0.0	0.6587346234870513	2.219212312781701	1.8402649981597352	1.7417005790283575	0.7583509607801107	1.000803311457997	1.8717443346978349	0.827254392307196	1.815508069933371	0.47832974904908043	1.811716734465133	0.9750922437262566	1.3395258721385048	0.6847304649821994	1.243269560235664	2.312815193345568	2.4972754724595463	0.0	2.061396637449805	2.0263178157915	1.3181841749353431	3.376945965112396	4.448103571261045	6.698282560351527	6.172727437773461	10.591860715785486	5.491465576061603	5.3940009462618805	4.563711986418393	4.499536547735583	4.013266252925671	7.045098020797129	6.240276699295175
3L_18034	1.9449802054502041	0.0	0.0	0.8480976533561979	0.0	0.6371626586108917	0.8544149543122963	0.5466057070117979	0.4937804890935247	1.1390785264789054	1.1559140841426851	1.628178958359486	0.0	0.0	2.4740945293378434	1.2617099696568215	0.0	1.6766703104904188	1.6684393835116478	1.4803855575361469	2.5782888824870933	1.5122637787267736	0.0	1.4062755326901404	4.114985026598235	1.0841702043140433	2.3953951471210635	0.0	2.7325221507353947	1.0346619246041338	0.8453890746819244	3.9316266535193067	5.094235719456364	0.0	0.9344619765085603	0.0	1.493881583890937	3.8270504858121677	5.499250864550977	4.3948355408592255	4.114985026598235	7.767050069440959	9.335113539485313	6.404046612260798	6.464996906660605	6.799024407987697	9.551186994230537	7.223728686483558	10.761780636844664
3L_18035	0.7558994931845079	0.0	3.9643550565190173	0.0	0.7177166047181541	0.495255354651369	2.6564870084502856	0.0	0.0	0.44269287597374724	1.7969434710335108	0.8437032904765811	0.0	0.0	1.9230702662952321	0.4903525104969762	1.1605381740463743	1.3032464128794108	0.6484243288808196	1.5342369579886033	0.4453463797258377	2.3509122009522136	0.8243952401397383	2.9148621241066675	2.132337105437673	0.8427064765700634	1.5959131006165757	1.1452581274388272	2.359935024380961	0.8042245594417652	0.8761414589963168	4.074645882712948	5.2795467192368735	0.0	1.4526817958633433	5.354855568835598	1.5482239239611495	3.966265589076376	2.1372356025836043	4.3476727032238855	4.477907921419113	5.4883561231833	5.442014967717967	8.145414104707669	6.532667255879753	3.5231749161220134	2.828179071248618	10.047675629823772	6.691954607133509
3L_18036	1.3429698583173513	0.0	0.0	1.1711888708948732	0.31878304445266975	0.6599220724421536	1.4748910129285997	0.0	0.0	0.9831386220738059	1.5962710257493946	0.7494832968466127	0.0	0.0	1.7083126965600606	2.1779636297061953	2.0618717186922435	1.44713406530725	1.4400299526230147	1.0221765634880509	1.1868378730409461	1.044187836443847	1.830828649890564	0.9710050763498054	0.9471049015756747	1.1228967021871332	0.4725635286054045	1.5260433023943314	1.0481954393100292	1.0716199895492045	1.5565979097263885	3.167160992629881	3.126637943025544	1.5028775596634878	3.226136350071927	2.774832491290594	1.0314952992524307	2.9361129710571197	5.062830037188386	4.965620526286258	4.830234998035941	6.338081970609143	6.7142800435966254	4.019878055793214	4.910345900165838	5.085805957646112	3.1404301107956307	6.037911468571806	7.643102281714431
3L_18037	0.43567156811703184	0.0	0.9139610753117636	0.0	0.0	1.141785006735818	1.148323161103998	0.979508438587637	1.3272697751029852	0.0	1.035689515473374	0.4862783199375813	0.0	0.0	0.554192089074186	1.6957226385613828	0.668889833509976	2.2534242189396925	1.4949079697281136	1.76855105044195	1.5400837600220951	1.0162319339367945	0.950299795828089	2.9400264014370854	1.8434963752252522	0.48570379451232426	2.1462543568963444	1.6502074970906844	1.3601763223770222	0.46352428873067003	2.0198977603499877	1.761352577871599	0.5071548133175812	1.9501882906794652	1.6745404956221233	2.5719450179881838	0.44616853882703633	3.8100064103357854	2.463641779915489	2.8638083711266544	4.055692025495555	5.061245819331871	4.5306001964886455	4.955522231842021	4.344438054902401	5.584214137351869	7.335244300311421	6.131748798603051	4.6834839555548395
3L_18038	0.34324569698613117	0.0	0.7200681184440049	0.5986814042072335	0.325907264717361	0.44978008564937283	0.9047112840114898	0.3858549436217696	0.3485650448516071	0.6030659874803501	0.8159723874944073	0.0	0.0	0.0	0.4366225932543992	0.667991144664059	1.580963096368923	1.7753698502253612	2.061096797938903	0.0	0.20222692287469615	1.3344044152773291	1.497395467758268	0.3309017569228784	1.2103387132889138	1.1479913977177931	1.4493733875721064	1.040098393308007	1.5002689767951254	1.4607583252953584	1.5913850371016502	0.9251260773382273	1.9978203779676371	1.5364641350859267	1.978940771951813	2.4315813789498004	4.921220919758614	3.602075696119889	6.469968830925157	3.102362449004917	4.647700659029429	3.9875240341780653	8.786344921698564	4.726172257677075	6.38919678098575	7.999176084863259	6.742287304915128	9.661848714236063	8.03096479561466
3L_18039	0.3319045065595615	0.0	2.0888289843681784	1.7367010668554654	0.6302779078076117	1.3047566687526828	0.5832124625504698	0.0	0.674096195414555	0.971900112927018	1.0520157621417612	0.7409157615084038	0.0	0.0	1.2665884027619396	1.0765333850873169	2.5478774193752214	0.8583549033151898	1.1388548814167356	0.3368306005480773	0.5866354128176866	1.5483771871601957	1.4479199833083785	1.2798736918251012	1.4044174546618937	1.8501009711105993	2.3358076699701837	0.5028662369775245	1.2434558988470181	1.589055040876322	1.5388040407301424	0.44727948070494467	0.3863620680848782	1.4856977817343562	1.5946287799877914	1.1756197161771857	2.039408025111367	2.90254951241522	4.379336090146256	2.72714291526996	4.7750193458504375	5.301686697884926	5.310021912336424	3.3778369309879697	5.957445043341736	6.187900071911134	4.34634347091042	7.26647546147569	8.185376359197486
3L_18040	0.0	0.0	0.3953076663755094	0.6573360012410503	0.35783736835521057	0.0	0.9933485381882913	0.0	1.5308599942807073	1.7657337471271513	0.8959156281610892	0.4206514983101588	0.0	0.0	0.4793998067827019	0.9779149640352215	3.4717095021614868	0.9746540562892607	0.32328979697400756	1.9123401627845142	0.4440793914478125	1.1721119863922487	1.2330748150881008	1.8166059290529641	0.26578383906682235	0.42015450929986803	0.7956864036502274	1.4274999063560063	1.8825769013838447	1.4033890160671203	0.8736488801656018	4.063053718039512	0.8774211119452462	3.3739921885332853	2.1728234827173623	4.894652832063927	2.315728955967495	3.2958181341187047	4.972695638633356	5.883626573281745	3.5083466756820543	2.736371011629796	5.125058666848033	4.061120403556242	4.509749175768175	9.66116706195478	9.87046564908746	9.724411360752796	10.24769293450647
3L_18041	1.3039324385662012	0.0	0.0	1.1371447772930383	0.30951666558439006	0.6407394714437581	1.432018911814557	1.8322472138299193	1.324139742822931	2.1000336921769085	0.7749353264807697	1.455394664101097	0.0	0.0	0.41466387470715405	0.8458618513894318	0.0	0.8430412815396496	2.516708145745365	0.33082131884036015	0.7682259297147024	1.2672942578187494	1.0665660965941985	0.6285199474004227	0.45978723805346317	2.9073503048938263	1.376481185521033	2.222526461400049	0.6106359097229357	0.8670584684230659	1.133513065683946	1.3178991527753505	3.7946911208705507	0.0	1.566179543063986	2.694173718473934	2.003023630938356	2.280612880502442	4.608434812091992	5.089128860064064	3.5863404568170125	3.786982607051608	5.215287593383636	4.8787854056872035	5.417740986645182	8.356567757064546	4.878630646435637	8.411271838338006	7.6270697651369606
3L_18042	4.406532596443576	0.0	0.0	0.0	0.0	2.887101901127731	0.0	0.0	4.474821521743606	2.5806877842627594	0.0	0.0	0.0	0.0	0.0	5.7170413282059105	0.0	3.798651706563273	0.0	0.0	2.5961564423102885	0.0	0.0	4.248063095631546	3.1076264260120765	0.0	0.0	0.0	0.0	2.3441223125516735	2.553742880484067	0.0	5.129538808295286	0.0	0.0	10.405415810821218	4.512702580859734	0.0	0.0	7.24138655173138	0.0	0.0	14.099708911509524	5.2759854815431515	0.0	10.26921254137851	0.0	17.227395417650637	11.145970132701134
3L_18043	0.0	0.0	6.798808304880321	0.0	3.0771825070790584	0.0	0.0	3.6432022582024874	0.0	0.0	0.0	0.0	0.0	0.0	0.0	6.307102933181291	0.0	0.0	0.0	3.288991154587189	1.9094055791303497	0.0	0.0	3.1243399831785537	0.0	0.0	2.2808054710136996	0.0	2.023626241089974	0.0	7.512846027601444	4.367472115874276	3.7726424568654924	0.0	0.0	0.0	3.318975445555859	2.8342020162513144	3.054438649156181	5.32585157703791	0.0	0.0	0.0	9.700875445803732	10.77252351534158	15.105477774932911	6.062854828578843	17.738422131874525	4.0987856527746525
3L_18044	2.011587009385663	0.0	1.0549874955848773	1.7542823494050936	0.6366584497404948	0.658982607296317	0.883674814737575	0.0	0.0	0.7853912206456104	0.26566642901919035	1.496832664660761	0.0	0.0	1.7058807423890638	1.0874315402036707	1.5442023283894495	0.289014785013751	0.8627879554801414	1.0207213928029206	0.7900988603297998	1.0427013305077517	1.4625778255943223	1.2928303378669876	1.4186349043769142	0.3737660487666019	0.9437815742125653	0.2539784711593223	2.5120877475599674	1.4267925749286363	2.5258706472108305	0.9036149205257122	0.7805467152135501	0.0	3.865852346346866	1.5833612796599192	3.776765162184253	3.2251264322859785	5.371599003688456	3.581176060422043	5.107085655756891	5.3553576799577876	5.363777274941537	5.820525267482239	5.126235327990131	5.469224711613641	6.8991106670035105	5.242883388731387	8.480246178154452
3L_18045	0.30545354934275254	0.0	1.281573895775106	0.5327651925320173	0.0	0.0	0.2683668241711558	0.3433714190610213	0.930561673998562	0.17888900767118998	0.24204397813219797	1.0228032972314454	0.0	0.0	1.1656482980310918	1.5851833860020421	2.344825652130014	2.3698462657028974	2.0961888666168824	0.9299611824902816	0.5398838083662987	1.424980071653698	1.665660940590738	0.29446870572110884	0.4308310450819452	1.362126508316736	0.8598626764911138	1.3883717204230313	0.7629062179984683	0.48747204165039115	1.0621273891161576	0.4116337748640693	0.711142287588999	2.7345917377592155	3.8156187363316465	2.1638586273259857	2.5025046161043747	2.404109103279325	2.8788051254476756	4.517648419432935	4.1359780327866735	7.096976772171655	4.398158227260752	4.571532311252082	3.858174872507119	5.694758590463252	8.571351184372164	7.165047294327676	8.885132409430224
3L_18046	0.7232698102335301	0.0	0.7586453901026669	0.6307554463367459	1.3734703017435281	0.9477536355177879	0.6354538109277086	0.406526919785775	0.3672392342533142	1.2707498627166565	1.4328128000847309	1.2109251116684865	0.0	0.0	0.9200288392239945	0.7037784197748786	0.0	1.2469895723302742	0.0	1.1010067642552577	0.42612224833688755	1.4058944317245363	0.0	2.091777869645563	0.7651091849062321	1.2094944345516758	0.763511403195509	0.821865839277889	0.9032257714880347	0.7695088430898174	1.4670623235949247	0.0	3.788734601793259	0.0	0.6949871618496528	0.8539506918623112	2.962784427768001	3.478800427386445	3.4082970082718687	4.457140758466294	4.896698783399886	4.201153542236743	6.653518157653551	4.762879915175707	3.60615784628906	8.849114134146419	7.4417638008524465	9.89671393469198	7.089129868994481
3L_18047	0.5882714901163919	0.0	0.0	0.0	1.675668076294508	0.770855406296108	0.5168463482996531	0.6612973291325083	1.7921641565018105	1.3780858442746462	0.9323026168522462	0.6566039485141085	0.0	0.0	2.244916330845891	0.3816121119715574	0.0	0.5071194756749748	1.0092599601342316	1.7910076728559712	1.7329326238568536	2.286968433066197	1.2831552891211915	0.0	0.41486769661721035	0.0	0.4140013261290479	0.4456430459809148	1.101958003058154	0.9388200102725686	1.704621600767189	0.7927634648298021	0.6847927190646773	2.633268396934665	1.6958033953375582	1.38912156675132	3.614671009814374	4.630061911644528	6.098704313635738	4.350258448854446	3.9827298875252195	4.271260219096856	7.0586594363406325	5.634746636963101	6.257212659702155	4.798284572137307	7.703510798011086	4.139738815598646	7.811923696254104
3L_18048	0.0	0.0	1.129871412347551	0.0	1.0227735183616995	0.9410103435151201	0.6309325403773165	1.6145378803079293	0.7292526349173891	0.42056948135876243	0.0	0.40076978256756446	0.0	0.0	1.3702242148124253	0.46584734522565513	0.5512703777784234	1.8571758131698466	1.8480587682688308	1.0931730722175275	0.8461807547018456	0.558356582370829	0.0	0.34614913586291274	1.772552630252865	1.2008888498911352	2.526929998378722	1.904042565252355	1.569398768712502	1.528067534931194	1.2485349742634282	0.0	0.4179752950686146	6.429046948436794	0.6900423099442342	1.6957496205336287	1.4708520693840634	4.396061944908865	4.399260951232568	4.1303995459392775	2.430929321489643	3.128446668352899	4.595602226959905	4.299083545014833	5.490099905734985	5.020658545556221	4.366118224002823	4.492022196653881	7.038690523831383
3L_18049	1.5914868440376633	0.0	1.001596478012854	0.0	0.6044383119476511	0.625632684085796	0.8389536234826475	0.0	1.2929203495772181	1.1184659776816823	1.0088861175908221	1.06581049399144	0.0	0.0	3.239098379151122	1.032398587951285	0.48868434299835306	0.8231648014072386	1.6382476211279335	1.938129041988306	1.1251700694559983	0.9899320936281734	1.0414195464867815	0.6137012611499546	1.1223669551823163	0.3548504220307039	0.8960184880870758	1.446750468240789	0.9937314624364341	1.1852620252832984	1.1067880992757198	0.8578845964204164	1.852611628465259	0.0	1.5292535499327282	1.1274226621876418	1.6298317625721066	4.1753298962945475	2.6998687323822312	3.661472971869583	5.387361384875118	7.395392975236388	5.856175089654221	4.763757727553417	7.829209311435219	3.7088836404888594	4.4658812035109205	3.7331628754572566	5.635753331852337
3L_18050	0.0	0.0	0.0	2.098103104982785	0.0	1.182204325575288	0.0	2.7044883959868637	0.0	0.0	0.476601351946459	1.34264700709213	0.0	0.0	1.5301614718194751	0.390166980542997	2.7702744381606412	0.5184879315712071	2.0637705087194305	3.662315916742375	0.7087123999723319	0.46764740433243523	0.6559603443109608	1.7394878112929404	2.120840395731851	2.6821214078347984	2.1164114330915997	4.100700071516209	1.8777689581056225	1.2798216031070997	1.045701185169838	1.6210708080486813	2.1004326050993463	2.6923002367070366	0.5779398064132825	2.8405249744636807	1.231901215319825	2.62992071315034	4.534853295228473	5.9303750250558345	4.581015254780798	2.620207247912481	4.811265597641941	7.201330921175528	7.597013462067792	4.905851110502474	5.063275187431196	7.994802061868858	6.08537075349517
3L_18051	2.716491097583287	0.0	0.0	0.0	0.0	1.779809054075538	0.0	0.0	0.6896472771415169	0.39772855630579534	0.0	0.7580083391529423	0.0	0.0	2.5916160012937346	1.7621896051695243	0.0	0.5854378310980244	2.3302554542541722	0.6892022477090746	0.40011254365627963	3.696227545681676	0.7406614076744076	3.2734994376782667	0.0	3.028451086577965	0.9558774610976991	1.0289342484262964	1.2721418407621046	2.52888812123085	1.1807276438764847	1.8303920306195298	2.3716515541076886	0.0	1.9576993378408274	1.6036542790788224	2.0864562076836255	2.375607970045959	5.76046968565629	6.696136362799347	1.1494533630850179	6.903265234594155	2.7162608084091957	3.659042157898158	5.41767155068252	5.539320510544927	1.27046044789829	4.248062644480593	6.441699335744848
3L_18052	0.5162060835093424	0.0	1.6243621400603006	4.501775049902176	1.470392615413812	0.6764228029432239	2.2676539124740014	1.1605719809373731	0.5242058334044506	0.0	1.22713821061324	2.3046702644874166	0.0	0.0	1.3132705861402414	0.3348632341533174	0.0	0.8899909746015265	0.8856219279989372	0.5238675633463278	1.2165136373611778	1.6054451562274736	1.1259640785931935	0.9952841446657448	1.0921346645726804	0.5754868388461903	1.816423256262737	1.5642005793173266	0.9669641220210736	1.0984148391011739	0.8974795364195102	1.3912940885444602	2.403612437204123	2.310683398479201	0.4960204281053111	1.2189491000986374	1.5859303030152445	4.062862412970102	4.378574254489353	3.3931874635974606	2.1842693291453608	3.748015238530436	5.368088152926756	4.326410890490938	6.863351562623862	6.0149674042901395	7.242645624495671	5.650719958229878	4.896381789298506
3L_18053	0.0	0.0	0.8617094246883197	2.1493358552207367	0.7800299843525985	1.6147628074912075	0.7217819352417248	0.46175470481868736	0.8342593612242923	0.7216923396688297	2.278450029033963	1.3754325735443798	13.94233450448943	0.0	0.0	1.3323143792960477	1.8919471162942052	1.0622973667772873	1.0570824524312896	1.2505815204069892	1.6940423917168101	0.9581334028299427	0.8959706408340412	1.979959640502688	1.4484189059222952	1.3738075350595682	1.1563153318162476	2.178209934628808	2.3083457471037954	2.8406582985243434	1.6663667206569484	0.0	1.4344814923197862	0.0	2.368209160233032	1.9399244205445754	1.2619825240660065	4.310623531693859	5.806985106244599	3.037593254112901	5.561928598741614	7.754323930320838	5.257333322818666	4.9181182492679385	3.82299322893285	7.179493070353288	3.8421580018319412	6.102370803174774	8.052207395770669
3L_18054	0.8610774645091854	0.0	0.4515966515734034	0.7509359477919292	1.2263725530954932	0.8462498564548682	0.7565295116488522	0.9679684244828061	0.8744217558231461	0.25214520094056214	0.3411625359047982	1.9221970558572685	0.0	0.0	2.1906516460255254	0.5585815313562954	1.9830280560792402	0.3711459416731534	0.7386479050098794	1.3107862371115304	1.5219393647181583	1.3390123525228532	2.817311704267918	2.0752776244147615	2.42903645892636	0.9599630145449757	1.2119819443777853	2.6092250979796643	0.2688302989382171	0.45806330787623595	1.497075351021129	1.160400879050082	0.0	3.854424551759333	2.0685150089380535	2.033315053830999	2.2045601679804308	3.388607163854405	4.0576942444609845	2.1225514511778147	6.194042970262218	3.7512128139929244	5.854830376265151	5.928115720324181	5.724339125763474	7.02344883746119	4.83254973539374	6.732786671452332	5.7173189269964535
3L_18055	1.4713933904126066	0.0	1.5433601636208711	0.0	0.6985343143456106	0.24100937425241906	0.32318594115301114	1.6540467038281341	0.7470979354247395	0.21543054915487458	1.165944577757252	1.6423075505007518	0.0	0.0	0.0	0.47724694183739025	0.5647603332221508	1.9026221494518578	2.208829005080307	1.493231666157599	0.8668873646312035	2.00206979695809	2.4070853037332447	1.063858911314877	1.297091557542354	0.4100918015103189	1.5532594009471983	0.5573245035297589	1.6078030079329921	1.369777824776377	1.7054499486467702	0.9914358777444556	1.2846102916296591	4.939777525592987	0.7069281075322482	3.4744914994828218	1.1301336036412002	2.2518182628251506	2.773485423878018	5.440465529754451	3.7356236857219796	5.875836732504884	4.708059692076418	4.6244992493116435	3.912658315325731	8.143902587266416	4.128886210923877	6.04005279811486	4.186992771994378
3L_18056	0.507796401267216	0.0	0.5326330416137673	0.0	0.9642919787396762	0.0	0.44614216409287255	0.0	1.5469974738562584	1.1895647572883443	0.0	1.7003430952297554	0.0	0.0	1.2918756652352255	0.9882236028511173	3.118494528055614	1.3132377605584096	0.8711939713377184	2.0613322617154015	0.5983475077868945	0.7896451618914718	2.215241258602613	0.48953482247215474	0.0	0.0	2.14419757265399	1.923397094716382	1.585351655094445	1.3506502543571572	0.8828584035789432	4.105884183682477	1.7733408002803297	2.273039299031049	3.415577178869873	1.7986362020861302	1.5600933934309043	3.552598214908212	3.8286590829863774	5.424100396259741	3.4378954922744045	5.899128153102432	6.499242919440422	5.167912467965783	5.401230764951333	9.467160962919143	4.274791988621834	5.558662230113051	7.3854736211112035
3L_18057	1.9470348878278154	0.0	1.6338124679006907	0.6791948688186051	0.3697367921421466	0.5102686071807602	1.7106351211865238	0.8754930284271273	0.3954416961158689	0.0	0.3085693853131217	0.8692794512204054	0.0	0.0	0.0	1.2630428434994683	1.1957189197229592	0.3356883099130873	1.6702019274130244	0.0	0.22942334167761322	1.81663360595352	1.6987721869203207	1.5016118677191066	1.6477328431877367	0.8682524197326686	1.0961945824309827	1.4749695890770125	0.24314744840581348	2.278660877404171	1.35405143359857	2.099082685123481	2.7197958847584403	0.0	0.7483593157451434	2.758591772003493	1.1963677795665246	3.064874713881175	6.973076364948502	3.5195826056596298	5.272745098200759	2.2618924224737786	4.672487589405714	4.429288197301384	4.659715113819625	3.1762298940677423	2.549673838437805	5.785087882487935	6.648572208037371
3L_18058	0.41076398815685267	0.0	1.2925641370324796	2.1493358552207367	0.7800299843525985	0.8073814037456037	0.0	0.46175470481868736	0.41712968061214617	0.48112822644588654	0.6509857225811323	1.3754325735443798	0.0	0.0	0.5225086266174255	1.3323143792960477	0.0	1.7704956112954788	1.409443269908386	0.4168605068023297	0.0	0.0	1.3439559612510619	0.7919838562010751	1.4484189059222952	0.9158716900397122	0.5781576659081238	1.8670370868246926	2.564828607893106	0.4370243536191298	0.714157165995835	1.1071033968146422	2.8689629846395723	1.838694967859612	0.7894030534110106	2.9098866308168634	0.8413216827106712	3.2329676487703947	2.32279404249784	6.075186508225802	5.561928598741614	6.561351017963786	3.942999992114	4.426306424341145	4.3691351187804	4.786328713568858	8.068531803847076	6.7447256245615925	5.454721139070453
3L_18059	0.0	0.0	0.9167877590498412	0.0	0.8298875709813214	2.2906326011421667	0.767916450690165	1.9650756922593213	0.0	0.5118807522599536	1.3851902385643888	0.0	29.66698805903731	0.0	1.111812170451924	0.5669890471890809	0.0	0.0	1.499531396438613	0.8870103979793904	0.0	0.0	1.9064777347231558	0.0	1.232798606937574	0.0	2.4604482936791086	1.324248985294215	1.637259663925166	0.4649578690050948	0.0	1.1778667067141348	7.122126667022773	0.0	0.8398597434228484	1.0319597948463928	1.790193766097758	4.586147922379446	4.942522581150042	3.5908318880234984	5.177754149137812	2.538449578458717	6.991711326222762	5.7557194191432615	2.3241997126708105	4.073807201981907	1.63509569397549	8.88436317909851	9.395937914958472
3L_18060	0.0	0.0	0.5089767206263427	0.0	0.4607319962522216	1.5896245586566375	0.8526544839394001	0.0	0.49276308423962323	0.2841828810051253	0.38451079767841606	0.5416080646740689	0.0	0.0	0.0	0.31477757313038485	0.7449974908484508	0.8366078163264351	0.8325008325008325	0.9848902083791308	2.0012039242808473	1.8864348132640818	1.5876402838954853	0.9355853246331384	1.711044311941173	0.5409681685674124	1.0244826772273075	1.1027828946904092	0.3029879948884713	1.0325300662429988	2.2497258709026307	0.6539209624042528	4.518879426355371	2.172084714779212	2.331341435211089	0.5729172395839063	1.9877380415691681	1.6974067020406223	5.4879199905168745	6.379316724144311	4.517156983524696	4.227843563023619	5.434262809644295	3.7764122271164524	4.516173319893202	5.088761571843814	10.439269955526894	7.967670380663421	7.671147598771241
3L_18061	0.3150330230216052	0.0	1.3217659427442714	1.0989469889951446	0.5982394053596028	0.412810943651141	0.8303496103999628	1.0624201591250417	0.6398303067653608	0.1844992307120076	0.249634834164584	0.7032532777932025	0.0	0.0	1.202204747330224	0.6130864028389661	0.0	0.0	0.5404821100421575	0.0	0.5568153606203546	0.7348347738707648	0.34357970471935584	1.5185183925377335	0.2221712709440857	1.7560560049810179	1.1085365472970865	2.1478696569594415	1.180248122776019	0.3351732557483219	0.9128643917307048	1.698172867884528	0.36672237913050415	1.4101762833168248	0.3027140127527359	0.7439068081160827	1.9357401379847192	1.9285042851365217	4.750541918069303	6.730141217000047	4.5322939272593485	2.7448306604172363	6.804136431100408	5.092094489357976	4.6074633870016255	5.5062699528868855	5.598768883763428	7.389753741875705	7.570081825412876
3L_18062	0.39228987208761057	0.0	0.8229540313514214	0.6842231484322908	0.0	0.257023137968247	0.3446598913425227	0.8819745611195362	0.39836926743636386	1.1487236944571417	0.0	1.7514299659421309	0.0	0.0	0.0	0.0	0.6022855894921402	3.0435615838816226	1.0095401544596438	2.3886731983342826	1.3867309814006095	0.9150413397376467	1.711348697650806	0.3781821856373818	0.2766552491045361	0.8746803480667991	1.104310033716794	1.78306706792808	0.9797901622601094	0.0	0.4546919583612201	1.0573114061750053	1.8266208897205494	0.0	1.1308494601890102	2.779014439203223	3.2139329134088936	1.7153138243830832	3.6972105803223068	2.256315798600736	2.323904092478103	3.4179568171917762	6.2761058545586526	5.166618394011626	4.433422781549795	5.485276215883468	4.770163960075636	8.588508661296272	8.434258539246452
3L_18063	0.6763057367228335	0.0	1.0640764114689845	1.1795972147350566	0.32107169107046973	0.44310657767786815	0.8912878396252314	1.140389730471168	0.3433932916334835	0.39607875693375477	0.2679551953189728	0.3774320399643161	0.0	0.0	1.290432919597598	0.21935999352800276	0.0	1.1660188071837487	1.740442072286361	1.3726867996809329	0.5976792830653711	1.5775265981501294	0.36879455222588164	0.0	0.47695223704907747	1.1309583409233204	0.951912430148666	2.5616654350179253	1.0557207735105638	1.0793134961748772	1.3718015760353945	1.3670995997679212	1.96817818027284	0.0	1.2997191306958567	1.1977516763732463	2.077801475488384	2.070034593235245	4.4617805155829595	4.167725268884964	7.7266262401950545	3.4373150601736375	4.868988503344346	5.465796382322983	4.27119901728253	7.092441144165214	6.325952549282966	7.9320777242086375	6.414978821588919
3L_18064	0.8969708755350655	0.0	0.6272281889394455	0.0	0.2838873408985335	0.3917889728995454	0.5253766096554239	0.6722116735405351	0.6072476095242415	0.5253113940881876	0.7107673145405508	1.3348816625737525	0.0	0.0	1.521311617066393	0.5818656112710627	0.4590420426048855	0.25774460020552037	1.5388758511907052	0.3034278763013149	0.1761533712443573	1.3948281446191297	0.0	0.8647136474814956	1.4760019997718523	0.99997840046655	2.104170938133671	1.3589944093687987	1.4935269422179067	1.2724196161234078	1.386204345338227	0.0	1.044142262712667	0.0	1.7237916866698326	1.0590361838774873	1.224776381093825	3.399123366083887	4.790414572057895	6.633085565477177	4.554520456438859	4.7759304912813	5.022611077555286	4.653792808025014	5.764189053236519	5.574260101456411	5.033991186488231	7.247219440614718	9.642466967318787
3L_18065	0.32104546787176	0.0	0.6734960059666358	1.11992053043916	1.2193137592424745	0.21034474620454993	0.564131291403711	0.360898860476284	0.3260207743045553	1.1281225303517608	1.0175965854343056	2.5083623425438244	0.0	0.0	0.40838299202452516	0.4165248226093672	1.9716140805974147	1.1070290644392209	1.6523918371843245	0.3258103930778585	1.891474172601104	0.4992394586087554	2.1008217994715173	2.475999211146651	1.3584686254878602	1.073742332763916	1.355631728000266	1.945655128348059	1.0023110888161488	1.3662803178883427	1.3024011327764093	0.8652913552807563	1.121163965521069	1.437089674970554	3.3934048251748687	4.16957399689905	2.3014646455247987	4.211378639719085	5.748932846775932	5.012044206018864	3.803712151366008	4.195824147974969	3.3385898145891035	3.459518501908559	3.841688785901275	8.60408197101412	9.909764685730732	8.534893203885444	7.917572467409141
3L_18066	0.9869812241626821	0.0	0.0	0.8607351969684907	0.0	0.6466570497985744	1.30071994849149	0.5547507047414265	0.0	0.8670389924775698	0.39104613836072677	2.2032540409744663	0.0	0.0	2.5109611300078374	1.280510770135992	1.515319692678013	0.850827227407187	0.0	0.500814951129225	0.29074534313183903	1.1510985701053562	2.691041039990484	0.0	0.696050435814579	1.6504882144138238	0.0	1.8692105875078413	0.3081377326362847	1.5751192069904842	1.143981676845482	1.3300706699798726	1.7233817230198127	2.209002569069988	3.319352536578079	0.0	3.0322839693506847	3.452513375792055	6.046295086175984	3.243871414559062	3.3410420919099795	7.882787253246365	5.92138531993837	3.5451674271789373	4.264865887191345	7.475365078142004	6.923935491077817	7.331369812428832	8.425652742339325
3L_18067	0.0	0.0	1.1504322461556868	0.9564961632547653	0.0	0.35930039183504237	0.9636209019009832	0.0	1.1137848134326904	0.9635012865953847	1.7382076732308633	0.0	0.0	0.0	0.0	0.7114869026822879	0.0	0.9454858840139374	0.0	1.6695991320310644	0.32309217302749	0.0	1.1961729642182801	1.0573445531688352	2.7072129822464843	1.22274202344241	0.7718741412900179	3.738904800005982	2.054517301432615	1.458632383360097	0.9534413910837022	0.0	1.2767442001500813	2.4547648212563	0.5269495156016578	0.0	2.8080335593706747	2.397888898613661	5.168442112673072	1.802383923095883	2.784561924596383	4.77806485984144	5.264134530222054	8.207467712232395	6.5621809481294235	9.585041201299603	7.181306443786272	11.577344594516369	13.177622385867485
3L_18068	0.24839355196172036	0.0	0.2605426363173403	0.43324243185042394	0.9433856133269444	0.16274417138666805	0.6547043453382104	0.2792282054218243	0.2522429569856644	0.29094358941295845	0.5904874596013084	1.1089858321792256	0.0	0.0	0.6319335552199496	0.48339919351934413	0.7627209750441892	0.6423830320603308	1.0653825255958154	0.7562405537677328	0.5853750140636347	0.9656565409981847	0.812705116612619	0.47892144591556873	1.051050025251477	1.661513390579485	0.8740459264285478	0.5645090453542373	1.706078422407274	0.9249572045425388	1.295576342390194	0.6694777367354452	1.734893824064244	4.4475171846504615	1.432082417297837	2.3461877440548484	1.7806480241128235	2.8239054895310765	5.150271098565466	3.061444039068434	3.363360080804726	5.410529908381333	4.371355903597614	4.609763243600724	5.4492582329333645	5.788692408769556	10.687620102130898	6.6034647758176135	13.194122150523164
3L_18069	1.0334189073083178	0.0	0.7226427159746026	1.2016439691141452	0.32707254341454645	0.45138827058099745	0.6052973810900861	0.7744691294862431	0.6996226725040384	0.20174074829032784	1.091853186581714	0.3844862711679397	11.692255167099866	0.0	1.75273493472837	0.0	0.5288719388958286	0.5939058900883907	0.8864855281237533	0.34958560297416247	0.6088499506344459	1.3391755670953207	0.0	0.33208489338514124	0.48586650769114537	0.0	2.666685284978475	0.7828629423058194	1.0754522685461099	0.7329906272305249	1.7967093986048313	1.3926507868268048	0.8019854272030008	1.541957749740874	1.9860164581183883	0.4067125796363567	1.7638631085596712	3.6149548876223494	3.2465510751635662	2.5473722072521654	4.372798569220308	3.0013360447403157	7.164430344845525	5.155511572855224	7.099045725663423	6.020832804001782	9.988486818999466	7.272295930083825	12.851921274009648
3L_18070	0.6711659844488157	0.0	0.3519965667662864	1.7559488620866057	0.955894882661354	0.879478159874882	0.5896761852196485	0.7544820382724595	0.0	0.0	0.5318376074285375	1.4982546082940678	0.0	0.0	0.8537506375382885	1.3061574788792158	0.0	0.2892893399076843	0.2878691922390466	1.0216910458043167	0.39542471461407497	1.0436918637539592	1.097975421161412	0.9705438643122739	0.473327520871377	0.7482422293547998	0.47233906841132345	1.525318455987241	1.8858556135300166	0.3570369956736399	1.7503408691601527	2.2611833152167327	1.1719323148147713	1.5021637166174158	2.579683189107546	5.150812623896854	1.7183422588612505	2.641246527494496	4.744148693512054	3.0331045159286516	3.9759511753195675	2.436565954624125	5.637316328180719	5.826054582175857	2.900189833040979	4.692360258774283	6.277876912429644	4.985470763834996	9.761547465015251
3L_18071	0.0	0.0	0.6853299370209202	0.0	0.0	0.4280813854631438	1.7221307579441893	0.3672401783083272	0.33174925276798306	0.5739723293297105	0.2588691683506969	0.7292675790679202	0.0	0.0	0.4155586487894444	0.8476870773326272	0.0	0.0	0.28023764152000896	0.33153517495376406	1.1548254458242126	1.016023090547165	0.35628918824781536	0.9448142797466588	0.6911690710134751	1.0926089520510747	1.149542831414118	0.49496051007066455	0.8159380774801744	0.5213576598353984	0.5679794970003866	1.3207429548929301	0.3802879418603625	0.0	0.9417354552098061	1.9285623477978595	1.3382305433992179	2.8569175687860042	4.926270965593446	1.878988017854466	3.59407916927007	2.371971419452215	3.9199059724314584	4.107022915310371	5.429431549809952	4.567963531815409	7.333736851832114	7.407673818767224	7.2303640252783445
3L_18072	0.0	0.0	0.9046634041488768	2.256474672012004	0.8189124555970312	1.1301696963926255	0.7577608923392267	0.48477197901616015	0.0	0.5051112204396285	1.0251535081949064	0.0	0.0	0.0	0.5485543262148352	0.5594907179790524	0.0	0.7435000898705733	1.8496254508462038	1.312919765066137	2.0325554404903334	0.670595911644965	2.8218973591273566	0.0	2.128866363455272	0.48076275896286014	0.30348866287750953	2.9401560634838493	1.0770714642301873	1.376426651886903	0.49983736541722734	1.7434344438139022	2.0079822313652347	0.0	0.41437637391666476	0.5091561551378438	0.8832593861214778	1.8856237219006708	3.251439066609387	3.897678153124184	3.6494851944947513	2.504879034694766	4.829473032050108	4.388782633019161	2.866828231549703	4.522423305353771	6.050519416923544	6.406558157554799	6.272017679454357
3L_18073	0.0	0.0	0.8744190032235456	0.7270123246764342	0.7915348513784481	1.3654828067280615	0.3662138432494887	2.8113914771261674	0.0	0.4882245129716371	0.0	0.0	0.0	0.0	1.0604304870583738	0.2703930067715873	3.1997532350305145	0.718643646354743	0.715115759363547	0.4230088918584113	0.4911509336288098	0.3240883879778765	0.0	0.8036650340211501	0.5879128066516456	0.4646900610230988	0.5866850651103085	0.0	1.5615947630358025	1.3304104216369967	0.7246904575296969	0.0	0.9704260243028642	1.865814362665801	1.2015692494397685	0.49213421878121977	1.7074611141738696	3.6451683748836965	1.9642112847081046	5.479814247996528	3.1747291559188855	1.2105683830407845	4.668015723210674	5.240189709839467	3.325182479779773	2.42846176617653	3.1190615991272863	4.888718109669591	4.744435074185173
3L_18074	0.3998381774928051	0.0	0.8387890268612959	0.0	0.7592821579436726	0.0	0.35129171720876246	0.44947260457733007	0.4060345504543811	0.23416540732510605	1.267340625738028	0.8925651863785449	0.0	0.0	0.0	0.5187505902409059	0.6138745595219832	1.0340415794323339	1.0289653753151207	0.0	0.4711379923604032	0.0	0.8721389373144033	1.5418361433682504	0.281978553275195	1.3372659650834509	1.6883381754872206	1.5144801873884508	1.2483036801290728	0.8508000998584078	0.23172049151345714	0.0	1.8617680941633896	0.0	0.0	1.888324846257312	1.2284153601548	1.7483192969518577	4.145186123755813	2.2997310431691713	3.7221169032325743	2.3224826363940343	3.1984342512903603	3.3511116989918492	4.518729162179501	2.795410997398451	3.3659652443892725	4.06424838885378	6.068151255041591
3L_18075	0.9102607596690401	0.0	0.4773910920540831	2.381484434816191	0.4321402962485944	0.0	0.0	0.0	0.0	0.0	1.0819474968387297	1.0159948578468254	0.0	0.0	0.5789444950281115	0.5904867680624957	0.6987650934133633	0.7846903460841461	1.1712573447595995	1.3856561402834582	0.2681449965108973	1.0616208629165784	0.9927439353024806	1.3162883931707798	0.32097236652604866	0.5073972429251573	1.9218124690267893	2.06869473223436	1.1367417321647781	1.2105677821960006	1.3188214789701915	3.0667025593534216	2.1192253955679896	0.0	2.186665103930006	0.5373636466614778	0.9321923733706384	4.7762116005025375	5.147355490353813	2.617752686244316	2.3110010389875506	1.321825258269785	2.9125874968589565	4.086991115453493	4.235912617842711	2.6516487182752106	3.8314326305577695	4.9821464780957445	5.468274696304254
3L_18076	1.1274160526007233	0.0	1.7738380178424453	0.0	0.0	0.0	0.0	2.5347385924089654	0.0	0.6602717150161636	0.44668701177109615	0.6291872410894503	0.0	0.0	1.4341194219925084	0.731355552890171	0.0	1.9437781604861002	1.4506769825918762	0.572074525292559	0.0	0.43829506725199513	0.0	1.0868714622333904	0.7950895270807493	1.2568877448417328	0.3967145686284467	0.42703507836947757	0.3519817983172454	1.4993654685337165	0.9800667490793906	0.7596613733462172	0.656198980529264	2.5233154346158506	0.5416648611171296	1.3311183523949484	0.0	0.4929702443160531	4.250218886272643	2.7790746792947822	4.293483446236046	3.2743299083842494	0.45092819058750533	4.3870661191608145	5.246448154599337	4.597930668460298	6.854573371353367	3.526117955697854	2.4952447763832923
3L_18077	0.0	0.0	0.0	0.0	2.064785252698055	0.0	0.0	0.8148612437976837	0.0	0.42452490568754697	0.574399166983352	0.0	0.0	0.0	1.8441480939438544	2.3511430222871432	2.2258201368167123	0.0	0.0	0.0	0.8541390210336858	1.6908236520528404	1.5811246602953668	1.3976185697666035	0.5112066726784572	0.8081220794468048	0.0	1.098257109896878	4.073551318418462	0.7712194475631702	1.6803698023431413	0.0	5.062875855246304	0.0	2.089596317852675	0.8558490090637833	1.4846853224305963	2.5356609009963877	3.415873591908588	2.978032602071472	1.8403440216424458	3.157869473886314	4.058970580117353	3.4716128818361915	1.4456697084199852	10.135754922851701	2.0340836480286746	3.4007019955772733	3.208659493570855
3L_18078	0.0	0.0	0.0	0.0	0.0	0.0	0.0	0.0	0.0	0.0	1.8744901386822783	0.0	0.0	0.0	0.0	3.0690813380212525	0.0	0.0	2.029220779220779	2.4006698829241313	1.3936955901241614	0.0	5.159830922660326	0.0	1.6682682041426435	0.0	0.0	0.0	2.9541329501625957	1.258396018233655	0.0	0.0	0.0	0.0	0.0	0.0	0.0	6.206143254336025	0.0	0.0	2.0019218449711724	0.0	3.7845758852879907	7.080772925843348	3.145192133497051	0.0	2.212671349269287	9.248188834698613	5.983495127041568
3L_18079	0.5588036327153598	0.0	0.5861350687307844	0.0	1.0611533665329314	1.0983622576660468	0.9819126775236753	1.2563428826071326	0.0	0.0	0.8856014575583029	0.0	0.0	0.0	1.4216422427344664	0.36249629302228353	1.715870835763793	0.0	0.4793519162092851	1.7012920235433866	1.316900868706827	2.1724089808430023	0.0	0.0	0.7881720595369411	1.2459525232282929	3.1461044619941148	2.5399186311667323	0.0	0.29726412663784735	1.619233226354912	0.0	1.3009797873925824	2.501361991604429	0.5369522482996065	1.3195373068824163	1.1445346382249046	1.466043858656757	1.0533102433683852	4.591493450280509	2.3645161786108235	2.4343818459381974	3.5760400666681154	1.6726529242171473	2.2289154903348467	1.953397534564881	2.0907498327922824	4.806229852612155	3.533622221084396
3L_18080	0.0	0.0	0.0	0.0	0.0	0.0	0.0	0.0	0.0	0.0	0.0	11.054878628487538	0.0	0.0	0.0	0.0	0.0	0.0	0.0	0.0	0.0	0.0	10.801889034354327	0.0	0.0	0.0	0.0	0.0	0.0	0.0	0.0	0.0	0.0	0.0	0.0	0.0	0.0	0.0	0.0	0.0	0.0	0.0	0.0	0.0	6.584327457040555	0.0	0.0	0.0	6.263097703071548
3L_18081	0.34912570892593636	0.0	0.3662016662322294	1.826811565300445	1.3259610341819825	0.4574850978232379	0.0	1.1773946352484403	0.0	0.40893125489388477	0.2766501670662694	0.7793589281819578	0.0	0.0	1.7764088376517313	0.0	1.0720306506427386	0.6019276794125955	0.598972761713661	1.0629221949102396	0.6170735869302828	0.814358154933702	0.3807616954952769	0.3365703095039983	0.9848580536398014	0.7784381354974328	0.0	0.2644789811677212	1.5259695160121727	1.1143365168875192	0.6069924191300459	1.4114610922986872	0.8128177126634926	0.0	0.6709470854226346	1.2366179389733993	0.0	1.8318907448147188	2.3032811951633994	1.7211860968783366	1.7727444965516428	2.0279163985380952	2.2342151165989392	2.508070186086895	0.9283782413484953	1.220431040784812	1.3062451187252717	1.6378936970956923	1.7661708561453615
3L_18082	0.7508119656001984	0.0	0.0	0.43651643298850723	0.2376286881130835	0.8198701230620135	0.21988397602121265	0.5626766505760838	0.0	0.7328556052842055	0.5949497570879637	0.5586832038012358	0.0	0.0	1.5917726492773145	0.3247014852836277	0.7684848364685402	0.4314916686402017	0.4293734368123316	0.5079702952178584	0.44234900770501195	0.3891815923645062	0.0	0.24127032105310828	0.17649879689595097	0.8370347007801833	1.056781280937272	0.5687750246791483	0.4688103300293457	0.2662705944827854	0.29008155048124606	0.6745369615732145	0.5826681229873732	1.1202817374135787	0.4809682082419194	0.590979455072028	1.0252024755666698	1.094325256009186	2.358723434346608	0.8225544766519763	1.9061870064762703	1.8171390446813047	1.000997754521797	1.7979093281064513	2.329276781354765	0.8748656097065289	2.1068581604094385	0.0	2.5321580511650708
3L_18083	0.0	0.0	0.5287063770977086	0.0	0.9571830485753646	0.0	0.0	0.0	0.0	0.0	1.5976629386533379	1.125205244469124	0.0	0.0	1.282351730485572	0.3269794148474486	0.0	0.0	1.7295427521349045	1.0230678787633871	0.2969681923308558	0.39191187939774114	2.1989101102038773	0.0	1.7773701675526856	0.5619379215939256	0.7094633902701353	0.7636869891411348	0.31473283274027175	1.07255441839463	1.4605830267691273	0.0	0.0	0.0	2.906054522426265	0.0	1.5485921103877753	1.322402938379329	4.275487726262373	0.4141625364307721	0.4265688402126446	1.4639096855558593	0.8064161696119001	1.508768737587548	1.005264738982173	1.7620063849238035	0.942950548844367	2.3647211974002253	0.6374805747716106
3L_18084	0.37204531839377913	0.0	0.7804845763369721	0.6489130544110352	0.3532521256151842	0.48751834805772815	0.6537466712036686	0.41822964312171795	0.7556219596133663	0.8715540278956555	1.4740592981036698	1.661045481127845	0.0	0.0	0.0	0.0	1.1424079480519689	0.0	0.3191472385785182	0.37756717835703385	0.43838906398148103	0.0	0.811516325557952	0.7173313494817531	0.7871344449245964	2.0738537478519024	0.2618302225808249	0.2818416525661288	0.69692025364552	0.791660756424332	0.8624541516677805	1.0027476790527563	0.4330890234842956	0.0	0.7149938135160286	0.8785334395304555	0.7620185857095073	1.3014345224703245	3.1557707370428787	2.139876120737191	0.6297075559396772	1.6207846834550785	1.4880551137519922	0.668180362459783	1.9786499221438356	3.0346180995981604	0.34799956625334066	1.4545159199385564	1.6468527925576935
3L_18085	1.4974863493636852	0.0	0.6282917382212421	0.0	0.5687374197060066	0.5886799552532592	0.0	1.0100272475050558	0.3041386395306873	0.35080141987576297	0.7119725155825865	0.3342862832409684	0.0	0.0	0.0	1.1657044844709803	1.8392816391273326	0.774544921940201	0.2569142035017406	0.30394237884697206	0.5293561885338062	0.23286554371449789	0.6532723621172322	2.02108639861402	0.8448598620386089	0.33389133252825454	0.21077388413776452	0.9075325107640162	0.7480297084486888	0.6372885868799518	0.8678467751256439	1.2108210105052042	0.6972751637106208	0.0	0.5755715353399483	0.7072212809106974	0.30671328831334344	1.3095719362924685	1.4113345178381675	0.9843456072863623	0.0	1.3047351055028378	1.6770425287923045	0.8964776800276445	0.9955108632235968	1.7449100015554129	2.2411231074695848	1.8734214375334084	0.18938856979755705
3L_18086	0.29491334059960483	0.0	0.9280132109486009	3.08628718879616	0.0	0.0	0.25910635771860996	0.6630455758632049	0.2994836721801411	0.8635806485532123	0.7010754825070216	0.0	0.0	0.0	0.0	0.191310482737376	0.4527826687110106	1.0169202564947455	0.2529820256270792	0.8978712460414727	0.8687569561369477	0.4586028809983308	0.6432737591072286	0.5686150964237578	1.039911166628502	0.32878098793689403	0.830191611544711	0.4468211756419189	1.6573068116120195	0.31376731107203415	0.6836512177614227	0.7948592636097889	0.3433015398344277	0.0	1.4169054388482032	0.34819848372095485	0.3020189149010062	0.7737170385258214	1.3897334607959804	0.969279791674633	1.747050759935883	1.2847655964440772	2.1231960441743674	1.0593080631510738	1.76449348577433	1.718203434118221	0.8275581726500411	0.6917804810816717	1.1189393976268078
3L_18087	1.2869108554276623	0.0	0.44995149072978446	0.0	1.2219048935213748	0.5621113193452494	0.7537734842840114	0.0	1.742472497031916	0.7536799175655055	1.019759055409424	1.4363958873687512	0.0	0.0	0.0	0.8348199389396	0.6586013033851514	1.4791754469596714	0.3679785100550128	1.3060110595628545	0.0	0.0	0.9356827578837589	0.4135434828979506	0.9075703162791795	0.478232940761477	0.9056750322058043	0.6499299310541331	0.2678509535868939	0.684591883629238	0.9944143497371677	0.5780867767216711	0.9987080213681572	0.0	0.0	0.5064769282538966	0.8786115933590495	0.7502805580361708	1.6171648464263448	1.409879348869781	3.2672531386050463	2.49169812902748	1.0294414065628539	1.797636421408196	1.4258713578290616	2.499236608178032	0.40124540152707583	2.3478907254090142	1.3563073350104342
3L_18088	0.8392564557075272	0.0	0.8803050151240803	0.7319060920569525	0.398431470922531	0.8248046017278392	0.7373579065229261	0.4717193183259606	0.42613129122127774	0.0	0.9975508795838377	0.4683714168474229	0.0	0.0	0.0	0.8166393423679595	1.932775117813918	0.7234810813133772	0.3599647234571012	0.42585630867155444	0.0	1.3050797488556733	0.45765279219002697	0.8090747768753807	1.1837404956735764	0.46781804797118537	0.0	0.0	0.26201773147353846	0.4464552889872717	0.7295685956322528	1.1309945609906065	0.0	0.0	0.8064382806574568	0.4954469416952093	0.4297386540078265	0.7339410487540525	0.0	0.6895875928296958	2.4858550409145104	1.8280756962271991	0.6713482465290121	1.004850135269157	1.1158551382353425	1.4668851412798642	2.3550427981927715	2.2967586763504135	2.1228317694829717
3L_18089	0.3778150051496185	0.0	0.3962941739208315	0.0	1.076191101406259	0.4950787930276073	0.0	0.0	0.0	0.8850701064031282	0.5987676164917367	0.42170125249489004	0.0	0.0	1.9223846797475332	0.24508884838387188	0.5800622174734462	0.3256954493506121	0.9722897423432183	0.7668449964705958	0.890375221926024	1.175037043042782	0.0	0.7284557393935024	0.0	0.0	1.3294534563662739	0.8586373768284683	0.70772810784644	0.6029533862766603	0.21895727727501535	2.0365966230173096	1.3194161319732791	0.0	1.0891229293050306	1.3382366323542796	0.773835986236553	0.660808598441483	1.0682368323786857	2.483498703303239	2.2381557596540453	1.6459198469952911	2.417811046857782	1.8094467141691664	1.2558342921628154	2.2011993014273896	1.4135854038825535	1.7724871007251246	0.47782634882613595
3L_18090	0.0	0.0	5.774572248560688	9.602227716830305	0.0	3.6070026349154247	0.0	0.0	0.0	6.448367918079934	0.0	0.0	0.0	0.0	0.0	3.571294647879276	0.0	4.745847976251777	0.0	0.0	0.0	0.0	0.0	0.0	0.0	6.13752976701937	0.0	0.0	0.0	2.9286307333437787	0.0	7.419030555277342	0.0	0.0	0.0	0.0	0.0	0.0	0.0	0.0	0.0	0.0	0.0	0.0	0.0	0.0	5.14948968557216	0.0	0.0
3L_18091	0.0	0.0	1.324390577261238	0.7340861141738815	0.39961822073663705	0.275753775703423	0.3697770835829328	0.9462487199620441	0.0	0.24648745516886164	1.0005221391536865	0.9395329731915539	0.0	0.0	1.0707484167378536	0.27302391569370954	1.2923546624408393	0.7256360090774162	0.3610368979709726	0.0	0.7438947073577733	0.9817252499210694	0.4590159359316573	0.8114846501186552	1.1872663311452014	0.46921146948023373	0.5923934781743286	0.9565043057997831	0.5255963310853228	1.11946270089094	0.48782777025926777	1.1343632898259637	1.9597364311279046	0.0	0.4044201504766496	0.9938453147349096	0.0	0.3680635660501111	0.7933291805195164	0.6916415669942004	2.1370793960613628	0.6111735730502769	0.33667394690409447	2.5196078401730104	0.8393840801072353	0.490418112827945	1.5747049475339805	0.32908567100436686	1.3307217121299755
3L_18092	0.0	0.0	1.8761268486884937	1.0399037049169246	0.5660977101630673	0.0	0.0	0.0	0.0	0.6983464552632278	0.0	0.0	0.0	0.0	1.5168182916151425	0.0	0.9153724444517674	0.0	1.022887098836466	1.2101267032911516	0.7025323481019684	0.0	0.6502402963014982	1.1495461879036704	0.8409385715396954	0.0	1.2587736523569277	0.9033203345537192	0.7445578406035684	0.9514960610441814	0.34552751772512974	1.6069348882035313	0.6940388654824282	2.668823075711842	0.0	0.0	0.6105794490558457	1.5641925051716115	1.6857408240912592	0.979776914594316	0.5045631429238173	0.8657862486304344	0.0	1.0707801757899815	0.3963561394674202	2.084173515781883	2.7884015878274004	1.398544674411807	1.1310573067150307
3L_18093	0.368295773916483	0.0	0.386309351120046	0.6423731834890821	2.0981518953567724	0.9652100882310606	0.9707371292390877	0.0	0.3740033278816115	0.4313851691504387	1.7510441330244881	1.6443051443936285	0.0	0.0	0.0	1.433482300017572	1.1308945404086996	0.31748939545732996	0.6318616223047152	0.373761983509995	1.0849272361001292	1.4317892726911394	0.0	0.35505097289292337	1.2986692536158198	0.8211812199139731	1.2959572354847606	0.27900119803114437	1.149827594850428	0.19592056165722932	0.21344054309519309	0.0	1.714897075092985	1.6485953143623975	1.4155759359168774	2.1741985251976566	1.5086776308556258	1.6103980179221196	0.3471073634314756	2.4209257559567634	2.8051255878101706	1.0696334018700935	1.1784465658446708	1.1024105198185299	1.4690315299461465	0.42914780472659103	0.688984719007917	1.1518856223652416	1.6302554924763126
3L_18094	0.0	0.0	0.0	0.0	1.6563599667734192	0.0	0.0	1.9610323266373884	5.3145411159473435	0.0	0.0	0.0	0.0	0.0	2.219048982177708	0.0	0.0	4.511485113226998	0.0	0.0	1.0277788055565833	0.0	0.0	0.0	1.2302619842895544	0.0	1.2276928214345344	0.0	2.1785210891734037	0.9280023311418558	0.0	0.0	2.030706310115253	0.0	0.0	0.0	0.0	3.0511409360137605	1.6441175938667838	1.4333773380176105	1.4763143811474653	0.0	0.0	1.044341159103809	0.0	0.0	1.6317312995434414	0.0	1.1031299658084865
3L_18095	0.0	0.0	0.0	0.0	0.0	0.0	0.0	0.0	0.0	0.0	0.0	0.0	0.0	0.0	0.0	0.0	0.0	42.49189467109149	0.0	0.0	0.0	0.0	0.0	0.0	0.0	0.0	0.0	0.0	0.0	0.0	0.0	0.0	0.0	0.0	0.0	0.0	0.0	0.0	0.0	0.0	0.0	0.0	0.0	0.0	0.0	0.0	0.0	0.0	0.0
3L_18096	8.0590957372219	0.0	0.0	0.0	0.0	0.0	0.0	0.0	0.0	0.0	0.0	0.0	0.0	0.0	0.0	0.0	0.0	0.0	0.0	0.0	0.0	0.0	0.0	0.0	0.0	0.0	0.0	6.105140283913443	0.0	0.0	0.0	0.0	0.0	0.0	0.0	0.0	0.0	7.047787523301747	0.0	0.0	0.0	0.0	0.0	0.0	0.0	0.0	7.538226345799549	0.0	5.096208777404226
3L_18097	0.0	0.0	0.0	0.9253711316594911	0.5037490261901637	0.3476085142534264	0.46613201324747183	0.5964090805668152	1.0775415028579094	0.6214322023681539	0.8408226103926515	1.1843524538154357	0.0	0.0	2.0246391839894233	0.6883346380142784	0.0	0.4573595671732	0.4551143474798043	1.0768461652565813	1.2503141414280337	0.41251300447246597	0.578624343767666	1.022937846807897	0.7483195548995287	0.0	0.0	1.205746103631466	0.9938309599545753	0.5644669999185756	0.6149438425596176	0.0	0.6175990404981306	0.0	0.5098022222278866	1.2528172728423042	1.0866632998215426	0.4639719946504029	0.0	2.6155996981597944	0.8979834658794345	0.0	0.42440300290588734	1.5880782331803855	1.410809587791418	1.8546274965218004	2.4812935280917165	0.4148374065526887	1.0064852879529245
3L_18098	0.0	0.0	1.079490320804013	0.0	0.4885839668923778	1.0114319114657238	0.9041987826771788	0.5784545464589529	0.0	0.3013621811678532	0.40775507750893947	0.0	0.0	0.0	1.3091257651594637	0.0	0.7900337557722829	0.8871820688793076	0.8828268114502638	1.5666425455936066	1.21267419155256	0.4000945503441373	0.5612052083884016	0.0	0.0	2.86835270733486	0.36213808643917444	1.1694478475376808	0.6426081872652794	0.5474740628003666	0.596431330669015	0.0	0.5990065954819208	0.0	0.0	2.430203935423649	0.5269749797022413	0.9000087975859965	1.9398911158515584	1.268429326796356	0.43547510878712564	0.0	0.8232532151536879	0.9241620599498384	0.6841690098600043	0.5995983530472278	0.962638275768527	0.0	0.3253952193389928
3L_18099	0.0	0.0	0.0	0.0	0.0	0.0	0.0	0.0	0.0	0.0	0.0	0.0	0.0	0.0	0.0	0.0	0.0	19.860342074531893	0.0	0.0	0.0	0.0	0.0	0.0	0.0	0.0	0.0	0.0	0.0	0.0	0.0	0.0	26.818567030326438	0.0	0.0	0.0	0.0	0.0	0.0	0.0	19.496977968414893	0.0	0.0	0.0	0.0	0.0	0.0	0.0	0.0
3L_18100	0.0	0.0	0.0	0.0	0.0	2.218364240323384	0.0	0.0	0.0	0.0	0.0	0.0	0.0	0.0	0.0	0.0	0.0	2.918772317662834	0.0	0.0	0.0	0.0	0.0	3.2640868194868595	0.0	0.0	0.0	0.0	0.0	0.0	0.0	0.0	0.0	0.0	0.0	0.0	3.467428021395418	0.0	0.0	0.0	0.0	0.0	0.0	2.026956083564102	0.0	0.0	0.0	0.0	0.0
3L_18101	0.35809126184986656	0.0	1.126817189911741	0.0	1.0200087985958968	0.23461666065930706	0.9438405438031677	0.0	0.0	1.2582978451397742	0.2837545470956786	0.39968643799566367	0.0	0.0	1.3665202804591563	0.6968821284508471	0.0	0.0	2.1502403661552165	1.0902180512417747	0.42194669665526235	0.8352708833590986	1.1716189829456798	0.6904268792021538	0.2525373054421032	1.996071093345546	1.0080397216036219	0.27127080497875244	0.44718755251658826	0.19049211561705606	0.4150533284381944	0.0	1.66738176502114	0.0	0.3440885078223361	0.4227914347867043	0.3667190304770285	0.31315562065017055	0.6749798535388216	1.4711551492578108	0.9091342995915714	0.5199983297653649	1.432243619368998	1.7149849749094483	0.23805475178352406	0.41725724213575455	0.6698947555145401	0.2799924715624246	1.3586446107017853
3L_18102	1.8298205860915338	0.0	1.2795455054364688	0.0	0.0	0.3996247523575363	0.0	0.0	0.0	0.7144234959599352	0.0	0.0	0.0	0.0	1.551737849407721	0.7913372313286453	0.0	0.5257989844192615	0.0	0.0	0.35935287733848886	0.9484831383410082	1.3304197141593244	0.0	1.2904474626576765	1.3599706246345078	0.0	0.4620580991853916	0.7616987405311325	0.324467002111469	0.7069642161224957	0.0	0.7100167386446136	0.0	0.5860891734677431	0.7201446050366914	0.6246359543578508	1.0668017948940198	2.2993989945877895	0.0	0.0	0.8857180183830774	1.9516431615643395	0.0	0.4054808851242241	0.0	0.0	0.953827590893808	0.0
3L_18103	0.0	0.0	2.6617303989175274	0.0	0.0	0.8313056057721872	0.0	0.0	0.0	0.37153870824016383	0.5027067238130265	0.0	0.0	0.0	0.0	1.2346139833285135	1.9480090033080115	0.0	1.088405757666458	0.6438192801855797	0.0	0.0	0.6918899291684605	0.0	0.0	0.0	0.44646715894730904	0.4805902109156647	0.0	0.33748064421950164	0.0	0.8549316862561439	0.7384939140347297	0.0	0.6095958927867128	1.498055972764144	0.6496886984117126	1.10958881689815	4.185339759304697	0.521267125319185	1.0737635277426942	1.842484354313795	2.537398977265819	0.0	1.2652314359233872	0.0	1.1868024716822996	0.0	2.005840928550301
3L_18104	0.0	0.0	0.0	0.0	0.0	0.0	0.0	0.0	0.0	0.0	0.0	0.0	0.0	0.0	0.0	0.0	0.0	0.0	0.0	0.0	0.0	0.0	0.0	0.0	0.0	0.0	0.0	0.0	0.0	0.0	0.0	0.0	0.0	0.0	0.0	0.0	0.0	0.0	0.0	0.0	0.0	0.0	0.0	0.0	0.0	0.0	0.0	0.0	0.0
3L_18105	0.0	0.0	0.0	0.0	0.0	0.0	0.0	0.0	0.0	0.0	0.0	0.0	0.0	0.0	0.0	0.0	0.0	0.0	0.0	0.0	0.0	0.0	0.0	0.0	0.0	0.0	0.0	0.0	0.0	0.0	0.0	0.0	0.0	0.0	0.0	0.0	0.0	0.0	0.0	0.0	0.0	0.0	6.571666653523334	0.0	0.0	0.0	0.0	0.0	0.0
3L_18106	0.0	0.0	0.0	1.3494643807189877	1.8365371049732653	1.2672896645760527	1.0196371926940957	0.8697405646520996	0.0	0.4531158329003056	1.839251503112964	0.0	0.0	0.0	0.0	0.25094879347207905	0.5939311991286791	0.0	0.0	0.3925899279248077	0.6837477178780337	0.30078288973672235	0.42190258319982227	0.3729363659424665	0.0	0.8625475306816781	0.5444959949052599	0.8791669436042541	0.7246495136007535	0.0	0.8967697211263633	0.0	0.45032089191276364	0.0	0.37172109468888614	1.3702331643561796	0.39616899824667484	1.3532163669489756	1.0937778115795633	0.3178597309164805	0.3273812690443822	0.0	1.2378098168344733	1.1579435191742362	1.2858606276753777	1.3522972893967138	0.3618458713168975	0.30247772206205353	1.2231273119705341
3L_18107	0.0	0.0	0.3655994599072299	0.0	0.0	1.3701983368943649	0.0	0.0	0.3539531576975291	0.20412939059864946	0.5523904503401814	0.0	0.0	0.0	0.8867437965288326	0.0	1.0702677322894372	0.6009378295862307	0.29899388557504003	1.414899006808105	0.20535294338945054	0.27100632344474623	0.7602710913835969	0.6720336618973111	0.2458096219226786	0.777158020161966	1.4717777780394272	0.2640440543774438	0.6529114759116146	0.0	0.40399616033969293	0.0	0.4057405306347693	1.5602147729247817	0.0	0.4115281207864665	0.713899010489568	0.30481304368169043	0.6569981504845066	0.5727852214081226	0.29497154630721434	1.518436168663638	0.27881762812185823	0.20866214575088443	0.9268515545513428	0.812282721987019	0.9780727819167645	0.5450667453306993	0.6612249178378448
3L_18108	0.2888446686957427	0.0	0.0	0.5037963574515764	0.2742542054551246	0.37849441658283967	0.2537745152526097	0.0	0.29332095284255577	0.33832401859645334	0.4577659210300685	0.0	0.0	0.0	0.36742225583890914	0.749494924738905	0.0	0.24899856512086865	0.9911048341138284	0.2931316728127584	1.02105580437551	0.44916583615903566	1.260073182530295	1.392285601661743	0.20370241358841767	0.6440307877630028	0.8131080828797816	0.6564398588181667	0.0	0.6146213313367974	0.8369789626007333	1.1677541961495408	0.6724742891223855	1.2929498547500133	0.5550994488417572	0.6820666400933504	0.2958040258099661	0.5051970887512564	0.816681470379453	1.1866676653661739	0.9777715852244048	0.8388852858765861	1.3863368737604416	0.8645915156112892	0.38404090373580785	1.0097079379401193	0.8105288344011781	0.22584838364377097	0.9132617255773449
3L_18109	0.0	0.0	0.0	0.0	0.0	0.4828567505015433	0.3237478082273383	0.0	0.0	0.8632203228305892	1.1679716024056477	0.41129068610854186	0.0	0.0	0.0	1.1951916198135617	0.565742183592843	0.6353099690044972	0.3160955873056012	0.3739569219575837	0.21709861765494587	1.4325360334383708	0.0	0.0	0.2598693169179083	0.0	0.7779798911906951	1.1165868530384113	0.46017091852324155	0.7840909821539324	0.0	0.0	0.4289478732249708	0.0	1.0622356803548716	0.0	2.2641967399793446	0.6444951733756465	1.0418651998686417	1.21109420423602	0.62368636060298	0.0	0.0	0.6617912943208248	0.9798651431200827	1.288114890230284	2.4127042250724915	0.5762431986015268	1.6311057648124443
3L_18110	2.586159186373631	0.0	0.0	0.0	0.7015783021194716	0.7261788466667798	0.32459428149270525	0.0	0.0	1.298215957012781	0.5855126945300057	0.41236604958973905	0.0	0.0	0.939914419852158	0.7189899456685661	0.0	0.9554565822853063	0.6338441060421189	0.37493467232003164	0.0	0.861768931253705	0.40292910115946073	0.7123299107543225	0.26054877303674545	0.823757699251336	0.7800140028113786	0.0	0.23068704229960654	0.5896058039065827	0.4282204376896762	2.4893905907109786	0.4300694033100979	0.0	0.0	0.8724080538617753	0.3783527874138978	1.2923605498541815	1.3927856904641045	0.30356518488607226	0.3126585276440945	1.072989406965729	0.8866079814932998	0.6635216184300827	0.7368203289907682	0.43049426811949293	1.382292856158467	0.5777498480662336	1.1681217609005676
3L_18111	0.8083684892789321	0.0	0.0	1.409938089618485	0.7675352248778429	0.0	0.0	0.9087163527324283	1.6417918779242366	0.4734213669833666	0.6405580336610684	0.0	0.0	0.0	0.0	0.5243891836130897	0.0	1.393708215756624	0.693433187712364	0.0	0.4762590574947555	0.0	0.0	2.3378928478246843	0.0	0.0	0.0	0.6123767714222867	1.5142466380696142	0.0	0.0	0.0	0.0	0.0	0.0	0.9544250581626631	0.0	0.0	0.7618622717574914	0.6642080342072452	1.3682089802396418	0.0	1.2932799363913197	0.48393383230782916	0.5373936215891224	0.0	0.7561226273628077	0.6320653848886314	2.5558789253571916
3L_18112	0.8294041005241087	0.0	0.0	0.7233139641908956	0.0	0.2717073008104947	2.186105333113265	0.4661816233348517	0.0	0.2428704410546639	0.6572268300760404	0.9257460483257025	0.0	0.0	0.5275180030025269	0.8070524982000712	0.636695175117596	0.3574939289487251	0.35573895875206774	0.8417140344746709	0.24432620793411244	0.32243972859861114	0.0	0.0	0.2924610273746446	0.0	0.29185027940578345	0.6283122264407105	0.25894180427956226	0.44121417817936015	0.7210039085381545	0.5588586898418658	0.965489401991795	0.0	1.19545678603037	0.4896306989830762	0.4246937862245219	0.0	0.0	1.3629845162914471	0.701906465699147	0.6022050702174122	0.3317335152825318	0.24826345300550343	0.27568892111263527	0.4832216036395091	0.3878993404314775	0.32425659150420494	1.3111943929341727
3L_18113	0.5623619471714937	0.0	0.0	0.0	1.067910511875672	0.0	0.0	0.0	0.5710769838043709	0.0	0.8912407345499185	0.0	0.0	0.0	0.0	0.729609148014604	0.0	0.4847841525224022	0.0	2.853542338949352	0.6626432734153616	1.3117453856732568	0.0	0.0	0.3965954658826767	0.0	0.7915345067885164	0.4260153607506595	1.053423901570318	0.29915702635642205	1.3036352618867988	0.0	0.0	0.0	0.0	0.0	0.5759113667799234	0.4917930800287502	1.0600174457671223	0.4620730872091792	0.4759145590592121	0.0	0.0	1.346643150237334	0.3738514395878691	0.0	0.0	0.4397122417559011	0.7112246794679286
3L_18114	0.6343085976026814	0.0	0.3326665143941141	0.5531733758760538	1.2045353042823308	0.0	0.5572938479496184	1.426098624488659	0.0	0.5572246704610447	0.0	0.7079886357912114	0.0	0.0	0.8068665310028177	1.0286910365356288	0.0	0.27340288356380876	0.0	0.32186147165943757	0.1868548928252654	0.7397827859647621	0.0	0.3057486681129394	0.8946690473810017	0.35357608264289353	0.22320017627457123	0.24025914928463799	0.19803255449242	0.3374301458438889	0.5514067000656155	0.0	1.1075751160212624	0.0	0.9142570153226428	0.3744579533895709	0.6495914832840136	0.27735569633822527	0.8967243198629996	0.7817836895218001	0.536801428428601	0.9211043285593877	2.283317367870893	0.5695980136066713	0.6325210575220763	0.7391128583574835	1.1866248863955	1.2399187783764714	0.40110815755119295
3L_18115	0.0	0.0	0.48584141514332707	0.0	0.0	0.9104213381397106	0.0	1.041369876251935	0.0	0.8137964319692225	0.367033034147579	3.101937097678759	0.0	0.0	0.0	0.30046950162445835	0.0	0.0	0.3973299427844882	0.0	0.2728914442201155	0.36013755525950647	0.0	1.3395880784519936	1.306615656391441	0.0	0.3259717609359614	0.0	0.28921581330263174	0.49279844070688583	0.536866401010855	0.0	0.5391844770083112	0.0	0.4450742739948442	0.5468755468755468	0.4743465781017333	0.40506296298696665	0.43653909015475134	0.38058423638360944	1.5679387876697293	0.6726114759355757	0.0	0.2772890096833759	1.231683632698146	1.0794342728153545	0.0	1.0865005064541027	0.0
3L_18116	0.0	0.0	0.0	0.0	0.0	0.4290071098061287	1.1505699060387087	0.0	0.0	0.3834756948502896	0.0	0.0	0.0	0.0	0.8329145855254604	0.0	0.0	0.5644582857142212	1.123374617350521	1.993512710936072	0.0	0.0	0.7141193244831098	0.6312382913187439	0.46177581430701536	1.4599622862542214	0.4608114853391904	0.4960308602623527	1.2265538106328477	0.6966467916820235	1.5178873345849073	1.7647987419102729	0.7622206261322312	0.0	0.6291813029967277	1.5461862851421084	0.0	1.1452382567984922	0.0	1.0760293269641006	0.0	0.0	2.0951374687785234	0.39199088919095704	0.4352938139656098	0.7629736225522186	0.6124663357878534	0.511978819641023	1.2421713702106685
3L_18117	0.0	0.0	1.0018973932834	0.0	0.0	0.0	0.839205675044457	0.0	0.0	1.1188020047141842	0.0	0.0	0.0	0.0	1.2150268198945091	0.0	0.0	0.8234121094443145	0.0	0.0	0.5627540553182734	0.7426721283765217	0.0	1.8416569166280072	0.0	2.1297421904483618	0.0	0.0	0.0	1.0162441030530462	0.553560308928723	0.0	1.1119009314060533	0.0	0.0	0.0	1.9563857065286452	0.0	3.6009064922003464	0.0	0.8083469910293692	0.0	0.0	1.715468014841543	0.6349914717470387	2.225998752772899	0.0	1.4937137802415426	0.6040121263890542
3L_18118	0.0	0.0	0.0	0.0	0.0	0.0	0.0	0.0	0.0	0.0	0.0	0.0	0.0	0.0	0.0	0.0	0.0	0.0	0.0	0.0	0.0	0.0	0.0	0.0	0.0	0.0	0.0	0.0	0.0	0.0	0.0	0.0	0.0	0.0	0.0	0.0	0.0	0.0	0.0	0.0	0.0	0.0	0.0	0.0	0.0	0.0	0.0	0.0	0.0
3L_18119	0.0	0.0	0.0	0.0	0.0	0.0	0.0	0.0	0.0	0.0	0.0	0.0	0.0	0.0	0.0	0.0	0.0	0.0	0.0	0.0	0.0	0.0	0.0	0.0	0.0	0.0	0.0	0.0	0.0	0.0	0.0	0.0	0.0	0.0	0.0	0.0	0.0	0.0	0.0	0.0	0.0	0.0	0.0	0.0	0.0	0.0	0.0	0.0	0.0
3L_18120	4.72058391734824	0.0	0.0	0.0	4.482132204075065	0.0	0.0	5.306579681212533	0.0	0.0	0.0	0.0	0.0	0.0	0.0	0.0	0.0	0.0	4.049402713099818	0.0	0.0	3.67035512888085	0.0	4.550820376389251	0.0	0.0	0.0	0.0	0.0	0.0	2.7357468274227976	0.0	5.4951184115590905	0.0	0.0	0.0	0.0	0.0	4.449004179394526	0.0	3.9949264434168605	0.0	0.0	0.0	0.0	0.0	0.0	7.382073225737155	2.9850844286354374
3L_18121	0.3308166347571968	0.0	0.34699708376710864	2.308011656612872	0.3141060339674893	0.6502400567078689	0.29065044372149995	0.7437659674931878	0.33594336693595667	0.581228729934628	0.5242838034210462	0.36924364390453146	0.0	0.0	0.8416246334777323	0.4292019476926865	1.5237157983577492	0.28518050114826504	0.2837805241426281	0.0	0.0	0.7716510626818331	0.7215870932891607	0.3189196736380169	0.23330237410828916	0.7376147839246004	0.23281516747978143	0.2506090049429118	1.4459436447182612	0.17598296118891135	0.3834400891252806	0.0	1.1552871079085525	0.0	0.3178804241923533	0.39058880950561925	0.3387872547828206	0.8679107781933946	0.0	0.5436408508479466	0.0	0.0	0.7938926158618792	0.5941350905155899	1.7593832693075435	0.3854761380055457	0.0	1.2933318551412452	0.41838704805909516
3L_18122	0.0	0.0	0.0	0.0	0.6055295199728311	0.41784143657061484	0.840468208029329	1.0753667565207283	0.9714408689447905	0.18674752884464982	0.2526768714095564	1.0677346290791332	0.0	0.0	0.40561825084187075	0.4137049614663822	0.0	0.8246508819874835	0.8206025958395449	0.9708139980893733	0.18786689465191045	0.49585962174439646	0.6955330986465552	0.30740459590774394	0.0	0.3554910426211009	0.0	0.48312077468609466	0.3982101885580992	0.8481441494940235	0.18479770204796692	1.2891500363089108	0.0	0.0	0.30640287013696516	0.7529720182044538	0.6531096559029733	1.3942892422358653	1.8031619165471422	0.0	1.619126198069057	0.9260930085395499	0.7652279208405386	0.7635772578974743	0.21198225903515555	1.1146738150450721	0.2982629049112805	0.4986536600505465	0.4032805501601659
3L_18123	0.0	0.0	0.0	0.0	0.742611571819079	0.0	0.6871577095659225	0.879208220245176	0.7942395394681454	0.0	0.6197576251879415	0.8729682754599014	0.0	0.0	0.0	0.0	0.0	0.0	0.0	2.381181049926223	0.0	0.0	0.0	0.7539920107006546	0.0	0.0	0.0	0.0	0.4883585098423774	0.0	0.4532658027722643	0.0	0.0	0.0	0.0	0.0	0.0	0.6839734755086198	0.0	0.6426396552366778	0.6618900269720186	1.1357454294764553	0.6256420651693801	0.0	1.5598296042140356	0.0	0.7315695678764876	0.6115407524642035	0.0
3L_18124	0.8287554951669052	0.0	0.0	0.0	0.3934462091162667	0.27149482198288144	0.3640659614708993	0.0	0.8415988863963535	0.242680513046019	0.6567128697006145	0.0	0.0	0.0	1.5813164301149065	1.075228496135696	1.2723945415546563	1.0716430914116915	0.7109215320359015	0.42052790129032674	0.0	0.3221875763181821	0.9038530804894725	0.39947572805450127	0.29223231884883843	0.46196460611973755	0.2916220484932472	0.3139104388405153	0.7762179247348052	0.0	0.7204400736145667	0.5584216546982945	1.9294687521329674	0.0	0.7963479483090548	0.0	0.8487233397433164	1.4495156352909948	0.39053819678360546	0.0	0.7013575652372123	1.2034682752223633	0.9944222854011848	0.9922772303508333	0.8264199858103689	0.0	1.5503839913550588	0.0	1.8342366293648444
3L_18125	0.32678726162339805	0.0	1.0283118944014176	0.0	0.6205603945820857	0.6423200806856794	0.5742205960294943	0.367353419189705	0.0	0.382766211603573	0.0	0.7294924534370437	0.0	0.0	0.8313735779666713	0.8479484671190386	0.5017189392577911	0.0	0.28032405460712584	0.0	0.9626512864255695	0.2540840969576783	0.7127981046413278	0.630070412888922	0.4609214649743474	1.45726115343969	0.9199178402978473	0.24755656717071164	0.40809483862869034	0.34767894922520964	0.5681546371474728	1.3211502145151603	0.3804052061039211	1.4627915562990434	0.942025845421095	0.7716628129825785	1.3386431954323352	1.4288992588871103	0.30798687581685813	0.5370192616994748	0.5531057579692169	1.8981622657299992	0.26140764671739436	0.3912656516531385	0.4344884600082266	0.7615620154799665	0.3056665940402839	0.5110315877822976	1.239873180811574
3L_18126	0.5024993311733902	0.0	0.5270768885006791	0.8764480016547338	0.9542329822805614	0.32923091854965353	0.4414882391947961	1.6946331983388527	0.0	0.8828668735635756	0.0	1.6826059932406352	0.0	0.0	0.0	0.6519433093568143	1.5429820009606607	0.0	0.43105306263201004	1.0199147534850743	0.0	0.3907039954640829	0.548033251150267	0.9688564954949141	0.7087569041781928	0.0	0.35363840162232324	0.38066664169493497	0.6275256337946149	0.5346243870731887	0.582432586777068	0.0	0.0	0.0	0.48284966282608044	0.5932912523713851	0.5146064346594432	0.439442417882494	0.4735900608222243	0.41288607531801724	0.0	0.0	1.2058961569054196	0.9024712007902761	0.6681109890026927	0.0	0.4700221737660696	0.7858110190507309	0.0
3L_18127	0.29417656889512284	0.0	0.6171298586248063	0.5130961375405507	0.2793167744107848	0.38548119762454924	1.2922952067478486	0.6613891122455037	0.2987354825758049	0.0	0.0	0.6566950802210502	0.0	0.0	0.3742046514012374	0.5724976153088915	0.0	1.0143797201148836	0.0	0.29854270854962134	0.5199519425751209	0.686185754143304	0.9625000360937513	0.8507918177649302	0.6223879157162284	0.0	0.4140587864102594	0.22285244894784673	0.18368515776167144	0.15649171857562177	1.19340073262871	0.0	2.7395510526468088	0.0	0.0	0.3473285916034008	0.6025287831765529	0.5145227255040554	0.8317569229208087	0.0	0.7468654988594742	0.4271853038003046	0.23532130417890634	0.7044410871956297	0.3911300696201746	0.6855643625819657	0.27516357098477195	0.46003482003552854	0.3720479967959227
3L_18128	0.0	0.0	0.0	0.9676371341394235	0.0	0.18174270572470078	0.4874224297666928	0.6236498565277914	1.4084472922121933	0.48736192549288865	0.21980672219072392	1.2384473375193472	0.0	0.0	0.3528523116536992	0.17994352040747563	0.0	0.478249305289081	0.0	0.8445230526501852	0.3268554505303622	0.0	0.9075792121522679	0.0	0.19562469714851574	0.0	0.5856485190588769	0.42027271160037577	0.0	0.5902488325283889	0.1607577968214679	1.1214474926508742	1.291615320921362	0.0	0.26654363012700005	0.0	0.5681481328081486	0.24258187653819652	1.568592757399405	0.22792219155757057	0.46949927315643775	0.0	0.4437874614864599	0.6642452602073697	0.5532179331789081	0.646445652716014	0.2594625741323494	0.4337849598686014	0.5262280755623523
3L_18129	2.5727803102035525	0.0	0.44976943469469244	0.7478975664535034	0.4071368318085584	0.0	0.0	0.0	0.8708837353666494	0.5022499794579758	0.3397821493545056	0.0	0.0	0.0	0.0	0.0	0.0	1.1089327154705244	0.36782962131940483	0.4351608770180096	0.0	0.3333986350126445	0.4676520844329003	0.41337615800096583	0.6048020679392307	0.0	0.0	0.9745004418385004	1.0709703108823327	1.368629778277186	0.24850299929452482	0.5778528755374827	0.0	0.0	0.0	0.0	0.43912804802620503	1.1249654776219054	0.0	1.05698167045806	0.0	1.8680174674577348	1.0290248816158325	1.2835064822083029	0.5701177729341206	0.0	0.40108305258856597	1.005831745404405	1.0846068447965294
3L_18130	0.0	0.0	1.1271028216455588	0.0	1.0202673559592923	1.4080567953788983	1.4161196904362354	0.6039681310175987	0.0	0.3146542013258269	1.2772191363188754	0.5996816290231515	0.0	0.0	0.0	1.0455881668695979	0.0	0.0	0.4608825901601567	0.5452472028136937	0.6330804809892262	1.2532239185304193	0.5859579856405136	0.0	0.0	0.5989731204822452	0.0	0.8140187045217925	0.6709513620648125	1.4290530194389794	0.31136890380553517	0.0	0.0	0.0	0.5162635938657559	0.0	2.200871930437041	0.9397050031068996	0.5063632133201882	0.0	0.45468237594275546	0.0	1.719128006701161	0.6432823869764908	1.071517928370098	3.130222580737048	0.0	0.0	0.6794945036538967
3L_18131	1.0534503871219483	0.0	0.0	0.0	0.0	0.0	0.46277271195915753	1.1842218075866933	0.0	1.233907379950683	1.2521445061575458	0.5879085552923292	0.0	0.0	0.0	0.3416869879307955	0.8086851491118372	0.9081269735869453	0.4518344478583047	1.0690855939860942	0.6206517140910779	0.4095401224819835	0.0	0.0	0.7429265958806206	0.0	1.4827502763846512	0.39901886050428315	0.0	0.5603990220364585	0.6105120902151273	2.1294682632567916	0.0	0.0	1.5183846007458304	0.0	0.0	0.46062826009651076	0.0	0.0	0.0	1.5297565178335952	0.42134443255691345	1.26130666830132	0.7003211112359239	2.4550155230631523	0.0	0.4118477731555644	1.9984635811987743
3L_18132	0.0	0.0	1.3363315862728098	0.0	0.0	0.0	1.1193332355782306	0.0	0.0	0.2487098425626903	0.33651435869751983	0.4740020089153142	0.0	0.0	1.080402529892172	0.2754855618981209	0.6520034141506779	0.0	0.36429208939727875	0.43097579945903053	0.0	0.0	0.4631545288222453	0.40940059086330877	0.5989854982615944	1.420325962914721	0.29886731677879375	0.6434189119091307	0.2651676140398403	0.2259112066394219	0.24611306862609422	1.144590969257374	0.4943514659968007	3.8019098513947496	0.0	0.0	1.3047144508476447	2.2282926691585168	2.001205045630277	0.0	0.0	0.0	1.6985473818964338	0.25423252019858306	0.5646347729139166	0.989679669886408	0.0	0.0	0.26854396082093995
3L_18133	0.3129861457308565	0.0	0.3282944943437485	0.0	0.8915286590208377	0.41012876977035984	0.0	0.3518390840024257	0.31783655522130455	0.9165023805599434	0.0	0.0	0.0	0.0	0.3981312039790188	0.4060686472042295	0.0	1.0792389077713727	0.26848520646512375	1.5881572763585512	0.0	0.24335343367801263	0.3413473498747528	0.9051912355281043	0.4414554964299494	0.0	0.8810672049869814	0.7113047377447884	0.586289823540834	1.165484321671808	0.5441599197487461	0.84356962899639	0.3643396584155393	1.4010138857288241	0.3007471762847619	0.3695366955851303	0.0	0.8211317713947252	0.2949797514099442	0.0	0.26487329785796965	0.0	0.2503676899895186	0.5621121566647053	0.4161388292400115	0.0	0.2927574614508685	0.48944933230300985	0.1979183267066319
3L_18134	0.2816667347361276	0.0	1.4772161566085482	0.0	0.0	0.36908864171227607	0.24746809208287707	0.9498953927698713	0.5720635619823718	0.49487474720148333	0.0	0.6287691764774308	0.0	0.0	0.0	0.0	0.0	0.9712433067678056	0.48323769254001814	0.5716944093289095	0.49784102940249125	0.6570057619405322	0.6143798680004855	0.27153732212608295	0.0	0.0	0.5946764563626417	0.8535026682627167	0.0	0.4495107637225335	0.8161796182809543	0.7591566149586118	0.6557629679176166	1.2608194065323053	0.27065247545520366	0.3325584720933558	0.0	0.7389640340046616	0.2654621762854674	0.0	1.1918418425874886	0.0	0.6759428557909715	0.3372423942355158	0.9362432397386572	0.6564107950037292	0.5269245259655233	0.22023593876119488	0.3562266866331725
3L_18135	0.3293771839765905	0.0	0.0	0.5744922565624968	0.31273929442575044	0.2158035764479314	0.0	0.0	0.6689632173919733	0.19289989498529717	0.0	0.0	0.0	0.0	0.41898127635523164	0.21366720115517035	0.0	1.1357584900431603	0.0	0.0	0.5821684143362466	0.2560978170734268	0.35922366019453394	0.31753198896639845	0.9291489112116914	1.1016079069009126	0.231802141110017	0.0	0.0	0.1752172233624483	0.3817716629410524	0.443873622965311	0.0	0.0	0.9494917845223344	0.0	1.011939366617031	0.2880447736796207	0.9312833923301362	0.5412753584122445	0.5574893467270149	0.9566029879972631	0.26347940895245064	0.0	0.4379319582926741	0.38379885255657054	0.6161782529744465	0.25754086078912064	0.8331331210301858
3L_18136	0.9688597496065945	0.0	1.354996383175904	0.5632877755568592	0.0	0.21159469974743841	0.5674835876652902	0.36304346744848803	0.6559162431688782	0.189137715104432	0.0	0.3604668637050637	0.0	0.0	0.4108097689084131	0.6284999723145763	0.4958325521904667	0.2784018697024126	0.5540703392295652	0.0	0.38054281540492113	0.2511030706791866	0.7044352440505336	0.9340172248965903	0.6832705977046208	0.360040981304656	0.0	0.7339563742202814	0.6049603359772251	0.17179991350561552	0.3743258648523042	0.43521663321374016	0.3759421250632381	2.8912588859227784	0.9309735842451962	0.38130466288320924	0.3307344113048196	0.2824269569752186	0.0	0.0	0.8199247172455449	0.0	0.25834069733491083	0.19333757554641595	0.6440862757001428	0.0	0.604160758477916	0.25251797031509843	0.0
3L_18137	1.0931109741564518	0.0	0.0	0.6355265035206579	0.0	0.2387306196394084	0.6402604067126181	1.228805712668606	0.7400340904104088	0.6401809304953003	0.0	0.40669486444839836	0.0	0.0	0.0	0.23636727513039735	0.559420498543241	0.0	0.3125634894587963	0.3697782731820563	0.0	0.8499172010662722	0.7947754008429866	0.3512666922810339	0.0	0.406214364844844	0.2564288770917929	1.1041099499186768	0.6825433531061592	1.1629941540354356	0.4223312104221545	0.4910309031772008	0.8483094952002861	0.0	1.0503661051059348	0.4302050030088538	0.7462987592895072	0.0	0.34340774910574906	2.3951225245884777	0.0	0.5291164025926068	0.29147154832542893	0.21813211420167236	0.0	1.2737213079946008	1.704103084876467	0.2849020868451077	0.0
3L_18138	0.31606653428114523	0.0	0.33152554662926703	0.5512761215299236	0.0	0.62124784421821	0.0	0.0	0.32096468117486937	0.5553135211290131	0.500907594470421	1.0583406023693707	0.0	0.0	0.0	0.6150977211900632	0.0	0.2724651760896114	0.27112761977062605	0.32075756264539546	0.5586420737032131	0.9829940070787365	0.0	0.6094000444374513	0.6687004075060284	1.4094535999418178	0.444869304516242	0.7183053510300786	0.0	0.0	0.18317183500042294	0.0	0.36792546477632454	0.0	0.3037071097226972	0.3731736508354463	0.0	0.5528088632950671	0.29788292224099944	0.25970078522090617	0.8024404890072341	1.376917736600594	0.2528317919190307	0.7568592354972431	0.8404688790973331	0.7365778753956252	0.0	0.7413996894622688	0.0
3L_18139	0.0	0.0	0.27433493530304354	0.0	0.9933254489781362	0.17135933050869184	0.45957487485776155	0.8820289771215796	0.7967876919886504	0.45951782733109103	0.621745988743579	0.2919230042567045	0.0	0.0	0.0	0.3393258735028434	0.0	0.22546291594976975	0.4487121959974872	0.5308490165597288	0.1540907266474887	0.20335506575364035	0.0	0.0	0.1844482121065904	0.8747343140310183	0.18406302789276396	0.594392359823261	0.9798506132819665	0.41739492806170586	0.15157333730415057	0.0	0.30445559807379463	1.1707386517961003	0.502630769447287	0.9263952995443617	0.0	0.22872262075868208	0.7394877381101218	0.42980095402058155	0.22133785452790847	0.37979641089353333	0.0	0.3131477068882349	0.0	0.609512738450526	0.4892777712105828	1.0225045898186027	0.16538782187281728
3L_18140	0.0	0.0	0.0	0.0	0.0	0.0	0.0	2.017488803441513	0.0	0.0	1.4221364642331258	0.0	0.0	0.0	0.0	0.0	0.0	0.0	0.0	0.0	0.0	0.0	0.0	0.0	0.0	0.0	0.0	0.0	1.1206194425680294	0.0	0.0	0.0	0.0	0.0	0.0	0.0	0.0	0.0	0.0	2.9492861400362345	0.0	0.0	2.871278571734157	0.0	1.193095745814292	0.0	1.678707475821576	0.0	0.0
3L_18141	NA	NA	NA	NA	NA	NA	NA	NA	NA	NA	NA	NA	NA	NA	NA	NA	NA	NA	NA	NA	NA	NA	NA	NA	NA	NA	NA	NA	NA	NA	NA	NA	NA	NA	NA	NA	NA	NA	NA	NA	NA	NA	NA	NA	NA	NA	NA	NA	NA
3L_18142	NA	NA	NA	NA	NA	NA	NA	NA	NA	NA	NA	NA	NA	NA	NA	NA	NA	NA	NA	NA	NA	NA	NA	NA	NA	NA	NA	NA	NA	NA	NA	NA	NA	NA	NA	NA	NA	NA	NA	NA	NA	NA	NA	NA	NA	NA	NA	NA	NA
3L_18143	NA	NA	NA	NA	NA	NA	NA	NA	NA	NA	NA	NA	NA	NA	NA	NA	NA	NA	NA	NA	NA	NA	NA	NA	NA	NA	NA	NA	NA	NA	NA	NA	NA	NA	NA	NA	NA	NA	NA	NA	NA	NA	NA	NA	NA	NA	NA	NA	NA
3L_18144	NA	NA	NA	NA	NA	NA	NA	NA	NA	NA	NA	NA	NA	NA	NA	NA	NA	NA	NA	NA	NA	NA	NA	NA	NA	NA	NA	NA	NA	NA	NA	NA	NA	NA	NA	NA	NA	NA	NA	NA	NA	NA	NA	NA	NA	NA	NA	NA	NA
3L_18145	NA	NA	NA	NA	NA	NA	NA	NA	NA	NA	NA	NA	NA	NA	NA	NA	NA	NA	NA	NA	NA	NA	NA	NA	NA	NA	NA	NA	NA	NA	NA	NA	NA	NA	NA	NA	NA	NA	NA	NA	NA	NA	NA	NA	NA	NA	NA	NA	NA
3L_18146	NA	NA	NA	NA	NA	NA	NA	NA	NA	NA	NA	NA	NA	NA	NA	NA	NA	NA	NA	NA	NA	NA	NA	NA	NA	NA	NA	NA	NA	NA	NA	NA	NA	NA	NA	NA	NA	NA	NA	NA	NA	NA	NA	NA	NA	NA	NA	NA	NA
3L_18147	0.0	0.0	0.0	0.0	0.0	0.0	0.0	0.0	0.0	0.0	0.0	0.0	0.0	0.0	0.0	0.0	0.0	0.0	0.0	0.0	0.0	0.0	0.0	0.0	0.0	0.0	0.0	0.0	0.0	0.0	0.0	0.0	0.0	0.0	0.0	0.0	0.0	0.0	0.0	0.0	0.0	0.0	0.0	0.0	0.0	0.0	0.0	0.0	0.0
3L_18148	NA	NA	NA	NA	NA	NA	NA	NA	NA	NA	NA	NA	NA	NA	NA	NA	NA	NA	NA	NA	NA	NA	NA	NA	NA	NA	NA	NA	NA	NA	NA	NA	NA	NA	NA	NA	NA	NA	NA	NA	NA	NA	NA	NA	NA	NA	NA	NA	NA
[truncated: 155 more columns]
