# Supplementary material for: Convergence of topological domain boundaries, insulators, and polytene interbands revealed by high-resolution mapping of chromatin contacts in the early Drosophila melanogaster embryo
Source: eLife. 2017 Nov 17;6:e29550. doi: 10.7554/eLife.29550 (PMC5739541; doi:10.7554/eLife.29550)
Supplement: Supplementary file 3. [file elife-29550-supp3.zip › local_HiC_maps/nc14_all_dm3_CompressedBinCounts_500bp_VC_chr3R_12545340-12556303.txt]

3R_25010	3R_25011	3R_25012	3R_25013	3R_25014	3R_25015	3R_25016	3R_25017	3R_25018	3R_25019	3R_25020	3R_25021	3R_25022	3R_25023	3R_25024	3R_25025	3R_25026	3R_25027	3R_25028	3R_25029	3R_25030	3R_25031	3R_25032	3R_25033	3R_25034	3R_25035	3R_25036	3R_25037	3R_25038	3R_25039	3R_25040	3R_25041	3R_25042	3R_25043	3R_25044	3R_25045	3R_25046	3R_25047	3R_25048	3R_25049	3R_25050	3R_25051	3R_25052	3R_25053	3R_25054	3R_25055	3R_25056	3R_25057	3R_25058	3R_25059
3R_25010	6.444605145845353	48.04581983611362	80.27829810008028	50.62434407973012	63.04848955973859	130.53381804891103	37.618696391790195	37.097180268059276	23.378536633087894	20.17042665831163	0.0	0.0	15.13182206251513	31.68238844265463	60.13355662927361	15.679355097671928	29.606180859604073	23.445394503930622	12.118310403470332	13.868412801099751	19.993598849392377	40.13914905004014	9.462317079217383	13.753348997786581	20.595231897282094	19.263989509181567	15.118323559337151	20.18944938071808	21.34351561318186	23.786162400023787	17.06233753455479	11.275041867988804	5.416889210531732	13.815195333347148	14.432053591025669	14.244564935375461	23.68091389382899	8.773584491812052	10.9040103611889	12.241277538896048	0.0	2.1424685908748407	16.792113751697652	14.458546346647875	9.711084447590355	9.291469687509291	0.0	9.76621631387838	9.199633072634898
3R_25011	48.045819836113616	0.6771100051196287	13.010668748373666	42.278157962665375	59.299301363773374	0.0	26.826121130667353	48.09859056700062	33.226170190739204	26.152097986680737	0.0	0.0	29.428893597511863	37.918160286699205	43.85618679227078	20.329169919333854	31.00414680463512	20.95016516432416	22.496833570674927	20.549921024084764	20.21980797714975	26.021337496747332	18.402643208449316	16.940394464217896	17.698421780497558	15.32670402295327	13.36483692693751	13.088381010624248	22.484372712377226	16.521484124918942	13.826428000397096	13.400501519860518	15.80243167818664	20.443250558611822	17.542474716908313	13.19205956742577	15.351821532004326	0.0	12.531112704490289	4.7614524239244895	0.0	22.917110685686204	10.4971778337394	8.111389493998544	9.967851057221761	9.035186630815046	0.0	9.49683850246253	10.064118498956853
3R_25012	80.27829810008028	13.010668748373666	0.0	0.0	135.18733101583624	0.0	70.29053420805998	0.0	16.801075268817204	107.68126346015792	0.0	0.0	29.761904761904763	0.0	0.0	36.62109375	0.0	0.0	0.0	12.3395853899309	0.0	0.0	0.0	8.566044200788076	17.898693395382136	16.361256544502616	0.0	31.436655139893116	0.0	0.0	0.0	46.81647940074907	0.0	22.44668911335578	0.0	12.674271229404308	0.0	0.0	18.521948508983147	0.0	0.0	0.0	22.41147467503362	10.390689941812138	0.0	0.0	0.0	0.0	0.0
3R_25013	50.62434407973012	42.278157962665375	0.0	11.393443390363792	15.474051434199561	54.28498531591147	34.41779996833562	43.19720180868741	34.40237980705949	27.161977577308182	0.0	0.0	24.50902462030884	16.21627976650179	25.007689864633374	21.735199198753616	17.04779538857135	22.13562508027458	24.74000771704981	20.872657236473362	19.29015168577966	0.0	26.758581870714494	20.590535804253555	19.91842131691758	10.196198158158765	10.288217556020202	11.894572387673781	22.190273160043574	21.19699426621305	7.095699462122329	14.587819087702801	13.5163020118565	19.983698298113314	13.003998729609354	15.796999529192997	0.0	7.297325894925805	16.90184484460959	16.290462199102436	0.0	23.165650258911782	12.969026075025017	8.325502735482681	17.949067725422342	15.456141652447016	0.0	6.769113132458547	16.259834450017316
3R_25014	63.0484895597386	59.29930136377337	135.18733101583624	15.474051434199561	14.918868952804306	94.20719931417159	38.00955886105985	49.97683216851617	41.53220614925844	27.727890681127317	0.0	0.0	22.991042689768065	31.659796490828157	21.699411077983346	14.144879779837776	26.297839468126195	27.43899009150629	20.67206143863872	22.877562715978492	17.315429640829507	19.312475859405176	13.658045162238455	15.219700009125203	17.974740373887045	13.902960369990637	21.82200662079681	19.427828591668206	28.240243862207635	9.809511547634374	18.471018356498043	9.04142128249306	15.637632274822005	13.005034248757694	13.887623089909338	8.811776057523273	34.18137320248704	37.991755788993785	4.292456201386592	3.533847366771304	0.0	9.277410340787114	13.85027403632823	13.645556509139151	12.459661844777532	13.411441569031373	0.0	7.04834885379751	13.278883272474552
3R_25015	130.53381804891103	0.0	0.0	54.28498531591147	94.20719931417159	0.0	0.0	0.0	0.0	0.0	0.0	0.0	0.0	0.0	0.0	0.0	0.0	0.0	0.0	0.0	0.0	0.0	0.0	41.78558146725891	0.0	0.0	0.0	0.0	0.0	0.0	0.0	0.0	0.0	0.0	0.0	0.0	0.0	0.0	0.0	0.0	0.0	0.0	0.0	0.0	0.0	0.0	0.0	0.0	0.0
3R_25016	37.618696391790195	26.826121130667353	70.29053420805998	34.41779996833563	38.00955886105986	0.0	10.979464887232112	25.985410058432524	53.53669720147938	42.04985296007417	0.0	106.50080940615148	33.47168295621904	29.874543986425003	52.6520855491086	26.313188261480786	19.940577080300702	23.302568764215952	25.079647171806773	20.816545175141158	12.60439943958039	23.430178069353325	16.570140077336156	18.464762569646275	23.484696113903457	18.400663405251304	16.847585668769725	17.677594267981135	23.36009777602525	14.87630353609735	2.4899232804838816	4.38767379575905	18.971804104739537	24.19277645769367	14.742583953750408	15.441942453819683	13.823113905223202	0.0	17.358902070274738	12.861945875216831	0.0	7.503659910121162	12.602516218388162	13.633520073605428	10.392417692051879	0.0	0.0	8.551159879326033	18.123902245309836
3R_25017	37.097180268059276	48.09859056700062	0.0	43.19720180868741	49.97683216851617	0.0	25.985410058432524	19.21887652427045	45.0306083914694	48.101611835252314	0.0	0.0	31.632338702578995	21.043133373062773	0.0	22.56382855822551	23.596963857317025	32.82788601982892	15.219669291805959	20.5279609074636	15.19180901852075	0.0	3.2680849283766507	32.459132368975155	22.332011167990654	16.63344010993797	30.85461589800698	23.24336794077125	15.357501125704832	17.604084147522226	7.366214806681059	15.143962837580567	0.0	14.521887596440894	16.615090656088395	19.913365147862596	0.0	0.0	16.262339263894628	8.455758625296586	0.0	18.499087624998335	16.570406414072913	24.00806363634967	20.496690716117108	0.0	0.0	5.621742200394872	9.929248149386732
3R_25018	23.37853663308789	33.226170190739204	16.801075268817208	34.40237980705949	41.53220614925844	0.0	53.53669720147938	45.0306083914694	6.774627124523066	31.358790882214446	0.0	229.10557184750732	39.00249615975422	33.66335664061735	0.0	27.892410114247312	22.878059940517044	26.257896465591653	15.217112223712578	27.36601598573385	30.127451169427143	0.0	14.258338276223936	32.81347576914787	21.050210646450765	16.493202161796994	10.355054094802592	19.014105931386965	22.334430400554606	23.468168629458955	14.283592152023129	22.023881438524427	6.802054764703322	14.330883506510748	16.61229914220128	13.628248633768074	19.824277603324138	22.03419707385863	16.80418715532745	9.2229141457368	0.0	18.832270117169003	19.57991739082238	26.535364098713792	14.904179673950747	0.0	86.15936035290873	8.175705726918348	8.66406975615842
3R_25019	20.170426658311627	26.152097986680737	107.68126346015794	27.161977577308182	27.727890681127313	0.0	42.04985296007417	48.101611835252314	31.358790882214453	10.306892889223063	0.0	0.0	27.77492906710423	52.30419597336147	40.330061221032935	31.547245154343145	27.49308854301905	24.648801328791382	32.50978175001337	17.71656193816353	27.89114215943521	17.946877243359655	20.307640445102862	20.907789147652164	25.05560094830952	16.44347391407298	14.748332608821494	15.797314140649807	11.92879843360562	22.789685388393213	17.164919786422626	11.762934522801272	36.32971101894667	13.696831117266628	24.198036732619762	11.828106674964538	42.352512668695354	35.305332282018995	17.285379082324543	19.703799352270437	0.0	22.99039518765048	14.479775454077716	14.918434948761142	13.749623694509415	12.46310919677754	0.0	13.099910396612888	12.339924189675742
3R_25020	0.0	0.0	0.0	0.0	0.0	0.0	0.0	0.0	0.0	0.0	5668.934240362812	0.0	70.86167800453514	0.0	0.0	0.0	0.0	112.76118309033298	98.0219177007979	0.0	0.0	0.0	0.0	0.0	0.0	0.0	0.0	0.0	0.0	0.0	0.0	111.46780809702157	0.0	0.0	0.0	0.0	0.0	0.0	0.0	0.0	0.0	0.0	0.0	0.0	0.0	0.0	0.0	0.0	0.0
3R_25021	0.0	0.0	0.0	0.0	0.0	0.0	106.50080940615148	0.0	229.10557184750732	0.0	0.0	0.0	67.64069264069263	206.98791190594469	0.0	0.0	0.0	53.81783738402256	93.56637598712527	112.17804899937181	0.0	0.0	0.0	38.93656454903671	0.0	0.0	0.0	0.0	0.0	0.0	0.0	0.0	0.0	0.0	0.0	0.0	0.0	745.156482861401	0.0	0.0	0.0	0.0	0.0	0.0	0.0	0.0	0.0	0.0	0.0
3R_25022	15.13182206251513	29.428893597511863	29.761904761904763	24.50902462030884	22.991042689768065	0.0	33.471682956219034	31.632338702579	39.00249615975422	27.77492906710423	70.86167800453515	67.64069264069265	0.8857709750566893	0.0	100.32102728731942	42.14332217261905	70.92198581560284	35.237869715729055	31.85712325275932	40.39745216941664	24.905359633393108	14.880952380952381	31.572034754495856	26.51394633577262	39.95244061469227	30.19041386187983	15.286032235184777	22.454753671352226	14.836443051796989	26.455026455026456	17.395374727999595	25.080256821829856	12.049354154617314	19.373630484741597	21.401819154628146	25.650310821413484	17.55864587722995	9.758001561280249	18.74244789599485	2.7229556049318178	0.0	14.29715200732014	9.338114447930673	12.98836242726517	13.800883256528417	20.667989417989418	228.93772893772893	14.482678716255359	7.673890355454601
3R_25023	31.682388442654634	37.918160286699205	0.0	16.21627976650179	31.659796490828157	0.0	29.87454398642501	21.043133373062773	33.663356640617344	52.30419597336147	0.0	206.98791190594469	0.0	16.589195125430905	0.0	55.587573998178506	54.25725690811146	49.60259693317927	29.995778094233238	69.67707597228741	21.775177821545885	0.0	19.32277536887178	39.00748725313331	32.60235591144288	14.900962244537904	23.388464622140646	25.767750114666487	30.267424805123188	17.34755833116489	24.19624900069492	17.05518375254975	36.87234058243549	32.70920089377891	32.745952804895516	20.77749381869559	0.0	0.0	16.868805563736927	24.997625225603567	0.0	7.29180794544561	20.411179121159943	18.926575485996608	16.525647805393973	0.0	0.0	38.77875721838867	7.827647721410886
3R_25024	60.13355662927361	43.85618679227078	0.0	25.007689864633374	21.699411077983346	0.0	52.6520855491086	0.0	0.0	40.330061221032935	0.0	0.0	100.32102728731942	0.0	0.0	13.715765449438202	0.0	66.51642822744361	0.0	27.72940537063123	33.58026017985587	0.0	0.0	57.748612589582535	20.110891455485547	18.383434319665863	28.85453275855104	0.0	18.67058002023891	0.0	0.0	26.301392921769136	0.0	12.610499501885268	25.24933720489837	0.0	0.0	0.0	10.40558904999053	0.0	0.0	0.0	0.0	11.67493251889004	79.28597317868793	0.0	0.0	34.17261270127669	0.0
3R_25025	15.679355097671928	20.329169919333854	36.62109375	21.735199198753616	14.144879779837776	0.0	26.313188261480786	22.56382855822551	27.892410114247312	31.547245154343145	0.0	0.0	42.14332217261905	55.587573998178506	13.715765449438202	0.5960464477539062	31.16688829787234	58.96837260241534	42.21451729106629	39.16372316140178	35.75281119246862	61.03515625	34.531913012729845	31.369790774370394	29.27764788795418	28.76002126963351	18.80898497688752	29.16486560829928	21.906935443668996	27.901785714285715	20.755844845908605	19.430667720037455	14.826353744939272	21.372579966329965	26.334269662921347	22.897853295310522	7.201788348082596	16.00922131147541	18.992232357844046	22.336745196706314	0.0	7.818755004003202	17.508964589870015	13.698663497506235	21.165417086693548	25.431315104166664	0.0	10.395282086374696	9.442482273313278
3R_25026	29.606180859604073	31.00414680463512	0.0	17.04779538857135	26.297839468126195	0.0	19.940577080300706	23.596963857317025	22.878059940517044	27.493088543019045	0.0	0.0	70.92198581560284	54.25725690811146	0.0	31.16688829787234	7.243096423721141	40.30612501952328	45.54890814011545	46.20780911974124	73.76225661634724	0.0	36.113033795780794	58.32200306919541	30.465861098522787	33.41873677175003	21.855773749030153	32.10552014286956	36.76912524836837	37.825059101654844	27.132746964523932	23.90628735357399	0.0	22.924278243427178	38.25005976571838	23.73055038696977	0.0	0.0	25.221376693083428	38.932471627961306	0.0	20.4418854232322	15.258876374490972	31.83530535363718	20.59025394646534	0.0	0.0	20.707149143241704	7.314686977114174
3R_25027	23.445394503930622	20.950165164324158	0.0	22.13562508027458	27.43899009150629	0.0	23.302568764215952	32.82788601982892	26.257896465591653	24.648801328791382	112.76118309033298	53.81783738402256	35.23786971572906	49.602596933179264	66.51642822744361	58.96837260241534	40.30612501952328	7.289557893360385	54.593310545175626	77.1406711565654	47.41631339154169	59.199621122424816	46.89078900786124	43.002637238149944	41.112319662611114	30.99456603268315	34.05422478537021	29.77660917820802	32.26566255924782	12.027859529635519	18.873417998647657	28.823785565225563	43.14142429974278	20.198299462645505	17.028205626225564	23.409736109247838	34.926030160722604	15.527769474734377	23.245637484634308	19.498502839956934	0.0	20.85495059556999	14.85960906703626	19.683997048187805	21.00631717247332	8.22216960033678	0.0	11.523040607771252	7.1232891767421345
3R_25028	12.118310403470332	22.496833570674927	0.0	24.74000771704981	20.67206143863872	0.0	25.07964717180677	15.219669291805959	15.217112223712578	32.509781750013374	98.0219177007979	93.56637598712527	31.857123252759315	29.995778094233238	0.0	42.21451729106629	45.548908140115444	54.593310545175626	20.338841713133856	51.81711444104371	54.13762818621474	41.16920543433511	37.85004742902097	49.37201268465749	50.107499007245174	39.06763604698032	21.14494372590401	29.767108613319955	31.46865154502186	13.069589026773052	32.81286299229686	25.056164356102833	16.66769450782798	28.64748301828033	24.05391778185872	21.915166390900826	12.144308387709474	13.498100142404956	28.213754418788653	37.66624467917211	0.0	16.480866867227828	20.298577309622875	15.399952157481962	19.09055897156669	28.589725996066054	0.0	12.521047881488782	15.92276961362338
3R_25029	13.868412801099751	20.549921024084764	12.339585389930898	20.872657236473362	22.877562715978492	0.0	20.816545175141158	20.5279609074636	27.366015985733846	17.71656193816353	0.0	112.17804899937178	40.39745216941664	69.67707597228741	27.72940537063123	39.16372316140178	46.207809119741235	77.1406711565654	51.81711444104371	8.526860585342181	50.15491969607299	74.03751233958539	43.63361170414037	45.66301943164423	38.430067260568755	37.95553097688169	34.22381155913038	24.826578590241354	32.80713962095287	26.637835127469874	30.160516893561173	23.107837808859358	14.98735067602943	24.92845533319373	15.52846700755349	25.648821342822146	7.279991380490205	24.274594209700126	24.683741843166086	29.35308509956115	0.0	19.75914393904067	28.761023768552523	21.027556150755064	17.414737445466994	25.70746956235604	0.0	4.503498317493029	9.545016631661202
3R_25030	19.993598849392377	20.21980797714975	0.0	19.290151685779662	17.315429640829507	0.0	12.60439943958039	15.19180901852075	30.127451169427143	27.891142159435212	0.0	0.0	24.9053596333931	21.775177821545885	33.58026017985587	35.75281119246862	73.76225661634724	47.41631339154169	54.13762818621474	50.15491969607299	1.7863975827897025	44.82964734010759	54.95383455175848	55.29783464943886	42.25931793888789	39.11836591632425	32.23498011101727	44.157883788851656	26.817336394879916	45.541229043918825	28.584259728017596	25.18519513489191	36.29930958713165	26.16320607952407	16.11852488633082	20.454591942254414	35.264226029583156	48.994150098478244	23.802862698334582	19.14044107232407	0.0	7.178486363508021	18.75437211299884	22.35892635416838	14.46117656132503	0.0	0.0	9.089547311457338	12.843331138836152
3R_25031	40.13914905004014	26.021337496747332	0.0	0.0	19.31247585940518	0.0	23.430178069353325	0.0	0.0	17.946877243359655	0.0	0.0	14.880952380952381	0.0	0.0	61.03515625	0.0	59.199621122424816	41.16920543433511	74.03751233958539	44.82964734010759	0.0	35.36067892503536	77.09439780709268	44.74673348845535	49.08376963350785	25.680534155110426	15.718327569946558	49.85044865403788	0.0	0.0	0.0	0.0	22.44668911335578	44.9438202247191	25.348542458808616	0.0	0.0	27.782922763474716	0.0	0.0	0.0	0.0	10.390689941812138	30.241935483870968	0.0	0.0	30.413625304136254	0.0
3R_25032	9.462317079217383	18.402643208449312	0.0	26.758581870714494	13.658045162238453	0.0	16.570140077336156	3.2680849283766507	14.258338276223936	20.307640445102862	0.0	0.0	31.572034754495856	19.32277536887178	0.0	34.531913012729845	36.113033795780794	46.890789007861244	37.85004742902097	43.63361170414037	54.95383455175848	35.36067892503536	30.009062736946557	41.19455485527505	62.025175132512366	64.79705562179255	18.16162245764528	44.46485875515292	42.30589701898548	8.980489885723268	15.031106875679217	23.17647495086587	0.0	28.574286000028575	22.24941595283124	23.304883448692507	20.861757477896965	0.0	35.367228411778285	32.351947781368125	0.0	0.0	15.849699204408497	22.045311050520798	18.535839759091118	0.0	0.0	12.905357271910715	9.11749349162923
3R_25033	13.753348997786581	16.940394464217896	8.566044200788076	20.590535804253555	15.219700009125205	41.78558146725891	18.464762569646275	32.459132368975155	32.81347576914787	20.90778914765216	0.0	38.93656454903671	26.513946335772616	39.00748725313331	57.74861258958253	31.369790774370394	58.32200306919541	43.002637238149944	49.37201268465749	45.66301943164423	55.29783464943886	77.09439780709269	41.194554855275044	17.023490273966367	67.15459745740428	49.333238852706195	44.87604049719486	50.62610216121214	34.73105325676787	38.07130755905811	36.41251519994931	25.66605003981446	34.68034089387885	29.611016990378534	31.56924154897179	26.92495515583578	20.214853571181305	16.85123449335359	28.876088989506016	17.241809004330985	0.0	21.94663045838418	16.126125344379165	20.29362092456028	16.579440388622082	5.948641806102831	0.0	17.71566318897777	15.460844711349342
3R_25034	20.595231897282094	17.698421780497558	17.89869339538214	19.91842131691758	17.974740373887045	0.0	23.484696113903457	22.33201116799065	21.050210646450765	25.055600948309525	0.0	0.0	39.95244061469227	32.60235591144287	20.110891455485547	29.27764788795418	30.465861098522787	41.112319662611114	50.107499007245174	38.430067260568755	42.25931793888789	44.74673348845535	62.02517513251236	67.15459745740428	14.095981911523431	36.312794192201984	57.915648891067015	60.76890558633356	49.37160358314116	37.50202425699115	50.40545961505065	31.842244804518785	28.985738292116825	31.33777968215054	24.937505404802078	29.037170527362658	42.2388044728782	41.07896844841802	26.189975518340226	32.75149752128478	0.0	28.660838103093894	19.254533459846314	15.250341421668072	20.20820222059273	12.429648191237595	45.89408562918497	21.774566174430824	13.845143150703844
3R_25035	19.263989509181567	15.326704022953272	16.36125654450262	10.196198158158765	13.902960369990636	0.0	18.400663405251304	16.63344010993797	16.493202161796994	16.44347391407298	0.0	0.0	30.19041386187983	14.900962244537903	18.383434319665863	28.76002126963351	33.41873677175003	30.99456603268315	39.06763604698032	37.95553097688169	39.11836591632425	49.08376963350785	64.79705562179254	49.333238852706195	36.31279419220198	20.34449439434226	72.26851889199924	42.17614073087754	40.23705497817195	49.86287708800798	29.558061770089743	35.23491577935957	33.119952519236065	31.584019367614477	33.82551914818519	22.395636334680393	19.305317456640257	64.37215689640374	29.698150423435017	32.93208087640051	0.0	36.678557505690414	24.934232295521692	21.080588232734048	17.152930248268873	0.0	0.0	17.91378453777659	9.843471921918205
3R_25036	15.118323559337151	13.36483692693751	0.0	10.288217556020202	21.82200662079681	0.0	16.847585668769725	30.85461589800698	10.355054094802592	14.748332608821494	0.0	0.0	15.286032235184777	23.38846462214064	28.85453275855104	18.80898497688752	21.85577374903015	34.05422478537021	21.144943725904017	34.22381155913038	32.23498011101727	25.680534155110426	18.16162245764528	44.87604049719485	57.91564889106701	72.26851889199924	7.913878013901518	8.073100960424528	54.62127570379087	32.61020210172752	57.310437540629	21.640899568913284	20.79395478146593	24.210604590676496	39.242164551629415	41.6617030653249	15.15075761363447	33.67938905588253	35.19836131650624	23.495456683541104	0.0	12.33652561494496	18.417236507474982	25.61649292280342	17.603591961164405	0.0	0.0	9.372457720843222	11.035897789046164
3R_25037	20.189449380718084	13.088381010624248	31.436655139893116	11.894572387673781	19.427828591668206	0.0	17.677594267981135	23.243367940771247	19.014105931386965	15.797314140649808	0.0	0.0	22.454753671352226	25.767750114666487	0.0	29.16486560829928	32.105520142869565	29.77660917820802	29.76710861331995	24.826578590241354	44.157883788851656	15.718327569946558	44.46485875515292	50.62610216121214	60.768905586333574	42.17614073087755	8.073100960424528	4.941316431922841	55.37197482267648	95.8069489977695	33.407710031767394	50.03961960469878	63.636953724479994	40.92763183195961	42.38650131221544	39.84366937882525	27.82004879636559	10.307100045866594	27.366601066400747	20.133264956930635	0.0	20.135567743726575	19.72717041499344	23.518694618373903	14.57748121406334	54.57752628453666	0.0	11.4732318028807	13.509520902403574
3R_25038	21.34351561318186	22.484372712377226	0.0	22.190273160043574	28.240243862207635	0.0	23.36009777602525	15.357501125704832	22.334430400554613	11.928798433605621	0.0	0.0	14.83644305179699	30.267424805123188	18.67058002023891	21.906935443668996	36.769125248368375	32.26566255924782	31.46865154502186	32.807139620952874	26.817336394879916	49.85044865403788	42.30589701898548	34.73105325676787	49.37160358314116	40.23705497817194	54.621275703790864	55.37197482267648	1.10447432489283	4.220143801400032	47.678431231279596	52.89997672401024	53.81964766967653	48.489026000934714	31.366574434001365	37.066662286061124	58.82058838234558	65.37763757906608	32.00868469481966	27.365296607889054	0.0	26.608192502822465	22.344441350980677	20.719222216973353	16.080789888399316	23.078911413906425	0.0	20.215104888093222	22.850800127907352
3R_25039	23.786162400023784	16.521484124918942	0.0	21.196994266213053	9.809511547634374	0.0	14.87630353609735	17.604084147522226	23.468168629458955	22.789685388393213	0.0	0.0	26.455026455026456	17.34755833116489	0.0	27.901785714285715	37.825059101654844	12.027859529635519	13.069589026773052	26.637835127469877	45.541229043918825	0.0	8.980489885723268	38.07130755905812	37.50202425699114	49.86287708800798	32.61020210172752	95.8069489977695	4.220143801400033	4.031242126480222	74.22026550613161	77.2843469472683	0.0	37.05485186966669	22.828607098270016	38.62635041342265	0.0	0.0	48.215865959892625	40.66280370031514	0.0	20.333727299299756	22.76721236828812	26.389053820475265	21.761392729134666	0.0	0.0	7.724095315336192	13.642471743030402
3R_25040	17.062337534554786	13.826428000397096	0.0	7.095699462122328	18.471018356498043	0.0	2.4899232804838816	7.366214806681057	14.283592152023127	17.164919786422626	0.0	0.0	17.395374727999595	24.196249000694916	0.0	20.755844845908605	27.132746964523932	18.873417998647657	32.81286299229686	30.16051689356118	28.584259728017596	0.0	15.031106875679217	36.41251519994931	50.40545961505066	29.558061770089747	57.31043754062902	33.407710031767394	47.67843123127959	74.22026550613161	5.6466485446892705	2.487591891644477	53.78032672624093	58.44249556612291	40.59749967163787	40.40681582169281	47.02209097834162	69.68519712200136	39.366521804427514	29.168323589492793	0.0	12.762601154249648	33.3433204516972	28.70966402626095	21.425388228034695	0.0	0.0	12.92821479453188	4.56682104044057
3R_25041	11.275041867988804	13.400501519860516	46.81647940074907	14.587819087702803	9.04142128249306	0.0	4.38767379575905	15.143962837580567	22.023881438524427	11.762934522801274	111.46780809702159	0.0	25.080256821829856	17.05518375254975	26.301392921769136	19.430667720037455	23.90628735357399	28.823785565225563	25.056164356102833	23.107837808859358	25.185195134891902	0.0	23.176474950865877	25.66605003981446	31.842244804518778	35.23491577935957	21.64089956891328	50.03961960469878	52.899976724010244	77.2843469472683	2.487591891644477	6.575348230442284	85.2931810944821	52.54374792452196	52.60278584353827	40.34880353930211	13.810170914675242	30.69933075458955	36.41956167496686	17.133203806312558	0.0	22.48990203398674	23.08297953421065	35.99770859991096	31.148060891627402	48.767166042446945	0.0	19.934024075744738	16.095050932788677
3R_25042	5.416889210531733	15.80243167818664	0.0	13.5163020118565	15.637632274822005	0.0	18.971804104739537	0.0	6.802054764703321	36.32971101894667	0.0	0.0	12.049354154617314	36.87234058243549	0.0	14.826353744939272	0.0	43.14142429974278	16.66769450782798	14.987350676029433	36.29930958713165	0.0	0.0	34.68034089387885	28.985738292116825	33.119952519236065	20.79395478146593	63.636953724479994	53.81964766967653	0.0	53.78032672624093	85.2931810944821	81.95512137553476	27.263185157922	63.685575217213305	61.575406782531054	59.71361350960792	0.0	33.74444060341059	74.0820310329628	0.0	32.41459564412664	18.146943056707382	37.86081355316163	32.649862870575944	0.0	0.0	12.313208625156378	8.69914696164894
3R_25043	13.815195333347148	20.443250558611822	22.44668911335578	19.983698298113318	13.005034248757694	0.0	24.19277645769367	14.521887596440894	14.330883506510748	13.696831117266628	0.0	0.0	19.373630484741597	32.70920089377891	12.610499501885268	21.372579966329965	22.924278243427178	20.198299462645505	28.64748301828033	24.92845533319374	26.16320607952407	22.44668911335578	28.574286000028575	29.611016990378534	31.33777968215054	31.584019367614484	24.210604590676493	40.92763183195961	48.48902600093472	37.054851869666685	58.44249556612291	52.54374792452195	27.263185157922003	8.565515486577963	38.33591848573122	55.19211264880889	39.72865329797484	44.15742120660154	39.49685989569919	45.18089300035015	83.1358856050214	25.160420143072933	26.159297039320943	21.45776598533595	21.72260236776366	23.38196782641227	0.0	9.55759268816852	25.080099567995283
3R_25044	14.432053591025667	17.542474716908313	0.0	13.003998729609354	13.887623089909342	0.0	14.742583953750408	16.615090656088395	16.61229914220128	24.198036732619762	0.0	0.0	21.401819154628146	32.74595280489552	25.24933720489837	26.334269662921347	38.25005976571839	17.028205626225567	24.05391778185872	15.52846700755349	16.11852488633082	44.9438202247191	22.24941595283124	31.56924154897179	24.937505404802078	33.82551914818519	39.242164551629415	42.38650131221544	31.366574434001365	22.828607098270023	40.59749967163787	52.60278584353827	63.685575217213305	38.33591848573122	14.139628834743089	36.456330727275315	92.80434854661762	88.4140725732179	42.454803323961364	41.11968913515014	0.0	28.78707460350303	38.27577697309112	36.425789458936926	35.33889090250091	15.605493133583021	0.0	19.136663112714945	15.45124889547713
3R_25045	14.244564935375461	13.19205956742577	12.674271229404308	15.796999529192998	8.811776057523275	0.0	15.441942453819683	19.913365147862592	13.628248633768074	11.828106674964538	0.0	0.0	25.65031082141348	20.77749381869559	0.0	22.897853295310522	23.73055038696977	23.40973610924783	21.915166390900826	25.648821342822146	20.454591942254414	25.348542458808616	23.304883448692507	26.92495515583578	29.037170527362655	22.39563633468039	41.66170306532489	39.84366937882524	37.066662286061124	38.62635041342265	40.4068158216928	40.34880353930211	61.575406782531054	55.19211264880889	36.456330727275315	0.0	7.47744615304089	49.865985164869414	54.93201458937967	20.872541823355682	0.0	32.472112036904555	35.222089476605426	41.08865984594913	21.97555092195102	17.603154485283763	0.0	16.96070359166027	11.982551226768148
3R_25046	23.68091389382899	15.351821532004326	0.0	0.0	34.18137320248704	0.0	13.823113905223202	0.0	19.824277603324138	42.352512668695354	0.0	0.0	17.558645877229946	0.0	0.0	7.201788348082596	0.0	34.926030160722604	12.144308387709474	7.279991380490205	35.26422602958316	0.0	20.861757477896965	20.2148535711813	42.23880447287819	19.305317456640257	15.15075761363447	27.82004879636559	58.82058838234558	0.0	47.02209097834162	13.81017091467524	59.71361350960792	39.72865329797483	92.80434854661762	7.477446153040891	0.0	0.0	98.34662925123793	0.0	0.0	0.0	13.222108952822193	49.04160444513103	41.63098296698068	0.0	0.0	0.0	38.02989910667767
3R_25047	8.773584491812052	0.0	0.0	7.2973258949258035	37.99175578899379	0.0	0.0	0.0	22.03419707385863	35.305332282018995	0.0	745.156482861401	9.758001561280249	0.0	0.0	16.00922131147541	0.0	15.527769474734377	13.498100142404956	24.27459420970013	48.994150098478244	0.0	0.0	16.851234493353594	41.07896844841802	64.37215689640375	33.679389055882524	10.307100045866594	65.37763757906608	0.0	69.68519712200136	30.69933075458955	0.0	44.15742120660154	88.41407257321791	49.865985164869414	0.0	0.0	42.509390020617055	119.98860108289712	0.0	105.00203441441678	58.784195868940635	40.88140304975267	46.27181385510312	0.0	0.0	39.88672171034263	56.359063594158386
3R_25048	10.9040103611889	12.531112704490289	18.521948508983144	16.90184484460959	4.292456201386592	0.0	17.358902070274738	16.26233926389463	16.80418715532745	17.285379082324543	0.0	0.0	18.74244789599485	16.868805563736927	10.405589049990532	18.992232357844046	25.221376693083428	23.245637484634305	28.213754418788653	24.683741843166086	23.80286269833459	27.782922763474716	35.36722841177828	28.876088989506016	26.189975518340226	29.698150423435017	35.19836131650624	27.366601066400747	32.00868469481966	48.215865959892625	39.366521804427514	36.41956167496686	33.74444060341059	39.49685989569919	42.454803323961364	54.93201458937967	98.34662925123794	42.509390020617055	18.182316558179416	23.724362225595975	137.19961858506034	38.55649809716267	35.69895947495631	41.95536964836165	35.475506216802394	51.44985696939762	0.0	24.78606248160762	22.286831037882596
3R_25049	12.241277538896048	4.7614524239244895	0.0	16.290462199102436	3.533847366771304	0.0	12.861945875216831	8.455758625296586	9.2229141457368	19.703799352270437	0.0	0.0	2.7229556049318173	24.997625225603567	0.0	22.336745196706314	38.932471627961306	19.498502839956934	37.66624467917212	29.353085099561145	19.14044107232407	0.0	32.351947781368125	17.241809004330985	32.75149752128479	32.93208087640051	23.495456683541104	20.13326495693063	27.36529660788905	40.66280370031514	29.168323589492793	17.133203806312558	74.0820310329628	45.18089300035015	41.11968913515014	20.87254182335568	0.0	119.98860108289713	23.724362225595975	16.74131899829992	0.0	87.90197757474049	65.61456446487428	64.64473156845611	31.357908095505124	0.0	0.0	61.216812140072975	47.18073484780871
3R_25050	0.0	0.0	0.0	0.0	0.0	0.0	0.0	0.0	0.0	0.0	0.0	0.0	0.0	0.0	0.0	0.0	0.0	0.0	0.0	0.0	0.0	0.0	0.0	0.0	0.0	0.0	0.0	0.0	0.0	0.0	0.0	0.0	0.0	83.1358856050214	0.0	0.0	0.0	0.0	137.19961858506034	0.0	13717.421124828532	0.0	332.02184703753505	0.0	74.67144563918757	0.0	0.0	0.0	0.0
3R_25051	2.14246859087484	22.917110685686204	0.0	23.165650258911782	9.277410340787114	0.0	7.503659910121161	18.499087624998335	18.832270117169003	22.990395187650478	0.0	0.0	14.29715200732014	7.291807945445609	0.0	7.818755004003202	20.4418854232322	20.854950595569992	16.480866867227828	19.759143939040666	7.1784863635080205	0.0	0.0	21.94663045838418	28.660838103093894	36.678557505690414	12.33652561494496	20.135567743726575	26.608192502822465	20.333727299299756	12.762601154249648	22.48990203398674	32.414595644126635	25.16042014307293	28.787074603503022	32.472112036904555	0.0	105.00203441441678	38.55649809716267	87.90197757474047	0.0	19.23075690336096	0.0	79.86439026532946	53.26842118856375	55.60003558402277	205.2924390794687	24.350380547747196	20.643932421399086
3R_25052	16.792113751697652	10.4971778337394	22.41147467503362	12.969026075025017	13.85027403632823	0.0	12.602516218388162	16.570406414072913	19.57991739082238	14.479775454077716	0.0	0.0	9.338114447930673	20.411179121159943	0.0	17.508964589870015	15.258876374490976	14.85960906703626	20.29857730962287	28.761023768552516	18.754372112998844	0.0	15.8496992044085	16.126125344379165	19.254533459846314	24.934232295521692	18.417236507474982	19.727170414993438	22.344441350980674	22.76721236828812	33.343320451697195	23.08297953421065	18.146943056707382	26.159297039320943	38.27577697309112	35.22208947660543	13.222108952822193	58.784195868940635	35.69895947495631	65.61456446487428	332.0218470375351	0.0	10.045483942193465	60.546377966632804	58.73975217246715	31.127048159768915	0.0	35.443938050539785	34.671812991027515
3R_25053	14.458546346647875	8.111389493998544	10.390689941812138	8.325502735482683	13.645556509139151	0.0	13.633520073605428	24.00806363634967	26.53536409871379	14.918434948761144	0.0	0.0	12.98836242726517	18.926575485996608	11.67493251889004	13.698663497506235	31.83530535363718	19.683997048187805	15.399952157481964	21.027556150755068	22.358926354168375	10.390689941812138	22.0453110505208	20.29362092456028	15.250341421668072	21.080588232734044	25.61649292280342	23.518694618373903	20.719222216973353	26.389053820475265	28.70966402626095	35.99770859991096	37.86081355316163	21.45776598533595	36.425789458936926	41.08865984594914	49.04160444513103	40.88140304975266	41.95536964836165	64.64473156845611	0.0	79.86439026532946	60.546377966632804	16.84276424483264	64.10385327005068	64.94181213632585	53.28558944519044	64.46778431051327	39.2944011551125
3R_25054	9.711084447590355	9.967851057221761	0.0	17.949067725422342	12.459661844777532	0.0	10.392417692051879	20.496690716117108	14.904179673950747	13.749623694509411	0.0	0.0	13.800883256528417	16.525647805393973	79.28597317868793	21.165417086693548	20.59025394646534	21.006317172473324	19.090558971566686	17.414737445466994	14.46117656132503	30.24193548387097	18.535839759091118	16.579440388622082	20.20820222059273	17.152930248268877	17.603591961164405	14.57748121406334	16.08078988839932	21.761392729134666	21.42538822803469	31.1480608916274	32.649862870575944	21.72260236776366	35.33889090250091	21.97555092195102	41.63098296698068	46.27181385510312	35.475506216802394	31.357908095505124	74.67144563918757	53.26842118856375	58.73975217246715	64.10385327005068	17.07206035379813	84.00537634408602	51.69561621174525	40.46974334824582	42.45394180517626
3R_25055	9.29146968750929	9.035186630815046	0.0	15.456141652447016	13.411441569031371	0.0	0.0	0.0	0.0	12.463109196777538	0.0	0.0	20.667989417989414	0.0	0.0	25.431315104166664	0.0	8.22216960033678	28.58972599606605	25.70746956235604	0.0	0.0	0.0	5.94864180610283	12.429648191237595	0.0	0.0	54.57752628453666	23.078911413906425	0.0	0.0	48.767166042446945	0.0	23.38196782641227	15.605493133583021	17.603154485283763	0.0	0.0	51.44985696939762	0.0	0.0	55.60003558402277	31.12704815976891	64.94181213632585	84.00537634408602	0.0	890.3133903133902	21.120573127872397	29.842906937879004
3R_25056	0.0	0.0	0.0	0.0	0.0	0.0	0.0	0.0	86.15936035290873	0.0	0.0	0.0	228.93772893772893	0.0	0.0	0.0	0.0	0.0	0.0	0.0	0.0	0.0	0.0	0.0	45.894085629184964	0.0	0.0	0.0	0.0	0.0	0.0	0.0	0.0	0.0	0.0	0.0	0.0	0.0	0.0	0.0	0.0	205.2924390794687	0.0	53.28558944519044	51.69561621174525	890.3133903133902	0.0	0.0	0.0
3R_25057	9.76621631387838	9.49683850246253	0.0	6.769113132458548	7.04834885379751	0.0	8.55115987932603	5.621742200394872	8.175705726918348	13.099910396612888	0.0	0.0	14.482678716255359	38.77875721838867	34.17261270127669	10.395282086374696	20.707149143241704	11.523040607771255	12.521047881488784	4.503498317493029	9.089547311457338	30.413625304136254	12.905357271910715	17.71566318897777	21.774566174430824	17.91378453777659	9.37245772084322	11.473231802880697	20.215104888093222	7.724095315336192	12.928214794531883	19.934024075744738	12.313208625156378	9.55759268816852	19.136663112714945	16.960703591660266	0.0	39.88672171034263	24.786062481607615	61.21681214007296	0.0	24.350380547747204	35.443938050539785	64.46778431051325	40.46974334824582	21.120573127872397	0.0	18.49977208280794	13.069886250165988
3R_25058	9.199633072634898	10.064118498956853	0.0	16.259834450017316	13.278883272474552	0.0	18.123902245309836	9.929248149386732	8.66406975615842	12.339924189675742	0.0	0.0	7.673890355454601	7.827647721410886	0.0	9.442482273313278	7.314686977114174	7.1232891767421345	15.92276961362338	9.545016631661202	12.843331138836152	0.0	9.11749349162923	15.460844711349342	13.845143150703844	9.843471921918205	11.035897789046167	13.509520902403574	22.850800127907355	13.642471743030402	4.56682104044057	16.095050932788677	8.69914696164894	25.080099567995283	15.45124889547713	11.982551226768148	38.02989910667767	56.359063594158386	22.286831037882596	47.18073484780871	0.0	20.643932421399086	34.67181299102751	39.2944011551125	42.453941805176264	29.842906937879008	0.0	13.069886250165988	5.540238847083683
3R_25059	13.65277178572794	11.801060089227816	56.68934240362812	10.093806793434785	6.568869339933733	138.26668878933688	7.969448322909295	2.619655379095569	11.429302903957282	4.069586676498788	0.0	0.0	13.497462477054315	20.651855156148677	0.0	16.608205782312925	14.473874656245478	14.766345404686463	14.003131100113984	11.192367700617595	18.636663671246545	0.0	4.009147270412172	11.654481905834118	16.234642535494004	7.420070995239283	8.73487556296273	8.910616536250883	20.723920453303734	21.595939963286902	27.10967490077859	18.577968016170264	22.951150770699645	16.542344584672627	12.739178068231038	20.1178908403243	0.0	0.0	17.84995037713795	15.559746313896097	0.0	13.616335245066802	20.327868185971536	25.917820716538213	35.430839002267575	59.05139833711262	0.0	72.4133935812768	60.90389170995716
3R_25060	14.067458779219676	12.159503503152958	0.0	5.200197191477501	6.768391072221441	0.0	2.7371703352048278	2.699224350890528	15.701939503567479	4.193195617607396	0.0	0.0	10.430574098798399	10.639565565258838	65.63057859918092	17.11266063084112	4.971167230065619	6.91584358906832	14.428459848481934	12.973863143618935	13.965622224332582	29.205607476635514	4.130920435167682	15.010591473343588	14.636781982205017	11.468170475118656	3.0000624012979467	7.345012883152597	13.5885179352907	7.417297136923304	12.414710935870568	2.7346074416325385	11.824132581633812	13.111383827894732	5.250446287934474	16.287030785449463	0.0	0.0	18.39212176709775	0.0	0.0	14.029915521202007	20.945303434610853	38.84370071705471	49.461109436237564	0.0	0.0	46.188916933851786	80.32483362718834
3R_25061	3.9179257247476955	1.904929538561298	0.0	13.03475489283965	2.8275952942028075	0.0	6.860959903178133	3.3829224661234143	17.21925723012012	26.276540619853083	0.0	0.0	6.536289479188454	20.00176015489363	0.0	12.510866581259151	24.921342014267466	5.20055236800218	21.096957396804235	9.033371442116325	17.5030345886218	36.603221083455345	0.0	10.033433910147089	14.413296292035396	9.58199504802496	18.79980538441466	18.410925411357606	24.329159909242502	27.888168444537406	15.559286326654771	6.854535783418604	29.638235695105543	21.36214922940155	9.87053152812279	16.70108946773628	0.0	0.0	14.915185475755097	87.0707912323732	0.0	23.444817347289256	3.281328649346064	33.46927946118111	23.61498134416474	101.6756141207093	0.0	40.07651943444016	69.21107553382188
3R_25062	11.539764940116953	9.974638235456572	0.0	7.465160893946617	12.955182656045636	0.0	13.472071721717294	4.428435159295241	8.050347517401631	13.758985907702659	0.0	0.0	12.834554042028886	13.09171268403675	26.91891484470478	7.018896741734547	16.311716910153027	11.346357666013382	11.83589998112174	10.642670676509638	17.184340139954994	0.0	3.3886611332089474	9.029850139786184	9.433906437431888	15.679210871588516	4.921999838066205	12.050466752235023	4.777235136946611	3.042264661814255	12.729986297442748	29.162157748430175	29.098584062899498	18.284317916964458	17.22810550061106	13.360515910248912	28.268830928362544	15.710055220844103	17.74983086629913	17.535468773494788	0.0	15.34529012764596	25.77265894589395	31.86411865241863	17.388750637587524	0.0	0.0	37.889518826427526	53.5370596911447
3R_25063	5.604069675398275	2.72474738185836	0.0	6.991678737023153	2.022248781089547	0.0	2.453421787366841	12.097047352682159	8.79637448629173	5.637762484825023	124.65719272001995	0.0	15.582149090002494	14.304923754756388	0.0	8.94756217277487	22.279157847833353	8.678478489151283	10.777278909511812	11.628928639725453	17.21208100318267	26.178010471204193	14.81075557069544	7.175743833120902	8.433939296253364	15.418985225185713	18.823428176520732	19.750778098362165	13.919846046502727	3.3241918058671986	25.037417028781903	19.60899660764359	10.598384806155543	21.153947855518535	2.3530795929172306	17.252934657827854	15.444253965312207	0.0	17.45523943254956	9.580241709498331	0.0	16.767340574029905	16.42725892410841	25.024698289181057	33.77807802736025	0.0	0.0	60.508783327600916	49.49860166450298
3R_25064	5.711725229461422	6.4798777117478235	17.787264318747777	15.043757937066893	5.496257804170807	173.53428603656366	6.668140325678641	4.9317738406879235	5.97690333291256	8.938323778265213	0.0	0.0	13.76395453236435	19.439633135243476	19.985690245784017	12.159262717893986	15.138097292551299	10.95119280813266	16.110325854773613	11.413348279551881	10.631957154063226	35.574528637495554	17.611152790839384	10.360921480853598	12.098014034587711	6.984527873853839	12.790020568180218	8.946753508329595	16.55179132352734	11.293501154760493	1.8902512559774471	9.99284512289201	21.603964759612687	17.567668462960768	15.988552196627214	9.017624496196591	20.987922499997374	23.327559762292164	17.131649279031013	32.54760168114872	0.0	11.392963534826439	25.51288472433567	27.353648370476634	16.496253198838662	37.05680066405787	0.0	34.62241229926575	35.16176014879234
3R_25065	5.44444205493932	10.588540181789353	0.0	6.7925261382066235	19.646465777624798	0.0	9.534151808485586	9.401977800050018	10.254979818199716	21.90870060227018	0.0	0.0	9.082982124691178	0.0	0.0	9.934511698880977	8.657821259280102	12.044683849933838	8.376237117870827	7.531791692735034	6.080657489333006	0.0	0.0	13.942696562829013	12.745763353781786	3.328841616378966	5.22493065210792	22.386224412945253	13.52334992310285	0.0	0.0	23.813061750126685	0.0	22.83488210921239	0.0	20.62953608041393	0.0	0.0	13.189586934169077	0.0	0.0	16.289735756051435	18.239246937972425	21.140773025050127	16.407967709119546	35.32270826268791	0.0	18.563759086960072	61.20376438124524
3R_25066	9.793711292239525	9.523575097345589	42.22972972972973	15.665008431534138	10.874141812728139	0.0	9.234867482290161	2.601955004912491	11.35207788433595	11.115746040369157	0.0	0.0	12.568371943371945	5.128078898570702	79.08189087964368	13.05932397240991	2.3960130343109065	10.666598400436902	12.749472403651078	10.42194711987407	14.303753843502797	14.076576576576576	15.928233750015929	11.09341309786744	14.613235035644198	8.291177302957408	13.01378420022488	11.505532568091512	17.77699933233333	5.362505362505362	10.471417219557496	13.180315146607281	11.398037713827188	13.90279168056946	13.91841279481729	14.272827961040889	49.828589651598506	18.461084034854526	11.99337882056904	15.454612892856261	0.0	13.524332979897434	20.19051772525551	16.381718376730845	18.730928509154317	9.7754004004004	0.0	41.09949365423819	43.554512828255845
3R_25067	19.795483218912054	8.390795475051302	9.484066767830047	11.820782083206822	8.791718904129823	0.0	12.443948898746077	8.76531124568396	5.736330706348818	8.850887866603774	0.0	86.21878879845497	11.855083459787556	8.637583577258694	31.968764385943974	12.040319138846737	9.685855422464728	13.47487582452765	10.151738821061391	10.76670955874092	11.90468631945194	18.968133535660094	12.073069435710101	11.698694659649878	12.222173031748046	10.55164496420882	12.664906829151576	11.329598779551766	11.346839602588291	16.86056314280897	7.055097489352851	7.104169863543105	11.519109434611392	12.34738209953182	9.377504219876899	13.943621610497912	27.976598135191878	12.438120351252518	12.29643774306544	19.08961289041729	0.0	13.66799053810575	13.603323019747265	22.862671343896203	17.973836213226296	39.51694486595852	0.0	29.998264715764133	34.23556547046514
3R_25068	6.980721573920024	3.7712083328619324	0.0	19.353777373498875	5.59781908968266	0.0	16.29925430911536	8.036647110825363	5.843852267414681	11.4443854885192	0.0	65.87615283267458	8.62663906142167	10.55938333201341	16.28399283504315	10.614809782608695	17.26796176379895	13.041075957403729	5.966551512222481	15.022103952959354	9.52900716408084	14.492753623188406	12.299366582620996	7.448734087641806	11.932462263588091	12.330222323393276	16.37599279456317	7.2896591628737655	14.449405406967502	9.201748332183115	13.861294644919838	9.49899582044184	17.602534765006162	13.663202068999171	7.816316560820714	6.612663250123989	25.650891368475055	9.50344499881207	15.032306036276175	47.73459564819603	0.0	9.282788549680324	18.189022924664965	18.07076511619502	18.115942028985508	10.06441223832528	0.0	37.02528297894848	22.42110573419779
3R_25069	0.0	0.0	0.0	0.0	0.0	0.0	21.594634165302605	0.0	0.0	16.540900685124107	0.0	0.0	13.71516348474874	0.0	0.0	11.25072004608295	0.0	0.0	18.971984071122172	11.372889760304975	0.0	0.0	0.0	0.0	16.49649160864713	0.0	47.33739014766899	14.486937852485307	0.0	0.0	0.0	0.0	0.0	20.688192731203486	20.711437891575624	23.362711943602413	0.0	0.0	8.535460142388546	42.16189323765394	0.0	0.0	41.31147405536151	9.576672757430542	27.87275159803776	0.0	0.0	28.030991063720048	0.0
3R_25070	0.0	0.0	0.0	0.0	0.0	0.0	0.0	0.0	0.0	0.0	0.0	0.0	0.0	0.0	0.0	0.0	163.66612111292963	0.0	0.0	0.0	0.0	0.0	0.0	0.0	0.0	0.0	0.0	0.0	0.0	0.0	0.0	0.0	389.28682653379013	0.0	0.0	48.74719703617043	0.0	0.0	35.61913174804451	0.0	0.0	0.0	0.0	39.96419208389283	77.54342431761786	0.0	0.0	0.0	0.0
3R_25071	12.22170938571672	14.261523177025257	0.0	6.099157975663037	7.056396751552474	0.0	5.350577316591306	6.33168132732302	9.20817096258536	12.295188794263295	0.0	0.0	8.155808566861317	6.239416389948549	12.829361790568367	11.708045501255993	15.54809462959094	8.111389055367638	13.162111808191176	12.962341355031315	12.284899933347594	11.418131993605845	11.305081181787966	12.91068548189114	8.583525035465286	7.472599472255135	7.037369487584496	8.614749067794413	10.625048049882476	21.748822844963517	8.493828263043667	11.760248308021003	23.113627517420742	10.764568882860729	20.526978864909385	11.577320145607956	26.94544423269816	14.97459933587652	13.535107382677795	16.714557355690168	0.0	10.97018286014973	12.28306444852265	14.711641388270209	16.57470773265365	31.717033315571793	0.0	33.337611660163056	31.403543085121363
3R_25072	4.62965963668283	4.501961504627567	0.0	5.13422006448067	4.455011732273397	140.65884603482712	2.7024426838931173	5.329956273038737	17.440562562786024	12.419984251459969	0.0	0.0	18.880101060031855	0.0	0.0	9.85573457324106	0.0	8.193719186494784	11.871166503556838	11.386007280213056	15.511988698999165	0.0	4.078509679934874	12.844126252623413	9.289979270959586	7.548445925952764	5.923998651697907	14.503647123364761	3.8331755981574696	3.661595357097087	12.257200185819157	13.499561534241368	23.34822950375673	6.472517045373639	12.959579072871714	11.694829277420355	0.0	0.0	18.15877304802269	15.828946077112294	0.0	9.234607986273678	15.509671055386585	9.58771851608963	22.091379246195633	20.024349609124695	0.0	42.094983119911774	22.304733213086035
3R_25073	0.0	0.0	0.0	9.804777083490618	34.03079446591221	0.0	0.0	40.71429153061308	14.802709487944675	15.812226646131856	0.0	0.0	13.110971260750999	0.0	0.0	0.0	0.0	20.86330259821139	0.0	10.871881400820175	0.0	0.0	0.0	0.0	7.884886958318123	14.415204003967066	0.0	0.0	14.6403667119054	0.0	0.0	0.0	0.0	9.88840930103779	0.0	0.0	0.0	0.0	32.63779472948572	0.0	0.0	35.27050715462238	39.49158533045572	36.61917160110004	17.763251385533607	0.0	0.0	0.0	37.86236651149407
3R_25074	9.958321578957326	5.533511429398689	0.0	7.099471763803414	4.106852920660325	0.0	9.964988014610666	14.740261846011432	8.931991105165977	5.72468173631887	0.0	0.0	15.822384243436876	14.525467502171558	0.0	6.489649787347156	22.622643003382084	13.847864590040892	6.566061472780721	10.496191719239468	22.244021363158115	0.0	0.0	10.929561978676972	9.515520146401988	6.958535478788993	10.922077258951802	11.698914725106423	7.0672264616746965	6.750883943866401	11.29930096874557	27.37805812909302	53.808918074846055	4.773352283541899	7.168073401071627	8.085659476493976	31.36472628787487	0.0	11.816235093450171	9.727943468974914	0.0	8.512924108558511	19.063455332298666	11.048048848285099	19.29310078715851	0.0	0.0	16.168859810811405	22.846244545744693
3R_25075	8.997287542738052	10.207305266306042	14.009526478005045	6.8597725910552185	10.822345676326801	0.0	7.877896801127484	11.653025721076283	11.298005224197615	10.05709007753413	0.0	0.0	7.505103470359845	0.0	15.741040986522522	6.15653019052956	14.307601509451958	8.625330059865762	4.614088588885976	10.372304894870467	9.21128459402603	28.01905295601009	5.944636412166213	6.720348490391317	12.036106514126402	6.417976789661996	24.4645043786426	8.80825305124492	3.724699628582265	8.89493744635241	13.399122029972943	5.247013662174174	5.671873068018237	8.805089593358948	11.333549510296216	11.363874456176461	16.530414723309786	9.18657473967544	13.493153859163963	10.253999251970756	0.0	8.97327556637633	25.117931829681837	13.392315419539319	14.6874067914569	29.186513495843837	0.0	22.156185427501892	30.102119634733654
3R_25076	7.17795941524323	8.375967005390772	0.0	7.164220165082737	6.216462186503811	0.0	5.027935208015735	13.635137600850436	8.11210715769071	8.665337724798118	0.0	0.0	3.99167177600654	19.543923012578468	0.0	9.168371110515022	4.565793078257694	11.433403221069172	13.251890161266667	13.23989848705032	12.82679466097499	13.412017167381975	17.073289180542826	5.514620730121079	12.482994320813724	9.655247960811632	12.399399538411688	5.902805417898385	12.480441365460129	11.921793037672867	17.10352880006203	11.302261657906158	5.429966464527115	12.644325949046978	12.055745768433237	6.119551559261738	15.825388988061327	8.79476535566031	11.427167803288956	17.17916197102906	0.0	21.47640859468691	16.832652652922246	17.83809432070753	18.387442890765612	27.94170243204578	0.0	35.89590969372305	18.443684974483162
3R_25077	5.07769121442633	4.9376351986237825	0.0	4.223310053040551	14.658425699738274	0.0	0.0	0.0	6.376119646609944	13.621918211278675	0.0	0.0	5.647420258425951	0.0	0.0	4.632649430740038	32.298437563082885	4.493329876464882	0.0	4.682954607184402	11.342099263784336	0.0	0.0	19.50522398661421	16.981682538313223	12.418411039470678	9.745933265696555	17.895629111893616	44.143344791684406	0.0	0.0	0.0	0.0	12.778001392802151	0.0	4.809970106035792	55.97443087997402	0.0	21.087607410606996	0.0	0.0	0.0	25.515910445958575	7.886671682589857	11.4770153638979	0.0	0.0	46.1686911637742	32.61767437612582
3R_25078	16.07709574767963	3.4741438580437025	0.0	1.4857706261364287	2.5784346941795966	0.0	3.1281946688055178	3.084827829589175	2.2431342147953544	7.188335344469823	0.0	0.0	1.9867760188187422	0.0	0.0	17.927549232309744	5.681333977217851	9.484585493579411	5.496556132755023	6.5898987396159665	7.9803555567614755	33.37783711615487	9.442103851811845	14.867633459311747	7.169036072916745	8.7376536953285	10.285928233021533	4.1971502189443415	17.748268323644997	4.238455506813318	7.094120534783182	9.375796942740132	67.56647189505036	10.489107062315785	30.002550216768427	8.4607952132205	0.0	21.887106305675324	18.54667741219941	6.107563973678842	0.0	16.034189167088012	17.95311722966645	12.485475230481871	17.496446875403766	46.35810710577066	0.0	12.181692378158713	22.949952464910957
3R_25079	9.677914177224867	7.394335119199707	12.91655902867476	7.474527815391583	7.982423501691625	0.0	12.105491123406525	10.743903073759043	6.076338252736782	7.417980777415512	0.0	0.0	17.68338438449521	11.76371496236317	0.0	5.676222229398088	6.5956897167700905	8.56414048787339	11.698818387437	3.187699661568302	7.7205971480422955	12.91655902867476	16.442578678652453	10.621806293924767	11.559476488880223	7.607920893852935	17.248615035723873	8.121068235570425	10.302340202332813	4.9205939156856235	12.353775904152268	8.465909475723157	15.688128374908617	12.757095336962726	12.771429151948078	11.78697401856252	0.0	16.939749545802965	11.005032697148343	14.181034615196445	0.0	18.614736790724233	13.894998506866619	13.421195998207358	14.062382813476553	0.0	0.0	21.999005644944848	27.753672171626047
3R_25080	5.146044750005146	6.004924037710924	0.0	8.560324607509116	5.942300264432362	0.0	16.220892509552304	7.109341674960898	2.584780810587262	2.761058037439947	183.15018315018315	0.0	4.578754578754579	17.51436177665686	0.0	11.268028846153847	22.913256955810148	9.107634018834588	14.250878804192926	3.796795504594123	4.597912547703343	0.0	8.16015667500816	7.907117723804379	9.637757982128843	8.809907370116793	9.877128521196319	7.25461272459072	15.338599585857814	2.442002442002442	10.218262077985775	10.8038029386344	15.571473061351604	6.04333937667271	12.100259291270525	7.799551525787267	34.036759700476516	12.610340479192939	15.672417969139582	14.07558589626293	0.0	9.238159758576092	15.515636313484812	11.98925762516785	13.957816377171216	13.354700854700855	0.0	28.074115665356544	39.66811014511917
3R_25081	4.607075931138036	5.97333428906682	0.0	5.109175088556373	9.974879927382876	0.0	2.6892600366546144	2.6519782431704932	12.53451813455516	3.089849740607114	0.0	0.0	10.248001639680263	7.8400012544002005	32.24090403494914	7.706016857962696	2.4420769864769984	6.794791520507871	10.631932536844078	9.206003447294213	6.860586871752477	14.347202295552366	4.0586145107644604	11.306686749964175	10.785439348723813	10.328483327950002	13.263977468923606	8.118504914176128	11.443431541816443	9.1093347908269	10.67273284472546	10.746968011649713	11.61716785064969	12.237793203838159	16.765270098173552	8.728335997294215	50.78655679841546	18.816003010560483	12.223954539644541	5.250577235334809	0.0	9.189561118047953	12.861678436174243	15.504042380896157	17.355486647845606	19.926669854933845	0.0	19.19941913030122	19.7297152323883
3R_25082	8.692831413111021	6.339795275330968	0.0	4.820106979864365	12.547358435996866	0.0	8.879872576365635	7.5058019849343545	9.09641324787071	9.716771653145456	0.0	0.0	12.085234743599662	14.792855642438928	0.0	7.930935300487277	11.519542904537548	5.769318788325104	12.259373572758156	5.344704012964114	7.281480347608164	13.535462912831619	11.486955795896707	6.492940921008828	8.72161562308821	12.40160214526457	6.9519583527640565	9.361212954489016	11.695647581708942	5.156366823935855	11.507301094862163	8.87155808893458	5.479944499122113	7.291831872232522	2.433341647250628	10.979336203057334	7.985523842378536	26.627140156390073	10.529532178902167	12.383772106890776	0.0	19.50667193202315	16.987582320003824	16.314564608151162	14.736189461550552	9.399627022799736	0.0	39.519599745493785	18.613442767967847
3R_25083	7.71906712500772	5.004103364759103	0.0	6.420243455631838	5.570906497905339	0.0	5.632254343594551	4.443338546850562	5.654208023159636	5.176983820199901	0.0	0.0	8.585164835164836	13.135771332492643	0.0	5.868765024038462	14.320785597381342	5.692271261771618	4.948221807011433	6.525742273521149	3.5921191778932364	0.0	6.8001305625068005	5.353777625492548	7.314369897151354	12.585581957309707	7.407846390897239	6.801199429303799	9.586624741161133	10.683760683760685	6.386413798741111	7.877772976087583	38.928682653379006	9.172925839592507	7.56266205704408	9.749439407234084	0.0	7.881462799495586	11.130978671263911	10.996551481455416	0.0	5.773849849110058	14.007171671896012	16.485229234605793	12.116160049627792	8.346688034188034	0.0	35.09264458169568	10.330237016958117
3R_25084	8.5432740085222	7.384558353103181	17.7367860943597	4.737178569604193	8.220990078498122	0.0	6.649216905102044	1.6392593432864788	7.151929876757944	10.186237527270467	0.0	0.0	9.501849693406983	3.2307442794826415	19.92897313973	9.52659409365023	18.11416452189927	5.880061693607289	11.683350247416849	7.879125115954458	4.240713949637705	0.0	7.526217578936223	7.900572870538842	6.984236514693278	9.286275442073142	5.465881693177104	10.036534099291877	15.325903571065211	6.75687089308941	5.654660816480245	13.285982093153335	0.0	4.77758547996221	15.943178511784001	8.092830157122298	10.464180586642891	0.0	10.512634840146516	3.2455235305324246	0.0	19.881105309930813	12.720241035847387	9.58346713327831	12.8734737781643	0.0	0.0	25.89311838592657	21.342071793814856
3R_25085	13.284824744694136	3.6909698576946575	0.0	6.313998292063462	13.696791389649059	0.0	0.0	13.109424365176125	0.0	5.091312693151676	0.0	0.0	4.221546774738265	6.459197250965651	0.0	5.194481382978723	12.071827372868569	5.03826562744041	2.919801803853555	15.752662199911784	4.2392101503647845	0.0	5.015699138302888	7.290250383649426	5.077643516420466	4.641491218298616	0.0	8.918200039685992	7.070985624686225	0.0	15.073748313624408	6.640635375992775	0.0	6.367855067618661	3.187504980476532	19.775458655808144	0.0	0.0	3.940840108294286	6.488745271326884	0.0	11.356603012906781	12.715730312075813	17.686280752020657	17.158544955387782	0.0	0.0	30.197925833894157	24.382289923713913
3R_25086	8.683789942594805	4.5469136913936925	0.0	4.444701743289806	4.820887633401192	0.0	3.509262816178731	6.921226293646407	10.904342411114511	7.1679988989953705	59.43465753750328	0.0	6.686398972969119	4.546913691393693	0.0	7.313248876684972	12.746837191021976	2.9555477345194623	3.083065808861841	12.321103734329403	10.44458416977045	12.481278082875688	7.061543469802369	5.131928627531548	8.042348505164215	8.168375708688277	10.256828419415049	3.138957078371754	9.125560579038389	3.1698484020001745	14.590229427378592	5.843294982619704	5.053149021407161	12.327188230000678	7.853388456640881	12.022523882110928	29.454343558408702	0.0	9.247103599092934	9.135427691034355	0.0	7.994413503843514	14.545640078653868	8.300101800748587	17.614706971800366	0.0	0.0	19.739247576324075	21.454710928879567
3R_25087	3.809171914594557	10.494964114939611	0.0	6.336468036875076	7.330951690402913	0.0	11.11752221558877	10.963397600770069	7.972040459699742	5.1094312436611125	0.0	0.0	9.179235157882845	4.321455812033958	26.657070121422954	5.212967081850534	8.076525075086444	5.056195398356568	8.79057767281177	5.855082035554401	8.508592614967041	11.862396204033214	5.033548601428522	9.348470539412848	5.944998992534992	8.539683131175744	3.655592050549527	6.712453054781449	6.307688244085457	13.557024233180819	10.084927697371489	7.774978785415027	24.012947781443756	8.520688631404328	10.662828048569182	9.020833615234382	27.993855348750948	7.7786204616611245	10.106875817475975	10.853061485849235	0.0	15.196023960330779	9.57073651602859	12.818882015995992	8.609803696475721	24.7133254250692	0.0	14.43113893434698	12.234529819372462
3R_25088	4.899200421096075	5.240474413478958	0.0	3.6673671881309655	2.8286306641384367	0.0	6.863472155065053	5.076241767181894	11.073575790505663	5.257232440383641	0.0	0.0	10.352914508901327	5.002271031048096	0.0	5.810743546320029	9.348925263133292	5.202456634705952	6.029909254388152	4.970173536771874	5.47170112780515	0.0	5.179154730872993	5.018553907455482	5.570812664252954	5.990939781948963	7.522675695382035	5.1799688073789465	6.6929688172149	9.29946005010084	5.8368688545067045	8.571307103762187	11.118408081155483	8.630180728313281	6.582763855689358	5.569068280953926	16.202045994368167	0.0	9.155851514876325	13.400411325625639	0.0	8.795025767959663	11.488855563913242	10.653215612257041	10.335337404471952	0.0	0.0	15.59101992888713	14.948772131460446
3R_25089	1.7739100232036298	4.7436975880712735	8.286377195889957	6.639429758558613	1.920365514690604	0.0	1.553210345996243	4.5950335651885155	6.125682066854135	6.543442150379722	0.0	0.0	2.959420427103556	0.0	9.310536175157253	5.6645156612529	2.820894364558283	4.3168434361728405	2.0468613905039	3.68101652334697	5.943605878701702	0.0	3.5161430817071953	4.258888399463744	5.339351692357947	6.507626070070646	3.404777481618883	6.7728955389229455	3.855409795362559	3.156715122243793	7.0447415055387514	7.75878014596438	3.354808581331966	2.9760277246742826	9.682957622163546	7.141617862110483	4.888718109669591	5.433689964518004	7.367032883917724	3.0325259637291695	0.0	5.307527427311422	5.942717845550843	7.57690350413878	10.692099607599944	28.772143041284572	0.0	10.080750846581456	10.682910007593414
3R_25090	3.645699277932801	6.499425805272948	0.0	3.0322675721421937	13.155637506406796	0.0	3.1921223527729325	5.246448783747257	5.34094127528249	3.2601048580126535	0.0	0.0	5.4063405562043165	4.135998239719149	12.75653389666187	3.3261665531335147	5.797437532610585	1.6130686954339186	5.608883574160098	6.72456969478523	2.7144806139937994	11.353315168029065	4.817531188696916	5.4461679750696215	3.6577711298464854	7.430180083788654	9.329894334281716	2.855282029054779	3.773119032246283	4.325072444963452	4.826063833381111	2.126088982776978	4.596483873695977	7.135641407515462	7.143658982130647	5.755799831700413	0.0	29.779187325977873	6.729136606351732	6.232377951342579	0.0	3.6359696294728785	12.213337697566004	8.493751996031719	9.613694295508482	7.8842466444646275	0.0	19.33654651489135	12.685268344166552
3R_25091	3.4567948083858306	1.4939766038034927	0.0	3.833531329902174	1.1087972360789538	0.0	4.708231562666091	5.969520424647805	4.823044429113594	2.060786822834466	0.0	0.0	1.2815518054501835	5.228918113312225	0.0	4.205091861633415	2.443128548262478	3.7387445520119016	6.50008984896923	2.4796066522037115	2.144856578159303	0.0	4.060362155881769	3.4426473033165803	3.082881021165288	2.8180720329271054	6.634844478139624	3.6097781128052957	0.9540299249612534	3.6453029132805224	6.101330593429141	0.6719747294495344	2.905542554866813	3.5440444990227293	2.5803829610862126	2.1830236077630505	4.234035463434235	0.0	1.5951154163039885	1.313209535319493	53.16066748534095	8.044328386492746	7.0769691811502735	4.175962657826034	5.208887983442682	0.0	0.0	12.223073180936057	9.252286347899906
3R_25092	4.703639496648999	5.82132829904862	0.0	3.912196928327912	3.7032551983519033	0.0	4.492843349828059	1.476852696939784	2.6847355814664757	2.867829537130018	0.0	0.0	5.706980778888736	1.455332074762155	8.977273135330597	2.7308794742729305	6.799806885484452	3.7839323184675497	5.9207869752159805	3.9436194918283474	2.387858066480643	15.979546180888462	1.130095203740344	2.4638669800924475	4.576207963025155	7.320472726846809	10.669445318518235	3.5164043780641068	3.717408549890968	6.087446164147986	3.3962903678827763	1.4962121892217661	3.234725947548272	4.662942768833895	5.7454548066115825	4.860698458064932	4.713730436840255	10.478390938287516	3.5516679787120125	2.923979173081146	0.0	2.5587744084689295	7.162503891030239	7.637771449718094	6.121197125743564	5.548453535030717	0.0	6.803943021059565	8.240419173642524
3R_25093	3.814213579722812	2.11943290545692	0.0	3.17242736421637	3.93249355719918	0.0	4.77095867834521	3.7638542771122654	4.789555157064566	0.0	0.0	0.0	2.424101385616352	11.12702275364883	0.0	2.4856508348605173	3.4659492151791245	3.3752583820563933	4.191529773400032	1.5075852644998045	4.259927121166811	10.18122581958868	2.8801204581580424	3.8373645371072627	3.2801515080113877	5.996795312584955	0.0	4.480891589884989	2.0301546998182807	6.464270361643605	4.327832441908046	6.67308808400007	12.365861319338476	2.2853481076517794	3.6606654632228954	8.25853551905799	0.0	6.676213652189297	4.9029796501075324	7.451949364749261	0.0	3.260600742862667	10.952461661592482	6.3473976431350865	5.336932889300517	21.21088712414308	0.0	4.954367795420281	6.1253614728939185
3R_25094	3.1894437067969914	1.5507352501041318	0.0	4.642369125645588	2.301844560119806	0.0	5.585262948594356	1.3769583101086365	6.0075358529739695	5.3476988210249266	0.0	0.0	2.6604801634599013	2.7137866876822305	0.0	3.6373752234803334	5.071894098851216	2.8223895648355097	0.0	4.412247457663015	4.452686466041675	0.0	4.214622041124596	4.594421800184308	3.7333389084527697	4.875225430423902	4.5912754746919715	2.8101896728152367	1.9805502047690857	0.0	6.333130250956619	2.7900166508193722	6.031857860475889	4.013114859360389	1.3392079923932987	0.7553200971039516	0.0	0.0	6.070960476722723	8.178603247232633	0.0	2.385698785488462	6.678031786362818	6.192306282367185	7.209043023568765	0.0	0.0	5.4374777063414035	8.963542965846854
3R_25095	0.0	0.0	0.0	3.1084977625033106	0.0	0.0	0.0	0.0	9.386075569171624	5.013094202055769	0.0	0.0	0.0	0.0	0.0	10.229355796089385	0.0	0.0	22.999556108567106	6.893623122866424	0.0	0.0	9.877284615931664	7.178249330269337	14.998905079929166	0.0	0.0	4.390594293281161	4.641568775981181	0.0	0.0	6.5386144414454	0.0	6.270024891998821	0.0	0.0	0.0	0.0	0.0	38.33434706384458	0.0	11.182130061591174	18.780565370139904	2.902427358048083	0.0	0.0	0.0	0.0	30.009627088369946
3R_25096	3.331049713696277	2.6993088689571922	20.74688796680498	3.6940819883026896	3.205390184133639	0.0	6.805445912260303	5.752371894677905	5.5771204211841345	1.4893674060879383	0.0	0.0	4.939735230191662	0.0	0.0	3.0390949170124477	5.297077778758718	0.4912831628416997	1.7082657856570589	2.5600799564171988	3.100252236521963	10.37344398340249	1.467248088175741	1.4217500748195977	4.8274484261404105	2.7155612521996044	6.393493980525417	7.17434038462291	2.7579777955207683	7.903576368306657	6.614310722679589	4.8564812656378695	0.0	2.3284947213024667	3.729777612009884	3.1554202230882096	6.1200259489100235	6.802258349772124	7.685455812856077	5.694479771309692	0.0	3.3221598025308214	11.159240502091428	2.5868937614470044	3.34627225271048	7.203780544029507	0.0	5.0479046147943984	2.674716970365919
3R_25097	0.0	4.1700861372992515	0.0	0.0	6.18989610878371	0.0	0.0	7.405564244750935	5.384960022056796	0.0	0.0	0.0	14.308608058608058	14.59530148054738	0.0	0.0	0.0	0.0	13.195258152030487	3.9549953172855443	4.789492237190982	0.0	0.0	2.7455269874320756	0.0	5.243992482212377	0.0	5.037925503187999	0.0	0.0	0.0	7.502640929607222	0.0	0.0	0.0	0.0	0.0	0.0	8.904782937011127	0.0	0.0	0.0	7.183164959946672	6.660698680648805	0.0	0.0	0.0	9.747956828248798	27.547298711888313
3R_25098	2.399949121078633	2.917190302325934	0.0	4.990323762225046	5.1961818455798685	0.0	2.1013612618254105	4.14445927239873	2.260234341096485	4.828756208975692	0.0	0.0	2.0019218449711724	4.084066423256308	0.0	4.926604540358745	3.816429729987597	4.247506448245727	4.615381775149676	2.213378545279085	2.680397449333787	0.0	4.757042007852291	3.841275426362366	6.421055926594488	4.402131805695772	3.454780379611268	7.048577385626259	2.9805948373116826	4.270766602605168	5.956834395238344	5.248484237752137	0.0	4.529600942156996	5.0385448682420515	3.410117819570666	0.0	14.702639123722708	5.8140645543893275	4.102749252273949	0.0	12.566106697016806	8.039990914810266	6.057352880877031	4.52046868219297	15.570503238664674	0.0	2.7276793994741033	3.8541512099144186
3R_25099	2.900227532517351	2.350193054258249	0.0	1.608153466728591	4.186230316345052	0.0	1.6929319414272634	5.843118609297703	3.6418515756106653	3.8902190556415435	0.0	0.0	3.763246628131021	1.6451351379807744	10.148080794960057	5.292065570809248	0.0	5.132915126221805	0.0	4.012148428807012	3.7789924299223645	0.0	3.8324435251122138	2.785202232915198	6.1429764182127995	2.955429289108132	2.7832948867532976	2.8392932749180924	0.6003185049860054	3.4406826314340764	5.758847124876376	2.537020198740014	10.969787741920383	3.6492088515209904	7.306618172371241	5.952511776815608	0.0	0.0	4.014873231715999	3.3053218325761944	0.0	2.892487400324884	4.048315512108673	3.753861973198026	5.826962520977065	12.544155427103403	0.0	4.3950325584011924	7.762605850893383
3R_25100	1.9113880500019114	4.956445237475682	23.809523809523807	3.7094739965872843	7.357133660725781	0.0	0.0	4.4010210368805565	4.000256016385049	4.273066010323728	0.0	0.0	5.668934240362812	4.336889582791223	0.0	2.9064360119047623	10.131712259371835	3.9466414081616548	0.0	1.1751986085648474	6.4042353343010845	23.809523809523807	10.103051121438675	3.6711618003377473	3.835434299010458	1.5582149090002493	2.4457651576295647	2.2454753671352226	2.3738308882875185	7.558578987150416	2.5302363240726686	5.57339040485108	0.0	3.20666987333654	4.280363830925629	3.621220351258374	14.046916701783958	15.6128024980484	6.614981610351123	10.891822419727271	0.0	7.625147737237409	2.134426159527011	2.4739737956695564	7.680491551459294	16.534391534391535	0.0	1.448267871625536	5.115926903636401
3R_25101	3.070502891569335	4.4787155760322435	0.0	1.7025698205793616	1.47733607645096	0.0	2.688488590860967	5.30243498419344	4.498279857782384	4.118617841275881	0.0	0.0	6.260871148995074	3.483445448025078	0.0	0.0	0.0	4.075705412903602	5.511272481169359	4.2477058140898105	1.143103138652581	0.0	5.409933666098353	1.9658162250804532	2.3960767597566446	1.8773673602412642	6.875645021448574	3.0059911206629484	6.991202080632584	3.642688668506224	2.0323183325884884	3.5812950392617378	7.742556886501084	3.0049115278923395	1.719021618845634	4.362916085853463	0.0	0.0	4.250590592996705	6.998761394202261	0.0	4.593462492311692	11.143590391104878	3.97425509344507	6.169069519244412	6.640317885297805	49.03619361450687	4.653069467069995	5.752849530193543
3R_25102	1.0940078781695324	3.1914968311627963	0.0	2.2748205212105175	1.5791067750944543	0.0	2.8736931401496313	0.9446181702217057	3.434398051679723	3.668617588585375	0.0	0.0	2.433516333761632	0.0	11.484009664942535	2.4953048344235484	1.7397052939232094	4.356472527406568	3.366247378114074	5.549282064155351	5.498321423561847	0.0	5.782613070324671	4.902887114106012	2.5611376485624477	3.344492343520568	2.099798377359806	3.855681333592778	4.7554257369619135	2.595750756012408	3.2584809570028233	1.9140016108237559	4.137962996679699	4.129603475474285	3.6748830927816107	3.1089790423722756	18.089855932387355	0.0	4.164788094824502	5.610668948837432	0.0	3.2732645642270155	5.497499920286251	3.8232301502988233	4.945533194418801	14.195511946942855	0.0	6.2170125315078195	9.662952696157062
3R_25103	3.1481685529443246	0.0	0.0	2.6184522328851414	13.632335900756596	0.0	0.0	0.0	0.0	8.445589290992778	0.0	0.0	3.501400560224089	0.0	0.0	2.8722426470588234	0.0	0.0	14.530307800353572	11.613727425817315	3.5160507717731444	0.0	0.0	10.077699059750678	2.1057286347508395	3.84970742223591	0.0	0.0	3.9098391101206182	7.469654528478057	0.0	0.0	0.0	0.0	0.0	8.946544397226571	0.0	0.0	4.358105531525446	0.0	0.0	0.0	5.273288158831439	0.0	7.115749525616699	0.0	0.0	14.312294260769999	0.0
3R_25104	4.365323442092457	4.244916394249158	0.0	2.7231048914588545	0.0	0.0	1.9111075097351817	7.538453652079256	2.740795313020751	5.85542487548439	0.0	0.0	3.641342344441855	3.7143018449680123	22.91181699873527	0.9956795473083198	0.0	0.9657360705126398	3.3580102311855726	6.038948804207617	0.0	0.0	0.0	7.685684030070867	2.189889077738434	6.672616861542666	2.0946602084103123	7.692493101115771	4.066105110443547	2.5893990004919862	2.167005008381975	5.727954249683816	8.255674950961291	6.4081086375811775	7.331781439595286	3.1013714264447736	0.0	0.0	2.266143781686355	0.0	0.0	3.2652549445755623	0.0	3.3901109108685605	4.1111929695311265	0.0	0.0	4.9614396907236955	7.010405544950371
3R_25105	3.421922340156875	1.6637683821449702	0.0	0.0	2.469626068977644	0.0	11.984745815525999	2.95464967309756	0.0	2.2949970899436902	0.0	0.0	3.8058701741566194	5.8231893375073955	0.0	7.805007193094629	0.0	6.056227224800493	10.52920855098085	7.889760479495458	7.643588634289444	0.0	4.521825949493013	1.0954020717120303	8.010924153943412	8.368929178773717	6.567911548621592	0.0	2.1249125598481626	0.0	3.3973761384607446	8.980143107560563	0.0	4.305630904096377	5.74729158883876	4.8622523897970495	0.0	0.0	2.3685356149594816	0.0	0.0	0.0	5.731834955251565	2.657465458263974	11.60176553089679	0.0	0.0	19.44605198474185	8.243053578749189
3R_25106	1.7489825294135135	1.7007410128593028	0.0	2.9093913698723792	3.3660088643843444	0.0	1.0209227916929553	3.02030855472195	1.4641459929252465	3.9099950421262872	0.0	0.0	3.242037555763046	9.920989241679267	0.0	2.6594839324618738	5.56250869141983	2.0636033506727602	3.587730321074956	4.301380528080487	3.906723079747938	0.0	3.0815406470619053	4.852225473213289	4.679396966112977	7.841996600850928	6.713865138590961	1.3697888949844494	4.344265677911798	0.0	0.0	4.079867485904058	17.64088451394953	2.4451731060300417	1.9583363932339477	2.2090233079571777	12.85338783169774	0.0	4.035282899560599	5.979824073575755	0.0	8.721574209258474	4.882674221140222	5.88579386682169	2.6354627872654435	7.564754296780441	0.0	3.975637294658333	4.681240303981021
3R_25107	5.244890768331391	1.0200445902292172	0.0	3.4899010551977585	1.514110220259128	0.0	0.0	1.8114747505780415	1.317214838793979	5.62818572900342	0.0	0.0	5.833380000373337	3.5701560658022604	0.0	2.8711167189337514	3.336196902341176	1.8565149705190065	1.613845763792047	3.8697249360818184	7.029344937688371	19.60015680125441	11.089197624472083	5.372665904061514	2.806537576696533	1.2827327749512047	6.040109954161606	2.4646534801954623	3.908306440928097	2.48890880015929	2.0829072052342625	11.011324045648545	7.935286154354013	5.279503515489403	8.809059236518836	1.9873416275036158	34.69054301106975	0.0	2.1781985702449798	14.345951913086484	0.0	3.138535916934253	7.028294684448018	2.443909825592819	2.3709867098291624	0.0	0.0	4.768894598845356	10.107515325098966
3R_25108	2.9949001343062966	3.8830572649501707	0.0	2.075810854273802	6.484323176073366	0.0	3.496389191472237	2.585938493970109	5.641099698539633	2.0086040563357197	0.0	0.0	4.996402590135102	3.3976751068313997	0.0	4.554012777466891	0.0	3.0919406667186995	1.5358778375055069	4.143117646311437	2.2299146845791253	0.0	7.915093212095213	2.87612004503237	2.003211348112159	1.8311423105207185	5.7483008741153725	5.277558221582504	4.339403601047879	1.184332465809802	2.973417056828542	1.7465577094105227	3.7759587725717374	4.187033970034654	5.868433903619356	3.3098264728905114	0.0	12.231630384593037	6.564391376061924	6.826435987741769	0.0	2.9869073397124715	6.688744540207757	5.814599855518822	5.265026385303656	19.430454517192068	0.0	6.807750487775324	4.809601118136069
3R_25109	1.7581756044695638	1.7096805188401665	0.0	1.4623419171828977	10.151104262499436	0.0	0.0	0.0	2.2077628474135618	0.0	0.0	0.0	3.9108941868468805	0.0	0.0	6.416310775295663	16.775239746134705	3.111675223254918	2.7049412243321362	8.107480545289683	3.927257760850424	32.8515111695138	0.0	2.251259973925907	3.5279947559885945	4.299936016952068	3.374577418542763	2.065483254920704	4.367100188702399	0.0	13.96451059277951	3.075984191902041	0.0	4.424445948756067	2.9529448242259595	8.327379257164461	0.0	0.0	1.2169479966480385	12.022510949501848	0.0	5.260450147239999	5.89000648489714	8.192396800377505	11.921919376033234	0.0	0.0	23.979205233221748	11.294030483717679
3R_25110	3.421922340156875	3.3275367642899405	0.0	2.8461437313968934	4.939252137955288	0.0	5.9923729077629995	7.3866241827439	3.2227126474713312	5.737492724859225	0.0	0.0	2.8544026306174644	5.8231893375073955	0.0	5.46350503516624	5.441584589432443	2.271085209300185	1.3161510688726064	3.155904191798184	4.777242896430903	0.0	6.78273892423952	3.2862062151360907	4.577670945110522	2.0922322946934293	1.641977887155398	4.020032626584798	5.312281399620406	2.029797426216864	3.3973761384607446	1.4966905179267604	12.943040268386884	5.023236054779106	1.43682289720969	3.2415015931980333	0.0	10.481740807513313	3.552803422439222	2.9249139490316196	0.0	2.5595924309780305	5.731834955251565	3.98619818739596	7.734510353931194	0.0	0.0	1.9446051984741852	5.495369052499459
3R_25111	0.0	0.0	0.0	0.0	0.0	0.0	13.701858520089663	13.511906692177146	19.65038043136515	0.0	0.0	0.0	0.0	0.0	0.0	0.0	0.0	0.0	0.0	0.0	8.738722678383546	0.0	0.0	0.0	0.0	0.0	0.0	0.0	0.0	0.0	0.0	0.0	0.0	6.563359389870111	13.141467901964647	0.0	0.0	0.0	5.4157744178313285	0.0	0.0	0.0	13.10612554095533	6.076426866556805	5.895114129409546	0.0	0.0	0.0	0.0
3R_25112	0.5744833125810812	2.2345502358735367	10.7342206955775	5.256017255791342	1.6584350244229435	0.0	1.0060188093324742	1.9841443060217194	4.328314796603831	3.8529148225332017	0.0	0.0	3.8336502484205366	1.9552314563893447	0.0	6.813714308716187	3.65420278998383	1.016738877156287	1.7676773479748873	4.238586651758145	3.2080755216908248	10.7342206955775	1.5182773261071432	2.206795414543944	3.842570501370145	4.215008126535668	3.307926254415255	4.724271918833229	4.994320031175973	1.3630756438828573	4.562899339246547	3.01523053246559	4.345838338290486	6.264640585522223	7.718990163111911	4.353549585025096	0.0	7.0388332430016405	3.1810989281207633	7.856703162362306	0.0	6.875401566422739	5.773673166603766	4.907582196648068	4.761146276264214	7.454319927484375	0.0	6.529331323343978	7.380641647152558
3R_25113	2.5792224289182415	1.6720538150520374	0.0	2.1452379739299956	0.6204811521094032	0.0	3.011107221764283	1.4846817955741636	2.159174331735544	0.5766064977786235	0.0	0.0	4.3029259896729775	0.0	0.0	2.7453564257028114	2.7343416218063745	2.282395031226017	3.3067634887016157	3.9645254264838226	2.40051659117042	0.0	3.4082582096419625	4.403428344180216	2.0127044781955816	4.205302886940432	4.9504644154429736	3.535045557899627	1.0677472268602493	4.079811308726971	2.5607210990614955	1.5041439164899297	6.503747784660911	2.5241256834295656	4.3319344794909975	5.293671517502202	0.0	0.0	5.058202805666079	2.9394797855649495	0.0	6.430847489236369	2.8801895164701836	6.009073701288947	7.449151444487628	11.155734047300312	0.0	9.77144588084699	8.284103323478702
3R_25114	7.463330621204218	5.278161764046112	0.0	4.51457281531921	3.917337902516263	0.0	2.3762858082508447	2.3433428441808233	5.963870531527405	3.6403402116348182	0.0	0.0	2.2638365691104028	4.618391543540348	0.0	3.0950890593306286	2.1578697509818308	4.202812858589997	3.1315318535244763	3.7544377454150806	4.5466173772928595	0.0	3.586275753046183	5.646986542101673	3.176745785184456	3.318713295030957	5.209033297182642	3.188301738325874	3.370550957000533	8.049196690170321	2.694470730503349	8.309212875386498	0.0	3.4148107170419544	6.837295166032317	5.7844037051033865	0.0	8.313104778372626	2.348117204485693	0.0	0.0	6.090064749568418	11.364845169895343	4.2152900372463025	4.600700124321142	8.803808879873788	0.0	10.795911619115303	3.2687971088143333
3R_25115	3.3491154818556645	2.1711587398203864	0.0	11.142349927170816	4.834161666934962	0.0	0.0	3.8557130485812134	2.8036838162398334	5.989779639001971	0.0	0.0	3.7248942130043505	0.0	23.437536621150972	4.0741030454735085	0.0	2.9636856632002413	3.435060945710064	3.08875729410035	2.4936530296263433	0.0	2.9504112578252286	3.573652148847758	2.9868491273061553	1.3651444759701807	2.1427229165715835	5.246000023344701	1.3864677695463186	5.297627325161742	8.866910772720239	3.9062561035251617	0.0	4.682246373249016	1.8750029296920776	5.287555790323033	0.0	27.35660012173687	3.8635687336218494	0.0	0.0	0.0	11.219762040066893	7.802770920009114	9.252156593591453	0.0	0.0	10.150563305510639	10.756892613403197
3R_25116	3.459525882356401	3.3641031023590604	0.0	2.397850030114599	3.3290197559845165	0.0	11.106742459077205	9.957061169413024	7.240282382597374	3.8670280636413823	0.0	0.0	3.20641076943598	0.0	0.0	3.682362368024133	0.0	4.592084379244329	6.209533248014346	4.254112610189493	1.9318960284467825	21.54708037060978	6.095355126056515	6.275490256987601	3.4709812660728128	4.935522336199885	8.853448534405663	0.6773681348824201	7.876965240169744	5.472274379837405	3.434709942180093	4.035033777267749	4.361757160042466	2.4183030718978435	4.8420405327213	2.7309354081888193	6.3560709057845965	0.0	3.192751305146847	9.856852868531465	0.0	13.801172375090331	6.760625844655692	4.03000256308163	6.950671087293478	14.963250257367903	0.0	3.9319489727390113	4.629798102838373
3R_25117	0.0	8.73199244857293	0.0	0.0	6.480696597115831	0.0	3.9312379310995516	7.753476658933865	0.0	3.011221013986519	0.0	0.0	12.484020453819111	7.640493392501314	0.0	0.0	0.0	1.9865644671954636	0.0	8.28160093283953	5.0145019396093495	0.0	11.86599963927361	5.749022953549044	1.5015682378676287	8.23553181770266	0.0	0.0	0.0	10.653030787258974	4.457631107846144	0.0	0.0	3.7662230055966073	0.0	17.01244460322726	24.747084793411332	0.0	6.215418962746022	0.0	0.0	20.150348466692815	0.0	0.0	1.6913834163238795	0.0	0.0	10.205914531589345	7.210366776937209
3R_25118	5.909333684216437	2.873169396033935	0.0	5.734188732302758	0.0	0.0	5.174128392201692	5.10239833131165	3.710211689838176	2.6421608013779396	0.0	83.64840900726068	9.858562490141438	3.3520309620395903	0.0	2.6957006808980495	6.264731908628884	0.0	3.0304899105141785	7.266594267165785	7.699853548785502	0.0	0.0	4.413861568311853	1.3175335587325827	3.6130857293712078	3.7807190511756237	4.62814208905309	3.6695214320234	9.3473777684304	3.9112964891811584	0.0	7.450465579594069	4.130785629988182	4.96251235458805	4.664803544131141	0.0	0.0	2.726823483103886	0.0	0.0	5.893562844386661	6.59888838425723	1.5297298405317832	8.162465717643986	25.559236085551873	0.0	4.477530409147773	11.071641587553199
3R_25119	0.0	14.219310107512204	0.0	0.0	0.0	0.0	0.0	0.0	0.0	0.0	0.0	0.0	0.0	0.0	0.0	0.0	0.0	0.0	0.0	0.0	0.0	0.0	0.0	0.0	0.0	0.0	0.0	17.178500076444326	0.0	0.0	0.0	0.0	0.0	0.0	0.0	0.0	0.0	0.0	10.121283338242156	0.0	0.0	0.0	0.0	0.0	0.0	0.0	0.0	0.0	23.48294316423266
3R_25120	0.0	0.0	0.0	0.0	0.0	0.0	0.0	0.0	0.0	0.0	0.0	0.0	0.0	0.0	0.0	0.0	0.0	0.0	0.0	0.0	0.0	0.0	0.0	0.0	0.0	0.0	0.0	0.0	0.0	0.0	0.0	0.0	0.0	0.0	0.0	0.0	0.0	0.0	0.0	0.0	0.0	0.0	0.0	0.0	0.0	0.0	0.0	0.0	0.0
3R_25121	2.8528179850774795	0.0	0.0	2.3727978656208637	0.0	0.0	4.99577357555508	0.0	7.164637641286655	0.0	0.0	0.0	6.3458219108538945	0.0	0.0	0.0	0.0	10.098016396149221	13.167123273241508	0.0	3.1861867334831264	0.0	0.0	0.0	0.0	3.4885408410453342	0.0	6.7029115436872315	10.629093529645605	0.0	5.6647081882223915	0.0	0.0	4.786074437815731	0.0	2.7024032472077417	0.0	0.0	3.949242752448432	0.0	0.0	0.0	9.557132057583631	4.43099784299025	6.448173877157989	37.01729447998105	0.0	19.454344544223613	4.581427077883344
3R_25122	3.322089720673713	3.2304577897886197	0.0	2.072331841668874	7.192728439257048	0.0	1.4543872172162216	0.0	3.128691856390541	2.228041867580342	0.0	0.0	1.847418048535367	8.479951698195126	0.0	2.273190176908752	2.6414147417356735	5.1445977387582085	7.666518702855702	2.2978743742888077	4.637869577913055	0.0	2.1949521368737033	3.190333035675261	2.2220600118413576	1.0155963094042595	6.3762965003377845	5.854125724374882	1.031459727995818	7.882317007084232	4.947389460477284	0.0	0.0	3.4833471622215675	2.7898088283500377	3.933665806767322	0.0	0.0	5.748587370882417	0.0	0.0	7.454753374394115	4.1734589711422005	1.9349515720320551	3.128691856390541	10.776605283122976	0.0	3.7757449167146184	2.6675224078551065
3R_25123	4.73246009629084	3.5792761343531407	0.0	6.122928192441185	5.31292320753925	0.0	2.7624497625490263	1.8161022160442462	1.9808695541934216	3.526601934242416	0.0	0.0	2.924140770476004	1.7896380671765706	0.0	3.358192916093535	5.017078973003934	4.187829358237951	1.6179683802057427	2.4247564138201807	2.3491005352777936	0.0	1.3896906631965167	1.6832470427958492	4.57227380899917	5.78704299078497	3.027769796240176	4.941899019829926	3.9182903245461103	4.99053358161238	4.176456105759563	5.519726398201893	0.0	4.410825135263467	1.7663124474246061	3.984836700146767	0.0	0.0	3.639604737469669	8.989124417931723	0.0	3.146553399135107	5.284686502267703	4.083588108395416	5.150260840902896	6.822995131110675	0.0	4.781076880194342	9.288890664099105
3R_25124	1.7798092916545898	5.192152476903359	0.0	2.2205032237635884	0.0	0.0	6.233502645654361	0.0	6.704785607775406	2.387346490636469	0.0	0.0	2.9692621977291083	0.0	18.682998098070794	3.247630528766212	0.0	3.1499632123671337	4.1073367576656254	4.924344019925866	3.975581185243994	0.0	2.351890849686422	3.4184413172416663	4.761873866413604	6.529267659927882	5.124150479902313	1.0454491233752283	2.2104178540755073	0.0	1.7670423280853353	6.227666032690264	6.731930488778544	4.478887086136837	2.989279695691327	5.057906709439697	0.0	10.903520201497052	6.775571453236269	12.170443408807323	0.0	2.6625890003655734	4.4718605936216065	4.146600575382296	1.340957121555081	0.0	0.0	4.045710050433821	0.0
3R_25125	4.494362227078731	2.6222375710528047	0.0	5.233386222931338	0.0	0.0	0.0	3.1045160152667677	3.386175734393793	3.617106599266306	0.0	0.0	5.99836844378329	0.0	18.8712715085317	4.920536614040981	2.858796875335015	3.977132759316414	1.382909151304505	4.973967909948633	2.0078220732329006	0.0	0.0	7.481261310731943	3.0061628141387535	2.1983549270409966	1.7252626237897497	3.167953154843109	2.2326928072573233	0.0	3.569698542527782	0.0	13.599539791573452	3.016014660847266	3.0194034413650725	5.960355969488087	9.908809228668563	0.0	3.1108412007025774	0.0	0.0	8.06826179788305	4.516924690970833	4.886451433838426	5.41788117503007	0.0	0.0	4.08647971839251	8.661159420331696
3R_25126	0.0	3.057736486104269	0.0	3.2692191509288637	3.404079176158374	0.0	2.7532524170802968	4.072625225080421	2.9614116220006825	0.0	0.0	0.0	0.8743215264954395	0.0	16.504046792273463	5.7377350176263215	0.0	2.0869431653028725	3.6283083520271844	1.4500100340694355	3.511919102241096	0.0	4.155191413047633	4.026342750076651	4.732321990553444	3.8451836767338703	3.017689089907218	2.770563026430063	4.881555880732265	1.8652192565236043	7.804783020788196	5.501348930757822	5.946802285475054	2.6376837971040867	2.6406474867637546	5.212684994467107	0.0	0.0	2.1764921867195235	13.43879381987501	0.0	2.3520579095473795	2.633545790250719	6.10498821493075	1.184564648800273	0.0	0.0	3.5738690134120152	11.362046824762395
3R_25127	1.0631479022656638	3.1014705002082636	0.0	0.0	1.5345630400798709	0.0	1.861754316198119	9.17972206739091	1.3350079673275488	4.278159056819941	0.0	0.0	3.5473068846132016	7.236764500485949	0.0	8.7297005363528	6.762525465134954	2.8223895648355097	6.542583303032995	1.960998870072451	4.749532230444454	0.0	2.809748027416397	1.3613101630175726	3.5555608651931143	3.9001803443391223	2.040566877640876	4.995892751671532	2.640733606358781	7.567588020508163	0.0	0.0	0.0	1.7836066041601732	1.785610656524398	2.0141869256105376	11.71971596096397	0.0	5.886991977428095	10.90480432964351	0.0	9.542795141953848	3.561616952726836	4.953845025893748	1.602009560793059	0.0	0.0	4.833313516747914	1.7073415173041624
3R_25128	3.5396075000035396	10.325927578074337	0.0	2.9440269814184794	5.109120597726237	0.0	3.099229903353615	6.11252921788966	4.444728907094499	2.3739255612909598	0.0	0.0	0.0	6.023457753876697	37.15593603234053	0.0	0.0	0.0	5.445662094488771	0.0	0.0	0.0	0.0	3.3992238892016173	4.735104072852417	0.0	3.3968960522632834	4.158287716917078	6.593974689687551	0.0	3.514217116767595	3.096328002695044	0.0	4.453708157411861	2.972474882587242	3.352981806720716	0.0	0.0	3.6749897835284018	0.0	0.0	0.0	8.893442331362547	4.12328965944926	1.3334186721283494	0.0	0.0	4.022966310070933	2.8421816131313333
3R_25129	6.244098892928204	2.6986090222190646	0.0	1.7311519818141332	2.002849453918089	0.0	2.429886240015901	4.792400403136722	2.6135973972751683	0.9306132871848408	0.0	0.0	3.0865340691630547	2.3612828944416813	0.0	3.7978837179154783	0.0	1.2278894710381087	1.0673893034569644	1.9195621555505675	2.324586328239958	0.0	5.500753786627228	2.220908530149877	5.568688637401754	5.090357234483573	3.994897716636312	3.2602183188896148	1.723289211098017	4.938454510660889	1.37762413288893	4.855222131267727	0.0	4.655782030252689	5.826266557521273	5.257670201464064	0.0	8.500618419990053	2.401082254210934	2.372084737508661	0.0	2.0758115437125433	0.0	1.6163894127786576	6.272633753460403	0.0	0.0	7.885306016109996	5.570882290711144
3R_25130	0.0	0.0	0.0	0.0	0.0	0.0	0.0	0.0	0.0	0.0	0.0	0.0	0.0	0.0	0.0	0.0	144.24810674359898	0.0	0.0	125.48730905014475	0.0	0.0	0.0	0.0	0.0	0.0	0.0	0.0	0.0	0.0	0.0	0.0	0.0	0.0	0.0	0.0	0.0	0.0	0.0	0.0	0.0	0.0	0.0	0.0	0.0	0.0	0.0	0.0	0.0
3R_25131	0.8364936761496329	4.0671049541649476	0.0	1.3914875885916664	4.829628223671191	0.0	2.9296877861023227	7.222682226828047	2.1007909057602006	0.0	0.0	0.0	8.373152324387085	2.846973467915463	0.0	3.052711784932791	0.0	1.4804531696761443	3.8608195155675324	0.0	4.671214685850536	0.0	2.210733286966887	1.6066353611981388	3.916563106210533	6.137389138294198	0.0	0.982702567674058	0.0	7.938988870529977	4.98295993799869	4.3904169491168235	0.0	5.613426474112105	4.214800271152151	3.961947867897565	0.0	0.0	1.1579836517026036	5.719994268565743	0.0	5.005567442387796	2.8023100562717866	2.598484511862991	1.8907118151841806	0.0	0.0	3.802891566631604	2.686701218539904
3R_25132	0.0	2.6552385200762583	0.0	2.271106528522827	0.0	0.0	4.781668993745578	0.0	3.428790871187185	3.66262800884891	0.0	0.0	6.073858114674442	0.0	0.0	4.982461734693878	0.0	2.416311066221421	4.200939330034196	7.554848197916876	3.049635873476707	0.0	0.0	0.0	0.0	0.0	0.0	0.0	6.782373966535767	0.0	5.421934980155719	0.0	0.0	9.161913923818686	4.586104104563174	5.173171930369106	0.0	0.0	3.7799894916292134	0.0	0.0	0.0	0.0	2.1205489677167626	2.057274522712311	0.0	0.0	6.206862306966583	4.385080203116916
3R_25133	1.5392253494407109	0.7483847425006422	14.38021282714984	1.280232613144878	3.33261015692928	0.0	1.3477237888612783	3.987120007527683	4.8320607618111024	4.129278629475905	0.0	0.0	0.8559650492351095	10.477386395008992	0.0	4.915111806154731	4.895391600731861	4.767297645751783	4.736175488563142	2.129350369271941	1.7190929859115172	0.0	0.0	0.9854523095528416	2.573870203534964	9.411134049181834	5.908664746646056	3.6165263318830156	5.734880489391762	0.0	3.056368294824621	2.692923750402592	0.0	4.5190343340089285	5.170413600772977	2.916139483325696	8.483901372949758	9.429647755508093	2.6634956153268834	7.8939869133484954	0.0	2.3026761932986135	11.60214392150144	2.988406655683675	4.058931039921326	9.986258907742945	0.0	1.7494176188746764	6.179721885324384
3R_25134	1.0551826774458501	0.0	19.71608832807571	1.7552716072179577	0.0	0.0	1.8478058414316503	3.644378618867968	1.3250059360265936	1.4153688677728435	0.0	0.0	4.694306744779931	0.0	0.0	6.738897377760253	6.711859856366199	2.801243901692026	3.2467827629601826	5.838920531513043	2.3569740977974547	0.0	8.36609122832067	6.079999827057783	3.5289221994049953	2.580639833517763	2.025278718857289	7.437694433728654	7.862846790857711	5.007260527765259	2.0952272399655376	1.846075686149411	0.0	1.770243620927112	3.544465317406869	0.0	0.0	0.0	1.4607214912447275	3.6077014324017767	0.0	6.314199624683974	5.302399371064736	5.736185299107646	6.360028492927649	0.0	0.0	0.0	3.389099841525691
3R_25135	6.751039470205427	2.461810548415074	0.0	2.8075489094321924	2.4361369737502585	0.0	0.0	2.9145834681328187	1.0596704679165692	1.1319380159797954	0.0	0.0	2.8156958147497413	0.0	17.716737710784887	3.079667297382529	5.367794574501634	1.49352560384547	2.596607091411865	3.113108896860523	3.7699692917151344	0.0	2.230254110692864	2.1610959825387765	3.386696952768616	6.19158241986854	6.478848099680965	1.9827597060796667	1.0480489573013325	4.004545158755187	0.0	1.476394809232074	0.0	0.7078741442244018	8.504034101176746	2.398159173018791	0.0	0.0	5.841043364548454	8.655752916339551	0.0	0.0	7.067636289824541	3.932143781196646	5.7222205267494735	0.0	0.0	1.918235591557001	1.3552124248043447
3R_25136	0.0	51.02223038577908	0.0	0.0	0.0	0.0	0.0	0.0	0.0	0.0	0.0	0.0	0.0	0.0	0.0	0.0	0.0	0.0	0.0	0.0	0.0	0.0	0.0	0.0	0.0	0.0	0.0	0.0	0.0	0.0	0.0	0.0	0.0	0.0	0.0	49.70302442903651	0.0	0.0	36.31754609604538	0.0	0.0	0.0	0.0	0.0	0.0	0.0	0.0	0.0	0.0
3R_25137	10.507630641371764	0.0	0.0	2.9131994737596476	0.0	0.0	0.0	0.0	0.0	9.396270808041704	0.0	0.0	3.8955372725006234	0.0	0.0	3.1955579188481678	0.0	0.0	5.388639454755906	0.0	3.9118365916324254	0.0	0.0	8.969679791401127	0.0	8.566102902880953	0.0	4.114745437158785	4.349951889532102	0.0	0.0	0.0	0.0	0.0	5.882698982293076	3.31787204958228	0.0	0.0	0.0	0.0	0.0	0.0	0.0	10.880303603991766	13.194561729437595	0.0	0.0	0.0	0.0
3R_25138	1.426662486228546	5.5492456008702336	0.0	3.5598293196323674	0.6864217472687107	0.0	1.6655537991365437	3.284927733232333	5.374433176447656	1.275768775074438	0.0	0.0	3.1734748279976643	6.474119867681939	0.0	2.6032410698418342	1.5124645988754828	2.1041272835409566	3.6581842397667597	2.192924362880913	2.124501976902202	8.885729518393461	2.513643428116962	1.2178488289728915	3.1808589648804224	4.070687606593863	1.8255222431214095	1.1173504581444151	2.362440549921824	3.3850398165308424	2.832857444758808	1.6639942918339814	0.0	2.7923729126264525	7.188455340722799	2.2524029197448567	0.0	11.653415761827489	2.304134344462094	0.0	0.0	1.4228550069485124	3.982846041413474	2.9545235306378923	3.5829554509651045	0.0	0.0	3.2429669775158616	6.109655019093054
3R_25139	1.1353174671203545	2.2080048788075803	21.213406873143825	2.8328609222983077	6.55493453013328	0.0	1.9881356019816143	1.960573648164864	0.0	3.045715272526034	0.0	0.0	0.0	0.0	0.0	2.071621764955452	0.0	1.0046605196847658	3.493356422090379	5.235292910450106	5.071944261361345	0.0	0.0	6.541739313287458	3.7969226549389345	4.1649359044130545	4.358172958016195	0.0	0.0	2.693765952145248	6.763041511097925	0.0	8.588423835280901	5.714048989399011	3.8136461794415863	5.377289448198688	12.515284290940311	27.820861472975512	0.7858272596089582	3.881684697739035	0.0	0.0	7.606779694538351	6.171814135993633	5.132275856405764	29.463065101588647	0.0	0.0	5.469722442581133
3R_25140	0.0	2.173879490120913	0.0	5.578156385845539	3.2268130090902547	0.0	0.0	3.8605447691934702	2.807197204480736	2.9986428142622645	0.0	0.0	0.0	0.0	0.0	4.079208437761069	0.0	9.891331850029207	3.4393655333613293	0.0	0.0	0.0	0.0	1.4312521638743652	4.485888069018079	0.0	0.0	5.2525739582110464	2.776410395657916	10.608531911790056	0.0	0.0	0.0	1.875245539962889	3.7547051148470425	2.1176727200341365	0.0	27.390881575523505	3.094728238760759	7.643384154194575	0.0	0.0	0.0	8.680609809366864	3.3686366453768826	29.007704446300934	0.0	5.081641654826441	3.5901241429027375
3R_25141	1.2782150800108314	1.2429585620610144	0.0	1.063140385933781	2.7674911668600686	0.0	1.1191869151828673	0.0	3.210140963709999	0.857266646446604	0.0	0.0	2.1324507830359276	2.1751774836067748	0.0	2.3323680439455456	2.0326339378725438	2.2622257892495754	3.933050435570587	1.7682711330209073	4.2827463424989345	11.941724385001194	1.6890699271571705	1.6366934226487846	2.137412633792947	0.7815264649869892	4.906717775039012	2.2524472276016083	2.381201273180697	3.032818891428875	1.2690461620617637	2.2362779747193247	0.0	4.288834795960025	6.440480567191655	3.0270530760459295	7.04526512389451	0.0	4.42368008334921	2.1851279752975654	0.0	0.0	9.634739530704683	5.459641240025484	3.852169156451998	16.58572831250166	0.0	4.3582935711683195	4.105448864632985
3R_25142	1.5700821063970325	2.0357001757674427	0.0	0.8705982389800001	0.755426397786238	0.0	2.749483051361626	0.9037887910668071	0.0	2.1060290134981012	0.0	0.0	2.328332076034012	5.343712961389536	0.0	2.3874498826520636	3.3290194789252263	1.3893906776238956	4.831121310502849	2.896049768808347	1.7535555384356576	0.0	4.149502709763586	1.3402768160826248	0.7001249127863147	1.919959696206057	1.0045192315709144	6.763215461349977	3.899898193157667	2.48355421443628	2.078426082750872	0.0	0.0	0.8780242172249474	3.5160430451569806	2.4788326284772757	0.0	0.0	3.2602686599031547	5.368158125897265	0.0	1.565891868589728	2.6299403099980774	4.064420082852391	1.9715715159965428	6.790968555099203	0.0	5.948293624904412	4.202404262717169
3R_25143	0.0	0.0	0.0	3.1840978511478832	5.525744165781165	0.0	0.0	6.610975806472938	0.0	0.0	0.0	0.0	0.0	0.0	0.0	0.0	0.0	3.387675028464939	0.0	3.530639596546752	8.551196440649994	0.0	0.0	0.0	2.560614219654097	0.0	0.0	4.497375556494008	0.0	0.0	0.0	0.0	0.0	6.4225147677698935	0.0	7.2528018480139105	0.0	0.0	5.299556082684734	0.0	0.0	0.0	0.0	5.946031440235843	11.537219068715675	0.0	0.0	0.0	0.0
3R_25144	2.306847646554031	2.2432187497195977	0.0	1.918693446510664	0.0	0.0	0.0	3.9836828351074	2.8967371153133112	3.094289179889596	0.0	0.0	10.262725779967159	0.0	0.0	2.1046605603448274	0.0	8.165464982403423	3.5490694339944064	2.127514722401879	0.0	43.10344827586207	0.0	1.476904172549668	4.628972429840208	2.820906300776313	4.427678302605246	5.420112955153986	2.864968313450453	0.0	9.161200483711387	0.0	0.0	0.0	0.0	6.555657532450504	0.0	0.0	1.5967196990502712	7.887181752216298	0.0	0.0	0.0	5.374494797489036	0.0	0.0	0.0	5.2437285007131464	0.0
3R_25145	1.0284178593399984	3.000154207926287	0.0	2.5661234411441627	0.0	0.0	9.004680272618495	1.7759692885182874	0.0	0.0	91.50470334175176	0.0	0.0	3.5001799092473354	0.0	1.8765612990007687	3.270806417322191	0.0	1.5822138906354772	0.9484692843913066	1.1485946026161309	0.0	8.153884456195701	1.3168400001211493	1.3757642886535077	3.772772454535576	1.9739073139977268	1.2081727571058076	3.831702433054411	0.0	4.084163167219526	5.397749354429177	0.0	3.4506824155812117	0.0	3.896778241169657	11.336865900748007	0.0	4.271010417136774	0.0	0.0	3.07701964800126	0.0	3.194677922155922	1.5496764275619253	13.344435904005467	0.0	11.688556996209167	0.0
3R_25146	2.320852792716978	1.5045583981929653	0.0	1.9303420624044842	4.4666032632333454	0.0	0.0	5.34382432925653	2.9143235505320386	1.0376916590551983	0.0	0.0	0.860419333966602	2.6329771968376896	0.0	2.1174382046834346	0.0	0.6845865408779973	3.570616256230279	2.1404311170738763	2.592058244585579	14.455044810638915	2.044560793584005	2.4764510554461046	0.5174528301642711	2.838032358109734	1.4848530878930575	0.9088365174875143	1.9215745843321919	1.8355612457954178	3.0722730734620436	1.3534686152283628	0.0	2.5957431758723075	5.197319482476913	4.3969718055175395	0.0	0.0	5.354711913553959	15.870131539585266	0.0	2.314658896819682	1.2958354828004406	2.4031662195575914	2.9143235505320386	0.0	0.0	7.034085066004337	1.2423760043522918
3R_25147	1.3566252319405199	0.6596029783712886	0.0	5.07760699152632	2.9372586858410914	0.0	2.3756834544337972	0.0	1.7035310792210092	4.549271798063283	0.0	0.0	0.7544209065121612	2.3086104242995096	0.0	2.475443599493029	2.157322762451797	1.8007489314806027	1.0435793519476582	1.8767430250845472	1.515154958685512	0.0	1.7926833422071158	1.3028204107662473	2.2685289474502075	1.65893602479114	1.301928220791403	3.9843669378825237	3.3696965714601017	0.0	4.04068158216928	7.1203770951709595	0.0	5.689908520495761	2.278520670454707	5.140388838288185	7.47744615304089	8.310997527478236	1.4085131945994784	6.95751394111856	0.0	6.088521006919604	1.1361964347292073	3.6874438323287686	2.555296618831514	0.0	0.0	1.5418821446963877	6.535937032782626
3R_25148	2.1254513661657475	0.0	0.0	1.7678192199780542	6.135814411248666	0.0	3.7220298759894086	0.0	8.006866688872377	5.701946701623401	0.0	0.0	0.0	0.0	0.0	1.9391630262112787	0.0	0.0	0.0	3.9204401556571558	2.373822999211416	0.0	5.617264324866618	4.082308594497892	2.8433190461290128	0.0	0.0	0.0	2.6396848638622123	5.043055082769141	4.220410071924229	0.0	0.0	5.348694784755151	0.0	2.013387010231026	0.0	0.0	4.413490510480496	0.0	0.0	0.0	0.0	4.951877652968452	9.608240026646854	0.0	0.0	0.0	0.0
3R_25149	0.0	0.0	0.0	3.4789908526023767	1.5093767768194746	0.0	0.0	0.0	1.3130969338661356	2.8052953877858005	0.0	0.0	1.163028712852863	7.117989936585828	0.0	2.8621409730363423	6.6515344258478635	3.7014221881938147	1.6088005249837876	1.9288136600126453	4.671579767107734	0.0	0.0	4.686386041853578	0.6994409298703453	2.5574453371633634	6.021227234492479	2.4569484282839484	0.0	0.0	0.0	1.8294833685325935	0.0	2.631499309889306	3.5126080675825797	2.9716931370232844	0.0	0.0	1.447592693160074	0.0	0.0	3.128724159476077	1.7515806701862928	3.248359497244904	2.363574480959044	0.0	0.0	4.75398597954455	8.396597497175804
3R_25150	0.0	0.0	0.0	0.0	0.0	0.0	0.0	0.0	0.0	0.0	0.0	0.0	0.0	0.0	0.0	0.0	0.0	0.0	0.0	0.0	0.0	0.0	0.0	0.0	0.0	0.0	0.0	0.0	0.0	0.0	0.0	0.0	0.0	0.0	0.0	0.0	0.0	0.0	0.0	0.0	0.0	0.0	0.0	0.0	0.0	0.0	0.0	0.0	0.0
3R_25151	1.5557809709317885	2.2693026886698258	29.069767441860463	1.2940025569490525	3.368455091756717	0.0	1.362219655194961	2.686669819025921	2.930420105026257	3.130269286632498	0.0	0.0	3.460686600221484	5.29503960689626	0.0	2.1291333575581395	0.0	4.130206124820336	1.1967792277423	0.7174177552285406	0.8687916151183642	0.0	4.1117068517482975	0.9960516512544275	0.5203108545169226	4.756179228053086	0.0	1.8277125081333208	0.9660939661635249	1.8456995201181248	3.089242023577095	4.082832505879279	5.88456830806892	1.9575600970949807	1.306506401881369	3.6843811713384618	0.0	0.0	1.0768574714525083	2.6596310559799146	0.0	4.6548867000577205	2.6059854273294905	1.8123296410137446	1.1721680420105025	0.0	0.0	3.536468058620495	2.4984759296828933
3R_25152	1.5458944367433134	2.004339495224135	0.0	2.571559096420994	1.487577574381296	0.0	1.8047508622648434	1.779731210754702	1.2941325067450187	1.3823899282387564	0.0	0.0	2.8655791220782554	0.0	10.818366123801054	0.9402681494319276	1.6388673787545427	2.7359732465592055	2.3783480897940565	2.3761959156423837	4.028596590034702	0.0	1.361859384750062	2.639258756260528	3.1020265849882387	1.8903820386484826	0.9890442578513547	2.421463904478576	1.9199094417114533	8.558529644607056	3.069610791769268	3.6061220412670183	11.69434718645701	1.7289958877994054	1.7309385798081687	2.44064533591456	11.360880059212906	0.0	1.4266858085101595	0.0	0.0	4.625306253090282	0.8631417167353598	1.6007225021085518	2.3294385121410333	6.6863512848492626	0.0	1.1713316119443964	6.620263584139536
3R_25153	2.3213561223185217	3.3859905656144873	10.843634786380395	0.9653803504456171	1.6753394803214205	52.895779445758016	2.032546351711414	3.006553083099925	3.643694484670831	2.3353125885959214	0.0	0.0	0.6454544515702616	1.9751611632751171	0.0	1.0589487096074603	0.0	2.0542050270197287	3.5713906254031764	1.0704476590701277	3.8889305868668487	0.0	0.0	1.1146446585280516	3.105390309326764	1.4193239249188998	4.455525335954964	0.0	1.4414934910442532	4.130908490049674	2.304704524204122	2.030643218423295	4.390135541044693	3.4076517847211116	0.9747087448431815	3.848184715065286	12.794849305463593	0.0	3.6152144129440105	1.9841966672242257	0.0	1.7363706623507436	0.9720873856011111	2.2534569381505394	2.1862166908024987	0.0	0.0	2.638353962622967	2.795952244017292
3R_25154	0.5827402591469242	2.833333786666739	0.0	3.8774989511365336	3.3645428326489855	0.0	0.0	0.0	1.4635082986774568	1.5633168330452663	0.0	0.0	0.6481251037000165	0.0	0.0	0.5316651241289199	3.7067239973311583	2.578380710907004	2.6896257905706746	1.6123151641895772	0.0	0.0	3.0801985126337423	1.1192566464444351	3.1182392674881774	0.0	4.473960654200423	0.6845961485168361	0.7237289293559508	4.148000663680107	0.0	5.09761317516867	0.0	2.932929762198055	0.0	1.6560458923437686	6.423894833132907	0.0	2.0167626860826595	5.977219620582038	0.0	5.230665368531759	1.952219048347876	3.167893274942725	2.6343149376194224	0.0	0.0	6.623176242189951	0.9358402872505611
3R_25155	2.415656303319951	1.7617696341738207	0.0	2.009193769309294	3.4867932041354415	0.0	2.115114246838486	8.343167842427595	3.791711863872084	2.4301797215111245	0.0	0.0	5.373397384230153	0.0	0.0	2.203932520875649	3.8414074917049605	0.5344131900015782	2.787353109975296	1.1139323303932203	1.3489700546184487	0.0	1.5960586289792533	0.7732831596288039	3.231540220335299	0.7384904781991702	0.0	3.5473544504505883	0.7500255571208589	0.0	2.398328269263193	1.0565669013935695	0.0	2.026331673514401	1.0143042253378267	2.288290901269115	6.657306493736473	0.0	2.9260582162690594	0.0	0.0	5.420721140216167	2.023152757845508	1.8759990867636447	1.3650162709939502	0.0	0.0	1.3727657550952945	2.9095318883240195
3R_25156	3.082883951615986	1.9985666280143881	0.0	1.7094350214687946	0.0	0.0	3.5991056942171005	0.0	5.161620666303288	2.7568167808540176	0.0	0.0	2.2858605807914563	0.0	0.0	0.9375600038402457	6.5365885544334414	2.728093139282249	3.1619973451870287	1.8954816267174959	2.2954248510039728	0.0	0.0	0.0	2.0620614510808912	1.2566249266131042	3.944782512305749	1.2072448210404423	2.552506331491955	0.0	4.081026329149465	0.0	7.773776873946653	2.5860240914004358	1.725953157631302	0.9734463309834339	0.0	0.0	2.1338650355971365	0.0	0.0	9.223969036980737	6.885245675893585	1.5961121262384235	1.5484861998909867	0.0	0.0	2.3359159219766705	1.6502990011730325
3R_25157	0.0	0.0	0.0	0.0	0.0	0.0	0.0	0.0	0.0	0.0	0.0	0.0	0.0	0.0	0.0	0.0	0.0	0.0	0.0	0.0	0.0	0.0	0.0	0.0	0.0	0.0	0.0	0.0	0.0	0.0	0.0	0.0	0.0	0.0	0.0	0.0	0.0	0.0	0.0	0.0	0.0	0.0	0.0	0.0	0.0	0.0	0.0	0.0	0.0
3R_25158	0.0	0.0	0.0	0.0	0.0	0.0	0.0	0.0	0.0	0.0	0.0	0.0	0.0	0.0	0.0	0.0	0.0	0.0	0.0	0.0	0.0	0.0	0.0	0.0	0.0	0.0	0.0	0.0	0.0	0.0	0.0	0.0	0.0	0.0	0.0	0.0	0.0	0.0	0.0	0.0	0.0	0.0	0.0	0.0	0.0	0.0	0.0	0.0	0.0
3R_25159	3.2066426243291506	4.677292539858717	0.0	1.3335436776227505	2.3142571431282417	0.0	5.615381202960654	0.0	2.0133103977012827	0.0	0.0	0.0	1.783217780821136	0.0	0.0	1.4627958358298383	0.0	0.0	0.0	1.4786800946591852	0.0	0.0	0.0	1.026488220585749	3.2172606462640148	0.0	6.154711600985124	0.0	1.991230223848128	3.8041979324184236	3.183640671391614	2.805061677696169	0.0	5.379673843824033	0.0	1.5187862467830209	17.674370924952854	0.0	1.1097632420001884	0.0	0.0	9.594254193048867	2.6856170970681386	2.4902791951616865	1.2079862386207698	0.0	0.0	3.644532690729329	0.0
3R_25160	2.086776659736945	2.029217896808994	0.0	0.5785506623219054	3.0120835756805575	0.0	3.6543038319760845	2.4024289517673947	0.8734637519530649	0.0	0.0	0.0	1.5472786463168577	4.734841759220986	0.0	1.2692520145567974	0.0	1.8466219221967712	1.0701639052335616	1.9245519194069507	2.330628923322464	12.997140629061604	3.6767017338222363	1.3360089733488032	1.3957910108174267	2.551794626124661	0.0	0.8171732555210063	0.8638843887711269	0.0	0.0	2.4339214661164053	0.0	3.500913300757335	3.5048469112076246	1.3178342843154986	0.0	0.0	0.0	4.756501602584302	0.0	0.0	1.1651403522242587	2.7009851681341663	3.6685477582028727	9.025792103515004	0.0	1.5811606604697814	1.1170726797646415
3R_25161	1.6840423348034463	1.6375920388135514	15.733165512901197	2.1010236607479897	1.2153855166397216	0.0	0.0	0.0	5.28668195998024	5.647223802189948	0.0	0.0	0.9364979471964998	5.73157213584743	0.0	1.5364419446192574	5.355971238434449	0.0	1.2954438462660518	2.3296888716043234	0.9404163486492049	0.0	2.225341656704554	1.07816792961461	2.8160310565421867	4.118629715419162	4.848433131864776	1.978392393951738	3.137221438265443	1.997862287352533	0.0	2.9462856765732575	0.0	2.1189448502223835	5.656868499020655	0.7976256280304789	0.0	0.0	2.331271052106123	8.636687381281535	0.0	15.115931637695304	2.8208275236039797	2.6156551143642885	2.5376073407905153	0.0	0.0	3.828020806058685	5.40890950164201
3R_25162	0.6754021378098627	1.3135455576348982	0.0	1.1235155971491018	1.9497704047859845	0.0	2.36548996157025	1.1663483313287692	1.6962216323894197	0.0	0.0	0.0	0.7511838657724573	6.8961141775832155	0.0	3.0810275744573445	2.148066203400389	1.1953482306395722	0.0	1.8686903669759058	2.262980683498616	0.0	1.7849913642117798	1.2972303181405465	4.517590458198419	0.0	0.0	1.5869083866680018	2.5164285034850016	0.0	1.3411146594024743	1.1816375416645397	0.0	1.1330988951719223	2.268744079995916	0.6397915814944124	0.0	0.0	1.869959465823639	2.309220301002248	0.0	0.0	2.262642571936761	7.343243775132251	4.070931917734608	0.0	0.0	3.070532590018804	1.0846488134918164
3R_25163	2.1200628030444273	2.8862202896091165	0.0	1.4106698766929935	2.4481034206186245	0.0	0.0	1.4644500360401154	4.259502524181196	1.1374981615185964	0.0	0.0	1.8863511178516725	2.886220289609116	0.0	2.7079454523847253	2.697080747226221	4.502585666101079	1.3046808884276697	1.5642003346450197	2.36780475044143	0.0	1.1206046244663401	1.3573196325127677	1.1344442018939715	2.0739986112505298	0.8138340724167462	3.9849982747448096	1.5797955523383898	2.012107859041784	2.525826151427319	1.483646946624911	0.0	3.2010806848392015	2.136451603139872	2.4099390707154447	0.0	0.0	2.9348674550757643	0.0	0.0	1.268642865488715	2.1307058794200873	2.9635940255525024	3.5140895824494867	5.501857427067378	0.0	3.855316153273491	3.4046732681465515
3R_25164	8.549339520775321	0.0	0.0	7.110812773010767	4.113413388584703	0.0	4.990453262908058	4.92126953005813	0.0	0.0	0.0	0.0	0.0	9.699114082919667	0.0	0.0	0.0	2.5218155962694278	0.0	5.256479399331587	0.0	0.0	7.531561006397309	1.8245035571433603	0.0	0.0	0.0	0.0	3.5392579804073763	0.0	0.0	0.0	0.0	0.0	0.0	0.0	0.0	0.0	7.890073912239892	9.743483314771998	0.0	0.0	0.0	2.213139497723565	2.147102270775362	0.0	0.0	0.0	0.0
3R_25165	NA	NA	NA	NA	NA	NA	NA	NA	NA	NA	NA	NA	NA	NA	NA	NA	NA	NA	NA	NA	NA	NA	NA	NA	NA	NA	NA	NA	NA	NA	NA	NA	NA	NA	NA	NA	NA	NA	NA	NA	NA	NA	NA	NA	NA	NA	NA	NA	NA
3R_25166	NA	NA	NA	NA	NA	NA	NA	NA	NA	NA	NA	NA	NA	NA	NA	NA	NA	NA	NA	NA	NA	NA	NA	NA	NA	NA	NA	NA	NA	NA	NA	NA	NA	NA	NA	NA	NA	NA	NA	NA	NA	NA	NA	NA	NA	NA	NA	NA	NA
3R_25167	NA	NA	NA	NA	NA	NA	NA	NA	NA	NA	NA	NA	NA	NA	NA	NA	NA	NA	NA	NA	NA	NA	NA	NA	NA	NA	NA	NA	NA	NA	NA	NA	NA	NA	NA	NA	NA	NA	NA	NA	NA	NA	NA	NA	NA	NA	NA	NA	NA
3R_25168	NA	NA	NA	NA	NA	NA	NA	NA	NA	NA	NA	NA	NA	NA	NA	NA	NA	NA	NA	NA	NA	NA	NA	NA	NA	NA	NA	NA	NA	NA	NA	NA	NA	NA	NA	NA	NA	NA	NA	NA	NA	NA	NA	NA	NA	NA	NA	NA	NA
3R_25169	NA	NA	NA	NA	NA	NA	NA	NA	NA	NA	NA	NA	NA	NA	NA	NA	NA	NA	NA	NA	NA	NA	NA	NA	NA	NA	NA	NA	NA	NA	NA	NA	NA	NA	NA	NA	NA	NA	NA	NA	NA	NA	NA	NA	NA	NA	NA	NA	NA
3R_25170	NA	NA	NA	NA	NA	NA	NA	NA	NA	NA	NA	NA	NA	NA	NA	NA	NA	NA	NA	NA	NA	NA	NA	NA	NA	NA	NA	NA	NA	NA	NA	NA	NA	NA	NA	NA	NA	NA	NA	NA	NA	NA	NA	NA	NA	NA	NA	NA	NA
3R_25171	NA	NA	NA	NA	NA	NA	NA	NA	NA	NA	NA	NA	NA	NA	NA	NA	NA	NA	NA	NA	NA	NA	NA	NA	NA	NA	NA	NA	NA	NA	NA	NA	NA	NA	NA	NA	NA	NA	NA	NA	NA	NA	NA	NA	NA	NA	NA	NA	NA
3R_25172	NA	NA	NA	NA	NA	NA	NA	NA	NA	NA	NA	NA	NA	NA	NA	NA	NA	NA	NA	NA	NA	NA	NA	NA	NA	NA	NA	NA	NA	NA	NA	NA	NA	NA	NA	NA	NA	NA	NA	NA	NA	NA	NA	NA	NA	NA	NA	NA	NA
3R_25173	NA	NA	NA	NA	NA	NA	NA	NA	NA	NA	NA	NA	NA	NA	NA	NA	NA	NA	NA	NA	NA	NA	NA	NA	NA	NA	NA	NA	NA	NA	NA	NA	NA	NA	NA	NA	NA	NA	NA	NA	NA	NA	NA	NA	NA	NA	NA	NA	NA
3R_25174	NA	NA	NA	NA	NA	NA	NA	NA	NA	NA	NA	NA	NA	NA	NA	NA	NA	NA	NA	NA	NA	NA	NA	NA	NA	NA	NA	NA	NA	NA	NA	NA	NA	NA	NA	NA	NA	NA	NA	NA	NA	NA	NA	NA	NA	NA	NA	NA	NA
3R_25175	NA	NA	NA	NA	NA	NA	NA	NA	NA	NA	NA	NA	NA	NA	NA	NA	NA	NA	NA	NA	NA	NA	NA	NA	NA	NA	NA	NA	NA	NA	NA	NA	NA	NA	NA	NA	NA	NA	NA	NA	NA	NA	NA	NA	NA	NA	NA	NA	NA
3R_25176	0.0	0.0	0.0	0.0	0.0	0.0	0.0	0.0	0.0	0.0	0.0	0.0	0.0	0.0	0.0	0.0	0.0	5.159008376681902	0.0	0.0	0.0	0.0	0.0	0.0	0.0	7.12908781895539	0.0	0.0	0.0	0.0	0.0	0.0	0.0	0.0	9.79168196616974	0.0	0.0	0.0	0.0	19.93274691191919	0.0	0.0	0.0	0.0	8.78487595755148	0.0	0.0	13.25212431552778	0.0
3R_25177	0.0	0.0	0.0	0.0	0.0	0.0	0.0	0.0	0.0	0.0	0.0	0.0	0.0	0.0	0.0	0.0	0.0	0.0	0.0	0.0	0.0	0.0	0.0	0.0	0.0	0.0	0.0	0.0	0.0	0.0	0.0	0.0	0.0	0.0	0.0	0.0	0.0	0.0	0.0	0.0	0.0	0.0	0.0	0.0	0.0	0.0	0.0	0.0	0.0
3R_25178	3.11790651908264	5.305836366945277	0.0	0.6483205353779115	1.12510782752142	0.0	0.0	4.03822204083127	4.893992213462629	3.1366520087433125	0.0	0.0	6.935486108221324	0.0	0.0	0.0	4.95813474970716	4.828399042900947	7.195316999883795	2.875522374583373	0.8705631098185764	0.0	0.0	0.4990413166785945	1.042743570951479	0.0	0.0	0.9157196370490275	6.776447044922133	0.0	0.0	1.3637191785828446	5.896567136544446	0.0	1.3091704114395308	3.6918937458212375	0.0	0.0	1.0790532192824436	2.6650541312469866	0.0	0.0	3.916948676090932	4.237391761880859	2.349116262462062	0.0	0.0	5.315518550096636	3.7553556065143403
3R_25179	3.0728535157925467	2.988096171875292	9.569377990430622	2.129841529141024	3.696167628594292	0.0	0.0	2.653247132282058	0.6431033595719504	2.7478472334330575	0.0	0.0	0.0	0.0	0.0	4.672547846889953	4.88649088873053	1.3596085233858333	1.575854753467373	1.4169858820973282	3.431934724601538	9.569377990430622	4.0605564315830085	1.9673211561618549	3.4255872527047155	3.757609158546056	5.897921719833973	1.8049754147307053	1.908151144652168	1.2151591098959522	2.0338741743742026	2.68802752540186	0.0	1.7184068220750837	5.161012848771572	1.9405582743585545	0.0	0.0	3.1903834752315463	1.7510298244154845	0.0	3.064652679081064	3.43142195981376	4.375027343920899	4.244482173174873	0.0	0.0	13.969894876541055	8.22464803646809
3R_25180	2.9815523899751266	1.4496566850555619	0.0	0.0	2.1518078951983486	0.0	7.8318143964412235	0.0	1.8719861023751763	1.9996520605414658	0.0	0.0	0.0	0.0	0.0	4.080344707520891	0.0	2.6384232255119695	4.58709809853316	2.7497683320180277	6.659929038456095	0.0	0.0	0.9544338942382258	2.9914250800081565	1.82298123058525	0.0	0.0	1.8514558460181203	0.0	0.0	0.0	0.0	5.002047713282626	0.0	2.8243501346861972	0.0	18.26567423170008	3.0955902800528934	0.0	0.0	8.920785653592512	4.994200484687157	3.473211122611299	3.369574984275317	0.0	0.0	10.166114307789275	2.394082784988622
3R_25181	0.0	0.0	0.0	0.0	0.0	0.0	0.0	0.0	0.0	0.0	0.0	0.0	0.0	0.0	0.0	0.0	0.0	0.0	0.0	0.0	0.0	0.0	0.0	0.0	0.0	0.0	0.0	0.0	0.0	0.0	0.0	0.0	0.0	0.0	0.0	0.0	0.0	0.0	0.0	0.0	0.0	0.0	0.0	0.0	0.0	0.0	0.0	0.0	0.0
3R_25182	0.0	5.718975274010402	0.0	0.0	0.0	0.0	0.0	5.078101196400642	0.0	0.0	0.0	0.0	1.6352694924123496	0.0	0.0	0.0	0.0	2.6021811482384534	2.2620442546337975	2.7119967889958017	0.0	0.0	3.8857888928610285	0.9413235385481402	0.9834446920539636	1.7979402796156723	2.8220367203418046	3.4545774879003424	0.0	3.488574917146346	2.919503450853079	2.5723340330081905	11.122480758108289	2.4666691333357997	4.9388813433757255	1.3927770581762977	16.207980809750723	0.0	6.106136871093345	0.0	0.0	4.399123694560044	2.462799414838859	3.4255021786193858	4.431052818149593	19.078144078144078	0.0	10.026469880484479	0.0
3R_25183	1.2331535806463942	1.1991399768086328	0.0	2.0513220257625533	7.119806768444304	0.0	0.0	2.1295263081680114	0.0	1.6540900685124105	0.0	0.0	0.0	8.39397983766043	25.889297364469527	1.125072004608295	3.921953132660065	1.0912372557129	3.7943968142244344	3.4118669280914924	1.3772549106023837	23.04147465437788	0.0	2.368491484088869	2.4744737412970697	1.5079499119357251	0.0	2.897387570497061	3.063007597790346	2.925901543413064	0.0	0.0	0.0	1.034409636560174	0.0	4.672542388720483	0.0	0.0	2.560638042716564	4.216189323765394	0.0	0.0	2.0655737027680754	0.957667275743054	3.7163668797383678	0.0	0.0	0.0	7.921435205630556
3R_25184	0.0	2.1104085561027843	0.0	0.0	3.1325994905766708	0.0	3.800515501922681	3.747828133596581	5.450470484612231	0.0	0.0	0.0	7.2413393581276795	0.0	0.0	0.0	0.0	3.8410135359237514	0.0	0.0	2.42387928305529	0.0	0.0	0.0	1.451637744962055	7.961682016789595	0.0	2.549607067306822	2.6953473184124297	5.149396876890794	0.0	3.796956966808521	0.0	5.461481536096296	3.6450786881361803	0.0	0.0	0.0	0.0	0.0	0.0	0.0	7.27055139498252	0.0	0.0	0.0	0.0	4.933272555415451	10.45590900013279
3R_25185	2.617827499513477	3.0547451571215807	0.0	1.7418778305242575	1.5114440116928332	47.72107983259445	3.667411945897605	0.0	3.9446860345491377	2.106853129723301	0.0	0.0	0.5823107955763014	0.0	0.0	0.9553536489923694	3.3303221670406336	1.389934364056149	1.6110039301246377	1.931455353540348	1.1694944848394335	0.0	1.383708821171409	2.0112019254442752	3.1517949629903983	1.2804740007436992	3.014736938576845	1.2301567262724755	3.2511868945436566	3.726789091688328	3.1188590963916667	0.9159945098953055	0.0	1.756735598775643	1.7587094589989865	1.9838421020394146	5.771576026950951	0.0	2.5367567905083552	3.5801725034517338	0.0	0.0	1.7539796262988547	1.6264042170709663	4.733623241458965	6.793625948390182	0.0	3.5703727611977594	2.5224292305153058
3R_25186	0.0	0.0	0.0	2.6007062373829988	0.9026630455435932	0.0	3.2853720125290944	3.2398261898045693	0.7852804519194767	0.8388351130338703	0.0	0.0	2.782136458229003	2.128410405202516	0.0	1.1411106566954896	3.977863191340192	0.0	1.9242442362390801	2.883754472991563	4.190665794821929	0.0	1.6527543316211901	2.0018799254003445	1.6731660103184984	3.058893488105187	2.400610811414856	1.4693458817430762	3.106672814772167	2.967612222110937	1.2417612247143266	2.1881972143374187	4.730758350025026	2.098311672199652	3.1510039886458823	2.369576299023942	0.0	0.0	1.7314277643358866	4.276293915667636	0.0	0.0	0.0	1.4569791925887545	1.8846730846067443	8.114564669834593	0.0	1.421529577197301	3.0128852061611897
3R_25187	2.7249931466422357	5.299661404632857	0.0	3.3997215854669607	0.0	0.0	0.0	2.352888028882171	3.4218075903904692	0.0	0.0	0.0	1.5153719328872077	0.0	0.0	1.2430785386965375	0.0	0.0	0.0	2.513153847236435	3.0434248024512955	0.0	7.201767601840195	2.6169177802814896	0.0	4.998347213188172	0.0	4.80193306617512	1.6921401444004711	0.0	0.0	2.383731130384372	0.0	2.2858135553315457	2.288381885168997	0.0	0.0	0.0	0.9430727346732761	0.0	0.0	0.0	4.564455127298088	2.1162301307153024	5.132711385585704	17.679339217017425	0.0	3.0971105197694757	2.188074643103145
3R_25188	2.5020507433405106	2.4330376341044726	0.0	1.0405256652418748	3.611496186892039	0.0	8.763039951137289	4.320778016572776	1.5709280288749141	5.034187165037771	0.0	0.0	0.0	0.0	0.0	1.1413773959794298	0.0	1.1070522884043912	0.0	0.0	1.3972151266980704	0.0	0.0	1.6018782984175925	1.673557119717825	0.0	2.401171964012195	2.939378694707164	3.107399012251076	2.9683059136074563	0.0	2.188708714387521	9.463728368282883	0.0	2.10116036581202	1.1850650985885283	13.790801811008095	0.0	0.8659162463292729	0.0	0.0	3.743059899064647	0.0	2.9146395348701644	0.0	0.0	0.0	8.531171193306102	0.0
3R_25189	0.0	8.006565383614564	0.0	0.0	0.0	0.0	0.0	0.0	0.0	0.0	0.0	0.0	9.157509157509159	0.0	0.0	0.0	0.0	0.0	0.0	0.0	0.0	0.0	0.0	0.0	0.0	0.0	0.0	0.0	0.0	0.0	0.0	0.0	0.0	0.0	13.828867761452031	0.0	0.0	0.0	0.0	0.0	0.0	0.0	0.0	0.0	0.0	0.0	0.0	18.716077110237695	0.0
3R_25190	2.214726480449142	1.0768192632628732	0.0	0.46051818703752745	0.7991920488063388	0.0	1.9391829562882952	4.780749108963981	0.6952648569756757	0.0	0.0	0.0	0.0	3.7688674214200564	0.0	2.5257668632319468	1.7609431611571158	0.9799233788110874	2.5555062342852337	1.531916249525872	1.2367652207768145	0.0	1.463301424582469	2.4813701388585363	3.3330900177620366	2.031192618808519	2.1254321667792615	1.3009168276388625	4.813478730647151	3.941158503542116	1.0994198801060633	0.968683620954874	4.18847816671986	2.3222314414810445	2.7898088283500377	1.5734663227069285	0.0	0.0	1.532956632235311	1.8930541759923247	0.0	0.0	5.564611961522934	3.009924667605419	2.085794570927027	0.0	0.0	3.7757449167146184	0.0
3R_25191	2.770701252850151	2.155422447442314	0.0	2.7653978852172756	0.7998540426343	0.0	0.9703946187348654	1.9138836565436257	2.7833630596508105	2.2298874189305846	0.0	0.0	1.232632212131073	0.0	11.633832114495522	2.0222872230275417	3.5248036023492815	1.471102616419751	1.7050820225444239	3.577432086540331	0.6188948345427983	0.0	0.0	1.7738753780882326	2.5945507096225917	2.7105001523301087	0.0	2.6039888291483217	0.6882094105617159	0.0	5.501652806536139	3.877944038165174	4.191947604008508	3.2538170178813512	0.9307065691596418	1.0498464468340698	0.0	0.0	2.684896242760033	3.78924449474877	0.0	0.0	0.0	1.7213816428763118	3.757540130528594	7.190354570764593	0.0	1.2596241583821186	4.449553322690595
3R_25192	1.9470846010206229	1.262252607166982	0.0	1.0796431714539754	3.7472667202338443	0.0	0.0	1.1208033200884269	0.0	2.6117211608090694	0.0	0.0	0.0	11.044710312711093	0.0	0.0	2.064185859294771	1.7230061932308944	1.9970509548549655	0.5985731452792092	0.0	0.0	0.0	1.662099287079908	2.6047092013653366	1.5873156967744475	2.4914415867194206	0.7624704132887002	4.030273154987298	3.0798963614874357	0.0	0.0	14.729261445372606	2.722130622526774	0.0	1.2296164180843374	0.0	0.0	1.3477042330087177	0.0	0.0	7.767552873246936	2.1742881081769214	3.024212449714908	3.911965136566703	16.843183226884417	0.0	2.950630638286321	1.0422941060040205
[truncated: 134 more columns]
