# Supplementary material for: Convergence of topological domain boundaries, insulators, and polytene interbands revealed by high-resolution mapping of chromatin contacts in the early Drosophila melanogaster embryo
Source: eLife. 2017 Nov 17;6:e29550. doi: 10.7554/eLife.29550 (PMC5739541; doi:10.7554/eLife.29550)
Supplement: Supplementary file 3. [file elife-29550-supp3.zip › local_HiC_maps/nc14_all_dm3_CompressedBinCounts_500bp_VC_chr3R_2605932-2632790.txt]

3R_5131	3R_5132	3R_5133	3R_5134	3R_5135	3R_5136	3R_5137	3R_5138	3R_5139	3R_5140	3R_5141	3R_5142	3R_5143	3R_5144	3R_5145	3R_5146	3R_5147	3R_5148	3R_5149	3R_5150	3R_5151	3R_5152	3R_5153	3R_5154	3R_5155	3R_5156	3R_5157	3R_5158	3R_5159	3R_5160	3R_5161	3R_5162	3R_5163	3R_5164	3R_5165	3R_5166	3R_5167	3R_5168	3R_5169	3R_5170	3R_5171	3R_5172	3R_5173	3R_5174	3R_5175	3R_5176	3R_5177	3R_5178	3R_5179	3R_5180
3R_5131	6.961303852211519	39.551095070944776	51.36338799991853	41.609564179654164	33.23777473098176	27.313449142357697	22.02204186169937	22.91641999686809	34.31821565465781	18.780894571570233	18.8986216790536	9.683553573654924	19.5096065302555	19.94729221375049	12.682083006769695	14.720347568435157	11.597285903747496	17.619151204167334	16.52578435503995	14.743996823721826	6.0603030454537885	0.0	0.0	0.0	0.0	16.487750328906372	6.727143688425613	17.360583662822744	6.284878268641735	10.649287030233326	14.589687826273293	12.270601112207284	0.0	4.340145915705686	4.466090094435475	4.141112551298032	17.523876281433452	13.139654821267845	0.0	10.60335193161262	3.941018713927363	3.4013865752373955	9.43952802359882	6.42669391584887	4.0501407423907985	0.0	0.0	2.9676584581233714	0.0
3R_5132	39.551095070944776	2.774223304169311	45.84214536767916	56.44715986953441	44.5878249009888	15.518311607697083	30.58480227272885	25.718738270848853	21.02737860273069	22.921784547871756	15.439360333265611	16.04683842896867	20.937404550067495	19.999733336888838	8.006007708184221	14.60286674187143	17.780036888347123	17.967445555431496	23.994700300977	15.955993370284753	8.608000275456009	64.39875710398789	0.0	0.0	12.48121577026575	11.020730913242051	8.493488679241276	9.132895502322953	12.469439246483121	8.739554551627238	10.36153108891057	10.070119013314246	12.682388601069125	10.959474602787541	10.337709473711909	6.971258373134861	7.3750391798956425	4.147432946377839	5.172770535899027	9.37123058983864	4.9758113371373405	3.220866058674517	8.938547486033519	3.042806197587663	5.113585518325812	3.4389610210963064	3.79781929216244	0.0	0.7215022831939751
3R_5133	51.36338799991853	45.84214536767916	8.111351918122933	41.89607395044478	57.08221106887496	50.035024517162014	33.61815757032162	35.84727695230425	32.871598656270685	22.936259116525882	15.839238965297188	25.25362337140307	19.855168459191276	17.91229994647805	10.32537049365338	14.446041653502487	18.547102601138405	21.37954183365985	19.34126998142397	17.148740998384696	23.1286708091658	8.651589253687957	0.0	0.0	24.145588238844937	10.363986666385689	12.551545488911794	13.741840965968969	15.07675369715124	13.005493737312868	9.280066371034685	4.370780011898512	12.778524990194613	9.570210672728388	7.575325437874643	11.238564234084121	14.861888470444162	13.372389625967575	12.508756129290504	7.553813909851921	6.016235412885211	4.327041612899569	1.2008405884118882	6.540526080674773	2.7479189666175934	3.696031358608459	2.0408575601833587	3.0202228078769826	4.071040352035654
3R_5134	41.609564179654164	56.4471598695344	41.89607395044478	13.510806483457728	43.327190030941956	38.90445066915655	39.20941276846685	44.68770676159976	41.33389882899267	28.98018290508054	24.317245270069588	23.398772722055586	19.352979286952877	19.996065251876406	19.999401308244707	22.19743716413673	14.327550733857148	17.581119284378122	15.132103261472658	22.50096754160429	15.799848444770822	4.324496369152849	0.0	0.0	16.092227775828828	12.581063988968923	13.688485656520305	14.964298617926815	12.560190717589728	14.897655813227816	13.452057793751193	10.611565757750686	14.477981885149063	11.407211241534377	8.709009720466536	11.23519131564652	11.885942495810205	5.013141113906587	6.2525010004001595	5.393962042041835	6.515632305026219	6.0560401733480935	3.0012004801920766	7.355883529882542	4.464028174198741	5.54238315824945	1.5301837934357971	2.2644872838471404	3.1977145759504886
3R_5135	33.23777473098176	44.5878249009888	57.082211068874976	43.327190030941956	19.837333862328904	19.561815336463223	21.029499129904476	37.48574022179401	46.98851793395101	40.352471364690686	21.231591546641827	26.007501719384837	32.603025560772046	32.21396797651462	21.19336829229894	22.591438848740275	25.708872725259166	21.031310768354672	21.69882037321971	10.056770469299195	32.55278977408364	20.29467873523562	0.0	0.0	14.160027187252199	18.523106417561756	10.706580799888652	16.11763107663473	16.0757575432813	15.253978746122947	13.06136665433093	13.182254927233952	5.995107991878626	5.180667131775449	10.662003816997366	13.181569529483877	13.945056477478735	15.684306283133099	0.0	15.188181569647936	2.352122084544676	2.0300529031786567	8.450704225352112	7.671300131946363	3.2229993231701424	6.502542494115199	7.181087886940952	3.542381046844447	2.728498070951864
3R_5136	27.313449142357697	15.518311607697083	50.035024517162014	38.90445066915655	19.561815336463223	2.1433470507544583	27.649897004133663	73.9302098818715	49.10813294046827	42.248317927435075	34.89451388452707	30.395598717305734	15.309621791103273	18.415392321518016	39.807649437915984	23.102767711571847	28.60203646499631	14.88968867788073	6.484075111526091	26.445581604453437	19.02261789267439	26.683744262994985	0.0	0.0	9.308906761989872	19.026917761094975	7.038585525852725	21.191700119278998	16.90931534182181	20.89183045861746	10.01774572099147	18.29512540827017	9.196199604826166	15.893775089459249	10.513920430650181	11.915284493665403	9.167583425009168	5.155489565289121	12.86008230452675	9.984823068935219	6.185209926024889	5.338287263914246	3.7037037037037037	16.390300976357622	1.059411814560556	4.274819602612769	4.720900370118589	4.657575080110291	3.587469685881154
3R_5137	22.02204186169938	30.58480227272885	33.61815757032162	39.20941276846685	21.029499129904476	27.649897004133663	13.933318759081912	60.68179812948626	58.753074557970926	45.94624226281124	33.761321384357664	41.3557138202984	28.390519245315815	33.40754262134288	17.65266425242411	24.614370974095102	17.819857799631215	18.007686194973335	14.638180766894289	13.326440898100836	26.840423902317728	32.271493621539285	0.0	0.0	10.007335376831216	15.954486024085014	28.375036834344687	18.916923158786886	16.473801060901426	18.19203512275581	17.30789534261844	12.421750733970196	13.770025324135805	15.560694856421469	13.186551939897203	12.227025114134912	7.391556624867414	8.313443419951101	5.184355688275061	6.7087277058915245	7.480433057230549	8.608212385259254	4.479283314669653	6.099241986205954	3.416692078313999	9.191101497218945	2.5375500309707983	5.632901552652984	0.0
3R_5138	22.91641999686809	25.718738270848853	35.84727695230425	44.68770676159977	37.48574022179401	73.93020988187152	60.68179812948625	28.561730001371586	73.34735547709685	66.25324640907404	39.30715633949748	35.419989873424896	34.253379095847805	27.754229601528234	35.25476765067053	32.30598506063565	28.279959152427	31.727457963349035	21.76097024912684	21.058307319903577	26.969917901353206	33.16753710721862	53.283034149096586	0.0	21.213218689385638	20.10267357754014	18.591343728191056	18.344624802680627	18.828672240785615	18.95683399059014	13.341347035786162	13.16560827144899	11.838994250494503	13.052906109599679	17.424883234223863	15.483745534201676	14.243979425996116	4.806153414339446	11.988682683546731	11.376751360375044	2.883049943939094	4.561851006711353	6.330024456912674	4.309657173823989	4.60892148932689	4.427952976379218	3.4230093318080406	4.341977631868032	2.78698551341652
3R_5139	34.31821565465781	21.027378602730693	32.871598656270685	41.33389882899267	46.98851793395101	49.10813294046827	58.75307455797092	73.34735547709685	32.19761137629421	61.36163278584718	67.69953591968127	40.01610472706033	38.47180921603505	28.5824532319609	27.95048644879508	28.661774142475544	33.15069223690061	24.760953626860687	15.335475507568297	22.599774185499555	31.63384874538838	24.65221882295516	0.0	0.0	26.373908636193715	15.750186295172272	19.508141235040913	18.4595427655164	21.870731220559946	20.690954347107745	20.6255627407142	14.233477423569784	18.448590090776772	14.264192136989944	18.995209537667392	15.21123806268071	11.857473172466946	3.810387497356544	10.6928999144568	10.454596609389826	2.85715428576	4.931865051349345	6.159110350727118	4.659215649000784	5.872530845468266	2.1063268529554797	4.652247413495822	1.7211911331117589	2.9829089261561013
3R_5140	18.780894571570233	22.921784547871752	22.936259116525882	28.980182905080536	40.3524713646907	42.248317927435075	45.94624226281124	66.25324640907404	61.36163278584718	25.221880485759	59.98420256041369	54.427602754088944	38.59896156161012	39.25386258007788	33.758779107366784	35.553495301946	36.35403153098389	34.127469804989786	22.589681033703805	22.73017943506715	20.16510534251031	24.46387419697333	78.6015217254606	0.0	15.646549565993164	22.328362574649997	32.26516285195646	21.163430812789542	27.129546685945012	27.581472605468484	24.928952485416563	29.57365906850213	19.271201694324052	20.2960770909539	10.17476170708082	14.896404444928192	16.809830388811378	7.089892271450234	4.421335597057159	10.67986168663699	4.252988149473821	11.011916851707653	3.395585738539898	5.201571290655481	2.428193462914687	5.225585931886577	3.606799943214542	7.4726798823501275	6.166915207053767
3R_5141	18.8986216790536	15.439360333265611	15.839238965297188	24.317245270069588	21.231591546641823	34.89451388452707	33.76132138435766	39.30715633949748	67.69953591968127	59.98420256041369	29.82504521956186	73.06799522065724	63.55786457538859	57.71336067297676	39.69513488325823	49.030181334095786	37.56966195823556	37.2272277692956	31.668970584276675	32.9635429269756	29.03395608265735	21.721080688927515	69.78902776905414	0.0	30.310516082002067	27.569132620259268	27.21533351997323	25.259589256283455	30.683381711276432	29.250924635332805	21.551542114771284	32.13662801178991	17.645296181108755	19.868823256466865	18.068014759285784	18.516789305125737	1.865647276994517	16.78667037652082	5.234177082679062	12.19175682809501	9.440399547918148	4.345468434164225	7.537214999057848	6.671010007336059	3.880717104778068	4.639713757499444	7.685807273002563	1.8956778166644486	2.1902019563321913
3R_5142	9.683553573654924	16.04683842896867	25.25362337140307	23.398772722055583	26.007501719384837	30.395598717305734	41.3557138202984	35.419989873424896	40.01610472706033	54.427602754088944	73.06799522065722	14.73319695724965	51.563962109715085	56.31165514154792	48.51404137489146	48.99807349813408	50.12585045419206	41.477109207626015	37.35593539836944	41.751897916756086	27.398189906970497	29.563442556457307	0.0	56.99174759494825	26.127584018059387	30.01833951902255	26.51383468499303	33.540999075006326	25.291117940476195	23.701983115299775	19.026611252718425	20.90961787801346	18.63067344761078	13.080989639252467	16.04915223718452	17.281540683915054	10.156945115931372	18.27797695695445	17.097524278484475	16.96231740065318	8.223258170012572	3.548635768379597	6.565449322938039	5.0286836113189635	5.1644695761097275	7.577850095727191	2.092151169359079	8.256349752185661	1.5898511533654685
3R_5143	19.5096065302555	20.93740455006749	19.855168459191272	19.352979286952873	32.60302556077204	15.309621791103273	28.39051924531581	34.253379095847805	38.47180921603505	38.59896156161012	63.5578645753886	51.563962109715085	12.02898855015257	46.038480803795046	55.44636885995441	56.57820664058411	52.93234021119446	34.945187713393544	31.49407911312673	28.334551719057252	30.572064470369554	47.64954332677676	0.0	0.0	19.947657347121154	31.5303208612431	27.651585994421417	28.652043528617014	28.182192236369684	25.66710599201574	21.46659797355315	13.755733389676816	12.199040292116342	15.407230954067638	13.351010070666895	13.153236129370898	13.096547750013096	11.047477639905255	6.889329805996472	15.452702368590217	3.3135053175133335	7.626124662734637	11.904761904761903	5.4033959262717435	0.7567227246861115	9.160327719884506	7.8681672835309815	0.0	4.484337107351442
3R_5144	19.94729221375049	19.999733336888838	17.912299946478047	19.99606525187641	32.21396797651462	18.41539232151802	33.40754262134288	27.754229601528237	28.5824532319609	39.25386258007788	57.71336067297676	56.31165514154792	46.038480803795046	8.702261765299683	70.114666551747	64.15685066851438	50.26610877988069	41.577412298616835	37.88309277569421	38.34293752912998	32.68803074636172	45.85273477173362	0.0	55.24617696455406	46.65561861617835	21.25202270212995	25.701756216120927	23.734993144163486	24.819162136564227	22.617026959496137	16.59946955472845	20.269188054382976	16.931291464732798	23.40985625177769	13.550159982222189	19.078932428563824	11.81502398449869	8.85907514799085	17.955007513480066	11.438460794961587	6.642826889525538	7.453217301646381	6.364359586316627	5.416291859270005	7.281875956884013	6.733606056621546	0.676023919348724	4.001735152362064	6.164625713208666
3R_5145	12.682083006769695	8.006007708184221	10.32537049365338	19.999401308244707	21.193368292298935	39.80764943791599	17.65266425242411	35.25476765067053	27.950486448795075	33.75877910736679	39.69513488325823	48.51404137489146	55.44636885995441	70.11466655174702	16.635010857117084	58.23225567392879	61.57274167482203	54.32056918475097	57.804721200604064	26.09312544377499	33.121927113212074	24.77940137922148	0.0	0.0	23.052150880937944	30.39071576355118	16.34065427326084	29.518963192804797	27.47945485472332	27.16117597027481	30.566368223735182	15.201090758738301	18.299770740472166	16.867978967317026	11.933254487066414	14.082631247105516	0.0	38.300455583919174	14.927868539218496	24.72595910449994	7.179736371568014	9.91461779024486	0.0	2.34162643752447	5.9028276512058495	2.6464919293905367	5.8453108623996295	0.0	3.3314421846531785
3R_5146	14.72034756843516	14.60286674187143	14.446041653502489	22.19743716413673	22.591438848740275	23.10276771157185	24.614370974095102	32.30598506063564	28.66177414247554	35.553495301946	49.030181334095786	48.99807349813408	56.57820664058411	64.15685066851438	58.23225567392879	18.104824456098516	59.05678014126682	67.55461268422604	49.42272756545142	50.26592903430688	41.191375404739595	46.22455787494408	0.0	99.01186162102219	34.64087919984825	31.642127074020575	27.772996532236558	34.0884388709944	27.93608148613227	19.301951362942955	15.42565015672185	19.275187703260563	13.149134857729395	16.1701569003435	14.84053641253777	17.096573204565836	15.881110477827324	5.953942680996881	17.327075783678886	10.890592974850033	5.952616931123579	6.165051055099682	4.99019782569952	5.824227154177777	5.301779317922012	5.485421696455523	4.240480817215771	4.482428343004023	3.107307551841456
3R_5147	11.5972859037475	17.780036888347123	18.547102601138402	14.32755073385715	25.708872725259166	28.602036464996306	17.819857799631215	28.279959152427004	33.15069223690061	36.35403153098389	37.56966195823555	50.12585045419206	52.93234021119446	50.26610877988069	61.57274167482203	59.05678014126682	26.023756851049715	49.674108815844725	47.983248340054914	50.128524524027156	49.760091454721135	16.185590454386173	0.0	0.0	26.35040161776409	31.85365709759725	20.27966512082251	30.75844306637438	26.923846668949636	22.810288352458496	19.097495754062447	24.530864734008333	19.921963279199783	13.772437193898975	21.96674192755893	16.42606424798784	27.803959839960406	21.8902000076303	25.351805048519456	11.103594314232929	9.379425330113564	10.523666552282508	4.493119910137602	4.588561999732028	7.068695510800003	2.5929824042807024	5.727124290624068	4.237726273394367	3.26408362321116
3R_5148	17.619151204167338	17.967445555431492	21.379541833659857	17.581119284378122	21.031310768354672	14.88968867788073	18.007686194973335	31.727457963349035	24.76095362686068	34.127469804989786	37.227227769295595	41.477109207626015	34.945187713393544	41.57741229861683	54.32056918475097	67.55461268422604	49.674108815844725	13.721323818545203	43.113960493455366	68.89338281518538	40.11661664478542	86.06472994542834	85.0839353021756	63.812951476631696	30.794453795693578	33.98881518729027	27.940904637430528	34.92655902301176	35.31028634439703	28.612160914792984	17.75321679411701	21.978836864663496	18.904858496482262	13.519958331488423	12.173250395239355	19.34992632515552	9.098084170925707	10.232811818079027	19.143885442989507	19.818256677142266	6.905609979435093	5.960045049993851	1.8378130025269928	8.133023227413844	4.731211963027155	4.949481000957584	5.465963212818215	6.93339915440264	2.670204866127944
3R_5149	16.52578435503995	23.994700300977	19.34126998142397	15.132103261472658	21.69882037321971	6.484075111526092	14.638180766894289	21.76097024912684	15.335475507568296	22.589681033703805	31.66897058427667	37.355935398369446	31.494079113126737	37.88309277569421	57.804721200604064	49.42272756545141	47.983248340054914	43.113960493455366	4.707765459124826	16.00068802958527	46.037932378909446	56.50675255693056	103.74520178441746	0.0	37.54853147693394	44.20640523182806	33.00445986072118	38.007683047062216	29.83996825027378	25.786487880350695	19.915230388909816	24.469022217872173	20.66660943605592	13.05083092579847	16.963636325082646	17.69542632214327	13.866932911778573	18.71572682525126	9.726112667289138	11.075602059659232	7.4846237760301175	8.074720231130792	8.96358543417367	3.8141618303094655	7.050875270016473	3.4485939651329907	6.664800522520361	4.227042929847996	2.1705698939785134
3R_5150	14.743996823721826	15.955993370284755	17.148740998384696	22.500967541604286	10.056770469299195	26.445581604453437	13.326440898100836	21.058307319903577	22.599774185499555	22.73017943506715	32.96354292697559	41.7518979167561	28.334551719057252	38.34293752912998	26.09312544377499	50.26592903430688	50.128524524027156	68.89338281518538	16.000688029585273	2.549199226420003	62.34474553900424	51.44313424497427	0.0	0.0	23.928642872662294	36.3882160166489	33.92392167047904	30.349514935959316	29.882581557307375	21.26625740935741	16.55403485286498	15.593432580828928	16.20955058615761	24.513069755967138	14.41394303952042	18.37701856930901	38.88286008179539	11.927016202453945	12.396366377087547	12.833046429191999	8.347052310022878	11.320751998447204	4.284184219921457	1.944528059150988	4.901812608605786	6.593081286428834	4.854049648676021	1.7958518695177135	3.458110728982191
3R_5151	6.0603030454537885	8.60800027545601	23.128670809165797	15.79984844477082	32.55278977408364	19.02261789267439	26.840423902317728	26.969917901353202	31.63384874538838	20.16510534251031	29.03395608265735	27.398189906970497	30.57206447036956	32.68803074636172	33.121927113212074	41.19137540473958	49.760091454721135	40.11661664478542	46.037932378909446	62.34474553900424	0.6594898344917932	29.60292121626562	0.0	0.0	48.19403192648069	43.90556554547894	40.99515144487412	39.04348007888294	42.98978476734358	28.739947971423224	18.258185025271708	19.762474287418588	14.57465048530671	13.854138092506851	16.200185563405515	13.218805601601062	17.798390008492376	14.298738393714046	21.40044512925869	20.30811471647841	8.57733271713775	11.844581910688003	9.244992295839754	8.392331423238701	9.402483901184596	4.7424809150711775	2.618681253070404	3.875332115962338	6.467395273468337
3R_5152	0.0	64.3987571039879	8.651589253687956	4.324496369152849	20.29467873523562	26.68374426299498	32.271493621539285	33.16753710721862	24.65221882295516	24.46387419697333	21.721080688927515	29.563442556457307	47.64954332677676	45.85273477173362	24.77940137922148	46.22455787494408	16.185590454386173	86.06472994542834	56.50675255693056	51.44313424497427	29.60292121626562	83.0502703286299	0.0	0.0	0.0	61.58799432063942	54.76709198790304	18.844821843409893	65.78552078230388	36.41319614228196	26.724986526152627	23.97541081866438	32.711059936475124	21.200424573836134	36.359379010893996	53.941869544285595	0.0	0.0	0.0	31.076682750576474	28.87619619642744	0.0	11.527377521613833	0.0	0.0	8.86994269130027	0.0	14.496199096596872	0.0
3R_5153	0.0	0.0	0.0	0.0	0.0	0.0	0.0	53.283034149096586	0.0	78.6015217254606	69.78902776905414	0.0	0.0	0.0	0.0	0.0	0.0	85.08393530217559	103.74520178441746	0.0	0.0	0.0	0.0	10288.065843621398	0.0	60.88613683550392	0.0	0.0	0.0	0.0	0.0	0.0	0.0	0.0	0.0	86.65661449938473	0.0	0.0	257.20164609053495	0.0	0.0	0.0	0.0	0.0	0.0	0.0	0.0	0.0	0.0
3R_5154	0.0	0.0	0.0	0.0	0.0	0.0	0.0	0.0	0.0	0.0	0.0	56.99174759494825	0.0	55.24617696455405	0.0	99.01186162102219	0.0	63.812951476631696	0.0	0.0	0.0	0.0	10288.065843621398	7716.049382716049	186.17813523979743	0.0	0.0	0.0	42.27328835455452	0.0	0.0	0.0	0.0	68.11617895482534	0.0	0.0	0.0	0.0	0.0	0.0	0.0	0.0	0.0	0.0	0.0	0.0	0.0	0.0	0.0
3R_5155	0.0	12.48121577026575	24.145588238844937	16.09222777582883	14.1600271872522	9.308906761989872	10.007335376831216	21.213218689385638	26.373908636193715	15.646549565993164	30.31051608200207	26.127584018059387	19.947657347121154	46.65561861617835	23.052150880937944	34.64087919984825	26.35040161776408	30.79445379569358	37.54853147693394	23.928642872662294	48.19403192648069	0.0	0.0	186.17813523979743	31.445636783129324	29.749325571771024	58.59197870716544	47.11521225293549	64.25993162743275	30.245545436068177	26.933962068694033	18.122164578249834	39.94059881988844	31.227524400201435	28.751203322421407	14.113644318599524	13.272104690361797	14.927422870006032	9.308906761989872	14.45523983170246	6.715844557748204	7.728351534889257	13.404825737265416	7.3011033427371546	4.601198765651745	8.251662503702933	11.390912421197669	3.371435044583857	3.895241884133693
3R_5156	16.487750328906372	11.020730913242051	10.363986666385689	12.581063988968923	18.52310641756176	19.02691776109498	15.954486024085014	20.10267357754014	15.750186295172272	22.328362574649997	27.569132620259268	30.01833951902255	31.5303208612431	21.25202270212995	30.390715763551185	31.642127074020575	31.853657097597257	33.988815187290264	44.20640523182805	36.3882160166489	43.90556554547894	61.58799432063942	60.886136835503926	0.0	29.749325571771024	13.242209277226976	51.860825788051805	74.17418533565069	68.7992034703419	41.24651110896142	34.0473018656651	28.720831602105427	19.592757994171805	24.590354921058108	26.13356516709366	26.15511165886411	22.787088835465823	18.306522211120335	9.13292052532559	18.909281892838028	13.177761078626098	6.160574813854678	8.548413611704751	8.95384365227999	10.909346714462144	10.119579529446636	5.0290045040881886	5.788470755488048	4.458535397873011
3R_5157	6.727143688425613	8.493488679241276	12.551545488911794	13.688485656520305	10.70658079988865	7.038585525852725	28.375036834344687	18.591343728191056	19.508141235040913	32.26516285195646	27.215333519973225	26.51383468499303	27.65158599442142	25.701756216120927	16.34065427326084	27.772996532236558	20.279665120822507	27.940904637430528	33.00445986072118	33.92392167047903	40.99515144487412	54.76709198790304	0.0	0.0	58.59197870716544	51.860825788051805	15.89099126703352	61.51426879386736	77.50906234221627	48.71107744786885	30.547678758260354	45.85035330068788	23.728262215417246	14.912550010634511	39.322302180766926	17.785850182313855	18.816020712675602	16.930227990915238	18.4762870053634	23.225814208241555	10.155874907042007	5.478287956126364	4.561003420752566	6.2105166404582866	12.176591893694873	12.868328108207198	5.167690256914305	7.6475577142061795	3.681553839558767
3R_5158	17.360583662822744	9.132895502322953	13.741840965968969	14.964298617926818	16.11763107663473	21.191700119278998	18.916923158786886	18.344624802680627	18.4595427655164	21.163430812789542	25.25958925628345	33.540999075006326	28.652043528617014	23.734993144163486	29.518963192804797	34.0884388709944	30.75844306637438	34.926559023011755	38.007683047062216	30.349514935959316	39.04348007888294	18.844821843409896	0.0	0.0	47.1152122529355	74.17418533565068	61.51426879386736	25.923567861179244	108.22293536575508	63.14886193357094	36.8901222654881	39.781661918708316	33.400895923364985	26.85895433039705	27.225845941065696	20.654788939039225	24.279034082908044	20.025246374247097	20.434853686447607	21.74233174402765	10.374408017167788	4.241307193497342	6.539153179663233	8.45887189635086	8.604148920609518	5.031666035444162	3.8897070239329232	1.6446562323096663	4.11705692249235
3R_5159	6.284878268641735	12.469439246483121	15.076753697151238	12.560190717589728	16.0757575432813	16.909315341821813	16.47380106090143	18.828672240785615	21.870731220559943	27.129546685945005	30.683381711276436	25.2911179404762	28.182192236369684	24.81916213656423	27.47945485472332	27.93608148613227	26.92384666894964	35.31028634439703	29.83996825027378	29.882581557307372	42.98978476734358	65.78552078230388	0.0	42.27328835455452	64.25993162743275	68.79920347034191	77.50906234221627	108.22293536575509	45.393444320459096	83.23412082517703	54.099355112165604	58.24007114404517	41.45757223420558	39.55734878886221	33.025006496517996	38.81150760488347	43.69634954668805	23.725765401665342	16.90931534182181	24.069334562765764	13.215697361343699	6.580448461072193	6.087353523055851	6.631104055616396	9.402662764445537	6.089227131403975	10.345604220013342	6.889610375691985	4.422234736818954
3R_5160	10.649287030233326	8.739554551627236	13.005493737312868	14.89765581322782	15.253978746122947	20.891830458617463	18.19203512275581	18.95683399059014	20.690954347107745	27.58147260546849	29.250924635332805	23.701983115299775	25.66710599201574	22.617026959496137	27.161175970274805	19.301951362942955	22.810288352458493	28.612160914792984	25.7864878803507	21.266257409357408	28.73994797142322	36.41319614228196	0.0	0.0	30.245545436068177	41.24651110896141	48.71107744786886	63.14886193357094	83.23412082517703	39.75028998162364	64.16730368989896	78.08886512851625	57.880567291025535	46.4763820305487	38.26004257796167	41.38870071577112	39.31801122350502	44.22181663222725	37.60529482551143	27.250997256732944	15.072262455114801	16.650831032570064	15.884476534296029	10.323022108963924	15.283067187667804	10.00030000900027	14.111572225480836	11.803674029737996	9.091710178659099
3R_5161	14.589687826273293	10.36153108891057	9.280066371034685	13.452057793751194	13.061366654330932	10.01774572099147	17.30789534261844	13.34134703578616	20.6255627407142	24.928952485416563	21.551542114771284	19.026611252718425	21.466597973553153	16.59946955472845	30.566368223735182	15.42565015672185	19.09749575406245	17.75321679411701	19.915230388909816	16.554034852864977	18.25818502527171	26.724986526152627	0.0	0.0	26.93396206869404	34.0473018656651	30.547678758260357	36.89012226548811	54.09935511216561	64.16730368989896	12.422093170476508	91.29554812046898	65.78866575322759	52.30311855449341	60.840986232386825	54.96734867163447	52.02993251411694	20.653831457850693	51.51983513652756	38.889882741447835	24.779079023580394	21.38615237722678	19.783616692426587	12.627410572678324	10.610492362213913	15.222850640525227	13.65923569221329	3.109849203412127	4.191850204831766
3R_5162	12.270601112207284	10.070119013314246	4.370780011898512	10.611565757750686	13.182254927233952	18.295125408270167	12.421750733970196	13.16560827144899	14.233477423569784	29.573659068502128	32.13662801178991	20.90961787801346	13.755733389676816	20.269188054382976	15.201090758738301	19.275187703260563	24.53086473400833	21.978836864663496	24.469022217872173	15.593432580828928	19.762474287418588	23.97541081866438	0.0	0.0	18.122164578249834	28.720831602105427	45.85035330068788	39.781661918708316	58.24007114404517	78.08886512851626	91.29554812046898	28.118000780728735	59.610259858238535	85.68357951721791	59.829630404032635	56.449358696354615	51.481853676216204	53.270532779443315	34.66444814198558	41.866479423821545	21.535027903838735	13.190277182882955	19.966722129783694	23.789327156264612	16.657972791343184	12.803120274048228	15.553049472270894	17.78558204468073	7.655457357974343
3R_5163	0.0	12.682388601069125	12.77852499019461	14.477981885149067	5.995107991878627	9.196199604826166	13.770025324135803	11.838994250494501	18.448590090776772	19.271201694324052	17.64529618110875	18.63067344761078	12.199040292116342	16.931291464732798	18.299770740472162	13.149134857729395	19.921963279199783	18.904858496482262	20.66660943605592	16.20955058615761	14.57465048530671	32.711059936475124	0.0	0.0	39.94059881988844	19.592757994171805	23.728262215417242	33.400895923364985	41.45757223420558	57.88056729102554	65.78866575322759	59.610259858238535	19.325887283695003	70.28105183874715	93.08578814877572	85.64840757700256	56.1917712770142	85.32013378196976	55.17719762895699	77.52121429230067	20.851388740401728	29.448440525111504	21.56640181611805	20.092536951721033	14.93518131310114	8.73402415970827	18.32631017685082	17.128879976796078	6.5967092975340185
3R_5164	4.340145915705686	10.959474602787543	9.570210672728388	11.407211241534378	5.180667131775449	15.893775089459249	15.560694856421469	13.052906109599679	14.264192136989944	20.2960770909539	19.86882325646686	13.080989639252467	15.40723095406764	23.40985625177769	16.867978967317026	16.1701569003435	13.772437193898975	13.519958331488423	13.05083092579847	24.513069755967138	13.854138092506851	21.200424573836134	0.0	68.11617895482536	31.227524400201435	24.590354921058108	14.912550010634513	26.858954330397044	39.55734878886221	46.476382030548706	52.30311855449341	85.68357951721791	70.28105183874716	31.268633399566713	101.47815305306307	102.12645642080507	60.69758520727011	95.57503951345205	63.00746553321345	71.39711640268537	40.13257838220171	21.206535967486705	19.6174595389897	21.369781632886383	20.762185438862097	21.13299734886548	15.003155663741273	9.867937393857998	9.975945619885309
3R_5165	4.466090094435475	10.337709473711909	7.575325437874643	8.709009720466536	10.662003816997368	10.513920430650181	13.186551939897203	17.424883234223863	18.995209537667392	10.17476170708082	18.06801475928578	16.04915223718452	13.351010070666895	13.55015998222219	11.933254487066414	14.840536412537771	21.96674192755893	12.173250395239355	16.963636325082643	14.41394303952042	16.20018556340552	36.359379010893996	0.0	0.0	28.751203322421407	26.13356516709366	39.322302180766926	27.2258459410657	33.025006496517996	38.26004257796167	60.84098623238683	59.82963040403265	93.08578814877572	101.47815305306307	21.011922738013986	86.19741972156815	104.93100786233052	101.1584326512445	108.64384445005189	109.74990988716075	37.92596548130326	26.186299371812503	34.317436285642195	21.989898939921947	21.942094811791684	20.969591994648557	13.723132037286437	3.807858506070488	7.82128137421478
3R_5166	4.141112551298031	6.971258373134862	11.238564234084121	11.23519131564652	13.181569529483877	11.9152844936654	12.227025114134912	15.483745534201676	15.211238062680708	14.89640444492819	18.516789305125737	17.281540683915054	13.153236129370898	19.078932428563824	14.082631247105516	17.096573204565836	16.42606424798784	19.34992632515552	17.69542632214327	18.37701856930901	13.218805601601062	53.9418695442856	86.65661449938474	0.0	14.113644318599528	26.15511165886411	17.785850182313858	20.654788939039225	38.81150760488347	41.38870071577112	54.96734867163446	56.44935869635462	85.64840757700257	102.12645642080506	86.19741972156817	31.20368032628758	46.331259237294816	104.21953636897051	116.9864295741694	120.2664229267162	33.603316444150195	34.397854760926144	29.012634534394014	24.85005856967651	22.48709401425682	15.843037553904136	13.51984570197743	15.30003606100807	6.798901370060213
3R_5167	17.523876281433452	7.3750391798956425	14.861888470444162	11.885942495810205	13.945056477478733	9.167583425009168	7.391556624867414	14.243979425996116	11.857473172466946	16.809830388811378	1.865647276994517	10.156945115931372	13.096547750013096	11.815023984498687	0.0	15.881110477827322	27.80395983996041	9.098084170925707	13.866932911778573	38.88286008179539	17.798390008492376	0.0	0.0	0.0	13.272104690361797	22.787088835465823	18.816020712675602	24.279034082908044	43.69634954668805	39.31801122350502	52.02993251411694	51.481853676216204	56.1917712770142	60.69758520727012	104.93100786233052	46.33125923729481	9.80296049406921	88.20481157247127	130.63806380638064	53.384202546782355	46.29721489182987	28.541337846670224	27.722772277227723	24.267132595612498	29.453746289960804	15.23698076178809	23.55776026276999	14.941131940155786	13.426371695674023
3R_5168	13.139654821267845	4.147432946377839	13.372389625967575	5.013141113906587	15.684306283133097	5.15548956528912	8.3134434199511	4.806153414339446	3.8103874973565435	7.089892271450233	16.786670376520817	18.277976956954447	11.047477639905258	8.859075147990849	38.300455583919174	5.953942680996881	21.8902000076303	10.232811818079023	18.71572682525126	11.927016202453943	14.298738393714046	0.0	0.0	0.0	14.92742287000603	18.306522211120335	16.930227990915238	20.025246374247093	23.725765401665345	44.221816632227245	20.653831457850693	53.270532779443315	85.32013378196976	95.57503951345205	101.15843265124451	104.21953636897051	88.20481157247127	0.0	146.9314526107399	104.07343421518223	33.47452142592535	25.68084741660305	40.0890868596882	42.45697289061628	33.12726475819645	20.564833723036934	7.57026339974473	11.203075916523641	10.786378788284093
3R_5169	0.0	5.172770535899027	12.508756129290504	6.2525010004001595	0.0	12.86008230452675	5.184355688275061	11.988682683546731	10.6928999144568	4.421335597057158	5.234177082679062	17.097524278484475	6.889329805996472	17.955007513480066	14.927868539218494	17.327075783678886	25.351805048519452	19.143885442989507	9.726112667289138	12.396366377087547	21.40044512925869	0.0	257.20164609053495	0.0	9.308906761989872	9.13292052532559	18.476287005363403	20.434853686447607	16.90931534182181	37.60529482551143	51.51983513652756	34.66444814198558	55.17719762895699	63.00746553321344	108.64384445005186	116.9864295741694	130.63806380638064	146.9314526107399	38.58024691358025	74.88617301701413	57.98634305648334	42.03901220332468	41.66666666666666	41.606148632292424	28.60411899313501	14.961868609144695	21.24405166553365	6.986362620165437	17.488914718670625
3R_5170	10.60335193161262	9.37123058983864	7.553813909851923	5.393962042041835	15.188181569647938	9.984823068935217	6.7087277058915245	11.376751360375044	10.454596609389828	10.679861686636992	12.19175682809501	16.96231740065318	15.452702368590217	11.438460794961587	24.72595910449994	10.890592974850033	11.103594314232929	19.818256677142266	11.075602059659232	12.833046429191997	20.308114716478407	31.07668275057647	0.0	0.0	14.45523983170246	18.909281892838028	23.22581420824156	21.74233174402765	24.069334562765764	27.250997256732944	38.88988274144784	41.86647942382155	77.52121429230067	71.39711640268537	109.74990988716075	120.26642292671619	53.384202546782355	104.07343421518222	74.88617301701414	28.425520742619312	51.62493690952478	77.71410287150502	38.82099209202013	35.24055200800665	50.17544956380261	24.33973490488363	28.101405510123595	14.464934828236132	25.06844381507176
3R_5171	3.941018713927363	4.975811337137341	6.016235412885211	6.515632305026219	2.352122084544676	6.185209926024889	7.480433057230549	2.8830499439390938	2.85715428576	4.25298814947382	9.440399547918146	8.223258170012572	3.3135053175133335	6.642826889525538	7.179736371568015	5.95261693112358	9.379425330113564	6.905609979435093	7.484623776030118	8.347052310022878	8.577332717137752	28.876196196427436	0.0	0.0	6.715844557748203	13.177761078626098	10.155874907042007	10.374408017167788	13.2156973613437	15.072262455114803	24.779079023580387	21.535027903838735	20.851388740401728	40.13257838220171	37.92596548130325	33.603316444150195	46.29721489182987	33.474521425925346	57.98634305648334	51.62493690952478	8.924551396268377	110.72399435172834	108.21643286573146	115.51789126546484	88.65939353917598	59.624738345059875	43.140893161805145	31.921656861677747	29.76377655220036
3R_5172	3.4013865752373955	3.220866058674517	4.327041612899569	6.0560401733480935	2.0300529031786567	5.338287263914246	8.608212385259254	4.561851006711354	4.931865051349346	11.011916851707653	4.345468434164226	3.548635768379597	7.626124662734638	7.453217301646381	9.91461779024486	6.16505105509968	10.523666552282505	5.960045049993851	8.074720231130792	11.320751998447204	11.844581910688003	0.0	0.0	0.0	7.728351534889257	6.160574813854678	5.478287956126364	4.241307193497341	6.580448461072193	16.650831032570068	21.38615237722678	13.190277182882955	29.4484405251115	21.206535967486705	26.186299371812495	34.397854760926144	28.541337846670224	25.680847416603054	42.03901220332468	77.714102871505	110.72399435172832	34.07024503403327	114.15393485154225	127.96188588500324	101.58626289865187	56.78399748872772	50.95142976570769	49.30128479148166	32.389608118131385
3R_5173	9.43952802359882	8.938547486033519	1.2008405884118885	3.0012004801920766	8.450704225352112	3.7037037037037037	4.479283314669653	6.330024456912675	6.159110350727118	3.395585738539898	7.537214999057848	6.565449322938039	11.904761904761903	6.364359586316627	0.0	4.990197825699518	4.493119910137602	1.8378130025269932	8.96358543417367	4.284184219921456	9.244992295839753	11.527377521613834	0.0	0.0	13.404825737265416	8.548413611704751	4.561003420752566	6.539153179663233	6.087353523055851	15.884476534296029	19.783616692426587	19.96672212978369	21.56640181611805	19.6174595389897	34.31743628564219	29.012634534394007	27.722772277227723	40.089086859688194	41.66666666666667	38.82099209202013	108.21643286573146	114.15393485154225	22.400000000000002	63.18082788671023	129.06178489702518	82.48691905201602	66.62134602311353	40.24144869215292	37.1948857032158
3R_5174	6.426693915848871	3.0428061975876632	6.540526080674773	7.355883529882541	7.671300131946363	16.390300976357622	6.099241986205955	4.309657173823989	4.659215649000785	5.201571290655481	6.671010007336058	5.0286836113189635	5.4033959262717435	5.416291859270005	2.34162643752447	5.824227154177777	4.588561999732028	8.133023227413842	3.8141618303094664	1.944528059150988	8.392331423238701	0.0	0.0	0.0	7.301103342737155	8.95384365227999	6.2105166404582866	8.45887189635086	6.631104055616397	10.32302210896392	12.627410572678324	23.789327156264612	20.092536951721033	21.369781632886383	21.98989893992195	24.85005856967651	24.2671325956125	42.45697289061628	41.606148632292424	35.24055200800665	115.51789126546485	127.96188588500324	63.18082788671024	24.47420507781907	111.54983223902325	86.33459197433633	87.93834022769921	69.86362620165437	54.33961435967042
3R_5175	4.0501407423907985	5.113585518325812	2.7479189666175934	4.464028174198741	3.2229993231701424	1.059411814560556	3.4166920783139996	4.60892148932689	5.872530845468265	2.428193462914687	3.8807171047780686	5.1644695761097275	0.7567227246861115	7.281875956884013	5.9028276512058495	5.301779317922012	7.068695510800003	4.731211963027156	7.050875270016474	4.901812608605786	9.402483901184596	0.0	0.0	0.0	4.601198765651744	10.909346714462146	12.176591893694873	8.604148920609518	9.402662764445537	15.283067187667804	10.610492362213913	16.657972791343184	14.93518131310114	20.762185438862097	21.942094811791684	22.48709401425682	29.453746289960804	33.127264758196446	28.60411899313501	50.17544956380261	88.65939353917598	101.58626289865187	129.06178489702518	111.54983223902325	33.51329273337558	92.96998970991251	108.11618055868841	57.553559342323965	65.16552486618902
3R_5176	0.0	3.4389610210963064	3.696031358608459	5.542383158249448	6.502542494115199	4.274819602612769	9.191101497218945	4.427952976379218	2.1063268529554793	5.225585931886577	4.639713757499444	7.577850095727191	9.160327719884506	6.7336060566215465	2.6464919293905367	5.485421696455524	2.5929824042807024	4.949481000957583	3.4485939651329907	6.593081286428834	4.7424809150711775	8.86994269130027	0.0	0.0	8.251662503702933	10.119579529446636	12.868328108207198	5.031666035444162	6.089227131403975	10.00030000900027	15.222850640525227	12.803120274048228	8.73402415970827	21.13299734886548	20.969591994648564	15.843037553904136	15.23698076178809	20.56483372303693	14.961868609144693	24.339734904883638	59.624738345059875	56.78399748872771	82.48691905201602	86.33459197433633	92.96998970991251	47.36642218961518	97.29501039801193	69.67009815123427	79.30196147737287
3R_5177	0.0	3.7978192921624405	2.0408575601833587	1.5301837934357971	7.1810878869409525	4.720900370118589	2.5375500309707983	3.423009331808041	4.652247413495821	3.606799943214542	7.685807273002564	2.0921511693590795	7.868167283530982	0.676023919348724	5.845310862399629	4.240480817215771	5.727124290624068	5.465963212818215	6.664800522520362	4.854049648676021	2.618681253070404	0.0	0.0	0.0	11.390912421197669	5.0290045040881886	5.167690256914305	3.8897070239329232	10.345604220013342	14.111572225480838	13.65923569221329	15.553049472270894	18.326310176850825	15.003155663741273	13.723132037286435	13.51984570197743	23.55776026276999	7.57026339974473	21.24405166553365	28.101405510123595	43.140893161805145	50.95142976570769	66.62134602311353	87.9383402276992	108.11618055868843	97.29501039801193	2.310705823579459	73.52066169963356	69.13988143761435
3R_5178	2.967658458123372	0.0	3.020222807876983	2.2644872838471404	3.542381046844447	4.657575080110292	5.632901552652984	4.341977631868032	1.7211911331117589	7.472679882350128	1.8956778166644488	8.256349752185663	0.0	4.001735152362064	0.0	4.482428343004023	4.237726273394367	6.933399154402639	4.227042929847995	1.7958518695177135	3.8753321159623377	14.496199096596875	0.0	0.0	3.371435044583857	5.788470755488048	7.64755771420618	1.6446562323096665	6.889610375691985	11.803674029737996	3.109849203412127	17.78558204468073	17.128879976796078	9.867937393857998	3.8078585060704877	15.30003606100807	14.941131940155785	11.203075916523643	6.986362620165437	14.464934828236132	31.921656861677747	49.30128479148166	40.241448692152915	69.86362620165437	57.553559342323965	69.67009815123427	73.52066169963356	37.95408264476193	64.31459738672251
3R_5179	0.0	0.7215022831939751	4.071040352035654	3.1977145759504886	2.728498070951864	3.587469685881154	0.0	2.78698551341652	2.9829089261561004	6.1669152070537665	2.1902019563321917	1.5898511533654685	4.484337107351442	6.164625713208666	3.3314421846531785	3.107307551841456	3.26408362321116	2.670204866127944	2.170569893978514	3.458110728982191	6.4673952734683375	0.0	0.0	0.0	3.895241884133693	4.458535397873011	3.6815538395587675	4.11705692249235	4.422234736818955	9.091710178659099	4.191850204831765	7.655457357974343	6.5967092975340185	9.975945619885309	7.82128137421478	6.798901370060213	13.426371695674023	10.786378788284095	17.488914718670628	25.06844381507176	29.76377655220036	32.38960811813138	37.19488570321581	54.33961435967043	65.16552486618902	79.3019614773729	69.13988143761436	64.31459738672251	44.6592022500432
3R_5180	2.3842008546167963	2.257665055070095	1.2132153853423806	3.335341006477353	2.845929893363007	3.7418707857180276	5.279683303476725	2.6162411190605117	2.419892484176928	2.144111018981043	2.665210395706453	2.4874151304321725	5.345529693882897	4.822458769183139	3.474824117433766	2.5208111869567182	2.8371387591796333	1.8567518716174911	5.093975355347231	6.492499828129103	4.670131489108786	0.0	0.0	0.0	5.417185587902774	3.653906373033878	3.072003381661322	5.945885897855032	3.3825464110736694	4.376773048998703	6.870699371612081	5.883640420138995	5.7338542119402245	8.423338355294629	6.628294957290072	9.45535902801935	26.00785437202035	11.25061372097848	8.419209267865561	14.52631361817207	26.32057406386829	37.27848208544682	37.98747221660942	41.27063366600766	49.01251344954231	70.27668677885936	67.9947016330679	143.31289820149428	132.30651991655452
3R_5181	1.6832253965047825	1.062594803380114	0.85651967789721	2.996919167096225	6.0276064374836755	6.604321868230571	1.0649746349666318	2.4627251161636656	1.464362898413485	2.4219584440370174	1.6128134805401957	2.926822986331151	3.7738982104174688	0.5674357691081158	4.906392170379374	2.5423873169449354	1.6023965442716126	1.9662763935738157	5.594249111912953	1.0185887351216016	2.930731429969806	8.222095236529125	0.0	0.0	1.9122433291391463	2.8141381361916222	6.50642428067413	1.8656642452676842	6.947051096212098	8.239904829099224	9.701309897320455	7.714199586518903	10.524935190687536	2.098872275926145	7.19926077990312	10.013103815192816	2.8248188584906995	12.708539185192011	21.79426216516088	7.178817156552569	32.39955898482652	35.36520121771435	42.22539229671897	39.62593120938342	39.82542102325217	53.566355762269	71.76307324391396	90.41409656225512	129.33314393949863
3R_5182	2.9535444379220337	3.7290561059797747	2.2543940958921556	1.1268587535139212	1.762766838830228	2.3177119547582623	0.9343519638443163	3.9612168065786446	3.4260104857333427	5.312243020243896	3.7733241547223266	0.5135676879644898	2.483262808669567	3.4848652303047865	7.5330620713553165	2.676666096388084	4.2175718806047575	4.025247502405804	2.8046262309679815	2.6809663453826387	3.8569012498288497	14.427255971982268	0.0	0.0	1.6777003425864099	2.8804705536696473	5.708389763144638	3.682877260135739	6.475908003250907	5.4219398797233	6.963882596677068	5.206174939972803	7.1030899862057995	6.751941643582187	5.684622811064929	11.1276203349648	7.435036369719575	2.7874486761012514	5.214851898206091	14.396140394760163	20.90121001285006	30.305971250456842	29.03629536921152	29.312239427825087	38.95028969277959	42.37368116732558	47.64623352269875	85.62010360032536	111.04543212917736
3R_5183	3.4023673672141075	0.0	0.0	0.8653980623391225	0.0	2.669913281216626	4.305347284380674	1.6593332433974715	0.9866574315531073	6.119495636065272	3.260041089557893	3.5496590197545626	1.9070809151547332	3.440938357653886	2.4793691691435567	0.0	6.477969881974628	5.299345451346578	1.615409716366362	2.058912062630458	4.4429989887734305	49.858899314938725	0.0	0.0	7.730580009956987	4.740270168854112	6.5758411487205395	3.7711379352152443	4.388230625040262	1.04097701939132	16.044239315873636	5.997309367125533	19.637954667745447	7.070883628528583	2.910427800872023	5.397297788889015	17.129740655726472	6.4220631263117065	20.024349609124695	18.656762827768226	21.18808936596761	24.936636007903918	27.68166089965398	25.128595587921186	35.631428503559185	23.07515079611045	45.08541529940244	46.41458903362505	98.31404813902678
3R_5184	0.0	0.0	0.0	0.0	0.0	0.0	0.0	0.0	0.0	0.0	0.0	0.0	0.0	0.0	0.0	0.0	0.0	0.0	0.0	0.0	0.0	0.0	0.0	0.0	0.0	0.0	0.0	0.0	0.0	0.0	0.0	23.10963209465705	0.0	0.0	0.0	0.0	0.0	0.0	0.0	0.0	74.22251911229867	32.02972358348548	0.0	0.0	25.425883549453346	34.198556820902155	0.0	167.6727028839705	21.524818115286926
3R_5185	2.4840863219996896	3.1363324512398316	0.0	1.8954950401213118	5.930318754633062	5.847953216374269	3.1433567120488792	2.4229758686747083	1.4407275674215478	2.6807255830578143	1.5867821050648103	4.319374554564499	0.0	2.512247205124984	0.0	3.752028440375578	2.364799952704001	3.869080005319985	3.5382574082264484	1.5032225333057743	7.568999540453599	12.134081601698771	0.0	0.0	0.0	5.5374339185132	8.001760387285202	4.818323395541331	1.922322165175532	3.8001140034201026	3.9046611892947203	5.254400560469393	4.779258020192366	1.0324978704731422	9.562133949559742	10.83663768687043	8.337675872850443	9.377564177704842	11.69590643274854	4.540466911347384	19.68849980663081	21.847643033787985	40.421052631578945	27.519779841761267	21.197157653860053	22.03107028883381	44.366524741493436	52.949274594938046	69.33257203450314
3R_5186	1.5057950522586172	0.0	0.7662331472766005	1.532006370695292	0.0	5.908154198098046	2.858144024163893	1.1015634931283367	2.183338420511853	2.708321958381108	2.4046755356871645	3.141964645357025	2.5320660848991627	2.5381092020468934	3.2919036288628845	3.1841486891906063	2.8669728880408383	1.1726729214694953	3.5746815316223475	1.822436710873514	3.2772504026429843	0.0	0.0	0.0	5.132015979044953	2.9370801076851047	1.9401920285658354	1.6690028534107284	2.718955759404732	4.146372476932348	7.100742974406556	3.1850947756801453	5.069880333441684	5.007008560232185	11.592684088925163	8.360439071150441	7.581156277955514	5.684460163871618	10.634677556576486	11.92674118494559	24.72189572270285	29.430067611165825	24.502297090352222	26.41292465032068	29.78683141704718	46.34873321056418	34.701871020779826	79.59959861260468	53.89445270826052
3R_5187	2.2457955899312	4.253210642383669	3.428361025157656	0.0	0.0	0.0	2.841824206743848	2.738184092169029	1.3025230196521418	3.231429138313569	2.8691339927894357	0.7810060576391843	2.5176081514109687	5.299595201776787	4.909660608254579	4.070529522295546	2.137951993784546	0.8744827762309635	1.066281099421116	2.718046072783566	0.0	0.0	0.0	0.0	7.654068749866054	1.8773418666447728	5.787340972912785	2.489209432684901	6.951678937635156	5.496929277882143	9.413597588706978	7.917270226566938	14.04259529629228	9.334535372568377	7.684327075313417	6.234526128809941	11.306802549307081	8.47800339628816	7.93046567694455	4.104913937742686	19.071260144956835	21.946517872201692	24.362390559573658	25.91655449981879	34.84323592616369	30.462361233692828	42.69836040883809	32.55160961965167	40.55875510874392
3R_5188	1.2298738825827107	2.3292024927125077	1.8774868486739968	0.9384616886154087	5.872214735148435	3.8604374647735082	1.5562793810957032	0.8997135222173908	2.1399174312859137	1.327230197990892	1.9640439334630624	2.13852711425697	0.6893638329952694	4.560660012083262	1.792464515028112	2.229160111542714	2.927037673375027	1.4366893390611264	3.5035903041641925	3.721235685429658	2.141382877224134	6.007597207428514	0.0	0.0	4.191627810276866	4.112384476694449	0.0	2.3855572366918194	3.8069753114795817	2.2577287700119433	1.288801379275236	4.335765871417833	4.732431852389771	5.6230992007735745	4.208198296195194	7.803972787937087	4.127992536589494	18.571369541003957	11.581312394320523	11.239950921878295	18.799324728255762	16.225188306831292	17.51094434021263	19.869898715745997	23.85167312331458	33.36444567892893	26.925960835197955	42.99300073947961	35.94200398237405
3R_5189	0.0	4.4311657178433075	0.0	3.570732278634238	4.1893239269046765	2.7540925815762227	2.220544970587772	3.4233002308759257	2.0355312151256255	1.2624872615035316	0.0	0.0	3.9344179736803175	2.3662847956263486	2.5575408324181605	2.1204205939064837	3.341106417413446	4.0998207968329705	4.999025190087933	4.247654392148976	0.0	0.0	0.0	0.0	0.0	3.9117803558800857	0.0	1.9450187922853164	2.71595189904336	2.1475956592796535	9.194497644829427	3.7118385874820965	6.752372277190284	2.917528188427975	6.004380495790705	11.134936782788284	5.889940570499644	13.24908680669185	0.0	4.2766642532024735	15.89536399787479	6.859429202888026	2.379535990481856	14.58049013775647	16.335487348845692	21.97170813002637	20.220394208717334	17.95424540102004	26.505873586343803
3R_5190	2.14651810614854	0.0	1.0922690453082484	0.8189559251024404	0.0	1.6844204582971183	3.395248404182321	1.5702840698842364	0.9337078331706865	1.5442904031926044	1.371150627443669	2.239442874387634	2.406314940424455	2.5326608322844497	1.564208164196808	2.5937253180693465	4.5977441321673655	1.671650902789697	3.0574354537157777	1.2989461584868889	1.4015208743920553	0.0	0.0	0.0	1.2192855864349113	1.7943522225489603	6.2229444525457955	3.866153871912954	1.661093375401815	2.2985954268458872	1.6870238902264802	4.162003961017007	4.646017836165718	8.02970419551152	5.049436044554572	5.107648371439085	5.403487410774914	4.051612683654539	7.5798920623370325	6.539087329118934	12.152131562864982	12.585810976956271	12.370383845734038	12.880862328154434	19.14920099958829	22.396726315307944	19.787073772518156	15.556317713448237	23.25949055936044
3R_5191	0.0	5.409433240155845	2.1801753602249243	0.0	5.1142000879642415	0.0	2.710774216091535	4.179061501889929	0.0	0.0	1.3684123091971403	8.939881975678158	7.204527901695658	1.4443444958053349	0.0	1.2942727009283947	2.03936088876979	0.0	2.034219642831715	5.185408157735968	3.7299250769949786	0.0	0.0	0.0	9.734804456982872	1.1938458203039986	5.520459235962921	1.1872100907159102	3.3155520278081987	2.62171990068925	0.0	4.53130041071707	4.121546041378673	1.7808151360738655	10.994949469960975	1.6991493039095047	7.190261509811112	8.087042455355483	10.086339062373922	2.610411259852345	9.702290080039042	14.654121900941066	8.714596949891067	7.9108541665677805	11.632757179488458	20.116798129942445	14.810667827823025	7.306000125663202	18.289061143707844
3R_5192	0.0	0.0	8.602009945643898	4.299714155002976	0.0	0.0	0.0	0.0	0.0	0.0	0.0	11.757609819015112	0.0	0.0	0.0	0.0	0.0	0.0	0.0	10.229666236679694	0.0	0.0	0.0	0.0	0.0	0.0	0.0	0.0	0.0	5.17207493302163	0.0	0.0	0.0	7.0263107231338475	14.460406322957267	0.0	0.0	0.0	0.0	0.0	0.0	16.51962820924752	0.0	0.0	13.11363621461777	0.0	9.739393313711702	0.0	27.754063472433
3R_5193	0.0	0.0	0.0	0.0	0.0	0.0	0.0	0.0	0.0	0.0	0.0	0.0	0.0	0.0	0.0	0.0	0.0	0.0	0.0	0.0	0.0	0.0	0.0	0.0	0.0	0.0	0.0	0.0	0.0	0.0	0.0	0.0	0.0	0.0	0.0	0.0	0.0	0.0	0.0	0.0	0.0	20.01857723967842	0.0	18.9118857419511	15.89117721840834	0.0	0.0	0.0	0.0
3R_5194	4.871763017959753	4.613205762816638	1.2395134067009583	3.0978535096945468	5.815238250311115	0.0	0.0	0.0	2.1191544008832635	3.5049398622418435	0.7779949420992823	1.6942220589745145	2.7307005011381555	1.6423306116630436	3.5501454494590643	2.207531183953426	0.0	0.0	4.626127907810523	2.9481036470695408	1.0603028140012563	0.0	0.0	0.0	5.534610130993152	1.3574943803126391	4.707889575508428	2.699898092346504	0.0	1.4905484323902136	11.486668444973114	1.717478850965429	1.171628591861774	5.062308923149696	1.0418418263237172	6.762221362668751	0.0	0.0	8.60170657858519	2.968238071690073	11.032248918425896	11.902044271319951	13.212221304706853	11.244060887039465	4.724049379543354	15.249562909403108	15.437461160751125	12.461224822095247	14.397277186938407
3R_5195	2.810721779299315	0.8871831314548118	1.4302532020151122	3.9320158744774707	6.710103402693435	1.1028179203500785	1.7783402075074055	0.3426969799965716	3.6678837248255816	1.516608685031517	0.0	0.9774668477456584	2.363181257893025	1.895057046902283	4.096451776364866	3.8208483998584075	4.013625455697	3.8306011843999968	2.6690047147968285	4.252207618629364	3.0586629532051486	0.0	0.0	0.0	1.5965728605604352	1.9579867729378346	0.0	1.557682987056511	3.262635880627838	2.5798773010355625	2.2090448605466797	1.981769307783835	3.379805204251092	8.761966802192875	6.611898508079198	3.901405464598312	4.717003382091424	2.6526578039600994	14.888041924726059	7.706247437672727	6.364961143503459	11.673529557582844	11.434016198189614	17.51534344085419	10.356898730244215	7.331753487091935	11.33555877341481	10.784094754328736	18.458633924495697
3R_5196	0.0	5.077566170207635	2.0464222706405732	2.045808098290441	0.0	0.0	0.0	5.884016041004532	3.498699358513473	0.0	2.5689212675725455	4.195711479382694	0.0	4.067203212114409	0.0	4.859477870970415	0.0	3.1319239988530896	3.8188417834754897	2.433642478937433	0.0	0.0	0.0	0.0	0.0	3.361811236316168	0.0	4.4575004633014546	3.112143927942665	2.4608781889905234	0.0	2.835537680326019	9.671726140045047	3.3431253474760907	6.880275128441836	3.189814030652199	0.0	7.590904881407293	0.0	2.4502633298000536	2.276764389947812	3.9300274335565	13.6332651670075	9.281907112614038	9.359220938449084	14.686496794252463	23.170063166226207	6.8577792590580975	18.487573841350734
3R_5197	0.0	0.0	0.0	0.0	0.0	0.0	0.0	0.0	0.0	0.0	0.0	0.0	0.0	0.0	0.0	0.0	0.0	0.0	0.0	0.0	0.0	0.0	0.0	0.0	0.0	0.0	0.0	0.0	0.0	0.0	0.0	0.0	0.0	0.0	0.0	0.0	0.0	0.0	0.0	0.0	0.0	0.0	0.0	0.0	0.0	0.0	0.0	0.0	0.0
3R_5198	0.0	0.0	2.495512444746235	3.742145237147228	2.9269549131865173	1.9242018410763215	0.0	1.195878571924861	2.8443291543027236	2.646185893500544	0.7831686407998595	1.7054887060832395	0.0	1.6532521784903957	1.7868770321259047	1.4814742387185367	0.0	1.9096145080288787	0.0	0.0	2.1347077435669517	0.0	0.0	0.0	5.571415518397928	2.733043548725862	1.5797324122861478	2.038389395156868	3.1625901512135557	0.7502303207084575	2.569567837233295	3.4578003134150204	3.5382599120813176	4.076778790313736	3.146310353311775	2.917367321051606	0.0	0.0	2.8863027616144823	4.481965467352467	6.9410086451650885	10.783074024365433	1.6625103906899417	6.791300615563488	11.413114810228432	19.1887164207057	21.191073980582196	14.634774565932586	8.856845359157962
3R_5199	2.681684097613301	1.6929067208396817	0.6822957888703911	1.7052275455636798	3.201024327784891	5.26094276094276	1.6966982252536564	2.615712585501105	0.7776654483241309	1.9293100787158513	2.1412542610959795	2.7977767001156417	1.5031265031265033	3.1640992261517322	1.9541936996795122	0.40504852481327264	0.6382272599627276	1.56631789988096	2.5464731347084286	4.868391159001656	2.918242517626185	0.0	0.0	0.0	6.093102607847916	2.2417168562162813	0.0	3.7154279429904733	2.766978874116296	2.0511978995733506	2.107629619221582	4.254273181061866	3.8695697038489323	8.359712871728565	2.293946275778221	3.190538988386438	6.750675067506751	5.061753391374772	11.047979797979798	8.169400692765178	9.109127345600292	7.206687806284231	10.90909090909091	11.759754406813231	7.281048470979821	16.08886650437897	7.725109696557691	17.148344613133343	15.850093339438555
3R_5200	0.0	3.737475951678173	1.5063228655442653	0.7529353939267628	7.066987979053447	0.0	5.618769837769259	2.887389708029318	2.575309562939922	1.0648475095772385	6.618226918389982	2.058909095251517	1.6592465162460144	1.995847838157497	0.0	2.6827097478851973	1.4090315824565984	1.1526674626988165	4.216438205989872	1.791346470948928	2.5770731716116835	14.459831311607918	0.0	0.0	0.0	0.8248498216550958	1.9070929171904019	0.8202650752211783	3.8179588077369866	1.811394030732111	4.65307091047414	1.0435859952429176	0.0	3.6911928384953026	2.5322036160120853	1.1739732019485136	4.967882638740542	0.0	3.48441768411663	10.821484108830944	3.3517444656833315	13.017599650086922	10.035122930255895	5.465753229986871	9.185467213048874	9.26604148684755	10.23296016001621	12.61962139116687	15.552302100357839
3R_5201	5.815381976095873	7.342325846914342	1.4795965850318982	2.958305056867498	3.4708001582684873	1.1408648668382528	2.759538759653556	2.1271196481403765	0.8432055132149276	2.0919084145760833	1.8573718578259855	2.527973032797113	0.8149034763130378	0.49010901200688667	0.0	1.317555576031345	1.3840315149512081	1.6983239919852695	0.6902711799357496	1.759563093445645	3.1641860713541674	0.0	0.0	0.0	3.303308461622823	1.6204294672830024	5.619767645086946	2.417133999382664	2.2501306763390283	1.3344412160851766	1.5235042425784395	2.0501398605412864	2.7971261207385085	4.229984498919662	2.487275409912315	2.306287423837741	9.759477672754956	0.0	5.133891900772137	5.314740716830969	9.876826101685877	9.945158135828413	7.885657959586004	9.395357726903258	8.45858619806851	18.20327322157434	12.56424938326288	14.874857821150659	11.934657653867815
3R_5202	3.2885758164711607	2.0760283087220177	2.510118286814148	1.2546824749966876	0.0	0.0	3.1210168023060567	2.4057557224508495	2.3841471381174584	1.7744490690530403	1.5755048074953697	1.1436471089287275	1.84329894474822	1.6629284036153393	0.0	2.9802901491277582	3.913322106794874	5.122109817522277	0.7806913177757168	2.9850781911381388	0.7157339508113274	0.0	0.0	0.0	0.0	0.9163465410025674	3.1779566755522333	0.9112532301648877	2.544880235391242	5.030808672309222	3.4461428184968272	0.5796730458526016	3.9544097679615624	2.733759690494663	2.8130890784348312	4.564687887509397	8.27841981522567	3.1036392031840854	1.935463891985631	4.007286850408783	8.377959933244416	10.444475081571351	8.918617614269788	5.313038134862517	3.8266379923926435	6.862586653023844	8.526040802220862	14.019456762873787	16.737525791987327
3R_5203	4.4876052343427455	0.0	0.7611819145612883	1.902383671521347	0.0	2.3476823679663434	1.892868202615641	2.5533705512624887	3.036523302279822	2.690467908959732	2.86658785461125	0.5202086494467892	1.6769159771188167	2.5213772448325886	4.3602699181490125	3.163157850975861	0.7120182413377284	2.3298846380920297	3.5511161868398475	4.526056689403162	3.906774972886982	0.0	0.0	0.0	0.0	2.5009011580506177	4.818504290010739	2.9015005234306943	1.9293082920435634	5.03438024033216	2.35131093422286	1.054699233528973	3.597470143875782	2.487000448654881	6.397923182951429	3.5594248349138757	2.5103930271323276	0.0	7.04304710389903	5.468361518483791	5.928015598472131	10.23261960324333	3.0425963488843815	5.523958512861985	5.221847280694018	7.023537278126457	6.894621230193477	14.029409724064468	14.244364929233994
3R_5204	0.0	0.0	1.07486626245246	1.6118155103072378	0.0	0.0	0.0	1.030176814912716	1.8376627135478927	4.559057114043902	2.6986090222190646	1.4691750185593535	3.551963809751135	2.84835284027776	0.0	2.5524002995752237	1.0054421567619052	0.8225085045323098	3.008722285906844	3.8347513604739136	0.9194605855750243	0.0	0.0	0.0	0.0	1.7657633668728312	1.3608436032797966	2.926581265513441	1.6346276914757927	3.2313894586905634	1.106763375650431	2.978685124982649	4.0639949151295625	2.633923138962097	7.227614474345989	3.350846532736682	0.0	0.0	0.0	5.147921668194313	4.783406172650827	7.224749680485445	5.728607232366631	5.850293333707753	4.096544073488723	12.12193743383213	7.301929680956786	12.606970141651916	15.952872717022535
3R_5205	0.0	0.0	0.0	0.0	0.0	0.0	0.0	0.0	0.0	0.0	0.0	0.0	0.0	0.0	0.0	0.0	0.0	0.0	0.0	0.0	0.0	0.0	0.0	0.0	0.0	0.0	0.0	0.0	0.0	0.0	0.0	0.0	0.0	0.0	0.0	0.0	0.0	0.0	0.0	0.0	0.0	0.0	0.0	0.0	0.0	0.0	0.0	0.0	0.0
3R_5206	0.0	0.0	0.0	0.0	0.0	0.0	0.0	0.0	0.0	0.0	0.0	0.0	0.0	0.0	0.0	0.0	0.0	0.0	0.0	0.0	0.0	0.0	0.0	0.0	0.0	0.0	0.0	0.0	0.0	0.0	0.0	0.0	0.0	0.0	0.0	0.0	0.0	0.0	0.0	0.0	0.0	0.0	0.0	0.0	0.0	0.0	0.0	0.0	62.491407431478166
3R_5207	0.0	0.979330735168893	2.3682104688638344	1.9729164345201662	0.0	0.0	6.870668595557798	1.8914566421583063	0.8997444051081189	1.1160878709373843	4.4593041672048805	2.157983606014344	2.6086339523099977	3.137831770797706	0.0	1.8745343246683142	1.4768340488225093	1.2081337118899504	5.155888282212701	4.693864733895889	2.0258112665088426	0.0	0.0	0.0	3.5248029811373693	3.8904368264600198	2.99829307175425	3.0090765354747986	1.2005035872447773	2.3731976750257013	1.6256587474055502	0.5469016272729779	6.7155298567980415	4.513614803212198	3.981079521466279	4.3066263845342405	0.0	5.856354173560083	1.8260437666169984	2.8355532249408455	10.539090276266442	8.338003246818463	13.673415724428084	14.32191189503528	6.618886330254749	11.330576280393563	13.40671154280325	10.581501102327877	12.734904222822925
3R_5208	1.1687212786745766	1.4755922289410857	1.7841332038607691	1.1890651664786358	1.3950581460235263	2.7513646768797324	1.4788970267662616	3.134917025016182	1.694595865999493	2.942885817375605	4.106050167870262	1.219316311460858	1.9652604834855232	0.7879803370538613	0.0	1.4122135571936605	0.5562995134381936	0.9101688800153491	0.0	2.1217235637487404	5.595995952975728	0.0	0.0	0.0	1.3277363051966538	1.9539528857669646	0.0	2.5907896908332937	2.411788242098198	3.2182027267474123	2.449437486681184	2.0600900242859894	1.1242806852175977	4.371957603281183	2.4993471705190604	1.8539846208267734	3.92273775713546	8.823975801128764	6.8784116921993315	4.2724282545364645	6.616508240993345	10.850005413581648	4.754358161648177	5.934315969740599	6.799711329588355	12.194414080353384	8.080146433800438	5.978820625815112	13.43169117732841
3R_5209	0.0	0.0	0.0	0.6532870004771608	0.0	2.0155113755462035	0.0	0.0	2.234476255524277	0.9239186271603989	0.0	0.8932098012268772	2.8793019650660048	1.7317042844788384	1.8716700649956146	1.5517749318053107	1.2225511292276887	2.0002318268687342	0.0	4.6628038963011065	1.118003228346122	0.0	0.0	0.0	0.0	5.7254704207526546	0.0	0.0	0.0	2.3574934500973646	0.0	0.0	7.412323333450283	3.202676241672241	3.29561284722165	0.0	0.0	9.696001272115367	0.0	4.694649070287347	7.270381715397128	8.784817526162755	5.22420548541576	16.598328975086382	6.9735771163063145	8.039712966167682	8.878663299482938	15.329241447816196	20.241013116682527
3R_5210	0.0	1.8346772344075366	0.0	1.478423881868018	0.0	0.0	0.0	0.708690601983058	0.84279014104093	1.045438958910067	0.0	1.010691090353762	4.887012276174838	1.959470315984183	0.0	0.0	4.15004917808276	2.2633165055751143	0.0	1.758696313596657	2.5301018872029974	0.0	0.0	0.0	3.301681216075225	2.429446839249172	0.0	4.026572154965046	0.0	2.667567711760417	4.568261243632986	2.049129939427719	1.3978741130488752	6.0398582324475685	3.7290752266345475	11.525756608292552	0.0	5.4856440694701964	0.0	1.770707539318561	4.935980335054345	11.360296049315044	5.9113300492610845	5.366131126780214	13.527071050940696	4.548576522977134	13.395264104375896	17.345452022479705	13.360231933626368
3R_5211	0.0	0.0	9.223045993946915	2.305069493235082	0.0	0.0	0.0	4.419790851077137	0.0	3.259970947138919	0.0	0.0	5.079690179536569	0.0	6.604034008133528	0.0	4.313671188688174	0.0	0.0	0.0	3.944782512305749	0.0	0.0	0.0	0.0	0.0	5.838458039877836	5.022391075010164	0.0	0.0	4.748371901984107	0.0	8.717924576003737	11.300379918772869	3.8760996979355506	3.5940531359191827	0.0	0.0	0.0	11.043122288223282	0.0	4.42807238481366	6.144393241167435	8.366548531001408	10.545297324658067	4.7279110812307135	0.0	15.453705334928156	8.927343918782597
3R_5212	0.0	0.0	0.0	0.0	0.0	0.0	0.0	0.0	0.0	0.0	0.0	0.0	0.0	0.0	0.0	0.0	0.0	69.61412888359821	0.0	0.0	0.0	0.0	0.0	0.0	0.0	0.0	0.0	0.0	0.0	0.0	0.0	0.0	0.0	0.0	0.0	0.0	0.0	0.0	0.0	0.0	0.0	0.0	0.0	0.0	0.0	0.0	0.0	0.0	0.0
3R_5213	0.0	0.0	0.0	0.0	0.0	0.0	0.0	0.0	0.0	0.0	0.0	0.0	0.0	0.0	0.0	0.0	0.0	0.0	0.0	0.0	0.0	0.0	0.0	0.0	0.0	0.0	0.0	0.0	0.0	0.0	0.0	0.0	0.0	0.0	0.0	0.0	0.0	0.0	0.0	0.0	0.0	0.0	0.0	0.0	0.0	0.0	0.0	0.0	0.0
3R_5214	0.0	0.0	0.0	32.621744349913875	0.0	0.0	0.0	0.0	0.0	0.0	0.0	0.0	0.0	0.0	0.0	0.0	0.0	0.0	0.0	0.0	0.0	0.0	0.0	0.0	0.0	0.0	0.0	0.0	0.0	0.0	0.0	0.0	0.0	0.0	0.0	0.0	0.0	0.0	0.0	0.0	0.0	0.0	0.0	0.0	0.0	0.0	0.0	0.0	0.0
3R_5215	0.0	4.237081667630602	0.0	0.8535837543208409	2.002916246054255	0.0	0.0	0.4091700574589328	1.946375411050157	3.621571820115079	1.0718451363847905	0.0	0.9405228404090746	1.6969815449863022	0.0	1.0137733271777016	0.7986916791342438	1.3067498595897273	0.0	0.0	0.7303906187460303	16.392743915833094	0.0	0.0	0.0	1.4026669748793568	1.0810114288852306	1.3948705588018844	3.895490735743932	0.0	2.6375342220065305	2.366173934606524	0.8070774884781617	2.0923058382028263	2.870694998129742	1.3309036356560795	5.631962513657508	3.167194954785125	3.950195929718114	0.0	1.8998938339325597	4.099367352835172	1.1376564277588168	4.6472893290801345	4.555832376608534	4.376948398579628	9.667372771573902	8.58392676880395	7.7136720208366105
3R_5216	0.0	2.705371515143317	1.4538021651475646	0.3633414624929875	1.7051461310234288	1.1209756972468836	0.9038101926290664	1.741697242161753	0.0	2.5692991363044024	2.2812394064945063	1.4903410993352084	3.202787706419668	1.4446942160222365	4.163899408518089	1.2945860841489585	1.3599031205016956	2.224955208870451	1.3564747933071535	0.8644439507508993	3.7308282065535723	0.0	0.0	0.0	0.0	0.7960899247257172	0.9202993181502351	2.374995101572603	0.0	0.0	0.7484721811602068	2.0143989235052153	2.061271997207663	2.374995101572603	2.4439137078508892	1.6995607202058505	0.0	5.392667051343583	5.044390637610976	2.611043320690081	3.2348797676062375	4.885890038158801	7.74818401937046	2.6375898758750207	4.432599553415595	4.4714820056385385	9.053155189186253	0.0	4.221574497187024
3R_5217	1.445297651824905	0.9123946070179567	1.4708973400439593	1.1028419206977254	1.7251968449600097	1.134157185112599	0.0	1.0573066550898638	0.4191239554907124	1.0398045500183422	0.0	1.5078659334283222	0.8101122750804279	0.4872274303586345	3.1596468441657963	1.7464120619092598	0.68794707100343	0.562779581861524	3.4310637532818125	3.4984355870663535	2.516465865272947	7.059883342487648	0.0	0.0	0.0	0.8054510997347408	1.8622421283490795	1.6019483536656625	0.0	0.8843969385715574	0.0	2.0380861229976825	1.3903402496272497	2.4029225304984934	2.472651546649724	1.1463638370815228	0.0	2.7280395543911067	0.0	3.5223285691491215	4.091148162730819	1.4123836954991145	7.839294463498286	6.671512853603525	2.242361116561294	6.03208253577892	7.494226947175027	4.9291338427428855	8.542431491123182
3R_5218	0.0	0.876534428300141	0.7065430621392611	0.0	0.0	1.0895809907342033	3.513990205279401	0.6771672967877655	1.6106038939167693	0.998936731742733	1.3304098021401238	1.4486017275251615	0.7782721362387167	2.340388762913563	0.0	1.2583291427477523	0.6609084358286658	1.0813209005218833	1.3184845602161785	3.3609352945174997	0.6043900719018693	0.0	0.0	0.0	1.5774094772023317	1.9344854019282252	0.0	1.1542397940097495	2.507147250023003	1.2744557436746637	2.1825300834490378	1.4684868593921876	3.339237996574743	5.771198970048747	2.9693350239539225	2.7532697004982203	2.330193009887009	0.0	1.6343714861013048	6.767778403985274	3.930352271185502	4.0706167886754905	1.8827959519887032	3.845579967297188	4.308457556038222	2.8975006955812606	4.799785737564675	10.654655160901866	4.559269546659975
3R_5219	2.5512237901618433	0.8052745482913081	1.2982060415263659	1.6222705298335551	3.0452988199467073	2.002002002002002	0.0	0.6221154257408034	0.7398330751624165	0.9177258752810535	0.8148340539521998	1.33083432221717	0.715000715000715	2.1501214818637253	0.9295624084962003	1.9267173072198915	2.428713464939244	1.4901186506975619	1.2112953289423878	0.0	0.0	0.0	0.0	0.0	2.898340699949279	0.7108867868361539	0.8218024181536154	1.0604032183237675	2.961415227432576	2.3416918723777926	2.6734617151927815	1.7988037954760083	2.4542135779366197	1.5906048274856512	3.819110556430769	3.0353235781406114	0.0	2.4077529645458373	4.504504504504505	3.1087881555171277	0.7221650508223655	5.609529968134753	1.7297297297297298	7.065889418830595	3.463417651060672	3.9929125801701977	2.939717419663035	9.788460492685845	6.701781207786632
3R_5220	2.446995028929599	1.5447510517823722	1.2451685902238576	2.489589780333535	0.0	1.9202113768683655	1.548210740588156	2.3867970502291294	1.4192152520224703	0.8802327194472983	3.9077224175953176	0.8509759076806872	2.743159109811951	0.8249118086785341	0.0	0.7392009577678968	1.1647448958257989	0.0	3.4854256924669498	1.480777070344759	3.1954210893957398	0.0	0.0	0.0	5.559861359297145	0.0	1.5764563185236298	2.034162125569235	1.2624125929190897	2.2460234155427816	0.0	3.4506294293142012	4.707896224785096	3.0512431883538524	1.04659514863378	0.970439067392529	12.319772002086149	0.0	2.880317065302548	0.0	5.541291348077047	2.3912692845405994	8.29531314807134	5.647680520201076	6.643843482437	6.382974105933626	4.229425466385796	6.259039095627268	3.213991920988508
3R_5221	0.0	1.0689996515061138	1.7233647939321015	2.5842713664110875	6.063938164001229	1.3288259556916273	2.1427876553146064	1.2387846630530492	1.9642525675236375	0.6091392326599989	1.0816898678326419	2.3555716571964833	2.847484190767773	1.7125680574546032	3.701974287567388	1.534627017088174	4.030137692072333	2.6375043090226646	0.0	2.0494566685426028	0.7370991433728596	0.0	0.0	0.0	1.9237694800897553	3.774800676368785	2.1818807026179514	0.4692274095625168	0.4368078015970043	2.072392826204993	1.7745063766886648	1.1939534377262542	2.4434711103523683	1.40768222868755	1.4485309433731592	2.0146916689007357	0.0	6.392570299095579	0.0	1.0317268383515152	0.9586720321622964	4.964423287911067	1.1481056257175661	5.471636288141995	1.970432996082779	1.7668599964874825	3.9024664368374102	5.775179203810694	7.784520902773113
3R_5222	0.0	2.3752517766883288	1.9146055299934441	2.8710463777347672	0.0	0.0	0.0	0.9175012257816375	2.1822244723381226	1.3534700807317832	0.6008621651034637	1.962726001356636	2.1089785120397364	0.6342035620930949	2.7418534051625807	2.273231516809183	1.7909438417321435	0.0	0.0	2.2768836202813865	1.6377891680555117	0.0	0.0	0.0	2.1372490014772665	2.6210549977018593	0.0	1.5638918637587451	1.9411203836275035	0.5755912473292566	0.985711131438665	3.9793371591565077	3.619495471287266	0.0	1.609273535303599	2.9843476932186066	0.0	3.550974955683832	4.428854875283446	3.4386508018016695	4.260221122517143	5.5153223007277274	3.826530612244898	4.342014583611222	5.8375753047214305	1.96292736854668	7.5871613091191605	3.208023652116782	3.7064418948517024
3R_5223	0.0	0.0	0.0	0.0	0.0	0.0	0.0	0.0	0.0	0.0	0.0	0.0	0.0	0.0	0.0	0.0	0.0	0.0	0.0	0.0	0.0	0.0	0.0	0.0	0.0	0.0	0.0	0.0	0.0	0.0	0.0	0.0	0.0	0.0	0.0	0.0	0.0	0.0	0.0	0.0	0.0	0.0	0.0	0.0	0.0	0.0	0.0	0.0	0.0
3R_5224	0.0	0.0	0.0	0.0	0.0	0.0	0.0	0.0	0.0	0.0	0.0	0.0	0.0	0.0	0.0	0.0	0.0	0.0	0.0	0.0	0.0	0.0	0.0	0.0	0.0	0.0	0.0	0.0	0.0	0.0	0.0	0.0	0.0	0.0	0.0	0.0	0.0	0.0	0.0	0.0	0.0	0.0	0.0	0.0	0.0	0.0	0.0	0.0	0.0
3R_5225	0.0	0.0	1.382182997711658	1.3817681768840133	6.48457966954582	0.0	3.4371418927790462	0.0	0.0	0.0	0.0	1.8892292020424835	0.0	3.6627299645008216	0.0	0.8205402896769797	1.292909734731124	1.057673228894448	0.0	0.0	0.0	0.0	0.0	0.0	0.0	2.270615600219069	1.7499245782506774	2.257994882480398	1.4013244758415866	0.0	4.269599596949798	1.915162880772684	5.225938212687324	3.3869923237205977	1.1617591636077549	5.386115542088831	0.0	0.0	3.1972580315121757	1.65494305009976	4.613278121620773	3.9815954730852106	11.049723756906076	1.2538266790243824	5.267793553063539	8.50240362950606	3.129878698421164	4.631842621104157	5.3514741170602855
3R_5226	3.4521386862195804	1.4528553874965089	0.5855473904875601	1.4634291399415236	0.0	1.8059799608463545	0.7280546314722145	0.280601116057267	0.3336968961016361	0.8278685728837278	0.7350511994400086	0.8003522190045396	1.2899856863188248	0.0	1.6770923110181108	1.3904532936831673	2.190910820234836	2.240361081683968	1.6390406367345067	1.3926871529554181	0.0	0.0	0.0	0.0	0.0	1.2825634441650915	1.4826745402615453	0.9565759478734982	1.4841411944255536	1.0562048868487706	2.41169503272218	2.434016253386934	1.6604356053184417	2.3914398696837456	1.4765014062937645	1.8254172744165305	0.0	8.688010502067096	4.063454911904298	2.804397351134526	2.605822789197145	4.498030228224994	3.9009167154281252	4.2493646137561285	6.2486080109832685	3.6019544925467457	3.9778212597839486	5.8866952446098475	6.045589640338049
3R_5227	0.0	3.055286944911649	0.0	1.2310092207514671	0.0	0.0	3.062129692828584	1.1801820525230582	1.403497937910655	0.0	0.0	0.0	0.0	1.6315523959999558	3.5268467098399734	0.0	4.607383008754719	3.7690996770446947	2.297883878736072	0.0	0.0	0.0	0.0	0.0	5.498287833168751	0.0	6.235990457687402	1.341089659487948	0.0	0.0	0.0	3.4124149114341837	4.655757915486821	2.011634489231922	2.0700089445086496	1.9193835861225497	0.0	0.0	0.0	8.846274745242031	2.7399617391742743	7.094360432765446	3.281378178835111	0.0	3.754437275555047	5.049827914489245	0.0	4.126481613223228	3.1783980810103745
3R_5228	0.0	0.0	0.0	0.6371975541809081	0.0	0.0	0.0	1.2217765792149538	0.0	0.0	2.4003869423751105	2.6136342846090916	1.4041946101394085	0.0	0.0	2.2703356804820376	4.769766358957115	2.926453825679925	2.378870868942057	0.0	3.271405624854831	12.237131126978591	0.0	0.0	5.692070376758138	1.3961152395402174	0.0	1.388355239843574	2.5848634917434614	0.7664773467620165	0.0	0.8831706532989957	3.614884649030849	3.1237992896480415	0.0	1.987030650941306	8.408484160517963	4.728601894277919	11.795234725171031	6.105369519858478	9.927852874893453	4.8962634777302645	6.794055201698514	1.1563955612912777	4.858449085882804	7.841707296512596	1.4433325972337088	4.271915997043834	4.9356270837600595
3R_5229	1.7175269329692178	3.252746537857904	1.747948454748018	1.3105678952803828	6.1504397564425854	1.3477815515661222	2.1733543496698946	0.8376372180644006	0.49806811828619746	1.8534856651418656	1.6456801307986568	1.1945868491517537	1.9254022165230318	1.1579984691260239	3.75478265440605	4.150715596339795	0.8175254567208156	4.012692145255443	2.4463934045233815	0.0	1.4952276072844501	0.0	0.0	0.0	1.9512118977096675	0.0	4.426010112326605	1.4277627029832387	1.7721553196669146	2.1019553439587177	4.499548920220748	0.6054925439648137	4.130545050202644	0.0	1.4691941213135626	0.6811436947549893	2.882384308299826	6.483759802634352	0.0	3.1393330173071434	5.834084471709066	8.392067314450342	1.1644832605531297	1.5856253547836734	3.9970821300450674	3.5841282257714058	1.9790674040671816	2.9287808364012315	5.639690335883038
3R_5230	0.0	0.0	2.680447741990822	1.3398216429428913	4.71579476861167	1.0333994708994707	2.4996000639897615	1.926752574141439	1.1456678479775144	2.842287169536745	0.42060351557242454	1.3739082009496455	0.7381424792139077	2.2197124673258326	0.0	0.7956310308832141	0.6268303446062502	1.5383479373830855	0.625250100040016	0.7969092670984852	2.2929048352777164	0.0	0.0	0.0	1.4960743010340867	1.8347384983913013	1.696801867839496	2.1894486092622434	1.6984803356740656	2.4174832387828777	1.379995584014131	4.178304017114333	0.6334117074752716	1.0947243046311217	1.1264914747125194	4.700347616819306	0.0	2.4856824689786827	3.1001984126984126	4.011759268768614	2.2366160893215	1.9303628052547048	4.464285714285714	1.8236461251167135	5.107878391631252	4.122147473948028	7.5871613091191605	5.614041391204369	9.513200863452703
3R_5231	0.0	0.0	0.0	0.0	0.0	0.0	0.0	0.0	0.0	0.0	0.0	0.0	0.0	0.0	0.0	0.0	0.0	0.0	0.0	0.0	0.0	0.0	0.0	0.0	0.0	9.903166834690397	0.0	9.848122258528965	0.0	0.0	0.0	0.0	0.0	0.0	0.0	0.0	0.0	0.0	0.0	0.0	0.0	0.0	24.096385542168676	0.0	0.0	0.0	0.0	0.0	0.0
3R_5232	0.0	2.7547298711888315	0.0	0.0	0.0	0.0	2.7608994789630503	0.0	2.5308638850785323	0.0	0.0	1.5175317406938882	0.0	0.0	0.0	0.0	6.231212893127222	0.0	2.071834651020171	0.0	1.8994477925377535	0.0	0.0	0.0	0.0	1.215921371714945	0.0	0.0	1.125620104115357	1.3350992245743705	4.5727664322361745	6.1534523328968485	2.0988790306872906	1.8137444100397282	0.0	5.191705454474974	0.0	0.0	0.0	2.658680698828904	9.881696331519054	6.396468467116182	5.917159763313609	2.014283688491833	3.3851028394242615	0.0	10.056355818004095	3.720548140916505	1.4328651112247213
3R_5233	2.1778165429122414	0.6874113668968806	1.1081954488850942	2.2157257144275206	1.2997883944493835	0.8544905185732059	2.0668527660897253	1.858710493573137	1.8946445031152692	1.1751058065268196	2.0867151160182305	1.5147308330883256	0.0	1.1012526969678549	0.0	2.302601433047028	1.5549279866201555	0.4240063221038651	2.585013333498774	0.6589430632338895	1.895941982658577	0.0	0.0	0.0	1.237064021526893	2.1239350058896718	0.0	1.206931188568334	1.1235425476293561	1.6657937907203293	1.1410816198566458	1.1516427954148032	1.0475025653337824	2.7155951742787514	3.2601303660930796	2.1592179692537723	3.6548505348873754	2.055344677191676	5.1269431114392345	1.9903301798541961	3.698796633503256	3.1923312541679874	2.2148394241417497	7.036980741191107	4.223568695922482	3.9765763745235065	5.646259578879375	2.785260845248679	2.86044094555308
3R_5234	0.0	1.030831659520426	1.6618330866480602	2.0766679215278696	0.0	1.2813810212094185	1.0331403530467878	2.3891091979390113	2.3676501332868645	0.587390281369343	1.5646031689159665	1.1357336913468792	1.8305443160134554	0.5504739470589387	3.569797513945414	1.4798340790299471	2.331746424441739	1.2716668990637925	0.7752893573704046	0.9881410231390018	2.1323443804409434	0.0	0.0	0.0	0.0	0.9100059200435129	1.0519889797842434	0.9049478521537826	1.2636355223614417	3.4971987438062113	0.8555743449188081	4.029634159876541	3.1416379180616847	4.072265334692022	2.7936240280720104	3.237930516860487	5.4807584273511765	3.082163703577221	1.922071531814128	0.9948896498247104	6.471102551999469	3.9893096076857084	3.321339606974813	3.7687677094394667	3.8001597333807933	1.703775319059615	3.763131211165662	1.3922449727426278	5.3618423204423555
3R_5235	0.0	2.97001179094681	1.1970101559129667	0.0	2.80791607700429	0.0	0.0	2.2944847241237762	0.6821626739685359	0.0	0.7513172845950806	4.090316813034564	1.3185320202864061	1.5860146497001164	0.0	0.0	2.2393938946060614	1.8319507600946898	2.2337483637793234	2.8470123736851787	1.0239447430267314	0.0	0.0	0.0	0.0	0.6554727649755206	3.0309698436686374	0.0	0.0	2.159155683761422	0.0	0.0	1.1314531297803894	3.9109767820952355	3.0183503628660806	4.664530684775494	0.0	0.0	2.768917242601453	5.732912766852757	2.663487527953302	0.0	1.5948963317384368	1.0858498990593934	6.38688462366651	4.908883754196482	5.421129611619432	2.0056543407173506	4.634530216210104
3R_5236	1.2523254117489415	0.0	1.2745070987177758	1.5926557419826344	0.0	0.0	0.0	0.9161379252975639	2.1789819396897747	0.9009726540383937	1.1999387071308398	1.7420529937746865	0.0	2.95521897581567	1.825186219186978	2.269853758240373	0.0	2.438193858160413	0.5945914770068503	3.7891673918501523	2.18047413755979	0.0	0.0	0.0	4.268146594332015	0.6979094436674192	0.0	3.470151337116978	1.615196753092722	2.6821012654153766	2.624657277173979	0.8829831834086754	3.011764433760578	2.6026135028377335	2.678137235572111	1.489956649214639	4.203349649335555	0.0	1.474091370079483	0.763009192276943	4.25389092768428	4.2833211330069725	4.24538314582891	4.046525329629953	2.4287088934948002	1.96001068597826	2.8860524444792053	3.2032569007763416	3.7009345517687136
3R_5237	1.0590028746633033	0.6685325409885658	1.6166405336724399	1.8855145720108184	1.264091459545281	0.8310230891455088	1.3400596286332953	0.7747129359319374	0.9213053238088789	1.5237774809459246	1.0147031501154884	0.7365653970267949	2.967939604091103	1.0710082771803693	3.8585766821889487	0.9597272531924608	0.5040746623292051	0.8247231208611527	2.0112155434782064	2.563384323533451	1.3829043702267327	0.0	0.0	0.0	1.2030897269130691	1.1803451405913525	0.6822538474170654	1.4672305644550425	1.639028950742017	1.296036009064476	1.1097433524292422	2.6133671189434473	1.0187343204053911	2.2008458466825638	2.2647109166720907	0.8399671841620492	0.0	1.9988974081896427	2.4930692674365265	1.9356684463202363	2.9976784778795906	3.622101212995126	3.590019745108598	1.4665113337861921	3.6968166711644606	2.762403620428284	3.660795117377904	2.708767413311316	4.520559539559451
3R_5238	3.8711975162396732	0.0	0.49247071375159457	0.9846458268346708	1.155225315145466	0.0	1.8369764249793523	1.1799884531049933	0.2806535410618583	1.3925466447424124	0.9273148374825109	0.6731308771056881	0.54246691385799	1.9575417034684506	0.7052536317741022	2.631220732054724	0.0	1.1305444159245772	0.4595013858561798	2.9282755221466648	1.6850744196266685	0.0	0.0	0.0	4.397908706451908	0.8090185504717549	1.2469934986746953	1.6090435973580792	2.2468086330176615	1.1844187346617774	1.014169983002511	1.364742052834078	0.4654994175671287	1.6090435973580792	1.241801625667344	1.1514412359662343	0.0	0.0	2.278361038203558	1.768964716937342	0.5479024540770079	3.310158441206668	3.2808398950131235	1.7869498338851433	3.7538213901751982	1.0097999061290006	2.2303466315520892	3.300643757558474	3.813452028298865
3R_5239	1.6567551291067855	1.0458845228439482	3.372200472934255	0.4213985509957985	1.977605594250705	0.0	3.144680788170214	0.8079988329264857	0.0	1.7879031900483877	0.5291501684258529	1.7284776018686916	0.9286375475648152	0.5585123197764521	1.2073086602906282	2.502405938189272	2.365796077368156	3.2255914815483586	0.7866106285254906	1.002570490480543	2.163482237161788	0.0	0.0	0.0	0.0	0.4616472043130036	2.1347015916655274	0.918162479593265	2.136813227694416	3.041371780327799	0.0	0.5840682079525793	2.3906355935039736	0.6886218596949487	2.125813734925057	4.599297989436595	0.0	0.0	0.0	2.018835329860533	0.9379425330113564	0.809512811714039	4.493119910137602	0.7647603332886713	5.783478145200003	1.728654936187135	9.545207151040112	2.825150848929579	3.26408362321116
3R_5240	0.0	1.1876258883441644	0.9573027649967221	1.9140309184898447	0.0	0.0	0.0	0.9175012257816375	0.5455561180845306	0.0	1.2017243302069274	0.0	2.1089785120397364	2.5368142483723797	0.0	0.5683078792022958	2.6864157625982155	2.930186547396353	2.6796432858857826	1.1384418101406932	5.732262088194291	0.0	0.0	0.0	2.1372490014772665	1.0484219990807435	3.636004002513206	0.5212972879195817	1.4558402877206276	1.72677374198777	2.957133394315995	0.6632228598594179	1.809747735643633	1.5638918637587451	3.218547070607198	0.7460869233046517	0.0	7.101949911367664	0.0	0.0	1.0650552806292857	2.7576611503638637	1.2755102040816326	0.8684029167222445	2.1890907392705365	3.92585473709336	4.335520748068092	9.624070956350346	5.559662842277555
3R_5241	0.0	1.1421020502444956	0.0	2.76099400201663	0.0	1.4196962985678105	2.2893198991463013	2.2058293805973745	2.0985758801755146	0.0	2.3113201469051976	1.2583274537983056	2.0281375693825865	1.829680193858276	0.0	0.5465236152034344	2.5834406107046926	2.1134004168893665	0.8589759117385071	3.2844098588787616	0.7875048805614974	0.0	0.0	0.0	2.055324400071361	1.0082340966320797	0.0	0.5013150245065343	0.9333568725936602	1.1070555974391592	0.94792704943013	2.551201335196731	0.8701884236397476	0.7519725367598015	0.7737935919521752	1.4349761370643286	0.0	0.0	0.0	4.409121502381698	3.072689383673818	0.8839850115037391	7.359705611775529	4.175577348728853	0.0	4.719212072801585	2.0846662167956973	4.627581496337732	7.722795827931831
3R_5242	0.0	3.711404868806477	2.9916307633579677	0.7476832287474032	0.0	0.0	3.719717085757891	4.300872711586272	0.8524484236736861	0.0	0.9388658444267374	1.0222734994609552	0.0	0.9909628155076959	0.0	3.5519950357317382	1.3992027622501249	3.4338807969487912	4.187026080985459	1.7788507805686167	0.0	0.0	0.0	0.0	0.0	0.8190960112399631	1.8937898275836929	0.0	2.2747957858953107	1.7987584968854495	0.0	0.0	1.4138935971545672	3.6654446074345484	1.2572700066547302	0.0	9.866457497767714	5.548508949190085	0.0	1.790999653620667	4.9925461286299555	2.872620949191522	1.993024414549078	4.070719800958084	5.700870750998508	6.134270281776171	0.0	5.012636857517802	4.826192402530701
3R_5243	0.0	0.0	0.0	0.0	0.0	0.0	0.0	0.0	0.0	0.0	0.0	0.0	0.0	0.0	0.0	0.0	0.0	0.0	0.0	0.0	0.0	0.0	0.0	0.0	0.0	0.0	0.0	0.0	0.0	0.0	0.0	0.0	0.0	0.0	0.0	39.656416804803186	0.0	0.0	0.0	0.0	0.0	0.0	0.0	0.0	0.0	0.0	57.61098756754888	0.0	0.0
3R_5244	0.0	0.0	0.0	2.038859021869617	0.0	0.0	0.0	0.0	0.0	0.0	0.0	2.787639828013773	0.0	0.0	0.0	2.4214857461663035	0.0	3.1212856700526377	3.805870174156619	0.0	3.489203010205221	0.0	0.0	0.0	0.0	0.0	0.0	0.0	4.135430382510768	2.452519227750746	0.0	5.651812197062866	3.8555495237625226	3.3317696227903704	0.0	0.0	0.0	0.0	0.0	0.0	4.538061630507391	0.0	5.434782608695651	0.0	0.0	4.1818887416864055	0.0	6.834485171900971	2.6321109108367162
3R_5245	1.3503559200616304	0.8524593238377889	0.0	0.6869307576544007	0.0	0.0	2.563105581751919	0.9878520865362379	0.3915916654413111	0.0	0.862578965330493	2.34802347610224	3.0275837096619886	1.820885667863535	0.9840297869752637	1.631690097668482	0.0	0.5258105408923647	1.282270747621548	1.6343115205315695	2.9389487474376774	0.0	0.0	0.0	3.0681679416949907	0.7525409450943492	1.739911276704267	0.7483581116574999	1.7416323881482751	0.4131504123654266	0.7075280632162174	0.47605101591190996	2.598017349040253	3.928880086201874	2.310222845828376	2.6776477357328767	0.0	0.0	1.5894814475725438	0.8227366227550191	3.057920219778842	1.9794061266974317	6.408789196612497	4.986608462972687	3.1425903219740916	2.1134379358305293	2.333976836680282	3.454003950459452	4.4340435577382085
3R_5246	2.167415508724931	0.0	2.205805636318678	0.0	0.0	0.0	0.0	2.1140954034174984	1.2570639135290875	3.118649649650898	0.6922497243807723	0.0	2.4297415921221948	1.4613242988419881	0.0	0.0	0.0	0.8439626205579503	2.058134054503506	0.0	2.8303307298064397	0.0	0.0	0.0	4.924623709502357	3.0197018636271236	1.3963395238649783	1.8017505087242562	2.2363532413871607	0.6631352504131333	1.135631928064531	0.7640951096690428	3.1274993932651176	1.801750508724256	4.635086156054451	3.4382492159932223	3.6373953339492653	0.0	7.653686015184913	0.0	1.2270438501298457	1.059028333032216	5.8780308596620126	6.002890992301893	2.5220384123263786	4.522953877856273	6.243659563713049	1.8479724785154719	2.846779765431041
3R_5247	0.0	0.0	0.0	0.0	0.0	0.0	0.0	0.0	0.0	0.0	0.0	0.0	0.0	0.0	0.0	0.0	0.0	0.0	0.0	0.0	0.0	0.0	0.0	0.0	0.0	0.0	0.0	0.0	0.0	0.0	0.0	0.0	0.0	0.0	0.0	0.0	0.0	0.0	0.0	0.0	0.0	0.0	0.0	0.0	0.0	0.0	0.0	0.0	0.0
3R_5248	0.0	0.0	0.0	0.0	0.0	0.0	0.0	14.831360020882554	0.0	0.0	0.0	0.0	0.0	0.0	0.0	0.0	0.0	0.0	0.0	0.0	0.0	0.0	0.0	0.0	0.0	0.0	0.0	0.0	0.0	0.0	0.0	0.0	58.508957721427144	0.0	0.0	0.0	0.0	0.0	0.0	0.0	0.0	0.0	0.0	0.0	0.0	0.0	0.0	0.0	0.0
3R_5249	2.9300745044694625	2.7745677570255527	0.0	1.490539101163187	1.7487592553083589	2.299294576423953	0.9269272648517617	0.7144980988455962	1.2745448122521144	1.0540060027749871	1.4037524830626735	1.018973386351198	0.8211766344371262	0.987763779847999	5.338001166246495	1.770264225655227	0.0	1.1409318366817687	2.782339655504616	0.8865541387139841	0.6377088193471673	7.1563058862762805	0.0	0.0	0.0	3.67403308940339	4.7191906927743625	0.0	0.7558174227782285	2.6894275911962486	0.7676161182497279	2.06592191558891	2.81865850458328	0.6089352973364074	1.8798169133519071	4.648082625246363	0.0	2.765298599708095	1.724470932317965	1.7852179313715812	2.488214571681232	5.726695053416822	1.9865905140302955	4.057578664277565	3.4094802872373497	2.2929253393701474	5.9084524125646105	6.2455687689584245	3.8484899535650823
3R_5250	0.0	0.0	0.0	0.0	0.0	0.0	0.0	0.0	3.4703123454626534	4.304748654335571	0.0	0.0	0.0	8.068407183464284	0.0	0.0	5.696145930701827	0.0	0.0	0.0	5.209033297182642	0.0	0.0	0.0	0.0	6.669069754801646	0.0	3.3160005982065077	0.0	0.0	0.0	0.0	0.0	0.0	0.0	4.7458997798851685	0.0	0.0	0.0	0.0	6.774874969682434	0.0	0.0	0.0	4.641642027283572	0.0	6.894621230193477	10.203207072046885	3.9294799804783436
3R_5251	0.0	0.0	0.0	0.0	0.0	0.0	0.0	0.0	0.0	0.0	0.0	0.0	0.0	0.0	0.0	0.0	0.0	0.0	0.0	0.0	0.0	0.0	0.0	0.0	0.0	0.0	0.0	0.0	0.0	0.0	0.0	0.0	0.0	0.0	0.0	0.0	0.0	0.0	0.0	0.0	0.0	0.0	0.0	0.0	0.0	0.0	0.0	0.0	0.0
3R_5252	0.0	5.14182437070497	1.3815469263827524	3.4528307411321633	3.2407977547753157	0.0	3.4355601431735336	0.6620533465373254	0.7873281115108551	0.0	0.0	1.8883597914570982	0.0	1.8305222003901942	0.0	1.6403253650974687	2.584629492716062	3.1715594843424864	1.2890568100226747	0.0	1.18180092752464	0.0	0.0	0.0	0.0	2.2695706781757097	1.7491192747171982	3.7615929473442433	1.4006795957330538	0.8306737927402434	1.4225449186339871	2.871422303523886	0.0	1.1284778842032732	1.1612245298463155	0.0	4.556369120575196	0.0	0.0	1.6541814564273718	1.5370517073416659	0.0	1.8407731247123793	5.012998705643734	6.318443219836541	9.91490602722888	3.128438349273248	6.944566617375676	4.457509503856013
3R_5253	0.0	1.8731239492945346	0.503286080642032	1.0062700687986847	4.722382914418616	0.0	0.6257730252402421	1.9294443212413854	1.4340854872699818	1.7789112209450428	2.2112533526154623	0.3439569008244991	1.108760538768921	2.000532141549652	0.0	0.5975569184168985	0.0	2.6958698695911463	0.9391853975454391	3.5911016093222603	0.861040541663384	0.0	0.0	0.0	3.3708698417264245	1.1023810189831391	0.6371896368751838	1.6443805145842163	0.7653839299734935	2.118252985980191	2.072885236004462	2.0920706338834547	0.9514449118153285	0.0	1.2690733797264258	0.39224284853032493	0.0	0.0	0.0	1.2052091550097834	2.2397407276133716	3.3828542929749954	2.0117351215423303	3.6523876571211518	3.4526346479559447	7.739824259550362	3.9888244535452952	2.5298479898671156	4.221967677264996
3R_5254	1.0578635493543593	3.339066510531916	1.0766008502885855	1.345347175987124	6.313657451252251	0.0	1.3386179291942062	0.7738794631660074	0.6135427600190383	1.9026726614554745	2.027222969084951	0.7357729651849156	1.1858986217960577	2.8529494290463635	0.7708850886309714	1.5978245554764205	0.0	0.0	0.0	1.9204698852077535	1.3814165763910933	5.167373821774176	0.0	0.0	2.403590772326594	1.1790752695417652	1.363039693010748	0.8793912291101712	2.7287760099766234	0.6473208361572705	1.1085494381178604	1.4917460200962056	0.0	1.7587824582203424	2.2622744337063327	1.6781270155878703	7.101301846160948	5.9902406998518005	4.980774211543442	1.9335859627846577	4.192234807311114	2.5844317038853255	1.4344629729245113	2.441555986050707	2.872208469814525	3.3113180353751415	3.6568566610923976	0.0	5.557779825356495
3R_5255	2.960213253762801	3.737475951678173	0.0	1.5058707878535256	1.7667469947633618	0.0	1.8729232792564194	1.0827711405109943	1.7168730419599478	0.0	2.363652470853565	1.0294545476257586	1.6592465162460144	1.496885878618123	0.0	1.3413548739425987	2.113547373684898	2.305334925397633	0.0	1.791346470948928	2.5770731716116835	0.0	0.0	0.0	5.044465279954371	2.8869743757928354	3.8141858343808037	3.2810603008847132	0.7635917615473973	0.45284850768302776	2.32653545523707	1.0435859952429176	2.1357384215924866	1.8455964192476513	4.43135632802115	1.1739732019485136	2.483941319370271	2.7937424638797035	3.48441768411663	2.705371027207736	5.027616698524998	2.1695999416811533	0.0	4.099314922490153	4.592733606524437	2.3165103717118876	5.116480080008105	3.7858864173500613	3.8880755250894596
3R_5256	0.0	0.0	0.0	0.0	0.0	0.0	0.0	1.761961937569636	0.0	1.299596501278283	1.1538908449261862	2.5128020984912887	0.0	2.4358387883943	2.632716558049557	1.0913738574270666	0.0	0.0	0.0	2.186254449847651	1.5725985398108038	0.0	0.0	0.0	0.0	0.0	0.0	0.0	0.9319279735235535	1.1053607787045614	7.571806756133873	0.0	1.7377124614140946	3.003285293782869	4.635653833477115	2.86555859336606	0.0	0.0	0.0	2.2011857347315855	2.0453235517779795	1.7652633940683973	0.0	3.33534788345494	2.8026081071044717	9.423974629152461	6.244424249513871	0.0	5.93151754554753
3R_5257	1.8344853901583527	0.0	1.8669785267597765	1.399813656806006	0.0	0.7197807259996315	0.0	1.3420167183074698	2.393932816669433	0.3299504176908327	0.0	3.1898366191202383	0.5141290899997367	0.9276410311212434	0.6684120241441117	2.7708543364092035	0.4365982499745027	0.7143240836936384	1.3064927463522724	0.5550611810636216	0.7985240719872645	13.441438341434038	0.0	0.0	0.0	1.0223418498498793	1.7727780708770853	1.2708242342318163	0.709812677595132	2.5257287569373346	1.9223819080793867	0.6467247787683876	2.2059114190681104	2.287483621617269	3.138483710641845	2.5463464148606523	4.617999113344171	1.7313211226717193	1.0796710889994472	1.676556112321212	1.038561368175821	4.481771023808602	3.109452736318408	2.54040256235164	2.134635745756344	4.306721241438238	1.585376989965198	6.256444137461586	4.51780230964511
3R_5258	2.9826617870319834	0.0	4.553237822593106	0.0	0.0	0.0	0.0	2.9092859899405616	0.8649464035961013	0.0	0.0	2.074522662707924	1.671829275469316	1.0054915928836936	4.347043619105083	0.9010179520618805	0.0	1.1614086214149348	4.248413217663203	0.0	0.0	0.0	0.0	0.0	3.388479711138882	0.8311050023046542	0.0	0.8264854878239679	0.7693823967461896	0.0	3.125571393520378	0.0	5.738492314437243	3.7191846952078556	0.0	1.1828759309825017	0.0	0.0	0.0	5.451773970904973	3.3771621436334076	5.829474464132846	8.088978766430738	4.130401739394781	2.313781111679273	0.0	5.155280485063778	5.086128500019328	1.9587802127156961
3R_5259	0.0	0.8806797791078977	1.4197689624165148	0.0	1.6652290189469758	1.0947338920855119	1.7653043724559205	1.3607395810126346	0.809110421524279	0.5018304768473484	0.4455672144158103	0.48515084261483493	1.5639055601221599	0.47029140948780934	1.0166058499160386	0.4214266987889334	0.6640340373222987	1.0864347378381372	0.6623600019340912	0.0	0.6072483838995135	13.62896372855738	0.0	0.0	0.0	2.7210876949421237	1.7975106095816842	0.38656616101106844	0.3598577395989508	2.560965928055638	2.1928518147493405	0.983621134319761	2.0130180535511113	1.739547724549808	1.1933511011378781	2.2130324818949045	2.341213076143273	0.0	0.0	0.0	3.948939891290424	1.3632892516025976	5.675100496571293	1.9318833389744328	2.1644166653589982	5.822407403889703	0.0	4.757797196991359	3.2065820318351297
3R_5260	0.0	0.0	5.418955723880362	0.0	0.0	0.0	0.0	2.596826574053444	0.0	0.0	0.0	0.0	0.0	0.0	0.0	3.2169918938238258	0.0	4.146689987651157	0.0	0.0	4.63547547926181	0.0	0.0	0.0	0.0	2.967374899925282	0.0	2.9508813987649973	0.0	0.0	0.0	3.754272361947897	5.122174096550933	0.0	4.554766973566865	0.0	0.0	0.0	0.0	6.48833268017451	6.028904982045922	0.0	7.2202166064981945	0.0	0.0	11.111444454444744	18.406398554975006	0.0	6.9936232143531525
3R_5261	0.0	33.402643819258294	0.0	0.0	0.0	0.0	0.0	0.0	0.0	0.0	0.0	0.0	0.0	0.0	0.0	0.0	12.592824860251126	0.0	0.0	0.0	0.0	0.0	0.0	0.0	0.0	0.0	0.0	7.330889214869096	6.824387357685932	0.0	13.86183905018679	9.32675734761944	0.0	0.0	0.0	0.0	0.0	0.0	0.0	0.0	0.0	0.0	0.0	0.0	0.0	0.0	0.0	0.0	0.0
3R_5262	0.0	2.829370564077463	3.04087259663684	1.5199799849035587	1.783300461161499	1.172354932800615	0.9452357800856023	0.0	0.4332398040802958	1.6122368345814915	1.431479171763329	3.6368499351549657	0.0	2.0145478558864984	0.0	0.4513075485384653	0.0	0.0	0.0	0.9040652105852656	5.202437914431081	7.2976560658482095	0.0	0.0	3.394486132505803	3.330312878315737	2.8874420237734655	2.8978268079034337	0.7707462044892189	0.4570914539439222	2.3483338375727936	3.686773415962002	1.4371660924230016	1.2419257748157573	2.5559289980815834	1.7774590464548403	2.507214509751811	5.639836647771333	3.5170647984018455	1.8204792630117388	4.228935629340897	6.56978376870682	0.0	4.137723292237466	4.635765043202433	3.1176197658963725	3.442945825763873	1.2737860436867852	5.886757043431219
3R_5263	1.7002031742793264	4.293250473599193	3.4606357014751823	2.1622481845764243	0.0	1.3341872131497492	0.0	3.3167537107218625	1.4791331293773096	0.6115968549243334	2.7151350861159393	2.3650754045165847	4.764954332677675	1.719477553940011	0.0	1.5408185958314693	1.6185590454386174	0.6620363841956026	0.0	1.0288626848994853	2.2202190912199216	0.0	0.0	0.0	0.0	2.842522814798742	1.095341839758061	1.4133616382557421	0.4385701385486925	0.5201885163183138	0.8908328842050875	2.9969263523330474	4.0888824920593905	5.6534465530229685	2.1815627406536398	1.3485467386071401	2.8533112677261965	6.418361649005475	4.002561639449247	2.0717788500384318	4.812699366071239	2.4922263307034807	6.9164265129683	1.5696320154702932	5.275687652912509	4.434971345650135	2.938658443647306	7.248099548298436	5.02452526610444
3R_5264	0.0	0.8939977882494718	0.7206196521914835	1.0806050696802965	0.0	3.333866752013656	1.792000045875201	2.4173051978346747	0.410673064405446	1.0188387357596909	0.4523052687864767	2.9549249833194486	0.7937777980984894	1.432210060530926	1.0319793901332037	0.42779969015324043	4.04445503192895	2.2057285195955267	2.0171294634032204	1.7139479196357241	1.8492943462633529	0.0	0.0	0.0	1.6088365023122198	0.39460530354263224	0.0	0.7848239533921307	1.0958989779865311	0.4332823215613415	0.0	2.496239664569293	1.3623065047955913	4.708943720352784	2.422794914408107	0.5616247219115189	0.0	2.6730334760020398	1.6669333760068277	1.7256535308769458	2.405194450350533	2.767810967367924	6.72107537205953	6.536993631399325	4.394295764667884	4.432842218743919	3.2636085131880788	3.622309951886064	4.650104729658721
3R_5265	0.0	1.8346772344075366	1.478867719719074	0.0	3.469090404495941	0.0	0.0	1.417381203966116	0.84279014104093	1.045438958910067	3.7129137926393336	1.010691090353762	3.2580081841165582	0.0	0.0	1.755875378500886	0.0	1.1316582527875572	4.139586869230452	0.0	1.2650509436014987	0.0	0.0	0.0	0.0	0.8098156130830572	0.0	2.415943292979027	1.4993481583881407	0.8891892372534722	0.0	2.049129939427719	1.3978741130488752	3.6239149394685413	2.4860501510896977	0.0	0.0	0.0	0.0	3.541415078637122	4.935980335054345	5.680148024657522	3.940886699507389	4.024598345085161	5.636279604558623	0.0	1.674408013046987	2.477921717497101	8.588720528759808
3R_5266	0.0	3.663339133620295	0.0	1.476000236160038	4.617871161394597	1.5179113539769278	2.4476958003659304	0.0	1.121878023811861	0.0	1.2356090162389914	0.0	3.2526671870934165	0.0	2.81916468150487	1.7529968942738356	0.0	0.7532020502159807	3.673600587776094	1.170542136590562	2.5259541791911895	0.0	0.0	0.0	2.19751241594515	3.7729442170197514	3.73852739405948	1.0719923245349563	0.0	0.5918210333195242	3.0405148605163808	1.3638471400125474	0.9303883440948253	0.0	2.4819746590387313	1.5342482567104183	0.0	0.0	2.2768670309653913	1.1785364933825175	5.475431737792525	3.7805575377228755	2.622950819672131	3.571556127004536	4.501631841542559	7.063964195792904	2.228884109170744	3.2984794009961407	3.810951404018013
3R_5267	2.0225248593586778	1.2767894363549195	3.087522939008969	2.0577308743175022	0.0	1.5871202021356292	0.0	0.0	1.7595447236679	2.182627103106722	1.9379195232407904	0.0	0.0	2.045453243802481	1.4738519503925016	1.2219496120523823	0.9627013862996233	0.7875441388956946	0.9602744080148343	2.447825517038885	1.7607496849578625	0.0	0.0	0.0	0.0	0.5635672590190628	1.3029949207954992	1.120869588560719	0.0	4.950439908466366	1.0597154981802035	2.852062925634741	0.9728092044872186	2.5219565742616172	0.8650465901117735	2.406302973757341	3.3942372639732263	0.0	0.0	0.0	2.290033157390086	3.952931261588883	4.1138155639355505	4.668000594516556	4.706882796264932	8.441193318837694	1.1652548051029772	5.173309310784143	5.312947906412954
3R_5268	0.0	0.0	0.0	0.0	0.0	0.0	0.0	0.0	4.726143608599691	0.0	0.0	0.0	0.0	5.494094946751232	0.0	4.923241738061877	0.0	0.0	0.0	0.0	0.0	0.0	0.0	0.0	0.0	4.541231200438138	0.0	0.0	0.0	0.0	0.0	0.0	0.0	0.0	0.0	0.0	0.0	0.0	0.0	9.92965830059856	0.0	0.0	0.0	0.0	0.0	0.0	0.0	13.895527863312472	10.702948234120571
3R_5269	0.0	2.6842484943043603	1.081838367938638	0.0	0.0	0.0	1.3451301245254212	0.5184295214506695	1.233055125270694	0.7647715627342112	0.6790283782934998	0.7393524012317612	1.191667858334525	2.866828642484967	0.0	1.284478204813261	1.0119639437246852	0.0	0.0	2.5730836155684425	0.9254246542382135	10.385024794246696	0.0	0.0	0.0	1.7772169670903848	1.3696706969226922	3.534677394412559	0.5484102273023289	5.854229680944482	2.2278847626606515	2.2485047443450106	1.022588990806925	1.7673386972062795	2.727936111736263	2.5294363151171764	0.0	12.038764822729187	10.01001001001001	0.0	1.2036084180372757	7.271612921656161	2.8828828828828827	5.888241182358829	4.123116251262704	3.3274271501418315	4.899529032771725	5.438033607047692	5.584817673155527
3R_5270	2.250936671022229	0.0	1.145403079370363	0.0	0.0	0.0	0.0	1.0977809401187393	1.9582571380920502	1.6194132671403558	0.718925505442374	0.0	3.7850571997844025	1.517636299674892	1.6402999386855883	0.6799746315064478	0.0	2.6294539334132865	1.068722032880302	1.3621341154525808	0.0	0.0	0.0	0.0	0.0	2.50885264335537	0.0	0.6237269343440703	1.1612654565158054	1.377378215661617	2.3587868051824907	0.0	3.248017301971633	4.677952007580528	0.962739757098834	1.7853709206283006	0.0	0.0	2.6495400398490823	5.485747889838503	2.5486557497546283	6.599027369356031	6.104540251812285	3.117105929234214	4.365374894030524	4.697245500009453	1.2968516850383	5.7575517968551475	3.6956002105605177
3R_5271	0.0	0.0	0.0	1.1825060993664607	0.0	0.0	4.412217607042606	2.834203944100882	0.0	0.0	2.227309396884707	1.616787165814135	0.0	1.5672674316185546	1.693942529273021	2.10663535363877	1.106461758800631	0.9051482478954851	0.0	2.8133597451546213	1.0118413772699144	0.0	0.0	0.0	0.0	1.2954497199043389	1.4975713884793034	3.220623118431458	2.9981055570606046	0.7112112496550625	4.8718520223666735	0.8194904998105338	3.354236937930516	2.898560806588313	1.9884483083971973	0.9218788776530291	0.0	4.3876506938630815	8.20856317310218	0.0	1.3160021119201895	2.2716116016656365	4.7281323877068555	2.146029587739132	4.508135381108748	6.063573904415275	2.678525032691398	1.981946842600124	6.869622802751146
3R_5272	2.2364310139307286	2.8236503304376797	0.0	0.5688401213404239	0.0	0.0	1.4149871476717377	0.5453532683948475	1.2970917257870265	1.608977321142863	3.5714627554292306	0.7777493985663901	2.507110164426313	0.0	0.0	0.675592687330705	1.064518553387415	2.6125090066248005	1.0618348931687913	1.3533561473090272	1.9469699890151955	32.77305967100218	0.0	0.0	0.0	1.8695136784214623	0.0	1.23941493170266	0.5768909707217448	2.0527530154941798	0.0	4.73055395417544	3.227086182133302	0.0	2.869606789260095	8.869327488564776	0.0	0.0	2.632465672647629	0.0	2.532231508759242	3.2782507079382404	1.5163002274450341	1.0323394794696583	0.8674486427031088	5.83371894215541	3.8654832446763274	3.8136323627893214	2.93742779435303
3R_5273	1.6837057690494468	1.062898055321718	1.7135282368891098	1.2847604795342793	0.0	1.3212413326568575	0.0	0.8211426495579953	0.48826027006652056	2.4226496422231003	1.0755158389066564	1.756594960118268	1.8874876180812252	0.5675977085399388	1.226948099113849	0.5086225768203195	1.602853849221462	1.9668375455126206	0.7994065205991071	0.0	0.0	0.0	0.0	0.0	1.9127890606828502	1.407470628902916	1.084713522819769	1.3996475127703838	1.3029438191472285	1.0302820500140117	5.293133746903516	4.154985222498271	3.239365809919197	2.099471269155576	4.320789218075417	2.003192287228928	0.0	3.178041512849457	1.9818619989852866	2.0516759730688805	2.859600479497808	8.226812564251405	7.9908675799086755	4.663204703494792	5.224496619750687	5.270325537467799	3.880192085028977	4.3066618891430775	0.0
3R_5274	0.0	1.6746379432766638	1.3498657693478961	2.69892129513676	0.0	2.081667998934186	0.0	0.0	0.0	0.9542450928900343	2.5417766408693288	0.9225282884074358	2.973811427048837	0.8942726487068102	0.0	0.0	0.0	2.0658869183082205	2.5189932087943094	3.2105697091737535	1.1547002767585623	0.0	0.0	0.0	6.027349702007831	2.9567008894938955	1.7090090755217946	3.6753333968430946	0.0	0.0	2.779847219596811	2.8055758388297685	2.5518745049363463	1.1026000190529284	7.94217010948395	2.1040724743555645	8.903768074649193	5.007130153338354	9.367505995203837	4.848745015490124	4.505413705108058	5.184667486535419	0.0	2.4490211752166893	6.1735508618277	4.151803211170676	1.5283490406858744	4.523544142553161	6.968466296315912
3R_5275	0.0	0.0	0.0	0.0	0.0	0.0	0.0	0.0	4.058989291371502	2.517486460957813	2.2352357648451506	2.43381128519352	0.0	2.3592673436820237	0.0	2.1141322766054564	0.0	0.0	0.0	0.0	3.046326708791273	0.0	0.0	0.0	0.0	0.0	0.0	0.0	7.221059932450595	2.141226751630544	0.0	0.0	3.366173724186497	0.0	0.0	2.7754787562080523	0.0	0.0	0.0	8.52796276350339	3.9620561803718153	0.0	0.0	6.461000111129203	8.1435214215331	14.604365902164623	4.03208572536819	0.0	4.59604657265913
3R_5276	3.4171474165938385	1.078596810265653	0.8694183234954302	0.43457869681321704	0.0	0.0	3.243037441840177	1.6665414677389028	1.4864152791599377	3.0730395114211357	0.5457004777771393	0.5941798185398601	2.8730480511540457	0.5759809935487824	0.0	0.5161348129679697	0.0	0.6652957582272635	2.433640702154015	1.0339280384017415	2.974866395031616	0.0	0.0	0.0	1.941040506409704	1.428258639929284	0.0	2.3671999636776837	2.2036466561887678	3.1364972226317094	0.8952186817815388	1.2046723941610973	1.6436052415228593	0.7101599891033051	3.6538385510513227	2.7103719565402695	0.0	0.0	6.033400907423496	0.0	2.901836107778836	1.6696641311982001	1.1584129742253113	3.1547194287181677	1.9881229534759348	3.5654446729003118	3.937501611914722	5.827027033326516	6.1713205717156265
3R_5277	0.0	4.558622748895103	0.0	2.755080000176325	0.0	0.0	0.0	0.88044181274517	1.0470403833005435	2.5976023091645484	0.0	0.0	0.0	1.217174033490787	10.52442139362283	2.1814118839392895	5.155813850372096	0.0	0.0	2.18491647282816	0.0	0.0	0.0	0.0	0.0	1.006074476474055	4.652186271677444	1.0004824326290136	0.9313576381664398	3.314052909959392	1.891793211867597	2.5457367056537756	3.4732979797909627	0.0	3.0885445573513377	1.4319024427682912	6.059357465734333	6.81509024542503	4.249966000271997	8.799354479355394	10.220359118890578	8.82091530756944	7.343941248470013	1.666653333439999	4.201339386996574	5.650924321691299	4.16040179496375	6.156892394760238	2.3711549943400527
3R_5278	0.0	2.5080099567995284	2.021617152208566	0.0	0.0	0.0	0.0	0.9687824390744835	0.0	0.0	0.0	0.0	2.2268540787059306	2.67860251949353	0.0	0.0	1.8910437332228967	0.0	1.8862763960803177	2.4041437822230396	0.0	0.0	0.0	0.0	0.0	2.21404133947287	2.559485645764627	6.605205231983064	0.0	1.2155246812286524	6.24482850139728	2.8011675266250977	1.9108986191846578	1.6513013079957661	0.0	0.0	0.0	7.498893913147811	0.0	0.0	6.747501737481698	1.9411953686960894	2.6936026936026938	1.8338798295225311	6.163850557443235	4.145279614654807	6.8667641747179475	3.387327330989303	7.827206587377064
3R_5279	0.0	0.0	0.0	0.0	0.0	0.0	0.0	0.0	0.0	0.0	0.0	0.0	0.0	0.0	0.0	0.0	0.0	0.0	0.0	0.0	0.0	0.0	0.0	0.0	0.0	0.0	0.0	0.0	0.0	0.0	0.0	0.0	0.0	0.0	0.0	0.0	0.0	0.0	0.0	0.0	0.0	0.0	0.0	0.0	0.0	0.0	0.0	0.0	0.0
3R_5280	0.0	0.0	0.0	0.0	0.0	8.122157244964262	0.0	0.0	0.0	3.7232299764691867	0.0	3.5994787954704157	0.0	3.4892322293402556	0.0	0.0	0.0	0.0	0.0	0.0	0.0	50.55867334041155	0.0	0.0	0.0	0.0	20.004400968213005	0.0	5.339783792154256	3.166761669516752	5.423140540687112	0.0	0.0	4.302074460304759	4.4269138655369185	4.104787002602436	0.0	0.0	0.0	0.0	0.0	5.0573247763398115	7.017543859649123	14.333218667583992	4.014613192018949	0.0	0.0	17.649758198312682	3.3986554918874097
3R_5281	0.0	0.0	1.2233502326934478	1.2229830807628672	0.0	3.7731292825017353	0.0	0.0	0.6971735885546406	2.5944267562193595	1.5356998775586486	2.508194270682319	0.0	0.0	0.0	0.7262483737483291	2.2886715108687863	0.9361313175055993	2.2829017507573526	1.4548302838635754	1.0464765344380778	0.0	0.0	0.0	0.0	1.3397927421015534	0.0	1.9985186979410863	2.4805841577244707	0.7355558890075585	3.7789610124592343	2.542624558091852	4.625402525654795	1.9985186979410858	7.197793937853424	0.0	4.034633292180073	0.0	0.0	1.4647662203816945	4.083145916935746	3.524052717009404	6.519967400162999	3.3292317198544725	2.7974688501843534	1.2542258002775852	5.540420972266315	4.09957708762764	4.736512543706169
3R_5282	0.0	0.0	0.0	0.0	0.0	0.0	0.0	0.0	0.0	0.0	0.0	0.0	0.0	0.0	0.0	0.0	0.0	0.0	0.0	0.0	0.0	0.0	0.0	0.0	0.0	0.0	0.0	0.0	0.0	0.0	0.0	0.0	0.0	0.0	0.0	0.0	0.0	0.0	0.0	0.0	89.06702293475841	0.0	0.0	0.0	0.0	0.0	45.32064355313846	0.0	0.0
3R_5283	3.2541119772472493	0.0	0.0	0.8276890458334466	0.0	0.0	0.0	0.793514573648984	1.8873292733735114	0.0	0.0	0.0	1.8239814158181507	3.291002268158763	0.0	1.966038068591726	9.293546421961393	1.267107696171396	3.090039104444867	0.0	1.41646630750747	0.0	0.0	0.0	0.0	0.0	0.0	0.9017034169419793	0.8394034091362179	0.9956172926776331	5.115041546924965	2.294392596270419	1.565187230826926	5.410220501651875	2.7836082772819015	1.2905287322026409	10.922217428582352	6.142226950372035	3.8303609732181165	0.0	5.526773348130348	1.5900028254350211	0.0	1.502102342438477	2.524356888528186	6.790667653350678	5.624459348845091	5.549013884742543	1.0685237895067974
3R_5284	1.441061312835677	0.0	2.1998789479944216	0.3665364533698189	3.4402801764175672	1.1308328357668855	0.0	1.0542075637705968	1.6715818136913414	1.5551351391700803	1.8410393256125668	0.5011487331260716	2.423213219500469	0.48579930892133505	0.0	1.3059698406290177	2.057791849415731	1.122260016198701	0.0	0.0	1.881817353818546	0.0	0.0	0.0	1.6371306469547406	1.6061804538921407	0.928391837801776	0.3993132132183215	1.115172237980432	3.9681209977090712	1.5101075272064748	2.0321122506293454	4.851927490577557	2.9948490991374115	1.2327019557186338	1.1430037085898328	0.0	5.440086693221542	1.6962492536503282	0.0	3.263325217443517	2.8164876624462067	1.9540791402051783	4.656370500216588	5.030524102358869	4.510801339347133	7.472260478350869	2.4573429831554052	4.258696305174013
3R_5285	0.0	0.0	0.0	0.0	0.0	0.0	0.0	9.341830662503948	0.0	0.0	0.0	0.0	0.0	0.0	0.0	0.0	0.0	0.0	0.0	0.0	0.0	0.0	0.0	0.0	0.0	0.0	24.68075444130176	0.0	0.0	0.0	0.0	0.0	0.0	0.0	16.38533054127301	15.193042801840182	0.0	0.0	0.0	0.0	0.0	0.0	0.0	0.0	0.0	0.0	0.0	0.0	0.0
3R_5286	0.0	0.0	0.0	0.0	0.0	0.0	0.0	0.0	0.0	0.0	0.0	0.0	0.0	0.0	0.0	0.0	0.0	0.0	0.0	0.0	0.0	0.0	0.0	0.0	0.0	0.0	0.0	0.0	0.0	0.0	0.0	0.0	0.0	0.0	0.0	0.0	0.0	0.0	0.0	0.0	0.0	0.0	0.0	0.0	0.0	0.0	0.0	0.0	0.0
3R_5287	0.0	0.0	0.0	0.0	0.0	0.0	0.0	0.0	0.0	0.0	0.0	0.0	0.0	0.0	0.0	0.0	0.0	0.0	0.0	0.0	0.0	0.0	0.0	0.0	0.0	0.0	0.0	0.0	0.0	0.0	0.0	51.99667221297837	0.0	0.0	0.0	0.0	0.0	0.0	0.0	0.0	0.0	0.0	0.0	0.0	0.0	0.0	0.0	0.0	48.430840759395586
3R_5288	0.0	0.0	0.0	0.0	0.0	0.0	0.0	0.0	0.0	0.0	0.0	0.0	0.0	0.0	0.0	0.0	0.0	0.0	0.0	0.0	0.0	0.0	0.0	0.0	0.0	0.0	0.0	0.0	0.0	0.0	0.0	0.0	0.0	0.0	0.0	0.0	0.0	0.0	0.0	0.0	0.0	0.0	0.0	0.0	0.0	0.0	0.0	0.0	0.0
3R_5289	0.0	0.0	0.0	4.898586202707416	0.0	0.0	4.061736774274259	0.0	1.8616583093722394	0.0	0.0	0.0	0.0	4.32831854346887	0.0	1.9392965279416752	3.0557126701153443	2.499745650880023	0.0	0.0	0.0	0.0	0.0	0.0	0.0	0.0	0.0	3.557754722341259	0.0	1.9641503282095198	3.3636453843217127	2.2631848623712023	0.0	0.0	2.7457463583852486	5.09190117841869	0.0	0.0	0.0	3.91135615322816	3.634399738904723	0.0	0.0	5.926684541547244	4.980042479762352	13.3966055011151	11.095913818777099	10.947075269900141	6.323940033871024
3R_5290	0.0	0.0	0.0	0.0	0.0	0.0	0.0	1.7270611308830823	0.0	0.0	0.0	0.0	3.969841905015975	2.3875898808210634	0.0	0.0	3.371188407966388	0.0	0.0	0.0	0.0	0.0	0.0	0.0	0.0	0.0	0.0	0.0	0.0	0.0	0.0	0.0	0.0	2.9437964494282265	3.0292207723361866	2.80879782891163	0.0	0.0	8.336668000533546	8.630339267266935	0.0	0.0	4.801920768307323	0.0	8.241282783136137	7.389844210999265	4.080490115828792	0.0	2.3256106006912645
3R_5291	0.0	0.0	0.0	0.0	0.0	0.0	0.0	0.0	0.0	0.0	0.0	0.0	0.0	0.0	0.0	19.371885969330428	0.0	0.0	0.0	0.0	0.0	0.0	0.0	0.0	0.0	0.0	0.0	0.0	0.0	0.0	0.0	22.607248788251464	0.0	0.0	0.0	0.0	0.0	0.0	0.0	0.0	0.0	0.0	0.0	0.0	24.873146950552183	0.0	0.0	0.0	0.0
3R_5292	NA	NA	NA	NA	NA	NA	NA	NA	NA	NA	NA	NA	NA	NA	NA	NA	NA	NA	NA	NA	NA	NA	NA	NA	NA	NA	NA	NA	NA	NA	NA	NA	NA	NA	NA	NA	NA	NA	NA	NA	NA	NA	NA	NA	NA	NA	NA	NA	NA
3R_5293	0.0	5.026173800063832	0.0	2.025101538591145	0.0	0.0	0.0	0.0	2.3088582811242753	0.0	0.0	0.0	0.0	0.0	0.0	0.0	0.0	0.0	0.0	0.0	0.0	0.0	0.0	0.0	0.0	0.0	5.1293335815930785	0.0	0.0	0.0	0.0	0.0	0.0	3.309288046388276	3.4053183581053217	0.0	0.0	0.0	0.0	0.0	0.0	0.0	0.0	0.0	3.08816399386073	0.0	4.587109671370289	6.788368537812571	5.22870075674986
3R_5294	2.367457871087184	2.9890808875178974	1.2046956143778975	0.602167030536131	0.0	0.0	0.0	0.5773041420648507	1.3730850612464591	0.0	0.7561411515908756	1.6466315516999495	0.0	0.0	1.7252111313382532	0.0	2.2537720255505627	0.9218564418775045	1.1240451236674445	4.2979376203064374	0.0	0.0	0.0	0.0	0.0	1.3193625156971156	3.050430324205836	1.3120291291459136	1.2213791177880922	1.4486790944017247	0.0	0.834617531508481	1.1387176763600388	2.9520655405783054	2.0251532129663268	1.8777918069690112	3.9731099915770067	0.0	5.57339040485108	2.884860597766195	1.3402942857357305	0.0	0.0	4.371286592040062	1.8365405453056187	1.235100366726001	0.0	0.0	2.33214321473815
3R_5295	0.0	0.0	0.0	0.0	0.0	0.0	0.0	0.0	0.0	0.0	0.0	0.0	0.0	0.0	0.0	0.0	0.0	0.0	0.0	0.0	0.0	0.0	0.0	0.0	0.0	0.0	0.0	0.0	0.0	0.0	0.0	0.0	0.0	0.0	0.0	0.0	0.0	0.0	0.0	0.0	0.0	0.0	0.0	0.0	0.0	0.0	0.0	0.0	276.74766148226047
3R_5296	NA	NA	NA	NA	NA	NA	NA	NA	NA	NA	NA	NA	NA	NA	NA	NA	NA	NA	NA	NA	NA	NA	NA	NA	NA	NA	NA	NA	NA	NA	NA	NA	NA	NA	NA	NA	NA	NA	NA	NA	NA	NA	NA	NA	NA	NA	NA	NA	NA
3R_5297	0.0	1.2275526650782134	0.0	0.0	0.0	0.0	0.0	0.0	0.5638971609469637	0.0	0.6210625411221035	0.0	0.0	0.0	0.0	1.1748276263535922	0.0	1.5143482222536195	0.0	2.3534301361906484	1.6928499772650247	0.0	0.0	0.0	0.0	1.0836688823721858	2.505495177297608	1.0776455470769994	0.0	0.5949420407463905	2.0376994780432787	0.6855197391295764	1.8705896173297405	0.0	0.0	0.0	0.0	0.0	0.0	1.1847515836574418	0.0	1.9002472791784393	0.0	1.7951954824264724	0.0	3.0433784909833825	4.481276554364382	6.631748301277672	0.6385081181199154
3R_5298	0.0	1.0435401473374335	0.0	0.8409079518610472	0.0	0.0	0.0	0.0	0.0	0.0	0.0	0.0	0.0	1.6717812026259	0.0	0.998718693851723	0.0	0.6436722480130965	0.0	1.0003232044273507	0.0	0.0	0.0	0.0	0.0	0.9212248218316649	0.0	0.0	0.8528094036222824	2.023036314513364	0.0	0.0	0.0	2.0612348913200162	0.0	0.6555697930746395	0.0	6.2403235982205105	0.0	1.0071550307695936	1.8716802241823707	0.8076982691268403	0.0	0.7630461044665057	1.9235047795887932	0.8623900571255798	0.0	2.8188182048299892	1.0855890335532774
3R_5299	1.3136729046424545	0.0	0.0	0.0	1.5680813896964507	0.0	0.0	0.6406777653197986	0.0	0.4725542388304245	0.8391466264816131	1.8273907044472386	0.7363345150029631	0.8857102519367384	0.9572981828757352	0.7936822574831439	1.250590044015142	0.0	0.0	0.0	0.5718221811425167	0.0	0.0	0.0	0.0	0.0	0.0	0.3640143163918523	0.6777280698124974	0.8038539976061229	0.6883077506550109	0.9262377593048919	0.0	0.5460214745877784	2.247464621114267	1.5629449508907067	6.613887841689981	0.0	3.0926049630124446	0.8003866187523222	0.7437126163556982	0.6418782281259614	0.0	0.0	1.528610233434069	1.370683640116319	3.027431099074045	0.0	1.7254363218666875
3R_5300	1.008669005770091	1.2735150575644725	1.0265349533355175	0.2565567174040072	2.408019668704654	0.0	0.6381836374693185	0.49192748231342376	0.0	0.0	0.0	0.7015568177186312	0.0	0.34003459920053786	0.7350360983578265	0.9141119041776712	0.48011624958728005	0.0	1.9156234899499207	0.0	0.0	0.0	0.0	0.0	0.0	0.5621219677068237	0.649826668483582	0.5589975363022084	1.0407511579852713	0.925827056740237	0.0	0.35559358668475544	0.9703143954485268	1.257744456679969	0.8628281427102218	0.0	0.0	0.0	1.1872874755418779	1.2291114053057544	0.5710400683968953	1.9713969037535939	1.3677551718242436	0.9312058631701003	0.0	0.0	2.3245329228828067	1.7200140490747529	2.3184536523560886
3R_5301	2.9124757354365296	0.6128673335276122	0.0	1.4815865460879105	0.0	0.0	0.0	0.946942189913186	0.2815310163424532	0.3492251253229285	0.31007137564002996	0.33761772476849383	0.5441629598285843	1.3091080274635156	0.0	0.5865438568959683	0.46210300211222666	0.3780263704391544	0.4609380365606832	0.5874861801219704	0.422585719188916	0.0	0.0	0.0	0.0	0.27051599383883596	1.2508922770974071	1.0760495605830565	1.2521296534177742	0.0	3.052022486284338	0.34225224428486667	0.46695482137390437	0.40351858521864614	1.660912228636527	0.38501375538643867	1.6292562282392467	0.0	0.0	0.5914984868877207	0.0	0.47435825613192245	0.6582195162086556	0.44813420221177536	0.7531115746094458	1.0129570886559798	1.6779899291519094	0.8277408403026353	1.912687474453668
3R_5302	1.0610980242354788	0.0	0.0	0.0	0.0	0.8326671995736744	0.0	0.5174970942538158	1.2308374002252433	1.526792148624055	0.0	0.36901131536297427	0.0	1.0731271784481722	0.7732421113839797	0.9616259941610069	0.0	0.8263547673232883	0.5037986417588618	0.0	0.9237602214068499	0.0	0.0	0.0	0.0	0.8870102668481687	0.0	0.29402667174744757	0.2737119389863243	0.6493000545412045	0.5559694439193622	1.1222303355319072	1.0207498019745385	0.0	0.9076765839410229	1.6832579794844518	0.0	2.0028520613353415	1.2490007993605117	0.0	1.201443654695482	0.0	0.7194244604316548	0.4898042350433379	0.0	2.767868807447117	1.834018848823049	1.8094176570212643	1.393693259263182
3R_5303	0.0	0.0	0.0	0.0	0.0	0.0	0.0	0.0	0.0	0.0	0.8143058555594045	0.8866477586076651	0.0	2.578473255044009	0.0	0.7701873419094207	0.0	0.0	0.0	0.0	1.1097897214827324	12.453951514275964	0.0	0.0	0.0	0.0	0.0	0.7064772233862613	0.6576656788089728	0.0	2.671728701980686	0.0	1.2263113437723496	0.0	0.0	0.0	0.0	0.0	0.0	0.0	2.8867876923538813	1.2457541583896685	0.0	0.0	0.9889064474722563	0.0	0.0	0.0	1.6743592310940567
3R_5304	0.0	0.0	0.0	0.0	0.0	0.0	0.0	0.0	0.0	0.0	0.0	0.0	0.0	0.0	0.0	0.0	0.0	0.0	0.0	0.0	0.0	0.0	0.0	0.0	0.0	0.0	0.0	0.0	0.0	0.0	0.0	0.0	0.0	0.0	0.0	0.0	0.0	0.0	0.0	0.0	0.0	0.0	0.0	0.0	0.0	0.0	0.0	0.0	0.0
3R_5305	0.0	0.0	0.0	0.9712622913242968	0.0	0.0	0.0	1.862319640162599	2.214710661893965	1.3736188262701852	0.0	0.0	0.0	0.0	0.0	0.0	0.0	0.0	0.0	0.0	1.662170495476403	0.0	0.0	0.0	0.0	3.192088727298264	2.4600881449582337	1.0581154012400056	0.0	0.0	0.0	1.346192160853809	1.8366889640706905	0.0	0.0	1.5143874378533255	0.0	7.207674732054692	0.0	0.0	2.161820945018408	1.8658091407855617	0.0	0.0	0.0	0.0	0.0	0.0	0.0
3R_5306	0.0	1.1722992715918474	0.0	0.9446649292389288	0.0	0.0	1.174924801875368	0.452830318547563	1.0770311528568386	0.0	1.7793236541685196	0.0	0.0	0.0	1.3532345417988438	1.1219474404648406	0.0	0.7230929345793959	1.763374534579334	0.0	0.8083265393487701	0.0	0.0	0.0	0.0	0.0	1.1963601460372904	0.5145698126898988	0.0	0.0	1.945980552843345	0.0	0.0	0.7718547190348483	3.1770108950028875	0.0	0.0	0.0	2.185849683488966	1.1314247103609314	1.051310469012729	2.722072825791967	5.036197670758577	0.8571959543093983	2.160839961709916	0.9687976436516192	0.0	1.5833116419638384	0.0
3R_5307	0.0	0.0	0.0	0.0	1.800167055502751	0.0	0.9541758935475574	0.7355020051255665	0.8746748396283682	0.0	0.0	1.57339180476851	1.6906330812261285	0.5084004015143011	0.0	0.4555760504034764	0.7178425214304708	0.0	0.0	1.8252318592030747	0.65645537206315	0.0	0.0	0.0	0.0	1.2606792136185627	0.0	0.4178906684345114	0.0	0.0	0.7901815204988891	0.5316633150611286	1.450758921006757	0.6268360026517671	0.0	0.5980901307472873	2.5309279394197093	0.0	0.0	0.9188487486750201	1.707573292460859	0.7368801437918439	1.0224948875255624	0.0	0.5849513086530678	0.7867766139778104	0.8688773687334828	0.0	1.4856086122513983
3R_5308	0.0	0.0	0.8521434774424413	0.212971933025268	0.0	0.0	0.0	0.6125355898491092	0.48562701853905427	0.3011979969610327	0.8022865809386014	0.0	0.0	0.2822682899125668	0.0	1.0117590174160656	1.195657086504116	0.3260383555433921	0.7950952166276672	0.0	0.0	0.0	0.0	0.0	0.0	0.4666266518758461	1.0788635208516808	0.464033010194666	0.8639445817564364	0.5123628020506809	0.4387155986647252	0.5903681204993286	0.4027369357776351	0.3480247576459995	0.3581238863690098	1.3282592060649379	0.0	0.0	0.0	0.0	0.4740297133201022	2.454733286273369	1.1353959693443088	0.0	0.6495400282290096	0.8736503303665042	0.0	0.0	0.5498818139017381
3R_5309	0.0	0.0	0.0	0.45812860329599714	2.149978177721496	0.7067057898991956	1.7093891446609881	0.6588193811749081	0.0	0.3239568137059131	0.287636047895659	0.3131892708621794	1.0095796998559936	0.3035967593839026	0.0	0.8161563925408637	0.8573347409055111	1.052022402606659	0.0	0.0	1.1760281249478137	0.0	0.0	0.0	0.0	0.2509427102058626	0.0	0.49909580061542014	0.0	0.27553871952748415	0.47186538058184313	0.0	0.8663362691159264	0.3743218504615651	0.38518407927889536	0.35715594435710396	0.0	0.0	1.0600586848487932	0.0	0.5098478644563335	1.3201076732622619	0.610593802472905	2.0785464408799865	1.3972398225924598	0.9396642081762157	1.0377189029111233	2.303548047558746	0.887147136487173
3R_5310	0.0	1.7554099540521446	0.0	0.2357580895673273	0.0	0.0	0.5864471477703133	0.22602386834652125	0.8063773698254931	0.3334235799823152	0.0	0.6446827693379849	0.0	0.6249371157027325	1.3508958803754678	0.5600042448321758	0.4411940210268658	0.36092164228731205	0.4400817671923443	0.0	0.0	0.0	0.0	0.0	0.0	0.5165516715030969	0.0	0.5136805325737025	0.23909479666362338	0.0	0.0	0.32676620400929063	0.0	0.0	1.1893201429800677	0.36759286590469564	0.0	0.0	0.0	0.5647346904660925	0.5247467965519937	2.7173685365407945	0.0	1.283571820977671	0.7190351985705581	1.9342467329968227	0.0	3.161150722085854	2.434857665829786
3R_5311	0.0	0.0	0.0	0.0	0.0	0.0	1.2378498078454796	0.0	0.28367832636595725	0.3518887558592997	0.9373091111413342	0.6803856453053017	0.5483134317490146	0.32977323341468184	0.712854607742485	0.0	0.0	0.0	0.0	0.5919670894712674	0.0	0.0	0.0	0.0	0.0	0.5451585788620812	1.2604331566773241	0.2710642173629263	0.7570079824725401	0.29929599595830686	0.5125501754587388	0.6897253817009236	0.47051640681300233	2.032981630221947	0.0	0.3879503550793215	0.0	0.0	0.0	2.384039996562214	0.55380755431163	0.0	1.989719781130824	0.45155223791095317	0.0	1.0206831748901324	0.0	1.6681084684195373	0.0
3R_5312	0.0	0.7463717005706011	0.6016235412885211	0.6014429820024203	1.4112732507268058	0.0	0.0	0.0	0.3428585142912	1.2758964448421461	0.0	1.233488725501886	0.6627010635026668	0.0	4.307841822940808	0.3571570158674148	0.5627655198068139	0.46037399862900624	0.5613467832022588	0.7154616265733895	0.514639963028265	0.0	0.0	0.0	2.686337823099282	0.9883320808969575	0.0	0.6552257695053341	0.3049776314156238	0.36173429892275527	0.6194769755895098	0.0	0.5686742383745925	0.9828386542580011	0.5056795397507101	1.406650455801636	0.0	0.0	0.0	2.1610438706312696	1.3386827094402565	0.0	1.6032064128256514	1.6372614510065882	0.9171661400604413	0.6168076380523435	0.0	1.0080523219477184	0.7764463448400094
3R_5313	0.0	0.0	1.8896987857929421	0.314855274883768	0.0	0.0	0.7832010271838111	0.30185520814637173	0.717945441172089	0.0	1.1860913238131316	0.8609747853202422	0.6938477353920073	0.0	0.0	0.0	0.0	0.0	1.763189539349101	0.7490880227866584	0.5388278253275373	0.0	0.0	0.0	0.0	1.0347832739563192	1.5949795148806007	1.0290316585705885	0.9579343563348486	0.7574713183485308	0.0	1.309190236163954	0.5954016889402469	0.0	0.0	0.49092081231292234	0.0	0.0	0.0	3.0168160342565495	0.7008001175101637	0.6048416119416058	0.0	2.2856160695266126	2.400681409411247	0.0	2.1395603859538714	0.0	0.8129389972202363
3R_5314	0.0	0.8825580061249526	0.7113984528506447	0.3555924739564072	1.6687804552433083	0.0	0.0	0.0	0.0	0.0	0.4465174762475028	0.0	0.7836204518668974	0.9425888012909697	1.0187739666575657	0.0	0.0	0.0	0.0	1.6920158846451252	0.6085434633912423	0.0	0.0	0.0	0.0	0.7791117035822777	0.0	0.0	0.0	1.2832138518657927	0.0	0.49285945225571914	0.672437073338677	2.3243435472736613	0.5979480813639914	2.2177522194155337	0.0	0.0	1.6456029489204846	1.7035717084439235	1.582944720404474	2.0492951107917246	0.9478672985781991	0.6453344897727391	0.0	1.4587062151095709	0.805461674522603	1.1919860394595059	0.45906010198479225
3R_5315	0.0	0.0	0.0	0.0	0.0	0.0	0.0	0.7328792267068812	0.0	0.0	0.0	0.0	0.0	0.0	0.0	0.0	0.0	3.510850106712289	0.0	0.0	1.3082289432048102	0.0	0.0	0.0	0.0	0.8374557791943993	0.0	1.6656019306325098	0.0	0.0	0.0	2.1190696775538815	0.0	0.0	0.0	1.1919147180251595	0.0	5.672876954164289	3.537669100583008	0.0	0.0	1.4685049019427878	0.0	1.387321215914905	0.0	0.0	1.7315579554179237	2.562496732816666	1.9737479677797487
3R_5316	0.0	0.0	0.0	0.38685234341222957	1.815481701759928	0.0	0.9622933992157887	0.37087958804475585	0.0	0.0	0.0	1.5867771952189769	0.0	1.0254510805485673	0.0	0.9189035881301364	0.7239494570342875	2.9611578411430024	0.7221243743694953	1.840759740449195	0.0	0.0	0.0	0.0	0.0	2.966609915418985	0.9798494931581521	0.0	1.1769825063913093	0.9306801503606852	0.79690386908782	1.0723727190096082	0.0	0.6321687141979151	0.0	0.6031782911790121	2.5524594222763346	2.870806254453338	0.0	0.9266657140543128	1.722100211422243	0.7431490390599879	0.0	2.80826145588137	0.0	0.7934699958445978	0.8762692102308286	0.0	0.9988314670666787
3R_5317	0.0	0.8744763526290913	0.0	0.3523362855355808	0.0	0.0	0.0	1.0133659934437247	0.40170556147290165	0.49829562962841895	0.0	0.4817334851885741	0.776444777383965	0.9339574410537431	0.0	0.8369164166134773	0.0	0.0	0.0	1.676521961306041	1.2059419654900412	0.0	0.0	0.0	0.0	0.7719773160641494	0.8924245559897797	1.1515296747469888	1.0719688054219039	1.2714633610879658	0.7258018568188903	0.0	0.0	1.7272945121204832	0.5924726234693691	0.5493610217148128	2.324721788919911	0.0	0.0	1.6879719675119413	0.7842247851733836	0.0	0.9391876027236441	1.2788502215735893	3.761048752325806	0.0	2.3942579947067744	2.362141857956851	0.0
3R_5318	0.0	1.182347551062635	0.0	1.4291430858057508	0.0	0.0	0.0	0.0	0.5431314242263772	0.0	0.0	0.0	2.099605274208449	0.0	0.0	0.5657820664058412	0.0	1.4585817480372958	0.0	0.0	1.6305101050863762	0.0	0.0	0.0	2.1277501170262565	0.0	1.2066146615747528	1.0379608221687673	0.0	1.1460661280155864	0.9813301930767154	0.0	0.0	0.7784706166265755	0.8010606042400138	0.0	0.0	0.0	0.0	2.2822452728994786	0.0	2.7454048785844694	1.2698412698412698	0.0	0.726453815698667	0.0	2.1581258834827834	0.0	0.0
3R_5319	0.0	9.334322771547116	0.0	0.0	0.0	0.0	0.0	0.0	0.0	0.0	9.445131577766727	0.0	0.0	0.0	0.0	0.0	0.0	0.0	14.040704000898605	0.0	0.0	0.0	0.0	0.0	0.0	0.0	0.0	0.0	0.0	0.0	0.0	0.0	0.0	0.0	12.64832533010548	0.0	0.0	0.0	0.0	0.0	0.0	0.0	0.0	0.0	0.0	0.0	0.0	0.0	0.0
3R_5320	6.472523329401276	2.0430031738054306	0.0	0.8231487877652433	0.0	0.0	0.0	1.5783235568026417	0.0	0.0	1.0336279483074395	1.125454148885429	0.0	1.090983198422351	0.0	0.0	0.0	0.0	0.0	0.0	0.0	0.0	0.0	0.0	0.0	1.803538885966655	0.0	0.0	0.8347988923554377	0.0	0.0	0.0	4.669804360102935	1.3451357336114715	0.0	0.0	5.43115200165107	0.0	0.0	0.0	0.0	0.0	0.0	1.4938626148332192	1.2552548104502472	0.0	1.8645355274193003	0.0	0.0
3R_5321	2.375082534118061	0.0	0.6042877357145171	0.3020531884251285	0.0	2.795670066201467	0.0	0.2895817073320467	0.0	0.0	0.0	0.4129836782242627	0.0	0.8006692313703485	0.0	0.7174772581233493	0.5652576376481484	0.46241269185965	0.0	0.7186299349036259	0.5169189644748475	0.0	0.0	0.0	1.3491169220275177	0.33090291758426044	0.7650636441144266	0.6581273328968633	1.2253127059291165	0.3633361818889993	0.0	0.41865275533799007	0.0	0.4935954996726475	0.5079188613840667	0.0	0.0	0.0	0.0	0.0	0.6723054267418357	0.0	0.0	1.0963412024319479	0.46061383241763304	1.2390781456848607	2.7367538377499065	1.0125163217631068	0.38994235716099507
3R_5322	0.0	0.0	0.0	1.962595134836566	0.0	0.0	0.0	0.7526245995425622	0.0	0.5551245321965567	0.0	0.0	0.0	1.0404720746659406	3.3737060993682397	0.9323638551809571	0.7345540004802513	0.0	0.7327021836723179	1.8677235242486077	0.671737749283558	0.0	0.0	0.0	0.0	0.0	0.0	0.8552384488181053	0.0	0.47215646131952616	0.0	0.5440405149147618	0.742266400598801	3.8485730196814742	0.0	0.0	0.0	0.0	0.0	0.940239682138812	0.8736629244188961	0.0	1.04629871828407	0.0	0.0	0.0	0.0	0.0	0.0
3R_5323	1.9167332731479083	0.0	1.9506832170433532	0.975048888951292	0.0	0.0	0.0	0.0	0.0	0.0	0.0	0.6665701473093362	0.0	0.6461541165444917	1.396759629400561	2.895083673129304	0.0	0.0	0.0	0.0	0.0	0.0	0.0	0.0	0.0	0.5340889196096835	0.0	0.5311203037413282	0.0	0.5864373462068059	0.0	0.0	0.0	0.7966804556119923	0.8197988639883181	0.0	0.0	0.0	0.0	1.1678155636181542	1.0851245484254193	1.8730832504962265	1.2995451591942817	0.0	0.0	0.9999578017807648	1.104304180144699	3.2684737404282744	0.6293806466458165
3R_5324	0.0	0.0	0.0	0.0	0.0	0.0	0.0	0.0	0.0	0.0	0.0	0.0	0.0	0.0	0.0	0.0	0.0	0.0	0.0	0.0	0.0	0.0	0.0	0.0	0.0	0.0	0.0	0.0	0.0	0.0	0.0	0.0	0.0	0.0	0.0	0.0	0.0	0.0	0.0	0.0	0.0	0.0	0.0	0.0	0.0	0.0	0.0	0.0	0.0
3R_5325	3.1838667106040273	2.0099270295991905	0.0	0.8098220399870687	0.0	0.0	0.0	0.0	0.0	1.145300100694785	1.0168935508712693	0.0	0.0	1.0733202216535056	0.0	0.0	0.0	1.239755128526034	1.5116678079758616	0.0	0.0	0.0	0.0	0.0	0.0	1.7743396595343832	0.0	0.0	0.0	1.9482505684021032	0.0	0.0	0.0	1.3233580368989275	0.0	1.2626705836391734	0.0	0.0	0.0	1.9398468995233022	1.8024896708329412	0.0	0.0	0.0	0.0	1.6610200290778168	1.8343487676661543	0.0	0.0
3R_5326	0.0	0.6705788235231005	0.0	1.0807347786071577	2.5359213255767954	0.8335667320182985	0.0	0.25902807382528054	0.6160835384634815	1.9105519324697842	0.33926967046533346	0.0	0.595404808584499	0.0	1.5481548935163583	0.32088828037061573	0.5056175628080665	1.2408712206475014	2.017371586733361	0.0	0.4623790809346494	0.0	0.0	0.0	1.2067722125734082	0.0	0.0	0.0	0.2740076306741021	0.32500074750171926	0.0	0.3744808945839278	0.5109262602609321	0.44151646423725477	2.271642873024886	0.8425382036310364	3.565354734969356	0.0	1.2503500980274478	0.0	1.8041123658913074	0.0	0.0	0.9806667435509394	1.2360440328326256	2.2166871543976914	1.2240000959616075	0.0	0.348799717388517
3R_5327	0.0	0.7006009755167982	1.1294587927124606	0.0	0.0	0.0	0.0	0.2706248912764499	0.6436659090718917	0.7984353222676586	0.7089178893019045	0.0	0.6220613820312841	0.0	0.808733284291747	0.0	0.0	0.43214188358892797	0.0	0.671586440293682	2.415400127455834	0.0	0.0	0.0	3.782400038731776	0.6184822026179856	0.0	0.3075222526177217	0.8588252713114913	1.018653584438233	0.5814879812249161	0.3912465930246679	0.0	0.922566757853165	0.9493381878690907	0.4401295318817509	1.8624887319431718	0.0	1.3063289022656968	0.0	1.2565889240231152	2.1690557731480005	1.5048908954100828	0.0	0.0	0.5789823389543255	0.0	1.8924684298416534	1.0932469697380491
3R_5328	0.0	0.6723947979504061	0.0	0.5418307420458706	0.0	0.0	0.0	0.0	0.0	0.3831451681869356	0.0	1.4816413890002793	0.0	0.35906524114893407	0.0	0.6435145366233613	2.0279472423441063	0.8294877245563246	1.0114173851522916	0.6445483871820209	0.0	0.0	0.0	0.0	2.4200804725158718	0.2967910623864607	0.0	0.5902828290001113	0.27474966253185823	2.2811661060429396	1.1161545795961918	0.0	0.0	0.885424243500167	0.9111178564203081	1.26722978415782	0.0	0.0	0.0	0.0	1.2059986857026321	1.5612972319084815	0.0	0.4916612288934751	1.23939132665687	0.0	1.8409721609417138	0.0	1.0492328743685628
3R_5329	0.0	1.3127933682930208	0.0	0.0	0.0	0.0	0.0	1.0141994515513626	0.0	0.7480581905489729	1.3283776875322255	0.0	0.0	1.402088382604121	0.0	0.6282035633339441	1.979696823289391	0.0	0.0	0.0	0.0	0.0	0.0	0.0	2.3625001299375072	0.0	0.0	0.5762383838265098	0.5364252311469732	1.2725090952587585	0.0	0.0	0.0	1.7287151514795294	1.7788797344772953	0.0	0.0	11.775668799109445	0.0	0.0	0.0	0.0	0.0	0.0	0.0	0.0	0.0	0.0	2.0485375012786284
3R_5330	0.0	0.0	0.0	0.2929715423850134	0.0	0.9038714622470968	0.0	0.5617500671712643	0.6680452894623539	0.0	0.0	1.2017002616662262	2.5824898921345625	0.0	0.0	1.391810628019055	0.0	0.4485096160013161	0.0	0.0	0.0	11.252808982442241	0.0	0.0	0.0	1.6047693230755622	0.7420609496213337	0.0	0.5942359940507469	0.0	1.2070246420115789	0.4060653823739037	0.5540188304352239	0.47875486965515673	0.0	0.45679980310101287	0.0	0.0	0.0	0.7017837377619442	1.3041832721801796	2.814013200423363	0.7809449433814916	0.5316890954394687	0.44676484175142545	1.201823550910267	0.0	0.98207362095258	2.6475274136334956
3R_5331	0.0	0.0	0.0	0.0	2.605347214623293	0.0	0.0	1.5967168945900199	0.6329500504302953	0.7851428363253556	0.6971157046853356	0.0	0.0	0.0	0.0	1.3186929405685532	1.0389196980525346	0.0	0.0	1.3208115118761428	0.0	0.0	0.0	0.0	0.0	2.4327424262798463	0.0	0.6048051405533883	0.0	0.6677965784774506	0.0	1.5389322149605142	1.049827765256832	0.9072077108300823	0.0	0.865604362368993	0.0	0.0	0.0	1.3298321512455342	0.0	0.0	0.0	0.0	0.8465887974290792	0.0	1.2575095325510117	1.8609622961594947	0.7166976065023394
3R_5332	1.290963898194587	0.8149660362904376	0.0	0.9850767440455394	1.540974512281567	1.013048058999919	0.8167912681746268	0.6296025916961084	0.37436848715822496	0.0	0.41232029535327397	0.8979006185637362	0.0	1.3055989304533562	0.0	0.0	1.2289715290310728	0.0	1.2258732814788937	1.5624304230202248	0.0	0.0	0.0	0.0	0.0	1.4388846341869637	0.0	0.0	0.0	0.39497902661368683	0.6764092140463138	0.0	0.0	0.53658259132904	0.0	1.0239512435375877	2.1665186212275493	2.436730297817177	0.0	0.786550613745444	0.0	1.2615646050388152	0.0	2.3836424917645154	1.5021856801646396	1.34698910891956	1.4875484754859452	0.0	0.4239023261216244
3R_5333	1.108342103090224	0.0	0.5639867501464815	0.0	0.0	0.0	0.7012466833661553	0.0	0.0	0.7973853415695797	0.0	0.38544108837462654	0.0	0.3736356135119192	0.0	1.3392549383268078	0.0	0.0	0.0	0.0	0.4824447521155444	0.0	0.0	0.0	0.0	0.3088344344464787	0.0	0.0	1.1435944999165606	1.6955233436262904	1.161446593346479	0.0	0.0	0.46067676918536776	1.4221346440105447	1.3186522213883456	1.8600394700375542	0.0	0.0	0.6752839197476384	0.6274682246953673	0.0	0.751455945895172	0.0	0.0	1.734662848326805	0.0	0.0	0.36393643253350055
3R_5334	0.8739009057545938	0.0	0.0	0.8891128662989415	0.0	0.0	0.5529160265972514	0.21310056614214307	0.25342378704089585	0.0	0.5582295214825839	0.0	0.0	0.294602632309872	0.0	0.7919775629588504	0.4159679964206786	0.0	2.0745966880308635	0.0	0.3803960028900967	0.0	0.0	0.0	0.0	0.0	0.5630034341520472	0.9686199347745865	0.22542414172181346	0.2673758186379127	0.45788625510171144	0.3080827860345333	0.0	0.0	1.1213187246434797	0.34657511353627435	0.0	0.0	0.0	1.0648900325334554	0.49474349874884316	1.2809991656852433	0.0	1.6135752018017826	1.0168846923940753	2.279566074567615	0.0	0.7451016273913663	1.1478202520372232
3R_5335	0.0	1.5288976953396138	1.232389766432562	0.30800497538917043	0.0	0.0	0.0	0.8858632524788226	0.35116255876705416	0.43559956621252793	0.7735237067998612	0.0	0.0	0.4082229824967048	0.0	0.36580737052101797	0.5763957191781611	0.0	0.0	0.0	0.0	0.0	0.0	0.0	0.0	1.349692688471762	0.0	0.6710953591608408	0.6247283993283921	0.0	0.0	0.8538041414282163	1.1648950942073961	0.0	1.0358542296207074	0.9604797173577125	0.0	0.0	0.0	0.0	0.0	0.0	0.0	0.0	0.9393799340931037	1.2634934786047594	0.0	0.0	1.1928778512166398
3R_5336	1.0334042765369178	1.3047450642309686	0.0	0.0	1.2335353864296308	0.8109353003379979	1.3076672256290223	0.5039908642584018	0.29967840012490593	0.0	0.9901753808536321	0.0	0.5792395002414271	0.0	0.0	2.1852328891660178	0.0	0.4023938085757122	0.9812998592325353	1.8760659572260712	0.8996508724859145	0.0	0.0	0.0	0.0	0.8638600601989521	0.0	0.0	0.7997048769122242	0.948530820611954	1.0829182372365227	0.3643136956593335	0.0	0.0	0.8839870041534572	1.2294947932125002	0.0	0.0	0.0	0.0	0.0	0.5049352115105434	0.0	0.9540415298094093	0.4008284322036786	1.0782519228870886	1.190768353997332	0.0	1.3573190613948667
3R_5337	0.0	0.0	0.0	0.7359491123570567	0.0	0.0	0.0	1.411124984821587	0.0	0.0	0.9241313142542729	1.00622997225019	3.243627569277398	0.9754106771574037	0.0	0.0	0.0	1.126663194290702	0.0	1.7509335539976527	0.0	0.0	0.0	0.0	0.0	0.8062411449527248	0.0	0.0	0.7463650714879662	0.0	0.0	3.06012783990064	1.3917039968068745	0.0	1.2375384518666226	0.0	0.0	0.0	0.0	0.0	4.914193271290006	0.0	0.0	0.0	0.0	0.0	0.0	2.4669843484644995	0.0
3R_5338	1.778626775625343	0.0	0.9050652610882487	0.4523968164293152	2.1230791441443353	0.0	1.1253349700205137	0.8674355875945781	0.0	1.2796147642975195	0.5680746909148212	0.6185417284950668	0.0	0.5995967352197605	0.0	0.0	0.8466083641350622	0.0	2.533422172004165	1.0763200230935224	2.3226289558435718	8.688104854999875	0.0	0.0	0.0	0.4956061786429321	0.0	0.0	0.45879963242808647	1.6325482227535864	0.0	0.0	0.0	2.217831572843273	0.760729847258379	1.4107498290523897	0.0	0.0	0.0	0.0	1.0069380042367924	0.0	0.0	0.8210164446309793	0.0	1.8558155645952332	4.098942739204563	0.0	1.7520955354620047
3R_5339	1.0467893922550147	0.0	1.0653305433036626	0.2662527040624625	0.0	0.0	0.0	0.0	0.9106799075477758	1.129652814010346	0.6686670510164876	0.7280705867346121	1.760226210190724	1.0586563364392898	0.0	1.2648782889839598	0.49826116817530186	0.0	0.0	0.0	1.3669553311804699	0.0	0.0	0.0	0.0	1.1667322175717574	0.6743854123421703	1.16024719298496	0.27002100439388976	0.3202722057531137	0.0	1.107097350169873	0.5034926276595487	0.8701853947387199	0.0	1.6605596816773514	1.7567406137349009	0.0	0.0	0.6377814593358195	0.5926212491223279	0.5114753588562265	1.4194464158978	0.0	0.40602014184719676	1.6383268881553554	0.0	0.8925090643220573	0.3437249166742057
3R_5340	0.0	0.0	0.0	0.5310919271265399	1.2461959867504442	0.8192584727711254	0.0	0.25458183012309465	0.0	0.0	0.3334460714500906	0.0	0.5851846234079467	0.0	0.0	0.3153801998192178	0.4969385850001771	1.2195715376882363	1.4870573959543116	0.6317737597949413	0.0	0.0	0.0	0.0	2.37211568523543	0.5818176232732635	0.6725953254221325	0.5785837178962338	0.5386085226558	0.6388441520525743	1.0940329528195554	1.1041586737847116	1.5064684743351002	1.735751153688701	0.8930599551782139	0.4140379740724452	3.504155051852734	0.0	0.0	1.2721770677107338	1.1820963935775757	0.0	0.0	0.9638334973777946	0.8098848060346137	3.2679562348765114	1.2029900076040998	2.670419971608095	1.0284376023938189
3R_5341	0.0	0.0	0.0	0.5742825258691308	2.6950836284449906	0.0	0.0	0.5505709613569107	0.32737542792060625	0.8121856435466652	0.36056328927754727	0.0	0.0	0.7611413588687125	1.6453219055855062	0.6820564520391886	1.612055076828933	0.4395840515037775	0.0	0.0	0.9827988578304794	0.0	0.0	0.0	2.565025973453007	0.0	1.4545871350786344	1.8769096382500672	0.8736156031940085	1.726994021837494	1.1830042511257763	0.39798447924208474	1.0859871601566082	0.4692274095625168	0.48284364779105304	0.0	1.8945637388078647	2.130856766365193	0.0	2.7512715689373737	0.6391146881081975	0.5516025875456742	1.5308075009567548	0.0	0.43787399912950653	0.0	1.30082214561247	0.0	1.1120744146818733
3R_5342	0.0	0.0	0.0	0.0	7.93046567694455	0.0	0.0	1.620092254533342	0.0	2.38991113354441	0.0	2.3104762538492536	0.0	0.0	4.841470877584377	2.00699719502072	0.0	2.5870115463499337	3.1544149191208013	4.020443149325692	0.0	0.0	0.0	0.0	0.0	0.0	0.0	0.0	0.0	0.0	0.0	0.0	0.0	0.0	0.0	2.6348294949137254	0.0	0.0	0.0	0.0	0.0	0.0	0.0	0.0	0.0	3.466069948064408	0.0	0.0	0.0
3R_5343	0.9586780979443066	0.6051990227246181	0.0	0.24384144297953178	0.0	1.504592014829259	1.8196633550006716	0.7013204039773844	0.0	0.0	0.6123834090882231	1.0001801657871972	1.6120628730313489	0.6463641113824978	0.698606782465864	0.28960245518011046	0.9126421656925582	0.7465928674549045	0.0	0.0	0.8345964951287107	0.0	0.0	0.0	0.0	0.26713124708459635	1.852861318147776	0.26564645676239984	1.2364627728013997	0.5866279335796389	0.5023058349352704	1.0139097604090679	0.46111219523711683	1.5938787405743988	0.8200652919584153	0.7603927824125408	1.6088706693223758	1.809531599126503	1.1284440111219443	1.1681950941880659	1.6282158076308615	0.46842299683355426	0.6499837504062399	1.3275811895552283	1.859221254022425	0.5001413899709448	0.0	1.6347679839191143	0.6295851902423866
3R_5344	0.0	1.332043914823784	1.0737129724712877	0.2683476824206077	0.0	0.8279022942828379	0.0	0.771803606236914	0.6118969908129785	0.7590275703102419	0.673928379744085	0.7337993252568444	1.182717563261197	0.0	0.7688172638224118	0.3187077090805435	1.004363356164521	0.0	0.0	0.0	0.0	0.0	0.0	0.0	0.0	0.0	0.0	0.5846882313718914	0.5442912663676548	0.0	0.5527879306494373	1.4877445554500248	0.5074543006954966	1.3155485205867556	1.8049648807983143	0.41840640047986194	0.0	0.0	1.2418534414242568	1.2855995367727748	0.0	1.0309996861636954	0.0	0.48700134957813995	1.636859455973391	0.5504059574179532	1.8235237481144764	1.7990633356649195	1.0392884283132098
3R_5345	0.0	0.0	0.0	0.42485850512345374	0.0	0.0	0.0	1.221949537394344	0.0	0.0	1.0669896657782911	0.0	1.8725245225811478	1.1261961329127668	0.0	0.5045904612622876	0.0	0.6504151339634034	0.0	1.0108022413933222	1.4541638819428326	0.0	0.0	0.0	1.8976253874951041	0.46543762586597	1.0761144348698957	0.9257011862490422	0.8617431374654377	0.0	2.6255861621106913	0.0	1.6068428366303606	0.6942758896867816	1.4288453586387562	0.0	0.0	0.0	0.0	0.0	0.945643646674247	0.0	0.0	1.5420790185962394	0.6478849149067953	0.0	0.9623579463435403	0.0	0.548480642801762
[truncated: 166 more columns]
