# Supplementary material for: Convergence of topological domain boundaries, insulators, and polytene interbands revealed by high-resolution mapping of chromatin contacts in the early Drosophila melanogaster embryo
Source: eLife. 2017 Nov 17;6:e29550. doi: 10.7554/eLife.29550 (PMC5739541; doi:10.7554/eLife.29550)
Supplement: Supplementary file 3. [file elife-29550-supp3.zip › local_HiC_maps/nc14_all_dm3_CompressedBinCounts_500bp_VC_chr3R_2674246-2718838.txt]

3R_5268	3R_5269	3R_5270	3R_5271	3R_5272	3R_5273	3R_5274	3R_5275	3R_5276	3R_5277	3R_5278	3R_5279	3R_5280	3R_5281	3R_5282	3R_5283	3R_5284	3R_5285	3R_5286	3R_5287	3R_5288	3R_5289	3R_5290	3R_5291	3R_5292	3R_5293	3R_5294	3R_5295	3R_5296	3R_5297	3R_5298	3R_5299	3R_5300	3R_5301	3R_5302	3R_5303	3R_5304	3R_5305	3R_5306	3R_5307	3R_5308	3R_5309	3R_5310	3R_5311	3R_5312	3R_5313	3R_5314	3R_5315	3R_5316	3R_5317
3R_5268	305.24098775983634	89.59235478572495	137.01488824854923	119.72710926513676	115.18855318988518	70.95284946643457	37.26300727373902	65.53810057476913	48.00053760602118	118.34159470370645	0.0	0.0	0.0	56.2842489654955	0.0	30.473590063171752	33.73755421624962	0.0	0.0	0.0	0.0	0.0	0.0	0.0	NA	37.27976976014196	0.0	0.0	NA	0.0	0.0	6.151037495494365	0.0	0.0	9.93680193966374	0.0	0.0	0.0	0.0	0.0	0.0	0.0	8.680065794898725	9.16077247297801	0.0	5.7961203089100275	0.0	0.0	0.0
3R_5269	89.59235478572495	11.68736303871439	115.4913020613135	113.58876607103558	118.84515296190807	50.3928586120367	37.26748331064878	51.29684844987336	40.70099639170012	57.34008181988598	43.680043680043674	0.0	18.96633475580844	35.243067027908104	0.0	35.777641955248136	22.005395723031288	23.4000234000234	0.0	0.0	0.0	23.52733582330971	4.326054746222813	39.169604386995694	NA	19.452651031598403	11.56855089439359	0.0	NA	5.938700731054061	7.067869214128669	3.209622448099402	5.544953399287474	4.15093388600053	3.8887808671981334	10.901134496640113	0.0	2.3324295168955365	4.537115018701421	5.526999392030067	3.580077380815388	6.050929574055815	2.264636985768172	0.5975134477870343	2.888660203289462	0.7561065051623173	0.0	5.507290275502196	0.9290032491888641
3R_5270	137.0148882485492	115.49130206131349	7.278400719921172	135.29566160931483	137.39843724463776	81.66390533781419	44.60376757731549	72.41447511046601	45.30230059446563	39.69445543176593	33.40026232052176	0.0	40.16144902508083	32.64958875510849	50.87116876510238	33.67093354557245	34.481556747229874	0.0	0.0	95.38344143456696	0.0	29.061331449051963	9.160474567545446	0.0	NA	5.148903721164208	6.124137491786001	0.0	NA	2.5150544873979426	5.345107393363237	4.24775958292438	3.261529883213095	2.511329707015092	5.4896944710542135	3.2976124955770776	0.0	9.877896847592694	6.004623319771291	8.777617309929475	1.0829797494699627	3.494432291909032	2.3976984492585567	0.6326210673823045	2.2937901747791654	2.401597350429718	3.616433798466994	3.8872518159782765	5.901527698967793
3R_5271	119.72710926513678	113.58876607103556	135.29566160931483	46.57340807433861	32.85914598482147	101.20146377797208	109.84120505014428	98.15221445417554	66.1819863131088	48.22656454209359	34.492548282934415	0.0	20.737422753100244	35.322912431931144	0.0	19.5592900760074	38.49643696227696	25.585131968110694	0.0	0.0	0.0	21.436944086447475	14.190073192397525	0.0	NA	37.221015197872234	18.97324393140793	0.0	NA	5.194608204468091	1.1039815979515402	4.3866737064006305	4.0418297039723505	3.8901862660086026	3.5432646790369122	1.702727019485327	0.0	2.550233218827862	2.48039680395911	6.0431139924678625	4.473585379607206	1.804355208253265	2.476110179474656	5.2264769664586925	3.1584050686084546	2.4801365860820686	2.801026296034867	2.007188142174756	4.063016574466663
3R_5272	115.1885531898852	118.84515296190808	137.39843724463776	32.85914598482147	28.739579746873275	95.2014982984896	95.45055388592841	62.95433921776536	72.45570157209112	90.47691075635915	58.71196166874711	0.0	39.902637564343	47.88641712591286	0.0	39.726564149828526	40.740846365157246	24.615263432549256	0.0	0.0	0.0	24.74918760791677	18.202883882893566	0.0	NA	25.578613823296795	15.211679649328191	0.0	NA	8.745963737735037	5.310662046249069	2.532231508759242	2.5924093476577776	4.3665055093447585	4.7725276942964205	3.2763617706245336	0.0	2.4535602385841977	0.0	1.9380115381454934	2.690001822745235	1.1573044019577423	3.57337052815012	2.514177130567127	1.5193389052555453	0.7953735981142646	2.6948463757909376	5.793301938786427	1.954498875283622
3R_5273	70.95284946643457	50.3928586120367	81.66390533781419	101.20146377797208	95.20149829848957	4.886783011196598	156.55283991984496	172.65473927103136	122.32100469844896	64.62277068906737	119.1519456359639	0.0	80.10894816951053	73.2659007937837	38.051750380517504	58.242475072220664	55.07001001577093	55.595089841665185	0.0	0.0	0.0	52.79214552248075	6.85205589084949	0.0	NA	19.256958694593877	13.742606477714988	0.0	NA	5.643799496121581	3.998152533677238	3.812800639330411	5.855116317740769	5.635441063430271	5.646167997109162	1.233310837743653	0.0	3.6943446971376215	6.288060733324421	5.836158033821703	3.2402853006401506	2.6138433325038735	4.932080764167626	5.678424032907603	3.43152057539737	4.790400803254406	6.086476660390833	5.815346466711794	4.414356192635441
3R_5274	37.26300727373902	37.26748331064878	44.60376757731549	109.84120505014428	95.45055388592841	156.55283991984496	14.152347186998602	21.335244971282762	113.28903862140523	112.82283842448685	84.78066032022866	0.0	102.5495393159157	60.46507537246486	0.0	57.042066291809356	50.521380648290354	87.59226385125666	0.0	0.0	0.0	14.678137794443444	26.9892129513676	0.0	NA	12.136040155729667	14.434680185225817	0.0	NA	7.410024518289125	10.078796027341758	13.01563959253439	9.99371472218703	10.35867044393118	5.660938874799442	0.0	0.0	14.55146562361761	7.076491781079386	4.59754895470127	4.467047990900496	2.059106797907728	2.8257048720803404	0.7455484791407465	2.703248223064835	0.9434332517200675	1.0654983122506734	4.581154230970802	4.636661900178233
3R_5275	65.53810057476915	51.29684844987336	72.41447511046603	98.15221445417554	62.95433921776535	172.65473927103136	21.335244971282762	42.21493311043849	140.8509250985699	101.63619758657588	71.89331032747403	0.0	0.0	120.84755709080292	0.0	45.80075754452978	81.13021341302638	0.0	0.0	0.0	0.0	12.907939286216775	14.240571673509262	0.0	NA	0.0	9.520382186222484	0.0	NA	15.639283063985783	19.94238644555878	7.92411236074363	0.0	3.904030345247068	0.0	5.126359638735184	0.0	0.0	3.7338357582729667	9.09692960431995	0.0	7.243105604660794	3.7273829392091797	3.933807396462681	4.754467416446179	4.977925389858672	2.8109943611453114	6.042993481422932	3.0581067811377203
3R_5276	48.00053760602118	40.70099639170013	45.30230059446563	66.1819863131088	72.45570157209112	122.32100469844897	113.28903862140523	140.8509250985699	3.354801547133829	95.70731427198105	140.41369384549228	96.53441451877593	71.13062122436122	88.50954876415888	38.61376580751037	63.89481380172704	84.17876400391552	56.41621627720672	0.0	0.0	0.0	25.210293236677067	20.859777447034414	31.47861343003563	NA	31.266207131587347	15.107713347641502	0.0	NA	7.636209454352744	5.680086032205925	6.44852468395297	7.426993765335814	5.242118938817847	5.208691430869205	6.257632747543817	0.0	5.623363952550055	9.11561987901567	5.922356718943309	2.05508972151808	2.652449185373175	2.7299598764147164	5.762293023836733	4.062570550890371	7.291730849089244	6.862636103230517	1.4753094424672837	6.719332797130576
3R_5277	118.34159470370645	57.34008181988598	39.69445543176593	48.2265645420936	90.47691075635912	64.62277068906737	112.82283842448685	101.63619758657588	95.70731427198103	26.217660515753817	20.605895758894533	407.99673602611176	96.63080590092122	117.21177624222038	81.59934720522234	118.14577298053429	94.17609075346255	79.47988364145034	0.0	0.0	0.0	26.63743651965909	36.734400002351	0.0	NA	8.259043239394975	19.64671281024615	0.0	NA	8.068491813304782	10.288513937335404	0.0	7.324270350956016	4.028271213027268	7.704974331428369	5.28949960275858	0.0	7.922266718953626	3.8526603968471362	0.0	1.7371419359613045	2.8026031325255736	8.653505006052647	3.044246911154872	3.679329282800608	1.2840854050339228	2.9004507300434486	15.588260418725616	0.0
3R_5278	0.0	43.68004368004368	33.40026232052176	34.492548282934415	58.71196166874711	119.15194563596391	84.78066032022866	71.89331032747403	140.41369384549228	20.605895758894533	27.208108016188824	224.4668911335578	59.070234508831	139.9487952055189	89.78675645342312	85.42865685722829	88.82177910023537	131.18194936376753	0.0	0.0	0.0	58.62029801094002	48.504250184922455	0.0	NA	18.175456771948003	24.320249039350163	0.0	NA	19.97562973172729	9.43402456431316	4.498334491654465	10.361781604729117	7.756795645556547	4.844609161155924	8.730345808997495	146.39145073927685	0.0	8.478447257169323	1.7213718645211489	7.645764103328679	4.111742777595319	7.405820445883289	4.466262134973792	4.048501042489018	0.0	6.382944771570364	3.4304670066259475	0.0
3R_5279	0.0	0.0	0.0	0.0	0.0	0.0	0.0	0.0	96.53441451877595	407.99673602611176	224.4668911335578	0.0	584.7953216374269	0.0	0.0	367.71465342893913	0.0	4329.004329004329	0.0	0.0	0.0	0.0	0.0	0.0	NA	0.0	0.0	0.0	NA	0.0	0.0	0.0	0.0	0.0	0.0	0.0	0.0	0.0	104.92078480747037	0.0	0.0	0.0	0.0	0.0	0.0	0.0	0.0	0.0	0.0
3R_5280	0.0	18.96633475580844	40.16144902508083	20.737422753100244	39.902637564343	80.10894816951053	102.5495393159157	0.0	71.13062122436122	96.63080590092122	59.07023450883099	584.7953216374269	30.778701138811943	50.04360943107565	233.9181286549708	212.88743093254374	94.2757479923551	0.0	0.0	0.0	0.0	19.090162839089018	42.12211200269582	0.0	NA	23.675923952932262	49.28050463236744	0.0	NA	5.7824191328684265	0.0	11.719345122994525	5.998926192211594	8.660783108008626	3.1553704404897136	7.581616097287299	0.0	0.0	5.52214656881423	0.0	0.0	2.6780429933022143	2.756301594520472	0.0	0.0	0.0	4.157312713062276	0.0	4.522778976314207
3R_5281	56.2842489654955	35.243067027908104	32.649588755108496	35.32291243193114	47.88641712591285	73.2659007937837	60.46507537246486	120.84755709080292	88.50954876415886	117.2117762422204	139.9487952055189	0.0	50.04360943107566	8.302729472497706	108.66612333604998	128.1157411091047	109.4889493798745	79.38271996951703	0.0	0.0	156.72998558084132	35.4731632217791	44.02739090746323	0.0	NA	27.49648869839321	19.62269482392556	0.0	NA	9.401732819944998	7.9923948937274085	12.703120630466765	10.450452107459075	5.364462234789369	8.062010049661982	10.566066443652224	0.0	13.187636327190532	1.28265018102042	4.166645833437499	6.940073162251276	5.598353934653773	2.560867007133935	1.351344594628378	4.083145916935746	5.130062473900807	7.725079858013032	6.227681546258596	8.404185872857694
3R_5282	0.0	0.0	50.87116876510238	0.0	0.0	38.051750380517504	0.0	0.0	38.61376580751038	81.59934720522237	89.78675645342312	0.0	233.9181286549708	108.66612333605	0.0	220.62879205736348	162.8399283504315	0.0	0.0	0.0	0.0	0.0	0.0	0.0	NA	0.0	0.0	0.0	NA	0.0	0.0	0.0	0.0	0.0	0.0	0.0	0.0	0.0	0.0	0.0	0.0	20.35312674909683	0.0	0.0	0.0	0.0	31.595576619273302	0.0	0.0
3R_5283	30.473590063171752	35.777641955248136	33.67093354557245	19.5592900760074	39.726564149828526	58.242475072220664	57.042066291809356	45.800757544529795	63.89481380172704	118.1457729805343	85.42865685722829	367.71465342893913	212.88743093254374	128.1157411091047	220.62879205736348	39.550114406311714	115.86514482738923	214.89817408184751	0.0	0.0	212.14306928592646	90.02807075246061	66.21512366667571	59.953476102544435	NA	22.330849398518573	33.200560602532626	787.959971633441	NA	14.54375689237729	15.454524520689512	6.140859275700386	9.430192855931077	12.706940467348563	6.944251548568095	11.918149959883507	0.0	7.140090357843479	8.680704755168534	15.509437069472128	2.34844726146782	9.261626899065023	9.532273026830316	6.401929797718224	13.264256035512835	11.573058752484446	9.149298248824316	0.0	1.4219437487584654
3R_5284	33.73755421624962	22.005395723031288	34.481556747229874	38.49643696227696	40.74084636515724	55.07001001577093	50.521380648290354	81.13021341302638	84.17876400391552	94.17609075346255	88.82177910023537	0.0	94.2757479923551	109.4889493798745	162.8399283504315	115.86514482738922	29.83144754832038	79.30515991092444	128.5578381713933	0.0	0.0	119.60495281451716	114.35937345138348	26.54998831800514	NA	36.25990307398273	31.365636279376858	0.0	NA	18.516735425477545	12.319075554669798	10.33386318857114	8.769802945868683	10.450480838681635	9.225643422731283	7.38902008504551	0.0	11.066791247116706	8.457220074857162	8.117020968388074	6.2399631925371155	6.338602004176468	4.98881163053168	6.075109248689619	7.342481739247915	7.17507027981339	1.736444733594649	3.732958112974742	6.926679086831967
3R_5285	0.0	23.4000234000234	0.0	25.585131968110694	24.615263432549256	55.595089841665185	87.59226385125666	0.0	56.41621627720672	79.47988364145036	131.18194936376753	4329.0043290043295	0.0	79.38271996951703	0.0	214.89817408184757	79.30515991092444	421.65626581211	0.0	3246.753246753247	0.0	141.31678984780183	77.95325922576824	0.0	NA	87.631666579035	0.0	0.0	NA	42.80492085370135	18.194190231175384	28.917864589207277	11.101908862209768	10.68538175663402	0.0	0.0	0.0	0.0	0.0	0.0	0.0	19.82447410626315	0.0	0.0	0.0	0.0	15.387456145749987	0.0	16.74015595129284
3R_5286	0.0	0.0	0.0	0.0	0.0	0.0	0.0	0.0	0.0	0.0	0.0	0.0	0.0	0.0	0.0	0.0	128.5578381713933	0.0	0.0	0.0	0.0	0.0	0.0	0.0	NA	0.0	0.0	0.0	NA	0.0	147.46869976847412	0.0	0.0	0.0	0.0	0.0	0.0	0.0	0.0	0.0	0.0	0.0	0.0	0.0	0.0	0.0	0.0	0.0	0.0
3R_5287	0.0	0.0	95.38344143456696	0.0	0.0	0.0	0.0	0.0	0.0	0.0	0.0	0.0	0.0	0.0	0.0	0.0	0.0	3246.753246753247	0.0	0.0	9615.384615384615	272.0348204570185	0.0	0.0	NA	0.0	100.32102728731942	0.0	NA	0.0	0.0	0.0	0.0	41.13871976304098	0.0	0.0	0.0	0.0	78.69058860560277	0.0	0.0	0.0	0.0	0.0	0.0	0.0	0.0	0.0	0.0
3R_5288	0.0	0.0	0.0	0.0	0.0	0.0	0.0	0.0	0.0	0.0	0.0	0.0	0.0	156.72998558084132	0.0	212.14306928592643	0.0	0.0	0.0	9615.384615384615	0.0	0.0	0.0	0.0	NA	0.0	0.0	0.0	NA	0.0	0.0	0.0	0.0	0.0	0.0	0.0	0.0	0.0	0.0	0.0	0.0	0.0	0.0	0.0	0.0	0.0	91.1410864017499	0.0	0.0
3R_5289	0.0	23.52733582330971	29.061331449051956	21.43694408644748	24.74918760791677	52.79214552248076	14.678137794443444	12.907939286216774	25.21029323667707	26.637436519659094	58.62029801094001	0.0	19.090162839089018	35.4731632217791	0.0	90.02807075246062	119.60495281451718	141.3167898478018	0.0	272.0348204570185	0.0	118.40470966573166	0.0	236.55201778871177	NA	73.42370322726545	39.298770210484214	0.0	NA	14.345936477627871	3.048863216105559	16.960532114888707	20.46423679280016	14.324690233050177	23.48502047110951	32.916918637841476	0.0	7.042972697916336	10.275158468631481	19.470794920236496	15.443361933410078	14.949249788509642	11.966967749876696	10.825461268394038	8.722559373371334	11.415645004490916	5.157058207715991	11.086492937626838	14.026028381387908
3R_5290	0.0	4.326054746222813	9.160474567545446	14.190073192397525	18.202883882893566	6.85205589084949	26.9892129513676	14.24057167350926	20.859777447034414	36.734400002351	48.504250184922455	0.0	42.12211200269581	44.027390907463236	0.0	66.21512366667571	114.35937345138349	77.95325922576822	0.0	0.0	0.0	0.0	57.64610766275297	391.46093219896653	NA	194.4097477047499	105.98139737435906	0.0	NA	43.524331288217326	36.99994988188607	40.09619880016134	24.629444870784695	17.779038553054924	12.954822216656446	0.0	0.0	15.540196661188746	11.335979150867146	9.206136442306985	5.111326392606433	1.8325144131839883	11.316388299231711	5.971547962577503	0.0	7.556526597210433	5.689479583302514	36.69323052705545	0.0
3R_5291	0.0	39.169604386995694	0.0	0.0	0.0	0.0	0.0	0.0	31.478613430035637	0.0	0.0	0.0	0.0	0.0	0.0	59.95347610254443	26.54998831800514	0.0	0.0	0.0	0.0	236.5520177887117	391.46093219896653	0.0	NA	293.3755794167693	0.0	0.0	NA	250.78100369722853	60.91098468697845	72.60898608811826	55.75089015587949	35.77279979394867	0.0	46.97305625493217	0.0	0.0	0.0	0.0	0.0	16.59222289328546	51.23125789815226	18.02282410444587	0.0	22.80647338940685	25.757263548320626	0.0	0.0
3R_5292	NA	NA	NA	NA	NA	NA	NA	NA	NA	NA	NA	NA	NA	NA	NA	NA	NA	NA	NA	NA	NA	NA	NA	NA	NA	NA	NA	NA	NA	NA	NA	NA	NA	NA	NA	NA	NA	NA	NA	NA	NA	NA	NA	NA	NA	NA	NA	NA	NA
3R_5293	37.27976976014196	19.452651031598396	5.148903721164208	37.221015197872234	25.578613823296795	19.25695869459388	12.136040155729667	0.0	31.266207131587347	8.259043239394975	18.175456771948	0.0	23.675923952932262	27.496488698393215	0.0	22.330849398518573	36.25990307398273	87.631666579035	0.0	0.0	0.0	73.42370322726546	194.4097477047499	293.3755794167693	NA	0.0	422.40432542029225	0.0	NA	26.688088305546586	60.49997939219452	42.06944403126241	36.91646887514827	19.986422556942983	14.563248186875601	5.83201238252869	0.0	8.734806895256563	12.743415158802067	37.94684130492978	7.661241358598575	22.660363789480275	10.601159978924896	6.712954727162025	8.113392777457749	14.157864722168895	15.989664281008757	20.624467630929278	10.437182253032784
3R_5294	0.0	11.56855089439359	6.1241374917860005	18.973243931407925	15.21167964932819	13.742606477714988	14.434680185225817	9.520382186222484	15.107713347641502	19.646712810246154	24.320249039350163	0.0	49.28050463236743	19.62269482392556	0.0	33.200560602532626	31.365636279376858	0.0	0.0	100.32102728731942	0.0	39.298770210484214	105.98139737435906	0.0	NA	422.40432542029237	14.492604263015647	573.2630130703967	NA	67.45382190709678	48.34748303003346	30.380003810009892	33.617577959163285	20.470309994450563	23.095488296361307	15.607419975555311	0.0	18.18115704883459	25.261826197625286	19.489770127393342	16.516093053262917	9.800863603096387	15.76135542613031	13.972751271986123	19.300237714594516	15.997478123869652	22.821845070101098	16.353911733032202	15.51756029192876
3R_5295	0.0	0.0	0.0	0.0	0.0	0.0	0.0	0.0	0.0	0.0	0.0	0.0	0.0	0.0	0.0	787.959971633441	0.0	0.0	0.0	0.0	0.0	0.0	0.0	0.0	NA	0.0	573.2630130703967	0.0	NA	0.0	0.0	0.0	0.0	0.0	0.0	0.0	0.0	0.0	0.0	0.0	0.0	0.0	0.0	0.0	0.0	0.0	0.0	0.0	0.0
3R_5296	NA	NA	NA	NA	NA	NA	NA	NA	NA	NA	NA	NA	NA	NA	NA	NA	NA	NA	NA	NA	NA	NA	NA	NA	NA	NA	NA	NA	NA	NA	NA	NA	NA	NA	NA	NA	NA	NA	NA	NA	NA	NA	NA	NA	NA	NA	NA	NA	NA
3R_5297	0.0	5.93870073105406	2.515054487397942	5.194608204468089	8.745963737735035	5.643799496121581	7.410024518289125	15.63928306398578	7.636209454352744	8.068491813304782	19.97562973172729	0.0	5.7824191328684265	9.401732819944998	0.0	14.543756892377289	18.51673542547755	42.80492085370134	0.0	0.0	0.0	14.34593647762787	43.524331288217326	250.78100369722853	NA	26.688088305546586	67.45382190709678	0.0	NA	5.431738473525055	72.03316185131136	66.05168147765536	60.2957331020081	65.62669863319654	56.31618633899737	44.15529216844646	0.0	38.39975424157285	41.49800321983007	17.693138297657228	20.11454625980771	31.696942613540713	24.337943215953675	25.139285303234978	23.778605331955934	15.905899041524355	15.62075310774883	23.506726785680105	17.84365996917635
3R_5298	0.0	7.067869214128669	5.345107393363237	1.1039815979515402	5.310662046249069	3.9981525336772386	10.078796027341758	19.94238644555878	5.680086032205925	10.288513937335404	9.43402456431316	0.0	0.0	7.9923948937274085	0.0	15.454524520689514	12.319075554669798	18.194190231175384	147.46869976847415	0.0	0.0	3.048863216105559	36.99994988188607	60.91098468697845	NA	60.499979392194525	48.34748303003346	0.0	NA	72.03316185131136	14.916279242482254	66.75659466250454	70.89792849187027	61.78300306245436	38.80336470526577	54.48821879950103	0.0	36.270618713281664	38.80510953932779	27.216871480786896	39.36824074148451	42.34294371309721	28.61332980582334	24.158361029887654	29.75971556449969	28.80683161654415	20.582716626452907	11.41887028263274	24.55910803053217
3R_5299	6.151037495494365	3.2096224480994024	4.24775958292438	4.3866737064006305	2.532231508759242	3.8128006393304115	13.01563959253439	7.924112360743631	6.448524683952969	0.0	4.498334491654465	0.0	11.719345122994529	12.703120630466765	0.0	6.140859275700386	10.33386318857114	28.917864589207277	0.0	0.0	0.0	16.960532114888707	40.096198800161346	72.60898608811827	NA	42.06944403126241	30.38000381000989	0.0	NA	66.05168147765536	66.75659466250455	25.286228956093737	68.14411482869616	92.3354030753625	62.47507004416508	48.113128205898015	145.21797217623654	43.23641890036816	39.9497978224837	31.87470145926937	41.08257515440886	29.23127756216312	30.785145397716963	36.92050362077533	29.451019607685645	28.03200470040655	27.965356727145707	34.02968273105899	32.1458706132152
3R_5300	0.0	5.544953399287474	3.261529883213095	4.0418297039723505	2.5924093476577776	5.855116317740769	9.99371472218703	0.0	7.426993765335814	7.324270350956016	10.361781604729117	0.0	5.998926192211594	10.450452107459071	0.0	9.430192855931077	8.769802945868683	11.101908862209768	0.0	0.0	0.0	20.46423679280016	24.6294448707847	55.75089015587949	NA	36.91646887514827	33.61757795916329	0.0	NA	60.29573310200809	70.89792849187029	68.14411482869617	21.045984863084612	58.51840458685261	62.42227964935284	49.502807104701986	37.16726010391966	32.09134302823872	34.44142705254626	33.21491342620224	40.279477455794854	33.66669538340089	30.88999307929851	36.002509289852206	35.632900267966264	25.82836035757069	27.95471174640782	30.48359081370894	27.326895028713295
3R_5301	0.0	4.150933886000531	2.511329707015092	3.890186266008603	4.3665055093447585	5.635441063430271	10.358670443931182	3.904030345247068	5.242118938817847	4.028271213027268	7.756795645556548	0.0	8.660783108008626	5.364462234789369	0.0	12.706940467348563	10.450480838681637	10.68538175663402	0.0	41.138719763040974	0.0	14.324690233050177	17.77903855305492	35.77279979394868	NA	19.986422556942983	20.470309994450563	0.0	NA	65.62669863319654	61.78300306245437	92.33540307536252	58.51840458685261	24.912043562282506	65.40760480310831	56.89019154785269	0.0	42.60320493259906	39.364717683237195	34.4925871223861	41.80431925963289	36.92499957360417	41.10640340816035	30.28617405868047	30.998313889585987	36.2531731021343	26.51595207475627	16.76565247602281	28.42272981823919
3R_5302	9.93680193966374	3.8887808671981334	5.4896944710542135	3.5432646790369127	4.77252769429642	5.6461679971091625	5.660938874799441	0.0	5.208691430869205	7.704974331428369	4.844609161155923	0.0	3.1553704404897136	8.062010049661982	0.0	6.9442515485680945	9.225643422731283	0.0	0.0	0.0	0.0	23.48502047110951	12.954822216656446	0.0	NA	14.563248186875601	23.095488296361307	0.0	NA	56.31618633899736	38.80336470526577	62.475070044165065	62.42227964935284	65.4076048031083	13.262771078101547	36.530844468763796	39.0991554582421	37.25175199646109	44.157308713935365	40.45843080137118	45.946779334976526	38.98575537371964	35.32131090100425	33.40057186550544	34.601577255229884	33.5862237612344	28.981554093218314	25.654463693436483	31.065634731194162
3R_5303	0.0	10.901134496640115	3.297612495577077	1.702727019485327	3.2763617706245336	1.233310837743653	0.0	5.126359638735184	6.257632747543817	5.28949960275858	8.730345808997495	0.0	7.581616097287299	10.566066443652224	0.0	11.91814995988351	7.38902008504551	0.0	0.0	0.0	0.0	32.916918637841476	0.0	46.973056254932175	NA	5.832012382528691	15.607419975555311	0.0	NA	44.15529216844646	54.48821879950103	48.113128205898015	49.502807104701986	56.89019154785269	36.530844468763796	20.543099796884768	0.0	41.95651626654136	42.16781757603606	39.76859977411435	43.546409800910716	38.920737193065456	26.47907711589892	32.244810627660286	36.373524923658906	29.015668823860743	32.769828818606705	33.02232176862272	32.30835630011834
3R_5304	0.0	0.0	0.0	0.0	0.0	0.0	0.0	0.0	0.0	0.0	146.39145073927682	0.0	0.0	0.0	0.0	0.0	0.0	0.0	0.0	0.0	0.0	0.0	0.0	0.0	NA	0.0	0.0	0.0	NA	0.0	0.0	145.21797217623651	37.16726010391966	0.0	39.0991554582421	0.0	9451.79584120983	140.7063458561981	136.85319757496134	55.57037432204143	0.0	33.18444578657092	68.30834386420301	36.04564820889174	0.0	45.6129467788137	0.0	0.0	56.043130793458644
3R_5305	0.0	2.3324295168955365	9.877896847592694	2.550233218827862	2.4535602385841977	3.6943446971376215	14.551465623617611	0.0	5.623363952550055	7.922266718953627	0.0	0.0	0.0	13.187636327190532	0.0	7.140090357843479	11.066791247116706	0.0	0.0	0.0	0.0	7.042972697916336	15.540196661188748	0.0	NA	8.734806895256563	18.18115704883459	0.0	NA	38.39975424157286	36.270618713281664	43.23641890036815	32.09134302823872	42.60320493259907	37.25175199646109	41.95651626654136	140.7063458561981	0.0	0.0	52.94471909517475	40.41862674041229	32.604523433019196	39.65863070950815	39.70853932138106	23.347666206198806	23.08694134694648	33.74284881669965	16.486224934755764	20.023176827177455
3R_5306	0.0	4.537115018701421	6.004623319771291	2.48039680395911	0.0	6.288060733324421	7.076491781079386	3.733835758272966	9.11561987901567	3.8526603968471367	8.478447257169321	104.92078480747037	5.522146568814229	1.28265018102042	0.0	8.680704755168534	8.457220074857162	0.0	0.0	78.69058860560277	0.0	10.275158468631483	11.335979150867146	0.0	NA	12.743415158802069	25.261826197625286	0.0	NA	41.49800321983007	38.80510953932779	39.9497978224837	34.44142705254626	39.364717683237195	44.157308713935365	42.16781757603606	136.85319757496134	0.0	4.953766988076976	45.05800574553942	53.606986276879546	41.3212677153524	38.5726058836576	26.617277525357263	34.69324547742006	28.398617793041705	22.376470693536334	12.827808636674929	25.155021879594596
3R_5307	0.0	5.526999392030067	8.777617309929475	6.0431139924678625	1.9380115381454937	5.836158033821703	4.59754895470127	9.09692960431995	5.92235671894331	0.0	1.7213718645211489	0.0	0.0	4.166645833437499	0.0	15.509437069472128	8.117020968388076	0.0	0.0	0.0	0.0	19.470794920236496	9.206136442306985	0.0	NA	37.94684130492978	19.489770127393342	0.0	NA	17.693138297657228	27.216871480786896	31.87470145926937	33.21491342620224	34.49258712238609	40.45843080137118	39.76859977411435	55.57037432204144	52.944719095174754	45.05800574553942	15.682436925238687	45.34908492076898	58.921053280552556	42.168877922303245	36.87491925664232	31.24859125203372	35.935353264903846	42.402039174638254	28.64860866729798	25.041767031432954
3R_5308	0.0	3.580077380815388	1.0829797494699627	4.473585379607206	2.690001822745235	3.2402853006401506	4.467047990900496	0.0	2.05508972151808	1.737141935961305	7.645764103328679	0.0	0.0	6.940073162251276	0.0	2.34844726146782	6.239963192537115	0.0	0.0	0.0	0.0	15.443361933410078	5.111326392606433	0.0	NA	7.661241358598575	16.516093053262917	0.0	NA	20.11454625980771	39.36824074148451	41.08257515440886	40.27947745579485	41.80431925963289	45.946779334976526	43.546409800910716	0.0	40.418626740412286	53.60698627687955	45.34908492076898	19.739711360300575	61.96062571219514	62.433399728280925	54.12474567840968	46.360105962706	42.58330455734268	30.940885420520264	41.210882738554254	39.14906184578533
3R_5309	0.0	6.050929574055814	3.4944322919090323	1.804355208253265	1.1573044019577425	2.6138433325038735	2.0591067979077278	7.243105604660794	2.652449185373175	2.8026031325255736	4.111742777595319	0.0	2.6780429933022147	5.598353934653773	20.35312674909683	9.261626899065021	6.338602004176468	19.82447410626315	0.0	0.0	0.0	14.949249788509642	1.8325144131839886	16.59222289328546	NA	22.660363789480275	9.800863603096388	0.0	NA	31.696942613540713	42.34294371309721	29.231277562163115	33.66669538340089	36.92499957360417	38.98575537371964	38.920737193065456	33.18444578657092	32.604523433019196	41.32126771535239	58.92105328055255	61.96062571219515	21.670441012814898	61.39513489122689	67.32629392214919	41.603585739636806	37.15321080930391	35.81089244361231	37.326162148114406	35.81079919117965
3R_5310	8.680065794898725	2.264636985768172	2.3976984492585567	2.476110179474656	3.57337052815012	4.932080764167626	2.8257048720803404	3.7273829392091797	2.7299598764147164	8.653505006052645	7.405820445883289	0.0	2.756301594520472	2.560867007133935	0.0	9.532273026830316	4.98881163053168	0.0	0.0	0.0	0.0	11.966967749876696	11.316388299231713	51.231257898152265	NA	10.601159978924896	15.76135542613031	0.0	NA	24.33794321595368	28.61332980582334	30.785145397716967	30.88999307929851	41.10640340816035	35.32131090100425	26.47907711589892	68.30834386420301	39.65863070950815	38.5726058836576	42.168877922303245	62.433399728280925	61.39513489122689	28.38579254058397	61.47864209830774	56.67265402761532	49.77651662618067	36.11277610451111	36.015861385354114	38.882398363537064
3R_5311	9.160772472978012	0.5975134477870343	0.6326210673823045	5.226476966458692	2.514177130567127	5.6784240329076034	0.7455484791407465	3.933807396462681	5.762293023836734	3.044246911154872	4.466262134973792	0.0	0.0	1.3513445946283782	0.0	6.401929797718224	6.075109248689619	0.0	0.0	0.0	0.0	10.825461268394038	5.971547962577503	18.02282410444587	NA	6.712954727162025	13.972751271986125	0.0	NA	25.139285303234978	24.158361029887658	36.92050362077533	36.002509289852206	30.286174058680473	33.40057186550544	32.244810627660286	36.04564820889174	39.70853932138107	26.61727752535726	36.874919256642315	54.12474567840968	67.32629392214919	61.47864209830774	21.169571539694005	37.21586764974153	56.01218435481583	35.3623183850265	40.54446828590574	30.776794758404087
3R_5312	0.0	2.888660203289462	2.2937901747791654	3.1584050686084537	1.5193389052555453	3.43152057539737	2.7032482230648345	4.754467416446178	4.062570550890371	3.679329282800607	4.048501042489018	0.0	0.0	4.083145916935746	0.0	13.264256035512835	7.342481739247915	0.0	0.0	0.0	0.0	8.722559373371334	0.0	0.0	NA	8.113392777457749	19.300237714594516	0.0	NA	23.778605331955934	29.759715564499693	29.451019607685645	35.632900267966264	30.998313889585987	34.601577255229884	36.3735249236589	0.0	23.347666206198806	34.693245477420064	31.24859125203372	46.360105962705994	41.603585739636806	56.67265402761533	37.21586764974153	10.040120320801925	37.00224620453664	46.53857477989153	30.626714457953092	43.913555391267195
3R_5313	5.7961203089100275	0.7561065051623171	2.401597350429718	2.4801365860820686	0.7953735981142646	4.790400803254406	0.9434332517200674	4.977925389858672	7.291730849089244	1.2840854050339228	0.0	0.0	0.0	5.130062473900807	0.0	11.573058752484446	7.175070279813391	0.0	0.0	0.0	0.0	11.415645004490916	7.556526597210432	22.80647338940685	NA	14.157864722168895	15.997478123869652	0.0	NA	15.905899041524354	28.80683161654415	28.032004700406546	25.82836035757069	36.253173102134305	33.58622376123441	29.015668823860743	45.6129467788137	23.08694134694648	28.398617793041705	35.93535326490384	42.58330455734268	37.15321080930391	49.776516626180666	56.01218435481583	37.00224620453665	7.484121775290037	38.28461077975311	47.030363871787536	38.94562509188734
3R_5314	0.0	0.0	3.616433798466994	2.801026296034867	2.694846375790937	6.086476660390833	1.0654983122506734	2.8109943611453114	6.8626361032305185	2.900450730043449	6.382944771570364	0.0	4.157312713062276	7.725079858013032	31.595576619273302	9.149298248824316	1.736444733594649	15.387456145749985	0.0	0.0	91.1410864017499	5.157058207715991	5.689479583302515	25.757263548320626	NA	15.989664281008757	22.821845070101098	0.0	NA	15.62075310774883	20.58271662645291	27.965356727145707	27.954711746407817	26.515952074756267	28.981554093218314	32.769828818606705	0.0	33.74284881669964	22.376470693536334	42.402039174638254	30.940885420520264	35.81089244361232	36.11277610451112	35.3623183850265	46.53857477989153	38.28461077975311	10.107589676781743	36.215001219238374	39.097387927948404
3R_5315	0.0	5.507290275502196	3.8872518159782765	2.007188142174756	5.793301938786427	5.815346466711794	4.581154230970801	6.042993481422931	1.475309442467284	15.588260418725616	3.430467006625947	0.0	0.0	6.227681546258596	0.0	0.0	3.732958112974742	0.0	0.0	0.0	0.0	11.086492937626835	36.69323052705545	0.0	NA	20.624467630929278	16.353911733032202	0.0	NA	23.506726785680105	11.41887028263274	34.02968273105899	30.48359081370894	16.76565247602281	25.65446369343649	33.02232176862272	0.0	16.486224934755764	12.827808636674929	28.648608667297978	41.210882738554254	37.32616214811441	36.01586138535411	40.54446828590574	30.626714457953092	47.030363871787536	36.215001219238374	5.19026337731995	43.338498494381156
3R_5316	0.0	0.9290032491888641	5.901527698967794	4.063016574466663	1.9544988752836225	4.4143561926354415	4.636661900178233	3.05810678113772	6.719332797130576	0.0	0.0	0.0	4.522778976314207	8.404185872857694	0.0	1.4219437487584654	6.926679086831967	16.74015595129284	0.0	0.0	0.0	14.02602838138791	0.0	0.0	NA	10.437182253032784	15.517560291928756	0.0	NA	17.84365996917635	24.559108030532173	32.1458706132152	27.326895028713295	28.422729818239187	31.06563473119416	32.30835630011834	56.04313079345865	20.02317682717746	25.155021879594596	25.04176703143295	39.14906184578533	35.81079919117965	38.882398363537064	30.776794758404083	43.913555391267195	38.94562509188734	39.097387927948404	43.33849849438116	5.981401430392338
3R_5317	0.0	2.538344872226065	2.687488371013861	2.7753770766065133	3.5602259390585447	4.690577353785322	4.222965839584731	8.355761590068008	6.11981496127483	2.8738910732057654	3.1622478206183304	0.0	0.0	5.740755517870685	31.30625342412147	5.180295657604215	2.8675732862837204	0.0	0.0	0.0	0.0	5.1098346176476825	8.456070852853937	0.0	NA	12.6745965279844	14.13303976811262	0.0	NA	20.89491205795846	18.420603023439362	23.526743555201506	23.282988954509896	25.500403891624362	27.87157454125922	19.278915786245932	51.04280449585022	25.835257680100245	25.127776591598913	33.61100827743102	33.32343183095529	32.615658620001376	40.9465137086899	40.4889366121949	30.114231750657925	26.603089879918578	43.95487003268239	33.49115241500513	19.974987683604187
3R_5318	0.0	0.0	1.2112183039310092	2.5016573479930457	1.2034128789246301	0.9059940566789882	2.8548589699668834	3.765840064772449	3.6775015054771787	1.942841600124342	4.275559831115387	0.0	22.277917014759122	6.468221627145833	0.0	5.253066477556273	6.203425841921201	0.0	0.0	0.0	0.0	3.4544104185018223	7.622096457630671	0.0	NA	17.136859242122398	17.834849295523455	0.0	NA	14.648795136600016	19.5688623819753	24.740839704099557	30.937319362691223	18.806271891675873	17.129153819801303	13.719114842710347	0.0	24.65711203575281	27.97887594865876	34.08316291751875	24.32991362880662	35.37567268295401	35.411912866743975	37.89942440249189	29.264878964277763	37.96734808065064	23.32054464755887	46.89938464772902	32.73630497141711
3R_5319	69.23385812597792	0.0	9.562249767876386	9.87496321576202	0.0	0.0	0.0	0.0	0.0	0.0	0.0	0.0	0.0	0.0	0.0	13.823859151463878	12.24360363537079	0.0	0.0	0.0	0.0	0.0	0.0	0.0	NA	0.0	20.114491686680587	0.0	NA	57.824191328684265	35.11159518297003	44.64512427807439	21.42473640075569	45.36600675623566	9.015344115684895	0.0	0.0	16.221784234047902	15.77756162518351	19.219828712886507	39.127054081414144	45.90930845660939	39.375737064578175	45.712025046865215	25.112882406416844	15.775906404702482	41.573127130622765	0.0	25.844451293224036
3R_5320	0.0	3.953487222823482	2.0928895542417325	2.1613331448650834	0.0	1.5654861648594696	2.466485396433265	6.507074165679218	1.5886080282848483	0.0	0.0	0.0	9.623620213451897	2.235315208503497	0.0	3.025627976650624	2.6797574605117642	0.0	0.0	0.0	0.0	5.96894833696146	0.0	0.0	NA	0.0	6.603688027689704	0.0	NA	32.543949700071344	10.758824503130587	15.878651921994777	20.632620529438668	19.858515299767447	24.66485396433265	23.705546766065606	0.0	35.504618263220586	29.352496024031755	33.653150439678406	23.355649396824788	33.4939003002142	30.1635857436552	36.3817842591118	25.283699598868612	27.622980386072584	33.79669468325998	16.766572149773552	38.181880661259264
3R_5321	0.0	3.626815221018119	5.375878341722776	3.172391564483934	3.815167641518302	4.595622026632548	3.620292172059454	4.77552182126941	5.829372857414005	3.695622608932172	4.066429187202134	67.0960815888352	14.125490860807412	1.640490992392059	0.0	6.661497344727158	8.358329655668285	0.0	0.0	0.0	77.41855567942525	2.1902964610065903	2.416425507401028	0.0	NA	16.29864330093163	12.116066097502346	0.0	NA	19.903254261684804	22.559623958140165	21.96197727356664	26.49887988890568	18.54885915241783	19.54957772912105	27.83588518810795	0.0	19.54254803558307	18.373808933675367	27.270646658038853	28.567732723035142	30.11181191744398	24.983144283666846	24.030432139261162	23.396228850615884	32.097999585091124	27.18822263433844	21.53363800354874	29.05940115216374
3R_5322	0.0	1.885222915827153	0.9979957251851106	6.183798571418854	0.9915643653184895	2.2395092429025474	2.352290283912028	0.0	3.0301150254389517	1.6008242323807682	5.284336961030657	0.0	4.589029466158202	3.197734469083344	0.0	4.328317918990914	8.944908436722631	0.0	0.0	0.0	0.0	11.385187358912622	0.0	28.432030388154075	NA	21.18013599765324	6.297945736059813	0.0	NA	18.967181775090264	16.856872037358933	20.38546823644091	21.0189945970898	17.647789801566102	21.170612555208255	18.086408267658946	56.86406077630815	13.544319977787314	22.230142739746533	20.728054873981453	26.729175318071615	29.946727168106115	22.60268244525682	27.757883423221887	30.40346976977759	24.697567311573206	34.71133188620138	29.31555247357303	36.41410852496764
3R_5323	8.974759386700843	1.1707614046795334	6.197754479179139	0.0	2.4631257755767284	1.8543738002201513	1.4608196483748672	7.707859781697994	2.8226436993794133	1.9882881872617533	4.375572926580074	0.0	11.39951894030072	7.943430068424706	0.0	0.0	7.935669022925512	0.0	0.0	0.0	0.0	10.60564602171612	31.201564446441346	0.0	NA	26.306582169924738	9.12601937636434	0.0	NA	13.920638653201769	10.013306774402565	27.48982189344395	22.218245156339233	18.71156844322851	15.776852202448566	15.44403279077042	0.0	16.82259105753116	22.497634169243156	18.270701369040264	24.437941185529713	25.788562157725025	22.969179954337267	26.39600099507537	21.4854660588233	33.40207343711698	30.794908985646494	33.100997432355626	27.639204855253485
3R_5324	0.0	0.0	0.0	0.0	0.0	0.0	0.0	0.0	0.0	0.0	0.0	0.0	0.0	0.0	0.0	0.0	0.0	0.0	0.0	0.0	0.0	0.0	0.0	0.0	NA	0.0	0.0	0.0	NA	0.0	77.83070265558358	0.0	0.0	0.0	0.0	0.0	0.0	0.0	87.43398733955863	0.0	39.4234711577885	0.0	87.28288382648162	0.0	0.0	0.0	0.0	141.5067640233203	0.0
3R_5325	0.0	0.0	2.0590057514207656	6.379023728692466	0.0	1.5401410029891058	2.4265530910403896	0.0	0.0	9.908177615313024	3.6341104878611623	0.0	0.0	4.398251079440771	0.0	5.953286348013046	5.272744576916293	0.0	0.0	0.0	0.0	17.616933866617494	0.0	0.0	NA	14.565867947297777	8.662366090648197	0.0	NA	16.00853219191313	10.584639540856482	20.42821626944	19.37591649238337	26.64137275534224	12.618076073410025	27.98610583132494	0.0	10.478939950434613	23.78128959478551	22.072204803573932	28.338944188976942	28.832680904683855	33.06669425050734	28.634211637068887	25.955851259994358	22.646471147603133	17.90359171626388	8.247560990026225	30.60747348245016
3R_5326	4.973768345744544	0.6488303211385675	2.060859375611818	1.4188369906694442	4.095157258133869	3.0830550362320626	0.8095792001616569	2.135829348943683	3.6500228752147903	4.407598876767502	7.27476420670515	0.0	3.15877919501671	8.804421228163934	0.0	0.9931076343957665	4.397909480116084	0.0	0.0	0.0	0.0	13.714394981628589	10.807347786071578	0.0	NA	9.719320600051415	7.947650703352638	0.0	NA	14.242616805480747	24.719726230545447	17.640209799826117	20.624684126805978	23.109975812151212	21.696722564332397	30.34557541280098	0.0	13.984498183763298	17.001927678560197	24.393333200780884	21.9760653050978	26.385040078051347	29.70195362478399	26.27165717493586	21.649348390695685	29.84469726219103	24.319605698126278	20.178854358384893	25.993357026278264
3R_5327	0.0	1.355757563432507	2.8708334517552134	1.4823590380319962	3.565416260922296	1.6105424822453795	2.5374734072786915	6.694354516948767	2.7238830281821658	4.604929300520449	1.266743177954615	0.0	0.0	5.365849769697728	25.081514923501377	3.112708691554225	5.054286715165763	0.0	0.0	0.0	0.0	4.093827245402836	11.291198194853562	20.446887165897863	NA	17.770304095598142	9.813193037886775	0.0	NA	19.22034350597914	22.66401950918799	20.105422784369843	22.834513073627093	21.358703262978384	23.344755346963964	22.761962549417845	0.0	25.56853463075383	21.90783881420092	26.447149555072393	21.892040417191808	26.13056622697251	26.89416172080077	27.447852511210264	21.110693923588336	26.839220753222207	28.528737353745644	25.87369725934299	27.15709272459546
3R_5328	4.987237658831051	2.6023495963918424	6.199320981484764	1.422679300627928	4.790621769324445	2.0609361101562107	4.058857986728508	4.283226648865576	3.1370634795774817	3.31465122245442	2.431488259255004	0.0	3.167333390345334	5.14982079359327	24.07173376662454	3.9831881577426156	6.17374705787879	0.0	0.0	0.0	0.0	3.929009863975714	8.669291872733929	0.0	NA	14.61846180159385	12.315995406278608	0.0	NA	15.47128571025638	16.69306278296322	16.0799824760351	21.9151961544325	19.904634223677522	17.858975141605438	15.603976080352988	0.0	32.718861430363454	15.911438750365608	20.76740834927347	24.597854544379324	17.913250207952167	24.960478061228905	23.948002420783826	21.346176736936588	18.940201767696607	28.235801456111727	27.591136512942033	22.34035616392069
3R_5329	0.0	6.35108143039056	2.6896987362584976	1.388829863619685	1.3361827876674603	5.029751988965126	3.1698293110312594	4.18131695595108	3.0624241475818943	0.0	7.120909482559112	0.0	6.183947708538176	2.8727385443086884	0.0	7.776834404559869	7.7488157657061185	0.0	185.5184312561453	0.0	0.0	3.835527958505724	12.694538513325668	38.313589063769136	NA	23.78441426360837	9.901264589513373	0.0	NA	19.750314204263326	11.851555709274622	22.761223696757085	19.284528330267793	17.400938919862238	23.45673690163132	18.279257703716993	0.0	15.97019505311801	18.861332482132493	24.327953792025188	23.012079040288246	22.060579750959732	20.49009539246978	22.793758507843418	24.017015348991954	14.791649995244484	25.058176733649958	19.752089726201916	31.80452611119789
3R_5330	5.393266183573837	2.1106620091391664	2.2346764881194914	0.7692523082954015	0.7400918720446281	2.228724153485992	1.7557215453720585	0.0	6.784925659265782	7.169017228104268	0.0	0.0	0.0	2.386751049454436	0.0	6.461210232058673	7.153257297705407	0.0	0.0	0.0	0.0	10.622210872980027	7.03131701724032	0.0	NA	2.6347670154571246	10.184875866732934	0.0	NA	9.008923209740345	22.42837116744267	18.69329356791591	18.02488756308794	17.991162098635648	20.717514235390286	18.561785603276594	42.44265996638542	16.427644440063737	16.59231466107985	17.966524771046586	20.781603304574183	23.54398203600131	18.710778297828355	19.74699118979895	21.519023990972965	21.301477683506906	17.117869019618006	28.842846864573684	27.179058354344253
3R_5331	0.0	1.3331866827982257	2.823039332136647	1.4576804746907313	1.4024234438078376	3.167459798600236	1.6634860812792607	0.0	7.499899019216777	13.584796982001503	2.4913084476532497	0.0	6.49051411362294	1.5075766278586293	0.0	0.0	4.518310997514749	0.0	0.0	0.0	0.0	8.051345037573615	8.88257633797137	80.42593575576252	NA	14.978109492976015	10.392115294283919	0.0	NA	17.07129288948947	25.914773359239813	14.828028235531367	10.120275041244867	17.65479649468277	23.288805137909648	25.58059149362196	0.0	21.551027445233448	19.79637449197554	22.696889845184515	16.802012124962026	27.107383017665036	16.274721956547072	21.470030934634	14.828028235531367	22.511162043262104	16.65693550960579	32.03926732603479	20.98248182130231
3R_5332	0.0	3.9426735269186035	0.0	1.7243371217019896	1.6589718024562736	1.248963360410859	2.9516867906112743	5.191420658220226	4.435935896924059	4.017473330672873	8.841146696726565	0.0	3.838918960420746	7.133443545036104	0.0	7.2416452535239655	4.81036987468452	14.208985762596265	0.0	0.0	84.1609156707625	2.381048756735392	10.507485269819087	23.784606602606793	NA	11.812058339756142	8.780833898233647	0.0	NA	13.70319457526588	10.42284245628384	8.770275781321944	19.827960641872238	19.44412137596685	13.774538356185948	15.130052255417977	0.0	22.660803183842845	17.218947178468877	12.305737158403923	19.875640601213284	17.035166261552597	19.251892100020456	21.40654031486481	20.171634297040473	24.792682669272043	16.59286299480436	26.753138756268875	18.615639506448627
3R_5333	0.0	2.707949354577196	1.433529084118985	0.7402048324420527	2.848582054189431	1.6084245417276797	1.6894243387931023	4.457034080042538	4.3524815864186035	0.0	5.060309399967488	0.0	9.887578235462788	3.8277095858556023	0.0	3.1086153305095365	2.7532582287316996	12.198960160635908	0.0	0.0	0.0	2.044221833229521	2.2552699456637813	20.419998529760107	NA	12.676382353157422	15.077366490673592	268.37712353398996	NA	17.337480623817413	15.791312956609103	23.007168238830136	21.19853497567163	23.185451679339266	18.583667726724126	17.86088030433641	0.0	15.807325722713971	12.417827245670924	15.367197257569977	17.597251074752112	16.345973483447107	19.184853292688995	21.18181243610997	21.08293234976434	16.94954137300272	15.581136318916478	18.183472964860247	19.85672453061488
3R_5334	0.0	3.7365168456858573	6.2166663059116365	2.91816791815216	0.5615094902403474	2.1136729955108966	1.9981052633822436	3.5142634288351986	3.8608046096977495	2.7195753401236904	4.9874142601146	0.0	12.993526625035406	6.036112613097132	0.0	1.6340452677926491	6.874445205135978	28.85575393352019	0.0	0.0	0.0	6.447277628962074	7.112902930391532	32.20134859247905	NA	5.9970122884778805	5.349662246102057	0.0	NA	11.229079370745827	12.451067822253037	11.214185971640445	16.967781904944513	18.037418234128467	15.452014036822682	17.923654704888943	0.0	15.339930462177724	17.251084452124438	18.55364001212878	18.289781020025714	16.50620188880242	18.617590388110433	20.63107460808142	22.56030354294725	20.512650928822158	15.093428321308904	26.410683257203907	19.85708322588551
3R_5335	0.0	2.9586236482788206	2.3493458481420433	0.8087254357736138	1.556137343437022	1.1715440388090363	6.460348962209543	2.434810386706325	4.160966143050687	3.76844275886187	2.7643705804625345	0.0	3.6009564140235644	3.345631876109913	0.0	4.528505584100236	3.5094812144489556	0.0	0.0	0.0	0.0	4.46691002392477	7.392119409340091	0.0	NA	8.309899416977457	8.236537544114896	0.0	NA	12.177261967001243	13.22738542668785	18.281408648349426	15.791508295384585	20.265379193616248	14.397349115781267	15.966211239361181	0.0	21.25613106530415	9.690959187882116	21.511848516291078	18.35230553897051	18.485752435294227	21.928212192859917	19.398951068085825	22.623243202332414	20.67187735788601	14.105168133604153	24.049179107411582	19.578285839586744
3R_5336	0.0	2.524858016187496	2.004906808924161	1.3803154048306348	1.9919866361600553	1.9995664939841045	2.362797098107116	8.311365355777346	3.5509243385782003	2.1439660327173504	4.718169020148351	0.0	0.0	5.7102534595927485	0.0	4.8307232452566895	3.850655163305002	0.0	0.0	0.0	0.0	13.342047596420596	6.308356237923441	19.039350529674735	NA	11.819299923954624	9.840563195112782	0.0	NA	8.08262474694168	19.631496203195017	14.821102082329741	14.973672839203926	17.006021832330827	18.587337171775978	16.653260791729323	0.0	14.738552254686718	13.783602838606196	18.357983179430747	17.89904313207003	18.181983958730747	18.988499161410086	22.363581355034952	24.220801034544127	19.84630579761311	17.01811142131116	22.30795018759648	18.062596016809234
3R_5337	0.0	0.0	1.8711808030322112	0.0	0.0	5.598590051081536	0.0	5.817751939202166	1.4203199782066103	0.0	3.3026026159915323	0.0	0.0	3.9970373958821726	0.0	8.115330752477814	2.3958792793099297	0.0	0.0	0.0	0.0	10.673264167023778	11.775185797712908	0.0	NA	13.237152185553107	13.776305856032092	0.0	NA	12.931746564923996	23.36066210162685	13.104515390106682	16.769926089066253	16.94778057918314	17.64160030484685	19.074885031429048	0.0	3.1743462037200167	15.437094380696962	18.80508007955301	16.705188367007977	14.972874018462603	13.098853580629415	25.208972214752144	16.70825712238602	12.348379902847064	23.24343547273661	4.99680579189753	17.700723997541623
3R_5338	0.0	4.345617851798135	1.1502374607725891	3.5635607383982935	3.428475039444605	0.8603802467708208	1.3555631226101423	0.0	0.8730878611888088	5.5350778176590385	4.060299507993207	0.0	5.289074359096415	4.914054416764395	0.0	1.6628639739023476	2.945551914689747	0.0	0.0	0.0	0.0	9.841476772638595	7.238349062869043	0.0	NA	12.205556213299419	7.258681504056877	0.0	NA	15.898601896822445	16.049502748392875	15.43971606496415	12.88584537820549	15.378960659080736	12.471180728013309	9.119881889712486	0.0	13.659162907957732	10.438305392362139	13.101004739172868	20.537762484370976	20.709015006994814	16.577695752391747	20.99493287295111	13.29158165592566	15.181396817549086	15.716822858547165	32.25176774242694	10.880849029540961
3R_5339	0.0	1.918170832294324	2.0308752612044065	3.4954846727191677	6.053363221702141	4.050931552219748	2.3934011059427833	0.0	3.596917503361062	5.4293391060962355	5.974101077010942	0.0	0.0	3.615134514817135	0.0	3.9146343516210695	2.6003537174483387	0.0	0.0	0.0	0.0	7.722777017942328	6.390064897499099	0.0	NA	7.18343327883502	12.10402742288453	0.0	NA	8.18731452808553	10.937174681196272	11.852424982446559	18.20114227942127	11.094899581231775	12.126565603443435	16.868961295241785	0.0	19.52313031574644	17.31304646397222	16.327987912934816	17.62724402370955	14.896495358414551	13.93800486938138	21.47645257016651	20.267646719983613	21.220217610725605	17.6589897712404	25.308519896292918	15.5520682329612
3R_5340	0.0	2.5507723260333415	2.7006460147815807	1.3944825068444688	1.341621153287059	3.0301340773726557	0.7956826893820284	0.0	6.149776893781515	3.2489564893249034	8.34154081366964	0.0	0.0	2.163323106583901	0.0	0.9760608390433706	6.051386472056382	0.0	0.0	0.0	0.0	13.478985972034184	2.1243677085061594	0.0	NA	2.3881218639482196	4.970781744903458	0.0	NA	8.748838008498504	17.353863979124988	13.791124591738384	15.732451985237274	14.55980172112581	13.367469181618075	18.353655673489687	0.0	14.88982389347133	11.69706148092485	16.736998247410106	12.306318018463797	14.856954139094748	15.013088493955076	15.844521350360482	15.958301313297273	12.99537149422935	12.160746619522106	15.325099908382947	15.510786862673742
3R_5341	5.285937503303711	4.1373175701533915	1.4601368761510443	2.2618314139431956	3.626818377930143	4.368742868027268	4.301954532814621	6.809641908170617	4.433268175374326	2.3421167395299185	0.0	0.0	3.3570339933262163	2.33925351613196	0.0	4.221752622605501	2.804361567458637	0.0	0.0	0.0	0.0	2.0821647183851395	4.594260206953046	0.0	NA	2.5823338410201666	6.142887243004634	0.0	NA	12.613773079735948	8.578355286952954	15.76482897333554	11.777455555317825	13.854601374464622	11.357159966630599	14.057761190722143	0.0	14.862208747152957	15.057517911519854	13.206736492149917	10.048232602788802	14.020523592948447	16.53464504175599	13.008437145420938	13.037939637407229	16.05966744604233	12.696270742532324	18.520977151157883	12.332491468135752
3R_5342	0.0	4.058112166220274	0.0	0.0	0.0	0.0	5.063516754164236	0.0	0.0	0.0	15.1666818333485	0.0	0.0	4.5889410192588675	0.0	0.0	2.750674465378911	0.0	0.0	0.0	0.0	0.0	0.0	0.0	NA	0.0	4.518965193122496	0.0	NA	18.55843978454394	6.310597512614885	2.507517537577658	13.47731728993483	5.5592864544649965	18.22866031499125	19.46631160114306	0.0	14.577684480597103	14.178484433441941	23.02916413345861	15.982488307211552	17.190140835385836	5.307742935394153	13.070606670341371	15.797360486739242	18.90266262905793	29.353998548311345	5.7367607036481205	11.612540614860801
3R_5343	4.488838055291712	0.5855709463119279	1.2399537398058753	2.5610076848157597	3.695889407162092	4.637441141597031	4.383883208675179	7.710364773502253	2.8235610356483054	5.966803094304527	1.094248738057643	0.0	5.701611845668771	1.9865029046645473	21.666125013541333	4.4814103034076105	4.366036427985246	10.551684259841558	0.0	0.0	0.0	7.07272851366964	1.9507315438362542	17.66260191321304	NA	6.578782898848582	10.433126009730977	0.0	NA	12.318413199854579	7.7400698773508525	13.387552196075971	8.612368038379824	10.161009756227216	8.767766417350359	7.724525987973896	0.0	8.414029131472361	11.763948897815169	9.969075926476071	10.839212414523585	8.681663587321934	10.21184211164556	13.20228974046831	15.95651491478244	12.956033631681239	6.931106343194501	14.072495869722461	12.986269826368547
3R_5344	0.0	1.9332637358388431	2.0468549664070164	3.5229884863099485	2.7115526241863988	3.062104376114606	3.216311071314622	0.0	1.0357769798151926	3.283235536690814	0.0	0.0	0.0	2.1861478675439243	0.0	2.959077146692107	5.241628594970972	0.0	0.0	0.0	0.0	3.8917713942348855	6.4403443780945855	19.43770603968402	NA	7.239955286036153	7.893643062664618	0.0	NA	8.841145133409343	9.019008462235007	5.9728422032429185	9.172177922641119	8.53378306958647	9.648933213943867	9.273650591102488	0.0	12.73201198198073	11.257594936423859	10.513851221874077	10.405765992291814	12.010965356226672	12.642906992033282	6.819795387161564	11.82622756242098	10.13077251417858	8.051447904589494	17.30876727323875	11.98633484066104
3R_5345	0.0	1.0202728209523226	2.160440349593816	5.577732620454483	3.219776813657349	4.040035785020969	1.27304724736632	0.0	2.4598236995158085	3.4654309401991377	3.813140845983428	0.0	4.967117680952097	4.61492596274278	0.0	4.6849262186586245	7.607188045815743	0.0	0.0	0.0	0.0	9.242406131042532	16.994340204938148	0.0	NA	3.8208597545785365	7.952969320625548	0.0	NA	9.331763606271243	7.932914200455856	15.760727444570783	7.260874708863126	10.249737653305793	8.147502383144449	4.894134966538799	0.0	5.497586559500379	11.585250870587043	11.579783550685871	14.86751517049102	9.075927131887742	8.451513666097599	10.797365743207097	6.24124806805003	12.475115115609862	10.734623992958086	14.423112980859374	13.138083889293249
3R_5346	0.0	0.0	0.0	0.0	0.0	0.0	0.0	0.0	0.0	0.0	0.0	0.0	0.0	0.0	0.0	0.0	0.0	0.0	0.0	0.0	0.0	0.0	0.0	0.0	NA	0.0	0.0	0.0	NA	0.0	0.0	0.0	0.0	0.0	0.0	0.0	0.0	0.0	0.0	134.53880099020557	0.0	120.51193469859965	0.0	0.0	0.0	0.0	0.0	0.0	0.0
3R_5347	11.785114928440782	0.0	3.2554075574937524	0.0	8.086072032023432	6.087630713606683	0.0	0.0	4.942034872974877	0.0	0.0	0.0	14.969163523142328	5.215417608918782	0.0	4.706245564363556	2.084128775816103	0.0	0.0	0.0	0.0	13.926697293021423	0.0	0.0	NA	5.757370585823972	8.559814614958995	0.0	NA	7.030671727250434	5.976760442834916	4.7497345848314	7.293916231997885	8.424311214274601	10.742259434773	11.061914271639315	0.0	19.329114063863397	9.399899662785314	8.724359108579884	7.871239121947534	8.465997687870908	4.021566319650177	14.147609365264678	8.54952225269652	9.846480831945279	8.087604936674053	8.693248301773945	5.499112663180669
3R_5348	0.0	2.687919147392046	3.7944680829265818	0.9796395631748	0.9425038708633975	2.8382707891982224	2.235903967030254	0.0	3.6002392286962683	1.5216188563877864	6.6971722864313605	0.0	0.0	4.052689831031203	0.0	4.1141619602939485	3.0365476445257	0.0	0.0	0.0	0.0	0.0	0.0	0.0	NA	3.3553646576756315	5.986336784922094	0.0	NA	5.736412814556197	11.146316441973182	3.875367730875863	4.250855208305083	8.591875833156244	6.260531107684712	13.968119164818217	54.05054807255745	9.655631888689877	8.608617351184789	10.804582973604278	7.763149964437717	6.831606442387051	3.9062454223686456	8.245150758871308	7.972185046373204	6.781835448466084	11.194355216923038	2.5331892117551127	4.48679465825303
3R_5349	4.389688446252216	2.290547340602958	0.6062827995205273	0.6261100147924752	3.6142544750795347	2.7210055094919556	1.4290172819634013	3.770028985867858	1.8407960817182765	5.835008142753863	4.280315737490376	0.0	0.0	1.9426249603218853	0.0	0.8764849517613359	1.9407269388657817	0.0	0.0	0.0	0.0	1.7291264608741046	3.8152874370787564	0.0	NA	6.433470516369644	9.565011341552783	0.0	NA	3.666272420172417	10.685798044561292	3.892170873519555	6.520364715513634	5.491264039560531	6.573479497031645	5.493750103866213	0.0	7.199657296312696	7.002499542211592	6.093049147021864	4.736078848766583	8.00476540664463	7.240054879615988	7.377529778015662	9.235059981714581	7.001764911542036	6.401455615695768	7.2855858165510545	6.554543820750924
3R_5350	0.0	0.0	0.0	0.0	0.0	0.0	0.0	0.0	30.484551953297668	0.0	0.0	0.0	0.0	0.0	0.0	0.0	0.0	0.0	0.0	0.0	0.0	0.0	0.0	0.0	NA	0.0	0.0	0.0	NA	0.0	29.493739953694828	0.0	0.0	34.643132432034506	0.0	0.0	0.0	0.0	0.0	0.0	0.0	16.068257959813288	0.0	0.0	0.0	0.0	0.0	0.0	0.0
3R_5351	0.0	0.0	0.0	0.0	0.0	0.0	0.0	0.0	0.0	0.0	0.0	0.0	0.0	0.0	0.0	0.0	0.0	0.0	0.0	0.0	0.0	0.0	0.0	0.0	NA	0.0	0.0	0.0	NA	0.0	0.0	20.060140300621264	0.0	0.0	16.203253613325554	0.0	0.0	0.0	0.0	0.0	0.0	0.0	0.0	0.0	0.0	0.0	0.0	0.0	0.0
3R_5352	0.0	1.04000104000104	2.2022150980563797	2.2742339527209503	0.0	4.11815480308631	1.2976631681667654	0.0	2.5073873900980765	3.532439272953349	5.830308860611892	0.0	5.0631629578998005	2.352080591689394	0.0	3.183676653064408	2.1148042642913185	0.0	0.0	0.0	0.0	3.140373107728929	0.0	0.0	NA	3.894740736846	0.0	0.0	NA	4.756102317077927	4.851784061646768	9.639288196402424	5.427599888191442	4.274152702653607	5.190652672667062	6.235961292141067	62.739193173975785	7.471852132046307	6.358835442876991	3.6886539954024617	6.963106594102904	7.048701904449119	4.534175783193851	4.306752773010442	5.20521562605731	7.872017943356592	4.103321638866663	7.3510007284841725	7.440069311685707
3R_5353	0.0	0.0	0.0	0.0	0.0	8.596027947406062	0.0	0.0	0.0	0.0	0.0	0.0	0.0	0.0	0.0	0.0	3.6786128392416764	0.0	0.0	0.0	0.0	0.0	18.079520965012513	0.0	NA	0.0	0.0	0.0	NA	0.0	4.2197368909653745	3.3534270683267473	0.0	4.956472260607347	5.417352864696196	6.508315023273735	0.0	9.747728779194448	14.22119071185592	3.8497548476113046	8.549668443857747	6.896767347209016	4.732204544809245	2.497138279531657	3.0180843614940724	3.1599330599780573	10.706332438759777	0.0	3.8825060489444247
3R_5354	0.0	0.0	0.886463210358429	0.9154531419816557	1.7615011935932086	1.989229515710139	2.089406541681153	0.0	2.0186099690264485	5.687686840512711	3.129185285319114	0.0	12.228526707102327	2.840366839057998	0.0	0.0	6.242701714177789	0.0	0.0	0.0	0.0	5.056409302175065	2.789219777130183	0.0	NA	9.406559005463329	1.8647031094297288	0.0	NA	8.423737909638717	7.1610033112479305	7.760254089343494	6.7529733738999	2.6763107652535947	5.014575700034768	8.03256724062037	0.0	3.0076635266659446	0.7313251729145238	4.751370295193134	5.605753798458773	7.4479959641792535	6.935582311490873	6.549186082563509	6.984228680409146	8.287482430537246	6.606881728007893	3.550820286830528	4.192817870700206
3R_5355	0.0	1.5314932442004265	0.8107389837192261	0.8372525123436138	1.6110287159424501	1.2128692216484542	1.9109234499353345	7.562088527857979	1.8461745233085074	3.9013712539683447	1.4309406574599943	0.0	3.727976976014196	1.7318230450921692	0.0	3.51618346882751	2.5951964781730483	0.0	0.0	0.0	0.0	0.0	0.0	0.0	NA	17.206047581603983	5.116244485541152	0.0	NA	4.202268048110927	3.5723399433927017	5.204724034649078	4.722911504917968	4.545714890943754	4.586216279844803	8.264702630489554	0.0	9.62759102543472	6.688532818155781	3.2591209759633313	7.237968355361086	4.865547724762842	3.338486844191817	4.580386236489005	7.665139032846824	7.133686534043111	6.042502965861872	4.329998729145373	8.76492653293361
3R_5356	0.0	0.0	2.7634024558541848	4.756289622270698	0.9151981092739221	2.0670313461169574	1.0855632249391216	2.86392955191531	1.3983739428118194	0.0	1.6257862708852568	0.0	0.0	0.9838193204012251	0.0	2.663312313584784	4.128003977980519	0.0	0.0	0.0	0.0	0.0	2.898310458901088	0.0	NA	0.0	0.9688172601382851	0.0	NA	2.3872372566888003	1.3529238510869186	2.6879231933473684	3.3021612067219785	5.959254432116026	6.51337934963473	4.173366659057228	0.0	3.125297879954183	6.079427415208325	6.171504632578237	4.454414413772336	5.528070399018333	4.930998265426534	6.0047072100761225	5.805914097630316	6.585355425816174	6.293179795002528	9.839195567048828	6.846408542127009
3R_5357	0.0	0.9453314804836316	2.0017511318901775	2.0672142303720076	0.9944256475898703	2.2459716252928748	0.0	0.0	3.0388587991220133	0.0	0.0	0.0	4.6022716813018905	3.2069619295135423	0.0	1.4469359395157626	3.844594320970314	0.0	0.0	0.0	0.0	0.0	0.0	28.514074547196497	NA	7.080417971233678	1.0526865402656813	0.0	NA	3.4585298066474324	5.145156628858095	5.8412265828146905	5.382037664575984	5.180111617591729	4.246340598035737	5.66831213989213	0.0	8.489627373275333	9.908573591471493	5.3646111622537385	7.818505822478517	4.004418956406774	7.00644345511631	4.349684726151679	6.308524709439866	4.403348482319895	8.702873937627745	1.3363702793388068	6.086530993833127
3R_5358	0.0	2.0411235364506393	2.1610521990272886	1.1158624534378494	1.0735628911392197	1.6164719787815423	0.0	3.359500482592244	0.0	3.4664123706551555	0.0	0.0	0.0	2.3081164684802458	0.0	0.0	4.150550425244644	0.0	0.0	0.0	0.0	3.081674544967641	3.39983062043849	0.0	NA	15.287767378274017	4.5458409419346095	0.0	NA	5.600643850016998	5.554612593941394	5.675468751152829	5.326149422991602	2.3301455544061724	1.5280893382150695	8.567161775184458	0.0	3.666095672265711	5.348553176251675	2.895765753400063	3.2155082677550517	3.890784637677814	4.004482350577747	4.22625272117847	5.675468751152829	2.9711067004041776	12.079872114420548	7.213598845708767	3.6505012977897167
3R_5359	0.0	0.0	0.0	0.0	0.0	9.609027873868056	0.0	0.0	9.750950961492519	0.0	0.0	0.0	0.0	0.0	0.0	0.0	0.0	0.0	0.0	0.0	0.0	0.0	0.0	0.0	NA	45.438641929869995	13.511249466305646	0.0	NA	0.0	0.0	0.0	0.0	0.0	18.167284354334715	0.0	0.0	0.0	0.0	0.0	9.557205129160849	5.139678471994149	0.0	0.0	0.0	14.12926297525542	7.978680964462955	0.0	0.0
3R_5360	0.0	4.408077802573215	0.7778466172034002	0.8032844695390513	1.5456679178848463	2.3273241822946487	1.833395668786072	0.0	1.7712736608949713	1.247696440446825	2.7457723686062114	0.0	0.0	1.6615615188998472	0.0	1.1245096435135755	2.4899071613215833	0.0	0.0	0.0	0.0	4.436857418259221	0.0	0.0	NA	2.751330612267358	3.272449412022652	0.0	NA	0.6719630796605511	6.854814178840387	0.9079207230862223	0.6971229214190843	3.019355578938787	4.766828738843787	2.643132217402911	0.0	2.6391404319613105	1.28343467654398	2.084597120337538	1.7360794638292183	2.800889002169289	4.163954090804628	2.704342210167617	2.4513859523328	2.9943667406275254	2.8986767540617704	3.115745262898796	4.730245901833207
3R_5361	0.0	0.0	1.1603824992039777	1.1983303902338949	1.1529046741522462	1.7359375173593752	1.3675191233874213	0.0	1.7615769072769334	3.722597956442626	0.0	0.0	0.0	2.4786980687967604	0.0	1.6775303532342114	2.971531539241451	0.0	0.0	0.0	0.0	0.0	0.0	0.0	NA	0.0	0.0	0.0	NA	2.0048533489872282	1.704321955961684	2.708851062492652	2.5998995814785655	2.5023552167299865	2.1880305974198744	2.6286625154828225	0.0	1.9685194371609227	2.8719192921752836	3.10977763845974	5.179726137519657	1.8570371121438716	1.4334780190480558	0.504288265696174	3.6569489343650807	3.1906866664012017	4.324212128550179	3.0986882632843864	0.7840583991785577
3R_5362	12.914590646220288	0.0	0.0	0.0	2.658310356670817	1.3342128464417076	2.1021051321635538	8.318650914469295	1.3539188572058338	5.722254362217557	0.0	0.0	4.100948959589249	0.9525431568728084	0.0	3.8679662001641564	1.7129024721293638	0.0	0.0	0.0	0.0	5.087140167499178	8.418514670945518	25.408053336585567	NA	0.0	0.0	0.0	NA	3.0817942082608725	3.9297409475469967	2.6024726196458157	1.198943874319989	3.846537612252545	3.7837892378943967	4.040693011176962	0.0	3.025942921638669	1.471539758870552	2.3901236267544705	1.3270172619732457	2.8545759816405094	2.5707441239216187	0.7751752302987471	3.7475605722899754	1.471385379961732	1.1078392924008873	4.76320103304304	3.615685857642493
3R_5363	0.0	0.0	5.46609979567719	0.0	0.0	2.7257700845642914	4.29455862244302	0.0	0.0	0.0	3.2158580391627187	0.0	0.0	5.838079692123029	0.0	5.268118243967609	5.832375657250413	0.0	0.0	0.0	0.0	0.0	11.465904413341267	0.0	NA	0.0	0.0	0.0	NA	1.5740109387464198	1.3380636559699182	2.126719745338071	0.0	2.357519757194325	0.8589117244886039	0.0	0.0	0.0	6.012652424496868	0.0	2.03330223736445	3.6449009221161943	1.5005653379910882	5.5428360665057985	3.828095541608527	2.0040072128227604	3.3949401811540083	12.163905216904325	4.924515790829221
3R_5364	0.0	9.954706087302773	0.0	7.25618844031132	0.0	2.6278833135716506	0.0	0.0	0.0	0.0	6.200742848993309	0.0	16.154566896061517	0.0	0.0	0.0	0.0	0.0	0.0	0.0	0.0	0.0	11.054145415072107	0.0	NA	0.0	3.695065461779721	0.0	NA	6.069942736160228	0.0	2.050345831831455	3.1486076699453123	1.5152382969812515	4.96840096983187	0.0	0.0	5.959937301459589	2.8983642212008385	0.0	1.3068553974957513	1.4056026760425988	2.893355264966242	3.053590824326004	3.6906224972966193	1.9320401029700094	6.546044879683695	4.690831956574154	2.373834269336186
3R_5365	0.0	0.9851294706406789	5.215059673841823	1.0771214661260378	2.0725809560484336	3.9008765425626195	2.4583941376150036	6.485727831620128	2.375094944420403	1.6730319957330992	1.840898505742683	0.0	4.7960250544348835	2.22798229912623	0.0	4.523553691717403	2.0032249250326455	0.0	0.0	0.0	0.0	0.0	0.0	0.0	NA	0.0	4.388016502452462	0.0	NA	4.505165262076275	1.5319329117556089	4.2609975433523015	0.9347698003172795	1.7993972559011906	3.9334306201840055	3.544167175057758	0.0	5.308221904908512	1.720953277323188	2.7952293262043804	1.163951581476533	3.3384024192066972	3.006463466959181	2.26640215638193	1.6435276238644592	1.720772732497619	6.478043319971289	8.35578486305008	2.1142569845536614
3R_5366	0.0	0.0	1.001926905825283	1.034692836945653	0.9954702123457418	2.248330839184989	0.0	3.115125053580151	4.563076316538779	1.6071300001028561	5.3051523639758935	0.0	0.0	3.210330587002527	0.0	2.8969116604170626	0.6414387933971829	0.0	0.0	0.0	0.0	0.0	6.305043025613607	0.0	NA	0.0	0.0	0.0	NA	6.058784753189344	0.0	4.677889860018824	0.8979485109140254	2.1606470463782026	4.250801039840396	2.269706499713109	0.0	0.0	1.6531636261681253	2.013842346754653	1.118102648382657	1.2025875836519921	3.3006132539425823	2.6125522336276576	1.578787827756353	5.5099673104659415	1.2445736588474252	2.675548059264459	6.092924408742615
3R_5367	0.0	0.0	0.0	0.0	0.0	0.0	0.0	0.0	0.0	32.72701091118543	0.0	0.0	0.0	0.0	0.0	0.0	0.0	0.0	0.0	0.0	0.0	0.0	0.0	0.0	NA	0.0	0.0	0.0	NA	0.0	0.0	0.0	0.0	0.0	0.0	0.0	0.0	0.0	0.0	0.0	0.0	8.163018749637766	0.0	0.0	0.0	0.0	0.0	0.0	0.0
3R_5368	0.0	0.0	0.0	0.0	0.0	0.0	0.0	0.0	0.0	0.0	0.0	0.0	0.0	0.0	0.0	0.0	0.0	0.0	0.0	0.0	0.0	0.0	0.0	0.0	NA	0.0	0.0	0.0	NA	0.0	0.0	0.0	0.0	0.0	0.0	0.0	0.0	0.0	0.0	0.0	0.0	0.0	0.0	0.0	0.0	0.0	81.71269815329302	0.0	0.0
3R_5369	0.0	0.0	0.0	0.0	0.0	0.0	0.0	0.0	0.0	0.0	0.0	0.0	0.0	0.0	0.0	0.0	0.0	0.0	0.0	0.0	0.0	0.0	0.0	0.0	NA	0.0	0.0	0.0	NA	0.0	9.93583438156386	0.0	0.0	0.0	0.0	0.0	0.0	0.0	11.161785617815996	0.0	0.0	0.0	0.0	0.0	0.0	0.0	0.0	0.0	0.0
3R_5370	0.0	0.0	1.6245849084022475	2.5165703575190848	0.8070578174606313	1.2151932205828455	3.829170004426521	2.5255261239159497	2.466282678784993	0.0	0.0	0.0	7.470240429688229	1.735141420098733	0.0	5.871534810979441	3.6402368483703027	0.0	0.0	0.0	0.0	0.0	2.5558445647792865	0.0	NA	2.8731693960339344	1.7086826022962642	0.0	NA	4.210320083970624	0.5965308272516519	3.792506831371446	1.4559880475029205	3.503403854634105	1.9145850022132604	3.6802394510996463	0.0	5.5120220646243245	1.3402697654775861	2.1769105546637477	2.41727904906176	2.599931030329593	1.3379535097949067	3.530125223779051	1.7066280741171507	1.3401291580745776	3.027040553262292	4.338295511892298	2.7442878608676793
3R_5371	0.0	0.0	4.253442204439998	2.9283614441390164	1.4086772830221423	4.242112639968506	5.012712238236167	0.0	2.1523838242759408	2.2742292978044136	2.5024179613551594	0.0	0.0	3.0285987551853397	0.0	2.0496914906852797	3.6307676332314722	0.0	391.1674392223592	0.0	0.0	0.0	0.0	0.0	NA	5.0149671695174245	0.0	0.0	NA	3.674446940618733	2.082426826905246	0.8274528329130287	1.9060133386625466	3.6690051070716585	2.673446527059289	1.6059164531600743	0.0	0.0	1.169685449358644	2.8497627857457144	1.5822128892757925	1.7017664505933803	2.335327995357368	2.464659706590888	6.702367946595532	2.3391254758366	3.5223608271207696	1.8930670772350544	0.9580022357856179
3R_5372	0.0	0.0	0.7268694336793062	0.7506401834804814	1.444370572913921	4.8932999632023835	3.426483427470255	0.0	4.413842538484707	4.663708165663309	7.697473881508936	0.0	3.342324185392038	3.881672342447966	25.40166380897949	3.152440351362595	1.3960367261896396	0.0	0.0	0.0	0.0	4.146082232151168	0.0	41.41575621029265	NA	2.5710186041477217	4.5869778146231015	0.0	NA	5.02340088509812	0.5337979225759208	4.2420948244788725	3.9086164178631457	3.1349757868577615	1.370593370988102	0.823303710316967	0.0	4.932361904656212	6.59627719307777	1.9479803534493474	1.6223032520636913	1.163257387069737	1.4965630680859872	3.4747757656123492	0.7635770684061971	1.9986621754862166	3.1601595970886804	1.9410339130651673	3.929104997521963
3R_5373	0.0	0.0	1.5179381966909402	0.0	3.0163123681023163	3.4062637102114333	2.6833516278284315	4.719473325654751	2.8804778551454926	3.652248482429884	4.018703043966621	0.0	3.4899263276552235	4.863711507979161	0.0	0.0	3.401271628564812	0.0	0.0	0.0	0.0	2.164589778850356	2.3880648340497928	0.0	NA	8.053676140742823	2.394772881336449	0.0	NA	4.589586699849816	1.1147425086934588	0.442943221278886	2.720817926843532	1.3093684428260504	1.7889010852189544	1.7193241199338611	0.0	3.862636906336849	2.5045741350500186	1.017003070942473	1.129297761432573	1.214628610449383	2.187715011365961	1.6491941690959022	1.59459559660399	1.6695409204896998	1.4141644597844625	2.0267529360809755	1.5384826038387294
3R_5374	0.0	0.0	5.610790672621586	0.9657133144826094	1.858211063045385	3.4974035276210937	2.2041190576950203	0.0	2.1294356143847635	1.499988000095999	4.9514755397108345	0.0	0.0	4.9938475797817095	0.0	2.7037842163892587	2.9933810358535204	15.91545709192768	0.0	0.0	0.0	5.33401608739252	2.942353411953017	26.64109121909633	NA	3.307665846365537	2.9506184496270413	0.0	NA	1.6156759341838252	2.060224482059565	2.7287690850109807	2.9332984689858166	4.033207819905978	3.967414303851037	2.1183927330655683	0.0	4.759185227489054	2.3144290766353754	0.0	1.739270786373022	1.4965534374335905	1.5402861851732053	1.6255880564794314	1.4735353059059295	2.057054462573951	1.7424031223863954	2.497178188646829	2.527435310293233
3R_5375	0.0	0.0	3.186529223871948	0.0	0.0	2.383531134637093	1.2517825383345884	0.0	0.806245110123407	1.7037725613562575	3.7494469565739053	0.0	0.0	2.268919613085676	0.0	1.5355567375930086	2.0400325099580785	0.0	0.0	0.0	0.0	0.0	3.342094075937725	0.0	NA	3.7570369301702087	4.468642640860553	0.0	NA	4.587943911101062	0.0	1.8596956347736304	4.759727073441827	2.748689516461535	3.0042780920030125	0.0	0.0	0.0	1.752574356472222	2.8465893305277348	2.3706764393324935	2.9747749285289076	3.061704722198409	0.9232181612522383	2.7895434521604456	1.1682603295241816	3.2985359777916172	5.6728769541642885	2.870806254453338
3R_5376	0.0	2.4464382916521408	1.7267878060116217	5.349776406095106	3.431319817707703	2.5832824426692125	3.0525477784778285	2.684407378147367	1.310718459182294	0.0	0.0	0.0	3.970097227681106	6.455048059677105	0.0	3.7445484055900113	2.2109969905014464	0.0	0.0	0.0	0.0	0.0	2.716633156996675	0.0	NA	0.0	1.8161760993404736	0.0	NA	1.4917306656415492	0.0	5.038867556843087	3.0951689790093764	3.351423198618409	1.2210191113911315	1.9558819531358946	0.0	2.9293921291627574	4.986052231176459	2.89232543427688	2.569350462422061	1.0363099159417937	1.7776554750810922	3.7522059687916274	1.813992320463511	1.4244368987273794	2.681226800685107	6.9168275693679995	2.9169314511191424
3R_5377	0.0	1.6530291759649558	2.6252323330614757	4.518475141157164	3.477752815240904	1.30911985254074	2.062570127384331	2.720733074319545	2.6569104913424573	0.0	1.5444969573409941	0.0	4.023821020441011	0.9346283543811639	0.0	3.795220046858317	3.361374667784137	0.0	0.0	0.0	0.0	0.0	2.7533949359560337	24.930195452732352	NA	0.0	0.9203763971313709	0.0	NA	3.0238338584724804	1.9279164877988593	0.5107054067360001	3.9213164329823496	0.3774194473673484	3.30011220381493	2.973523744578275	0.0	0.0	2.1657960166679664	2.9314647004746632	2.2786042962758493	1.7505556263558055	2.8827374474801273	1.5211924932192846	1.8385394642496002	0.9624750237731331	2.174007565546328	1.1684044735870485	0.5912807377291509
3R_5378	0.0	1.8264589982785624	0.0	2.995522293276011	0.9606565049702447	0.0	3.418451250150412	3.0061825149602672	1.4678319490944136	6.203701003944933	3.4130799462781214	0.0	4.445985719493868	5.163430847822953	0.0	4.193400761353843	1.8570189497641711	0.0	0.0	0.0	0.0	2.757575473461921	0.0	0.0	NA	3.419989014995284	3.0508168460411387	0.0	NA	3.3410835334363944	2.840248652408524	1.1285735293304409	0.8665453445414618	0.8340338522664161	2.2789675001002747	1.095165021655793	0.0	1.6402665761239517	2.393023475081686	2.59121867087066	2.5176671900057532	1.5473740559374176	0.796295949760096	1.260592866910051	2.539290440993492	4.253817641815368	1.8015724124015442	0.0	1.9599473009369726
3R_5379	0.0	2.6892564205997043	2.847266908494536	0.7350952095315385	2.121688751089134	2.129762148163293	4.194405669494255	0.0	3.782131912116222	1.1417819105208353	1.2563445399266295	0.0	3.2731081434930607	3.801286963714435	0.0	6.174313210560546	0.9114175094240571	0.0	0.0	0.0	0.0	2.030110600425511	4.479403701779219	0.0	NA	0.0	5.240650679188328	0.0	NA	3.074607188185637	2.090974101194783	1.6616981890813136	0.9569182638695733	2.1490375995618423	2.0133147213572427	3.225015802577433	0.0	1.2075544607061777	1.1744863970985489	1.4307297866495743	2.647845077761914	3.4175026257811845	0.8793424863115687	1.8560818853832315	4.1127030179762505	1.565817575989127	0.4421022847846078	1.900837128671467	1.4429015017718834
3R_5380	0.0	5.593486385104546	1.480534597354551	3.0579047909111727	2.941987247662076	3.32232977711154	5.234462022931131	0.0	0.0	2.3748354832718963	2.6131186395059114	0.0	6.807861718712768	1.5812881742731368	0.0	2.1403646881777596	3.7913836635723284	0.0	0.0	0.0	0.0	4.222504003989421	0.0	0.0	NA	0.0	6.2287017330116825	0.0	NA	6.394992056140867	2.174548153357399	0.8640572655680868	1.9903305759956975	3.192760555920914	1.3958565394483016	3.3539163177755213	0.0	0.0	4.885717569614452	2.9758291255109497	0.5507353363136926	1.1846988794584883	2.438637033568753	0.6434225136239891	3.8882576950563914	3.256803340047233	0.0	0.0	2.000763691501046
3R_5381	0.0	0.984322208031577	2.084314480952023	1.0762388208383082	0.0	3.8976799761524346	2.4563796108701674	0.0	6.32839647214046	0.0	5.518169954116416	0.0	4.7920949601537295	7.791548040347752	0.0	7.5330781226906405	4.670361233759986	0.0	0.0	0.0	0.0	5.944492115968718	3.2791045945829844	0.0	NA	0.0	4.3844207500603956	0.0	NA	2.7008841074037178	0.7653387860150255	2.432860500812849	3.736015219405199	0.8989613714950226	2.4563796108701674	3.5412629135103195	0.0	1.767957363940211	2.579314567788127	1.3964693902288476	1.162997783403758	2.918708424822681	2.5748569935154375	1.3587269742767167	1.642180838048673	1.1462417655424364	1.2945469797571687	0.0	0.7041748201308652
3R_5382	0.0	0.7890526830750173	0.8354144202720994	1.7254698152349668	3.320123116805418	1.8746756811071685	1.9690838089327094	0.0	2.5364856015443644	0.0	0.0	0.0	15.365762775671389	2.676798527546666	29.194949273775638	2.41546739716842	2.1393465515712484	0.0	0.0	0.0	0.0	4.765225670365991	2.628596873389163	0.0	NA	0.0	1.7573203816478113	0.0	NA	0.7216945272027596	1.2270222446249217	1.9502304124098622	1.87179107157905	1.441251404004063	3.150534094292335	3.7849977450875936	0.0	0.0	3.44605161399618	2.7985955975628487	1.5538044248745195	2.005453697633802	1.376038457522811	2.9044884039571186	5.704423956298847	2.7565520715902303	1.5566027456396965	3.3463390660211507	1.6934425332816494
3R_5383	0.0	0.0	0.8510679583722237	0.8789003620542152	2.5367503247463206	2.546403103759815	1.002989711732733	2.6460843640493454	2.584012880270603	1.3651463395921652	1.5021206187835678	0.0	0.0	2.7269549130728583	29.74198825191464	1.230363551513292	1.6345743421301404	0.0	0.0	0.0	0.0	2.427256930243306	2.6778500827053997	0.0	NA	0.0	1.7902480889996777	0.0	NA	1.4704344883939342	3.750040547313418	2.980159143478421	2.2882364016689327	1.468256783869408	1.2035876540792796	2.8919392206917864	0.0	0.0	1.4042487371064514	0.5702068299830261	1.5829187616332656	1.7025256593600961	1.4018219128946414	1.849319448593598	1.3410716145652894	1.404101417683759	2.6429491930018933	3.4090409356499207	1.1501155549850983
3R_5384	0.0	1.7143689836363483	0.0	0.9372289065387837	1.8034017928699266	0.0	1.069553491364853	0.0	2.066626381229742	4.367234329489778	1.6018094039026487	0.0	4.1731350259569	1.9386201832073617	0.0	5.248068317254127	2.9050891118654527	0.0	0.0	0.0	0.0	0.0	0.0	0.0	NA	0.0	2.8635878388388036	0.0	NA	0.7840102059312567	2.6659422412949656	1.5889692483603426	2.033413373906166	1.9571227289743565	2.5669283792756468	2.055909217627859	0.0	4.618809640379482	1.4974422189458185	4.864390521054055	1.3503757960802913	0.7262057593635881	1.1211407532421522	2.3664602534857564	1.9067630980324113	1.4972851226156734	2.8183494843547785	2.4235221240911184	1.8396650926492135
3R_5385	0.0	0.0	0.9125418936576605	0.9423846742619102	1.8133224437276179	2.047750259654733	1.0754371867251475	2.837215069130164	1.3853300337542591	2.927505879163682	0.0	0.0	0.0	3.8985693614942596	0.0	5.276938341482026	2.336856182976774	0.0	0.0	0.0	0.0	0.0	2.8712752740416905	0.0	NA	0.0	1.9195604360166356	0.0	NA	0.788323105892132	3.3507597412114425	2.130280385906683	4.08919867204091	2.755044614602122	1.2905246240701769	1.0336094655474193	0.0	0.0	3.0113595256867836	3.0569686902821163	2.036706474547313	2.5557023542874515	2.2546164681320295	3.172637775860359	4.313817781461033	3.5128842054001463	1.700312063940802	2.4368541042045115	0.6165950768952637
3R_5386	0.0	0.0	2.213072887112922	0.0	2.198811234694075	1.6553835722382904	0.0	6.880740257559869	1.679833199282644	1.7749277959372611	1.953018194317498	0.0	0.0	4.727354553482453	0.0	1.5996867173532734	1.4168207223065388	0.0	0.0	0.0	0.0	0.0	0.0	0.0	NA	3.913943344887294	3.4914510656839703	0.0	NA	0.0	0.8126175451279027	1.2915751585666821	1.983403671438868	2.3862366451879917	1.0432489275401025	2.5066828163884916	0.0	1.8771728275478865	2.7386515756010246	3.7068405145213252	2.0580698400237614	2.656295544400688	3.1895717407588995	1.9235496724002552	3.487252928130042	3.0426269603036977	2.749035088683872	7.387244061542243	0.7476751787990422
3R_5387	0.0	1.4082077388056287	4.472846022722952	3.0794140860406776	4.44402176859623	1.1152330123246632	5.271281216527363	0.0	0.0	0.0	2.6314993098893065	0.0	0.0	0.0	0.0	2.155420008375962	0.9545130618430921	0.0	0.0	0.0	0.0	4.252205087253123	0.0	0.0	NA	0.0	1.5681286015993658	0.0	NA	2.5759897661078575	0.0	1.7402700846963348	2.6724407421341216	0.643043685237061	1.4056749910739639	3.3775077572909415	0.0	0.0	0.0	0.0	0.0	1.1930320485988763	2.455790400745087	3.239741730381047	0.7831215381133507	4.919567530657515	3.70405353098163	0.0	3.022255587923913
3R_5388	4.315624026287328	0.0	0.0	1.2310921178219172	1.7766367295481578	1.33754785746234	2.80981276531657	1.8532098428422457	1.8097375007425578	0.9560929605361157	0.0	0.0	0.0	1.9098482854718988	0.0	1.723393157767251	2.6711752033737404	0.0	0.0	0.0	0.0	6.7998080414189905	1.875457259923185	0.0	NA	4.216615108005433	1.253816932195837	0.0	NA	2.0596649934291538	1.7509172289336095	2.4350459324453557	2.403881531483009	1.542460981585664	1.6858876591899423	1.3502643885185937	33.96208472860898	2.0223377314123145	1.475218033537312	2.3960980023251737	2.217223811405071	1.430855653350035	2.2090028401640405	1.036150487491967	2.5046186733723657	1.3111673499924572	1.8510140965829538	3.1834047835272807	2.013735366738867
3R_5389	0.0	2.8036335090276996	0.9894547866656324	0.0	0.0	4.4406866367305176	2.3321591689304157	0.0	2.2531372683324262	0.0	0.0	0.0	4.549756133071267	0.0	0.0	2.8608505194160205	2.5338163125067146	33.68001293312497	0.0	0.0	0.0	11.28775188618334	12.453114025693264	0.0	NA	0.0	8.325396455379206	0.0	NA	1.7095326274559146	5.086446335375276	4.042201507671868	1.3301560929307348	1.2802506150323953	0.9328636675721663	5.603632229582157	0.0	1.6785508063758074	1.6325848258423812	0.6629245899413657	2.208368716307654	2.375235227462026	0.8148816954754509	3.870046254792837	2.0788464896598176	0.5441378505771344	1.2290810406874988	5.284484963526484	4.679950237420561
3R_5390	0.0	0.0	1.5821429224062526	2.4508254134910095	0.7859735783977992	2.36689303631666	0.9322834081894757	0.0	3.0023143640506724	1.2689096082089315	0.0	0.0	0.0	3.3796223305841795	0.0	2.287256811708102	2.5322402293763977	0.0	0.0	0.0	0.0	2.256146136902496	9.956294356847032	22.53693804144994	NA	2.7981083668196955	3.3280871586089793	0.0	NA	0.6833877059371767	2.323786270454911	1.385035604417765	1.4179506239106816	2.047126838716532	1.118740089827371	0.0	0.0	4.026016116142513	1.305255461009376	0.5300097903408472	1.4713300452834193	0.3165010379809791	2.605999434172373	2.750321074201153	2.908574769277306	1.7401580359323494	2.456633056650941	1.056239582176971	1.0690375353510668
3R_5391	8.192262571846143	0.0	0.0	3.5054362305062687	0.0	0.8463467611325068	5.3338112428206905	3.517911092536541	1.717694208519145	5.444796299280852	1.9970363979853898	0.0	0.0	0.0	0.0	3.271482681752128	2.1731307164203493	0.0	0.0	0.0	0.0	3.226984821554194	0.0	0.0	NA	0.0	3.570143319833431	0.0	NA	2.9323655744973336	4.985596611389695	3.3017134836431796	3.0421600796802566	1.952015172623534	2.6669056214103453	0.0	0.0	3.8389631728262836	1.8669178791364833	2.2742324010799875	3.788020360356902	1.8107764011651986	1.8636914696045899	1.4751777736735054	1.1886168541115447	2.488962694929336	3.5137429514316394	1.510748370355733	0.7645266952844301
3R_5392	0.0	0.0	0.0	0.0	0.0	0.0	0.0	0.0	0.0	0.0	0.0	0.0	0.0	0.0	0.0	0.0	0.0	0.0	0.0	0.0	0.0	0.0	0.0	0.0	NA	0.0	0.0	0.0	NA	0.0	0.0	0.0	0.0	0.0	0.0	0.0	0.0	0.0	0.0	0.0	0.0	0.0	0.0	0.0	0.0	0.0	0.0	0.0	0.0
3R_5393	0.0	0.0	0.0	0.0	0.0	0.0	0.0	0.0	0.0	0.0	0.0	0.0	0.0	0.0	0.0	30.642887785744932	0.0	0.0	0.0	0.0	0.0	0.0	0.0	0.0	NA	0.0	0.0	0.0	NA	0.0	0.0	0.0	0.0	0.0	19.984012789768187	0.0	0.0	0.0	0.0	0.0	0.0	0.0	8.728288382648163	0.0	11.133377866844802	11.656641954585723	0.0	0.0	0.0
3R_5394	0.0	0.0	0.0	0.0	0.0	3.6967374074336954	0.0	0.0	0.0	0.0	0.0	0.0	0.0	0.0	0.0	0.0	0.0	0.0	0.0	0.0	0.0	0.0	0.0	0.0	NA	0.0	0.0	0.0	NA	4.269402727636015	7.258822009329038	14.42147392078342	4.429258976114778	2.131539884095387	6.989227271032915	5.597825356805389	0.0	0.0	12.231697710715457	0.0	0.0	3.954623073011042	4.070186292426604	6.443393073610181	5.191730611482032	2.717869885784236	0.0	0.0	0.0
3R_5395	0.0	0.8821551049213228	1.8679743732595733	2.8935938725256154	0.9279683154498373	2.0958736439697523	1.1007106187754814	0.0	1.4178861373626823	1.4981520294716466	1.6484716607115628	0.0	0.0	0.0	0.0	0.0	4.783547466842542	0.0	0.0	0.0	0.0	5.32748730393182	0.0	0.0	NA	3.3036172957579906	7.858685124098462	0.0	NA	3.227396725321913	4.801306504089856	0.5450858196741641	3.7667676090630944	2.4169627278163603	3.081989732571348	2.115799841103432	0.0	1.5844533437907256	3.8526603968471362	3.128809325353618	2.4319987103458267	2.989443341360612	3.4614020024210586	2.029497940769914	2.452886188533738	5.64997578214926	7.5411718981129665	2.4941216669960986	1.893256315666412
3R_5396	4.475746823114905	0.0	1.2363375428978218	0.6383846926586272	1.8425553638752035	2.3119582619400623	2.9140653776395604	0.0	0.0	0.9915669216447953	0.0	0.0	2.8424918420484135	1.9807094742880142	0.0	3.574672586801093	1.1872645456528546	0.0	0.0	0.0	0.0	0.0	0.0	0.0	NA	4.373064372382174	2.60067471904911	0.0	NA	1.068042419227156	5.447644774337671	3.2469345690733378	2.2160647631630646	2.3995364735409512	3.4968784531674726	2.8007266205144266	0.0	6.292117863951828	4.079874976311226	3.727500805140174	1.8395916548028335	2.4732412608267373	2.036412065945132	2.149189653414154	4.221014939795339	1.3598156525116205	6.526954016457138	0.0	7.10073368121916
3R_5397	0.0	0.0	0.0	1.1046005952029847	0.0	1.60015771154405	2.521111790130553	3.3255946745257123	1.6237916655807558	1.715713776392396	0.0	0.0	0.0	1.1424108845253362	0.0	1.546318979936666	4.108660933989021	0.0	0.0	0.0	0.0	0.0	3.365517779862155	0.0	NA	7.566737680499799	3.3749714814909813	0.0	NA	2.7720596347645103	4.713045072499594	3.1212161106938043	3.3551605700762908	5.535908462646389	4.538001222234996	0.0	0.0	0.0	1.7648576081996696	5.733080389826534	1.5915278516180387	4.707409466780175	1.7618075793402517	5.113287915250692	3.3709133995493086	1.176448304920342	2.657323517180261	2.856318197274758	7.950048831368116
3R_5398	0.0	0.0	1.9288865810832552	0.0	5.749368910939209	1.4428115665009165	0.0	0.0	0.0	0.0	0.0	0.0	0.0	0.0	0.0	0.0	2.469766355163269	0.0	0.0	0.0	0.0	0.0	0.0	0.0	NA	6.8226878934132404	2.028736648884114	0.0	NA	3.3326379228867578	4.24960358281245	1.1257207145444692	3.457419544550666	2.495776729810373	4.546413425376988	0.0	0.0	6.544481202613866	6.3652650034865745	7.754005719354619	0.7175151474622781	2.3151938920863433	3.9714153409420354	2.514812665736633	2.0262972861800446	3.1822986124753743	0.0	5.150903442709334	1.3033286231036896
3R_5399	0.0	0.0	0.0	0.9246914628230571	3.5585548637527205	0.6697679602297143	1.055245922951852	0.0	4.0779616553343505	0.0	4.741145318474584	0.0	0.0	0.9563434933353379	0.0	2.588932082344092	1.1464909294796868	15.23939566652545	0.0	0.0	0.0	0.0	2.817367266080335	0.0	NA	0.0	3.767041625433257	0.0	NA	1.5470447809129328	3.945419331989217	4.180569018294222	5.216151500151128	2.317130425517445	2.954688584265186	1.014203514539723	0.0	1.5190077233947696	4.432232167412501	2.9995743004152855	1.3323116279562413	3.58245601075396	2.9497149192709116	2.723937743079826	1.8812560582324	2.954511455281056	1.1122592097843218	9.564409302679243	3.025092720604433
3R_5400	0.0	1.4894001254819607	0.7884558085105763	0.8142406123349962	0.7833747816930328	1.1795334897866554	0.0	0.0	1.795432384106186	3.794141996523048	2.7832224567087143	0.0	0.0	0.0	0.0	1.1398470348076228	1.5143204744305474	0.0	0.0	0.0	0.0	0.0	0.0	44.924840741439574	NA	2.788856510264805	3.3170829439907226	0.0	NA	5.449024849324246	3.474154117298213	2.300760046878446	2.473208876516249	2.3804177585557906	4.831844381903033	4.465303963064435	0.0	1.337568073855159	4.553288863312415	3.1695439786905215	3.226223306155042	4.731818060081408	2.9220556271729747	3.0838806279151023	4.555504892819323	1.7344042585868404	3.4279143883278533	3.1582414785117985	4.262011186607312
3R_5401	13.791467494890261	0.89955157354059	2.857217416911641	0.9835522523936712	0.9462682397934562	0.7124017170591146	6.734502562702708	0.0	3.614618616529304	1.527696215774258	1.6809802131819107	0.0	4.379395818552872	0.0	0.0	1.376864653378454	1.8292053858635593	0.0	0.0	0.0	0.0	0.0	8.990116266176965	0.0	NA	0.0	1.001707711306235	0.0	NA	3.291042342221671	6.994271831255639	2.2233405625251725	5.12139979464894	2.8753972874816456	3.142767862594597	3.2362864519124512	0.0	3.231398856407945	3.9286364755667886	5.742919363286359	3.5427982068906294	4.191545074389637	3.137477601351312	2.897328687784109	3.5017613859771464	3.14257945855032	6.506827436570264	5.086613584462838	2.5741228322507217
3R_5402	0.0	2.8453245981868167	0.0	0.0	2.9930916451737746	1.1266803310457216	1.7751294424389426	9.366282040294681	3.4299634057204242	7.248264161537715	2.6585103568917225	0.0	0.0	1.6087562673122282	0.0	0.0	2.892932007804745	0.0	0.0	0.0	0.0	0.0	0.0	0.0	NA	15.983351740826755	3.168449341881387	0.0	NA	2.6024310349269664	1.1061607957366792	1.758133101752041	1.3499360164076621	3.248221063011526	4.260310661853463	6.824352428667603	0.0	5.110534472471467	2.4852929681990608	3.0275213803559886	2.2412079931786595	4.821111744752506	0.0	1.963797652122803	3.164639583153674	3.3133763155553577	2.806555364917684	8.044600876177704	1.0177591853529797
3R_5403	0.0	1.5725959430956158	4.162489261818327	1.71944591886932	1.6542660129227955	2.4908411769922	0.0	2.588347415237446	2.5276303168782706	5.341436648825378	2.938689388613019	0.0	0.0	0.8891511291952595	0.0	1.2035173033895021	2.1318777440597625	0.0	0.0	0.0	0.0	0.0	0.0	0.0	NA	0.0	5.253555869290129	0.0	NA	5.0342248178365745	3.668215529916224	3.400988220288615	3.7305126877161343	1.4362197604378257	3.924418832815048	0.9429459252572027	0.0	0.0	1.3736083544508448	5.577650488356766	2.787083712660588	4.996130829747749	3.7708948282006025	3.2561419067163824	3.060889398259753	1.8312856660051757	4.653505175214811	1.1115521503031927	2.2500405991700614
3R_5404	11.429172276485392	1.4909406717433196	0.7892713399633178	0.0	2.3525551729081	2.3615070571276893	0.0	0.0	1.7972894718017864	2.532044286467388	0.0	0.0	0.0	2.528948877804225	0.0	2.2820520485867135	2.0211823957438746	0.0	0.0	0.0	0.0	4.502024335242341	2.4834095822855415	0.0	NA	0.0	2.490385451898703	0.0	NA	1.363665248545719	2.8981229784867693	2.3031398152347538	4.597853028991302	2.382879920076846	4.092712590374536	3.5759380847776248	0.0	2.6779031482768363	3.25571322323553	2.1152149100652924	2.9359639256938066	3.1578082461362476	5.200138713700188	4.116093879045975	5.389347167649324	4.340495556113839	3.9216685915523333	2.1076721161934344	6.399629333469005
3R_5405	0.0	0.0	0.0	0.0	4.628511072787039	3.484592525688416	0.0	0.0	3.5360591398819023	7.47246769278593	0.0	0.0	0.0	0.0	0.0	0.0	0.0	0.0	0.0	0.0	0.0	0.0	0.0	0.0	NA	0.0	4.899683872396554	0.0	NA	4.024394268296707	3.421129787058619	5.437547187714188	0.0	6.027651247332011	2.1960453615129873	0.0	0.0	0.0	3.84325219074983	3.1211687653405447	0.0	7.455357783551952	1.9183051390435522	8.09816760737006	9.787584937885539	2.561899330678181	8.680103466833325	0.0	0.0
3R_5406	0.0	0.0	0.0	0.0	0.0	2.647385230555485	8.342120366786348	0.0	0.0	0.0	0.0	0.0	0.0	0.0	0.0	0.0	0.0	0.0	0.0	0.0	0.0	0.0	0.0	0.0	NA	0.0	0.0	0.0	NA	12.229977386771813	2.5991700330250542	0.0	3.1719739606313624	1.526483108090574	3.3368481467145394	4.008832259233544	0.0	0.0	8.759620252942794	2.371277568473011	2.6331075355851317	0.0	1.4574136445980235	0.0	7.436022322939014	5.8391341887535155	2.1982080208214265	0.0	4.782901700369384
3R_5407	10.369485507607054	1.352704055406758	4.296551415971485	4.437061174649827	0.0	3.2138302686247893	1.6878389180547453	0.0	3.261297787796485	0.0	2.527780305558083	0.0	6.585532901322376	0.0	0.0	0.0	1.833782976919274	24.375024375024374	0.0	0.0	0.0	0.0	0.0	0.0	NA	5.06579453947875	4.518965193122496	0.0	NA	2.4744586379391915	2.1035325042049613	1.6716783583851051	0.0	2.4707939797622207	4.725948970553287	0.0	0.0	4.859228160199034	7.0892422167209705	7.676388044486204	4.261996881923081	3.4380281670771673	4.717993720350358	4.979278731558619	3.7612763063664865	8.66372037165155	1.7790302150491724	3.8245071357654137	4.838558589525333
3R_5408	0.0	0.0	3.5993751484742247	1.8585426052306824	3.576179781709986	4.038511243215301	0.0	5.595469907562837	6.830265178215279	0.0	0.0	0.0	8.275405494869249	1.922160200519752	0.0	5.203509246635932	4.608677217465043	0.0	0.0	0.0	0.0	15.398197384359538	0.0	0.0	NA	0.0	1.892849571458857	0.0	NA	9.328242186042461	3.964960323963691	2.1006373333669437	0.0	5.433415817760128	3.393511605809692	4.0769067692959995	0.0	0.0	1.4847280868981654	2.411544546050855	2.008365511811867	5.76031889125382	2.2232432672783053	2.3463676664278585	1.890573600030249	0.0	5.58884020388089	2.402945049452609	2.432060392923677
3R_5409	0.0	5.38554620377897	0.7127475541533118	1.4721129546381642	1.4163088244395983	1.0662735955683964	4.199890601249618	0.0	0.5410111032249726	1.14327499353478	0.0	0.0	3.277388314799702	1.5225031291245559	0.0	1.0303978706209764	0.9126093499930777	0.0	0.0	0.0	0.0	0.0	4.485261319173662	0.0	NA	2.5210679344613096	1.499286789274342	0.0	NA	3.6943533410069156	4.710843949263792	3.3277423102842665	2.8745088143139808	2.1518478486178725	3.0239212328997254	0.0	0.0	7.254801318197399	4.704088988192208	4.297802161278751	4.50722293079891	3.992300221661063	2.347979688214712	2.478012056953514	4.49245211888376	4.703595483262686	3.9841237096972684	4.758307028619027	6.260749526338178
3R_5410	0.0	0.5556828995533698	1.7649981452811156	1.2151458205363288	0.0	1.3202226423464054	1.3867086746947852	0.0	0.0	0.9437087186417389	1.0383973375492264	0.0	0.0	1.8851100810031802	0.0	4.252675251683953	3.013229206176065	10.0131171835104	0.0	0.0	0.0	3.355865171405008	0.0	0.0	NA	4.161997425804592	2.4751525622160533	0.0	NA	2.0329862178781823	3.888534720186442	4.807009718915257	1.8454676566633974	3.5524569109179565	2.2187338795116567	4.664710598022563	0.0	2.9942136820594203	1.9414794413101684	4.335945937849339	3.2827562721982715	3.766191534142821	3.1494517834073554	4.090917051926649	2.7811984802295413	3.8825515222675655	4.750298720708014	3.927712802497711	3.9753030323810297
3R_5411	0.0	0.0	0.0	1.5610579726977207	1.5018821587213096	1.1306978124163285	2.672188714955136	2.3499200087229033	1.147397953868177	1.212351632407226	1.3339949948507792	0.0	0.0	0.8072463599647137	0.0	2.185308954609385	1.9354983559876964	0.0	0.0	0.0	0.0	0.0	0.0	0.0	NA	5.346781558308792	3.1797472991226443	0.0	NA	0.6529276754625601	5.550525545960793	3.087703845796894	3.386873939739113	1.9558820806517103	3.562918286606848	1.7121716226045007	0.0	3.846568091948364	3.741232421819466	5.063861368490305	5.060699150207398	3.6287270352985637	4.668458524792005	3.2846668336153333	3.9699049445960064	2.909542167745248	3.285990040633614	6.054964546164261	7.149717953840604
3R_5412	0.0	2.0498314013672374	4.34054340999167	2.241245917570561	4.312571750412498	1.6233681902951154	0.0	0.0	3.2946899153165847	0.0	0.0	0.0	0.0	6.953890145225041	0.0	3.1374970429090365	4.168257551632206	0.0	0.0	0.0	0.0	0.0	0.0	0.0	NA	7.676494114431962	0.0	0.0	NA	1.8748457939334489	4.781408354267932	5.066383557153492	10.697743806930232	2.8081037380915346	5.115361635606191	7.374609514426211	0.0	3.6817360121644556	3.580914157251548	1.4540598514299805	3.2292263064400135	4.341537275831235	3.5747256174668243	3.772695830737247	4.559745201438144	3.5805384843437373	6.7396707805617115	8.693248301773945	2.9328600870296904
3R_5413	0.0	1.629115553166186	1.7248361923068165	0.0	0.0	0.0	2.032731861527053	0.0	5.236948346407375	2.766704810303651	0.0	0.0	0.0	0.0	0.0	4.987088428059753	2.2084981241016934	0.0	0.0	0.0	0.0	4.919255342803228	10.85425128460064	0.0	NA	18.302816437393385	5.442370377250602	0.0	NA	4.470134139785267	7.600104780111235	5.033172634197469	0.7729177055968826	5.207432881397591	4.065463723054107	7.814685669898299	0.0	0.0	1.4229762858156016	6.9337356749020955	3.849669877975731	4.140554718396733	4.26155128990055	2.9983721837414463	3.6238842966221774	7.588410675679675	2.1425571848512637	2.303003392784598	3.496361686029518
3R_5414	0.0	0.0	1.772926420716858	1.8309062839633115	5.284503580779626	2.6523060209468516	0.0	0.0	1.3457399793509657	2.8438434202563556	0.0	0.0	0.0	1.893577892705332	0.0	2.5630668222277357	2.2700733506101045	0.0	0.0	0.0	0.0	0.0	5.578439554260366	0.0	NA	0.0	3.7294062188594577	0.0	NA	1.531588710843403	1.3020006020450785	5.173502726228997	4.766804734517577	3.0586408745755373	5.850338316707229	6.0244254304652785	0.0	0.0	10.238552420803334	2.375685147596567	1.9785013406325083	2.8373317958778106	2.9202451837856302	6.163939842412713	1.8624609814424387	6.824985531030674	3.3034408640039463	4.734427049107371	2.3958959261144033
3R_5415	0.0	0.0	0.0	0.0	3.891941035536535	0.0	0.0	0.0	0.0	0.0	6.913764613969953	0.0	0.0	4.183757315299666	0.0	5.662956674983663	10.031207085242189	0.0	0.0	0.0	0.0	0.0	24.650517291105352	0.0	NA	0.0	0.0	0.0	NA	0.0	0.0	2.2861145517135117	3.5106652254215693	8.447375721363649	5.539716071085637	0.0	0.0	0.0	9.694939047918208	5.24894706121952	2.9142607016024353	1.5672325525485238	0.0	3.4047224180883373	6.172509289626482	2.154204878670873	7.298772832994346	0.0	0.0
3R_5416	0.0	0.9568782802983545	2.026201623676409	0.0	0.0	0.7578017202705291	3.5818397857391195	6.299732450362832	4.613965643489025	1.6250533830036313	0.0	0.0	0.0	4.3281780404693295	0.0	0.0	1.945777157665804	0.0	0.0	0.0	0.0	2.8893767441000366	0.0	0.0	NA	0.0	7.458812437718915	0.0	NA	0.8751935490533731	2.232001032077277	1.182514908852342	4.085832629586495	0.0	1.9103145523941971	5.737548029014551	0.0	1.7186648723805398	5.8506013833161905	3.3938359251379526	3.0148591857257268	3.6479980232714717	2.5030673003876833	3.5222513385215506	4.789185380851986	6.685700112030048	5.0338146499107745	9.468854098214742	4.107250159053263
3R_5417	0.0	2.1946428767378827	2.323591752364603	1.1997899887603674	1.1543089429392768	1.7380519357727238	5.476739193298224	0.0	2.6455838327313748	1.8635660902532512	0.0	0.0	0.0	0.0	0.0	3.359147260313086	4.462726416424737	0.0	0.0	0.0	0.0	3.3134570092206883	3.6555426068112995	0.0	NA	0.0	1.2219369949734398	0.0	NA	3.0109429711342903	3.4127957315481225	4.746263402430792	3.644292860372147	3.5075644134139683	3.8337174353087566	0.0	0.0	1.970917146584992	3.8338898224410607	3.891956788693523	2.593017591377075	2.7889485496630853	6.219304145979507	6.563732530120968	4.271637062187713	7.666975219824957	5.051058990596372	1.551231274311672	7.065120629869635
3R_5418	6.29112033529155	1.641358963153543	0.0	1.7946300720059423	0.0	0.649938801762426	0.0	2.701524983838127	0.6595382454027052	1.3937488135713225	0.0	0.0	0.0	8.35226978499587	0.0	0.0	0.5562739524610506	0.0	0.0	0.0	0.0	2.4781126892008065	10.935825024612441	0.0	NA	0.0	3.6555145447440465	0.0	NA	1.5012429541038503	3.8286111987260423	2.5354994003290368	0.7787264699523135	2.248529433643779	2.0480085983592993	0.0	0.0	4.422107886166099	4.301011447357018	4.657230186862047	1.9393007902715365	2.4334756418300696	1.4311928115478656	2.64329280875954	5.47667870471072	3.822720203735696	3.7776537747935515	1.1601556604052679	7.045276291958363
3R_5419	0.0	2.1946428767378827	1.5490611682430686	1.5997199850138233	0.0	1.1587012905151493	1.825579731099408	0.0	2.9395375919237496	2.4847547870043347	0.0	0.0	0.0	4.13619531577535	0.0	1.1197157534376951	3.471009434997018	0.0	0.0	0.0	0.0	4.417942678960917	4.874056809081732	0.0	NA	2.7396014318252924	2.4438739899468795	0.0	NA	2.007295314089527	1.7063978657740613	4.068225773512108	2.7766040840930644	3.6745912902432054	5.476739193298224	4.386440494776451	0.0	1.3139447643899946	5.111853096588081	2.5946378591290156	1.7286783942513837	2.1691822052935112	3.8272640898335424	3.029415013901985	3.6614031961608964	2.555658406608319	6.253692083595507	5.17077091437224	3.6633958821546253
3R_5420	0.0	0.6270408219251095	0.0	1.371188558583277	0.6596051102510153	1.986345069454542	2.347173939984953	0.0	1.5117621901322142	0.0	1.1717429500620733	0.0	0.0	2.1271861623987514	0.0	1.9195127201789064	2.5501293808141354	0.0	0.0	0.0	0.0	1.8934040052689647	2.088881489606457	0.0	NA	2.3482297987073935	0.6982497114133943	0.0	NA	2.294051787530888	4.8754224736401754	1.1623502210034593	1.7849597683455414	2.290654310800959	3.755478303975925	9.77549595978752	0.0	6.757430216862829	2.738492730315043	3.1135654309548184	4.939081126432524	2.1249131806956845	3.2805120770001794	2.596641440487416	3.4870506630103777	2.9207524646952225	6.184970192566985	1.7728357420704826	0.4485790876107704
3R_5421	0.0	1.448102713925499	2.2997815897424223	2.3749911531579544	2.2849611625151205	0.5734139599234103	0.0	0.0	0.5818831496008194	4.918586329428714	2.706050526022397	0.0	0.0	3.2750489251371304	0.0	1.1082418729021675	2.453886804557437	13.0470293218937	0.0	0.0	0.0	0.0	7.236167523067093	0.0	NA	0.0	7.256493836334135	0.0	NA	3.311210473915012	4.503765795621473	3.131751861278425	4.809265723713937	2.9756759322271953	2.8909964252829203	0.8682984077664778	0.0	6.5024029630149816	2.5297356192277367	1.5408301499782433	1.9961251219133418	2.1469542984279357	2.525363727348474	1.9989147891609644	4.0265381073579745	0.42157837087109307	0.9522476377116729	4.094228253839286	2.5898975452070503
3R_5422	0.0	1.8154174325458958	0.0	0.0	0.0	4.313170698043545	4.530380733196818	0.0	0.0	0.0	0.0	0.0	0.0	0.0	0.0	0.0	4.922113703287603	0.0	0.0	0.0	0.0	0.0	0.0	0.0	NA	0.0	2.021582413850265	0.0	NA	0.0	1.4115391917385431	4.487003674295133	1.7226135665292739	3.315967336063756	0.9060761466393635	0.0	0.0	3.2607012137960267	1.5857045562841867	2.5755538728603584	2.85993946938113	3.8450491339603583	3.1659282798522304	5.011888617457995	3.028727480149215	6.342152801487447	3.5813625890863943	0.0	9.091127514102611
3R_5423	0.0	0.0	0.0	0.0	0.0	0.0	0.0	0.0	0.0	0.0	0.0	0.0	0.0	0.0	0.0	0.0	0.0	0.0	0.0	0.0	0.0	0.0	0.0	0.0	NA	0.0	0.0	0.0	NA	0.0	0.0	0.0	0.0	0.0	39.96802557953637	0.0	0.0	0.0	0.0	0.0	0.0	0.0	0.0	0.0	0.0	0.0	0.0	0.0	0.0
3R_5424	0.0	7.309540778100616	0.0	0.0	0.0	5.788805838821121	0.0	0.0	5.874305143130382	0.0	0.0	0.0	0.0	16.531357505484277	0.0	11.188072619541758	0.0	0.0	0.0	0.0	0.0	0.0	0.0	0.0	NA	0.0	0.0	0.0	NA	0.0	11.366755763087257	4.516583313121623	0.0	0.0	0.0	0.0	0.0	0.0	6.384631935545864	5.185065352563704	14.393965128604322	3.0963174567591527	0.0	6.726571268190751	0.0	0.0	0.0	10.333151125435155	0.0
3R_5425	0.0	1.6522712533716661	2.6240286501944143	2.7098420378879275	0.869039561809396	1.3085196141856088	2.0616244281053837	0.0	5.975307638713779	2.8060298213625297	0.0	0.0	0.0	0.0	0.0	1.2644933061517851	3.9198057030709106	0.0	0.0	0.0	0.0	0.0	2.7521324898597674	24.918764826665072	NA	3.0938277517586865	1.8399087994006313	0.0	NA	0.7556118536760668	5.13875340779644	2.552356228070793	3.1356147909771743	2.6407247899246844	4.535573741831843	3.9628804910167443	0.0	2.967671668677264	7.216009959248305	6.446265338595362	3.5790221408721337	2.7996047797932366	2.8814156971603286	4.181361300710504	4.1348170894746845	7.215252929248384	4.889274236132388	5.839343769875666	6.501105956325097
3R_5426	0.0	1.1681048958196445	1.2367383006102683	0.0	0.0	0.0	1.4575049846670476	0.0	6.571224327047958	1.9837766743571075	2.1828222800670125	0.0	0.0	2.6418020259979733	0.0	0.0	0.0	0.0	0.0	0.0	0.0	7.054387564525601	3.891345841415983	0.0	NA	0.0	10.406070901764089	0.0	NA	1.0683886242252847	3.6329404156901246	2.165324706679702	3.325174647870932	3.7338222151220335	2.915009969334095	0.0	0.0	0.0	3.060898098110967	2.485806047468952	2.300234945997384	1.9792343678214095	6.1112165013030895	4.299772622648998	3.2479870600195526	8.161538613259372	3.8406292486961062	3.302588982067767	2.506953662721975
3R_5427	0.0	0.0	0.6945817690483668	2.151889854226677	3.450528462236105	1.5586462471539118	2.4557088354439327	4.319095650476321	1.5816670865992781	2.228272725429338	3.6777753872237757	0.0	3.193857573115384	2.9673982341903327	0.0	1.0041361371625863	2.6680490718257484	0.0	0.0	0.0	0.0	3.96191254989286	6.5564183073557105	0.0	NA	2.4568135177810646	2.922148983428201	0.0	NA	1.8000977093036608	4.590778747571287	2.026830123219516	3.423745423736273	3.295291588519576	3.6017062919844354	2.360197255845854	0.0	7.0698983171874525	6.303269431360863	3.72290146559462	3.100480527974628	3.3347558846144447	4.8622906336980485	5.735280636186307	5.472441332692693	4.583715023103069	4.745376062424991	4.637032136209295	3.2852517960119574
3R_5428	0.0	0.0	2.2616109409500167	2.3355722128565772	0.0	0.0	5.330649528983808	0.0	0.0	3.6277125313525054	0.0	0.0	0.0	0.0	0.0	0.0	1.4478950357181226	0.0	0.0	0.0	0.0	12.900287869923817	0.0	0.0	NA	0.0	7.136054104610747	0.0	NA	1.9537515742353306	3.321760872081812	3.959707599352033	6.080713567683358	6.8280032801727755	4.264519623187046	12.80830223904493	0.0	0.0	1.8658112295341498	1.515256205580264	1.6825666409963083	3.619406060894516	1.862586732515316	2.948606670318352	1.1879122798056099	2.487487316924043	5.618656185999994	0.0	4.584441048901774
3R_5429	0.0	0.9989199178388366	1.0576126562391346	3.276599021279872	0.5253985542082585	1.582193363015281	4.3624144343568805	0.0	0.8027809939191346	0.0	1.8666685333351998	0.0	0.0	1.1295854816637212	0.0	3.057918115833173	3.0469009462658705	0.0	0.0	0.0	0.0	4.52448765832879	9.983203260514186	0.0	NA	0.0	2.780901657306152	0.0	NA	4.111408198422042	5.825166934721432	4.012028060124253	3.0805296662708184	3.877245937473023	4.7363356715874705	3.59378060328795	0.0	5.382529654374315	2.181305297452606	4.605832826691723	3.7374434195325477	3.8082773543008623	5.226085351772705	3.9068186970690704	2.222046310222663	4.362152914397984	4.269672516118014	3.5303142791680746	5.716943071931471
3R_5430	0.0	0.7509071897486151	0.7950276427136233	1.6420547293557184	2.369712795548605	1.784047475644184	0.0	0.0	0.6034658127866802	2.550510956612493	2.8064208101715917	0.0	0.0	1.6982619817053028	0.0	6.896086436466873	3.0538848825877967	0.0	0.0	0.0	0.0	6.802287654686856	2.5015215504830812	0.0	NA	2.8121018239573643	0.8361827654704681	0.0	NA	4.8076374953417425	0.0	4.175886676457729	2.137562781554871	2.7431528077043366	3.373004867620802	0.9005045166605042	0.0	0.0	3.2794577455971146	2.1306415660045057	4.140327039701064	5.407425839778799	1.9642741098687257	3.800603874494524	2.9231206735204105	6.121012237040222	4.937837562920396	5.307609402833436	4.834727265782846
3R_5431	0.0	1.5732825163080566	1.665722618372704	0.8600983023551728	0.8274941210680169	1.8689464823436888	0.9815330446840956	2.5894774512187766	1.8965503834730049	1.3359421611856968	0.0	0.0	7.659401724131328	0.8895393200397019	0.0	2.4080854841449844	2.132808491819666	0.0	0.0	0.0	0.0	4.750662658057515	5.241127230197908	0.0	NA	5.891847480101022	1.7519498325661544	0.0	NA	4.316933733772107	6.116361701814033	2.430337888418424	2.6124989638642497	4.310540381196173	3.5335189608627435	6.603503215057043	0.0	0.0	5.496832209952606	3.348051367143295	3.0981116823409427	3.3322080466759707	4.1154994338616095	4.343417989807518	3.0622257394072143	3.664170359005335	4.1382549599572105	3.336112314891638	4.502045870332412
3R_5432	0.0	0.0	0.0	0.0	0.0	4.788391406944316	0.0	0.0	0.0	7.701280671633821	0.0	0.0	7.359001530672318	3.4186070680384852	0.0	0.0	3.073740258292541	0.0	0.0	0.0	0.0	4.56434262511776	5.035571275490062	0.0	NA	5.660770408209475	6.732954851497947	0.0	NA	2.765082974609902	3.5258875364106648	3.7360328412230874	2.1514605261497115	4.141481855339696	5.281010091255855	1.812718613864832	0.0	2.714971438500467	2.6406237787115026	4.288988622170983	5.953208731880814	2.5612156143997686	1.3180301248965347	2.7820466738406378	3.3624295571007785	3.5204623352775672	8.945895225675118	2.1368471077347024	6.488214806625245
3R_5433	0.0	4.649811101424005	0.0	0.0	0.0	1.227475818726371	0.0	0.0	2.491210697258734	5.264474013240153	2.8963469823684878	0.0	7.545746085644218	1.7526794086459676	0.0	0.0	1.05058018290601	0.0	0.0	0.0	0.0	0.0	10.326711329693167	0.0	NA	0.0	6.903812630525208	0.0	NA	2.835250671600003	1.2051205572477457	0.0	5.14746570041382	6.3698662858902155	4.641448131817127	0.0	0.0	8.351602463722726	0.0	1.0994568683070562	3.0521397025384647	3.9393148546639023	5.405907643446604	3.5658060593742364	2.5858167948800825	4.5122484985493125	3.0576364470264483	0.0	8.87048263741625
3R_5434	0.0	0.0	0.0	1.525400821946979	4.402730044846208	1.1048708008280343	0.0	4.5924878838688405	3.363568450131566	4.73863804908376	0.0	0.0	0.0	1.5776150310111787	0.0	2.135392877055396	2.836932549659086	25.13939796169761	0.0	0.0	0.0	4.212695632319296	9.295239582476428	0.0	NA	10.449304415928292	1.553558301003785	0.0	NA	6.380137254616731	1.084748469067367	6.034351147341355	1.3238048507784006	3.185344155094152	4.177842395073488	8.36531392848192	0.0	2.5058040686740664	1.218592158042629	5.937833260891768	4.945104396098905	4.1368143798977295	7.298917114409613	1.9257837602892218	6.2067611801225375	4.061547719367848	6.421865166518963	3.94443941528419	4.990290391984317
3R_5435	0.0	1.892648951472481	0.6679512705501888	1.3795904492608706	1.9909404246914837	0.999258150748884	2.361556133244665	0.0	1.5210254388462594	1.0714200000685707	2.3578454951003973	0.0	3.07140400019657	0.7134067971116727	0.0	5.793823320834125	0.8552517245295773	0.0	0.0	0.0	0.0	0.0	4.2033620170757375	0.0	NA	2.362618461689669	0.7025282022921527	0.0	NA	4.039189835459563	4.905296385856108	3.508417395014118	5.088374895179476	4.609380365606832	4.093363964290753	3.0262753329508123	0.0	5.665696699391731	4.9594908785043765	3.1326436505072377	5.963214124707504	4.543108649351971	5.501022089904304	2.322268652113473	5.262626092521177	5.142636156434878	4.148578862824751	4.459246765440767	2.7079664038856066
3R_5436	0.0	0.0	1.3587384819738884	1.4031731919832788	0.0	0.0	0.0	0.0	1.031350582465555	6.538409231187689	0.0	0.0	0.0	0.0	0.0	1.964287678573393	2.609614236385121	0.0	0.0	0.0	0.0	0.0	0.0	0.0	NA	4.806010204120866	2.858148925564656	0.0	NA	4.695126646346159	4.989147606127152	6.34380505233322	2.435461488291032	0.5860216490461678	3.843079382647728	6.156013070446951	0.0	0.0	2.241897111270734	3.6413635595639686	3.03257470444527	5.979818222223962	5.035550989989324	1.7714741641122012	4.995746478712411	3.736103190572347	2.5316968444930534	1.8141892823502603	0.9180854759612173
3R_5437	0.0	2.8285742571456858	4.492155797546324	4.639062389822268	1.4877357019672628	1.120047597542705	0.0	4.655571508647259	4.5463617512767325	0.0	0.0	0.0	0.0	1.5992855671514423	0.0	2.164725196795168	8.627704210089583	0.0	0.0	0.0	0.0	4.27056233056544	9.422921444873083	0.0	NA	5.296419408622995	3.1497967751120703	0.0	NA	2.5871106010478835	2.1992977202519692	5.243349073867253	0.0	2.5832791059994333	3.529358616717301	1.6960444173680376	0.0	2.5402244542327765	3.705993183937336	5.016164087154446	4.456028137144069	3.594547502783977	4.316186562847993	5.205964890452182	0.786502361080088	4.940805852022206	7.440088685857136	5.997931913076371	5.058838336929155
3R_5438	0.0	3.486795939626128	0.0	0.9530987719131704	4.584845873987161	1.3806876045180516	5.438319881105275	0.0	0.7005400182784902	0.0	0.0	0.0	0.0	0.0	0.0	0.0	2.3634242140846373	0.0	0.0	0.0	0.0	2.6321704930529126	8.711757562241152	0.0	NA	0.0	5.8241525275657136	0.0	NA	1.5945713138534123	3.3888549777467447	2.154499829094301	3.3085514557915903	5.174681731200122	3.480524723907376	1.0453607100758973	0.0	4.697018802166265	3.0455960756885445	6.183447553976551	2.059862063396787	2.9540096878224715	4.94054059395179	3.208707919901345	4.36286215391596	3.0452765628816114	2.866071899426098	3.696838537619399	9.977683663276624
3R_5439	0.0	3.608414823368095	0.6367385943562547	1.3151236058374656	1.8979058254068353	1.4288457669586847	0.750401014302043	0.0	0.9666329891733239	1.0213536449251797	2.247665799067668	0.0	0.0	0.0	0.0	0.0	2.4458600720191654	0.0	0.0	0.0	0.0	3.6319735708547194	2.0034716156155383	0.0	NA	0.0	2.678799126497181	0.0	NA	4.400505882156213	2.805646157143867	5.202513021890093	3.9946120672437013	2.7462429748358463	6.303368520137161	2.884860597766195	0.0	3.240566710306299	6.828956287535621	4.692691823590281	3.3159929011223968	5.095075120768565	3.146378989739658	2.767189281723999	3.6789199226222804	4.552159908833543	3.9547200374591083	6.801393197382551	7.744277753168184
3R_5440	0.0	0.0	0.806284373918571	1.6653044476285066	0.801088454905449	1.2062051050459903	0.9502119352700426	2.506846196963908	0.6120102357487908	7.75987029635462	0.0	0.0	0.0	5.166922601566197	0.0	2.331242519625565	0.0	0.0	0.0	0.0	0.0	0.0	0.0	0.0	NA	0.0	4.240111043420094	0.0	NA	0.6965297772051993	4.144830318936403	1.411670904502722	2.8904378102794666	4.172989325076007	1.5203390964320682	2.7397640588252914	0.0	5.471252670655209	3.3258913189181225	3.7814160041625824	2.0994747953851864	3.5484635604405925	5.644243966801221	3.504014830112046	2.5410076281048997	7.9813017609589485	1.0015504000192297	6.459311291005323	4.358383797969734
3R_5441	0.0	1.9421199696058224	0.0	2.123476326105657	4.085961270398906	0.7690329502934015	1.2116418425485966	0.0	0.7803913865705411	0.0	0.0	0.0	0.0	0.0	0.0	0.0	1.974615137636599	0.0	0.0	0.0	0.0	2.932199627669291	6.469847437762493	0.0	NA	3.6365606718327648	4.325347444346836	0.0	NA	2.6644938607396953	6.040216212559437	2.4000814587647104	4.1463879501543355	5.321095523109584	5.815880844233263	4.6580664785273616	0.0	0.0	2.544562283123776	2.755308239088015	5.354198184727945	4.113404759316255	4.233607946312771	4.468067414737322	3.2401099693323587	2.2615958521427433	5.108419825266499	2.7454828913174514	4.168122904606464
3R_5442	0.0	0.7610567272658086	0.8057735284863101	1.6642493444937894	1.6011618030042598	0.6027204389733501	0.9496099002529761	7.515773730116082	0.0	2.584984599954246	1.4221767125674198	0.0	0.0	3.442432629441921	0.0	1.164882745815013	5.674464240300148	0.0	0.0	0.0	0.0	2.2980766247688997	5.070666070018293	0.0	NA	5.7002224511811574	4.2374245950293306	0.0	NA	2.7843538802407632	5.917434626401286	5.172847160941618	1.8053790546782515	3.8228166200080316	4.937971481315476	5.476056399730213	0.0	1.3669465489725687	2.659027281287527	4.858740225834246	3.896554277052802	3.2238321144292756	5.308863894831407	3.8519742330938165	9.734357839226499	5.3174966466536775	2.001831675983525	5.379349001942482	2.177811207179808
3R_5443	0.0	4.559599667149224	2.4137522083821246	1.6617926288861435	0.79939910767874	1.2036614418130802	0.0	2.5015597224869706	1.8321588584331157	3.871753083335097	7.100386687058977	0.0	0.0	0.0	0.0	1.1631631803952103	1.5452966629627622	0.0	0.0	0.0	0.0	0.0	0.0	0.0	NA	2.8459039757847724	2.538701660581681	0.0	NA	2.7802436994812343	2.3634797938431116	3.2869525545303078	5.0475992211987055	3.4701577193623763	4.551398948323416	2.7339864037033488	0.0	6.824643514746007	4.646428681899784	6.468757196492381	5.387264721688517	3.540980507803645	2.6505135535667135	6.643588472073256	6.339122783737023	5.309647115543053	4.997191578332977	4.297126532973033	5.436490966889704
3R_5444	0.0	0.0	0.0	0.0	0.0	0.0	0.0	0.0	0.0	31.709590882858432	0.0	0.0	0.0	0.0	0.0	0.0	0.0	0.0	0.0	0.0	0.0	0.0	0.0	0.0	NA	0.0	0.0	0.0	NA	17.07761091054406	0.0	0.0	0.0	0.0	0.0	0.0	0.0	0.0	0.0	0.0	0.0	7.909246146022084	8.140372584853209	0.0	0.0	0.0	12.27807381577978	0.0	0.0
3R_5445	0.0	0.0	0.0	0.0	10.603498094021218	0.0	3.1443376767117774	0.0	4.050395014773816	4.279686042231942	0.0	0.0	0.0	8.548908304409528	0.0	0.0	1.708111136542988	0.0	0.0	0.0	0.0	7.6093656071893285	0.0	0.0	NA	9.437256400819154	8.418547744390441	0.0	NA	0.0	3.9187486651762358	3.1142315711453987	3.586770555483156	2.3014668398904043	11.3196156361624	0.0	0.0	9.052436236902256	4.402270691222532	5.362735424085117	6.9473529592746175	2.1349433652898773	4.394662682172502	2.3190207239286993	4.204212621046288	1.4672696166611399	1.6571106618499982	3.5624080453423295	1.8027860255238444
3R_5446	14.639273657798196	0.0	2.0219065486924634	0.0	0.0	1.5123907146469597	0.0	0.0	1.5347283707277575	0.0	3.568631019611412	0.0	0.0	0.0	0.0	2.923009963664063	2.5888700850625046	0.0	0.0	0.0	0.0	0.0	0.0	0.0	NA	0.0	4.253143711174115	0.0	NA	1.7466766856041354	2.969692947112887	4.7200330119108855	3.6241525485539046	2.6161348021011746	2.859397696469216	4.580308612033662	0.0	0.0	5.004170976508921	1.3546567137328596	3.008468387239822	4.853686824108943	6.660697016965212	3.5147849869825545	4.2480297107197975	3.335763993363164	6.278930170761785	5.39930419166882	4.098543746421459
3R_5447	0.0	1.6966118661033915	0.0	1.855042524994843	0.0	0.6718176267746734	3.1754257610860464	0.0	0.6817402155280787	0.0	3.1704363154457313	0.0	0.0	0.0	0.0	0.0	3.449998482000668	0.0	0.0	0.0	0.0	5.1230662986255835	0.0	0.0	NA	3.1768542027239617	0.9446424415001828	0.0	NA	3.1035582916525453	1.319164451789552	3.669192328997816	4.02470330692162	2.324221455539038	5.0806812177376734	4.069228978770019	0.0	4.570968862560108	3.704829972015196	4.814006061796432	7.350138690435145	3.234077343606488	2.2190563684698716	5.0742226056773205	5.1892862938683395	3.95140405240194	5.020483572977749	5.996049323022047	3.641220362286861
3R_5448	9.172940193347232	1.1966141801771886	0.0	1.9625321217445024	1.8881374241802682	0.47383052939379255	2.2396162432497966	3.9390324436437703	0.4808288951624238	2.0321936046460825	2.236097205381615	0.0	0.0	0.6765697534620412	0.0	0.9157761582988688	1.2166356924737536	0.0	0.0	0.0	0.0	3.6132800326351453	0.0	0.0	NA	6.7218711538293485	5.330023033694539	0.0	NA	1.6416962837796796	3.2564066194931196	6.284822305706844	4.541773773283226	3.5517407067543263	4.479232486499593	5.740024805517197	0.0	6.447775436877084	3.6582043515804044	2.5464757285212407	2.120737947056861	2.7878681002830623	4.173579701482103	6.607072160487545	3.6599847544998676	3.4836386382623776	2.7540557405144415	1.6915967142087105	6.420348704546981
3R_5449	0.0	3.284962263995992	0.0	1.79585702966684	1.7277805691032748	1.3007663074470432	0.0	0.0	3.959934962028184	0.0	6.138565846861198	0.0	0.0	3.7146578168658837	0.0	0.0	3.3399256042704732	0.0	0.0	0.0	0.0	4.95961386430298	0.0	0.0	NA	6.150992093514763	3.6580137570581375	0.0	NA	3.0045386560938954	6.385381257067021	1.0148931510341659	2.3377766154698785	6.750200143434253	3.279054058485208	3.9393994306779945	0.0	0.0	2.869301316521523	4.66041425490229	4.528128865890019	5.566032839315451	2.8643425868307553	1.5114857042926346	4.567019179653746	2.8690002987585648	4.320270276108474	0.0	4.700062017318318
3R_5450	0.0	0.0	0.0	0.0	0.0	0.0	0.0	0.0	0.0	0.0	0.0	0.0	0.0	0.0	0.0	0.0	0.0	0.0	0.0	0.0	0.0	0.0	0.0	0.0	NA	0.0	87.2356759020169	0.0	NA	0.0	0.0	0.0	37.16726010391966	35.77279979394867	0.0	0.0	0.0	0.0	136.85319757496134	0.0	0.0	0.0	0.0	0.0	0.0	0.0	0.0	0.0	0.0
3R_5451	0.0	1.3619061238108856	1.4419265522988203	1.4890817547577653	0.0	4.314257412757087	1.6993208154564785	0.0	1.0944944956777318	0.0	0.0	0.0	0.0	0.0	0.0	4.1691003790129155	0.9231288455239882	0.0	0.0	0.0	0.0	4.112393355359313	0.0	0.0	NA	10.200511453644285	1.5165688176465522	0.0	NA	3.7369375348469425	4.235684498263051	6.73220128002709	1.9384285314969438	4.3533036786286745	2.7189133047303655	0.0	0.0	7.338426201116909	5.9478902952080706	0.9660760464149305	3.218242543492939	7.499734913215952	1.7812833433975843	5.01315137599099	0.7573726440030477	4.75781304268805	3.5822649228201024	11.55157257333227	2.9228843724479567
3R_5452	0.0	3.1025429217422333	0.0	0.0	1.631834080332581	1.2285326209809784	0.0	0.0	2.493355519210743	2.6345032459714495	0.0	0.0	0.0	0.0	0.0	2.3743950931700764	3.1544540575847693	0.0	0.0	0.0	0.0	4.684198372053698	0.0	0.0	NA	5.809417414193453	1.727439126772612	0.0	NA	11.35076678686183	2.4123162252268693	1.9170689396202845	2.943941394369874	3.541861365737492	3.0969628085736316	7.441276238405097	0.0	5.572528548760321	2.709964308415076	1.1004034519216126	4.2766744432900134	0.657117738347939	2.705280945116951	3.568876060286311	0.862681022829128	7.2258133510992	9.180806809302402	6.578876674351526	5.54882483103551
3R_5453	0.0	0.0	0.0	0.8006726931698935	0.7703211885008302	1.7398178897818406	1.8274346180442356	2.4105661865541994	1.765514591889826	2.487279431169143	4.105267263162	0.0	7.130201036018211	0.0	0.0	2.241706889426575	2.4818115477102953	0.0	0.0	0.0	0.0	2.2112157728674537	4.879009112281368	0.0	NA	0.0	5.70816655973368	0.0	NA	6.697782779384278	2.846886095916489	5.882296779881423	4.169137894201107	2.006359021160299	4.385843083306165	2.634538412184775	0.0	14.468077830367049	5.117047013573031	2.0778193203120554	4.902898668678432	2.1713862107855793	3.511890062516432	4.043324082769405	4.886831170978413	3.411006790205942	4.815420130960166	6.211229634025032	6.8103621651063335
3R_5454	0.0	0.0	0.0	0.0	0.0	0.0	0.0	0.0	2.6351523526508447	0.0	0.0	0.0	0.0	0.0	0.0	0.0	0.0	0.0	0.0	0.0	0.0	0.0	0.0	0.0	NA	0.0	3.651356771149024	0.0	NA	5.998141775677895	5.099008727208387	8.104369693790574	3.111362993230763	0.0	3.2730867171594844	0.0	0.0	0.0	0.0	4.651933064265525	5.165586757708412	8.333855356773043	5.718259904919633	1.5087350478699	5.470449543308638	5.727558376229563	0.0	4.635344408407217	2.3457543371238376
3R_5455	0.0	0.0	0.0	0.0	0.0	8.468490440767992	0.0	0.0	0.0	0.0	0.0	0.0	0.0	0.0	0.0	8.183560536252354	0.0	0.0	0.0	0.0	0.0	0.0	0.0	0.0	NA	0.0	0.0	0.0	NA	0.0	12.471388556087577	3.303672957520712	5.073275859882209	2.44146704825169	5.33697670943364	12.823504971672879	0.0	0.0	4.670064605673755	0.0	2.1057046909204544	0.0	0.0	7.380266250485253	0.0	12.452199120625698	3.5158282588212133	22.674674353885155	3.824902101630709
3R_5456	0.0	2.210799756812027	0.780232649771509	0.0	2.3256138457745923	1.1672316067643405	0.919509790940254	0.0	1.1844713437886618	0.0	0.0	0.0	0.0	2.4999875000625	0.0	0.0	4.495580844030318	0.0	0.0	0.0	0.0	4.450467410339771	2.4549697179485293	0.0	NA	2.7597702767221652	4.103109500503862	0.0	NA	2.0220729483036832	3.437920608099397	4.5535287798956245	5.2444600146635105	4.038156541157396	2.9424313310088124	2.6512399849409567	0.0	3.9708539321381062	1.2873715927296978	3.1364873850477375	2.6121072914362937	5.931125893141714	4.176726956113845	3.3907971730245814	2.458905541143637	5.148946139448909	2.422973667122186	4.167070351606978	2.1087803815943538
3R_5457	0.0	0.0	0.0	0.8139042187748495	1.56610227994736	0.5895230899687695	0.0	0.0	1.7946906231542727	7.585148986232196	1.3910363011788336	0.0	3.6240156267553822	2.5252920626535063	0.0	2.27875224186494	4.54108455428801	0.0	0.0	0.0	0.0	2.247757244015852	0.0	0.0	NA	0.0	1.657856265851178	0.0	NA	1.3616934128217324	4.630291750631702	1.8398476127816237	2.4721871004879428	5.7786262009642355	5.20137494631438	4.463459177291634	0.0	0.0	4.551407727653125	2.1121563468819713	4.104406003620204	2.207269478057392	4.868080692656485	3.425118400349143	3.7256914158827885	3.4673754213186205	2.4474987052731847	0.0	3.195187791570871
3R_5458	0.0	8.91981090000892	0.0	0.0	0.0	0.0	0.0	0.0	7.168397117730887	0.0	0.0	0.0	0.0	0.0	0.0	0.0	0.0	0.0	0.0	0.0	0.0	0.0	0.0	0.0	NA	33.404150131612354	0.0	0.0	NA	8.15836362805694	0.0	0.0	12.695747263220081	0.0	4.451884037324596	0.0	0.0	0.0	0.0	6.327319848549273	0.0	0.0	0.0	4.104207469329257	4.960415881267485	0.0	5.865515461498756	0.0	0.0
3R_5459	0.0	0.0	0.0	0.0	0.0	0.0	0.0	0.0	0.0	0.0	0.0	0.0	0.0	0.0	0.0	0.0	0.0	0.0	0.0	0.0	0.0	0.0	0.0	0.0	NA	0.0	0.0	0.0	NA	0.0	0.0	0.0	0.0	0.0	0.0	0.0	0.0	0.0	0.0	0.0	0.0	0.0	0.0	0.0	0.0	0.0	0.0	0.0	59.95311666276971
3R_5460	0.0	0.0	2.219509981025409	6.876283286368318	0.0	1.660198533181392	2.6157084803361497	0.0	0.0	3.5601809426362285	0.0	0.0	0.0	2.3705524287969015	0.0	6.417358698585325	1.4209417831625786	0.0	0.0	0.0	0.0	0.0	0.0	0.0	NA	0.0	2.334404358052808	0.0	NA	0.0	0.0	5.18132768672242	4.972931834730379	2.8718128979435233	2.0925667842689197	2.51397392405687	0.0	3.765265799525953	9.155391344456401	4.46114697873282	4.128112163119215	3.552029101064019	3.6558275948264556	3.8582892789040604	3.4973961885376337	2.441181561169785	2.757031118610236	2.9634924402789595	5.998799340312036
3R_5461	0.0	0.8152949329419917	1.7263971300374112	0.8914276749070241	0.0	3.2283724870348567	1.0172857189361633	2.683800046161361	1.9656328748167047	2.7692086155618445	6.094123741182566	0.0	0.0	3.6877643666080315	0.0	2.4958008151285465	3.868369338641473	0.0	238.15194093831866	0.0	0.0	0.0	0.0	0.0	NA	0.0	0.9078825998852437	0.0	NA	2.982786340031677	3.803491351494582	5.037727541558733	3.0944687145344876	2.6060727451700165	4.069142875744653	2.933159168860018	0.0	4.393094056143742	0.7121320235801156	6.361676336414697	3.21096145176558	1.726792427807989	3.199055923052042	2.250814232048443	2.720372872441716	4.747048759786042	2.680620188286762	6.915262676252758	4.08278011662753
3R_5462	0.0	1.9821802000019821	0.0	0.0	5.212803312173523	3.139583364729167	3.7099033644371633	0.0	0.7964885686367652	0.0	3.7040741111148154	0.0	0.0	1.1207314700500204	0.0	3.0339492857173194	0.6717818826337933	0.0	0.0	0.0	0.0	0.0	0.0	0.0	NA	3.7115722368458166	1.1036416643269464	0.0	NA	4.532424237809411	4.6236060983515	3.0619851118935095	4.231915754406693	3.1679982215763127	4.946537819249552	0.0	0.0	10.680679718457283	4.3284152148296355	5.624284309821575	3.512982578416797	2.099126108611472	3.456747874316104	4.560230521476953	2.204629280563327	2.885307414501417	0.0	2.8021141390756497	9.217214580442318
3R_5463	0.0	1.3204850141456956	1.398071695633081	0.0	2.7781242716105425	2.0915216405561106	0.0	0.0	2.122412924560849	0.0	2.4675730062318557	0.0	0.0	1.4932134939911597	0.0	0.0	2.685158217577655	0.0	0.0	0.0	0.0	3.9873187315063174	4.398974686979958	0.0	NA	0.0	0.0	0.0	NA	2.415521367339687	5.13357511103153	1.6318619079288823	1.879473028340386	4.220901991077858	0.6590550205493355	1.5835548462637448	0.0	2.3717449283199388	4.613592589555311	2.810081222587658	2.600302238329766	3.915497084381032	5.757024217210221	2.4303405168325685	1.468675717135994	3.844257148819037	4.341642078500362	0.0	1.8893250395742744
3R_5464	0.0	1.2396297226018587	1.9686984816216089	1.3553871080457676	1.3040077635406209	1.4725909589983552	0.773375107963165	0.0	2.4905679700406593	1.0526231579621046	0.0	0.0	0.0	0.7008908883904152	0.0	2.8460886488307984	2.9408655790841607	0.0	0.0	0.0	0.0	0.0	4.129618823793707	0.0	NA	2.321169014993359	2.760812584446355	0.0	NA	2.2676153462229123	3.855390843620239	4.595821616860598	1.7643900565328217	2.2642570217016016	3.4028504750379263	3.716478479062401	0.0	6.679558214019725	2.706934592555995	4.396692842817176	3.9057308886973128	4.725958223474496	3.242707758259379	2.566717983914892	3.4468662126454492	2.52620723473994	5.706115488516851	2.628608619628241	2.2170485178010817
3R_5465	9.551974202028076	2.4921186746912887	0.0	2.724834248332674	1.3107712892851264	1.9736385052135634	0.0	0.0	2.002788682962157	4.2323312865779235	0.0	0.0	0.0	0.0	0.0	0.0	1.6892108750044763	22.453341955416644	0.0	0.0	0.0	0.0	0.0	0.0	NA	0.0	8.325396455379206	0.0	NA	0.0	0.9688469210238619	2.3098294329553526	1.1823609714939864	2.2760010933909256	2.4876364468591103	4.482905783665726	0.0	2.23806774183441	3.2651696516847624	2.651698359765463	3.9259888289913865	2.111320202188468	2.1730178546012024	2.2933607435809407	1.3858976597732116	2.9020685364113836	5.7357115232083276	1.7614949878421617	1.7828381856840234
3R_5466	0.0	0.8908785175781468	0.0	2.9222079034034953	2.8114342906891854	1.4110661451366195	3.3347858178228735	0.0	0.715953630547164	0.0	0.0	0.0	4.337171730314663	5.037057633006024	0.0	0.0	1.8115690422174087	0.0	0.0	0.0	0.0	10.760339004480338	0.0	0.0	NA	0.0	3.9681988543809914	0.0	NA	0.8148279124190367	2.7707345321147185	1.6514281137470657	2.958679296282356	1.220431735862773	4.446381090430498	3.2050836900769535	0.0	0.0	2.334455038979563	2.5277994747232695	3.1577761817363346	3.0190052038215325	1.5536137541425654	4.09913428333503	1.981713736496479	1.5561400878804177	4.1007855933543835	3.7781781247264754	1.9119782569832613
3R_5467	0.0	2.531509380824449	0.0	2.767903282816331	2.6629789733843237	0.0	3.1586953829981326	4.16663020865234	0.0	2.1496139938151306	0.0	0.0	0.0	1.4313240692314275	0.0	5.812138884545929	0.0	0.0	0.0	0.0	0.0	7.644111568865992	8.433299557968605	0.0	NA	4.740174447900031	2.818996200556921	0.0	NA	3.473107382228665	0.9841606236743972	3.9105647582876015	2.402099002150059	2.8899697761180874	3.1586953829981326	3.0358420621382223	0.0	6.820328671638686	1.1055930959691291	0.8978704667418005	0.997010861735431	4.289383930262767	1.655523613147175	0.5824024649136003	1.4078033129835366	3.684923694811082	1.6646773772009114	1.7893373743728596	2.716526887775656
3R_5468	0.0	0.6380317995048874	0.0	1.3952232022269997	0.0	0.5052905946421411	0.796105325371431	0.0	1.0255072363892628	1.0835607366132574	1.1922816455394358	0.0	3.106207444958004	1.4429814536479728	0.0	5.859475709738762	1.7298859244026012	0.0	0.0	0.0	0.0	1.926592212868403	4.25099218157518	19.24498090897894	NA	4.778780684550775	2.841955447232845	0.0	NA	0.0	2.4804402404399863	1.5769657035190936	1.8162471297241196	0.5827014130742348	0.9553263904457172	0.7651418511780737	0.0	1.1459794457126617	2.7864939307932994	2.7155494534142064	1.2564137408643645	0.540539839299668	1.9471748162423308	2.055010397178318	1.4192691331671843	1.1144806401339042	1.2586764765114187	3.6078211790648242	2.7386515756010246
3R_5469	0.0	1.2286408467792715	1.9512466710105751	0.6716860421222376	0.0	2.4325616080283097	2.2995582395317973	0.0	0.0	1.0432920287063887	1.14797250835437	0.0	0.0	1.3893554807711812	0.0	0.9402863623310752	0.8327988152937172	0.0	0.0	0.0	0.0	1.8549936614866587	2.04650561213234	0.0	NA	0.0	3.4204237056706246	0.0	NA	2.2475137441084234	3.8212141774306287	1.5183604318915513	1.4572911394308765	2.244185189937455	1.5330388263545318	1.4734132885965767	0.0	1.1033910517192487	2.6829385818480316	1.7430870909061753	2.419442484964858	2.6022579375763075	2.6783019244402815	1.1306510859931946	1.3665243887023961	2.5038133076675777	1.615866516498805	1.7368712938423223	2.6368742071248867
3R_5470	0.0	2.0309620159328974	3.5838227102974627	2.960819329768211	0.0	0.0	0.0	0.0	3.2643611898139526	0.0	0.0	0.0	3.2958594118209295	2.2966257515133615	0.0	3.1086153305095365	1.3766291143658498	0.0	0.0	0.0	0.0	0.0	0.0	0.0	NA	5.070552941262969	3.769341622668398	0.0	NA	4.334370155954353	2.105508394214547	1.673248599187646	3.854279086485751	2.1639754900716652	0.6757697355172408	0.8118581956516551	0.0	2.4318962650329192	0.5913251069367107	1.4406747428971856	1.3331250814206144	2.0074002523531536	2.066061123828045	1.5574862085374979	0.3764809348172204	0.7883507615350105	1.335525970192841	0.9570248928873815	0.484310354405241
3R_5471	0.0	0.0	1.2564919009987414	2.5951656993835313	2.4967894408777114	0.4699294053250145	2.221177117255644	0.0	1.43061045721881	1.0077311115415244	2.2176870522004726	0.0	0.0	2.683997777113041	0.0	0.9082364237500555	2.0110315538090506	0.0	0.0	0.0	0.0	1.7917656542533742	3.9534997269120065	0.0	NA	0.0	1.321535021074519	0.0	NA	2.170906573841596	4.1523378330988105	1.0999550008409156	2.2521903043376312	1.0838457372116839	2.3692555917393534	0.7115957805785872	0.0	2.1315632831829783	5.182979654576174	2.5255101783111207	1.402185043649319	1.508135523973913	2.069608969374832	1.9111968916949023	1.3199460010090989	0.6909914545777804	2.3411838430220624	0.0	1.6979970469284358
3R_5472	0.0	1.3567784652122004	0.718248805983185	2.225212908371073	0.0	1.0745034934257578	0.0	2.233131815518301	2.1807473159362036	0.0	1.2676970508295808	0.0	0.0	0.7671271884604433	0.0	1.0383508662338268	0.9196532098104191	0.0	0.0	0.0	0.0	8.19381989328369	9.039760482506257	0.0	NA	2.5405264783831685	0.7554294223442728	0.0	NA	4.343345696563445	2.1098684454826873	1.2575351506225303	1.2874201542020365	2.4782361303036735	1.6929227702175609	1.6270787558184336	0.0	1.218466097399306	3.55529767796398	2.406096779757065	1.0687085554822184	1.1494612245348361	1.1830511362023113	0.9364268548243713	1.5090421807470362	0.0	1.7843887397932967	0.0	2.426566280590265
3R_5473	0.0	0.7343801922974533	0.7775295816960828	1.6059141320925399	0.772518966499406	2.907969511451817	0.0	2.4174436935058514	1.1803678155953854	2.494375806151081	2.744653243939977	0.0	0.0	2.491326446974857	0.0	4.496205258964	1.4933353934724716	0.0	0.0	0.0	0.0	2.217524519722996	2.446464626201	0.0	NA	2.750209222166576	2.4533367178476317	0.0	NA	2.0150676008161827	2.2840067622588207	0.9075506718438802	1.742096968392403	2.0120832979681746	2.1991780938403953	0.8806849756376114	0.0	3.9570971526707437	4.490190505312569	4.167494956289229	3.1815150964915926	2.488664367120052	1.2806944437551817	1.6895249822794172	1.6335912093189844	1.7103693106382147	1.4487476542360898	1.038158448102615	1.0507373207658846
3R_5474	0.0	0.0	3.4637654628984826	0.0	0.0	1.2954522371941954	0.0	0.0	2.629171525704293	0.0	3.0567438647329706	0.0	0.0	0.0	0.0	0.0	3.3262808786969673	0.0	0.0	0.0	0.0	0.0	0.0	0.0	NA	0.0	1.821534766905482	0.0	NA	2.992264099623244	3.815576889152531	2.0214939386009623	3.1043013432234305	0.0	0.0	3.923305651796423	0.0	0.0	1.4287896251584709	0.0	1.288465693763401	1.385823428218123	0.7131601946784699	0.7526553870217977	2.729016817111299	2.857279462313341	0.0	2.312411940462792	1.1702151686332718
3R_5475	0.0	2.1201825477173584	0.0	0.0	3.717150979223951	3.3581658504084873	2.6454615871922975	2.3264162000457373	1.135921724088362	1.2002257384568888	1.3206524287128327	0.0	0.0	1.5983446264372914	0.0	0.0	3.3532442590302622	0.0	0.0	0.0	0.0	0.0	4.708688731425106	0.0	NA	7.939954885176343	0.7869858975275106	0.0	NA	0.6463971182065117	2.198003761993339	2.1834433941645033	0.6705997116220059	0.9681597120150848	1.4109128465025587	3.3900930970415843	0.0	0.0	1.23460425347092	4.5118915413463725	0.0	2.3949550989327513	1.2324706090422979	1.9510882340957287	1.9650990547480527	2.057457885688792	0.9294639130988419	0.0	0.0
3R_5476	0.0	0.8437376735199259	0.0	0.0	0.8875557407194066	0.6681997842516537	0.0	0.0	0.6780689383196624	0.0	0.0	0.0	0.0	2.8623130122466924	0.0	0.0	3.4314197030060494	0.0	0.0	0.0	0.0	0.0	0.0	0.0	NA	0.0	0.0	0.0	NA	2.315133860268089	3.9361816374633696	2.0853903754333505	0.40030296529625486	1.1558525805583977	0.8422201597186312	2.0236577735676704	0.0	1.515451161176566	2.9479031086154164	0.0	0.0	1.4296272593605828	0.0	0.7764457118281528	1.4076385034175116	1.4737969223779654	1.664482495747247	3.5782557982951517	1.2072039412311393
3R_5477	0.0	0.7028678766537164	0.7441657221343239	0.7685021109984487	0.0	0.5566376591649723	0.8770046572455319	2.313710981867216	2.2594362672621635	3.5810128966598462	0.0	0.0	0.0	0.7948078067294471	0.0	1.0758181785516068	1.4292562464929626	12.665314011130278	0.0	0.0	0.0	2.122370356598545	2.3414866239064382	0.0	NA	0.0	1.5653758890161018	0.0	NA	0.0	0.546499960132828	0.0	0.3334686882739037	0.32095743914991987	1.7540093144910636	1.6857894189404172	0.0	1.2624325939896848	1.2278617297538956	0.9971668495470669	1.1072712788612336	0.8932033389012652	1.2257397377621764	0.970216394153903	0.0	1.227732915052914	0.46219392362892486	0.9936109820244844	1.0056500942067867
3R_5478	0.0	3.9369303753863107	2.778832962405447	1.4348544512341759	1.3804626979652534	1.0392867001233843	1.6374373188994327	0.0	0.0	0.0	0.0	0.0	0.0	2.96793854705162	0.0	0.0	0.0	0.0	0.0	0.0	0.0	0.0	0.0	0.0	NA	0.0	1.4613405285844052	0.0	NA	3.6008509530972357	1.020358811216682	0.0	0.6226125144866367	0.5992530191265983	0.0	1.5737513384755135	0.0	0.0	1.1462576635921744	0.0	1.0336816909543962	0.0	1.144276699837341	1.8114710316194682	1.459583405704344	0.7640916066370831	2.588858244477965	1.8551505844280887	0.0
3R_5479	0.0	0.0	0.0	0.0	0.0	0.0	0.0	0.0	0.0	0.0	0.0	0.0	0.0	0.0	0.0	0.0	0.0	0.0	0.0	0.0	0.0	0.0	0.0	0.0	NA	0.0	0.0	0.0	NA	0.0	0.0	0.0	0.0	0.0	0.0	0.0	0.0	0.0	0.0	0.0	0.0	0.0	0.0	0.0	0.0	0.0	0.0	0.0	0.0
3R_5480	0.0	0.0	0.0	1.4395726427069953	0.0	3.1281124719095503	0.0	0.0	2.116209306220883	2.2360069566648435	0.0	0.0	0.0	0.0	0.0	2.015242894203174	0.0	0.0	0.0	0.0	0.0	0.0	4.386116887383379	0.0	NA	0.0	0.0	0.0	NA	3.6126915298520315	0.0	0.0	1.873979501037966	0.6012235259487172	1.3142573263274657	1.578926260669989	0.0	2.3648125353982876	0.0	1.867911741917359	1.0370807173404355	0.0	0.5740196963378404	1.2116184271896384	1.4643829127015449	2.2998124426292623	2.597371114116366	0.0	0.9419013578732545
3R_5481	0.0	1.0012791340938048	0.0	2.1895583901578473	3.159836539549252	0.0	1.2493478404272966	0.0	1.6093539514105464	0.0	3.7421543395425023	0.0	0.0	0.0	0.0	6.130280412819213	2.0360646779020337	0.0	0.0	0.0	0.0	3.023448963123295	0.0	0.0	NA	0.0	1.1149877998034945	0.0	NA	1.8316081721228137	3.1140931320933687	0.618692851727969	2.3752347385111205	0.914447785785851	0.0	0.0	0.0	1.7984139787121736	2.623748439197647	0.7102631894453754	1.5773770065911485	0.0	0.4365356790432534	2.3035562900931095	1.670470699665516	2.331976162073276	2.633696300578491	2.830921647590737	0.7163056450400381
3R_5482	0.0	3.872066909316193	0.0	0.0	1.3577186850331608	2.0443275634232183	0.0	0.0	1.5558913514845694	1.0959797708437817	1.2059467646860196	0.0	0.0	0.0	0.0	0.9877721707439268	0.43742817429378095	0.0	0.0	0.0	0.0	0.0	2.149857077501488	0.0	NA	0.0	1.4372640012509945	0.0	NA	0.0	1.505321612966158	0.7975199045017766	0.9185318578690747	0.884069908947872	1.6104594834161325	0.7739113852889972	0.0	2.3182277612410864	0.5636861647965814	0.45777887156409486	0.0	0.5467351383174291	0.8440680026199872	0.5938752928399068	1.0766518710773982	0.7515027048085352	1.6974700905770042	0.9122928912678244	0.46167335539023957
3R_5483	0.0	0.0	0.0	0.5688868499984185	0.0	0.8241066354429145	0.6492063063381234	0.0	0.8362784971306031	1.7672396882447814	0.0	0.0	0.0	0.0	0.0	3.1855153343540787	1.7633546962579216	0.0	0.0	0.0	0.0	0.0	1.7332951083985428	0.0	NA	1.9484950408852715	2.896939858138014	0.0	NA	0.47588491275411543	0.8090976885939962	0.0	0.49370313738963456	1.425540390287299	0.7790475676057478	1.8718688314122551	0.0	1.869041845043348	1.8178593960289406	0.0	1.2294931807800054	0.8815965961202786	1.1341986058884417	0.23940222604808262	1.4467282818597056	2.7265030272060167	2.0528457231696486	2.206573854247559	1.1166549306233458
3R_5484	0.0	0.0	0.0	2.6372893728842346	0.0	0.9551142163784513	0.0	0.0	0.0	0.0	2.253683645919255	0.0	0.0	1.3637816683741213	0.0	1.8459570955268028	2.45240855949445	0.0	0.0	0.0	0.0	0.0	0.0	0.0	NA	0.0	1.3429856397231517	0.0	NA	1.103071922936748	3.7508772364136664	0.0	0.0	1.6521574202024487	2.40771238430942	1.4462922273941632	0.0	0.0	0.0	0.8555010772469565	0.9499631604286386	1.5326149660464479	0.5258005049788049	1.6647588530211044	1.341370827330699	0.7022073466617905	2.3791849863910617	0.0	0.0
3R_5485	0.0	0.0	1.147815179718014	1.1853520827584376	0.0	3.434273500046706	0.0	0.0	0.8712492285088083	0.0	6.077623406143262	0.0	0.0	2.4518529633585286	0.0	1.6593621544627217	0.7348372217979763	0.0	0.0	0.0	0.0	0.0	3.611552924418865	0.0	NA	0.0	0.0	0.0	NA	0.9915700679106508	0.8429317977139015	0.0	1.0286967297113745	1.9802031173545596	3.7875836514903596	0.0	0.0	1.947199732065317	0.0	0.0	0.0	0.45923119921247363	0.4726509954502615	0.49882665993051145	1.2057809964091843	1.262452197247551	2.138689753109655	0.0	4.653400751803425
3R_5486	0.0	1.197210499536081	0.0	1.3090067518568262	1.2593855709676365	0.9481333151291738	1.4938215540524393	0.0	1.92427404356364	6.099618977134561	2.237211539537121	0.0	0.0	0.0	0.0	0.0	0.8114946595536455	0.0	0.0	0.0	0.0	7.230161341050326	0.0	0.0	NA	0.0	1.3331697978381318	0.0	NA	0.0	1.8617310934225975	0.0	0.5680046394618952	2.18677580135766	1.1950572432419513	1.4357213207487574	0.0	4.300659076003398	1.0457221077156513	0.8492482454531249	0.9430199080932798	1.0142754193902075	0.5219574448095247	1.1017274535608108	1.997350182091758	0.0	2.361795594463951	0.0	0.0
3R_5487	0.0	0.0	0.0	0.0	0.0	0.0	0.0	0.0	0.0	0.0	0.0	0.0	0.0	0.0	0.0	0.0	0.0	0.0	0.0	0.0	0.0	0.0	0.0	0.0	NA	0.0	0.0	0.0	NA	0.0	0.0	0.0	0.0	0.0	0.0	0.0	0.0	0.0	0.0	0.0	0.0	0.0	0.0	0.0	0.0	0.0	0.0	0.0	0.0
3R_5488	0.0	0.0	0.0	0.0	0.0	0.0	0.0	0.0	0.0	0.0	0.0	0.0	0.0	0.0	0.0	0.0	0.0	0.0	0.0	0.0	0.0	0.0	0.0	0.0	NA	0.0	0.0	0.0	NA	0.0	0.0	0.0	0.0	0.0	0.0	0.0	0.0	0.0	0.0	0.0	0.0	0.0	0.0	0.0	0.0	0.0	0.0	0.0	0.0
3R_5489	0.0	0.0	0.0	0.0	0.0	0.0	0.0	0.0	0.0	0.0	0.0	0.0	0.0	0.0	0.0	0.0	0.0	0.0	0.0	0.0	0.0	0.0	0.0	0.0	NA	0.0	0.0	0.0	NA	0.0	0.0	0.0	0.0	0.0	0.0	0.0	0.0	0.0	0.0	0.0	0.0	0.0	0.0	0.0	0.0	0.0	0.0	0.0	0.0
3R_5490	0.0	0.0	0.0	0.0	0.0	0.0	0.0	0.0	0.0	0.0	0.0	0.0	0.0	0.0	0.0	0.0	0.0	0.0	0.0	0.0	0.0	0.0	0.0	0.0	NA	0.0	0.0	0.0	NA	0.0	0.0	0.0	0.0	0.0	0.0	0.0	0.0	0.0	0.0	0.0	0.0	0.0	0.0	0.0	0.0	0.0	0.0	0.0	0.0
3R_5491	0.0	0.0	0.0	0.0	0.0	0.0	0.0	0.0	0.0	0.0	0.0	0.0	0.0	0.0	0.0	0.0	0.0	0.0	0.0	0.0	0.0	0.0	0.0	0.0	NA	0.0	0.0	0.0	NA	0.0	0.0	0.0	0.0	0.0	0.0	0.0	0.0	0.0	0.0	0.0	0.0	0.0	0.0	0.0	0.0	0.0	0.0	0.0	0.0
3R_5492	0.0	0.0	0.0	0.0	0.0	0.0	0.0	0.0	0.0	0.0	0.0	0.0	0.0	0.0	0.0	0.0	0.0	0.0	0.0	0.0	0.0	0.0	0.0	0.0	NA	0.0	0.0	0.0	NA	0.0	0.0	0.0	0.0	0.0	0.0	0.0	0.0	0.0	0.0	0.0	0.0	0.0	0.0	0.0	0.0	0.0	0.0	0.0	0.0
3R_5493	0.0	0.0	0.0	0.0	0.0	0.0	0.0	0.0	0.0	0.0	0.0	0.0	0.0	18.865646412508678	0.0	0.0	0.0	0.0	0.0	0.0	0.0	0.0	0.0	0.0	NA	0.0	0.0	0.0	NA	0.0	0.0	0.0	0.0	0.0	0.0	0.0	0.0	0.0	0.0	0.0	0.0	0.0	0.0	0.0	0.0	0.0	0.0	0.0	0.0
3R_5494	0.0	0.0	0.8685039056186384	0.896906515613259	0.0	0.6496429042883708	0.0	5.400590122482685	1.9777139327771078	0.0	0.0	0.0	0.0	0.0	0.0	2.5111403603159967	1.11204139551854	0.0	0.0	0.0	0.0	2.4769844794629505	0.0	0.0	NA	0.0	2.7403877246706876	0.0	NA	0.7502797418017308	0.0	0.5068690128315412	1.1675579090236543	2.6220900372527822	2.456491442402645	1.9674578536097245	0.0	0.0	0.0	0.5818887363564548	1.2922785901938412	0.694962215425569	1.0729059245686337	1.8872067125074212	2.2809105577419353	0.47762247935930574	1.0788382638040053	4.638509906523589	1.1736781318001812
3R_5495	0.0	0.0	0.0	0.0	0.0	0.0	0.0	0.0	0.0	0.0	0.0	0.0	0.0	0.0	0.0	0.0	0.0	0.0	0.0	0.0	0.0	0.0	0.0	0.0	NA	0.0	0.0	0.0	NA	0.0	0.0	0.0	0.0	0.0	0.0	13.806776918382617	0.0	0.0	0.0	0.0	0.0	0.0	0.0	0.0	0.0	0.0	7.570825068515966	0.0	0.0
3R_5496	0.0	0.0	0.0	0.0	0.0	0.0	0.0	0.0	0.0	0.0	0.0	0.0	0.0	0.0	0.0	0.0	0.0	0.0	0.0	0.0	0.0	0.0	0.0	0.0	NA	0.0	0.0	0.0	NA	0.0	0.0	0.0	0.0	0.0	0.0	0.0	0.0	0.0	0.0	0.0	0.0	0.0	0.0	0.0	0.0	0.0	10.258304097166656	0.0	0.0
3R_5497	0.0	0.0	0.0	0.0	0.0	0.0	0.0	0.0	0.0	0.0	0.0	0.0	0.0	3.061592505711401	0.0	0.0	0.0	0.0	0.0	0.0	0.0	0.0	0.0	0.0	NA	0.0	0.0	0.0	NA	2.476317735338094	0.0	0.0	2.5690367615030874	0.0	1.351285613132334	0.0	0.0	0.0	2.3648561564418564	0.0	0.0	0.0	2.3607692094315094	3.7372648030255897	0.0	0.0	0.0	0.0	1.9368775480834695
3R_5498	0.0	1.8213816545886294	0.0	0.9957316965097412	2.8739579746873276	0.7212234719582543	2.272632235379248	2.997825677036445	0.0	0.0	0.0	0.0	0.0	1.0298154220626419	0.0	1.3939145315729307	0.6172855509872309	0.0	0.0	0.0	0.0	0.0	0.0	0.0	NA	3.4104818431062394	0.0	0.0	NA	1.6658978548066732	2.1242648184996273	1.688154339172828	0.864136449219259	0.8317153351132872	0.0	1.0921205902081779	0.0	1.6357068257227982	0.0	2.5840153841939912	1.076000729098094	1.1573044019577423	0.7940823395889154	0.8380590435223755	1.5193389052555453	0.0	1.1977095003515277	0.0	0.6514996250945407
3R_5499	0.0	0.0	0.824225028598548	0.8511795902115028	0.8189134950556459	0.0	0.9713551258798534	0.0	0.0	0.0	1.454743299634205	0.0	0.0	0.0	0.0	1.1915575289336977	0.0	0.0	0.0	0.0	0.0	0.0	0.0	0.0	NA	2.9153762482547827	1.73378314603274	0.0	NA	0.0	1.8158815914458901	0.4810273435664204	1.4773765087753765	0.7109737699380596	0.3885420503519414	2.8007266205144266	0.0	0.0	0.6799791627185376	1.104444683004496	0.6131972182676112	0.9892965043306949	1.3576080439634213	1.074594826707077	0.43292460920977843	2.2663594208527007	2.5595898103753485	2.201012531795002	1.1138405774461428
3R_5500	0.0	0.0	0.0	0.0	0.0	0.0	1.4948147864686974	0.0	0.9627767405463026	0.0	0.0	0.0	0.0	1.3547139711109955	0.0	1.8336834446256938	3.248136868692118	0.0	0.0	0.0	0.0	0.0	0.0	0.0	NA	0.0	0.0	0.0	NA	8.765901345039902	0.931484473271612	1.4805023759102127	1.1367646042422237	1.0941148873149193	2.3917036583499156	4.310027768072233	0.0	0.0	2.0928348033404993	0.8498129051907932	0.9436469160108949	1.0149498046424617	1.0446089819658706	1.1024599851123804	1.9986782074787872	0.0	0.7877886457598063	1.6935649949599505	1.7140851173531235
3R_5501	0.0	4.405383378488513	6.996340447523249	0.0	2.317084699640944	0.0	0.0	0.0	0.0	3.7408013694325652	0.0	0.0	0.0	0.0	0.0	0.0	0.0	0.0	0.0	0.0	0.0	6.651218104083582	0.0	0.0	NA	0.0	2.452836852990695	0.0	NA	0.0	1.7126560486558733	0.0	1.0450452107459074	0.0	0.0	0.0	0.0	0.0	0.0	0.0	1.735018290562819	0.9330589891089623	0.0	2.0270168919425675	0.0	0.0	2.896904946754887	0.0	0.0
3R_5502	0.0	1.3878696720984416	0.0	2.276204692714643	0.0	2.1982524772107164	0.0	0.0	1.6730401129770525	1.1785001040615593	1.2967469158495541	0.0	0.0	1.5694125265171863	0.0	0.0	0.9407274890261786	0.0	0.0	0.0	0.0	4.190792535444152	6.935183085365862	0.0	NA	0.0	0.772740437414361	0.0	NA	1.2693929927729648	1.079108529020223	0.8575681006620297	0.6584609916350103	1.267513029479406	0.34634337590586106	0.832182009523158	0.0	2.4927756246428316	0.6061281617993666	1.476740161071003	0.5465992534875356	0.8818512456281122	0.0	1.2771806798451917	0.7718112905958268	1.2121291460574408	1.825278834157903	0.9809827661928617	0.0
3R_5503	0.0	0.0	1.047019115637398	0.0	0.0	0.0	0.0	0.0	0.0	0.0	1.8479711125155691	0.0	4.8144510562905625	0.0	0.0	1.5136442923803752	1.3406141192406547	0.0	0.0	0.0	0.0	0.0	6.588804566832222	0.0	NA	0.0	2.202437481609647	0.0	NA	0.0	0.7689092468718466	0.6110525722746872	0.4691805611361977	1.80631041769664	0.9871356482322375	1.1859278747128867	0.0	1.7762052440683627	0.8637825313458043	2.8059684070405115	0.7789489361582799	0.41890354176242106	0.4311448707125876	0.9100438076888145	0.5499473150472185	0.5757946080750357	0.0	0.0	0.0
3R_5504	0.0	0.0	0.0	0.0	0.0	0.0	1.2000007680004914	0.0	1.5457872621101032	0.0	0.0	0.0	4.682108259707181	0.0	0.0	1.4720362427099245	0.0	0.0	0.0	0.0	0.0	0.0	0.0	0.0	NA	0.0	0.0	0.0	NA	1.7592628266533243	0.0	1.7827666720327942	0.4562834173419547	0.4391643422795941	2.400001536000983	0.0	0.0	0.0	0.8400383091070486	1.364418051141663	0.0	0.4073884457385274	1.2578798309661081	0.8850279250648626	2.139320006439353	1.6799003617497439	1.2648349327171056	0.0	0.0
3R_5505	0.0	0.0	0.827083819072768	0.8541318714695527	0.0	0.0	0.9747242310205597	0.0	0.0	0.0	1.4597890166934173	0.0	3.803134543490745	0.0	0.0	0.0	0.0	0.0	0.0	0.0	0.0	0.0	0.0	0.0	NA	0.0	0.0	0.0	NA	0.0	0.0	0.4826957670429135	0.7412503640929132	2.497039135844672	0.0	0.0	0.0	1.403098181093673	0.0	0.5541377018889889	1.2306481349927474	0.9927278384016448	1.0217376385497525	0.0	1.7377047613544887	1.8193761559292696	1.5410805851585723	0.0	0.0
3R_5506	0.0	0.0	0.0	1.6968606042588485	0.0	0.0	1.9364353478457546	0.0	0.0	1.3178189148130226	0.0	0.0	0.0	0.8774719261631942	0.0	0.0	0.0	0.0	0.0	0.0	0.0	4.686215684014099	5.170026666997548	0.0	NA	0.0	0.0	0.0	NA	0.7097284465406984	0.6033387802758416	2.3973681883817406	0.0	0.7086773430325749	1.1618612087074527	0.0	0.0	2.787464215928128	2.0333485427804336	0.5504386776085068	0.9168249106462443	0.6574007347899493	1.3532230050617307	1.4281652175788286	0.0	1.807231310788484	1.5307934408562647	2.193903318191013	2.7756072529060054
3R_5507	0.0	0.0	0.0	0.0	0.0	0.0	1.6527854724123658	0.0	0.0	1.124784238263495	1.237641377321583	0.0	0.0	0.0	0.0	1.0137327332170716	0.448924632467648	0.0	0.0	0.0	0.0	0.0	0.0	0.0	NA	2.480293448478476	0.0	0.0	NA	0.6057671210687379	0.0	1.2277204043570815	0.9426726510459316	0.9073049754760002	0.6611141889649463	0.7942512728273773	0.0	0.0	1.735502781229982	0.0	1.5650560136155702	1.6833131845421012	0.8662517417074082	1.5237087094367028	1.1049483639213735	0.7712536488974195	0.4355207216404149	1.8725394246791145	0.0
3R_5508	0.0	3.2117679176502705	0.0	0.0	0.0	0.0	0.0	10.572545636393238	5.1622681560842745	0.0	0.0	0.0	0.0	0.0	0.0	0.0	0.0	0.0	0.0	0.0	0.0	0.0	0.0	0.0	NA	0.0	0.0	0.0	NA	0.0	0.0	0.0	0.0	0.0	0.0	0.0	0.0	0.0	0.0	0.0	2.5298484165425776	0.0	2.8005203366785545	0.0	1.786103401098096	0.0	2.112003784710782	0.0	0.0
3R_5509	0.0	0.0	0.0	0.0	0.0	1.0736949881635864	0.0	0.0	0.0	0.0	0.0	0.0	0.0	0.0	0.0	2.075139127702817	0.0	0.0	0.0	0.0	0.0	0.0	0.0	0.0	NA	0.0	1.5097220058287346	0.0	NA	0.0	0.0	0.8377259493487434	1.2864514407677232	0.0	0.6766595752743179	0.0	0.0	2.4350985362622697	1.18420750347032	0.9617145292753596	0.0	1.722894476503682	0.0	1.2476296596004666	0.0	1.578777691366012	0.8915230423045514	0.0	0.0
3R_5510	0.0	2.1430886729727048	1.1345042097480458	1.1716058052599008	2.254386303070226	0.0	0.0	0.0	0.0	0.0	0.0	0.0	0.0	0.0	0.0	1.64011888237707	0.7263154698948774	0.0	0.0	0.0	0.0	0.0	0.0	0.0	NA	0.0	3.579697673053325	0.0	NA	0.0	0.0	0.0	0.508383575611152	0.0	0.0	1.2850196775063216	0.0	0.0	0.0	0.7601062202836472	0.8440350649303514	0.9078111841702421	1.8686790471325234	1.9721674904656794	1.7876967136771313	1.2478118060216652	1.4092585468007717	4.544374223764078	0.0
3R_5511	0.0	0.0	0.0	1.055763752167483	1.0157423817289886	0.7647055944637762	0.0	0.0	0.0	0.0	0.0	0.0	0.0	1.0919023647111132	0.0	1.4779527870938067	0.6545013197364612	0.0	0.0	0.0	0.0	2.9157001120795125	0.0	0.0	NA	0.0	0.0	0.0	NA	0.0	0.0	1.7899321329332476	1.374352061720502	0.8818589445453584	1.4457887066552546	0.0	0.0	0.0	0.0	2.739804093048131	0.0	0.8180517182112874	1.2629356180680622	0.0	0.0	1.1244349152333495	2.539837348816182	1.3650170163021251	1.3815562789384233
3R_5512	0.0	0.0	0.0	0.0	0.8038063122588179	1.8154461059407208	0.9534357247026807	0.0	3.6845196381212197	0.0	2.8558128642946286	0.0	0.0	1.7281508164130088	0.0	0.0	1.5538161102140415	0.0	0.0	0.0	0.0	0.0	2.5455474810789456	0.0	NA	0.0	0.0	0.0	NA	0.6988928977385503	0.0	1.4164602884026465	1.0875915806490486	0.34892892080611515	1.1441228696432169	1.8327061812780998	0.0	0.0	2.002305053577679	0.5420350336755525	1.2037701116881985	0.6473640823504081	0.33314077796367036	0.0	1.274814259562382	0.8898199965332613	1.5074225486294517	2.1604086110430583	0.5466463139311064
3R_5513	0.0	0.0	1.4265610982922707	2.9464276112088585	0.7086839724458002	0.0	0.8406062586834626	2.217684839041543	0.5414156731283003	0.0	0.0	0.0	0.0	0.0	0.0	0.0	0.9132918023019154	0.0	0.0	0.0	0.0	0.0	0.0	0.0	NA	0.0	1.5004079609245753	0.0	NA	0.0	0.5238185260050493	0.41627885088221356	0.9588861271902996	0.6152734307428076	0.0	0.0	0.0	1.2100377471275217	0.5884508401989363	0.9557813493415239	1.591974157801891	1.7122652901651847	0.0	0.30998314032698077	1.4986038631759688	1.1767782119043355	0.8860229001478772	1.9047461225797462	2.4097812829492407
3R_5514	0.0	0.0	0.0	0.0	0.0	0.0	0.0	0.0	0.0	0.0	28.41353052323516	0.0	0.0	0.0	0.0	0.0	0.0	0.0	0.0	0.0	0.0	0.0	0.0	0.0	NA	0.0	0.0	0.0	NA	0.0	0.0	0.0	7.213898585570903	0.0	7.588865616367665	0.0	0.0	0.0	0.0	0.0	5.9883753657400245	6.440862895283806	0.0	0.0	0.0	0.0	0.0	0.0	0.0
3R_5515	0.0	0.0	0.0	0.0	4.968218307487005	1.8701712179153427	0.0	0.0	3.7955864162035104	0.0	0.0	0.0	0.0	0.0	0.0	3.6144952827222063	0.0	0.0	0.0	0.0	0.0	0.0	7.866842674160097	0.0	NA	0.0	2.629646848946774	0.0	NA	2.159881327480343	0.0	0.0	1.1203761237092427	0.0	1.178611501362475	0.0	0.0	0.0	0.0	0.0	0.9300425699085099	2.000635001549492	0.0	0.0	0.0	5.499857278703617	1.5528625468188058	0.0	0.0
3R_5516	0.0	0.0	0.0	0.0	0.0	0.0	0.0	0.0	1.5067806636645569	0.0	0.0	0.0	0.0	0.0	0.0	0.0	2.5417262489661527	0.0	0.0	0.0	0.0	0.0	0.0	0.0	NA	7.021475886145365	0.0	0.0	NA	3.4297387156451653	0.0	0.0	0.0	0.0	0.9357758330276467	0.0	0.0	3.367581638597874	0.0	2.6599762942912655	0.7384208957754351	0.0	0.0	1.7253900287294694	0.0	2.183346047685151	3.698753766564252	2.650490897419111	0.0
3R_5517	0.0	0.9697533917124874	0.0	1.060309559496514	0.0	0.76799819121066	1.2100115386700327	0.0	0.0	1.6469190097932391	1.8121654289576785	0.0	0.0	2.1932075484940117	0.0	0.0	0.0	0.0	0.0	0.0	0.0	2.928254256803213	0.0	0.0	NA	0.0	0.0	0.0	NA	0.8869695655906897	0.7540111129173865	1.1984260351824327	0.920179744230519	0.0	0.48400461546801304	0.0	0.0	0.0	0.0	2.063700661044596	0.0	1.2323610114496195	0.0	0.0	0.0	1.693914600504922	1.2753865696692666	0.0	0.0
[truncated: 201 more columns]
