# Supplementary material for: Convergence of topological domain boundaries, insulators, and polytene interbands revealed by high-resolution mapping of chromatin contacts in the early Drosophila melanogaster embryo
Source: eLife. 2017 Nov 17;6:e29550. doi: 10.7554/eLife.29550 (PMC5739541; doi:10.7554/eLife.29550)
Supplement: Supplementary file 3. [file elife-29550-supp3.zip › local_HiC_maps/nc14_all_dm3_CompressedBinCounts_500bp_VC_chr3R_2678969-2696797.txt]

3R_5277	3R_5278	3R_5279	3R_5280	3R_5281	3R_5282	3R_5283	3R_5284	3R_5285	3R_5286	3R_5287	3R_5288	3R_5289	3R_5290	3R_5291	3R_5292	3R_5293	3R_5294	3R_5295	3R_5296	3R_5297	3R_5298	3R_5299	3R_5300	3R_5301	3R_5302	3R_5303	3R_5304	3R_5305	3R_5306	3R_5307	3R_5308	3R_5309	3R_5310	3R_5311	3R_5312	3R_5313	3R_5314	3R_5315	3R_5316	3R_5317	3R_5318	3R_5319	3R_5320	3R_5321	3R_5322	3R_5323	3R_5324	3R_5325	3R_5326
3R_5277	26.217660515753817	20.605895758894533	407.99673602611176	96.63080590092122	117.21177624222038	81.59934720522234	118.14577298053429	94.17609075346255	79.47988364145034	0.0	0.0	0.0	26.63743651965909	36.734400002351	0.0	NA	8.259043239394975	19.64671281024615	0.0	NA	8.068491813304782	10.288513937335404	0.0	7.324270350956016	4.028271213027268	7.704974331428369	5.28949960275858	0.0	7.922266718953626	3.8526603968471362	0.0	1.7371419359613045	2.8026031325255736	8.653505006052647	3.044246911154872	3.679329282800608	1.2840854050339228	2.9004507300434486	15.588260418725616	0.0	2.873891073205765	1.9428416001243418	0.0	0.0	3.6956226089321724	1.6008242323807682	1.988288187261753	0.0	9.908177615313024
3R_5278	20.605895758894533	27.208108016188824	224.4668911335578	59.070234508831	139.9487952055189	89.78675645342312	85.42865685722829	88.82177910023537	131.18194936376753	0.0	0.0	0.0	58.62029801094002	48.504250184922455	0.0	NA	18.175456771948003	24.320249039350163	0.0	NA	19.97562973172729	9.43402456431316	4.498334491654465	10.361781604729117	7.756795645556547	4.844609161155924	8.730345808997495	146.39145073927685	0.0	8.478447257169323	1.7213718645211489	7.645764103328679	4.111742777595319	7.405820445883289	4.466262134973792	4.048501042489018	0.0	6.382944771570364	3.4304670066259475	0.0	3.1622478206183304	4.2755598311153875	0.0	0.0	4.066429187202134	5.284336961030657	4.375572926580074	0.0	3.6341104878611628
3R_5279	407.99673602611176	224.4668911335578	0.0	584.7953216374269	0.0	0.0	367.71465342893913	0.0	4329.004329004329	0.0	0.0	0.0	0.0	0.0	0.0	NA	0.0	0.0	0.0	NA	0.0	0.0	0.0	0.0	0.0	0.0	0.0	0.0	0.0	104.92078480747037	0.0	0.0	0.0	0.0	0.0	0.0	0.0	0.0	0.0	0.0	0.0	0.0	0.0	0.0	67.0960815888352	0.0	0.0	0.0	0.0
3R_5280	96.63080590092122	59.07023450883099	584.7953216374269	30.778701138811943	50.04360943107565	233.9181286549708	212.88743093254374	94.2757479923551	0.0	0.0	0.0	0.0	19.090162839089018	42.12211200269582	0.0	NA	23.675923952932262	49.28050463236744	0.0	NA	5.7824191328684265	0.0	11.719345122994525	5.998926192211594	8.660783108008626	3.1553704404897136	7.581616097287299	0.0	0.0	5.52214656881423	0.0	0.0	2.6780429933022143	2.756301594520472	0.0	0.0	0.0	4.157312713062276	0.0	4.522778976314207	0.0	22.277917014759122	0.0	9.623620213451897	14.125490860807412	4.589029466158202	11.39951894030072	0.0	0.0
3R_5281	117.2117762422204	139.9487952055189	0.0	50.04360943107566	8.302729472497706	108.66612333604998	128.1157411091047	109.4889493798745	79.38271996951703	0.0	0.0	156.72998558084132	35.4731632217791	44.02739090746323	0.0	NA	27.49648869839321	19.62269482392556	0.0	NA	9.401732819944998	7.9923948937274085	12.703120630466765	10.450452107459075	5.364462234789369	8.062010049661982	10.566066443652224	0.0	13.187636327190532	1.28265018102042	4.166645833437499	6.940073162251276	5.598353934653773	2.560867007133935	1.351344594628378	4.083145916935746	5.130062473900807	7.725079858013032	6.227681546258596	8.404185872857694	5.740755517870685	6.468221627145832	0.0	2.2353152085034966	1.640490992392059	3.197734469083344	7.943430068424706	0.0	4.398251079440771
3R_5282	81.59934720522237	89.78675645342312	0.0	233.9181286549708	108.66612333605	0.0	220.62879205736348	162.8399283504315	0.0	0.0	0.0	0.0	0.0	0.0	0.0	NA	0.0	0.0	0.0	NA	0.0	0.0	0.0	0.0	0.0	0.0	0.0	0.0	0.0	0.0	0.0	0.0	20.35312674909683	0.0	0.0	0.0	0.0	31.595576619273302	0.0	0.0	31.306253424121472	0.0	0.0	0.0	0.0	0.0	0.0	0.0	0.0
3R_5283	118.1457729805343	85.42865685722829	367.71465342893913	212.88743093254374	128.1157411091047	220.62879205736348	39.550114406311714	115.86514482738923	214.89817408184751	0.0	0.0	212.14306928592646	90.02807075246061	66.21512366667571	59.953476102544435	NA	22.330849398518573	33.200560602532626	787.959971633441	NA	14.54375689237729	15.454524520689512	6.140859275700386	9.430192855931077	12.706940467348563	6.944251548568095	11.918149959883507	0.0	7.140090357843479	8.680704755168534	15.509437069472128	2.34844726146782	9.261626899065023	9.532273026830316	6.401929797718224	13.264256035512835	11.573058752484446	9.149298248824316	0.0	1.4219437487584654	5.180295657604215	5.253066477556273	13.823859151463878	3.025627976650624	6.661497344727158	4.328317918990913	0.0	0.0	5.953286348013046
3R_5284	94.17609075346255	88.82177910023537	0.0	94.2757479923551	109.4889493798745	162.8399283504315	115.86514482738922	29.83144754832038	79.30515991092444	128.5578381713933	0.0	0.0	119.60495281451716	114.35937345138348	26.54998831800514	NA	36.25990307398273	31.365636279376858	0.0	NA	18.516735425477545	12.319075554669798	10.33386318857114	8.769802945868683	10.450480838681635	9.225643422731283	7.38902008504551	0.0	11.066791247116706	8.457220074857162	8.117020968388074	6.2399631925371155	6.338602004176468	4.98881163053168	6.075109248689619	7.342481739247915	7.17507027981339	1.736444733594649	3.732958112974742	6.926679086831967	2.8675732862837204	6.203425841921201	12.24360363537079	2.679757460511764	8.358329655668285	8.944908436722631	7.935669022925512	0.0	5.272744576916293
3R_5285	79.47988364145036	131.18194936376753	4329.0043290043295	0.0	79.38271996951703	0.0	214.89817408184757	79.30515991092444	421.65626581211	0.0	3246.753246753247	0.0	141.31678984780183	77.95325922576824	0.0	NA	87.631666579035	0.0	0.0	NA	42.80492085370135	18.194190231175384	28.917864589207277	11.101908862209768	10.68538175663402	0.0	0.0	0.0	0.0	0.0	0.0	0.0	19.82447410626315	0.0	0.0	0.0	0.0	15.387456145749987	0.0	16.74015595129284	0.0	0.0	0.0	0.0	0.0	0.0	0.0	0.0	0.0
3R_5286	0.0	0.0	0.0	0.0	0.0	0.0	0.0	128.5578381713933	0.0	0.0	0.0	0.0	0.0	0.0	0.0	NA	0.0	0.0	0.0	NA	0.0	147.46869976847412	0.0	0.0	0.0	0.0	0.0	0.0	0.0	0.0	0.0	0.0	0.0	0.0	0.0	0.0	0.0	0.0	0.0	0.0	0.0	0.0	0.0	0.0	0.0	0.0	0.0	0.0	0.0
3R_5287	0.0	0.0	0.0	0.0	0.0	0.0	0.0	0.0	3246.753246753247	0.0	0.0	9615.384615384615	272.0348204570185	0.0	0.0	NA	0.0	100.32102728731942	0.0	NA	0.0	0.0	0.0	0.0	41.13871976304098	0.0	0.0	0.0	0.0	78.69058860560277	0.0	0.0	0.0	0.0	0.0	0.0	0.0	0.0	0.0	0.0	0.0	0.0	0.0	0.0	0.0	0.0	0.0	0.0	0.0
3R_5288	0.0	0.0	0.0	0.0	156.72998558084132	0.0	212.14306928592643	0.0	0.0	0.0	9615.384615384615	0.0	0.0	0.0	0.0	NA	0.0	0.0	0.0	NA	0.0	0.0	0.0	0.0	0.0	0.0	0.0	0.0	0.0	0.0	0.0	0.0	0.0	0.0	0.0	0.0	0.0	91.1410864017499	0.0	0.0	0.0	0.0	0.0	0.0	77.41855567942525	0.0	0.0	0.0	0.0
3R_5289	26.637436519659094	58.62029801094001	0.0	19.090162839089018	35.4731632217791	0.0	90.02807075246062	119.60495281451718	141.3167898478018	0.0	272.0348204570185	0.0	118.40470966573166	0.0	236.55201778871177	NA	73.42370322726545	39.298770210484214	0.0	NA	14.345936477627871	3.048863216105559	16.960532114888707	20.46423679280016	14.324690233050177	23.48502047110951	32.916918637841476	0.0	7.042972697916336	10.275158468631481	19.470794920236496	15.443361933410078	14.949249788509642	11.966967749876696	10.825461268394038	8.722559373371334	11.415645004490916	5.157058207715991	11.086492937626838	14.026028381387908	5.1098346176476825	3.4544104185018223	0.0	5.96894833696146	2.1902964610065903	11.385187358912622	10.60564602171612	0.0	17.616933866617497
3R_5290	36.734400002351	48.504250184922455	0.0	42.12211200269581	44.027390907463236	0.0	66.21512366667571	114.35937345138349	77.95325922576822	0.0	0.0	0.0	0.0	57.64610766275297	391.46093219896653	NA	194.4097477047499	105.98139737435906	0.0	NA	43.524331288217326	36.99994988188607	40.09619880016134	24.629444870784695	17.779038553054924	12.954822216656446	0.0	0.0	15.540196661188746	11.335979150867146	9.206136442306985	5.111326392606433	1.8325144131839883	11.316388299231711	5.971547962577503	0.0	7.556526597210433	5.689479583302514	36.69323052705545	0.0	8.456070852853937	7.622096457630671	0.0	0.0	2.416425507401028	0.0	31.201564446441346	0.0	0.0
3R_5291	0.0	0.0	0.0	0.0	0.0	0.0	59.95347610254443	26.54998831800514	0.0	0.0	0.0	0.0	236.5520177887117	391.46093219896653	0.0	NA	293.3755794167693	0.0	0.0	NA	250.78100369722853	60.91098468697845	72.60898608811826	55.75089015587949	35.77279979394867	0.0	46.97305625493217	0.0	0.0	0.0	0.0	0.0	16.59222289328546	51.23125789815226	18.02282410444587	0.0	22.80647338940685	25.757263548320626	0.0	0.0	0.0	0.0	0.0	0.0	0.0	28.432030388154075	0.0	0.0	0.0
3R_5292	NA	NA	NA	NA	NA	NA	NA	NA	NA	NA	NA	NA	NA	NA	NA	NA	NA	NA	NA	NA	NA	NA	NA	NA	NA	NA	NA	NA	NA	NA	NA	NA	NA	NA	NA	NA	NA	NA	NA	NA	NA	NA	NA	NA	NA	NA	NA	NA	NA
3R_5293	8.259043239394975	18.175456771948	0.0	23.675923952932262	27.496488698393215	0.0	22.330849398518573	36.25990307398273	87.631666579035	0.0	0.0	0.0	73.42370322726546	194.4097477047499	293.3755794167693	NA	0.0	422.40432542029225	0.0	NA	26.688088305546586	60.49997939219452	42.06944403126241	36.91646887514827	19.986422556942983	14.563248186875601	5.83201238252869	0.0	8.734806895256563	12.743415158802067	37.94684130492978	7.661241358598575	22.660363789480275	10.601159978924896	6.712954727162025	8.113392777457749	14.157864722168895	15.989664281008757	20.624467630929278	10.437182253032784	12.6745965279844	17.136859242122398	0.0	0.0	16.29864330093163	21.18013599765324	26.306582169924738	0.0	14.565867947297777
3R_5294	19.646712810246154	24.320249039350163	0.0	49.28050463236743	19.62269482392556	0.0	33.200560602532626	31.365636279376858	0.0	0.0	100.32102728731942	0.0	39.298770210484214	105.98139737435906	0.0	NA	422.40432542029237	14.492604263015647	573.2630130703967	NA	67.45382190709678	48.34748303003346	30.380003810009892	33.617577959163285	20.470309994450563	23.095488296361307	15.607419975555311	0.0	18.18115704883459	25.261826197625286	19.489770127393342	16.516093053262917	9.800863603096387	15.76135542613031	13.972751271986123	19.300237714594516	15.997478123869652	22.821845070101098	16.353911733032202	15.51756029192876	14.133039768112623	17.834849295523455	20.114491686680587	6.603688027689704	12.116066097502346	6.297945736059812	9.12601937636434	0.0	8.662366090648197
3R_5295	0.0	0.0	0.0	0.0	0.0	0.0	787.959971633441	0.0	0.0	0.0	0.0	0.0	0.0	0.0	0.0	NA	0.0	573.2630130703967	0.0	NA	0.0	0.0	0.0	0.0	0.0	0.0	0.0	0.0	0.0	0.0	0.0	0.0	0.0	0.0	0.0	0.0	0.0	0.0	0.0	0.0	0.0	0.0	0.0	0.0	0.0	0.0	0.0	0.0	0.0
3R_5296	NA	NA	NA	NA	NA	NA	NA	NA	NA	NA	NA	NA	NA	NA	NA	NA	NA	NA	NA	NA	NA	NA	NA	NA	NA	NA	NA	NA	NA	NA	NA	NA	NA	NA	NA	NA	NA	NA	NA	NA	NA	NA	NA	NA	NA	NA	NA	NA	NA
3R_5297	8.068491813304782	19.97562973172729	0.0	5.7824191328684265	9.401732819944998	0.0	14.543756892377289	18.51673542547755	42.80492085370134	0.0	0.0	0.0	14.34593647762787	43.524331288217326	250.78100369722853	NA	26.688088305546586	67.45382190709678	0.0	NA	5.431738473525055	72.03316185131136	66.05168147765536	60.2957331020081	65.62669863319654	56.31618633899737	44.15529216844646	0.0	38.39975424157285	41.49800321983007	17.693138297657228	20.11454625980771	31.696942613540713	24.337943215953675	25.139285303234978	23.778605331955934	15.905899041524355	15.62075310774883	23.506726785680105	17.84365996917635	20.89491205795846	14.648795136600016	57.82419132868428	32.54394970007134	19.903254261684804	18.967181775090264	13.920638653201769	0.0	16.00853219191313
3R_5298	10.288513937335404	9.43402456431316	0.0	0.0	7.9923948937274085	0.0	15.454524520689514	12.319075554669798	18.194190231175384	147.46869976847415	0.0	0.0	3.048863216105559	36.99994988188607	60.91098468697845	NA	60.499979392194525	48.34748303003346	0.0	NA	72.03316185131136	14.916279242482254	66.75659466250454	70.89792849187027	61.78300306245436	38.80336470526577	54.48821879950103	0.0	36.270618713281664	38.80510953932779	27.216871480786896	39.36824074148451	42.34294371309721	28.61332980582334	24.158361029887654	29.75971556449969	28.80683161654415	20.582716626452907	11.41887028263274	24.55910803053217	18.420603023439362	19.5688623819753	35.111595182970035	10.758824503130587	22.559623958140172	16.856872037358933	10.013306774402565	77.83070265558358	10.584639540856482
3R_5299	0.0	4.498334491654465	0.0	11.719345122994529	12.703120630466765	0.0	6.140859275700386	10.33386318857114	28.917864589207277	0.0	0.0	0.0	16.960532114888707	40.096198800161346	72.60898608811827	NA	42.06944403126241	30.38000381000989	0.0	NA	66.05168147765536	66.75659466250455	25.286228956093737	68.14411482869616	92.3354030753625	62.47507004416508	48.113128205898015	145.21797217623654	43.23641890036816	39.9497978224837	31.87470145926937	41.08257515440886	29.23127756216312	30.785145397716963	36.92050362077533	29.451019607685645	28.03200470040655	27.965356727145707	34.02968273105899	32.1458706132152	23.526743555201506	24.740839704099557	44.64512427807439	15.87865192199478	21.96197727356663	20.38546823644091	27.489821893443956	0.0	20.42821626944
3R_5300	7.324270350956016	10.361781604729117	0.0	5.998926192211594	10.450452107459071	0.0	9.430192855931077	8.769802945868683	11.101908862209768	0.0	0.0	0.0	20.46423679280016	24.6294448707847	55.75089015587949	NA	36.91646887514827	33.61757795916329	0.0	NA	60.29573310200809	70.89792849187029	68.14411482869617	21.045984863084612	58.51840458685261	62.42227964935284	49.502807104701986	37.16726010391966	32.09134302823872	34.44142705254626	33.21491342620224	40.279477455794854	33.66669538340089	30.88999307929851	36.002509289852206	35.632900267966264	25.82836035757069	27.95471174640782	30.48359081370894	27.326895028713295	23.282988954509896	30.937319362691223	21.42473640075569	20.632620529438668	26.49887988890568	21.018994597089797	22.218245156339233	0.0	19.37591649238337
3R_5301	4.028271213027268	7.756795645556548	0.0	8.660783108008626	5.364462234789369	0.0	12.706940467348563	10.450480838681637	10.68538175663402	0.0	41.138719763040974	0.0	14.324690233050177	17.77903855305492	35.77279979394868	NA	19.986422556942983	20.470309994450563	0.0	NA	65.62669863319654	61.78300306245437	92.33540307536252	58.51840458685261	24.912043562282506	65.40760480310831	56.89019154785269	0.0	42.60320493259906	39.364717683237195	34.4925871223861	41.80431925963289	36.92499957360417	41.10640340816035	30.28617405868047	30.998313889585987	36.2531731021343	26.51595207475627	16.76565247602281	28.42272981823919	25.500403891624362	18.806271891675873	45.36600675623566	19.858515299767447	18.54885915241783	17.647789801566102	18.71156844322851	0.0	26.64137275534224
3R_5302	7.704974331428369	4.844609161155923	0.0	3.1553704404897136	8.062010049661982	0.0	6.9442515485680945	9.225643422731283	0.0	0.0	0.0	0.0	23.48502047110951	12.954822216656446	0.0	NA	14.563248186875601	23.095488296361307	0.0	NA	56.31618633899736	38.80336470526577	62.475070044165065	62.42227964935284	65.4076048031083	13.262771078101547	36.530844468763796	39.0991554582421	37.25175199646109	44.157308713935365	40.45843080137118	45.946779334976526	38.98575537371964	35.32131090100425	33.40057186550544	34.601577255229884	33.5862237612344	28.981554093218314	25.654463693436483	31.065634731194162	27.87157454125922	17.129153819801303	9.015344115684897	24.664853964332647	19.54957772912105	21.170612555208255	15.776852202448566	0.0	12.618076073410025
3R_5303	5.28949960275858	8.730345808997495	0.0	7.581616097287299	10.566066443652224	0.0	11.91814995988351	7.38902008504551	0.0	0.0	0.0	0.0	32.916918637841476	0.0	46.973056254932175	NA	5.832012382528691	15.607419975555311	0.0	NA	44.15529216844646	54.48821879950103	48.113128205898015	49.502807104701986	56.89019154785269	36.530844468763796	20.543099796884768	0.0	41.95651626654136	42.16781757603606	39.76859977411435	43.546409800910716	38.920737193065456	26.47907711589892	32.244810627660286	36.373524923658906	29.015668823860743	32.769828818606705	33.02232176862272	32.30835630011834	19.278915786245935	13.719114842710349	0.0	23.70554676606561	27.835885188107955	18.08640826765895	15.44403279077042	0.0	27.986105831324938
3R_5304	0.0	146.39145073927682	0.0	0.0	0.0	0.0	0.0	0.0	0.0	0.0	0.0	0.0	0.0	0.0	0.0	NA	0.0	0.0	0.0	NA	0.0	0.0	145.21797217623651	37.16726010391966	0.0	39.0991554582421	0.0	9451.79584120983	140.7063458561981	136.85319757496134	55.57037432204143	0.0	33.18444578657092	68.30834386420301	36.04564820889174	0.0	45.6129467788137	0.0	0.0	56.043130793458644	51.04280449585022	0.0	0.0	0.0	0.0	56.86406077630815	0.0	0.0	0.0
3R_5305	7.922266718953627	0.0	0.0	0.0	13.187636327190532	0.0	7.140090357843479	11.066791247116706	0.0	0.0	0.0	0.0	7.042972697916336	15.540196661188748	0.0	NA	8.734806895256563	18.18115704883459	0.0	NA	38.39975424157286	36.270618713281664	43.23641890036815	32.09134302823872	42.60320493259907	37.25175199646109	41.95651626654136	140.7063458561981	0.0	0.0	52.94471909517475	40.41862674041229	32.604523433019196	39.65863070950815	39.70853932138106	23.347666206198806	23.08694134694648	33.74284881669965	16.486224934755764	20.023176827177455	25.83525768010024	24.65711203575281	16.221784234047902	35.504618263220586	19.54254803558307	13.544319977787316	16.82259105753116	0.0	10.478939950434613
3R_5306	3.8526603968471367	8.478447257169321	104.92078480747037	5.522146568814229	1.28265018102042	0.0	8.680704755168534	8.457220074857162	0.0	0.0	78.69058860560277	0.0	10.275158468631483	11.335979150867146	0.0	NA	12.743415158802069	25.261826197625286	0.0	NA	41.49800321983007	38.80510953932779	39.9497978224837	34.44142705254626	39.364717683237195	44.157308713935365	42.16781757603606	136.85319757496134	0.0	4.953766988076976	45.05800574553942	53.606986276879546	41.3212677153524	38.5726058836576	26.617277525357263	34.69324547742006	28.398617793041705	22.376470693536334	12.827808636674929	25.155021879594596	25.127776591598913	27.97887594865876	15.777561625183512	29.352496024031755	18.373808933675363	22.230142739746533	22.497634169243156	87.43398733955863	23.78128959478551
3R_5307	0.0	1.7213718645211489	0.0	0.0	4.166645833437499	0.0	15.509437069472128	8.117020968388076	0.0	0.0	0.0	0.0	19.470794920236496	9.206136442306985	0.0	NA	37.94684130492978	19.489770127393342	0.0	NA	17.693138297657228	27.216871480786896	31.87470145926937	33.21491342620224	34.49258712238609	40.45843080137118	39.76859977411435	55.57037432204144	52.944719095174754	45.05800574553942	15.682436925238687	45.34908492076898	58.921053280552556	42.168877922303245	36.87491925664232	31.24859125203372	35.935353264903846	42.402039174638254	28.64860866729798	25.041767031432954	33.611008277431026	34.08316291751875	19.219828712886514	33.65315043967841	27.27064665803885	20.72805487398145	18.270701369040264	0.0	22.072204803573932
3R_5308	1.737141935961305	7.645764103328679	0.0	0.0	6.940073162251276	0.0	2.34844726146782	6.239963192537115	0.0	0.0	0.0	0.0	15.443361933410078	5.111326392606433	0.0	NA	7.661241358598575	16.516093053262917	0.0	NA	20.11454625980771	39.36824074148451	41.08257515440886	40.27947745579485	41.80431925963289	45.946779334976526	43.546409800910716	0.0	40.418626740412286	53.60698627687955	45.34908492076898	19.739711360300575	61.96062571219514	62.433399728280925	54.12474567840968	46.360105962706	42.58330455734268	30.940885420520264	41.210882738554254	39.14906184578533	33.32343183095529	24.32991362880662	39.127054081414144	23.355649396824788	28.567732723035146	26.72917531807162	24.437941185529713	39.4234711577885	28.33894418897695
3R_5309	2.8026031325255736	4.111742777595319	0.0	2.6780429933022147	5.598353934653773	20.35312674909683	9.261626899065021	6.338602004176468	19.82447410626315	0.0	0.0	0.0	14.949249788509642	1.8325144131839886	16.59222289328546	NA	22.660363789480275	9.800863603096388	0.0	NA	31.696942613540713	42.34294371309721	29.231277562163115	33.66669538340089	36.92499957360417	38.98575537371964	38.920737193065456	33.18444578657092	32.604523433019196	41.32126771535239	58.92105328055255	61.96062571219515	21.670441012814898	61.39513489122689	67.32629392214919	41.603585739636806	37.15321080930391	35.81089244361231	37.326162148114406	35.81079919117965	32.615658620001376	35.37567268295402	45.909308456609395	33.4939003002142	30.11181191744398	29.946727168106115	25.788562157725025	0.0	28.832680904683855
3R_5310	8.653505006052645	7.405820445883289	0.0	2.756301594520472	2.560867007133935	0.0	9.532273026830316	4.98881163053168	0.0	0.0	0.0	0.0	11.966967749876696	11.316388299231713	51.231257898152265	NA	10.601159978924896	15.76135542613031	0.0	NA	24.33794321595368	28.61332980582334	30.785145397716967	30.88999307929851	41.10640340816035	35.32131090100425	26.47907711589892	68.30834386420301	39.65863070950815	38.5726058836576	42.168877922303245	62.433399728280925	61.39513489122689	28.38579254058397	61.47864209830774	56.67265402761532	49.77651662618067	36.11277610451111	36.015861385354114	38.882398363537064	40.9465137086899	35.411912866743975	39.37573706457818	30.163585743655197	24.983144283666846	22.602682445256814	22.96917995433727	87.28288382648162	33.06669425050734
3R_5311	3.044246911154872	4.466262134973792	0.0	0.0	1.3513445946283782	0.0	6.401929797718224	6.075109248689619	0.0	0.0	0.0	0.0	10.825461268394038	5.971547962577503	18.02282410444587	NA	6.712954727162025	13.972751271986125	0.0	NA	25.139285303234978	24.158361029887658	36.92050362077533	36.002509289852206	30.286174058680473	33.40057186550544	32.244810627660286	36.04564820889174	39.70853932138107	26.61727752535726	36.874919256642315	54.12474567840968	67.32629392214919	61.47864209830774	21.169571539694005	37.21586764974153	56.01218435481583	35.3623183850265	40.54446828590574	30.776794758404087	40.4889366121949	37.89942440249189	45.712025046865215	36.3817842591118	24.030432139261162	27.757883423221887	26.39600099507537	0.0	28.634211637068887
3R_5312	3.679329282800607	4.048501042489018	0.0	0.0	4.083145916935746	0.0	13.264256035512835	7.342481739247915	0.0	0.0	0.0	0.0	8.722559373371334	0.0	0.0	NA	8.113392777457749	19.300237714594516	0.0	NA	23.778605331955934	29.759715564499693	29.451019607685645	35.632900267966264	30.998313889585987	34.601577255229884	36.3735249236589	0.0	23.347666206198806	34.693245477420064	31.24859125203372	46.360105962705994	41.603585739636806	56.67265402761533	37.21586764974153	10.040120320801925	37.00224620453664	46.53857477989153	30.626714457953092	43.913555391267195	30.114231750657925	29.264878964277763	25.112882406416844	25.283699598868605	23.396228850615884	30.403469769777587	21.4854660588233	0.0	25.955851259994354
3R_5313	1.2840854050339228	0.0	0.0	0.0	5.130062473900807	0.0	11.573058752484446	7.175070279813391	0.0	0.0	0.0	0.0	11.415645004490916	7.556526597210432	22.80647338940685	NA	14.157864722168895	15.997478123869652	0.0	NA	15.905899041524354	28.80683161654415	28.032004700406546	25.82836035757069	36.253173102134305	33.58622376123441	29.015668823860743	45.6129467788137	23.08694134694648	28.398617793041705	35.93535326490384	42.58330455734268	37.15321080930391	49.776516626180666	56.01218435481583	37.00224620453665	7.484121775290037	38.28461077975311	47.030363871787536	38.94562509188734	26.60308987991858	37.96734808065064	15.775906404702482	27.622980386072584	32.09799958509112	24.697567311573202	33.40207343711698	0.0	22.646471147603133
3R_5314	2.900450730043449	6.382944771570364	0.0	4.157312713062276	7.725079858013032	31.595576619273302	9.149298248824316	1.736444733594649	15.387456145749985	0.0	0.0	91.1410864017499	5.157058207715991	5.689479583302515	25.757263548320626	NA	15.989664281008757	22.821845070101098	0.0	NA	15.62075310774883	20.58271662645291	27.965356727145707	27.954711746407817	26.515952074756267	28.981554093218314	32.769828818606705	0.0	33.74284881669964	22.376470693536334	42.402039174638254	30.940885420520264	35.81089244361232	36.11277610451112	35.3623183850265	46.53857477989153	38.28461077975311	10.107589676781743	36.215001219238374	39.097387927948404	43.95487003268239	23.32054464755887	41.573127130622765	33.79669468325998	27.18822263433844	34.71133188620138	30.794908985646497	0.0	17.90359171626388
3R_5315	15.588260418725616	3.430467006625947	0.0	0.0	6.227681546258596	0.0	0.0	3.732958112974742	0.0	0.0	0.0	0.0	11.086492937626835	36.69323052705545	0.0	NA	20.624467630929278	16.353911733032202	0.0	NA	23.506726785680105	11.41887028263274	34.02968273105899	30.48359081370894	16.76565247602281	25.65446369343649	33.02232176862272	0.0	16.486224934755764	12.827808636674929	28.648608667297978	41.210882738554254	37.32616214811441	36.01586138535411	40.54446828590574	30.626714457953092	47.030363871787536	36.215001219238374	5.19026337731995	43.338498494381156	33.49115241500514	46.89938464772902	0.0	16.766572149773552	21.533638003548745	29.31555247357303	33.100997432355626	141.5067640233203	8.247560990026225
3R_5316	0.0	0.0	0.0	4.522778976314207	8.404185872857694	0.0	1.4219437487584654	6.926679086831967	16.74015595129284	0.0	0.0	0.0	14.02602838138791	0.0	0.0	NA	10.437182253032784	15.517560291928756	0.0	NA	17.84365996917635	24.559108030532173	32.1458706132152	27.326895028713295	28.422729818239187	31.06563473119416	32.30835630011834	56.04313079345865	20.02317682717746	25.155021879594596	25.04176703143295	39.14906184578533	35.81079919117965	38.882398363537064	30.776794758404083	43.913555391267195	38.94562509188734	39.097387927948404	43.33849849438116	5.981401430392338	19.974987683604187	32.73630497141711	25.84445129322404	38.181880661259264	29.059401152163744	36.41410852496764	27.639204855253485	0.0	30.60747348245016
3R_5317	2.8738910732057654	3.1622478206183304	0.0	0.0	5.740755517870685	31.30625342412147	5.180295657604215	2.8675732862837204	0.0	0.0	0.0	0.0	5.1098346176476825	8.456070852853937	0.0	NA	12.6745965279844	14.13303976811262	0.0	NA	20.89491205795846	18.420603023439362	23.526743555201506	23.282988954509896	25.500403891624362	27.87157454125922	19.278915786245932	51.04280449585022	25.835257680100245	25.127776591598913	33.61100827743102	33.32343183095529	32.615658620001376	40.9465137086899	40.4889366121949	30.114231750657925	26.603089879918578	43.95487003268239	33.49115241500513	19.974987683604187	12.12850860525955	45.46860616360499	29.42317051139236	39.92706484425804	38.28210337188767	33.77930823293253	35.089855202475334	65.22136130025306	26.609470665402757
3R_5318	1.942841600124342	4.275559831115387	0.0	22.277917014759122	6.468221627145833	0.0	5.253066477556273	6.203425841921201	0.0	0.0	0.0	0.0	3.4544104185018223	7.622096457630671	0.0	NA	17.136859242122398	17.834849295523455	0.0	NA	14.648795136600016	19.5688623819753	24.740839704099557	30.937319362691223	18.806271891675873	17.129153819801303	13.719114842710347	0.0	24.65711203575281	27.97887594865876	34.08316291751875	24.32991362880662	35.37567268295401	35.411912866743975	37.89942440249189	29.264878964277763	37.96734808065064	23.32054464755887	46.89938464772902	32.73630497141711	45.468606163604996	4.031242126480222	55.6947925368978	47.0182587571507	39.61863865245508	39.8589987917741	25.78462617448972	88.18342151675485	32.55124679841356
3R_5319	0.0	0.0	0.0	0.0	0.0	0.0	13.823859151463878	12.24360363537079	0.0	0.0	0.0	0.0	0.0	0.0	0.0	NA	0.0	20.114491686680587	0.0	NA	57.824191328684265	35.11159518297003	44.64512427807439	21.42473640075569	45.36600675623566	9.015344115684895	0.0	0.0	16.221784234047902	15.77756162518351	19.219828712886507	39.127054081414144	45.90930845660939	39.375737064578175	45.712025046865215	25.112882406416844	15.775906404702482	41.573127130622765	0.0	25.844451293224036	29.423170511392357	55.69479253689779	125.62735158698752	96.23620213451896	15.134454493722227	45.89029466158202	24.42754058635868	0.0	0.0
3R_5320	0.0	0.0	0.0	9.623620213451897	2.235315208503497	0.0	3.025627976650624	2.6797574605117642	0.0	0.0	0.0	0.0	5.96894833696146	0.0	0.0	NA	0.0	6.603688027689704	0.0	NA	32.543949700071344	10.758824503130587	15.878651921994777	20.632620529438668	19.858515299767447	24.66485396433265	23.705546766065606	0.0	35.504618263220586	29.352496024031755	33.653150439678406	23.355649396824788	33.4939003002142	30.1635857436552	36.3817842591118	25.283699598868612	27.622980386072584	33.79669468325998	16.766572149773552	38.181880661259264	39.92706484425804	47.01825875715069	96.23620213451896	21.063217033281987	38.64557634025068	33.00174234851016	51.68240485001945	0.0	14.801574532292447
3R_5321	3.695622608932172	4.066429187202134	67.0960815888352	14.125490860807412	1.640490992392059	0.0	6.661497344727158	8.358329655668285	0.0	0.0	0.0	77.41855567942525	2.1902964610065903	2.416425507401028	0.0	NA	16.29864330093163	12.116066097502346	0.0	NA	19.903254261684804	22.559623958140165	21.96197727356664	26.49887988890568	18.54885915241783	19.54957772912105	27.83588518810795	0.0	19.54254803558307	18.373808933675367	27.270646658038853	28.567732723035142	30.11181191744398	24.983144283666846	24.030432139261162	23.396228850615884	32.097999585091124	27.18822263433844	21.53363800354874	29.05940115216374	38.28210337188766	39.61863865245508	15.134454493722227	38.64557634025067	10.129239370295169	37.38285476960999	45.77705371557958	0.0	31.502207761622575
3R_5322	1.6008242323807682	5.284336961030657	0.0	4.589029466158202	3.197734469083344	0.0	4.328317918990914	8.944908436722631	0.0	0.0	0.0	0.0	11.385187358912622	0.0	28.432030388154075	NA	21.18013599765324	6.297945736059813	0.0	NA	18.967181775090264	16.856872037358933	20.38546823644091	21.0189945970898	17.647789801566102	21.170612555208255	18.086408267658946	56.86406077630815	13.544319977787314	22.230142739746533	20.728054873981453	26.729175318071615	29.946727168106115	22.60268244525682	27.757883423221887	30.40346976977759	24.697567311573206	34.71133188620138	29.31555247357303	36.41410852496764	33.77930823293253	39.8589987917741	45.890294661582026	33.00174234851016	37.382854769609985	16.421115118243318	31.443350045898793	0.0	40.9372137482974
3R_5323	1.9882881872617533	4.375572926580074	0.0	11.39951894030072	7.943430068424706	0.0	0.0	7.935669022925512	0.0	0.0	0.0	0.0	10.60564602171612	31.201564446441346	0.0	NA	26.306582169924738	9.12601937636434	0.0	NA	13.920638653201769	10.013306774402565	27.48982189344395	22.218245156339233	18.71156844322851	15.776852202448566	15.44403279077042	0.0	16.82259105753116	22.497634169243156	18.270701369040264	24.437941185529713	25.788562157725025	22.969179954337267	26.39600099507537	21.4854660588233	33.40207343711698	30.794908985646494	33.100997432355626	27.639204855253485	35.08985520247533	25.78462617448972	24.42754058635868	51.68240485001944	45.77705371557958	31.443350045898793	4.222044051963229	180.49238322142804	45.58577190913564
3R_5324	0.0	0.0	0.0	0.0	0.0	0.0	0.0	0.0	0.0	0.0	0.0	0.0	0.0	0.0	0.0	NA	0.0	0.0	0.0	NA	0.0	77.83070265558358	0.0	0.0	0.0	0.0	0.0	0.0	0.0	87.43398733955863	0.0	39.4234711577885	0.0	87.28288382648162	0.0	0.0	0.0	0.0	141.5067640233203	0.0	65.22136130025305	88.18342151675485	0.0	0.0	0.0	0.0	180.49238322142804	0.0	0.0
3R_5325	9.908177615313024	3.6341104878611623	0.0	0.0	4.398251079440771	0.0	5.953286348013046	5.272744576916293	0.0	0.0	0.0	0.0	17.616933866617494	0.0	0.0	NA	14.565867947297777	8.662366090648197	0.0	NA	16.00853219191313	10.584639540856482	20.42821626944	19.37591649238337	26.64137275534224	12.618076073410025	27.98610583132494	0.0	10.478939950434613	23.78128959478551	22.072204803573932	28.338944188976942	28.832680904683855	33.06669425050734	28.634211637068887	25.955851259994358	22.646471147603133	17.90359171626388	8.247560990026225	30.60747348245016	26.609470665402764	32.55124679841356	0.0	14.801574532292447	31.502207761622575	40.9372137482974	45.58577190913564	0.0	0.0
3R_5326	4.407598876767502	7.27476420670515	0.0	3.15877919501671	8.804421228163934	0.0	0.9931076343957665	4.397909480116084	0.0	0.0	0.0	0.0	13.714394981628589	10.807347786071578	0.0	NA	9.719320600051415	7.947650703352638	0.0	NA	14.242616805480747	24.719726230545447	17.640209799826117	20.624684126805978	23.109975812151212	21.696722564332397	30.34557541280098	0.0	13.984498183763298	17.001927678560197	24.393333200780884	21.9760653050978	26.385040078051347	29.70195362478399	26.27165717493586	21.649348390695685	29.84469726219103	24.319605698126278	20.178854358384893	25.993357026278264	34.66572894460696	24.006721882126996	36.100333657333834	35.555759232991164	39.866235009570794	46.62566308521918	43.87193326412097	0.0	16.51838661614243
3R_5327	4.604929300520449	1.266743177954615	0.0	0.0	5.365849769697728	25.081514923501377	3.112708691554225	5.054286715165763	0.0	0.0	0.0	0.0	4.093827245402836	11.291198194853562	20.446887165897863	NA	17.770304095598142	9.813193037886775	0.0	NA	19.22034350597914	22.66401950918799	20.105422784369843	22.834513073627093	21.358703262978384	23.344755346963964	22.761962549417845	0.0	25.56853463075383	21.90783881420092	26.447149555072393	21.892040417191808	26.13056622697251	26.89416172080077	27.447852511210264	21.110693923588336	26.839220753222207	28.528737353745644	25.87369725934299	27.15709272459546	37.10109040104689	31.650483117751744	42.431134269081284	29.924462401873566	23.476055634919767	37.39592860684223	36.05773344265549	52.25315609062787	45.68273765073781
3R_5328	3.31465122245442	2.431488259255004	0.0	3.167333390345334	5.14982079359327	24.07173376662454	3.9831881577426156	6.17374705787879	0.0	0.0	0.0	0.0	3.929009863975714	8.669291872733929	0.0	NA	14.61846180159385	12.315995406278608	0.0	NA	15.47128571025638	16.69306278296322	16.0799824760351	21.9151961544325	19.904634223677522	17.858975141605438	15.603976080352988	0.0	32.718861430363454	15.911438750365608	20.76740834927347	24.597854544379324	17.913250207952167	24.960478061228905	23.948002420783826	21.346176736936588	18.940201767696607	28.235801456111727	27.591136512942033	22.34035616392069	28.401141624157862	28.656825912648262	18.09904794483048	25.74870040862197	33.06956178687852	25.973293692735083	33.43296356475631	0.0	51.63796099424315
3R_5329	0.0	7.120909482559112	0.0	6.183947708538176	2.8727385443086884	0.0	7.776834404559869	7.7488157657061185	0.0	185.5184312561453	0.0	0.0	3.835527958505724	12.694538513325668	38.313589063769136	NA	23.78441426360837	9.901264589513373	0.0	NA	19.750314204263326	11.851555709274622	22.761223696757085	19.284528330267793	17.400938919862238	23.45673690163132	18.279257703716993	0.0	15.97019505311801	18.861332482132493	24.327953792025188	23.012079040288246	22.060579750959732	20.49009539246978	22.793758507843418	24.017015348991954	14.791649995244484	25.058176733649958	19.752089726201916	31.80452611119789	15.724854116804051	20.142001107810064	8.834211012197395	25.136068305138725	31.92799088647428	33.19241615987533	28.62938753952859	0.0	28.533595740961367
3R_5330	7.169017228104268	0.0	0.0	0.0	2.386751049454436	0.0	6.461210232058673	7.153257297705407	0.0	0.0	0.0	0.0	10.622210872980027	7.03131701724032	0.0	NA	2.6347670154571246	10.184875866732934	0.0	NA	9.008923209740345	22.42837116744267	18.69329356791591	18.02488756308794	17.991162098635648	20.717514235390286	18.561785603276594	42.44265996638542	16.427644440063737	16.59231466107985	17.966524771046586	20.781603304574183	23.54398203600131	18.710778297828355	19.74699118979895	21.519023990972965	21.301477683506906	17.117869019618006	28.842846864573684	27.179058354344253	23.37884016932148	28.510688409165567	9.786277485983605	21.41922499674963	28.68809423653829	27.57718214922871	27.27471780815801	108.46457546965162	45.305764389374175
3R_5331	13.584796982001503	2.4913084476532497	0.0	6.49051411362294	1.5075766278586293	0.0	0.0	4.518310997514749	0.0	0.0	0.0	0.0	8.051345037573615	8.88257633797137	80.42593575576252	NA	14.978109492976015	10.392115294283919	0.0	NA	17.07129288948947	25.914773359239813	14.828028235531367	10.120275041244867	17.65479649468277	23.288805137909648	25.58059149362196	0.0	21.551027445233448	19.79637449197554	22.696889845184515	16.802012124962026	27.107383017665036	16.274721956547072	21.470030934634	14.828028235531367	22.511162043262104	16.65693550960579	32.03926732603479	20.98248182130231	19.11036557521288	24.663953631767175	37.088652077845374	18.26458442286653	25.319276071258574	22.257556900234565	25.240888219644766	0.0	29.94813581838971
3R_5332	4.017473330672873	8.841146696726565	0.0	3.838918960420746	7.133443545036104	0.0	7.2416452535239655	4.81036987468452	14.208985762596265	0.0	0.0	84.1609156707625	2.381048756735392	10.507485269819087	23.784606602606793	NA	11.812058339756142	8.780833898233647	0.0	NA	13.70319457526588	10.42284245628384	8.770275781321944	19.827960641872238	19.44412137596685	13.774538356185948	15.130052255417977	0.0	22.660803183842845	17.218947178468877	12.305737158403923	19.875640601213284	17.035166261552597	19.251892100020456	21.40654031486481	20.171634297040473	24.792682669272043	16.59286299480436	26.753138756268875	18.615639506448627	19.009814715959973	18.061199680455697	27.420849717291038	22.806084663388194	26.4273406695631	27.473926957130942	25.59279306947164	0.0	23.617742120235565
3R_5333	0.0	5.060309399967488	0.0	9.887578235462788	3.8277095858556023	0.0	3.1086153305095365	2.7532582287316996	12.198960160635908	0.0	0.0	0.0	2.044221833229521	2.2552699456637813	20.419998529760107	NA	12.676382353157422	15.077366490673592	268.37712353398996	NA	17.337480623817413	15.791312956609103	23.007168238830136	21.19853497567163	23.185451679339266	18.583667726724126	17.86088030433641	0.0	15.807325722713971	12.417827245670924	15.367197257569977	17.597251074752112	16.345973483447107	19.184853292688995	21.18181243610997	21.08293234976434	16.94954137300272	15.581136318916478	18.183472964860247	19.85672453061488	24.26043497548395	27.434105961252307	4.7083705883156135	20.610420896740866	25.71407222266087	19.656184825926548	32.3482497826869	52.18444068716472	32.4427823376221
3R_5334	2.7195753401236904	4.9874142601146	0.0	12.993526625035406	6.036112613097132	0.0	1.6340452677926491	6.874445205135978	28.85575393352019	0.0	0.0	0.0	6.447277628962074	7.112902930391532	32.20134859247905	NA	5.9970122884778805	5.349662246102057	0.0	NA	11.229079370745827	12.451067822253037	11.214185971640445	16.967781904944513	18.037418234128467	15.452014036822682	17.923654704888943	0.0	15.339930462177724	17.251084452124438	18.55364001212878	18.289781020025714	16.50620188880242	18.617590388110433	20.63107460808142	22.56030354294725	20.512650928822158	15.093428321308904	26.410683257203907	19.85708322588551	21.215539833410716	15.047741310517194	14.849744714326178	26.813849239376417	20.274923187857183	26.347323671795575	25.02456979636449	0.0	23.98157639375126
3R_5335	3.76844275886187	2.7643705804625345	0.0	3.6009564140235644	3.345631876109913	0.0	4.528505584100236	3.5094812144489556	0.0	0.0	0.0	0.0	4.46691002392477	7.392119409340091	0.0	NA	8.309899416977457	8.236537544114896	0.0	NA	12.177261967001243	13.22738542668785	18.281408648349426	15.791508295384585	20.265379193616248	14.397349115781267	15.966211239361181	0.0	21.25613106530415	9.690959187882116	21.511848516291078	18.35230553897051	18.485752435294227	21.928212192859917	19.398951068085825	22.623243202332414	20.67187735788601	14.105168133604153	24.049179107411582	19.578285839586744	13.97600599291137	26.06406547293247	15.432670345815277	23.644239317532676	21.89712022295731	19.32817829342494	18.671625850492557	0.0	29.907565683660366
3R_5336	2.1439660327173504	4.718169020148351	0.0	0.0	5.7102534595927485	0.0	4.8307232452566895	3.850655163305002	0.0	0.0	0.0	0.0	13.342047596420596	6.308356237923441	19.039350529674735	NA	11.819299923954624	9.840563195112782	0.0	NA	8.08262474694168	19.631496203195017	14.821102082329741	14.973672839203926	17.006021832330827	18.587337171775978	16.653260791729323	0.0	14.738552254686718	13.783602838606196	18.357983179430747	17.89904313207003	18.181983958730747	18.988499161410086	22.363581355034952	24.220801034544127	19.84630579761311	17.01811142131116	22.30795018759648	18.062596016809234	23.442675317589643	17.23816752718487	21.950128430201445	21.13858775209087	22.212575617953856	30.239847349250578	19.91770913110872	0.0	32.13982107761606
3R_5337	0.0	3.3026026159915323	0.0	0.0	3.9970373958821726	0.0	8.115330752477814	2.3958792793099297	0.0	0.0	0.0	0.0	10.673264167023778	11.775185797712908	0.0	NA	13.237152185553107	13.776305856032092	0.0	NA	12.931746564923996	23.36066210162685	13.104515390106682	16.769926089066253	16.94778057918314	17.64160030484685	19.074885031429048	0.0	3.1743462037200167	15.437094380696962	18.80508007955301	16.705188367007977	14.972874018462603	13.098853580629415	25.208972214752144	16.70825712238602	12.348379902847064	23.24343547273661	4.99680579189753	17.700723997541623	11.515296747469888	21.79717726554411	0.0	21.522171737783545	27.641347981668257	14.111434405498738	4.780082733671955	0.0	10.58686429519142
3R_5338	5.5350778176590385	4.060299507993207	0.0	5.289074359096415	4.914054416764395	0.0	1.6628639739023476	2.945551914689747	0.0	0.0	0.0	0.0	9.841476772638595	7.238349062869043	0.0	NA	12.205556213299419	7.258681504056877	0.0	NA	15.898601896822445	16.049502748392875	15.43971606496415	12.88584537820549	15.378960659080736	12.471180728013309	9.119881889712486	0.0	13.659162907957732	10.438305392362139	13.101004739172868	20.537762484370976	20.709015006994814	16.577695752391747	20.99493287295111	13.29158165592566	15.181396817549086	15.716822858547165	32.25176774242694	10.880849029540961	21.943635577655233	16.270200171315636	30.223282051979513	34.72859027887223	23.66669142566693	23.657643615105595	18.6097060783022	0.0	22.777557142789743
3R_5339	5.4293391060962355	5.974101077010942	0.0	0.0	3.615134514817135	0.0	3.9146343516210695	2.6003537174483387	0.0	0.0	0.0	0.0	7.722777017942328	6.390064897499099	0.0	NA	7.18343327883502	12.10402742288453	0.0	NA	8.18731452808553	10.937174681196272	11.852424982446559	18.20114227942127	11.094899581231775	12.126565603443435	16.868961295241785	0.0	19.52313031574644	17.31304646397222	16.327987912934816	17.62724402370955	14.896495358414551	13.93800486938138	21.47645257016651	20.267646719983613	21.220217610725605	17.6589897712404	25.308519896292918	15.5520682329612	23.746315363399447	18.587988779614047	26.681323607101497	28.225415565713245	19.285956737741845	21.349246380885035	12.105415340259015	49.28633388534027	22.023251191074873
3R_5340	3.2489564893249034	8.34154081366964	0.0	0.0	2.163323106583901	0.0	0.9760608390433706	6.051386472056382	0.0	0.0	0.0	0.0	13.478985972034184	2.1243677085061594	0.0	NA	2.3881218639482196	4.970781744903458	0.0	NA	8.748838008498504	17.353863979124988	13.791124591738384	15.732451985237274	14.55980172112581	13.367469181618075	18.353655673489687	0.0	14.88982389347133	11.69706148092485	16.736998247410106	12.306318018463797	14.856954139094748	15.013088493955076	15.844521350360482	15.958301313297273	12.99537149422935	12.160746619522106	15.325099908382947	15.510786862673742	17.45084025588084	14.044430961790722	22.175417308090612	27.179787401644358	16.741368791409954	24.069869647306515	15.522792115663428	0.0	22.919783717460952
3R_5341	2.3421167395299185	0.0	0.0	3.3570339933262163	2.33925351613196	0.0	4.221752622605501	2.804361567458637	0.0	0.0	0.0	0.0	2.0821647183851395	4.594260206953046	0.0	NA	2.5823338410201666	6.142887243004634	0.0	NA	12.613773079735948	8.578355286952954	15.76482897333554	11.777455555317825	13.854601374464622	11.357159966630599	14.057761190722143	0.0	14.862208747152957	15.057517911519854	13.206736492149917	10.048232602788802	14.020523592948447	16.53464504175599	13.008437145420938	13.037939637407229	16.05966744604233	12.696270742532324	18.520977151157883	12.332491468135752	18.420728909141506	16.40150893882237	33.57033993326216	22.04262035113264	15.02151080347057	17.017870465776113	16.785169966631084	0.0	15.489822257387562
3R_5342	0.0	15.1666818333485	0.0	0.0	4.5889410192588675	0.0	0.0	2.750674465378911	0.0	0.0	0.0	0.0	0.0	0.0	0.0	NA	0.0	4.518965193122496	0.0	NA	18.55843978454394	6.310597512614885	2.507517537577658	13.47731728993483	5.5592864544649965	18.22866031499125	19.46631160114306	0.0	14.577684480597103	14.178484433441941	23.02916413345861	15.982488307211552	17.190140835385836	5.307742935394153	13.070606670341371	15.797360486739242	18.90266262905793	29.353998548311345	5.7367607036481205	11.612540614860801	5.288218483804302	14.3000143000143	0.0	0.0	18.134076105090596	20.61962564185949	10.975888168870627	0.0	6.077313146929984
3R_5343	5.966803094304527	1.094248738057643	0.0	5.701611845668771	1.9865029046645473	21.666125013541333	4.4814103034076105	4.366036427985246	10.551684259841558	0.0	0.0	0.0	7.07272851366964	1.9507315438362542	17.66260191321304	NA	6.578782898848582	10.433126009730977	0.0	NA	12.318413199854579	7.7400698773508525	13.387552196075971	8.612368038379824	10.161009756227216	8.767766417350359	7.724525987973896	0.0	8.414029131472361	11.763948897815169	9.969075926476071	10.839212414523585	8.681663587321934	10.21184211164556	13.20228974046831	15.95651491478244	12.956033631681239	6.931106343194501	14.072495869722461	12.986269826368547	11.064527331404646	11.348922626140697	12.217739669290223	9.805020919457816	13.410494045217309	11.476302158624426	12.142321523183492	0.0	14.907884183629353
3R_5344	3.283235536690814	0.0	0.0	0.0	2.1861478675439243	0.0	2.959077146692107	5.241628594970972	0.0	0.0	0.0	0.0	3.8917713942348855	6.4403443780945855	19.43770603968402	NA	7.239955286036153	7.893643062664618	0.0	NA	8.841145133409343	9.019008462235007	5.9728422032429185	9.172177922641119	8.53378306958647	9.648933213943867	9.273650591102488	0.0	12.73201198198073	11.257594936423859	10.513851221874077	10.405765992291814	12.010965356226672	12.642906992033282	6.819795387161564	11.82622756242098	10.13077251417858	8.051447904589494	17.30876727323875	11.98633484066104	13.436160267863292	13.624906328768988	13.445631245495713	11.77138094778451	8.998937981335196	8.887551702162613	11.619681323267901	0.0	9.650668945768645
3R_5345	3.4654309401991377	3.813140845983428	0.0	4.967117680952097	4.61492596274278	0.0	4.6849262186586245	7.607188045815743	0.0	0.0	0.0	0.0	9.242406131042532	16.994340204938148	0.0	NA	3.8208597545785365	7.952969320625548	0.0	NA	9.331763606271243	7.932914200455856	15.760727444570783	7.260874708863126	10.249737653305793	8.147502383144449	4.894134966538799	0.0	5.497586559500379	11.585250870587043	11.579783550685871	14.86751517049102	9.075927131887742	8.451513666097599	10.797365743207097	6.24124806805003	12.475115115609862	10.734623992958086	14.423112980859374	13.138083889293249	7.977244643745561	14.380988333423215	0.0	7.765378711307447	13.107671658068034	16.292873585963722	10.11820268342094	0.0	10.695520532649146
3R_5346	0.0	0.0	0.0	0.0	0.0	0.0	0.0	0.0	0.0	0.0	0.0	0.0	0.0	0.0	0.0	NA	0.0	0.0	0.0	NA	0.0	0.0	0.0	0.0	0.0	0.0	0.0	0.0	0.0	0.0	134.53880099020557	0.0	120.51193469859965	0.0	0.0	0.0	0.0	0.0	0.0	0.0	0.0	0.0	0.0	0.0	0.0	0.0	0.0	0.0	0.0
3R_5347	0.0	0.0	0.0	14.969163523142328	5.215417608918782	0.0	4.706245564363556	2.084128775816103	0.0	0.0	0.0	0.0	13.926697293021423	0.0	0.0	NA	5.757370585823972	8.559814614958995	0.0	NA	7.030671727250434	5.976760442834916	4.7497345848314	7.293916231997885	8.424311214274601	10.742259434773	11.061914271639315	0.0	19.329114063863397	9.399899662785314	8.724359108579884	7.871239121947534	8.465997687870908	4.021566319650177	14.147609365264678	8.54952225269652	9.846480831945279	8.087604936674053	8.693248301773945	5.499112663180669	5.008466311452881	4.0630586705672025	10.692259659387377	23.40214812998115	7.728644210318048	7.811530533264176	8.316201957301292	0.0	11.51163411790492
3R_5348	1.5216188563877864	6.6971722864313605	0.0	0.0	4.052689831031203	0.0	4.1141619602939485	3.0365476445257	0.0	0.0	0.0	0.0	0.0	0.0	0.0	NA	3.3553646576756315	5.986336784922094	0.0	NA	5.736412814556197	11.146316441973182	3.875367730875863	4.250855208305083	8.591875833156244	6.260531107684712	13.968119164818217	54.05054807255745	9.655631888689877	8.608617351184789	10.804582973604278	7.763149964437717	6.831606442387051	3.9062454223686456	8.245150758871308	7.972185046373204	6.781835448466084	11.194355216923038	2.5331892117551127	4.48679465825303	8.756721805603345	11.050334272611746	0.0	9.547052374856557	11.510764867303903	8.454676366044822	11.308821624017869	0.0	5.367134832892915
3R_5349	5.835008142753863	4.280315737490376	0.0	0.0	1.9426249603218853	0.0	0.8764849517613359	1.9407269388657817	0.0	0.0	0.0	0.0	1.7291264608741046	3.8152874370787564	0.0	NA	6.433470516369644	9.565011341552783	0.0	NA	3.666272420172417	10.685798044561292	3.892170873519555	6.520364715513634	5.491264039560531	6.573479497031645	5.493750103866213	0.0	7.199657296312696	7.002499542211592	6.093049147021864	4.736078848766583	8.00476540664463	7.240054879615988	7.377529778015662	9.235059981714581	7.001764911542036	6.401455615695768	7.2855858165510545	6.554543820750924	6.342836980097708	8.07145253355328	3.9826246053716843	4.358385127655793	6.397211020705726	9.144514461405347	5.162661525481814	0.0	14.578598326085341
3R_5350	0.0	0.0	0.0	0.0	0.0	0.0	0.0	0.0	0.0	0.0	0.0	0.0	0.0	0.0	0.0	NA	0.0	0.0	0.0	NA	0.0	29.493739953694828	0.0	0.0	34.643132432034506	0.0	0.0	0.0	0.0	0.0	0.0	0.0	16.068257959813288	0.0	0.0	0.0	0.0	0.0	0.0	0.0	0.0	0.0	0.0	0.0	21.18823629121112	0.0	0.0	0.0	0.0
3R_5351	0.0	0.0	0.0	0.0	0.0	0.0	0.0	0.0	0.0	0.0	0.0	0.0	0.0	0.0	0.0	NA	0.0	0.0	0.0	NA	0.0	0.0	20.060140300621264	0.0	0.0	16.203253613325554	0.0	0.0	0.0	0.0	0.0	0.0	0.0	0.0	0.0	0.0	0.0	0.0	0.0	0.0	0.0	0.0	0.0	0.0	18.134076105090596	0.0	0.0	0.0	0.0
3R_5352	3.532439272953349	5.830308860611892	0.0	5.0631629578998005	2.352080591689394	0.0	3.183676653064408	2.1148042642913185	0.0	0.0	0.0	0.0	3.140373107728929	0.0	0.0	NA	3.894740736846	0.0	0.0	NA	4.756102317077927	4.851784061646768	9.639288196402424	5.427599888191442	4.274152702653607	5.190652672667062	6.235961292141067	62.739193173975785	7.471852132046307	6.358835442876991	3.6886539954024617	6.963106594102904	7.048701904449119	4.534175783193851	4.306752773010442	5.20521562605731	7.872017943356592	4.103321638866663	7.3510007284841725	7.440069311685707	6.098620796906779	12.82667949334616	7.233089939856857	4.749319066378858	7.551939919089678	5.284336961030657	8.438604929833	0.0	4.672427770107209
3R_5353	0.0	0.0	0.0	0.0	0.0	0.0	0.0	3.6786128392416764	0.0	0.0	0.0	0.0	0.0	18.079520965012513	0.0	NA	0.0	0.0	0.0	NA	0.0	4.2197368909653745	3.3534270683267473	0.0	4.956472260607347	5.417352864696196	6.508315023273735	0.0	9.747728779194448	14.22119071185592	3.8497548476113046	8.549668443857747	6.896767347209016	4.732204544809245	2.497138279531657	3.0180843614940724	3.1599330599780573	10.706332438759777	0.0	3.8825060489444247	7.072195803641899	0.0	0.0	8.261240243475273	6.06289893875017	3.939377704382794	9.785731620438872	0.0	0.0
3R_5354	5.687686840512711	3.129185285319114	0.0	12.228526707102327	2.840366839057998	0.0	0.0	6.242701714177789	0.0	0.0	0.0	0.0	5.056409302175065	2.789219777130183	0.0	NA	9.406559005463329	1.8647031094297288	0.0	NA	8.423737909638717	7.1610033112479305	7.760254089343494	6.7529733738999	2.6763107652535947	5.014575700034768	8.03256724062037	0.0	3.0076635266659446	0.7313251729145238	4.751370295193134	5.605753798458773	7.4479959641792535	6.935582311490873	6.549186082563509	6.984228680409146	8.287482430537246	6.606881728007893	3.550820286830528	4.192817870700206	8.728509318992975	4.4255620463798895	5.823107955763013	3.8235108190062133	6.0798029320738225	7.900722198938727	4.529083965593455	0.0	11.28482496985698
3R_5355	3.9013712539683447	1.4309406574599943	0.0	3.727976976014196	1.7318230450921692	0.0	3.51618346882751	2.5951964781730483	0.0	0.0	0.0	0.0	0.0	0.0	0.0	NA	17.206047581603983	5.116244485541152	0.0	NA	4.202268048110927	3.5723399433927017	5.204724034649078	4.722911504917968	4.545714890943754	4.586216279844803	8.264702630489554	0.0	9.62759102543472	6.688532818155781	3.2591209759633313	7.237968355361086	4.865547724762842	3.338486844191817	4.580386236489005	7.665139032846824	7.133686534043111	6.042502965861872	4.329998729145373	8.76492653293361	4.490378466060771	7.420449409399685	0.0	12.821950433137141	3.8495414426233543	6.114155281090507	4.832562746685069	0.0	6.8805619309058565
3R_5356	0.0	1.6257862708852568	0.0	0.0	0.9838193204012251	0.0	2.663312313584784	4.128003977980519	0.0	0.0	0.0	0.0	0.0	2.898310458901088	0.0	NA	0.0	0.9688172601382851	0.0	NA	2.3872372566888003	1.3529238510869186	2.6879231933473684	3.3021612067219785	5.959254432116026	6.51337934963473	4.173366659057228	0.0	3.125297879954183	6.079427415208325	6.171504632578237	4.454414413772336	5.528070399018333	4.930998265426534	6.0047072100761225	5.805914097630316	6.585355425816174	6.293179795002528	9.839195567048828	6.846408542127009	4.534947381572399	4.598652594789726	0.0	5.2974056220836125	6.803562111856782	9.472767246656838	6.274964554293974	0.0	13.029102062949846
3R_5357	0.0	0.0	0.0	4.6022716813018905	3.2069619295135423	0.0	1.4469359395157626	3.844594320970314	0.0	0.0	0.0	0.0	0.0	0.0	28.514074547196497	NA	7.080417971233678	1.0526865402656813	0.0	NA	3.4585298066474324	5.145156628858095	5.8412265828146905	5.382037664575984	5.180111617591729	4.246340598035737	5.66831213989213	0.0	8.489627373275333	9.908573591471493	5.3646111622537385	7.818505822478517	4.004418956406774	7.00644345511631	4.349684726151679	6.308524709439866	4.403348482319895	8.702873937627745	1.3363702793388068	6.086530993833127	6.159415023108893	4.163960092606472	0.0	8.633992951208155	12.144883603435543	4.803312583937887	6.818180268595393	72.86930162061327	7.078507442909006
3R_5358	3.4664123706551555	0.0	0.0	0.0	2.3081164684802458	0.0	0.0	4.150550425244644	0.0	0.0	0.0	0.0	3.081674544967641	3.39983062043849	0.0	NA	15.287767378274017	4.5458409419346095	0.0	NA	5.600643850016998	5.554612593941394	5.675468751152829	5.326149422991602	2.3301455544061724	1.5280893382150695	8.567161775184458	0.0	3.666095672265711	5.348553176251675	2.895765753400063	3.2155082677550517	3.890784637677814	4.004482350577747	4.22625272117847	5.675468751152829	2.9711067004041776	12.079872114420548	7.213598845708767	3.6505012977897167	6.649586538683405	2.6971989588812018	0.0	9.321093494762245	5.700601664302058	4.444769406474385	8.280873996565093	0.0	9.170185343201064
3R_5359	0.0	0.0	0.0	0.0	0.0	0.0	0.0	0.0	0.0	0.0	0.0	0.0	0.0	0.0	0.0	NA	45.438641929869995	13.511249466305646	0.0	NA	0.0	0.0	0.0	0.0	0.0	18.167284354334715	0.0	0.0	0.0	0.0	0.0	9.557205129160849	5.139678471994149	0.0	0.0	0.0	14.12926297525542	7.978680964462955	0.0	0.0	0.0	10.688899577788465	0.0	0.0	0.0	0.0	0.0	0.0	0.0
3R_5360	1.247696440446825	2.7457723686062114	0.0	0.0	1.6615615188998472	0.0	1.1245096435135755	2.4899071613215833	0.0	0.0	0.0	0.0	4.436857418259221	0.0	0.0	NA	2.751330612267358	3.272449412022652	0.0	NA	0.6719630796605511	6.854814178840387	0.9079207230862223	0.6971229214190843	3.019355578938787	4.766828738843787	2.643132217402911	0.0	2.6391404319613105	1.28343467654398	2.084597120337538	1.7360794638292183	2.800889002169289	4.163954090804628	2.704342210167617	2.4513859523328	2.9943667406275254	2.8986767540617704	3.115745262898796	4.730245901833207	4.786888902770867	3.8833066356002135	0.0	6.71004712130591	4.10373587699298	5.332817116636444	3.9741442177195165	0.0	3.300705855947294
3R_5361	3.722597956442626	0.0	0.0	0.0	2.4786980687967604	0.0	1.6775303532342114	2.971531539241451	0.0	0.0	0.0	0.0	0.0	0.0	0.0	NA	0.0	0.0	0.0	NA	2.0048533489872282	1.704321955961684	2.708851062492652	2.5998995814785655	2.5023552167299865	2.1880305974198744	2.6286625154828225	0.0	1.9685194371609227	2.8719192921752836	3.10977763845974	5.179726137519657	1.8570371121438716	1.4334780190480558	0.504288265696174	3.6569489343650807	3.1906866664012017	4.324212128550179	3.0986882632843864	0.7840583991785577	2.1423074879645165	3.862047657668096	0.0	8.341641608375275	4.285333678119037	3.1821737174089724	1.9761939768769496	0.0	0.0
3R_5362	5.722254362217557	0.0	0.0	4.100948959589249	0.9525431568728084	0.0	3.8679662001641564	1.7129024721293638	0.0	0.0	0.0	0.0	5.087140167499178	8.418514670945518	25.408053336585567	NA	0.0	0.0	0.0	NA	3.0817942082608725	3.9297409475469967	2.6024726196458157	1.198943874319989	3.846537612252545	3.7837892378943967	4.040693011176962	0.0	3.025942921638669	1.471539758870552	2.3901236267544705	1.3270172619732457	2.8545759816405094	2.5707441239216187	0.7751752302987471	3.7475605722899754	1.471385379961732	1.1078392924008873	4.76320103304304	3.615685857642493	2.19538944068173	0.0	0.0	7.693497225340225	2.823117037398396	3.6686490823424616	0.0	0.0	0.0
3R_5363	0.0	3.2158580391627187	0.0	0.0	5.838079692123029	0.0	5.268118243967609	5.832375657250413	0.0	0.0	0.0	0.0	0.0	11.465904413341267	0.0	NA	0.0	0.0	0.0	NA	1.5740109387464198	1.3380636559699182	2.126719745338071	0.0	2.357519757194325	0.8589117244886039	0.0	0.0	0.0	6.012652424496868	0.0	2.03330223736445	3.6449009221161943	1.5005653379910882	5.5428360665057985	3.828095541608527	2.0040072128227604	3.3949401811540083	12.163905216904325	4.924515790829221	6.727704890570516	1.5160473613195675	0.0	2.6196100867562464	2.8837857416404815	0.0	7.757552287453929	0.0	0.0
3R_5364	0.0	6.200742848993309	0.0	16.154566896061517	0.0	0.0	0.0	0.0	0.0	0.0	0.0	0.0	0.0	11.054145415072107	0.0	NA	0.0	3.695065461779721	0.0	NA	6.069942736160228	0.0	2.050345831831455	3.1486076699453123	1.5152382969812515	4.96840096983187	0.0	0.0	5.959937301459589	2.8983642212008385	0.0	1.3068553974957513	1.4056026760425988	2.893355264966242	3.053590824326004	3.6906224972966193	1.9320401029700094	6.546044879683695	4.690831956574154	2.373834269336186	6.486102228754448	2.9232073430968457	0.0	0.0	0.0	7.225819877652417	5.983172924467229	0.0	4.969294727876452
3R_5365	1.6730319957330992	1.840898505742683	0.0	4.7960250544348835	2.22798229912623	0.0	4.523553691717403	2.0032249250326455	0.0	0.0	0.0	0.0	0.0	0.0	0.0	NA	0.0	4.388016502452462	0.0	NA	4.505165262076275	1.5319329117556089	4.2609975433523015	0.9347698003172795	1.7993972559011906	3.9334306201840055	3.544167175057758	0.0	5.308221904908512	1.720953277323188	2.7952293262043804	1.163951581476533	3.3384024192066972	3.006463466959181	2.26640215638193	1.6435276238644592	1.720772732497619	6.478043319971289	8.35578486305008	2.1142569845536614	3.2093616823525286	3.471408610829059	6.851464363478406	1.4995799676510608	0.550268575086128	1.4301513371843495	0.0	0.0	4.425905473871372
3R_5366	1.6071300001028561	5.3051523639758935	0.0	0.0	3.210330587002527	0.0	2.8969116604170626	0.6414387933971829	0.0	0.0	0.0	0.0	0.0	6.305043025613607	0.0	NA	0.0	0.0	0.0	NA	6.058784753189344	0.0	4.677889860018824	0.8979485109140254	2.1606470463782026	4.250801039840396	2.269706499713109	0.0	0.0	1.6531636261681253	2.013842346754653	1.118102648382657	1.2025875836519921	3.3006132539425823	2.6125522336276576	1.578787827756353	5.5099673104659415	1.2445736588474252	2.675548059264459	6.092924408742615	1.8497654990617989	2.501000400160064	0.0	5.762041514356702	3.7001515582078244	2.747633188771192	4.265838889161903	0.0	0.0
3R_5367	32.72701091118543	0.0	0.0	0.0	0.0	0.0	0.0	0.0	0.0	0.0	0.0	0.0	0.0	0.0	0.0	NA	0.0	0.0	0.0	NA	0.0	0.0	0.0	0.0	0.0	0.0	0.0	0.0	0.0	0.0	0.0	0.0	8.163018749637766	0.0	0.0	0.0	0.0	0.0	0.0	0.0	0.0	0.0	0.0	0.0	0.0	0.0	0.0	0.0	0.0
3R_5368	0.0	0.0	0.0	0.0	0.0	0.0	0.0	0.0	0.0	0.0	0.0	0.0	0.0	0.0	0.0	NA	0.0	0.0	0.0	NA	0.0	0.0	0.0	0.0	0.0	0.0	0.0	0.0	0.0	0.0	0.0	0.0	0.0	0.0	0.0	0.0	0.0	81.71269815329302	0.0	0.0	0.0	0.0	0.0	0.0	0.0	0.0	0.0	0.0	0.0
3R_5369	0.0	0.0	0.0	0.0	0.0	0.0	0.0	0.0	0.0	0.0	0.0	0.0	0.0	0.0	0.0	NA	0.0	0.0	0.0	NA	0.0	9.93583438156386	0.0	0.0	0.0	0.0	0.0	0.0	0.0	11.161785617815996	0.0	0.0	0.0	0.0	0.0	0.0	0.0	0.0	0.0	0.0	0.0	0.0	0.0	0.0	0.0	0.0	11.520790418389025	0.0	0.0
3R_5370	0.0	0.0	0.0	7.470240429688229	1.735141420098733	0.0	5.871534810979441	3.6402368483703027	0.0	0.0	0.0	0.0	0.0	2.5558445647792865	0.0	NA	2.8731693960339344	1.7086826022962642	0.0	NA	4.210320083970624	0.5965308272516519	3.792506831371446	1.4559880475029205	3.503403854634105	1.9145850022132604	3.6802394510996463	0.0	5.5120220646243245	1.3402697654775861	2.1769105546637477	2.41727904906176	2.599931030329593	1.3379535097949067	3.530125223779051	1.7066280741171507	1.3401291580745776	3.027040553262292	4.338295511892298	2.7442878608676793	3.4992086539629064	2.0276366880582337	0.0	5.839326720957612	1.714185605846333	2.7844866890676765	4.841822500723852	0.0	5.744788241935092
3R_5371	2.2742292978044136	2.5024179613551594	0.0	0.0	3.0285987551853397	0.0	2.0496914906852797	3.6307676332314722	0.0	391.1674392223592	0.0	0.0	0.0	0.0	0.0	NA	5.0149671695174245	0.0	0.0	NA	3.674446940618733	2.082426826905246	0.8274528329130287	1.9060133386625466	3.6690051070716585	2.673446527059289	1.6059164531600743	0.0	0.0	1.169685449358644	2.8497627857457144	1.5822128892757925	1.7017664505933803	2.335327995357368	2.464659706590888	6.702367946595532	2.3391254758366	3.5223608271207696	1.8930670772350544	0.9580022357856179	0.8725265725786362	8.257979272472026	0.0	2.0384479827824533	2.9920214755333427	3.888140907781754	2.414613822360242	0.0	0.0
3R_5372	4.663708165663309	7.697473881508936	0.0	3.342324185392038	3.881672342447966	25.40166380897949	3.152440351362595	1.3960367261896396	0.0	0.0	0.0	0.0	4.146082232151168	0.0	41.41575621029265	NA	2.5710186041477217	4.5869778146231015	0.0	NA	5.02340088509812	0.5337979225759208	4.2420948244788725	3.9086164178631457	3.1349757868577615	1.370593370988102	0.823303710316967	0.0	4.932361904656212	6.59627719307777	1.9479803534493474	1.6223032520636913	1.163257387069737	1.4965630680859872	3.4747757656123492	0.7635770684061971	1.9986621754862166	3.1601595970886804	1.9410339130651673	3.929104997521963	0.8946347901730274	1.209603038522833	9.549497672548679	1.0450492516036543	2.300875345016258	2.491662026776696	0.6189489232207478	0.0	4.112519774794305
3R_5373	3.652248482429884	4.018703043966621	0.0	3.4899263276552235	4.863711507979161	0.0	0.0	3.401271628564812	0.0	0.0	0.0	0.0	2.164589778850356	2.3880648340497928	0.0	NA	8.053676140742823	2.394772881336449	0.0	NA	4.589586699849816	1.1147425086934588	0.442943221278886	2.720817926843532	1.3093684428260504	1.7889010852189544	1.7193241199338611	0.0	3.862636906336849	2.5045741350500186	1.017003070942473	1.129297761432573	1.214628610449383	2.187715011365961	1.6491941690959022	1.59459559660399	1.6695409204896998	1.4141644597844625	2.0267529360809755	1.5384826038387294	0.9341432292855024	3.7890628700256705	0.0	2.1824004462572435	2.0020712628456896	2.601697628516188	3.8776959196169143	0.0	1.0735337327379804
3R_5374	1.499988000095999	4.9514755397108345	0.0	0.0	4.9938475797817095	0.0	2.7037842163892587	2.9933810358535204	15.91545709192768	0.0	0.0	0.0	5.33401608739252	2.942353411953017	26.64109121909633	NA	3.307665846365537	2.9506184496270413	0.0	NA	1.6156759341838252	2.060224482059565	2.7287690850109807	2.9332984689858166	4.033207819905978	3.967414303851037	2.1183927330655683	0.0	4.759185227489054	2.3144290766353754	0.0	1.739270786373022	1.4965534374335905	1.5402861851732053	1.6255880564794314	1.4735353059059295	2.057054462573951	1.7424031223863954	2.497178188646829	2.527435310293233	2.877412998540576	5.446623093681917	0.0	2.6889527066997947	1.9734141643775063	3.2055720535663914	1.5925798519537768	0.0	2.645418663957758
3R_5375	1.7037725613562575	3.7494469565739053	0.0	0.0	2.268919613085676	0.0	1.5355567375930086	2.0400325099580785	0.0	0.0	0.0	0.0	0.0	3.342094075937725	0.0	NA	3.7570369301702087	4.468642640860553	0.0	NA	4.587943911101062	0.0	1.8596956347736304	4.759727073441827	2.748689516461535	3.0042780920030125	0.0	0.0	0.0	1.752574356472222	2.8465893305277348	2.3706764393324935	2.9747749285289076	3.061704722198409	0.9232181612522383	2.7895434521604456	1.1682603295241816	3.2985359777916172	5.6728769541642885	2.870806254453338	1.9609986137047135	2.6513946335772616	6.97735429888753	0.0	1.6811379017247132	6.553931281011018	3.6178874142379787	0.0	0.0
3R_5376	0.0	0.0	0.0	3.970097227681106	6.455048059677105	0.0	3.7445484055900113	2.2109969905014464	0.0	0.0	0.0	0.0	0.0	2.716633156996675	0.0	NA	0.0	1.8161760993404736	0.0	NA	1.4917306656415492	0.0	5.038867556843087	3.0951689790093764	3.351423198618409	1.2210191113911315	1.9558819531358946	0.0	2.9293921291627574	4.986052231176459	2.89232543427688	2.569350462422061	1.0363099159417937	1.7776554750810922	3.7522059687916274	1.813992320463511	1.4244368987273794	2.681226800685107	6.9168275693679995	2.9169314511191424	3.7193444326009892	2.1551956378840287	0.0	1.241335940635343	3.1885442710240763	4.143522871683917	1.4704063806226317	0.0	4.8849550345995265
3R_5377	0.0	1.5444969573409941	0.0	4.023821020441011	0.9346283543811639	0.0	3.795220046858317	3.361374667784137	0.0	0.0	0.0	0.0	0.0	2.7533949359560337	24.930195452732352	NA	0.0	0.9203763971313709	0.0	NA	3.0238338584724804	1.9279164877988593	0.5107054067360001	3.9213164329823496	0.3774194473673484	3.30011220381493	2.973523744578275	0.0	0.0	2.1657960166679664	2.9314647004746632	2.2786042962758493	1.7505556263558055	2.8827374474801273	1.5211924932192846	1.8385394642496002	0.9624750237731331	2.174007565546328	1.1684044735870485	0.5912807377291509	2.1541000062468902	1.4562399883500803	0.0	2.516267670489716	3.2316920031319714	4.199593479351199	0.7451520408224095	0.0	9.902117567841882
3R_5378	6.203701003944933	3.4130799462781214	0.0	4.445985719493868	5.163430847822953	0.0	4.193400761353843	1.8570189497641711	0.0	0.0	0.0	0.0	2.757575473461921	0.0	0.0	NA	3.419989014995284	3.0508168460411387	0.0	NA	3.3410835334363944	2.840248652408524	1.1285735293304409	0.8665453445414618	0.8340338522664161	2.2789675001002747	1.095165021655793	0.0	1.6402665761239517	2.393023475081686	2.59121867087066	2.5176671900057532	1.5473740559374176	0.796295949760096	1.260592866910051	2.539290440993492	4.253817641815368	1.8015724124015442	0.0	1.9599473009369726	2.3801003616919516	0.8045117016227001	6.351408170705526	1.390132671481901	5.101070571883062	1.9886569658212179	4.116653443975805	0.0	4.1028794281351955
3R_5379	1.1417819105208353	1.2563445399266295	0.0	3.2731081434930607	3.801286963714435	0.0	6.174313210560546	0.9114175094240571	0.0	0.0	0.0	0.0	2.030110600425511	4.479403701779219	0.0	NA	0.0	5.240650679188328	0.0	NA	3.074607188185637	2.090974101194783	1.6616981890813136	0.9569182638695733	2.1490375995618423	2.0133147213572427	3.225015802577433	0.0	1.2075544607061777	1.1744863970985489	1.4307297866495743	2.647845077761914	3.4175026257811845	0.8793424863115687	1.8560818853832315	4.1127030179762505	1.565817575989127	0.4421022847846078	1.900837128671467	1.4429015017718834	0.8761078383616082	2.369106846718787	0.0	0.0	3.379839930780878	0.9760249237724534	2.4245245507356006	0.0	1.0068384467301914
3R_5380	2.3748354832718963	2.6131186395059114	0.0	6.807861718712768	1.5812881742731368	0.0	2.1403646881777596	3.7913836635723284	0.0	0.0	0.0	0.0	4.222504003989421	0.0	0.0	NA	0.0	6.2287017330116825	0.0	NA	6.394992056140867	2.174548153357399	0.8640572655680868	1.9903305759956975	3.192760555920914	1.3958565394483016	3.3539163177755213	0.0	0.0	4.885717569614452	2.9758291255109497	0.5507353363136926	1.1846988794584883	2.438637033568753	0.6434225136239891	3.8882576950563914	3.256803340047233	0.0	0.0	2.000763691501046	1.822249908272495	0.0	0.0	0.0	3.124380982017937	2.0300712423051417	1.2607151330949573	0.0	0.0
3R_5381	0.0	5.518169954116416	0.0	4.7920949601537295	7.791548040347752	0.0	7.5330781226906405	4.670361233759986	0.0	0.0	0.0	0.0	5.944492115968718	3.2791045945829844	0.0	NA	0.0	4.3844207500603956	0.0	NA	2.7008841074037178	0.7653387860150255	2.432860500812849	3.736015219405199	0.8989613714950226	2.4563796108701674	3.5412629135103195	0.0	1.767957363940211	2.579314567788127	1.3964693902288476	1.162997783403758	2.918708424822681	2.5748569935154375	1.3587269742767167	1.642180838048673	1.1462417655424364	1.2945469797571687	0.0	0.7041748201308652	3.848078131891467	0.8671409927897226	6.8458499430767565	2.996702278977099	0.5498176584717444	1.4289794021907538	0.8874249926210611	0.0	1.4740928911428095
3R_5382	0.0	0.0	0.0	15.365762775671389	2.676798527546666	29.194949273775638	2.41546739716842	2.1393465515712484	0.0	0.0	0.0	0.0	4.765225670365991	2.628596873389163	0.0	NA	0.0	1.7573203816478113	0.0	NA	0.7216945272027596	1.2270222446249217	1.9502304124098622	1.87179107157905	1.441251404004063	3.150534094292335	3.7849977450875936	0.0	0.0	3.44605161399618	2.7985955975628487	1.5538044248745195	2.005453697633802	1.376038457522811	2.9044884039571186	5.704423956298847	2.7565520715902303	1.5566027456396965	3.3463390660211507	1.6934425332816494	3.5988138926349396	2.7804713594072035	0.0	1.2011087194367376	2.6444700429144596	2.290997850413992	1.4227558125621658	0.0	3.544988443928504
3R_5383	1.3651463395921652	1.5021206187835678	0.0	0.0	2.7269549130728583	29.74198825191464	1.230363551513292	1.6345743421301404	0.0	0.0	0.0	0.0	2.427256930243306	2.6778500827053997	0.0	NA	0.0	1.7902480889996777	0.0	NA	1.4704344883939342	3.750040547313418	2.980159143478421	2.2882364016689327	1.468256783869408	1.2035876540792796	2.8919392206917864	0.0	0.0	1.4042487371064514	0.5702068299830261	1.5829187616332656	1.7025256593600961	1.4018219128946414	1.849319448593598	1.3410716145652894	1.404101417683759	2.6429491930018933	3.4090409356499207	1.1501155549850983	1.5712484988684654	1.4162851548530782	0.0	4.8944577485323055	3.1430241208243133	4.084369299569759	1.4494146321595829	0.0	1.2038041656198586
3R_5384	4.367234329489778	1.6018094039026487	0.0	4.1731350259569	1.9386201832073617	0.0	5.248068317254127	2.9050891118654527	0.0	0.0	0.0	0.0	0.0	0.0	0.0	NA	0.0	2.8635878388388036	0.0	NA	0.7840102059312567	2.6659422412949656	1.5889692483603426	2.033413373906166	1.9571227289743565	2.5669283792756468	2.055909217627859	0.0	4.618809640379482	1.4974422189458185	4.864390521054055	1.3503757960802913	0.7262057593635881	1.1211407532421522	2.3664602534857564	1.9067630980324113	1.4972851226156734	2.8183494843547785	2.4235221240911184	1.8396650926492135	1.6755249810721529	0.7551387189826771	5.961621465652715	2.609640114970305	1.4364051719779183	3.73322568369673	1.5456055651692222	0.0	5.134780280184421
3R_5385	2.927505879163682	0.0	0.0	0.0	3.8985693614942596	0.0	5.276938341482026	2.336856182976774	0.0	0.0	0.0	0.0	0.0	2.8712752740416905	0.0	NA	0.0	1.9195604360166356	0.0	NA	0.788323105892132	3.3507597412114425	2.130280385906683	4.08919867204091	2.755044614602122	1.2905246240701769	1.0336094655474193	0.0	0.0	3.0113595256867836	3.0569686902821163	2.036706474547313	2.5557023542874515	2.2546164681320295	3.172637775860359	4.313817781461033	3.5128842054001463	1.700312063940802	2.4368541042045115	0.6165950768952637	1.1231614478876395	3.7964639734551238	0.0	3.9359939165278024	2.8886138928462897	0.6256270738364448	3.1082161186182304	0.0	1.2907567745692003
3R_5386	1.7749277959372611	1.953018194317498	0.0	0.0	4.727354553482453	0.0	1.5996867173532734	1.4168207223065388	0.0	0.0	0.0	0.0	0.0	0.0	0.0	NA	3.913943344887294	3.4914510656839703	0.0	NA	0.0	0.8126175451279027	1.2915751585666821	1.983403671438868	2.3862366451879917	1.0432489275401025	2.5066828163884916	0.0	1.8771728275478865	2.7386515756010246	3.7068405145213252	2.0580698400237614	2.656295544400688	3.1895717407588995	1.9235496724002552	3.487252928130042	3.0426269603036977	2.749035088683872	7.387244061542243	0.7476751787990422	0.680965489213779	6.444960041247744	0.0	3.1818233884382723	0.5837826124318609	5.3103908265577795	3.7689824802618386	0.0	0.0
3R_5387	0.0	2.6314993098893065	0.0	0.0	0.0	0.0	2.155420008375962	0.9545130618430921	0.0	0.0	0.0	0.0	4.252205087253123	0.0	0.0	NA	0.0	1.5681286015993658	0.0	NA	2.5759897661078575	0.0	1.7402700846963348	2.6724407421341216	0.643043685237061	1.4056749910739639	3.3775077572909415	0.0	0.0	0.0	0.0	0.0	1.1930320485988763	2.455790400745087	3.239741730381047	0.7831215381133507	4.919567530657515	3.70405353098163	0.0	3.022255587923913	3.670135219709434	4.962255841505549	0.0	2.1435965305461435	3.1463578705198225	3.0665261379955155	3.808749001155574	0.0	0.0
3R_5388	0.9560929605361157	0.0	0.0	0.0	1.9098482854718988	0.0	1.723393157767251	2.6711752033737404	0.0	0.0	0.0	0.0	6.7998080414189905	1.875457259923185	0.0	NA	4.216615108005433	1.253816932195837	0.0	NA	2.0596649934291538	1.7509172289336095	2.4350459324453557	2.403881531483009	1.542460981585664	1.6858876591899423	1.3502643885185937	33.96208472860898	2.0223377314123145	1.475218033537312	2.3960980023251737	2.217223811405071	1.430855653350035	2.2090028401640405	1.036150487491967	2.5046186733723657	1.3111673499924572	1.8510140965829538	3.1834047835272807	2.013735366738867	3.3013155852651135	1.9838170127187467	3.9154283145764737	0.0	3.773564969845443	1.2259397574020505	0.5075555222599133	0.0	5.058572792820335
3R_5389	0.0	0.0	0.0	4.549756133071267	0.0	0.0	2.8608505194160205	2.5338163125067146	33.68001293312497	0.0	0.0	0.0	11.28775188618334	12.453114025693264	0.0	NA	0.0	8.325396455379206	0.0	NA	1.7095326274559146	5.086446335375276	4.042201507671868	1.3301560929307348	1.2802506150323953	0.9328636675721663	5.603632229582157	0.0	1.6785508063758074	1.6325848258423812	0.6629245899413657	2.208368716307654	2.375235227462026	0.8148816954754509	3.870046254792837	2.0788464896598176	0.5441378505771344	1.2290810406874988	5.284484963526484	4.679950237420561	2.435652496689948	2.469867615095831	12.999303237346478	1.42257871412541	3.654091580304822	3.391787857508007	1.6850948641004693	0.0	2.7990944369677524
3R_5390	1.2689096082089315	0.0	0.0	0.0	3.3796223305841795	0.0	2.287256811708102	2.5322402293763977	0.0	0.0	0.0	0.0	2.256146136902496	9.956294356847032	22.53693804144994	NA	2.7981083668196955	3.3280871586089793	0.0	NA	0.6833877059371767	2.323786270454911	1.385035604417765	1.4179506239106816	2.047126838716532	1.118740089827371	0.0	0.0	4.026016116142513	1.305255461009376	0.5300097903408472	1.4713300452834193	0.3165010379809791	2.605999434172373	2.750321074201153	2.908574769277306	1.7401580359323494	2.456633056650941	1.056239582176971	1.0690375353510668	2.9209649680395313	0.0	0.0	2.274710147902791	2.0867535223564757	2.1693939835871245	2.6944747236041513	0.0	3.3568240148085167
3R_5391	5.444796299280852	1.9970363979853898	0.0	0.0	0.0	0.0	3.271482681752128	2.1731307164203493	0.0	0.0	0.0	0.0	3.226984821554194	0.0	0.0	NA	0.0	3.570143319833431	0.0	NA	2.9323655744973336	4.985596611389695	3.3017134836431796	3.0421600796802566	1.952015172623534	2.6669056214103453	0.0	0.0	3.8389631728262836	1.8669178791364833	2.2742324010799875	3.788020360356902	1.8107764011651986	1.8636914696045899	1.4751777736735054	1.1886168541115447	2.488962694929336	3.5137429514316394	1.510748370355733	0.7645266952844301	2.7852538633560027	1.8829200323862245	0.0	0.0	4.178581593610733	2.327176864510832	4.817412363561247	0.0	3.200862440375935
3R_5392	0.0	0.0	0.0	0.0	0.0	0.0	0.0	0.0	0.0	0.0	0.0	0.0	0.0	0.0	0.0	NA	0.0	0.0	0.0	NA	0.0	0.0	0.0	0.0	0.0	0.0	0.0	0.0	0.0	0.0	0.0	0.0	0.0	0.0	0.0	0.0	0.0	0.0	0.0	0.0	0.0	0.0	0.0	0.0	0.0	0.0	0.0	0.0	0.0
3R_5393	0.0	0.0	0.0	0.0	0.0	0.0	30.642887785744932	0.0	0.0	0.0	0.0	0.0	0.0	0.0	0.0	NA	0.0	0.0	0.0	NA	0.0	0.0	0.0	0.0	0.0	19.984012789768187	0.0	0.0	0.0	0.0	0.0	0.0	0.0	8.728288382648163	0.0	11.133377866844802	11.656641954585723	0.0	0.0	0.0	0.0	0.0	0.0	0.0	0.0	0.0	0.0	0.0	0.0
3R_5394	0.0	0.0	0.0	0.0	0.0	0.0	0.0	0.0	0.0	0.0	0.0	0.0	0.0	0.0	0.0	NA	0.0	0.0	0.0	NA	4.269402727636015	7.258822009329038	14.42147392078342	4.429258976114778	2.131539884095387	6.989227271032915	5.597825356805389	0.0	0.0	12.231697710715457	0.0	0.0	3.954623073011042	4.070186292426604	6.443393073610181	5.191730611482032	2.717869885784236	0.0	0.0	0.0	3.0414106305817485	8.224360555966774	0.0	0.0	2.607360683503959	3.388273051438051	4.208371629515161	0.0	20.97145365728171
3R_5395	1.4981520294716466	1.6484716607115628	0.0	0.0	0.0	0.0	0.0	4.783547466842542	0.0	0.0	0.0	0.0	5.32748730393182	0.0	0.0	NA	3.3036172957579906	7.858685124098462	0.0	NA	3.227396725321913	4.801306504089856	0.5450858196741641	3.7667676090630944	2.4169627278163603	3.081989732571348	2.115799841103432	0.0	1.5844533437907256	3.8526603968471362	3.128809325353618	2.4319987103458267	2.989443341360612	3.4614020024210586	2.029497940769914	2.452886188533738	5.64997578214926	7.5411718981129665	2.4941216669960986	1.893256315666412	6.322560361052683	3.8856832002486836	0.0	1.3428307274584041	4.927496811909562	5.762967236570765	1.5906305498094027	0.0	1.3210903487084031
3R_5396	0.9915669216447953	0.0	0.0	2.8424918420484135	1.9807094742880142	0.0	3.574672586801093	1.1872645456528546	0.0	0.0	0.0	0.0	0.0	0.0	0.0	NA	4.373064372382174	2.60067471904911	0.0	NA	1.068042419227156	5.447644774337671	3.2469345690733378	2.2160647631630646	2.3995364735409512	3.4968784531674726	2.8007266205144266	0.0	6.292117863951828	4.079874976311226	3.727500805140174	1.8395916548028335	2.4732412608267373	2.036412065945132	2.149189653414154	4.221014939795339	1.3598156525116205	6.526954016457138	0.0	7.10073368121916	3.8042271659253246	5.657912333220175	4.060702631497733	7.998893664129654	4.565838345319311	1.6952344755088629	1.0527747563142271	0.0	6.120638127238624
3R_5397	1.715713776392396	0.0	0.0	0.0	1.1424108845253362	0.0	1.546318979936666	4.108660933989021	0.0	0.0	0.0	0.0	0.0	3.365517779862155	0.0	NA	7.566737680499799	3.3749714814909813	0.0	NA	2.7720596347645103	4.713045072499594	3.1212161106938043	3.3551605700762908	5.535908462646389	4.538001222234996	0.0	0.0	0.0	1.7648576081996696	5.733080389826534	1.5915278516180387	4.707409466780175	1.7618075793402517	5.113287915250692	3.3709133995493086	1.176448304920342	2.657323517180261	2.856318197274758	7.950048831368116	5.265980390937169	2.6699774386906427	0.0	4.6135101107380825	4.514454606481764	2.9332736705468743	5.464866102583187	0.0	6.051756741770481
3R_5398	0.0	0.0	0.0	0.0	0.0	0.0	0.0	2.469766355163269	0.0	0.0	0.0	0.0	0.0	0.0	0.0	NA	6.8226878934132404	2.028736648884114	0.0	NA	3.3326379228867578	4.24960358281245	1.1257207145444692	3.457419544550666	2.495776729810373	4.546413425376988	0.0	0.0	6.544481202613866	6.3652650034865745	7.754005719354619	0.7175151474622781	2.3151938920863433	3.9714153409420354	2.514812665736633	2.0262972861800446	3.1822986124753743	0.0	5.150903442709334	1.3033286231036896	3.561125895059318	8.024780522252716	0.0	8.319712115774896	6.105811266931415	1.3224200180536783	4.927496811909562	0.0	5.456677527273839
3R_5399	0.0	4.741145318474584	0.0	0.0	0.9563434933353379	0.0	2.588932082344092	1.1464909294796868	15.23939566652545	0.0	0.0	0.0	0.0	2.817367266080335	0.0	NA	0.0	3.767041625433257	0.0	NA	1.5470447809129328	3.945419331989217	4.180569018294222	5.216151500151128	2.317130425517445	2.954688584265186	1.014203514539723	0.0	1.5190077233947696	4.432232167412501	2.9995743004152855	1.3323116279562413	3.58245601075396	2.9497149192709116	2.723937743079826	1.8812560582324	2.954511455281056	1.1122592097843218	9.564409302679243	3.025092720604433	2.2041483283821734	1.490074242949155	0.0	1.287365294923159	3.306777079008541	7.366571590828937	6.099719123183675	0.0	2.533045798861219
3R_5400	3.794141996523048	2.7832224567087143	0.0	0.0	0.0	0.0	1.1398470348076228	1.5143204744305474	0.0	0.0	0.0	0.0	0.0	0.0	44.924840741439574	NA	2.788856510264805	3.3170829439907226	0.0	NA	5.449024849324246	3.474154117298213	2.300760046878446	2.473208876516249	2.3804177585557906	4.831844381903033	4.465303963064435	0.0	1.337568073855159	4.553288863312415	3.1695439786905215	3.226223306155042	4.731818060081408	2.9220556271729747	3.0838806279151023	4.555504892819323	1.7344042585868404	3.4279143883278533	3.1582414785117985	4.262011186607312	3.3965247050348766	4.592317053569378	5.179304947634638	4.534377781911619	6.655531961694752	3.7838866645941778	3.3569569105039316	0.0	0.0
3R_5401	1.527696215774258	1.6809802131819107	0.0	4.379395818552872	0.0	0.0	1.376864653378454	1.8292053858635593	0.0	0.0	0.0	0.0	0.0	8.990116266176965	0.0	NA	0.0	1.001707711306235	0.0	NA	3.291042342221671	6.994271831255639	2.2233405625251725	5.12139979464894	2.8753972874816456	3.142767862594597	3.2362864519124512	0.0	3.231398856407945	3.9286364755667886	5.742919363286359	3.5427982068906294	4.191545074389637	3.137477601351312	2.897328687784109	3.5017613859771464	3.14257945855032	6.506827436570264	5.086613584462838	2.5741228322507217	6.447243902870747	2.3773863015001306	0.0	4.107935737644219	5.024669115489408	2.611829052131977	2.4329976769738177	0.0	1.347142804411839
3R_5402	7.248264161537715	2.6585103568917225	0.0	0.0	1.6087562673122282	0.0	0.0	2.892932007804745	0.0	0.0	0.0	0.0	0.0	0.0	0.0	NA	15.983351740826755	3.168449341881387	0.0	NA	2.6024310349269664	1.1061607957366792	1.758133101752041	1.3499360164076621	3.248221063011526	4.260310661853463	6.824352428667603	0.0	5.110534472471467	2.4852929681990608	3.0275213803559886	2.2412079931786595	4.821111744752506	0.0	1.963797652122803	3.164639583153674	3.3133763155553577	2.806555364917684	8.044600876177704	1.0177591853529797	5.561711030736148	2.506595479355053	0.0	2.1655994953286934	3.9733171094849116	6.196005043135038	0.0	0.0	2.1305385213082615
3R_5403	5.341436648825378	2.938689388613019	0.0	0.0	0.8891511291952595	0.0	1.2035173033895021	2.1318777440597625	0.0	0.0	0.0	0.0	0.0	0.0	0.0	NA	0.0	5.253555869290129	0.0	NA	5.0342248178365745	3.668215529916224	3.400988220288615	3.7305126877161343	1.4362197604378257	3.924418832815048	0.9429459252572027	0.0	0.0	1.3736083544508448	5.577650488356766	2.787083712660588	4.996130829747749	3.7708948282006025	3.2561419067163824	3.060889398259753	1.8312856660051757	4.653505175214811	1.1115521503031927	2.2500405991700614	4.098571253430697	6.926910701730689	0.0	2.3938309062481262	3.0744440614565556	4.565999207000088	5.671154960481266	0.0	2.3550748743067103
3R_5404	2.532044286467388	0.0	0.0	0.0	2.528948877804225	0.0	2.2820520485867135	2.0211823957438746	0.0	0.0	0.0	0.0	4.502024335242341	2.4834095822855415	0.0	NA	0.0	2.490385451898703	0.0	NA	1.363665248545719	2.8981229784867693	2.3031398152347538	4.597853028991302	2.382879920076846	4.092712590374536	3.5759380847776248	0.0	2.6779031482768363	3.25571322323553	2.1152149100652924	2.9359639256938066	3.1578082461362476	5.200138713700188	4.116093879045975	5.389347167649324	4.340495556113839	3.9216685915523333	2.1076721161934344	6.399629333469005	2.9143181714635213	3.9403432038930593	0.0	3.404300902979467	4.9968120339223585	2.164457423012143	5.376686632992478	0.0	1.1163951333210231
3R_5405	7.47246769278593	0.0	0.0	0.0	0.0	0.0	0.0	0.0	0.0	0.0	0.0	0.0	0.0	0.0	0.0	NA	0.0	4.899683872396554	0.0	NA	4.024394268296707	3.421129787058619	5.437547187714188	0.0	6.027651247332011	2.1960453615129873	0.0	0.0	0.0	3.84325219074983	3.1211687653405447	0.0	7.455357783551952	1.9183051390435522	8.09816760737006	9.787584937885539	2.561899330678181	8.680103466833325	0.0	0.0	11.467492096747792	0.0	0.0	6.697757657713774	4.9154638526619205	6.387660062784311	7.933731130612222	0.0	0.0
3R_5406	0.0	0.0	0.0	0.0	0.0	0.0	0.0	0.0	0.0	0.0	0.0	0.0	0.0	0.0	0.0	NA	0.0	0.0	0.0	NA	12.229977386771813	2.5991700330250542	0.0	3.1719739606313624	1.526483108090574	3.3368481467145394	4.008832259233544	0.0	0.0	8.759620252942794	2.371277568473011	2.6331075355851317	0.0	1.4574136445980235	0.0	7.436022322939014	5.8391341887535155	2.1982080208214265	0.0	4.782901700369384	2.1780788560381357	0.0	0.0	0.0	0.0	7.279443772848354	6.027574949880714	0.0	0.0
3R_5407	0.0	2.527780305558083	0.0	6.585532901322376	0.0	0.0	0.0	1.833782976919274	24.375024375024374	0.0	0.0	0.0	0.0	0.0	0.0	NA	5.06579453947875	4.518965193122496	0.0	NA	2.4744586379391915	2.1035325042049613	1.6716783583851051	0.0	2.4707939797622207	4.725948970553287	0.0	0.0	4.859228160199034	7.0892422167209705	7.676388044486204	4.261996881923081	3.4380281670771673	4.717993720350358	4.979278731558619	3.7612763063664865	8.66372037165155	1.7790302150491724	3.8245071357654137	4.838558589525333	3.525478989202868	3.575003575003575	9.407904144746249	2.059107928553897	6.800278539408974	3.927547741306569	3.6586293896235413	0.0	4.051542097953323
3R_5408	0.0	0.0	0.0	8.275405494869249	1.922160200519752	0.0	5.203509246635932	4.608677217465043	0.0	0.0	0.0	0.0	15.398197384359538	0.0	0.0	NA	0.0	1.892849571458857	0.0	NA	9.328242186042461	3.964960323963691	2.1006373333669437	0.0	5.433415817760128	3.393511605809692	4.0769067692959995	0.0	0.0	1.4847280868981654	2.411544546050855	2.008365511811867	5.76031889125382	2.2232432672783053	2.3463676664278585	1.890573600030249	0.0	5.58884020388089	2.402945049452609	2.432060392923677	3.322597651144967	1.497454327643007	0.0	0.0	1.8989457053443928	1.233842828165177	3.064964998099722	0.0	5.091183089126251
3R_5409	1.14327499353478	0.0	0.0	3.277388314799702	1.5225031291245559	0.0	1.0303978706209764	0.9126093499930777	0.0	0.0	0.0	0.0	0.0	4.485261319173662	0.0	NA	2.5210679344613096	1.499286789274342	0.0	NA	3.6943533410069156	4.710843949263792	3.3277423102842665	2.8745088143139808	2.1518478486178725	3.0239212328997254	0.0	0.0	7.254801318197399	4.704088988192208	4.297802161278751	4.50722293079891	3.992300221661063	2.347979688214712	2.478012056953514	4.49245211888376	4.703595483262686	3.9841237096972684	4.758307028619027	6.260749526338178	2.6317605157583897	2.37220487547407	4.681983306856718	3.0742369820666435	1.8801442627172205	4.3978556251432055	3.0346188099997247	0.0	3.024465201461139
3R_5410	0.9437087186417389	1.0383973375492264	0.0	0.0	1.8851100810031802	0.0	4.252675251683953	3.013229206176065	10.0131171835104	0.0	0.0	0.0	3.355865171405008	0.0	0.0	NA	4.161997425804592	2.4751525622160533	0.0	NA	2.0329862178781823	3.888534720186442	4.807009718915257	1.8454676566633974	3.5524569109179565	2.2187338795116567	4.664710598022563	0.0	2.9942136820594203	1.9414794413101684	4.335945937849339	3.2827562721982715	3.766191534142821	3.1494517834073554	4.090917051926649	2.7811984802295413	3.8825515222675655	4.750298720708014	3.927712802497711	3.9753030323810297	4.706799859447715	3.916241387328511	7.729423790779956	6.766955770754147	4.3454671190918726	5.243594193405132	3.506868201372388	0.0	2.496524629671778
3R_5411	1.212351632407226	1.3339949948507792	0.0	0.0	0.8072463599647137	0.0	2.185308954609385	1.9354983559876964	0.0	0.0	0.0	0.0	0.0	0.0	0.0	NA	5.346781558308792	3.1797472991226443	0.0	NA	0.6529276754625601	5.550525545960793	3.087703845796894	3.386873939739113	1.9558820806517103	3.562918286606848	1.7121716226045007	0.0	3.846568091948364	3.741232421819466	5.063861368490305	5.060699150207398	3.6287270352985637	4.668458524792005	3.2846668336153333	3.9699049445960064	2.909542167745248	3.285990040633614	6.054964546164261	7.149717953840604	4.651285671174941	5.031066837722939	0.0	3.259982283082952	4.784982046747361	3.627224162038674	1.930782229389286	0.0	4.2762710574277545
3R_5412	0.0	0.0	0.0	0.0	6.953890145225041	0.0	3.1374970429090365	4.168257551632206	0.0	0.0	0.0	0.0	0.0	0.0	0.0	NA	7.676494114431962	0.0	0.0	NA	1.8748457939334489	4.781408354267932	5.066383557153492	10.697743806930232	2.8081037380915346	5.115361635606191	7.374609514426211	0.0	3.6817360121644556	3.580914157251548	1.4540598514299805	3.2292263064400135	4.341537275831235	3.5747256174668243	3.772695830737247	4.559745201438144	3.5805384843437373	6.7396707805617115	8.693248301773945	2.9328600870296904	1.3355910163874345	9.029019267927117	0.0	0.0	1.1449843274545257	5.95164231105842	5.544134638200862	0.0	3.0697690981079786
3R_5413	2.766704810303651	0.0	0.0	0.0	0.0	0.0	4.987088428059753	2.2084981241016934	0.0	0.0	0.0	0.0	4.919255342803228	10.85425128460064	0.0	NA	18.302816437393385	5.442370377250602	0.0	NA	4.470134139785267	7.600104780111235	5.033172634197469	0.7729177055968826	5.207432881397591	4.065463723054107	7.814685669898299	0.0	0.0	1.4229762858156016	6.9337356749020955	3.849669877975731	4.140554718396733	4.26155128990055	2.9983721837414463	3.6238842966221774	7.588410675679675	2.1425571848512637	2.303003392784598	3.496361686029518	3.184406428764616	1.4351732254083067	0.0	4.959731936408302	3.6399320934268653	3.547577028540021	5.8749781157065195	0.0	4.879434063719554
3R_5414	2.8438434202563556	0.0	0.0	0.0	1.893577892705332	0.0	2.5630668222277357	2.2700733506101045	0.0	0.0	0.0	0.0	0.0	5.578439554260366	0.0	NA	0.0	3.7294062188594577	0.0	NA	1.531588710843403	1.3020006020450785	5.173502726228997	4.766804734517577	3.0586408745755373	5.850338316707229	6.0244254304652785	0.0	0.0	10.238552420803334	2.375685147596567	1.9785013406325083	2.8373317958778106	2.9202451837856302	6.163939842412713	1.8624609814424387	6.824985531030674	3.3034408640039463	4.734427049107371	2.3958959261144033	3.2731909946223654	5.900749395173187	0.0	0.0	3.7414171889685064	2.4309914458273005	7.548473275989092	0.0	5.015477764380879
3R_5415	0.0	6.913764613969953	0.0	0.0	4.183757315299666	0.0	5.662956674983663	10.031207085242189	0.0	0.0	0.0	0.0	0.0	24.650517291105352	0.0	NA	0.0	0.0	0.0	NA	0.0	0.0	2.2861145517135117	3.5106652254215693	8.447375721363649	5.539716071085637	0.0	0.0	0.0	9.694939047918208	5.24894706121952	2.9142607016024353	1.5672325525485238	0.0	3.4047224180883373	6.172509289626482	2.154204878670873	7.298772832994346	0.0	0.0	7.231937392635864	6.518692350314527	0.0	11.263785465436511	4.133228845308124	8.056714976520047	3.335588190950416	0.0	0.0
3R_5416	1.6250533830036313	0.0	0.0	0.0	4.3281780404693295	0.0	0.0	1.945777157665804	0.0	0.0	0.0	0.0	2.8893767441000366	0.0	0.0	NA	0.0	7.458812437718915	0.0	NA	0.8751935490533731	2.232001032077277	1.182514908852342	4.085832629586495	0.0	1.9103145523941971	5.737548029014551	0.0	1.7186648723805398	5.8506013833161905	3.3938359251379526	3.0148591857257268	3.6479980232714717	2.5030673003876833	3.5222513385215506	4.789185380851986	6.685700112030048	5.0338146499107745	9.468854098214742	4.107250159053263	4.3642546594964875	5.057785195862732	0.0	2.9131511001952104	5.344881698526438	5.556551876176686	6.901461280904312	0.0	5.731974587863862
3R_5417	1.8635660902532512	0.0	0.0	0.0	0.0	0.0	3.359147260313086	4.462726416424737	0.0	0.0	0.0	0.0	3.3134570092206883	3.6555426068112995	0.0	NA	0.0	1.2219369949734398	0.0	NA	3.0109429711342903	3.4127957315481225	4.746263402430792	3.644292860372147	3.5075644134139683	3.8337174353087566	0.0	0.0	1.970917146584992	3.8338898224410607	3.891956788693523	2.593017591377075	2.7889485496630853	6.219304145979507	6.563732530120968	4.271637062187713	7.666975219824957	5.051058990596372	1.551231274311672	7.065120629869635	5.7197783357103775	2.900063801403631	0.0	8.351801951381821	4.290553329371313	7.168611803103404	3.9572020681920885	0.0	3.286634637316581
3R_5418	1.3937488135713225	0.0	0.0	0.0	8.35226978499587	0.0	0.0	0.5562739524610506	0.0	0.0	0.0	0.0	2.4781126892008065	10.935825024612441	0.0	NA	0.0	3.6555145447440465	0.0	NA	1.5012429541038503	3.8286111987260423	2.5354994003290368	0.7787264699523135	2.248529433643779	2.0480085983592993	0.0	0.0	4.422107886166099	4.301011447357018	4.657230186862047	1.9393007902715365	2.4334756418300696	1.4311928115478656	2.64329280875954	5.47667870471072	3.822720203735696	3.7776537747935515	1.1601556604052679	7.045276291958363	4.812507643197903	3.6148977164691125	17.123199709590534	1.2492515421697976	8.251396961505582	1.787119195429407	3.6994567273806704	0.0	2.458052413789035
3R_5419	2.4847547870043347	0.0	0.0	0.0	4.13619531577535	0.0	1.1197157534376951	3.471009434997018	0.0	0.0	0.0	0.0	4.417942678960917	4.874056809081732	0.0	NA	2.7396014318252924	2.4438739899468795	0.0	NA	2.007295314089527	1.7063978657740613	4.068225773512108	2.7766040840930644	3.6745912902432054	5.476739193298224	4.386440494776451	0.0	1.3139447643899946	5.111853096588081	2.5946378591290156	1.7286783942513837	2.1691822052935112	3.8272640898335424	3.029415013901985	3.6614031961608964	2.555658406608319	6.253692083595507	5.17077091437224	3.6633958821546253	3.813185557140252	4.511210357738982	0.0	3.340720780552729	3.677617139461126	5.841091098824996	6.595336780320149	0.0	3.286634637316581
3R_5420	0.0	1.1717429500620733	0.0	0.0	2.1271861623987514	0.0	1.9195127201789064	2.5501293808141354	0.0	0.0	0.0	0.0	1.8934040052689647	2.088881489606457	0.0	NA	2.3482297987073935	0.6982497114133943	0.0	NA	2.294051787530888	4.8754224736401754	1.1623502210034593	1.7849597683455414	2.290654310800959	3.755478303975925	9.77549595978752	0.0	6.757430216862829	2.738492730315043	3.1135654309548184	4.939081126432524	2.1249131806956845	3.2805120770001794	2.596641440487416	3.4870506630103777	2.9207524646952225	6.184970192566985	1.7728357420704826	0.4485790876107704	3.6770003586709574	7.18111036538042	0.0	2.863474954759482	5.954237273413252	6.372099380536359	4.522516649362387	0.0	3.75615387121895
3R_5421	4.918586329428714	2.706050526022397	0.0	0.0	3.2750489251371304	0.0	1.1082418729021675	2.453886804557437	13.0470293218937	0.0	0.0	0.0	0.0	7.236167523067093	0.0	NA	0.0	7.256493836334135	0.0	NA	3.311210473915012	4.503765795621473	3.131751861278425	4.809265723713937	2.9756759322271953	2.8909964252829203	0.8682984077664778	0.0	6.5024029630149816	2.5297356192277367	1.5408301499782433	1.9961251219133418	2.1469542984279357	2.525363727348474	1.9989147891609644	4.0265381073579745	0.42157837087109307	0.9522476377116729	4.094228253839286	2.5898975452070503	3.7741113229802856	0.6378547668481364	5.0356955277484445	6.612975915211068	6.470990388314427	5.255669671911142	3.263876730948066	0.0	4.33727472330627
3R_5422	0.0	0.0	0.0	0.0	0.0	0.0	0.0	4.922113703287603	0.0	0.0	0.0	0.0	0.0	0.0	0.0	NA	0.0	2.021582413850265	0.0	NA	0.0	1.4115391917385431	4.487003674295133	1.7226135665292739	3.315967336063756	0.9060761466393635	0.0	0.0	3.2607012137960267	1.5857045562841867	2.5755538728603584	2.85993946938113	3.8450491339603583	3.1659282798522304	5.011888617457995	3.028727480149215	6.342152801487447	3.5813625890863943	0.0	9.091127514102611	0.0	4.797888928871297	0.0	2.763457693535305	5.070232865655054	2.6355131442923683	9.820240497689788	0.0	0.0
3R_5423	0.0	0.0	0.0	0.0	0.0	0.0	0.0	0.0	0.0	0.0	0.0	0.0	0.0	0.0	0.0	NA	0.0	0.0	0.0	NA	0.0	0.0	0.0	0.0	0.0	39.96802557953637	0.0	0.0	0.0	0.0	0.0	0.0	0.0	0.0	0.0	0.0	0.0	0.0	0.0	0.0	0.0	0.0	0.0	0.0	0.0	0.0	0.0	0.0	0.0
3R_5424	0.0	0.0	0.0	0.0	16.531357505484277	0.0	11.188072619541758	0.0	0.0	0.0	0.0	0.0	0.0	0.0	0.0	NA	0.0	0.0	0.0	NA	0.0	11.366755763087257	4.516583313121623	0.0	0.0	0.0	0.0	0.0	0.0	6.384631935545864	5.185065352563704	14.393965128604322	3.0963174567591527	0.0	6.726571268190751	0.0	0.0	0.0	10.333151125435155	0.0	0.0	0.0	0.0	0.0	8.165851714665543	0.0	0.0	0.0	0.0
3R_5425	2.8060298213625297	0.0	0.0	0.0	0.0	0.0	1.2644933061517851	3.9198057030709106	0.0	0.0	0.0	0.0	0.0	2.7521324898597674	24.918764826665072	NA	3.0938277517586865	1.8399087994006313	0.0	NA	0.7556118536760668	5.13875340779644	2.552356228070793	3.1356147909771743	2.6407247899246844	4.535573741831843	3.9628804910167443	0.0	2.967671668677264	7.216009959248305	6.446265338595362	3.5790221408721337	2.7996047797932366	2.8814156971603286	4.181361300710504	4.1348170894746845	7.215252929248384	4.889274236132388	5.839343769875666	6.501105956325097	7.535893190125526	4.366716883910832	5.745680110408989	1.2575569742474966	7.38333772641928	4.797334792682577	3.724051923413233	0.0	7.4231830460437775
3R_5426	1.9837766743571075	2.1828222800670125	0.0	0.0	2.6418020259979733	0.0	0.0	0.0	0.0	0.0	0.0	0.0	7.054387564525601	3.891345841415983	0.0	NA	0.0	10.406070901764089	0.0	NA	1.0683886242252847	3.6329404156901246	2.165324706679702	3.325174647870932	3.7338222151220335	2.915009969334095	0.0	0.0	0.0	3.060898098110967	2.485806047468952	2.300234945997384	1.9792343678214095	6.1112165013030895	4.299772622648998	3.2479870600195526	8.161538613259372	3.8406292486961062	3.302588982067767	2.506953662721975	8.37201266609407	4.116179156697795	8.124037809271963	5.3343243322537255	5.219792408855899	5.0873519527588495	12.637392147756389	0.0	3.4986412152180395
3R_5427	2.228272725429338	3.6777753872237757	0.0	3.193857573115384	2.9673982341903327	0.0	1.0041361371625863	2.6680490718257484	0.0	0.0	0.0	0.0	3.96191254989286	6.5564183073557105	0.0	NA	2.4568135177810646	2.922148983428201	0.0	NA	1.8000977093036608	4.590778747571287	2.026830123219516	3.423745423736273	3.295291588519576	3.6017062919844354	2.360197255845854	0.0	7.0698983171874525	6.303269431360863	3.72290146559462	3.100480527974628	3.3347558846144447	4.8622906336980485	5.735280636186307	5.472441332692693	4.583715023103069	4.745376062424991	4.637032136209295	3.2852517960119574	6.41171219773105	7.513169719614285	0.0	0.0	5.496675171122491	4.761963946313809	2.957275530662393	50.56941157432692	0.0
3R_5428	3.6277125313525054	0.0	0.0	0.0	0.0	0.0	0.0	1.4478950357181226	0.0	0.0	0.0	0.0	12.900287869923817	0.0	0.0	NA	0.0	7.136054104610747	0.0	NA	1.9537515742353306	3.321760872081812	3.959707599352033	6.080713567683358	6.8280032801727755	4.264519623187046	12.80830223904493	0.0	0.0	1.8658112295341498	1.515256205580264	1.6825666409963083	3.619406060894516	1.862586732515316	2.948606670318352	1.1879122798056099	2.487487316924043	5.618656185999994	0.0	4.584441048901774	2.7836028533599406	1.8818038972158708	14.856346556967404	3.2516084894295085	3.5795182827475807	1.5505315920036604	0.0	0.0	0.0
3R_5429	0.0	1.8666685333351998	0.0	0.0	1.1295854816637212	0.0	3.057918115833173	3.0469009462658705	0.0	0.0	0.0	0.0	4.52448765832879	9.983203260514186	0.0	NA	0.0	2.780901657306152	0.0	NA	4.111408198422042	5.825166934721432	4.012028060124253	3.0805296662708184	3.877245937473023	4.7363356715874705	3.59378060328795	0.0	5.382529654374315	2.181305297452606	4.605832826691723	3.7374434195325477	3.8082773543008623	5.226085351772705	3.9068186970690704	2.222046310222663	4.362152914397984	4.269672516118014	3.5303142791680746	5.716943071931471	6.834005425224021	3.9600039600039603	6.947375368428	5.322002030723917	3.0688436485537935	3.9879715527112856	4.953221327490334	0.0	8.9757240323889
3R_5430	2.550510956612493	2.8064208101715917	0.0	0.0	1.6982619817053028	0.0	6.896086436466873	3.0538848825877967	0.0	0.0	0.0	0.0	6.802287654686856	2.5015215504830812	0.0	NA	2.8121018239573643	0.8361827654704681	0.0	NA	4.8076374953417425	0.0	4.175886676457729	2.137562781554871	2.7431528077043366	3.373004867620802	0.9005045166605042	0.0	0.0	3.2794577455971146	2.1306415660045057	4.140327039701064	5.407425839778799	1.9642741098687257	3.800603874494524	2.9231206735204105	6.121012237040222	4.937837562920396	5.307609402833436	4.834727265782846	3.4248349755498584	4.630594336783126	0.0	4.572172137251578	1.677751571298234	4.360486427522693	4.061924856827304	0.0	2.2490744215352474
3R_5431	1.3359421611856968	0.0	0.0	7.659401724131328	0.8895393200397019	0.0	2.4080854841449844	2.132808491819666	0.0	0.0	0.0	0.0	4.750662658057515	5.241127230197908	0.0	NA	5.891847480101022	1.7519498325661544	0.0	NA	4.316933733772107	6.116361701814033	2.430337888418424	2.6124989638642497	4.310540381196173	3.5335189608627435	6.603503215057043	0.0	0.0	5.496832209952606	3.348051367143295	3.0981116823409427	3.3322080466759707	4.1154994338616095	4.343417989807518	3.0622257394072143	3.664170359005335	4.1382549599572105	3.336112314891638	4.502045870332412	4.612905710823399	6.929934893261678	10.942002463044753	5.987190047661625	7.0303687322944555	3.9969935756322257	7.0920386334549335	0.0	8.246360733751754
3R_5432	7.701280671633821	0.0	0.0	7.359001530672318	3.4186070680384852	0.0	0.0	3.073740258292541	0.0	0.0	0.0	0.0	4.56434262511776	5.035571275490062	0.0	NA	5.660770408209475	6.732954851497947	0.0	NA	2.765082974609902	3.5258875364106648	3.7360328412230874	2.1514605261497115	4.141481855339696	5.281010091255855	1.812718613864832	0.0	2.714971438500467	2.6406237787115026	4.288988622170983	5.953208731880814	2.5612156143997686	1.3180301248965347	2.7820466738406378	3.3624295571007785	3.5204623352775672	8.945895225675118	2.1368471077347024	6.488214806625245	6.894204298516683	6.65814424203686	0.0	6.902848391360211	5.065979314593262	1.0972092263884963	12.265002551120531	0.0	2.2636971788900278
3R_5433	5.264474013240153	2.8963469823684878	0.0	7.545746085644218	1.7526794086459676	0.0	0.0	1.05058018290601	0.0	0.0	0.0	0.0	0.0	10.326711329693167	0.0	NA	0.0	6.903812630525208	0.0	NA	2.835250671600003	1.2051205572477457	0.0	5.14746570041382	6.3698662858902155	4.641448131817127	0.0	0.0	8.351602463722726	0.0	1.0994568683070562	3.0521397025384647	3.9393148546639023	5.405907643446604	3.5658060593742364	2.5858167948800825	4.5122484985493125	3.0576364470264483	0.0	8.87048263741625	2.0197582854271916	2.7308414405188595	10.779637265206025	2.359339149104336	5.194535348813048	4.500209541006753	2.7947207724608214	0.0	2.3211415374080975
3R_5434	4.73863804908376	0.0	0.0	0.0	1.5776150310111787	0.0	2.135392877055396	2.836932549659086	25.13939796169761	0.0	0.0	0.0	4.212695632319296	9.295239582476428	0.0	NA	10.449304415928292	1.553558301003785	0.0	NA	6.380137254616731	1.084748469067367	6.034351147341355	1.3238048507784006	3.185344155094152	4.177842395073488	8.36531392848192	0.0	2.5058040686740664	1.218592158042629	5.937833260891768	4.945104396098905	4.1368143798977295	7.298917114409613	1.9257837602892218	6.2067611801225375	4.061547719367848	6.421865166518963	3.94443941528419	4.990290391984317	4.54504259932077	0.0	0.0	4.247358514647759	4.675685128141827	5.0633890741582945	6.288933213290176	0.0	0.0
3R_5435	1.0714200000685707	2.3578454951003973	0.0	3.07140400019657	0.7134067971116727	0.0	5.793823320834125	0.8552517245295773	0.0	0.0	0.0	0.0	0.0	4.2033620170757375	0.0	NA	2.362618461689669	0.7025282022921527	0.0	NA	4.039189835459563	4.905296385856108	3.508417395014118	5.088374895179476	4.609380365606832	4.093363964290753	3.0262753329508123	0.0	5.665696699391731	4.9594908785043765	3.1326436505072377	5.963214124707504	4.543108649351971	5.501022089904304	2.322268652113473	5.262626092521177	5.142636156434878	4.148578862824751	4.459246765440767	2.7079664038856066	2.466353998749065	2.223111466808946	0.0	4.801701261963919	5.638326183935732	7.32702183672318	2.8438925927746017	0.0	7.558339039879308
3R_5436	6.538409231187689	0.0	0.0	0.0	0.0	0.0	1.964287678573393	2.609614236385121	0.0	0.0	0.0	0.0	0.0	0.0	0.0	NA	4.806010204120866	2.858148925564656	0.0	NA	4.695126646346159	4.989147606127152	6.34380505233322	2.435461488291032	0.5860216490461678	3.843079382647728	6.156013070446951	0.0	0.0	2.241897111270734	3.6413635595639686	3.03257470444527	5.979818222223962	5.035550989989324	1.7714741641122012	4.995746478712411	3.736103190572347	2.5316968444930534	1.8141892823502603	0.9180854759612173	4.180856493605965	1.1305566861122416	8.92544752193875	1.9535126501665177	7.885223263645164	2.794601277468136	5.785012282738079	0.0	0.0
3R_5437	0.0	0.0	0.0	0.0	1.5992855671514423	0.0	2.164725196795168	8.627704210089583	0.0	0.0	0.0	0.0	4.27056233056544	9.422921444873083	0.0	NA	5.296419408622995	3.1497967751120703	0.0	NA	2.5871106010478835	2.1992977202519692	5.243349073867253	0.0	2.5832791059994333	3.529358616717301	1.6960444173680376	0.0	2.5402244542327765	3.705993183937336	5.016164087154446	4.456028137144069	3.594547502783977	4.316186562847993	5.205964890452182	0.786502361080088	4.940805852022206	7.440088685857136	5.997931913076371	5.058838336929155	2.764484701894556	2.4918392265331044	0.0	4.305701351387427	5.529896834244661	8.2127057950084	2.5501278634110713	0.0	2.1179961045815645
3R_5438	0.0	0.0	0.0	0.0	0.0	0.0	0.0	2.3634242140846373	0.0	0.0	0.0	0.0	2.6321704930529126	8.711757562241152	0.0	NA	0.0	5.8241525275657136	0.0	NA	1.5945713138534123	3.3888549777467447	2.154499829094301	3.3085514557915903	5.174681731200122	3.480524723907376	1.0453607100758973	0.0	4.697018802166265	3.0455960756885445	6.183447553976551	2.059862063396787	2.9540096878224715	4.94054059395179	3.208707919901345	4.36286215391596	3.0452765628816114	2.866071899426098	3.696838537619399	9.977683663276624	5.11168869406918	2.303775888681549	0.0	2.65382850588659	6.329819017814644	6.32739911879578	3.9294423052560536	0.0	7.83258936788654
3R_5439	1.0213536449251797	2.247665799067668	0.0	0.0	0.0	0.0	0.0	2.4458600720191654	0.0	0.0	0.0	0.0	3.6319735708547194	2.0034716156155383	0.0	NA	0.0	2.678799126497181	0.0	NA	4.400505882156213	2.805646157143867	5.202513021890093	3.9946120672437013	2.7462429748358463	6.303368520137161	2.884860597766195	0.0	3.240566710306299	6.828956287535621	4.692691823590281	3.3159929011223968	5.095075120768565	3.146378989739658	2.767189281723999	3.6789199226222804	4.552159908833543	3.9547200374591083	6.801393197382551	7.744277753168184	3.5266557178374485	4.768262445164982	4.182686355407879	0.915464539664149	6.718566247213139	6.984637638745461	2.7110004155421437	0.0	2.7019296100503136
3R_5440	7.75987029635462	0.0	0.0	0.0	5.166922601566197	0.0	2.331242519625565	0.0	0.0	0.0	0.0	0.0	0.0	0.0	0.0	NA	0.0	4.240111043420094	0.0	NA	0.6965297772051993	4.144830318936403	1.411670904502722	2.8904378102794666	4.172989325076007	1.5203390964320682	2.7397640588252914	0.0	5.471252670655209	3.3258913189181225	3.7814160041625824	2.0994747953851864	3.5484635604405925	5.644243966801221	3.504014830112046	2.5410076281048997	7.9813017609589485	1.0015504000192297	6.459311291005323	4.358383797969734	3.969516495028081	6.708797917589127	10.592838817245989	2.3184545738239986	3.4030134364582523	4.422226197312215	3.432864431514904	0.0	10.264134968356814
3R_5441	0.0	0.0	0.0	0.0	0.0	0.0	0.0	1.974615137636599	0.0	0.0	0.0	0.0	2.932199627669291	6.469847437762493	0.0	NA	3.6365606718327648	4.325347444346836	0.0	NA	2.6644938607396953	6.040216212559437	2.4000814587647104	4.1463879501543355	5.321095523109584	5.815880844233263	4.6580664785273616	0.0	0.0	2.544562283123776	2.755308239088015	5.354198184727945	4.113404759316255	4.233607946312771	4.468067414737322	3.2401099693323587	2.2615958521427433	5.108419825266499	2.7454828913174514	4.168122904606464	6.327052025893587	10.26549126791649	0.0	4.4344895082195475	4.339277709868082	6.343767491617241	5.252809859313993	0.0	5.8169270541350855
3R_5442	2.584984599954246	1.4221767125674198	0.0	0.0	3.442432629441921	0.0	1.164882745815013	5.674464240300148	0.0	0.0	0.0	0.0	2.2980766247688997	5.070666070018293	0.0	NA	5.7002224511811574	4.2374245950293306	0.0	NA	2.7843538802407632	5.917434626401286	5.172847160941618	1.8053790546782515	3.8228166200080316	4.937971481315476	5.476056399730213	0.0	1.3669465489725687	2.659027281287527	4.858740225834246	3.896554277052802	3.2238321144292756	5.308863894831407	3.8519742330938165	9.734357839226499	5.3174966466536775	2.001831675983525	5.379349001942482	2.177811207179808	5.4546270485533705	4.022728415547846	5.293063704668217	2.3169856480116495	2.9757501866220473	3.8669963188957186	6.861378876421763	0.0	5.698684344745328
3R_5443	3.871753083335097	7.100386687058977	0.0	0.0	0.0	0.0	1.1631631803952103	1.5452966629627622	0.0	0.0	0.0	0.0	0.0	0.0	0.0	NA	2.8459039757847724	2.538701660581681	0.0	NA	2.7802436994812343	2.3634797938431116	3.2869525545303078	5.0475992211987055	3.4701577193623763	4.551398948323416	2.7339864037033488	0.0	6.824643514746007	4.646428681899784	6.468757196492381	5.387264721688517	3.540980507803645	2.6505135535667135	6.643588472073256	6.339122783737023	5.309647115543053	4.997191578332977	4.297126532973033	5.436490966889704	7.427147849459437	2.0083950914823965	0.0	3.4703480735982164	5.09375566680318	4.412900541054703	5.481000249659561	0.0	2.2761088462563586
3R_5444	31.709590882858432	0.0	0.0	0.0	0.0	0.0	0.0	0.0	0.0	0.0	0.0	0.0	0.0	0.0	0.0	NA	0.0	0.0	0.0	NA	17.07761091054406	0.0	0.0	0.0	0.0	0.0	0.0	0.0	0.0	0.0	0.0	0.0	7.909246146022084	8.140372584853209	0.0	0.0	0.0	12.27807381577978	0.0	0.0	12.165642522326994	0.0	0.0	0.0	0.0	13.553092205752204	0.0	0.0	0.0
3R_5445	4.279686042231942	0.0	0.0	0.0	8.548908304409528	0.0	0.0	1.708111136542988	0.0	0.0	0.0	0.0	7.6093656071893285	0.0	0.0	NA	9.437256400819154	8.418547744390441	0.0	NA	0.0	3.9187486651762358	3.1142315711453987	3.586770555483156	2.3014668398904043	11.3196156361624	0.0	0.0	9.052436236902256	4.402270691222532	5.362735424085117	6.9473529592746175	2.1349433652898773	4.394662682172502	2.3190207239286993	4.204212621046288	1.4672696166611399	1.6571106618499982	3.5624080453423295	1.8027860255238444	3.283872736795958	6.66000666000666	0.0	3.835988476690616	0.0	1.829193563433689	2.2719320964935	0.0	0.0
3R_5446	0.0	3.568631019611412	0.0	0.0	0.0	0.0	2.923009963664063	2.5888700850625046	0.0	0.0	0.0	0.0	0.0	0.0	0.0	NA	0.0	4.253143711174115	0.0	NA	1.7466766856041354	2.969692947112887	4.7200330119108855	3.6241525485539046	2.6161348021011746	2.859397696469216	4.580308612033662	0.0	0.0	5.004170976508921	1.3546567137328596	3.008468387239822	4.853686824108943	6.660697016965212	3.5147849869825545	4.2480297107197975	3.335763993363164	6.278930170761785	5.39930419166882	4.098543746421459	8.710006914501204	6.729418494124378	0.0	5.8139517982698266	8.533682872983812	6.930966602305711	6.88683179223255	0.0	8.579736207430567
3R_5447	0.0	3.1704363154457313	0.0	0.0	0.0	0.0	0.0	3.449998482000668	0.0	0.0	0.0	0.0	5.1230662986255835	0.0	0.0	NA	3.1768542027239617	0.9446424415001828	0.0	NA	3.1035582916525453	1.319164451789552	3.669192328997816	4.02470330692162	2.324221455539038	5.0806812177376734	4.069228978770019	0.0	4.570968862560108	3.704829972015196	4.814006061796432	7.350138690435145	3.234077343606488	2.2190563684698716	5.0742226056773205	5.1892862938683395	3.95140405240194	5.020483572977749	5.996049323022047	3.641220362286861	7.185404211044829	5.97853705198338	5.899872090773072	3.8739149164319073	4.7384238410194355	2.463038414039713	6.883184105901917	0.0	2.540797586852084
3R_5448	2.0321936046460825	2.236097205381615	0.0	0.0	0.6765697534620412	0.0	0.9157761582988688	1.2166356924737536	0.0	0.0	0.0	0.0	3.6132800326351453	0.0	0.0	NA	6.7218711538293485	5.330023033694539	0.0	NA	1.6416962837796796	3.2564066194931196	6.284822305706844	4.541773773283226	3.5517407067543263	4.479232486499593	5.740024805517197	0.0	6.447775436877084	3.6582043515804044	2.5464757285212407	2.120737947056861	2.7878681002830623	4.173579701482103	6.607072160487545	3.6599847544998676	3.4836386382623776	2.7540557405144415	1.6915967142087105	6.420348704546981	7.796676097656019	1.5812401666627136	16.64463333329172	2.7322581047655223	5.347188969390819	3.9086370847404246	9.169960030841272	0.0	3.584030599019642
3R_5449	0.0	6.138565846861198	0.0	0.0	3.7146578168658837	0.0	0.0	3.3399256042704732	0.0	0.0	0.0	0.0	4.95961386430298	0.0	0.0	NA	6.150992093514763	3.6580137570581375	0.0	NA	3.0045386560938954	6.385381257067021	1.0148931510341659	2.3377766154698785	6.750200143434253	3.279054058485208	3.9393994306779945	0.0	0.0	2.869301316521523	4.66041425490229	4.528128865890019	5.566032839315451	2.8643425868307553	1.5114857042926346	4.567019179653746	2.8690002987585648	4.320270276108474	0.0	4.700062017318318	8.561418438684084	4.34084299170899	0.0	0.0	5.5046921996309655	7.15336407213357	5.923177571532734	0.0	4.919465883750069
3R_5450	0.0	0.0	0.0	0.0	0.0	0.0	0.0	0.0	0.0	0.0	0.0	0.0	0.0	0.0	0.0	NA	0.0	87.2356759020169	0.0	NA	0.0	0.0	0.0	37.16726010391966	35.77279979394867	0.0	0.0	0.0	0.0	136.85319757496134	0.0	0.0	0.0	0.0	0.0	0.0	0.0	0.0	0.0	0.0	0.0	0.0	0.0	0.0	0.0	0.0	0.0	0.0	0.0
3R_5451	0.0	0.0	0.0	0.0	0.0	0.0	4.1691003790129155	0.9231288455239882	0.0	0.0	0.0	0.0	4.112393355359313	0.0	0.0	NA	10.200511453644285	1.5165688176465522	0.0	NA	3.7369375348469425	4.235684498263051	6.73220128002709	1.9384285314969438	4.3533036786286745	2.7189133047303655	0.0	0.0	7.338426201116909	5.9478902952080706	0.9660760464149305	3.218242543492939	7.499734913215952	1.7812833433975843	5.01315137599099	0.7573726440030477	4.75781304268805	3.5822649228201024	11.55157257333227	2.9228843724479567	3.5494618394695543	2.399548884809656	0.0	8.29246186193134	5.325085840383747	4.942832191440241	2.4556786832847353	0.0	2.039551804411877
3R_5452	2.6345032459714495	0.0	0.0	0.0	0.0	0.0	2.3743950931700764	3.1544540575847693	0.0	0.0	0.0	0.0	4.684198372053698	0.0	0.0	NA	5.809417414193453	1.727439126772612	0.0	NA	11.35076678686183	2.4123162252268693	1.9170689396202845	2.943941394369874	3.541861365737492	3.0969628085736316	7.441276238405097	0.0	5.572528548760321	2.709964308415076	1.1004034519216126	4.2766744432900134	0.657117738347939	2.705280945116951	3.568876060286311	0.862681022829128	7.2258133510992	9.180806809302402	6.578876674351526	5.54882483103551	5.053743019391111	5.466385147831554	0.0	0.0	2.5995038067133747	12.386231060185935	8.391380709390543	0.0	4.646279874708417
3R_5453	2.487279431169143	4.105267263162	0.0	7.130201036018211	0.0	0.0	2.241706889426575	2.4818115477102953	0.0	0.0	0.0	0.0	2.2112157728674537	4.879009112281368	0.0	NA	0.0	5.70816655973368	0.0	NA	6.697782779384278	2.846886095916489	5.882296779881423	4.169137894201107	2.006359021160299	4.385843083306165	2.634538412184775	0.0	14.468077830367049	5.117047013573031	2.0778193203120554	4.902898668678432	2.1713862107855793	3.511890062516432	4.043324082769405	4.886831170978413	3.411006790205942	4.815420130960166	6.211229634025032	6.8103621651063335	7.156987421690033	3.8706805624098855	20.37200296005203	8.917640352233418	4.908471727693695	4.252382516903354	1.3204075992626314	0.0	6.579948068856525
3R_5454	0.0	0.0	0.0	0.0	0.0	0.0	0.0	0.0	0.0	0.0	0.0	0.0	0.0	0.0	0.0	NA	0.0	3.651356771149024	0.0	NA	5.998141775677895	5.099008727208387	8.104369693790574	3.111362993230763	0.0	3.2730867171594844	0.0	0.0	0.0	0.0	4.651933064265525	5.165586757708412	8.333855356773043	5.718259904919633	1.5087350478699	5.470449543308638	5.727558376229563	0.0	4.635344408407217	2.3457543371238376	2.1364595148399546	8.66588673686035	0.0	0.0	7.326232748553435	11.900576868563125	5.91239835848172	0.0	9.82102652315528
3R_5455	0.0	0.0	0.0	0.0	0.0	0.0	8.183560536252354	0.0	0.0	0.0	0.0	0.0	0.0	0.0	0.0	NA	0.0	0.0	0.0	NA	0.0	12.471388556087577	3.303672957520712	5.073275859882209	2.44146704825169	5.33697670943364	12.823504971672879	0.0	0.0	4.670064605673755	0.0	2.1057046909204544	0.0	0.0	7.380266250485253	0.0	12.452199120625698	3.5158282588212133	22.674674353885155	3.824902101630709	3.483633541259808	4.710093730865244	0.0	0.0	11.945889897121996	7.7618599279233695	4.820271361996595	0.0	0.0
3R_5456	0.0	0.0	0.0	0.0	2.4999875000625	0.0	0.0	4.495580844030318	0.0	0.0	0.0	0.0	4.450467410339771	2.4549697179485293	0.0	NA	2.7597702767221652	4.103109500503862	0.0	NA	2.0220729483036832	3.437920608099397	4.5535287798956245	5.2444600146635105	4.038156541157396	2.9424313310088124	2.6512399849409567	0.0	3.9708539321381062	1.2873715927296978	3.1364873850477375	2.6121072914362937	5.931125893141714	4.176726956113845	3.3907971730245814	2.458905541143637	5.148946139448909	2.422973667122186	4.167070351606978	2.1087803815943538	4.3214153499554175	0.6492031031908332	5.1252876567697365	5.608858406613069	6.9977508405533655	4.814257906215047	3.9863348441542397	0.0	1.1036102401786965
3R_5457	7.585148986232196	1.3910363011788336	0.0	3.6240156267553822	2.5252920626535063	0.0	2.27875224186494	4.54108455428801	0.0	0.0	0.0	0.0	2.247757244015852	0.0	0.0	NA	0.0	1.657856265851178	0.0	NA	1.3616934128217324	4.630291750631702	1.8398476127816237	2.4721871004879428	5.7786262009642355	5.20137494631438	4.463459177291634	0.0	0.0	4.551407727653125	2.1121563468819713	4.104406003620204	2.207269478057392	4.868080692656485	3.425118400349143	3.7256914158827885	3.4673754213186205	2.4474987052731847	0.0	3.195187791570871	2.9101041191602275	6.557742562700216	0.0	1.1331261147836358	4.989586732489294	4.862987226067254	5.368912039637604	0.0	1.1147808457909163
3R_5458	0.0	0.0	0.0	0.0	0.0	0.0	0.0	0.0	0.0	0.0	0.0	0.0	0.0	0.0	0.0	NA	33.404150131612354	0.0	0.0	NA	8.15836362805694	0.0	0.0	12.695747263220081	0.0	4.451884037324596	0.0	0.0	0.0	0.0	6.327319848549273	0.0	0.0	0.0	4.104207469329257	4.960415881267485	0.0	5.865515461498756	0.0	0.0	0.0	0.0	0.0	0.0	4.982382296200635	0.0	0.0	0.0	0.0
3R_5459	0.0	0.0	0.0	0.0	0.0	0.0	0.0	0.0	0.0	0.0	0.0	0.0	0.0	0.0	0.0	NA	0.0	0.0	0.0	NA	0.0	0.0	0.0	0.0	0.0	0.0	0.0	0.0	0.0	0.0	0.0	0.0	0.0	0.0	0.0	0.0	0.0	0.0	0.0	59.95311666276971	0.0	0.0	0.0	0.0	0.0	0.0	0.0	0.0	0.0
3R_5460	3.5601809426362285	0.0	0.0	0.0	2.3705524287969015	0.0	6.417358698585325	1.4209417831625786	0.0	0.0	0.0	0.0	0.0	0.0	0.0	NA	0.0	2.334404358052808	0.0	NA	0.0	0.0	5.18132768672242	4.972931834730379	2.8718128979435233	2.0925667842689197	2.51397392405687	0.0	3.765265799525953	9.155391344456401	4.46114697873282	4.128112163119215	3.552029101064019	3.6558275948264556	3.8582892789040604	3.4973961885376337	2.441181561169785	2.757031118610236	2.9634924402789595	5.998799340312036	2.731784766502746	1.8467732254817768	0.0	9.57323476730817	4.683845137091463	1.5216677112915504	1.8899725991772571	0.0	15.697074096782506
3R_5461	2.7692086155618445	6.094123741182566	0.0	0.0	3.6877643666080315	0.0	2.4958008151285465	3.868369338641473	0.0	238.15194093831866	0.0	0.0	0.0	0.0	0.0	NA	0.0	0.9078825998852437	0.0	NA	2.982786340031677	3.803491351494582	5.037727541558733	3.0944687145344876	2.6060727451700165	4.069142875744653	2.933159168860018	0.0	4.393094056143742	0.7121320235801156	6.361676336414697	3.21096145176558	1.726792427807989	3.199055923052042	2.250814232048443	2.720372872441716	4.747048759786042	2.680620188286762	6.915262676252758	4.08278011662753	4.780932366805881	4.309416074121956	0.0	4.964220381599621	5.009435955727515	5.3261812582333885	7.350368547478971	0.0	2.441924920576392
3R_5462	0.0	3.7040741111148154	0.0	0.0	1.1207314700500204	0.0	3.0339492857173194	0.6717818826337933	0.0	0.0	0.0	0.0	0.0	0.0	0.0	NA	3.7115722368458166	1.1036416643269464	0.0	NA	4.532424237809411	4.6236060983515	3.0619851118935095	4.231915754406693	3.1679982215763127	4.946537819249552	0.0	0.0	10.680679718457283	4.3284152148296355	5.624284309821575	3.512982578416797	2.099126108611472	3.456747874316104	4.560230521476953	2.204629280563327	2.885307414501417	0.0	2.8021141390756497	9.217214580442318	3.8745363148665186	4.365515916671033	13.785839736855891	4.525960001375892	4.428784263289453	5.035816163358422	3.57410659844412	0.0	4.452684879928899
3R_5463	0.0	2.4675730062318557	0.0	0.0	1.4932134939911597	0.0	0.0	2.685158217577655	0.0	0.0	0.0	0.0	3.9873187315063174	4.398974686979958	0.0	NA	0.0	0.0	0.0	NA	2.415521367339687	5.13357511103153	1.6318619079288823	1.879473028340386	4.220901991077858	0.6590550205493355	1.5835548462637448	0.0	2.3717449283199388	4.613592589555311	2.810081222587658	2.600302238329766	3.915497084381032	5.757024217210221	2.4303405168325685	1.468675717135994	3.844257148819037	4.341642078500362	0.0	1.8893250395742744	2.581131191069011	10.469559755012302	0.0	2.0100635843413635	5.163128301082959	2.875500325075312	5.9524787431031605	0.0	7.910082923376806
3R_5464	1.0526231579621046	0.0	0.0	0.0	0.7008908883904152	0.0	2.8460886488307984	2.9408655790841607	0.0	0.0	0.0	0.0	0.0	4.129618823793707	0.0	NA	2.321169014993359	2.760812584446355	0.0	NA	2.2676153462229123	3.855390843620239	4.595821616860598	1.7643900565328217	2.2642570217016016	3.4028504750379263	3.716478479062401	0.0	6.679558214019725	2.706934592555995	4.396692842817176	3.9057308886973128	4.725958223474496	3.242707758259379	2.566717983914892	3.4468662126454492	2.52620723473994	5.706115488516851	2.628608619628241	2.2170485178010817	2.8269320687416184	4.368219022501789	0.0	6.604445244525811	2.4234910790600956	4.948953345856885	3.911599636377698	0.0	1.8564341501457948
3R_5465	4.2323312865779235	0.0	0.0	0.0	0.0	0.0	0.0	1.6892108750044763	22.453341955416644	0.0	0.0	0.0	0.0	0.0	0.0	NA	0.0	8.325396455379206	0.0	NA	0.0	0.9688469210238619	2.3098294329553526	1.1823609714939864	2.2760010933909256	2.4876364468591103	4.482905783665726	0.0	2.23806774183441	3.2651696516847624	2.651698359765463	3.9259888289913865	2.111320202188468	2.1730178546012024	2.2933607435809407	1.3858976597732116	2.9020685364113836	5.7357115232083276	1.7614949878421617	1.7828381856840234	0.8118841655633161	4.390875760170366	0.0	3.7935432376677602	3.4800872193379258	4.522383810010676	6.740379456401877	0.0	0.0
3R_5466	0.0	0.0	0.0	4.337171730314663	5.037057633006024	0.0	0.0	1.8115690422174087	0.0	0.0	0.0	0.0	10.760339004480338	0.0	0.0	NA	0.0	3.9681988543809914	0.0	NA	0.8148279124190367	2.7707345321147185	1.6514281137470657	2.958679296282356	1.220431735862773	4.446381090430498	3.2050836900769535	0.0	0.0	2.334455038979563	2.5277994747232695	3.1577761817363346	3.0190052038215325	1.5536137541425654	4.09913428333503	1.981713736496479	1.5561400878804177	4.1007855933543835	3.7781781247264754	1.9119782569832613	2.9023102679964277	2.3544646535993876	6.195959614735232	0.0	0.49762236036218954	1.293323508385748	2.4095398501748115	0.0	2.6683085658708663
3R_5467	2.1496139938151306	0.0	0.0	0.0	1.4313240692314275	0.0	5.812138884545929	0.0	0.0	0.0	0.0	0.0	7.644111568865992	8.433299557968605	0.0	NA	4.740174447900031	2.818996200556921	0.0	NA	3.473107382228665	0.9841606236743972	3.9105647582876015	2.402099002150059	2.8899697761180874	3.1586953829981326	3.0358420621382223	0.0	6.820328671638686	1.1055930959691291	0.8978704667418005	0.997010861735431	4.289383930262767	1.655523613147175	0.5824024649136003	1.4078033129835366	3.684923694811082	1.6646773772009114	1.7893373743728596	2.716526887775656	1.6494337947376958	3.345208824660879	8.80318111752863	1.9267522029039625	0.7070187733280844	0.9187730227292502	1.1411531078277855	0.0	1.895558157525053
3R_5468	1.0835607366132574	1.1922816455394358	0.0	3.106207444958004	1.4429814536479728	0.0	5.859475709738762	1.7298859244026012	0.0	0.0	0.0	0.0	1.926592212868403	4.25099218157518	19.24498090897894	NA	4.778780684550775	2.841955447232845	0.0	NA	0.0	2.4804402404399863	1.5769657035190936	1.8162471297241196	0.5827014130742348	0.9553263904457172	0.7651418511780737	0.0	1.1459794457126617	2.7864939307932994	2.7155494534142064	1.2564137408643645	0.540539839299668	1.9471748162423308	2.055010397178318	1.4192691331671843	1.1144806401339042	1.2586764765114187	3.6078211790648242	2.7386515756010246	3.325735137123386	2.2483025315886507	0.0	1.9424445898256308	0.7127770707029237	1.852511894978878	1.725670802754447	0.0	1.9109964852952643
3R_5469	1.0432920287063887	1.14797250835437	0.0	0.0	1.3893554807711812	0.0	0.9402863623310752	0.8327988152937172	0.0	0.0	0.0	0.0	1.8549936614866587	2.04650561213234	0.0	NA	0.0	3.4204237056706246	0.0	NA	2.2475137441084234	3.8212141774306287	1.5183604318915513	1.4572911394308765	2.244185189937455	1.5330388263545318	1.4734132885965767	0.0	1.1033910517192487	2.6829385818480316	1.7430870909061753	2.419442484964858	2.6022579375763075	2.6783019244402815	1.1306510859931946	1.3665243887023961	2.5038133076675777	1.615866516498805	1.7368712938423223	2.6368742071248867	3.2021397978985475	1.6235611189583232	0.0	3.7405138231623463	1.71571978150789	3.121416223997823	1.6615391568286935	0.0	2.7599662842518713
3R_5470	0.0	0.0	0.0	3.2958594118209295	2.2966257515133615	0.0	3.1086153305095365	1.3766291143658498	0.0	0.0	0.0	0.0	0.0	0.0	0.0	NA	5.070552941262969	3.769341622668398	0.0	NA	4.334370155954353	2.105508394214547	1.673248599187646	3.854279086485751	2.1639754900716652	0.6757697355172408	0.8118581956516551	0.0	2.4318962650329192	0.5913251069367107	1.4406747428971856	1.3331250814206144	2.0074002523531536	2.066061123828045	1.5574862085374979	0.3764809348172204	0.7883507615350105	1.335525970192841	0.9570248928873815	0.484310354405241	3.969889359624646	1.192787215706622	4.7083705883156135	2.0610420896740864	1.512592483685934	1.9656184825926548	0.6103443355223943	0.0	0.0
3R_5471	1.0077311115415244	2.2176870522004726	0.0	0.0	2.683997777113041	0.0	0.9082364237500555	2.0110315538090506	0.0	0.0	0.0	0.0	1.7917656542533742	3.9534997269120065	0.0	NA	0.0	1.321535021074519	0.0	NA	2.170906573841596	4.1523378330988105	1.0999550008409156	2.2521903043376312	1.0838457372116839	2.3692555917393534	0.7115957805785872	0.0	2.1315632831829783	5.182979654576174	2.5255101783111207	1.402185043649319	1.508135523973913	2.069608969374832	1.9111968916949023	1.3199460010090989	0.6909914545777804	2.3411838430220624	0.0	1.6979970469284358	2.319745437321696	4.1819241555780335	0.0	2.709762977935574	2.6515823450223035	2.5843044252035323	2.674841839276885	0.0	0.8886306725627904
3R_5472	0.0	1.2676970508295808	0.0	0.0	0.7671271884604433	0.0	1.0383508662338268	0.9196532098104191	0.0	0.0	0.0	0.0	8.19381989328369	9.039760482506257	0.0	NA	2.5405264783831685	0.7554294223442728	0.0	NA	4.343345696563445	2.1098684454826873	1.2575351506225303	1.2874201542020365	2.4782361303036735	1.6929227702175609	1.6270787558184336	0.0	1.218466097399306	3.55529767796398	2.406096779757065	1.0687085554822184	1.1494612245348361	1.1830511362023113	0.9364268548243713	1.5090421807470362	0.0	1.7843887397932967	0.0	2.426566280590265	1.7680489509104746	1.7928858290304073	0.0	2.065310060868818	1.1367935510156568	0.4924222130478493	4.281257583942005	0.0	0.0
3R_5473	2.494375806151081	2.744653243939977	0.0	0.0	2.491326446974857	0.0	4.496205258964	1.4933353934724716	0.0	0.0	0.0	0.0	2.217524519722996	2.446464626201	0.0	NA	2.750209222166576	2.4533367178476317	0.0	NA	2.0150676008161827	2.2840067622588207	0.9075506718438802	1.742096968392403	2.0120832979681746	2.1991780938403953	0.8806849756376114	0.0	3.9570971526707437	4.490190505312569	4.167494956289229	3.1815150964915926	2.488664367120052	1.2806944437551817	1.6895249822794172	1.6335912093189844	1.7103693106382147	1.4487476542360898	1.038158448102615	1.0507373207658846	1.9139751431091176	1.9408619367861266	0.0	2.2357707445150115	2.0510316360964502	0.5330643561667363	1.986262216009194	0.0	0.0
[truncated: 148 more columns]
