# Supplementary material for: Convergence of topological domain boundaries, insulators, and polytene interbands revealed by high-resolution mapping of chromatin contacts in the early Drosophila melanogaster embryo
Source: eLife. 2017 Nov 17;6:e29550. doi: 10.7554/eLife.29550 (PMC5739541; doi:10.7554/eLife.29550)
Supplement: Supplementary file 3. [file elife-29550-supp3.zip › local_HiC_maps/nc14_all_dm3_CompressedBinCounts_500bp_VC_chr3R_2824593_2863924.txt]

3R_5589	3R_5590	3R_5591	3R_5592	3R_5593	3R_5594	3R_5595	3R_5596	3R_5597	3R_5598	3R_5599	3R_5600	3R_5601	3R_5602	3R_5603	3R_5604	3R_5605	3R_5606	3R_5607	3R_5608	3R_5609	3R_5610	3R_5611	3R_5612	3R_5613	3R_5614	3R_5615	3R_5616	3R_5617	3R_5618	3R_5619	3R_5620	3R_5621	3R_5622	3R_5623	3R_5624	3R_5625	3R_5626	3R_5627	3R_5628	3R_5629	3R_5630	3R_5631	3R_5632	3R_5633	3R_5634	3R_5635	3R_5636	3R_5637	3R_5638
3R_5589	17.089045735257745	62.129302454194956	48.8959299027949	0.0	54.849147293216525	42.64278413289358	47.30173477867519	49.36734806105054	59.32146238020187	22.990190939447515	26.562478002947906	36.91480800608356	0.0	0.0	0.0	0.0	0.0	0.0	17.695669869582915	13.739811929454309	9.048922092400353	10.40813777598912	16.589690502733983	14.601535059380792	16.823348115448546	9.060689221259132	0.0	0.0	0.0	0.0	0.0	4.904342893719246	0.0	10.15119872121966	15.54682860243339	9.707059224709742	6.260516244446069	9.338649307570282	4.517128046125298	0.0	0.0	11.073670448499971	10.929678448860034	0.0	0.0	10.021419113117771	5.515825849933605	2.608393078576798	7.061827714001627
3R_5590	62.129302454194956	6.900477858091673	55.082761849679144	179.41242431038347	46.13596846606555	69.79164023043931	46.97656710672726	57.72574638686106	45.13783453290548	23.67922639967352	11.22129172777595	41.58566126399617	0.0	0.0	0.0	0.0	0.0	0.0	21.928185193491316	10.71575913116625	15.29083161736223	11.725085821114273	14.951035359198624	11.308739908234715	21.057796280561444	12.248572530942957	0.0	0.0	0.0	0.0	13.770690462419786	11.839055148686692	12.763078965169559	11.43563611043521	9.43060372367388	14.794816796748487	9.617267997034034	3.5067581073325145	15.266049070170395	13.360499682688133	0.0	6.565699342182583	6.156308677317081	0.0	0.0	2.5087634242362853	7.989102863693922	5.87686930356895	7.9553650982222415
3R_5591	48.89592990279488	55.082761849679144	0.0	0.0	69.05218964493363	25.323123050119523	97.9447278311903	19.668004090944848	16.377762928606057	0.0	20.900476112845848	0.0	0.0	0.0	0.0	0.0	0.0	0.0	0.0	33.26480782920517	0.0	0.0	0.0	28.72275646549248	0.0	0.0	0.0	0.0	0.0	0.0	0.0	0.0	0.0	0.0	0.0	0.0	0.0	32.65796658436859	0.0	0.0	0.0	0.0	0.0	0.0	0.0	0.0	24.800480137295455	0.0	0.0
3R_5592	0.0	179.41242431038347	0.0	0.0	0.0	82.48102936324645	127.60798826006507	192.18449711723255	0.0	0.0	0.0	0.0	0.0	0.0	0.0	0.0	0.0	0.0	0.0	0.0	0.0	118.55364552459987	0.0	0.0	0.0	0.0	0.0	0.0	0.0	0.0	0.0	0.0	0.0	0.0	0.0	0.0	0.0	0.0	0.0	0.0	0.0	0.0	0.0	0.0	0.0	0.0	0.0	0.0	0.0
3R_5593	54.849147293216525	46.13596846606555	69.05218964493363	0.0	6.196759081229941	50.752562019630794	100.78720668139489	92.95725260721561	95.5333691689616	51.94781742791143	26.258588199503002	5.792457409508782	0.0	0.0	0.0	0.0	0.0	0.0	14.994189751471303	13.930893019000642	14.908995491519763	16.331845683656503	18.74273718933913	12.887933234319638	8.799407131145133	10.236605487025273	0.0	0.0	0.0	0.0	0.0	9.23473225015201	21.333196800873804	9.557203099379727	9.570417187433412	11.827008920951553	8.573357423753247	8.792199872884328	11.16362385264527	11.165885985138205	0.0	9.876975683215099	20.580260443195908	0.0	54.66631680223913	6.290011681600028	4.451201368121253	6.139408531837806	5.54050508130802
3R_5594	42.64278413289358	69.7916402304393	25.323123050119523	82.48102936324645	50.752562019630794	24.168084527625624	78.64984264874104	96.44362514110543	116.42206534468693	45.58520241734927	17.88366374089928	12.745412925887972	0.0	0.0	0.0	0.0	0.0	0.0	25.660764690787786	15.326395293132638	16.40247743019106	17.96785909365327	6.8734191136038705	10.397903177750452	7.744697592793094	28.15509779954771	0.0	0.0	0.0	0.0	0.0	15.96540789585213	11.735105803713925	9.346292279121412	14.245275399573782	11.82887124652172	8.253155888909692	10.747714176149017	9.35765325028728	0.0	0.0	9.659008039192392	5.6604627994384815	0.0	0.0	10.380153515550392	7.345638747362915	13.5088255859318	7.31461831346358
3R_5595	47.30173477867519	46.97656710672725	97.9447278311903	127.60798826006507	100.78720668139488	78.64984264874104	17.95288803122845	98.63868599250546	119.66227054446917	60.525825211732496	28.20024043631412	44.36701578578422	0.0	0.0	53.169995108360446	0.0	0.0	0.0	9.925065753560618	17.78382088948575	14.500907756825576	13.89921033952991	11.963248899381103	15.35557815506677	23.963941457289216	10.163835215772416	0.0	0.0	0.0	0.0	9.79447278311903	8.981959957973409	36.31121617156323	11.748610817144803	8.624011221180112	11.8954383647469	10.48850628439375	9.145397520499824	10.405635185307172	28.508167590014537	0.0	7.004829970361164	8.757410959024073	0.0	0.0	5.353111772795379	11.364579107130478	9.40489384696315	5.6582933983559265
3R_5596	49.36734806105054	57.72574638686106	19.66800409094485	192.18449711723255	92.95725260721561	96.44362514110543	98.63868599250546	39.71525669126667	95.44637086106022	58.656357239409886	34.19055464558819	29.69738366049951	0.0	0.0	160.15374759769378	0.0	0.0	74.73841554559044	31.31895508577123	18.705860546109097	18.19928949973793	9.303537204845282	20.019218449711722	17.620058674795388	16.541701629808745	8.747018724451417	0.0	0.0	0.0	0.0	9.834002045472426	14.654591283449106	0.0	11.796026735240902	8.658816647633305	10.565356838036754	6.4100744392787385	8.34755199690139	8.63065171413828	19.082148649937984	0.0	7.03310058459132	4.396377385034731	0.0	0.0	7.166288346361048	7.606963414309459	5.246028232025533	5.681129560053327
3R_5597	59.321462380201865	45.13783453290548	16.377762928606057	0.0	95.53336916896157	116.42206534468694	119.66227054446917	95.44637086106022	28.93323241793699	59.404612649362996	46.26513158960052	41.21556233688941	0.0	0.0	0.0	0.0	0.0	0.0	15.410695022345507	20.532758529378697	18.185697797348283	10.846020595043678	24.449660371990472	17.729169692852526	11.270009902582034	23.065171978778103	0.0	0.0	0.0	0.0	24.566644392909083	13.141734355985554	7.589695015695489	11.333862649905445	13.619439843655242	8.415371732215528	10.294211618184487	13.902196380201715	7.943347741305288	0.0	0.0	8.199156096002278	10.982735140359356	0.0	0.0	7.459308724974393	11.085203407148121	10.484220723599945	5.519195446379912
3R_5598	22.99019093944752	23.67922639967352	0.0	0.0	51.94781742791143	45.58520241734926	60.525825211732496	58.656357239409886	59.404612649362996	9.442844931433559	94.34030603658348	124.86479483933803	62.02165796296067	48.09842862433684	112.22966679011931	0.0	0.0	0.0	38.90628448724136	33.51568547486498	34.43410231060478	28.360110819577862	35.07177087191228	20.836352675179324	30.033291112848826	24.518314721378466	0.0	0.0	0.0	0.0	10.336942993826778	18.958857738300697	9.580581311351647	11.445518426187803	19.214605041517956	16.899980555365232	18.769878926099185	14.039154147982162	10.98195483379814	10.02903405358513	21.04306252314737	9.857059818454644	23.106107868553973	0.0	49.1004792206772	15.065588510379579	11.994010191310458	15.440113259847951	7.9622398736233295
3R_5599	26.562478002947902	11.22129172777595	20.90047611284585	0.0	26.258588199503002	17.88366374089928	28.20024043631412	34.190554645588186	46.26513158960053	94.34030603658348	15.895715928568967	31.55833479290632	62.70142833853755	48.62559748702912	0.0	0.0	0.0	79.42180922881423	51.435076452946355	41.56317661576171	59.95315144707568	41.5234355304174	26.946685274061974	23.40524829925763	36.75455960287177	18.590280443675635	125.4028566770751	0.0	0.0	0.0	31.350714169268777	19.166650794283978	9.685586491318809	13.499457659288536	26.581854193724567	25.383737430229502	10.21763116482601	19.515411053990096	22.204638722804628	10.138954369635858	0.0	15.944152417327826	9.34374226221344	103.59366421149682	0.0	17.134549334222804	14.82001529290851	7.804670069279825	13.08044999967802
3R_5600	36.91480800608356	41.58566126399617	0.0	0.0	5.792457409508782	12.745412925887972	44.36701578578422	29.69738366049951	41.21556233688941	124.86479483933803	31.55833479290632	0.0	0.0	0.0	0.0	0.0	0.0	0.0	84.09544833385893	50.2276568546939	17.91806427568017	45.79886968389621	26.279827604330915	21.684730046795647	44.41661003548887	43.05927539851359	0.0	0.0	0.0	0.0	0.0	27.7464243182981	0.0	26.800957330195835	23.680599858011124	13.56795033044743	31.555112581879886	8.218561127192096	4.4722559132167685	0.0	0.0	32.313966188512296	0.0	0.0	0.0	8.81943874855692	31.205902159510842	10.329927556218047	0.0
3R_5601	0.0	0.0	0.0	0.0	0.0	0.0	0.0	0.0	0.0	62.02165796296067	62.70142833853755	0.0	0.0	0.0	0.0	0.0	0.0	0.0	0.0	0.0	0.0	0.0	0.0	0.0	0.0	0.0	0.0	0.0	8488.964346349745	0.0	0.0	0.0	0.0	0.0	0.0	0.0	0.0	0.0	0.0	0.0	0.0	0.0	0.0	0.0	0.0	105.1369935025338	0.0	0.0	0.0
3R_5602	0.0	0.0	0.0	0.0	0.0	0.0	0.0	0.0	0.0	48.09842862433684	48.62559748702912	0.0	0.0	0.0	0.0	0.0	0.0	13605.442176870747	0.0	0.0	0.0	0.0	0.0	0.0	136.87567582364937	0.0	0.0	0.0	0.0	0.0	0.0	0.0	0.0	0.0	0.0	41.811438773419624	0.0	0.0	0.0	0.0	0.0	0.0	0.0	0.0	0.0	0.0	0.0	0.0	0.0
3R_5603	0.0	0.0	0.0	0.0	0.0	0.0	53.169995108360446	160.15374759769378	0.0	112.22966679011928	0.0	0.0	0.0	0.0	0.0	0.0	0.0	0.0	0.0	45.145096339635586	0.0	0.0	0.0	0.0	159.68828846092427	154.80834726608458	0.0	0.0	0.0	0.0	0.0	0.0	0.0	0.0	51.08243683656685	0.0	0.0	0.0	0.0	0.0	0.0	0.0	0.0	0.0	0.0	0.0	0.0	0.0	201.0939510939511
3R_5604	0.0	0.0	0.0	0.0	0.0	0.0	0.0	0.0	0.0	0.0	0.0	0.0	0.0	0.0	0.0	0.0	0.0	0.0	0.0	23.408568472403637	0.0	0.0	0.0	0.0	0.0	0.0	0.0	0.0	0.0	0.0	0.0	31.034889422688988	0.0	0.0	0.0	0.0	0.0	0.0	0.0	0.0	0.0	0.0	0.0	0.0	0.0	0.0	0.0	0.0	0.0
3R_5605	0.0	0.0	0.0	0.0	0.0	0.0	0.0	0.0	0.0	0.0	0.0	0.0	0.0	0.0	0.0	0.0	0.0	0.0	0.0	0.0	0.0	0.0	0.0	0.0	0.0	0.0	0.0	0.0	0.0	0.0	0.0	0.0	0.0	0.0	0.0	75.88001851472451	0.0	0.0	0.0	0.0	0.0	77.45093483278343	0.0	0.0	0.0	0.0	0.0	0.0	0.0
3R_5606	0.0	0.0	0.0	0.0	0.0	0.0	0.0	74.73841554559044	0.0	0.0	79.42180922881423	0.0	0.0	13605.442176870747	0.0	0.0	0.0	0.0	0.0	126.40626975097965	0.0	0.0	0.0	0.0	0.0	0.0	0.0	0.0	0.0	0.0	0.0	83.79420144126027	0.0	0.0	0.0	0.0	0.0	0.0	0.0	0.0	0.0	0.0	0.0	0.0	0.0	0.0	0.0	0.0	0.0
3R_5607	17.69566986958291	21.928185193491316	0.0	0.0	14.994189751471305	25.660764690787786	9.925065753560618	31.31895508577123	15.410695022345509	38.906284487241365	51.43507645294637	84.09544833385893	0.0	0.0	0.0	0.0	0.0	0.0	0.0	40.93155401460293	72.15007215007215	42.15240729763552	52.91005291005291	27.026746083720546	25.550126153747886	28.89755815633579	0.0	0.0	0.0	0.0	55.6947925368978	22.34512038433607	129.0489095367144	25.694886075298864	36.779354522328134	29.91840730009138	37.59995591729306	26.00196196622109	23.1535077564251	54.03579871664978	0.0	21.24368498270631	24.89884842826019	0.0	132.27513227513228	12.68319286697233	16.155741346581042	23.76867140554553	21.45002145002145
3R_5608	13.739811929454312	10.71575913116625	33.26480782920517	0.0	13.930893019000642	15.326395293132638	17.783820889485746	18.705860546109097	20.532758529378697	33.51568547486498	41.56317661576172	50.2276568546939	0.0	0.0	45.145096339635586	23.408568472403637	0.0	126.40626975097965	40.93155401460293	10.785517896841268	23.085560628222744	63.72764221885488	54.174115607562705	63.32730606385032	36.87909278449104	33.286436442878255	99.7944234876155	0.0	0.0	0.0	41.581009786506456	32.888509098105565	38.53849687529867	32.99556616324641	21.560391429313196	29.523283654193154	20.908531447476722	25.413025191931872	22.279873315103785	48.41091181952412	0.0	24.583402523716245	26.02482024284875	0.0	39.50195929718114	20.453271773530467	24.12333392194268	15.08357453743557	20.017884778976928
3R_5609	9.048922092400353	15.29083161736223	0.0	0.0	14.908995491519763	16.40247743019106	14.500907756825578	18.19928949973793	18.185697797348283	34.434102310604786	59.95315144707568	17.918064275680173	0.0	0.0	0.0	0.0	0.0	0.0	72.15007215007215	23.085560628222744	39.53027491988531	63.99202457293744	57.977736549165115	34.55123789112002	16.33175677441271	58.05313022478171	0.0	0.0	0.0	601.2506012506012	35.60036454773297	38.7684211213623	0.0	19.709145569121286	29.60459407573761	26.60727921944886	31.492909785742132	21.153455628511477	19.733103201498665	34.539928156949436	72.47217068645641	22.06597250511931	0.0	0.0	0.0	25.942894500625226	27.538195477126774	15.193042801840182	20.566426816426816
3R_5610	10.40813777598912	11.725085821114273	0.0	118.55364552459987	16.331845683656503	17.96785909365327	13.899210339529908	9.303537204845282	10.846020595043678	28.360110819577866	41.5234355304174	45.7988696838962	0.0	0.0	0.0	0.0	0.0	0.0	42.15240729763552	63.72764221885488	63.99202457293744	5.1652003236858866	37.04801422643746	76.0855092430307	61.224887360122004	40.468572106901775	0.0	0.0	0.0	0.0	18.19902453228507	26.077033643545725	50.602165772695066	25.188451598711023	32.048400206178044	28.903675102289256	16.94661055079026	27.80670017888977	24.37843399665091	17.656925929195726	37.04801422643746	18.22185894198681	32.544137987145064	0.0	86.44536652835407	13.26209378621173	22.289560156590028	13.591784348866154	24.531793203992375
3R_5611	16.58969050273398	14.951035359198626	0.0	0.0	18.74273718933913	6.873419113603871	11.963248899381103	20.019218449711722	24.449660371990472	35.07177087191228	26.946685274061974	26.27982760433092	0.0	0.0	0.0	0.0	0.0	0.0	52.91005291005291	54.174115607562705	57.977736549165115	37.04801422643746	24.8015873015873	31.184707019677553	95.81297307655456	73.53396495139017	0.0	0.0	192.01228878648237	220.45855379188714	78.32080200501252	55.36402595226125	0.0	28.90674683471122	34.48064486468262	41.463010116974466	46.189601019088464	28.808991951210867	30.14779655784518	25.329280648429588	0.0	32.36342634084165	23.342670401493933	0.0	0.0	14.268591975343874	18.51178695962411	13.926955901686831	27.650418275418275
3R_5612	14.601535059380792	11.308739908234715	28.722756465492484	0.0	12.887933234319638	10.397903177750452	15.35557815506677	17.620058674795388	17.729169692852526	20.836352675179317	23.40524829925763	21.684730046795647	0.0	0.0	0.0	0.0	0.0	0.0	27.026746083720543	63.32730606385032	34.55123789112002	76.0855092430307	31.184707019677553	5.360828809865984	50.51044094736505	31.934924288681497	0.0	0.0	0.0	0.0	43.084134698238714	22.224395274204586	53.24218271652265	30.4779714498265	33.720429817458665	36.89647265696329	32.095348862400414	19.504954502255504	15.92087959675596	0.0	116.94265132379081	28.758795055787953	32.10190428496218	0.0	0.0	19.62281804074796	18.515093226271656	21.451342685505853	30.420892405175312
3R_5613	16.823348115448542	21.057796280561444	0.0	0.0	8.799407131145133	7.744697592793094	23.963941457289216	16.54170162980875	11.270009902582034	30.03329111284883	36.75455960287178	44.41661003548888	0.0	136.87567582364937	159.68828846092427	0.0	0.0	0.0	25.550126153747886	36.87909278449104	16.33175677441271	61.224887360122004	95.81297307655457	50.51044094736505	8.996523293573198	0.0	0.0	0.0	0.0	0.0	0.0	47.20800081197761	0.0	29.856733819889524	47.48508212976637	39.8484604272497	31.500691577139644	14.98192430832201	19.022835011147382	0.0	59.883108172846605	26.648108362989877	26.30160045238753	0.0	0.0	24.115930099172743	13.273496411510244	21.969282549139795	33.98771004404807
3R_5614	9.06068922125913	12.248572530942957	0.0	0.0	10.236605487025273	28.15509779954772	10.163835215772412	8.747018724451417	23.065171978778096	24.518314721378466	18.590280443675635	43.05927539851359	0.0	0.0	154.80834726608458	0.0	0.0	0.0	28.897558156335787	33.286436442878255	58.053130224781725	40.46857210690178	73.53396495139017	31.9349242886815	0.0	12.682608423619415	0.0	0.0	0.0	0.0	28.51732712796295	31.055068154433258	0.0	26.313033529646106	47.428946555668055	33.30234882798378	29.21031506511378	31.468859868682866	36.88302600990994	27.667874830534267	0.0	20.3950771178656	38.24676814809148	0.0	0.0	12.98831519212056	23.89747175778405	15.212799684547385	19.220293114961514
3R_5615	0.0	0.0	0.0	0.0	0.0	0.0	0.0	0.0	0.0	0.0	125.4028566770751	0.0	0.0	0.0	0.0	0.0	0.0	0.0	0.0	99.7944234876155	0.0	0.0	0.0	0.0	0.0	0.0	0.0	30075.18796992481	0.0	0.0	0.0	0.0	0.0	0.0	112.91907090188462	0.0	0.0	0.0	106.62799624669452	0.0	0.0	0.0	0.0	0.0	0.0	0.0	0.0	0.0	222.26173541963013
3R_5616	0.0	0.0	0.0	0.0	0.0	0.0	0.0	0.0	0.0	0.0	0.0	0.0	0.0	0.0	0.0	0.0	0.0	0.0	0.0	0.0	0.0	0.0	0.0	0.0	0.0	0.0	30075.18796992481	0.0	0.0	0.0	0.0	71.82360123536594	0.0	0.0	0.0	0.0	0.0	106.37166258908627	0.0	0.0	0.0	0.0	0.0	0.0	0.0	0.0	80.7787067329052	0.0	0.0
3R_5617	0.0	0.0	0.0	0.0	0.0	0.0	0.0	0.0	0.0	0.0	0.0	0.0	8488.964346349745	0.0	0.0	0.0	0.0	0.0	0.0	0.0	0.0	0.0	192.01228878648234	0.0	0.0	0.0	0.0	0.0	0.0	0.0	0.0	0.0	0.0	0.0	0.0	0.0	0.0	0.0	65.3526428608773	0.0	0.0	134.9145316442034	0.0	0.0	0.0	0.0	0.0	0.0	0.0
3R_5618	0.0	0.0	0.0	0.0	0.0	0.0	0.0	0.0	0.0	0.0	0.0	0.0	0.0	0.0	0.0	0.0	0.0	0.0	0.0	0.0	601.2506012506012	0.0	220.4585537918871	0.0	0.0	0.0	0.0	0.0	0.0	0.0	3248.862897985705	0.0	0.0	0.0	0.0	0.0	0.0	0.0	0.0	0.0	0.0	0.0	0.0	0.0	0.0	0.0	0.0	0.0	0.0
3R_5619	0.0	13.770690462419786	0.0	0.0	0.0	0.0	9.79447278311903	9.834002045472424	24.566644392909083	10.336942993826778	31.350714169268777	0.0	0.0	0.0	0.0	0.0	0.0	0.0	55.69479253689779	41.581009786506456	35.600364547732966	18.19902453228507	78.32080200501252	43.084134698238714	0.0	28.51732712796295	0.0	0.0	0.0	3248.862897985705	0.0	22.05110564243691	0.0	53.249270484994355	84.68930317641346	71.88633332973902	53.738593983427016	32.65796658436859	62.19966447723848	0.0	0.0	27.51546369059411	0.0	0.0	0.0	105.1369935025338	12.400240068647728	0.0	18.52181128496918
3R_5620	4.904342893719246	11.839055148686695	0.0	0.0	9.23473225015201	15.965407895852131	8.981959957973409	14.654591283449106	13.141734355985554	18.958857738300694	19.166650794283978	27.7464243182981	0.0	0.0	0.0	31.034889422688988	0.0	83.79420144126026	22.34512038433607	32.888509098105565	38.7684211213623	26.077033643545725	55.364025952261244	22.224395274204593	47.20800081197761	31.05506815443326	0.0	71.82360123536593	0.0	0.0	22.05110564243691	2.527728550264261	40.87522021524891	46.79724726383616	63.10183373928846	47.89711575929444	45.173921136395165	59.89756767208477	44.8169959086157	21.394264197768575	22.44487538605185	30.489734526932843	4.929070673015309	0.0	0.0	20.08650454045392	24.87529304872018	23.52668266951622	19.108474990827933
3R_5621	0.0	12.763078965169559	0.0	0.0	21.33319680087381	11.735105803713926	36.31121617156324	0.0	7.58969501569549	9.580581311351649	9.68558649131881	0.0	0.0	0.0	0.0	0.0	0.0	0.0	129.0489095367144	38.53849687529867	0.0	50.602165772695066	0.0	53.24218271652265	0.0	0.0	0.0	0.0	0.0	0.0	0.0	40.875220215248916	0.0	0.0	34.885566620094444	41.6414735751537	58.10758536419344	60.53671854663447	49.41297387041942	0.0	0.0	59.50498651787019	0.0	0.0	0.0	81.20336896537164	0.0	0.0	68.66622720281258
3R_5622	10.151198721219659	11.435636110435208	0.0	0.0	9.557203099379727	9.346292279121412	11.748610817144803	11.796026735240902	11.333862649905445	11.445518426187803	13.499457659288538	26.800957330195832	0.0	0.0	0.0	0.0	0.0	0.0	25.694886075298864	32.99556616324641	19.709145569121286	25.188451598711023	28.90674683471122	30.4779714498265	29.856733819889524	26.313033529646106	0.0	0.0	0.0	0.0	53.249270484994355	46.79724726383616	0.0	8.188880123147655	39.071552254597876	74.62098138032398	58.67532438983655	70.81399634117642	47.55323830993823	17.221040667487536	0.0	38.082916156144016	31.740741622428008	0.0	0.0	21.01888902883517	17.16261474495153	26.512505285930743	18.79915123541186
3R_5623	15.54682860243339	9.43060372367388	0.0	0.0	9.570417187433412	14.245275399573782	8.624011221180112	8.658816647633305	13.619439843655242	19.21460504151796	26.581854193724567	23.680599858011124	0.0	0.0	51.08243683656685	0.0	0.0	0.0	36.779354522328134	21.5603914293132	29.60459407573761	32.048400206178044	34.480644864682624	33.720429817458665	47.485082129766376	47.428946555668055	112.91907090188462	0.0	0.0	0.0	84.68930317641346	63.10183373928846	34.88556662009443	39.071552254597876	19.332636468505456	58.900216045113346	76.23247874241996	52.717987680924544	54.33200838573257	73.03701607270835	38.31182762742514	33.64903304792672	54.688255907383336	0.0	0.0	31.71478499561522	26.08280489873897	30.118797573268242	16.308413111674216
3R_5624	9.707059224709742	14.794816796748485	0.0	0.0	11.827008920951553	11.82887124652172	11.895438364746898	10.565356838036754	8.415371732215528	16.89998055536523	25.383737430229502	13.56795033044743	0.0	41.81143877341964	0.0	0.0	75.88001851472453	0.0	29.918407300091378	29.523283654193154	26.60727921944886	28.90367510228926	41.463010116974466	36.8964726569633	39.8484604272497	33.30234882798378	0.0	0.0	0.0	0.0	71.88633332973902	47.89711575929443	41.6414735751537	74.620981380324	58.900216045113346	20.98709792970254	77.39854859731446	61.78317218603966	63.0898695268293	34.87251914719255	54.877513390113265	33.84610612545115	64.27483921247253	0.0	0.0	31.922356970037924	33.01649660564349	23.967717593560625	26.820766679402205
3R_5625	6.260516244446069	9.617267997034034	0.0	0.0	8.573357423753247	8.253155888909692	10.488506284393749	6.4100744392787385	10.294211618184487	18.769878926099185	10.21763116482601	31.555112581879886	0.0	0.0	0.0	0.0	0.0	0.0	37.59995591729306	20.908531447476722	31.492909785742135	16.94661055079026	46.189601019088464	32.09534886240042	31.500691577139644	29.21031506511377	0.0	0.0	0.0	0.0	53.738593983427016	45.17392113639516	58.10758536419345	58.67532438983655	76.23247874241996	77.39854859731447	10.42508970476938	58.5402553966893	74.88129040073157	52.13786990732494	72.9309489775081	41.84912672402389	48.048625208711215	88.78550310305333	0.0	26.10712356526059	31.176588875881325	18.15594986244001	20.696620655779324
3R_5626	9.338649307570282	3.5067581073325145	32.65796658436859	0.0	8.792199872884328	10.747714176149017	9.145397520499824	8.34755199690139	13.902196380201715	14.039154147982162	19.515411053990096	8.218561127192096	0.0	0.0	0.0	0.0	0.0	0.0	26.00196196622109	25.413025191931872	21.153455628511477	27.80670017888977	28.808991951210864	19.504954502255504	14.981924308322009	31.468859868682866	0.0	106.37166258908627	0.0	0.0	32.65796658436859	59.897567672084776	60.53671854663446	70.81399634117642	52.717987680924544	61.78317218603965	58.5402553966893	5.544315994963543	34.695781355030164	0.0	33.24114455908946	52.16259907390366	21.900048180105994	0.0	0.0	47.59738797434144	27.36732059826647	17.421657419831632	42.44984001126964
3R_5627	4.517128046125298	15.266049070170396	0.0	0.0	11.163623852645268	9.35765325028728	10.40563518530717	8.63065171413828	7.943347741305287	10.98195483379814	22.204638722804628	4.4722559132167685	0.0	0.0	0.0	0.0	0.0	0.0	23.1535077564251	22.27987331510379	19.733103201498665	24.378433996650905	30.14779655784518	15.920879596755963	19.022835011147382	36.88302600990994	106.62799624669452	0.0	65.3526428608773	0.0	62.19966447723848	44.8169959086157	49.41297387041942	47.55323830993823	54.332008385732564	63.0898695268293	74.88129040073156	34.695781355030164	17.648920772599155	60.3469085140867	54.26603380412133	43.21310261942577	63.55864874312772	0.0	0.0	40.47007448436269	27.493563069546344	18.012497260204363	24.810821761794205
3R_5628	0.0	13.360499682688133	0.0	0.0	11.165885985138205	0.0	28.508167590014537	19.082148649937984	0.0	10.02903405358513	10.138954369635861	0.0	0.0	0.0	0.0	0.0	0.0	0.0	54.03579871664978	48.41091181952412	34.539928156949436	17.656925929195726	25.329280648429584	0.0	0.0	27.667874830534267	0.0	0.0	0.0	0.0	0.0	21.394264197768578	0.0	17.221040667487536	73.03701607270835	34.87251914719255	52.137869907324934	0.0	60.3469085140867	0.0	0.0	62.2903263123237	0.0	0.0	0.0	34.001751090181145	24.061742431078148	19.912583757305427	0.0
3R_5629	0.0	0.0	0.0	0.0	0.0	0.0	0.0	0.0	0.0	21.04306252314737	0.0	0.0	0.0	0.0	0.0	0.0	0.0	0.0	0.0	0.0	72.4721706864564	37.04801422643746	0.0	116.94265132379081	59.883108172846605	0.0	0.0	0.0	0.0	0.0	0.0	22.44487538605186	0.0	0.0	38.31182762742514	54.877513390113265	72.9309489775081	33.241144559089456	54.26603380412132	0.0	0.0	0.0	0.0	0.0	0.0	107.01443981507904	75.73003756209863	41.780867705060494	37.70511583011583
3R_5630	11.073670448499971	6.565699342182583	0.0	0.0	9.876975683215099	9.659008039192392	7.004829970361164	7.03310058459132	8.199156096002278	9.857059818454644	15.944152417327825	32.31396618851229	0.0	0.0	0.0	0.0	77.45093483278343	0.0	21.24368498270631	24.583402523716245	22.06597250511931	18.221858941986806	32.36342634084165	28.758795055787953	26.648108362989877	20.395077117865597	0.0	0.0	134.9145316442034	0.0	27.51546369059411	30.489734526932843	59.50498651787019	38.082916156144016	33.64903304792672	33.84610612545114	41.84912672402389	52.16259907390366	43.21310261942577	62.29032631232369	0.0	1.7492055545672545	12.301030826383249	0.0	43.56615084344068	44.27977936304958	38.42985316130476	33.27092099976378	32.67461313258051
3R_5631	10.929678448860034	6.156308677317081	0.0	0.0	20.580260443195908	5.6604627994384815	8.757410959024075	4.396377385034731	10.982735140359356	23.106107868553973	9.34374226221344	0.0	0.0	0.0	0.0	0.0	0.0	0.0	24.89884842826019	26.02482024284875	0.0	32.544137987145064	23.34267040149393	32.10190428496218	26.30160045238753	38.24676814809148	0.0	0.0	0.0	0.0	0.0	4.92907067301531	0.0	31.740741622428008	54.68825590738333	64.27483921247253	48.048625208711215	21.900048180105994	63.55864874312772	0.0	0.0	12.30103082638325	115.34025374855825	0.0	0.0	23.501210312331086	33.26182041943156	36.7016249644453	66.24271330153684
3R_5632	0.0	0.0	0.0	0.0	0.0	0.0	0.0	0.0	0.0	0.0	103.59366421149682	0.0	0.0	0.0	0.0	0.0	0.0	0.0	0.0	0.0	0.0	0.0	0.0	0.0	0.0	0.0	0.0	0.0	0.0	0.0	0.0	0.0	0.0	0.0	0.0	0.0	88.78550310305333	0.0	0.0	0.0	0.0	0.0	0.0	0.0	0.0	173.704597960708	0.0	0.0	0.0
3R_5633	0.0	0.0	0.0	0.0	54.66631680223913	0.0	0.0	0.0	0.0	49.10047922067719	0.0	0.0	0.0	0.0	0.0	0.0	0.0	0.0	132.27513227513225	39.50195929718114	0.0	86.44536652835407	0.0	0.0	0.0	0.0	0.0	0.0	0.0	0.0	0.0	0.0	0.0	0.0	0.0	0.0	0.0	0.0	0.0	0.0	0.0	43.56615084344068	0.0	0.0	0.0	83.23345318950592	0.0	97.48869131180783	0.0
3R_5634	10.02141911311777	2.5087634242362853	0.0	0.0	6.290011681600028	10.380153515550392	5.353111772795379	7.166288346361048	7.459308724974392	15.065588510379579	17.134549334222807	8.81943874855692	105.1369935025338	0.0	0.0	0.0	0.0	0.0	12.68319286697233	20.453271773530467	25.942894500625226	13.262093786211734	14.26859197534387	19.62281804074796	24.115930099172743	12.98831519212056	0.0	0.0	0.0	0.0	105.1369935025338	20.086504540453916	81.20336896537162	21.01888902883517	31.714784995615215	31.92235697003792	26.10712356526059	47.59738797434144	40.47007448436269	34.001751090181145	107.01443981507904	44.27977936304958	23.501210312331086	173.704597960708	83.23345318950592	3.19233380191473	29.36820740189522	63.564340479772426	40.491950200300174
3R_5635	5.515825849933605	7.989102863693922	24.800480137295455	0.0	4.451201368121253	7.345638747362916	11.364579107130478	7.606963414309458	11.08520340714812	11.99401019131046	14.82001529290851	31.205902159510842	0.0	0.0	0.0	0.0	0.0	0.0	16.155741346581042	24.12333392194268	27.538195477126774	22.289560156590028	18.51178695962411	18.51509322627166	13.273496411510244	23.89747175778405	0.0	80.7787067329052	0.0	0.0	12.400240068647728	24.87529304872018	0.0	17.16261474495153	26.08280489873897	33.01649660564349	31.176588875881322	27.36732059826647	27.49356306954634	24.061742431078144	75.73003756209863	38.42985316130476	33.26182041943156	0.0	0.0	29.368207401895223	5.595358538185404	23.81403146547978	99.0971887918453
3R_5636	2.608393078576798	5.87686930356895	0.0	0.0	6.139408531837806	13.508825585931802	9.40489384696315	5.246028232025533	10.484220723599945	15.440113259847953	7.804670069279827	10.329927556218049	0.0	0.0	0.0	0.0	0.0	0.0	23.76867140554553	15.083574537435569	15.193042801840182	13.591784348866154	13.926955901686833	21.451342685505846	21.969282549139795	15.212799684547386	0.0	0.0	0.0	0.0	0.0	23.52668266951622	0.0	26.512505285930743	30.11879757326824	23.967717593560625	18.15594986244001	17.421657419831632	18.012497260204363	19.912583757305427	41.7808677050605	33.270920999763774	36.7016249644453	0.0	97.48869131180783	63.564340479772426	23.81403146547978	6.569195858165806	43.47468666607646
3R_5637	7.061827714001627	7.9553650982222415	0.0	0.0	5.54050508130802	7.31461831346358	5.6582933983559265	5.681129560053327	5.519195446379912	7.9622398736233295	13.080449999678022	0.0	0.0	0.0	201.09395109395112	0.0	0.0	0.0	21.45002145002145	20.017884778976928	20.566426816426816	24.531793203992375	27.650418275418275	30.420892405175316	33.98771004404807	19.220293114961517	222.26173541963016	0.0	0.0	0.0	18.52181128496918	19.108474990827933	68.66622720281258	18.79915123541186	16.308413111674216	26.820766679402205	20.696620655779324	42.44984001126964	24.81082176179421	0.0	37.70511583011583	32.67461313258051	66.24271330153684	0.0	0.0	40.49195020030018	99.0971887918453	43.47468666607647	3.566700146092038
3R_5638	6.2590555120998275	6.043729404103391	0.0	0.0	6.734637681122819	8.335426451531163	3.58219408814748	3.5966513737050256	8.385919035628895	7.561190255349712	10.701687480302207	0.0	0.0	65.47373521112006	0.0	0.0	0.0	0.0	22.406567161138863	13.382761956311608	10.416276056314555	14.643295966304445	11.45790366194601	17.858422210498695	21.517189975485465	12.515785534505396	0.0	0.0	0.0	0.0	14.071109760284575	23.388179420563503	13.041516363190581	23.37022843229781	33.0388811878469	17.746722328275318	23.584984462408777	27.47166775239475	26.648446928513007	27.303940641233044	28.644759154865024	30.861103966094653	31.453068875930224	139.48752284108187	0.0	43.57940186245546	58.957830547757254	48.04062555500059	52.83796790052806
3R_5639	4.9241484177726305	16.64161179557444	0.0	0.0	4.636012732345368	0.0	7.8909533376365335	3.961400117257443	9.89610410173723	24.98398942677568	16.838546126250368	39.00186428911302	0.0	0.0	0.0	0.0	0.0	0.0	22.43535812440406	16.74994740516515	0.0	21.993167455977012	42.06629648325762	23.140595314955075	11.849660981199328	0.0	0.0	0.0	0.0	0.0	0.0	13.324166306914176	0.0	14.300157444733467	11.371708553723364	21.718309186193235	14.431565875407962	32.88876493478816	21.476310198097487	0.0	0.0	33.251903117255075	0.0	0.0	0.0	63.52800667467589	64.93694622521531	41.33796098027187	59.68866392894662
3R_5640	7.424981363296778	3.0416250185824274	0.0	0.0	8.26151166979831	3.4958053132884785	4.867584923942903	7.05933205686129	5.878383303510335	5.1371777726647005	16.157500545459907	16.03903258971032	0.0	0.0	0.0	0.0	0.0	0.0	9.226262556366699	16.07248525533163	11.794937927173336	15.074028554229823	17.29924229318756	25.376753593150053	8.12170999680167	14.17233113746185	0.0	0.0	0.0	0.0	10.622341758974816	8.523508017759582	9.84509724002544	13.721778589497214	12.47059731926844	12.900889560992153	22.25550877007997	18.93513490021274	28.458234890738044	10.305931578920248	21.624052866484444	30.89408807691797	18.995246439578494	0.0	0.0	35.80106874898584	47.24644629691598	49.86585518298332	41.93312954514214
3R_5641	0.0	0.0	0.0	0.0	0.0	20.04747241467796	0.0	0.0	0.0	0.0	0.0	0.0	0.0	0.0	0.0	0.0	0.0	0.0	44.091710758377424	0.0	0.0	0.0	0.0	22.73884886851488	46.575750801102906	0.0	0.0	0.0	0.0	0.0	0.0	0.0	0.0	28.10378164485813	0.0	14.227503471510845	0.0	25.854223545958465	28.137943453988832	0.0	0.0	0.0	0.0	0.0	0.0	110.9779375860079	39.26742688405114	0.0	87.9786036036036
3R_5642	0.0	0.0	0.0	0.0	0.0	0.0	0.0	0.0	0.0	0.0	0.0	0.0	0.0	0.0	0.0	0.0	0.0	0.0	0.0	0.0	0.0	0.0	0.0	0.0	0.0	0.0	0.0	0.0	0.0	0.0	0.0	0.0	0.0	0.0	0.0	0.0	55.19098841541154	0.0	0.0	0.0	0.0	0.0	0.0	0.0	0.0	0.0	0.0	0.0	0.0
3R_5643	0.0	4.928912755779766	0.0	0.0	4.119282898755853	13.595774070864799	10.517141889565801	0.0	5.862056432844868	7.3997582498979755	3.7404305759253176	0.0	0.0	0.0	0.0	0.0	581.4291528577244	0.0	29.902070718397248	11.906399034629167	0.0	13.027873134571417	9.34439709949914	20.56134528769948	31.58669442084216	20.414287551571597	0.0	0.0	0.0	0.0	0.0	15.785406864915593	0.0	19.059393517392014	16.840363792274786	12.865058084129117	22.440291993079416	0.0	19.082561337712992	0.0	0.0	16.414248355456454	0.0	0.0	0.0	18.81572568177214	22.19195239914978	14.692173258922374	19.8884127455556
3R_5644	9.22870200152089	0.0	0.0	0.0	8.688686114263174	1.5931766157359966	7.394502630964037	7.424345915124878	1.0303890584222353	9.104724623701731	9.204514314597676	0.0	0.0	0.0	0.0	0.0	0.0	0.0	3.5039770139107884	17.788961802704087	8.959032137840085	25.189378326142908	9.854935351624093	10.842365023397823	14.805536678496292	25.11791064913293	0.0	0.0	0.0	0.0	0.0	12.485890943234146	0.0	13.400478665097918	15.392389907707232	14.698612857984717	16.904524597435653	18.491762536182215	23.479343544388037	0.0	0.0	27.697685304439105	10.82110548413626	0.0	114.97424576894775	22.0485968713923	39.00737769938855	18.077373223381585	30.29726746614164
3R_5645	2.9477186720881106	1.6603476601965685	0.0	0.0	0.0	4.579856204728121	4.7237224633551325	4.742786814104099	3.9493706480403814	4.985347440703342	10.079975787898157	11.673746794097287	0.0	0.0	0.0	0.0	0.0	0.0	10.072775805192515	9.024244535368721	12.877128160047251	13.165661322139595	12.590969756490646	8.657837750042683	10.640256132245614	6.876732506795931	0.0	0.0	0.0	0.0	0.0	6.646816613532015	21.49677763303281	21.401081739077583	9.076519712896067	9.75084320416608	23.757516959357478	13.7816273581841	19.28438641796379	0.0	0.0	18.79956588484802	51.84516958554972	0.0	0.0	23.240223841385053	34.38755098888878	34.64431547410622	24.5651521431532
3R_5646	0.0	0.0	0.0	0.0	0.0	0.0	0.0	0.0	0.0	0.0	47.65308553728854	0.0	0.0	0.0	0.0	0.0	0.0	0.0	0.0	37.9218809252939	0.0	0.0	0.0	0.0	0.0	0.0	0.0	0.0	0.0	0.0	0.0	0.0	0.0	0.0	0.0	40.97520999795124	0.0	0.0	0.0	0.0	0.0	0.0	0.0	0.0	0.0	0.0	56.54509471303365	0.0	0.0
3R_5647	0.0	0.0	0.0	0.0	0.0	0.0	0.0	48.74244492103724	0.0	0.0	0.0	0.0	0.0	0.0	0.0	0.0	0.0	0.0	0.0	0.0	0.0	0.0	0.0	0.0	0.0	0.0	0.0	0.0	0.0	0.0	0.0	0.0	0.0	0.0	0.0	89.07654347380704	44.392751551526665	0.0	44.04199844972165	0.0	0.0	0.0	0.0	0.0	0.0	0.0	0.0	101.72733006449512	0.0
3R_5648	4.535505296109534	2.5546927790331253	0.0	0.0	2.1350554975650757	2.348930860629476	4.845434867482807	1.8243714128297095	2.025565472048918	4.4745758118111025	10.985929673635818	5.987267476983447	0.0	0.0	0.0	0.0	0.0	0.0	10.332313017422862	8.228235622521051	4.402974297197243	11.254075382047724	8.07211954486161	11.545192590686156	12.733484352457753	8.817399762917756	0.0	0.0	87.49136022817747	100.4530432249445	11.895755118743427	15.681583670862377	0.0	13.171503846573055	18.620774371669608	11.669099673948685	13.29254074122198	14.136727602021228	16.48439323586002	11.541413476908518	48.43271726916967	20.418309915233387	26.590511441897075	0.0	0.0	14.086703224912313	26.83859933490883	25.383548592171284	25.198102903554492
3R_5649	2.996387042115675	6.7510434581545	0.0	0.0	4.433084821315045	4.4337828716228325	5.144693122142079	5.8541839852942905	5.161598760482204	4.343706962234689	8.782629802602711	3.390424694768541	0.0	0.0	0.0	0.0	0.0	0.0	4.875753608667139	13.978269731332414	9.973132381364605	10.196596758374433	15.541464627626507	13.075449264893212	5.150443952817401	9.986101344149214	0.0	43.88178247800426	49.54394795903706	0.0	6.736238538290127	14.671385293048182	0.0	15.538874815157314	13.510053176557843	14.789086698692277	12.545332952666115	14.86687343819206	11.512744795181424	19.60675387315084	13.713057024376331	13.810556802466834	15.057474379707344	0.0	0.0	20.862693227656838	25.185190395914233	13.655304327502497	34.375298351646066
3R_5650	1.675591986648883	3.775211333184422	0.0	0.0	2.6292416898872526	4.628194032406615	4.922753054120747	5.391949818920351	7.109065030733611	8.50156594121545	8.117259059457968	0.0	0.0	0.0	0.0	0.0	0.0	0.0	11.451474377326083	13.679235604314432	9.759779298857454	8.31538595863927	7.1571714858288	9.186677218221643	8.064418575581746	10.423968874028942	0.0	0.0	0.0	0.0	0.0	10.579227837273338	0.0	12.165163998575865	9.458952231861277	15.601783365953379	12.686185112720848	17.160157992828545	15.021940152590432	17.055387370485654	0.0	13.410342223552082	11.788282447247436	87.13078330574193	0.0	19.215418451765697	16.430939345470698	27.195242145498298	24.542327899041325
3R_5651	2.0553598852944757	9.261703319857554	0.0	0.0	1.9350908602562524	6.386805371047845	9.881149533412119	1.6535047687077529	5.507566294575487	12.16649042636249	1.7571196732038548	0.0	0.0	0.0	0.0	0.0	0.0	0.0	0.0	5.593197776592019	17.957706010803356	9.180038923365036	0.0	4.829490025171302	0.0	19.179795236506056	0.0	0.0	0.0	0.0	0.0	11.123124085123044	0.0	8.953417161193741	6.328797484176424	7.554426622041158	6.023795195782379	21.964650092141706	16.43455104392268	31.38140965292161	0.0	15.421646316262189	14.460061310659956	0.0	0.0	8.83895078118647	14.594972824160601	27.607417008653545	21.800007972574342
3R_5652	3.8495414426233543	8.673252556441192	0.0	0.0	0.0	3.987342579714953	6.168894460086018	3.096895671778609	2.5788190246700147	0.0	9.872876837836023	0.0	0.0	0.0	0.0	0.0	0.0	0.0	0.0	2.6189144285423955	11.211164526081653	11.462369042433691	8.22152065245988	9.045287947696528	18.52737048441663	8.980594730905459	0.0	0.0	0.0	0.0	0.0	6.944270837673502	0.0	11.179404853203234	8.890037350010253	8.489339087973322	5.641067876713333	10.284553012756959	11.192994081144729	0.0	0.0	2.888363591830321	54.16531253385332	0.0	0.0	5.5182399904644805	11.715143932258352	32.31669325253298	0.0
3R_5653	0.0	0.0	0.0	0.0	0.0	0.0	0.0	0.0	0.0	0.0	0.0	0.0	0.0	0.0	0.0	0.0	0.0	0.0	0.0	40.3424265162701	0.0	0.0	0.0	0.0	0.0	0.0	0.0	0.0	0.0	0.0	0.0	0.0	0.0	0.0	0.0	0.0	0.0	0.0	0.0	0.0	0.0	0.0	0.0	0.0	0.0	0.0	60.15435607769536	0.0	89.850488786659
3R_5654	8.485660365403849	4.248602740773628	0.0	0.0	2.663041143275519	3.9064086978533505	6.0436800935078185	1.5170179068793728	3.789712396199777	2.391904265148009	2.418120037413153	0.0	0.0	0.0	0.0	0.0	0.0	0.0	6.443714156840003	4.490073857866327	2.7459009191079558	2.80742732974357	6.040982022037502	13.292534115288806	13.613480613042258	6.598731987661251	0.0	0.0	0.0	0.0	0.0	2.551244292866517	0.0	5.4762443259263485	9.43538921270822	11.782452130669334	7.599029866398003	8.816325214589355	8.909714165403772	14.395531626982985	0.0	12.02637993513112	6.633235161452944	0.0	0.0	14.867139135338	22.95470692004072	14.24733242445906	14.286106133196796
3R_5655	2.063475817714197	3.099424901709488	0.0	0.0	6.4757729676887426	2.1373415802420723	3.857842685552313	2.766723181598856	5.068537688171766	6.979732485466452	11.172367043540007	5.447940569505915	0.0	0.0	0.0	0.0	0.0	0.0	7.834657390432317	10.762626619962484	14.022256124921476	4.096127930267518	10.282987824942415	12.929493532344097	14.89688377054032	9.627764933626189	0.0	0.0	0.0	0.0	0.0	9.926262757108816	0.0	14.981285378305422	5.8243054833400505	8.595490744881182	12.599127414673164	4.594037747554318	8.999697610160299	21.00354959988238	0.0	11.35386359592136	14.517159282271646	0.0	0.0	12.817787460575444	16.048089565643803	12.703363527303686	11.464141831861475
3R_5656	4.5577563441689435	3.850839033644781	0.0	0.0	1.0727650067487646	4.720909284895545	9.12976203823033	1.833321722295759	2.28994068748294	6.7447919125705385	10.715125529643785	0.0	0.0	0.0	0.0	0.0	0.0	0.0	7.787252268037223	3.8759076988239873	9.955294092661225	5.089179386787811	2.433516333761632	10.70938425859736	13.70995117612187	15.949183773938396	0.0	0.0	0.0	0.0	17.93117298561203	9.249564345519326	0.0	14.890638189589591	7.017047742063149	11.726347914376888	8.34859595817754	10.654561461294414	8.282632578443156	0.0	0.0	10.259240754628713	8.016289099450082	0.0	85.17307168165713	14.700266466830156	9.246949258059468	15.304847695721262	6.905924730945173
3R_5657	1.426339818044682	3.2136309369823044	0.0	0.0	4.028633377442392	2.9547963436168128	4.571422302049414	4.016137989911462	6.688564389471664	7.839994635031364	4.26780448773055	11.297367035638676	0.0	0.0	0.0	0.0	0.0	0.0	6.498675894786438	8.733288851782115	8.307966342766752	8.49411994546775	10.661890139884	9.216565150390883	6.864798480408208	6.655015952073237	0.0	0.0	0.0	0.0	0.0	8.362266776379608	0.0	7.248877148929631	13.72481030665179	9.436460849067583	10.450698932293893	10.479296340020014	6.739282260218411	10.888738866264509	22.84690744260857	12.307326133868605	25.08680032913882	0.0	0.0	9.200832082360941	15.192515212048445	9.579236812623902	11.886566710005809
3R_5658	2.585406312114387	5.825078711376087	0.0	0.0	4.381419083222134	1.606773299284022	5.386051452535215	1.2479512799820296	1.7319712187950744	4.372584420394259	3.978457976211474	8.191115097453793	0.0	0.0	0.0	0.0	0.0	0.0	7.067762169802986	9.146279258419678	10.54140664530275	10.777604138599989	6.6260270341903	11.542391559231302	4.977297302678159	1.2062988098655942	0.0	0.0	0.0	0.0	0.0	7.462192336141916	7.541819388509284	9.760719710421972	5.174584510717161	8.742391743533195	9.471551815260792	6.907250817473134	9.772584442646956	0.0	0.0	6.983516573048747	7.275637527738367	0.0	38.651824366110084	15.565736700375135	13.113426417679417	8.681738743908674	15.669658526801385
3R_5659	2.8226331825595588	2.543826149833268	0.0	0.0	3.1889607533005613	2.338939459358822	2.713963696031362	1.8166112751612016	1.8908901902583453	4.773795832676738	3.3782823451592034	22.356750240670415	0.0	0.0	0.0	0.0	0.0	0.0	0.0	8.449274664335283	6.576368739625779	10.08558458989912	6.02833801132363	3.316178080885297	10.867989654217249	6.584920584540766	0.0	0.0	0.0	0.0	17.767733086006487	6.110170654011282	0.0	6.557738799853468	11.298768690607858	11.619464046411126	9.099749761017822	10.557446762943544	12.72106335614808	8.619240731084	36.17002806794178	8.047869064050618	3.971610925107333	0.0	0.0	8.092375436694924	10.88066436649422	9.478341468435843	11.119839710076695
3R_5660	3.510161214684268	3.9543040622565626	0.0	0.0	2.7539706197601577	4.241782576405411	1.8750124219572954	4.706449341661866	1.959556017906266	2.968290935255044	5.501510714842296	0.0	0.0	0.0	0.0	0.0	0.0	0.0	5.3309876987458855	5.970069415191104	5.111387353200955	7.8388745466517555	6.247251209467834	4.123922212929651	7.039156292358123	15.01290017567823	0.0	0.0	0.0	0.0	9.206475466584177	8.44274069937131	8.532830920248749	9.344330420960388	8.55662984793878	9.461110620853562	6.858326016356765	10.159342249797282	11.056723372348259	8.932240027154009	18.7417536284035	6.145351252475259	20.57918045471757	0.0	0.0	8.386242134962814	10.682322678784693	13.751553434411179	10.637211518823609
3R_5661	3.5640255811500112	0.0	0.0	0.0	3.3554772461732463	0.0	2.8556774866382852	5.734405284827911	0.0	3.01384015676791	6.0937449536174615	0.0	0.0	0.0	0.0	0.0	0.0	0.0	0.0	7.27401808029934	0.0	5.306109454425826	0.0	8.374409813468397	17.153217686339694	8.314514814802498	0.0	0.0	0.0	0.0	0.0	9.643833925464737	0.0	0.0	5.487115977329432	18.33928836225439	10.44535330624157	14.282640117460433	7.772117373480292	54.41584589432443	0.0	10.696548544681088	0.0	0.0	0.0	20.435835054200943	18.077076314908453	5.983960592029125	21.600884772240274
3R_5662	2.7217460981047936	9.198390894819466	0.0	0.0	2.5624836001049593	1.4095879041570438	1.0904002903081733	2.1896020179372195	2.7349584578043316	9.206339853876974	6.980432451751251	10.778835540838852	0.0	0.0	0.0	0.0	0.0	0.0	6.200396825396825	9.25827171027683	7.926643668831169	4.0521265560165975	23.2514880952381	14.389427799607073	0.0	6.349561118335501	0.0	0.0	0.0	0.0	21.415844298245613	6.137270613373555	39.69766260162602	5.9281414407122615	15.713835550311092	4.001485351362426	15.953645088829894	7.271500372300819	13.84914404376013	41.555851063829785	0.0	11.23189826432455	9.574142156862745	0.0	0.0	7.80313623651618	11.043963811139383	11.42445601310248	12.371991131756758
3R_5663	6.867518696819652	2.5788233473771753	36.02435246226449	0.0	2.1552223462073745	3.5566768308586765	2.7513015949295347	2.7624055027117613	1.5335235924937087	5.80736674150104	7.8280222648523266	0.0	0.0	0.0	0.0	0.0	0.0	0.0	13.037384700629055	3.8934169327817143	13.333688898370623	1.7040565065137558	9.778038525471791	10.757763407198826	8.263131148286021	8.01061673738261	0.0	0.0	0.0	0.0	0.0	11.356093008466482	0.0	1.6619895510716924	7.929840297421877	5.889660574654182	4.193155177351595	10.702692950441945	8.320048988448445	0.0	0.0	13.740781867664248	8.052502315094415	0.0	0.0	13.125932659043235	10.44981216462634	13.452238308323379	8.671402408568733
3R_5664	3.308373076346475	1.5972786630990559	0.0	0.0	2.669815031209915	1.468629486712036	2.272144949517862	1.9010958677019782	1.8996760798993624	6.394635923601846	5.252587010214948	3.74343822072884	0.0	34.60770436714622	0.0	0.0	0.0	0.0	7.536788951067398	7.395313390552481	8.258656723978072	3.5182106099381008	4.037565509500392	7.218437354902468	11.373423970423637	6.615516959649535	0.0	0.0	0.0	0.0	0.0	5.11546761384665	6.893404528415303	6.176445821898615	8.00409897184802	10.075301763104848	7.618359262361367	8.207411646266618	7.901718561947687	0.0	30.281741321252937	8.51080308150647	6.650107898000645	0.0	0.0	11.517466135770192	8.15047151196856	15.870636537109634	14.322445219511524
3R_5665	4.452185310637874	4.179602536517187	0.0	0.0	4.890277541414364	3.842965958085231	5.945526609561073	0.0	7.953418419003581	6.274821625645648	3.806156991796209	5.877277738987745	0.0	0.0	0.0	0.0	0.0	0.0	6.761668103521139	8.581895310569704	8.644177973251457	8.837864948585722	7.923829808813834	6.102438673978434	8.928258939508545	3.4621675107431065	0.0	0.0	0.0	0.0	0.0	12.047089664078952	0.0	6.464767662714969	10.852977794350466	11.454731229459213	9.786261524138466	6.938513667285979	9.169553457849396	0.0	0.0	13.91889803304814	26.102027605504396	0.0	0.0	8.50949042193032	6.774572050283583	8.721033088596228	7.870290418213742
3R_5666	1.469585027397474	2.4832987809900167	0.0	0.0	5.534370063817513	2.28328712974977	4.710023294597709	5.320161401874352	4.922396450991538	9.941779077637776	5.02537153042853	0.0	0.0	0.0	0.0	0.0	0.0	0.0	6.69570930578049	7.498394593717484	12.839783469891563	5.469783276247028	15.693068685423023	5.179637601475575	5.304699273945811	8.570986798280455	0.0	0.0	0.0	0.0	0.0	7.953048383562798	10.71721763882548	9.602557609210686	10.181471723818756	5.941567492452723	6.460532258487404	12.760112438184617	9.614230086045222	0.0	0.0	5.513248722607838	5.16948144931582	0.0	0.0	8.426481946947082	10.435424808627353	8.635961054776544	3.3400788080461163
3R_5667	11.545434981190178	2.6012571875987662	0.0	0.0	3.260956760365549	2.3917448448331617	3.700314489728482	3.715248494395547	3.093728208551931	3.905257667924615	5.922090166191616	9.14459618377712	0.0	0.0	0.0	0.0	0.0	0.0	13.150800226193764	7.06911616254443	3.362420512379087	5.1566415824701695	2.4657750424113303	5.42567396365558	8.335014227869287	2.693434376626161	0.0	0.0	0.0	0.0	0.0	6.24811775452645	0.0	10.058685725417327	7.110065773440954	6.7895956914583655	13.534824002453862	3.084513828183943	6.713941768640251	17.62766838830228	0.0	12.994046647587941	0.0	0.0	0.0	11.58510367509279	3.513572579517418	3.8769322145540808	15.744306858639915
3R_5668	1.4900122985615123	4.1963611673773205	0.0	0.0	0.7014122444553537	3.086699842516574	3.581619558221554	2.9967287708737143	3.9926543145920133	2.5199925181422134	6.36903041129224	17.70253022264472	0.0	0.0	0.0	0.0	0.0	89.10273545397843	8.485974805140804	9.629988473410638	6.509128401670503	6.654976091998389	6.364481103855603	6.1269071530240575	3.585623157101748	5.214074246331639	0.0	0.0	0.0	0.0	0.0	6.0476969765143735	21.73237450097035	11.899596398143618	8.028995685619169	10.405359395363185	7.096194982040349	3.9807625668195876	8.66477168110001	11.374817291997246	0.0	8.384824540838622	5.241337379645791	0.0	0.0	7.4756589873493695	12.09197427704542	8.756001144284264	15.803694632884689
3R_5669	2.549147565054246	1.9144618447754338	0.0	0.0	1.5999897600655357	0.8801329352785444	4.085011819300864	3.4179153450727333	1.7076813785314853	9.341066778567857	4.358513921093464	6.730199752328649	0.0	0.0	0.0	0.0	0.0	101.6260162601626	1.9357336430507164	9.827316703201163	2.474659486854609	2.5301082886347532	7.259001161440186	8.984618333413197	4.0895781191212315	7.9292080307018935	0.0	0.0	0.0	0.0	13.371844244758236	6.897693411323253	0.0	6.16912280009081	7.195148115394478	7.495465243527667	4.358068902314509	9.08050778199517	9.26493260070364	0.0	0.0	10.200854831634892	11.956001912960305	0.0	0.0	10.962454810325172	7.757711164897907	12.839973977652738	10.299934080421885
3R_5670	2.0333667347708966	2.290649872639867	0.0	0.0	3.8287692701957368	2.808206252639714	4.3446299504885975	3.8168937900228577	2.270263830084011	4.585258759907598	6.373831966320209	5.368447273258261	0.0	0.0	0.0	0.0	0.0	0.0	4.632203075782843	3.2277865573572138	7.895800697357118	10.090898816539386	4.342690383546414	8.759323104992113	3.2621148421005937	6.324854654840032	0.0	0.0	0.0	0.0	0.0	10.39276331105125	0.0	8.857612113749061	5.739320481151236	6.477112475357078	9.43561888522235	10.864809894799668	5.9122527101766424	0.0	0.0	12.713857250031328	23.84222171358816	0.0	0.0	11.659160758063088	5.500495594653079	10.242002589178254	14.377826269849615
3R_5671	0.0	6.391282290955138	0.0	0.0	2.6707208208727518	2.9382554989451664	1.1364579107130477	7.9873115850249325	5.700961752247604	3.598203057393138	1.2125467057834234	0.0	0.0	0.0	0.0	0.0	0.0	0.0	19.38688961589725	7.7194668550216585	8.261458643138033	4.223285082301268	9.087604507451836	6.665433561457797	6.826369583062412	3.3088807049239457	0.0	0.0	0.0	0.0	0.0	6.396503926813761	0.0	6.178541308182551	13.102060135180505	1.0426262085992681	6.235317775176265	7.578642627212253	7.217060305755916	0.0	0.0	7.449479228191384	0.0	0.0	0.0	4.0663671787239535	18.704484256219782	16.669822025835845	12.894573963276253
3R_5672	5.574136008918618	1.141715427429713	0.0	0.0	4.2937907015576915	3.6741549443627965	3.2482033375289294	1.2229922543823888	5.09199538325752	7.2847256443768345	2.166049342604025	12.040939193257074	0.0	0.0	0.0	0.0	0.0	0.0	8.080808080808081	5.860654324818148	11.806375442739078	4.526593738211996	11.904761904761905	5.953444067392987	4.8777513566245965	4.728691334673129	0.0	0.0	0.0	0.0	0.0	10.055304172951233	7.390983000739098	8.829697214966338	5.071092820502819	8.195041999590249	5.9405572985315676	11.507479861910243	6.9986739354648595	7.736943907156673	16.233766233766232	6.463632561499563	7.1301247771836	0.0	37.878787878787875	7.990411506192569	8.22474104916853	6.806483175224401	5.374692874692875
3R_5673	0.0	0.0	0.0	0.0	0.0	0.0	0.0	5.130783675898657	0.0	5.393187648953102	5.452298116394569	0.0	0.0	0.0	0.0	0.0	0.0	0.0	0.0	4.338887977722414	18.57410324229546	0.0	0.0	0.0	0.0	0.0	1204.3839576056846	0.0	0.0	0.0	0.0	0.0	0.0	9.260742693042497	14.728574465463211	9.376478260400742	0.0	0.0	18.543999347251223	0.0	0.0	9.570596066293604	0.0	0.0	0.0	9.142347261089895	0.0	21.41628001357792	19.327107427793926
3R_5674	4.061597208480485	3.6604108719693516	0.0	0.0	3.82393355655418	6.731182810174587	3.9052284369882933	1.960494724308697	2.720875799855859	6.182281265908641	2.7777957177084547	0.0	0.0	0.0	0.0	0.0	0.0	0.0	1.8505410519400611	10.500083613823723	2.365748503900646	3.628135464903232	6.939528944775229	6.680489553909356	15.638375086817417	0.0	0.0	0.0	0.0	0.0	0.0	7.3268028074549925	11.84797624717722	4.71809333355823	6.253169184307221	4.179925240245682	7.7373551232331526	4.340435080872072	7.676221239560929	0.0	0.0	5.485449479558838	5.7149061898148945	0.0	0.0	10.4799917743709	9.888387300443075	8.183253598892643	6.154143067579383
3R_5675	0.8435435848847787	2.8508330134065174	0.0	0.0	1.5883675584185704	3.4949588713240027	3.3794488416330797	1.3572351491329981	2.8254615221868797	4.9932690732892056	6.490281020514479	0.0	0.0	0.0	0.0	0.0	0.0	0.0	11.530035743110803	4.591026746403619	4.913367504166536	5.023459556127114	16.214112763749565	2.9731182539946817	2.029935870265987	15.743221755873009	0.0	0.0	0.0	0.0	13.274712204239412	5.325902633978407	0.0	12.248621540131873	1.2987060212686488	4.960679176507414	3.708353337839395	5.6340922981507555	6.131755232104105	0.0	0.0	10.759678900801331	11.869154441437592	0.0	0.0	9.673621678199236	10.268479669437102	2.8326012003430847	2.556279039329887
3R_5676	0.6743450289037767	1.5193406365505497	0.0	0.0	1.9046575416216875	5.587875204865474	1.0806386617716617	1.0849999837250002	2.710474193846248	1.7107353031157793	2.882475534556529	0.0	0.0	0.0	0.0	0.0	0.0	0.0	6.1448887967155565	5.505233136989193	5.891761275259944	6.023775843253321	5.760833246920835	7.9225604574549795	1.6227699287100943	1.5731794302384594	0.0	0.0	0.0	0.0	21.224122488655706	7.298793254017347	0.0	7.8334276445382445	5.191053344146644	7.435617589756455	9.387675987426642	10.809605198987716	4.411659172074708	0.0	0.0	5.565673274942336	4.744215615111275	0.0	0.0	7.733279947924093	7.524752502339342	9.057744365771644	6.130616462094807
3R_5677	2.8644069932778096	1.2907368655423272	0.0	0.0	3.236156061468627	1.7801661013650314	2.2951077025191564	4.147866844256818	1.535099670183836	2.422223024247179	3.4282795350567294	9.075048381351683	0.0	0.0	0.0	0.0	0.0	205.54984583761563	0.0	6.235869422453262	5.005272220071809	5.117423547824456	3.6705329613859936	9.422717228967317	5.5144157166362335	6.682374702133147	0.0	0.0	0.0	0.0	9.015344115684897	9.300898001702064	16.711369580293955	11.645883616862076	6.17399236585844	6.3168360736821025	8.814675847641267	10.713692634871999	7.07930992552566	17.49360390107367	18.352664806929965	6.447611224517429	4.030389134070894	0.0	0.0	5.748497486469474	8.71712662585308	9.618617025625438	10.416377322852144
3R_5678	0.0	0.0	0.0	0.0	0.0	0.0	0.0	0.0	16.377762928606057	0.0	0.0	0.0	0.0	0.0	0.0	0.0	0.0	0.0	0.0	0.0	0.0	0.0	52.21386800334168	28.72275646549248	0.0	0.0	0.0	0.0	0.0	0.0	0.0	0.0	0.0	0.0	0.0	17.971583332434754	0.0	0.0	0.0	0.0	0.0	0.0	0.0	0.0	0.0	0.0	0.0	0.0	37.04362256993836
3R_5679	0.0	10.500727175356895	0.0	0.0	0.0	9.654969992353264	0.0	7.498837680159575	12.48872892214776	0.0	7.968743400884371	0.0	0.0	0.0	0.0	0.0	0.0	0.0	0.0	0.0	0.0	0.0	0.0	21.90230258907119	0.0	0.0	0.0	0.0	0.0	0.0	0.0	0.0	0.0	13.534931628292881	7.175459354969257	13.704083611354928	6.829654084850256	0.0	6.775692069187947	0.0	0.0	6.993897125368403	0.0	0.0	0.0	0.0	18.911402914058076	0.0	0.0
3R_5680	2.5438736805944773	2.292601259899022	0.0	0.0	2.8740232272809183	1.580961680018415	5.707184578991591	4.502314189493399	3.749126453536326	2.5814052602327546	4.349496671895632	0.0	0.0	0.0	0.0	0.0	0.0	60.849458439819884	8.113261125309316	5.884191089174847	10.372066779514753	6.8171592442951745	4.346389888558563	5.379618133186433	4.897340719502606	5.934602578656036	0.0	0.0	0.0	0.0	8.006507689449984	5.047843460316884	29.682662653570674	8.126394692489097	2.3499039946722977	8.227953814849645	5.964414958365028	1.3592581929967213	8.136272805972675	15.536031942081674	32.59792416418923	6.871331567859209	3.5793799082246993	0.0	0.0	7.29318319294685	6.709439861897019	1.708454612255121	5.396277986639432
3R_5681	2.0338613508581673	3.818678454672478	0.0	0.0	3.8297006176222017	2.8088893482983464	1.0864216952328576	3.817822248740937	3.1791424998850966	3.4397805924483174	8.693703272431623	5.369753147078075	0.0	0.0	0.0	0.0	0.0	0.0	1.54444328611198	4.1510207775194	1.974430337359065	8.074682740668443	4.343746742189944	4.778974804766932	1.6314541754704013	4.744794880935699	0.0	0.0	0.0	0.0	0.0	6.726364990419822	0.0	2.9532555754265903	5.218833245282919	4.485245560466567	9.43791409779477	7.244968505216287	6.406498436617258	0.0	0.0	9.664881919050814	0.0	0.0	0.0	4.859165352829342	8.252750383804473	9.106216848390709	3.081712215742865
3R_5682	2.145548887189614	4.834053002974151	0.0	0.0	2.693336624590689	4.444705200482873	1.7191222436883284	2.876767342016568	2.874618897399677	7.257345658483465	6.11407307381172	16.993883901183963	67.52832813365207	0.0	0.0	0.0	0.0	0.0	4.887764703007197	4.865522315280202	2.082854276849658	8.518096162917107	7.637132348448746	2.5207038006667766	8.605219547547883	15.016052159758782	0.0	0.0	0.0	0.0	0.0	4.515468899836966	0.0	6.230861519414273	15.965719288411195	6.308731331478251	6.288118772502623	5.732114227279475	4.67882662514364	0.0	45.822794090692476	7.512561808260749	10.063044976779524	0.0	0.0	4.100801388859415	4.3529711095483945	6.003922482636356	11.920118733051758
3R_5683	0.0	0.0	0.0	0.0	0.0	14.65398998839404	11.335734997721516	11.381484600851334	9.47748717695985	11.963568541078706	0.0	0.0	0.0	0.0	0.0	0.0	0.0	0.0	32.22947385383933	28.874528623320227	0.0	21.06283042315226	0.0	0.0	0.0	0.0	0.0	0.0	0.0	0.0	0.0	12.760538290547247	0.0	0.0	0.0	10.399799491865796	10.365820159239728	0.0	20.56783683946392	0.0	0.0	21.23020548715891	0.0	0.0	0.0	0.0	0.0	0.0	0.0
3R_5684	0.0	0.0	0.0	0.0	0.0	0.0	0.0	0.0	0.0	0.0	0.0	0.0	0.0	0.0	0.0	0.0	0.0	0.0	0.0	0.0	0.0	0.0	0.0	38.07435159379236	0.0	0.0	0.0	0.0	0.0	0.0	0.0	0.0	0.0	0.0	0.0	0.0	0.0	0.0	0.0	0.0	0.0	24.31599116843201	0.0	0.0	0.0	0.0	0.0	0.0	0.0
3R_5685	2.8889017926502296	3.254436305189646	0.0	0.0	1.3599291041759412	1.4961575681335195	4.050784804834924	6.9722284520374584	2.902925587760182	1.221468257368492	5.556851125104909	5.72040818544648	0.0	0.0	0.0	0.0	0.0	0.0	4.935895062870963	6.387463747458158	2.103364373382513	2.1504936995910837	6.1698688285887044	4.242542416514826	1.7379912193207618	6.739518616403786	0.0	0.0	0.0	0.0	0.0	5.211352253408257	10.533922390273398	6.292217502243437	3.8917430500001697	6.901758615876731	6.879208454991694	2.894279495168193	6.82485490358475	11.026999608541516	0.0	11.92170388460051	5.08106844707305	0.0	0.0	11.388251693200086	7.326392162870388	8.488261280323252	3.2829538530497326
3R_5686	0.0	5.6776083642526425	0.0	0.0	4.744996756794717	0.0	4.038227476584338	0.0	0.0	0.0	0.0	0.0	0.0	0.0	0.0	0.0	0.0	0.0	0.0	10.286224482448615	0.0	0.0	0.0	5.92114690247042	0.0	11.7575959948925	0.0	0.0	0.0	0.0	0.0	4.545797546542148	0.0	7.318163755623094	3.8796787470810266	11.114433091668511	18.463531386710912	6.732383708170016	3.66352970829511	0.0	0.0	11.344531141872437	0.0	0.0	0.0	14.449207063639365	0.0	0.0	7.636479155466497
3R_5687	1.5907922399881897	5.376228468204985	50.06809260594408	0.0	0.0	1.647737458740654	3.8238695112177035	1.2797673894792883	1.0656763549435446	9.416530261499735	4.079887460384293	0.0	0.0	0.0	0.0	0.0	0.0	0.0	0.0	8.657963681573948	18.531696613888393	9.473464825025104	3.3974777125462055	1.8689464823436888	15.312575605842053	7.422318019606795	0.0	0.0	0.0	0.0	0.0	2.8696644329198717	0.0	16.16929902854851	2.4491579305203284	9.355070775787953	5.827815557563432	2.1250046750102847	6.938123043449301	0.0	50.96216568819308	5.967965868964476	11.191691288387501	0.0	0.0	11.401842902672044	12.909838975578456	8.012769148915712	9.641490805874367
3R_5688	4.244696930337052	1.9127124126906556	0.0	0.0	3.1970553841090203	4.396643356249811	4.76149209925616	4.097750471582784	3.412241804193281	7.178869943930872	4.354531118241414	6.7240497068650535	0.0	0.0	0.0	0.0	0.0	0.0	5.8018943184949885	5.7754920690365354	4.944796294171866	3.791694419763323	3.6261839490593677	4.986893446643531	4.085841069362668	13.863434083529961	0.0	0.0	0.0	0.0	0.0	3.8285501724608713	0.0	7.396182558987946	9.80259981938383	6.864564574740537	5.59811122215414	5.670131268074961	6.788075301723776	0.0	0.0	7.006679148747085	0.0	0.0	0.0	14.60324978286793	6.028261696485463	7.126800461417569	14.149467774201248
3R_5689	4.438006376527563	0.8332583400827258	0.0	0.0	4.178317207814456	3.06458177039663	2.9632959057207255	2.3802043167385487	4.4595500968019675	8.756773364197207	7.588070945428112	5.858560293959121	0.0	0.0	0.0	0.0	0.0	0.0	3.3700670643345805	8.051354761208895	6.46248655802796	4.4048594409352395	11.058032554847841	9.55900653071326	8.899824993841321	1.7255707497811976	0.0	0.0	0.0	0.0	11.640034268260885	9.340117995044935	10.788324443753991	3.2220896153340535	9.11024351225396	5.437262473188859	7.587296178127169	3.9522379942866444	5.914344802430774	22.58661968649772	47.391568092205034	8.879725012675808	5.203780025810749	0.0	0.0	5.301493833726492	9.003995973413002	6.2094707841915815	6.724479256326391
3R_5690	0.0	1.4162009135912093	0.0	0.0	4.7342953658231455	1.3021362326177834	6.0436800935078185	7.079416898770407	2.526474930799852	5.31534281144002	2.149440033256136	0.0	0.0	92.0530593834286	0.0	0.0	0.0	0.0	2.863872958595557	5.131512980418661	18.30600612738637	3.7432364396580926	10.739523594733338	2.953896470064179	0.0	8.798309316881669	0.0	0.0	0.0	0.0	0.0	11.338863523851185	0.0	7.3016591012351295	10.645054496388761	6.468797248210616	5.526567175562184	1.679300040874163	4.569084187386549	0.0	0.0	5.6594729106499395	0.0	0.0	0.0	10.812464825700363	10.202091964462543	2.1107159147346755	3.8096283021858124
3R_5691	0.0	0.0	0.0	0.0	0.0	0.0	0.0	0.0	0.0	0.0	0.0	0.0	0.0	0.0	0.0	0.0	0.0	0.0	0.0	0.0	0.0	115.26048870447211	0.0	0.0	0.0	0.0	0.0	0.0	0.0	0.0	0.0	0.0	0.0	0.0	59.59617630932799	0.0	0.0	0.0	0.0	0.0	0.0	0.0	0.0	0.0	0.0	0.0	0.0	0.0	0.0
3R_5692	4.322711135260657	7.304499632644539	0.0	0.0	6.104652671207782	4.477450217469757	4.329468388040207	1.7387766315375828	2.1718475849489227	2.741554481495741	4.619337489074112	8.559540592337328	0.0	0.0	0.0	0.0	0.0	0.0	0.0	5.881641089615183	0.0	3.217818994463742	2.3080189811481007	1.2696371605529828	2.600584767490818	10.084452245328503	0.0	0.0	0.0	0.0	0.0	6.82310287036241	15.762080846865079	9.415148251708967	9.150866932335745	3.972005622135638	9.50166686950086	11.54868767931142	3.9277470505761847	0.0	0.0	3.243389283420167	7.602886055546685	0.0	0.0	9.294778797432224	8.770080606907118	3.628892735918399	8.18722949393752
3R_5693	1.9076440824499032	1.0745097280738232	0.0	0.0	2.694027932759218	0.9879657863496324	3.821252215179909	3.0693394474575126	4.472777144773317	3.226314856389467	4.0770949296105865	7.554775902682399	0.0	0.0	0.0	0.0	0.0	0.0	8.69158980041937	8.435736687693714	11.111407415308852	7.100235443807316	4.074182718946579	6.723602129499267	2.2953142078572277	4.450342631879228	0.0	0.0	0.0	0.0	0.0	6.882480611191808	13.911843430549295	8.309947755358463	3.671222359917535	6.3103506157009095	8.38631035470319	8.918910792034954	5.5466993256322965	0.0	0.0	5.009660055919257	0.0	0.0	0.0	10.93827721586936	5.80545120257019	9.608741648802416	10.116636143330188
3R_5694	4.181020108699833	2.8260282857171117	0.0	0.0	1.5745473786423514	0.8661374220562934	4.020053635555605	1.3454260224228702	2.8008775485464903	2.8284704501560225	3.574338849181558	13.24635774835762	0.0	0.0	0.0	0.0	0.0	0.0	3.8099048000038103	5.688851023896474	2.4353084659115263	7.469626630712864	7.143571500007145	4.912082563855599	12.073641971843058	3.9015605071560473	0.0	0.0	0.0	0.0	26.318421315815797	4.525339411769231	0.0	1.214204787536625	5.149624595585498	9.220344283967426	7.96485611395528	3.3510424758037973	8.509765076993922	12.767234170225535	53.57678625005358	7.528983764122961	5.882941235300001	0.0	0.0	3.5960447822648827	5.937828727741307	9.82784286851708	10.136148750010136
3R_5695	3.151009614990739	0.8874271976912693	0.0	0.0	1.4833144186023053	1.6319027855927788	1.8935611598794282	4.436141114916334	3.6940234078653567	4.663018942382005	5.387573265945567	12.478832779897099	0.0	0.0	0.0	0.0	0.0	0.0	0.0	4.8233031137315585	11.471004970157033	5.864015818769073	8.412070311448492	5.55295800519979	5.687033449993345	3.675494960528859	0.0	0.0	0.0	0.0	0.0	5.684174207434274	0.0	1.1438509205369052	7.8832703540886095	8.686095957734151	3.463086327931419	7.366042208684606	3.435724016993549	12.027470743177416	25.23621093434547	5.319552618532045	0.0	0.0	0.0	2.2584543544919637	1.5982220099783393	13.226278075089812	2.3872091424380852
3R_5696	6.511841131914272	3.1439093045043838	0.0	0.0	5.254973043739943	0.9635634271407296	2.236121289603944	4.4902919887203865	3.1159295291406717	9.439878515056764	7.157506172156157	0.0	0.0	0.0	0.0	0.0	0.0	0.0	0.0	2.53150072932536	5.418480051323843	6.924862472231302	1.9867760188187422	5.464609874943497	2.238620866274639	13.021262854156648	0.0	0.0	0.0	0.0	14.639402243927575	3.356243048381586	0.0	10.806260498957466	7.161089276154232	4.786823597891499	6.815976539954027	4.970638438742348	5.409698073931097	0.0	0.0	6.281901590242448	13.089347888688184	0.0	0.0	6.667566343618632	8.493088324721342	14.05711436805774	7.04768520189081
3R_5697	4.6002065624181006	3.701623939438471	0.0	67.36955569778017	1.8561541191988764	6.126273107621464	5.265597251947982	3.1721091247833715	1.760966728470729	3.3343404894022712	1.6854427801446077	15.615459929949047	0.0	0.0	0.0	0.0	0.0	0.0	5.988404950913793	3.5766923768256444	11.483446993939804	3.9135841484187655	4.210597231111261	3.8604034862840635	11.070114786020218	9.198703963936174	0.0	0.0	0.0	0.0	20.683635521248302	3.556462216323237	38.340397551582214	6.67970098986489	7.588289367374939	4.830842961324126	6.2595768516418175	3.5114437072558546	4.7770146868361145	20.06752722912601	21.052986155556304	6.410110381114592	18.493603524880832	0.0	0.0	2.826129983326775	6.666481338485457	9.930467966682617	6.970245416366614
3R_5698	0.0	0.0	0.0	0.0	0.0	0.0	0.0	0.0	8.848649165218438	11.16977726347159	11.292200364286385	0.0	0.0	0.0	0.0	0.0	0.0	0.0	30.091025351688863	0.0	0.0	0.0	0.0	15.51845609983954	0.0	0.0	0.0	0.0	0.0	0.0	0.0	0.0	0.0	19.179832023031146	0.0	0.0	19.356081245215417	0.0	9.601573121740266	0.0	0.0	9.910783130261388	0.0	0.0	0.0	0.0	0.0	0.0	0.0
3R_5699	0.0	0.0	0.0	0.0	0.0	0.0	0.0	0.0	0.0	0.0	0.0	0.0	0.0	0.0	0.0	0.0	0.0	0.0	0.0	0.0	0.0	0.0	0.0	0.0	0.0	0.0	0.0	0.0	0.0	0.0	0.0	0.0	0.0	0.0	0.0	0.0	0.0	0.0	0.0	0.0	0.0	0.0	0.0	0.0	0.0	0.0	0.0	0.0	0.0
3R_5700	0.0	0.0	0.0	0.0	0.0	0.0	0.0	0.0	0.0	0.0	0.0	0.0	0.0	0.0	0.0	0.0	0.0	0.0	0.0	0.0	0.0	0.0	0.0	0.0	0.0	0.0	0.0	0.0	0.0	0.0	0.0	0.0	0.0	0.0	0.0	0.0	0.0	0.0	0.0	0.0	0.0	0.0	0.0	0.0	0.0	0.0	0.0	0.0	0.0
3R_5701	2.1521760652195434	2.424492220410588	0.0	0.0	2.026241858306933	4.458434019634943	1.7244322737846631	1.731391865921014	2.883498029129097	5.459821627627425	3.679774944964366	17.046374662268704	0.0	0.0	0.0	0.0	0.0	0.0	9.805724091438378	2.9283305733817677	0.0	16.020762908729715	4.596433167861739	7.585469275056701	10.358159251519412	5.020811262683824	0.0	0.0	0.0	0.0	0.0	7.764713647066588	0.0	0.0	3.313455362371904	4.746163320226012	7.884426916487362	5.749819599410068	9.386557198550715	0.0	0.0	0.0	0.0	0.0	0.0	0.0	4.366416580157038	0.0	16.304914953563603
3R_5702	2.233227567675728	3.1447490238699025	0.0	0.0	1.0512753231199832	2.8914623675016284	0.44734370884437874	4.042342186961021	2.992091304264568	5.665439910078138	3.818356212923761	0.0	0.0	0.0	0.0	0.0	0.0	0.0	8.903133903133902	6.077224507258636	4.877934565434566	4.98723268432812	4.7695360195360195	5.903354994710594	6.717656365543689	2.6049481511120005	0.0	0.0	0.0	0.0	0.0	4.5321382991066255	0.0	3.2427440359451687	6.876481881845537	8.618583833703687	8.590424278600713	8.203744009775283	7.305043012093256	0.0	0.0	7.121390041716265	0.0	0.0	0.0	7.202894987553398	6.796285422239621	5.624347575681221	4.229740557865558
3R_5703	1.0690709645029954	3.613023504524409	0.0	0.0	2.0130289271250312	3.3220207453551507	5.139562242925521	1.7201016236039224	3.5808687645974118	6.3282550894313525	7.311558962376454	8.467608434076704	0.0	0.0	0.0	0.0	0.0	0.0	2.435445473420157	7.27308801789296	3.113495633633723	3.1832586063375494	4.566460262662794	6.2800042904989315	2.5726536691057995	4.988071028136212	201.8856116124604	0.0	0.0	0.0	0.0	4.821300428150764	0.0	3.1046755326885855	6.5836972677738625	10.216297084260953	5.483109320902028	4.284244177926374	6.994011261290665	0.0	0.0	6.41710852469552	15.042457335830381	0.0	0.0	13.79242492438303	8.675887182667225	0.0	8.099296073979618
3R_5704	2.910775983769513	3.279078251103615	0.0	0.0	3.4255655437434442	1.5074861763517629	4.08145654356605	2.9270919926471453	2.9249059642732487	2.461433945266324	7.465235332212304	5.763721981106519	0.0	0.0	0.0	0.0	0.0	0.0	3.3155124538936547	7.425955794770344	10.596453155199892	3.2501652167318507	3.1082929255253013	6.839465769328757	12.258056607705415	3.3952744570107325	0.0	0.0	0.0	0.0	11.451605515093215	12.470677499090954	10.613683160330298	6.339860924584185	6.161902302478821	4.279395300047127	5.8649431553714075	2.9161944051838273	11.108242951026403	11.110493861452142	23.31219694143976	4.367990058454627	5.119541289100496	0.0	0.0	3.129403984148526	4.429119690315952	4.887161548790366	5.513019546962106
3R_5705	0.0	7.928579357150786	0.0	0.0	0.0	0.0	5.639241905432169	0.0	4.714810540053259	0.0	12.033607458911249	0.0	0.0	0.0	0.0	0.0	0.0	0.0	16.0333493666827	0.0	0.0	0.0	15.031265031265033	16.537344631647187	0.0	0.0	0.0	0.0	0.0	0.0	0.0	12.696091127463678	0.0	0.0	27.08917104969454	0.0	15.470201298259294	0.0	20.463958875628247	0.0	0.0	0.0	0.0	0.0	0.0	0.0	0.0	0.0	0.0
3R_5706	3.34260974389459	2.2593313207712002	0.0	0.0	0.6294035035997789	4.847170111296566	3.2139215081090993	1.075630830591371	2.6870688038298254	5.653209408952999	5.143652792463383	5.2950480181429525	0.0	0.0	0.0	0.0	0.0	159.91045014791715	7.614783340377008	7.731733937754813	1.9469616495282123	6.9670528072744	12.8499468868862	6.2833182769319125	3.217514087483243	1.5595947673724042	0.0	0.0	0.0	0.0	0.0	4.220864068761012	0.0	16.502292508182467	4.631604971029568	5.4057005274342	3.428751738928181	5.35813124099499	2.915709180168668	0.0	0.0	5.016011610662395	9.406497067524539	0.0	0.0	3.8332509024670514	9.494259126678712	4.489764627456729	6.077677581635365
3R_5707	2.519497382443779	3.4059491145525707	0.0	0.0	2.8464833192993795	2.6096872425543536	4.441247105417199	1.6215168803961042	3.7132009966501527	7.670007963598825	6.030945557060563	3.991150820401007	0.0	0.0	0.0	0.0	0.0	0.0	3.4437929936031546	6.170618845193365	8.805152540462611	5.251427075307714	4.304741242003943	8.880114546373557	6.063015833808371	3.526641069522086	0.0	0.0	0.0	0.0	7.929786498428316	5.453970804348887	7.349558218055513	4.390104382780225	4.654772765436574	5.185797685511819	7.384077278503803	5.384933199230547	7.325734690606387	15.387160184184307	64.57111863005915	6.427405367609401	10.63524306848033	0.0	0.0	3.6116486648854496	10.734469254869882	1.6920835953595283	4.58105909199744
3R_5708	8.961633454853082	0.0	0.0	0.0	0.0	0.0	0.0	0.0	0.0	0.0	0.0	0.0	0.0	0.0	0.0	0.0	0.0	0.0	0.0	0.0	0.0	13.342050139424424	0.0	0.0	0.0	20.9065935214648	0.0	0.0	0.0	0.0	0.0	0.0	0.0	0.0	0.0	6.58765434050663	19.698391363699937	0.0	0.0	0.0	0.0	6.724036143039076	0.0	0.0	0.0	0.0	0.0	0.0	0.0
3R_5709	0.0	0.0	0.0	0.0	0.0	0.0	6.272864591435783	0.0	0.0	6.620289333125014	0.0	0.0	0.0	0.0	0.0	0.0	0.0	0.0	17.834849295523455	0.0	0.0	0.0	16.720171214553236	9.19773662097231	0.0	0.0	0.0	0.0	0.0	0.0	0.0	0.0	0.0	11.367821788931378	6.026579626785976	11.50989044886271	0.0	0.0	11.381640048804472	0.0	0.0	0.0	0.0	0.0	0.0	11.222488070495181	15.883453571076867	0.0	0.0
3R_5710	1.5032729258140822	4.2337074237212935	0.0	0.0	3.5382729321837627	1.5570852360914917	1.8067474065947728	3.023398687119354	2.014093822935372	6.356049090055301	5.14057017662228	0.0	0.0	0.0	0.0	0.0	0.0	0.0	15.410695022345507	5.62487446302903	2.189019179310441	5.595169354586025	6.421122925977294	4.415310459905802	12.661369149814385	8.76746303286887	0.0	0.0	0.0	0.0	0.0	4.745626295217005	10.962892800449039	3.274226987750462	8.100451148840698	6.07776847326677	8.260787101012243	5.020237581739508	8.74188534492857	0.0	0.0	6.767557412573311	5.287983586098949	0.0	0.0	9.69710134246671	7.624743084281776	7.571937189266628	4.5555264001865945
3R_5711	0.8831013955827973	3.9793630233608503	0.0	90.53050878145935	4.157134357584725	0.9147135702514656	2.122756458698801	2.841764849642222	4.141145379286322	6.720978144275205	2.2648804913159952	13.989261842609613	0.0	0.0	75.44209065121612	0.0	0.0	0.0	0.0	7.209483065645228	0.0	5.259033705147017	9.430261331402015	7.26259811770057	6.3753879423562925	4.120374261834951	0.0	0.0	0.0	0.0	0.0	2.3895684821652163	12.880356940451533	7.693810944599945	4.078825755011041	7.789963877937498	5.823383758660342	7.077962339577984	8.345093495859807	13.483267265323732	28.290783994206045	5.9634274918778125	0.0	0.0	0.0	1.2659080333004702	7.1666786708534405	5.930870954330514	6.690388106737917
3R_5712	5.491759614698145	0.0	0.0	0.0	5.170410259128036	2.844173426318843	0.0	2.209017208244052	1.8394728806513205	6.965979318007405	2.347442637304854	0.0	0.0	0.0	0.0	0.0	0.0	0.0	18.76612714051138	5.6042188559547625	7.996929179195188	0.0	0.0	16.13002087224701	0.0	0.0	0.0	0.0	0.0	0.0	0.0	4.953351809335582	0.0	15.948549977771709	8.455024028121409	10.092416255653015	10.059441238276978	3.6679883651409053	3.9919840959353614	0.0	0.0	6.180813518675328	0.0	0.0	0.0	0.0	5.570945291924497	4.61030264331702	12.481693516176275
3R_5713	2.767007202243047	0.7792795794072255	0.0	0.0	6.512740646580984	1.433028556819869	3.3255990983635724	2.782517332300463	3.707252368053791	2.339859024663694	4.7310087403612355	0.0	0.0	0.0	0.0	0.0	0.0	0.0	1.5758764828012781	6.588562086797151	8.058459287051992	4.1195111376133	5.909536810504793	8.939770813533771	6.658633025920894	8.068938427867403	0.0	0.0	0.0	0.0	0.0	4.991463972673731	20.178906182211488	1.004453848811013	7.455068964979227	5.593538222604414	5.06842038066574	10.164579324099828	11.062423040734256	0.0	0.0	8.82352422145634	4.866677373356889	0.0	0.0	6.941285746258127	10.525892537794798	4.645775311955101	5.240720989045635
3R_5714	2.939170054794948	1.6555325206600113	0.0	0.0	0.6917962579771891	1.52219141983318	0.5887529118247137	5.320161401874352	2.953437870594923	4.970889538818888	1.2563428826071326	5.819946002540989	0.0	0.0	0.0	0.0	0.0	0.0	21.76105524378659	6.998501620802986	2.1399639116485942	3.2818699657482173	3.138613737084605	6.042910535054838	3.5364661826305404	10.285184157936547	0.0	0.0	0.0	0.0	0.0	11.266818543380632	10.71721763882548	6.401705072807125	4.525098543919447	6.481709991766608	5.383776882072836	6.870829774407101	7.4777345113685065	0.0	0.0	6.064573594868621	0.0	0.0	0.0	7.373171703578696	5.2177124043136764	6.168543610554674	7.793517218774271
3R_5715	2.800369760823219	6.3094045223445585	0.0	0.0	1.3182533064594215	1.450306971973688	3.3656967513958387	3.942493661033406	2.81396378878838	6.512196189027269	3.5910388498333488	0.0	0.0	0.0	0.0	0.0	0.0	0.0	6.379509017037276	8.09685978058272	8.155622322916972	5.211476505100473	5.980789703472446	8.225054602024976	6.738917975743601	6.532982250867171	0.0	0.0	0.0	93.03450649846026	11.017244190607137	7.577471117521652	10.211104371782223	6.0993889327197754	14.550988036339314	7.204884953169019	4.103625363215728	5.6111653212027415	4.580102325592757	0.0	0.0	8.929911853365384	0.0	0.0	0.0	9.032115493058669	9.232431942595294	7.052686033107424	10.607819575415657
3R_5716	2.912296765370229	0.0	0.0	0.0	1.8279228188836492	3.0165475733684706	1.555652939429564	1.5619313593644815	2.926434128308919	3.283626614548945	6.224279720126508	7.68897777347195	0.0	0.0	0.0	0.0	0.0	0.0	3.3172446965550417	5.613653567833475	11.308788738255824	6.503726635362063	9.329750709061054	7.983545684243468	5.840219536188453	3.3970483726100067	0.0	0.0	0.0	0.0	15.276784786766637	3.5023699661968766	14.158971265783714	5.638376254767776	8.220162249562481	8.563262277523771	7.468373040538969	7.1321995988850935	8.467845051984101	37.05432905726376	31.099169030203512	6.91959762612642	10.244432151125864	0.0	36.28236386857076	7.653650868000545	9.847630566533203	11.409334824370404	6.619079894941963
3R_5717	0.0	3.195641145477569	0.0	0.0	0.0	0.0	0.0	1.1410445121464188	3.800641168165069	5.99700509565523	3.6376401173502697	0.0	0.0	0.0	0.0	0.0	0.0	0.0	12.924593077264833	2.8948000706331216	4.130729321569016	4.223285082301268	12.11680600993578	9.998150342186694	3.413184791531206	9.926642114771836	0.0	0.0	0.0	0.0	0.0	2.5586015707255045	20.687229773061087	2.0595137693941834	5.459191722991878	15.63939312898902	10.392196291960442	5.68398197040919	12.372103381295855	0.0	0.0	6.385267909878329	9.978546125829466	0.0	0.0	10.165917946809884	4.316419443743026	9.52561258619191	6.447286981638126
3R_5718	1.3638698333542005	3.072882236781709	0.0	0.0	1.9260948420656803	4.944421872766181	5.464007327015265	2.7430296872616995	2.740981121401161	5.766633233649389	7.57878776590104	10.80257166020943	0.0	0.0	0.0	0.0	0.0	0.0	0.0	8.350793450639712	0.0	5.076312201322481	2.9128362869493283	4.807038273158027	4.92310358357633	6.363543513751457	0.0	0.0	0.0	0.0	0.0	9.226178284454885	0.0	5.941195826072285	6.824323590106558	5.514158428889939	4.496843440746768	4.554695608781526	5.452716225974837	0.0	0.0	6.651646226157814	4.797612707916541	0.0	0.0	6.842779611371175	12.451819241920793	10.304652470443108	10.332696288164847
3R_5719	9.178050508647559	3.4464516195737778	0.0	0.0	2.8803328282189664	3.1688650139556818	2.451306031340438	2.4611991946956238	0.0	5.17414490141055	2.6154273072057377	0.0	0.0	0.0	0.0	0.0	0.0	0.0	6.969491052915861	2.0813326523212896	0.0	4.554750376905594	6.53389786210862	7.188571321769797	7.362138436178727	0.0	0.0	0.0	0.0	0.0	0.0	8.278241635250739	0.0	4.4423101612069935	0.0	2.248913830842549	6.724697820099539	0.0	6.671565078003939	0.0	0.0	11.477361363804352	0.0	0.0	0.0	13.156550229735293	6.206925874098095	10.27323201529479	13.906606936244696
3R_5720	3.797957762152136	3.5654297358979234	0.0	0.0	2.383813950949333	1.9669561851330633	2.0287438515113685	4.583096115673272	2.1202191390655125	4.282213041276412	2.7057168712973283	5.013639606549618	0.0	0.0	0.0	0.0	0.0	0.0	5.7680729949637515	6.459552735400958	0.0	14.13596727240857	8.111352649167776	7.436734583388923	4.569776140376212	5.906836779628029	0.0	0.0	0.0	0.0	0.0	6.851217923882285	0.0	2.7574003339947115	5.8472741688915955	6.979651941508842	5.10168800478594	7.610055352160384	7.822130998792264	0.0	0.0	8.548978952698786	8.90658330104697	0.0	0.0	14.518122200667852	10.273921365075383	9.565095309266633	8.632013798945437
3R_5721	0.76399890473117	0.0	0.0	0.0	0.0	0.7913475953162351	3.060772744724697	2.458500511368106	3.0708305491136354	1.2921178742283472	0.6531398785264327	6.051276093102514	0.0	0.0	0.0	0.0	0.0	0.0	6.961849067112224	3.1185757339879845	8.900091136933241	3.41231709980345	9.790100250626566	8.07827525591976	5.515549436972713	8.911664727488422	0.0	0.0	0.0	0.0	0.0	2.7563882053046136	0.0	9.98423821593644	8.821802414209737	8.985791666217377	6.717324247928377	8.164491646092147	6.108895618300207	0.0	0.0	6.878865922648528	0.0	0.0	0.0	7.666239109559756	13.950270077228694	7.696475629879565	10.418518847795163
3R_5722	5.234913607173757	2.3589161723754404	0.0	0.0	1.97143742036625	0.0	0.8388954900642897	2.5268435007900596	0.7013767745533773	0.8853580024765235	6.265431982738915	0.0	0.0	0.0	0.0	0.0	0.0	0.0	9.540505408274004	2.1368452812900394	12.196668845804835	4.676233200632227	2.2360559550642196	3.690151281441934	0.0	9.770023418746135	0.0	0.0	0.0	0.0	16.47620177415741	1.8886747131764146	0.0	3.0405293439966727	4.835752848540513	6.157056348302215	9.205409036980736	5.594302314978241	7.610563218208851	0.0	0.0	7.070089092549351	22.09749414416405	0.0	0.0	9.004971644845119	10.620791644070934	3.5157454417481415	1.5863910492009665
3R_5723	2.450169674249942	3.4502389290458364	0.0	0.0	3.460197634954916	1.903408369921072	2.944799729078425	1.4783422855171735	2.462063701794844	1.5539492324785749	2.0946411225181776	0.0	0.0	0.0	0.0	0.0	0.0	73.26007326007327	2.7908599337170767	7.501031391816375	1.7839303553589267	9.11951119419999	3.9246467817896393	5.7571766805558555	2.9480914792786024	4.2870003858300345	0.0	0.0	0.0	0.0	9.639483323693849	7.1823601235365935	0.0	12.45213709802945	6.129892420388022	7.2044325271123055	7.180893437785413	1.6364871167551736	8.014675761839456	9.352349777881692	19.623233908948194	6.893984309291713	0.0	0.0	0.0	11.414873580275097	6.213746671761939	11.312973409370228	3.7125037125037124
3R_5724	0.8944377421242967	5.038057486251142	0.0	0.0	0.8420998737187029	0.9264557213458363	9.316693622966882	2.1586833758354107	1.1983728972150773	0.7563616824751299	3.0586062604164654	0.0	0.0	0.0	0.0	0.0	0.0	0.0	8.150457444424067	3.0425129112077904	7.814714169014555	5.326543765546849	9.551317317684456	3.1524976608467354	2.1524095363795954	8.346534769159888	0.0	0.0	0.0	0.0	14.075625520798145	4.8404866044373716	13.045701702203157	1.2987626947559598	8.262371041601314	6.574969511866374	5.898138364034673	2.3896073110513605	8.452219214677006	27.312703138229587	0.0	8.053306446027547	6.292632585768582	0.0	0.0	1.282158457347973	16.33202350504823	4.5052540272465755	10.8420358741283
3R_5725	3.402419956612341	1.0951229248105028	0.0	0.0	0.9152365561588693	0.0	1.5578233655745648	2.3461658176153257	2.6049040444521667	2.8771819006186847	2.9087164175184843	7.699705332276934	0.0	0.0	83.04682179812978	0.0	0.0	0.0	4.429163829233588	2.9760806446428765	2.83114165220897	6.512800547654162	6.228511634859734	6.281537601626712	5.848367732262661	2.267858592666743	0.0	0.0	0.0	0.0	7.649049376143533	9.64495517112518	14.178725672851428	5.646242841799192	5.986640661697406	9.28981042855539	2.492930938191766	5.1942911623551025	6.006425320488723	0.0	31.142558174298667	5.470461912674797	10.258725045651325	0.0	0.0	5.574057555767401	9.368301356362393	11.425252975503117	7.3647941628409015
3R_5726	2.0299111467292854	2.286757046927685	0.0	0.0	3.82226250037506	2.102575402559087	1.6264674395856804	2.177375543935628	0.4532811298521705	5.149649677915161	3.4707272787537176	0.0	0.0	0.0	0.0	0.0	0.0	0.0	6.165774556160573	3.6826298543621165	5.911786683818732	4.029499969275063	4.335310234800403	3.974744157642805	3.2565710683946683	4.735579450237111	0.0	0.0	0.0	0.0	0.0	4.272100583312613	9.868998908488722	11.790078825519508	5.208697128273386	3.4817488466333897	4.461908021930575	3.615448594919174	9.837008636500101	10.330952048886065	0.0	9.138420570219166	4.7603406499769125	0.0	0.0	13.579237810960906	8.23672173532901	9.088530581144504	13.328149708339074
3R_5727	0.840998190844692	3.789640827316489	0.0	0.0	2.3753619853718875	4.35551603457095	2.021550809792823	4.059419070068279	2.253548550224611	3.555858483090684	4.3137977251619075	0.0	0.0	0.0	0.0	0.0	0.0	0.0	5.747621921430008	4.005026651735927	2.449270705154833	2.504150629668676	0.0	5.928293730355116	4.0476210714295835	1.961964570059008	0.0	0.0	97.33875834679853	0.0	13.234655740134887	6.06837910256562	0.0	2.4423322612308818	4.531755108615164	6.800351689460827	3.6971633760474836	4.493673132912516	6.1132526514399395	12.84043195213087	26.941977756703164	10.727211553484489	17.750008875004436	0.0	0.0	7.233323632642639	11.090619059587167	8.47216146584208	6.371413658679802
3R_5728	2.0043639010854433	0.0	0.0	0.0	0.9435394485823367	1.0380568240609944	0.0	1.6124792997969888	1.3427292152902484	4.237366060036867	4.283808480518567	0.0	0.0	0.0	0.0	0.0	0.0	0.0	9.132263716945486	5.45442372172512	5.837384478161177	7.460225806114699	0.0	4.709664490566189	12.058446809347032	2.337990142098365	0.0	0.0	0.0	0.0	15.77117911643546	6.327501726956007	0.0	8.731271967334564	3.0858861519393135	5.893593671046564	2.9371687470265755	0.0	6.556414008696428	0.0	0.0	9.023409883431079	0.0	0.0	0.0	5.746430425165457	10.1663241123757	13.461221669807339	4.5555264001865945
3R_5729	2.814272639979107	1.0567880933799096	0.0	0.0	3.532794623369207	0.9716715004084908	1.5032916826328773	0.0	1.8852894384326055	2.379828006656855	4.811822841193727	0.0	0.0	0.0	0.0	0.0	0.0	0.0	0.0	5.105604971429673	5.464074800998396	4.189879764417027	2.0034940936994117	2.204237116840217	4.514916267491632	6.565416275842026	0.0	0.0	0.0	0.0	0.0	5.076727115256428	0.0	6.810744794445593	7.221347516444994	4.827103163676518	4.811331538065159	3.759348560031659	3.409511828823959	0.0	60.104822810982355	8.44634900229614	0.0	0.0	0.0	2.6894686994926182	6.661320481171921	11.025311437484831	2.8427956734924087
3R_5730	3.5800488175456757	0.6721724310493923	0.0	0.0	0.5617604809478652	0.0	2.868516113745843	2.4000775705070785	0.0	3.027389855610154	1.5302853415956499	0.0	0.0	0.0	0.0	0.0	0.0	0.0	6.796410136166077	3.6533603974271576	5.213155502172842	1.7766549318608418	2.548653801062279	4.206029848511422	0.0	8.351895420906297	0.0	0.0	0.0	0.0	9.389777161808396	5.919950005484027	0.0	6.064785248986726	5.511785092192183	7.456418004337091	1.3115392237445256	3.18818941607195	4.3372552530233275	18.220163343764376	19.114903507967092	4.47693264929384	4.197782731161401	0.0	0.0	7.697891624462977	6.65806082041715	1.0018105722472224	5.4244996441528235
3R_5731	2.5046668204532097	0.705395961678659	0.0	0.0	1.1790533392529672	2.5943257943955302	1.0034328441029605	1.5112238596052887	2.936296296793447	3.177024941710859	4.817768701815288	0.0	0.0	0.0	0.0	0.0	0.0	0.0	2.8529347783447987	5.111913851983001	0.0	6.525644384077055	9.36119224144387	1.4713072285177005	1.506831749125774	1.4607842249327234	0.0	0.0	0.0	0.0	9.853886569940915	7.906889374371896	0.0	9.092214236934556	5.784216617755491	7.364674904147605	8.716977051456821	5.018658535993736	5.461959816725759	0.0	0.0	3.2887500973704937	13.215800811450169	0.0	0.0	5.385584030235387	6.987149425335544	5.256635793042885	3.795077935720488
3R_5732	0.0	0.0	0.0	0.0	0.0	0.0	0.0	0.0	0.0	0.0	4.862559748702913	0.0	0.0	0.0	0.0	0.0	0.0	0.0	12.957563977972143	3.8695796862544793	0.0	0.0	0.0	6.682437218502333	0.0	0.0	0.0	0.0	0.0	0.0	0.0	0.0	0.0	0.0	0.0	4.181143877341964	0.0	0.0	0.0	0.0	0.0	4.26770457241868	0.0	0.0	0.0	0.0	5.769907623778944	0.0	8.618312189740761
3R_5733	0.8786469118724177	0.9898226435787236	0.0	0.0	1.6544660822871868	0.0	1.4080326573462414	0.7068576501789763	2.9430406271454768	3.7150425639856643	4.506912251319849	0.0	0.0	0.0	0.0	0.0	0.0	0.0	6.004924037710923	4.184318513194472	5.117832986685445	2.6162532114508172	7.506155047138654	3.0968419644383443	10.572049362167117	2.049795266448787	0.0	0.0	0.0	0.0	13.827127718413308	3.9625252888363938	0.0	3.827501157181183	6.763752670667742	2.5835567464029787	2.57511547461567	0.0	1.916076855631018	0.0	0.0	5.2740863568351894	6.181539450584773	0.0	0.0	0.0	8.913161209494584	5.900954833501609	3.993984526771412
3R_5734	0.46999460446194075	1.5883899285489262	0.0	0.0	1.3274788565805116	0.9736377833772769	0.7531668784320873	1.5124131307708013	0.6297015088907556	1.1923219237398845	4.017966740074919	0.0	0.0	0.0	0.0	0.0	0.0	0.0	5.3534623517760105	2.557968359210381	4.106348963010008	2.099179220924618	2.007548381916004	1.1043488151993737	5.655065864552125	4.385801406526511	0.0	0.0	54.398085187401406	62.45706077072013	0.0	2.967416914445979	0.0	4.777168954134401	3.9797783842316843	2.7639264754098645	1.7218099252700054	3.766956010743358	3.416411346858678	14.351835240931432	0.0	3.526433795084574	6.613100552193896	0.0	0.0	2.6949111319367858	5.24448601891543	3.1564635298258183	3.560685474682102
3R_5735	0.9786053386444202	1.1024288712892245	0.0	0.0	1.8426848360305326	2.5340906142149104	1.1761621108942093	1.1809089534942308	1.6389264166617716	1.2413042499609404	1.2549092048092134	0.0	0.0	35.828938316899794	0.0	0.0	0.0	0.0	4.458712323880864	3.328816794706276	1.4250145921494235	3.642360949228402	5.225053504547886	4.024009771675386	3.532430538285895	0.0	0.0	0.0	0.0	0.0	7.700078848807412	3.0893227357206205	0.0	7.104888618082112	5.27325717343773	1.798420382634798	4.302106540808062	7.843416131919985	4.623791269826817	0.0	0.0	4.405565815628832	3.4423881912315486	0.0	0.0	4.208433026435693	3.4745054686730645	0.8215339155489423	3.706963634983298
3R_5736	2.1197657472309923	1.4327886030263361	0.0	0.0	1.5965824195360379	0.8782586028943188	1.0190780930412864	1.7053182737813455	1.7040446977740407	2.509546853992628	2.5370520136980512	0.0	0.0	0.0	0.0	0.0	0.0	0.0	0.9658056509288635	4.037924649787911	4.938778896795325	2.524720166328564	0.9054427977458095	0.9961649641211264	4.0808689475867475	4.945201236062939	0.0	0.0	0.0	0.0	0.0	2.6767238063073706	6.183511789483578	1.2311970054333956	3.2635569624822143	4.363043352383004	3.727532530642337	2.265292479840596	4.930774392910729	6.47295276686366	0.0	3.18097846134036	0.0	0.0	0.0	4.254098002992698	2.150330647742381	3.5590638750888166	6.423749578602028
3R_5737	1.761737044538122	1.323100474265365	0.0	0.0	0.5528831029303578	1.2165343563900657	0.4705309301624819	1.4172898017495026	3.147180739757422	4.469323013765813	1.5061025770318757	4.651296921120516	0.0	0.0	0.0	0.0	0.0	0.0	2.6756031812921823	1.9975706344971498	5.130773145943817	3.497157685091442	2.508377982461421	3.449635732265216	1.4131706943444629	4.10995612210844	0.0	0.0	0.0	0.0	0.0	4.767053179338447	0.0	5.116238377824996	1.8082278526218356	2.1584076062974735	3.0118975978911897	3.922258945025305	2.561228734117821	17.932234087383776	0.0	1.7624738647156786	0.0	0.0	0.0	5.05082901782084	3.5742790589781066	3.9439167155219352	2.669388731335634
3R_5738	1.2846591401056966	0.7236039238146372	0.0	0.0	2.418975069377717	2.6612915673783135	1.0293338532155514	1.033488115403417	2.581790699047371	1.0863438592267827	1.6473756235522659	10.17518100375108	0.0	0.0	0.0	0.0	0.0	0.0	7.316439674125777	0.43698871773788767	9.353402992490341	3.8251925267213607	6.859162194492916	1.5092851980023705	3.0914533834334263	2.9969811408967746	0.0	0.0	0.0	0.0	0.0	2.3174243311710603	9.368611777843983	2.7980718300481016	2.966760562990285	2.8330405621999013	2.823784150316054	5.148202153424318	4.669121753139424	9.807142541913274	0.0	4.819486610936052	4.518977445783568	0.0	0.0	4.603832395824251	7.167504515364947	4.313857739540701	3.893038002279763
3R_5739	4.048029055133346	2.280114324932252	0.0	0.0	0.952789835333144	2.096467703495734	3.243485540379287	0.0	0.6779466136024294	4.278908864547033	2.5954839617259555	0.0	0.0	0.0	0.0	0.0	0.0	0.0	6.916346785627832	2.7539492320474865	0.0	7.533365274802098	2.1613583705086974	3.5668782538846875	0.0	4.721823228159443	0.0	0.0	0.0	0.0	0.0	6.389536057612439	0.0	1.4694787788161114	5.45324489104962	4.463530500866149	1.482982259528124	1.351854825932469	0.7356325086010153	0.0	0.0	7.593228905174846	0.0	0.0	0.0	4.352075983765016	4.106397582645871	5.097447911728515	9.200376847435672
3R_5740	1.569295047555917	0.5892863035720178	0.0	0.0	1.4774680216821385	0.5418235787750799	1.2573985329679838	2.10412205927901	0.7008502154133223	2.2117332982287023	1.7887794871354559	0.0	0.0	0.0	0.0	0.0	0.0	0.0	5.958339291672624	1.7793675359090604	4.570317070317071	0.7787870858410277	2.2343772343772343	3.0728174146641734	0.0	2.440672141582415	0.0	0.0	0.0	0.0	0.0	3.774513578435147	0.0	2.2786849982317405	1.2080306008647566	2.691689845961512	3.832707528848023	2.795051194157672	2.281454874647743	0.0	0.0	4.7098541452368305	3.6801507389742687	0.0	0.0	2.2495527889055658	5.837049942223818	0.878276498304575	5.548200227254282
3R_5741	0.0	0.864697721132391	0.0	0.0	0.7226613072177027	0.7950526102213237	0.6150205988849186	0.6175027447997007	1.0284026295021154	1.947251172618429	0.6561978179191482	0.0	0.0	0.0	0.0	0.0	0.0	0.0	3.49722189435767	0.5221961019732015	0.0	3.4282932470622383	0.0	2.705365659927961	1.8471242399776426	1.790677660472474	0.0	0.0	0.0	0.0	0.0	3.461616694075748	44.781499866775036	3.3436611596195847	1.1817473682929265	3.949689754690976	7.87356981525287	4.101358513487216	2.231817051707184	0.0	0.0	5.183304093739018	5.400122042758167	0.0	0.0	4.401218125140495	4.671861309256429	3.8662549019279333	1.1630330413034902
3R_5742	2.1723055373805993	0.8157228956694496	0.0	0.0	2.045193457916975	1.5000447013320999	0.5801870081972302	1.1650571402274426	2.9104676131895406	1.836962589705772	3.095160141419105	11.470540497603519	0.0	0.0	0.0	0.0	0.0	0.0	0.0	3.940959306343871	6.3264872306181745	4.312161697439331	1.5464746563733314	5.104277844218461	3.4850133101370853	1.689257101890245	0.0	0.0	0.0	0.0	0.0	2.6124458750198056	0.0	6.30856517047478	1.6722231856085796	4.258270719454533	2.65272352737104	3.8690654098394592	1.5790584011591553	0.0	0.0	2.716517589614384	5.094269456288621	0.0	0.0	3.1139561598568077	3.67271334846932	2.4315184115182005	3.291483221335131
3R_5743	0.7913310631627793	0.0	0.0	0.0	2.2350793922550922	0.0	0.634054456147399	0.0	1.590344952181508	2.007515334405882	6.08855437018167	0.0	0.0	0.0	0.0	0.0	0.0	0.0	3.6054550534959393	2.691785982772139	9.218493034506663	3.53439318003492	5.070171168978665	3.718789593487953	7.617158563723816	7.384384537394155	0.0	0.0	0.0	0.0	12.453051993982687	3.5687479319105733	0.0	2.298094580840188	3.654961409089962	1.745111158345453	1.1596062301932009	2.1141443444736057	2.3008880507520684	12.08211001969384	0.0	0.5937465191610314	5.567246773780495	0.0	0.0	2.268714226630485	2.4082237952740053	6.643181690753515	4.796107862547386
3R_5744	5.664772366787214	0.0	0.0	0.0	0.0	0.0	0.0	0.0	3.794847507847745	0.0	4.842793245659405	0.0	0.0	0.0	0.0	0.0	0.0	0.0	0.0	0.0	0.0	16.867388590898358	12.098335269066979	13.310545679130662	0.0	0.0	0.0	0.0	0.0	0.0	0.0	0.0	0.0	0.0	8.721391655023611	0.0	4.150541811728104	0.0	8.235495645069904	0.0	0.0	8.500712359695743	0.0	0.0	0.0	16.24067379307433	5.746452714739193	0.0	0.0
3R_5745	3.343812842782614	2.8251806467591885	0.0	0.0	0.0	2.5976328983625905	1.3396159535399752	0.6725112376627813	1.1200149813203901	4.2414331180429015	3.573266761944252	6.621192317827825	0.0	0.0	0.0	0.0	0.0	0.0	3.808762057112387	3.98100129689648	4.869156038922085	0.0	3.5707144285428623	3.9284873870019705	2.011670100587528	1.9501951365253607	0.0	0.0	0.0	0.0	0.0	2.2619910407058863	0.0	1.2138405989380836	3.8610600128418855	2.4580209956779386	4.287482303416793	3.350037364083401	3.0382902349837977	0.0	0.0	2.5089085068808066	0.0	0.0	0.0	1.198322061516582	1.6960136386632765	4.210669330803937	1.266638564179056
3R_5746	1.8680080458842554	0.0	0.0	0.0	1.7587018810371837	1.9348766941780335	4.490227468936607	3.0055663088039046	5.005536122951985	0.0	3.1939065373517788	14.795613396540194	0.0	0.0	0.0	82.74583788435443	0.0	0.0	4.255500234052513	6.354202567911176	5.4402701855784965	0.0	0.0	2.1946342071488893	0.0	0.0	0.0	0.0	0.0	0.0	58.793095338883404	1.6848700021701126	0.0	0.0	1.4379774444609972	4.119491621777939	1.3686773266556478	0.0	4.073589668942084	0.0	0.0	4.204775952718135	0.0	0.0	0.0	2.6777518452387965	1.89494285231346	6.272730808266456	0.0
3R_5747	2.187079260627237	0.0	0.0	0.0	4.118205398651549	2.265369626769782	0.0	0.586490312939501	1.9535076891039393	6.16485221708738	3.116210144996635	0.0	0.0	0.0	0.0	0.0	0.0	0.0	1.6607916163239207	2.4798509629410077	0.0	0.0	0.0	1.7129972466995251	0.0	1.700745640903885	0.0	0.0	0.0	0.0	0.0	3.287766208786042	0.0	4.234312902808862	4.489589007869856	0.5359038712784624	2.1366116362754135	1.9476893490023643	3.709527465553328	0.0	0.0	1.0939969869134987	0.0	0.0	0.0	1.0450446646864464	0.7395382515437305	3.6720825396024925	1.1046228022424727
3R_5748	3.3394057086739863	0.0	0.0	0.0	1.257600386536055	2.767156508711839	2.1405605507319807	2.1491995843448004	0.4474155221330195	1.1295581129127752	4.567753226675154	0.0	0.0	0.0	0.0	0.0	0.0	0.0	4.564490545798957	0.45437192577634666	5.835286209117985	0.9943392267819304	0.0	3.13864772304447	8.036074904575628	1.558099828702505	0.0	0.0	0.0	0.0	0.0	1.2048051968549285	0.0	2.9093778266423946	3.084776918958746	3.436693865152872	0.9787043236857066	0.8921658736204217	0.48548572458356004	10.197266112955116	0.0	2.0044814191087013	0.0	0.0	0.0	0.0	2.0325339580529707	1.1213652487339507	4.047901244162927
3R_5749	1.6922088673098414	1.9063250913368008	0.0	0.0	0.7965947803604975	3.5055689468289324	6.779416498333755	2.042033211628154	1.133615648974554	2.1464690369694948	0.7233315958908401	0.0	0.0	0.0	0.0	0.0	0.0	0.0	5.78251944372163	5.180584825859822	0.0	0.0	1.8070373261630095	1.9880960759357273	2.03609839567663	3.9477538464939603	0.0	0.0	0.0	0.0	0.0	2.2894590557721384	0.0	1.2285806183544539	3.256621656247431	3.1098368243739554	2.479740827407683	3.390717842092914	1.2300740307754683	0.0	0.0	2.5393749125502767	5.95259354500756	0.0	0.0	2.4257472696395173	0.8583044127661452	0.0	1.2820197246426754
3R_5750	0.5217274437400429	1.7632258098643079	16.420684808239244	0.0	2.4559932670418183	0.5404035993473655	0.0	0.8394430798830824	1.3980269366238043	3.5294990679034153	1.7840915588651642	0.0	0.0	0.0	0.0	0.0	0.0	0.0	0.0	2.8395268382848298	3.0388929677585614	0.0	6.6855645290688335	0.0	7.533030455288827	0.0	0.0	0.0	0.0	0.0	0.0	3.2940438604763487	0.0	2.2727131543576773	3.212972440487919	4.6022324969619515	3.8226629939539998	2.0907945660528	3.0339676955255657	7.9657790133586115	0.0	3.131673890655414	3.67050601595936	0.0	0.0	2.2436572930155094	2.1170009252352546	2.62792428845008	1.5810456656581704
3R_5751	1.4536168312548552	2.183391811844027	0.0	0.0	1.8247449280302352	2.007535485197236	0.3882370991917835	0.0	0.6491880993953721	3.2779179451912452	3.3138446131633197	3.8378051438869907	0.0	0.0	0.0	0.0	0.0	0.0	3.3114775812967747	3.6260491149011895	1.4111410147571481	1.4427599420587607	2.069673488310484	2.2770474527580964	3.498039698552931	3.3911425166075553	0.0	0.0	0.0	0.0	0.0	2.185175628683769	0.0	3.5178586203577638	2.2379648961778247	1.7809114220250017	2.130111166241544	1.2945091066126633	2.1132808713705105	14.795963661113248	0.0	1.0906685885701422	0.0	0.0	0.0	0.6945767999124277	2.9491530622235906	2.44060701476014	0.7341747171371649
3R_5752	1.4719133902610555	1.6581554927022504	0.0	0.0	2.0786769526069278	0.0	1.1793714256937622	1.1841312206853516	0.49301953363113027	0.6223456568768169	1.887500087296879	5.829166936265637	0.0	0.0	0.0	0.0	0.0	0.0	0.0	2.0027399485235753	0.0	2.191379769401107	3.143586454914683	1.7292813504442266	1.7710346224871452	3.433826556733854	0.0	0.0	0.0	0.0	0.0	2.655216311843473	0.0	1.068641287789694	0.5665334954147895	2.1639931342989827	3.7746147345105854	4.915511210216556	2.6748507112321045	0.0	0.0	1.6565951205322043	0.0	0.0	0.0	4.219916295850314	3.7328422704669686	2.4713267404102326	3.345370720601774
3R_5753	0.0	0.0	0.0	0.0	0.0	0.0	0.0	0.0	0.0	0.0	0.0	0.0	0.0	0.0	0.0	0.0	0.0	0.0	0.0	0.0	0.0	0.0	0.0	0.0	216.35187468899417	0.0	0.0	0.0	0.0	0.0	0.0	0.0	0.0	0.0	0.0	0.0	0.0	0.0	0.0	0.0	0.0	0.0	0.0	0.0	0.0	0.0	0.0	0.0	0.0
3R_5754	1.6989137485274663	0.9569391726399606	0.0	0.0	1.5995021069841378	0.8798646838505412	0.6806277947428035	1.3667494461247869	0.5690536342155106	0.0	0.7261975851461221	0.0	0.0	0.0	0.0	0.0	0.0	0.0	1.935143660227476	2.3116050548792377	0.0	1.2646685746299895	0.0	3.9919466468346756	2.0441658382684604	0.0	0.0	0.0	0.0	0.0	0.0	0.7661767885516024	12.389639288041765	1.2334485086435754	1.307810025684735	3.122158640502228	2.4895660729902187	2.2694350445705695	0.6174739191366035	0.0	0.0	2.5494364407011916	11.952357901405	0.0	0.0	3.6530378723830705	0.8617051922132526	1.4262289493955425	3.861298055141396
3R_5755	1.2396151242962086	0.9309762566142955	0.0	0.0	2.723184943743862	0.8559928918350262	0.662161540267202	0.9972509116535417	1.9376508253562097	3.1447601220656116	2.8259798687791573	0.0	0.0	0.0	0.0	0.0	0.0	0.0	1.8826408744866863	1.1244442083111608	6.0169630221520505	2.460713176196291	2.6474637297469026	4.3690953496805465	2.9830577236584817	0.9639659874240998	0.0	0.0	0.0	0.0	0.0	1.863473716262274	0.0	0.0	2.862737008780173	2.7337056336661316	0.6055052843203045	1.6558968972355905	5.106129397729033	0.0	0.0	0.9301001810905053	2.907018997369148	0.0	0.0	3.5539265409307204	3.353304356592062	3.468834086706283	3.7565363732895243
3R_5756	0.9799817174610791	3.3119382124807077	0.0	0.0	0.46131912913281975	0.5075309472070368	0.7852108982247323	0.39418995540923224	1.3129852136857174	0.8287000712350582	1.6755655955446043	3.880987198951823	0.0	0.0	0.0	0.0	0.0	0.0	0.0	2.333449072407325	0.0	1.4589935279047104	4.185921907440894	2.87833529981201	5.895664658367457	1.1430996106145486	0.0	0.0	0.0	0.0	0.0	3.535620313977226	0.0	3.5574407145390037	3.3947189036958982	2.8815196904325764	1.7950655514857827	0.6545373049609738	2.8494119953406414	0.0	0.0	1.8382342128034042	0.0	0.0	0.0	0.7023920100380248	1.4911681095209293	0.0	2.227306420344395
3R_5757	2.279810228596572	0.0	0.0	0.0	2.1464075308854627	0.0	0.9133496092233697	3.668143094262107	3.0545030247216203	0.0	4.872503633669585	0.0	0.0	0.0	0.0	0.0	0.0	0.0	2.5968124127633327	0.0	0.0	3.394173900499792	2.434511636965625	4.017661640571955	5.486223407246479	0.0	0.0	0.0	0.0	0.0	0.0	1.0281497109357087	0.0	3.3103840955906514	0.8774897125299828	3.351755419055316	0.8352010516851643	1.5227027364490877	2.485806047468952	0.0	0.0	2.565859190779329	0.0	0.0	0.0	4.902092948584398	3.469024215523537	5.741665255173959	0.0
3R_5758	0.0	0.0	0.0	0.0	0.0	2.40770310901887	0.0	3.7400374751755012	0.0	0.0	1.9872012317468113	0.0	0.0	0.0	0.0	0.0	0.0	0.0	0.0	1.5813962020556251	0.0	0.0	0.0	5.461875291186226	0.0	0.0	0.0	0.0	0.0	0.0	0.0	0.0	0.0	0.0	5.368129308930294	0.0	1.7031414273312981	0.0	0.0	0.0	0.0	3.4881988998918305	0.0	0.0	0.0	13.328459559954243	0.0	0.0	0.0
3R_5759	2.7551865599795455	1.3302008581125735	0.0	0.0	0.37056675702689995	1.2230628559724444	0.9461120440126277	0.6332869556186169	2.3730525017299553	1.6641879696317647	2.3553989462012415	0.0	0.0	0.0	0.0	0.0	0.0	47.07433036765052	1.7933078235295439	1.0710882905039938	1.1462905121992821	2.9299375747500322	0.8406130422794735	0.4624197482087477	0.9471696251036322	2.754674728926233	0.0	0.0	0.0	0.0	0.0	1.7750501646927044	0.0	1.7145648454425524	2.1209202697289444	1.7359925150946718	1.1535469969610093	2.6288717628993212	0.2861081667401774	0.0	12.609195634192103	0.885966067145242	2.769078256920619	0.0	0.0	0.5642149065239775	1.5970934815148607	1.982540820350279	5.367427871311503
3R_5760	2.5131361627225504	0.0	13.182942327263907	0.0	0.3943467397817069	0.0	0.3356086255712562	2.3587416989140353	0.2805928725369838	2.8335713887496308	4.29694188794306	6.635123290543422	0.0	0.0	0.0	0.0	0.0	0.0	1.9083878416610607	1.1398220897293023	1.2198501828799393	2.494365851133751	1.7891136015572442	3.444658800640667	5.039756624104914	3.9085966848064637	0.0	0.0	0.0	0.0	0.0	2.266750264416418	6.109168395561322	0.6081972583197431	1.9345918369123605	1.8473944994567735	2.148251577936818	1.6785429173210187	1.8268096741994555	0.0	0.0	4.399827677606273	2.946775343741344	0.0	0.0	0.0	1.274686535460632	3.5162738074592546	4.442562490353293
3R_5761	1.817159253111204	1.5353141444653842	0.0	0.0	1.283121372375295	1.882207679030889	1.0919998995360092	0.0	0.3043300690890123	0.7683204572428705	0.3883707052753752	0.0	0.0	0.0	0.0	20.123356173342593	0.0	0.0	1.0349154603433333	3.090617842322241	1.3230453328252838	0.0	3.8809329762874993	2.1348943680952845	3.279661670102112	1.0598126463203834	0.0	0.0	0.0	0.0	7.149087061582236	1.6390063851591252	0.0	2.63859465809915	3.1473775263605983	1.6697314587592194	3.3285518685741264	4.854778406673864	2.9720272792477207	0.0	29.106997322156246	2.045159159398682	0.0	0.0	0.0	0.6512152816782859	0.9216804354202713	2.288243121255147	0.6883411528888302
3R_5762	0.9976975136779341	0.0	0.0	0.0	0.9393174177581809	1.5501177882836723	1.9985142245848746	1.2039479862364666	0.6683604703279366	2.1092026155293584	1.2793919510637697	3.951146444896719	0.0	0.0	0.0	0.0	0.0	0.0	4.54569990993832	1.0181281794870385	4.3584480670573384	0.7426843732523709	3.196195249175382	1.172147570097062	0.0	2.327528399919654	0.0	0.0	0.0	0.0	0.0	0.44994201597240163	0.0	1.448700396226802	3.4560875468448664	1.8335068014118148	0.7310064690782985	0.6663698211236835	1.4504613772594925	0.0	0.0	5.2401026251641545	10.528643173754197	0.0	0.0	2.1452688847841155	3.5422915964850143	2.5126850812422283	2.2675709538068585
3R_5763	0.0	0.0	0.0	0.0	0.0	3.550843822525985	0.0	2.757875112383411	0.0	2.8989212824016057	0.0	0.0	0.0	0.0	0.0	0.0	0.0	0.0	0.0	0.0	0.0	10.207570955377603	0.0	8.055090374086452	0.0	0.0	0.0	0.0	0.0	0.0	0.0	0.0	0.0	0.0	0.0	2.52000061488015	5.023534000910767	0.0	0.0	0.0	0.0	0.0	0.0	0.0	0.0	0.0	0.0	0.0	0.0
3R_5764	1.7729440231929448	1.9972757159234804	0.0	0.0	0.0	1.2242731245604859	0.4735241294637699	0.47543521339434114	2.3754007301031685	0.9995008492758716	1.0104555881528527	0.0	0.0	0.0	0.0	0.0	0.0	0.0	2.6926235577635067	1.2061666960971342	5.163411651961271	2.6395531764382927	1.2621672927016439	2.0829479879555617	0.0	0.0	0.0	0.0	0.0	0.0	0.0	1.0660839878022934	8.619679072108788	3.4325229489903064	3.639461148661251	1.737710347665447	3.8970736094851652	3.157767761338439	2.147934614808308	0.0	0.0	1.773685530521758	4.157727552428945	0.0	0.0	1.6943196578016473	1.7985081015595945	0.0	2.686369575682553
3R_5765	2.879202483945567	0.926717067718923	0.0	0.0	0.7744932722867409	1.2781151244304718	0.3295660853823995	0.3308961727225078	1.1021635028695929	1.0434576457759026	0.35163138678636763	3.2578298683054854	0.0	0.0	0.0	0.0	0.0	0.0	0.937013924026911	2.7982497731179086	0.0	1.837091614534089	5.270703322651375	2.416170481896504	0.9898034408734975	4.7977793574199765	0.0	0.0	0.0	0.0	0.0	1.8549483790125503	0.0	1.1944936708558356	0.3166266746068193	2.4188435654044413	2.712308019824681	0.5494404059353629	0.8969592364317573	0.0	0.0	2.7775350006443884	2.893719471259578	0.0	0.0	0.5896112386505732	2.5034723161024344	2.7623714185163966	0.6232250550432368
3R_5766	0.32750505340297403	1.106833404970051	0.0	0.0	0.6166823047021102	0.6784573508140131	0.7872408206408246	1.5808360514930997	0.43879317834573217	0.5538949477303186	1.3999143812364436	2.5940135355626284	0.0	0.0	0.0	0.0	43.52178265221744	0.0	0.0	2.896500893236314	0.9538053016313885	1.4627653090579305	0.6994572211963517	1.923850903094091	1.576241625231215	0.7640364964953645	0.0	0.0	0.0	0.0	0.0	1.4769835741702748	0.0	1.9022066072195398	1.0084429363740577	1.4444844887644384	1.9196865535795313	2.6249176432089443	1.6664539953948734	20.001500112508438	0.0	2.211583685589468	2.304094375705629	0.0	0.0	1.8778875455211677	0.9966820454706283	0.0	0.9924730841299584
3R_5767	0.0	0.0	0.0	0.0	0.0	2.68418040698617	2.0763735886110077	0.0	1.7359971862957604	0.0	5.538480420419403	0.0	0.0	0.0	0.0	0.0	0.0	0.0	2.9517463269206647	0.8814942102578776	0.0	0.0	8.301786544464369	4.566798099115959	0.0	6.045514258647654	0.0	0.0	0.0	0.0	0.0	0.0	0.0	0.0	0.9974255449259914	1.9049377032985233	3.797427375862811	0.0	1.8837116956645246	0.0	0.0	3.888749866081176	0.0	0.0	0.0	1.8573713403515966	3.9431725741306582	0.0	3.9265206629223366
3R_5768	0.7420308851063122	0.8359205073034375	0.0	0.0	0.698611077344909	0.7685931916170463	1.7836579828683217	0.0	0.49708865118772383	0.6274821625645649	0.6343594986327016	11.75455547797549	0.0	0.0	0.0	0.0	0.0	0.0	3.3808340517605693	1.514452113629948	2.1610444933128643	3.314199355719645	3.169531923525534	0.0	1.7856517879017093	1.7310837553715532	0.0	0.0	0.0	0.0	0.0	2.007848277346492	0.0	4.3098451084766465	0.571209357597393	2.1818535675160406	1.631043587356411	0.9912162381837113	0.0	0.0	0.0	2.2270236852877026	0.0	0.0	0.0	3.191058908223869	1.5054604556185742	2.4917237395989225	0.0
3R_5769	0.0	1.9888412745555604	0.0	0.0	1.108101016261604	2.43820610448786	0.0	0.0	1.1826847385099812	2.4881999605072904	3.0185653845410814	0.0	0.0	0.0	0.0	0.0	0.0	0.0	1.3406263406263406	0.8007153911590772	0.0	5.256812829426938	1.2568371943371945	0.6913839182994389	7.080772925843348	2.7457561592802167	0.0	0.0	0.0	0.0	0.0	3.715536803772098	0.0	0.8545068743369028	0.45301147532428376	4.325930109581001	1.2935387909862077	0.7861081483568454	2.566636733978711	17.970097757331803	0.0	0.8830976522319057	4.140169581346052	0.0	0.0	1.6871645916791744	2.3878840672733808	1.9761221211852942	1.783350073046019
3R_5770	1.0875655584518635	2.450351788838484	0.0	0.0	0.3413089498578926	3.00399170417651	1.4523541848017292	0.8749294223599297	1.214272225455964	2.7590279686957007	1.23967444165683	0.0	0.0	0.0	0.0	0.0	0.0	0.0	1.6517186132170525	0.7398910170127581	2.1115720907604363	2.158885324329342	0.7742430999454933	1.2777292808530734	0.0	2.5371815498864017	0.0	0.0	0.0	0.0	0.0	1.6349024734897295	0.0	1.0527951500675263	1.953464676112208	2.398392884895689	0.7968522000664255	0.9685245032825234	2.635187212132149	0.0	0.0	1.9040357288496448	2.550447858643978	0.0	0.0	2.07867104739661	1.4709962204223115	0.6086702891476036	1.0985881823550918
3R_5771	0.0	0.0	0.0	0.0	0.6027988069164895	1.3263661969738691	3.591081682025723	0.5150821195423186	0.428914535690579	1.6242749845572058	2.736795631592496	0.0	0.0	0.0	0.0	0.0	0.0	0.0	4.375745244111887	0.4355832865299092	3.7293283330499047	2.8596675350523744	5.46968155513986	1.5044310760699025	3.081510735290062	2.9873423318059054	0.0	0.0	0.0	0.0	0.0	2.887463867720891	0.0	0.0	3.4500887732484853	1.8826193428877207	0.9382341242224795	1.7105482153080722	3.7232840407759173	0.0	0.0	0.48039863094076557	0.0	0.0	0.0	2.7534154053041244	3.247478446647923	0.0	0.9701293298812251
3R_5772	2.9001748225383026	0.0	0.0	0.0	1.8203143992420938	1.0013305680588365	0.7745888985609223	2.3331451262931457	1.2952237071530284	2.45246930550729	0.0	0.0	0.0	0.0	0.0	0.0	0.0	0.0	0.0	3.288404520056703	2.8154294543472482	0.0	4.129296533042631	0.0	6.979092731903038	0.0	0.0	0.0	0.0	0.0	0.0	3.487791943444756	0.0	0.0	3.720885097356587	3.55317464428991	0.7083130667257117	0.0	1.4054331798038127	0.0	0.0	0.0	6.801194289717275	0.0	0.0	5.543122793057627	2.941992440844623	1.623120771060276	2.9295684862802447
3R_5773	1.1231384261371384	0.6326249094160208	0.0	0.0	1.5861272656704484	0.5816715751991993	1.349872936460491	0.0	0.7523937029462383	0.0	0.0	0.0	0.0	0.0	0.0	0.0	0.0	0.0	3.8379244504571925	1.5281837971103727	3.270958338457835	2.5081871408589533	1.1993513907678726	3.958566476404766	1.3513818487525326	2.620169488283519	0.0	0.0	0.0	0.0	0.0	2.026053631463073	8.190692424756204	0.0	1.729165703917637	1.6512274832944283	1.645832416981847	5.251069380279294	0.8164142368274013	0.0	0.0	2.949471425225885	0.0	0.0	0.0	2.414994410495437	1.1393329581509903	1.8857373294244513	3.403564757584504
3R_5774	0.3654212671377093	0.0	0.0	0.0	1.0321161163658628	0.37850216700060646	0.0	1.763854044605517	0.48959354237867847	1.2360419575678536	0.31239730914703384	0.0	0.0	0.0	0.0	0.0	0.0	0.0	0.0	2.2374257789933463	0.0	1.6321139084939016	2.341306261589466	1.7172645795548147	3.517455416472437	2.5574736797596245	0.0	0.0	0.0	0.0	0.0	3.9551478325493243	0.0	3.7142535594620423	1.1251933117271837	0.0	1.3387089100368605	1.4644060012919966	1.5937579090236236	0.0	0.0	1.9192640203744682	0.0	0.0	0.0	2.0952960551180198	0.7413805521572524	4.294768622101406	0.5536872915921034
3R_5775	1.9020027327975269	1.4284428687132444	0.0	0.0	1.7907073747776243	0.6566960936564208	0.5079935838378387	1.0200875643165208	0.42471905683828265	0.0	0.5420050675305794	0.0	0.0	0.0	0.0	0.0	0.0	0.0	2.888628912286783	1.7252903059733347	1.8464247308651314	1.88779690325796	1.3540448026344294	2.979430606975562	1.5256842846585121	1.479060642669598	0.0	0.0	0.0	0.0	0.0	0.5718439588803022	0.0	2.7617910988577603	2.440243797925168	3.2623574839133154	1.393585012309072	1.6938162832657049	1.8434321462121894	0.0	0.0	0.9513991085009794	0.0	0.0	0.0	4.544137571765564	0.6431425695295	0.0	1.9212797875218257
3R_5776	0.38495414426233554	2.168313139110298	0.0	0.0	3.26185757715018	0.0	0.308444723004301	0.30968956717786095	0.5157638049340029	0.976584117096342	1.3163835783781366	3.0490407717732007	0.0	0.0	0.0	0.0	0.0	0.0	0.8769622029290538	2.095131542833917	1.1211164526081654	2.292473808486738	3.2886082609839518	0.9045287947696528	0.9263685242208315	2.694178419271638	0.0	0.0	0.0	0.0	0.0	3.124921876953076	5.614697030948211	0.5589702426601618	1.1853383133347004	1.4148898479955538	1.9743737568496667	0.514227650637848	0.5596497040572366	0.0	0.0	1.4441817959151606	2.7082656266926666	0.0	0.0	1.1036479980928964	1.9525239887097252	1.2926677301013192	0.5832835598028969
3R_5777	2.6426055668071826	1.9846507113980476	0.0	0.0	0.8293246543955369	1.3686011509388238	0.705796395243723	1.4172898017495026	1.1801927774090333	1.4897743379219377	1.1295769327739067	0.0	0.0	0.0	0.0	0.0	0.0	0.0	1.0033511929845684	1.19854238069829	1.2826932864859542	0.0	1.881283486846066	1.034890719679565	0.0	4.10995612210844	0.0	0.0	0.0	0.0	6.931044425222349	1.9862721580576863	0.0	1.918589391684373	1.6952136118329706	2.2663279866123474	2.581626512478163	2.353355367015183	0.9604607752941827	0.0	0.0	1.9827830978051384	3.098584566569991	0.0	0.0	0.631353627227605	2.68070929423358	1.4789687683207255	4.004083097003451
3R_5778	0.0	0.0	0.0	0.0	0.9117384317260175	1.0030701972597726	1.5518692109458923	1.5581323602277364	0.6487369610358201	1.228365011775107	1.2418281498598471	0.0	0.0	0.0	0.0	0.0	0.0	0.0	1.1030587820024929	2.63529401843599	4.230481124157288	2.162635993760074	2.068235216254674	1.7065988031963912	2.3304058774700556	1.129595306667052	0.0	0.0	0.0	0.0	0.0	0.0	0.0	0.703082793061079	1.1182048369366615	2.4915433459490854	1.419087262939699	1.2936095172404514	0.7039374317884629	0.0	0.0	1.08991065348427	0.0	0.0	0.0	0.694094119717909	0.9823678720123983	2.4389109709694803	2.9346580771181188
3R_5779	1.0525181285722465	1.1856938917793471	0.0	0.0	0.49546510696893475	1.635292311771314	0.421665369061771	0.4233671575467736	0.3525424799586651	0.44501944913000474	1.7995878224051562	0.0	0.0	0.0	0.0	0.0	0.0	0.0	0.0	2.5061666019359636	3.0652881861341075	1.5669854959822493	3.371817004747519	2.473107429808265	2.532820285256352	1.2277097026388883	0.0	0.0	0.0	0.0	0.0	2.8479902302543145	0.0	1.5283023250980252	2.4306597588396617	1.1605516426912172	3.855865882496652	2.1089547907579416	1.912700083730359	0.0	0.0	3.5537343588305084	0.0	0.0	0.0	0.7543817509622894	1.6015415798631132	1.767166609881713	2.3921674695843884
3R_5780	0.7382961601216712	0.0	0.0	0.0	0.0	0.0	0.0	0.5939476732099902	0.49458674804267294	2.4972958967867602	0.6311666958581263	5.847696738447144	0.0	0.0	0.0	0.0	0.0	0.0	0.0	2.009106274187756	2.1501677130816206	3.2975186172405264	0.0	0.8673892018718259	0.0	0.0	0.0	0.0	0.0	0.0	0.0	0.6659141836391544	10.768319603725839	0.0	0.0	2.7135900660894863	2.1637791484717637	0.0	2.683353547930061	11.27236860645343	0.0	2.769768530443911	0.0	0.0	55.18763796909492	2.116665299653661	2.2468249554847803	1.239591306746166	0.0
3R_5781	0.0	1.3946035351340142	12.987755144449812	0.0	0.0	1.2822783658781283	0.9919187716395346	0.9959220312560171	0.829315208999596	0.6979043537437088	1.0583302976892628	0.0	0.0	0.0	0.0	0.0	0.0	0.0	0.0	0.5614729186451568	0.0	0.0	0.8813119562305229	0.9696162976210075	1.9860551126321644	0.0	0.0	0.0	0.0	0.0	6.493877572224906	1.1165943336857305	0.0	0.5991922648592791	1.2706321274123824	2.7300628515069674	4.535238165613474	2.2049204563920752	1.199841237007519	0.0	0.0	1.2384810426326043	0.0	0.0	0.0	0.591531796431194	1.2558134745269538	0.6928423427549267	0.0
3R_5782	1.9384253751977387	0.43673910494251095	0.0	0.0	0.36499975052267053	0.8031258944814649	1.2425315312567193	0.3118865581259859	1.8179795266417629	0.6556747816365296	1.6571527868023557	0.0	0.0	0.0	0.0	0.0	0.0	0.0	0.8831835233281887	1.8462454199266745	2.2581396903277553	1.1543685055949355	0.8279845531201769	1.3664185159547126	0.0	1.8088609222911538	0.0	0.0	0.0	0.0	0.0	1.0490302030481882	0.0	0.5629356735094687	1.790620960191243	2.8498546388893615	1.7043259741579302	4.1430053588738565	2.2544798204892986	0.0	0.0	2.0361978972591555	2.7274785279252884	0.0	28.979459359206196	1.1114774664337974	0.7865502116154353	1.9527572052998092	2.349685893989691
3R_5783	0.7227873455548	1.628484141821427	0.0	0.0	2.041480710457063	0.7486607955688864	0.0	1.7444132259084901	0.4841973479930214	0.0	0.6179082668216875	0.0	0.0	0.0	61.74669037739577	0.0	0.0	0.0	3.2931568201277743	2.9503538064284665	0.0	2.1521668015357864	1.5436672594348944	0.0	0.0	5.058571513362722	0.0	0.0	0.0	0.0	11.37439033267817	1.3038516821772863	0.0	1.0495188166129592	2.781979184564066	2.125270228109504	1.588744739136587	1.9310208457562341	1.5761918532317398	0.0	0.0	0.542317230416274	0.0	0.0	0.0	4.144404308191167	2.1996276470319103	1.2135521740059065	0.0
3R_5784	4.3480000069568	0.0	0.0	0.0	2.7290516968356515	1.5012147830024059	0.0	1.1659659211480569	0.9709126229126837	1.225596985227512	0.0	0.0	0.0	0.0	0.0	0.0	0.0	0.0	0.0	0.0	0.0	0.0	3.095361909714484	1.7027531133989304	10.46319518776727	3.3811495502732987	0.0	0.0	0.0	0.0	0.0	1.3072418321569466	0.0	0.0	1.1156850479125366	3.196194227609301	1.0619170937962699	0.0	0.0	0.0	0.0	2.174909246474418	0.0	0.0	0.0	4.155180190427753	0.0	2.4334150717455936	0.0
3R_5785	0.0	0.0	0.0	0.0	0.0	0.0	0.0	0.0	0.0	0.0	2.8331204243334445	0.0	0.0	0.0	0.0	0.0	0.0	0.0	0.0	6.763712412359197	0.0	0.0	0.0	0.0	7.974920470105611	7.731213537664153	0.0	0.0	0.0	0.0	0.0	0.0	0.0	0.0	7.653254508213345	0.0	2.428140988549615	0.0	2.4089559199609942	0.0	0.0	0.0	0.0	0.0	0.0	0.0	3.361777331333748	0.0	0.0
3R_5786	0.4655977287770312	0.5245100944590229	0.0	0.0	1.3150600767661935	1.4467938662113058	0.3730604401188003	0.0	0.31190527461762285	1.1811675589337647	1.194113403039305	0.0	0.0	0.0	0.0	0.0	0.0	0.0	0.0	1.5837738441903564	1.355977801016224	0.6931803530506174	0.0	1.0940174530792324	0.0	2.1723857618361353	0.0	0.0	0.0	0.0	0.0	1.259852677867261	0.0	2.7042730082589848	1.4336534227436069	1.369034747676286	1.3645616915270475	1.2439051756157766	0.6768900530194442	0.0	0.0	2.445410404843981	3.2756169624548783	0.0	0.0	2.0022748512009443	0.9446223640667163	2.3452007265119157	0.7054749370151976
3R_5787	0.5322895348470796	1.199280911165665	0.0	0.0	0.501142705597303	0.5513437791660859	1.2794918608963746	0.42821857646442185	0.3565823097519271	0.45011898445235016	0.45505238290000516	0.0	0.0	0.0	0.0	0.0	0.0	0.0	0.0	0.3621264412270234	1.5502068596033456	0.7924708925441168	1.13681836370912	0.6253617717849776	1.2809220999539381	1.2417781866263469	0.0	0.0	0.0	0.0	0.0	0.48010428633266	0.0	0.7729076693773054	1.2292565014147105	0.7825670358661428	0.3900050747460326	2.1331215759843505	0.7738471843724966	0.0	0.0	1.1981523532191478	0.0	0.0	0.0	0.0	2.699823085992821	2.6811252003247383	1.613053083641319
[truncated: 150 more columns]
