# Supplementary material for: Convergence of topological domain boundaries, insulators, and polytene interbands revealed by high-resolution mapping of chromatin contacts in the early Drosophila melanogaster embryo
Source: eLife. 2017 Nov 17;6:e29550. doi: 10.7554/eLife.29550 (PMC5739541; doi:10.7554/eLife.29550)
Supplement: Supplementary file 3. [file elife-29550-supp3.zip › local_HiC_maps/nc14_all_dm3_CompressedBinCounts_500bp_VC_chr3R_8069847_8106465.txt]

3R_16079	3R_16080	3R_16081	3R_16082	3R_16083	3R_16084	3R_16085	3R_16086	3R_16087	3R_16088	3R_16089	3R_16090	3R_16091	3R_16092	3R_16093	3R_16094	3R_16095	3R_16096	3R_16097	3R_16098	3R_16099	3R_16100	3R_16101	3R_16102	3R_16103	3R_16104	3R_16105	3R_16106	3R_16107	3R_16108	3R_16109	3R_16110	3R_16111	3R_16112	3R_16113	3R_16114	3R_16115	3R_16116	3R_16117	3R_16118	3R_16119	3R_16120	3R_16121	3R_16122	3R_16123	3R_16124	3R_16125	3R_16126	3R_16127	3R_16128
3R_16079	0.0	0.0	0.0	0.0	0.0	0.0	51.48800329523221	0.0	0.0	0.0	0.0	0.0	0.0	0.0	0.0	32.375032375032376	0.0	0.0	0.0	0.0	0.0	0.0	0.0	0.0	0.0	0.0	0.0	0.0	32.18745976567529	0.0	0.0	0.0	0.0	0.0	0.0	0.0	0.0	0.0	0.0	0.0	0.0	0.0	0.0	0.0	0.0	0.0	0.0	0.0	0.0
3R_16080	0.0	0.0	0.0	0.0	0.0	0.0	0.0	224.02437385187505	72.4952878062926	0.0	0.0	0.0	0.0	0.0	0.0	66.22165713074804	0.0	0.0	0.0	0.0	0.0	0.0	0.0	0.0	0.0	0.0	0.0	0.0	0.0	0.0	0.0	0.0	0.0	0.0	0.0	0.0	0.0	0.0	0.0	0.0	0.0	0.0	0.0	0.0	0.0	0.0	0.0	0.0	0.0
3R_16081	0.0	0.0	0.0	0.0	0.0	0.0	34.07294335713896	48.31898259550247	0.0	0.0	0.0	0.0	0.0	37.82863627766219	0.0	0.0	0.0	0.0	0.0	0.0	0.0	0.0	0.0	0.0	0.0	0.0	0.0	0.0	0.0	0.0	0.0	0.0	0.0	0.0	0.0	0.0	0.0	0.0	0.0	0.0	0.0	0.0	0.0	0.0	0.0	0.0	0.0	0.0	0.0
3R_16082	0.0	0.0	0.0	0.0	0.0	58.11047964389898	13.47069853654331	0.0	0.0	0.0	49.79120886416294	0.0	19.704977083111654	0.0	51.179168031444476	67.76169566867242	0.0	0.0	0.0	0.0	0.0	0.0	0.0	0.0	0.0	27.04164413196322	0.0	0.0	0.0	0.0	0.0	0.0	13.814787901561347	0.0	0.0	19.23239658740355	12.742911755336095	0.0	0.0	0.0	0.0	0.0	0.0	0.0	0.0	0.0	25.410635875752153	0.0	0.0
3R_16083	0.0	0.0	0.0	0.0	2.162704357989857	18.077117311124116	30.8572463023876	27.551830259980697	22.027506061497647	29.42761726487147	15.958510875678225	23.94343946645972	12.816982791974631	11.842440557821245	13.508652484897326	6.228015106673443	5.586802542173935	7.073839042715283	5.647172482457927	2.832378963241669	6.982782901339312	5.854486660863163	5.974716379064502	6.081356139175647	4.10675655535415	4.588453920451504	5.413882081533714	3.325446956698215	4.763024299425808	1.3500993470604536	3.036373015995917	4.931707302467069	3.125476513079318	3.1733577576102077	2.286251663724388	3.807268249134145	3.6037172343272084	4.989972649959906	0.0	4.618528056634239	2.2256460076640123	8.220979940808945	0.0	3.4230312036678465	3.2003814854730686	2.3869286060901844	2.874468510772358	0.44175066850128664	0.0
3R_16084	0.0	0.0	0.0	58.11047964389898	18.077117311124116	44.95503372751405	29.526478651313827	34.48251231703025	35.86723384719124	22.79961966726761	31.385962742294282	34.93229357361511	11.856467970048191	16.06913585008139	8.06521621818199	13.833409635508588	5.943341614955349	5.016851964093961	6.601718955581655	4.304479973622147	8.338012095120344	5.560811449176937	5.587702305381202	4.312971118928269	4.539056538942154	5.811047964389898	3.291077543217196	5.7757887886452615	5.790847334154475	2.051800157126856	8.075371363256506	4.282807712373058	6.531129112882076	2.41133956544044	2.895423667077238	2.479739290129993	1.6430141093836643	3.0333846733689303	0.0	7.01896242889791	5.073605329315038	0.0	3.8402929682699636	1.734039295411281	4.863748174574513	3.6275111899651433	5.460556435069178	6.7134621834703285	0.0
3R_16085	51.48800329523221	0.0	34.07294335713896	13.47069853654331	30.857246302387605	29.526478651313823	14.091798862950197	36.35119010370633	44.898031581607995	35.37033390083069	34.88999366887167	37.45195521474951	15.509223158324902	14.304062651794414	12.577395171150476	11.139231482141584	7.4791442095520795	7.642346681566806	5.662320045347532	6.984806648578013	7.731400464474426	5.414060655835589	5.505006641628602	3.9991914777458133	7.496975956645699	4.310623531693859	6.103286528246163	5.188223388966263	4.866153266242615	5.3904916546944905	4.278781437276915	4.964028169867058	4.129072380216436	5.310282607650608	3.0874903482366944	7.472828794503186	3.9356583340739144	4.5706345869060465	4.234898727572918	1.3558989631820277	5.096528244959534	4.475945741005981	4.7478691563226425	1.607883517200173	2.818686311782785	3.503750526683779	3.0379722224022503	4.201902472038362	9.513066302266902
3R_16086	0.0	224.0243738518751	48.31898259550247	0.0	27.551830259980687	34.48251231703025	36.35119010370633	9.7161877274347	36.158319990127204	35.45709514202339	32.82876921989605	33.97175592996737	16.70407125823166	13.734398911390413	12.533445015969535	15.078563624645438	9.489762806727976	10.13084075069907	7.378698002694962	9.90518333999103	4.734424807628485	7.494899492392393	5.969808611380039	4.8610886201368535	5.0359702568882	3.056456573482947	5.679906745668219	3.085378547704723	5.235023027438564	4.721466206813845	5.309288022959182	4.223705388101769	4.489181940083513	2.7744072033123253	4.949476316851006	4.075865220593162	3.7807949121302755	0.9971747546264546	6.005527487499495	6.922101439243331	5.003590075879444	3.733739564197918	2.9456756807708984	3.705237735463583	0.7994381548647611	3.974946547900034	6.4622415534194735	4.855265849198797	0.0
3R_16087	0.0	72.49528780629258	0.0	0.0	22.027506061497654	35.86723384719124	44.89803158160799	36.158319990127204	10.17477723597089	24.627281486748984	43.935910937127936	41.573677498351564	18.919292191440533	15.179720713652005	13.805587378604429	15.800255034704795	7.857966975945408	8.234084030199876	8.427457499278399	1.373726383926302	6.773410782447479	7.986017016605059	7.133009450122989	6.2922799427481175	5.432208214367973	4.079967360261119	7.352172750852195	5.299424390347306	3.4651571518071487	5.456741247223337	3.8657459564297296	3.4170248135799404	6.631979518931365	4.617311454972556	4.2505927728834365	4.748285473253699	4.0200126717790745	2.9042118332111144	3.239025856495607	4.480045875669767	2.1589121241806253	3.6247643903146294	3.2682301879886	4.150493576696141	5.432736896432632	4.244824497731141	1.3941401501210113	2.3567785665130048	1.4551973829730263
3R_16088	0.0	0.0	0.0	0.0	29.427617264871465	22.79961966726761	35.37033390083069	35.4570951420234	24.627281486748984	15.39475176286072	39.32157115774277	44.97249306011829	17.84131983661276	16.926306809622492	17.505748063864264	12.781860474438117	11.924524675031364	11.827134501470049	6.258485173069136	6.0454566957135745	6.38747934814815	7.028928119896644	5.640525162321439	7.5717276793959165	4.781182032509169	5.304888250488661	6.6443789161030455	7.351360932099838	3.0498733590918854	4.082358656196073	3.442958760482999	4.699233545610244	5.837166040877299	5.926589453083742	5.6930969369715205	4.0631348466808	3.2690185973506525	4.792790365213288	2.8508429015936074	3.285943456799373	2.969025052336489	5.184322608432101	7.19136805709371	2.1309605554330426	0.8538655989931218	1.4859492670597696	4.21801395656458	3.0643497416847456	4.802993994336309
3R_16089	0.0	0.0	0.0	49.79120886416295	15.958510875678225	31.385962742294282	34.88999366887167	32.82876921989605	43.935910937127936	39.32157115774277	12.223933663482764	42.4026488186435	29.02588688234545	22.947716839860732	18.847024482033508	15.59602259002773	13.822432090391139	10.234819930011026	8.48489556601984	3.6882376936416996	9.309261862565071	6.035298044140962	6.982135508089004	6.863095982016295	4.051282888962699	5.311062278844048	6.814799413194073	5.979932336859403	5.788780945582482	6.2508739014723975	4.612851298280408	4.281279448130847	4.40905877075238	4.476604061932784	5.954174686884838	5.902034350973113	2.815590550565269	3.8986743207751253	2.89875708253318	4.677638535615807	2.8981685024148995	3.5683699685983443	5.849786833767778	4.457367066951436	3.47286614948744	2.2448008512837396	4.05496587340721	3.259660906296177	5.20929922423116
3R_16090	0.0	0.0	0.0	0.0	23.94343946645972	34.93229357361511	37.45195521474951	33.971755929967365	41.573677498351564	44.972493060118275	42.4026488186435	11.239364989450161	35.782883970642544	27.907364406966167	19.014870739899813	20.154836668598136	18.060740596254817	12.948068159716758	7.694795182827372	15.05157610697757	9.05594411077708	5.347270459057821	8.141104057862083	8.079250336056417	6.613260619210173	7.450530172953898	5.753994027066501	5.8905980459119105	6.5387369117689	6.1781086135010925	3.8658263771989665	6.55190996365328	4.325294013158133	4.567218298806042	2.8686071612921626	6.503221912909718	4.1492865421481735	1.7678178917755145	5.323379323781771	4.0905617650283155	4.4352486954824775	2.647709069727418	2.984098336782951	2.7790839472329774	2.125897793211796	2.9949285993166423	3.8188111582606994	4.49939813703007	6.643430603786863
3R_16091	0.0	0.0	0.0	19.704977083111654	12.816982791974631	11.856467970048191	15.509223158324902	16.70407125823166	18.919292191440533	17.841319836612758	29.02588688234545	35.782883970642544	20.67670193164334	58.630860429672666	51.46537588520446	53.57434183056959	36.27644099092726	25.760873524974304	19.252048944081082	26.273302777482204	13.10875617875439	11.313862440064105	13.973871938463805	12.11791711139945	8.465444287295014	10.640687624880293	10.043893488527113	9.547889791499058	7.363679153306498	7.421390027743707	7.823767447588191	4.538371797395827	7.046688965209228	3.679530099476096	6.283672877488212	4.484625945478272	5.199954500398121	7.200240488032301	5.506508624362638	3.966825910926035	5.734781824526572	5.391998274560552	6.945196840768861	4.410031304166209	6.597092084272902	3.6902134677784706	4.4439546218905654	2.9594524958246677	4.638580371754386
3R_16092	0.0	0.0	37.82863627766219	0.0	11.842440557821245	16.06913585008139	14.304062651794414	13.734398911390413	15.179720713652005	16.926306809622492	22.947716839860732	27.907364406966163	58.630860429672666	24.648214968827865	55.854958259740656	68.58093674813932	51.350799160469066	26.191977046974483	17.330212762342466	14.401599685380438	14.826209031014574	14.168375398977513	14.021180071049635	12.051435845330921	10.07561088866888	8.375084124728932	12.493290150311221	10.96276283920693	7.638053153398189	11.089221145032493	7.570966678839594	8.129003146544227	11.154885973762331	9.619151420182376	7.0046536236041925	4.041895308529569	10.289389067524114	9.368184279991606	7.836151300409308	6.924623962811759	3.046773412549442	3.8000584624378835	3.623952348321122	4.685920593728453	6.258752474163088	5.290334325789679	4.778180019337576	4.1467177864820455	4.694064355622316
3R_16093	0.0	0.0	0.0	51.17916803144448	13.508652484897329	8.06521621818199	12.577395171150476	12.533445015969537	13.805587378604429	17.505748063864264	18.847024482033508	19.014870739899813	51.465375885204466	55.854958259740656	12.053935506623466	51.29846679142454	52.09504848777795	29.877145179023852	21.12521008924529	18.95524741905351	14.241879814200436	16.48834440566473	17.839391344573382	11.9382302941059	10.660389829135271	6.8238890708592645	7.246309599447194	9.11396337187141	11.262777514837966	10.039251062233076	8.974863338231916	9.901400906779724	5.926414293451494	10.97255021888468	7.820192689547871	5.095907898599004	6.592063798315004	4.007352155421145	5.363210947243166	5.838322695222521	5.461420525408514	4.001280409731114	4.885443123220195	4.83615316697781	5.711478930354226	4.792242445721997	4.809231261696051	4.335974651419173	8.03176724581063
3R_16094	32.375032375032376	66.22165713074804	0.0	67.76169566867242	6.228015106673443	13.833409635508586	11.139231482141584	15.078563624645438	15.800255034704794	12.78186047443812	15.59602259002773	20.154836668598136	53.57434183056959	68.58093674813932	51.29846679142454	18.46565439222782	60.641306818676846	42.20407920393579	26.751100066820015	15.058154593038315	18.782723924541003	18.8046810946555	11.60614368161538	12.932450363100099	11.247456751543943	13.891147612077845	12.712290453482419	11.365404315418763	9.495863348702283	10.168427439537334	9.248407794114165	6.242641486347967	7.2696698572901495	4.920692496084535	5.908537194748087	6.987994913896336	5.428361592745154	5.7479192532303305	3.550470650389416	4.774407864295505	9.367395154197185	4.9666242848061035	2.98540257556651	4.549579497532308	11.343077036507692	5.463727336459008	5.412346977032292	6.262768218705887	7.975601041294472
3R_16095	0.0	0.0	0.0	0.0	5.586802542173935	5.943341614955349	7.47914420955208	9.489762806727974	7.857966975945407	11.924524675031362	13.822432090391139	18.060740596254814	36.27644099092726	51.35079916046906	52.09504848777795	60.641306818676846	20.204938109965433	37.27790591144261	29.40052992771958	21.950215156008962	20.35746785877937	16.068817793633354	23.032540230368145	14.452881156723146	13.694960532281067	16.199258785134614	12.027445848243168	9.572221824606855	17.471786264242706	10.462925877703464	11.569465896979516	6.187914965672541	9.083117427632079	11.886478393046492	6.496551512338132	10.678129807617195	7.633623317926448	8.765430380053592	9.66094766167803	7.953870098666167	4.5995171656855325	5.791863590028727	9.138801156397788	3.831767260578802	2.4802140920804288	4.727289259705679	4.455279684637483	5.249297826535082	9.300802845301607
3R_16096	0.0	0.0	0.0	0.0	7.073839042715283	5.016851964093961	7.642346681566806	10.13084075069907	8.234084030199876	11.827134501470049	10.234819930011026	12.948068159716758	25.760873524974304	26.191977046974483	29.877145179023856	42.20407920393579	37.27790591144261	18.921192185654572	31.82685584196147	37.05692425305285	33.93296876998796	30.95760274920108	23.651174045281778	18.38820228500642	21.81764280103104	18.00966518698368	16.291258615891834	16.78161520601629	16.825367968720272	13.542234136160806	13.738521051850304	10.907478389942508	9.200613081148845	8.303611880877076	9.472059004612891	10.199541457079924	8.329584365527309	9.575194327480787	6.989941357886978	7.3853617296463465	10.6769087340268	6.518649857241568	8.081522876293338	9.703333756962639	11.863625530940858	6.072296624819753	8.14831232155196	7.3207835581057905	11.776392990272177
3R_16097	0.0	0.0	0.0	0.0	5.647172482457927	6.601718955581655	5.662320045347532	7.378698002694962	8.427457499278399	6.258485173069136	8.48489556601984	7.694795182827372	19.252048944081082	17.330212762342466	21.12521008924529	26.751100066820015	29.400529927719585	31.82685584196147	9.946793380670764	15.929419019953874	31.056516648997846	32.19092777340644	25.29385645459522	22.475471199068018	23.24655021194855	18.73982366133145	16.746345925570537	15.076468228537884	15.498453216101247	12.835812422860835	14.789633473240215	12.735978218647029	12.869469522035748	11.791832721698407	10.408837715505037	12.017072108113446	7.672680552288232	10.022791828618278	5.902129810369935	9.276713223398097	10.281925938840422	9.907529722589167	10.48952941940793	7.104636164706552	8.356716067715112	8.310211235980914	10.681194630996481	6.743437747776973	8.43706910682776
3R_16098	0.0	0.0	0.0	0.0	2.832378963241669	4.304479973622147	6.984806648578013	9.90518333999103	1.3737263839263025	6.0454566957135745	3.6882376936416996	15.051576106977574	26.273302777482204	14.401599685380436	18.95524741905351	15.058154593038315	21.95021515600896	37.05692425305284	15.929419019953873	0.0	45.72489836988124	28.752412686829583	26.48383192156452	26.548096496171606	28.358840643655718	22.03393225567374	11.344437836309405	28.61963042849062	17.46606343873853	20.039071474299245	12.923873217201395	7.38147995905124	11.256493845716653	8.311956021440691	18.963154590630406	7.123109847186501	8.495274503557395	10.456163189338895	10.495448124148558	6.048640749450783	0.0	7.830240388379924	6.618799508620325	10.460244793637301	4.191369550957623	12.504134179363053	15.058154593038315	2.314149496834475	0.0
3R_16099	0.0	0.0	0.0	0.0	6.982782901339314	8.338012095120344	7.731400464474426	4.734424807628484	6.77341078244748	6.387479348148151	9.309261862565073	9.05594411077708	13.108756178754392	14.826209031014574	14.241879814200436	18.782723924541003	20.35746785877937	33.93296876998796	31.056516648997846	45.724898369881245	8.74213371880315	28.353812577687126	28.83010303688038	24.497051686329353	24.624966919887093	18.694951304942872	17.979376755892154	19.940071976209698	17.79512981129781	16.813682252251276	13.12984937856948	15.435695663650016	13.87555369090539	9.5140567443959	11.775542689945215	14.550461728798561	11.967861305785089	5.063539363379609	17.249912918743178	10.296359037022015	6.672718308886802	6.894364546419757	11.266917470839664	8.157454234313454	10.333159514828639	9.54168042717663	8.617955683024695	8.150242881312986	5.535621168658199
3R_16100	0.0	0.0	0.0	0.0	5.854486660863162	5.560811449176936	5.414060655835589	7.494899492392395	7.986017016605059	7.028928119896643	6.035298044140963	5.347270459057822	11.313862440064106	14.168375398977517	16.48834440566473	18.8046810946555	16.068817793633354	30.95760274920108	32.19092777340644	28.752412686829583	28.353812577687126	12.629050165794046	37.790435240840544	28.671944215865334	26.908380224659957	21.478052277061696	17.769786299817184	21.379882019702478	20.307432610590734	20.862517698686435	19.007654536598007	15.85340582114414	15.202876638081866	15.033107062701344	11.991055446253576	9.386145702943358	15.120775671403596	8.10477720896125	11.750884502635227	10.939646905705244	10.543524327393751	11.885855326380529	8.550602236016687	9.266218217740223	8.663500698630111	6.999922004715201	8.99706724787397	7.772884912812447	11.167793869327877
3R_16101	0.0	0.0	0.0	0.0	5.9747163790645015	5.587702305381202	5.505006641628602	5.969808611380039	7.133009450122989	5.640525162321439	6.982135508089003	8.141104057862083	13.973871938463807	14.021180071049633	17.83939134457338	11.606143681615379	23.032540230368145	23.651174045281778	25.29385645459522	26.48383192156452	28.83010303688038	37.790435240840544	11.32944713762983	27.053011237079925	30.624595771203488	21.12687501015715	25.080839688104803	20.594864488820317	21.05343280270585	21.99627268377575	19.19635972494036	15.720463214677523	16.77082427854114	15.17324047310164	12.470110198525774	12.482914011446832	12.253142260896203	10.17996265226202	9.65053154560075	9.487616370522172	10.405322795579155	11.435105774728417	11.813932707839298	11.881259180697464	12.92207140804671	12.68107947435404	7.635620843168013	9.387587581498343	8.926430906874371
3R_16102	0.0	0.0	0.0	0.0	6.081356139175646	4.312971118928269	3.9991914777458137	4.8610886201368535	6.2922799427481175	7.5717276793959165	6.863095982016296	8.079250336056418	12.117917111399448	12.051435845330921	11.9382302941059	12.932450363100099	14.452881156723148	18.388202285006418	22.475471199068018	26.548096496171603	24.49705168632935	28.671944215865334	27.053011237079925	10.184178434953521	27.155013470566374	23.22427481485092	21.921716980322458	26.53873831133331	21.42920512078	19.90987340239506	21.629712303196655	16.641091993739515	15.233567130016604	12.19508749157312	14.857582217074134	15.089997766272495	14.727167401617624	8.231763043462399	9.013844363557988	8.946559372600301	12.933909184348051	7.005077280012553	13.263711899040162	8.341924089175254	15.598653836173938	9.694904921769126	9.429911723093822	9.10923536680837	10.124126287901355
3R_16103	0.0	0.0	0.0	0.0	4.10675655535415	4.539056538942154	7.496975956645699	5.0359702568882	5.432208214367973	4.781182032509169	4.051282888962698	6.613260619210173	8.465444287295014	10.07561088866888	10.660389829135271	11.247456751543947	13.694960532281065	21.81764280103104	23.246550211948545	28.358840643655718	24.624966919887093	26.90838022465996	30.624595771203488	27.155013470566374	9.538434632540312	35.908159601208204	28.224408797701496	19.190087758731586	24.173483918022487	20.198863717582842	16.117933583420765	18.729625451274515	15.646721628743869	13.421289342181522	12.76096838121459	9.389112775412721	12.317569332984956	17.22809585436884	11.528549114570534	7.707072562566546	13.831449950898351	9.289076046569233	8.72437128690758	9.848469090934302	12.706873424071459	8.103624424313027	6.9469585818359665	7.015750909851383	9.322977783965472
3R_16104	0.0	0.0	0.0	27.041644131963228	4.588453920451504	5.811047964389898	4.310623531693859	3.056456573482947	4.079967360261118	5.304888250488661	5.311062278844048	7.450530172953897	10.640687624880293	8.375084124728932	6.8238890708592645	13.891147612077846	16.199258785134614	18.009665186983682	18.73982366133145	22.033932255673733	18.694951304942876	21.478052277061696	21.12687501015715	23.22427481485092	35.908159601208204	6.489994591671174	17.22936496389491	17.13444830436156	18.526503004661944	20.369126769170055	18.789323369623567	16.193121660168657	17.13033699793607	16.27065391197015	11.587485515643106	15.001269338174769	14.526919401083147	14.115820305607508	16.05803562994729	14.698197021165406	13.378979262582142	11.627906976744185	10.126763248189095	12.507464131820603	12.448367566344139	9.284319628177066	10.164254350300862	10.309536008397586	12.731285011033782
3R_16105	0.0	0.0	0.0	0.0	5.413882081533713	3.291077543217196	6.103286528246162	5.679906745668219	7.352172750852195	6.644378916103045	6.814799413194072	5.753994027066501	10.043893488527113	12.493290150311221	7.246309599447194	12.712290453482419	12.027445848243172	16.291258615891834	16.746345925570537	11.344437836309405	17.979376755892154	17.76978629981718	25.080839688104803	21.92171698032246	28.224408797701496	17.22936496389491	6.2341645444305644	22.11956418845412	24.800347662719847	21.85535369870768	19.002326188762723	17.636438575194457	18.97315783253618	16.284878933840893	13.926349072142683	10.892236460432697	10.464544589334283	10.992398756260046	7.355798924020482	9.63460639626874	12.814319946826142	9.354326937468196	10.542786507392433	10.853875530497449	12.818386693873691	9.361116915888811	10.073890548042673	7.298486143580774	3.0043093813766464
3R_16106	0.0	0.0	0.0	0.0	3.3254469566982157	5.775788788645262	5.188223388966263	3.085378547704723	5.299424390347306	7.35136093209984	5.979932336859403	5.8905980459119105	9.547889791499058	10.962762839206926	9.11396337187141	11.365404315418763	9.572221824606855	16.781615206016287	15.076468228537884	28.61963042849062	19.940071976209698	21.379882019702478	20.594864488820324	26.53873831133331	19.190087758731586	17.13444830436156	22.11956418845412	7.722155347893116	23.854618404783913	30.24967608132805	27.51274390297586	19.963826783934287	16.648795243401437	16.381049704635732	14.229070627414966	13.142045053224326	15.198711275939727	11.837956786196417	8.801802421364112	11.497835160542245	8.311125517062008	10.506684878253788	9.99130830187428	9.022916403080544	9.842028413936031	9.78725787110503	8.524053236564072	8.733223090300283	18.45380327613006
3R_16107	32.18745976567529	0.0	0.0	0.0	4.763024299425808	5.790847334154475	4.866153266242616	5.235023027438564	3.4651571518071487	3.049873359091886	5.788780945582482	6.5387369117689	7.3636791533064985	7.638053153398189	11.262777514837966	9.495863348702283	17.471786264242706	16.825367968720272	15.498453216101247	17.46606343873853	17.79512981129781	20.307432610590734	21.053432802705853	21.42920512078	24.173483918022487	18.52650300466194	24.800347662719847	23.85461840478391	7.133084218059558	25.174672582569357	31.09522602016415	27.773967692824264	20.822231011536413	23.063149699410282	17.45507667478104	15.332432041869804	12.857346942014953	13.187578356194733	14.119600547087456	12.88402532755261	11.763944685932087	9.875697882650375	14.8405296050757	11.05676098820907	13.391862822215266	11.389828189523378	8.86280579212213	10.312613049588336	9.25095787060923
3R_16108	0.0	0.0	0.0	0.0	1.3500993470604534	2.051800157126856	5.3904916546944905	4.721466206813845	5.456741247223338	4.082358656196073	6.2508739014723975	6.1781086135010925	7.4213900277437075	11.08922114503249	10.039251062233076	10.168427439537334	10.462925877703464	13.542234136160806	12.835812422860835	20.03907147429924	16.813682252251276	20.862517698686435	21.99627268377575	19.90987340239506	20.198863717582842	20.369126769170055	21.85535369870768	30.24967608132805	25.174672582569357	11.612172396034486	32.38145134865428	27.41499537207023	27.640919545754333	15.517945265565697	17.919609460348582	16.750372503385275	17.247488334511285	14.121615770355945	16.120215450570583	12.173437917260602	12.504524206327428	10.886198788210557	9.815425136911157	14.720705013501735	6.659614135297386	10.264958105229132	7.177713486732236	12.133845582622039	2.4973553007365203
3R_16109	0.0	0.0	0.0	0.0	3.0363730159959164	8.075371363256506	4.278781437276915	5.309288022959182	3.865745956429729	3.442958760482999	4.612851298280408	3.8658263771989656	7.823767447588191	7.570966678839594	8.974863338231915	9.248407794114165	11.569465896979514	13.738521051850304	14.789633473240217	12.923873217201397	13.129849378569482	19.007654536598007	19.196359724940365	21.629712303196655	16.117933583420765	18.789323369623567	19.002326188762726	27.51274390297586	31.09522602016415	32.381451348654274	10.92388111748	34.990783699586686	37.572906522667544	23.94724033116249	25.14366663135854	23.672007988004555	17.20234255429489	15.062414441983083	15.001803966927021	15.400157697614821	12.498964929466778	14.427516158818099	15.07793696925662	12.21482978053996	17.97296416864931	12.287649861853303	10.593630745985315	10.85358550367831	5.265516846283978
3R_16110	0.0	0.0	0.0	0.0	4.9317073024670695	4.282807712373058	4.964028169867058	4.223705388101769	3.41702481357994	4.699233545610244	4.281279448130847	6.551909963653279	4.538371797395827	8.129003146544227	9.901400906779724	6.242641486347967	6.187914965672541	10.907478389942506	12.735978218647029	7.38147995905124	15.435695663650016	15.85340582114414	15.720463214677523	16.641091993739515	18.729625451274515	16.193121660168657	17.636438575194454	19.963826783934287	27.773967692824264	27.414995372070237	34.990783699586686	12.393532526854804	35.63578925223323	27.394728969861273	24.32937505159131	23.565093965369233	21.953026979037503	14.95505761354668	16.534125346944688	16.04849856265635	9.787954834026195	11.442761844475823	10.701396998779492	12.08022608236038	17.7236338140869	13.089156204305398	11.002655619688293	10.649054090575097	17.593312977218613
3R_16111	0.0	0.0	0.0	13.814787901561347	3.125476513079318	6.531129112882076	4.129072380216437	4.489181940083514	6.631979518931365	5.837166040877299	4.409058770752379	4.325294013158133	7.046688965209229	11.154885973762331	5.926414293451494	7.2696698572901495	9.083117427632079	9.200613081148846	12.86946952203575	11.256493845716653	13.875553690905392	15.202876638081865	16.77082427854114	15.233567130016604	15.646721628743869	17.13033699793607	18.97315783253618	16.648795243401437	20.822231011536413	27.640919545754333	37.572906522667544	35.63578925223323	13.550539255707553	24.649981018081476	29.323207969965328	24.3666718793004	24.737932527289033	28.845444844534775	15.924601163538224	11.680480781938105	11.659587487815228	11.610701286357695	13.085831367821173	14.01611374884295	15.031564840822954	16.097754302908164	11.683397984930597	11.172088012815598	15.176099118138561
3R_16112	0.0	0.0	0.0	0.0	3.1733577576102077	2.41133956544044	5.310282607650608	2.774407203312325	4.6173114549725565	5.926589453083742	4.476604061932784	4.567218298806042	3.679530099476096	9.619151420182376	10.97255021888468	4.920692496084535	11.886478393046492	8.303611880877076	11.791832721698407	8.31195602144069	9.5140567443959	15.033107062701344	15.17324047310164	12.19508749157312	13.421289342181524	16.27065391197015	16.284878933840893	16.381049704635732	23.063149699410282	15.517945265565695	23.94724033116249	27.394728969861273	24.649981018081476	9.312599219196759	22.64381970487555	18.355454981850045	27.496405968570816	16.84022470717229	21.558080899638316	16.377296774689057	13.06285068141136	14.804254852505757	10.505448001740199	9.208187920699086	3.52196384704111	11.38268378583393	6.853821690974888	12.315518395819465	8.804909617602775
3R_16113	0.0	0.0	0.0	0.0	2.286251663724388	2.8954236670772375	3.087490348236694	4.9494763168510065	4.2505927728834365	5.6930969369715205	5.954174686884838	2.868607161292162	6.283672877488212	7.0046536236041925	7.820192689547871	5.908537194748086	6.496551512338132	9.472059004612891	10.408837715505033	18.963154590630406	11.775542689945215	11.991055446253576	12.470110198525775	14.857582217074135	12.76096838121459	11.587485515643106	13.926349072142685	14.229070627414965	17.45507667478104	17.919609460348582	25.14366663135854	24.32937505159131	29.323207969965324	22.64381970487555	7.116300490487654	19.16554005233726	32.3814663724821	24.265144175398312	16.943520656504944	16.5458009469623	21.567231924208826	16.591172442852628	13.653287236669643	14.675337311622949	11.841226074379817	13.177155074648583	14.68693531265953	12.76429086892443	12.687027936835516
3R_16114	0.0	0.0	0.0	19.232396587403553	3.807268249134145	2.479739290129993	7.472828794503187	4.075865220593162	4.748285473253699	4.063134846680798	5.902034350973113	6.503221912909718	4.484625945478273	4.041895308529569	5.095907898599004	6.987994913896336	10.678129807617195	10.199541457079926	12.017072108113444	7.123109847186499	14.55046172879856	9.386145702943358	12.482914011446832	15.089997766272495	9.389112775412721	15.001269338174769	10.892236460432699	13.142045053224326	15.332432041869806	16.750372503385275	23.672007988004555	23.565093965369233	24.3666718793004	18.355454981850045	19.165540052337256	5.19777307704555	24.1074139360791	15.56102254992955	18.81056498069364	18.196944523943152	13.433389697597605	16.915766998466303	10.591611850132589	13.199750329592026	5.634015934606782	18.408749310372233	15.180816537085144	13.99800170748958	9.054668466332329
3R_16115	0.0	0.0	0.0	12.742911755336095	3.603717234327208	1.6430141093836643	3.9356583340739144	3.7807949121302755	4.0200126717790745	3.2690185973506525	2.815590550565269	4.1492865421481735	5.199954500398121	10.289389067524116	6.592063798315004	5.428361592745154	7.633623317926448	8.329584365527309	7.672680552288233	8.495274503557395	11.967861305785089	15.120775671403596	12.253142260896203	14.727167401617624	12.317569332984956	14.526919401083148	10.464544589334283	15.198711275939727	12.857346942014953	17.247488334511285	17.202342554294894	21.953026979037496	24.737932527289033	27.496405968570816	32.3814663724821	24.1074139360791	10.808782135485082	24.944394786621487	25.81707710626175	22.061464265558463	24.10588044410449	20.423412204234122	19.93038401077925	15.02001083722301	13.332000133320003	14.583588822342058	16.76405785994827	10.158038468050027	15.998400159984001
3R_16116	0.0	0.0	0.0	0.0	4.989972649959906	3.0333846733689303	4.570634586906046	0.9971747546264546	2.9042118332111144	4.792790365213288	3.8986743207751253	1.7678178917755145	7.200240488032301	9.368184279991608	4.007352155421145	5.74791925323033	8.765430380053592	9.575194327480787	10.022791828618278	10.456163189338895	5.063539363379609	8.10477720896125	10.17996265226202	8.231763043462399	17.22809585436884	14.11582030560751	10.992398756260046	11.837956786196417	13.187578356194733	14.121615770355945	15.062414441983083	14.95505761354668	28.845444844534768	16.84022470717229	24.265144175398312	15.561022549929548	24.94439478662149	1.8421252599123608	14.792370588329561	23.443760549692247	16.432630068118385	15.864257138915711	17.102415482972212	17.375389498314586	11.81470118036249	13.217571880643856	11.274764689028725	9.784743790560823	11.076282356589834
3R_16117	0.0	0.0	0.0	0.0	0.0	0.0	4.234898727572918	6.005527487499495	3.239025856495607	2.850842901593607	2.8987570825331797	5.323379323781771	5.506508624362638	7.836151300409308	5.363210947243166	3.550470650389416	9.66094766167803	6.989941357886978	5.902129810369935	10.495448124148558	17.249912918743178	11.750884502635225	9.650531545600748	9.013844363557988	11.528549114570534	16.05803562994729	7.355798924020482	8.80180242136411	14.119600547087456	16.120215450570583	15.001803966927021	16.53412534694469	15.924601163538224	21.558080899638316	16.943520656504948	18.81056498069364	25.817077106261756	14.792370588329561	4.949315707610266	0.9507814663027835	21.992492312936673	19.38556975112621	14.565660332130347	14.798144848187945	13.835605337381237	24.568947641213956	15.089500264155015	17.460455342484646	7.411931430739948
3R_16118	0.0	0.0	0.0	0.0	4.618528056634238	7.01896242889791	1.3558989631820282	6.922101439243331	4.4800458756697665	3.2859434567993726	4.677638535615808	4.090561765028315	3.966825910926035	6.924623962811759	5.838322695222521	4.7744078642955055	7.953870098666168	7.385361729646345	9.276713223398097	6.048640749450783	10.296359037022015	10.939646905705244	9.487616370522172	8.946559372600303	7.707072562566546	14.698197021165402	9.63460639626874	11.497835160542245	12.884025327552608	12.1734379172606	15.400157697614825	16.04849856265635	11.680480781938105	16.377296774689057	16.5458009469623	18.196944523943152	22.061464265558463	23.443760549692247	0.9507814663027835	3.8356198010913327	16.63529724899713	20.748212461695605	24.583448455823664	12.183330864178277	15.947219260595789	18.690343820768437	16.369398391870302	16.03734853195998	10.678941469148965
3R_16119	0.0	0.0	0.0	0.0	2.225646007664012	5.073605329315038	5.096528244959533	5.003590075879444	2.1589121241806253	2.969025052336489	2.8981685024148987	4.4352486954824775	5.734781824526572	3.046773412549442	5.461420525408514	9.367395154197185	4.599517165685532	10.6769087340268	10.281925938840422	0.0	6.672718308886803	10.543524327393751	10.405322795579155	12.933909184348051	13.831449950898353	13.378979262582144	12.814319946826144	8.311125517062008	11.763944685932087	12.504524206327428	12.498964929466778	9.787954834026195	11.659587487815228	13.06285068141136	21.567231924208826	13.433389697597608	24.10588044410449	16.432630068118385	21.992492312936673	16.63529724899713	4.580838923388332	6.152899553914782	26.00482649579762	22.89724070636226	13.17409150229929	16.785371998642432	19.227811105983694	16.365853192841573	12.350710783405585
3R_16120	0.0	0.0	0.0	0.0	8.220979940808945	0.0	4.475945741005982	3.7337395641979176	3.6247643903146294	5.184322608432101	3.5683699685983443	2.647709069727419	5.391998274560552	3.8000584624378835	4.001280409731114	4.9666242848061035	5.791863590028727	6.518649857241567	9.907529722589167	7.830240388379924	6.894364546419756	11.885855326380529	11.435105774728417	7.005077280012553	9.289076046569235	11.627906976744185	9.354326937468196	10.506684878253788	9.875697882650375	10.886198788210557	14.427516158818099	11.442761844475823	11.610701286357695	14.804254852505757	16.591172442852628	16.915766998466303	20.423412204234122	15.864257138915711	19.38556975112621	20.748212461695605	6.152899553914782	5.681818181818182	13.971684053651268	22.4749227178096	15.483300154833003	21.17106218243407	14.899872854418309	16.486737335743246	16.5892501658925
3R_16121	0.0	0.0	0.0	0.0	0.0	3.8402929682699636	4.7478691563226425	2.9456756807708984	3.2682301879886007	7.19136805709371	5.849786833767778	2.984098336782951	6.945196840768862	3.623952348321122	4.885443123220195	2.98540257556651	9.138801156397788	8.081522876293338	10.48952941940793	6.618799508620324	11.266917470839664	8.550602236016687	11.813932707839298	13.263711899040162	8.72437128690758	10.126763248189095	10.542786507392433	9.99130830187428	14.840529605075698	9.815425136911157	15.07793696925662	10.701396998779492	13.085831367821175	10.505448001740195	13.653287236669641	10.59161185013259	19.93038401077925	17.102415482972216	14.565660332130347	24.583448455823664	26.00482649579762	13.971684053651266	4.592809392636388	23.99716726772164	27.422121175860557	22.311423845656513	21.270993350911382	16.172668493054147	14.022675601292331
3R_16122	0.0	0.0	0.0	0.0	3.423031203667846	1.734039295411281	1.607883517200173	3.7052377354635833	4.1504935766961415	2.130960555433042	4.457367066951436	2.7790839472329774	4.41003130416621	4.685920593728453	4.83615316697781	4.549579497532308	3.831767260578802	9.703333756962639	7.104636164706551	10.460244793637301	8.157454234313452	9.26621821774022	11.881259180697464	8.341924089175254	9.848469090934303	12.507464131820603	10.853875530497449	9.022916403080544	11.05676098820907	14.720705013501735	12.214829780539958	12.08022608236038	14.01611374884295	9.208187920699086	14.675337311622949	13.199750329592025	15.02001083722301	17.375389498314586	14.798144848187945	12.183330864178277	22.897240706362265	22.4749227178096	23.99716726772164	2.708909929828397	15.19625969394733	27.494885951213075	15.923528241363078	19.577126607328708	12.663549744956109
3R_16123	0.0	0.0	0.0	0.0	3.2003814854730686	4.863748174574513	2.8186863117827854	0.7994381548647611	5.432736896432632	0.8538655989931218	3.4728661494874395	2.1258977932117955	6.597092084272904	6.258752474163088	5.711478930354226	11.343077036507694	2.4802140920804283	11.863625530940858	8.356716067715112	4.191369550957623	10.333159514828637	8.663500698630111	12.92207140804671	15.598653836173938	12.706873424071459	12.448367566344139	12.818386693873693	9.842028413936031	13.391862822215268	6.659614135297387	17.97296416864931	17.7236338140869	15.031564840822956	3.52196384704111	11.841226074379817	5.634015934606782	13.332000133320003	11.81470118036249	13.835605337381237	15.947219260595789	13.17409150229929	15.483300154833001	27.422121175860557	15.196259693947331	0.0	20.015741792221295	25.52192333214231	26.80190515786322	0.0
3R_16124	0.0	0.0	0.0	0.0	2.3869286060901844	3.6275111899651433	3.503750526683779	3.974946547900034	4.244824497731141	1.4859492670597696	2.2448008512837396	2.994928599316642	3.6902134677784706	5.290334325789679	4.792242445721997	5.463727336459008	4.72728925970568	6.072296624819752	8.310211235980914	12.504134179363051	9.54168042717663	6.999922004715201	12.68107947435404	9.694904921769128	8.103624424313026	9.284319628177068	9.361116915888811	9.78725787110503	11.389828189523378	10.264958105229132	12.287649861853302	13.0891562043054	16.097754302908164	11.38268378583393	13.177155074648583	18.408749310372233	14.583588822342056	13.217571880643858	24.568947641213956	18.69034382076844	16.785371998642432	21.17106218243407	22.311423845656513	27.494885951213078	20.015741792221295	7.171421982919839	26.966138144458977	28.277921392059017	18.764757930207463
3R_16125	0.0	0.0	0.0	25.410635875752156	2.874468510772358	5.460556435069178	3.0379722224022503	6.462241553419474	1.3941401501210113	4.21801395656458	4.05496587340721	3.8188111582607	4.4439546218905654	4.778180019337576	4.809231261696051	5.412346977032292	4.455279684637483	8.14831232155196	10.681194630996481	15.058154593038315	8.617955683024697	8.99706724787397	7.635620843168013	9.429911723093822	6.9469585818359665	10.164254350300864	10.073890548042673	8.524053236564072	8.862805792122131	7.1777134867322365	10.593630745985315	11.00265561968829	11.683397984930599	6.853821690974888	14.68693531265953	15.180816537085144	16.76405785994827	11.274764689028725	15.089500264155017	16.369398391870302	19.227811105983694	14.899872854418309	21.270993350911382	15.923528241363076	25.52192333214231	26.966138144458977	7.163400410778033	24.953217121406265	33.896304425501505
3R_16126	0.0	0.0	0.0	0.0	0.44175066850128664	6.713462183470328	4.201902472038363	4.855265849198797	2.3567785665130048	3.0643497416847456	3.259660906296177	4.49939813703007	2.9594524958246677	4.1467177864820455	4.335974651419172	6.2627682187058875	5.249297826535082	7.3207835581057905	6.743437747776972	2.314149496834475	8.150242881312984	7.772884912812447	9.387587581498343	9.10923536680837	7.015750909851383	10.309536008397586	7.298486143580773	8.733223090300285	10.312613049588336	12.133845582622039	10.85358550367831	10.649054090575097	11.172088012815598	12.315518395819465	12.764290868924432	13.998001707489578	10.158038468050027	9.78474379056082	17.46045534248465	16.03734853195998	16.365853192841573	16.486737335743246	16.17266849305415	19.577126607328708	26.80190515786322	28.277921392059014	24.953217121406265	6.677117136990767	22.062543879948382
3R_16127	0.0	0.0	0.0	0.0	0.0	0.0	9.513066302266902	0.0	1.4551973829730263	4.80299399433631	5.209299224231159	6.643430603786862	4.638580371754386	4.694064355622316	8.03176724581063	7.975601041294472	9.300802845301607	11.776392990272177	8.437069106827758	0.0	5.535621168658198	11.167793869327877	8.926430906874371	10.124126287901355	9.322977783965474	12.731285011033782	3.004309381376647	18.45380327613006	9.25095787060923	2.49735530073652	5.265516846283977	17.593312977218616	15.176099118138561	8.804909617602775	12.687027936835516	9.054668466332329	15.998400159984001	11.076282356589834	7.411931430739948	10.678941469148965	12.350710783405585	16.5892501658925	14.022675601292331	12.663549744956109	0.0	18.764757930207463	33.896304425501505	22.062543879948382	0.0
3R_16128	0.0	0.0	0.0	0.0	2.485087456129664	2.832515350108811	2.1887021994005758	4.034949991916133	2.109252658637646	4.972682238610047	3.5056723666562233	4.1268845315041	5.122623930920392	1.7009664526891368	4.989316210887087	6.881147066297264	8.66645751615861	5.960752939552086	5.740240156673616	8.136467435497748	4.584954317664376	10.51122587360953	9.505850256717368	10.01595028436331	9.866852403728265	7.90864634730381	8.39821681595482	9.007005976776226	7.388581827941712	9.308109838074829	11.121153585486084	11.738477646953346	10.774125157310644	8.20438583676873	10.727126209456115	10.624509280477609	9.109990191232152	15.481265232203208	13.812826682943292	14.151968078820802	12.147704579332983	9.446438692612885	15.00202866142415	16.388686142631652	21.145312888573855	23.77037561170433	23.946391790714483	22.588206438542365	15.514224130203644
3R_16129	0.0	0.0	0.0	0.0	3.293331974285005	1.2512521906297727	2.0303857083122367	0.8226566891572779	2.795261472751392	2.635994700947719	2.858984451556009	5.104496704281702	3.394347579664701	4.1863438244183	2.9386803209509096	5.47149395421804	5.529871429638511	5.02690074118779	5.291953782721638	8.62620373281714	7.974953481336824	5.293352290592337	10.497927184277465	7.7171607491375145	7.675000238777785	9.316300031442513	7.831965267624849	7.234197149523766	10.879587051492651	14.734021108301292	8.958497765114892	10.460253851586163	6.2467468578417105	7.24850846837204	9.864158926686668	10.352942579598805	10.975367160329537	9.118381669621277	15.254400691207403	12.893872644172252	11.86212482852875	12.518778167250877	16.033271218302865	15.637613255414003	8.528607997153882	17.26519127832809	23.527424003137572	25.225909794299184	13.706691423997311
3R_16130	0.0	0.0	0.0	0.0	2.8875939377621864	0.8776784772348635	3.0518442416826255	3.462266403049702	0.2801012173759109	2.77348862897397	4.762840140735409	2.5574991014226907	4.464246652127508	4.74352762596607	5.1532706365814605	4.60551040108469	2.3869991613278447	4.533518341179595	6.959978730305	4.538073986943053	5.860330945674679	9.966392153142877	5.645478205140478	8.877526809373126	8.972588383584615	5.717973223548247	10.987309195255934	10.656147729525049	9.412033809246463	12.978879181488427	9.72983176147901	9.971123250796891	9.180744190289452	6.779192793040141	9.361157950818104	12.20010826724651	10.00813160693063	9.59399799485442	11.413385104448167	12.33310837743653	8.914896613943968	12.77261551234154	9.896814017631446	12.79699073278494	15.383077076907695	15.722400536907228	14.584116270101518	20.997431801757063	27.240865657024038
3R_16131	0.0	0.0	0.0	0.0	5.6020306240606095	4.8649318562913715	2.537435061398034	4.397979919863208	3.1051766010969812	2.135183506851868	3.821082468199736	3.189622753748046	2.8869302029771755	7.199317003925976	5.712868922792862	4.254689092849229	3.7212265460393876	7.329316704905341	6.429807559074661	8.384779194176602	5.167837138713276	8.394808834361026	8.843568999140983	5.100800978777698	8.565411784105647	7.92361633849689	11.619490067860227	10.899183327709121	9.51758666714419	8.992667079507799	10.95494047590958	8.08185827470836	13.011250712835828	7.045641962199544	6.486059062053819	7.648025316090873	11.201605563464096	12.556175034557178	4.94249017284679	10.254278768720896	9.882973243085315	13.274629969689594	12.467634022078684	15.622179035576178	14.21128269261173	17.665246753760652	10.10488659551692	22.885243320484033	24.425642127926416
3R_16132	0.0	0.0	0.0	0.0	1.4384916781817925	4.3722670598209215	3.2940159588485174	5.030585239601744	5.232599513577549	3.4541216652182385	2.497546784670757	3.1851268336615925	3.7065354968232764	5.6263063580075	4.813438813106107	6.054385975645817	3.715981305938525	5.646074679500571	6.067603504647784	9.419580519704633	5.639747026161393	6.814548203728902	6.419532988145874	6.202220653869382	8.93961824254257	6.103888176768601	12.963476700743325	7.267583317471043	6.969725539811579	13.170654201959527	7.825949272499756	9.372154672417421	11.173903250213005	7.387496345827699	8.363670647773894	13.385276890008331	7.1908819616725985	10.62082717657258	9.772336540791864	12.287789868963008	8.88213846365651	15.41000556748588	11.205054286247007	9.10711976408917	12.77212611197323	18.786969315745765	15.773268726024632	17.62944596997917	11.9738682299749
3R_16133	0.0	0.0	0.0	0.0	4.111517849866939	2.499375468554795	2.027847091522649	3.697326500180984	3.988237888818297	2.1939157363476682	7.138524568338774	4.0056613833085475	7.20397011640641	4.1811095860781915	2.201254538986859	6.557583451807007	5.098114487847242	6.813692523948425	4.9550036121976335	8.615418281788363	10.240691524314418	6.677979720812033	11.18378826013282	9.557314738621779	8.233211799771015	9.304651744331432	11.527412640120845	3.9738336780092167	9.054986805797625	6.844464640178109	8.081429406289708	10.179298975788402	8.021489749293684	5.429584175295934	10.141585222493342	9.926398238659898	7.947192277521435	15.937216474072995	10.156885281434088	11.121694281248216	14.385999207077573	10.798154083975538	8.326876801167506	14.750391275820343	12.16849224471568	14.218410639437018	8.196979314758758	12.093297370554351	13.689553775305141
3R_16134	0.0	0.0	0.0	0.0	3.336049831052905	0.7242755433877264	3.357913258384709	3.095215986552477	1.8491551672329702	1.0172138005396318	3.3097924346419423	4.432034747152418	4.911965301877108	4.473647420662659	5.528339116826563	4.0116887942974895	3.93958644191326	7.690117367818314	4.977696092508568	2.496598384700845	8.572992435982828	6.450541281045246	6.88684309138233	8.21929067521473	7.733417578222697	6.740815638692282	5.965078047081168	8.37489374353563	6.927301123482291	10.313715456490996	10.705635178717198	9.004603215264355	9.986690152606958	8.741105924721596	10.411943506809745	11.026574043444702	13.182449870954933	14.514745662070329	10.595839367075195	7.8027465667915115	9.318521788175287	11.857707509881424	10.765621287716797	15.33757756791278	4.231460911879827	15.078354846288445	11.401641836424446	18.300897912140115	19.834973024436685
3R_16135	0.0	0.0	0.0	0.0	2.54421042655596	1.933269342118109	2.3901587603202574	3.3894940724633584	3.2905662550373944	4.525322516907454	2.944883017282966	4.318958057002172	1.966686300751569	3.9804213027172595	3.9729025344847937	3.9451199992786066	5.6960171476405455	6.657344535055218	6.473004589871282	5.553361977574413	6.258713914480347	8.035103646021543	6.668225589676146	7.63106290929027	5.416797694610901	6.597394029358404	10.827135859537657	7.6378382980213715	10.832916826358803	8.470720029732227	7.441658882691475	9.39318310456443	6.281230450148977	9.021768126559852	8.965172545952113	10.450718145624572	9.891983077643234	9.00099695825005	15.18896380365174	8.451717751263532	8.291141242863892	13.774104683195592	11.560495079853295	9.84344008544106	15.059744831448512	15.287936585639043	16.6258628541027	15.417069849027046	23.530851299138302
3R_16136	0.0	0.0	0.0	0.0	10.389864064213516	0.0	0.0	0.0	0.0	8.31608438829794	4.509788269950514	6.901611319194693	8.031412460415176	4.063739758105891	9.27100252912949	6.904627757708327	5.367919914929205	2.2655655112056	12.521364578311747	0.0	16.773019591605728	7.031395709196239	8.831747482675976	13.633894484953343	0.0	11.021712774165106	10.4035484423027	6.846773321136948	18.305664321711067	21.620074325491515	9.116913844434816	11.846225834756996	11.261343692268019	3.811287891347805	5.49169929651332	7.838796713349314	12.118851306022636	0.0	12.833296758437571	7.395968309754987	5.346121255376193	7.180812868016659	16.18625851397198	16.444609621412198	0.0	5.733530719684243	17.261569394270815	12.733305999169788	28.828080857001186
3R_16137	0.0	0.0	0.0	0.0	0.0	0.0	0.0	0.0	0.0	0.0	0.0	32.36088863000178	0.0	0.0	0.0	0.0	0.0	0.0	0.0	0.0	0.0	0.0	0.0	0.0	0.0	0.0	0.0	0.0	0.0	0.0	0.0	0.0	0.0	0.0	0.0	0.0	0.0	0.0	0.0	0.0	0.0	0.0	0.0	77.10694733595497	0.0	0.0	0.0	29.852528509164728	0.0
3R_16138	0.0	0.0	0.0	0.0	0.0	0.0	0.0	0.0	0.0	0.0	0.0	0.0	0.0	0.0	0.0	33.88084783433621	0.0	0.0	0.0	0.0	0.0	0.0	0.0	0.0	0.0	0.0	0.0	0.0	0.0	0.0	0.0	0.0	0.0	0.0	0.0	38.4647931748071	25.48582351067219	0.0	0.0	0.0	0.0	0.0	0.0	0.0	0.0	0.0	0.0	0.0	0.0
3R_16139	0.0	0.0	0.0	0.0	0.0	0.0	0.0	0.0	0.0	0.0	0.0	0.0	0.0	0.0	0.0	0.0	0.0	0.0	0.0	0.0	0.0	0.0	0.0	0.0	59.754290358047705	0.0	0.0	76.03521951367873	0.0	0.0	0.0	0.0	0.0	0.0	0.0	0.0	0.0	0.0	0.0	0.0	0.0	0.0	0.0	0.0	0.0	0.0	0.0	0.0	0.0
3R_16140	0.0	0.0	0.0	0.0	0.0	0.0	0.0	13.142763265976672	0.0	0.0	0.0	0.0	0.0	0.0	0.0	0.0	0.0	0.0	0.0	0.0	0.0	0.0	0.0	0.0	0.0	0.0	13.170892327955219	11.55735336607917	0.0	10.948405638428905	0.0	0.0	0.0	0.0	9.269988412514484	0.0	0.0	0.0	0.0	0.0	0.0	0.0	0.0	0.0	0.0	0.0	0.0	10.746910263299302	0.0
3R_16141	0.0	0.0	0.0	0.0	1.2147735413090424	1.8461400995106436	1.0698929388093137	2.7309953221691456	1.7675245641726307	1.9446181816743981	1.3182009488726798	2.1518137988179977	3.756102022491915	2.375643947987651	1.354946573914612	2.421848561486537	2.8242556109486223	3.973318161968448	3.6599666503838817	0.0	6.16341418630802	4.932626690714319	4.388549808878656	3.6435717806640837	1.4679203209494542	3.006847020214603	3.9532138959969023	4.269432348015947	4.280563544751794	5.308379165289227	4.690141935633515	4.5508787252157665	5.047220256610334	8.021022207982432	7.4909862033156385	7.332040368747863	4.858029158295844	5.045089082259056	8.252516192186997	2.1618248707401673	8.750891497071263	6.296806259864997	6.623689644939955	8.33165204867633	5.392885166599705	8.491217087260484	7.6691871113740335	6.947577746868776	13.482212916499261
3R_16142	0.0	0.0	0.0	0.0	2.2717733860611933	0.0	2.4009949723165276	2.5536457123011664	1.652742312682318	3.3336151753436125	3.4512731993351857	0.7545284913730984	3.5121824438292273	2.2213706967884534	2.2805225133182514	3.0194330712465427	2.640849719805845	2.2291755988494484	3.422290059616293	7.43805218239889	2.881582418365425	3.0748694189438477	3.138015977329042	4.258699831717476	5.294292047267439	3.213238542796321	3.4121482714909894	3.9921773285247553	3.2521008571537213	4.254561776591543	2.990158789392352	5.365437148991713	3.2830998536353047	5.416768231070999	5.8037492219974105	4.856263179755438	4.542550926254524	7.86243877125807	5.612073815606896	4.85144864256467	6.429195561517173	6.67294708745486	4.4239644384042585	2.9963839638324465	3.361782417037513	6.477206293170058	5.284007874681449	6.9604341083544705	9.455013047918005
3R_16143	0.0	0.0	0.0	0.0	0.0	0.0	0.0	0.0	0.0	0.0	0.0	0.0	0.0	0.0	0.0	0.0	0.0	0.0	12.701961182806627	0.0	0.0	0.0	13.438692683975704	11.85474616617509	0.0	0.0	0.0	0.0	0.0	13.159141392342432	0.0	10.300358452474148	0.0	0.0	33.42543898743204	0.0	0.0	29.18174390101553	0.0	0.0	0.0	0.0	0.0	0.0	0.0	0.0	0.0	0.0	0.0
3R_16144	0.0	0.0	0.0	0.0	2.1147215281823653	2.1425514466775186	0.9933376841523899	1.760820373255181	2.051313609952974	1.504560605299777	2.1417869050536686	1.872977476977595	4.359171779157819	1.1028284102383832	1.8869918330993465	2.4983947813529803	2.185140389807194	3.3815932807126674	5.380294811838348	1.846358934023133	1.950816977765076	5.724596120798996	3.8947722419582314	3.1714304856134006	4.137328142690119	1.4955507365587377	3.1762602077062425	4.645238491189376	5.278329414949967	4.987215858877047	4.20609259935533	5.740821431175301	5.857588525035016	5.688745463548716	4.719447476896441	4.609178860603895	4.698351172385441	5.2045468222175595	4.353417389116283	7.0249808318380165	3.6271112054160026	3.89749585891065	3.8435858239769476	7.066070736574652	4.172501649442058	4.927272166176663	4.2160411935331545	6.623229797853267	5.867580444527895
3R_16145	0.0	0.0	0.0	0.0	3.601743676148497	1.8245714674608662	1.0573932768736078	3.2988863619419355	3.2026030757799937	2.2422155241905903	1.8239203928578611	1.8608397076397518	1.856109560950276	1.8783112573063374	1.8747632441845914	1.5957025814638082	3.10139951273292	3.6651043374048977	2.652618399622267	1.5723374273855268	3.87634954417175	3.8593736854008385	2.0410719812098916	1.8005017908466001	4.145058476826968	2.122655526970461	2.4043249959757613	4.48327416993761	4.23055330983684	4.4968807386756176	3.792556273949993	4.497710372091667	3.6869696809205346	5.284874556896299	3.1729149823776304	1.8115948592734996	3.4009012388282893	5.5401631356436924	4.448782501692762	7.691645027505323	3.706565996334206	4.563709382986491	3.273152221404246	3.1670432914548865	8.883132618951809	6.40443126574441	8.776364198050944	4.904577520673285	6.6623494642138565
3R_16146	0.0	0.0	0.0	0.0	1.9205092575988187	3.648343735855828	1.3531669722794275	2.1587981711525415	2.5615213387535127	0.7685912421948599	1.6672191414096513	2.976691463994907	3.4639790346132906	2.6290598435052126	0.6426351950217878	1.9144237278271445	3.224749085994483	2.931441314104837	2.7002563121866614	1.2575944557187788	2.4360289388722163	3.0868227549460934	2.6528124556482915	3.780225671912162	3.812618613880398	3.055954527396633	6.490255746364267	2.5311768213051176	2.537776065624859	5.5948926462988995	4.381549658394166	3.7537881000694218	3.122396214281934	4.931469308384326	4.060441704999774	5.795833925595113	3.2001472067715118	3.1018118790975766	4.151287628605408	5.810192362481633	5.435106190857706	5.30933513850728	4.487911361955437	5.066159483308473	5.683959758985897	4.945787632047672	4.147918076958813	7.453325120553611	2.6643561370246385
3R_16147	0.0	0.0	0.0	0.0	2.815002405184972	2.139036060511619	2.1487003800621234	3.2814717813467222	1.137748845583134	1.7524406679292417	2.036450260292963	2.7009730130619265	1.208894299577402	1.4680252628797426	2.0932175063985476	2.2864375839122597	0.9695800559709479	2.659914194851032	2.638615420483157	2.4577727000193796	2.596821572627787	3.8101356689295645	2.791658802663522	1.7590149825684254	3.4016210376460316	2.65439451602093	3.993172520602774	3.091744551490718	3.7197663589951473	3.124099197725468	4.44620272550251	3.8209347947542844	2.203585800249049	6.539928587421894	4.13307373221683	4.247645872064588	4.377932872998904	3.464004982971168	1.7385098119755278	5.343584465772472	5.311034712681471	2.5940673679295454	3.654551875925333	4.950510244140354	4.165655627332116	6.041107770704542	5.612164978693728	7.6665075355252545	9.112371684789004
3R_16148	0.0	0.0	0.0	0.0	3.143026978564949	1.194146057198402	2.4913549981563974	2.355333918633812	1.1432948614612453	2.096408370287772	2.387439883411079	1.7398327220431062	1.6197161568913758	0.6146588451328624	2.1034210039207766	2.784949021508161	5.683453558674148	3.084092405576656	2.209564573735537	2.0581277006494423	1.8121388294054317	1.329412629606099	2.6716827510317285	3.8297770171251426	1.085143624184379	2.7784723958767468	4.720749938335204	5.178025701648373	2.7688137432838964	2.6161064846902993	3.0337429437897074	3.0716481119922903	3.1227692604246204	4.611794953831609	2.4919323689555064	1.9760885382517386	5.499091667894143	2.175556534555996	3.8821872631259176	3.9153567001821203	5.660373544222679	3.8014554143586405	4.89648823863525	2.4873208818049988	1.162767036717276	4.336111046069445	4.699601473795022	1.9259695812364341	2.180188193844893
3R_16149	0.0	0.0	0.0	0.0	0.0	2.2511266889077985	2.0873514849418466	2.2200613624960592	2.15526531316005	0.3952013076420867	1.2858990877831873	1.967891876148757	1.5266919181509928	2.6071087164334754	1.9826164192361377	1.9687519687519688	0.7652912851689609	1.9379769845853312	2.0826639056493743	0.0	2.391288603938384	2.7567347028791334	1.888681133964153	1.6660724341651478	5.369811228121855	4.190236748376283	1.8540107443630658	5.206015029765391	2.6097940350547533	4.931714251544552	2.599552461048306	2.653966231898744	2.943421025873206	4.3469283517534425	3.9146910525821306	4.097713326955802	4.195976798716525	5.4682907490191255	4.574029756807986	5.799338664507204	3.0487340132010186	5.118755118755119	5.192179884802837	7.814893311076517	2.1919729948927027	5.449436855195384	4.921879921879921	2.4204752845268698	2.054974682711909
3R_16150	0.0	0.0	0.0	0.0	2.2931603740052844	2.091004706851595	0.9694393925880541	2.29127672000988	2.224402136315812	0.48945433917178943	0.9953612185769439	1.8279163033683015	2.12714815374176	1.4350612367537123	3.4785654887016193	2.2350963773557915	2.369521133995946	2.4001723323734643	2.579366176034372	3.603876329379881	4.230851325557452	2.483053547515325	4.093459528842808	2.4073236287239794	3.008549347176461	2.270442087509325	3.903507140433032	4.231248617288398	2.4241601497161307	3.053948574178216	3.86343528939062	4.33275886926946	5.136711931040802	3.701254893647805	3.7170455628980674	3.6909034455045027	5.043847079727174	4.232777358027356	5.098416431856266	4.244171772731784	5.663756911553356	4.4376822619500444	4.644237144751584	6.049185198950442	2.0360585977664436	3.3745466718364723	3.352644566033687	6.370204828315487	7.635219741624163
3R_16151	0.0	0.0	0.0	0.0	1.29184520774841	1.9632690038795177	1.3653271351122274	1.6134800709556902	2.5062209102155757	4.480655957002798	3.084036115072228	0.8581260980259753	1.3314696752289155	3.789551070832394	2.8818231196911053	1.7170023062774977	2.002294228727276	4.788794041658509	3.3732177409457	1.6918610149711089	0.29792971915386884	1.5299604393757875	3.294340693302235	4.359081678074989	2.453083222320167	4.568024740421994	3.5572533786954286	2.8376923409151362	3.4141088732006795	3.494629574238257	4.080853126831283	1.6833428073970713	2.567037783319001	3.7910748147289888	4.096930647840815	4.87326489839925	3.228905158983218	2.384522778004804	2.3934816877109557	4.138168479736217	5.317768225736603	4.9106265959536435	3.0188278253813383	6.1340235063959465	2.8675191801189164	4.514972432766476	5.580257495401868	8.70772045494198	7.16879795029729
3R_16152	0.0	0.0	0.0	0.0	0.551836210156667	3.354590534905395	1.3608592916595188	2.48122313714109	2.6764496253371988	2.3556889490597284	1.9162248530818429	2.1993891416597955	1.9906689384180591	2.374208754463108	1.7234356522307757	1.2224168961876631	1.1404239993791532	3.609925243983416	2.881868017981969	1.4454211154921826	4.327055446150342	0.9336452181408834	3.0490203907929434	1.862064509404243	1.1431429939280817	4.292900713011782	4.420504221498647	1.9394786652255693	3.889070486874679	3.4449170283695576	2.1305947675381653	3.2358232963637525	4.78498443175409	4.858288777089768	3.500163438187211	5.551220360854859	3.862006818281085	4.0743767285861585	2.0448423010801267	5.499502530713936	1.7036892538948467	4.9581229309371615	5.588048385277538	3.4936861521577183	4.083050888288136	4.263345296009545	4.033975757419288	3.606950919046586	4.593432249324153
3R_16153	0.0	0.0	0.0	0.0	1.6610836721621034	0.8414718385881987	2.1456946986984295	2.7661987005339013	1.6112776545597949	0.5909054742989948	1.6823431406087497	1.4711971594713724	1.9973726560082867	1.0828200315208911	1.2351710306741386	4.660827189872483	1.4303305717082786	2.89766553681053	1.11214342735468	1.450288672708859	3.830847449601818	3.1850837357577344	2.5886284610992094	2.6987063170009633	2.8674815208020874	5.090513241208096	2.772119112635801	2.432512494965307	3.902167205133223	3.2260834933912412	3.10948319301013	2.5252267901670917	2.2005033431347085	3.6559870545560607	2.3413003230799334	3.8989401399619252	4.982158797085438	2.0440487393201643	4.7873663863139315	4.729733564648836	5.6980884907444525	6.888211973243123	3.881676829184137	3.2133304370514995	5.735521188858832	4.074002296189174	4.78348053697439	5.654839968481278	4.60890095533299
3R_16154	0.0	0.0	0.0	0.0	1.524521083135641	0.7722919563244186	0.5370793111463722	1.5232688069050382	1.725278059367804	0.8134880880532522	2.867489389076092	4.0507371025037	2.356923545406957	1.1925578427821182	1.813798362212631	2.026253764779495	2.1003822012982147	1.108099960279049	2.857990338767802	0.0	2.81272174355558	2.7512739817160994	1.9438442825222155	3.619993575082982	1.7544916037751608	3.234466474754989	3.8163225335985222	1.7860227733084793	3.5813585274743027	3.5953271490745506	4.280765109709589	3.3108863515911335	3.12118991069119	4.473890097771275	2.6860188956057267	2.555997692036324	2.8790197784424922	4.221003290272065	6.276832675081891	2.8939254767886924	2.091852730429999	4.9170424691982415	3.958391917533713	2.9491530622235906	6.767983377832824	5.60859982314963	7.091888176728233	5.3975364481104515	7.049982685242525
3R_16155	0.0	0.0	0.0	0.0	0.6738508148204053	2.0481562497439807	1.6617542047129248	0.6732972984619197	1.9609381127931604	0.7191368057093709	0.5849786833767777	2.387278669426361	2.0835590522306586	1.581361024721944	2.705783883629647	1.194161030226604	1.7407240297900548	3.8203562687932138	2.977672867444832	5.29503960689626	2.797303647932606	2.5081766558982284	1.7183902120493524	2.526421314102888	3.024448712794628	3.812428516965307	2.0242150094193474	3.552465173999744	2.9681059210151397	2.804407181974617	2.6016832417540834	3.0732217022135973	1.7042012944139202	2.9662441416678207	3.3242786315369566	4.067178950450915	3.8176510217830675	4.353342122938381	0.8323234475503056	4.317093387364156	5.547696319103492	1.8628912071535024	3.149355012093524	4.977190248120044	0.9971680427585656	6.197617734904585	4.478103863349765	5.230309810519639	1.8696900801723106
3R_16156	0.0	0.0	0.0	0.0	0.4698374019607912	1.428061508608462	0.9931247956645733	0.46945146685157424	1.1393744333036413	1.2535317944926883	2.4472318687343977	2.9128961047151196	1.210621538182313	2.2051841121997677	1.8865874199332302	1.2489296672751453	1.4564480523575596	2.049011242453415	2.0761599647279296	2.4612843055344813	1.9503988858281354	1.7488072697218677	1.7972019363053664	2.994597974253116	3.2442678005512398	1.6613669062357743	3.9988778678246666	2.0641079736532304	3.7250810701810244	3.9107035428021515	3.1332796915850136	2.755003718107101	3.394975738060511	3.4469856196930424	3.80786064951838	3.7810798262990835	2.6618284021004963	4.336192835698835	2.3213250030264274	3.6789632333779085	3.3845782658339636	3.5719388484069152	4.025750751278285	3.4703083884591823	3.4763395118315477	3.2841441141897603	3.1223241681878626	4.222603689680394	3.910881950810491
3R_16157	0.0	0.0	0.0	0.0	2.0059324784405717	1.0161653618087256	1.413355112821543	0.6680949199866141	0.9728932483154352	2.4975308339804907	2.6120642307755264	1.7766246299512973	2.067459978626599	1.3076185781217102	1.1932786907155282	1.1849340844867482	1.7272739457859834	2.041220166765355	1.3430296492597489	0.0	3.7009195613152004	0.9050169751771492	1.4209272459673374	2.2562103317486546	3.001079649946682	3.3100995867104226	2.343336882261248	3.2312649203657693	2.06162054212845	2.7827383180227994	2.5815807685563086	3.2672954830946863	2.898914419359762	2.452770674281375	4.005434196135274	2.690502003280529	2.8968229651211375	3.702604350189851	1.6517846376760843	3.331794995986615	2.7524154165539896	3.6969943435986545	3.1250208334722234	4.233199630074795	1.978926412631883	2.705881415288151	5.332203380190367	3.8241343962533096	0.0
3R_16158	0.0	0.0	0.0	0.0	1.9833485985063797	1.507087228400275	1.7468034893587525	1.4862895732030312	1.2024248580657697	2.6457988629838134	2.79787753870799	2.195778028272135	1.7886604650231024	1.3575415310741257	1.327324623252179	2.19673772146631	1.2808705164920788	2.1623989273117386	0.995931817711014	2.5974862567002157	2.058329584124113	1.8455823402869955	2.5288734121836063	3.160312307267424	2.5678487261826897	3.1559458018907627	2.7306961626867348	4.574495263262638	2.184010388201731	2.4762678615264404	2.436492475554323	4.199663639247601	1.7914230391047583	3.273960662998861	4.018579114291185	1.7457633814259557	2.809128013616009	5.033762820078673	3.062227400516806	3.5295898221312623	3.061605628455787	2.3988375918412106	3.8622970594633075	4.185539963954129	2.934969872534258	2.371392455382068	3.624617240419412	4.25371523539817	4.127301383251301
3R_16159	0.0	0.0	0.0	0.0	0.5199038697744787	0.7901187746047925	1.8315890500280234	0.0	2.017260182435968	1.1096877824068712	2.031008993984828	2.0721201415258057	2.1434030408191016	2.2368237103313295	1.8556662769767487	0.46067239743129074	0.8058244994822578	2.0406208248756212	3.3416701040616954	4.085342811328656	2.1582358580096628	3.3425532092689	2.430650502840823	2.339086674369409	2.5129867565597928	3.3091276771762113	2.0823545182537897	1.1420309650275857	3.2060236604546137	3.245574794000664	2.5547538494666036	2.540483665748564	2.441886620386654	0.3814300767151242	4.030429744571515	3.137997356237227	4.504845958091938	2.3991315143917897	3.853032497118253	1.8504537312549036	2.140138975274707	3.952569169960474	6.074645240717943	2.4686413969218783	1.5387130588653917	5.546794383201247	3.8005472788081485	2.7610639016381606	4.327630478058913
3R_16160	0.0	0.0	0.0	0.0	2.219786672285391	0.0	1.407630709772448	1.3307779734686789	2.1532284754130377	0.4737933862375766	1.9270257694604263	1.5728256928311921	1.1439368362006226	2.6046448631845167	2.3768912924013637	0.7867565583239945	1.8349633083030574	1.1616872973618024	2.1401441280063005	0.0	2.047738895925944	3.3049553343548954	2.641654724972138	3.1625460273203694	1.9926164058914249	2.51176605410972	2.889523428233729	1.950410653111781	3.3243427461511543	1.4781160575710681	2.3373861739681003	2.169374805705369	2.245579132372062	3.582826729776531	3.7545518074177746	3.126205682629118	3.2549735440928704	5.7362790765328215	4.386918778501948	2.844257557761182	0.45687792016378154	3.9888557507026525	3.1123638029599823	5.387180403180328	1.3139408798870797	4.736529563081934	2.6553033843434815	2.539097200050463	0.0
3R_16161	0.0	0.0	0.0	0.0	1.2185246947839343	0.0	2.289486312535029	1.420444399423121	1.5759845175280998	0.6502076850040261	1.234120048428281	0.5396146201890119	0.8372668128199614	0.9531919220161915	1.4497392788880847	2.339352018205773	2.3083514308085507	1.948509468197208	2.1211773121485376	2.1277827142336747	1.3114280387211494	2.473929184491785	2.7621028441372983	2.284264330438876	1.5425699956561227	1.7235039985292766	3.0503240013483244	2.141308059426723	3.5781514067573816	3.2117667232298226	3.564109723028186	2.381703436639279	3.5219518563269046	3.87389921663798	3.005647181676201	2.655857137440362	3.790134820510044	2.6240500938660207	2.508484698644696	4.915267723645838	1.6719835744333646	2.807222421846928	3.163877729540595	3.0000850309814493	2.404239154477174	5.2300054798503135	5.128579424528041	5.309738272381077	2.2539742073223503
3R_16162	0.0	0.0	0.0	0.0	1.490151569649293	1.1323215700408549	2.3623701523245777	2.6056231693054466	1.264786940315969	2.9818066261428546	1.617025022589031	1.3198051327518567	2.111805632788447	1.4570903290364954	0.9972603264312282	1.9805729559892922	0.9623579092982291	3.4118230815062924	2.244823773102791	3.9031446367816542	1.8901509235681218	3.1514624758703547	2.058356464114099	1.5364030377369777	1.5434437749671324	2.371160366844855	2.424685627384981	4.255284744506321	2.625464034358923	2.6357043142246996	2.0921287734549865	3.5194155537172342	2.4227134554907632	3.2797714764560917	2.3629176309230306	2.6232927938409283	2.9796499221721646	3.4382025214745835	4.601493626425163	3.7126470579499657	1.5335197709994925	2.059795874228864	2.901864064615459	3.5378173412327816	3.3077014038711683	3.015186314803926	2.970859433983938	3.195948730164344	5.1682834435487015
3R_16163	0.0	0.0	0.0	0.0	1.1783535509998486	1.1938607858039447	0.8302532781720435	0.3924618748798576	1.143021737987413	0.4191815112113868	1.3639254538359653	1.5654753816472433	1.2144969152992848	2.3044200312479357	2.97913456211068	1.5661595929154457	1.0146599695861762	2.3981654993196404	2.9979784158177125	7.2017261097139755	1.9928765172403022	3.0569186015942447	3.171865353981843	1.7671671303615042	1.6273265888240418	2.777808642318248	2.5564620201776433	2.4158347337122006	4.32523796421222	4.9040278480779245	3.4466116002909932	4.350461955082248	1.8448319247426643	6.916039852526977	4.01382083078894	3.358547994599139	2.3561905634567935	2.5375429479143934	2.4257874008871783	3.914421354577681	3.6379422828330354	4.343482604352169	1.8357444408763013	2.2794994583909287	4.649957046021787	5.346592729165658	3.6543723834693735	5.134691955709173	1.0898336826613564
3R_16164	0.0	0.0	0.0	0.0	0.9282687300842846	0.7053636202364592	1.1445815834861077	1.6231359008792645	1.3506532096585213	0.7429896143673388	1.8131449381727651	1.438769219259077	0.4783706504298101	1.27074318053403	2.0707637970850272	0.6168848794113438	1.438769219259077	0.8096558749996585	0.7458032254124991	1.2157042240251117	2.1408047991705668	1.2564215903800198	2.9589782056460265	2.7842339619640577	2.24342148697822	4.595361966814922	2.323728357084548	3.670295705529729	2.657680164138327	2.5111022106488314	2.28070827069531	4.0823439004301205	2.347636504372599	3.0646305034592016	2.4532432284353787	4.668979834909543	2.938873367426843	4.711914611540122	2.293148016398302	4.625481380455095	4.776421672058053	3.207801372938988	1.4461399632101994	2.448703338121365	2.7473140712275517	4.781044388411363	3.701309276468063	2.4648876750686473	0.0
3R_16165	0.0	0.0	0.0	0.0	0.0	0.0	1.8176988611026017	0.859228770003705	2.502452403355288	2.7531806578413156	2.239562741798124	4.569790758420754	3.545246922902933	0.6726849547283026	1.53466124501542	3.0478586963942607	6.219992976739358	3.750269269333538	0.690901654294921	0.0	3.9664231177101104	4.07375972639233	1.461949831729574	0.6448188291224943	3.562755805866861	0.0	2.58320325469833	2.2667403306902134	3.030200187145163	5.010384379511136	1.8109852919018532	1.6808116303200489	3.1068822163553236	0.0	3.030200187145163	2.5951664851203535	4.012151086146615	4.761874527780776	4.248680359880221	4.89712127622898	3.5398480697208474	1.1886648915937619	4.019051375265794	0.9073777798425663	0.0	2.530910003877354	3.4288410334435437	3.512980603850451	4.772012338515102
3R_16166	0.0	0.0	0.0	0.0	3.949229755392607	0.0	1.855052160356645	1.3153285894692424	1.2769386162837764	1.053659210927261	0.5713963120253553	2.040368278312762	2.0351817804014436	2.3169661130833927	2.055635118423377	2.9160857823788167	1.3602455188751748	0.8611507017172607	1.3220616123017304	0.0	2.1251644118267463	2.0044966650966263	2.7974860671206425	3.7016421175406604	1.3634886110523297	3.258420690040404	3.6248953064328315	2.3133213302800573	1.7395144388975838	2.739292843882332	3.0033260218516458	2.5730278920511878	1.9024367646665745	1.9315814533412012	3.7109641363148453	3.9727448515213095	3.509657040701054	3.6447974768281997	2.4389942498271564	5.153935882788629	3.3868041980115393	4.094184438459859	3.5889367231490104	3.81984977294813	0.9740152219098879	4.600825591516038	4.811541540925048	4.302205870015733	3.65255708216208
3R_16167	0.0	0.0	0.0	0.0	0.8358901820853019	0.0	1.4723946036384399	2.0880089072789576	3.2433072328183776	2.2301649795765948	2.539765102205227	1.480671060854174	1.2922938707277087	2.6155030674946915	0.37293750641452506	1.1109886554726414	2.5911743564948044	2.5517846416248133	2.6863324108020117	4.378883796247034	1.156654956948917	1.9799259270112186	1.421071722555641	3.13394408053434	2.8859469161233005	2.3645972499733983	5.440442306285519	0.7344530608845429	1.8409197883266244	2.4351436028534037	1.760347675707343	3.5399300019687456	3.6240114678218887	0.6132550165793493	3.829113159719379	1.681734729554352	5.014241839669618	3.857271690017303	3.0974111012039844	4.165167206472336	1.7204345473579716	2.310856403383094	1.9533366114662423	2.6460187824997257	3.7108642974035084	3.075177889815392	4.999448949626886	4.097703455757232	2.319290185877193
3R_16168	0.0	0.0	0.0	0.0	1.3869219638648576	1.405173977049153	0.9772079916851326	1.61674650045404	1.5695591624025105	1.480129739292168	1.204005050560386	2.0472936712358782	0.9529751323759889	1.9890215053909264	1.2375673979204906	1.433731927194601	1.4331055698651147	2.6210232801505535	2.9714696201588957	2.4218373196170155	2.1323776187436336	2.6593859562301683	3.5367963875161696	2.253285085993072	2.7134311522071437	3.923376457779565	4.397704102192274	2.6403344889468086	3.054482685481628	2.308816035096774	2.596263276154529	2.8614520317853107	2.839479813311218	1.6958704029405038	3.258114864513737	2.557830334835338	3.3895106201456335	2.5600180225268785	5.139272573655197	3.29090956001329	3.806095604839736	2.8756566082588857	2.5207827736331305	4.3903154324563145	4.1047490920808105	4.762224025290947	3.379510971244417	3.777207318747119	3.8482022738257595
3R_16169	0.0	0.0	0.0	0.0	2.0584613310319733	0.0	1.087774717504906	0.0	1.996740321425273	2.1967997570339466	0.446744284018572	2.7347229828170514	2.652000045614401	3.220466061822884	0.45919754310946537	0.4559863714793292	1.5952550733099466	2.2442925956074258	3.3076781546463576	0.0	1.898917308560058	3.4826866071371048	1.3123230414398808	1.9294109566231759	3.908809604016266	2.1836445026749645	5.152931270718004	4.973821871160831	0.906689007483811	1.7133655146211118	2.167514164705066	2.6822842668101683	1.1155603375908694	2.2653006903503856	3.6267560299352444	1.0353590651121785	1.3720067742834479	0.9498908812850123	6.356398159695605	0.73265225979263	2.118369173491787	1.422677479015507	0.8017137432976731	1.086013342759929	3.0461220961889204	5.301048433786307	3.4198977860949693	1.6818325920656183	11.42295786070845
3R_16170	0.0	0.0	0.0	0.0	0.9128083209780925	2.0808471544935374	1.9294602206402078	1.14007314937341	2.8776755465093244	1.9483067935387817	1.386736420829336	2.223267157786382	1.4112100173331872	2.142135128561579	2.647157522977327	1.415424732565607	1.886408497515718	1.3932992061279688	2.5668362917649477	0.0	3.5787541156988047	2.316554554435055	1.9397974172567287	3.080095048310863	2.5212080872791818	2.5821861433436086	1.8280211419785177	3.6091665612322172	2.4123842156092516	3.0391132931100358	2.242722844951599	2.6762347013229144	1.978745470424887	2.343902379814313	2.5732098299832016	2.7547305035670315	4.563041267004458	2.106107817977526	2.8186942567977042	3.2488882304475406	3.7574959107876533	3.7852501419468805	3.199622302362885	4.815839875250484	4.727725238116947	3.5260617097738907	4.852884797367796	2.7967323724755295	2.5327099489912217
3R_16171	0.0	0.0	0.0	0.0	1.7036093647577142	1.9417826380165701	0.9002565010822884	2.766091219688135	0.8262641273091244	2.272625056250311	3.3275824082253695	0.9430384589755733	1.0974148615125	1.6658122438032827	3.0403028628099817	1.5095210018147462	1.9803807638487037	2.7861086036649625	1.7109234076050888	1.1155633243385463	2.3573529856946194	3.0264325593299315	2.896254970358188	2.714569514544432	2.646803173481714	3.6144251708568897	2.1323164628861577	3.367963356259309	2.626356644524729	3.899509844020138	3.8867029672764724	2.774866672859244	3.539133592706689	3.1246538469410186	2.5513178832525942	2.999068189513518	2.6967902872968756	2.3584261357639797	1.5781913317104619	2.728586417606149	6.574462028208387	4.120992334954257	2.6540348761415005	3.5951950577572584	0.6302525642613394	2.0369220002711925	3.679457441923444	4.175719568695493	11.81723557990011
3R_16172	0.0	0.0	0.0	0.0	0.0	0.0	2.376369382856871	0.0	1.63579110947532	0.0	0.0	1.4935794752308513	6.952320119579905	0.0	1.5047550258817863	0.0	6.970037551077307	0.0	4.06462757849812	0.0	3.111302974794557	1.1412496112618513	1.4334605529574083	1.264506257725343	4.657770325345257	2.3852116875372693	0.0	2.9634239400202995	2.971150132216181	4.2109252455495785	0.0	6.592229409583453	2.4370702759677454	4.9488107389193035	4.7538402115458895	1.6963960066838002	8.991921320688444	0.0	4.165885563123581	4.801690194948622	3.4708664150288517	6.9930069930069925	2.627154266498529	1.7793910923681915	0.0	2.4815897063658983	4.482696790389098	5.51123603246118	9.358038555118847
3R_16173	0.0	0.0	0.0	0.0	2.6384530433192652	1.3365876569605006	1.5491843730178185	0.0	2.9858984547122387	1.4078848402761688	1.9087295900499301	1.1684193541188126	2.2661514163514336	2.407920683092699	1.9619365475190451	0.7792866846089632	2.2719265218976914	1.1506576372771957	2.473128574774866	2.30362782220324	3.245274565846154	3.8687720841786475	1.495184850637575	4.616344054012017	2.7328118885333397	2.4879180479794996	2.201606767844882	3.863784891040107	2.711700943083102	3.660205147910171	1.5434625470786947	2.2920294818022167	2.542009648642473	2.5809523778798185	4.338721508932963	7.520129395769989	3.810263531015179	0.0	8.690534204964944	3.130280783682072	4.525400848693676	1.823530841984974	3.425348234602923	5.104030346522828	0.0	2.5884460697584917	3.5067900807403345	3.5928424255480413	2.4402480853813517
3R_16174	0.0	0.0	0.0	0.0	2.3634824937639514	0.0	0.9714135743889641	2.361541075582775	1.528410476031085	1.471353215322958	1.0258849933679954	0.6977671242693244	1.8269827817834714	2.002905754040092	0.35149404653443744	1.221626161731576	1.6281232899617573	2.4050600814930556	2.373629545421459	4.127103223391431	2.1802973649434785	2.1326657805084905	2.176462926297934	2.658371445026326	3.2640101105977184	1.1143178703156862	2.563811695367421	2.0766686690367453	2.9496174797246764	2.7869384261693124	3.5947812182967946	3.079743015976937	3.4156351495954262	2.8899679386956882	4.025360325271324	3.566333243567405	3.2818950975051036	3.6354831884350918	4.378970509871757	3.9256750815194468	2.8376453381135494	2.7224811604303696	3.988881208417448	3.5329908188791057	4.0804097197691185	3.622948556101387	4.188432554508261	4.827613019570243	2.185933778447742
3R_16175	0.0	0.0	0.0	0.0	0.0	0.0	0.43470171637625693	1.2329046215737967	2.393840648012663	0.0	3.2135414351354696	2.7321575766418014	2.543531751065819	0.48261674800769777	2.202080525680663	1.6400110208740604	0.6375034345497537	3.2287496478644915	1.4870588701822391	0.0	3.4148447284330503	2.0876517279180207	1.048873575334689	5.088866646943453	2.1300778926883797	2.617915266809198	3.0888584258806797	7.0471666866336395	4.891527656697371	4.621747220725147	2.5985770192242725	1.6078608316057204	2.6748332297206963	0.9052702571193848	2.1740122918654983	2.4825307414884885	3.700943226502866	2.2775995239816993	1.5241044743135053	3.5134318499624064	2.5396583524601355	3.4112229234180456	3.8446159997539446	3.25498370555157	5.477876227386642	7.263189384485555	4.100027552185151	2.520382331918223	3.4236726421166517
3R_16176	0.0	0.0	0.0	0.0	0.0	0.0	0.0	0.0	0.0	0.0	0.0	0.0	42.36570072869005	0.0	0.0	0.0	0.0	0.0	0.0	0.0	0.0	0.0	0.0	0.0	0.0	0.0	0.0	0.0	0.0	0.0	0.0	0.0	0.0	0.0	0.0	0.0	0.0	0.0	0.0	0.0	0.0	0.0	0.0	0.0	0.0	0.0	0.0	0.0	0.0
3R_16177	0.0	0.0	0.0	0.0	0.0	0.0	1.8535681186283597	1.9714144898965005	1.2759170653907497	0.7018775223723461	0.0	0.582495995340032	1.3557024233180819	1.0289389067524115	2.9342723004694835	1.1655011655011656	2.038735983690112	2.86820593718629	3.1704095112285335	6.890611541774333	0.0	1.3352620451763657	0.5590496156533893	2.4657872025644187	2.270663033605813	0.0	1.9756338491932826	1.1557353366079168	2.8968713789107765	1.6422608457643355	2.308402585410896	2.5709694697375465	1.425686111441131	6.755126658624849	3.24449594438007	5.292755540853457	2.191780821917808	6.0698027314112295	3.249390739236393	0.9363295880149813	1.353637901861252	4.545454545454546	2.0491803278688527	4.857737682165164	3.8929440389294405	1.4517299782240503	5.244755244755245	2.6867275658248255	3.6496350364963503
3R_16178	0.0	0.0	0.0	0.0	0.0	0.0	0.44437287078738963	0.6301670150545009	1.2235491612876386	0.0	1.0950118814264194	3.9101188793442887	4.55020951439709	2.4667695309561073	2.251071960467575	1.6764976488796972	2.606745919562859	1.100194068732754	2.026856866915058	3.3038988980506003	1.7454087459290522	0.8536389497355619	2.680521747475016	0.9458332192422012	3.483947884320388	1.7841054049473244	1.8945472278416597	2.2166001852856096	1.6667844527679958	4.724570902659193	6.198242461786064	0.821816094405302	3.190066097713821	6.477873665731539	2.666855124428793	3.806642362524063	5.044374733988051	2.328271089916083	1.5580124373016844	2.6936984695482775	2.5961601493311317	9.589566551591867	2.9476126695466807	1.9964399482842194	0.0	3.712389664298812	4.191244122199243	4.122328447755773	0.0
3R_16179	0.0	0.0	0.0	0.0	1.4202671939203473	1.4389580332206486	1.1674863977827632	0.9460670361342263	0.6888409149460569	2.273573891934608	1.4384445597574669	1.2579095781889549	2.6836896516878235	1.6665077312071164	1.056101461441651	2.0974322730729296	1.4675611745537809	3.50989784999762	2.662547578774323	2.4800646205637533	3.275468327553296	2.563128985845793	2.2133406896729344	2.662453789120809	2.615218005880579	2.3436610664327473	3.0812985938564976	3.1197865766482056	3.753504522055426	3.7435161807182045	2.8248519976954523	1.850683465114848	2.907748331713604	2.4313009856841523	2.669158771239414	3.095568584036448	1.5777287805339824	3.058495473645163	2.3390373878753192	3.033028466791978	2.9232030705325056	3.5991937805931467	4.42523825482764	3.2470172899174816	8.406875983867206	2.6125287543623132	2.2023038867265763	3.481219132223355	1.3135743724792508
3R_16180	0.0	0.0	0.0	0.0	0.0	1.7388661271312849	1.612359184610612	1.1432466306521114	1.1098791452598726	1.221081284572627	0.9932832202083074	3.040166990292443	4.717127429777599	3.132642809354072	3.0629147186529053	2.5345797788386513	1.1822871628915057	1.4969759588654956	2.757837083532127	0.0	3.1665139879172153	1.5486685747812177	1.9451969925309298	3.8608359121572318	3.160282579827158	4.045896651615931	5.728467435610308	3.518679260723477	3.0238740907210606	1.4285497962459426	3.2128080520680524	2.236403505338854	0.8267722752500181	3.357752589037106	1.612732848384566	2.8774984455753394	4.957054746856561	2.11197033104079	5.653080618017387	0.0	1.1774859967477838	4.744733345985955	4.456289857056482	6.640212061812407	13.545386356748226	4.209377111528793	2.2811218009547862	3.2719368407748397	0.0
3R_16181	0.0	0.0	0.0	0.0	2.3190352442338344	3.524330923395848	1.6339634332055355	1.5447535573550388	1.1247505865574308	0.8249618269538623	3.0197771243427454	1.71161258621307	1.5934443151364384	1.8140671839781586	2.0693034559023156	2.7397770698193824	1.996881350581915	2.0227122265065516	1.552660981443217	4.049489622575418	2.49584424106404	2.092559230804522	0.9856304930419415	3.767657925874171	1.8681994869817455	1.093362198095363	1.1610448102922442	2.71682025530775	3.404879382828839	2.2519640182476	1.8992498939675917	3.2736447173824748	3.0721178549311317	2.2684957547937565	4.903026311273529	1.9440363264183183	2.3185269625364686	2.8536919282610382	3.819218076206386	3.301585289192458	4.77305325056859	3.205539171688678	1.8064001479803	3.6704647004068836	4.575627690326094	3.128238081896363	4.1096656047290745	4.105248983982455	0.0
3R_16182	0.0	0.0	0.0	0.0	0.0	5.192209090260064	0.0	0.8534261861023813	1.6570351498581164	1.8230584996684311	1.4829589479889222	1.5129766112728105	0.8803262489078452	0.6681421472418257	2.2864459484177795	1.513637877274241	2.647709069727419	0.7449885551133221	2.744943299764964	0.0	1.575854753467373	2.3121420695694646	1.4520769237750368	0.6404642084582906	2.9489130306569	2.4161884627000907	1.7105054971370413	2.2514324739115263	1.5048682487848188	3.5546771553340597	2.9979254355985656	5.008382083904312	1.234360269646001	5.013081008255918	2.4077891980557102	1.7184271236537199	4.554349759829211	4.729716414086672	2.1099939865171384	0.0	0.0	1.1806375442739079	2.661273153076432	4.506250168984382	2.5278857395645713	3.142272680138637	4.540913631822723	4.8849592105905915	0.0
3R_16183	0.0	0.0	0.0	0.0	1.5330498724119244	0.7766124707653943	1.9803078190473926	2.0423874539202287	1.4870828267957454	2.454117211092119	0.6654302971745164	0.9051996819580918	1.3167272953749822	1.5989726600659078	0.9119727429586585	1.5847917945820045	1.848116017331104	3.3428973626879834	3.284547538180299	1.3385026304922945	2.5927524789954637	2.593749116504207	4.126628864574357	3.448653430160026	2.1171683297023898	5.420935653493793	2.8142932324690637	2.694021763654818	2.025784181056487	2.3394029141942103	2.511082843492816	1.8311748359954036	2.7693980408724377	4.124008949099419	2.160836459793586	3.084356375788728	3.2357292631265238	4.716241438547963	2.5247791291658066	1.8188220435411446	4.732999656857525	5.297732570459844	3.582483090679812	4.044070664473162	3.7810256788358982	3.759984403584694	3.395982416961438	1.6700715249882363	1.4178846295634615
3R_16184	0.0	0.0	0.0	0.0	1.517836130313214	0.0	1.6041727313307979	0.3791473363136589	0.7361626271582908	0.8099209812743434	2.635306692710524	0.6721624686591646	2.7376866383644622	0.8904963997972636	2.708767413311316	2.3535968608666513	2.352568640307076	1.6548614915683648	3.0487051996581793	3.975658632456919	4.550630649148512	0.5136018329011331	3.2255343621820285	3.6989653396419855	3.144236833979893	2.68356957690842	3.7995881398439932	1.333643360959978	3.3428010372845325	3.1584368908460947	3.729244887578184	3.9556419258982185	3.290297972400487	1.1135680753395618	2.9416649128103893	3.435466180163939	1.7704206962179387	2.101247195272754	1.8747927182300907	3.2413902192994963	0.7810050206907756	3.147095231101693	2.364620733751272	2.4023627718333533	0.0	1.3960015945688613	2.017368737885701	4.340432254967408	0.0
3R_16185	0.0	0.0	0.0	0.0	1.4349346805775614	0.0	1.8535681186283597	0.4779186642173335	2.0878642888212267	1.0209127598143215	2.4913710326213896	0.6354501767345804	1.9719307975535734	1.3095586085939785	2.1340162185232607	1.6952744225471499	0.24711951317455905	1.6687743634538414	2.882190464753213	2.5056769242815755	2.206196654854322	1.2947995589589003	1.219744615971031	2.869279653893142	3.6330608537693005	3.7209302325581395	2.1552369263926723	3.3621391610412124	2.9495417676182454	4.5784241760702695	2.6861411902963153	3.116326629984905	1.9009148152548416	2.807325364623314	2.1910881702306964	2.6463777704267284	3.5068493150684934	5.738722582425162	4.135588213573591	4.085801838610827	3.937855714505461	3.9669421487603307	3.725782414307004	2.271150085168128	2.8312320283123205	3.167410861579746	4.132231404958677	4.298764105319721	3.9814200398142003
3R_16186	0.0	0.0	0.0	0.0	1.026659998852194	1.5602564000547339	1.8084297129920772	1.282270846274652	1.2448457163116118	1.0956564507841806	1.5596996428466068	1.1366219078598814	2.116301004243025	1.606211218783034	1.6031771857076476	1.8193898930708172	1.856482449504473	2.2386871192524898	1.443494808161602	1.3445620398404488	1.4206308462806867	1.7369940227603886	3.27261326678147	1.732132752347781	3.721817335757265	2.178190504541527	2.0560244033648485	3.6082901548795405	2.93937932608805	1.495450348677067	3.062975644082518	2.5083607845550526	4.080171512606005	3.012856990600263	1.9897336976596027	3.872899094247671	2.737159939953554	2.3687959457583627	1.902156614445282	4.019522895787072	5.810965079797757	2.483467204041665	3.59870101288239	3.24990255708833	3.798142404512801	3.3993052877553476	4.093627259409339	3.7746718845493956	4.272910205076901
3R_16187	0.0	0.0	0.0	0.0	0.6819560299302317	3.1091878366084487	2.4024887477037016	1.0220937836460497	0.6615082255240303	4.002827014773852	0.5920149263539352	3.019991680526919	2.460057279973707	1.3336516315227234	2.4340707594106044	1.8127869641764294	3.1709912645532645	1.1896333211058854	3.2874424629080607	7.144972565091592	3.145500207823199	2.3075868332233616	2.0289025868797825	2.5568096252223342	2.354482614688732	4.822856481436825	1.3657084537489856	2.9959957917044715	4.2053296666062705	3.9733948293758985	3.1116998766426427	4.44312434283414	1.9710854575433856	2.5016022762579433	4.325481942795021	5.145124761043256	2.4999573870899927	5.0350914404074905	4.2116740191263915	5.339913660392365	4.912621999703839	1.8852984427434862	1.5936180484255904	5.756636466392325	4.036648733854666	5.519504272246839	4.98516415148518	3.0644963940349523	1.8921790939943748
3R_16188	0.0	0.0	0.0	0.0	2.5171402145771418	1.5301595987064645	1.596191161556112	2.263565320609883	0.9766664615667097	1.3431520253604294	1.3110973552718963	2.0064543623929456	1.8160435094968181	1.7721314606498209	2.4706824330346233	1.561257684956399	1.0403837434630088	3.073705076592779	2.4268290808546644	3.9558777222372545	2.3220456218805055	2.895929624412918	2.353622846060656	2.6424541362447846	2.6071605560385174	2.8482319600108235	2.7725010641363173	2.432847654372146	3.3261689133237633	1.676118438216305	2.6504928644491303	2.4599753805663918	1.8188483765068522	2.216055023168855	2.6609351306590106	2.5321281483721756	3.18767878264225	3.2523437783128144	1.243643118201314	3.9419877021451297	2.072317669720227	2.7834994154651227	3.529283326473452	5.577622874500723	5.214828588584293	2.7781115627373896	2.007331309229656	3.0848831512073165	5.587316344911743
3R_16189	0.0	0.0	0.0	0.0	5.3556872578559895	0.0	0.9433876825266488	0.0	5.195102057779925	0.0	3.487006483972323	1.185863182695505	1.3799902517488618	0.0	3.584208836078359	1.1863814795410887	5.534028185912357	1.1678362936426263	1.07573612623118	0.0	1.2351467428439304	0.9061224519383592	9.105042600218066	0.0	1.849074131600825	1.8937959245511704	0.0	2.3528813856024366	1.179507890435984	0.0	3.7596133312881035	4.3617153056079445	4.837425731002752	1.9646133837322155	4.718031561743936	2.6937884470956113	3.5696756057293295	2.471418050248872	3.3076045798416054	1.9062084446559064	0.0	3.701510216168197	10.429460137768997	2.825580317685646	0.0	7.881270240087136	3.559144438623266	2.1878888972514865	0.0
3R_16190	0.0	0.0	0.0	0.0	2.0539612594151015	3.1214873512650296	0.8683173572587569	1.0261370445016138	1.5939001441483445	1.7535978073013017	1.7830705651959247	0.7276652034229008	1.6935695481799895	1.446041561644551	1.6494972332433075	1.6379622875562914	1.0611784216583968	1.9706599193659706	2.8053800588634745	0.0	2.273719225802393	3.058064230052056	1.9205327208579892	3.0803088101991487	2.6947281473148315	3.486193222259344	2.673666462576793	2.526591928874272	3.2569447108303544	2.7353917897386393	2.451145780886023	3.21170452184578	2.9683241962130564	1.8082787521972472	3.4740743582190445	2.2728103899667405	2.4642132913504406	4.170382888539883	0.5074001778945023	4.093883270521467	1.2682428811941775	4.542615410822781	2.2398910516992454	3.034189682801476	4.255248012571219	3.173675780002608	4.367899433483443	3.6919429386724647	3.4193957243875865
3R_16191	0.0	0.0	0.0	0.0	1.6356090406981239	0.0	1.1524298176003231	2.247115082158409	0.5949625709046644	1.090956109133838	1.4198935463211517	1.4486346564039594	2.739388756393786	0.9595923651632787	2.7365135853669647	1.6304262760368207	1.056296103627887	1.248286592906244	2.1354204823619196	1.071035119027346	1.886048495663201	2.075450828737201	2.085487250634379	2.7595231065754495	2.5411548498448537	2.313435857099067	3.2755265675093805	3.0538890702459875	2.8817422321917694	2.3824558402450364	2.7269117833130454	4.395775952361511	4.432001092517816	2.0999523310820845	2.161306674143827	4.936044088087656	2.5891467058218325	4.151195600940284	2.525328540192422	3.4928982392998553	5.049631566256847	3.391286654156587	3.1851223698533517	3.0202298446687164	5.445861780397438	3.008642083694044	3.804327977419248	4.009043868427991	3.4036636127483995
3R_16192	0.0	0.0	0.0	0.0	1.2141007850557792	1.8451176848348947	1.4970205868560222	2.72948286398814	0.8832728438647426	2.2674647667557792	1.0539767306179344	0.8064832868839285	2.18984607790903	1.4245969726127166	1.6250354257722817	2.958397826405949	1.5681619467187498	3.9711176904000696	2.438626477777163	7.950216381039243	0.5600000739200097	3.081184339063056	3.612098310479716	1.8207769633113668	3.353388271893392	1.7172467383044763	5.4706493885728715	4.267067884836318	4.010805859669711	2.526399676580419	3.622193460585677	4.3506036808677955	3.728488076810539	1.3360966781741705	4.064283271131973	3.6639898981355845	3.84380982245139	1.12051001133676	4.498879554047064	4.753380777258997	3.1235875527534893	2.5173276050145166	0.4728586689747214	4.16351893959144	0.0	3.5732692836725133	4.4375967396089235	3.4718650472168684	1.6843432880267448
3R_16193	0.0	0.0	0.0	0.0	1.383227135301561	2.80286104844381	1.4619069920477459	2.073136381691497	1.7890031763751397	0.9841244004099075	0.0	1.4292877058960405	1.4256545393838491	1.9837226539323696	1.2342704572922671	1.2256391953531605	1.1910730882467004	2.211880630191334	2.963553478433851	1.2076927127338637	2.126696859523761	2.4962835019187994	1.5677218610582984	3.2844894033036987	2.069448922944165	2.608616259505146	3.231780927358614	2.8358620850586855	2.030896928568968	3.070220313636821	3.2366833783102855	2.8538289823456133	2.3321655403084494	2.0296230245848235	4.224265611423454	2.319105589619609	3.841455450641139	3.829797012247691	2.278036132386703	2.953928173070258	4.270450475585835	2.867995717126396	5.028134567821778	3.8921061470756855	1.3646046126365114	3.9014055780464987	3.0640979883829016	2.8253584890193757	1.2793168243467299
3R_16194	0.0	0.0	0.0	0.0	4.2572117318781295	0.0	1.0712780415597603	0.9115103060368507	1.1798752222958662	1.6226130996216617	1.5838890187971197	1.0772997879416166	3.447551011766899	2.3787194996125662	2.4420612820626366	1.6166559536265472	3.4563368196460194	2.917538867121249	2.4431366062731446	6.371935955034522	0.5610357685268528	1.2347531396119529	3.101810332828126	3.1922527127706553	3.569564598788498	3.870951092683472	2.740383552607661	1.8702948391565144	1.8751710423872237	2.277964923845481	3.2019640078752944	3.7642885707580755	3.7353837455303665	4.461892426896912	2.785968405832446	2.447177520276242	2.4321592253572866	2.245164687039478	7.512000044471041	5.195096659968455	0.6258728971061829	4.203305479429023	3.3161323966806844	2.887767123271848	8.999778155468467	4.027362617599548	2.424983930439821	3.9751841181059	5.0623752124510135
3R_16195	0.0	0.0	0.0	0.0	0.0	0.0	0.0	0.0	3.923484210918664	0.0	0.0	1.7911930976015744	2.0844133199847503	3.16401877845145	1.80459551074384	1.7919759617176592	4.1794505610703405	3.527928582024957	3.249702246031707	0.0	0.0	0.0	3.4381895181635254	3.0329485886401213	1.3964717303848788	0.0	2.025044945872574	10.661765097859009	3.5631874279345346	3.366668400500893	2.8393635736911387	1.3176350295907886	4.384028632967808	0.0	5.701099884695255	2.0344232552481003	5.39183474026521	0.0	4.99598822145817	0.0	4.162478173005081	2.7954825002795483	6.301292521121932	2.1339561070836246	0.0	1.4880381080607323	2.6879639425764887	3.304707953044066	0.0
3R_16196	0.0	0.0	0.0	0.0	1.9174297238038354	2.9139948975949346	2.9271605371925022	1.5965455862459512	1.2399582754040326	1.705241793907546	3.3290915158934986	2.264318737959308	0.32937376659817336	2.249866414181658	1.710945947795617	0.8494906454090128	1.3208525971429297	2.5086349304836353	4.108078407811511	5.022311619369047	3.242830360026396	1.9464461299947025	2.1731763485068583	2.635924123246706	2.6480035377327265	2.260040228716071	1.599962624873083	1.6847453886412782	3.9413216039602395	2.925958746907627	2.4676801204586836	1.6656750694768687	1.6164241626316678	5.158017023800731	4.729585924752288	1.607372309540044	2.556012620312313	3.5392435751668976	0.789453532370358	2.729823871763794	2.6309774574562725	4.417351356126867	2.4892861125714925	2.6976191487797654	5.674845537798018	3.5270407634209193	3.397962581636051	2.6110083244167397	7.093556922247523
3R_16197	0.0	0.0	0.0	0.0	0.0	5.06845968496482	1.1749290812806539	0.0	0.0	7.118433289780385	2.8952291834469324	0.0	1.7186896847338764	0.0	1.4879676980068375	2.955124658978614	0.0	2.90893097077717	2.679521223147848	0.0	4.614889047299228	5.64258808813542	7.087342997634244	2.5007983798827778	2.302903685198593	4.717203641681212	1.6697378711910775	7.325908573833144	4.407005140330796	2.7759649184657462	1.1705895463544096	2.172895089365743	2.4098818651810867	7.340401324208398	3.5256041122646367	3.354941392528814	4.445802884214621	3.0779932715067084	0.0	0.0	0.0	0.0	12.989226216207229	7.038159493139905	4.935273883024138	2.4539046285058324	6.649030482701882	5.44975165481709	0.0
3R_16198	0.0	0.0	0.0	0.0	0.4763024299425808	0.0	1.1745887194378726	1.4277335529377904	0.9240419071485729	1.0166244530306288	1.8606795896515123	2.32019696869219	0.7363679153306497	2.0492337728629284	3.187578541935274	1.4771342986870215	2.706896463474222	3.1158088830963466	1.7220503573445831	3.742727879729685	1.9772366456997565	2.4175515012608018	2.226805392593888	3.2143807681170005	1.9733456259610194	2.3579185642297014	2.1461839323507563	3.1387655795768308	2.7273557304345375	2.1804834520335663	3.009215421306208	2.017103798920198	1.720845538143505	3.49441662112277	3.0210709629428725	3.3539695091590196	2.8571882093366563	6.1542032328908745	1.1766333789239547	2.373373086654428	4.411479257224532	1.3167597176867165	2.9681059210151397	4.523220404267347	3.524174426898755	4.2054750238240155	3.4818165611908367	4.280707303602705	2.643130820174066
3R_16199	0.0	0.0	0.0	0.0	0.0	0.0	0.0	0.0	0.0	0.0	5.043632464449956	0.0	2.994042454324385	2.27239157851681	0.0	0.0	6.003345063869587	0.0	2.3339292632718887	0.0	10.719153358391141	3.931867035266095	4.938600844994605	6.534771738244927	0.0	4.108801051853069	2.9087659734883435	2.5524190296111238	10.236294625126419	0.0	2.039224898772876	1.892645369359207	0.0	4.262447412055054	4.094517850050567	5.844473874617334	1.9362021395033642	0.0	0.0	4.135731395825889	0.0	0.0	4.525574929038985	0.0	0.0	2.137411628716211	0.0	4.746868490856582	0.0
3R_16200	0.0	0.0	0.0	0.0	0.0	0.0	1.5405320134876659	0.0	0.0	2.3333694227804056	3.796138264466324	1.9364893462102128	0.0	1.7103372785113222	0.0	3.8746714278629173	4.518475141157164	1.9070518199376927	3.5133084122656624	0.0	0.0	1.4796786848142354	3.7170852104613648	0.0	1.5097493574506735	0.0	0.0	9.605513103456756	5.778333867508198	3.639762512775566	1.5348421445551166	0.0	3.159765317910308	0.0	3.081778062671039	6.598348829188983	0.0	4.035773092693637	0.0	12.451191329986454	4.5001260035280986	0.0	3.406217300313917	6.921168810075744	0.0	8.043716634663399	5.812007141794376	0.0	0.0
3R_16201	0.0	0.0	0.0	17.15536585533223	1.4554700396829054	0.0	0.512753057307196	0.9695163223647588	0.7059145758653455	1.2944038108076608	1.2635125294535299	2.5781764326056305	2.0001511114164674	1.138542608533946	0.43291122757000344	1.9344774434771486	3.0078725047065684	1.269492152782365	1.9489583402358943	5.083071364542883	3.804208233049556	2.6266588869408203	2.4744007774567245	2.3646528203996344	2.3450341155563135	3.4310731710664464	3.1576718844684613	2.983972910982376	3.63284253773113	4.442035335744982	2.5542961626706573	3.160924399696994	2.4539694059427357	2.8475010153120808	2.5643594383984443	3.4163183079424426	3.3953524092854805	2.686545912398006	2.3970129383567373	3.1082053305306996	3.994210392036743	2.3471659647522736	3.0232816876200244	5.631150624269358	4.307624711119918	4.462138469509351	3.224129072461914	3.567504882328626	2.6922654444499483
3R_16202	0.0	0.0	0.0	0.0	3.122879369727994	1.5819883663739513	0.5500855052909425	1.5601570828557305	2.019495196883111	2.777293140124826	2.033259241366578	0.6914719792735424	2.145777814685156	0.40714581622048573	1.6255069724031643	2.5365053855082347	2.1512461577399096	2.496855437563247	1.881772027082463	4.089869148726455	3.601045109715922	2.1134252060404655	2.8757696278466525	3.3173775279831528	2.8751668674970725	4.785146904009953	2.6058270671009853	2.9725703102055476	2.7510649372372047	3.249170714158625	3.6536919680451025	3.0519580599923395	1.8804554598516552	5.727790207082527	3.484682253833792	3.141474086451482	3.122194903016821	4.803579242965518	3.8573014473366496	3.3345070798254324	3.2137651991007887	6.115283893061671	3.2434003290105293	4.118960861963406	5.391462542043779	4.978497867709364	4.496532274310052	3.401997550901963	2.8882835046663105
3R_16203	0.0	0.0	0.0	0.0	1.5817181223297634	0.8012668349166767	1.8574315763070783	1.580418863152558	0.7671459027120909	1.6880171293226216	0.45770337900892666	0.9339361797980312	0.8151168971368937	2.4746005453400954	2.1170795818683144	2.569447013891458	2.1791844195287395	2.069412653092561	2.329812985911621	0.0	2.1886871575935736	3.032902406071057	2.240859450270119	1.9767413841305266	2.548443359826951	2.237211539537121	3.4315696701823355	3.0111751194289957	1.39339652665261	3.5107922521817874	3.5160853874304165	2.404573016963662	2.4763400471293227	1.1604354185777588	2.4152206461978576	3.447461822144808	2.1084952591801907	1.9463853555912232	5.2098616951040455	2.251874911050941	4.340669879304961	3.643943037882432	2.874832109804788	4.172453860170724	3.1208465920550266	2.1336419433040126	2.452653967805483	3.661565545857145	5.851587360103175
3R_16204	0.0	0.0	0.0	0.0	0.6889570451128384	1.0470356692594411	1.2135764447336317	2.753564480615267	1.3365986438201858	0.0	0.8971388984533865	0.3050995156819778	1.7752231606406896	2.694686011817546	2.4590591246339693	1.220931453489593	2.1356966097738446	2.7041539319795316	2.767659675281561	1.8045808563205352	3.1777921647021716	2.564404374771287	1.7569126827573514	3.0996696449584147	2.8543847059783944	2.9234209872392674	3.449322315094076	2.421402339425763	2.7311798041270676	2.5805481548779627	3.627282503788334	4.937611594230221	1.493490583952578	6.065481421051315	1.9421723051570257	4.851415355381076	2.984826176925572	1.9075432845415554	5.105893682018217	3.43301231725585	4.96305537032724	5.237795935470354	4.293275356942913	4.361800917810149	1.0195223232059083	3.0415461517369584	3.6627943604687787	4.7846604461577655	7.646417424044312
3R_16205	0.0	0.0	0.0	0.0	0.5624067002434715	0.8547120317043463	1.1887943295461516	1.1238894532218806	2.1821738761599963	2.4008124589442317	2.197046671276559	2.490576344022713	1.7389718103105203	1.3198292800826212	3.5128965457989367	0.7474994647903831	1.7434034408158987	0.7358147606942764	2.2592850402118847	5.892433334850636	2.334674500070313	0.7612234451720916	2.151294057157732	1.2651550551895427	2.135906735904219	2.7841747507169248	2.5341634802376642	3.7061805304255926	1.238614408632964	3.0427841906014996	2.5662077655499953	2.1985372581986886	4.063867828063198	2.4756749463552183	2.378139664575291	3.6774105327034663	3.373700598129002	4.671474652189247	4.862693512625011	4.003461552997184	3.4726472597774554	2.7208980518369947	3.0665859190785802	4.450760172034342	2.4967573364093383	3.1035787117839284	7.848744380299024	4.135547818098757	4.681420005767509
3R_16206	0.0	0.0	0.0	0.0	3.0964142903235197	1.5685816853029857	0.36361584248045353	2.0625805502160506	1.0011904154039153	1.6522540545488371	2.688037641128696	0.45707469816386703	2.1275932569335874	4.440649707421739	0.9209894226206792	2.2863723428695177	1.066507629049023	2.250632405199537	2.0731386739044084	2.7034728271242674	1.904281481748081	2.0955148229384273	2.193383614459311	0.7739445080239858	2.13810078493956	2.1898129899706564	1.5502462721227894	4.987872215429648	0.9092502758665337	3.00685967784849	5.434092715185725	4.707257346767846	2.6103271552856033	3.028933126457201	2.909600882772908	2.076567616467929	3.439706249086328	6.668019322014847	1.274870817340079	3.673609494722933	3.186529900803324	2.1400445129258685	4.019892356930423	2.7227029426537768	1.5273634804337102	1.8985796953128926	4.115470217165132	4.638104711875876	0.0
3R_16207	0.0	0.0	0.0	0.0	0.596912684030419	0.9071521599882578	1.2617317924952531	1.7892670991981312	2.0265518827680267	0.9555420979837712	0.2590938441530836	2.1147068264295954	1.8456649437076809	2.101209421122641	0.7989487113276866	0.7933616574023181	1.850368473125896	2.603200160815293	1.6785310838778769	1.5634896400831213	1.376620257952756	2.019819152260492	1.775888232698187	1.5665738262798086	1.8547801145808964	2.532853216934657	2.6896449208476354	3.6713320730874104	2.8921387881665037	2.484208939560016	3.1426791415105675	2.527878857822662	2.3722616363908213	3.941351809222807	2.313711030533203	3.002334555303513	3.9785456923539813	4.40719022066526	1.474582836829004	2.12454526233205	4.299993335010331	5.36312480403967	7.904353234200965	3.1492218461771406	4.416572924906335	3.95279536637516	3.966808287011591	4.876978699990606	0.0
3R_16208	0.0	0.0	0.0	0.0	3.679937305644111	3.355529039419413	0.5185676249519806	2.5738401651140532	1.4278391510639543	0.785449331213458	0.6389203166693543	1.6296329323523726	2.2756866998401106	2.015043740842346	2.2985570840741256	1.9564142214097453	4.5629722105866435	1.6048600812367333	2.3652711960821646	0.0	0.6789436885462606	2.7394588363436334	1.564037644509258	4.690955958325327	6.098468308699587	2.0819887156211614	2.5793488780127163	2.910031901709728	2.269259137463679	2.450404126774598	1.8082831353934947	3.116849737633179	1.5954410378705586	2.159843540933895	3.3714707185174655	1.1105546820837322	4.169681509915257	5.434022140923213	2.727219174605299	4.191269418151214	4.544442374198474	4.06934158053227	4.0130545812113825	2.718071666386058	1.0891181845706805	3.7907004802925814	2.9346213321146184	3.0066333547726334	6.126289788210078
3R_16209	0.0	0.0	0.0	0.0	1.7104769707794942	0.0	2.410361662715682	0.8545359730804077	0.8295949709952858	2.281786483655221	1.4848873731488559	2.6511521244344762	0.4407355082308458	1.6725274817171838	1.5262794800881578	1.894507746263273	3.9767281866517137	2.9838293234707827	1.7178204980648752	4.480241574625704	2.761331963975663	2.8939359453323927	2.544439082947805	1.282594123570569	3.5432973216215546	3.0241630628723506	1.7127298215806526	4.884447131307841	4.897181784894681	2.1355797734256643	3.302006299027289	2.2288421930971363	3.3989049037391506	3.137249980784344	3.0136503291659573	6.8826469972086555	1.4250850597645048	2.3679334452839647	3.1691067027663133	3.0439843563555957	7.04102939849806	4.728691334673129	5.995651154362702	2.70726603130141	6.327932442993239	3.4609947465246105	2.841761619394909	3.4937939737644026	9.491898664489858
3R_16210	0.0	0.0	0.0	0.0	1.1277064390684421	1.7138207302384472	2.3837038562607504	3.9437304038853185	1.0938932316450185	1.203493694054091	0.9789766717690931	1.4981892884260084	2.3245926325755857	3.0875224396720173	1.0062662210114826	0.4996146971455613	0.5826291677212254	1.9672194356558914	4.983211108755411	0.0	3.120905761753799	4.197497284219257	1.9171797518977682	3.805227164451263	0.7786910266137904	1.5950489680033175	2.258383458154187	3.467998695239806	5.960640697347277	5.631895904541618	3.5623496688439746	4.041018542397264	8.14864032602384	3.30938989742546	2.384256278938911	2.268842395770515	7.140575380047729	4.163102010570116	9.750400880767643	5.619261930816932	5.802631609487534	2.3381967826412273	3.513683689761406	5.949610133947142	5.006358074754939	4.5636230454002495	4.496532274310052	6.449620356918306	3.1289737967218367
3R_16211	0.0	0.0	0.0	0.0	1.4829276105179605	1.1268322997464064	2.612130945079424	3.7042737502752736	2.517311008380848	2.3738811354194342	1.609186006132286	1.6417587241827283	1.9105163800987621	2.610047959631258	2.646468816657933	3.6134478073598704	3.830770356426366	3.8803237030705167	2.978588417163222	3.88422296605092	3.761975693875042	4.516106127992218	1.5756753541527317	3.613893307027897	2.559935776331243	8.389921606669986	1.1136605688800918	6.840598102808978	4.245696496712525	4.320114964430797	2.8627315038917533	5.07237494029392	3.4825102308783737	5.983764957712461	4.180378089070794	6.339969292172263	3.706506463220645	4.105841757437133	4.579186498360193	3.1668418985850555	4.578256714299613	4.099620785077381	4.042914964791986	4.303037083573586	4.388888431713011	3.000569289827988	6.898400359505208	6.058010294982695	4.1145829047309475
3R_16212	0.0	0.0	0.0	0.0	0.0	0.0	1.2744555271097082	1.807310680139806	5.263684263163158	5.791068666438499	3.1404796203285756	1.6020241896040484	0.0	1.4149324900335691	1.6140111663748533	0.0	7.4761128848188925	3.15534206511143	2.906499368563012	0.0	3.3372061610832704	1.2241126193402694	6.150160788266108	2.712637186539514	1.248989567439941	2.5583953744211625	0.0	0.0	4.7803158067834595	4.516668992751198	7.618490380894045	5.892394274242636	3.921028909354046	0.0	5.0990035272356895	1.8195666738357594	4.822400048224	0.0	0.0	2.5751638834295414	7.445753035540441	10.001000100010002	5.635809482587602	1.90858780534542	10.706666773733335	2.661771137191145	14.424519375014425	2.9556958919965073	10.037500100375
3R_16213	0.0	0.0	0.0	0.0	0.0	0.0	0.0	0.0	0.0	0.0	0.0	0.0	0.0	0.0	0.0	0.0	0.0	0.0	0.0	0.0	0.0	0.0	0.0	0.0	0.0	0.0	0.0	31.40585153825861	0.0	0.0	25.09133245011843	0.0	0.0	0.0	50.38037180714393	0.0	0.0	0.0	0.0	0.0	0.0	0.0	55.684248039914465	0.0	0.0	0.0	0.0	0.0	0.0
3R_16214	0.0	0.0	0.0	0.0	0.0	9.519049998810118	0.0	6.258458698084129	3.0378977747398803	0.0	0.0	0.0	0.0	2.4498545398866938	2.794545048066175	2.775002775002775	3.236088863000178	2.731624702082181	0.0	0.0	0.0	4.238927127544018	0.0	0.0	12.97521733489036	0.0	3.1359267447512424	2.7517508014474212	8.276775368316503	0.0	4.396957305544563	0.0	0.0	0.0	2.2071400982177343	3.1504497266984863	6.262230919765166	0.0	23.209933851688522	8.917424647761727	0.0	0.0	4.8790007806401245	3.304583457255213	0.0	11.521666493841671	4.162504162504162	0.0	0.0
3R_16215	0.0	0.0	0.0	0.0	0.4003886492540579	1.8254600935256224	1.6926532192515156	0.8001195218541746	0.5825750633404738	1.7091867097828954	0.6951652197439853	1.4184731409717084	0.8253393542664565	2.349032570511106	1.9649942350641862	0.7095465515044231	1.6548853311336598	1.746137792028668	2.57348878706809	0.0	2.585491635574437	2.3032037387879196	1.3613773667439164	2.4018382589206557	1.5205949938916319	1.9821100410863095	3.207327974663392	2.8144048133639763	1.9399479586033448	2.1662193062762656	3.2322695400249972	3.521661577322221	3.4717791585075637	2.643724231950377	3.245003858027413	3.8263406823106543	3.202407142702265	3.6952409176983014	2.4727495580454715	2.5651303701859347	3.7083712153754016	3.5974010161274257	3.7425672614188223	3.1685857452678436	5.924972663657374	1.7676001195958242	2.1286396545132695	2.9441797263391485	6.665594246614544
3R_16216	0.0	0.0	0.0	0.0	0.5062959162930836	3.0777528864513086	1.4269192599140568	1.0117600666648707	1.4733453410978632	1.0806428366009948	1.0988052251265108	2.2420939004620166	2.3482143590959845	0.19802519375527552	1.8070961049850554	1.1215369183036619	2.615776217205686	1.1040053645828676	1.2203269866160638	0.0	1.8682188763200573	2.0558307085086462	0.8607384382654184	2.6575073776675797	2.097610192707448	1.4322287269276905	3.041776519158249	3.5588463021029	2.8991014569545874	1.68566676496211	2.487885773345076	2.473989097130049	2.926735666289209	1.8572326676082835	1.9624686785538745	3.31051876593028	2.0247397893005155	2.3363366941536676	1.8760916508293264	2.1624239907967233	5.7313383065718915	2.7993561480859404	4.732518078219059	5.075168589087106	5.993755256242403	3.725250136576983	6.729221509821971	4.7571003859869885	0.0
3R_16217	0.0	85.15276405872135	0.0	0.0	0.6160344654034428	0.0	1.08512558462226	1.8465853221211135	0.5975632565524305	0.9861523825014229	0.8021813342671437	1.9096440461690822	1.587324868066319	2.168520550948788	3.023322902319625	0.27292552582923507	2.864466069253623	0.8059776893554581	2.9696604638708632	6.45430080720713	1.7048634697028997	1.0422614939867973	2.8800795111405404	2.5406200101356875	2.3395741260457044	4.356653044864813	3.084229188824283	1.8944706248256409	1.8994098587837611	2.5637892559078552	3.0271296549037596	4.214309265680692	3.1159619021131255	6.327394772035265	2.1707541243242985	3.4083640261678076	4.311296109055261	2.842732639289635	0.7609101581201745	3.9466870982272533	3.1698152441486793	3.4061105623488537	3.838854117401372	3.5751160482669264	4.55805549706051	2.266345039065896	2.8657180212069684	4.026568101648296	10.255624868386148
3R_16218	0.0	0.0	0.0	0.0	2.1038976176094546	1.5986888193778988	1.8529751665750556	0.5255423570847997	1.5306106830503234	2.8066119736578137	1.369815726909153	0.9316954500000512	1.6263224847865663	1.2343317019582671	0.23466669069653578	2.5632823137621603	1.3587225312500746	1.8350645791339026	1.2677581218924079	2.7553629005815465	1.4556239925262442	1.779779864012004	2.011934797217092	2.7607982114444867	1.4527594584810062	1.8598699578925442	2.3700022183220764	1.6175118674534983	2.3167557412914075	3.0645729154271564	2.584583828834976	3.084176427228343	2.6604294039475147	2.7011862838391116	3.150787808156315	5.026509280840916	2.629295611705624	3.3980021688962414	2.5986810134648057	2.2464721401511065	4.330255604162675	2.544640260571163	4.506754559852323	4.162443174325784	3.8916986953469292	2.322024917184981	3.4953849733120363	1.9338250233863905	2.918774021510197
3R_16219	0.0	0.0	0.0	0.0	1.936626605608703	0.9810563897478038	1.1371025462727962	0.6450119388484822	2.5047449261695127	2.4112400160023664	1.9614126250638722	2.0011150212898627	1.6633569190691029	0.25248795316853445	0.5760251865860784	0.8579955576422007	2.0011150212898627	4.5044459162721475	2.593254736968765	3.381729260784419	2.6797883395977853	3.276555862721746	0.8231001408324341	2.178257246081642	2.4516385325543717	0.9130669004117932	3.5551584120413087	1.7016126864074157	1.4217075868231135	2.955252797966184	0.9063221772323893	2.733821089074411	2.5655259825043255	4.736052680061171	3.4120982083754727	4.545701902480149	3.657270707950799	4.170457314475717	3.1894294652889608	4.59525710647321	3.3216477764557615	3.569261519791555	4.022733270256875	3.405783892930873	1.9105536115672557	3.562352714527018	3.431982230568803	3.9557237423804854	5.373432032532906
3R_16220	0.0	0.0	0.0	0.0	1.615718941812346	1.2277364572841942	1.2807174385560156	1.8161907227888165	1.7631822854251238	0.8621514830762141	1.2272983554938417	1.0732637182287779	1.6652775129813064	0.6319487205210733	1.2615100173987464	0.8947773350180918	0.8347606697334938	1.585422763461283	2.596249036751041	5.29005308145063	2.4220467513524757	2.4602543517559865	2.5751579151212503	3.1802930385611594	1.9524187735217653	0.571325732796668	4.246848343063807	1.5971038615451498	2.1350237407523225	2.353483585216875	1.8430925936826952	2.7632947869062203	4.0862313311583005	2.9634507250008113	3.273703069153561	3.2506789957336055	3.3653433575694143	2.6095454563246903	1.9956950861297096	3.737957451232882	1.6627415573777817	2.233364228205157	2.831750238118731	1.9179654631532834	5.379636462100013	2.5262467376866944	2.14746560404342	2.8052062780384492	5.603787981354181
3R_16221	0.0	0.0	0.0	0.0	3.0481942680047993	0.926492630584967	0.8590879303987576	0.3045690412026481	1.774078233301932	0.6506094942272395	0.7938531632031911	1.8898183015295813	1.8850144929339288	2.1460071748173215	1.3599704766729162	2.430828348514667	1.2598788676863875	0.7976101048905144	2.938829728613769	3.1936464320422373	1.405969781435249	2.6817461666192	2.072857306834962	1.3714055631615232	1.894323999114972	2.5868536099542125	2.746988110669192	3.7496048184350284	1.8796903645138519	2.7908894610381423	2.5677448113580597	3.376164950681181	2.8633542591667758	4.02538137134009	1.2889305356666414	3.066344283494077	2.2348525251293925	9.002302901611017	3.0120418420804533	2.6038086429782568	2.509525216650449	1.2640307412276266	1.4246248108098252	5.146181134768963	2.7064405164971084	4.037068904961208	1.2154141742573334	4.233812441511126	1.6915253228106926
3R_16222	0.0	0.0	0.0	0.0	0.0	0.0	6.365275132652335	0.0	0.0	0.0	0.0	0.0	0.0	7.066888095827004	0.0	8.004815697123389	0.0	23.639059921865027	0.0	0.0	0.0	0.0	0.0	0.0	6.238085257158827	25.555839509327885	9.045942532936278	0.0	7.958437854150485	7.5195093670528195	0.0	0.0	0.0	0.0	0.0	0.0	6.021375884389583	0.0	0.0	0.0	18.593927223368848	12.487512487512488	0.0	0.0	0.0	0.0	12.007223545685086	0.0	0.0
3R_16223	0.0	0.0	0.0	0.0	0.0	0.0	2.2407738378002415	0.0	3.084905864097557	6.787983775361179	0.0	0.0	0.0	0.0	5.675575049263991	2.817942856627576	9.858491217070174	0.0	0.0	0.0	0.0	0.0	5.406669397034713	0.0	0.0	0.0	3.1844517233934284	0.0	2.8016164206100354	5.294200018582642	4.464995329614885	4.144051369660779	0.0	0.0	4.482586272976056	0.0	2.119710659494979	0.0	0.0	0.0	0.0	8.791981712678037	0.0	6.711436421891632	0.0	2.3399902937202617	0.0	2.5983825588247824	0.0
3R_16224	0.0	0.0	0.0	0.0	0.0	0.0	1.386452473756039	1.4043814397735372	1.6360707796940712	1.199995764014953	1.4641969438598097	0.7469174158061618	2.0281067197868374	0.21989632987528027	2.2575184394106134	1.494487731451315	0.8714036517738555	1.225938595138609	2.7102150036147497	0.0	2.0745566082576117	2.663371036711278	3.106362200159882	2.1078707493284483	2.1351763865330775	2.7832227333632855	2.8147743904845313	2.222947946117125	2.2287435809708485	2.8077634565982827	2.7626633779921814	1.098892746511176	2.8437347638023356	3.2997712227364135	1.5848843242459367	2.5450290577278762	2.8104558325155686	4.151002038920314	2.7777318680427365	2.001046307093053	2.892883189137571	3.108534481418735	2.189669524564939	5.042470055736498	6.655742928585126	3.9298554719121443	3.7362193286282874	2.756089142579749	3.119879497774278
3R_16225	0.0	0.0	0.0	0.0	1.3762801240193543	0.0	0.8080915695750033	1.1459580135652092	2.225022784233311	0.9791818113453488	1.3938945189837284	1.0157924025879466	1.8913259253879486	0.8971635277905375	1.8421073314889338	1.6259781884781885	1.1850911363526042	1.2004210116572083	2.948669560294395	1.2016272917435709	1.0580079521570496	2.0180439205837004	1.949810322451832	2.9239943110766684	1.1087221843778383	2.271075581395349	1.837457077002681	2.2169867296817602	3.233115378248634	2.4820255527967316	3.220427714021897	2.5406018057999846	3.480678983010574	6.058288816129588	2.424836533686476	2.307458295921743	2.7519569471624266	2.116979189247778	3.966541429731925	1.9593950642054574	2.8326686004350976	3.1706574675324677	3.573486899882904	3.8725587389709526	3.39437782412235	2.1940673499014895	0.914612731018981	4.123047324786981	1.2728916840458813
3R_16226	0.0	0.0	0.0	0.0	4.571443896650016	0.0	1.6104912986228799	1.5225629362808935	0.0	0.8131111241570275	1.9842650427794315	0.0	3.1411084877620055	1.192005220982868	4.079155190643397	0.6751049383116111	1.5745566756951745	0.6645518853536354	1.2242854152102771	0.0	0.0	1.5468744730958826	0.6476478401916002	2.285252272997608	1.5783107277148838	1.0776558829234648	0.0	1.3388963584429063	2.013580661893496	2.536701955150348	3.209086077957686	3.4748197189069403	2.2021719361154326	4.471816932758407	2.1478193726863957	2.299331936770211	4.570441936343901	0.0	0.0	2.169438341091245	1.5681625369106256	1.0531637037661135	4.7478691563226425	3.215767034400346	0.0	1.681800252808214	3.0379722224022503	1.2450081398632185	0.0
3R_16227	0.0	0.0	0.0	14.877056009140464	0.8414513757225122	3.8363622692236277	1.1857523788564224	1.2611402826871165	1.8364978231379137	1.122501155278189	0.3652374584031059	0.37263049855426816	1.3008915269812709	1.1518955263668886	1.6893840010379575	0.7455867230688111	1.0868389541166157	0.9174148980252976	1.0140767372148585	4.408016595300878	2.3287004097425994	1.850734240371541	1.0728946052713457	2.3660957035866352	2.4693751005180924	0.5950822403656185	1.0531995528367466	0.9241742392271598	3.5210181806105902	3.3268248965287417	2.215074128784764	1.3705697019668772	2.1280712171801257	3.0866750706539925	1.7790407649400877	2.539385015122884	3.365067792094895	3.4946407742260144	4.677027356244809	3.593895552769887	3.4637612637186597	1.4538941099841818	3.2772203298823768	2.6636227969175845	1.8677763748701894	2.7860733973081824	3.3551402538096498	3.2655977322589353	3.5020807028816052
3R_16228	0.0	0.0	0.0	0.0	1.7257370644574008	2.6226718705721916	1.8238993557744287	3.0175591334897893	1.4647434167107136	0.9208574158650564	1.3108680021090742	1.7195171733338652	2.0010039703920777	0.8437245037001538	1.539896247950398	1.7202687105599725	1.114501871605283	1.5052248423963737	3.466292214673023	1.1300530605114032	1.989976646828059	1.751852591414807	1.2835697026940844	1.1322822368112653	1.3405908752592701	1.8306859580284733	2.376013769474997	2.0849332036681782	2.090369008660361	2.1546324399951926	2.7257443280894855	1.405454315215575	2.338110258857798	1.899143454649562	2.2804025549022118	1.5190111185537831	3.0193779362551805	4.778118130210887	2.6644833534803802	1.2284565573536883	3.1079327319039507	3.279979008134348	1.3442536918583392	1.3657095106735662	3.1921936818825776	3.0157077742343392	4.8740946799199225	2.819971205274023	3.5912178921178994
3R_16229	0.0	0.0	0.0	0.0	0.7513748375011031	0.0	0.6617617240618786	0.5630682308627044	1.0932683640386864	1.8042093286162213	0.9784174482618561	0.9982223157889273	1.355237770368241	0.7347044632928792	0.6704609392138658	1.165101702060459	1.3586914853793732	0.9830478477732058	1.96196178671936	0.9840356937299115	2.0794153321773288	1.77973919727228	2.2354320287751195	2.9579304954788523	2.3347386384613635	1.8598274611495327	2.0690022793257654	1.8155330604774198	3.6405329793234937	2.345282825551719	2.3735431587682005	4.16109533736417	1.764530203809618	2.480624599224088	2.3828943137390137	2.456508555320138	2.879638918319981	1.0401809776210265	0.4640395777499705	4.278896780600851	4.252832434729171	2.3368611281326923	2.926397132224455	2.5766916595186595	4.447554025967601	2.2114017719243693	2.995975805298323	3.376442730957738	5.2119773741807816
3R_16230	0.0	0.0	0.0	0.0	2.7680067140770857	1.4022169611041844	1.1376768404880857	1.1523887543820734	0.6712526648730796	1.9693533175430586	1.001226141582027	1.4300897753157353	4.041621281637098	0.3608792461954306	1.2349630894231831	0.20438783065045693	2.6218312547455147	1.2071573809706606	2.2239123956429108	0.0	1.915101262894377	3.4343159598157555	0.9803760094931769	2.0755784533370525	2.389165649837766	3.2626001618249676	1.6167972484512934	1.8240772358079496	3.251258562189424	2.8799467693678724	3.0765747140016146	2.404573016963662	1.5000906054725707	3.7230636346036423	1.6256292810947117	3.2485697939441467	2.3061666897283333	1.7030871861423202	2.8491431145100248	3.9407810943391466	1.8990430721959206	4.4638302214059795	2.5154780960791894	2.19053827658963	2.0480555760361114	2.5458227732604697	2.452653967805483	2.6384810551029436	1.2800347350225698
3R_16231	0.0	0.0	0.0	25.719767699058146	2.1820782855498195	3.316191937209896	1.0249768406482855	0.36338097948398235	1.4111004925799044	0.7762414536301107	1.2628604179954326	1.932634357465269	1.4993391100620237	1.7069324929535692	1.6225792415779052	1.2889860268758742	1.5031600558063203	2.5376739103616814	1.1687714780021137	1.9051679777080106	2.3484453442792357	3.9379548630136867	1.8548427858440255	2.4543336455518436	1.5067438842772483	1.0287907079623257	1.8207935644706952	2.236824639530916	2.2426564534810254	2.724387600803477	3.0635734378379507	1.658628832869095	1.3139479755964123	3.2017853154919185	3.0756431362025496	1.8292259527944097	3.6360000363600005	2.01386951937997	2.6952477929963448	3.62436801377177	5.239695483869036	3.0162273028895457	1.6997182547021004	2.3024635899920196	10.763503757270074	3.2110815709445926	2.416848800392264	4.159940933592961	4.036313908976278
3R_16232	0.0	0.0	0.0	0.0	0.0	1.1750531975958882	2.723912706660533	0.7725583861966066	1.5000200627683398	0.20628894967444922	0.6712193686524043	1.0272090207030895	0.19922737234277005	0.6048312407432469	2.932202510462098	1.1989343049770984	1.3981456115125386	1.180192896796616	2.4848416891829563	1.01261044288948	2.3181145782695163	2.223866953522829	2.464655606278168	2.319103882026258	1.4682161632767425	2.460643376221436	1.7419767069068448	2.887300247227631	3.235395967511448	1.6089239416924677	2.442466878520816	2.1409632899099797	1.676094652528957	3.119915070239215	4.359270356225951	2.9167401361098726	2.1902347738421546	1.7839768197187953	2.3875725511671124	4.127951981020667	4.376327568914229	2.1375285894448837	2.107962364078587	1.6317012133167053	3.432527661882295	4.124556133758275	3.596802914931295	2.684832390020105	3.217994683014652
3R_16233	0.0	0.0	0.0	0.0	1.0474253786665322	0.7959071905359631	0.7380029139307053	1.0465649996796202	0.5080096613277392	0.5589086816151824	0.6819627269179827	2.0873005088629912	1.6193292203990464	1.024186680554638	1.869260901716505	0.23202364339488085	1.082303967558588	1.3703802853255087	1.6830756018625757	4.1152720626937	1.2078039498426076	3.012615433455197	0.890348169538763	2.356222840482005	1.4465125233991483	3.7037448564243305	2.359811095548594	0.690238495346343	1.3840761485479103	0.8718271729916311	2.205831424186236	1.876669862976656	2.0813488381712113	2.689571053760491	1.8454348647305472	3.6878174058343482	3.66518532093279	2.9000490833307353	1.9406299207097428	3.3552183039237264	3.2337264736293645	2.895655069568113	1.6317728363344899	2.210423717227567	4.649957046021787	4.04607017342266	3.1323191858308914	2.5673459778545866	4.3593347306454255
3R_16234	0.0	0.0	0.0	0.0	1.9887462814173438	0.7555943830322517	0.8757787073954678	0.9935563400345231	1.687976159989274	0.7958998212568181	1.5106495180035324	0.22017538378440885	0.7686549875178117	1.1667737829820208	0.6654684685068378	0.8810864571372585	1.2843564054090517	0.8673135582661899	1.1983706952028021	3.90683297273265	1.1466285154311662	1.3458946126160325	2.7470687191918888	1.1184399164942933	1.3732464672548008	4.219379610551262	1.7424449330149405	1.747407524354274	1.9709587549287109	3.103758780171484	4.013702711252691	0.9717906976631187	2.3351879156252777	2.188580497632138	2.277552339028732	1.5004409796039055	2.485387989776771	2.7531612026358765	3.070561251924321	1.7695978001492694	2.0466251918071547	2.7489897462682467	1.9364041501633398	3.6723145465415503	0.7357393481496524	4.024047414692207	1.6520371071323598	3.2497460729662238	2.7590225555611965
3R_16235	0.0	0.0	0.0	0.0	0.0	0.0	0.7891553638574419	0.0	0.0	1.1952955081272922	0.0	0.0	2.3087575328986403	0.0	0.9994115464814316	1.98484530909599	0.0	0.9769093791506437	2.699599379452089	0.0	5.16607697620009	5.305877790778021	4.760299860808832	3.3593831097607882	0.773386591827593	0.0	1.1214996873258871	4.9205353227516895	1.9733456259610194	0.9322552485038235	1.5724813252117817	1.4594513338655466	3.237252750774594	4.9302695542707635	4.736029502306446	0.0	5.225635474599679	2.0673715025242605	0.0	3.1891334741654673	0.0	0.0	1.744874257381516	2.3636325818242327	0.0	1.6481947981653613	0.0	1.8301958895264476	0.0
3R_16236	0.0	0.0	0.0	0.0	0.8430693440132233	1.281246314414899	0.44551214234433717	2.105942069282251	2.6578198067683223	0.224931906926146	2.9275179847493145	1.1200410114216741	0.8689286138431493	1.6487291801570498	1.1284215999754454	0.7470203598905047	1.0889287611044056	1.6545220763156396	2.0320532695991114	1.1041231159105134	0.9721575440407297	2.1395687174342486	2.5082343991627516	1.5804302028998967	1.455366641203572	0.29811324129583866	3.376718966274893	1.851902539110237	2.2280769482713314	1.2280290903249955	3.255022232985496	2.0598076125957787	1.8275684033343558	3.092610223334394	2.822230801143687	1.4841562294086574	1.6857691233824956	3.112320334014218	3.6446826007330393	4.200940338485367	1.7352107445984517	2.622041463215671	2.2984653081467066	3.335930614778208	1.8713677920760672	3.2566689679426846	2.8013263495893925	3.6162850200180316	2.339209740095084
3R_16237	0.0	0.0	0.0	0.0	1.649970886263712	0.0	1.7438234934411312	1.0990770418110614	1.60049807500094	0.8804284023737405	1.1936343765172588	0.9742364866031644	1.9840100692479037	1.505806227476769	1.7176706893532685	1.949324578526786	1.9890661601481276	1.1992832987064268	3.7559905287175304	7.202930613160994	1.775768757565885	2.233253127908289	2.103799356447777	2.4744477697585734	0.5696595668855526	4.27854078421763	2.2028587268699145	2.1746149083189605	2.422538366709129	2.5178220024819775	1.7373827787839156	2.329166186276141	2.583196667326574	0.403503133504459	2.7132429707142243	2.7663256506384104	3.1159285810840225	3.5531543000400236	2.7173362930560234	3.523568444612323	3.9619774682341387	1.9005914640636168	1.285236031026626	4.642666171758452	0.8138785831513298	1.416361410432117	1.4619934338950895	2.4714837952896036	7.630111717043716
3R_16238	0.0	0.0	0.0	0.0	1.8365774790972227	1.395560248359484	0.9705222626160777	0.9175344363290052	0.8907547231155748	0.4900010628123052	0.7971784347608699	0.40665735502655126	1.4196827945944726	1.4366642093722584	2.048500628643873	1.2205052696535523	1.897734323457239	1.2014266701422605	3.3200323002253564	4.810535843182304	4.659134935028152	1.8643703507070175	0.7805775141767511	1.0328625534338531	1.9022588943919123	1.2988446776592222	2.298745519400171	0.8068523712705367	1.617911968115485	1.9108499089690212	1.6115628214262048	2.094013111812672	2.6541675722631126	1.3474142615041387	1.2943295744923882	1.3856348281346316	3.978379040063042	1.6950021590089999	0.0	3.922073113718157	4.725069470333888	3.8079764413190826	2.1458883634482535	1.937901496854495	0.0	2.0269896372857445	3.0512631741338807	2.25081896047877	2.547916110371649
3R_16239	0.0	0.0	0.0	0.0	2.1248332749570804	1.9375166384241325	1.4971311374292127	0.8492351554650214	1.030561082798163	1.360579327421193	0.9222977432407196	2.4465132913609513	1.0950038958048605	0.8310762687002549	1.516811734540958	1.1296534946056787	1.97602996609923	1.8533251080293938	2.9021798101837835	0.0	1.5681159991856772	2.4445867545444795	1.264327768665587	1.7526272440041746	0.7336078552616351	2.404322972704924	1.7021054959880095	2.2403760725147004	2.0590323835628417	2.6529155559646154	2.0882421940910145	1.7997007789797164	2.3030597561403643	1.558894569154278	3.444199623414208	1.923736748339409	0.9913715271016191	2.353244791190707	2.6245402068011705	3.025102054842922	1.7493382034908918	3.5245189031697173	0.9930765352168773	2.2420603709731024	0.6288679308169812	2.032446984245784	1.694480241908518	1.9096667888390462	2.35825474056368
3R_16240	0.0	0.0	0.0	0.0	2.6884251066823093	2.723805013966651	0.31570515714476755	0.8954055910871148	1.5212255514605613	0.9563667016928001	0.583464227049736	0.5952745558046383	1.8472576963047849	1.4020151338771107	0.7996381797164418	1.1910694565007143	2.083460945316234	2.3449019788959995	2.339971592744864	2.347258325989349	1.0333561794606532	1.6677888105713794	2.2852552758688756	2.183896554935103	1.7016823388516107	2.535038992068497	2.018974501832623	1.9684823147021338	2.3683374129261012	3.1700997386103578	1.572695588915994	2.4814053336931856	2.9139244681314844	3.944753075715755	3.157783217234802	1.3522164653359086	2.3891874336207204	3.3082451186326365	2.2137830353157057	1.913740812130361	1.844444613518534	0.6193561173803713	1.7451120110614973	0.7091863939469901	1.9891729317325795	2.472629067693232	1.1910694565007143	1.8304452689908879	1.2432330823328621
3R_16241	0.0	0.0	0.0	0.0	2.7087248569386966	0.0	2.862800842197837	1.353249924420992	0.0	0.0	1.1757396931131283	1.1995387053954532	0.0	1.0594510983859264	0.0	2.4001259586103076	1.399461822961362	2.3626078560018864	2.176283299854842	0.0	0.0	2.7497159085180516	0.0	3.04668929476658	2.80559682900224	1.915635416267576	1.356146244641188	2.380015108335908	1.193110123109875	1.1273070056042942	2.852227247212803	1.764806061049936	0.9786423060414133	0.0	2.8634642954636997	5.4497071054916155	4.513551939698946	0.0	3.345748289988049	5.784573237324842	2.787557458528114	0.0	8.43978718232641	2.858165263688611	0.0	5.979118526458197	3.600188937915462	3.3196798589268846	0.0
3R_16242	0.0	0.0	0.0	0.0	0.6711004033313425	2.0397964283164542	0.9456980197083468	1.0058237193349493	1.6274452364677932	0.35810077672058477	0.2912955076406812	1.4859591717857963	0.691684909856164	2.362359734890741	1.4970777043211652	1.4866086294657725	1.3868952270000763	2.634066677007817	2.156741164101043	3.515618133558333	1.2381715920100789	2.9521099638252988	2.567064561673726	2.5161093903718563	1.158501547758068	1.4238253440911248	1.6799607561167373	2.3586435440977893	3.8427885638612342	2.79296062204819	1.8844102738048127	1.530338970081873	1.9397089951580015	2.4617808522685314	2.8377515548513723	2.0252891100204553	2.236511042773274	3.716205753925242	0.8289262089888759	1.9108767102346556	2.762526330329086	1.855287569573284	0.0	2.1243750796640652	0.0	2.715821387834108	2.6758955330383905	3.0157146147013347	3.7241173841799498
3R_16243	0.0	0.0	0.0	0.0	0.5550028652022916	4.21730063238423	1.1731443788787086	1.1090939464959217	0.8075424464498415	1.4807542666083249	1.6863182973966857	2.4577890098735526	1.1440526779055542	1.0853785936206874	0.2476179156514332	1.4753179310141336	0.8602261534557436	3.1465550365756765	1.3377255321639385	1.4537155151422643	0.7679798482087831	2.6292079651855302	1.8870873102224108	2.288916390566127	1.724554202738592	4.710038269060936	1.9450684872507704	1.706782142669919	1.4667703184358363	0.9239160876311311	3.1168304950695638	2.711993111537497	2.2057028447049847	2.035903152087055	1.5645550063315585	2.791537732517646	1.8496040691289521	2.561098198907692	1.3710509448254822	3.160606204269979	3.9980866299699427	4.6029919447640975	2.593899149201079	2.342489539320151	2.463888632233823	3.06272147304652	1.844147413767667	1.3603683877594053	6.1597215805845575
3R_16244	0.0	0.0	0.0	0.0	4.215887149132792	0.0	1.4852308642855445	0.0	0.0	4.499214887002218	0.0	0.0	0.0	0.0	0.0	1.867790329328791	2.1781367347116585	3.677187098956782	0.0	0.0	3.889128718493196	1.4265620140773139	0.0	1.5806328221566788	0.0	2.9815146094215863	6.332159773055394	0.0	0.0	1.7545521856456578	2.9594904941165328	4.120143380989658	0.0	0.0	2.971150132216181	2.1204950083547502	4.214963119072708	0.0	5.207356953904476	0.0	8.677166037572128	0.0	0.0	2.2242388654602396	0.0	3.1019871329573725	5.603370987986373	0.0	0.0
3R_16245	0.0	0.0	0.0	0.0	0.7761132821155482	3.5384715006197633	0.5468397801004129	2.7141651776562634	0.0	2.898951296085923	1.347508130695622	1.031088025737607	1.5998376484754326	0.910672858230244	1.0388030329724394	1.7192311268308436	2.405872060054416	1.6923565831875678	2.4942250894725304	4.065737279781881	1.7898987493655256	1.3130969683506075	0.6597234076627203	2.036878737072331	1.339782295023491	1.646623598311662	2.7199742239699827	1.3638604397072418	1.3674162751525967	0.9689997909867452	1.3620501448022748	0.7584875707273858	3.084444029945016	1.138798789343007	2.1878660402441548	2.3422035966722285	2.586477250316035	1.4325708594314912	1.9172709105713905	4.4197762002123255	2.3961020212318602	2.682000557856116	2.418197224296498	1.6378629360953378	2.2969931785045077	1.9986841805460531	2.5788466902462654	1.9023324752122908	2.153431104847976
3R_16246	0.0	0.0	0.0	0.0	0.45729272372737834	0.6949661033757908	1.288811096251119	1.3707512793050345	1.1089530884010825	0.9760499546270978	0.7939635585811918	1.4175608285983259	0.7069787355642896	0.8942940018359855	0.8160957587176981	1.6207775907400437	1.1813006904986048	1.7948723011178285	1.4696192051307344	3.5933518678422676	1.8983231542081935	1.3926387621781038	1.5548591730034467	2.4002934804548643	1.420940571718281	4.204221685375454	2.7473701143002125	1.60719696371564	0.8056936111558269	3.4256588355534743	0.6420254722322057	3.128352504547842	1.982597846531958	3.690446055827391	2.417080833467481	3.450117034870057	3.352744964691405	1.2661248918254544	1.6945091464520197	3.9062561035251617	2.353007060668287	2.528413041554468	1.4248229230071285	1.9300862912629526	2.0301126611021276	4.374099503294084	3.6467495791650983	1.4944945436377834	0.0
3R_16247	0.0	0.0	0.0	0.0	1.765342625861537	3.353577539508329	1.8657577358358202	0.8819462666740486	0.8562052512352367	1.648484316402638	1.1493877230755638	1.368095546698505	1.364617927108524	0.8630879301036871	1.1814275803796068	1.9552764150804685	1.1400796222487541	1.9247120770274395	1.4183373646618056	0.0	2.239211139757859	1.9413956278008273	1.6881782783789099	1.9856023641640737	2.285595591470084	2.4969334536022947	2.4305431419860994	2.5205608938234665	2.7215272651154794	0.9183671351520688	1.2392444425773164	1.869022228928338	2.551221064628696	1.2951524548238682	2.1772218120923834	1.7758540936966372	2.9415928357506487	2.036573188636166	1.6353798513134443	3.1416239028821002	3.6334395433129845	1.5251156037627651	2.4064324075764945	2.561262846013804	5.2247269345449485	2.7601898659921327	3.519497547144843	1.4423446870620455	3.673636125851916
3R_16248	0.0	0.0	0.0	0.0	0.44978689321892734	1.3671183830872145	0.7922856477518292	3.1459219963697405	0.65445069008553	0.720022078757023	0.3904658699054405	0.19918478844892357	0.9271662038832457	0.5277692381782989	1.8060765082906134	0.7970873789503252	1.394293519142465	1.3730981781086056	0.9034358931827992	2.35624796258184	1.8671647930394086	1.5219783490361165	0.9558364376511236	1.6863542624568586	0.4658725961439911	1.9085608496912903	2.4770861648117117	2.76642981680188	1.5849385194423615	1.4975250497098762	2.525950031909064	2.7839568187784045	1.1375328021802669	0.6599768117147204	2.0604200752750703	2.26232540899563	2.248441548951383	1.660457593054638	2.222261482175074	2.5614268581999218	3.2401399647889364	0.9325922333718805	1.4014364162692194	0.9492032909637461	1.3311941044075504	2.9785186258187326	1.1956310684254878	2.9399289463272607	4.991977891528314
3R_16249	0.0	0.0	0.0	0.0	0.8576922212633222	1.9552039316804823	1.3597183968811324	1.0712346167495332	0.6239813504453978	1.1441665401218475	1.4891476133952402	1.329379227758289	0.8840000152048002	1.3418608590928685	1.3393261674026073	1.139965928698323	1.329379227758289	2.0572682126401403	1.3781992311026487	2.246547842258194	2.175842749391733	2.0315671874966443	1.640403801799851	1.6078424638526467	1.6286706683401109	2.122987710933993	1.288232817679501	1.6956210924411925	1.8889354322579397	2.855609191035186	2.558870888887926	1.8161299723193849	1.5493893577650966	1.57312547940999	3.173411526193339	2.80409746801215	2.429595329460273	1.1873636016062654	2.1187993865652017	2.7474459742223627	3.5306152891529785	1.7783468487693839	1.3361895721627886	2.036275017674867	0.0	2.6820780766180725	3.4198977860949693	2.8030543201093634	2.379782887647594
3R_16250	0.0	0.0	0.0	0.0	0.6925846622416971	1.0525487045862072	0.7319798278071133	1.038023636213406	0.3359090841909092	2.217388971268995	2.1043462325348283	0.30670597901223257	0.3569140752206407	1.3544372719466242	1.2360034964066906	1.534200144141172	2.146941853085628	1.8122615441362404	1.1128929764211364	0.0	0.638904886357349	0.7030655250507402	2.3548846489190782	1.8176611644851444	1.1955892131454364	2.938813894712094	1.0402452870647023	1.2170759652568626	0.6101245532668021	1.4411865046373347	1.944736803210527	1.8049490801302632	2.0018058290383753	1.5243546136624855	2.196448391760488	3.4835427685693032	2.5389204971667954	3.195978691770866	3.421852084284323	2.465063152945928	2.850964409985788	3.829363559776365	0.5394851326529203	2.5577810036674196	2.0497809809021903	3.56715453789959	3.221820302696461	2.263460459835573	7.686678678383215
3R_16251	0.0	0.0	0.0	0.0	0.8851660770722954	0.0	0.6236770251104843	1.7688779631193365	0.8586252122414195	0.9446534621431305	1.1526363290223454	0.7839784594078493	1.36847485530089	1.3848437506761933	1.184766743123614	1.1764816610038684	1.3719623039637363	2.7022128614137317	3.2002787798403776	0.0	2.4496800003429553	1.7971225372494832	3.0096883749845986	1.3274762867103196	0.9168222208368021	4.381983786659989	0.8863319197816432	1.1666238256472916	2.3393308578014347	1.8419255784705426	1.8641205265767666	3.171900422511554	1.5990198647836822	2.5976260944529312	1.8714646862411477	3.561746662754681	1.474953446781836	4.084658634866237	2.1866694072923236	0.6301006648822215	0.0	1.8353113911660346	0.0	1.4010010619588051	3.929620496900512	2.6051681978000003	1.1764816610038682	2.8928426011572816	0.0
3R_16252	0.0	0.0	0.0	0.0	3.6551226116971964	1.8516121709430575	1.5022898330861567	3.3477768600811273	1.1818424095875784	1.300254765417462	1.0576865412666452	0.8093219646258317	0.6278725561865884	0.7148056503003971	0.8153776307343877	1.8892432749416819	0.3147363195767124	1.5940381273728919	2.447210009284715	3.1912798915220137	1.6859135237632603	1.855217735980501	1.294575805051383	0.9135928872043049	3.1548671270921815	0.8616455707109437	2.7449525507502077	3.2115654036900243	2.9516103341995685	0.5070584308275705	0.8552806911489054	3.3736631611660406	1.760758443177882	1.7877326678200522	1.9319631278397176	2.144850453059825	1.42112502347394	3.37336202190324	1.504904936660056	2.168232651016537	1.2538328101715932	1.2630940752467246	3.7961843791568217	2.249785884663377	0.9014783343204521	3.361731146313566	3.643540601673244	1.7420426973669674	1.6902718768508476
3R_16253	0.0	0.0	0.0	0.0	0.5978894502406504	1.8172731815910226	1.0531637037661135	0.8960974954075004	1.449905756125852	0.9571057123259264	0.2595178158980614	1.8533963488091931	2.4649134969419664	0.9353990061385559	2.4007682458386683	1.324433142614961	0.9266981744045965	3.3896979257656157	1.2009126936471717	3.1320961553519693	1.3788729092839513	1.4161870176112972	1.7787942316244205	1.7932997836832134	2.06423912145983	0.4228329809725158	3.2927230819888047	1.050668487825379	2.1068155482987465	0.7464822026201525	1.8886930244270963	1.9477041437405658	1.7281043775044012	0.4386445882223928	2.1068155482987465	3.307972213033411	3.1880448318804477	2.759001241550559	0.0	2.1280217909431394	0.6152899553914781	2.479338842975207	2.794336810730253	2.523500094631254	2.6542800265428004	3.519345401755273	3.1786395422759055	2.4424796052952957	1.6589250165892502
3R_16254	0.0	0.0	0.0	0.0	1.7989015187765742	0.0	0.9506127523052993	2.6961357903398535	0.8724815819138058	0.9598981432882193	1.171237407636218	1.1949452858452516	1.3905591048804173	0.35179803978132235	0.401295445906658	2.3909351042830256	0.9294018889907513	0.784520223519226	1.4452997407132266	0.0	1.6594750549369217	1.5217702010124519	3.440540577735574	1.686123634138689	2.1737747860011885	1.2721998880464098	2.7019062488967216	1.9757510541027024	0.7923608804460548	2.2459803689337194	2.209904006821153	1.1720320339795527	1.2998596931447217	0.6598865523039279	0.9508330565352657	3.1668224140090087	3.2972632714846677	5.810806772412281	4.4439151247762485	2.5610765536514806	1.8512553362435067	3.72985876268152	0.0	0.47453673825464626	0.0	3.3090125324217046	1.793201328212269	2.5720860176112934	4.991295181203981
3R_16255	0.0	0.0	0.0	0.0	0.0	0.0	0.0	0.0	0.0	0.0	0.0	30.338333090626666	0.0	0.0	0.0	0.0	0.0	0.0	0.0	0.0	0.0	0.0	0.0	0.0	0.0	0.0	0.0	0.0	0.0	0.0	0.0	0.0	0.0	0.0	0.0	0.0	0.0	0.0	0.0	0.0	0.0	0.0	0.0	0.0	0.0	0.0	0.0	0.0	0.0
3R_16256	0.0	0.0	0.0	0.0	0.0	0.0	0.0	0.0	0.0	0.0	0.0	0.0	0.0	0.0	0.0	0.0	0.0	0.0	0.0	0.0	0.0	19.869970910362586	0.0	0.0	0.0	0.0	0.0	0.0	0.0	0.0	0.0	0.0	0.0	0.0	0.0	0.0	0.0	0.0	0.0	0.0	0.0	0.0	0.0	0.0	0.0	21.60312467595313	0.0	0.0	0.0
3R_16257	0.0	0.0	0.0	0.0	0.0	0.0	0.0	0.0	0.0	0.0	0.0	0.0	0.0	0.0	0.0	7.62762542867255	0.0	0.0	0.0	0.0	0.0	5.825750633404738	7.31740334624855	0.0	0.0	0.0	8.619693931907866	0.0	0.0	0.0	0.0	5.608572141661315	0.0	0.0	6.066746343268642	0.0	5.737646130674891	0.0	0.0	0.0	0.0	0.0	13.410866020084113	0.0	0.0	0.0	0.0	7.033318235143522	0.0
3R_16258	0.0	0.0	0.0	0.0	1.3222323990042533	0.0	0.698721395743501	0.9908597154686875	0.6412932576350773	1.4110927269247007	2.582656189576606	0.878311211308854	1.7034861571648592	0.5171586785044289	0.8848830821681193	1.4644918143108732	1.0246964131936631	2.5948787127740864	1.5934909083376223	0.0	0.9148131484996057	1.789655602702541	2.5288734121836063	1.4872057916552583	2.7390386412615353	1.8701901048241554	1.654967371325294	2.033109005894506	3.2032152360292057	1.1005634940117515	0.9281876097349802	2.3690410272678775	3.5828460782095166	2.425156046665822	1.3977666484491078	1.9951581502010918	2.643885189285655	3.050765345502226	0.0	2.8236718577050097	2.041070418970525	1.82768578425997	1.0299458825235486	1.39517998798471	3.9132931633790116	2.6754171291490003	1.7573901771730482	3.781080209242818	0.0
3R_16259	0.0	0.0	0.0	0.0	0.0	1.289012445028453	1.1952335044031208	1.4830949004036094	1.2341214844506863	0.9051812256543024	1.288552477698654	0.9390250118326542	1.7483910540599454	0.6634891067529093	0.9460511672909091	0.9394354248623014	1.314635016565716	0.9247504311278985	2.04437033223403	0.0	1.1736602013507969	2.296039971071045	0.5407366671911812	1.4310088227417956	1.3177693643572554	0.5998404424423104	1.9109174450541166	1.4905021106627765	2.0547836708807417	0.882480464794695	1.7862284643365196	1.7959871843880637	0.9193230019610079	2.1779490129690644	1.6438269367045935	1.279844807725075	2.119984029453645	1.9569908213216498	2.095299677093367	1.8113159427682124	1.3092963972091036	1.46551926278519	3.9641094813042024	3.132407584579032	1.882710877738638	2.6523310151544206	1.6909837647521422	1.385982752553431	2.353388597173298
3R_16260	0.0	0.0	0.0	0.0	1.5986348936915789	0.0	0.8447837195984867	0.3993304346735741	0.19383766793126359	1.9193296370172324	0.6938979034707524	0.884929501914244	0.41191736245687943	1.4068501094998338	0.7132407147470791	0.8853162718014443	1.2389013026799418	1.0457727043703051	3.2109965070779998	0.0	2.212095576391366	2.839947227830142	3.397238792254431	1.6482534776500124	1.1038711879464331	1.1305694678409515	2.801295767370155	1.0534777618569977	1.7603739541266263	2.1622701947553438	1.543049856558085	2.213300163341552	2.887874962407088	1.4660581157165535	2.394108577612212	1.60815372534439	1.3319037566345457	4.42620520034849	0.0	1.4224744591865905	0.8225801542666822	2.485968091218456	2.801808299528998	2.530247421087487	3.5485027092818187	1.7643777080992347	2.3903539338638997	1.795940886246541	3.326721289951705
3R_16261	0.0	0.0	0.0	0.0	2.4442953243237695	1.238231231262466	1.722220130043694	0.4070479207747978	1.9758378738087672	0.8695212120569202	2.475578769096968	2.5256887805873536	0.4198781043477706	0.6373506607732975	1.4540497029085646	1.082911142375959	0.4209481300978923	0.7106555840402107	2.945747192048316	0.0	0.7516155600655829	1.1027932318932656	4.501762266782743	2.138318931857152	1.9691081807780835	0.0	0.4079191132295348	2.147674683983988	1.7943950563124234	2.0345154184394643	2.8597653436705843	1.3271026747488988	3.2380548451132394	2.39102600121225	1.1484128360399508	2.0490412617897733	1.357644215756819	0.0	2.012754422222741	0.5799861174522927	1.6769547842681518	2.8155689701774933	1.9039708199970755	2.149289290211827	0.0	3.297206343009695	3.7901889983158563	4.32698938995574	0.0
3R_16262	0.0	74.0663931147881	0.0	18.947216843317886	4.286644257876588	3.2572926507253137	0.3775395385832572	0.8030855833047503	2.5988208110451962	2.859204506975501	0.46516147545684794	1.6610200290778168	1.6567978124304406	1.0478846614310857	1.673448435985529	1.6617459993702457	2.2146933721037554	1.8694514826047188	1.937271576846505	5.613990175797893	1.2357505297477158	1.9944438782439877	0.6832120119603096	1.4062661249756339	2.219973635593104	3.031554694930862	2.1461450754367313	1.6478220947236877	2.360168957887222	1.5609996632923726	2.2568707043287235	1.396431193165796	3.0974658876565773	0.7862295047166892	2.454575716202711	1.3475526368883048	1.6071392697784155	2.4726261737865527	0.6618442926585452	3.0514244354407083	1.102849846717657	1.481327862295762	1.2521470147479545	1.978873098486705	1.585849779586704	2.365536871800636	1.424353713745925	1.3133750525459469	7.433670841812673
3R_16263	0.0	0.0	0.0	0.0	0.8783098227359983	1.3348026841280216	1.5471154836307757	0.8775883591063484	0.8519745361850626	0.46866821739606446	0.7624722155124668	1.9447649417068378	2.2631250389257507	1.3741171297441395	1.5674531519601944	1.1673689558304943	1.3613354591947864	1.1491209684239942	1.4113290203118474	0.0	1.6204702993721651	2.9720041959944044	1.8664850949966254	1.317194018463899	2.1226817888943232	3.105744384814152	1.7589332702931653	2.315174953140859	1.9343425339949094	1.096595116028536	1.5414012990190276	1.1444842724971274	1.5866342942498342	1.9331291948903528	2.7854532489526695	2.2088489670361984	2.048940405104789	3.2424159890017252	3.254598096190297	2.500880309869074	2.7116143867412905	2.428127428127428	2.0524642707019756	0.46338309697088326	1.29972757709984	2.5849892774644774	1.1673689558304943	2.1528265751801485	7.310967621186599
3R_16264	0.0	0.0	0.0	0.0	1.313255581598873	0.9979036041084889	0.6939776801973191	0.6560884218239152	0.636939429608002	1.751890780681774	2.280108606133127	1.7446964716654314	1.0151525733711673	1.7977666601604634	0.8788754893578724	0.8727295069148104	2.035479216943003	2.8636241385645866	0.7913362398234159	0.0	1.8172047127144726	2.6662580774288456	1.3953914128728764	0.9847392981487295	2.267035776363631	1.8574931272754291	1.972477884577958	1.7308336710382142	2.8922437888486185	2.4594561388243843	2.0742435372102697	2.5668624897539405	1.1861738813241571	1.9269530632772847	1.8510360248631157	2.972419121136251	1.9694516171386054	0.6060106560913767	1.622100009602832	1.8696677076976462	2.0272133114934885	2.722916061574208	1.0229534384329335	3.1178428185964218	1.9433626392419332	3.140390328293506	2.181823767287026	1.8777049681283724	9.109512371446561
3R_16265	0.0	0.0	0.0	0.0	1.4223148686520666	1.4410326555292137	1.3361938571427046	1.6580043047476336	0.6898340535200853	0.7589506081015853	1.2347300929406038	0.8398154488754788	1.9545882689130358	1.4834759324573408	1.9037233783322773	2.310501877975926	1.714623208120769	0.20676225037386753	1.1427369922248176	0.0	2.8428319784833485	1.7646917648188225	1.4105202240389723	2.3107867382740372	1.473181033913806	2.68233148252461	1.8989175790016175	1.2497138155362422	1.4618007246522082	2.7623572472967965	1.9968880496634047	2.3166896173384757	1.712906227702243	1.7391473725657156	1.6706293996025239	1.6692478006944833	1.5800034760076473	3.93802080325123	3.5136145536725705	0.6749780767120684	4.879029346385712	1.966027052532243	1.1079045890294401	3.5018293556553943	4.209498311991177	3.1395544511765796	1.2602737516232325	2.517838693463288	0.0
3R_16266	0.0	0.0	0.0	0.0	3.3027036923236466	2.5096256692544254	0.7756813352144123	1.9249946196400378	1.3348646901058225	0.5874435239139154	0.23892668018736823	0.4875259418647741	0.567334459038367	1.0764760909277824	1.719108311289453	3.4141731496937386	2.275121062035612	1.2002870510488324	1.3267532269955362	1.4417918358248938	2.031148577452088	1.303821325219641	0.4679022561544939	0.8255062613205286	0.9502272487469924	2.335702774036328	1.9291146278809534	2.9019132991494394	1.4547395608858937	3.4362672534406085	2.898061498256063	2.3311156055816946	1.789863715401487	2.42304509731151	1.5517221982782867	1.661184572999704	1.8344332289235086	2.032073227790837	4.759318541733919	1.5673411248995337	2.26588199173293	1.9021821834007975	2.5726234447633733	2.0328664555428366	2.443679301303214	2.6325870043679074	3.292238394347534	1.5740787546680428	1.527299563314509
3R_16267	0.0	0.0	0.0	0.0	0.6567589327588531	0.9981029058069327	1.6196046572796232	0.3281097280301746	1.5926665985005362	2.4531369365919824	0.8552114963686865	0.5816816410425725	0.6769035466936697	1.284375507729693	1.7581020374292893	1.4548396813226054	1.357257162432669	3.1506156689683635	3.165977143228014	0.0	1.2117117637006962	1.1111627431399091	0.5582680403968336	1.2311699633335424	1.3604931297817933	3.2512621864273736	2.6304957715109287	2.0197092461192874	2.3142571431282417	3.0066023073376758	2.7662104079219842	2.781323073246464	1.6609750982104916	1.9273379150973922	0.6942771429384724	2.312343268547421	2.626459942382035	2.4245267551073417	1.6224239760517243	1.4025308388480846	0.0	2.269549902863264	2.557894357735236	1.7324808418803543	0.0	1.6913171306118688	3.9280671395710343	2.4146742652709636	1.8222663453646646
3R_16268	0.0	0.0	0.0	0.0	1.7275502896367627	1.3127137508209386	1.5215130997409045	1.2945984304547549	1.6757513335838583	1.382737435721722	0.7498544719933479	0.7650328281324299	0.44513475942936753	0.6756888013871892	0.3853785527278019	0.765367195627243	0.8925382994878348	0.753403188123533	2.775947387469165	4.52496161135693	0.7968270030009701	1.1691288373840871	1.1013585808774415	3.8861894445459715	2.087554667092289	3.054349087665928	1.7298256275223562	3.7947706087730393	1.5218657099610067	4.313792607734005	1.515893476103819	1.1255448164510757	0.6241511739082091	0.6337129590814712	1.5218657099610067	1.737836728675288	4.030067179780577	3.1887589868196633	4.267652665138421	0.614873645925257	2.666741335424059	4.178904888124746	0.6728330469755885	2.278574093852097	5.112876331664619	1.2711058385640928	1.1480507934408644	3.5286676724781	2.39666078046779
3R_16269	0.0	0.0	0.0	0.0	0.0	0.0	18.99147662529057	0.0	0.0	0.0	0.0	0.0	0.0	0.0	0.0	0.0	0.0	0.0	0.0	0.0	0.0	0.0	0.0	0.0	0.0	0.0	0.0	0.0	0.0	0.0	0.0	0.0	0.0	0.0	0.0	0.0	0.0	0.0	0.0	0.0	0.0	0.0	0.0	0.0	0.0	0.0	0.0	0.0	0.0
3R_16270	0.0	0.0	0.0	0.0	0.0	0.0	0.0	0.0	0.0	0.0	11.238960531018407	0.0	0.0	0.0	0.0	0.0	0.0	11.292149359001142	0.0	0.0	11.942993702459422	0.0	0.0	0.0	8.93961824254257	0.0	0.0	0.0	0.0	0.0	0.0	0.0	0.0	0.0	0.0	0.0	17.25811670801424	0.0	0.0	0.0	0.0	0.0	0.0	0.0	0.0	9.525787258687993	51.62160673971698	0.0	0.0
3R_16271	0.0	0.0	0.0	0.0	1.1012699183936965	0.8368220444365895	0.9699263849152083	2.200730620558719	1.8694364236719792	1.1752805130146449	0.4780133916407695	1.9507568497656798	0.8512866857740801	1.5075712381251845	1.7196840340996637	2.439511816604918	1.1379414956966465	1.6809646316396543	0.6635987757929783	0.0	2.0318288013561236	2.4221933728640264	0.468058954833715	1.23867408032372	1.5208727619596871	1.557656661318712	2.205440778291229	1.9352567592229015	0.48507558253696853	0.9166448123265994	0.9663440159958538	1.7937663748447943	2.1883438303544933	2.0198804715532153	1.9403023301478743	1.107827264914069	1.6515428162475114	1.0163768806783704	0.6801303456204774	2.351799032187662	2.833301033701549	2.283383060342203	0.8578283355110735	1.452533753398348	0.8148325600572338	0.8102980454476726	2.561487407435164	1.5746059076334378	3.0556221002146264
3R_16272	0.0	0.0	0.0	0.0	11.633462180390016	0.0	0.0	0.0	0.0	0.0	0.0	0.0	1.9983821098438703	0.0	0.0	1.7180146897128028	6.010424480218491	0.0	1.557787692231001	0.0	0.0	7.87300734184178	3.2962831111638518	2.9077679275523804	1.3388343358524841	2.7424308907415536	3.882928162722647	3.407238610282773	1.7080609545464482	0.0	0.0	1.263251508322301	5.604112073274886	0.0	0.0	1.9504553142885677	7.7539415869733785	0.0	0.0	5.520811250088333	0.0	2.6801029159519727	9.061823383854007	0.0	5.738419868704953	1.4266214408648292	0.0	9.504932426267072	21.519074507643573
[truncated: 145 more columns]
