# Supplementary material for: Convergence of topological domain boundaries, insulators, and polytene interbands revealed by high-resolution mapping of chromatin contacts in the early Drosophila melanogaster embryo
Source: eLife. 2017 Nov 17;6:e29550. doi: 10.7554/eLife.29550 (PMC5739541; doi:10.7554/eLife.29550)
Supplement: Supplementary file 3. [file elife-29550-supp3.zip › local_HiC_maps/nc14_all_dm3_CompressedBinCounts_500bp_VC_eve.txt]

2R_11581	2R_11582	2R_11583	2R_11584	2R_11585	2R_11586	2R_11587	2R_11588	2R_11589	2R_11590	2R_11591	2R_11592	2R_11593	2R_11594	2R_11595	2R_11596	2R_11597	2R_11598	2R_11599	2R_11600	2R_11601	2R_11602	2R_11603	2R_11604	2R_11605	2R_11606	2R_11607	2R_11608	2R_11609	2R_11610	2R_11611	2R_11612	2R_11613	2R_11614	2R_11615	2R_11616	2R_11617	2R_11618	2R_11619	2R_11620	2R_11621	2R_11622	2R_11623	2R_11624	2R_11625	2R_11626	2R_11627	2R_11628	2R_11629	2R_11630
2R_11581	11.903818022209474	38.81494050475988	29.971666112527064	12.571200134763265	35.9039409158637	29.61419944155181	19.89987767835863	26.361881959246084	43.16112046268721	68.14913757266402	18.308723526984366	17.04809485280634	20.252716674843455	26.887624997651557	18.497623055437376	13.893064526616056	8.6211713088082	7.433028782322712	11.818968078017797	8.773070669268558	7.869335713632512	6.520744818103824	8.449465287794045	8.434655583377255	7.260749236713737	8.21514737942802	9.161558588777945	7.513541279771468	5.801425807495438	7.0153523971860015	4.387035791565699	6.869143840215471	6.907314232748342	8.702138711243157	4.747949343721484	7.039689818125859	49.801292841562166	0.0	7.542720080857959	6.803723422689609	0.0	0.0	22.096136755641915	3.5544452145742405	13.511307275275994	5.622866136358417	3.861332844574403	0.0	0.0
2R_11582	38.81494050475987	14.706426962602759	26.31165849384267	20.495541195013026	20.549954136238725	30.475689559559513	23.69498330178073	22.753732560212065	70.36802476954472	0.0	19.899834184631658	16.743660716103598	23.79321366560799	22.60746257451743	21.634889603058777	13.590391049912071	10.001089307835421	8.348292261216557	9.991403111294382	11.96801306229812	6.94948839202898	5.062447825147102	9.489887331159599	7.43324205312092	8.549386186954031	5.666532009260556	4.978869677090428	7.48596008186646	8.003256306720578	6.535729854756475	8.22529850770555	5.5995775678682795	7.038366558411897	5.820550041251329	8.84668724184952	9.181764739773866	0.0	0.0	7.788305654104949	3.466405161061316	0.0	0.0	0.0	2.4835773448074607	11.014125616102652	7.7005133932279275	4.896383433268519	0.0	0.0
2R_11583	29.971666112527064	26.31165849384267	1.981468415715442	0.0	17.07014582500343	25.99339442864082	29.593800490818946	13.327451484744731	0.0	58.57064205137817	15.735396372012044	22.24272161659253	21.757696817245712	18.89375550044457	17.280158369195423	9.552293553443649	13.109024623022924	9.653434051585737	6.771859222978814	9.848161052886594	6.1996779887252655	4.803635391264108	9.359751673523599	7.836916894198486	6.240236629773001	4.3449182976132175	5.249255655548044	7.174998059163024	6.520185208545631	5.16799782806278	10.934244882368073	5.903672143109736	4.947064676488932	8.05434643408578	9.32712162578259	9.27704624010593	0.0	0.0	6.482575916366127	8.04023920442564	0.0	96.76888686749437	0.0	5.236904465770283	7.741510949399549	5.799073470433482	2.9498799177632478	0.0	9.980647524450092
2R_11584	12.571200134763265	20.495541195013026	0.0	0.0	0.0	15.74815549728738	16.76521820769758	0.0	0.0	0.0	152.53319503656982	46.20274998767927	44.66354394055282	63.397791981700856	15.075679913164084	0.0	24.86232487599915	0.0	0.0	0.0	0.0	0.0	0.0	17.092848352249415	0.0	0.0	0.0	31.298316776523755	0.0	0.0	0.0	0.0	0.0	0.0	0.0	0.0	0.0	0.0	0.0	0.0	0.0	0.0	0.0	0.0	0.0	0.0	0.0	0.0	0.0
2R_11585	35.9039409158637	20.549954136238725	17.07014582500343	0.0	2.61048894457932	20.096318785033986	35.65699801696152	28.26205995089467	196.65683382497542	77.6276975624903	27.806936440295033	24.332539718191754	19.676991998588687	25.041192762093644	8.702981000018323	16.45840454758378	9.820251625062793	7.902398603759059	10.969701683948934	6.5262223614482995	5.228910496739028	13.4405749736494	6.844205353537428	7.79010345257385	9.189571674064272	11.517237705708663	13.914398619691658	5.705710845985747	5.083323293769828	25.11484332904098	5.996650870488832	5.868406844909744	9.835027252860517	8.133317270031725	10.816640938513578	6.949634395772056	0.0	0.0	5.727868946358507	8.718775883865904	0.0	0.0	0.0	9.254439238822373	0.0	3.5867583032173735	1.9548393024351434	0.0	0.0
2R_11586	29.61419944155181	30.475689559559513	25.99339442864082	15.74815549728738	20.096318785033986	9.734991176019822	36.973220884323815	25.25362899505126	0.0	0.0	21.66144562117062	26.50256688939115	25.557472365983006	23.937936768045947	23.42415861933475	13.923261941807727	13.499859289928171	9.93224655933012	11.515639060389656	10.541595791256665	9.036546051368246	10.113563650296307	8.938265750635559	11.13738391419074	8.085034348763116	10.291254373288336	15.30245298321321	7.843617099712767	8.665149147482095	7.5327864530368425	7.144428328262849	5.378183077654509	3.9659169100748173	6.428981625551233	5.098145676963646	7.348948968016492	0.0	0.0	8.504003968535185	14.382798173384634	0.0	0.0	0.0	4.770764753590001	2.8209739412532175	7.32561410834386	8.59939041071226	0.0	14.547623463861884
2R_11587	19.89987767835863	23.69498330178073	29.593800490818946	16.765218207697583	35.65699801696152	36.973220884323815	2.9818985933221396	4.136089761420003	115.12116502619007	45.442565141917136	23.060406191420633	27.11848509896768	31.37862692490747	31.12195528329808	21.451148762644113	16.304714359932497	15.47723729545449	12.996840291896698	8.17290218238672	11.699952474315502	12.243831175234194	9.52441293382148	12.270019764247348	9.42453199598211	8.607189908500192	11.37727472806417	12.218048174949416	6.680144972506192	7.439330843498411	9.355822235100586	6.143175839954238	10.305939839877757	9.211740255485312	8.034477310978282	9.950231654961426	6.258852756045129	33.208028372939445	0.0	3.688348005693468	9.073589361670154	0.0	0.0	0.0	6.433241574992975	6.006321653540351	9.598429600932993	2.860863942002735	0.0	0.0
2R_11588	26.36188195924608	22.753732560212065	13.327451484744733	0.0	28.26205995089467	25.253628995051262	4.136089761420002	28.685144680698482	0.0	315.1591553734636	9.40773598129742	26.596553086719958	23.414929772427545	29.71724045705116	39.05233012236397	10.27986944565804	18.40109793217662	12.22201597570263	12.146093209119288	8.279900376238674	9.098035885686212	8.615861801576703	1.7366658793781347	10.542295690309523	7.461712089839013	17.53447716572711	0.0	7.721500905345981	4.127536758294543	0.0	12.172842186201882	0.0	2.6619355199359007	12.382610274883628	0.0	0.0	0.0	0.0	6.9763385849659905	0.0	0.0	0.0	0.0	7.044734061289186	0.0	16.642067610479927	3.968206727697686	0.0	0.0
2R_11589	43.16112046268721	70.36802476954472	0.0	0.0	196.65683382497542	0.0	115.12116502619007	0.0	0.0	0.0	0.0	52.87648054145516	38.336208548974504	43.53315049410126	51.759834368530015	0.0	0.0	0.0	0.0	0.0	0.0	0.0	0.0	0.0	0.0	0.0	0.0	0.0	0.0	0.0	0.0	0.0	0.0	0.0	0.0	0.0	0.0	0.0	0.0	0.0	0.0	0.0	0.0	65.359477124183	0.0	0.0	0.0	0.0	0.0
2R_11590	68.14913757266402	0.0	58.570642051378165	0.0	77.6276975624903	0.0	45.44256514191713	315.1591553734636	0.0	6925.207756232687	0.0	0.0	0.0	34.36827670586941	0.0	0.0	0.0	0.0	0.0	0.0	0.0	63.107408809794265	0.0	0.0	0.0	0.0	0.0	0.0	0.0	0.0	0.0	0.0	0.0	0.0	0.0	0.0	0.0	0.0	0.0	0.0	0.0	0.0	0.0	0.0	0.0	0.0	0.0	0.0	0.0
2R_11591	18.308723526984362	19.899834184631658	15.735396372012046	152.53319503656982	27.806936440295033	21.661445621170625	23.060406191420636	9.40773598129742	0.0	0.0	18.512473396033023	18.69160741842484	38.84816105905508	46.16634184370519	42.69271491512688	16.857209322711043	12.069848211600533	19.039894290506897	10.622663346022106	8.689667637592198	11.935365223170445	5.651409744160682	14.808725939237746	6.9150172045628056	4.894367317372802	7.667603264405414	0.0	2.5323854108263526	8.122136354695861	12.160154093472674	6.653785824481912	23.441358056846855	8.730228433411142	1.3536893924493103	0.0	14.236062965537053	0.0	0.0	7.626659751828492	5.159579339496451	0.0	0.0	0.0	6.161144740692821	0.0	13.6450573986162	10.411477196001787	0.0	0.0
2R_11592	17.04809485280634	16.743660716103598	22.242721616592537	46.20274998767927	24.332539718191757	26.50256688939115	27.118485098967675	26.596553086719965	52.87648054145516	0.0	18.69160741842484	8.55552191501971	47.25132303704504	52.413802704668235	35.96257527508907	25.190083004727565	16.8581864978519	14.569868346669619	22.52345012922025	10.089815147567494	10.444075670381116	12.93381538424083	11.501554642137867	11.729641810252378	9.389281591473345	9.677247536869539	11.223781247006992	9.716181143981123	11.481021106709203	7.366692335496849	8.599258227985255	8.415354993335038	8.46211735715664	9.02080229812866	3.3238227684518695	8.911766383391319	0.0	0.0	8.008476664531074	5.730456019271003	0.0	0.0	10.827948233745085	4.665571812481338	5.517545795630103	5.786378798179044	4.204889108664426	0.0	0.0
2R_11593	20.252716674843455	23.79321366560799	21.757696817245716	44.66354394055282	19.676991998588687	25.557472365983003	31.378626924907476	23.414929772427545	38.336208548974504	0.0	38.84816105905508	47.25132303704504	17.72415852408022	57.977444821356244	57.50431282346176	29.615955102212062	16.934688795641748	21.27344140681708	14.385798339878873	14.630522067916155	17.474088475096	9.101402029612652	11.674309447918573	10.933918635446954	11.10675200951598	7.577435071905649	13.562337930061735	9.639665592585466	8.125717131697165	10.681915694760699	8.377724721019332	6.482581684342506	12.781576533332244	8.522093577145807	6.627003049325085	8.753827976025349	0.0	15.754606253003221	6.252896151677395	7.931629354960242	0.0	0.0	7.850418132895803	5.412170618678753	12.000900067505063	5.793382219490676	5.716134475493217	0.0	5.157337472956212
2R_11594	26.887624997651564	22.607462574517438	18.89375550044457	63.397791981700856	25.041192762093644	23.937936768045947	31.12195528329808	29.717240457051158	43.53315049410126	34.36827670586942	46.166341843705176	52.413802704668235	57.977444821356244	24.731514254843994	53.74045751989208	34.751785372973536	23.912575623520407	16.82682051245399	23.400172172285668	16.975039324303864	16.866477654083294	15.033030386452234	14.77197972102624	10.576716141172488	8.543889349309593	9.879411898368513	6.1603514850143295	5.473220081463408	8.7771473510423	9.097485010377198	7.079760202327157	9.093463133714785	7.837708802005339	11.252753014156797	12.314248961139173	12.30730604762558	0.0	0.0	8.622099709511318	6.8623685507942875	0.0	0.0	0.0	6.658011252039016	2.271294808387892	4.763919543387839	4.760086038122404	0.0	11.712955289892715
2R_11595	18.497623055437376	21.634889603058777	17.280158369195423	15.075679913164084	8.702981000018323	23.42415861933475	21.45114876264411	39.05233012236397	51.75983436853002	0.0	42.69271491512688	35.96257527508907	57.50431282346176	53.74045751989208	7.956868947957255	25.99098979020606	30.419672183297415	21.195186672149685	16.798323527311975	15.029819161215851	12.976003045035382	16.012035092422956	10.132798201495872	13.94234975067798	7.256051546990189	8.336137306791072	7.324504863471229	9.510994709884628	10.70339500986318	7.211122435244121	8.154607142594092	12.871311596948779	7.938271996951704	11.773734510849497	10.574298273298432	11.537621651557073	0.0	0.0	8.140867153108603	6.629338392028475	0.0	0.0	0.0	5.480453050785532	10.802052389954092	8.900857395317825	6.688646588378631	0.0	6.963206417291034
2R_11596	13.893064526616055	13.590391049912071	9.552293553443649	0.0	16.45840454758378	13.923261941807727	16.304714359932497	10.27986944565804	0.0	0.0	16.857209322711043	25.190083004727565	29.615955102212066	34.751785372973536	25.99098979020606	20.26193151467148	38.46724514076264	38.872436540747344	18.862066063660922	33.82676896198109	21.736366136045746	27.788927656158332	26.139430210210808	23.42380463035725	16.04428221892423	17.804141871780857	20.244554214916185	16.602883920937067	11.093862209793809	16.60930918561235	15.268296690633045	8.538154164911601	5.7237325986604555	14.052225465738825	6.744649806540962	12.444640793221403	0.0	0.0	8.33368057002375	14.094730684933436	0.0	0.0	0.0	9.256921652781283	0.0	6.709503116564197	7.11041334254843	0.0	0.0
2R_11597	8.6211713088082	10.001089307835421	13.109024623022924	24.86232487599915	9.820251625062793	13.499859289928171	15.47723729545449	18.40109793217662	0.0	0.0	12.069848211600531	16.858186497851904	16.934688795641748	23.912575623520407	30.419672183297415	38.46724514076264	19.50944404642264	52.104950149936485	54.10791629115772	43.730808017857754	31.12669895845526	30.091163944644542	37.69187578540214	28.403455302880023	29.517233676770335	21.871322883840154	24.15867417196144	15.685225590693213	15.00393963738567	13.874408851080025	16.485031266247788	12.311632029941888	12.522344558571703	11.694247070315301	14.085177765004236	12.298244970829955	24.623264059883773	0.0	10.939422945439627	10.091899358533647	0.0	55.669988309302454	17.47999632920077	9.791368532047901	6.680398597116295	9.341186157162788	13.576246320625119	0.0	5.741747673156755
2R_11598	7.433028782322712	8.348292261216557	9.653434051585736	0.0	7.902398603759058	9.93224655933012	12.996840291896698	12.222015975702634	0.0	0.0	19.039894290506897	14.56986834666962	21.27344140681708	16.82682051245399	21.195186672149685	38.872436540747344	52.10495014993648	17.08708461968568	33.20717195562038	47.09688453579617	47.809468671731175	36.71001201335143	41.62215870495817	33.68854535556238	26.228788957202966	23.96945208509641	24.069300329508724	17.272167161020764	20.883840627102607	18.759895845058267	16.207939828866195	16.918738958407985	12.19247287196052	20.883840627102607	24.72493344482274	12.483932139009415	0.0	17.474971472109072	15.605319184510606	15.919727705625801	0.0	0.0	13.061497448436475	11.255937507034961	19.967054360305497	8.420283283590509	8.031075358454368	0.0	17.161519069021914
2R_11599	11.818968078017797	9.991403111294382	6.771859222978814	0.0	10.969701683948934	11.515639060389656	8.172902182386718	12.146093209119288	0.0	0.0	10.622663346022104	22.52345012922025	14.385798339878873	23.400172172285664	16.798323527311975	18.862066063660922	54.10791629115772	33.20717195562038	4.571551872713367	43.47367570769534	44.516195419934114	29.185576488099578	32.355529618840094	29.759353960136753	28.435479896115712	27.223491001893766	31.8930434893541	28.33566339673111	9.903716072344665	10.466447708580603	11.454049161008081	14.571821594273857	9.017104093900516	18.05971754368733	7.083630403083363	13.4785388577698	0.0	0.0	10.50302946756205	6.661404157382335	0.0	146.98533086397978	0.0	15.24612549549908	11.758826469118382	9.982849464619784	11.201665373994482	270.4530087897228	0.0
2R_11600	8.773070669268558	11.968013062298121	9.848161052886594	0.0	6.5262223614482995	10.541595791256665	11.6999524743155	8.279900376238674	0.0	0.0	8.689667637592198	10.089815147567494	14.630522067916157	16.975039324303864	15.029819161215851	33.82676896198109	43.730808017857754	47.09688453579617	43.47367570769534	12.810260689952228	14.006010259122395	38.7963965111097	39.70173808594953	26.77848061822261	26.707192677749287	22.26965884502261	19.567123058941394	17.384587733862823	19.777304689823236	33.177278829556975	17.33406892250678	10.544793549447197	17.82598689580969	12.628881307959418	13.03791541695833	14.032915606847421	53.18243703199455	0.0	13.961680556748862	10.444366944214366	0.0	60.119276644863405	14.15778187199855	8.133784487246228	7.21431319738361	12.249420098041476	11.912301999214154	0.0	0.0
2R_11601	7.869335713632513	6.94948839202898	6.1996779887252655	0.0	5.228910496739028	9.036546051368246	12.243831175234194	9.098035885686212	0.0	0.0	11.935365223170445	10.444075670381116	17.474088475096003	16.866477654083294	12.976003045035382	21.73636613604574	31.12669895845526	47.809468671731175	44.516195419934114	14.006010259122395	10.901208693957606	40.079357127111685	47.37021149587636	31.65358318561661	37.07709432333908	18.53796965482671	17.917122557896196	26.93921973243967	23.127898105637502	19.59974191059852	23.59406505449993	16.79235182260828	20.82565152910095	18.327768310127833	9.285493234125354	13.308501810552833	48.69782028556401	0.0	16.226302836898615	13.305939729914373	0.0	0.0	17.285233138903266	11.420116286575405	13.211930373126934	11.436417062025805	6.712489476075093	0.0	0.0
2R_11602	6.520744818103823	5.062447825147102	4.803635391264108	0.0	13.440574973649397	10.113563650296308	9.52441293382148	8.615861801576703	0.0	63.10740880979427	5.651409744160681	12.93381538424083	9.101402029612654	15.033030386452234	16.01203509242296	27.788927656158332	30.091163944644542	36.71001201335144	29.185576488099578	38.7963965111097	40.079357127111685	6.3258745521568365	25.385723903475828	35.88678353092174	28.388504149951064	24.577702406157062	11.311705352698974	21.646126039207317	24.79491505881974	24.129303368450753	19.093652741706347	20.673116679070535	14.391687361380066	13.637203282350855	20.099164251626462	17.818293389934663	0.0	0.0	20.954110498009364	17.32604064531626	0.0	0.0	16.369157233939813	11.285089575398505	25.023459493274945	13.329617702398789	6.356743630940179	0.0	21.507457710961276
2R_11603	8.449465287794045	9.489887331159599	9.359751673523599	0.0	6.8442053535374265	8.938265750635557	12.270019764247346	1.7366658793781347	0.0	0.0	14.808725939237746	11.501554642137867	11.67430944791857	14.771979721026238	10.13279820149587	26.139430210210808	37.69187578540214	41.62215870495817	32.355529618840094	39.70173808594953	47.37021149587637	25.385723903475828	14.719855082606145	38.805921375118466	36.13996284811819	26.185598996284757	27.360679420391367	33.19092090874685	26.488419263098173	22.447616242735954	20.143912038119748	17.789884729239876	18.04989920420573	17.4923523435554	19.75013946636946	17.081830482647383	55.77369266464394	0.0	15.205099903137882	14.286857234293029	0.0	0.0	4.949201396862602	11.942131841135526	15.131645314233834	13.350034478353196	17.778095541215198	0.0	6.502762373456244
2R_11604	8.434655583377255	7.433242053120921	7.836916894198487	17.09284835224942	7.79010345257385	11.13738391419074	9.42453199598211	10.542295690309523	0.0	0.0	6.9150172045628056	11.729641810252376	10.933918635446954	10.576716141172488	13.94234975067798	23.42380463035725	28.403455302880023	33.68854535556238	29.759353960136753	26.77848061822261	31.65358318561661	35.88678353092174	38.805921375118466	11.468458639158898	31.810802509762627	24.05845517222417	29.065904863141114	27.242760236467156	25.484632766441834	29.978633410369337	21.17567338641369	15.177270519669742	18.00087030294682	17.59653214825746	15.678144297951143	17.548203319226705	33.856988082340195	0.0	18.802133187474357	13.298179883901108	0.0	0.0	18.026246214488292	11.737089201877934	12.24739742804654	13.149943608148806	16.3339213545021	0.0	7.894903050590539
2R_11605	7.260749236713735	8.549386186954033	6.240236629773001	0.0	9.189571674064272	8.085034348763116	8.607189908500192	7.461712089839014	0.0	0.0	4.894367317372802	9.389281591473345	11.10675200951598	8.543889349309593	7.256051546990189	16.04428221892423	29.517233676770335	26.228788957202962	28.435479896115712	26.70719267774929	37.07709432333908	28.38850414995107	36.13996284811819	31.810802509762624	16.498287089605107	33.44842632756044	7.347322635631577	24.10262899425755	32.747053704631234	12.05597831852859	23.220676112204416	13.427865506499087	23.542787978498513	16.105108379326836	19.582596946094007	18.06605174343045	0.0	0.0	15.12264464809606	14.323056540265693	0.0	0.0	21.264606126333025	19.54675951377436	27.089259108763375	14.069286909015547	16.515651676648314	0.0	27.939594596482404
2R_11606	8.21514737942802	5.666532009260556	4.3449182976132175	0.0	11.517237705708663	10.291254373288337	11.37727472806417	17.53447716572711	0.0	0.0	7.667603264405414	9.677247536869539	7.57743507190565	9.879411898368515	8.336137306791073	17.804141871780857	21.871322883840154	23.96945208509641	27.223491001893766	22.26965884502261	18.537969654826714	24.577702406157066	26.18559899628476	24.05845517222417	33.44842632756044	0.5954647971930266	23.020893763179462	28.31970683439485	31.117678903735946	28.33066647326265	14.881878807435681	18.609064653392416	26.577133186475688	23.548513764989366	26.843640396457563	19.015808947548386	46.92720651725045	0.0	20.37460849952854	20.835987918332545	0.0	0.0	24.98513384536201	11.961836955377564	4.24385171982091	12.2922055633166	13.745411054091914	0.0	10.94266699056961
2R_11607	9.161558588777947	4.978869677090428	5.249255655548043	0.0	13.914398619691656	15.30245298321321	12.218048174949418	0.0	0.0	0.0	0.0	11.223781247006992	13.562337930061737	6.160351485014329	7.324504863471229	20.244554214916185	24.158674171961444	24.069300329508717	31.8930434893541	19.567123058941394	17.917122557896196	11.311705352698974	27.360679420391367	29.06590486314111	7.347322635631575	23.020893763179462	0.0	45.61877303748038	28.44982588706557	18.254570944564517	19.977050364541213	15.639857864971722	15.726765276979789	24.385565046056204	0.0	29.91923516176903	0.0	0.0	13.738779996336325	23.23636025652942	0.0	0.0	0.0	13.873473917869035	0.0	32.773883147997026	15.62949347937532	0.0	0.0
2R_11608	7.513541279771468	7.48596008186646	7.174998059163025	31.29831677652376	5.705710845985747	7.843617099712768	6.680144972506193	7.721500905345982	0.0	0.0	2.5323854108263526	9.716181143981123	9.639665592585466	5.473220081463408	9.510994709884626	16.602883920937067	15.685225590693213	17.272167161020764	28.33566339673111	17.384587733862823	26.939219732439668	21.646126039207317	33.19092090874685	27.24276023646716	24.10262899425755	28.31970683439485	45.61877303748038	2.078482674391971	22.776631353999626	37.42716673353654	32.22088278010078	16.033123149777587	25.795545367270524	24.4432141359996	16.886991241393122	13.437062784266907	0.0	0.0	20.030922736975203	15.880426738827326	68.58992825493505	0.0	22.00495991796551	17.066788030492663	16.81944327642755	11.759294630470885	18.158831237804208	0.0	0.0
2R_11609	5.801425807495438	8.003256306720578	6.520185208545631	0.0	5.083323293769828	8.665149147482095	7.439330843498411	4.127536758294543	0.0	0.0	8.12213635469586	11.481021106709203	8.125717131697165	8.7771473510423	10.70339500986318	11.093862209793809	15.003939637385669	20.8838406271026	9.903716072344665	19.777304689823236	23.127898105637502	24.794915058819736	26.48841926309817	25.484632766441834	32.74705370463124	31.117678903735946	28.44982588706557	22.776631353999626	11.284399564077706	16.005386346018312	37.95054337733971	30.85388468691992	25.279901172439686	29.69578832652028	18.05391929374512	26.545117924968757	0.0	23.606117761479062	23.088158284382537	22.63706530821638	0.0	0.0	11.762775403330865	16.218791497298557	26.97255542485521	11.673895651716327	15.987708649590195	0.0	15.455126426797952
2R_11610	7.015352397186002	6.535729854756475	5.167997828062779	0.0	25.114843329040976	7.5327864530368425	9.355822235100586	0.0	0.0	0.0	12.160154093472674	7.3666923354968485	10.681915694760699	9.097485010377198	7.211122435244119	16.60930918561235	13.874408851080025	18.759895845058267	10.466447708580603	33.177278829556975	19.59974191059852	24.129303368450753	22.447616242735954	29.978633410369337	12.055978318528593	28.33066647326265	18.25457094456452	37.42716673353654	16.005386346018312	17.97199244697064	35.40205457790523	23.096632203069696	36.127739428851406	30.6769904965351	20.272231745666204	16.832050918076163	0.0	0.0	15.029005981544381	20.334812690956603	0.0	0.0	0.0	22.764523766162814	0.0	21.511031663700834	5.1291836186185265	0.0	0.0
2R_11611	4.387035791565699	8.22529850770555	10.934244882368073	0.0	5.996650870488832	7.14442832826285	6.143175839954238	12.172842186201878	0.0	0.0	6.653785824481912	8.599258227985255	8.377724721019332	7.079760202327156	8.15460714259409	15.268296690633045	16.485031266247788	16.2079398288662	11.45404916100808	17.33406892250678	23.59406505449993	19.093652741706347	20.143912038119748	21.17567338641369	23.220676112204416	14.881878807435681	19.977050364541213	32.22088278010078	37.95054337733971	35.40205457790524	2.0088729622889487	32.01627010677932	34.641688402757225	30.068507445123007	31.05913330642133	27.63045458176487	65.15591811204212	23.206217409768424	27.96011243254623	23.922599819134017	0.0	0.0	17.345261476925888	17.272706134800185	23.569445160530016	14.12447208682101	13.471601359149862	0.0	7.596654129655134
2R_11612	6.869143840215471	5.5995775678682795	5.903672143109735	0.0	5.868406844909744	5.37818307765451	10.305939839877757	0.0	0.0	0.0	23.441358056846855	8.415354993335038	6.482581684342506	9.093463133714785	12.871311596948779	8.538154164911601	12.311632029941888	16.91873895840799	14.571821594273857	10.544793549447197	16.792351822608282	20.673116679070535	17.789884729239876	15.177270519669742	13.427865506499087	18.609064653392416	15.639857864971722	16.033123149777587	30.853884686919923	23.096632203069696	32.01627010677931	3.298060212905178	16.213446784224967	28.568411747148076	19.105368539085415	26.43867237485615	63.7624974495001	0.0	29.61551337848626	30.48873441263453	0.0	0.0	11.316211151447117	12.352421074530607	5.766347595433053	10.94273883621784	13.183498478624276	0.0	14.868385055488814
2R_11613	6.907314232748343	7.038366558411897	4.947064676488932	0.0	9.835027252860517	3.9659169100748173	9.211740255485314	2.6619355199359007	0.0	0.0	8.730228433411142	8.46211735715664	12.781576533332242	7.837708802005339	7.938271996951704	5.723732598660456	12.522344558571703	12.19247287196052	9.017104093900516	17.82598689580969	20.82565152910095	14.391687361380066	18.04989920420573	18.000870302946822	23.542787978498513	26.577133186475688	15.726765276979792	25.79554536727053	25.279901172439683	36.127739428851406	34.641688402757225	16.213446784224967	10.374980960674819	20.300526699080354	26.77971276080093	37.05869638301484	0.0	0.0	27.19050835460739	21.16872532520454	0.0	0.0	15.172123953218271	11.76732084254017	11.596779960764229	23.55144792564445	24.30405343003106	88.90864636585907	9.967337036531285
2R_11614	8.702138711243157	5.8205500412513285	8.05434643408578	0.0	8.133317270031725	6.428981625551233	8.034477310978284	12.382610274883628	0.0	0.0	1.35368939244931	9.02080229812866	8.522093577145807	11.252753014156797	11.773734510849497	14.052225465738825	11.694247070315301	20.8838406271026	18.05971754368733	12.628881307959416	18.327768310127833	13.637203282350855	17.4923523435554	17.59653214825746	16.10510837932684	23.548513764989362	24.3855650460562	24.4432141359996	29.69578832652028	30.6769904965351	30.068507445123004	28.568411747148076	20.30052669908035	3.563494599182433	29.78896683467945	35.91398307495773	33.13935762669176	23.606117761479062	24.091991253268727	32.25781806420834	73.32964240799879	0.0	5.881387701665433	17.57035745540677	23.97560482209352	19.157162095124228	14.845729460333752	0.0	30.910252853595903
2R_11615	4.747949343721485	8.84668724184952	9.32712162578259	0.0	10.816640938513578	5.0981456769636475	9.950231654961426	0.0	0.0	0.0	0.0	3.32382276845187	6.627003049325085	12.314248961139173	10.574298273298432	6.744649806540962	14.085177765004238	24.72493344482274	7.0836304030833634	13.03791541695833	9.285493234125354	20.099164251626462	19.750139466369465	15.678144297951144	19.582596946094007	26.843640396457563	0.0	16.886991241393122	18.05391929374512	20.272231745666204	31.059133306421337	19.10536853908542	26.77971276080093	29.78896683467945	0.0	12.341152751004334	0.0	0.0	36.61755506619132	13.762481925990535	111.45414219319461	0.0	0.0	17.46114894360049	0.0	20.927901287275212	20.82840828262484	0.0	0.0
2R_11616	7.039689818125859	9.181764739773866	9.27704624010593	0.0	6.949634395772056	7.348948968016492	6.258852756045129	0.0	0.0	0.0	14.236062965537053	8.911766383391319	8.753827976025349	12.30730604762558	11.537621651557073	12.444640793221403	12.298244970829955	12.483932139009415	13.4785388577698	14.032915606847421	13.308501810552833	17.818293389934663	17.08183048264738	17.548203319226705	18.06605174343045	19.015808947548383	29.91923516176903	13.437062784266907	26.545117924968757	16.832050918076163	27.63045458176487	26.43867237485615	37.05869638301484	35.91398307495773	12.341152751004332	4.926379527490576	0.0	49.65070727432512	28.85525570331167	26.782031756347784	0.0	0.0	30.925781834690564	25.940060692635154	40.972627133334385	18.887449875068963	21.617305950451694	0.0	16.253370542716297
2R_11617	49.80129284156217	0.0	0.0	0.0	0.0	0.0	33.208028372939445	0.0	0.0	0.0	0.0	0.0	0.0	0.0	0.0	0.0	24.623264059883777	0.0	0.0	53.18243703199456	48.69782028556402	0.0	55.773692664643946	33.856988082340195	0.0	46.92720651725045	0.0	0.0	0.0	0.0	65.15591811204212	63.7624974495001	0.0	33.13935762669176	0.0	0.0	11094.674556213018	0.0	0.0	63.155235569028676	0.0	0.0	0.0	37.70739064856712	0.0	33.404150131612354	0.0	0.0	0.0
2R_11618	0.0	0.0	0.0	0.0	0.0	0.0	0.0	0.0	0.0	0.0	0.0	0.0	15.754606253003221	0.0	0.0	0.0	0.0	17.474971472109072	0.0	0.0	0.0	0.0	0.0	0.0	0.0	0.0	0.0	0.0	23.606117761479062	0.0	23.206217409768424	0.0	0.0	23.606117761479062	0.0	49.65070727432512	0.0	3753.0493525989864	79.79784545817263	269.923746541602	0.0	0.0	0.0	0.0	0.0	0.0	0.0	0.0	0.0
2R_11619	7.5427200808579595	7.78830565410495	6.482575916366127	0.0	5.727868946358507	8.504003968535185	3.688348005693468	6.976338584965991	0.0	0.0	7.626659751828492	8.008476664531074	6.252896151677395	8.622099709511316	8.140867153108605	8.33368057002375	10.939422945439627	15.605319184510607	10.50302946756205	13.961680556748862	16.22630283689861	20.954110498009364	15.205099903137882	18.80213318747436	15.122644648096056	20.37460849952854	13.738779996336325	20.030922736975207	23.088158284382533	15.02900598154438	27.96011243254623	29.615513378486263	27.19050835460739	24.091991253268734	36.617555066191315	28.85525570331167	0.0	79.79784545817263	7.9178056367235365	11.47831077526424	82.62755629002272	0.0	6.627124821896021	22.84408909194746	23.638666103841285	23.272638965480603	20.588443449336346	0.0	17.41477643780748
2R_11620	6.80372342268961	3.466405161061316	8.04023920442564	0.0	8.718775883865906	14.382798173384634	9.073589361670154	0.0	0.0	0.0	5.159579339496451	5.730456019271003	7.931629354960243	6.862368550794287	6.629338392028475	14.094730684933436	10.091899358533645	15.919727705625801	6.661404157382334	10.444366944214366	13.305939729914373	17.326040645316258	14.286857234293029	13.298179883901108	14.323056540265693	20.835987918332545	23.236360256529416	15.880426738827326	22.63706530821638	20.334812690956603	23.92259981913402	30.48873441263453	21.168725325204548	32.25781806420834	13.762481925990535	26.782031756347784	63.15523556902867	269.923746541602	11.47831077526424	1.078513054052378	0.0	0.0	11.208437711909525	21.249879262049646	22.845719997144286	25.09973579675831	20.675073804572673	0.0	0.0
2R_11621	0.0	0.0	0.0	0.0	0.0	0.0	0.0	0.0	0.0	0.0	0.0	0.0	0.0	0.0	0.0	0.0	0.0	0.0	0.0	0.0	0.0	0.0	0.0	0.0	0.0	0.0	0.0	68.58992825493505	0.0	0.0	0.0	0.0	0.0	73.32964240799879	111.45414219319461	0.0	0.0	0.0	82.62755629002272	0.0	0.0	0.0	726.1636772928617	0.0	0.0	0.0	70.49899186441634	0.0	0.0
2R_11622	0.0	0.0	96.76888686749436	0.0	0.0	0.0	0.0	0.0	0.0	0.0	0.0	0.0	0.0	0.0	0.0	0.0	55.669988309302454	0.0	146.98533086397978	60.119276644863405	0.0	0.0	0.0	0.0	0.0	0.0	0.0	0.0	0.0	0.0	0.0	0.0	0.0	0.0	0.0	0.0	0.0	0.0	0.0	0.0	0.0	18903.59168241966	0.0	85.25149190110827	0.0	0.0	0.0	0.0	0.0
2R_11623	22.09613675564192	0.0	0.0	0.0	0.0	0.0	0.0	0.0	0.0	0.0	0.0	10.827948233745085	7.850418132895803	0.0	0.0	0.0	17.47999632920077	13.061497448436473	0.0	14.15778187199855	17.28523313890327	16.36915723393981	4.949201396862602	18.026246214488292	21.264606126333025	24.985133845362007	0.0	22.00495991796551	11.762775403330865	0.0	17.345261476925888	11.316211151447117	15.172123953218271	5.881387701665433	0.0	30.925781834690564	0.0	0.0	6.627124821896021	11.208437711909525	726.1636772928618	0.0	0.0	6.692096633875393	59.35598753524262	41.49867115326585	22.61742401110968	0.0	0.0
2R_11624	3.554445214574241	2.4835773448074607	5.236904465770283	0.0	9.254439238822373	4.770764753590001	6.433241574992975	7.044734061289186	65.359477124183	0.0	6.16114474069282	4.665571812481337	5.412170618678753	6.658011252039016	5.480453050785532	9.256921652781283	9.791368532047903	11.255937507034961	15.24612549549908	8.133784487246226	11.420116286575405	11.285089575398503	11.942131841135527	11.737089201877936	19.546759513774354	11.961836955377564	13.873473917869033	17.06678803049266	16.218791497298557	22.76452376616281	17.272706134800185	12.352421074530607	11.76732084254017	17.57035745540677	17.46114894360049	25.940060692635157	37.70739064856711	0.0	22.844089091947456	21.249879262049646	0.0	85.25149190110827	6.692096633875392	1.5378700499807765	37.510656436487636	40.530368826356316	27.936953442742237	0.0	26.378264310208387
2R_11625	13.511307275275998	11.014125616102653	7.74151094939955	0.0	0.0	2.820973941253218	6.006321653540351	0.0	0.0	0.0	0.0	5.517545795630103	12.000900067505064	2.271294808387892	10.802052389954092	0.0	6.680398597116295	19.967054360305497	11.758826469118382	7.21431319738361	13.211930373126934	25.023459493274945	15.131645314233836	12.24739742804654	27.089259108763375	4.24385171982091	0.0	16.819443276427553	26.972555424855212	0.0	23.569445160530016	5.766347595433053	11.596779960764229	23.97560482209352	0.0	40.972627133334385	0.0	0.0	23.638666103841285	22.845719997144286	0.0	0.0	59.35598753524262	37.510656436487636	0.0	36.25076466456714	17.287578874578617	0.0	77.98791187365958
2R_11626	5.622866136358417	7.700513393227927	5.799073470433482	0.0	3.5867583032173735	7.32561410834386	9.598429600932993	16.642067610479927	0.0	0.0	13.645057398616201	5.786378798179043	5.793382219490676	4.763919543387839	8.900857395317825	6.709503116564198	9.341186157162788	8.42028328359051	9.982849464619783	12.249420098041476	11.436417062025802	13.32961770239879	13.350034478353196	13.149943608148806	14.069286909015545	12.2922055633166	32.773883147997026	11.759294630470885	11.673895651716327	21.511031663700834	14.12447208682101	10.942738836217838	23.55144792564445	19.15716209512423	20.927901287275212	18.887449875068963	33.404150131612354	0.0	23.272638965480603	25.09973579675831	0.0	0.0	41.49867115326585	40.530368826356316	36.25076466456714	11.163728478933848	23.597630245393486	0.0	31.157234203476992
2R_11627	3.8613328445744024	4.896383433268519	2.9498799177632473	0.0	1.9548393024351434	8.59939041071226	2.860863942002735	3.968206727697686	0.0	0.0	10.411477196001783	4.2048891086644264	5.716134475493217	4.760086038122404	6.6886465883786315	7.110413342548428	13.576246320625119	8.031075358454368	11.201665373994482	11.912301999214156	6.712489476075093	6.356743630940179	17.778095541215198	16.3339213545021	16.515651676648314	13.74541105409191	15.629493479375322	18.158831237804208	15.987708649590196	5.1291836186185265	13.471601359149862	13.183498478624275	24.30405343003106	14.845729460333752	20.82840828262484	21.617305950451694	0.0	0.0	20.588443449336346	20.675073804572673	70.49899186441634	0.0	22.61742401110968	27.93695344274224	17.287578874578614	23.597630245393482	3.293690474778894	0.0	0.0
2R_11628	0.0	0.0	0.0	0.0	0.0	0.0	0.0	0.0	0.0	0.0	0.0	0.0	0.0	0.0	0.0	0.0	0.0	0.0	270.4530087897228	0.0	0.0	0.0	0.0	0.0	0.0	0.0	0.0	0.0	0.0	0.0	0.0	0.0	88.90864636585908	0.0	0.0	0.0	0.0	0.0	0.0	0.0	0.0	0.0	0.0	0.0	0.0	0.0	0.0	0.0	0.0
2R_11629	0.0	0.0	9.980647524450092	0.0	0.0	14.547623463861884	0.0	0.0	0.0	0.0	0.0	0.0	5.157337472956212	11.712955289892715	6.963206417291034	0.0	5.741747673156755	17.161519069021914	0.0	0.0	0.0	21.507457710961273	6.502762373456244	7.894903050590539	27.939594596482404	10.94266699056961	0.0	0.0	15.455126426797952	0.0	7.596654129655135	14.868385055488814	9.967337036531287	30.910252853595903	0.0	16.253370542716297	0.0	0.0	17.41477643780748	0.0	0.0	0.0	0.0	26.37826431020839	77.98791187365958	31.157234203476992	0.0	0.0	0.0
2R_11630	6.745991859016389	3.5582972991035486	6.138878204588211	0.0	5.424184812824943	7.953711388148821	3.9690870565266265	7.340513579032557	0.0	0.0	6.018586840624691	6.076825069888351	6.168099751214101	4.402678413439601	6.186434386676895	6.576533088510929	11.379675820504058	12.314954612355136	13.468775338133606	14.19610868981528	13.969095858807208	9.921575457990947	11.332503290425661	11.060848696222694	16.230310008468404	8.97412714274112	18.069955302158565	11.85556835298295	11.354520939822676	27.27835976883132	12.719681225060015	19.306572932916364	14.645540123092019	13.731048578390213	13.645703281085273	16.384124749503393	29.467927108135505	20.990852186617072	18.745034797330465	14.090411122970538	0.0	0.0	20.919211052874353	27.942528528420254	37.30895814734373	33.00489734119468	31.479323060513213	0.0	54.97155908961601
2R_11631	6.574515944343053	9.02636341244828	7.73220127562288	25.945317648523968	3.9415453064866806	5.635163070782417	5.999098658500016	3.20044038059637	0.0	0.0	2.0992676494877998	3.391329591114174	6.7615974458373	6.282175645861752	5.394531107356149	6.88163360806344	13.002557397736595	13.977175204709368	8.130936261048586	10.346556429527535	15.564562549848896	13.457966924162434	11.23820530976524	11.762181856505146	4.995079846351344	11.085956857629446	0.0	15.506969348924383	13.354930866128056	10.341980332035485	16.750399044303716	10.632762802909692	9.5038638552495	15.19699029593882	13.998783225762018	15.981901900567772	0.0	0.0	12.453752471291505	11.409123261534843	0.0	116.18990077382473	9.120708934464057	22.531727816727976	18.59038412381196	32.95780926935136	19.4804803815624	0.0	11.983711739004345
2R_11632	4.207420353795666	5.144697180551605	5.424088703377019	0.0	9.585223419576382	7.906060192789279	4.208328534669824	9.728714788132914	0.0	0.0	6.381364373991345	4.510179087613966	5.138484492754504	5.83506891269432	5.676342518075998	12.202647625887742	6.240827284064776	7.254029587528624	9.611957054874388	5.6163418474080355	15.428229010048714	8.766341922400342	10.01298625417247	10.726421894486332	13.91872980202505	9.911513967900172	28.738715264472816	5.237573725397152	9.79912768165378	15.718801950640445	14.44968776977051	18.85422345379207	11.736519118157677	9.79912768165378	12.76607152659662	8.096977648514029	0.0	0.0	15.773741452603849	12.005138199149238	0.0	0.0	27.72517695594192	17.521224574313887	28.255571645533855	27.51568499874486	22.87924228256241	0.0	54.64222095128464
2R_11633	3.7613176873801493	4.08819316017689	5.387761796059962	0.0	4.284462610565913	7.067799634948149	3.762129576019283	14.495337574669106	0.0	0.0	3.8031757658597654	4.607972160475395	5.011269091369217	8.535911861588481	7.14187983298526	5.194681062166826	6.199030409653626	5.867292527672545	9.002006465404715	8.033367394811087	11.646924822594347	9.868648291243549	11.23304582352548	8.949850153937422	13.574138551232194	11.814159955928456	22.83699410348812	7.803743955415025	8.760149728479158	20.609856907637113	11.482330763874767	15.249902561148897	10.761153033873041	12.93164959918352	12.680572943791203	21.93477142959171	0.0	0.0	19.741805388102744	14.309683004747237	0.0	0.0	33.04739078456984	22.78325999971521	42.099502173386796	21.865122719893442	25.66702584460958	0.0	10.85525280255489
2R_11634	4.3992082011798965	5.97689904611082	3.7808908232486473	0.0	6.681432632785122	4.5924689020968295	8.800315559759717	10.172181119075553	0.0	0.0	0.0	4.042086564607275	6.512379708206314	7.395212428216522	4.835998114840008	6.075658965971448	10.875507342417523	5.417636965447177	4.78576247150557	9.004274446526825	10.037376321599831	11.542295042787966	12.727518767752837	12.959979583047549	14.112184813172314	11.054200402704522	0.0	11.865358483512262	13.661071547130012	19.722379027309795	14.388906038333195	10.326202871210095	12.586161716571215	16.58844402151502	11.864880369377458	18.984507410525502	0.0	77.56868707240262	14.293725054700985	14.876884482851603	0.0	0.0	19.325986881520105	19.98534408100726	29.543552119749865	23.114310000470155	20.638719588846687	0.0	12.69622008135738
2R_11635	6.183995951670835	5.041059820007796	7.358985885955669	0.0	3.251123263087397	5.065213129270794	7.612714807022121	2.199861848675903	0.0	0.0	8.657743803508463	4.079375794895512	4.013893988412099	4.797922537924459	6.275071764002538	3.9418125400093973	7.761484409764981	7.498444775688242	10.556808296806775	9.397778182362007	8.372733245276986	8.809998290860332	11.72026164738293	8.084879593505189	12.58924054834154	10.757743154579089	17.329100411739425	9.474582301196023	10.762377715648611	21.32606010423041	11.202413547551695	10.962839385145498	13.473481493724051	7.913513026212214	18.282246322285598	10.98535578837704	35.324704685468824	25.16280333759423	14.267065193354401	11.461677579390216	0.0	0.0	31.346154328402374	20.169713734134362	15.97290994473373	20.10139526656173	18.867933715366387	0.0	16.47430173672089
2R_11636	2.535447654834766	5.087611370595189	4.358170985597352	0.0	5.331861739493234	3.9091670823210727	6.7626531646654815	3.6077866860044034	0.0	0.0	4.7329173335643	4.300843424067749	3.811100714312875	5.704750855530666	5.847247443349528	5.171677052040647	10.028815486959743	7.878082484714934	7.128976734177058	10.83034415834563	6.102814652446041	8.307858909438197	9.829073718577105	9.811845921136095	11.261689281546456	11.3942848178653	10.65743590618046	15.538372058355522	10.901695595224403	16.321604628247474	8.930845832498617	9.988401468215107	11.04829541374209	13.756901584449842	12.624418576484764	10.099906638646797	0.0	0.0	14.623795547639206	10.387937526943713	0.0	0.0	15.422364587783328	16.539226023290773	13.097834273102944	20.669415384947065	23.457188285659843	0.0	6.754488526488065
2R_11637	6.800001473333652	4.157410653780541	1.4610619680212498	0.0	5.163855592778348	6.3888578319410945	7.55718807611751	2.620579410107575	0.0	0.0	0.0	4.859545257639206	6.039840296556158	4.000858469917402	2.7182407545836336	10.330481494351107	9.2458470736894	8.653361146910903	5.178257826936705	9.98479890009876	7.757552115512167	7.346420456632506	8.567425000126926	13.098283354393317	10.906835177270157	10.145312918827887	15.482432599810082	11.286570251140297	10.935262866750804	6.774562871330728	15.939675371829995	6.529726215835022	16.050247976331235	13.951887105854476	10.316214911974031	12.689721246479595	0.0	59.950241299721235	13.171591850608653	16.52815355373267	0.0	0.0	37.34102060477517	14.15883640108122	15.222148225668349	19.764731281374132	11.600709383378796	0.0	9.812483441434193
2R_11638	4.6657557153045035	4.78949588048416	8.019949118472441	12.957077090721567	3.5431299301176673	4.978964416531937	5.761435591194618	7.991490660744439	0.0	0.0	5.241865437330406	7.409622923865998	4.297666512897182	5.577448882201683	5.180818867796279	4.582245288735868	5.809946731332513	7.150442083743015	6.316465572961628	9.042362842487798	9.462702033335274	9.921330251960184	8.708824291690032	12.217976214419844	9.146646943169802	10.421309441439307	12.590367361738883	11.616257701256183	10.349138775718501	11.362514197977967	9.495564203703456	8.407493324450302	9.492448564351697	11.039081360766401	11.185575194085459	10.641803801223295	0.0	18.281903292387966	11.920510923463842	13.586846354901137	0.0	0.0	18.219507718011215	14.654200129270981	23.210068527727326	14.140926760639848	16.361637108263714	0.0	29.92329462655429
2R_11639	4.379369607262513	3.17330438645072	7.527681165566078	0.0	2.2171007195600385	5.486110539641262	7.138290954273341	4.500581700184749	0.0	0.0	0.0	3.576763058046572	5.186409273818422	8.834235725973198	7.585996017935629	11.290085853038565	8.179994524215429	8.629129092202676	7.622689086519807	7.794494717203261	3.806518834797939	5.407173697344267	8.719224407550499	19.186898920770016	8.194984435383132	15.589496640830285	17.726347734218233	18.17207794803803	11.009091372414701	20.360603744256856	10.82259143386795	6.230082426482535	10.023522701900685	11.009091372414701	9.842812256821018	13.6208253702583	0.0	0.0	15.323825264609624	7.404897969762099	0.0	0.0	0.0	14.73719890060496	6.535627338529157	10.444288955092624	18.677861429693166	0.0	0.0
2R_11640	4.1658159417052385	3.5956409325846086	2.9484842516401573	0.0	3.907828832631041	4.91161246395337	4.575216626703239	4.532947730579719	0.0	0.0	4.459950536175254	4.503106783432026	4.570744017004909	7.4148061023261045	5.8773468245870575	4.8734051781554495	7.26954805704366	9.656872955821061	7.037715501246572	8.112233960595686	7.188550307104454	9.984442423351252	4.66539972705765	8.329690482029193	8.843484474378657	11.5453006193084	17.8538271463871	9.151381419328011	13.69726666477949	2.9295753521935493	11.221022990529583	14.432238256926972	10.5162573767339	14.023392061559953	8.922237348168304	9.946115376584622	0.0	0.0	11.391781748160778	13.051763293220915	0.0	0.0	0.0	17.81181814133678	16.45657110884376	13.806711560832964	10.033164625670153	0.0	8.486572544919428
2R_11641	0.0	0.0	0.0	0.0	0.0	0.0	0.0	79.84031936127745	0.0	0.0	0.0	10.575296108291033	0.0	0.0	0.0	0.0	0.0	17.00897223285283	0.0	0.0	0.0	15.987210231814549	9.667440061871616	11.737089201877936	0.0	0.0	0.0	21.491510853212983	0.0	0.0	56.46846236376983	0.0	0.0	11.488310643919812	0.0	12.081672103419114	0.0	0.0	12.944983818770227	21.893814997263274	0.0	0.0	0.0	26.143790849673202	0.0	11.58010537895895	0.0	0.0	0.0
2R_11642	0.0	32.98501161072409	0.0	0.0	0.0	0.0	26.981523053013298	0.0	0.0	0.0	0.0	0.0	0.0	0.0	0.0	0.0	0.0	19.93238933537441	0.0	21.605365044247787	0.0	0.0	0.0	0.0	0.0	0.0	0.0	0.0	0.0	0.0	0.0	51.80702917771883	0.0	0.0	0.0	0.0	0.0	0.0	0.0	0.0	0.0	0.0	0.0	0.0	0.0	0.0	51.77269715043075	0.0	0.0
2R_11643	3.6628956545420546	2.985913356557768	3.777682146453811	0.0	5.841292093811151	5.965142916794286	4.88491506476054	6.775698955695398	0.0	0.0	2.2221950620603526	3.5899166421355693	6.832195582985556	5.172255504249654	6.588946383546962	4.856402255798848	6.15755740563996	6.1347778209016575	10.519742208935469	5.867369290658522	5.730776022289853	6.783823294970813	8.204333857316788	7.968603701416419	9.693893287860162	7.593313190344343	20.015478636812468	9.119452978732523	6.824738996388007	6.5685471687372186	11.50135584212568	5.627694258626317	9.431610293407964	10.237108494582012	8.891108372979032	10.253187075037438	0.0	0.0	9.337965696708366	13.006226731047489	0.0	0.0	9.65479288055573	13.312255595307429	24.598733165241992	14.249917510175795	12.185257151105624	0.0	38.056336062818325
2R_11644	4.459817269393627	2.4236977532564197	2.555320778360931	0.0	0.0	1.8622962298743975	7.930275432343748	0.0	0.0	0.0	9.018897295503269	1.8212335433337026	7.922523006676706	11.995357196996903	5.348318132224686	9.854983911738765	4.410136846546348	8.787643518695491	7.762715522093077	4.762606301372647	17.443995326172185	5.506501802002715	11.654204437388286	12.127876328002458	0.0	16.80974561811956	0.0	18.505893386807962	7.9138764481651975	0.0	7.779811117855775	7.613432531283594	10.207651706757645	13.849283784289096	0.0	14.564587495510986	0.0	0.0	15.605319184510606	7.540923650033274	0.0	0.0	0.0	15.758312509848947	0.0	15.95422095838202	11.412580772540418	0.0	0.0
2R_11645	0.0	0.0	0.0	0.0	0.0	0.0	0.0	0.0	0.0	0.0	0.0	0.0	0.0	0.0	0.0	0.0	0.0	0.0	0.0	0.0	0.0	0.0	0.0	0.0	0.0	93.8544130345009	0.0	0.0	0.0	0.0	0.0	0.0	85.48908304409527	66.27871525338352	0.0	0.0	0.0	0.0	0.0	0.0	0.0	0.0	0.0	0.0	0.0	66.80830026322471	0.0	0.0	0.0
2R_11646	0.0	0.0	0.0	0.0	0.0	0.0	0.0	0.0	0.0	0.0	0.0	0.0	0.0	0.0	0.0	0.0	0.0	0.0	0.0	0.0	0.0	0.0	35.36868315318884	0.0	0.0	59.51743265602495	0.0	0.0	0.0	0.0	0.0	0.0	0.0	0.0	0.0	0.0	0.0	0.0	0.0	0.0	0.0	0.0	0.0	0.0	0.0	0.0	0.0	0.0	0.0
2R_11647	5.838653132309404	9.519087637919682	6.176023303371129	0.0	2.0463770429237815	7.876808958407354	5.390689309238869	8.308045719175592	0.0	0.0	5.449503672829238	4.952011705235134	7.579479317695271	7.2479751082790855	5.924642851756818	2.977346856442755	10.214853907603537	5.752253876875307	7.035718230742008	6.7146746720936585	8.783512503813142	7.486206664221172	5.029885568091372	9.160059210622737	6.483381472440767	7.617735917472496	8.180681810744835	8.94547798260686	7.770449446980102	18.792773695271418	5.87601065179707	10.35062393561084	13.877520244410885	13.74771825234941	12.718838980770387	12.571979295961617	66.70402091838096	0.0	12.79681022667192	6.834697709863665	0.0	0.0	0.0	12.242149721491094	18.09709089263901	17.47258355826272	10.343764675216134	0.0	0.0
2R_11648	3.303708829428346	4.30897923405955	2.2714928368284095	0.0	7.526413949756671	2.483167230138697	4.112169528065983	6.1112678538143985	0.0	0.0	5.344759002812278	3.5077100546296163	7.042542138610727	4.665059501834291	3.4336341901219103	2.920119403682416	8.493958073387363	6.075666216872078	9.77568708416671	7.9968148216164625	6.891747997548777	9.78975282097846	10.35973335427644	10.181859998227159	6.888661739683832	9.961754334670616	0.0	9.321883428422028	8.793569977485824	18.43155861999234	11.237982814358006	9.58769310177889	11.342317532640637	10.845402972232515	11.583344255832948	9.556008722724764	32.71095293548091	23.300952775959008	9.908560500844706	11.172213810476242	0.0	0.0	17.41607050489769	17.676742409840276	11.832831670573967	13.0002883995797	20.289895260179016	0.0	7.627666155358778
2R_11649	7.307187437249528	7.147993486748335	2.093382616584246	18.263239021967024	2.2196030905753434	3.3564071065512793	6.821513728978531	2.252830681751621	0.0	0.0	5.910804773802368	4.47600004583424	4.543230132779146	4.667775730180158	6.134066149769359	4.036724504855372	7.466648168647978	7.439025666174347	11.446938859610162	8.06340185248074	13.814204851510636	9.022127670324238	7.910715626249348	7.948367405334944	8.204233853481758	12.393867184014224	4.436588724675952	10.915552916417429	11.021516983444515	8.73582176128144	11.790818890854876	9.979382595557578	7.108008785833355	10.049030190787645	3.941568610293564	8.522624226452535	0.0	0.0	8.76635473054417	12.973197374224851	0.0	0.0	6.420183000896258	18.073444577228937	9.814505839630975	13.72360118273916	13.71255786076119	0.0	16.870974163790166
2R_11650	5.485752941240317	2.87477177905539	3.7044225113445415	0.0	4.9097257650357005	3.9269118262262985	6.532067920233208	3.624163384533702	0.0	0.0	7.131601946784699	5.760488120721398	5.39456407180304	4.3473867946900935	3.0543706163907864	9.74091124276494	7.555754200854032	10.037069406585873	9.718957419815277	7.950408199063492	6.513674252146859	8.345570479612677	6.801875667680893	8.52444063686096	11.784176114040656	6.276842269821363	14.274417104177552	10.243343802030699	11.21192368789269	10.540088171350916	9.996686482918854	7.525306099350897	12.443712798974072	7.300787517697565	22.193017268307475	10.968381392119033	29.09785025082347	0.0	12.927355606579436	9.441272922106268	0.0	0.0	5.1641235940028	10.383938716960534	10.525831047254403	12.878464901701962	15.541992910645272	0.0	27.140595749647
2R_11651	4.059039541945506	6.228407134313381	4.924988525802774	0.0	2.7197607480865122	4.785720128993104	5.094796165643668	0.0	0.0	0.0	2.897090003460574	7.020296144172545	3.181134768032183	4.334851791778477	7.444711563240534	8.705568952458888	6.847110861571959	8.233183129492657	6.857327809070051	7.649327103993316	9.806015075020452	9.286319791668049	7.754631065672419	12.661252412130908	6.893449671785627	8.999501157650831	4.349051384911923	11.889089537089976	4.130961784186545	14.272428693519004	8.746728450224351	9.78248162972231	11.06644593342336	7.626390986190544	4.829748002102293	10.025359480985804	35.46149590774337	0.0	7.161156455155942	5.450239765131002	0.0	0.0	12.587015612304814	9.40077303279785	12.82781069358369	15.054350529533576	10.386998801340338	0.0	24.807145119318232
2R_11652	4.272035489629685	4.643294643080719	2.447728324535207	0.0	6.951734110073758	4.332289124234125	2.9842878600661997	0.0	0.0	0.0	6.170824465344342	3.9875429159306326	4.878606272532498	5.9503285042997796	7.318751128307466	2.6971534916337667	9.655878569280427	8.016797596002904	7.435864342215472	8.255184255712587	6.763373626463251	11.679580137932073	9.113062116454	9.957624774570439	12.235918293432004	8.434363590845955	3.7054054454638425	7.090679150313788	9.205087868655308	17.02421573086174	9.847603020233231	11.981138562388393	9.428646708084035	10.288039382614757	8.229920947494339	10.81940785380816	0.0	0.0	7.931726141901631	9.287242811093611	0.0	0.0	10.724176852400472	11.706175007316359	16.394002527408723	15.282464286450145	13.014346495002231	0.0	0.0
2R_11653	2.8179186373898073	1.8376850864734204	6.2968220181459875	0.0	5.777730699972074	4.589070774944027	2.2548215130265734	0.0	0.0	0.0	8.547834107054785	5.868771507321465	6.257270165773859	5.400194947037587	3.7172459938226132	5.604150807698235	5.294403675988067	7.218171023735151	6.621537211935542	8.726780744749487	8.817537862369807	6.784561469431637	5.364955855880875	9.578690861162624	9.491557598500334	9.559056648562875	0.0	9.822018017790482	8.250582181705196	10.106556797164775	7.742139562388464	15.874711008101876	10.64194896653373	7.500529256095634	19.38016531281012	11.437491545130172	41.851510839541305	29.81203511857737	10.141880684999524	15.008817680387226	0.0	0.0	29.71028755844571	8.107704452836629	22.708993707716324	16.25499014021441	15.864190987553101	0.0	19.518193396019267
2R_11654	2.967079775161815	4.353658727721602	6.120122084195335	0.0	3.3797576848930238	5.575366691867324	6.7268325118419945	8.232846863559773	0.0	0.0	1.80005947396502	6.17942371130663	2.898934193666725	4.189716592007913	5.337288145242555	10.818125671215526	7.921875055013022	6.430981710404943	13.169400634238334	10.772977620596514	5.222406025124647	10.990291176774436	7.642682908674856	11.296007022888938	2.1415660844462336	11.183385604477648	0.0	9.603218644309191	9.082188753786285	10.641528066675559	6.987389935021931	7.597731135137501	8.658610152495442	9.082188753786285	9.602831683006686	5.813820214752552	0.0	31.390078224074937	9.343881537379977	12.040594865589336	0.0	0.0	31.282944851296524	11.232724070379755	7.970350296895549	11.144922683691014	13.66685314328511	0.0	41.10270332479768
2R_11655	5.021654504093917	6.9590251371859235	6.473776608354771	0.0	2.288037624490697	4.718033787727168	4.687889209908845	4.644579369475127	0.0	0.0	4.569784493533069	5.536804245178551	5.129335640642314	5.064938975462625	7.226503925798258	7.490131751417508	7.4485731885628645	5.689446791093879	8.522127967486902	9.92078813744013	7.365580729637374	5.1151632504351365	7.592230415082422	11.948752823319595	12.081693998478917	8.044143990934534	9.146754182810689	10.001866598353917	9.022233489989382	15.008605934642924	8.8693919943094	8.358240891189077	4.3100953250852765	10.358860673691511	16.252378307016162	11.94813413368964	0.0	0.0	10.542744238672668	12.736367072288118	0.0	168.6184249352927	0.0	12.16697654435053	3.3723684987058538	12.125764794721412	11.56527964267912	0.0	0.0
2R_11656	3.07760798459092	2.7368721820479793	3.847336902251288	0.0	3.824355022525451	5.257325030965645	4.850610885934975	7.763211692431904	0.0	0.0	5.092130214595946	5.826924173755862	5.467134322023157	3.9507180655839518	5.3683492862779625	10.201015650212737	6.639981319519221	6.064132278350728	5.843842022249844	9.85966529244843	8.207497800937757	7.772520099736978	6.893377745068352	6.847480735754196	7.404475534266566	6.854535783418604	5.09613346162	9.751982020688692	13.0323316509462	11.706907209046562	10.981334513265526	10.030055778573049	6.723860464142325	8.564103656336073	6.79128524167694	5.87376020585415	0.0	0.0	8.810868415973685	7.805703272576577	0.0	0.0	22.12382854327863	8.04989238564916	11.273533501183719	7.8818781209422415	11.45532452075218	0.0	9.689509362003944
2R_11657	4.823754814882551	3.370474842607251	3.5535142064167697	0.0	10.204386002094253	6.042799421790421	4.595043840853781	3.186814237411287	0.0	0.0	2.090329841507011	6.331670102090159	6.120735798133237	4.517809657450636	4.9583662513759466	2.2841114920501497	6.473598959863004	8.146926561770913	9.895499922455263	9.934558487615801	5.390711346140136	5.743143643680053	7.3316136711905555	8.901198569811632	11.605563375494686	11.688096141603623	0.0	9.436134355455406	4.585541768461872	10.297948483894832	13.523580661892721	2.6468732310063907	10.646325403043262	11.005300244308494	9.75742756294865	6.26909542354105	51.172882466123546	0.0	13.434123707611464	5.2433298290412305	0.0	0.0	18.163753503333957	12.00054263323211	4.627808501284217	10.1687992949879	9.698770301730507	0.0	23.865380163573317
2R_11658	6.00502545567822	4.895166940490067	6.451259124499623	0.0	11.970415971955026	4.70162323542203	3.0031608267701757	6.942636466198039	0.0	0.0	0.0	7.356727727506804	6.000450033752532	2.271294808387892	5.401026194977046	12.440131865397772	8.164931618697693	10.353287446084332	0.0	5.6111324868539185	5.871969054723082	4.170576582212491	9.247116580920675	7.1443151663604825	1.8059506072508917	9.902320679582122	0.0	9.34413515357086	7.991868274031174	8.973841252748239	6.874421505154589	9.610579325721755	6.442655533757904	3.995934137015587	3.0367215554087807	12.60696219487212	0.0	0.0	6.75390460109751	9.519049998810118	0.0	0.0	0.0	13.640238704177323	0.0	4.0278627405074605	9.60421048587701	0.0	0.0
2R_11659	0.0	0.0	0.0	0.0	0.0	0.0	0.0	0.0	0.0	0.0	0.0	0.0	0.0	0.0	0.0	0.0	0.0	49.06434297938316	0.0	0.0	0.0	0.0	0.0	0.0	0.0	0.0	0.0	0.0	0.0	0.0	0.0	0.0	0.0	0.0	0.0	0.0	0.0	0.0	0.0	0.0	0.0	0.0	0.0	0.0	0.0	0.0	0.0	0.0	0.0
2R_11660	3.2357358114467716	1.7584679242701722	4.634911282699647	0.0	2.457186595064249	6.080191647640734	4.315245669453189	0.0	0.0	0.0	9.815234749333628	3.3034036156677526	4.79003022269569	2.7196887022553886	9.700926891228033	1.7875241539201299	7.999227807875613	8.500944056402915	9.856159212453454	6.334934190400018	6.328079937149511	8.989060313598351	4.8317068197609085	13.931988432050025	11.677377416730566	8.130661354092538	19.64590225770709	5.3706399466588035	9.33036474620726	12.894524082457904	4.233370772794074	9.666617689137041	3.7029840219016696	9.33036474620726	17.45387649506088	5.283530074381536	0.0	0.0	6.4697961609847034	8.206761140165327	0.0	0.0	0.0	8.166531918890005	0.0	5.7876411723243395	12.420272202685593	0.0	0.0
2R_11661	2.220983900309805	5.431494193189558	4.581168572114656	0.0	4.047825053001209	6.120981193285284	3.8505363945295135	8.216842472858742	0.0	0.0	6.737100809934259	5.441833331882178	5.326299987078791	4.928281188011463	7.457677679170707	6.6254904703362065	8.565348115513602	4.595048244724392	6.958482215859077	4.743544983985792	4.3435448625202895	7.404025321766601	8.456937275393695	6.643635397289397	7.480910319915787	5.022740457420974	4.0454383637010904	10.506141669237907	11.232139051516796	6.638025798023461	8.136107784831331	7.962109458531059	4.575058989666848	8.276312985328167	5.391092298195692	7.771229912147801	0.0	0.0	9.99183999733551	9.576196954206061	0.0	0.0	11.708299428049573	5.717552887364208	5.9661421433365645	9.236276159890071	8.525178261477448	0.0	7.691775184794898
2R_11662	4.6618671966898875	8.23388228626536	5.342176772762966	0.0	3.540177026552213	3.8933333722666674	4.662873470907789	17.965868443131736	0.0	0.0	9.427494202680284	5.235295103114372	7.591328425539507	3.9183753820073135	6.52239136957174	5.150729665241203	2.689129348274136	6.123842388065826	5.071501064913793	4.148644952990874	10.636667617128895	5.036474870508633	6.526174659229264	8.979771216558275	5.608037439257944	7.321376354326501	7.076179316044813	4.836073549327853	7.238359541623644	0.0	7.115737831618161	6.9635610775931704	6.668815358975328	7.75538522316819	1.5716605709811422	7.068485029003082	0.0	0.0	7.57357289126971	6.897241448282759	0.0	0.0	0.0	12.942470717660001	0.0	11.465450870256385	6.958946391657058	0.0	0.0
2R_11663	4.6818842535796295	3.8165708349583576	6.035754299531852	0.0	5.333066679999333	5.498508529561356	3.9024123737691547	2.7064515037721164	0.0	0.0	1.7752450947758975	3.2263615245633654	4.41841047683096	5.902800066996781	5.263711969681019	8.729177275041827	8.10202767710526	6.630616294162968	6.111932402027634	5.312234388280586	4.578145364699352	5.419393298920187	7.5373261499338025	8.355216042014801	4.22408786102751	4.9631486214854705	5.3299221831361265	4.37115474980603	4.673211109391111	5.247415647793462	5.74255549462066	11.98879048090036	6.530013574893605	8.567553700550368	9.470453664325689	9.419608758597953	0.0	0.0	10.09269924853272	7.421632202462126	0.0	0.0	0.0	7.532956685499059	15.720953082780643	9.421102681186943	9.734437068736357	0.0	20.268044893719438
2R_11664	4.25109529470268	5.707719274470603	6.447521430916484	0.0	6.266585087122624	3.759119388692005	5.335859329139748	2.3128713604078053	0.0	0.0	1.5170837281543734	2.4508218095691845	4.4422026128591545	6.557716760409228	5.697780144855565	7.459754623804574	7.418364606685727	4.927280484603949	7.181786154613149	6.409007475466319	4.4014252401784395	6.946933762375964	6.4412259971914025	7.820192689547871	6.016347619752391	5.183924706038481	4.554829212123862	10.583884255637912	11.648055403742566	11.958189386628591	8.83342111136608	10.245345283504072	8.585230433165226	5.99042849335332	3.0349621570568637	5.249857518866938	0.0	0.0	7.499990625011718	5.708120943666554	0.0	0.0	6.591288689216784	7.1948439476215365	13.434765815238382	8.721979717639996	5.759187632029376	0.0	0.0
2R_11665	2.3898737797722704	3.89634688646427	0.8215889250470174	0.0	3.266724814368362	3.5926024722493914	4.462060659929848	4.420837173935627	0.0	0.0	8.699290746825412	4.098951979957764	4.245427303319436	6.7493256580001955	7.451581913520379	7.921457167888947	5.199153577797534	4.709017783181847	9.983499770753886	9.18766354041102	4.673840263656937	7.0818207006930445	5.352956844890153	5.199153577797534	8.049779838521417	7.206245076107856	0.0	11.9000613805166	9.541786249102834	5.714240000365711	8.754800366475944	2.44787734763677	3.2819729186363626	6.997309916008744	9.668410267774355	5.3517927368412455	0.0	0.0	5.734212101337863	3.6368463450603445	0.0	0.0	37.795894609927466	6.514233600416912	12.839648835604345	10.259229571613686	14.677530975094431	0.0	0.0
2R_11666	0.0	0.0	0.0	0.0	0.0	0.0	0.0	0.0	0.0	0.0	0.0	0.0	0.0	0.0	0.0	0.0	0.0	0.0	0.0	0.0	0.0	0.0	0.0	0.0	0.0	0.0	0.0	0.0	0.0	0.0	0.0	0.0	0.0	0.0	0.0	0.0	0.0	0.0	0.0	0.0	0.0	0.0	0.0	0.0	0.0	0.0	0.0	0.0	0.0
2R_11667	0.0	0.0	0.0	0.0	0.0	0.0	0.0	0.0	0.0	0.0	0.0	0.0	0.0	0.0	0.0	0.0	0.0	0.0	0.0	0.0	0.0	0.0	0.0	0.0	0.0	0.0	0.0	0.0	0.0	0.0	0.0	0.0	0.0	0.0	0.0	0.0	0.0	0.0	0.0	0.0	0.0	0.0	0.0	0.0	0.0	0.0	0.0	0.0	0.0
2R_11668	0.0	0.0	0.0	0.0	0.0	0.0	0.0	0.0	0.0	0.0	0.0	0.0	0.0	0.0	0.0	0.0	0.0	0.0	0.0	0.0	0.0	0.0	0.0	0.0	0.0	0.0	0.0	0.0	0.0	0.0	0.0	0.0	0.0	0.0	0.0	0.0	0.0	0.0	0.0	0.0	0.0	0.0	0.0	0.0	0.0	0.0	0.0	0.0	0.0
2R_11669	0.7657206468838654	8.738784861977761	5.2647768136070265	0.0	1.7444426418537147	9.592312337200473	3.0635437174326157	0.0	0.0	0.0	4.645452125596302	5.62848403161557	3.4006098653732564	3.86160412425499	6.427891908569666	0.0	8.329099374484638	5.280727629951352	0.0	2.453122465106786	5.99003348278966	4.254432054592872	10.290592614647494	2.0822748436211596	1.8422618554156054	7.2153008246511625	13.947312631802104	9.532012501425037	6.114417255782278	0.0	11.019865511557684	9.80381391890599	10.51551110181657	11.209764968934175	0.0	9.6453325485605	0.0	0.0	4.593134412337159	3.8841777050141824	0.0	0.0	0.0	5.797706427337345	10.284627053711466	6.163273117127767	9.797317024327523	236.54642223536368	0.0
2R_11670	2.5939905453367937	2.1145650181165356	6.688200194180745	0.0	3.9397028479126965	4.874303888475927	4.612534157977565	7.9973608709125985	0.0	0.0	0.0	1.0592951026668813	4.608025067656368	2.616349612333298	3.1107746865894503	0.0	4.70267346986762	7.240881334519986	10.158919361884411	6.925258912346536	5.918533083120301	10.409035042416816	7.746863488645035	8.817512756001786	2.0803103823090403	9.777154212609107	15.749519639650991	7.534586442695702	7.4798683658242515	2.5842865043390173	6.221900694505524	9.96355552800202	6.679280611792419	6.904493876145462	6.996119777068643	5.445828827918465	0.0	0.0	7.779956886072256	4.386073121321523	0.0	0.0	11.395556872375462	9.820288716488266	23.227117659867897	8.119606442675723	6.637968516115328	0.0	0.0
2R_11671	0.0	0.0	0.0	0.0	0.0	0.0	0.0	0.0	0.0	0.0	0.0	0.0	0.0	0.0	0.0	0.0	0.0	0.0	0.0	0.0	0.0	0.0	0.0	0.0	0.0	0.0	0.0	0.0	0.0	0.0	0.0	0.0	0.0	0.0	0.0	0.0	0.0	0.0	0.0	0.0	0.0	0.0	0.0	0.0	0.0	0.0	0.0	0.0	0.0
2R_11672	4.289896015065542	3.4970304965538515	2.4579617868054893	0.0	6.515411391219507	3.582683636047709	0.9535159996647438	0.0	0.0	0.0	0.0	0.0	6.350559119101243	5.048018555362376	2.5722722767353408	7.109628095354331	4.949126514521091	4.226414966749736	5.60021415218918	9.16229726890243	1.3982808696020592	6.620876683523419	8.807993430197774	9.721498510666429	5.1605711720173195	2.694880992707922	0.0	0.0	7.612353822586293	0.0	3.741698223993584	9.154196210309237	2.454683775976231	4.757721139116432	14.462575049917579	6.00414406023037	0.0	0.0	7.505374384157228	10.880416067110406	0.0	0.0	0.0	9.744372624809174	0.0	4.795736628503154	9.148129811230172	0.0	0.0
2R_11673	5.349251867793555	4.104088929450968	3.786097396273777	0.0	3.5842679311963925	5.124369431559612	5.455316447170611	5.8206794188051605	0.0	0.0	3.817963326553267	6.9388334124874325	4.751267645194897	4.1258635948236915	6.792299042285835	6.257854911633874	4.356193495891954	4.960089108000826	3.2861847969589646	4.368326541145604	3.07689751500526	5.827658650722192	6.343156298190368	5.989766056851437	8.327560819583395	4.15103357771061	5.731447305073478	5.483860606530651	5.444035420569534	9.404542017612826	6.586843726515072	5.640230637088223	8.102246023620207	6.700351286854811	1.2729877723159533	10.56962808561575	0.0	0.0	6.1343179700126225	8.778807957590377	0.0	0.0	0.0	9.053439115621947	4.226319404088964	8.442361151124384	10.467772546575548	0.0	0.0
2R_11674	4.280104815283007	2.6583229883032793	2.452351768560773	0.0	4.643243361206723	5.617081749858839	3.805358831339511	1.8851011969450049	0.0	0.0	8.65547250286218	3.2459983332547635	2.5344258760537217	3.0835696084283906	2.4441917693308683	3.3778100846546764	4.635514531028019	5.019962684810178	4.257091276400485	4.135388618574738	5.9789547965905765	3.7747230202615807	5.021651535365392	5.542463026229152	7.845779436506314	8.066190699958678	11.1372134394982	4.566903770161738	7.866228758232517	7.309873836450832	7.999624764267724	7.306642238821985	5.9477687243019215	9.493724363384073	8.24546620979088	6.560958406547448	0.0	0.0	6.418495046297216	8.787852706283857	0.0	0.0	10.744433443338425	6.172782350780702	10.94997912660229	8.749331940658422	8.866471666876853	0.0	14.117125555597122
2R_11675	3.596760038557268	0.0	1.2364913321957614	0.0	8.19403474270731	2.703433360367667	4.796715209424586	0.0	0.0	0.0	0.0	5.287648054145516	2.5557472365983003	3.627762541175105	4.313319530710835	0.0	9.247403613600797	1.4174143527377359	3.75629178874615	2.304572271386431	4.220477758082215	3.9968025579536373	3.2224800206238724	7.82472613458529	1.7307026652821045	10.845398839542325	0.0	10.745755426606491	8.61623298293986	4.299965600275198	4.70570519698082	3.6840554081933394	11.113580795732386	4.786796101633255	2.9101914906000816	5.034030043091298	0.0	0.0	5.393743257820927	5.473453749315818	0.0	0.0	0.0	6.5359477124183005	0.0	6.755061471059386	1.8408070097930933	0.0	0.0
2R_11676	0.0	0.0	0.0	0.0	0.0	0.0	0.0	0.0	0.0	0.0	0.0	0.0	0.0	56.78237020969729	0.0	0.0	0.0	0.0	0.0	0.0	0.0	0.0	0.0	0.0	0.0	0.0	0.0	0.0	0.0	0.0	0.0	0.0	0.0	0.0	0.0	0.0	0.0	0.0	0.0	0.0	0.0	0.0	0.0	0.0	0.0	0.0	0.0	0.0	0.0
2R_11677	4.706346620193062	1.9182560137086246	5.056075415611927	0.0	2.680465704111432	4.421790139629079	0.7845604158986146	0.0	0.0	0.0	7.138082275677734	1.441430637204593	3.1351738022786964	4.153549115747962	6.349457191959612	0.0	4.653919967701795	2.8979393854247215	1.5359666560070582	5.025873195208935	6.903098559334836	2.1790836299610925	4.61190916172885	11.198494922282444	1.4153860960962237	8.869476561188634	0.0	0.0	6.263504212950375	3.5165552387530012	9.236095616064127	6.02571534279692	2.019732993318016	2.3488140798563903	0.0	3.2935044352800853	0.0	0.0	7.939903750722311	2.9841637888137127	0.0	0.0	0.0	8.908606604840937	15.803093455543923	4.7351634898060215	4.516291618756339	0.0	0.0
2R_11678	2.89436491621353	1.2869583883883406	4.522829502036924	0.0	4.19609176013461	1.9777199953919122	3.50907838933723	4.867322862910634	0.0	0.0	4.78894099434059	3.223520455687167	3.7393578751285843	2.919313079263039	6.310892221320466	4.360745268809421	4.423280924392859	4.925378059706418	8.243842982820242	3.6528477376171833	4.116702548017605	4.8731589814512954	5.5989035107364575	5.724245902155465	8.229718018207935	2.4793890864631405	14.37811765517823	3.275479199331383	5.953097366794457	9.437030782965278	8.261998151171364	10.106634426053663	6.323516811227531	3.5018219804673274	6.386927067360471	6.997107395802575	0.0	0.0	3.55125546745373	7.340945894225646	0.0	0.0	6.935519779062083	5.5783337517083655	21.204597863636764	7.412585235464477	14.139911597272697	0.0	18.225177536010673
2R_11679	8.617860990885966	3.5125469934880895	0.0	0.0	4.908240444882914	2.6989351351424293	0.0	0.0	0.0	0.0	0.0	7.918274956291122	1.9136210590170302	2.1730357983744386	7.751056727400502	7.14117386616012	6.391396328355856	4.245167778582237	5.625062578821189	2.300737708538866	0.0	7.980304608226897	4.825677235543236	17.576339902978603	0.0	0.0	0.0	0.0	0.0	0.0	2.818725242783852	0.0	0.0	5.7345976591945815	0.0	6.030784743803218	0.0	0.0	3.2308611860491414	5.464346505140584	0.0	0.0	0.0	19.57521777429774	0.0	8.670627987573255	11.026464617729012	0.0	0.0
2R_11680	3.1572751354444724	2.2877710572596497	1.8090092641173425	0.0	3.1968057516929083	4.394635644054728	3.7427634253976727	0.0	0.0	0.0	0.0	1.7190944635531344	3.427512549759303	2.8306573065793286	2.944883559304065	0.0	5.550407937638393	5.184257318330922	3.6636820480861934	3.7462567402651272	9.60498866645641	5.847394693294403	5.50030455972105	3.8159054571263944	5.908115302778249	3.9667538426936164	6.389841685282406	6.98721566617599	6.069413642818649	12.581855454611796	6.884532122377791	7.186453248169071	5.419790146929909	8.870681477965718	2.8384419848713884	5.891901865660906	0.0	0.0	4.208610290578237	4.4487567726760915	0.0	0.0	0.0	5.843572866697478	14.135441084659513	9.882777551807285	6.283979496990781	0.0	12.149295401613186
2R_11681	4.867795540904573	2.7604324852387596	5.093099308815493	0.0	4.8215961218938075	4.242066077072508	2.8225195740321203	5.872530845468266	0.0	0.0	6.419957130094268	4.148530673406093	3.759680472276022	3.41548091486901	3.29949908527733	0.7015111954171677	3.1392850550358524	4.170228563138157	3.315458590916837	6.328344909985622	4.552983524573818	9.799287082266192	4.977514905997972	6.043123730944016	6.6195557972542085	11.168030841633973	11.565007679165099	5.269249146750486	3.9433560562653818	6.3255459958281754	6.64552025202914	4.3355996958143255	6.539537571859527	7.0417072433310395	5.137310902007336	4.739459471756436	0.0	44.781399597863036	6.665037435293594	5.904673871442366	0.0	0.0	5.578570257071674	5.127909287284708	5.685290731554785	5.962296819830122	9.207043886836981	0.0	7.32969096556951
2R_11682	3.384080010142088	5.172429132031219	1.817775561868973	0.0	1.4455337344207602	1.5897353964919307	2.8206753926704526	5.86869384393578	0.0	0.0	5.132609960394215	7.2551851772006435	6.387280744847108	2.5599369777648566	3.5509850432509977	0.7010528411568493	4.810425321074975	5.209379767494128	6.6265846648902995	5.194886858074607	3.309097229466617	4.700584517684773	5.211132343053959	4.026116844812751	4.070911202231674	4.384574016312848	7.704967546676693	4.739225686350462	8.163043335682977	5.057130402153123	7.471325467927731	4.3327668962744275	6.172194496159769	4.785232300227951	10.267908558798066	6.512498846991681	0.0	0.0	8.880910166421913	6.437253674464863	0.0	0.0	11.149850647750574	8.327408062212145	2.840788034600798	7.944534889191047	5.953606467478479	0.0	7.324901882939278
2R_11683	2.505725425990549	2.0426132008576117	2.6919259772041246	0.0	3.5677945178696557	3.531335303818433	0.8354220974324388	5.793927384708087	0.0	0.0	1.9002079207506883	2.686033118941844	3.616623448016463	3.159154607699656	2.6293094381691593	5.1909113371579965	1.5486329597411181	4.6287116018286	4.0888517294043725	5.351691776804484	7.963165581287198	5.2207870858610645	6.314002943167238	6.388110958932113	6.782143971352224	7.673631254393155	0.0	3.899040430553879	7.503250783401908	3.744527373244004	6.966356024557963	8.02043993075473	2.68833594478287	4.168472657445505	11.404233707721653	5.698901935575054	0.0	0.0	6.575826323032771	7.944054788557066	0.0	0.0	8.255852160804187	7.114602009163607	12.620685303211966	6.3026698361532745	7.213612375096302	0.0	10.84737526060819
2R_11684	3.908663488662673	4.055237431834356	5.497025132154591	0.0	0.8095094696417758	0.8902634556644348	3.317157609152019	0.0	0.0	0.0	4.3114487071258765	4.353167991887088	1.89366562536098	3.5839586026976886	4.2612377361577956	3.5333524919557338	4.21649746799327	4.200898740276495	3.710935905457228	4.553490766734989	4.169516994812287	5.922813889393424	4.3774083704962035	5.797684018490747	2.5647075720426353	2.678611129414954	0.0	4.4233351097447136	4.728997246399484	6.372067574502213	3.7191083883931837	3.6395717534292045	4.269762105934506	6.1476964203193285	5.7501039331285915	4.475921333593799	0.0	0.0	5.861477305425597	11.715954787229249	0.0	0.0	0.0	6.457028475495577	4.772586264496731	8.103531480885103	5.455739765577774	0.0	0.0
2R_11685	0.0	0.0	0.0	0.0	0.0	0.0	0.0	0.0	0.0	0.0	0.0	0.0	0.0	0.0	0.0	0.0	0.0	0.0	0.0	0.0	0.0	0.0	0.0	0.0	0.0	0.0	0.0	0.0	0.0	0.0	0.0	0.0	0.0	0.0	0.0	0.0	0.0	0.0	0.0	0.0	0.0	0.0	0.0	26.860059092129998	0.0	23.79473708005263	0.0	0.0	0.0
2R_11686	0.0	0.0	0.0	0.0	0.0	0.0	0.0	0.0	0.0	0.0	0.0	0.0	0.0	0.0	0.0	0.0	0.0	0.0	0.0	0.0	0.0	0.0	0.0	0.0	0.0	0.0	0.0	0.0	0.0	0.0	0.0	0.0	0.0	0.0	111.45414219319461	0.0	0.0	0.0	0.0	0.0	0.0	0.0	0.0	0.0	0.0	0.0	0.0	0.0	0.0
2R_11687	1.3878173782214538	15.838462166778553	7.15654147251566	0.0	3.1616854312697016	3.4770847078683818	0.0	0.0	0.0	0.0	0.0	6.800833510155004	1.2326755160441962	1.3997797586527734	1.664303355901287	4.600048760516861	2.744715393599049	1.3672807261135715	3.623432593645804	2.9640800918153447	5.428267212967479	0.0	1.554250813805726	3.773983666198693	3.3389762031166006	10.461799523674268	0.0	0.0	0.0	0.0	5.447118555990659	10.66125359284246	14.293994592581846	1.8469952803729601	0.0	1.942391013411433	0.0	0.0	2.081187109127046	0.0	0.0	0.0	0.0	0.0	0.0	11.170519658159757	7.1027923207450545	0.0	0.0
2R_11688	3.2863797306614626	4.167311111563563	1.255321149437321	27.379407400106235	0.8318816997672396	1.8297349308749016	2.921856980360154	0.0	0.0	0.0	4.430603239922926	3.131432857784993	1.6216670282984138	4.051308421616868	3.0653032197945023	3.6310029556364056	3.2497708911521737	2.158499014321425	1.9067471008863706	2.339667280595361	0.7141248321628114	5.410223428702047	4.907329980645491	3.475449425259964	1.7570585434336088	5.50527859875245	6.651129627855996	4.545581821745555	3.4017840316175416	2.1827236549620297	3.3441559775498213	3.7401577748155734	3.7609410476251726	8.74744465273082	8.863527382538319	2.555345199538729	0.0	0.0	3.833117036014873	5.55680583686885	0.0	0.0	9.624842874440077	3.3177399555422844	0.0	4.408669560517366	3.7376792077017122	0.0	0.0
2R_11689	0.0	0.0	0.0	0.0	0.0	0.0	0.0	0.0	0.0	0.0	0.0	0.0	15.132713900910987	0.0	0.0	0.0	0.0	0.0	0.0	0.0	0.0	0.0	19.080473806325557	0.0	0.0	0.0	0.0	0.0	0.0	0.0	0.0	0.0	0.0	0.0	0.0	0.0	0.0	0.0	0.0	0.0	0.0	0.0	0.0	0.0	0.0	0.0	0.0	0.0	0.0
2R_11690	2.7598585020545996	3.7496283180929693	1.5813033022752188	0.0	2.0958099519535565	4.6097620354404265	0.0	0.0	0.0	0.0	5.581143548407351	2.817574451587309	1.6342255864571726	4.175470917729073	1.1032291517271051	1.5246342783524802	3.1839673597860374	2.7190186517881965	3.6028375948897353	3.9296436599129185	1.7991379430545853	1.7037879465521721	3.090833412321298	3.1271107997898584	1.106666002667065	6.934890909831681	8.378296859814336	1.1451959602067308	1.8364972610173766	0.0	1.805386008077899	3.533552256526471	2.368791643850597	4.285160275707212	1.8608684486963218	3.862701560595809	0.0	0.0	2.069357981686182	0.0	0.0	0.0	0.0	3.4827430083934106	12.356166499343578	5.553514124900385	8.239491411507274	0.0	0.0
2R_11691	1.833522534523671	1.793577521738608	1.8909807969009094	0.0	3.341662426932462	4.59376951634268	3.4233141681534858	3.391687313563188	0.0	0.0	4.449424833975274	2.695487538222013	1.302844810500408	1.1095960193908563	4.837367697993459	0.0	2.1757174700322115	3.6127808480995816	4.787117827628909	1.95800532828074	3.5857924877503953	8.82896062079818	2.0534069800067156	4.487417281941436	6.175829391830789	4.146499131515757	0.0	4.564891854973021	3.9042686980186274	2.1919960579142894	3.8381282830089942	4.695057869405275	5.035890476684173	1.9521343490093137	4.450590215021365	4.619160957127104	0.0	0.0	5.499143508398568	4.650343032553796	0.0	0.0	0.0	4.9977510120445805	4.925319837956977	5.4112641957752095	4.691946499047816	0.0	0.0
2R_11692	2.1362974381165074	2.3219513214515213	2.0400406947317786	0.0	2.703806147914419	2.0814702316304676	1.2662272963467285	0.0	0.0	0.0	2.880095158344032	1.4539820497192069	1.4758210440485144	1.6758866368031649	2.2772429419701568	0.0	2.5819444623746137	2.8062465645403387	6.197365004347452	2.534818263669768	0.9284277377999374	1.3188349412129325	1.8608271429817043	2.5819444623746146	3.9975900242996367	4.026018817611954	0.0	3.545803807129548	4.422631045322017	4.256611226670223	2.48440531023002	1.8234554724330003	3.2597120574100487	1.8954133051380075	5.761699009804011	2.657746383886881	0.0	0.0	2.1357443514011374	4.214208202956267	0.0	0.0	6.256588970259304	6.110601894286587	6.376280237516439	5.731674523041092	3.0370784762855805	0.0	16.44108132991907
2R_11693	2.0901268989194777	2.2717683541418796	0.5987851487630804	0.0	1.5872222261902778	0.4363895658382029	0.9291458032783702	0.0	0.0	0.0	0.0	3.84090657686115	1.2376499935100727	1.7567857342252322	1.253264754685957	2.309306157418473	3.1002656927698706	3.431996011471515	2.7285412509051934	1.8600260463167317	0.6812716316516891	2.5806634756762787	1.9506537655108185	0.4736517030620635	5.028676025032749	2.626004561632524	0.0	0.8672926090884979	1.8544488529329801	0.0	3.190308608122589	0.8920231012574671	2.9899329555373644	4.63612213233245	0.0	0.9751147783227694	0.0	0.0	4.701567972918968	0.0	0.0	0.0	0.0	1.055035950350008	0.0	1.869266404997409	4.45715983000749	0.0	0.0
2R_11694	1.9753373209467833	2.012815353819929	1.2732748272038732	0.0	1.1250390951085552	2.474538544958963	1.9757637018224838	0.0	0.0	0.0	0.0	1.5124851413459712	1.0965734710805064	1.2452274168793265	1.1844355690739135	0.8184297279866957	2.6858327693084516	1.702843329948081	1.28934500757877	1.0547241516642702	2.414460960001267	3.658400510712711	0.2765286058887762	3.6930200577991217	1.1881253995071657	1.3960038552042466	0.0	2.458982935150227	0.6572260093775636	0.0	1.6152306168126382	1.2645499112791783	0.8477178333891979	1.9716780281326909	1.9978431285584084	1.0367567594467204	0.0	0.0	1.4811194300652433	1.8787598681862077	0.0	0.0	6.508331966583621	4.113010574176276	6.632839186813916	1.3249548488511382	3.1592797650911213	0.0	0.0
2R_11695	1.1548125876304272	0.9413782577865515	3.4737549131921055	0.0	0.6577151632942322	2.1699799548101675	0.7700412376333784	0.0	0.0	0.0	0.0	2.1221329983192705	2.820724374840934	0.8735749263030351	0.692439255766288	2.8707996612456395	1.7129227172093062	0.8532929213805767	0.0	2.4664318623533705	2.2584496364319544	1.0693786108237155	1.939954527465876	2.355268736162796	0.694596387404189	0.5440835538231935	0.0	5.03145739038431	1.9211221812574937	0.0	2.266292803897117	0.0	1.982355548848586	1.9211221812574937	3.5039094870101315	1.6162772044707845	0.0	0.0	3.0305982184411904	3.66117307646543	0.0	0.0	0.0	2.6231228277264083	0.0	3.0983559542365082	5.910283375924313	0.0	0.0
2R_11696	1.5918221456207085	1.482993145828129	2.3452944130161963	0.0	2.072253254214704	1.7092307863230771	2.122887658544074	0.0	0.0	0.0	4.138809032867938	1.6715431151144937	0.6059463943462777	1.1468163986854916	1.363536205704163	1.5074975390102674	1.1243499570723186	1.568266670573891	3.5623420546591515	4.856843564565713	4.447289523795801	0.0	1.5280463743738066	1.8551774291693257	1.0942271856367363	1.7142358545114316	0.0	1.1323240702430444	3.934352960246511	4.077944194149292	1.7850936469052632	1.7469177383424683	3.122888878323115	1.210570141614311	0.9199762351738929	1.2730950583160285	0.0	0.0	3.069147902237409	1.1535202843658205	0.0	0.0	0.0	2.4105181236526927	0.0	2.7455465861599193	0.5819200241706302	0.0	0.0
2R_11697	1.0355907335755394	0.5627941197244313	1.1867152215155266	0.0	0.0	0.8648680438392963	0.46036189693224494	3.1927613714187193	0.0	0.0	2.094230750302145	0.8457981424919514	1.533039531417269	0.3481723579906792	1.6558731336239942	2.288374030158481	1.0240547036368621	3.060798788903135	1.8025393814297705	2.2117995673130233	2.025289246746997	1.2786358489854344	0.38659451060536987	2.346792029167809	2.491547425359468	2.602201801009888	6.287631474374129	0.8594312524611962	3.2158694151201823	4.12686647853658	0.9032545299456652	2.6518127438341814	0.592566291428013	0.9188198328914804	0.0	1.4494141419724342	0.0	0.0	0.5176613097348798	5.253114768738189	0.0	0.0	0.0	3.6591549443024345	0.0	3.2415650887515053	0.8833518042195595	0.0	0.0
2R_11698	1.9631438806940251	1.3716963892698775	1.9282515901688284	0.0	0.0	0.3513233736670133	1.4960515273059136	0.0	0.0	0.0	3.4028414747166322	0.687153743228787	1.2454908560420568	0.8485994248362817	0.33632121097160506	2.788723517584296	1.6639502678543943	1.1051963764036927	0.7322206215879434	2.3959165914348857	2.742350720001439	0.5194025416443973	0.9422456200654596	0.7626438727665974	2.0242136436048006	0.5285282085546942	0.0	2.79291888930643	2.2394367726939204	5.029199532485611	1.4676663382396318	0.0	1.4442600124408558	1.866197310578267	2.269155158362637	2.7476187369699088	0.0	0.0	2.523388658629674	1.422600064799433	0.0	0.0	0.0	2.123439802605036	0.0	1.881108736023221	5.023644861033783	0.0	0.0
2R_11699	2.802670159914754	2.07697829898302	2.1897721349393646	0.0	2.9022555168975126	1.5958874618463206	2.7183273914094466	0.0	0.0	0.0	0.0	1.248559162726214	0.22630583559016826	1.0279374378772432	0.3055480187044275	5.067113923922351	1.7636497673745957	1.5061073405713838	1.9956686008686746	0.5441729094182836	0.9965708991929668	3.303142609879039	1.426717836757913	2.0785872258343447	1.838999290146274	1.4405045684161883	9.281741700266572	1.9030263447355058	0.6781765433246643	0.0	2.000063602022544	0.6524301195147589	4.811073937546487	1.3563530866493285	1.0307644004486711	1.069805676217749	0.0	0.0	1.5283333906458354	5.169731994631233	0.0	0.0	0.0	1.9291463141730523	0.0	0.6835953588523582	0.651997760257294	0.0	0.0
2R_11700	1.5982781338678036	0.3722519384740507	1.5698708502573586	0.0	1.5604933031429893	1.7161629513883971	0.0	2.1118053084450037	0.0	0.0	0.0	0.2797204049098316	0.4056026296840893	1.151467567292398	1.9166928614691066	1.5136115300871915	2.032038014464047	0.44989346410296677	1.1922633080132372	0.48765415723218425	0.8930652988359474	1.268602469461567	2.8127801273299537	0.9313507566293546	2.197330134020658	3.442376637484779	0.0	0.5684582309966403	2.430959755370089	1.364827734173048	0.5974444968834756	2.9233379186863035	2.3516658358100617	1.8232198165275664	0.0	0.6391291890364545	0.0	0.0	2.396796510264281	0.0	0.0	0.0	6.018284752735761	3.8033199525622274	3.0667085783505708	2.144085813420366	1.1685602601402107	0.0	0.0
2R_11701	0.44549582449014835	1.452634263262578	1.531522035405037	0.0	2.029831417426204	3.069440939003372	1.1882452952987104	0.0	0.0	0.0	0.0	1.6373243587582882	1.1870836984027888	0.8986716083420181	0.8013736613052989	1.4766370182564017	1.5418661823151032	0.8778069275513243	1.1631386925413847	1.9029669538370664	1.3068742412778234	2.8877637611225313	2.744069516959946	0.9085997145785432	0.5359134349746754	1.2593573398746034	0.0	1.663715789428151	2.0751292234845695	1.3314877138302694	1.7485503570408691	1.7111559611426144	1.1471096641044953	1.4822351596318353	0.9011430729537496	1.870549611745605	0.0	0.0	2.004212185944126	0.5649530792343869	0.0	0.0	0.0	1.3492408833480063	0.0	1.4940786227798402	2.2800293257371878	0.0	0.0
2R_11702	0.277920930216917	1.3593308068810956	0.0	0.0	0.6331514289278024	5.222343902835158	1.4825649069696079	2.570518974928443	0.0	0.0	0.0	1.7023979569045449	1.234262992561961	0.5606329748113491	0.9998680174217003	3.6847782730733907	1.923775084309443	2.190466482015818	1.4512395835464842	0.890369196929722	1.0870515796734617	0.5147202263945443	0.0	1.1336531746823504	0.668655247372352	2.095054508604441	5.062224868078419	0.0	1.8493738963167758	6.645149672028638	1.0908267037431392	1.423331130016744	1.431240282773005	1.8493738963167758	2.2486991556471976	2.3338709794112904	0.0	0.0	0.8335469297340776	2.819551190890312	0.0	0.0	0.0	0.8417189584569608	0.0	2.6098112573313794	1.422387901965043	0.0	9.62503741733296
2R_11703	1.396297930137257	0.3794106295985517	1.200045505725577	0.0	3.181005579483786	0.8745830425344716	0.6207108107091485	0.0	0.0	0.0	1.4118367261652311	1.4254982173289494	1.6536107210197486	0.7041667046134279	1.1163156226138755	2.3140791661909947	2.071115668588355	0.45854526148956226	1.8227871728279303	0.9940642435886833	2.275599078764674	2.585997341594733	1.8243731245444281	1.5821022468383268	3.359379724127737	1.7542880941028203	0.0	1.738170360162804	0.9291408680380868	1.3910744213686836	2.131268349459322	1.7877335733504702	1.9974084823386746	2.1679953587555363	0.9414710070237504	1.628550337448658	0.0	0.0	0.0	1.770707539318561	0.0	0.0	0.0	2.8192441606405323	6.251367486637703	2.497506551896251	1.7865488592528223	0.0	0.0
2R_11704	0.0	0.9107164551709843	0.9601744598586585	0.0	2.5451704118849277	0.0	4.46976050576234	5.166543530712518	0.0	0.0	0.0	0.6843375393630953	0.4961545541282292	1.126828744454735	0.669885690705738	0.0	2.2095077327246875	1.100666883057776	2.9168788696044303	1.7895729458565897	3.2773338932476213	4.138190741625854	0.6255893051254282	2.278554849372334	1.3439451240326956	0.0	0.0	0.0	3.717097921889499	3.3390587059945456	0.0	0.0	5.753363656116851	2.230258753133699	4.519710684279678	2.34544971809258	0.0	0.0	4.188411503053352	4.250309209995026	0.0	0.0	0.0	0.8458948721852849	0.0	1.4987194191922713	0.0	0.0	0.0
2R_11705	0.6328610038517187	1.0317892194947906	1.0878222863892328	0.0	0.0	0.7927957068526883	0.8439968110424491	0.0	0.0	0.0	0.0	0.0	0.5621144948529987	0.6383159896495785	2.276825558732992	4.195352388623883	1.2516224155561646	4.364472347139656	1.652327766310623	2.027482936703605	2.4753535238018856	2.3441657231399633	0.7087566027765114	2.5814712320845894	3.0452246309949054	2.3853516509257315	0.0	0.0	0.0	0.0	0.8279833191168597	0.0	6.518229205708145	3.3690060539354287	0.0	0.885753086760932	0.0	0.0	0.0	1.605118401558891	0.0	0.0	16.681179292651272	1.9167002089203227	8.50014875260317	0.8489813327682514	4.858434923207578	0.0	21.917423913662883
2R_11706	3.6269849128308578	0.0	0.0	0.0	0.0	0.0	4.837023740596222	0.0	0.0	0.0	0.0	0.0	0.0	0.0	0.0	12.021976172443226	3.5865818798710265	0.0	0.0	0.0	0.0	0.0	0.0	0.0	0.0	0.0	0.0	9.030046576980244	9.654042557915808	0.0	0.0	0.0	0.0	0.0	0.0	0.0	0.0	0.0	0.0	0.0	0.0	0.0	0.0	0.0	0.0	0.0	9.281379881309714	0.0	0.0
2R_11707	0.6276459592247292	0.0	1.0788581667243677	0.0	1.429884879968314	0.786262732050703	4.185209586507152	0.0	0.0	0.0	0.0	0.0	0.5574824316380199	1.2661119872254367	0.0	8.321561790716883	1.2413085129558472	1.8550745285467214	0.0	0.0	2.454955554870896	0.0	1.4058322920802158	2.560198807971435	0.0	0.0	0.0	1.5626401492883895	0.8353110017392011	0.0	1.6423207667601503	0.0	3.2322581083080126	1.6706220034784023	0.0	1.7569082069926	0.0	0.0	0.0	0.0	0.0	0.0	0.0	0.9504528908024674	16.86020780206116	1.6839707288839965	3.212266231340347	0.0	0.0
2R_11708	1.5161986111014243	1.2359723320177645	0.8687292732054529	0.0	2.302773229800649	0.949683850246253	1.685028762092946	2.337245882941377	0.0	0.0	1.5330717299733307	1.5479063390355727	1.1222543486233756	0.5097558605866658	0.3030435267478338	0.8375967005390773	1.2494240155288412	0.7468810992177765	3.29885110252882	1.6191374272035812	1.4826034278977336	2.808058003246115	2.5470421708678144	0.0	1.215950350315296	0.952464769280649	0.0	2.5165703575190848	0.6726177191990522	0.0	2.9755044571073097	0.6470823316498839	0.43378535502468324	1.6815442979976307	4.089262047681613	1.0610367772323577	0.0	0.0	1.5158060677716894	0.6409196427770278	0.0	0.0	0.0	0.38266672789334316	0.0	1.6949802955150686	1.9399605489622764	0.0	0.0
2R_11709	0.6801787500686131	0.3696446757286537	1.1691565739550187	0.0	1.5495635654217992	0.8520714495993348	0.604733838344546	0.0	0.0	0.0	1.3754963306572137	1.1110449422123305	2.0138088889322976	0.6860415941987592	0.543790940660445	0.7515050767925463	1.345203709802791	0.8934847959824636	0.0	2.179073763874405	1.773620490176382	1.6796228574835805	0.5078326069972834	1.2331034006525585	2.7274249671754407	1.2818498015568325	0.0	1.1289534680378033	0.9052249675650351	1.3552684434416662	0.5932599793076853	0.5805725560101568	1.945995586715529	2.112191590985082	4.586188656172427	1.5866317768454448	0.0	0.0	1.7000066300258572	1.1500865871439296	0.0	0.0	5.9761325219339	2.0600080340313327	0.0	2.737373885763366	2.3207512643162795	0.0	0.0
2R_11710	2.501907993526755	2.8239248941404687	1.6540460745781587	0.0	0.43844418956222225	1.2054548277501487	1.0266453480337996	1.7800309013364468	0.0	0.0	1.167577221222257	1.8862002571268188	1.880343166046609	1.3587933418194507	1.1539796604160975	1.275816139584492	0.9515530106376014	0.5688196718775099	2.0099064267963938	1.6441657108583334	2.258281796833528	1.0692991385726138	1.5087413889662897	1.308385389626702	2.3151492252584633	1.8134770651731742	3.5054853835281445	1.4374524203248875	0.7683917642336379	0.0	2.2661243814235816	1.9712543801272324	1.6518401896153962	1.2806529403893965	1.557177373091601	0.5387190295817084	0.0	0.0	0.2886069519642589	0.48812013222198136	0.0	0.0	5.072784309269397	2.04005502319834	2.584914439332058	1.0327085653054946	1.969948048530064	0.0	0.0
2R_11711	1.2937985750205998	0.4218706520955918	0.44478105474667673	0.0	1.7684967070591313	0.9724580432977219	0.6901748502769189	2.3932949448824172	0.0	0.0	4.709508120133901	2.536042232204084	4.596667691723562	0.5219802217518137	0.3103107576050961	0.8576829523505658	1.023508977708998	1.0197225559264287	0.6755920483356385	1.1053104419119573	0.5060524889786828	0.9584658412358842	1.7387482125668372	1.7591560554373402	1.8676647467073069	2.925916953113936	0.0	0.6442299416430749	1.7218691013069263	3.09350043185266	0.6770798844576719	1.3251997871199062	0.4441878815240761	1.377495281045541	2.0936629428777564	3.2594439127929267	0.0	0.0	1.940195416482348	2.625157673532766	0.0	0.0	0.0	2.3510603282080216	0.0	1.388501843999874	3.31080397444801	0.0	0.0
2R_11712	0.6192413265808783	0.5047921432535489	0.5322057383912889	0.0	0.705368844422437	0.38786705313739844	2.477499964695626	0.0	0.0	0.0	0.0	2.2758886890152867	1.650052017889864	0.9368683750523944	3.7130440723479214	0.0	1.8370297433485745	0.0	0.0	0.6612832916460346	1.2110409635816974	0.0	0.693503591238997	2.5259158971042903	2.234766712702861	2.3340169669029396	0.0	3.083430538481059	1.6482511684246501	1.850774289931936	2.430493358555373	1.5856766462812077	1.0629919460289226	2.060313960530813	0.0	0.8666909686814286	0.0	0.0	1.3929322617041133	1.5705749639356725	0.0	0.0	0.0	0.4688628201160905	4.158609361029672	1.246065858568036	4.753877500183024	0.0	0.0
2R_11713	0.5232708077917221	0.8531181018736478	1.3491721951620754	0.0	0.5960502136541991	1.638775526591837	1.7446125231287646	0.0	0.0	0.0	0.0	1.282113086476989	1.1619380243172714	0.0	0.9412780547924231	1.734429377071017	0.7761626981899109	0.5155275479749292	2.0493004303121043	2.2351883012032467	1.0233528611231881	0.0	0.8790357704267988	2.4901886566926312	0.6294735901207896	0.0	4.765590151622016	0.0	1.0446029076104093	0.0	1.0269067716183642	0.6699636022174187	0.0	0.3482009692034697	0.0	1.0985557580397254	0.0	0.0	1.5694059994467844	0.0	0.0	0.0	0.0	1.1885942495810204	3.514104737891713	1.052949569717423	2.0085588710613664	0.0	0.0
2R_11714	0.6926713341016136	0.37643379869585264	0.39687667581176367	0.0	0.5260079364077446	0.28924037379111983	0.30792037720985216	0.0	0.0	0.0	1.4007595478572301	0.5657255407431009	0.6152387249300474	1.1644030980947198	1.1075570834920834	0.7653076843013965	0.45663685132452086	0.0	0.6028285680940683	1.2328311009556512	1.8061959021749852	1.282853888073564	0.5171597750644589	0.3139378352856081	1.6665111256282745	2.1756550810422817	0.0	2.2993770527688637	0.9218508897581875	2.7603202854833655	0.906234239076192	0.5912357110153362	1.1890421678743637	0.9218508897581875	2.8022528618474394	2.262081973714349	0.0	0.0	2.0774760051521404	0.585604894719952	0.0	0.0	0.0	1.748202847472798	0.0	0.6194778198444516	0.0	0.0	7.996264145391273
2R_11715	1.0176309445776615	0.0	1.0495210930300394	0.0	1.8546699197577057	1.5297642403840932	0.2714268273173296	0.0	0.0	0.0	0.0	0.4986779051378984	0.3615486502575401	1.0264024794270967	0.0	2.0238190004223036	1.2075539746437818	0.40102889577615913	0.0	1.5214089185512432	1.1940993342577784	1.1308149330896804	0.6838019534489512	1.9371178343243998	0.9793350510870129	0.3835609460699501	0.0	2.0268636453831794	0.8125966346689587	0.0	1.0651077465659193	0.5211647072263447	0.0	0.5417310897793057	0.8233801765294162	0.854566558714021	0.0	0.0	0.6104204881532644	1.5486037014725673	0.0	0.0	0.0	1.2328100054860045	0.0	1.638179006768792	0.0	0.0	0.0
2R_11716	0.27578990710982243	0.44963594101945503	1.896216739469538	0.0	0.6282965936900173	0.6909733828415762	1.103397747854857	0.0	0.0	0.0	1.6731543225523633	0.6757377704978295	0.24495979903498086	0.8345012874268612	0.0	0.9141310955404114	0.8181531828204195	0.5434176432221351	1.4401118678898976	0.2945140282921956	0.5393581799466088	1.0215469796686611	0.3088638997403072	0.3749868754593589	1.3270563567658307	0.0	0.0	1.373259479438529	0.3670386787194828	3.2970982238531867	0.7216416915497742	2.82483481778403	0.9468439442583501	1.1011160361584484	2.231456734006452	0.771991827694512	0.0	0.0	0.8271555155763722	0.6994829072608074	0.0	0.0	0.0	0.4176324416880703	3.70421817845071	0.3699714178581134	1.4114814132598799	0.0	0.0
2R_11717	0.6877657297524521	0.7475356738974298	0.0	0.0	0.5222826677363016	0.8615757876525852	0.9172189139834549	0.0	0.0	0.0	1.3908391544588077	0.0	0.6108815101642538	1.1561566172300264	0.0	0.0	0.22670143964482234	0.45172553734559573	0.5985592439574248	0.24482000050139135	0.4483510366234648	0.42458950686476316	0.7702457556377883	0.9351434385348921	0.0	0.43204935178771653	0.0	2.2830925127350903	0.0	0.0	0.5998774330428807	1.7611454677978076	0.3935403964494471	0.0	0.0	0.9625978127724152	0.0	0.0	1.7189691685689925	1.1629151025458537	0.0	0.0	0.0	1.3886574459812253	0.0	0.6150905831600008	0.0	0.0	0.0
2R_11718	0.0	0.9993880746818724	1.4048820564635445	15.320716212841516	0.0	0.5119330964874862	0.0	0.0	0.0	0.0	0.0	0.7509678473616798	1.0889249706194433	1.2365420686347208	1.2251814983871712	0.0	1.0102648975177186	1.409138460193741	1.0669599526184423	1.9638141495166048	0.7992067712953538	1.1352760934695514	0.9153328131802067	0.0	0.0	0.7701482527685096	0.0	0.0	1.3596706616600693	1.2213883668132168	0.2673274216369094	1.0464414919911647	1.05225634802579	0.2719341323320138	1.6532569616790742	0.2859792986449214	0.0	0.0	0.6128286485136607	1.0364753825436297	0.0	0.0	0.0	0.6188367725186966	0.0	1.0964278408356272	1.0457480251309983	0.0	0.0
2R_11719	0.0	0.0	0.0	0.0	0.9198168092842629	0.5057873452512005	0.0	0.0	0.0	0.0	2.4494728856823653	0.0	1.075852438231277	0.0	0.9683785662961649	0.0	0.7985093427589376	0.39777764810226446	0.0	0.0	0.7896123027281973	1.4955294884765715	1.8086885054951574	1.0979503462935392	0.0	0.760902631399134	0.0	0.0	1.0746782641646222	2.413451225598801	0.0	1.0338789733002822	2.079248044103346	1.0746782641646222	0.0	0.0	0.0	0.0	0.6054716472764371	0.0	0.0	0.0	0.0	0.611407643818363	0.0	1.624897854858599	1.0331938315022038	0.0	0.0
2R_11720	0.3115576549279635	1.0159002613505013	0.5355352256863259	0.0	0.0	0.0	0.41549987377113834	0.0	0.0	0.0	1.8901490722770324	0.3816877806168564	0.27672912812060524	0.0	0.3736272933243264	2.0653731922821135	1.2323481531414402	0.30694728524156933	0.0	1.3308405802039063	0.0	1.1540334623542745	0.0	0.0	0.7495824825572156	1.761463959742798	5.674905115586467	0.7756801318532115	1.658562653116431	1.8623527623906053	0.8152328541448965	0.0	2.6741051000318534	0.8292813265582155	0.0	0.8721130007280399	0.0	0.0	1.8688619565115823	0.7902002525480007	0.0	0.0	0.0	0.4717960331389534	0.0	0.0	0.0	0.0	0.0
2R_11721	0.0	0.0	0.0	0.0	0.0	31.193461850396158	0.0	0.0	0.0	0.0	0.0	0.0	0.0	0.0	0.0	0.0	0.0	0.0	0.0	0.0	0.0	0.0	0.0	0.0	0.0	0.0	0.0	0.0	0.0	0.0	0.0	0.0	0.0	0.0	0.0	0.0	0.0	0.0	0.0	0.0	0.0	0.0	0.0	0.0	0.0	0.0	0.0	0.0	0.0
2R_11722	0.0	0.0	0.0	0.0	0.0	0.0	0.0	0.0	0.0	0.0	0.0	0.0	0.0	0.0	0.0	0.0	0.0	0.0	0.0	0.0	0.0	0.0	0.0	0.0	0.0	0.0	0.0	0.0	0.0	0.0	0.0	0.0	0.0	0.0	0.0	0.0	0.0	0.0	0.0	0.0	0.0	0.0	0.0	0.0	0.0	0.0	0.0	0.0	0.0
2R_11723	0.0	0.0	0.0	0.0	0.0	0.0	0.0	0.0	0.0	0.0	0.0	0.0	0.0	0.0	0.0	0.0	0.0	0.0	0.0	0.0	0.0	0.0	0.0	0.0	0.0	0.0	0.0	0.0	0.0	0.0	0.0	0.0	0.0	0.0	0.0	0.0	0.0	0.0	0.0	0.0	0.0	0.0	0.0	0.0	0.0	0.0	0.0	0.0	0.0
2R_11724	0.45916085598603423	0.0	0.7892497865079328	0.0	1.0460469884307204	1.1503971746245392	0.0	0.0	0.0	0.0	0.0	0.0	0.40783200584015433	1.3893558668330188	1.1012730716708516	4.565793078257694	1.3621380118233581	0.4523662827886391	0.0	0.9806690516538004	0.0	2.5511505689065768	2.5711276760296853	1.872939766257117	0.0	0.0	0.0	0.0	1.8332410601999698	0.0	1.2014566460376561	0.0	2.364591658666465	0.0	0.0	1.9279263994817735	0.0	0.0	0.6885629690835228	0.0	0.0	0.0	0.0	0.0	0.0	3.079815260361422	3.524949593220817	0.0	0.0
2R_11725	0.4758668187727367	0.3879163438232896	0.8179656001295004	0.0	0.5420530149530746	0.0	0.3173130237767091	0.0	0.0	0.0	1.4434876046275902	0.5829821448892522	1.0566760901040382	0.47996858317641966	0.8560060810671999	2.365956721919643	0.47056586957514024	0.4688250339816105	0.6212169441145783	0.7622620522777609	0.9306455916388567	0.0	0.0	1.2940561413316354	0.5724485111186675	1.7936161256133945	0.0	1.1847580404196794	0.3166568534707776	0.0	0.31129251578704425	1.8278113932602016	1.22531210537292	0.9499705604123327	2.88773135781706	0.0	0.0	0.0	0.0	0.6034678885684475	0.0	0.0	0.0	0.3603058275864554	0.0	0.9575610842579064	0.608866706657032	0.0	0.0
2R_11726	0.2989687402171823	0.0	0.5138961897835074	0.0	0.0	0.0	0.39871103103044353	0.0	0.0	0.0	0.0	0.732530323825285	0.2655475078432776	0.30154572034704175	0.7170607393469872	0.0	1.18255343441603	0.5890893176928942	0.7805732186265378	0.0	0.0	1.1074031562097355	0.0	0.0	1.4385891468518994	1.1268597270362608	0.0	2.233013134136652	0.3978865381177492	0.0	0.7822922516338467	1.531124390382824	0.0	0.3978865381177492	0.0	0.8368740778170709	0.0	0.0	0.0	1.5165422533315591	0.0	0.0	0.0	2.716394800820351	4.015540140343128	0.0	0.0	0.0	0.0
2R_11727	0.0	1.0977850978088102	3.4722065490676606	0.0	0.0	0.8435049486326576	0.0	0.0	0.0	0.0	0.0	0.0	0.5980687761150469	0.0	0.0	0.0	1.331679387534016	0.0	0.0	0.7190553108850019	0.0	0.0	0.754090488445524	0.0	0.0	0.0	0.0	0.0	0.896124075188753	0.0	0.8809432506048338	1.7242068993104553	2.3117172742033048	0.0	0.0	0.0	0.0	0.0	1.009749127829191	0.0	0.0	0.0	0.0	0.0	0.0	0.9032843509328354	0.0	0.0	0.0
2R_11728	5.8413546490854875	0.0	0.0	0.0	0.0	0.0	0.0	0.0	0.0	0.0	0.0	4.770810274417007	1.7294530172469704	0.0	0.0	0.0	0.0	0.0	0.0	0.0	0.0	0.0	2.1806255778657784	0.0	0.0	0.0	0.0	0.0	0.0	0.0	0.0	0.0	0.0	0.0	0.0	0.0	0.0	0.0	0.0	0.0	0.0	0.0	0.0	0.0	0.0	0.0	0.0	0.0	0.0
2R_11729	0.7643645890676601	0.830791319593208	0.4379544269878729	0.0	0.0	0.0	0.6795818478523616	2.3565619646185785	0.0	0.0	0.0	0.624279581363107	0.905223342360673	1.5419061568158652	0.611096037408855	0.0	0.25194996676779935	0.5020357801904614	0.6652228669562248	0.8162593641274252	0.9965708991929668	0.47187751569700553	0.2853435673515825	0.0	0.6129997633820913	0.0	0.0	0.6343421149118353	0.6781765433246643	0.0	0.0	0.0	0.0	0.6781765433246643	0.0	0.356601892072583	0.0	0.0	0.38208334766145885	0.6462164993289041	0.0	0.0	6.71579945548298	0.38582926283461044	0.0	1.0253930382785372	0.0	0.0	0.0
2R_11730	0.0	0.0	0.0	0.0	0.6759515369786048	0.3716911127911549	1.187088090325058	0.0	0.0	0.0	0.0	0.3634955124298017	0.0	0.0	1.779096048414185	1.9669319402210046	0.5868055596305941	0.5846347009459039	0.0	0.316852282958721	0.5802673361249608	1.0990291176774438	0.33229056124673295	0.0	1.4277107229641561	0.0	0.0	1.4774182529706448	1.1846333157112545	0.0	0.38818832972344064	0.7597731135137501	0.0	0.39487777190375156	0.0	0.8305457449646503	0.0	0.0	0.0	0.0	0.0	0.0	0.0	0.0	3.9851751484477744	0.0	0.0	0.0	0.0
2R_11731	0.0	0.0	0.8709389152621287	0.0	0.0	1.2694658706480924	0.0	0.0	0.0	0.0	0.0	0.0	0.45004353608657216	0.5110524417229653	0.6076286562535319	0.0	0.0	0.7487808163552898	1.3228967364005222	0.0	0.0	0.0	0.0	0.34446554104513605	0.6095215804163154	0.9548873953813434	0.0	0.0	0.3371642724687873	0.0	0.0	1.297456414546666	0.0	1.348657089875149	1.0249158057288488	0.7091570399189462	0.0	0.0	1.5196615713680564	0.0	0.0	0.0	0.0	0.0	0.0	0.3398583069543812	1.2965966024760587	0.0	0.0
2R_11732	0.4114501474040726	0.6708105316448497	0.7072400374808931	0.0	0.0	0.5154305739499841	0.5487186130895618	0.0	0.0	0.0	0.0	1.0081311828685446	0.3654548002762108	0.8299933363984988	0.986841456025358	2.727578960001418	0.0	0.8107231760177709	2.148498639892936	0.4393846084626179	0.8046668747535205	0.0	0.9215862785387624	1.6783254340149572	0.0	0.7754098312351518	0.0	0.0	0.0	0.0	1.614922660546325	0.0	0.0	0.0	0.0	0.575866163175363	0.0	0.0	1.8510463039232925	0.0	0.0	0.0	0.0	0.0	0.0	1.1039185299293566	1.0528924746195005	0.0	0.0
2R_11733	0.0	0.0	0.0	0.0	0.0	0.0	0.0	0.0	0.0	0.0	0.0	0.0	0.0	0.0	0.0	0.0	0.0	0.0	0.0	0.0	0.0	0.0	0.0	0.0	0.0	0.0	0.0	0.0	0.0	0.0	0.0	0.0	0.0	0.0	0.0	7.30746296577769	0.0	0.0	0.0	0.0	0.0	0.0	0.0	0.0	0.0	0.0	0.0	0.0	0.0
2R_11734	0.0	0.474497806942311	1.000532433334399	0.0	0.0	1.0937693973166556	0.0	0.0	0.0	0.0	1.7656685871843891	0.7131015582124769	0.0	0.8806436377768293	0.6980422706477413	1.929352885395474	1.1511887894933301	0.2867325056111401	0.7598702202453438	0.3107986879819866	0.5691810867272037	1.0780317081466317	0.6518840230527051	0.0	0.0	1.6454583539426992	0.0	1.4491915612416035	0.7746669348563595	1.7397028726669714	0.3807718298298708	2.2357719941834153	1.9983961871400109	0.7746669348563595	0.0	0.8146778222130219	0.0	0.0	1.3093375406712973	0.7381596425240483	0.0	0.0	0.0	1.7628989109691977	0.0	0.0	0.7447634564233688	0.0	0.0
2R_11735	0.36188753881515273	1.1800115947939305	0.0	0.0	0.0	0.0	0.9652417414157916	0.0	0.0	0.0	0.0	0.8866933573189798	0.3214327156146549	0.36500685154361034	0.8679681559842933	0.0	0.7157125383532456	0.3565323972789162	0.0	0.0	0.7077380253910925	0.6702296072588548	0.8105735099389281	0.0	0.0	0.0	0.0	0.0	0.9632457219608562	2.163202370177573	0.47346391026078677	0.0	1.2424349687794731	0.4816228609804281	0.0	0.0	0.0	0.0	0.0	0.9178513833397124	0.0	0.0	0.0	0.5480112671116518	4.860621673512042	0.0	0.9260627774252566	0.0	0.0
2R_11736	0.0	0.0	1.5450776799391672	0.0	2.047797644827929	0.0	0.0	0.0	0.0	0.0	0.0	0.0	0.3991968956852604	0.0	1.6169333888121145	1.4897068703791154	0.44443239538839174	0.44278823931411393	1.1734337417117442	0.9599051460130915	0.0	1.6647563587450067	0.0	0.6110945436590386	1.0813137096521306	0.0	0.0	0.0	0.0	0.0	0.0	1.1508677082172876	0.0	0.0	0.0	0.6290353403376838	0.0	0.0	0.6739838850453086	1.1399070633771229	0.0	0.0	0.0	0.0	0.0	0.0	0.0	0.0	0.0
2R_11737	0.0	0.0	0.0	0.0	0.0	1.7521577274864704	0.4663293209270459	0.0	0.0	0.0	0.0	0.85676176950778	0.0	0.3526855292527782	0.0	0.0	0.0	0.3444971421722825	1.8259047312295622	0.7468233123585516	1.3676946556032024	0.0	0.7832114551880865	0.9508848934818742	1.6825626775629423	0.0	0.0	0.8705715981587758	1.3960950012865014	0.0	0.0	1.790791178705917	0.0	0.4653650004288338	0.0	0.0	0.0	0.0	0.0	0.8868680123115017	0.0	0.0	0.0	0.5295123720565731	4.696544517371343	0.0	0.0	0.0	0.0
2R_11738	0.0	1.398966695219577	1.4749399588816237	0.0	0.9774196512175717	0.0	1.1443455768010942	0.0	0.0	0.0	0.0	0.0	0.38107563169954783	0.865470188749528	0.5145112760291255	0.0	0.42425769751953496	0.4226881767607562	0.0	0.4581654615082367	0.0	0.7945929538675224	0.0	0.0	0.0	0.0	0.0	0.0	0.5709895946282213	0.0	0.0	0.0	2.9459458703067956	1.1419791892564426	1.7357006902187364	0.6004807208458803	0.0	0.0	0.0	0.0	0.0	0.0	0.0	0.0	5.762526291526205	0.5755519572047191	0.0	0.0	0.0
2R_11739	0.5150491701991314	0.0	0.0	0.0	0.0	1.935632477590215	0.686880459583473	4.763742205326817	0.0	0.0	3.1246855785136622	1.2619685093426052	0.0	0.5194886693806833	0.6176591213428404	0.0	1.5279352399927881	0.0	0.0	0.5500172485409143	0.0	0.0	0.5768162328085691	0.0	1.2391665861208385	0.0	9.381426276999745	0.0	0.685460062286385	0.0	0.0	0.0	0.0	0.685460062286385	0.0	0.0	0.0	0.0	0.0	2.612627087978911	0.0	0.0	0.0	1.5598920554697617	0.0	0.0	2.6360004913504915	0.0	0.0
2R_11740	0.5417713865609273	0.4416403228214103	0.4656243510360607	0.0	0.0	0.0	0.7225177721309	0.0	0.0	0.0	3.2868031566457514	0.9955822696089884	0.721811458035085	1.0928824391824583	0.6497050339146028	0.8978756262682493	0.0	0.8006315381572985	0.7072515920233335	0.867830562446773	0.0	1.0033813953021682	0.6067431001174654	0.36831869880370083	0.6517290371355204	1.5315155265044076	0.0	0.0	1.4420473611614826	0.0	0.0	2.7746023994761546	0.46500338057457674	0.7210236805807413	1.0958880090125829	0.7582639395451325	0.0	0.0	0.8124466831864159	0.6870444036798098	0.0	0.0	0.0	0.8204118467470669	0.0	0.36339242821000883	0.0	0.0	0.0
2R_11741	0.0	0.0	0.0	0.0	0.0	0.0	0.0	0.0	0.0	0.0	0.0	1.2991764260799796	0.9419215859698897	0.0	1.271740402175185	0.0	0.0	0.0	0.0	0.0	0.0	0.0	0.0	0.0	0.0	0.0	0.0	0.0	0.0	0.0	0.0	0.0	0.0	0.0	0.0	2.9684698042798807	0.0	0.0	0.0	5.379315724143311	0.0	0.0	0.0	0.0	0.0	0.0	0.0	0.0	0.0
2R_11742	0.5740783036491316	0.0	0.0	0.0	0.0	0.7191576219111505	0.38280147980333645	0.0	0.0	0.0	0.0	0.7033005614026401	0.2549515088603935	0.28951330410619325	0.0	1.9028355103357268	0.0	0.0	1.4988528529689802	0.3065270145936285	0.0	1.5948225680151957	0.0	1.1708468501097473	0.6905929500128105	0.0	0.0	0.7146368051389819	1.1460296585599457	1.7157920816881747	1.1266152987672988	0.7350143798213268	0.0	0.7640197723732971	2.3224760288539774	0.0	0.0	0.0	0.430447256221577	0.0	0.0	0.0	0.0	0.4346673273610043	0.0	1.9253112467788096	1.4690545855143284	0.0	0.0
2R_11743	0.29248556898139066	0.0	0.0	0.0	0.0	0.0	0.0	0.0	0.0	0.0	0.0	0.0	0.0	0.0	1.0522667931257514	0.0	0.5784548141468066	0.2881574243198469	0.0	0.31234320371173674	1.1440192703181968	0.0	0.0	0.7953753694518592	0.0	0.551211822655754	0.0	0.0	0.0	0.0	0.7653281549189496	2.9958435666356498	0.50208180690004	0.38925832315065995	0.0	0.8187263679750924	0.0	0.0	0.8772295336867106	0.7418279307859703	0.0	0.0	0.0	0.8858298232326587	0.0	0.0	0.7484645623735189	0.0	0.0
2R_11744	0.0	1.1157720629420411	0.0	0.0	0.0	0.8573255899686048	0.608462817263161	0.0	0.0	0.0	1.3839780733585882	0.0	0.0	0.23009064743182484	0.27357206325861533	0.0	0.4511662195609431	0.22474857601549725	0.5956065204142944	0.9744491633769263	0.44613929789452594	0.0	0.2554820312333937	0.6203535518962968	0.5488486253537329	0.0	0.0	0.0	0.0	0.0	0.29845910340258897	1.1683050977357312	0.0	0.6072045794883622	0.9228937073784614	1.2771323576552975	0.0	0.0	0.3420978810457248	0.0	0.0	0.0	0.0	0.0	3.064007108496492	0.6120563096701348	0.0	0.0	0.0
2R_11745	0.5623598757353383	0.45842361413384186	0.0	0.0	0.0	0.35223887431500545	0.0	0.0	0.0	0.0	0.0	0.34447218593781864	0.74924186089201	0.8508107588423699	0.0	0.0	0.5560954315370061	0.2770190917402741	0.0	0.0	0.0	0.0	0.9447009832447834	0.3823156091816917	0.0	0.0	0.0	1.4000984269194126	0.0	0.0	1.1036181569466417	1.4400216579257352	0.4826745188157388	0.37421207309185056	0.0	0.39353980792896137	0.0	0.0	0.0	0.0	0.0	0.0	0.0	0.0	3.7766133220034934	1.13160638882335	0.0	0.0	0.0
2R_11746	0.24161851350636618	0.0	0.0	0.0	0.55044831262822	0.6053592148612056	0.32222755652040513	0.0	0.0	0.0	0.0	1.184022702924915	0.0	0.48740231939654327	0.2897546241940475	0.8008668582874103	0.0	0.4760861793110514	1.2616766597766504	0.5160452930889563	0.4725296986096901	0.8949735154962427	0.5411890312673046	0.6570492182428402	0.0	0.0	0.0	1.203107530502686	0.6431224469445688	0.0	0.6322276062373933	0.6187068235443189	1.2442896953609688	1.2862448938891375	0.0	1.0145087603169625	0.0	0.0	0.7246678756542393	0.0	0.0	0.0	0.0	1.097658694005686	3.2452517909733323	1.6206529267063279	0.6182968123955156	0.0	0.0
2R_11747	0.6466085462574863	0.0	0.5557264414362972	0.0	0.0	0.8100174862524845	0.0	0.0	0.0	0.0	0.0	1.1882355177855093	0.5743252217074832	0.32609101493708803	0.3877141151200751	0.0	0.9591084128194431	0.3185200792669069	0.0	1.035762818600643	0.6322813120722419	1.7963157563836571	0.724152813623342	0.43959135587557807	0.0	0.6092920696372092	0.0	0.8049255001203364	1.2908214206651474	0.0	0.0	0.8278776198187279	0.0	0.4302738068883824	0.0	0.0	0.0	0.0	0.484830854635589	2.459979213175649	0.0	0.0	0.0	0.0	0.0	0.0	0.0	0.0	0.0
2R_11748	0.0	0.0	0.9839453571849559	0.0	0.0	0.0	0.7634029511020561	0.0	0.0	0.0	3.472793786199534	0.7012795827779198	0.0	0.5773627386485578	0.0	1.8973675922025781	0.56605204735365	1.1279159305605324	0.0	1.8338771390342947	1.1194901215072188	0.0	0.6410769271798153	0.0	0.0	0.0	0.0	2.8503330044049044	1.523648626514564	0.0	0.0	0.0	0.9826331384378766	0.761824313257282	0.0	1.602343780294312	0.0	0.0	0.0	0.0	0.0	0.0	15.088281535262821	0.0	0.0	2.303734491835334	1.464833164291586	0.0	0.0
2R_11749	0.0	0.0	0.0	0.0	0.0	77.24095315336191	0.0	0.0	0.0	0.0	0.0	0.0	0.0	0.0	0.0	0.0	0.0	0.0	0.0	0.0	0.0	0.0	0.0	0.0	0.0	0.0	0.0	0.0	0.0	0.0	0.0	0.0	0.0	0.0	0.0	0.0	0.0	0.0	0.0	0.0	0.0	0.0	0.0	0.0	0.0	0.0	0.0	0.0	0.0
2R_11750	0.0	0.0	0.0	0.0	0.0	0.0	0.0	0.0	0.0	0.0	0.0	0.0	0.0	0.0	0.0	0.0	0.0	0.0	0.0	0.0	0.0	0.0	0.0	0.0	0.0	0.0	0.0	0.0	0.0	0.0	0.0	0.0	0.0	0.0	0.0	0.0	0.0	0.0	0.0	164.20361247947454	0.0	0.0	0.0	0.0	0.0	0.0	0.0	0.0	0.0
2R_11751	0.0	0.0	0.0	0.0	0.0	0.0	0.0	0.0	0.0	0.0	0.0	0.0	0.0	0.0	0.0	0.0	0.0	0.0	0.0	0.0	0.0	0.0	0.0	0.0	0.0	0.0	0.0	0.0	0.0	0.0	0.0	0.0	0.0	0.0	0.0	0.0	0.0	0.0	0.0	0.0	0.0	0.0	0.0	0.0	0.0	0.0	0.0	0.0	0.0
2R_11752	0.0	0.0	0.0	0.0	0.0	0.0	0.0	0.0	0.0	0.0	0.0	0.9195909659383505	1.3334333408338956	0.7570982694626306	1.8003420649923485	0.0	0.0	0.7395205318631666	0.0	0.0	0.0	0.0	0.0	0.0	0.0	0.0	0.0	1.868827030714172	0.9989835342538967	0.0	0.9820602150220841	0.0	1.2885311067515808	0.9989835342538967	0.0	1.0505801829060097	0.0	0.0	0.0	0.0	0.0	0.0	0.0	0.0	0.0	0.0	1.9208420971754017	0.0	0.0
2R_11753	0.0	0.0	0.0	0.0	0.0	0.787407774864369	0.0	0.0	0.0	0.0	0.0	0.0	1.1165885985138204	0.0	1.5075679913164082	0.0	0.0	0.0	1.6410983543065703	0.0	0.0	1.1641172498894088	1.407879620660915	0.0	1.512264464809606	0.0	11.44898333028027	1.5649158388261877	0.8365274740718309	0.0	0.0	0.0	2.157976853540269	0.0	0.0	2.6392002167663113	0.0	0.0	0.9425959091337544	1.5942098298978111	0.0	0.0	0.0	0.9518370454978108	0.0	0.0	0.0	0.0	0.0
2R_11754	0.0	3.449412978899251	1.8183696061702372	0.0	2.410010218443326	1.325212431552778	0.0	0.0	0.0	0.0	0.0	1.2959921701337052	0.0	1.0669889826985601	1.2686233913855398	0.0	5.230431908145247	0.0	0.0	0.0	2.068861646118733	0.0	1.184735301699953	0.0	2.5451509783560358	0.0	0.0	2.6337635849525713	0.0	0.0	0.0	0.0	0.0	0.0	0.0	0.0	0.0	0.0	0.0	0.0	0.0	0.0	0.0	0.0	0.0	1.41913056114693	2.707069132048667	0.0	36.63647820862276
2R_11755	0.0	0.3438177106003814	0.3624893156274219	15.812276651592297	0.480432004458409	0.2641791557362541	0.28124063117147413	0.0	0.0	0.0	2.5587816105483214	0.516708278906728	0.1873104652230025	0.0	0.0	0.6989976373879857	0.8341431473055092	0.6232929564156168	0.0	1.5764175146291544	0.0	0.39056702520719583	0.9447009832447834	0.8602101206588062	0.507372116857946	0.7948582211390955	0.0	0.0	0.5613181096377758	1.2605762346083642	0.0	1.0800162434443015	0.7240117782236082	0.5613181096377758	1.7063011997003734	0.5903097118934421	0.0	0.0	0.6324910660636918	1.0697303744591176	0.0	0.0	5.558581894587053	1.2773839177364756	0.0	1.13160638882335	1.6189507903717761	0.0	0.0
2R_11756	1.128465549945756	1.3141438888734698	0.0	0.0	1.1017875401050663	1.0097485160735806	0.21499221556185893	0.0	0.0	0.0	0.9780203616015122	1.3824777033995994	1.1455042395111905	0.4877967560345012	0.7733042983346119	1.6030299403245387	0.31882712428136367	0.4764714582161213	0.42089922931667517	0.17215430314141664	0.9458241987734047	1.1942637125359472	0.36108466366552355	0.8767745917737501	1.1635700189894627	0.0	0.0	0.8027207738998872	1.2872858042240825	0.9636377092250195	0.8436523261519397	0.4128050133682775	0.27673258953516894	1.2872858042240825	0.0	2.030659529334637	0.0	0.0	1.2087572041929369	1.2266206111514535	0.0	0.0	0.0	0.24412155300367158	2.165252035336913	2.1626192814290865	1.2375943541935637	0.0	5.583048970039125
2R_11757	0.5349815234322888	0.0	0.3065258776962361	0.0	0.406259813713625	0.44678694841498423	0.2378208890501103	0.0	0.0	0.0	0.0	0.4369355229978391	0.15839226779634144	0.17986427693472495	1.0692707829885006	1.7732456246641914	1.0580441243194791	0.8784416178652819	0.0	1.7139085891043555	0.34875177728265105	0.6605375388437357	0.5991389654100299	0.7274053354696419	0.42904073784709934	0.6721428835964807	0.0	1.3319349791965074	0.7119873006147796	0.0	0.6999258521883053	1.3699145575157712	0.61223417136661	0.7119873006147796	2.8857428360171586	1.4975216765014738	0.0	0.0	1.0696860337780107	0.9045785014707316	0.0	0.0	0.0	1.3502164396952832	0.0	0.23922542443793451	0.4563355760401554	0.0	6.175877885601745
2R_11758	0.49471482955194207	0.8065616695439409	0.8503633716068659	0.0	0.0	0.6197376526568773	0.43984143540317144	0.0	0.0	0.0	0.0	0.40404850133562276	0.5858819442023613	0.4989790555869986	1.1865474001955432	1.0931853014677104	0.4892039217195453	0.8123235592613107	0.4305479635597981	0.8805039243707707	0.6450042421929009	0.6108205641294402	0.1846811015385561	0.896873856485833	0.7934958730279644	0.31077620210099627	0.0	0.0	0.0	0.9857282323605904	0.86299229287473	0.844536390059604	1.6984586035250715	1.0973297227381378	0.6671350844472933	0.23080117365166414	0.0	0.0	1.7310536181493554	0.4182465931723753	0.0	0.0	0.0	1.7480247320527804	0.0	0.6636586118863381	0.843976723797139	0.0	0.0
2R_11759	0.9588519060134896	0.0	0.6592667055546122	0.0	1.7475429546058243	0.4804680142833532	0.7672471010335534	3.547407554559128	0.0	0.0	2.3268541304453043	1.4096218153823947	0.3406653603285649	1.1605401494280547	0.22997556739571992	0.6356406240465391	0.37926828528257006	1.1335956020118148	0.5006905524098838	1.02395094996435	0.7500849096117681	1.0654983122506734	0.429536732606855	1.0429877845270676	1.8455360174809172	0.7228124226590709	0.0	0.9548953281937048	0.7656605138868358	0.0	1.0035864164177104	1.9642475517618516	1.316774975797676	1.5313210277736715	0.0	0.8052062272717122	0.0	0.0	1.4379054893479961	0.4863851080553156	0.0	0.0	0.0	0.5808010407954651	0.0	1.2862972503286747	1.962945863523441	0.0	0.0
2R_11760	0.6682149987772501	0.0	0.8614440967432732	0.0	0.38057702327114323	0.41854212778237654	0.668359234444401	0.0	0.0	0.0	2.026953823863591	1.02328371580677	0.7418954047666335	0.8424684007373485	1.0016739975847637	1.1074301363855585	1.3215427491822542	0.3291634414821216	0.0	0.0	2.940340587491157	0.0	1.8708760279715424	0.6814204800470997	0.4019177909312074	0.3148257952389399	0.0	1.2477331807438836	2.6679085484525427	0.0	0.4371187900691769	0.4277705931330158	0.8602952493148537	0.6669771371131357	1.3516564786685967	0.9352345841893263	0.0	0.0	1.5030944957932142	0.0	0.0	0.0	0.0	1.0118871442268045	2.2437497545898704	0.8964086217746574	1.2824613408441108	0.0	0.0
2R_11761	1.0198216964142424	1.6626732027458715	1.1686449976121662	0.0	0.0	0.4258493085378315	1.3600557695401818	6.288289789546662	0.0	0.0	0.0	0.0	0.30193915895753093	0.34287070486296606	0.4076647495552378	2.2535287443225163	1.0084613266846598	0.6698203819711013	0.887545972662519	1.0890601439998884	1.3296333183771747	0.6295829705361466	0.3807077997586617	1.848845765588543	0.8178694663974241	1.28128891514677	0.0	0.0	1.3572433157689459	0.0	0.8895005885603019	0.8704777808805475	0.5835432289699336	0.9048288771792974	1.3752545768128503	1.9031250359809577	0.0	0.0	2.03911532981416	0.8621875163007328	0.0	0.0	0.0	0.514776664144261	4.565845195018663	0.45602935333259187	0.0	0.0	0.0
2R_11762	0.30661463743325035	0.0	1.05407738477498	0.0	0.0	0.3841013535923751	0.0	0.0	0.0	0.0	0.0	0.7512642274419392	0.0	0.3092575218619554	0.3676995100771728	1.0163025085394817	0.6063981677072964	0.3020774135600195	0.0	0.9822945982703234	0.5996416421618112	0.0	0.686770546663861	0.4168987402987663	1.4753799656679083	1.1556783040004845	0.0	0.7633735799152136	2.0403109123703196	3.665611215010825	0.8022987785522591	0.7851408636926367	1.579007453809953	0.0	2.480864164376105	2.574829479772011	0.0	0.0	0.4598028825042704	3.8883166582873443	0.0	0.0	8.081859538897586	0.4643107539013711	4.118234512864334	1.2339681317858222	0.7846205582826351	0.0	0.0
2R_11763	0.0	0.0	0.0	0.0	0.0	0.0	0.0	0.0	0.0	0.0	0.0	0.0	0.0	0.0	0.0	0.0	0.0	0.0	0.0	0.0	0.0	0.0	0.0	9.51655881233346	0.0	0.0	0.0	0.0	0.0	0.0	0.0	0.0	0.0	0.0	0.0	0.0	0.0	0.0	0.0	0.0	0.0	0.0	0.0	10.598834128245892	0.0	9.389274631588338	17.910554689878747	0.0	0.0
2R_11764	0.0	0.0	0.0	0.0	0.0	0.0	0.0	0.0	0.0	0.0	0.0	0.0	0.0	0.0	0.0	0.0	0.0	0.0	0.0	0.0	0.0	0.0	0.0	0.0	0.0	0.0	0.0	0.0	0.0	0.0	0.0	0.0	0.0	0.0	0.0	0.0	0.0	0.0	0.0	0.0	0.0	0.0	0.0	33.23363243602526	0.0	0.0	0.0	0.0	0.0
2R_11765	1.6287215268938569	0.8851323870382983	0.0	0.0	1.2368354328614806	2.040327064428428	0.724032484441447	0.0	0.0	0.0	0.0	0.6651129627855995	0.0	0.5475867986679404	0.6510670989752203	5.398547790644317	1.0737188520871752	0.5348733406557493	0.0	1.739299827461457	1.061755410838293	1.0054849202399085	0.6080150982309193	1.476363421619866	3.9185720723368407	0.0	9.888849333491555	0.0	2.1676057818716625	0.0	1.420590248145153	1.3902095879974865	2.795869382574185	0.0	0.0	0.7598535914100071	0.0	0.0	4.070749628544097	0.0	0.0	0.0	0.0	0.0	0.0	0.0	4.167864927833419	0.0	0.0
2R_11766	1.1244755656800838	0.4583240866448853	0.4832141550048568	0.0	0.0	0.7043248007905342	0.37490609539575576	0.0	0.0	0.0	0.0	2.0663843893751475	0.499386129600189	1.417710068196958	1.0113732290854758	2.7953835173006287	0.0	0.8308768459383167	1.467938606110089	0.9006144351922656	1.0995599890791703	0.5206429732462402	1.2593278413206623	0.3822326053585953	0.6763492830021252	0.0	0.0	2.799588908364696	1.870654143061194	1.680403404362865	2.206757104967123	0.7198545087655244	0.9651394525169245	0.7482616572244776	0.0	0.7869087344823565	0.0	0.0	1.2647074942350416	2.138996254617558	0.0	0.0	0.0	0.0	3.775793388585777	1.8856011798131158	0.7193774680042484	0.0	0.0
2R_11767	1.1587914926441885	0.755697420113242	0.7967368526767032	0.0	0.5279850559109776	1.451637744962055	0.9272332962553343	0.0	0.0	0.0	0.0	1.1357038956460748	0.41170082565571336	1.636291677780788	0.2779300216674245	0.7681842658962291	0.9167064479068957	1.1416439211240041	1.2101888705464596	0.7424789848748121	1.3597386727309801	1.7169010451205886	1.2977590918925563	1.2604713658719815	1.6727750836805735	1.7470662172164115	0.0	1.73101483514334	0.9253158743089163	2.770695572040579	0.9096405249220127	0.5934580038256677	0.0	1.2337544990785552	0.9375952538178176	0.648738434047921	0.0	0.0	1.390189778282108	0.5878060228368519	0.0	0.0	0.0	1.4038190898338931	0.0	3.4199344684593282	0.593064724830422	0.0	0.0
2R_11768	0.5742055937386326	0.3120533249203757	0.3289999110055241	0.0	0.0	0.4795447202426017	0.5105151442403107	0.0	0.0	0.0	2.3223827182212404	0.4689710025849682	0.510016078256867	0.5791549954869347	2.9839372363232384	0.6344191416943431	0.18926973113288342	0.18856953694958792	0.9994567952317915	2.2483631915965177	0.7486435047595946	2.835868777262004	0.857422621895487	0.7807376409231442	0.9209947664472397	1.0821351392004537	0.0	1.9061206965155637	0.2547297260292641	3.432345046782863	1.5024868034705943	1.9604729444931295	2.2999280286807595	0.7641891780877924	0.0	1.3394314970531167	0.0	0.0	1.7221707962887218	0.48545044339829874	0.0	0.0	0.0	0.579684941234439	0.0	2.0541206880636715	0.4897934394127964	0.0	6.628684305595605
2R_11769	0.9717325432499936	0.0	0.8351536202447919	0.0	0.5534432471622197	0.9129793712311071	0.3239807646140433	0.0	0.0	0.0	1.473819801948095	0.5952324263578442	0.8631041324346981	0.4900542269504832	0.2913311502919138	1.610448590454871	0.9609078657515621	1.9147060674881233	0.6342706585124831	2.075412176858324	0.47510068571281966	0.4499214887002218	1.088267173944272	1.6515603942604973	0.5844774479376713	0.0	0.0	0.6048267594712847	0.323310806114066	0.0	0.953501240664031	3.1103657292439073	0.4170199172882696	0.969932418342198	0.9828038805028417	0.6800190677346594	0.0	0.0	0.728610721506767	2.464594558791363	0.0	0.0	6.4033194808188565	1.839384909686201	0.0	0.9776824428764591	0.6216609038700879	0.0	0.0
2R_11770	1.2013300886475486	1.305731092058971	0.6883205189275924	0.0	0.9122784930801394	1.2541054710225763	1.0680794652190202	0.0	0.0	0.0	2.4293983437090914	0.24529061639765806	0.1778392232053866	0.6058425149944509	1.4406633966809037	0.663653238528256	0.7919651962974834	0.9862941993690755	2.6137796581657144	1.7105221745252615	0.3915705357738254	1.1124547091876522	0.8969327411663784	0.81671410868178	1.4451514446456417	0.3773333445024003	0.0	0.996977463424137	1.3323384850687892	0.0	1.3097679533888162	2.5635146647394507	1.0311038313653056	0.7994030910412735	2.430034645003934	1.401152632992784	0.0	0.0	0.6005095323381889	0.5078200478721959	0.0	0.0	5.277515514576233	1.5159922017361143	2.6892383404710203	2.9545653123986804	1.5370895087185255	0.0	0.0
2R_11771	1.410494132767556	1.5330724350663338	0.0	0.0	2.1422313052829565	1.1779666058246914	4.389151172022497	0.0	0.0	0.0	0.0	1.7279895601782733	2.088028788070507	0.0	1.1276652367871465	3.1168086373000956	0.9298545614480439	0.4632073048162535	0.0	2.0083418487027718	0.0	0.0	0.0	1.9178250329865907	0.0	0.8860619966946344	0.0	0.0	2.5028999224226167	0.0	1.2302497247008677	0.0	0.0	1.8771749418169628	1.9020859415686808	1.3160862857755027	0.0	0.0	2.820257912586106	1.1924735837289364	0.0	0.0	0.0	2.847907499964401	0.0	0.0	2.406283672932148	0.0	0.0
2R_11772	0.26457572821426567	1.2940584857496984	0.4547781769416368	0.0	0.6027487755158626	0.6628769988641603	0.0	0.0	0.0	0.0	1.6051204626856042	0.9723913462874877	0.23499923507748985	0.8005687667488992	0.3172854579190643	0.8769606648063408	1.3081423489108668	0.5213211759149825	0.6907769942524592	1.412692442615303	1.0348535573556719	0.0	1.7778291899641305	0.3597391459504884	3.182738861368807	2.4930677757427695	0.0	3.2935498855557284	0.0	0.0	1.0384474075887382	2.7099712851442628	0.9083433425200151	2.1126848343947344	4.281442323727132	1.11090160329763	0.0	0.0	1.9838042223289067	0.6710405087023888	0.0	0.0	0.0	0.8013013133328526	0.0	0.7098552541249866	2.708175412854571	0.0	0.0
2R_11773	0.0	0.0	0.0	0.0	0.0	0.0	0.0	0.0	0.0	0.0	0.0	5.16708278906728	0.0	0.0	0.0	0.0	0.0	0.0	0.0	0.0	0.0	7.811340504143917	0.0	0.0	0.0	0.0	0.0	0.0	0.0	0.0	11.036181569466418	0.0	0.0	11.226362192755516	0.0	5.90309711893442	0.0	0.0	0.0	0.0	0.0	0.0	0.0	0.0	0.0	0.0	0.0	0.0	0.0
2R_11774	0.2208483052840894	0.36006152875427966	0.0	0.0	1.006260449385854	1.3833020776228895	1.4726398391547424	0.0	0.0	0.0	0.0	0.8116805813970603	0.588480090296385	1.1137596067056437	0.7945395007961286	0.0	1.3103289078430391	1.5230616445928256	2.3064387582272112	1.1792114641240479	0.863819428568763	0.0	1.7313341403658873	1.2011348321894524	1.0626862689775842	0.41620582276940526	4.022668541766563	0.5498425086102587	1.4695945732457545	3.9603981309033034	1.444698849490956	1.6965631250421314	1.516436062866435	2.0574324025440562	0.8934580731844015	1.8545974574581616	0.0	0.0	0.993560074781955	2.800675634990185	0.0	0.0	0.0	0.6688672398858913	0.0	0.888802220796781	0.0	0.0	0.0
2R_11775	2.1071336271450223	1.717689782820457	0.9054859226820058	0.0	0.0	0.0	0.7025294855137718	0.0	0.0	0.0	0.0	1.2907196226555369	1.4036854228672522	1.0626480999373782	1.263462189630513	3.4921444211246797	2.0836610758567233	2.075952672846155	0.0	1.1250963082439855	0.0	0.0	2.9497884647696146	0.7162584948257485	2.5347964178257025	0.9927643364105057	0.0	5.246097034958416	2.103230182979624	0.0	2.756800440867526	2.6978436675134296	0.9042783397666709	1.402153455319749	0.0	2.2118602304876327	0.0	0.0	0.7899705340990781	0.0	0.0	0.0	0.0	1.5954306865138244	0.0	0.7066785219055501	1.3480279160405078	0.0	0.0
2R_11776	1.4377455184106334	2.344038133562449	0.0	64.68179789525429	1.9652581661389947	1.4408705451659785	0.766963124758095	0.0	0.0	0.0	0.0	1.0568250607885774	1.2770222701190708	0.2900276515263242	2.0690140320531656	0.9531080376553923	0.8530377955456073	0.2832940078756301	3.0030314100568822	0.0	0.0	1.0651039461568654	1.6101665659346462	1.5639026251669466	0.6918198528775901	2.1676346781230498	5.237598414474208	1.4318128483153219	0.7653771248447576	3.4376806930914308	1.1286168360513624	1.472640403008663	0.9872157047064077	0.3826885624223788	0.0	2.414724604280969	0.0	0.0	1.724847943873448	1.4586152563133428	0.0	0.0	0.0	1.3063186633747434	0.0	1.5429853935987938	1.4716644981690288	0.0	19.91696616804542
2R_11777	0.0	0.0	0.0	0.0	0.0	1.2564368832072814	1.3375813132400085	0.0	0.0	0.0	0.0	0.0	1.7816983059167084	0.0	0.0	0.0	0.0	0.9881277439689871	2.61863873731335	1.0710637977008974	3.922984748023748	0.0	4.4930008033485445	0.0	4.826126719609277	1.8901740812525354	0.0	2.4970771711711444	2.669630668610336	0.0	1.3122028434648296	2.568280300057324	0.0	1.334815334305168	4.0575868962665735	1.403757409382546	0.0	0.0	1.5040647349461922	0.0	0.0	0.0	0.0	3.0376209352834858	0.0	2.690961745691468	2.566578325040719	0.0	0.0
2R_11778	0.735700916977623	0.7996366451084627	1.264593407927483	0.0	0.5586841870027711	0.92162500921625	0.9811462928368471	0.0	0.0	0.0	0.0	0.3004345485309952	0.8712774670221479	0.49469489197842337	0.29408996800301146	0.8128495252958773	0.9700073720560276	0.966418876866638	2.561108037781466	2.6188321265754895	0.9591994904732307	3.6334568708669432	1.3732159178794912	1.3337601365770382	0.0	2.772971294201162	8.933676386506574	1.8316628568079245	0.0	0.0	0.0	0.6279639900329556	0.4209689695353176	0.6527449229499893	0.992110735431846	1.0296879633595835	0.0	0.0	2.942041776993233	0.6219833806040702	0.0	0.0	0.0	1.4854426619132501	0.0	1.644901332238487	2.5101913769905817	0.0	0.0
2R_11779	0.9025327234297976	1.961933776102548	1.0342399618737779	0.0	0.0	0.7537453606973049	1.6048489548260696	0.0	0.0	0.0	0.0	1.4742513162115751	0.8016400486542066	0.6068747745460212	0.721559029301069	0.9971759975748679	0.5949859345325076	0.8891772194219068	1.5709398744756202	0.6425387373753989	0.5883565647884128	1.6715252333449226	1.3476914584393516	0.818105659982198	0.7238068767443746	1.1339287820153452	0.0	0.7490071161668093	1.2011477206700545	0.0	0.7871997541417727	0.770364746137083	2.065721337496726	0.8007651471133698	0.0	0.8421239849037485	0.0	0.0	2.2557476449994587	0.7630279390310155	0.0	0.0	0.0	1.3667176907937895	0.0	0.40358173950832765	2.3095626981604793	0.0	0.0
2R_11780	0.5701601117924334	1.3943465938483102	0.9800459700362705	0.0	1.298922284180815	0.0	1.1405663641960706	2.636734457109559	0.0	0.0	0.0	1.397000806907666	0.25321141710022793	0.28753732162550366	1.025624194885007	0.0	1.4095219409004365	0.0	2.9772458034976084	0.3044349103548785	1.1150535688460277	1.055958403686562	1.5963408292390384	4.6514224049714405	0.6858795238898696	1.0745111135609964	5.192625640770004	1.4195185504103687	0.3794025972232435	0.0	2.2378518770318294	2.91999107650727	1.957477903255374	1.517610388892974	1.1533123476618552	1.9949920910533543	0.0	0.0	1.2825281194290183	0.7230454094208478	0.0	0.0	7.514243248076729	2.59020384904292	3.8289969942373596	1.5297365097700062	0.7295140065230225	0.0	0.0
2R_11781	0.0	0.0	0.0	0.0	0.0	0.0	0.0	0.0	0.0	0.0	0.0	0.0	0.0	0.0	2.405569374215183	0.0	1.9835936965359513	0.0	0.0	1.0710637977008974	0.0	3.7150759640157744	4.4930008033485445	1.3637206663684664	0.0	1.8901740812525354	0.0	0.0	1.334815334305168	0.0	1.3122028434648296	0.0	1.721701130245141	0.0	0.0	1.403757409382546	0.0	0.0	0.0	2.5438204876758257	0.0	0.0	0.0	4.556431402925228	0.0	0.0	0.0	0.0	0.0
2R_11782	0.9636568696705158	1.047402998306297	2.2085679959834983	0.0	0.0	0.8047928634188044	0.0	0.0	0.0	0.0	1.9487619807450625	0.7870475893047159	1.7118624507108438	0.9719631715378598	0.7704267085367901	1.0647098718834611	1.5882035861001695	0.31646562080475377	2.515997973112033	2.4011916496708037	1.8846092692999223	3.5694589949474307	1.4389640379863482	1.3102679585326396	0.0	0.6053621282304695	0.0	1.599467441320738	2.13749267748446	0.0	0.8405129600164203	0.0	3.8598395222092132	1.282495606490676	2.5990298601241113	1.3487354121901762	0.0	0.0	0.9634073792188211	0.8147041055791344	0.0	0.0	0.0	0.9728525496033193	4.314389567806025	2.154571826896356	1.6439854217948737	0.0	0.0
2R_11783	0.9612721706611851	0.626886634917993	0.991396168352949	0.0	1.3139654821267845	0.9633615538058502	0.5127891537914925	1.7781808320997206	0.0	0.0	0.0	1.1776499007005603	1.0245757295939735	0.7756463339706238	0.9222242203746998	1.9117351864419743	0.9505640171595816	2.0835043937793	1.003908718595853	1.2318426394938606	1.503956439405689	0.712125177363677	0.8612418763360016	0.7842153141566549	2.312742982559605	0.0	3.5018419688756284	0.9573056059337631	1.279321897986616	1.149211296287358	0.251529899170467	1.4769041725496683	1.3200986839771207	1.7910506571812626	3.8888973148330708	2.6907955686902256	0.0	0.0	3.1713768821040644	0.0	0.0	0.0	0.0	1.7468011703567843	0.0	2.321179251907139	1.4759254421503645	0.0	0.0
2R_11784	0.46880290147741355	0.7643159822904929	0.0	0.0	1.0680132177315826	1.1745546822741493	0.0	0.0	0.0	0.0	0.0	0.0	0.416396182646356	0.4728437779953069	0.5621995043649168	0.0	1.8543225649731447	1.3855969414887352	1.2239908073394405	1.0012623916233587	1.833661589318848	0.8682409611774736	0.5250238990878864	0.0	1.1279018093800826	1.7669911215764103	0.0	0.0	3.119562991650926	0.0	0.6133431828070584	0.0	2.4142463712669917	1.8717377949905558	5.689729923693136	1.9684114578343956	0.0	0.0	2.1090668785107174	4.756078565661825	0.0	0.0	0.0	0.0	0.0	2.51559132055589	4.798627976289019	0.0	32.47143325659251
2R_11785	0.7028544518282623	0.2864758777427523	2.1142340596643496	0.0	0.8006113468244351	0.6603582641690596	1.4060123289940434	0.0	0.0	0.0	0.0	1.0763294994189543	1.5607087209516013	0.7089127506163863	1.8964792074234096	1.747256952189808	1.7375623980376664	1.3849074962290266	0.45876816526958	0.7505731376479079	1.0309214227911503	1.3017134128224628	1.3775019765185503	1.911318637841433	2.5365163231166683	1.3245839266641461	0.0	0.8749427678062008	2.8062096836824075	0.0	1.609224738280861	3.1496199038700006	2.4130450906733363	2.1046572627618056	2.8434494140752595	1.475574011816692	0.0	0.0	2.371519630253739	0.0	0.0	0.0	0.0	1.3304276792817817	2.360063013682465	1.4143160321703152	2.2482376290049992	0.0	0.0
2R_11786	1.4540523457390415	1.1853120399137236	0.0	0.0	0.8281450048777741	0.4553790051152724	0.48478873537137873	0.0	0.0	0.0	0.0	0.445338129209336	0.0	0.7332928213492632	0.8718669461290851	0.0	1.0783911267102384	0.35813389036046106	0.9490911313507959	0.7763859420729132	2.1327512533823656	2.0197205514644994	1.6284289829093122	0.9885251994843853	2.623749127603415	2.055206124843085	0.0	0.90503274227455	2.4189312136271357	0.0	1.4267719294607764	1.861678757649638	2.4960316217254093	0.48378624272542725	0.0	1.5263201702803482	0.0	0.0	1.6353853785644588	3.6878969675345212	0.0	0.0	0.0	1.1009457123669233	0.0	0.975303653477733	0.9302225203895476	0.0	0.0
2R_11787	NA	NA	NA	NA	NA	NA	NA	NA	NA	NA	NA	NA	NA	NA	NA	NA	NA	NA	NA	NA	NA	NA	NA	NA	NA	NA	NA	NA	NA	NA	NA	NA	NA	NA	NA	NA	NA	NA	NA	NA	NA	NA	NA	NA	NA	NA	NA	NA	NA
2R_11788	0.0	0.0	0.0	0.0	0.0	0.0	0.0	0.0	0.0	0.0	0.0	0.0	0.0	0.0	0.0	0.0	0.0	0.0	0.0	0.0	0.0	0.0	0.0	0.0	0.0	0.0	0.0	0.0	0.0	0.0	0.0	0.0	0.0	0.0	0.0	0.0	0.0	0.0	0.0	0.0	0.0	0.0	0.0	0.0	0.0	0.0	0.0	0.0	0.0
2R_11789	1.5451475105973944	0.5038283396387451	0.5311895937833819	0.0	1.4080441562647406	1.161379486554129	0.0	0.0	0.0	0.0	0.0	1.5143622112111261	1.097934373717647	0.6233864032568199	0.3705954728057042	2.0486136007456954	2.1391093359899034	0.60891308709497	0.8068407183464285	1.3200413964981943	1.8130930702978487	2.2893379806894343	1.730448698425707	0.8403643819960336	0.7434999516725032	0.5823901524813897	0.0	2.3081574902018716	1.6451041494873238	0.0	2.425852798443573	1.5826491013718404	0.5304811835671783	1.2338281121154928	1.250201595007195	1.7300723775779159	0.0	0.0	0.4634242417220845	0.7837881263936733	0.0	0.0	0.0	1.4039028499227852	0.0	1.6582489802805176	0.7908001474051475	0.0	10.702398407483118
2R_11790	0.0	0.0	0.0	0.0	0.0	0.0	0.0	0.0	0.0	0.0	0.0	0.0	0.0	0.0	0.0	0.0	0.0	0.0	0.0	0.0	0.0	0.0	0.0	0.0	0.0	0.0	0.0	0.0	0.0	0.0	0.0	0.0	0.0	0.0	0.0	0.0	0.0	0.0	0.0	0.0	0.0	0.0	0.0	0.0	0.0	0.0	0.0	0.0	0.0
2R_11791	0.0	0.0	0.0	0.0	0.0	0.0	0.0	0.0	0.0	0.0	0.0	0.0	0.0	0.0	0.0	0.0	0.0	0.0	0.0	0.0	0.0	0.0	0.0	0.0	0.0	0.0	0.0	0.0	0.0	0.0	0.0	0.0	0.0	0.0	0.0	0.0	0.0	0.0	0.0	0.0	0.0	0.0	0.0	0.0	0.0	0.0	0.0	0.0	0.0
2R_11792	0.0	0.0	0.0	0.0	0.0	0.0	0.0	0.0	0.0	0.0	0.0	0.0	0.0	0.0	0.0	0.0	0.0	0.0	0.0	0.0	0.0	0.0	0.0	0.0	0.0	0.0	0.0	0.0	0.0	0.0	0.0	0.0	0.0	0.0	0.0	0.0	0.0	0.0	0.0	0.0	0.0	0.0	0.0	0.0	0.0	0.0	0.0	0.0	0.0
2R_11793	0.0	0.0	0.0	0.0	0.0	0.0	0.0	0.0	0.0	0.0	0.0	0.0	0.0	0.0	0.0	0.0	0.0	0.0	0.0	0.0	0.0	0.0	0.0	0.0	0.0	0.0	0.0	0.0	0.0	0.0	0.0	0.0	0.0	0.0	0.0	0.0	0.0	0.0	0.0	0.0	0.0	0.0	0.0	0.0	0.0	0.0	0.0	0.0	0.0
2R_11794	1.1076420991279865	1.805851790493021	0.0	0.0	0.0	0.0	1.477174914792858	0.0	0.0	0.0	0.0	0.0	0.0	0.0	0.0	0.0	1.0953034483438464	1.0912514264020206	0.0	1.1828429108912388	0.0	0.0	0.0	1.5060422414727888	0.0	2.087437757824656	0.0	0.0	0.0	0.0	0.0	0.0	1.901382514239929	0.0	0.0	0.0	0.0	0.0	3.322065992840948	2.8093004701364332	0.0	0.0	0.0	0.0	0.0	2.971797787585701	0.0	0.0	0.0
2R_11795	1.1827664890437235	1.446248510906377	2.033052658554346	0.0	0.0	1.1112537220054353	0.3943405972580158	2.734881914636131	0.0	0.0	3.5877869579279955	1.086751141523399	1.5758204016477302	0.8947210651904803	0.0	0.9800971668331199	0.2923977463151305	1.7478962102726132	0.7720170381072242	1.8946015476115896	2.3131186616573	1.64289668972746	0.9934569600005086	0.8040938023666089	0.0	1.1145077592587453	0.0	0.7361787229919953	1.5741005677898805	1.7675126925086448	2.3211516842837563	1.5143411132103246	2.0303413191564075	1.5741005677898805	2.3924844407765	0.8277007606818301	0.0	0.0	1.3302678050802927	0.0	0.0	0.0	0.0	2.6866192926131403	7.94304834337798	1.983347575752275	1.513337573705215	0.0	0.0
2R_11796	0.0	0.0	0.0	0.0	0.0	0.0	0.0	0.0	0.0	0.0	0.0	0.0	0.0	0.0	0.0	0.0	0.0	0.0	0.0	0.0	0.0	0.0	0.0	0.0	0.0	0.0	0.0	0.0	0.0	0.0	0.0	0.0	0.0	0.0	0.0	0.0	0.0	0.0	0.0	0.0	0.0	0.0	0.0	0.0	0.0	0.0	0.0	0.0	0.0
2R_11797	2.4202497455712457	0.0	0.0	0.0	0.0	0.0	0.0	0.0	0.0	0.0	0.0	0.0	0.0	0.0	2.902420618796076	0.0	7.179867651106297	2.384435359745724	0.0	0.0	4.7332460838305215	0.0	0.0	0.0	0.0	0.0	0.0	0.0	0.0	0.0	0.0	0.0	0.0	0.0	0.0	0.0	0.0	0.0	0.0	0.0	0.0	0.0	0.0	3.665017408832692	0.0	0.0	0.0	0.0	0.0
2R_11798	0.0	1.7432210925568468	0.9189448381306236	0.0	1.8269111317349078	0.0	1.069457561143384	2.472346801030474	0.0	0.0	0.0	0.0	1.4245494506225043	0.8088322759019638	0.641120987223741	1.772025389579782	0.5286580227555558	1.3167556951527275	1.3958144549428302	0.28545486433357936	1.045535365338286	2.475311245636026	0.5987266760036096	2.180714343866668	2.57247299546473	1.007520536291091	0.0	3.327546065216708	1.0672460342204615	1.5978402313161346	2.7977768305748887	2.0534578039062787	3.2120175710209207	1.7787433903674355	1.081408894112334	2.24473676570545	0.0	0.0	2.0042811445247044	0.6779670209722318	0.0	0.0	0.0	2.428717151600525	0.0	2.5101384491963037	2.052096996879171	0.0	0.0
2R_11799	0.0	0.0	0.0	0.0	0.0	0.0	0.0	0.0	0.0	0.0	0.0	0.0	0.0	0.0	0.0	0.0	0.0	0.0	0.0	0.0	0.0	0.0	0.0	0.0	0.0	0.0	0.0	30.128286242821936	0.0	0.0	0.0	0.0	0.0	16.105108379326836	0.0	0.0	0.0	0.0	0.0	0.0	0.0	0.0	0.0	0.0	0.0	0.0	0.0	0.0	0.0
2R_11800	1.0309184823890258	0.0	0.0	0.0	0.0	0.0	1.3748546778605502	0.0	0.0	0.0	0.0	1.2629732613404894	0.9156737710742319	1.0398045500183422	0.0	0.0	0.0	2.0313263016942074	0.0	3.3027309621780057	0.0	0.0	1.154550962803139	1.401722436530008	2.4803063674425063	0.0	0.0	2.5666613280111044	1.3720116214872387	6.16237108319694	2.6975380110081133	0.0	1.769678470658023	0.0	0.0	1.44287485311534	0.0	0.0	6.183909467565395	0.0	0.0	0.0	0.0	0.0	0.0	6.914871842531219	2.638099217856344	0.0	0.0
2R_11801	0.31268621441212663	0.5097900852659603	1.0749502042754746	0.0	0.0	0.0	1.6680197782109163	0.0	0.0	0.0	0.0	1.1492111201958377	0.27773152776364046	0.3153814331859545	2.99984550795634	0.0	0.6184060522163518	0.616118289043208	0.0	0.3339153254846313	1.8345472022574225	1.7373205999315495	1.050554945144223	1.7006166435949674	1.5045954105326191	1.178563022891583	0.0	0.7784898884283862	0.8322852434619521	0.0	0.8181858830780464	0.8006882075281346	1.073516618761882	1.2484278651929281	3.794985281149587	0.0	0.0	0.0	0.46890789007861244	3.1722504222067047	0.0	0.0	0.0	0.9470100525117074	0.0	1.6778708590619098	3.200630396162828	0.0	0.0
2R_11802	0.0	0.0	0.0	0.0	0.0	0.0	0.0	0.0	0.0	0.0	0.0	0.0	0.0	0.0	0.0	0.0	0.0	0.0	0.0	0.0	0.0	0.0	0.0	0.0	0.0	0.0	0.0	0.0	0.0	0.0	0.0	0.0	0.0	0.0	0.0	0.0	0.0	0.0	0.0	0.0	0.0	0.0	0.0	0.0	0.0	0.0	0.0	0.0	0.0
2R_11803	0.0	2.382664495582778	2.512059139901095	0.0	0.0	0.0	0.0	0.0	0.0	0.0	0.0	1.790400018333696	1.298065752222613	0.0	3.505180657011062	0.0	0.0	0.0	0.0	0.0	5.716222697176814	2.7066383010972705	0.0	3.974183702667472	0.0	0.0	0.0	0.0	5.834920755941214	0.0	1.9120246850034932	3.7422684733340916	0.0	0.0	5.912352915440346	0.0	0.0	0.0	0.0	0.0	0.0	0.0	0.0	0.0	0.0	0.0	3.7397885074803243	0.0	0.0
2R_11804	0.7369570938421265	1.602003978817182	1.689003527188291	0.0	1.678914346826768	0.6154657621781825	0.9828215568542124	0.0	0.0	0.0	2.9806334829760375	1.5047376363533056	0.6545738511492517	0.7433093425287637	1.1783684546051227	0.8142374300061149	0.2429159042143723	1.4521034917062747	0.0	1.3116518334584124	0.0	1.819830419102396	1.1004484987901668	0.6680187365895238	2.364078768740496	1.8518040135815008	4.4744651224392635	0.0	2.2885080963983686	1.4684003188190773	1.2855654493743842	0.6290362108468991	1.6867510219286488	0.9807891841707296	4.969023603756542	1.3752614801843042	0.0	0.0	1.4735325917780566	0.6230453897912144	0.0	0.0	0.0	1.1159842423024988	0.0	0.6590839714831501	0.6286193545110165	0.0	0.0
2R_11805	0.26598882783085787	0.8673133702080286	1.371621444917237	0.0	3.0298402910585778	0.6664174265491373	0.3547283228005035	0.0	0.0	0.0	0.0	1.6293081514417163	0.7087630997139904	0.8048446065055697	0.9569402409958302	1.7632890277576958	1.0521033123368582	2.3584749912028884	2.0833993076447417	2.5564277455806748	0.5201903563782516	0.9852430298981849	3.2767617300920637	1.084981540847385	1.9198427264838462	3.0076599082543423	0.0	1.3244562974453358	2.1239686893031697	3.1799252590367115	3.131981273257571	0.6811113121146272	1.3697922098273276	1.7699739077526415	0.0	1.489113241999069	0.0	0.0	1.1966398353423586	0.0	0.0	0.0	7.011029752005855	0.8055810656226335	0.0	1.0704698891806752	4.76461962271836	0.0	0.0
2R_11806	0.0	2.194429046867299	4.627202490545469	0.0	0.0	1.686133072994387	0.0	0.0	0.0	0.0	0.0	1.648954694639974	1.1955158591156292	4.072747967223611	0.0	0.0	1.3309872464802044	2.6521266475342253	0.0	0.0	0.0	2.4928082482039318	3.0147941980888615	0.0	0.0	2.536605757689213	0.0	3.3510671808544155	0.0	0.0	1.7609707597849222	0.0	0.0	0.0	0.0	1.883836606562232	0.0	0.0	0.0	0.0	0.0	0.0	0.0	0.0	0.0	0.0	0.0	0.0	0.0
2R_11807	0.0	0.0	0.0	0.0	0.0	0.0	0.0	0.0	0.0	0.0	0.0	0.0	0.0	46.64266124367992	0.0	0.0	0.0	0.0	0.0	0.0	0.0	0.0	0.0	0.0	0.0	0.0	0.0	0.0	0.0	0.0	0.0	0.0	0.0	0.0	0.0	0.0	0.0	0.0	0.0	0.0	0.0	0.0	0.0	0.0	0.0	0.0	0.0	0.0	0.0
2R_11808	0.0	0.0	0.0	0.0	0.0	0.0	0.0	0.0	0.0	0.0	0.0	0.0	0.0	0.0	0.0	0.0	0.0	0.0	0.0	0.0	0.0	0.0	0.0	0.0	0.0	0.0	0.0	0.0	0.0	0.0	0.0	0.0	0.0	0.0	0.0	0.0	0.0	0.0	0.0	0.0	0.0	0.0	0.0	0.0	0.0	0.0	0.0	0.0	0.0
2R_11809	0.0	0.0	0.0	0.0	0.0	0.0	0.0	0.0	0.0	0.0	0.0	0.0	0.0	0.0	0.0	0.0	0.0	0.0	0.0	0.0	0.0	0.0	0.0	0.0	0.0	0.0	0.0	0.0	0.0	0.0	0.0	0.0	0.0	0.0	0.0	0.0	0.0	0.0	0.0	0.0	0.0	0.0	0.0	0.0	0.0	0.0	0.0	0.0	0.0
2R_11810	0.0	0.0	0.0	0.0	0.0	0.0	0.0	0.0	0.0	0.0	0.0	0.0	0.0	0.0	0.0	0.0	0.0	0.0	0.0	0.0	0.0	0.0	0.0	0.0	0.0	0.0	0.0	0.0	0.0	0.0	0.0	0.0	0.0	0.0	0.0	0.0	0.0	0.0	0.0	0.0	0.0	0.0	0.0	0.0	0.0	0.0	0.0	0.0	0.0
2R_11811	1.1967038945292203	1.9510542912073399	2.057009609937496	0.0	4.543827029227713	1.9988416712515098	1.0639664050479674	0.0	0.0	0.0	0.0	0.4886920567602141	0.3543087666263818	0.0	1.4351155555045294	0.0	2.3667462682328217	0.3929984342156384	2.082971417049621	0.8519675679801961	0.0	5.171463568516721	4.020654369539951	1.0847587062733766	0.9597242136499655	5.262323836191978	7.265836617491486	0.0	2.6544155831607696	4.768908244297816	2.0875586825792913	2.0429142744140516	1.3695108805585194	2.6544155831607696	1.6137845604066996	0.0	0.0	0.0	1.1963940682782097	1.0117289739955302	0.0	0.0	0.0	3.02030855472195	0.0	2.675625087559831	3.0623406817260332	0.0	0.0
2R_11812	0.0	0.0	2.221241914124122	0.0	0.0	1.6188223714776449	1.7233707339250008	0.0	0.0	0.0	0.0	1.5831281599238072	2.295581350237994	0.0	0.0	0.0	2.5557080461356416	1.2731266641356909	0.0	1.3799833960397787	0.0	0.0	0.0	0.0	0.0	2.4353440507954316	0.0	0.0	1.719806982622726	0.0	1.6906725258613722	0.0	4.436559199893167	1.719806982622726	0.0	0.0	0.0	0.0	1.9378718291572192	0.0	0.0	0.0	0.0	1.9568705725803293	0.0	1.7335487094249922	0.0	0.0	0.0
2R_11813	0.0	0.0	0.0	0.0	0.0	0.0	0.0	0.0	0.0	0.0	0.0	0.0	0.0	0.0	0.0	0.0	0.0	0.0	0.0	0.0	0.0	0.0	0.0	0.0	0.0	0.0	0.0	0.0	0.0	0.0	0.0	0.0	0.0	0.0	0.0	0.0	0.0	0.0	0.0	0.0	0.0	0.0	0.0	0.0	0.0	0.0	0.0	0.0	0.0
2R_11814	0.0	0.0	0.0	0.0	0.0	0.0	0.0	0.0	0.0	0.0	0.0	0.0	0.0	0.0	0.0	0.0	0.0	0.0	0.0	0.0	0.0	0.0	0.0	0.0	0.0	0.0	0.0	0.0	0.0	0.0	0.0	0.0	0.0	0.0	0.0	0.0	0.0	0.0	0.0	0.0	0.0	0.0	0.0	0.0	0.0	0.0	0.0	0.0	0.0
2R_11815	0.32354663015507656	1.054992875105618	0.0	0.0	0.7370945795538808	0.0	0.4314886245359448	2.99251571818881	0.0	0.0	0.0	1.9818770817636868	0.5747557503594379	1.631677304876359	0.776009510772564	0.0	1.9196547692862915	0.9562765498230602	0.0	3.1096177574929347	0.6327552860692975	1.1984415466127847	2.898782627247861	1.7596835385124339	1.5568539717680099	1.2194976206381924	0.0	0.8055288925492121	1.7223854038860287	1.9340175113681548	1.2699054504595915	2.485494653203902	1.1108026782341214	2.152981754857536	2.6178634098351554	1.3585088572060473	0.0	0.0	0.9703885921117111	1.6412155170362273	0.0	0.0	0.0	2.449755514399663	4.345653260326358	0.0	1.655898359633967	0.0	0.0
2R_11816	0.0	2.2674981128746956	0.0	0.0	0.0	0.0	0.0	0.0	0.0	0.0	0.0	0.0	1.235323583747836	0.0	0.0	0.0	1.3753058336347546	1.3702179564596801	0.0	1.4852238054047888	2.7199641835116317	0.0	3.1151793969511115	3.782091042495575	0.0	0.0	0.0	0.0	0.0	0.0	3.6392134713492914	0.0	2.3874502246471287	0.0	0.0	1.9465637116142502	0.0	0.0	0.0	0.0	0.0	0.0	0.0	0.0	0.0	1.8657527463413988	3.559025368021018	0.0	0.0
2R_11817	0.34309316742994606	1.1187285336970545	0.58974149389305	0.0	1.5632498714226981	0.8595972528990993	0.45755629978612905	0.0	0.0	0.0	0.0	0.0	1.218957346549269	0.3460504808752088	0.411445424233148	2.2744279245162864	0.6785425178134374	1.3520645654096048	0.8957770561397814	0.7327733772293897	2.0129464664939025	0.0	1.1527154286810355	0.4664979809967383	0.0	0.6465857813717603	0.0	1.7083871902395058	1.826440483930018	2.0508579969516045	0.4488748995530194	3.5142022971637576	0.0	0.4566101209825045	2.7760173201272638	2.4009682240499033	50.95593330887449	0.0	1.5435195332396932	2.610550277893077	0.0	0.0	0.0	0.5195506925610732	0.0	0.4602585603719773	1.755936734301838	0.0	11.88210104063441
2R_11818	0.0	0.0	0.0	0.0	0.0	0.0	0.0	0.0	0.0	0.0	0.0	0.0	0.0	0.0	0.0	0.0	0.0	0.0	0.0	0.0	0.0	0.0	0.0	0.0	0.0	31.691100505156143	0.0	0.0	0.0	0.0	0.0	0.0	0.0	0.0	0.0	0.0	0.0	0.0	0.0	0.0	0.0	0.0	0.0	0.0	0.0	0.0	0.0	0.0	0.0
2R_11819	0.0	0.0	0.0	0.0	0.0	0.0	0.0	0.0	0.0	0.0	0.0	0.0	0.0	0.0	0.0	0.0	0.0	0.0	0.0	0.0	0.0	0.0	0.0	0.0	0.0	0.0	0.0	0.0	0.0	0.0	0.0	0.0	0.0	0.0	0.0	0.0	0.0	0.0	0.0	0.0	0.0	0.0	0.0	0.0	0.0	0.0	0.0	0.0	0.0
2R_11820	0.0	0.0	0.0	0.0	0.0	0.0	0.0	0.0	0.0	0.0	0.0	0.0	0.0	0.0	0.0	0.0	0.0	0.0	0.0	0.0	0.0	0.0	0.0	0.0	0.0	0.0	0.0	0.0	0.0	0.0	0.0	0.0	0.0	0.0	0.0	0.0	0.0	0.0	0.0	0.0	0.0	0.0	0.0	0.0	0.0	0.0	0.0	0.0	0.0
2R_11821	0.0	0.0	0.0	0.0	0.0	0.0	0.0	0.0	0.0	0.0	0.0	0.0	0.0	0.0	0.0	0.0	20.81967042461718	10.371324532227336	0.0	0.0	0.0	0.0	0.0	14.313523416924312	0.0	0.0	0.0	0.0	0.0	0.0	0.0	0.0	0.0	0.0	0.0	0.0	0.0	0.0	0.0	0.0	0.0	0.0	0.0	0.0	0.0	0.0	0.0	0.0	0.0
2R_11822	0.0	0.0	0.6092757727764496	0.0	0.0	0.4440350441337531	0.0	0.0	0.0	0.0	0.0	1.7369771872364135	0.6296667158331426	0.7150257403903847	0.42507392035474967	3.5246472709243624	2.4535636785649317	1.3968496221888445	0.9254482917797795	1.5140907340069623	2.772829624800798	3.2823453801973477	1.1908973522699775	0.0	0.8527962763503389	1.3360058794946743	0.0	0.8824874426449348	0.9434692562759222	0.0	0.4637431894095524	0.907651209245553	0.6084632245131336	1.8869385125518443	2.8679686192609615	0.9921986397551967	0.0	0.0	1.0630974940134321	0.899006912014643	0.0	0.0	0.0	1.0735200184645441	0.0	1.902015665856931	1.8140994347810389	0.0	0.0
2R_11823	0.9082302645877599	0.4935797856175687	3.12230684772369	0.0	0.0	0.7585036316205752	0.0	0.0	0.0	0.0	0.0	1.1126685173558486	0.268900223630871	0.9160588132964959	1.4522282263791448	0.0	0.8981129748285875	0.8947904494720333	0.0	1.2931899582247917	0.5920707633503224	0.0	0.339049803432486	0.4116351134631027	0.7283761509253655	1.1410870885653603	0.0	0.0	0.8058202462417451	1.80966520469847	1.1882538257515278	0.0	1.5590714232965703	3.626191108087853	0.0	0.8474401755963838	0.0	0.0	0.0	1.5356896186997855	0.0	0.0	0.0	0.4584485185236124	0.0	0.8122589697656499	2.324142588936802	0.0	0.0
2R_11824	0.0	0.0	1.5602414286381847	0.0	0.0	0.5685453965021382	1.8157912464698747	0.0	0.0	0.0	0.0	0.0	0.8062294121761201	0.4577618348485937	1.0885348973402738	3.0086543943653923	0.0	0.8942677304339027	2.369900182174227	0.9693258765032307	1.7751746616539286	0.0	0.5082776057766359	1.234183932899888	3.2757779153604503	2.5659460976835153	0.0	1.1299427367619863	2.416048505556217	0.0	0.593779835581176	0.0	0.7790803221684112	0.0	0.0	0.6352088382449587	0.0	0.0	2.7223940733481022	1.1510943741989104	0.0	0.0	0.0	0.6872710528305259	0.0	0.6088383479999447	1.16139243520069	0.0	0.0
2R_11825	0.5548890567304977	0.9046671279564351	0.0	0.0	1.896198312004263	1.04267839054249	0.7400117743273413	0.0	0.0	0.0	1.6831925314727547	0.33989595376979964	0.9857178114156718	0.2798359791778525	0.332718026795779	1.839230980742332	0.5487078342035382	0.8200168743072396	0.0	1.4814049312533302	0.0	0.0	2.485735606223685	0.0	2.6700362524172174	2.0914632431086546	0.0	0.6907492239087095	0.7384815070014878	4.975319100382701	1.0889568486692276	0.7104456540334273	1.4287869032439322	1.4769630140029757	0.0	1.5532468956613388	0.0	0.0	1.2481771412998934	1.4073590098947892	0.0	0.0	0.0	0.0	0.0	1.1165732634522236	2.1299245452930586	0.0	0.0
2R_11826	0.7614428779068605	0.0	0.0	0.0	0.86734857611721	1.4308086000181712	0.5077381580102472	0.0	0.0	0.0	0.0	0.9328399977910349	1.6908060224481554	0.38400309168569174	1.369710406694414	1.261936340359374	1.505921471465988	1.1252627910590671	1.9880403468812315	0.8131392901098843	1.4891424021460327	1.4102214259171901	0.8527586058692986	0.0	0.0	1.4349983762993372	6.934697342069202	4.739380517468314	1.5200646250408456	0.0	0.4981046371399867	0.0	1.3070956537174223	0.5066882083469485	0.0	1.065716445464785	0.0	0.0	1.7128029163324323	0.9656195970565983	0.0	0.0	10.035193423335638	0.0	0.0	1.0214735706226652	0.9742583409666473	0.0	0.0
2R_11827	0.4429810516184113	0.0	0.7614383845201405	0.0	0.0	0.5549298721247349	0.0	0.0	0.0	0.0	0.0	0.0	0.0	0.0	2.6561666627709553	1.4683015715231718	0.0	0.43642590402461934	0.0	0.473056230869606	0.0	1.64083580894436	0.0	1.2046276977637291	0.0	0.0	0.0	0.0	1.1790944896257076	0.0	1.1591199937824803	1.1343311212364027	1.5208458153585198	0.5895472448128538	0.0	2.4799874314236976	0.0	0.0	0.0	1.1235279677008179	0.0	0.0	0.0	0.6708122865978413	0.0	0.5942578880752112	2.2671588215036387	0.0	0.0
2R_11828	1.2138116839752673	0.49473652287001213	0.0	0.0	2.0739530166683604	0.7602812356318727	1.2140736878787328	0.0	0.0	0.0	1.840979504191082	0.7435174203157511	0.0	1.8364113168357692	0.0	0.0	0.600145175117861	0.29896248358658595	0.0	0.6481103177088626	0.0	0.0	0.33984438933225747	0.8251996157870588	0.730083149169859	0.0	0.0	0.7555019048469527	0.40385436995265334	0.0	1.5880514374624748	0.7770447310461694	0.5209084038309062	0.8077087399053067	1.2276411256339694	1.274139312523694	0.0	0.0	0.0	1.5392886100724121	0.0	0.0	0.0	0.9190458466020578	0.0	0.0	0.0	0.0	0.0
2R_11829	0.0	0.0	0.0	0.0	0.0	0.0	0.0	0.0	0.0	0.0	0.0	0.0	0.0	0.0	0.0	0.0	0.0	0.0	0.0	0.0	33.319561248017486	0.0	0.0	0.0	0.0	0.0	0.0	0.0	0.0	0.0	0.0	0.0	0.0	0.0	0.0	0.0	0.0	0.0	0.0	0.0	0.0	0.0	0.0	0.0	0.0	0.0	0.0	0.0	0.0
2R_11830	0.2482902423548641	0.4048016765266235	0.0	0.0	1.131295304841661	0.3110373952484372	0.3311251151280635	0.0	0.0	0.0	1.5063201427388966	1.2167167142808473	0.6616028321011899	0.250430395939221	0.2977555188985428	0.8229809191873887	0.7365731914366	1.2230804577794459	1.2965149031146825	0.5302946741445286	0.9711549970658979	0.4598430555651356	0.2780663488553677	0.6751920921502167	1.1947324247393243	0.9358445786757518	0.0	1.8544927869503052	0.9913211485645091	0.0	0.649685089516048	1.9073728863129464	0.42621594614505787	0.6608807657096727	1.0044764492962888	1.042522041522263	0.0	0.0	2.2340336408232413	0.6297358100842744	0.0	0.0	0.0	0.7519786438065158	0.0	0.33308069162873294	0.6353696294587857	0.0	0.0
2R_11831	0.21057629108482948	0.6866289618104868	0.7239175143770924	0.0	0.4797288188932561	0.0	0.2808289925829974	0.0	0.0	0.0	2.5550364431235475	0.7739279962158017	0.0	1.06195683430073	0.7575841751777039	0.697974547660145	0.4164611257485629	0.41492044802861033	0.5497906342285794	0.6746186515686413	0.4118208903641778	0.7799907415098983	0.4716591345847268	0.858951071856411	0.5066295003265228	1.1905422372241128	0.0	0.5242684384423397	0.8407448023685015	0.0	0.2755007108331591	1.0784354748329827	1.4459041529656707	0.5604965349123343	3.4076075349358574	0.2947228517666071	0.0	0.0	1.8946959565609376	0.5340823303934772	0.0	0.0	0.0	0.9566357035577282	0.0	0.2824875275400622	0.0	0.0	0.0
2R_11832	1.0422594155196803	0.5664182299668209	0.0	0.0	2.374445270223744	0.0	0.9266527906588949	0.0	0.0	0.0	0.0	0.8512446558860502	1.2343292261542638	0.0	0.0	1.1515550022973522	0.6870993995781897	0.3422787543504057	0.0	0.37100707347246	0.0	0.6434348094371296	0.0	1.4171425116300163	0.8358639113248694	0.0	0.0	0.0	0.0	0.0	2.727213100477212	0.0	1.789146358314846	0.0	0.0	1.9449968505638497	0.0	0.0	1.041989574894303	0.0	0.0	0.0	0.0	0.5261025794809472	4.666301139744053	1.8642509330226373	0.8890401442520975	0.0	0.0
2R_11833	0.0	0.0	0.0	0.0	0.0	0.6291931792942591	1.3396566915382864	0.0	0.0	0.0	0.0	0.6153197890782215	0.0	0.0	0.6023254581287434	0.0	0.9933357107168009	0.49483045673543924	2.6227017919872266	1.072725649985926	0.0	0.9302100600357572	0.0	0.0	1.2084037228501892	0.0	0.0	0.0	1.3368864209371387	0.0	1.9713582671603123	0.0	0.8621862525781524	0.0	0.0	1.4059354658749936	0.0	0.0	0.753199213660021	0.0	0.0	0.0	0.0	2.281750559028887	0.0	0.6737842540123515	0.0	0.0	0.0
2R_11834	0.2411684883368628	0.39319067667840224	0.8290871290565731	0.0	0.5494230782966346	0.0	0.6432547868850256	0.0	0.0	0.0	1.4631140891010146	0.5909087041324845	0.6426259581686916	0.7297417665243273	0.5784298867781339	0.0	0.2384819763669131	0.7127991716133147	2.518653462374025	0.5150841359030949	0.0	0.44665329386704833	0.0	0.655825435009011	0.0	0.0	0.0	1.2008666895071511	0.0	0.0	0.9465750815308781	0.0	1.2419721507616746	0.32096230146916965	0.0	0.0	0.0	0.0	0.7233181496798413	0.611672983719406	0.0	0.0	0.0	1.826023760221168	0.0	1.6176343889400655	0.6171452072318062	0.0	0.0
2R_11835	0.3422769267461317	0.0	2.3533538439887605	0.0	1.5595307995636432	0.0	0.0	3.165754138036377	0.0	0.0	0.0	0.41932181238267374	1.2160573687224268	0.0	0.0	0.0	0.3384641107887804	1.686059896198734	0.0	1.0965450934431866	1.3387716916993544	0.6339100012614809	0.7666486964212225	0.0	0.0	0.0	0.0	0.8521614136880643	0.4555238161744572	0.0	0.0	0.0	1.1751076707092132	1.8220952646978288	0.0	0.47905123328386645	0.0	0.0	0.5132824670408496	3.472452814791954	0.0	0.0	0.0	0.5183146480902697	0.0	0.459163575692266	0.875879624009402	0.0	0.0
2R_11836	0.0	0.4302977462467064	0.9073315931318265	0.0	0.6012744613482738	0.6612556119937221	0.703961465712536	2.441102304156465	0.0	0.0	1.6011943628991738	0.32333763070600385	0.2344244305889187	0.26620352931574354	0.0	0.0	0.782965591794103	0.2600230161973017	0.0	0.8455422112710099	0.0	0.48880585706730173	1.1823204315374989	0.3588592295722972	0.634990786283691	0.49739395411680043	0.0	0.0	0.35125287333631716	4.7329421609225575	0.6906049208777396	0.0	0.45306077438778575	1.0537586200089513	0.0	1.477579140246936	0.0	0.0	0.7915807471730674	0.0	0.0	0.0	0.0	0.39967067136679374	0.0	0.0	1.3507756288738555	0.0	0.0
2R_11837	0.0	0.0	0.3686128515986039	0.0	0.0	0.0	0.857974896684093	0.0	0.0	0.0	1.3010035681323862	0.7881555562654794	0.38094940591892523	0.6488876357186342	0.0	2.1324174363508934	0.6361757524580772	0.2112740837138063	0.559897749233444	0.6870205512579621	0.419391628825659	2.38298926939932	0.4803299136405242	0.29158055320995196	0.0	0.0	0.0	0.0	0.8562006938992904	0.0	0.5611307952676698	0.0	0.3681212585535735	0.5708004625995269	0.0	0.6002818203089987	0.0	0.0	0.964763616834482	0.543900670683917	0.0	0.0	0.0	0.0	0.0	0.0	0.0	0.0	0.0
2R_11838	0.40507855901161155	0.6604225693997627	0.0	0.0	0.9228382629046243	1.268621942922415	0.5402213281379168	0.0	0.0	0.0	0.0	0.24812989461030108	0.5396932221817152	0.0	0.24288988441356182	0.0	0.200283080105421	0.5986264277165473	1.0576138307121963	0.8651608714730852	0.39610302750654297	0.0	0.45365744072602615	0.2753892351449539	0.0	0.7634020769269586	0.0	1.008517637410276	1.6173126199793257	1.2106895167363299	1.0599429819572002	1.55591265479775	0.0	0.26955210332988766	0.0	1.4173711993687368	0.0	0.0	0.6074605264556653	0.5136981463459239	0.0	0.0	10.677207205620055	0.9201240327196106	0.0	0.27170589814544693	1.554881566225982	0.0	7.014398455710037
2R_11839	0.23406247539418226	0.38160534039883254	0.40232906687497655	0.0	0.0	0.5864280608172814	0.0	0.0	0.0	0.0	0.0	0.573497619755479	0.41579401896935475	0.7082399755005627	0.28069324494864434	0.775821672733592	0.46291024262977454	0.4611977286565301	0.6111103777786577	0.49990721722048387	1.3732574050159052	0.4334926852444292	0.0	0.6365015836159401	0.5631353574670622	0.4411089549705392	4.263359663842617	0.582741617494929	1.2460206772147302	0.0	1.2249124156999964	0.5993582551290682	0.40179250888403417	1.5575258465184125	0.0	0.3275941459712341	0.0	0.0	0.7020056300851533	2.9682504063534805	0.0	0.0	0.0	0.708888038223243	3.143764343424817	1.255976722229821	1.7968831982795923	0.0	8.106118822732151
2R_11840	0.43803572864702855	0.7141545138993037	0.3764689441732697	0.0	0.0	0.2743673911063262	0.0	0.0	0.0	0.0	0.0	0.0	0.3890684223508915	1.1045285138895786	0.2626513922625001	0.0	0.21657810066203595	1.5104381634383854	0.5718306173666332	0.23388757828685022	0.4283299483845279	0.811258976580576	0.7358504783224336	0.5955897768205989	1.5808177253929911	0.8255124285849199	0.0	0.5452852889008707	0.0	0.0	0.28654497139937335	0.0	1.1279006220296737	0.0	0.0	0.6130753773724178	0.0	0.0	0.0	0.0	0.0	0.0	0.0	0.9949852742179415	0.0	1.1752475012475252	1.6813866462927443	0.0	0.0
2R_11841	0.31519805595925426	1.0277705662543046	0.0	0.0	2.154225297498513	0.7897078949467382	0.420354789530879	0.0	0.0	0.0	0.0	0.3861476183650572	0.0	1.2716597028461907	0.0	0.0	0.6233737736679437	0.0	0.8229461075636647	0.3365977027341428	0.6164281048805572	0.0	0.3529980548395186	0.0	0.0	0.0	0.0	0.0	0.41948553957837675	0.0	0.8247584571144572	0.8071202208797481	0.0	1.677942158313507	0.0	0.4411516103974847	0.0	0.0	0.0	0.0	0.0	0.0	0.0	0.4773087423869256	0.0	1.2685120303143929	0.0	0.0	0.0
2R_11842	0.20536615604767905	0.6696402039924954	0.7060061531966283	0.0	0.0	0.25726566474553536	0.5477612927495166	0.0	0.0	0.0	0.0	0.0	0.0	0.20713632273164756	0.2462799414838859	1.3614101486319532	0.20307846647326827	0.8093087501753924	0.5361875669899342	0.657927056065912	0.40163150750980636	0.760692001513777	0.22999460892636675	0.5584657828014877	0.0	0.7740570147175331	0.0	0.5112968482128386	0.819942869114023	0.0	0.0	0.5258762676247432	0.352532301212764	0.0	0.8308238989817838	0.0	0.0	0.0	0.0	0.0	0.0	0.0	0.0	1.2439551554166473	0.0	0.5509962908307192	1.0510555488112825	0.0	0.0
2R_11843	0.0	0.37264620354569133	0.0	0.0	0.5207153587598643	0.0	0.0	0.0	0.0	0.0	0.0	0.0	0.20301610882069462	0.46107485077600624	0.8223098134453136	0.0	0.4520422704727119	0.6755549430524072	0.0	1.4645119465121184	1.3410167633800507	0.0	0.2559781128474391	0.6215581218999788	0.0	0.0	0.0	0.5690603050277047	0.6083836175067862	0.0	0.2990386356422056	0.0	0.784718855832825	0.9125754262601793	0.9246857339947301	0.6398061131554693	0.0	0.0	0.34276214877591066	1.1594253308347717	0.0	0.0	0.0	0.0	0.0	0.6132447685238631	0.0	0.0	0.0
2R_11844	0.23863501914497168	1.5562408721609595	0.41018879431484895	0.0	1.0873028040452013	0.2989421334722816	0.3182487053801789	0.0	0.0	0.0	0.0	0.2923506111764937	0.4239167919164155	0.9627677956675545	0.2861767473379839	1.5819555818511728	0.23597672891890092	0.4702074889288471	1.246097534047746	1.2741829734904704	0.0	1.7678448468648595	0.26725322692236314	0.9734040067904663	0.0	0.4497262696087399	0.0	0.594125806852552	0.9527718005462432	1.4264537560809725	0.6244208886520808	1.2221341199314433	0.40964175435799427	0.317590600182081	0.9654155331883795	0.6679877683423764	0.0	0.0	0.35785985492361483	0.0	0.0	0.0	0.0	0.3613682848738463	0.0	0.9603847070644171	0.0	0.0	0.0
2R_11845	0.7871328959760586	2.5666148852113575	2.7059992680271985	0.0	0.0	0.0	0.0	0.0	0.0	0.0	0.0	0.0	0.0	0.0	0.0	0.0	0.0	0.0	0.0	1.6811469456922292	0.0	0.0	0.0	0.0	1.8937779924059504	0.0	0.0	0.0	0.0	0.0	0.0	0.0	0.0	1.0475663201142686	0.0	0.0	0.0	0.0	0.0	0.0	0.0	0.0	0.0	0.0	0.0	2.1118733213906897	0.0	0.0	0.0
2R_11846	0.0	0.7067427998280353	1.4902473370956615	0.0	0.0	0.0	0.0	4.009389991359765	0.0	0.0	0.0	0.0	0.0	0.437226151597937	0.0	0.0	1.28598232117237	0.42707496399864825	0.0	0.0	0.0	2.4085184480470527	1.4564271937871534	1.1788171277413393	0.0	2.450835024001027	0.0	0.0	1.73074649807965	0.0	1.1342844800221594	1.1100267383240727	0.0	0.0	0.0	0.6067126935094969	0.0	0.0	0.6500661442301754	0.0	0.0	0.0	0.0	0.0	0.0	0.0	1.1092911341237255	0.0	0.0
2R_11847	0.0	0.0	0.0	0.0	0.0	0.0	0.0	0.0	0.0	0.0	0.0	0.0	0.0	0.0	0.0	0.0	0.0	0.0	0.0	0.0	0.0	0.0	0.0	0.0	0.0	0.0	0.0	0.0	0.0	0.0	0.0	0.0	0.0	0.0	0.0	0.0	0.0	0.0	0.0	0.0	0.0	0.0	0.0	0.0	0.0	0.0	0.0	0.0	0.0
2R_11848	0.7231687315725307	0.0	1.2430518838047306	0.0	0.8237510492528989	0.0	0.0	0.0	0.0	0.0	0.0	0.0	1.284653735235113	0.3647010652954587	0.8672410114805365	0.0	0.0	0.0	0.9440554621255333	0.0	0.0	0.0	1.2148416721145565	1.9665606034981178	0.0	0.0	0.0	0.9002308371912725	0.0	0.0	1.4192017907677423	1.8518010987846998	1.2413941128994566	0.0	0.0	0.5060739501571815	0.0	0.0	0.5422361275664713	1.8341648978438931	0.0	0.0	0.0	0.5475521680328093	0.0	0.48506445318174873	0.0	0.0	0.0
2R_11849	0.7980484523147097	0.0	0.3429405852006734	0.0	0.0	0.24993220588915258	0.266073570938806	1.8453078434809886	0.0	0.0	1.2103943828017485	0.24442132761843682	0.35441795268697546	0.8049272818631974	0.0	0.66130130871529	0.5918689049833389	0.3931195431321918	0.5209033297182643	1.0652876447086737	0.0	0.0	0.4468770444624784	0.5425464962347273	0.960019968415343	1.1279883230648797	0.0	0.9934442613195523	0.7965700754643937	0.0	0.26102524975548463	0.510885957992913	1.0274496883573854	0.26552335848813124	0.8071409373004849	0.27923741379242945	0.0	0.0	0.0	1.0120407548811992	0.0	0.0	0.0	0.6042478624731865	0.0	0.26764496253371994	1.0210947974198976	0.0	0.0
2R_11850	0.6667526333061876	0.0	0.573039237371877	0.0	0.7594882871716353	0.0	0.8891954044247431	0.0	0.0	0.0	2.022517905351016	0.4084177178794168	0.2961087169076301	0.0	0.39979274743972726	0.0	0.3296626496173935	0.6568861572934924	2.611222407212823	0.356010134611704	0.0	0.6174257298589553	0.3733563360661026	0.4532861432239161	0.0	0.0	0.0	0.0	1.3310349613192365	0.0	1.3084865120338014	0.0	0.0	0.8873566408794911	0.0	0.46659392778395137	0.0	0.0	0.0	0.0	0.0	0.0	0.0	0.0	0.0	1.3416702936486937	1.7062062912603335	0.0	0.0
2R_11851	0.0	1.5980626367042707	0.5616160479314586	0.0	0.0	0.0	0.0	0.0	0.0	0.0	0.0	0.8005523170545823	1.451029846668225	0.0	0.7836462432782744	1.0829789284789886	0.32309102475749596	0.0	0.0	1.0467398658833145	0.0	0.0	0.7318274081659059	1.332750477124671	0.0	0.6157493663631145	0.0	0.8134561261624897	0.0	0.0	0.4274675424963651	0.0	0.0	0.0	0.0	0.9145853219847928	0.0	0.0	0.9799382148955509	0.8286833836965659	0.0	0.0	0.0	2.473863630741219	4.388418962358337	0.43830830351850675	1.6721941042783588	0.0	0.0
2R_11852	0.0	0.0	0.0	0.0	0.0	0.0	0.0	0.0	0.0	0.0	0.0	0.0	0.0	0.0	0.0	0.0	0.0	0.0	0.0	0.0	0.0	0.0	0.0	0.0	0.0	0.0	0.0	0.0	0.0	0.0	0.0	0.0	0.0	0.0	0.0	0.0	0.0	0.0	0.0	0.0	0.0	0.0	0.0	0.0	0.0	0.0	0.0	0.0	0.0
2R_11853	0.0	0.0	1.1741938264058933	0.0	0.7781198911565897	0.427871278348879	0.45550447781399395	0.0	0.0	0.0	0.0	0.41843693385482855	0.0	0.0	0.0	1.1321143480776132	0.33774986312686794	0.0	0.0	0.36474369897965137	0.6679732669082905	0.0	0.3825154337327203	0.0	0.8217527822494826	1.9310588806887545	0.0	0.8503631305676463	0.4545625419646457	0.0	0.0	0.0	0.5863139433253699	0.0	0.0	0.9560806201597822	0.0	0.0	0.0	0.8662812581349224	0.0	0.0	0.0	1.034441737655231	0.0	1.3745838619181026	0.0	0.0	0.0
2R_11854	0.0	0.3961420047075139	0.0	0.0	0.0	0.0	0.3240415604039878	0.0	0.0	0.0	0.0	0.8930161847871955	0.6474495720412283	0.0	0.0	0.0	0.4805440912418677	0.7181495125524275	0.0	0.2594752041343326	0.0	0.0	0.5442356949824517	0.991122188186352	0.0	0.4579123173009989	0.0	1.2098805134103763	0.32337147618464473	0.0	0.0	0.0	0.0	0.6467429523692895	0.0	0.6801466749907552	0.0	0.0	0.36437372355329967	0.616264261510507	0.0	0.0	0.0	0.367946014960685	3.263521176173032	0.0	0.6217775600727281	0.0	0.0
2R_11855	0.46202805134009506	0.0	0.3970890986534113	0.0	0.5262894749999343	0.2893951857663872	0.6161703748056561	0.0	0.0	0.0	0.0	0.0	0.4103786820586031	0.932021063210018	0.2770374720884747	0.7657173048282305	0.0	0.45519104994253784	0.0	0.24669819140621915	0.0	0.0	0.25871828889932963	0.0	0.5558010343457249	0.0	4.207833302475889	1.725455822291854	0.6148961986040934	0.0	0.9067192886243148	0.5915521618865308	0.7931190576793852	0.3074480993020467	0.9345842431900351	0.3233275317596552	0.0	0.0	1.039293972961035	1.1718366635466515	0.0	0.0	6.089151263651115	1.0494831295586924	3.102819687390917	1.5495234673004838	1.1823202917493552	0.0	0.0
2R_11856	1.888889298148237	0.7698908618112115	0.8117010933451386	0.0	0.0	0.5915609103649162	0.0	0.0	0.0	0.0	0.0	0.5785172925760959	0.0	0.4762926749901669	0.5663001572049237	0.0	0.0	0.0	0.0	0.5042827727322605	0.0	0.0	0.0	1.9262181403519587	3.4083859928969233	0.0	8.601351444338935	0.0	0.0	0.0	1.2356337497542635	0.0	1.6212371693263874	1.256926766293196	0.0	0.0	70.13409639230208	0.0	0.0	0.0	0.0	0.0	0.0	0.7150927475293546	0.0	1.2669699539342396	0.0	0.0	0.0
2R_11857	0.0	1.6829982007066238	0.5914654259772443	0.0	1.5678195627821585	0.0	0.0	0.0	0.0	0.0	0.0	1.2646514081134639	0.0	0.69412411098753	0.41264816132232274	0.0	0.34026301650649915	0.3390042299930806	0.0	0.0	0.0	1.9118375243998265	0.7707233639546863	0.46786164769643634	0.0	0.6484758806529425	0.0	0.0	0.9158897669880264	0.0	0.0	0.0	0.0	0.9158897669880264	1.3920660863885588	0.4815973466683144	0.0	0.0	0.516010516294322	0.0	0.0	0.0	0.0	0.0	0.0	0.46160398799995805	0.0	0.0	0.0
2R_11858	0.3402979274324879	0.0	1.1698735337463182	0.0	0.7752569007554878	0.0	0.45382850864463886	0.0	0.0	0.0	0.0	0.41689734986692634	0.0	0.3432311471282622	0.0	0.0	0.3365071566659543	0.0	1.776958007816838	0.36340167222913494	0.6655155466095476	0.0	0.38110801820781665	0.9253946808313745	0.0	1.2826358680142038	0.0	0.0	0.0	0.0	0.445217837296477	0.0	0.0	0.0	0.0	2.857688539573509	0.0	0.0	1.5309442098414194	2.589281668533107	0.0	0.0	0.0	0.515317822266883	0.0	0.0	0.0	0.0	0.0
2R_11859	0.0	0.0	1.1634523773927707	0.0	0.0	0.0	0.0	0.0	0.0	0.0	0.0	0.0	0.6011951157706403	0.0	0.0	0.0	1.338640597087252	0.6668441805875391	0.0	0.7228140945278926	3.9711761445624605	1.2535711107016112	0.7580324146789036	0.9203154104974857	0.0	1.2755957861458562	0.0	0.0	0.0	0.0	1.7710965717857763	3.4664400077093624	0.0	1.801616933181361	0.0	0.9473344566193763	0.0	0.0	1.0150274818690717	1.7167131466751129	0.0	0.0	0.0	0.0	0.0	0.0	0.0	0.0	0.0
2R_11860	0.0	0.0	0.0	0.0	0.0	0.0	0.0	0.0	0.0	0.0	0.0	0.0	0.0	0.0	0.0	0.0	0.0	0.0	0.0	0.0	0.0	0.0	0.0	0.0	0.0	0.0	0.0	0.0	0.0	0.0	0.0	0.0	0.0	0.0	0.0	0.0	0.0	0.0	0.0	0.0	0.0	0.0	0.0	0.0	0.0	0.0	0.0	0.0	0.0
2R_11861	1.2257812690570682	0.6661535951676686	0.7023301981547397	0.0	0.0	0.5118523244621648	1.0898185392192181	0.0	0.0	0.0	0.0	1.501698721593867	1.0887531616938169	0.0	0.0	0.0	0.4040421997835142	0.0	1.0667916092999479	0.43633428931267226	1.5981613473331202	0.0	0.4575941966805751	0.0	0.0	0.7700267399485715	0.0	1.0172693682492733	0.5437824539564442	0.0	1.0691409724916978	0.0	0.0	0.0	1.6529961133102389	0.5718683545323027	0.0	0.0	0.6127319573416011	2.0726236980684702	0.0	0.0	0.0	0.0	0.0	0.0	0.0	0.0	0.0
2R_11862	0.33843011340319296	0.5517618251663203	1.1634523773927707	0.0	0.7710017008297521	0.42395713962901205	0.4513375523765946	0.0	0.0	0.0	0.0	0.8292181998137244	0.0	0.34134723335677936	0.40585337978460545	0.0	0.334660149271813	2.000532541762617	0.0	0.3614070472639463	0.0	0.0	0.0	0.0	0.0	0.6377978930729281	0.0	0.0	0.45040423329534024	0.0	0.0	0.0	0.0	0.45040423329534024	0.0	0.0	0.0	0.0	1.0150274818690717	2.5750697200126695	0.0	0.0	0.0	1.0249787316913175	4.545557853587582	0.45400308594977584	0.8660357076914709	0.0	0.0
2R_11863	0.6972717360692603	0.568400846280652	1.1985376402543728	0.0	0.0	1.7469682457949383	0.0	0.0	0.0	0.0	0.0	0.0	0.3096624276976939	0.0	0.41809236161979013	0.0	1.3790088649584884	0.0	1.8204968281483762	2.606139886866723	0.0	0.0	0.7808917659023922	0.9480685946589608	0.8387896600721024	0.6570314321209001	0.0	0.8679931685465663	0.9279733961163014	0.0	0.45612651343917476	0.0	1.1969392348661696	0.4639866980581507	0.0	0.0	0.0	0.0	0.5228184094818347	2.6527239495876342	0.0	0.0	0.0	0.0	0.0	0.4676940783101352	0.0	0.0	0.0
2R_11864	0.0	0.0	0.0	0.0	0.0	0.0	0.0	0.0	0.0	0.0	0.0	0.0	0.0	0.0	2.7289895097643244	0.0	2.250280722520134	0.0	0.0	0.0	0.0	0.0	0.0	0.0	0.0	0.0	0.0	0.0	0.0	0.0	0.0	0.0	0.0	0.0	0.0	0.0	0.0	0.0	0.0	0.0	0.0	0.0	0.0	0.0	0.0	0.0	0.0	0.0	0.0
2R_11865	1.97835540699865	0.0	0.0	0.0	0.0	0.0	1.3191882928898786	0.0	0.0	0.0	0.0	0.0	0.0	0.0	0.0	0.0	0.0	0.0	2.5826299540653435	0.0	0.0	0.0	0.0	0.0	0.0	0.0	0.0	0.0	2.632920697613402	0.0	0.0	0.0	1.6980260956046425	0.0	4.0017912017418995	0.0	0.0	0.0	0.0	0.0	0.0	0.0	0.0	1.4979253733578992	0.0	0.0	5.062570844350753	0.0	0.0
2R_11866	0.0	0.0	0.0	0.0	0.0	0.0	0.9745019612826472	0.0	0.0	0.0	0.0	0.0	0.0	0.0	2.6288854927582967	0.0	0.0	0.0	1.90782314326836	0.0	0.0	0.0	0.8183498923706222	0.0	0.0	0.0	0.0	0.0	0.0	0.0	0.0	0.0	0.0	0.0	0.0	0.0	0.0	0.0	0.0	0.0	0.0	0.0	0.0	0.0	0.0	0.0	0.0	0.0	0.0
2R_11867	0.0	0.0	0.0	0.0	0.0	0.0	0.0	0.0	0.0	0.0	0.0	0.0	0.0	0.0	0.0	0.0	0.0	0.0	0.0	0.0	0.0	0.0	0.0	0.0	0.0	0.0	0.0	0.0	0.0	0.0	0.0	0.0	0.0	0.0	0.0	0.0	0.0	0.0	0.0	0.0	0.0	0.0	0.0	0.0	0.0	0.0	0.0	0.0	0.0
2R_11868	0.0	0.0	1.0851703549255827	0.0	0.0	0.7908630015702584	0.8419392859058268	0.0	0.0	0.0	0.0	0.0	0.0	0.0	0.0	0.0	1.8728567495572255	0.6219760689731654	0.0	0.0	0.0	0.0	0.7070287709803716	0.0	0.0	0.0	0.0	0.0	0.0	0.0	0.0	1.6166015930638737	0.0	0.0	0.0	0.8835937667054446	0.0	0.0	0.0	0.0	0.0	0.0	0.0	1.9120276096786837	0.0	0.0	1.6155302865078343	0.0	0.0
2R_11869	0.0	0.0	0.0	0.0	0.0	0.0	0.0	0.0	0.0	0.0	0.0	1.7149128824255728	1.2433364934802544	0.0	0.0	0.0	0.0	0.0	0.0	2.9897153790959097	0.0	0.0	0.0	0.0	0.0	0.0	0.0	0.0	0.0	0.0	0.0	0.0	0.0	1.8629692936086182	0.0	0.0	0.0	0.0	0.0	0.0	0.0	0.0	0.0	0.0	0.0	0.0	0.0	0.0	0.0
2R_11870	0.878448856092684	1.432185036015157	0.0	0.0	2.0012567892636572	1.1004477721985075	0.0	0.0	0.0	0.0	0.0	0.0	0.0	0.8860207020509075	0.0	0.0	0.0	0.0	2.293529586072954	0.0	0.0	0.0	0.0	0.0	4.2269535922765105	0.0	0.0	0.0	0.0	0.0	1.1492902787741486	0.0	0.0	0.0	3.5538295000543734	0.0	0.0	0.0	0.0	0.0	0.0	0.0	0.0	0.0	0.0	0.0	0.0	0.0	0.0
2R_11871	0.0	0.6678395264430058	0.7041076867929043	0.0	0.9332023117287666	0.0	0.0	0.0	0.0	0.0	0.0	0.0	0.36383620894313035	0.0	0.49123537837896253	1.357749286163313	0.0	0.4035662503840437	0.0	0.43743858362285937	0.8011030227299364	0.0	0.0	0.5569640557676969	1.9710628266420678	0.0	0.0	1.0198439190072595	0.5451586828813577	0.0	0.0	1.0489243490585274	0.0	0.0	0.0	0.0	0.0	0.0	0.6142826867496153	0.0	0.0	0.0	0.0	3.1015253301573713	0.0	0.0	0.0	0.0	0.0
2R_11872	0.0	0.9332629279780467	0.0	0.0	0.0	0.7170910770206013	0.0	0.0	0.0	0.0	0.0	0.7012795827779198	2.033751116656472	0.0	0.0	0.0	0.0	0.5639579652802662	0.0	0.6112923796780984	0.0	0.0	1.2821538543596307	1.5566431302225376	0.0	0.0	0.0	0.0	0.761824313257282	0.0	0.0	0.0	0.0	0.761824313257282	0.0	0.0	0.0	0.0	0.0	2.903688991679479	0.0	0.0	0.0	0.0	0.0	0.0	0.0	0.0	0.0
2R_11873	0.0	0.0	0.0	0.0	0.0	0.0	0.0	0.0	0.0	0.0	0.0	0.0	0.0	0.0	0.0	0.0	0.0	0.0	0.0	0.0	0.0	0.0	0.0	0.0	0.0	0.0	0.0	0.0	0.0	0.0	0.0	0.0	0.0	0.0	0.0	0.0	0.0	0.0	0.0	0.0	0.0	0.0	0.0	0.0	0.0	0.0	0.0	0.0	0.0
2R_11874	0.0	0.4537920771896693	0.4784360270748862	0.0	0.6341041503384848	0.3486801410620379	0.0	0.0	0.0	0.0	1.688619850469335	0.3409919209466154	0.0	0.0	0.3337908493241403	0.0	0.0	0.2742203175975843	0.7267116530248355	0.29723632047116477	0.0	1.0309894818453063	0.31171883260549066	0.37845300521962383	0.0	0.5245517495479413	0.0	0.0	0.0	0.0	0.0	0.0	0.9555959411635756	0.3704313406251014	0.0	0.3895638038505733	0.0	0.0	0.0	1.4118969258768235	0.0	0.0	0.0	0.0	0.0	1.1201735641727273	0.0	0.0	0.0
2R_11875	0.0	0.0	0.0	0.0	0.0	0.0	1.5944759698918292	0.0	0.0	0.0	0.0	0.0	0.0	0.0	1.4337904257210532	0.0	0.0	0.0	0.0	0.0	0.0	0.0	0.0	0.0	0.0	4.506398409782129	0.0	0.0	0.0	0.0	1.5642233341764495	0.0	0.0	1.59117875954568	0.0	0.0	0.0	0.0	0.0	0.0	0.0	0.0	0.0	0.0	0.0	0.0	0.0	0.0	0.0
2R_11876	0.0	0.0	0.44003250256076915	0.0	0.0	0.6413839526376435	0.0	0.0	0.0	0.0	0.0	0.0	0.0	0.7746112187562502	0.30699783136731923	0.0	0.2531454588995564	0.5044179191237494	0.0	0.5467549872802919	0.5006497933668108	0.4741165549173947	0.0	0.0	0.0	0.48244656759529914	0.0	1.2747040838204615	0.0	0.0	0.33492563679578785	0.6555258733440106	0.43944566214837427	0.0	0.0	0.0	0.0	0.0	0.0	0.0	0.0	0.0	0.0	0.7753200133355043	0.0	0.6868389904483363	0.6550914625598196	0.0	0.0
2R_11877	0.0	0.0	0.4065919616281276	0.0	0.0	0.8889623764453417	0.31545807003888393	0.0	0.0	0.0	2.8700984816892023	0.0	0.4201995821955554	0.0	0.2836673421731642	0.0	0.23390751390463219	0.2330421844106617	0.6175854237982342	0.2526020027095101	0.0	0.0	0.5298195138037056	0.0	0.0	0.0	0.0	0.5889160811074072	0.0	0.0	0.6189455136693808	0.0	0.4060497185141536	0.6296114711684222	1.9139001399635172	0.993195551066606	0.0	0.0	0.0	0.5999401259754276	0.0	0.0	0.0	0.0	0.0	0.6346422385253351	0.0	0.0	0.0
2R_11878	0.28087497047301874	0.0	0.0	0.0	0.6398812380422193	0.3518568364903688	0.0	2.5978411939678128	0.0	0.0	0.0	0.6881971437065747	0.0	0.0	0.0	0.0	0.27774614557786476	0.0	0.0	0.0	0.0	1.04038244458663	0.6291175745252678	0.0	0.0	1.587992237893941	0.0	0.0	0.0	0.0	1.1024211741299967	0.0	1.4464530319825228	0.373806203164419	0.0	0.3931129751654809	0.0	0.0	0.421203378051092	0.0	0.0	0.0	0.0	0.4253328229339458	0.0	0.37679301666894627	0.0	0.0	0.0
2R_11879	0.0	0.0	0.0	0.0	0.0	0.0	0.0	0.0	0.0	0.0	0.0	0.7795058556479876	0.0	0.0	0.0	0.0	0.3145969855316846	1.253732597016179	0.0	0.0	0.0	0.5892092223027474	0.3562938597741382	0.43257085510606635	0.0	1.1991227218167189	0.0	0.0	0.0	3.8034093761647942	0.4162294523127998	0.0	0.5461219064241958	0.4234021121837768	1.2870625756953677	0.0	0.0	0.0	0.0	0.0	0.0	0.0	0.0	0.0	0.0	0.0	0.0	0.0	11.017948237679178
2R_11880	0.0	0.0	0.6789763264040178	0.0	0.0	0.0	0.0	0.0	0.0	0.0	0.0	0.7258821306789147	0.35084998672032797	0.0	0.4737019618840453	0.0	0.19530349772940153	0.0	0.0	0.42182530897860226	0.0	0.0	0.4423782822699031	0.5370846187558542	0.4751776689304131	0.0	0.0	0.0	0.0	0.0	0.0	0.5057428107647963	0.0	0.0	0.0	0.2764262988884788	0.0	0.0	0.0	0.0	0.0	0.0	0.0	0.0	0.0	0.26495055015921937	0.0	0.0	0.0
2R_11881	0.0	0.0	0.0	0.0	1.1761772357953075	0.3233771962162281	0.0	0.0	0.0	0.0	0.0	0.3162468931905213	0.0	0.7810971978606686	0.30956838737159104	0.0	0.0	0.0	0.0	0.2756665396395252	0.504841837091174	1.434259291131688	0.28909808797462966	0.0	0.6210655497423819	1.4594585758953487	0.0	0.6426887216869911	0.0	0.0	0.33773003806082436	0.0	0.886250462179616	0.0	1.0443270899282588	0.0	0.0	0.0	0.7742215202613771	1.3094386960085689	0.0	0.0	0.0	0.0	0.0	0.0	0.6605766781554163	0.0	0.0
2R_11882	0.3713316931117339	0.0	0.6382805844428937	0.0	0.0	0.0	0.0	0.0	0.0	0.0	0.0	0.0	0.3298211231629582	0.0	0.445309730730112	0.0	0.36719521970575175	0.36583679881386927	0.0	0.0	1.4524156322623052	0.0	0.4158634956354294	0.5048934270954086	0.0	0.0	0.0	0.0	0.0	0.0	0.0	0.0	0.6374293545014272	1.4825752193185875	0.0	1.0394326444008413	0.0	0.0	0.0	0.0	0.0	0.0	0.0	0.562312679588612	0.0	1.4944213996362279	0.0	0.0	0.0
2R_11883	0.25448773857716517	0.0	0.0	0.0	0.0	0.6376022076338838	0.6787804541638566	0.0	0.0	0.0	0.0	0.0	0.0	0.25668131187559706	0.0	0.0	0.0	0.25072187843238253	0.0	0.0	0.0	0.0	0.2850070772957434	0.34602267694215605	0.0	0.0	0.0	0.0	1.0160652102523418	1.5212142453803768	0.6659016788180406	0.6516607443738218	0.4368545910272164	0.0	0.0	0.0	0.0	0.0	0.0	0.0	0.0	0.0	0.0	0.3853742754963621	0.0	0.341394616124969	0.0	0.0	0.0
2R_11884	0.0	0.3475536290889597	0.7328562390360126	0.0	0.9713047439495	0.0	0.28429658798038376	0.0	0.0	0.0	0.0	0.5223228239195439	1.1360746688863042	0.6450417425862881	0.7669386060532931	0.0	0.0	0.6300656490602382	0.0	0.0	0.0	0.7896218422035503	0.0	0.0	1.0257704305261073	1.205242709366327	0.0	0.0	0.2837086922271932	0.0	0.0	0.5458758425047753	0.0	0.0	1.7248418449391327	0.0	0.0	0.0	0.0	0.0	0.0	0.0	0.0	0.322815988430275	0.0	0.2859756020487063	0.0	0.0	0.0
2R_11885	0.0	0.0	0.0	0.0	0.0	0.0	0.0	0.0	0.0	0.0	0.0	0.0	0.0	0.0	0.510284269160664	0.0	0.0	0.0	0.0	0.908802736005165	0.0	0.0	0.0	0.0	1.0237478795622046	0.0	0.0	0.0	0.5662985857995307	0.0	0.0	0.0	0.0	0.0	0.0	0.5955474254067916	0.0	0.0	0.6381030472611022	0.0	0.0	0.0	0.0	0.0	0.0	0.0	1.0888769693156648	0.0	0.0
2R_11886	0.0	0.0	0.0	0.0	1.0267499155498194	0.0	0.0	0.0	0.0	0.0	0.0	0.0	0.6004627165693883	0.22728759394762232	0.5404786046139578	0.7469275136725082	0.0	0.4440212034333318	1.7650518325121136	0.4812890229139779	0.440704255977955	0.8346959745117237	0.25236965006626216	0.0	0.0	0.0	0.0	0.0	0.0	0.0	0.5896463177560373	0.0	0.0	0.0	0.9116506583849889	0.6307869180344126	0.0	0.0	0.6758606240221142	0.0	0.0	0.0	0.0	1.0237300628570258	0.0	0.302300001191062	0.0	0.0	0.0
2R_11887	0.0	0.0	0.911418672380168	0.0	0.0	0.0	0.0	0.0	0.0	0.0	0.0	0.0	0.23548039649247243	0.5348052886253226	0.0	0.0	0.0	0.0	0.0	0.0	0.0	0.4910076852522896	0.0	0.3604757125883887	0.0	0.9992689348472659	0.0	0.0	0.0	0.0	1.3874315077093327	0.0	0.0	0.0	0.0	0.3710587255349851	0.0	0.0	0.0	0.0	0.0	0.0	0.0	1.6058839588251352	3.560873126090518	0.7113086842112376	0.6784301018893465	0.0	0.0
2R_11888	0.20153052356118545	0.6571333052408846	0.0	0.0	0.0	0.2524607029137121	0.0	0.0	0.0	0.0	0.0	0.49378814513421165	0.17900175197964752	0.6098028862986947	0.48336032095125314	0.0	0.0	0.1985483140021731	1.0523463377032016	0.21521297475982235	0.0	0.0	0.6770969693139652	0.5480352934728997	0.0	0.37979995936140437	0.0	1.0034946701889331	0.8046287610527494	0.0	0.26366597212655174	0.5160544540659932	0.0	0.0	0.0	0.5641247674748224	0.0	0.0	0.6044350421215671	1.02227929948311	0.0	0.0	0.0	0.0	0.0	0.2703526547616875	1.031424939339321	0.0	0.0
[truncated: 259 more columns]
