# Supplementary material for: Convergence of topological domain boundaries, insulators, and polytene interbands revealed by high-resolution mapping of chromatin contacts in the early Drosophila melanogaster embryo
Source: eLife. 2017 Nov 17;6:e29550. doi: 10.7554/eLife.29550 (PMC5739541; doi:10.7554/eLife.29550)
Supplement: Supplementary file 3. [file elife-29550-supp3.zip › local_HiC_maps/nc14_all_dm3_CompressedBinCounts_500bp_VC_ftz.txt]

3R_5189	3R_5190	3R_5191	3R_5192	3R_5193	3R_5194	3R_5195	3R_5196	3R_5197	3R_5198	3R_5199	3R_5200	3R_5201	3R_5202	3R_5203	3R_5204	3R_5205	3R_5206	3R_5207	3R_5208	3R_5209	3R_5210	3R_5211	3R_5212	3R_5213	3R_5214	3R_5215	3R_5216	3R_5217	3R_5218	3R_5219	3R_5220	3R_5221	3R_5222	3R_5223	3R_5224	3R_5225	3R_5226	3R_5227	3R_5228	3R_5229	3R_5230	3R_5231	3R_5232	3R_5233	3R_5234	3R_5235	3R_5236	3R_5237	3R_5238
3R_5189	7.077739412498085	53.0276803409182	77.76261406803452	17.045386751302694	0.0	44.2110320279453	63.76793685783916	32.44084513267698	212.45857057873715	66.75755584269547	51.37634524904008	38.80327129486218	54.24028563813989	38.13358959105538	19.608245357672494	42.59820963984705	0.0	0.0	28.156486871334085	35.35364486650935	33.66779263851124	35.16555650958408	9.138003035644608	0.0	0.0	0.0	11.843538064116178	8.642382532016427	17.488015608636864	11.20045182622667	10.289885364245864	12.336872617595684	3.4149483215870493	9.484757615122193	0.0	0.0	2.7388766004625413	10.44266818526268	4.880098421824971	5.05209339805065	5.195493428999686	14.606526727288179	0.0	13.200088704596094	6.587862653604252	6.586039276174526	4.743891528073876	6.31377624305311	6.406935892519806
3R_5190	53.0276803409182	27.46797341854715	38.312308463228575	62.55039868060359	37.89946031168516	48.0706614688261	65.00145646596789	71.92372018250272	194.91151017438085	55.19522399507265	59.536606744174506	62.98194307691984	39.898101146258995	54.757748677752474	52.58261836347394	40.38266877464198	0.0	0.0	44.486771188893655	55.85815862102567	29.303196131281172	39.43037447205866	44.71088405433825	0.0	0.0	0.0	13.96976694082593	10.571471738271503	12.032753690334143	7.278408946654529	15.73339757804011	7.545309394279916	13.575926081797668	9.86159426477522	0.0	0.0	9.213128473558825	8.870558294133449	8.954097268060153	7.724730764165129	7.41439223564845	5.684919046752774	0.0	8.073257817873762	7.386827258977396	5.538587059111476	3.6267426135583887	6.178472833660413	6.204327374664668
3R_5191	77.76261406803452	38.31230846322857	21.095611110847415	0.0	50.4316953118696	68.96357344050872	64.00668714188691	54.45385506066902	0.0	72.44053989934388	75.92262494223277	32.79451937992123	44.73979869953932	32.38423244106677	60.76354364148183	46.80234666966202	0.0	0.0	61.106824085483865	43.158661598113454	47.42379707167538	39.351628263054906	11.15539804133521	0.0	0.0	0.0	4.13092384807123	15.825539255250124	10.674420565765638	10.254879912792502	9.421185891774128	9.036288832321722	8.337731486692563	6.9472233337779565	0.0	0.0	6.687075621463372	9.915184098764298	5.9574767226490755	3.0837214967767403	12.685002838269387	14.589169000933708	0.0	0.0	5.361509136145606	8.040037780137528	0.0	4.624600376719947	7.821393780193025
3R_5192	17.045386751302694	62.55039868060359	0.0	0.0	0.0	106.47384647417773	61.429170119213545	39.063797040136095	0.0	59.54550109920996	117.21802552748112	57.507867795162724	120.0359825510047	79.85868207619797	72.6503426190158	92.3307039600639	0.0	0.0	113.01588928059357	113.5233562953242	74.84535079392207	56.45969483534941	0.0	0.0	0.0	0.0	0.0	0.0	7.0194255582900125	0.0	0.0	0.0	16.448504666440773	0.0	0.0	0.0	0.0	5.588705896028833	0.0	0.0	8.341570634334738	6.395824805566925	0.0	0.0	15.865611920786174	7.930610331840528	11.424758823341238	12.164421621286278	5.1432947637658994
3R_5193	0.0	37.89946031168516	50.4316953118696	0.0	0.0	114.68942104780255	16.542268805251176	0.0	0.0	86.58908284843446	63.13131313131313	69.6883536823326	51.33891900772137	0.0	17.607617759747576	49.72749333651589	0.0	0.0	54.78131299850995	27.51364676879732	30.232670633193052	34.20908593322386	0.0	0.0	0.0	0.0	0.0	0.0	0.0	0.0	0.0	0.0	0.0	22.144274376417233	0.0	0.0	0.0	0.0	0.0	29.488086812927577	0.0	0.0	0.0	0.0	0.0	0.0	0.0	0.0	0.0
3R_5194	44.2110320279453	48.0706614688261	68.96357344050872	106.47384647417772	114.68942104780255	1.7047147637163054	72.78051874019675	47.84589344325506	147.45782706146042	54.91363800792541	61.93228736581338	58.00649092633465	94.62301174668382	69.04379862409517	58.62420710759887	39.913396798590796	125.11573205214823	0.0	33.655901627490834	60.525478936479004	35.94966615342526	24.406812755000345	19.02681639502715	0.0	0.0	0.0	5.871472067293646	9.997140817726129	10.11469661372095	3.886861998325151	10.712611868681233	8.562461961262738	18.961282010199273	5.266350966480729	0.0	0.0	11.405577783759368	8.05308983366665	6.774108544250848	10.519284478269789	9.6158815900341	10.137725610475403	0.0	6.107720647516112	14.479063122313944	4.571070199524928	13.170077058120867	7.887788668963707	6.670144035090293
3R_5195	63.76793685783916	65.00145646596788	64.00668714188691	61.429170119213545	16.542268805251176	72.78051874019675	6.809204501065754	4.871342961055562	340.2981011365956	70.29432928715214	63.34185109792542	60.95655900941529	61.04904327931042	53.11230118073957	57.981826562827656	54.584156573288524	72.1844456956415	0.0	45.72504067336323	45.77306075113876	47.703956711355595	37.55013529783124	21.95471620236101	0.0	0.0	0.0	11.517484082836999	8.651646639065993	9.336939570626829	6.166851915160712	8.240732395091614	10.868085353595133	10.93954860140606	11.393909636269942	0.0	0.0	9.870525032967553	8.36308967099884	11.72479101537081	8.092014294543251	9.708650338103748	7.975736745388962	0.0	7.047593810521212	10.551879105010718	7.9117189303830715	3.7991813524021842	6.067722457116118	8.979325231929558
3R_5196	32.44084513267698	71.92372018250273	54.45385506066902	39.063797040136095	0.0	47.84589344325506	4.8713429610555625	9.293295955697	243.4511636965625	87.8285993718272	68.1663258350375	47.88402216209357	67.19204123709955	68.39430685789715	51.85065352563704	41.49042388813596	0.0	0.0	59.150374771397246	52.66415823229917	41.54673755727144	33.57947085469827	31.41305338020161	0.0	0.0	0.0	7.754985874293231	8.252581820222456	15.02932220762708	6.4171641172075775	16.21253154995486	11.309220379102033	19.5655355439258	15.215697731035156	0.0	0.0	6.276825583336786	5.3182231975843575	11.183974706322806	14.472680644381633	7.937854536831149	3.0431395462070308	0.0	5.041888005550111	6.290727744097222	3.7733919642976748	0.0	2.8939217081315003	4.894369113985819
3R_5197	212.45857057873715	194.9115101743808	0.0	0.0	0.0	147.45782706146042	340.2981011365956	243.45116369656245	0.0	0.0	0.0	0.0	88.00957544180807	0.0	0.0	0.0	0.0	0.0	93.9108222831599	70.74937740547882	0.0	175.93244194229416	0.0	0.0	0.0	0.0	0.0	0.0	0.0	0.0	0.0	0.0	0.0	0.0	0.0	0.0	0.0	0.0	0.0	0.0	0.0	0.0	0.0	0.0	0.0	0.0	0.0	0.0	0.0
3R_5198	66.75755584269547	55.19522399507265	72.44053989934388	59.54550109920995	86.58908284843446	54.913638007925414	70.29432928715214	87.8285993718272	0.0	5.182388998410043	42.50736794377692	58.39223650190464	60.42885229836531	71.81970751308278	70.60610812387557	47.61934523995537	0.0	0.0	59.01627734502818	43.637604351508976	45.2359161593911	30.71139884279449	44.69113953467586	0.0	0.0	0.0	13.00313872126661	8.050897775738218	14.254743673235662	6.847242136284769	14.378468243804901	10.343283227021619	10.736648619553298	6.626715524114884	0.0	0.0	15.308567133424878	10.538636180499923	6.819156647620762	10.589238157260775	6.049892251419003	7.421921387008669	0.0	15.37084310918955	11.506854863579331	4.601468006338062	3.31441465448553	5.293495194300387	7.4605564112813765
3R_5199	51.37634524904008	59.53660674417451	75.92262494223279	117.21802552748113	63.13131313131313	61.93228736581338	63.34185109792542	68.1663258350375	0.0	42.50736794377692	21.17768595041322	27.368517082516078	82.3289573905641	51.94081281037803	58.77742946708464	52.07824756696937	68.87052341597797	73.31378299120234	59.76143236201086	58.52903039907794	46.503344283056954	47.02194357366771	55.85812037424941	0.0	0.0	0.0	12.281518254214498	11.00594320933304	5.567680726916396	15.511671195361476	11.302211302211303	9.426492213717431	9.78499112827471	10.87082560296846	0.0	0.0	4.185501423070484	7.092575846232956	7.457677679170706	12.545840571318278	11.909487892020643	8.624188311688313	27.38225629791895	5.043033889187735	9.228497600590623	4.403291145610548	7.249528780629259	7.718878446961656	9.790962941205269
3R_5200	38.80327129486218	62.981943076919855	32.794519379921226	57.507867795162724	69.6883536823326	58.00649092633466	60.95655900941529	47.88402216209357	0.0	58.39223650190463	27.368517082516078	15.105553833802151	61.8230836018722	69.92142509933038	58.52125441072151	53.89432293370513	456.141951375268	161.85682145574023	58.05224939932414	59.638210758256115	63.34753264636939	49.434103104708846	23.12240306510575	0.0	0.0	0.0	8.562391578716634	15.793777008877317	11.06272738514246	10.627924967322082	9.76390339160033	6.243336538939794	14.401726363742675	7.999938560471856	0.0	0.0	0.0	8.807890225502542	4.116129175658694	2.130599348249659	7.303582918672412	8.959931187728477	0.0	0.0	9.260910788349848	9.721264947660014	10.003112968755875	7.455514807025183	2.701971709815804
3R_5201	54.24028563813989	39.898101146258995	44.73979869953932	120.0359825510047	51.33891900772137	94.62301174668382	61.04904327931041	67.19204123709955	88.00957544180808	60.42885229836531	82.3289573905641	61.823083601872206	5.465355596682018	67.99401982293533	80.60106148473902	85.58324629428955	0.0	158.98503950778232	59.61416416989155	66.87890875490803	64.36921495090881	50.9848574973233	49.20965508574214	74.67479128395837	0.0	53.57104592110056	11.914834445477997	8.950126316116075	12.073827106176509	12.75921357311221	12.787553447977302	15.331406754690747	7.780410228495088	5.500598465113005	0.0	0.0	9.076493968215933	6.2483880360480075	4.043097805366081	5.231991746009822	10.043596382296583	6.050658311624305	14.844988628738712	16.404151635603277	8.186937250400751	5.456447522547746	5.8953782592598705	4.184704924424753	9.289109739684642
3R_5202	38.13358959105538	54.757748677752474	32.38423244106677	79.85868207619797	0.0	69.04379862409517	53.11230118073957	68.39430685789715	0.0	71.81970751308278	51.94081281037803	69.92142509933038	67.99401982293533	13.981946510665429	47.34623638407041	69.85132843256412	84.45660619573663	89.90541949868738	76.95033932901063	65.70148425726184	64.30762047729358	63.15523556902867	64.2181567847767	0.0	0.0	0.0	14.268266234433321	8.772853282801698	15.020944659016362	8.527155579658983	15.667841754798276	6.935880558588076	11.19946959312007	10.664801037471845	0.0	0.0	8.982263366121161	11.959332182193249	6.85906809957172	16.56855713903623	11.35922913025628	3.7326803631151457	16.789566291923546	10.307204158503362	10.802589164570964	6.171199567028639	2.222542268308859	9.465737225928454	8.504784791923935
3R_5203	19.608245357672494	52.58261836347394	60.76354364148183	72.65034261901579	17.607617759747576	58.62420710759887	57.981826562827656	51.85065352563704	0.0	70.60610812387557	58.77742946708464	58.5212544107215	80.60106148473903	47.346236384070416	14.786113088307296	36.312165519565355	0.0	81.79022443237584	71.33793700820159	62.784690902427975	71.74893436275026	59.952637416441014	50.632043696232664	0.0	0.0	0.0	13.701490952977638	13.506279191980708	6.83254937075947	12.531286445158077	15.350035634011292	10.516370623822691	8.73305496235471	10.510669785155441	0.0	0.0	8.171491115020974	7.418071847289792	10.399905485658946	8.613153146169516	7.381359410199858	17.54473341060562	0.0	0.0	11.699413793852212	3.5088526949953653	1.0109636991242628	6.458493629557166	8.192235726667693
3R_5204	42.59820963984705	40.38266877464198	46.80234666966202	92.3307039600639	49.72749333651589	39.913396798590796	54.58415657328853	41.49042388813596	0.0	47.61934523995537	52.07824756696938	53.89432293370513	85.58324629428957	69.85132843256413	36.312165519565355	6.409558754438139	216.99269819570574	0.0	78.14133583460925	65.96182555097275	71.70111359623014	49.38454510660889	54.99814931227564	0.0	0.0	77.83433739628576	11.201414881262966	8.669199806850228	13.156710632885146	11.796967117723703	13.16031391219361	10.39512925823476	11.304298140792364	15.983837143880107	0.0	0.0	4.945275580426995	9.776733622626882	11.748579229628037	7.60165503233364	11.465553048768731	11.987877857910082	21.568551326681593	7.944629112934492	7.929965714793232	8.918742231403902	2.8551670815224437	5.320029004798133	7.712179903563046
3R_5205	0.0	0.0	0.0	0.0	0.0	125.11573205214825	72.1844456956415	0.0	0.0	0.0	68.87052341597797	456.141951375268	0.0	84.45660619573664	0.0	216.99269819570574	0.0	9775.171065493647	0.0	60.02977476828507	0.0	0.0	0.0	0.0	0.0	0.0	0.0	0.0	0.0	0.0	0.0	0.0	0.0	0.0	0.0	0.0	0.0	0.0	0.0	0.0	0.0	0.0	0.0	0.0	0.0	0.0	0.0	0.0	0.0
3R_5206	0.0	0.0	0.0	0.0	0.0	0.0	0.0	0.0	0.0	0.0	73.31378299120234	161.85682145574023	158.98503950778232	89.90541949868738	81.79022443237584	0.0	9775.171065493647	0.0	0.0	63.902663463013134	0.0	0.0	0.0	0.0	0.0	0.0	0.0	0.0	0.0	0.0	0.0	0.0	0.0	0.0	0.0	0.0	0.0	0.0	0.0	0.0	0.0	0.0	0.0	0.0	0.0	0.0	0.0	0.0	0.0
3R_5207	28.156486871334085	44.486771188893655	61.106824085483865	113.01588928059357	54.78131299850995	33.655901627490834	45.72504067336324	59.15037477139725	93.9108222831599	59.01627734502817	59.76143236201086	58.05224939932414	59.61416416989155	76.95033932901063	71.33793700820159	78.14133583460925	0.0	0.0	11.062857844558412	42.71379713988414	78.98811869876575	75.12865782652793	100.9793787990967	0.0	0.0	57.16310921583647	5.982942033966957	9.550253113541686	19.969278231695935	13.614748535285127	12.507906275984109	10.906275503643622	13.585262465761364	10.061873816052847	0.0	64.13422009581653	12.10636751348286	10.77034591427697	8.628393843899845	11.165617936002027	9.186036764815642	10.564967506855492	0.0	7.779594745350526	8.73589044494511	5.822315026689129	7.339123272527649	5.581623909846057	8.9679693869397
3R_5208	35.353644866509356	55.85815862102567	43.158661598113454	113.5233562953242	27.513646768797326	60.525478936479	45.77306075113876	52.66415823229917	70.74937740547884	43.637604351508976	58.52903039907794	59.638210758256115	66.87890875490803	65.70148425726182	62.784690902427975	65.96182555097275	60.02977476828507	63.90266346301314	42.71379713988414	29.039760297969917	56.0574083056036	99.53705510839781	66.94564743744233	0.0	82.54094030639197	0.0	16.33916224495131	9.59313591938696	18.92658503840835	20.98004601809916	12.421296097999742	18.897801347626864	9.097508920107495	8.211981305993078	0.0	0.0	14.592873424334492	12.364236815937009	4.875264726874669	10.935360244413713	8.65057889673977	9.285855784469096	0.0	14.652237924211592	9.872006149601695	10.965859769462536	3.949327287387176	5.8870210025361285	9.245296490969052
3R_5209	33.66779263851124	29.303196131281172	47.42379707167538	74.84535079392207	30.232670633193052	35.94966615342526	47.703956711355595	41.54673755727143	0.0	45.2359161593911	46.503344283056954	63.34753264636939	64.36921495090881	64.30762047729358	71.74893436275025	71.70111359623014	0.0	0.0	78.98811869876575	56.0574083056036	7.581200820513365	87.92792483663636	66.87411015637173	0.0	181.3960237991583	0.0	23.525764178730434	14.757642614168812	10.665126338020087	18.442711763058696	12.236877713586464	5.417052556424471	6.247853862198335	5.552939504055867	0.0	0.0	10.0218797679093	13.586127001926426	14.2854949013283	7.394487594360593	12.673957994701018	12.632937371727097	0.0	6.4400955194967455	12.85641807657379	7.229733580702684	10.41508270617177	13.86172119883188	6.251666948382408
3R_5210	35.165556509584086	39.430374472058645	39.3516282630549	56.45969483534941	34.20908593322386	24.406812755000345	37.55013529783124	33.57947085469827	175.93244194229416	30.711398842794488	47.02194357366771	49.434103104708846	50.9848574973233	63.15523556902867	59.952637416441014	49.38454510660889	0.0	0.0	75.12865782652793	99.5370551083978	87.92792483663636	14.559926229707104	15.1339735004124	0.0	0.0	0.0	25.21898485179643	22.662484046803993	22.92897087537984	17.390356699403046	10.651045133803756	12.259083470056167	19.794924581337344	10.995777621393385	0.0	0.0	13.608034183381868	15.37307079971675	8.082212263140667	2.0917657640697396	14.34092685410258	16.493666432090077	0.0	0.0	10.910539035181033	5.453759617364224	9.820790220064266	7.319626113498122	8.842413165292113
3R_5211	9.138003035644608	44.71088405433825	11.15539804133521	0.0	0.0	19.02681639502715	21.95471620236101	31.41305338020161	0.0	44.69113953467586	55.85812037424941	23.12240306510575	49.20965508574214	64.2181567847767	50.632043696232664	54.99814931227564	0.0	0.0	100.9793787990967	66.94564743744233	66.87411015637173	15.1339735004124	0.0	930.9686729041567	0.0	0.0	4.368880290932476	14.877465474981681	7.526204362037524	10.845598801778245	26.570349150994314	25.484833020188447	22.04503889626663	4.898272673124549	0.0	374.65812446142894	21.216827490219043	5.992191575158411	0.0	6.522710447099187	8.943803844494083	3.428790871187185	0.0	11.361673892691263	2.835175914159946	4.251586798482864	24.499175602740966	13.042651753698651	16.543869793127183
3R_5212	0.0	0.0	0.0	0.0	0.0	0.0	0.0	0.0	0.0	0.0	0.0	0.0	74.67479128395836	0.0	0.0	0.0	0.0	0.0	0.0	0.0	0.0	0.0	930.9686729041567	0.0	25252.525252525254	0.0	86.18609301203158	73.37295472888692	74.23574302555194	71.31802848442058	65.52006552006551	0.0	0.0	0.0	0.0	0.0	0.0	0.0	0.0	0.0	0.0	0.0	0.0	0.0	0.0	0.0	0.0	0.0	0.0
3R_5213	0.0	0.0	0.0	0.0	0.0	0.0	0.0	0.0	0.0	0.0	0.0	0.0	0.0	0.0	0.0	0.0	0.0	0.0	0.0	82.54094030639197	181.3960237991583	0.0	0.0	25252.52525252525	0.0	0.0	237.01175578308684	0.0	0.0	0.0	0.0	0.0	0.0	132.8656462585034	0.0	0.0	0.0	0.0	0.0	0.0	0.0	0.0	0.0	0.0	0.0	115.32429190884767	0.0	88.44548220476896	0.0
3R_5214	0.0	0.0	0.0	0.0	0.0	0.0	0.0	0.0	0.0	0.0	0.0	0.0	53.57104592110056	0.0	0.0	77.83433739628575	0.0	0.0	57.163109215836464	0.0	0.0	0.0	0.0	0.0	0.0	0.0	123.65830736508877	0.0	0.0	0.0	0.0	90.166447261645	0.0	0.0	0.0	0.0	0.0	0.0	0.0	0.0	63.28713372571356	0.0	0.0	0.0	40.12390261126358	60.16919577852922	0.0	0.0	39.02195375118041
3R_5215	11.843538064116178	13.96976694082593	4.13092384807123	0.0	0.0	5.871472067293646	11.517484082836999	7.754985874293229	0.0	13.00313872126661	12.281518254214502	8.562391578716635	11.914834445478	14.268266234433321	13.701490952977638	11.201414881262966	0.0	0.0	5.982942033966957	16.339162244951314	23.525764178730434	25.21898485179643	4.368880290932476	86.18609301203158	237.01175578308684	123.65830736508877	12.942621476209519	41.319240717632574	58.527155764172356	66.26734899277646	72.56403160840021	55.44364589865657	46.53158466005493	55.32289707691951	0.0	0.0	39.283716428135946	42.7148161387892	39.663985381254896	47.10042535307203	35.60351265911873	37.4563221192914	17.133379936126758	39.969438105431806	31.496578841606226	29.126271676637298	31.752771109695843	24.752660548774937	18.378940674617397
3R_5216	8.642382532016425	10.571471738271503	15.82553925525012	0.0	0.0	9.997140817726132	8.651646639065993	8.252581820222456	0.0	8.050897775738218	11.005943209333042	15.793777008877319	8.950126316116075	8.772853282801698	13.506279191980708	8.669199806850228	0.0	0.0	9.550253113541686	9.59313591938696	14.757642614168812	22.662484046803993	14.877465474981681	73.37295472888692	0.0	0.0	41.319240717632574	14.65682509717475	75.33220315256372	81.4890499801406	70.67600287939271	69.29498876718189	61.85314811674539	69.48905470178386	0.0	0.0	39.01738614726722	45.809796779240706	41.71243447671751	51.40780267629021	44.40825993634816	34.049636803874094	116.68951836401295	39.39997421092597	43.796259799413136	23.455788184850373	27.997574830759486	28.26828971193585	20.862100213706135
3R_5217	17.488015608636864	12.032753690334143	10.674420565765638	7.0194255582900125	0.0	10.11469661372095	9.336939570626829	15.02932220762708	0.0	14.25474367323566	5.567680726916396	11.062727385142463	12.073827106176513	15.020944659016363	6.832549370759472	13.156710632885146	0.0	0.0	19.969278231695935	18.926585038408348	10.665126338020087	22.928970875379836	7.526204362037524	74.23574302555194	0.0	0.0	58.527155764172356	75.33220315256372	10.802555452517849	56.502328299514005	76.27421640160495	68.07765567378488	59.06471861849311	67.18145366916978	0.0	0.0	40.60408043939029	59.727411737936755	36.17393876716805	52.01230403064149	46.35681769717872	37.73097921187093	73.78853975431367	39.86327621046651	31.650898189188812	35.93642805194862	19.53572184882946	22.88055590598629	25.94453269982941
3R_5218	11.200451826226669	7.278408946654529	10.254879912792502	0.0	0.0	3.886861998325151	6.166851915160712	6.4171641172075775	0.0	6.847242136284769	15.511671195361476	10.627924967322082	12.759213573112207	8.527155579658983	12.531286445158077	11.796967117723705	0.0	0.0	13.614748535285125	20.98004601809916	18.442711763058693	17.390356699403046	10.845598801778245	71.31802848442058	0.0	0.0	66.26734899277646	81.48904998014059	56.502328299514005	21.047966043648717	73.78524676712485	79.06805895431613	62.82291315117301	58.537182818526325	69.22043941134939	57.40231560941169	60.67942755028049	50.49433263086536	34.7521812303083	42.972519074052144	39.738779190445705	34.67202366943482	14.177680361360718	31.333512514604898	43.00406036519048	39.73517612486538	36.5974093538474	22.980421829622255	21.122733261406204
3R_5219	10.289885364245864	15.73339757804011	9.421185891774126	0.0	0.0	10.712611868681233	8.240732395091614	16.212531549954864	0.0	14.378468243804901	11.302211302211303	9.76390339160033	12.7875534479773	15.667841754798276	15.350035634011293	13.160313912193612	0.0	0.0	12.507906275984109	12.421296097999742	12.236877713586464	10.651045133803756	26.570349150994314	65.52006552006551	0.0	0.0	72.56403160840021	70.67600287939271	76.27421640160493	73.78524676712485	26.179693206720234	43.942739919513045	78.81589971142209	75.8411472697187	63.59300476947536	0.0	31.85505947936887	53.13681147502095	44.34294836263663	44.06954725426063	45.94988001101538	42.47104247104247	13.02507326603712	47.97697105389413	38.310735985154594	34.70949499180886	27.587396008448643	22.9480170044806	21.734173592008812
3R_5220	12.336872617595688	7.545309394279917	9.036288832321722	0.0	0.0	8.562461961262738	10.868085353595133	11.30922037910203	0.0	10.343283227021622	9.426492213717433	6.243336538939794	15.331406754690747	6.935880558588077	10.516370623822693	10.395129258234762	0.0	0.0	10.906275503643624	18.897801347626864	5.417052556424471	12.259083470056167	25.484833020188443	0.0	0.0	90.166447261645	55.443645898656555	69.29498876718189	68.07765567378488	79.06805895431614	43.942739919513045	10.321833033684788	66.6672698467272	62.16194482770295	0.0	0.0	34.372844536207204	49.34797172150885	61.24513398904188	63.403667373793674	49.50623567262372	45.36499377851514	74.95764892835548	49.08469318385408	37.51110596673087	30.995496124816793	39.690493531441824	25.5321674054414	26.05779574425569
3R_5221	3.4149483215870493	13.575926081797668	8.337731486692563	16.448504666440776	0.0	18.961282010199273	10.93954860140606	19.5655355439258	0.0	10.736648619553298	9.78499112827471	14.401726363742675	7.780410228495087	11.19946959312007	8.73305496235471	11.30429814079236	0.0	0.0	13.585262465761364	9.097508920107495	6.247853862198335	19.794924581337344	22.045038896266632	0.0	0.0	0.0	46.531584660054946	61.85314811674539	59.06471861849311	62.822913151173005	78.81589971142209	66.66726984672718	17.30067317743175	35.69524824855315	0.0	0.0	39.64453127477783	68.29963250319048	40.028292939291674	54.845810145743606	42.61527431702756	41.64445628997868	69.16298950105819	36.0905984415655	46.089511552892326	41.310194116602155	28.611085170393892	21.324398694605613	28.336837827349726
3R_5222	9.484757615122193	9.86159426477522	6.947223333777956	0.0	22.14427437641723	5.266350966480728	11.393909636269942	15.215697731035153	0.0	6.626715524114884	10.870825602968461	7.999938560471856	5.500598465113004	10.664801037471845	10.510669785155441	15.983837143880107	0.0	0.0	10.061873816052847	8.21198130599308	5.552939504055867	10.995777621393385	4.8982726731245485	0.0	132.8656462585034	0.0	55.32289707691951	69.48905470178386	67.18145366916977	58.537182818526325	75.84114726971869	62.16194482770296	35.695248248553156	23.387065285297794	0.0	0.0	73.4064343969632	71.52509921464197	62.78147025832482	29.788985657957447	51.057540920298244	44.13037536443149	57.628473075977375	35.378426518536415	50.02693214605887	32.65560306602575	10.171532727923704	25.72139023301955	26.329864202008213
3R_5223	0.0	0.0	0.0	0.0	0.0	0.0	0.0	0.0	0.0	0.0	0.0	0.0	0.0	0.0	0.0	0.0	0.0	0.0	0.0	0.0	0.0	0.0	0.0	0.0	0.0	0.0	0.0	0.0	0.0	69.22043941134939	63.59300476947536	0.0	0.0	0.0	8650.519031141868	0.0	0.0	0.0	0.0	0.0	0.0	0.0	0.0	217.54263835711797	108.57056000694851	0.0	0.0	0.0	52.79440801630292
3R_5224	0.0	0.0	0.0	0.0	0.0	0.0	0.0	0.0	0.0	0.0	0.0	0.0	0.0	0.0	0.0	0.0	0.0	0.0	64.13422009581653	0.0	0.0	0.0	374.65812446142894	0.0	0.0	0.0	0.0	0.0	0.0	57.40231560941169	0.0	0.0	0.0	0.0	0.0	0.0	224.58788123792843	95.14431013239331	0.0	0.0	71.00507686299571	0.0	0.0	0.0	0.0	0.0	97.24977632551445	0.0	43.78072859888535
3R_5225	2.7388766004625413	9.213128473558823	6.687075621463372	0.0	0.0	11.40557778375937	9.870525032967553	6.276825583336786	0.0	15.308567133424878	4.185501423070484	0.0	9.076493968215933	8.98226336612116	8.171491115020975	4.945275580426995	0.0	0.0	12.106367513482864	14.592873424334492	10.0218797679093	13.608034183381868	21.216827490219043	0.0	0.0	0.0	39.28371642813593	39.01738614726722	40.60408043939029	60.67942755028049	31.855059479368872	34.37284453620721	39.64453127477783	73.4064343969632	0.0	224.58788123792843	12.718374489993183	43.10405210417818	60.43053736344587	44.96525944954703	68.357097477221	57.55064456721915	0.0	34.05363583859121	61.18340950667817	30.583237633285574	27.53619357283213	23.45515550181719	23.140090438084886
3R_5226	10.44266818526268	8.870558294133449	9.9151840987643	5.588705896028833	0.0	8.05308983366665	8.36308967099884	5.3182231975843575	0.0	10.538636180499923	7.092575846232956	8.807890225502542	6.2483880360480075	11.95933218219325	7.418071847289792	9.776733622626882	0.0	0.0	10.77034591427697	12.364236815937009	13.58612700192643	15.373070799716752	5.992191575158411	0.0	0.0	0.0	42.7148161387892	45.80979677924069	59.727411737936755	50.49433263086536	53.136811475020956	49.34797172150885	68.29963250319048	71.52509921464197	0.0	95.14431013239331	43.10405210417819	27.771300977789462	83.2024894184834	57.975407660290614	75.51993058980214	74.01292875254256	82.24824399999059	75.01762914284856	56.87936886652306	48.586009464230735	38.884735999084185	29.80959493852951	26.608299261581184
3R_5227	4.8800984218249726	8.954097268060153	5.9574767226490755	0.0	0.0	6.774108544250848	11.72479101537081	11.183974706322806	0.0	6.819156647620762	7.457677679170707	4.116129175658695	4.043097805366081	6.85906809957172	10.399905485658946	11.748579229628037	0.0	0.0	8.628393843899845	4.875264726874669	14.2854949013283	8.082212263140667	0.0	0.0	0.0	0.0	39.66398538125489	41.71243447671751	36.17393876716805	34.7521812303083	44.34294836263663	61.24513398904188	40.028292939291674	62.78147025832482	0.0	0.0	60.43053736344587	83.2024894184834	6.729651720334518	87.08540814318235	78.81039294145462	60.427165123637636	0.0	30.338185825028763	54.50794317001845	45.41071379511639	13.083645051176678	29.60275368297436	29.450531132966347
3R_5228	5.0520933980506495	7.724730764165129	3.0837214967767403	0.0	29.48808681292758	10.519284478269789	8.092014294543253	14.472680644381633	0.0	10.589238157260775	12.545840571318276	2.1305993482496595	5.231991746009822	16.56855713903623	8.613153146169516	7.60165503233364	0.0	0.0	11.165617936002027	10.935360244413713	7.394487594360594	2.0917657640697396	6.522710447099188	0.0	0.0	0.0	47.10042535307203	51.40780267629021	52.01230403064149	42.972519074052144	44.06954725426063	63.403667373793674	54.84581014574359	29.788985657957447	0.0	0.0	44.96525944954702	57.975407660290614	87.08540814318233	9.015466031977859	40.793999573517276	69.19168941461935	51.16005422965748	50.251887586527474	61.91518560056554	41.134779279588976	35.555013764869614	32.448788375762376	32.01291492453527
3R_5229	5.195493428999686	7.41439223564845	12.685002838269384	8.34157063433474	0.0	9.615881590034101	9.708650338103748	7.93785453683115	0.0	6.049892251419003	11.909487892020643	7.303582918672414	10.043596382296583	11.35922913025628	7.381359410199858	11.46555304876873	0.0	0.0	9.186036764815643	8.65057889673977	12.673957994701018	14.34092685410258	8.943803844494083	0.0	0.0	63.287133725713566	35.60351265911872	44.40825993634815	46.35681769717873	39.738779190445705	45.94988001101538	49.50623567262372	42.61527431702756	51.05754092029825	0.0	71.00507686299571	68.357097477221	75.51993058980214	78.81039294145464	40.793999573517276	23.730372121897837	57.184445830734035	87.68699251153083	73.21085587797042	65.55322895324926	56.40314713445825	37.14460161254002	30.280025348706936	28.741060550359958
3R_5230	14.606526727288179	5.684919046752774	14.589169000933706	6.395824805566925	0.0	10.137725610475403	7.97573674538896	3.0431395462070308	0.0	7.421921387008669	8.624188311688311	8.959931187728477	6.050658311624305	3.7326803631151457	17.54473341060562	11.98787785791008	0.0	0.0	10.564967506855488	9.285855784469096	12.632937371727099	16.493666432090077	3.4287908711871844	0.0	0.0	0.0	37.4563221192914	34.049636803874094	37.73097921187093	34.67202366943482	42.47104247104247	45.36499377851514	41.64445628997868	44.13037536443149	0.0	0.0	57.55064456721916	74.01292875254256	60.427165123637636	69.19168941461936	57.184445830734035	17.93686224489796	40.33993115318416	57.78476331360947	74.56955650477245	51.278122652326914	37.380382775119614	31.271795493829032	25.242326332794832
3R_5231	0.0	0.0	0.0	0.0	0.0	0.0	0.0	0.0	0.0	0.0	27.38225629791895	0.0	14.84498862873871	16.78956629192355	0.0	21.568551326681593	0.0	0.0	0.0	0.0	0.0	0.0	0.0	0.0	0.0	0.0	17.13337993612676	116.68951836401295	73.78853975431367	14.177680361360718	13.025073266037122	74.95764892835548	69.16298950105819	57.628473075977375	0.0	0.0	0.0	82.24824399999059	0.0	51.16005422965748	87.68699251153083	40.33993115318416	362.89737262302225	0.0	66.71203084764306	83.36695800639592	0.0	0.0	43.253249941067445
3R_5232	13.200088704596094	8.073257817873762	0.0	0.0	0.0	6.107720647516112	7.047593810521212	5.041888005550111	0.0	15.37084310918955	5.043033889187735	0.0	16.40415163560328	10.307204158503362	0.0	7.944629112934492	0.0	0.0	7.779594745350525	14.652237924211592	6.4400955194967455	0.0	11.361673892691263	0.0	0.0	0.0	39.969438105431806	39.39997421092597	39.8632762104665	31.3335125146049	47.97697105389413	49.08469318385408	36.0905984415655	35.37842651853641	217.54263835711797	0.0	34.05363583859121	75.01762914284858	30.33818582502876	50.251887586527474	73.21085587797042	57.78476331360947	0.0	16.412240467770737	40.95487100853827	85.981424736774	32.44056887781584	25.120610330348583	43.81311079459458
3R_5233	6.587862653604252	7.386827258977395	5.361509136145606	15.865611920786172	0.0	14.479063122313944	10.551879105010718	6.290727744097221	0.0	11.506854863579331	9.228497600590623	9.260910788349848	8.186937250400751	10.802589164570964	11.699413793852212	7.929965714793232	0.0	0.0	8.735890444945108	9.872006149601695	12.85641807657379	10.910539035181033	2.835175914159946	0.0	0.0	40.12390261126358	31.496578841606226	43.79625979941313	31.65089818918881	43.00406036519048	38.310735985154594	37.51110596673086	46.089511552892326	50.02693214605887	108.57056000694851	0.0	61.18340950667817	56.87936886652306	54.50794317001845	61.91518560056554	65.55322895324926	74.56955650477245	66.71203084764306	40.95487100853827	13.96708754611353	71.51894071866522	59.60991273108776	47.40599489159268	42.075720526835724
3R_5234	6.586039276174525	5.538587059111476	8.040037780137528	7.930610331840528	0.0	4.571070199524929	7.9117189303830715	3.7733919642976743	0.0	4.601468006338062	4.403291145610548	9.721264947660014	5.456447522547746	6.171199567028638	3.5088526949953653	8.918742231403902	0.0	0.0	5.822315026689128	10.965859769462536	7.2297335807026855	5.453759617364224	4.2515867984828635	0.0	115.32429190884767	60.16919577852922	29.1262716766373	23.455788184850377	35.93642805194862	39.73517612486538	34.70949499180886	30.9954961248168	41.310194116602155	32.65560306602575	0.0	0.0	30.583237633285574	48.586009464230735	45.41071379511639	41.13477927958898	56.40314713445826	51.278122652326914	83.36695800639592	85.981424736774	71.51894071866523	6.894560490537255	44.14326963018093	63.451616350612014	45.70741994879477
3R_5235	4.743891528073876	3.6267426135583887	0.0	11.424758823341238	0.0	13.170077058120867	3.7991813524021842	0.0	0.0	3.31441465448553	7.249528780629259	10.003112968755875	5.8953782592598705	2.222542268308859	1.0109636991242628	2.8551670815224437	0.0	0.0	7.339123272527648	3.9493272873871756	10.415082706171768	9.820790220064266	24.499175602740966	0.0	0.0	0.0	31.752771109695843	27.99757483075949	19.535721848829457	36.5974093538474	27.587396008448643	39.69049353144182	28.611085170393892	10.171532727923706	0.0	97.24977632551445	27.53619357283213	38.884735999084185	13.083645051176678	35.55501376486962	37.14460161254002	37.38038277511962	0.0	32.44056887781584	59.60991273108776	44.143269630180924	11.12866260184316	39.77930778587695	81.59135784337724
3R_5236	6.31377624305311	6.178472833660413	4.624600376719947	12.164421621286278	0.0	7.887788668963708	6.067722457116119	2.8939217081315003	0.0	5.293495194300387	7.718878446961657	7.455514807025182	4.184704924424753	9.465737225928454	6.458493629557167	5.320029004798133	0.0	0.0	5.581623909846057	5.8870210025361285	13.861721198831884	7.319626113498122	13.042651753698651	0.0	88.445482204769	0.0	24.752660548774937	28.26828971193585	22.88055590598629	22.980421829622255	22.9480170044806	25.532167405441395	21.32439869460561	25.721390233019555	0.0	0.0	23.45515550181719	29.80959493852951	29.60275368297436	32.448788375762376	30.280025348706932	31.271795493829035	0.0	25.120610330348587	47.40599489159268	63.45161635061201	39.77930778587695	18.02327805488818	71.63274379966211
3R_5237	6.406935892519806	6.204327374664668	7.8213937801930244	5.1432947637658994	0.0	6.670144035090294	8.979325231929558	4.894369113985819	0.0	7.460556411281376	9.790962941205269	2.701971709815804	9.289109739684644	8.504784791923935	8.192235726667693	7.7121799035630465	0.0	0.0	8.967969386939702	9.245296490969052	6.251666948382409	8.842413165292113	16.543869793127183	0.0	0.0	39.02195375118041	18.378940674617397	20.86210021370614	25.94453269982941	21.122733261406204	21.734173592008812	26.057795744255692	28.33683782734973	26.329864202008213	52.79440801630292	43.78072859888535	23.140090438084886	26.608299261581184	29.450531132966347	32.01291492453527	28.741060550359958	25.24232633279483	43.253249941067445	43.81311079459458	42.07572052683573	45.707419948794765	81.59135784337722	71.63274379966212	32.22060442567401
3R_5238	5.8551574568943305	4.177893262705451	4.765199557027049	4.700343689130549	0.0	2.7091989223890365	6.642958339116614	5.591070032401369	0.0	6.136234217605592	5.592340730136006	6.584726332188907	6.063651851305674	7.315139119315771	9.566343507264431	9.397321575404577	0.0	0.0	4.313489212481098	10.0738942893628	4.284945444074606	5.656620508643316	10.079385238135554	0.0	0.0	35.661303206664385	31.725983057578553	19.065413433490306	18.88773579931612	23.936464284633285	23.76392140171668	27.215594317819356	22.129660600691277	25.631561679790032	48.24764551489887	0.0	25.67876529245999	27.83626593194283	33.64273887421169	34.828448991646745	30.086304714094148	38.44734251968504	9.882047876545553	53.386447995775676	31.488312023012625	44.94923188573196	67.36971873731095	90.88295612379805	106.59343403291606
3R_5239	11.69387246094706	5.619465050426781	6.11808266630937	0.0	19.50138849886112	9.27563978145665	6.0204381835455	5.7427401714437645	0.0	5.835826982202828	5.744045339664547	12.681284242109387	8.304189089707247	8.609308634948722	9.9682553787282	8.043537254095241	0.0	0.0	10.337838341757564	7.231893674696517	6.112755646138444	6.916748630137934	12.941013566064521	0.0	0.0	0.0	24.75944205316156	14.95893432551865	26.14198869813034	21.80997838234597	26.108669748096872	23.29489791651598	19.344660921947195	21.491326100785724	0.0	0.0	20.686555755697984	33.41139000858125	29.947989556905675	27.42615656400341	31.06596735539099	28.83419585188751	16.916867131542176	45.69556121626629	37.836581007757125	42.74868444809855	51.50605957593942	56.032858144891556	91.7415885439153
3R_5240	1.8969515230244387	10.441688045056116	6.947223333777956	27.410677738143967	0.0	2.633175483240364	9.115127709015955	19.563039939902342	0.0	9.277401733760835	5.0730519480519485	7.999938560471856	8.64379758803472	2.6662002593679612	8.085130603965725	6.850215918805761	0.0	0.0	9.223384331381776	8.843672175684853	9.717644132097767	3.141650748969538	9.796545346249097	0.0	0.0	0.0	21.766385735181444	33.200326135296734	29.684828365447107	29.268591409263163	28.957528957528957	19.838918562032863	24.712094941306027	19.319749583506873	0.0	0.0	11.745029503514111	20.524593687679868	7.847683782290603	20.310672039516444	19.494697442295692	26.335869169096206	0.0	23.585617679024274	29.42760714474051	32.65560306602575	43.22901409367575	39.25896403987195	65.25227215280296
3R_5241	7.296951826071316	11.157154829566927	2.226974585988722	8.78665903984662	0.0	5.064482254180793	4.382864228070229	8.36140151303741	0.0	5.098161271664955	2.7877672771877005	1.5386573030137836	8.31246526711956	6.837333344273068	9.330255593021716	1.0979391353048589	0.0	98.92077435182163	8.869835407302439	7.289724258890183	10.680170674467464	4.531838430896261	4.710513064372459	0.0	0.0	0.0	33.14239823277755	20.790128846823528	22.53707009975358	33.92035025431963	19.228059706440575	21.62225138258399	16.723403011832072	23.468449017141353	0.0	0.0	24.001495434350826	26.317132088138226	22.640603809809875	16.92784376381491	24.10383933987619	28.74885004599816	18.473156656063075	24.949692347611812	31.695545270351115	35.64761921009459	56.24442752220799	54.678347784365	61.65013975040831
3R_5242	14.820229138526756	6.344902174751477	10.855252802554894	0.0	0.0	12.343256076893548	7.121335449794229	13.58571516393373	0.0	4.141779747608226	5.6620011776962444	2.5000306253751607	8.594856395911501	4.166020933421986	11.369941513020859	12.48762164504435	150.98669807189987	0.0	6.550829656025106	12.831476519977228	4.3383204496061785	4.908927129431227	7.653703588898149	0.0	0.0	108.31654426897164	19.839549064055102	20.509331142454194	14.64741117992953	17.589648280910904	20.46889939266621	20.66595203804519	38.61341790529931	15.88826861088232	0.0	0.0	38.997945496471374	23.323866758912562	12.262250294600564	14.81016019303986	24.65896291654609	30.028827674567587	60.030855859911995	18.42663105167417	24.830038387239348	37.23474895711674	33.77334035818812	37.01754113204083	45.61310587955618
3R_5243	0.0	0.0	0.0	0.0	0.0	0.0	0.0	0.0	0.0	0.0	0.0	0.0	0.0	0.0	0.0	0.0	0.0	0.0	44.56784786319453	0.0	0.0	0.0	0.0	0.0	0.0	0.0	0.0	82.0782205441786	0.0	0.0	0.0	0.0	0.0	0.0	0.0	0.0	0.0	0.0	0.0	0.0	49.342511040386846	113.49878934624698	0.0	0.0	62.56608542773304	0.0	0.0	35.97782326973653	60.84779228997624
3R_5244	8.08266301114761	7.415111800112314	19.73414164377506	0.0	0.0	0.0	3.2365308532013173	9.261729053673573	0.0	0.0	3.0879446640316206	0.0	6.69638074013757	7.573554359943773	3.444968692124526	0.0	0.0	0.0	10.718082977969337	5.383104802590781	5.91508773258125	13.38616406082673	0.0	0.0	0.0	0.0	3.864322105159024	26.318559848405094	6.657009564791343	41.56988345083754	26.43948296122209	11.270805907705626	23.398891828483002	12.99772626441881	0.0	0.0	25.022019377051805	26.500792903723678	11.145985661804044	11.53881657897166	63.28713372571356	12.131211180124224	81.8491356731273	0.0	50.15487826407947	22.56344841694846	21.669787116011374	63.45001984255166	41.460825860629186
3R_5245	13.616021918527444	8.744027464906992	4.986608462972687	0.0	0.0	3.7801045161097657	10.359269272411817	4.680681563403811	0.0	6.6591741444435755	8.323102852743503	8.03912342776279	5.640348162899122	5.1033518049151905	11.0264230237284	4.916978054789395	0.0	0.0	9.629674612692982	9.06835691166586	7.971626589480064	4.510055733013721	7.031807325666554	0.0	0.0	0.0	16.27455407070864	23.83067584350894	25.232336551372082	30.704786353672493	21.775036652583	32.27748306642545	24.30756932453075	29.924421130319832	0.0	0.0	33.721595351815296	26.339446808223787	30.04237288931207	23.32589334526842	35.31564019759434	19.4143805382075	27.576545596439317	33.85877639799502	21.122677044153406	22.806177205137192	26.4660068782414	40.32579550283813	55.46494227393691
3R_5246	0.0	8.01987110195836	2.6679515521341743	0.0	0.0	7.5841645072022255	8.751236987348163	0.0	0.0	9.161519419672715	6.679580522343197	5.530008962301192	6.337206754810574	4.09561793454711	4.657415425061813	7.8920929909532935	0.0	0.0	7.728149960113085	3.6388364572986904	12.79501710853725	3.6194771303337516	22.573083178425545	0.0	0.0	0.0	25.0769234627219	23.127845392132617	21.5998194255096	20.750873827943092	17.475226880076256	22.856300003870338	15.817031948717387	10.543342980101666	0.0	0.0	18.605645561775482	25.07936903746958	24.110052746767895	28.07976525316248	24.598746319546272	20.500944683531017	22.131140284872036	29.89013473385824	27.122696842294264	32.53822784202609	24.901944929788236	37.431739713407005	36.2694867709355
3R_5247	0.0	0.0	0.0	0.0	0.0	0.0	0.0	0.0	0.0	0.0	0.0	0.0	0.0	0.0	0.0	0.0	0.0	0.0	0.0	0.0	0.0	0.0	0.0	0.0	0.0	0.0	0.0	0.0	0.0	0.0	0.0	0.0	0.0	0.0	0.0	0.0	0.0	51.32785151879112	0.0	0.0	0.0	0.0	0.0	0.0	0.0	0.0	0.0	0.0	94.47420381864731
3R_5248	0.0	37.50874422599769	0.0	0.0	0.0	42.565145955885484	0.0	0.0	0.0	0.0	46.86035613870665	0.0	0.0	0.0	26.13914389075929	0.0	0.0	0.0	0.0	0.0	0.0	0.0	0.0	0.0	0.0	0.0	0.0	0.0	0.0	48.525668865688225	22.290331568682085	0.0	0.0	0.0	0.0	0.0	0.0	20.107818120763532	0.0	0.0	30.01245516889509	92.04712812960236	0.0	0.0	19.027830104310564	28.533845420745816	0.0	21.88341827746861	18.50525641808556
3R_5249	7.386193166382717	4.9691867505760525	7.213473180937893	0.0	0.0	12.30340945931232	8.281404000840917	3.385464407004594	0.0	11.353125339948697	9.594329187078133	3.737940003820175	5.507428113070682	4.844667502164182	8.1851155813875	8.890934989394449	0.0	0.0	9.141555086913009	8.854652647718234	4.32431544194666	13.45597023050077	0.0	0.0	0.0	0.0	18.362966924341467	24.65200093076335	19.46683502234489	27.4681554952412	19.32898878515963	18.539314212227975	20.66989269047021	17.420675744844747	0.0	60.566783964338285	28.582391143391682	23.732917687605926	14.259776044105893	23.197978401627655	32.531504050714446	26.051828727517826	29.918531837805656	23.877289832094895	23.37488838490796	28.17956375423544	26.73342497947467	40.587844826027585	26.298878192377362
3R_5250	0.0	18.450041531043485	0.0	0.0	0.0	16.749773459313964	4.831818880235638	0.0	0.0	0.0	13.829983404019915	30.53282838820252	9.997030881828097	0.0	5.142995856802537	14.524866207826141	0.0	0.0	0.0	4.01822021775539	8.830638075415415	9.992106236073502	0.0	0.0	0.0	0.0	11.538097644612746	9.822748503258696	19.876507260391186	9.547646815358537	13.157173400581108	42.065482495290766	34.93221984941884	6.46810448317258	0.0	0.0	18.6776939771908	23.73782991132734	16.639848777054315	25.839459438508545	11.810175056319773	13.583019414662417	0.0	0.0	7.487624828065415	11.22832862398517	24.263128778982306	30.139636937933442	29.12794925037402
3R_5251	138.3451157256893	0.0	0.0	0.0	0.0	0.0	0.0	0.0	0.0	0.0	0.0	0.0	0.0	0.0	0.0	0.0	0.0	0.0	0.0	0.0	0.0	0.0	0.0	0.0	0.0	0.0	0.0	0.0	0.0	0.0	0.0	0.0	0.0	0.0	0.0	0.0	0.0	0.0	0.0	98.7508023502691	0.0	0.0	0.0	0.0	0.0	0.0	0.0	0.0	0.0
3R_5252	5.4752323757060655	4.185858478971209	10.025997411287468	26.37210780390228	0.0	3.80010967116511	4.384881192740303	6.273937030376208	0.0	7.650761116842807	8.367150566874452	6.927144222449997	10.206356655009495	8.9781297888703	7.000911985467973	11.53366619493972	0.0	0.0	3.6302388733481052	7.293078941015766	4.006907106470133	2.2669619762467725	21.20706364876013	0.0	0.0	0.0	20.941673773747205	24.513927810939673	25.929557734189565	23.82737629069919	25.870324995957763	36.26575007210204	23.775772276709834	32.28396742958573	0.0	0.0	19.068782369258074	22.43969578594182	18.875852386304132	13.678781181514497	20.095776470659164	18.489908618762737	27.72248681795752	17.018982292089305	26.330734065191837	33.11659371887757	25.688620161456647	27.351755196320642	23.955493006937264
3R_5253	3.9891634375219716	7.624367539651668	3.6523876571211513	4.803570013233836	0.0	4.153045255041969	11.980318732386436	7.999401187682521	0.0	9.754880750066715	7.620208793720948	8.411670519912738	7.023060839949814	10.746448298837233	12.326808342783886	7.803006498403835	0.0	0.0	7.493973412704797	6.642020343179906	6.568573535728114	8.258354357727136	10.300743069853203	0.0	0.0	36.44447683953497	22.409829046380718	17.860440949931906	25.873614375544424	27.61854916999355	30.447882920640673	13.211311803298864	15.39789606997574	21.383238961972047	0.0	0.0	20.839797529789333	19.61902790659577	16.503159323563004	24.2034657227315	24.89046365809288	26.56867441025027	40.39628758117129	23.55952127052778	22.27835129061274	22.73618898320283	40.10636207221552	34.518203281257705	34.60622553960509
3R_5254	10.666738347148359	6.197652466246525	14.323795118164147	10.275522728685612	0.0	5.922638203651988	9.396791747361616	3.6668276404000797	0.0	11.924047987734925	11.00298303095506	8.097194403111265	5.3023520438313625	7.99589171083897	7.728787569636376	9.629853470223626	0.0	0.0	6.129377678154959	11.721790339369273	5.464323471088148	5.2997400477506575	11.017380744427891	54.335718671383006	0.0	0.0	19.379121505663907	21.273815276422837	21.084708078263272	22.788009101530832	22.873869027715184	29.004591426822866	25.218386076815822	21.15558434239753	52.73760929869527	0.0	23.940737922888367	27.978602943719746	17.651308116380367	22.08037484862571	24.01211672289939	23.21396552165783	0.0	21.219866463380345	25.813979302351395	28.78454623222449	30.742577669335123	36.15845426338054	40.2324249720795
3R_5255	10.44703457938597	4.56390891861738	1.821917743328957	7.1884834743953405	0.0	11.394132146244306	8.964199854325777	10.260861891877195	0.0	10.427185089625826	10.26319390594353	10.070369222534767	6.800539196205943	2.7968570039732152	5.0888047313670866	11.677103302302779	0.0	0.0	5.277477218120376	6.95779125512988	3.2765965161915203	14.830230931412654	11.561201532552875	0.0	0.0	0.0	17.124783157433267	19.4384947801567	28.88601039453865	21.255849934644164	15.188294164711627	26.013902245582475	16.561985318304078	21.599834113274007	0.0	0.0	16.17077820253022	26.912997911257765	28.812904229610858	17.044794785997272	29.21433167468965	22.959823668554222	45.33941082946941	31.545319862120976	18.984867116117186	29.858170910670047	31.00965020314322	35.6799637193348	36.476618082513355
3R_5256	10.928671113664372	14.482096285665367	17.788522045093014	0.0	0.0	7.58509336997102	5.8348725240812485	4.174300418557103	0.0	7.635534556138741	13.917497077325613	6.1452069383073455	7.545217735366276	1.706716475480287	10.868633620223859	6.577549639122739	0.0	0.0	9.661370571690671	9.704752320163662	13.329775172014083	9.049801055206803	9.406603247347572	0.0	0.0	0.0	17.416663009167433	17.79282919328795	28.503252221078423	18.73572211868734	45.017460816603496	15.239399537179436	19.33429559536624	17.574390442031067	0.0	0.0	22.555059720159374	28.66564640853491	25.117714167445733	28.603263632380454	26.74104241931559	16.40276441256233	0.0	27.176177724955338	20.34451400007731	33.89813846677702	21.974995385250967	22.097830214051285	16.488149472329752
3R_5257	4.624409185482463	9.616280974606683	7.903474638427326	4.454803347161043	0.0	8.34493921803041	4.444191619321212	11.657798261589123	0.0	9.046620596105093	8.126978742650385	5.460654579585764	6.896272702529736	11.266133102602927	8.672408747338359	10.576369851423156	0.0	0.0	6.949868066975143	10.471611829915402	6.768508350714863	10.722250814891062	9.552850188382205	47.1129202472486	0.0	0.0	22.109305576780493	19.95169431293894	23.614168257195157	26.345092611782224	27.228721258572005	19.34541312516637	24.543613733856546	19.33492613463296	0.0	0.0	21.474121107171324	27.291861348610954	30.609871071223047	19.805431441518518	20.820207550312485	19.087042466240227	46.82910747467482	22.998910771585862	25.539063633475298	23.23698419058871	29.13562173185111	39.93247517454122	32.93084032360188
3R_5258	3.0075025157758546	7.3576303132897385	7.342936425590722	0.0	0.0	12.524223936463777	7.225743300170383	3.4462247641576083	0.0	8.405007030788381	4.596010662744738	7.610052778252702	17.441735881288555	7.045166846459325	3.845546447022727	5.430302609043192	0.0	0.0	5.317498531705718	2.0030157404988955	6.602888631718605	14.942694765574023	0.0	0.0	0.0	0.0	20.1304221292005	33.05121469334593	24.770268148060808	22.606877583281953	18.58278905801656	31.453411835457555	23.217505070122673	41.91514826355213	0.0	0.0	13.96577825695915	27.610128420623738	8.294687004133243	19.32080915548743	30.907669959069413	21.441210457893977	0.0	3.7393577877361035	17.729166270093213	20.9892543413474	40.315883006532786	25.755610591479744	47.189339420032134
3R_5259	11.253421567660704	7.7429968572466255	0.0	20.32629117683128	32.84201676256535	5.857865913058725	5.632742274665807	6.447512493264365	0.0	6.8796244589912465	1.6122444592532084	5.932326158817626	2.91353524754153	3.954222754021247	9.592800028010977	9.312881230201132	0.0	0.0	7.46134695841611	6.557993838483732	10.294406647386616	16.30776004761866	3.632296784799855	0.0	0.0	0.0	22.1935812934742	24.047036002420736	23.7505226563187	26.15612725924245	19.939542285250493	22.557602554462143	27.827104903298775	16.588569691295767	0.0	0.0	21.773712770761563	21.676884089042556	32.97672560900738	19.077655597108027	22.71692338511071	29.55781508630882	28.48946032415308	34.97966282403411	22.25837680918051	24.215647012309468	28.284990513214183	31.12009399874586	31.40948937550677
3R_5260	0.0	0.0	13.108599503446252	0.0	0.0	0.0	8.599591003451875	0.0	0.0	0.0	12.307187397440105	18.113940307321112	8.896274773901178	0.0	4.576709309392872	0.0	0.0	0.0	18.985581400205614	7.151561614994251	15.716623000649097	0.0	0.0	0.0	0.0	0.0	30.802971870726086	13.111773498483405	39.79786223572008	16.992743248995517	11.708459361888965	52.407213029331565	46.628838589612336	40.29138731304796	0.0	0.0	16.621124784756432	21.12409773697541	14.807663261891294	15.329546935240328	63.058660318761525	16.116554925219184	0.0	0.0	29.984288232965923	19.98399282174978	7.197185612538074	22.98943941784609	9.720270067983568
3R_5261	0.0	0.0	0.0	0.0	0.0	0.0	0.0	0.0	0.0	0.0	0.0	0.0	11.050529651886215	12.498062800265958	0.0	16.05551354362845	0.0	0.0	11.79149338084519	8.883329898445773	0.0	22.090172082440525	0.0	0.0	0.0	0.0	25.507991653785133	10.857881193063985	0.0	10.553788968546543	58.174766694946065	37.198713668481346	12.871139301766435	42.89832524938227	0.0	0.0	61.937913435572185	34.98580013836884	73.57350176760337	38.08326906781678	39.16423522039673	0.0	0.0	0.0	16.55335892482623	0.0	17.880003719040772	28.55638887328864	56.345601380628224
3R_5262	12.051334466861766	5.0673373118687675	14.711905039066544	14.51167137449472	0.0	6.273212192029717	10.857827486252484	1.7261667722217646	90.43880910176173	9.472393970758088	9.783834802826952	7.62354236281785	6.86425658041957	7.057655113849857	12.199149706424253	7.253237822697684	0.0	0.0	3.9951932498280236	11.03611458135603	9.921889374681742	11.22688664711525	11.669523755066033	0.0	0.0	0.0	25.927849708354902	30.657223424326013	34.739846318364144	32.77848105829915	25.733507627658042	31.509166173985843	16.71716218758168	16.957276706580327	0.0	0.0	22.151678840763008	31.61036588850342	14.541432800611405	24.731462021883043	16.218429812717684	20.34873204789639	0.0	26.22190323068832	19.162745080993446	14.718521935188459	17.164622461099917	27.413844066507277	27.272877273552275
3R_5263	13.714904844275829	7.863864963807873	8.371370749174897	0.0	0.0	8.329030001166064	10.297204789435892	7.857789721618155	0.0	10.779966510237374	8.514540214828399	8.675898786964751	13.493110701741179	7.228706639808005	11.691052253158045	8.254477280067192	0.0	0.0	8.3356003640384	10.846878610868801	25.092245367030543	17.03553328317315	35.41437026609473	0.0	0.0	0.0	32.78548783166619	35.58694029069646	38.123370049433305	40.69443700263768	31.77817587039489	37.05399244815728	26.46929396467011	17.460154090454626	84.76012883539583	0.0	21.22905620923358	15.738568880689842	37.82568505861799	22.026836028561462	28.524806094240926	21.87114038699053	17.360508315683482	17.052333611854785	20.212271401869952	20.73843174383889	11.49060757736626	24.469067122933204	24.31281383574987
3R_5264	18.56335086189638	12.663477857384962	3.486396603412973	0.0	0.0	5.94645101928117	5.71792296676949	0.0	0.0	15.962653775227476	12.001920307249161	14.452889481885592	10.055822830124974	14.718073955378012	7.912016429728149	7.734857340869491	0.0	0.0	10.098907437075285	12.838821247849735	18.810149371396157	22.466648851008284	22.123355405067574	218.21673285907562	100.01600256040966	52.18226220543112	30.72163901172993	43.0093027959534	29.402058567489366	20.902379447786252	30.62111559471137	21.90313121190224	22.047155558666656	23.728286321729847	0.0	0.0	23.208133190813292	17.791026786638117	3.938283940032538	17.327613182440402	22.36165646765491	19.288800493793293	0.0	26.631479971706714	24.367132406744325	19.931226638110978	31.58400080855042	17.323935064592295	20.68182282347728
3R_5265	17.582778254792043	17.922897487299387	17.88710375593405	0.0	0.0	16.27120850333356	7.040650368343359	6.715894170939654	0.0	18.426839305676697	12.31527093596059	22.245346397118983	19.42280285612316	16.475278844094436	17.48618591312863	17.637337538074604	0.0	0.0	16.839181926635572	22.444630073462246	23.590418858609752	50.959741803974865	45.40192050123721	0.0	0.0	0.0	22.41687542381905	20.27695941029831	24.135758816189302	6.95614267976122	18.106776727466382	12.259083470056167	9.897462290668672	10.995777621393385	0.0	0.0	11.340028486151558	12.49062002476986	20.205530657851664	6.275297292209219	7.17046342705129	9.896199859254047	0.0	7.287142565657153	7.273692690120687	16.361278852092678	23.569896528154246	10.456608733568748	9.726654481821324
3R_5266	27.30615071044753	13.718362027573908	16.66726192602117	0.0	22.768670309653917	6.768555996263757	17.963276814095707	17.879692022304916	0.0	14.989847784909312	14.90312965722802	14.805919077426733	21.8148324701662	24.672405285377486	16.626209556745252	19.956213719309986	0.0	0.0	20.691171335830646	28.578109168377022	35.68446369819508	46.8384074941452	85.61859434413638	0.0	136.6120218579235	0.0	7.460042149238143	11.908069701901322	15.260921599023302	6.944739167171446	9.924678777137792	16.318648815878046	13.174982590201576	11.500501840080293	96.43201542912246	0.0	15.095251034024697	8.952923609179305	2.689654244946812	13.922244265775642	9.544944758632209	5.122950819672131	0.0	0.0	7.261768603743441	6.352288865798823	9.151044526368082	6.263680051222984	7.650861751870783
3R_5267	8.157476827157547	18.709366763396172	14.937601902452977	0.0	0.0	9.90803363182936	19.598930747668174	23.368641013039934	0.0	7.12423033377589	22.594820332221772	12.040771428143858	6.758363009586907	15.287311645988668	8.69213903806531	18.41127624389344	0.0	0.0	12.620172209461323	19.69437588387001	19.401974434466027	35.46392727530647	47.394188524603116	0.0	0.0	0.0	19.500452995523087	6.640541668983939	11.757597969765168	8.068203428131227	12.600876502144928	18.484585348804835	7.871824653531478	12.024864796792903	0.0	0.0	12.626812657874616	6.686521623976904	2.8122884631771607	2.911405211560899	6.986101151758576	9.947842695528674	0.0	2.535635825897159	11.389301118315478	9.488457339089283	8.201386690461623	7.276968025075267	9.845786068175792
3R_5268	0.0	40.20274243007486	0.0	0.0	0.0	0.0	6.580350021978369	0.0	0.0	0.0	25.1130085384229	0.0	6.8073704761619505	0.0	7.00413524144655	29.671653482561968	0.0	0.0	14.527641016179434	10.944655068250869	60.1312786074558	13.608034183381868	127.30096494131425	0.0	0.0	0.0	0.0	13.377389536205904	13.534693479796763	0.0	17.91847095714499	0.0	7.928906254955566	17.617544255271167	0.0	0.0	12.718374489993183	21.55202605208909	0.0	0.0	8.042011467908353	0.0	0.0	20.43218150315473	0.0	7.645809408321393	11.014477429132853	11.727577750908594	14.87577242448314
3R_5269	21.437261175512216	8.522257021438392	15.701976486290212	0.0	0.0	11.90290207631248	3.433638497954839	29.477330090827024	0.0	14.977571087296774	18.01801801801802	10.84878154622259	14.208392719974782	17.073930117408377	16.446466750726383	7.741361124819772	0.0	0.0	17.05623583088742	17.84668979597664	15.688304761008288	19.52691607864022	22.141957625828596	0.0	0.0	0.0	20.498314013672378	9.597975699670616	6.179624014018918	10.177275416155153	14.803993182371562	8.96790610602307	18.61792906569026	9.192866335723478	0.0	0.0	3.3182353624342578	2.8114715066148657	8.868589672527326	9.181155677970965	5.245420092581665	13.674388674388673	0.0	2.6653872807718964	5.986052497680404	5.984395688242906	14.368435421067	7.649339001493533	5.174803236192575
3R_5270	15.887783225269928	10.411145144758992	8.312282477957904	10.932199591354381	0.0	15.75283921297555	15.450390704027045	13.003877496191816	0.0	9.514557749083984	11.272588533176096	7.657476482453946	9.40201492701498	27.647374328859986	13.543287830465898	16.392428173502378	0.0	0.0	16.051907051833513	11.33717608176311	8.30504496600496	30.071626856218156	17.58220118609529	0.0	0.0	0.0	21.702717049958355	8.314295137153536	8.412062448908404	6.285564509691398	9.8992544623983	1.5824710316809119	8.760821256906265	8.516378699514908	0.0	0.0	8.783005656958284	2.2324971664029714	6.259782866911696	6.480403664344252	8.885793670760242	5.1098272197089445	0.0	2.8219953087149987	3.5209834416599097	9.504024056585692	13.6914030767321	8.098785093149392	6.8485687621301
3R_5271	23.439085800648698	7.167746631051567	14.306863918260879	0.0	0.0	6.507201194201564	11.262821314213568	16.114970646580968	0.0	13.100948705200487	12.536714664374239	9.884872862742213	6.796641759887463	9.883219873969178	13.98619283043779	14.107090308231458	0.0	0.0	6.216319205504675	20.293753645070364	25.72993245378132	17.468469412710057	24.209587238642374	0.0	0.0	0.0	14.568098464208646	20.034459269944303	8.687161417883738	6.491120795863338	8.519157455327667	1.6342224483986092	0.0	7.538476383461185	0.0	96.10025178265967	9.070235550389148	5.379514776989141	6.464496018193678	15.057746457665145	1.1470481289924443	11.433355848249464	0.0	2.9142827833498868	7.999485705791716	10.905370393271648	6.284067500939469	5.018183387504624	3.5362684644489737
3R_5272	4.510113704476604	8.275242281853924	8.258715835757267	0.0	0.0	6.260529427931603	9.932886196936266	12.920076920969956	0.0	12.604324417664456	16.369150182645253	5.706097193094709	8.407283173364531	9.508571660399461	12.49486749289138	9.500627991510239	0.0	0.0	15.948464133000622	12.765998349131129	6.6012199714629265	13.071553684870985	17.468896629551082	0.0	0.0	0.0	3.234428812809373	9.17857280535735	8.357852797039017	3.5686049127913253	6.556973956519066	6.289092606574177	10.880455133790429	8.461496804938808	0.0	0.0	15.70752998043889	9.611811467127678	6.219443098626063	9.657963232133975	6.621398373122419	6.769197443951045	0.0	16.822857553014433	6.296927854838182	6.295185001847637	6.045854176415607	4.82795657220877	4.76310428653529
3R_5273	1.6977283037113697	6.749218959615165	4.145070847550927	8.177310253692873	0.0	8.24821178768443	10.197288989538398	3.890772022547802	0.0	11.86151819841568	7.134703196347031	8.591714837547855	6.3294557680752375	10.340149559923233	5.065205108968481	3.0653934248537196	0.0	0.0	11.256434177776015	6.218837968289805	9.939508153378538	12.652675619137593	8.767684419474078	0.0	0.0	0.0	7.3051568563280185	5.528099328888741	5.59310392658268	7.388254663197679	4.319387881031716	9.469535557159062	10.648810740816465	10.010425403037928	0.0	0.0	5.255766627143301	5.00973893248475	9.364663752383306	7.271035104557484	6.646593952928821	12.103514350945856	17.192055894812125	4.221717867660965	6.847629498155142	6.319139282676584	7.9653783691274676	8.481073636073738	4.0981960560600434
3R_5274	13.37419059398525	3.2718958542462016	3.265361566955586	38.651027601987174	0.0	1.8564834342270198	4.28432861143196	9.19509790940254	0.0	1.8688291262252046	9.19718770438195	0.0	5.540171115941155	7.519068357354251	7.9804310709647295	9.659297266805247	0.0	0.0	4.729321985482874	8.016566144865408	15.660088385538847	15.504837509302902	6.906916862823106	0.0	0.0	0.0	6.394202044507738	13.064608845611163	6.609117409648959	10.582261420799815	8.7497569511958	3.7299069910392717	9.034104518910704	2.8676038760828075	0.0	0.0	4.140334141526558	3.5080186289821276	14.754398286129096	1.9093005850096993	6.544982354727572	6.021968139773895	0.0	0.0	5.809306043537263	3.7335202416533426	12.549768797402269	8.590028847225764	6.4568700451593495
3R_5275	14.113499350426194	2.1579763878539593	17.229333629677875	0.0	0.0	0.0	0.0	0.0	0.0	4.930339236921536	2.695999137280276	5.952030207743711	0.0	3.306130491648054	3.0077069482842838	0.0	0.0	0.0	0.0	4.699840017445807	0.0	5.84354492809518	18.22180676502798	0.0	0.0	0.0	0.0	5.744501793720685	5.812051055381292	5.583617888459974	2.564842422493668	9.840229119894827	3.404820954085309	18.913259253879488	0.0	0.0	5.461508381230763	6.941132945601647	0.0	0.0	10.360171357234247	7.943568886629384	0.0	8.77396168937368	13.1366513887411	0.0	14.1894691435804	10.072083382749492	4.258623659678053
3R_5276	5.168410057519235	5.795225903437522	4.206292571624224	0.0	0.0	3.587158260400427	4.139160222339131	7.896475625257745	0.0	9.629368031798098	7.8982702788089405	14.531020750442943	2.1409801150048877	5.650007538724345	5.140017000239085	7.258226655547063	0.0	0.0	12.18420167473375	10.326581584813592	6.303945223254851	8.559701779989984	8.897181061638335	0.0	0.0	0.0	5.765707351804024	2.804874029601238	3.547320474722291	4.089478609879894	3.7570150515415497	3.6035243909953687	3.324951131530744	6.464358115096603	0.0	0.0	9.333437867837453	5.083731601339869	4.75148881962802	4.918951058281576	4.2154766165404345	8.403665549625584	17.445978527489626	0.0	8.552329082505066	7.214030423490037	19.630203909320468	5.532645281271387	8.837291582225047
3R_5277	3.640660940149718	3.339976918532842	8.888817778346661	0.0	0.0	2.526817109988306	2.915650805331909	0.0	0.0	5.0872410975824405	6.954489818626906	3.0707230508738967	6.032480079242658	1.70567197335331	4.655135172711722	10.955873684911703	0.0	0.0	0.0	6.0617581620361305	5.328646965948347	9.044262621268489	0.0	0.0	0.0	0.0	10.443602458006273	5.927313356311551	7.496265360597351	4.3209821419569385	5.292930629527937	2.5383455165456974	8.782937773237196	7.806060000499587	0.0	0.0	5.6353140335098315	1.1936709655532818	0.0	0.0	12.471515948396428	6.83030250043714	36.86717494211853	0.0	3.388677209519201	0.0	7.320515598554637	3.8972305500265403	4.3941490148208056
3R_5278	0.0	8.575231424058055	4.8903462120600825	19.295148234976313	0.0	0.0	3.208197586472956	4.590324972056397	0.0	2.798839041565559	6.1218243036424855	0.0	3.3188796126203717	1.8768134710163697	8.537026792604886	2.411029979952286	0.0	0.0	14.165672856180352	5.335979979403117	2.931652909885387	3.3172446965550417	0.0	0.0	0.0	0.0	5.7457395341354385	11.413570735604633	11.54778224841919	1.5848450774315683	2.912002912002912	2.7930347299903504	3.8656755074665528	2.1473235758950047	0.0	0.0	12.401485697986619	5.253759886098486	5.524205688274598	5.718901684931409	1.9604095295507233	3.0062530062530066	81.13261125309317	0.0	4.97158119897138	3.7276538798819456	2.685010659492318	4.288265803867587	6.04380428469461
3R_5279	0.0	0.0	0.0	0.0	0.0	0.0	0.0	0.0	0.0	0.0	0.0	0.0	0.0	0.0	0.0	0.0	0.0	0.0	0.0	0.0	0.0	0.0	0.0	0.0	0.0	0.0	0.0	0.0	0.0	0.0	0.0	0.0	0.0	0.0	0.0	0.0	0.0	0.0	0.0	0.0	0.0	0.0	0.0	0.0	0.0	0.0	0.0	0.0	0.0
3R_5280	10.436561361762527	9.574600499794146	0.0	0.0	0.0	0.0	4.179099487642403	0.0	0.0	7.291712239868167	7.974481658692185	0.0	8.64655478024781	4.88959299027949	4.448240276146756	6.281367579349376	0.0	0.0	9.226326399749045	3.4754080129007145	0.0	0.0	0.0	0.0	0.0	0.0	0.0	0.0	0.0	8.257876982406593	7.586533902323376	0.0	0.0	5.594343000358037	0.0	0.0	8.077283448030759	6.843713535838817	28.78401911258869	0.0	0.0	0.0	0.0	0.0	3.23806933354057	14.567278977959706	13.990318699459975	3.724020303358694	0.0
3R_5281	12.120700848012712	10.378336320070265	8.87795125294526	0.0	0.0	1.6824853943442915	2.912086440044217	13.888819444791665	0.0	6.77469596858167	9.261317329776988	12.267876442855618	9.037658113828702	0.0	1.0332098440927673	5.835989438026314	0.0	0.0	9.643654121987081	4.8434781597882814	7.096176970138223	4.014758251331896	0.0	0.0	0.0	0.0	6.953890145225041	5.920067251963982	3.9931206517411804	3.836177571289126	1.762153351395405	3.3803232062230397	2.33925351613196	2.5988390466210936	0.0	0.0	1.8761416321831834	3.9740390336472347	10.02866191575523	8.65176141210589	4.7452455605262	5.457561997904296	24.54807003073418	6.028076368493896	4.512712763124999	9.02292748431082	4.874377541987888	4.324962455000928	3.6573143287577405
3R_5282	0.0	0.0	0.0	0.0	0.0	0.0	0.0	0.0	0.0	0.0	0.0	0.0	0.0	0.0	0.0	0.0	0.0	0.0	0.0	0.0	0.0	0.0	0.0	0.0	0.0	0.0	0.0	0.0	0.0	0.0	0.0	0.0	0.0	0.0	0.0	0.0	0.0	0.0	0.0	0.0	0.0	0.0	0.0	0.0	24.60932693490833	0.0	53.163211057947905	0.0	0.0
3R_5283	0.0	7.0238382044821925	4.005606246502605	0.0	0.0	4.554681916956307	9.197245976664748	3.759863531993243	0.0	0.0	5.0142907285764435	8.302638938435654	8.155327454067157	1.5372686180139599	5.59403630977088	5.92451106491309	0.0	0.0	8.702161138207867	7.6485813411328465	4.802542273778047	5.434206700920283	8.472687867026249	0.0	0.0	0.0	6.274994085818075	2.6710507512998007	5.404918962698764	5.192487457222017	4.7703522606997515	9.150924597982726	1.5831572334770632	3.5176784447921476	0.0	0.0	7.618397515792937	3.22745453565482	0.0	11.710657752513985	6.422963378671427	2.4623749113545035	0.0	0.0	1.0180361390612933	3.053263106246381	8.797001278204286	2.3416343882123063	3.96030859912697
3R_5284	2.906126026480039	5.7765664959676455	3.5477108573078766	13.99770157740099	0.0	7.05953446605917	4.072937702905029	13.320239537867609	0.0	5.076057616908714	5.551361193764711	3.6767670726389454	4.213453049974202	7.4884582435399105	5.573881928830693	1.7490862336243986	0.0	0.0	5.138257008165076	3.8709967119753927	7.443705910664044	4.813002808387139	0.0	0.0	0.0	0.0	4.168257551632206	2.9571415560005723	3.590297293370612	6.8983730532072665	4.753165476174758	3.039318447021741	4.9076327430526145	1.5577799268217303	0.0	0.0	2.249170281083308	5.717024985971849	8.015090812982683	6.223181975175727	2.844365560706227	3.816560820713239	0.0	5.419968029415251	2.704982198512152	6.760583795340363	5.843538098699695	9.332791478373277	4.384489185525889
3R_5285	38.62883101431585	23.62563759689465	0.0	0.0	0.0	53.62102802234925	0.0	0.0	0.0	0.0	14.757969303423849	0.0	0.0	0.0	0.0	0.0	0.0	0.0	0.0	0.0	0.0	31.987716716780756	99.74664352544538	0.0	0.0	0.0	0.0	0.0	0.0	15.282434675232981	0.0	0.0	0.0	0.0	0.0	0.0	29.896438736217743	0.0	0.0	0.0	0.0	14.494434137291282	0.0	0.0	0.0	35.94523384171876	0.0	13.78371151243153	0.0
3R_5286	0.0	0.0	0.0	0.0	0.0	0.0	0.0	0.0	0.0	0.0	0.0	0.0	0.0	0.0	0.0	0.0	0.0	0.0	0.0	0.0	0.0	0.0	0.0	0.0	0.0	0.0	0.0	0.0	0.0	0.0	0.0	0.0	0.0	0.0	0.0	0.0	0.0	0.0	0.0	0.0	0.0	0.0	0.0	0.0	0.0	0.0	0.0	0.0	0.0
3R_5287	0.0	0.0	0.0	0.0	0.0	0.0	0.0	0.0	0.0	0.0	0.0	0.0	0.0	0.0	63.387423935091284	89.50948800572863	0.0	0.0	0.0	0.0	0.0	0.0	0.0	0.0	0.0	0.0	0.0	0.0	0.0	0.0	0.0	0.0	0.0	0.0	0.0	0.0	0.0	0.0	0.0	0.0	0.0	0.0	0.0	0.0	0.0	0.0	0.0	0.0	0.0
3R_5288	0.0	0.0	0.0	0.0	0.0	0.0	0.0	0.0	0.0	0.0	0.0	0.0	0.0	0.0	0.0	0.0	0.0	0.0	0.0	0.0	0.0	0.0	0.0	0.0	0.0	0.0	0.0	0.0	0.0	0.0	0.0	0.0	0.0	0.0	0.0	0.0	0.0	0.0	0.0	0.0	0.0	0.0	0.0	0.0	0.0	106.45319253124401	0.0	0.0	0.0
3R_5289	6.473166459417453	1.979514793210977	7.902246055396326	0.0	0.0	0.0	2.5920421196476275	0.0	0.0	9.045214312785319	2.473043822336532	0.0	8.04440080208039	0.0	11.035895353225904	0.0	0.0	0.0	0.0	2.1555849481538707	4.737219337518825	5.360292028709724	0.0	0.0	0.0	0.0	0.0	10.538879242886916	0.0	0.0	4.7054671646619415	0.0	3.1232470775777097	0.0	0.0	0.0	15.029548091547984	2.122370356598545	0.0	0.0	0.0	2.428882325509094	0.0	8.048367469142558	2.0083781502917573	6.023466824401185	4.3386733725202316	4.619568167387281	0.0
3R_5290	7.141464557268475	6.551647400819523	0.0	0.0	0.0	0.0	11.43859163484355	0.0	0.0	4.989526982862971	0.0	0.0	0.0	0.0	6.08762774886831	17.192698776610538	0.0	0.0	12.626665180929063	4.756260665914543	15.678888011451859	5.913695527472072	36.88111189176131	0.0	0.0	0.0	3.4143350172833635	2.9067316999439	2.9409117885272673	0.0	12.978164238668441	0.0	0.0	0.0	0.0	0.0	16.58121812260816	2.341486623906438	19.69614753202347	10.195160866894527	3.4948477207476873	5.359286571771565	0.0	0.0	4.431451428855041	9.968006023333773	4.7866036366699785	5.0964983743444305	0.0
3R_5291	0.0	0.0	0.0	0.0	0.0	0.0	0.0	0.0	0.0	0.0	0.0	0.0	0.0	0.0	27.559749536996208	0.0	0.0	0.0	0.0	0.0	0.0	0.0	0.0	0.0	0.0	0.0	0.0	0.0	0.0	0.0	0.0	0.0	0.0	0.0	0.0	0.0	0.0	0.0	0.0	0.0	0.0	0.0	0.0	0.0	0.0	0.0	0.0	0.0	0.0
3R_5292	NA	NA	NA	NA	NA	NA	NA	NA	NA	NA	NA	NA	NA	NA	NA	NA	NA	NA	NA	NA	NA	NA	NA	NA	NA	NA	NA	NA	NA	NA	NA	NA	NA	NA	NA	NA	NA	NA	NA	NA	NA	NA	NA	NA	NA	NA	NA	NA	NA
3R_5293	0.0	0.0	9.800491396638627	0.0	0.0	5.571955678435751	0.0	0.0	0.0	0.0	0.0	0.0	6.651195984806007	0.0	6.843446578687318	0.0	0.0	0.0	14.194348307306221	0.0	5.875174859891767	6.647919533581964	0.0	0.0	0.0	0.0	7.676494114431962	13.070485862635728	3.3060452359557546	6.352213063389687	2.9178976547397597	5.59737729289564	0.0	0.0	0.0	0.0	0.0	0.0	0.0	0.0	0.0	3.012338538654328	0.0	0.0	4.981645128523954	3.735199737938386	0.0	5.729262005167221	0.0
3R_5294	0.0	2.920022624335293	2.9141910613600417	0.0	0.0	4.970488552633497	5.735361255111163	2.735406333669241	0.0	1.6678475026985773	2.7360280169268933	4.0269353652712265	3.9554865367104752	3.3552183039237264	3.0523639134072846	1.4367494061914703	0.0	0.0	1.055177778462471	3.1797472991226443	1.7469922035231942	1.9767690105875748	0.0	0.0	0.0	0.0	2.282617230655732	6.801425578801317	2.949172776697288	3.7776804815182645	4.338206585397597	1.664388673369049	2.3035827161267375	1.2796049398892784	0.0	0.0	3.695065461779721	2.3480638335241526	3.2919122981893163	0.0	3.504664708727316	0.8957234579224949	0.0	2.9680777303940657	1.4812997753757022	2.2213346756118333	4.8000491525033215	4.259011984178281	3.6015446881105513
3R_5295	0.0	0.0	0.0	0.0	0.0	0.0	0.0	0.0	0.0	0.0	0.0	0.0	0.0	0.0	0.0	0.0	0.0	0.0	0.0	0.0	0.0	0.0	0.0	0.0	0.0	0.0	0.0	0.0	0.0	0.0	0.0	0.0	0.0	0.0	0.0	0.0	0.0	0.0	0.0	0.0	0.0	0.0	0.0	0.0	0.0	0.0	0.0	0.0	0.0
3R_5296	NA	NA	NA	NA	NA	NA	NA	NA	NA	NA	NA	NA	NA	NA	NA	NA	NA	NA	NA	NA	NA	NA	NA	NA	NA	NA	NA	NA	NA	NA	NA	NA	NA	NA	NA	NA	NA	NA	NA	NA	NA	NA	NA	NA	NA	NA	NA	NA	NA
3R_5297	0.0	1.1991918885701303	2.3935939765686296	0.0	22.88874240093752	0.0	3.1405230164221085	2.2467477203374253	0.0	0.0	0.7490861149397734	1.6537776747290531	2.436652714934699	5.511670410928099	3.342777794863086	2.3601710746401743	0.0	0.0	3.4667145997738658	1.9587830263876802	1.434905923262953	3.247269857866998	0.0	0.0	0.0	0.0	1.8748457939334489	1.5961156928498803	3.2297686484419432	3.10282787077901	1.4252881754529743	1.367058857625468	0.0	1.0510136816757025	0.0	0.0	6.069942736160226	0.0	2.703838314794916	5.598265657299368	2.8785841971484745	0.7357095771729918	0.0	7.313562660654593	1.2166773369269115	0.9122554402809308	3.942558499683018	2.798538659083	1.1832629351050092
3R_5298	0.0	2.0388614121164337	6.1043688357320445	0.0	0.0	0.0	1.334876272320633	3.819911786777108	0.0	2.329098333832925	1.910389974273415	4.2176196120436655	2.071393762149587	1.5618201201789348	0.0	2.006376867598288	0.0	0.0	0.7367618447544068	3.330315327576476	4.879243004964752	5.520995656356668	4.304001990170521	0.0	0.0	0.0	0.7969013923779888	2.0352822970467375	2.0592150629110795	0.6594269935516613	3.0290868060551444	1.162134091912488	2.4126624244555184	0.0	0.0	0.0	3.8700349386754263	1.092999920265656	0.0	4.7590748120611615	1.6313859071912715	0.6254252891966537	0.0	0.0	1.551442577852164	1.5510131722120173	2.234374238916275	0.5947580759076648	2.514723833782991
3R_5299	2.6492273329791316	1.2152131562864983	3.2340966933463475	0.0	0.0	1.838708153070983	1.591240285875865	1.5178429266318747	0.0	2.776403458066035	3.5424384121778916	3.351744465683332	0.0	3.7235377481086296	2.2582916565608118	3.1889374484338853	0.0	0.0	1.1710100306962714	2.2055027469977815	0.9693842287196169	3.290653556702897	3.4203925858202155	0.0	0.0	0.0	2.5331917785767466	2.156586511737492	0.0	1.5721409084742013	0.9628867344298206	0.9235485580128413	0.0	0.0	0.0	0.0	4.100691663662911	0.43430379819952414	1.8266411594495162	3.782039190435601	0.0	0.9940515952540001	26.82741654661398	3.293898777173018	2.0548870186129196	0.6162954811428065	0.0	1.4179636425614266	2.797833246020952
3R_5300	5.085347902380441	1.555115485519651	0.0	0.0	0.0	0.0	0.40726392681760465	1.1654355588141132	0.0	2.1317879860103544	0.7771336203546837	0.0	1.2639432957961836	0.47650333466563666	1.7339695383167388	0.6121353257358769	0.0	0.0	0.8991290900764157	2.7094991517912903	0.744316049098957	0.0	0.0	0.0	0.0	0.0	0.48626108213319236	2.0698474149882617	2.094186630059167	2.011878047517421	1.848317799762491	1.4182446825220276	1.9629092592196375	1.0903660489670308	0.0	0.0	0.0	1.000406064821711	1.4025381171290436	1.4519693968410228	0.4977275006638441	2.671396819969225	0.0	0.0	1.2622325321375447	1.4196185702576565	0.0	0.7258305942603712	0.9206752637481445
3R_5301	0.978910642785032	0.0	0.0	4.715039514388651	0.0	2.038252011381056	3.135871920955958	3.365130450964497	0.0	0.0	1.495953445928763	1.6513284400618555	1.2165220235497578	1.8345025535358293	2.5033703709761244	1.1783378378243028	0.0	0.0	1.7307902082793996	1.9558820806517105	1.4327808363270693	0.0	2.5277247166231014	0.0	0.0	0.0	1.4040518690457673	2.789065746646846	2.0156158629613414	1.9363953759962804	1.0673829992572794	0.6825171258903522	0.4723159559476576	1.0494571368122698	0.0	0.0	1.5152382969812515	0.6419148782998396	1.3499169733565537	0.0	0.9581070104929486	1.1019299936528832	0.0	0.0	0.911156583899025	0.91090439552817	1.3122398648497917	2.095795530275915	0.8861328974268385
3R_5302	0.0	3.2718958542462016	1.3061446267822343	5.153470346931624	0.0	1.4851867473816156	2.14216430571598	0.0	0.0	1.4950633009801635	2.8613472858077174	0.9024391124330842	2.6592821356517544	2.5063561191180836	0.9120492652531119	2.575812604481399	0.0	0.0	1.8917287941931493	1.0688754859820542	3.1320176771077697	0.8859907148173087	0.0	0.0	0.0	0.0	1.5346084906818571	2.177434807601861	0.8812156546198613	2.1164522841599633	3.49990278047832	3.7299069910392717	1.032469087875509	1.7205623256496843	0.0	0.0	0.0	2.1048111773892764	1.4754398286129096	1.5274404680077593	2.094394353512823	0.8029290853031861	10.83470572939239	1.3302967093780595	1.6598017267249325	1.493408096661337	1.434259291131688	2.290674359260204	3.2284350225796747
3R_5303	0.0	3.930799686605203	0.0	0.0	0.0	1.784277941970999	0.0	0.0	0.0	0.0	1.9643278070244363	0.0	4.25975473184205	3.613312019610167	0.0	6.189074365132488	0.0	0.0	1.136345299882661	1.7121716226045007	1.8813762191788246	4.257656330496315	0.0	0.0	0.0	0.0	0.0	0.0	2.117354814039079	1.0170678219472251	0.0	0.0	0.0	1.3780360891115306	0.0	0.0	0.0	5.057368256821252	0.0	5.505122516501604	3.77425430170634	1.929250524756143	0.0	0.0	0.7976229559715319	3.5883098606037303	1.723094567565295	0.0	2.327151952317587
3R_5304	0.0	0.0	0.0	0.0	0.0	0.0	0.0	0.0	0.0	0.0	0.0	0.0	0.0	0.0	0.0	0.0	0.0	0.0	0.0	0.0	0.0	0.0	0.0	0.0	0.0	0.0	0.0	0.0	0.0	0.0	0.0	0.0	0.0	0.0	0.0	0.0	0.0	0.0	0.0	0.0	0.0	0.0	0.0	0.0	0.0	0.0	0.0	0.0	0.0
3R_5305	0.0	0.0	0.0	0.0	0.0	0.0	0.0	0.0	0.0	2.690146263252333	1.4710208884966167	3.247612598788316	1.5949955419874602	5.4117825329306966	1.6410983543065703	0.0	0.0	0.0	0.0	2.5643787279655754	2.8178023114432365	3.1884196597956227	0.0	0.0	0.0	0.0	0.0	3.1343786486126453	0.0	1.5232976957837405	0.0	2.684567361835385	0.0	2.0639323690641307	0.0	0.0	0.0	0.0	0.0	0.0	3.768554241272264	0.0	0.0	0.0	0.0	1.791445311205401	2.5807384008712573	1.3739104031808773	3.4854560632122307
3R_5306	1.8724708769923324	0.0	0.0	0.0	0.0	0.0	3.748956103173071	2.145619321216163	0.0	1.3082392120632216	1.430737974647323	1.5793394602228354	2.3269764989335466	0.877264087018983	3.990394959716165	0.0	0.0	0.0	1.6553371255451543	1.247077473939822	4.110958046439849	1.5505534700611383	0.0	0.0	0.0	0.0	4.476142696564435	1.5242729027719666	2.3132951084449616	0.7407916084311863	1.3611345056104263	1.3055261485790588	0.9034510746911913	0.0	0.0	0.0	2.8983642212008385	1.2278617297538952	0.0	2.673141014203067	0.9163387319429727	1.4051890822429067	0.0	2.3281239232426856	0.5809567265086952	1.7423877908796628	0.0	4.00886038321899	2.8250076684833156
3R_5307	1.5206646155942332	0.9300481058082248	0.0	0.0	0.0	0.0	1.2178357402638906	3.484985983386375	0.0	0.0	0.0	1.2826077364846493	0.6299253865978084	0.7124406964364286	2.592532676281852	1.8304598774177632	0.0	0.0	2.016490049024906	2.025544547396122	0.0	2.518460314102371	0.0	0.0	0.0	0.0	2.181089777144971	1.8568309095500528	0.6262217586511284	1.2032182719764208	1.1053998784060135	0.0	0.0	2.445379992487793	0.0	0.0	0.0	0.4985834247735335	0.0	4.34180419331449	2.2325215884837606	3.994120654396728	0.0	0.0	1.415413742421875	1.415021986611628	5.096166704174453	1.627830960823969	2.294235522180853
3R_5308	0.8442861164071304	2.0654829349541726	0.0	0.0	0.0	1.1719611574569662	1.0142293675657832	0.0	0.0	0.5898773739319976	0.967667019327536	2.136344648791349	1.748700051355823	0.7911064446378963	1.7992456410755402	1.0162871189977702	0.0	0.0	1.4927635673735327	2.530349575103699	0.617868942829946	1.398270898207277	4.360199575054949	0.0	0.0	0.0	1.2109598649150053	2.405499935051502	1.3907348963061108	1.3360743343660964	2.7617739794861564	0.5886540695480655	0.8147215623882813	1.3576960730360836	0.0	0.0	1.3068553974957513	2.7681781971530834	2.328539723839846	1.2053035767986293	1.239515250375883	2.217570252625603	0.0	2.0994747953851864	1.571699846822133	2.749713460216635	1.6976614374167296	0.9037857960180764	0.5095117435578481
3R_5309	1.8161624106868082	1.6661646420035607	0.0	0.0	0.0	1.2605156946178881	1.818109226038902	1.040548402305564	0.0	0.634449088188804	1.040784890578815	0.7659229835334985	1.1285001277838311	1.2763248379450354	1.161119046284682	0.5465393863882071	0.0	0.0	2.0069478124931135	1.8143635176492816	1.3291114550999237	1.5039256218544457	0.0	0.0	0.0	0.0	1.3024611827493704	2.2176530356158772	0.37395504806032887	0.7185147122533595	0.33005070403940806	1.8994000491691359	0.8762827245592781	0.9735232820039939	0.0	0.0	1.4056026760425988	0.5954688926008435	1.2522432372290913	2.5927549998849466	0.0	2.044398892208387	0.0	0.0	1.1269726882113418	0.8449955749694228	1.2172922696828248	1.296102318983029	1.3700273794491673
3R_5310	2.8038523061451563	0.5716179402862177	1.1409527297579298	0.0	0.0	3.243377185955139	1.12274314593378	3.212866889318342	0.0	1.9589674674272686	1.4282653717060632	0.7883050220153884	1.5486366770593092	1.7514959965180257	1.5933995019033156	0.562510529493974	0.0	0.0	2.065595462630383	1.5561528415973351	0.6839755807038177	0.0	2.4133516265386623	0.0	0.0	0.0	2.2342035109167653	1.9020483158313188	1.1546486346472338	1.4790227431175988	1.6984777393261292	0.0	2.7056691886509805	0.5009859403305705	0.0	0.0	0.0	0.9193048033216321	1.2888366766830754	2.0013909667218717	1.3721326715080082	1.4027606329255975	0.0	1.162050228459075	1.7398581493650824	1.7393765943832484	0.0	0.33349435552465917	0.2820125487123801
3R_5311	0.0	0.6032744470107405	1.2041393010958752	0.0	0.0	0.0	0.7899475071981992	1.130265724341527	0.0	2.756608175576093	2.261045205830482	0.8319617750170698	1.6344010030645835	1.3863710849573747	0.42041070426192195	0.5936626629463015	0.0	0.0	1.3079935453134528	0.0	1.4437090270866522	1.6335958794177536	0.0	0.0	0.0	0.0	0.0	1.6059078136649105	0.8123957950068692	0.3902329530734338	0.0	3.438614304456699	2.3795921607477326	1.0574616183730996	48.767641694382945	0.0	1.526795412163002	2.2638382530257735	4.080639419874537	0.7040763556726201	0.9654147409659506	0.37011156643058485	9.988553118126628	2.4528103810784323	0.9181062113006756	1.376778149135638	0.6611243291901995	1.0558903529668988	1.4881527711443368
3R_5312	0.0	1.0936918406578482	2.9106870240117124	0.0	0.0	0.8274186688819423	2.386860428813797	1.366058633968687	0.0	1.665842074839621	0.9109127345600292	4.0220933588199985	0.9876826101685876	2.7926533110814713	2.0324624909047304	0.0	0.0	0.0	2.6347725690666106	1.984952472298003	1.7448916116953104	0.0	0.0	0.0	0.0	0.0	1.7099044505393037	1.9409278605637426	2.945626677166189	0.9432845450845206	1.7331961219736771	0.8311937022115571	0.5752032192973777	0.6390331683775715	0.0	0.0	0.9226556243241548	1.172620255138715	1.6439770435045644	1.7019176356960206	0.5834084471709066	1.3419696535929002	0.0	2.964508899455716	1.4795186534013025	1.1093318660570517	1.5980925167719808	2.9777236493789956	1.4388856693822036
3R_5313	0.0	0.7633965988085976	1.523744046351075	0.0	0.0	2.5989209973064784	1.4994251204088351	1.4302628165135856	0.0	0.0	0.47686262541487046	1.0527825147142147	1.0341032783762591	1.1695627379183	2.6599842188456266	0.7512336383191658	0.0	0.0	0.5517211548318249	2.909542167745248	1.8269007852202264	5.167969339471503	0.0	0.0	0.0	0.0	1.7902692421718687	1.0160753277604988	1.028023298297614	2.4690463071610145	2.2683195154869513	0.0	1.2044750584531747	1.338134918256014	0.0	0.0	2.8980601544550137	2.04622152508819	1.721243274672215	1.781907050382531	1.8324851981008121	1.4050416641688148	0.0	0.0	0.0	0.580734999121348	0.836601097219071	0.8907644032372872	2.636397211053314
3R_5314	0.0	0.8621678175170084	0.0	0.0	0.0	1.9567863306734086	0.0	0.0	0.0	0.9848995205509135	0.5385609651012495	5.944978039251124	0.5839497896612857	1.9813279652554328	0.6008286628918604	0.0	0.0	0.0	2.4924199278942916	1.8777085946477794	2.063272308616019	1.1673242593327575	0.0	0.0	0.0	0.0	2.021901234168513	1.7213086535923712	1.1610329477929926	1.115400445490938	1.537082105802485	0.0	2.0404720836212666	0.7556340071573654	0.0	0.0	2.1820149598945653	0.9243878472578497	1.9439444187411794	0.0	1.379719503025035	1.0578876100203114	0.0	0.0	3.061586881712529	0.6558727501924987	0.0	2.0120299269331334	2.126788948524051
3R_5315	0.0	0.0	0.0	0.0	0.0	0.0	0.0	0.0	0.0	6.351924569625352	1.157782614736257	7.668203971158351	0.0	0.0	1.2916438906793943	0.0	0.0	0.0	1.3395328700603553	3.0274822730821302	0.0	2.5094795590342516	0.0	0.0	0.0	0.0	0.0	2.466946007186214	1.2479773407250199	2.3978552623391534	4.4058322204017575	0.0	1.4621824066703593	1.6244398931248505	0.0	0.0	0.0	0.0	0.0	2.163160723923368	2.9660806432835702	0.0	0.0	0.0	0.0	1.409976060016477	2.031197569712732	5.406753879048537	0.0
3R_5316	1.5336014375366436	0.9379603480076761	3.7443486078418267	0.0	0.0	0.0	1.228196291805192	1.7573169846619618	0.0	0.0	0.0	1.2935193258901645	0.0	2.8740067073568536	0.0	0.0	0.0	0.0	0.677881676702366	2.0427765582401727	0.0	1.2699428652704916	0.0	0.0	0.0	0.0	1.4664300435148452	2.496836819853848	0.6315492446102641	0.60672723381951	1.114803899026637	1.0692592353791364	0.0	0.8220612297509878	0.0	0.0	0.0	1.0056500942067867	2.1148351242814583	0.0	1.5010096165933613	1.150885721651383	0.0	0.0	0.4758183862124581	0.0	1.0279043127986833	1.6416794840792388	1.3882520282709196
3R_5317	1.396769189059554	1.7085457571832712	3.410267257529572	0.0	0.0	0.0	2.2372263047252123	1.6005242036871916	0.0	0.9758807177095221	1.0672586394586865	1.1781078809880132	0.0	1.3087898588679545	3.5719609637055427	0.0	0.0	0.0	1.2347983206989799	0.9302571342349882	1.0221893804131956	0.0	0.0	71.15057596391243	0.0	0.0	0.0	1.7055464940502012	1.725601915832271	1.6577799530306734	1.015337948890426	0.0	2.6957164257280257	0.7487146067631091	0.0	0.0	2.1620340762514827	1.3738847318953247	3.8522871317622807	1.994028880517291	0.6835426511816914	0.5241002247341764	0.0	0.0	0.8667290538239609	0.0	2.8085753669965428	0.9968028048436044	1.2643882643021593
3R_5318	0.0	0.5775155857018691	0.0	0.0	0.0	3.9322087216389447	3.7810900126288405	0.0	0.0	3.9583580730712904	0.0	1.592876655596174	0.7823073372605162	1.7695669869582913	4.8295180141021925	4.546513676481453	0.0	0.0	1.6695257294783983	1.8866500641461021	1.3820649432316825	0.0	0.0	0.0	0.0	0.0	1.8058038535854237	0.0	0.0	0.0	0.6864006864006864	1.3167163727097364	2.7335848231370616	1.0123096857790737	0.0	0.0	1.4616036715484229	1.2383862588660717	0.0	0.0	1.8483861278621103	0.0	0.0	0.0	2.343745422372222	0.8786612716864585	0.0	2.0216110218232908	0.5698444039854917
3R_5319	0.0	0.0	0.0	0.0	0.0	0.0	0.0	0.0	0.0	0.0	0.0	0.0	0.0	0.0	0.0	0.0	0.0	0.0	0.0	0.0	0.0	12.346136276652222	0.0	0.0	0.0	0.0	7.1281731062582505	0.0	0.0	0.0	0.0	0.0	0.0	0.0	0.0	0.0	0.0	4.888366811313441	0.0	0.0	0.0	5.594343000358037	0.0	0.0	0.0	0.0	0.0	0.0	0.0
3R_5320	0.0	0.0	0.0	0.0	0.0	0.0	0.0	0.0	0.0	0.0	2.4933925098489005	2.75236503846843	1.3517652838017697	1.52883598708684	0.0	1.9640041251942646	0.0	0.0	2.884808583574852	0.0	2.3880990516619858	0.0	0.0	0.0	0.0	0.0	0.0	0.0	1.3438176192228275	0.0	0.0	2.2751818837277398	0.0	0.0	0.0	0.0	0.0	2.13983363435443	0.0	6.987851619958701	3.193865223678359	0.0	0.0	0.0	1.0124517389567333	1.5182572714275067	0.0	3.4931841572920277	0.0
3R_5321	0.0	1.0985350814981205	1.461788269909264	5.767571483280964	0.0	0.8310827612159606	2.8769163139567264	0.0	0.0	0.8366094961201398	3.2023129849216807	4.039904561294644	1.4880846089194602	1.1220080533250036	2.5518286608329817	2.882753236899472	0.0	0.0	1.5878641448843465	1.1962455116868402	2.628927881147222	0.0	3.091985326674434	0.0	0.0	0.0	1.7174764911817886	1.4621422138002829	2.958670917685041	1.4211925966098302	0.8704356530443487	1.6697490233637962	1.7332512465542964	1.2837260508067962	0.0	0.0	3.7069658336373044	1.1778130179432746	1.6512571350820808	0.0	2.929959894708961	1.7972164711295147	0.0	1.4888183784504854	1.4860704670838365	1.6713665494035894	2.4077541240012637	0.4272728608926038	2.1678863195100226
3R_5322	6.224263642379952	1.4275496429198702	1.8995982539652687	0.0	0.0	3.2399836445625625	1.2461871346880302	3.5661169675667006	0.0	4.3487062272820864	0.5944879081159489	2.624934064937456	0.6445901418704226	1.4580528404181576	0.0	1.8730732514931434	0.0	0.0	0.687811410915113	0.518174880291239	2.277533126434632	1.2885452195616627	0.0	0.0	0.0	0.0	2.2318658666469076	0.0	1.2816005858452597	1.2312293695976346	1.696700624244438	3.2547658179720145	3.003153611607549	0.0	0.0	0.0	1.2043033129420695	1.020381039871338	2.1458136142003075	0.0	3.0459933574499853	2.9193602630693922	0.0	3.8694479226481877	1.448364781677838	2.171945858602415	1.0429612423086823	0.5552423680131978	1.4085873967206115
3R_5323	1.9326965484745418	1.7730741666285454	4.71875511690008	0.0	0.0	0.0	2.3217219375791123	0.0	0.0	1.3503170814570677	0.7383779313603875	1.6301369282416984	0.0	4.527400916925453	0.8237481992864363	0.0	0.0	0.0	0.0	2.5743763058523808	0.0	0.0	4.990572807965752	0.0	0.0	0.0	2.772067319100431	0.0	1.5917995580527704	0.7646182391117216	0.7024568428077199	0.0	0.9325094425906156	0.0	0.0	0.0	1.4957932311168072	0.6336771792443349	5.330373909738646	1.3795596169790678	0.0	0.0	0.0	7.209015306181298	2.998212345870898	2.6976442551777233	1.2953998795796273	4.137800337065215	1.749522292937913
3R_5324	0.0	0.0	0.0	0.0	0.0	0.0	0.0	0.0	0.0	0.0	0.0	0.0	0.0	0.0	0.0	0.0	0.0	0.0	0.0	0.0	0.0	0.0	0.0	0.0	0.0	0.0	0.0	0.0	0.0	0.0	0.0	0.0	0.0	0.0	0.0	0.0	0.0	0.0	0.0	0.0	0.0	0.0	0.0	0.0	0.0	0.0	0.0	0.0	0.0
3R_5325	0.0	2.945235987524373	0.0	0.0	0.0	0.0	2.571059587648321	0.0	0.0	2.242998368442987	2.4530245793062844	0.0	2.6597605098441726	1.5040841902100965	0.0	3.8644139452014508	0.0	0.0	0.0	2.1381355287138772	0.0	0.0	0.0	0.0	0.0	0.0	1.5348845490539893	0.0	2.6441225254648826	5.080399222851331	4.667376496842228	0.0	1.5489822257387562	1.7208718349725212	0.0	0.0	2.484647363938226	1.0525949043249125	0.0	0.0	0.0	3.6138308534422943	0.0	0.0	2.9881805506499592	0.0	2.151775946759899	4.58217285032802	0.9687047342440901
3R_5326	1.0710911012251783	0.9826291474401626	1.307555658067919	0.0	0.0	0.0	2.5733741893656856	1.2273375195361451	0.0	0.748339210789495	1.227616459881494	0.0	1.774769976500271	1.0036254967444396	1.8260691086810596	1.2892976306190653	0.0	0.0	1.420329325132415	0.7133534632169275	3.919251504483075	0.0	0.0	0.0	0.0	0.0	2.560443886745627	1.7438296766678205	0.4410838170405499	0.8474954771285126	1.9464909634157024	1.4935745675317502	1.5503767001947688	0.0	0.0	0.0	1.6579227819148479	0.3511808350223376	0.0	0.7645452828702866	0.5241642332342139	1.6075929831781473	21.6928209778256	2.663467664437167	0.6646379258617662	2.9900428582776497	0.7179043625037977	1.528765986974761	0.6463845417912493
3R_5327	1.119044389805237	1.026621949752194	1.3660955840687026	0.0	0.0	1.5533555898122242	0.44809757486007706	1.2822860390338127	0.0	0.0	0.8550516451193652	0.0	1.8542273230779729	2.6213957904997263	1.4308673574512702	0.6735100677631949	0.0	0.0	0.0	1.1179359860910876	0.0	1.85331391060355	0.0	0.0	0.0	0.0	0.0	0.0	0.0	0.44271913844730604	1.6269090761190084	3.1208853077770278	0.5399292822223316	0.5998449041015955	0.0	0.0	3.4642976413675934	1.8345168902502471	0.0	2.3963230818631893	1.642893990622361	3.3591314629689344	0.0	2.782712454530478	2.7775764034885246	2.0826057229588746	1.5000906054725704	1.597209610921336	3.7142792697699942
3R_5328	1.0739916909558838	1.313720234671159	1.3110966103826003	0.0	0.0	0.0	0.8601143556440403	2.461322471025004	0.0	5.252560360547749	2.05156821874641	1.8117210561935178	1.7795761779170434	1.0063433848923302	0.9155071158706087	1.2927891389164627	0.0	0.0	1.898900901916214	0.3576426371824169	3.143892089676692	0.0	2.773241217353058	0.0	0.0	0.0	0.513475549629363	1.3114140671889885	1.326834908743391	0.4248952771232856	0.3903524394587763	0.7488096360418252	0.5181917429669461	1.1513903268474748	0.0	0.0	0.8312062764718419	0.7042637146467098	0.0	0.7666157250517369	0.525583706694859	1.6119464575864648	0.0	0.0	2.332532341727184	1.499070051893308	0.7198484978057578	1.1496794942667208	0.9722024946132691
3R_5329	2.096876974340726	0.6412316161300273	0.0	0.0	0.0	2.910693801706656	2.5189496383040213	0.0	0.0	2.930050036464473	2.4033069503637003	1.7686152503094634	0.0	3.929598878335296	0.8937246941852841	2.5240602891992556	0.0	113.70484496344389	0.9268604243667526	2.094800035974699	0.0	1.736379405845695	0.0	0.0	0.0	0.0	2.005034239969716	1.7069492464245812	0.0	0.8295717095473666	0.7621297716468671	5.84794723163295	1.0117250843475203	1.1239955975340434	0.0	0.0	0.0	3.437536760158729	0.0	0.0	1.026157261678824	0.7867969182738305	0.0	0.0	1.3011628622616318	1.9512040929237535	1.4054426610314037	2.244650940692057	1.898142269179731
3R_5330	3.484287373802015	0.35516870264757666	0.0	0.0	0.0	0.80609511083969	0.0	3.9925610602325747	0.0	0.8114556768303114	1.3311561534911789	0.0	0.0	2.1765466649428418	1.485062645882654	0.6990198204274003	0.0	0.0	0.0	1.1602787391761462	0.0	0.0	0.0	0.0	0.0	0.0	2.2211175864092483	2.363634816529938	0.9565714642105483	1.3784624794919242	1.6885296073113332	0.0	0.5603795517949854	1.86769358270446	0.0	0.0	1.7977553945246123	1.5232005917329658	1.6016098100522798	0.0	2.273493284953396	2.614771015786244	0.0	0.0	0.7206948536189476	1.080743071383188	3.8922694546525696	1.6577052502260488	1.4018038832911355
3R_5331	0.0	0.6730203828934103	0.0	0.0	0.0	0.0	0.0	2.521876649464946	0.0	1.5376529695615444	0.8408166010829718	0.0	0.9116789168962731	2.062203480916988	3.752122763453424	0.0	0.0	0.0	1.9456182197029062	0.0	0.0	0.0	0.0	0.0	0.0	0.0	0.0	0.8957852408632145	0.0	1.7413947021723115	2.3997360290368057	0.0	2.123761793780181	1.1797171698868225	0.0	0.0	1.7033117149010477	0.0	0.0	4.712857381866339	2.1540570857438577	0.825802018920776	0.0	0.0	0.6828337107355252	2.047934151544465	1.4751168440052138	0.0	0.664080603978653
3R_5332	1.3017155308981707	1.5922749190029652	0.0	0.0	0.0	0.0	2.0849774249069317	0.0	0.0	1.8189391583040941	1.9892580067634773	2.195869350165404	0.5392271580679706	1.219723415518297	1.1096266772007226	3.1338113962618332	0.0	0.0	2.3015343754297395	2.167376988351649	0.9526268208270896	1.0779230578521306	0.0	0.0	0.0	0.0	1.244700686825839	1.0596531755156537	0.536056787711863	0.5149879518568663	0.9462416464604648	0.9075834954126192	2.512266139425746	0.6977626936989237	0.0	0.0	1.0074511083977093	0.4267961395435586	1.7950646492533429	0.9291650987005626	0.6370258536942721	0.0	0.0	1.6184791475146634	0.0	1.2112835911651398	2.6174447457414174	0.46448393280403844	1.1783434611953822
3R_5333	1.1175727928244674	0.6835145951384136	0.0	0.0	0.0	0.0	0.44750830508287986	0.0	0.0	1.5616291477455777	1.707854422489027	1.8852381984324433	2.314736156650973	1.5707691176738543	1.9053142644400909	0.6726243697593733	0.0	0.0	0.9879778410401945	1.8607764111905007	1.6357334477474357	1.8508767140275169	0.0	0.0	0.0	0.0	1.602935038172295	0.45487648056608465	0.4602253465796006	0.44213694157164746	1.2185772095597383	0.7791952985225756	0.5392192493507261	0.5990560793169419	0.0	0.0	0.0	1.4656835301251647	0.0	0.7977239340713077	2.1876446750951146	0.41933925552185936	0.0	1.3895265271730248	0.3467404696821576	0.5199667491663243	1.4981179144640586	1.5951092037681427	0.6744354208357314
3R_5334	0.0	1.0778694089532737	0.0	0.0	0.0	1.223172613752301	1.4113978420714972	2.0194438108439488	0.0	0.6156533812360916	1.0099513876732067	2.972929323139059	0.7300453599083472	1.2385134074030404	0.7511470767008298	1.0606960510232986	0.0	0.0	2.3369898005585643	2.3474834156165394	0.6448681041593541	0.7296857316522347	0.0	0.0	0.0	0.0	2.5277509134027927	1.434636353756936	1.8143826987433076	1.0458428114290679	1.281091489949437	0.0	0.8503226379185054	1.8893648408852506	0.0	0.0	0.0	1.444569958312889	0.0	1.2579720044620266	0.0	1.9838330829295132	17.846530545229356	2.1912160284823026	0.8201893882912716	1.2299435664993383	0.0	1.2577049758047432	1.8612159839846085
3R_5335	0.0	0.7467873953041411	1.4905919796611706	0.0	0.0	0.8474587762152898	3.422538373500244	2.7982892378915225	0.0	0.0	0.46648753545305266	2.059754296029535	1.517406473134622	0.5720582931977235	1.5612665993864847	0.7348890640864417	0.0	0.0	0.5397173694434477	0.0	0.893576471917036	0.0	0.0	0.0	0.0	0.0	2.9188639874764393	0.49698429927201737	1.5084849260118314	0.48306546387230687	1.7751741889672923	0.8513252409761227	0.5891346601588495	1.9635317181059615	0.0	0.0	0.9450023738459631	0.40034038540929034	1.683794221487639	2.6147072050871745	0.0	2.290787004456955	12.36472985538212	7.590773505892869	1.5153526437751434	0.5680999601421068	1.6367983700107112	0.8713840611307289	1.1053016456615141
3R_5336	2.0840217117549975	0.63730043613974	2.544110746158425	0.0	0.0	2.8928492960034276	1.2517533935660374	1.1940151661418374	0.0	0.0	1.1942865332250514	3.515544904626343	1.2949385771784687	0.48818847511986496	0.8882455622363465	0.0	0.0	0.0	2.3029453704050424	0.6939858354715037	1.5251373519634963	2.588601352803067	2.690660904347274	0.0	0.0	0.0	0.0	2.1206056280025125	1.7164333647526462	0.0	0.3787287024281244	0.0	2.0110450616878017	0.5585523752328047	0.0	0.0	0.0	1.0249387061030282	4.310796346341449	0.0	1.019866229246041	1.1729599879888897	0.0	0.0	2.9096681872592614	0.48481047570718944	1.396826354649183	0.7436299081851308	1.257670255774601
3R_5337	0.0	0.0	0.0	0.0	0.0	2.024923569259878	2.336524480584767	0.0	0.0	0.0	0.0	0.0	3.625700999073996	0.0	1.2435002243274405	0.0	0.0	0.0	2.5792084589783992	0.9715461340624852	2.135117494448161	0.0	0.0	0.0	0.0	0.0	0.0	2.3749951015726034	4.805845060996988	0.0	1.0604032183237677	6.102486376707705	0.0	1.5638918637587456	0.0	0.0	2.2579948824803986	0.9565759478734982	0.0	2.082532859765361	0.0	2.189448609262244	0.0	0.0	0.0	0.0	0.0	1.0410454011350936	1.7606766773460512
3R_5338	0.0	0.0	6.568131557047835	8.638316288495577	0.0	1.2447449978055147	0.7181449225071358	0.0	0.0	1.2530226037759586	0.6851755419738538	3.0253611487054255	0.0	0.8402375654082933	0.0	1.0794029304278396	0.0	0.0	2.3782059305955476	0.0	2.6249650715585164	0.0	0.0	0.0	0.0	0.0	0.8574437954166542	2.9198764016319187	0.7385527644990093	0.7095251552565206	2.607370711078881	1.2504240500559751	1.73063856755738	0.0	0.0	0.0	2.776033503393146	0.5880187994314329	4.946304158629953	1.2801581251316163	2.6329889822576034	1.3458805288772124	0.0	0.0	0.0	1.6688471545446757	2.4041247086801887	0.0	2.1646184776054254
3R_5339	1.0555074478716537	1.6138875931164722	2.5770632096909947	5.08397713430444	0.0	0.0	2.5359333299746303	0.0	0.0	0.7374513798305278	1.6130072907929542	0.0	1.3117112024683955	0.9890234224482998	1.3496257757648957	1.9058088290786785	0.0	0.0	0.0	0.702974651296454	0.0	0.8740433595429803	0.0	0.0	0.0	0.0	2.0185529236316837	2.5776871959403143	1.7386653795906417	1.2527474840237114	1.1509024993765944	0.0	2.037093019371125	1.1315739922654655	0.0	0.0	0.0	1.0382141719556757	0.0	1.5068433289785563	1.0330759941032024	0.7921017945858259	0.0	1.3123580028640902	1.3099357843279806	0.4910899584478965	2.1223780142012556	0.7532617363074718	0.3184900412622958
3R_5340	1.0527057115916898	0.3219207388003695	0.0	0.0	0.0	0.7306351367405578	0.421533659167611	0.0	0.0	1.4709877815341903	0.0	0.88790682447849	2.1803823326584904	1.9727963223920075	0.0	0.6335833516597317	0.0	0.0	0.46531640841063127	0.0	0.0	0.8717233010766654	0.0	0.0	0.0	0.0	0.0	1.2854224948079642	0.4335125676593902	0.4164740647647989	0.3826158489050013	0.7339686027314934	2.0316857648514706	1.6928555177158457	0.0	0.0	0.8147321828663125	1.0354583389032364	5.806721250814211	1.502843567885886	0.0	0.789999241600728	0.0	2.617748966250933	1.3064586941200669	2.4489320525679923	2.1167443794086496	0.7512622802740949	3.494091063191876
3R_5341	0.0	0.34810066876404283	0.0	0.0	0.0	1.5801068341832727	0.4558145250585859	1.30436903626172	0.0	0.7953073051520961	1.7395539783599485	0.0	2.3577000692409356	0.5333080758628604	0.0	1.3702179564596801	0.0	0.0	0.5031578691022728	1.5162514866845826	0.8330471816264446	0.9426154562541592	0.0	0.0	0.0	0.0	0.5442290603515197	1.8532778461946184	1.4063028242498359	1.8013738537970754	0.8274635140306782	1.5873159487315998	1.0984554398369366	1.830525551207854	0.0	0.0	0.8809895838839519	0.0	3.139473956022877	0.8125305206776829	1.6711872281187279	2.989858400306161	0.0	4.245952757831236	0.706352667477277	0.5296178732897713	0.0	0.8123580455087851	2.0608609328981617
3R_5342	6.699144117347568	0.0	8.178112753276151	0.0	0.0	0.0	0.0	0.0	0.0	0.0	0.0	5.650407055324266	5.550153406240148	0.0	0.0	0.0	0.0	0.0	0.0	0.0	0.0	0.0	0.0	0.0	0.0	0.0	3.2028615646363083	0.0	2.75876072054416	2.650332139623738	0.0	0.0	0.0	0.0	0.0	0.0	0.0	4.392924229085727	0.0	0.0	3.27838755786354	0.0	0.0	0.0	2.078490450583474	0.0	0.0	0.0	2.0214075141377243
3R_5343	0.0	0.8868252006634163	2.360144336987073	0.0	0.0	0.6709163402211393	0.3870794130575511	3.3230253088253567	0.0	0.6753779617687447	0.0	0.8153333547494228	0.4004335574212912	0.9057744570878482	0.0	2.327188508436233	0.0	0.0	1.2818506778981853	1.6095080982721868	0.0	0.8004725990224629	0.0	0.0	0.0	0.0	2.3108068487138786	2.3607158005069246	1.1942376599820672	0.3824333669135326	0.7026851355743133	1.3479546876944004	0.0	0.0	0.0	0.0	2.2444190276458555	1.9016493575372728	0.0	0.0	0.4730594981122561	1.0881424392961605	0.0	0.0	0.599837348104688	0.8995069892142815	1.2958208740156296	0.6898575147593291	0.8750454367343025
3R_5344	0.0	1.301269023577173	1.2986702655417066	0.0	0.0	0.0	2.5558870257040445	1.2189972431158351	0.0	1.4865078600589607	1.6256990505917546	0.0	0.4406774163752908	0.0	0.9068300992144674	1.2805363090948298	0.0	0.0	0.470225862648154	1.0627588880651326	1.55704741458505	1.7618413356166795	0.0	0.0	0.0	0.0	0.0	1.298984713547891	1.3142593990575182	1.262604581537489	1.1599582415033058	0.7417125490049481	0.0	0.0	0.0	0.0	0.8233282484580708	0.697588826077991	1.4669966822403033	0.0	1.561806948166751	0.399167177600654	0.0	0.0	0.9901821459861184	1.4848621275817298	0.7130258993823484	0.0	1.6049802150878925
3R_5345	1.6842695289367613	0.0	0.0	0.0	0.0	2.3379496929336874	0.6744299852650537	3.859927850228624	0.0	0.0	0.0	1.4206006413159538	0.0	0.7890906014890455	0.7178643707258355	1.0136974859085914	0.0	0.0	0.0	1.6826012746489871	2.4651781263758776	0.0	0.0	0.0	0.0	0.0	4.026247266983355	0.0	2.080786681633534	0.0	1.2243273851427872	0.0	0.0	0.0	0.0	0.0	1.3035253582609097	0.0	2.322606298722474	2.4044646098876394	0.0	3.159885131855687	0.0	0.0	1.567694949137705	0.0	1.1288903820345677	3.0049427702639515	1.0164268814010755
3R_5346	0.0	0.0	0.0	0.0	0.0	0.0	0.0	0.0	0.0	0.0	0.0	0.0	0.0	0.0	0.0	0.0	0.0	0.0	0.0	0.0	0.0	0.0	0.0	0.0	0.0	0.0	0.0	0.0	0.0	0.0	0.0	0.0	0.0	0.0	0.0	0.0	0.0	0.0	0.0	0.0	0.0	58.74060150375939	0.0	0.0	0.0	0.0	0.0	0.0	0.0
3R_5347	0.0	1.5521963267584367	3.0981928860534227	0.0	0.0	0.0	1.016248595544441	5.816239405719922	0.0	0.0	0.0	2.140597894679159	0.0	2.3780443724055536	0.0	0.0	0.0	0.0	1.1218016313688044	1.6902581632708253	0.0	4.203164141966072	0.0	0.0	0.0	0.0	0.0	3.0989430538224427	3.135383344509233	3.0121522269443846	0.0	1.7694780605954221	2.449030771581839	0.0	0.0	0.0	1.964185821406797	0.832106807898491	3.499763415993079	0.0	1.2419829997366998	0.0	0.0	0.0	0.0	1.180794797701512	0.0	0.0	0.7657891947757248
3R_5348	0.0	0.9046116832227189	0.0	0.0	0.0	1.0265587164895305	0.5922642237583713	0.0	0.0	2.066770749241598	0.0	1.2475289570183858	0.612697193528251	0.0	0.0	1.780397573460539	0.0	0.0	0.6537799661681942	0.4925366900431147	1.082422817299801	0.0	0.0	0.0	0.0	0.0	0.707145964544267	0.0	0.6090948582404808	0.0	0.5375838294784092	0.0	0.0	0.0	0.0	0.0	0.0	1.9397895153794755	0.0	1.0557644209501669	2.895284088893907	1.664949918306457	0.0	0.0	0.45890092494234824	2.064482600058934	0.0	1.0555403147262334	0.4462978300731723
3R_5349	3.7812426354391486	0.8672369751919058	1.1540066939312288	0.0	0.0	1.3121942341398034	0.37852958969587946	2.166417474496663	0.0	0.6604601901676235	0.3611516403507505	0.7973242436243363	0.7831775345210952	0.44288383989501173	0.8058150190381856	2.2757854887838196	0.0	51.26023282397749	2.5070742322534345	0.6295828912612131	0.6918011395486731	1.5655834655599037	0.0	0.0	0.0	0.0	0.0	0.769524076292156	1.1678592975575468	0.7479723311571204	1.030746303271331	1.3181810182856095	0.0	1.0134357254740447	0.0	0.0	0.7316147410420359	0.6198818870853529	0.0	0.674763149699916	0.0	0.7094050078318312	0.0	0.0	0.5865881201710234	1.3194579719429578	0.6335993690364043	1.0119298774421368	0.8557174030927852
3R_5350	0.0	0.0	0.0	0.0	0.0	0.0	0.0	0.0	0.0	0.0	0.0	0.0	0.0	0.0	0.0	0.0	0.0	0.0	0.0	0.0	0.0	0.0	0.0	0.0	0.0	0.0	0.0	0.0	0.0	24.77363094721978	0.0	0.0	0.0	0.0	0.0	0.0	0.0	0.0	0.0	0.0	0.0	0.0	0.0	0.0	0.0	0.0	0.0	0.0	0.0
3R_5351	0.0	0.0	0.0	0.0	0.0	0.0	0.0	0.0	0.0	0.0	0.0	0.0	22.200613624960592	0.0	0.0	0.0	0.0	0.0	0.0	0.0	0.0	0.0	0.0	0.0	0.0	0.0	0.0	21.81358113561503	0.0	0.0	0.0	0.0	0.0	0.0	0.0	0.0	0.0	0.0	0.0	0.0	0.0	0.0	0.0	0.0	0.0	0.0	0.0	0.0	0.0
3R_5352	0.0	1.575042506459643	0.0	0.0	0.0	0.0	0.687470911387062	0.0	0.0	0.0	0.6559097468188377	1.4480696869056127	0.711188488418651	0.0	0.7317451536518473	0.0	0.0	0.0	0.7588753315810902	1.143424281300668	0.0	1.4216762985235891	0.0	0.0	0.0	0.0	1.6416398668958396	0.6987900450370184	1.414014152867656	1.3584386377984872	0.624000624000624	0.0	0.8283590373142613	0.9202815325264304	0.0	0.0	0.0	0.5629028449391235	0.0	3.6764367974559056	0.0	1.932591218305504	0.0	8.538470076931615	0.0	0.0	2.3014377081362727	1.225218801105025	3.108242203557228
3R_5353	0.0	0.0	0.0	0.0	0.0	0.0	0.0	0.0	0.0	6.259451772175987	0.0	0.0	0.0	0.0	0.0	0.0	0.0	0.0	0.0	0.0	6.556482787921386	0.0	0.0	0.0	0.0	0.0	0.0	0.0	3.689426987715684	0.0	0.0	0.0	0.0	0.0	0.0	0.0	6.93381259846014	0.0	0.0	0.0	0.0	0.0	0.0	0.0	0.0	0.0	0.0	0.0	5.406656242633431
3R_5354	0.0	0.845341122193721	0.0	0.0	0.0	2.877894394322183	0.0	0.0	0.0	0.0	0.0	0.0	0.0	0.6475529750137798	1.7673073587850727	0.0	0.0	0.0	0.0	0.46026546639252025	0.0	1.1445419085465234	3.5690016503063626	0.0	0.0	0.0	1.3216268909837554	0.5625714465737148	1.1383733828267724	1.640447216532908	0.0	1.9273497091243819	0.6668829145664301	0.7408865033002049	0.0	0.0	1.0697145830338133	0.0	1.9060049830594277	0.986590265116536	0.0	2.0744822092405735	0.0	1.7185059721519542	0.0	1.286144519429528	0.926403538416843	0.4931904212161839	1.2511685914644277
3R_5355	0.0	0.7731296621168243	3.086342594521557	0.0	0.0	1.7547042744245183	0.0	0.0	0.0	0.0	1.4488274156782444	1.0662051562107835	1.5709316483450655	0.0	1.616338901872281	0.7608116277579993	0.0	0.0	0.5587554236992089	0.42094827185580264	0.0	0.0	0.0	0.0	0.0	0.0	1.2087297362503366	0.5145149821617655	0.520565133838337	0.0	0.0	2.644064964323632	0.6099158657658128	0.0	0.0	0.0	0.0	0.0	0.0	0.0	0.0	0.4743184991803776	0.0	0.0	1.1766040289745803	0.0	1.6945349890973618	0.9021213654545073	0.7628601243324687
3R_5356	1.436224040609522	0.8784037155774446	0.0	0.0	0.0	0.0	0.0	0.0	0.0	0.0	1.6461085992713225	0.0	1.7848392895006948	0.0	0.0	0.8644083824792719	0.0	0.0	0.0	0.47826715773863043	0.0	0.0	3.7085908022497795	0.0	0.0	0.0	1.3733177544167272	2.338297929554098	1.1828969192869212	2.2728101786440162	0.5220092134626176	1.0013656624905045	0.0	0.7698637156456014	0.0	0.0	0.0	0.0	1.980551773801974	0.0	0.0	0.0	0.0	0.0	1.7824234863526072	0.0	0.9626366077610073	0.0	0.4333679074249877
3R_5357	0.0	1.4316690149219997	0.0	0.0	0.0	2.166222013494697	1.2497831626212854	0.0	0.0	0.0	1.1924067537918535	0.0	0.64645018687582	0.0	0.0	0.0	0.0	0.0	0.0	0.0	0.0	1.292263477015802	0.0	0.0	0.0	0.0	2.9844082574995197	0.6351803531094619	0.0	1.2347822350398105	0.567198888290179	0.0	0.0	2.509529520097651	0.0	0.0	0.0	0.0	0.0	1.1139256298692475	1.5273914750172213	0.5855568880227853	0.0	0.0	0.4841814061170317	2.178213278446231	0.0	0.0	0.4708840169344961
3R_5358	1.684746523988853	2.0608032794799067	0.0	0.0	0.0	1.1693059070294227	0.0	0.0	0.0	1.1770818399107488	1.2872995031023917	2.842005927571763	0.0	0.0	0.7180676741443361	0.0	0.0	0.0	0.0	1.1220518648277582	0.0	0.0	0.0	0.0	0.0	0.0	0.8054775047853419	0.0	0.0	0.0	2.4493482437407668	2.349281548590014	0.8128756908224057	0.0	0.0	0.0	0.0	0.5523812964355884	0.0	1.2025727842145486	0.8244712974746032	0.6321560059877818	0.0	0.0	0.5227129765273647	0.7838524513770445	2.258420180881389	0.0	0.508357369740668
3R_5359	0.0	0.0	0.0	0.0	0.0	0.0	0.0	0.0	0.0	0.0	0.0	0.0	0.0	9.384067355081848	0.0	0.0	0.0	0.0	0.0	0.0	0.0	0.0	0.0	0.0	0.0	0.0	0.0	0.0	0.0	0.0	0.0	0.0	0.0	0.0	0.0	0.0	0.0	0.0	0.0	0.0	0.0	0.0	0.0	0.0	0.0	0.0	0.0	0.0	0.0
3R_5360	0.0	0.3708815687993655	0.0	0.0	0.0	0.0	0.9712891775560324	1.3897314135583585	0.0	0.8473549391895728	1.3900472616068946	0.0	0.5023992074150104	0.5682095829682587	1.5507626650786857	0.7299448563158297	0.0	0.0	0.5360862434104949	0.0	0.8875646424423649	2.008606880482869	0.0	0.0	0.0	0.0	0.0	0.4936406740169763	1.4983360977634337	0.0	0.0	0.0	0.0	0.0	0.0	0.0	2.815933679129989	0.0	5.017397826965	0.865705300929984	0.0	0.4550749963594	0.0	1.5079408163388404	0.0	0.0	0.8128931354426285	0.4327607691976464	0.0
3R_5361	0.0	0.0	2.2086873859212965	0.0	0.0	2.511447176229253	0.7244789257774239	0.0	0.0	1.2640742021669267	0.0	1.5260223434087434	0.0	0.8476484198477217	0.0	1.0889232117485232	0.0	0.0	0.7997271970585395	0.6024886153751239	0.0	1.4982081430608993	0.0	0.0	0.0	0.0	0.0	0.0	0.0	0.0	0.0	1.2614527293295832	0.8729513577536238	0.0	0.0	0.0	1.4002589919031423	0.5932050966283646	0.0	1.291449057500478	0.8854039389850438	0.0	0.0	0.0	1.1226882725779348	0.0	1.2126644858108555	0.0	0.0
3R_5362	0.0	0.0	0.0	0.0	0.0	2.8953851035910882	0.0	0.0	0.0	0.0	0.0	0.0	1.7280982555193731	1.9544656412758126	0.0	0.0	0.0	0.0	2.4586283533693103	0.4630627787174865	1.01764950237957	0.0	7.1813852748567495	0.0	0.0	0.0	3.324148047448623	1.1319810687486063	2.863229920340362	1.1002781393108365	1.0108285003095663	0.9695316909854301	2.0128078992243443	0.745389319823301	0.0	0.0	0.0	1.3677828595470287	0.0	0.0	2.7220272570199384	0.5217725238763108	0.0	0.0	0.8628796260486793	1.293961199538263	1.8640677089042041	1.9847513538237078	0.8391818011006541
3R_5363	0.0	0.0	0.0	0.0	0.0	0.0	0.0	0.0	0.0	0.0	0.0	0.0	1.1768233583431833	0.0	2.421678087300526	0.0	0.0	0.0	2.511464206235413	0.9460279691277016	0.0	4.7049745696124505	0.0	0.0	0.0	0.0	1.3582335574961995	0.0	2.3398085194300036	3.371769254994096	1.0325511758176515	0.0	0.0	0.0	0.0	0.0	0.0	2.7943529480144167	0.0	0.0	2.780523544778246	0.0	0.0	0.0	0.0	1.321768388640088	0.0	0.0	1.7144315879219667
3R_5364	0.0	1.6751142679197861	0.0	26.38424965832397	0.0	0.0	2.193450007326123	0.0	0.0	0.0	0.0	0.0	2.2691234920539833	0.0	0.0	0.0	0.0	0.0	0.0	1.8241091780418115	0.0	4.5360113944606235	14.144551660146028	0.0	0.0	0.0	0.0	0.0	2.255782246632794	0.0	0.0	0.0	2.6429687516518556	0.0	0.0	0.0	0.0	1.7960021710074243	0.0	0.0	0.0	2.05538016311497	0.0	0.0	0.0	0.0	0.0	0.0	0.0
3R_5365	1.6262547775299725	1.4919415759657362	1.9852827022715207	0.0	0.0	0.0	0.6511992093920639	5.590458652408761	0.0	0.0	0.0	0.0	0.6736654216431454	0.7619103347346388	0.0	1.957561246708116	0.0	0.0	0.0	0.0	0.0	1.3466671335112728	0.0	0.0	0.0	0.0	0.777512594149	0.6619211334207951	0.6697046254355424	0.6433829797665059	0.5910776823844074	0.0	2.353961780448809	1.7434529853494158	0.0	0.0	1.2586253595892654	0.0	0.0	0.0	0.0	1.220417089744591	16.468278801372794	0.0	0.5045652050623632	1.5132766570871208	1.0900056941897465	1.1605749441850495	0.490708002338518
3R_5366	3.124390743804958	0.4777242896430902	0.0	0.0	0.0	0.0	1.87664394009152	1.7900820860041358	0.0	0.0	1.7904889228418641	3.9529108181155053	0.6471292311897652	2.195694331244203	0.6658342850324714	0.9402257143458888	0.0	0.0	3.452603760410291	0.0	2.2865045016700627	2.5872417932690315	0.0	0.0	0.0	0.0	1.4937715700614718	0.0	1.2866489074806797	1.8541189128040014	1.1355893708834885	0.0	0.0	0.8373885268393072	0.0	0.0	0.0	0.5122001989795333	0.0	2.230191439633178	0.0	0.586171968787515	0.0	0.0	0.9693800000620403	0.0	2.0941390910431155	0.5574295096939221	0.4713786430027046
3R_5367	0.0	0.0	0.0	0.0	0.0	0.0	0.0	0.0	0.0	0.0	0.0	0.0	0.0	0.0	0.0	0.0	0.0	0.0	0.0	0.0	0.0	0.0	0.0	0.0	0.0	0.0	0.0	0.0	0.0	0.0	0.0	0.0	0.0	0.0	0.0	0.0	0.0	0.0	0.0	0.0	0.0	0.0	0.0	0.0	0.0	0.0	0.0	0.0	0.0
3R_5368	0.0	0.0	0.0	0.0	0.0	0.0	0.0	0.0	0.0	0.0	0.0	0.0	0.0	0.0	0.0	0.0	0.0	0.0	0.0	0.0	0.0	0.0	0.0	0.0	0.0	0.0	0.0	0.0	0.0	0.0	0.0	0.0	0.0	0.0	0.0	0.0	0.0	0.0	0.0	0.0	0.0	0.0	0.0	0.0	0.0	0.0	0.0	0.0	0.0
3R_5369	0.0	0.0	0.0	0.0	0.0	0.0	0.0	0.0	0.0	0.0	0.0	0.0	0.0	0.0	0.0	0.0	0.0	0.0	0.0	0.0	0.0	0.0	0.0	0.0	0.0	0.0	0.0	0.0	0.0	0.0	0.0	0.0	0.0	0.0	0.0	0.0	0.0	0.0	0.0	0.0	0.0	0.0	0.0	0.0	0.0	0.0	0.0	0.0	0.0
3R_5370	1.2665190496496999	1.1619166031259662	0.0	0.0	0.0	1.7580664925360407	0.5071506723347178	0.0	0.0	0.8848788538907504	0.48386784601389665	0.0	0.0	0.5933719404852691	0.0	0.7622694316008397	0.0	0.0	1.1196521285622643	1.2652645735704113	0.0	2.0975551945430007	0.0	0.0	0.0	0.0	1.2110458034477505	0.0	2.0862503894768696	0.0	0.9206566583615764	1.7660875341859357	0.0	0.6788962125194978	0.0	0.0	1.9604222122109993	0.0	10.479172382909658	0.0	0.6198016077033902	0.950454697527297	0.0	1.5747178420570604	1.1788585395687405	1.178532257105533	1.697781915838234	0.4519249676207059	0.38216092666687224
3R_5371	0.0	0.0	0.0	0.0	0.0	1.534306636091004	0.0	2.533122476218413	0.0	0.0	0.0	0.0	0.9157443747196677	2.071399483061545	0.0	5.3220059758144105	0.0	0.0	0.9771471660826747	0.7361510841149785	4.853405319041025	0.0	0.0	0.0	0.0	0.0	4.227634439832095	0.8997798238770973	0.0	0.0	0.0	1.5413067907973503	0.0	1.1849778930524273	0.0	0.0	0.0	0.0	0.0	0.0	2.163662691477387	0.0	0.0	5.497175551201793	0.0	1.0285332611714397	4.445084536617718	0.7888114354940378	0.6670419444646225
3R_5372	0.0	1.0397260973295224	0.0	5.458810274135994	0.0	0.0	0.9076344857901198	1.2986535689662315	0.0	0.0	0.0	4.779540355427651	0.0	1.0619424669305806	0.0	0.68210697661062	0.0	0.0	1.0019062769778921	1.1322056967156071	0.0	0.0	0.0	0.0	0.0	0.0	1.625533093578039	0.4612892943519278	0.0	2.6902209258745047	1.2357566177341373	1.580360668331366	1.093642242062837	0.0	0.0	0.0	3.508517100687775	0.3715866560705016	1.5628587249167036	1.6179403699986938	1.1092429610908074	0.0	0.0	0.0	1.4065151610730615	1.5818916017216673	0.0	0.4043992327899515	0.0
3R_5373	1.1833777553619733	0.7237613268195296	0.0	0.0	0.0	0.0	1.421575516981999	0.0	0.0	0.8267905265018609	2.260520462231224	0.0	0.0	0.5544197343264987	0.0	0.0	0.0	0.0	0.0	0.788137086673327	0.8660243825700815	0.9799300525928459	0.0	0.0	0.0	0.0	0.0	0.48166053432529715	1.9492974098613203	0.4681708653244239	0.4301098393002113	0.0	2.854847885711075	0.0	0.0	0.0	0.9158646439979177	0.3879964904941442	6.527507815466702	0.0	0.0	0.8880616101622666	11.983481968454683	0.0	2.5701007839321415	1.6517503515888268	2.3794952234012885	0.844516241461888	0.0
3R_5374	1.458049013775647	0.44587600366688424	1.7799421874777508	0.0	0.0	2.0239309596671036	1.1676895627236126	0.0	0.0	0.0	1.1140819964349375	0.0	0.0	2.0493147091612562	0.0	1.7550880001123257	0.0	0.0	1.9334581058297629	0.0	0.0	0.0	0.0	0.0	0.0	0.0	2.0912801980860602	0.5934577220718796	0.6004361568243172	1.7305109852837346	1.5898251192368837	3.049747480908581	0.0	0.0	0.0	0.0	1.128444011121944	0.47805351904756443	0.0	1.0407560051621498	0.0	2.1883753501400562	0.0	3.6257106392853	0.9047546667245709	2.035134563097312	0.977264909153454	1.560802627142982	2.1997670006792878
3R_5375	0.0	1.0129031709136347	0.0	0.0	0.0	2.298897081136354	1.3263289019800497	0.0	0.0	1.157092421137209	0.6327191739218465	0.0	0.0	0.7759098007960213	0.7058733177627091	0.9967648998410757	0.0	0.0	0.7320442716950104	0.0	0.0	1.3714110173675491	0.0	0.0	0.0	0.0	3.167194954785125	2.6963335256717915	0.0	1.9656138140193866	1.8058147234093782	3.464078430430682	0.7990712873869473	0.8877437389209581	0.0	0.0	2.5635030987625456	0.5430006563791934	0.0	2.3643009471389593	0.8104699753292939	0.0	0.0	0.0	1.027672338595838	1.5410818517886105	0.0	0.0	0.0
3R_5376	0.0	0.8233419755423795	0.0	0.0	0.0	1.868666738049736	0.5390556026151097	0.0	0.0	0.9405467247623568	1.5429241498487933	0.0	0.5576528880675777	0.0	0.0	0.8102239240165522	0.0	0.0	1.785134435796658	0.8965750474557173	1.9703573528761256	1.1147563644227736	6.952243993174287	0.0	0.0	0.0	0.0	1.6437932831318864	1.6631225525072735	0.0	0.9785753166608564	0.9385961923592826	0.0	0.7216056823272419	0.0	0.0	1.041876344280953	0.4413800311640785	0.0	0.0	0.0	1.0102479552581385	0.0	0.0	0.0	0.6263369553773125	0.9022948244729786	2.4017781997221723	0.40620273196521817
3R_5377	0.0	0.8344835297985724	1.665633973603033	0.0	0.0	0.9469768710369019	2.1854006495010734	0.0	0.0	0.0	1.042535446205171	1.150816849799988	0.5651991083418867	0.0	1.1630719988090144	0.8211879633553083	0.0	0.0	1.2061940476736135	0.45435379985169894	0.0	1.129841370271614	0.0	0.0	0.0	0.0	1.3046518666958908	0.5553457582690984	0.5618760366612877	0.0	0.49590875278948676	0.0	1.3166348918779427	0.7313705298633215	0.0	0.0	1.055975129673746	0.8947056686761756	0.0	0.0	2.0031248748046955	1.0239187418086502	13.816734829225158	0.0	0.4233255780087442	1.2696252320240113	1.8290095547459142	1.9474234613894088	0.4116995120537384
3R_5378	1.5075620821603244	0.0	0.0	0.0	0.0	1.046330247775188	0.6036712387116496	0.0	0.0	0.0	0.0	1.2715563773765708	0.0	2.118906237551426	1.285097292145794	0.0	0.0	0.0	0.6663717749438616	0.5020229516861143	2.2065405834667002	0.0	0.0	0.0	0.0	0.0	0.0	1.227221239763441	0.6208260313844942	0.596425478962463	0.0	0.0	0.7273857233385492	1.61620654343846	0.0	0.0	2.333528416308937	0.9885749405545174	0.0	0.0	0.0	0.565672290203461	15.266336506695815	0.0	2.3386968070427328	0.7014148519544714	1.0104512998849702	0.0	0.9097870616088692
3R_5379	1.109858204515791	0.6787963040898836	0.0	0.0	0.0	0.0	0.4444191619321212	1.2717598103551773	0.0	0.0	2.544097693351425	0.0	0.45975151350198246	1.039950747932578	0.4730404771275468	0.667981253774094	0.0	0.0	2.4528946118735795	0.0	1.6244420041715673	0.0	0.0	0.0	0.0	0.0	1.0612466676854635	0.0	0.0	1.7563395074521484	1.210165389269867	0.0	0.5354970269205065	0.5949208041425526	0.0	0.0	0.0	1.091674453944438	0.0	0.7922172576607409	0.0	0.41644456289978676	0.0	0.0	0.3443469253951726	1.0327548529150539	0.7438882144302411	0.39602454718553276	1.0046697047878541
3R_5380	0.0	1.4118541676064318	2.8180691210357867	0.0	0.0	0.0	0.9243642638557119	5.290362889797244	0.0	0.0	0.0	0.0	0.0	0.0	0.0	2.7787190688623546	0.0	0.0	0.0	0.0	0.0	0.0	0.0	0.0	0.0	0.0	0.0	2.8187514622273206	0.0	0.0	0.0	0.0	1.1138005682164978	0.0	0.0	0.0	1.7865935449660582	1.5137433897664436	0.0	0.0	0.0	0.0	0.0	0.0	0.0	1.0740329863454963	1.5472412997074476	0.0	0.0
3R_5381	0.0	0.49690633568994474	0.0	0.0	0.0	1.1277845281947259	1.3013311706944384	0.0	0.0	0.0	0.0	0.0	0.6731133877002529	0.7612859886531844	2.770278019561487	0.0	0.0	0.0	0.7182472067545691	1.623312674695499	0.0	0.0	0.0	0.0	0.0	0.0	0.7768754628235569	0.0	0.669155837160124	0.0	1.1811866496378924	2.265859914796869	0.0	0.8710121579361052	0.0	0.0	1.2575939812558132	1.065533109923006	0.0	0.0	1.59038959376281	0.6097085105552736	0.0	2.0203358929642206	1.0083034799880495	0.7560183025982912	0.0	1.1596239130917538	0.9806117850610756
3R_5382	0.0	0.3983302156691237	3.18027769866837	0.0	0.0	0.0	0.0	0.0	0.0	0.9100669973122082	0.0	0.0	0.0	0.6102623175956445	1.6655333637422716	0.0	0.0	0.0	0.0	0.8675202834917483	0.9532525883905846	1.0786311308045187	0.0	0.0	0.0	0.0	0.0	1.590523870847341	1.0728178322063562	1.545978721251946	0.9468632196900207	0.0	1.885437309586544	0.6982210444939965	0.0	0.0	1.0081128892878328	0.0	0.0	0.929775454578842	0.6374443072876778	0.4887547311457975	0.0	1.6195423043884416	0.0	1.2120792668326448	0.8730547031631471	0.9295780919266283	0.3930391663136193
3R_5383	0.0	1.6231756368154253	0.0	0.0	0.0	0.0	1.0627199232461164	1.5205515466214028	0.0	4.635596672679963	1.0139314176789083	1.1192419061182128	1.0993834987154254	0.0	0.0	0.7986570422103825	0.0	0.0	0.586549860345411	1.7675508073641826	0.0	0.0	0.0	0.0	0.0	0.0	0.0	0.0	0.5464598527421848	0.0	1.9292100487728416	1.8503932964691814	1.280510401201836	0.7113039282186218	0.0	0.0	2.054004713530017	0.0	0.0	0.0	0.6493883897797957	0.0	0.0	1.6498884015485193	0.4117108008293832	0.617395272320398	1.7788270485594881	0.0	0.0
3R_5384	0.0	0.0	0.0	0.0	0.0	0.9821168310468344	0.5666238601227805	1.6214635070180183	0.0	0.0	1.0812213476342878	0.0	0.5861722436657055	0.0	1.2062307123709093	0.8516602093789593	0.0	0.0	0.6254764566908844	1.8848549641802161	1.0355624574642721	0.0	0.0	0.0	0.0	0.0	0.6765321287814088	1.1519065204820498	0.5827258610473869	0.0	0.5143106950909044	0.0	0.0	1.517019747956271	0.0	0.0	1.0951597443809544	1.3918589612612247	1.9513428751398139	0.0	0.0	1.06191382356939	0.0	7.0375353988030565	0.4390341389434169	1.9751068071924438	0.9484397786265683	0.504921877477273	1.2809299756572068
3R_5385	0.0	0.870210043033192	0.0	0.0	0.0	0.0	0.0	0.0	0.0	0.0	0.5435846143810745	0.0	1.1787936438032174	1.9998096181243545	0.6064331397760467	0.0	0.0	0.0	0.0	0.47380592378699055	0.0	2.356425914558353	0.0	0.0	0.0	0.0	1.36050756727914	0.0	0.0	0.5629024013360151	0.5171399574652384	0.9920250117282157	0.0	0.7626824946673241	0.0	0.0	2.2023686033855694	0.46650522786751086	0.0	1.0156145661472307	0.6962947025550883	1.0677554925342536	0.0	0.0	0.0	0.6619906734781976	1.9073144364248231	0.0	0.0
3R_5386	0.0	1.5828080872629533	0.0	0.0	0.0	0.0	0.0	3.9539632154894138	0.0	2.410832933135066	0.6591436405821557	1.4552092416264348	0.7146949281817361	0.0	1.4707058917654587	0.0	0.0	0.0	0.0	0.0	0.0	0.0	4.455041503166644	0.0	0.0	0.0	0.0	0.0	0.7104929001865469	2.047704414140846	1.8812315796074497	3.608749919404585	0.0	2.774456650409584	0.0	0.0	2.670563553003209	1.131356355982635	2.3791895148166406	0.0	0.0	1.9421196552867084	0.0	2.1451420255632283	0.0	1.605442578777462	2.3127847037970373	1.2312596130594289	0.5205945106015948
3R_5387	0.0	0.0	0.0	0.0	0.0	0.0	1.8617324798406953	2.6637876449799722	0.0	1.624179748622452	0.0	1.9607508656224886	0.0	2.1782477565137235	0.0	2.798264572277565	0.0	0.0	1.0275510058337154	0.0	5.103756824360843	3.8500260839267186	0.0	0.0	0.0	0.0	1.1114267563099032	0.0	0.0	0.9196932160945209	1.6898492865667545	0.0	0.0	1.2461021923423532	0.0	0.0	3.5983208795447696	1.5243910572208386	0.0	0.0	0.0	0.0	0.0	0.0	1.442516232995799	1.0815877318532023	1.5581245913818258	0.8295004192709869	0.0
3R_5388	0.0	0.28420154584610025	0.0	4.4763779298453095	0.0	0.0	0.3721429007899031	0.0	0.0	0.649316665634253	0.3550581585263666	0.7838714990045222	0.7699634783223327	0.0	0.0	0.5593469020823534	0.0	0.0	0.8215913213336907	0.0	0.6801288191188564	1.5391683719369587	0.0	0.0	0.0	0.0	1.3329828477099088	1.5130807724126034	0.38271825024890077	0.7353522699534069	0.3377850589223812	1.2959401887316575	0.8968173923742899	0.498168334667096	0.0	0.0	0.7192706710478881	0.9141345216594577	0.0	0.0	0.0	1.0461535028009017	0.0	0.0	0.28834549603470155	0.8647970647749865	2.491636200185029	2.6529499427145202	1.4021323797487104
3R_5389	0.0	0.47177751425334224	0.0	0.0	0.0	0.0	1.2355221514295487	0.0	0.0	0.0	0.5894002263296869	1.3012348197945922	0.0	0.0	0.0	0.9285216598104628	0.0	0.0	0.6819250580727378	1.5412208770903064	0.0	1.2775177319461195	0.0	0.0	0.0	0.0	0.0	0.0	1.2706325310390116	0.0	0.56072670180554	0.0	1.4887261744263045	0.0	0.0	0.0	1.1939967752535094	1.0116485257853023	2.127449545406581	0.0	2.264944101179583	1.736625666864256	0.0	1.918166417049277	0.0	0.0	0.0	0.0	0.46551085906491163
3R_5390	1.2334314692524653	0.0	0.0	0.0	0.0	0.0	0.0	0.0	0.0	0.0	0.9424537726424519	1.040340341100549	0.0	0.577870206191024	1.0514190161325527	1.4847105619859609	0.0	0.0	0.0	0.0	0.9026548976114036	0.0	0.0	0.0	0.0	0.0	0.5897037257717276	2.008133946550503	0.5079368691360594	1.4639197221558442	0.44830233509478795	0.0	0.5951200630922486	0.0	0.0	0.0	0.0	0.4044077042741163	0.0	0.8804239065025028	0.0	0.4628121204940612	0.0	0.0	1.530748098791727	1.147743315700744	0.8267138356512735	0.8802370196618103	0.37217704179023414
3R_5391	0.0	0.5394940969634898	0.0	0.0	0.0	0.0	0.0	0.0	0.0	1.232584809230384	0.0	0.0	1.4616062350952705	0.8265326229120135	2.2557802112132124	0.0	0.0	0.0	0.7798051672385758	0.5874800021807258	0.0	1.460886232023795	0.0	0.0	0.0	0.0	0.0	0.7180627242150857	0.0	0.6979522360574968	0.0	0.0	0.0	0.9456629626939744	0.0	0.0	0.0	0.578427745466804	0.0	1.2592777286659464	2.5900428393085617	1.3239281477715643	0.0	4.38698084468684	0.0	0.8208134655433998	1.1824557619650333	0.6295052114218432	0.5323279574597566
3R_5392	0.0	0.0	0.0	0.0	0.0	0.0	0.0	0.0	0.0	0.0	0.0	0.0	0.0	0.0	0.0	0.0	0.0	0.0	0.0	0.0	0.0	0.0	0.0	0.0	0.0	0.0	0.0	0.0	0.0	0.0	0.0	0.0	0.0	0.0	0.0	0.0	0.0	0.0	0.0	0.0	0.0	0.0	0.0	0.0	0.0	0.0	0.0	0.0	0.0
3R_5393	0.0	0.0	0.0	0.0	0.0	0.0	0.0	0.0	0.0	0.0	0.0	0.0	0.0	0.0	0.0	0.0	0.0	0.0	14.608350132935987	0.0	0.0	0.0	0.0	0.0	0.0	0.0	0.0	0.0	0.0	0.0	0.0	0.0	0.0	0.0	0.0	0.0	0.0	0.0	0.0	0.0	0.0	12.40079365079365	0.0	0.0	0.0	0.0	0.0	11.792730960635865	0.0
3R_5394	0.0	0.0	0.0	0.0	0.0	0.0	0.0	0.0	0.0	0.0	0.0	0.0	0.0	3.6101917156208665	3.284322483683486	4.637797305996301	0.0	0.0	3.4060919999073547	0.0	0.0	0.0	0.0	0.0	0.0	0.0	0.0	0.0	0.0	0.0	0.0	0.0	0.0	0.0	0.0	0.0	0.0	0.0	10.626224672393494	5.5003685246911544	0.0	0.0	0.0	0.0	0.0	0.0	5.164819727132245	2.749600483049813	4.6502846439230545
3R_5395	0.0	0.8906605116087579	1.7777635556693323	0.0	0.0	0.0	0.0	0.0	0.0	0.0	0.0	3.684867661048677	0.6032480079242658	0.6822687893413241	0.0	0.0	0.0	0.0	0.6436971906801658	1.454821958888671	1.0657293931896694	0.0	0.0	0.0	0.0	0.0	0.6962401638670851	0.5927313356311551	0.5997012288477881	1.728392856782775	0.0	0.0	0.0	2.341818000149876	0.0	0.0	0.0	1.4324051586639384	0.0	1.0394821300028325	0.7126580541940817	0.0	0.0	1.8106364024827446	0.903647255871787	0.6775478594399863	0.0	0.5196307400035387	0.43941490148208057
3R_5396	0.9638431588147506	0.2947462888789513	3.5298918299947615	0.0	0.0	0.6689596820675457	0.3859505359617903	0.0	0.0	0.0	0.0	0.0	1.1977972030317365	0.0	0.4108063767666318	0.0	0.0	0.0	0.0	0.3209628268557044	0.0	0.0	2.488817741885707	0.0	0.0	0.0	0.4608135238815687	0.39230516948367933	0.7938365261967641	0.0	0.7006358270130143	0.0	0.0	0.5166518973110956	0.0	0.0	1.4919156077049684	0.31601723229327006	2.658277850644127	0.6879916560371955	1.4150396069585989	1.4466253124710675	0.0	0.0	1.1961759689683245	0.448441835031164	1.2920417463856424	0.0	1.1633246095620862
3R_5397	0.0	1.0200022960251682	0.0	0.0	0.0	0.0	1.3356247311220464	0.0	0.0	0.0	0.6371537069602671	0.0	0.0	0.0	1.421641131148669	1.0037509168009935	0.0	0.0	0.737174943630075	1.1107275398673437	0.0	1.3810228131158497	0.0	0.0	0.0	0.0	0.7973482112130761	2.0364234701877786	0.0	0.6597967311426631	0.0	0.0	2.414015192846018	0.893965660275885	0.0	0.0	2.5814698992865335	0.546806380071226	2.299816497641653	2.3808716013801914	0.0	0.6257759621931196	0.0	0.0	1.552312464355025	2.3278242269237546	0.0	0.0	1.0064535310088585
3R_5398	0.0	1.8394075783224346	0.0	0.0	0.0	0.0	2.4085811000567943	0.0	0.0	2.1012517576970953	0.0	0.0	1.2458382772348968	0.0	0.0	1.8101008696810639	0.0	0.0	1.3293746329264295	0.0	0.0	2.490449127595671	7.765916634438113	0.0	0.0	0.0	1.437887294942893	0.0	0.0	0.0	1.0931052387068565	2.096894122363837	0.0	0.0	0.0	0.0	0.0	0.0	0.0	0.0	1.471793807574734	0.0	0.0	0.0	0.0	0.0	0.0	0.0	0.0
3R_5399	0.0	2.5616157169127733	1.7043332844189683	0.0	0.0	0.0	1.1180881051190659	0.0	0.0	0.0	0.0	0.0	0.0	0.0	0.0	0.0	0.0	0.0	0.0	1.3947307444403243	0.0	0.0	0.0	0.0	0.0	0.0	1.3349641255090552	0.5682486519721354	1.1498613094781573	0.0	0.5074306881394419	0.0	0.0	0.748363180052589	0.0	0.0	0.0	2.2887331116100245	0.0	0.0	1.3664436289053385	0.5238542260368123	0.0	0.0	2.1658055856819116	0.6495618413077551	0.0	0.4981674660676967	0.0
3R_5400	0.0	0.0	1.5007572070488164	0.0	0.0	0.8532380983097524	0.9845367670825252	0.0	0.0	0.8589121671264424	0.939337579139191	1.0369004887637834	0.5092515214653082	0.0	0.0	0.0	0.0	0.0	1.6301940631918646	1.6375140048385264	0.0	0.0	0.0	0.0	0.0	0.0	0.5877538891087088	0.0	0.0	0.4863597726773877	0.44682003764458816	0.0	0.5931523174816935	0.658974066998157	0.0	0.0	0.0	0.8061410860566494	1.6952770091109273	0.0	1.2032271756076973	0.0	0.0	0.0	0.3814216821901477	0.0	0.0	0.4386632719393378	1.4837858008301708
3R_5401	1.484982520270754	0.0	0.0	0.0	0.0	0.0	1.1892594647809136	0.0	0.0	0.0	1.1346616438977897	1.2525115988836615	0.6151443116252188	2.087170247972523	0.6329248520728037	0.8937542486842598	0.0	0.0	0.656391169228277	0.0	3.260238071277933	1.229682569741447	0.0	0.0	0.0	0.0	2.129910935644315	1.813260738432303	1.8345827657338099	1.1749849925041833	0.5397309441243541	0.0	1.4329825583094935	2.387999633203256	0.0	0.0	4.597155831630087	1.4606527891018943	0.0	0.0	0.0	1.1143998288281862	0.0	1.8463429116680012	1.3822013380814713	2.7636375494881125	0.0	2.119512304457769	0.0
3R_5402	0.0	2.872758144430932	0.0	0.0	0.0	0.0	0.0	0.0	0.0	0.0	1.794494490901913	0.0	0.0	1.100303199549668	0.0	1.4134936913656315	0.0	0.0	0.0	3.128278827245807	1.7187147932016578	0.0	6.064343901665451	0.0	0.0	0.0	0.0	0.955905055686249	0.9671454875022558	1.8582668298348826	1.7071947589120902	0.0	1.1331480711780162	0.0	0.0	0.0	0.0	0.0	0.0	3.3527710233411536	1.1493123376955483	0.0	0.0	0.0	0.0	1.0926896983072816	1.5741179744753622	2.514044500096079	0.7086497720309116
3R_5403	0.0	1.1908187398827546	0.0	0.0	0.0	0.9008987906875173	0.5197658101584486	0.0	0.0	0.9068898050894293	1.9836153373137881	1.0948203065956683	1.6130928075740516	0.608131792376022	2.212958287064064	0.0	0.0	0.0	0.5737514780555264	0.0	0.9499246282303732	1.074865453716831	0.0	0.0	0.0	0.0	1.2411700062828026	0.0	1.0690724502916056	2.0541086100684085	0.0	0.9050090713584268	0.0	2.0873503230661674	0.0	0.0	0.0	1.276756507340648	0.0	1.853058913838783	0.0	1.9481936348617561	0.0	0.0	1.2081820991390737	0.6039238502754406	0.0	1.3894991749385484	1.5666680100844854
3R_5404	1.2306247364924783	0.0	1.5023095003949571	0.0	0.0	0.8541206366820214	0.9855551129318036	0.0	0.0	0.0	0.0	0.0	0.0	0.0	0.5245132307413428	1.481332031538744	0.0	0.0	0.0	1.6392077512233407	0.9006008628836988	4.076217107475578	0.0	0.0	0.0	0.0	1.765085479559604	0.5008910852406431	2.027124137230628	1.4605885022667846	1.3418466045689876	0.8580174956631506	0.5937658387037474	1.3193113405891939	0.0	0.0	0.0	0.4034874550504888	0.0	0.0	2.408943443428071	1.3852769076186537	0.0	0.0	0.38181620192762195	0.0	0.8248326084704369	1.3173509968438906	0.37133013499261464
3R_5405	0.0	0.0	0.0	0.0	0.0	0.0	0.0	0.0	0.0	0.0	0.0	0.0	0.0	0.0	0.0	0.0	0.0	0.0	0.0	0.0	0.0	0.0	0.0	0.0	0.0	0.0	0.0	0.0	0.0	0.0	0.0	10.128587482382589	0.0	0.0	0.0	0.0	0.0	2.381512036280907	0.0	5.184718560514739	0.0	2.7254491540205823	0.0	0.0	0.0	0.0	0.0	2.591809002337553	0.0
3R_5406	0.0	0.0	0.0	0.0	0.0	0.0	0.0	0.0	0.0	0.0	2.1082813290605498	0.0	0.0	2.585406312114387	0.0	3.3213168091179446	0.0	0.0	0.0	0.0	0.0	0.0	0.0	0.0	0.0	0.0	0.0	2.246110859047559	0.0	0.0	0.0	0.0	0.0	0.0	0.0	0.0	0.0	0.0	0.0	0.0	0.0	0.0	0.0	0.0	1.712151688421266	0.0	0.0	0.0	0.0
3R_5407	2.233048039115856	0.0	0.0	0.0	0.0	1.5498570411865211	0.0	0.0	0.0	0.0	0.0	1.8834690184414218	0.0	1.0461966983706115	1.9035262442970353	1.3439863063923214	0.0	0.0	0.9870506846578369	0.7436120748323601	0.0	0.0	0.0	0.0	0.0	0.0	1.0676205215454362	0.0	0.9195869068480533	0.8834440465412459	2.4348672997321645	0.0	2.154852901121558	1.1969878041306612	0.0	0.0	1.7282475846011758	0.7321540381809545	0.0	0.0	0.0	0.8378914628914629	0.0	0.0	0.0	0.0	0.0	0.0	0.0
3R_5408	0.0	1.716201976378196	0.0	0.0	0.0	1.947556206472119	1.1236258056397026	0.0	0.0	1.960507536190969	1.072041166380789	2.366774276003749	0.0	1.3146547190845796	1.1959891308507788	0.0	0.0	0.0	0.0	0.9344257393176449	0.0	2.323636025652942	0.0	0.0	0.0	0.0	1.3415759761306802	0.0	1.155556377284535	0.0	2.039775624681285	0.0	1.3538981435348656	1.5041393916056989	0.0	0.0	0.0	0.9200275272236146	3.869549739192348	0.0	0.0	1.0528975741239892	0.0	0.0	1.7412259623755892	3.916674064828789	0.0	1.001269609865309	1.693405540145565
3R_5409	0.0	0.0	0.0	5.352754554257393	0.0	0.7713093887018292	0.44500031906522874	1.2734228626011113	0.0	0.0	0.8491415179253774	2.8120090407965335	0.9207054408259391	0.5206553342909226	0.47365906172308075	1.3377095162447765	0.0	0.0	1.473661324824478	0.3700695997297604	1.626566251141341	0.9202518913476996	0.0	0.0	0.0	0.0	0.5313172182695763	0.0	1.8305843600547087	0.0	0.0	0.0	0.5361972845682635	0.0	0.0	0.0	0.0	0.0	0.0	0.0	0.5438460959056275	0.8339782765338528	0.0	0.0	0.6895944405447879	1.551158045476748	2.979443922545184	0.3965424197486373	1.3413113189271804
3R_5410	0.0	0.8415608766203028	2.23968053196892	0.0	0.0	0.0	0.0	1.0511384091755973	0.0	1.2818121747802171	0.35045910142286396	0.0	0.7599901657272554	0.0	1.1729361406647576	0.5521016993414254	0.0	0.0	0.8109492749201164	0.3054714830151746	1.3426382640492829	1.5192315726705432	0.0	0.0	0.0	0.0	0.0	0.37337047124954026	0.37776091285169067	0.7258272752462233	0.0	0.0	0.0	0.49171557597595705	0.0	0.0	0.7099539807829656	1.5038229434958077	0.0	0.6547855822762638	1.3467423984808744	0.6884018063663399	0.0	2.281094742989055	0.8538316978187162	0.8535953757324115	1.844521586436126	0.9819698872387611	0.2767941206714416
3R_5411	0.0	0.7207504338196862	2.8772441065408967	0.0	0.0	0.0	1.8875488969541756	1.3503630315974147	0.0	0.0	0.450223310762138	0.0	0.9763344343782195	1.104226626172468	0.5022775272194238	0.7092669414083091	0.0	0.0	1.562699895361615	0.3924291932158097	0.8624216662400556	0.0	0.0	0.0	0.0	0.0	1.1268387755138836	0.479656795969348	0.4852970522668808	0.0	0.0	0.8216435368533419	0.0	0.6316908696917752	0.0	0.0	0.9120545890209057	1.1591472014940944	0.0	0.8411815572625935	1.1534105195653028	1.3265508263527281	0.0	1.4652237924211595	0.36562985739265547	1.6448789654193807	0.0	0.42050150018115207	0.0
3R_5412	0.0	0.0	0.0	0.0	0.0	0.0	0.0	0.0	0.0	0.0	1.2927913951804737	0.0	0.0	0.0	0.0	0.0	0.0	0.0	1.4957355084917392	0.0	2.476396229340045	0.0	0.0	0.0	0.0	0.0	0.0	2.7546160478421715	1.39350370867077	0.0	0.0	0.0	0.0	0.0	0.0	0.0	0.0	3.328427231593964	0.0	0.0	1.655977332982266	0.0	0.0	0.0	2.099771922773748	0.0	2.268055079263989	0.0	1.0210522597009664
3R_5413	0.0	0.8224114353349402	0.0	0.0	0.0	0.0	0.0	0.0	0.0	0.0	1.0274535590991287	0.0	0.0	1.25997649387853	0.0	0.0	0.0	0.0	1.1887445858627836	0.0	0.0	0.0	0.0	0.0	0.0	0.0	0.0	3.283870939493583	1.1074952621352685	0.0	0.0	0.0	0.0	0.0	0.0	0.0	2.0813976335341464	0.8817623678635003	0.0	0.0	0.0	1.0091061741152156	0.0	0.0	1.6688060760561707	3.7537744201794907	0.0	0.9596254850427013	1.6229745683131094
3R_5414	0.0	0.0	0.0	0.0	0.0	3.8371925257629105	0.0	0.0	0.0	0.0	1.0561000337952011	0.0	1.145106000172224	1.2951059500275597	1.1782049058567152	0.0	0.0	0.0	0.0	1.841061865570081	0.0	2.2890838170930468	0.0	0.0	0.0	0.0	0.0	0.0	0.0	1.0936314776886054	0.0	0.0	2.6675316582657205	0.0	0.0	0.0	0.0	0.0	0.0	1.973180530233072	1.3527918919065165	3.11172331386086	0.0	3.4370119443039084	0.8576670632519167	1.286144519429528	0.0	0.9863808424323678	0.0
3R_5415	0.0	1.867735210432123	0.0	0.0	0.0	8.478068085669182	0.0	0.0	0.0	8.534447590810789	0.0	0.0	0.0	0.0	2.603179627724488	3.6759543328841318	0.0	0.0	5.399390192871618	0.0	0.0	0.0	0.0	0.0	0.0	0.0	2.920062699586286	0.0	0.0	0.0	0.0	0.0	0.0	3.2738968277249296	0.0	0.0	0.0	2.0025239812259374	8.422428590439196	0.0	0.0	2.291727779407451	0.0	0.0	0.0	5.683332660805635	0.0	0.0	1.8429259471810053
3R_5416	1.5796176251207221	0.48305206982498344	0.0	0.0	0.0	0.0	1.2650487031100208	0.0	0.0	0.0	1.8104572007917734	0.0	0.6543462858126993	0.0	2.019779838611512	0.0	0.0	0.0	3.491108635061707	0.526017675877166	0.0	0.0	0.0	0.0	0.0	0.0	0.7552153662764317	1.9288163882527365	0.6504990759010127	0.0	0.0	0.0	0.0	1.6934548646861822	0.0	0.0	1.2225309520386436	1.035824937713257	0.0	2.2550634631235105	0.0	0.0	0.0	0.0	0.49009546471538096	0.0	0.0	1.1272923913512773	0.47663565389121054
3R_5417	1.8114616249100608	1.1079013976619292	0.0	0.0	0.0	0.0	1.45072272104517	0.0	0.0	0.0	0.6920606798804119	3.0557621590304187	0.7503861487121273	0.0	0.0	3.270748648199584	0.0	0.0	0.0	0.6032224626532908	0.0	0.0	0.0	0.0	0.0	0.0	0.8660600089515963	2.211913068867176	2.237922825678941	0.7166549756351641	1.3167857260427296	1.2629892125565378	0.0	1.9420070098685027	0.0	0.0	0.0	0.5939276363319315	4.9960081894566235	1.2930220770589438	0.8864823847085334	1.359404906907952	0.0	0.0	1.6860836054672272	0.0	1.2141415436498455	0.6463738041761434	0.5465925312284711
3R_5418	0.0	0.41429608174923427	3.307749544481541	0.0	0.0	0.9402913135324281	1.6274789623931927	1.552410062287349	0.0	0.0	0.0	0.0	0.5612088618471023	0.6347228431927372	1.154860832340538	0.0	0.0	0.0	0.5988392220288038	1.3534383288681897	0.0	1.1218648085593799	0.0	0.0	0.0	0.0	0.0	0.0	1.1158185014088884	0.0	0.0	3.778325278101271	0.0	0.0	0.0	0.0	0.0	0.8883891403844513	0.0	0.0	1.9889830230354069	0.508344991378469	0.0	0.0	0.42033694377547826	0.0	1.8160969388959656	1.4502561418226751	0.0
3R_5419	0.0	0.36930046588730975	1.4742517508950919	0.0	0.0	0.0	0.0	0.0	0.0	1.6874851712240577	0.4613737865869413	2.037174772686946	1.000514864949503	1.1315745044495773	1.5441516183944282	0.7268330329332409	0.0	0.0	0.5338008574763454	0.0	0.0	0.0	0.0	0.0	0.0	0.0	0.0	1.4746087125781175	0.0	0.9555399675135521	0.4389285753475765	0.8419928083710251	0.0	2.58934267982467	0.0	0.0	0.9346430299182973	1.187855272663863	0.0	0.8620147180392957	0.5909882564723556	0.0	0.0	3.0030246464238783	1.4987409826375353	2.8093615568537804	2.428283087299691	0.4309158694507624	0.0
3R_5420	2.07024185704007	0.9496297694245107	1.263644357910079	0.0	0.0	0.7184303389108913	0.8289844120258116	0.0	0.0	0.0	0.39546324564594965	0.8730749025801198	1.7151683399134339	0.0	0.8823723533682447	0.0	0.0	0.0	0.9150871842451637	0.0	0.0	0.0	0.0	0.0	0.0	0.0	0.9897828673732528	0.4213167750223193	0.0	0.0	0.0	0.0	0.0	1.1097182913534303	0.0	0.0	0.8011225970728263	0.6787744415222075	2.8548618225466424	3.694348791596982	0.0	0.3884014019737006	0.0	0.0	1.6057939099687877	0.9632096766355819	0.6937951677999117	0.7387129190584498	0.0
3R_5421	1.1952662198522486	1.827580967410978	0.0	11.514283756857477	0.0	2.488739697239838	1.4358569668210786	0.0	0.0	3.340386559553832	0.0	1.008149782022895	0.9902624522285015	0.5599895528349024	0.0	0.7193850753926351	0.0	0.0	0.5283309270501261	0.39802743969327053	0.0	0.0	0.0	0.0	0.0	0.0	0.5714569156915897	1.4594981953304815	0.4922201165045638	1.4186226280806986	0.0	1.6667295857085274	1.153411317779351	1.281404665543131	0.0	0.0	0.0	0.7837887714342225	0.0	0.8531815352745774	1.1698646378874118	1.3454748988202876	0.0	0.0	0.7416915893582982	0.0	0.8011333794145253	0.0	1.081983045542073
3R_5422	0.0	1.8329210024794838	0.0	0.0	0.0	0.0	0.0	0.0	0.0	2.093841801876501	3.4348523013510417	2.527738773364206	0.0	0.0	0.0	0.0	0.0	0.0	0.0	1.9959522089203094	0.0	0.0	0.0	0.0	0.0	0.0	4.298449978937595	2.439604540104049	1.234145853825297	2.371279536509702	1.0892504595275376	0.0	1.445976858586355	0.0	0.0	0.0	6.958264330545389	0.0	0.0	0.0	1.46660360271175	0.0	0.0	0.0	0.9298234358277707	0.0	4.0173711126912774	0.0	0.0
3R_5423	0.0	0.0	0.0	0.0	0.0	0.0	0.0	0.0	0.0	0.0	0.0	0.0	0.0	0.0	0.0	0.0	0.0	0.0	0.0	0.0	0.0	0.0	0.0	0.0	0.0	0.0	0.0	0.0	0.0	0.0	0.0	0.0	0.0	0.0	0.0	0.0	0.0	0.0	0.0	0.0	0.0	0.0	0.0	0.0	41.01554489151389	0.0	0.0	0.0	0.0
3R_5424	0.0	0.0	0.0	0.0	0.0	0.0	0.0	0.0	0.0	0.0	4.609994468006638	0.0	0.0	0.0	0.0	0.0	0.0	0.0	0.0	0.0	0.0	0.0	0.0	0.0	0.0	0.0	0.0	0.0	0.0	0.0	0.0	0.0	0.0	0.0	0.0	0.0	0.0	0.0	0.0	0.0	0.0	0.0	0.0	0.0	3.7438124140327074	0.0	0.0	0.0	0.0
3R_5425	0.0	1.251151372050129	0.0	0.0	0.0	0.9465426771483016	1.0921993158900365	1.562730991174633	0.0	0.0	1.042057438205994	0.0	1.1298799231410481	0.0	0.581269362082451	0.0	0.0	0.0	0.0	1.3624364287162363	1.9961048010911506	0.0	0.0	0.0	0.0	0.0	0.6520268384679143	0.0	0.0	0.53954491975834	0.4956813760114998	1.901722409003058	1.9740468117564751	1.4620703852380015	0.0	0.0	1.0554909595088335	0.8942954414094739	0.0	1.9469438335908167	1.3348042876583328	1.023449269666601	0.0	1.6956555947138954	0.4231314809991116	1.2690431021606345	0.0	1.459897918097975	0.4115107456566481
3R_5426	0.0	2.358734645006013	0.0	0.0	0.0	4.015059148513022	0.0	0.0	0.0	0.0	2.2101075585678505	1.6264380762165145	0.0	0.0	0.0	0.0	0.0	0.0	0.8523510612409975	0.6421337333398403	0.0	0.0	0.0	0.0	0.0	0.0	0.9219257923491222	2.3545940091279762	0.0	1.5257665737347674	0.0	0.0	0.0	1.0336387391261204	0.0	0.0	0.0	0.632239337994834	0.0	0.0	1.887331054381085	0.7235471173882844	0.0	0.0	1.7948455625135735	2.6915231823134627	5.169842242263977	1.376137162343245	1.1637017001972765
3R_5427	2.1659712274548113	0.33118042872035097	0.0	0.0	0.0	0.0	0.4336586033053285	3.72290146559462	0.0	1.5132990994811049	0.4137497310626748	0.0	0.0	0.5073854004113069	1.3847607631915078	0.6518076679827316	0.0	0.0	0.0	1.442550567888882	1.5851099840450755	0.0	2.796465156183977	0.0	0.0	0.0	0.0	0.0	1.3379462150973314	0.8569069506593406	1.1808640973032014	1.5101607770018823	0.5225312332594056	1.1610324085942405	0.0	0.0	0.8381670426684019	0.7101614264387631	0.0	0.7730355909451249	1.0599701989378567	0.8127226860159683	0.0	1.3465227933992376	0.6720187584628162	2.0154982747586705	2.1776301634877617	1.5457429986633573	0.653562669781285
3R_5428	0.0	0.0	0.0	0.0	0.0	0.0	1.4120253159194838	4.040683214880704	0.0	0.0	0.0	0.0	1.46073984135781	0.0	0.0	0.0	0.0	0.0	0.0	2.3485270508042766	5.161238377213752	2.9200405301625585	0.0	0.0	0.0	0.0	0.0	2.870548317786922	1.4521514640445843	0.0	0.0	0.0	1.7014013422014906	0.0	0.0	0.0	0.0	1.156169743754631	0.0	0.0	0.0	0.0	0.0	0.0	0.0	4.921961480401324	0.0	2.516528242933557	0.0
3R_5429	0.0	0.5042755633987215	2.013073908498745	0.0	0.0	0.0	1.650787739401365	0.9447862208598405	0.0	0.5760604264344912	0.945000945000945	0.695434714501448	0.3415479019224707	1.5451520468242874	1.0542606891491275	0.49624109774485714	0.0	0.0	0.0	0.5491289167992813	0.6033963369618571	0.6827593034489586	0.0	0.0	0.0	0.0	1.1825950392503295	0.335593555932539	0.33953978099005044	0.6523894497535354	0.8990279260549532	0.0	0.7956379942602675	1.7678589107160534	0.0	0.0	1.2762443701670219	0.8110013961389035	0.0	0.5885356203827541	0.0	0.6187506187506188	0.0	2.0502979082860735	0.5116284186051627	0.7672302164413982	0.5526321315795	1.176821384845159	0.746365851373929
3R_5430	1.2395999116909022	1.1372207303360415	0.0	0.0	0.0	1.7206997948409635	0.992742949762938	1.4204277106696708	0.0	1.7321425199936882	0.9471670234329123	0.0	1.0269923368912797	0.5807601592955426	0.5283386033347888	0.0	0.0	0.0	0.0	1.238372098783126	3.6286764502436335	0.0	0.0	0.0	0.0	0.0	1.7779585764099033	0.5045441771313334	0.0	0.49041361533358596	0.450544313849169	0.8642751769192893	0.5980962834536184	0.0	0.0	0.0	0.9593772797202609	1.62572065656517	3.4188145226454583	0.0	1.2132561581091161	0.0	0.0	0.0	0.769201717073609	1.15348322809433	1.6616965323384425	1.3269586827971174	0.7480766295287765
3R_5431	0.0	0.0	0.0	0.0	0.0	0.0	0.0	0.0	0.0	0.9072857403896212	0.0	1.0952982897026735	0.5379323537154826	2.433589176563465	1.6604433250842512	0.7815716045031968	0.0	0.0	1.1480039397199202	0.8648690536360651	2.851018055782449	1.0753347248164673	0.0	0.0	0.0	0.0	0.0	0.5285543562657212	0.0	0.0	0.471984754892417	1.8108083711135865	0.6265584073988026	0.6960872102606597	0.0	0.0	1.005031994188503	0.4257713070757614	1.7907542997353803	0.0	0.0	0.4872610471824617	0.0	0.0	0.4029031914687022	0.6041875149121031	1.7407731191207565	0.0	1.9591899940562094
3R_5432	2.4953187819650333	0.7630763821144663	3.0462097839384326	0.0	0.0	0.0	0.0	2.859325748113989	0.0	0.0	0.0	0.0	1.033669510222578	0.0	0.0	1.5018370470759832	0.0	0.0	0.0	0.8309490634871675	3.6522689355535234	0.0	0.0	0.0	0.0	0.0	0.0	0.0	0.0	0.0	0.9069472156720478	1.739788831390801	0.0	0.0	0.0	0.0	0.0	0.8181452842760331	0.0	0.0	0.0	0.0	0.0	0.0	1.5484056376829904	2.3219656089029734	1.6725003478800722	0.0	1.5058807655656872
3R_5433	0.0	0.7824404709509195	0.0	0.0	0.0	0.0	1.0245534227768471	0.0	0.0	0.0	0.0	2.158090952743203	0.0	0.0	0.0	0.0	0.0	0.0	0.0	0.8520355128401752	0.0	0.0	6.606874452868209	0.0	0.0	0.0	0.0	1.0414225832487178	0.0	3.0367676644979085	0.929962220284801	0.0	0.0	0.0	0.0	0.0	0.0	0.0	0.0	1.8263589251877723	0.0	0.0	0.0	3.181268689953553	0.7938492559647848	1.190444303575202	0.0	0.0	0.7720472570126017
3R_5434	4.606147871625738	0.0	2.811523083588549	0.0	0.0	1.5984588299345304	0.0	0.0	0.0	4.827265942769866	0.0	0.0	0.0	3.2370127810212646	0.9816093524597952	0.0	0.0	0.0	0.0	0.0	0.0	1.9071267419218878	5.946954356530618	0.0	0.0	0.0	0.0	1.8748025598554152	0.0	0.0	0.8370740078057152	0.0	2.222426685477286	0.0	0.0	0.0	0.0	1.510227144958624	0.0	3.287870306667883	1.1270647121110429	0.8641668049333555	0.0	0.0	0.7145565312110432	1.0715381362029983	1.543647243262134	1.6435861966043015	0.0
3R_5435	1.0414635812683193	1.2739314390482408	2.542774553539644	0.0	0.0	0.0	0.4170319866870045	0.0	0.0	1.4552787033350332	1.193659281894576	1.7568492524957802	0.8628389749196869	0.0	0.0	0.0	0.0	0.0	1.3810415041641164	1.387242694225075	0.7621681672233542	0.8624139310896772	2.6892477421075958	0.0	0.0	0.0	0.0	1.6955934916339417	0.0	0.4120264250675559	0.7570595805889924	0.0	0.0	0.5582590178928715	0.0	0.0	0.8060314365156744	0.6829335986393777	0.0	0.7433971465443927	0.5096652926090378	0.0	0.0	1.2948966568876072	0.32312666668734674	2.4227792417825142	0.6980463636810386	0.0	1.2570097146738788
3R_5436	0.0	0.6478540224219687	0.0	0.0	0.0	0.0	0.0	4.855151412751958	0.0	0.0	0.8093758093758094	1.7868808636495541	0.0	1.985091171267314	0.0	0.0	0.0	0.0	0.9364327008292299	1.410956244553709	0.0	0.0	0.0	0.0	0.0	0.0	0.0	1.7245779957644365	0.0	0.0	0.0	2.954171349028255	2.0443476241409653	1.135603814175243	209.48550360315068	0.0	3.2792390066791546	0.0	0.0	0.0	0.0	0.7949226699226699	0.0	0.0	1.9719011967073983	0.0	1.4199575603084376	0.7559442923484528	2.55699412044772
3R_5437	0.0	0.0	0.0	0.0	0.0	0.0	0.9348848932324056	0.0	0.0	1.631191513628279	0.0	0.0	0.0	2.1876514948660195	0.0	0.0	0.0	0.0	0.0	3.109862743097971	0.0	1.9333235378274085	0.0	0.0	0.0	0.0	1.1162249094964845	0.0	0.0	0.923663634217378	1.6971445542874115	3.2556174050515465	0.0	0.0	0.0	0.0	1.8069276159252483	1.5309720233234403	0.0	0.0	0.0	0.0	0.0	0.0	1.448743736356456	6.517542399872082	0.0	4.165407325185352	2.1134339158802575
3R_5438	0.0	0.8801035776298441	1.756691854114471	0.0	0.0	0.0	1.1524367237330284	0.0	0.0	0.0	0.5497647007080969	0.0	1.7882932600657664	1.3483638144457226	0.6133277594106559	0.0	0.0	0.0	1.2721349898057461	0.47919268682956145	0.0	0.0	0.0	0.0	0.0	0.0	2.0639630402010467	0.0	0.5925930139920692	0.0	0.5230193909439192	0.0	0.69430674027429	0.7713535341567685	0.0	0.0	0.0	0.9436179766396046	0.0	0.0	0.0	0.0	0.0	0.0	0.8929363909618406	2.0085508024763024	0.0	0.0	0.43420654875527315
3R_5439	0.9927970587791455	0.30360048313766486	0.0	0.0	0.0	1.3781105332846768	2.3852670640415585	0.0	0.0	0.0	0.0	0.0	0.4112596983262059	0.9302630188448962	0.0	1.1950532444022512	0.0	0.0	2.1941780907280353	0.991813701945965	0.7265528323063751	0.8221142146836176	0.0	0.0	0.0	0.0	0.9493127734970099	0.8081800754516919	0.8176834178381889	0.3927728538027168	0.3608414823368094	0.6921990277095577	0.9580320641835497	0.0	0.0	0.0	1.5367328322354914	0.3255104068281146	0.0	0.0	0.4858491574403912	0.0	0.0	1.2343874673134199	0.9240818692180198	1.3857391551129896	0.0	0.3542542678428664	0.29956773574003653
3R_5440	0.0	1.1533225454105376	0.0	0.0	0.0	0.8725315210737302	1.0067991157887444	0.0	0.0	0.8783338919536886	1.4408668254822101	1.0603468861217134	1.0415334371811604	1.1779661895432412	2.143277225193281	0.0	0.0	0.0	0.0	0.0	2.7600409369271763	1.0410203665224504	3.2461925407689316	0.0	0.0	0.0	0.0	0.5116879767652723	0.5177048858502142	0.0	1.3707706015398324	0.0	0.6065646796901764	1.3477495816585299	0.0	0.0	0.9729610239597489	0.4121847755101569	0.0	0.8973551354737047	0.6152172762854657	0.9434247071609708	0.0	3.12614104148014	0.7800927811150147	0.5849076512705714	1.6852243572891346	0.4485823273276533	0.7586685851877849
3R_5441	1.6030288267864832	0.0	0.0	0.0	0.0	0.0	1.28379774074706	1.8368721593920099	0.0	0.0	0.0	0.0	0.6640442232203249	0.0	0.0	0.0	0.0	0.0	0.708569933691317	1.0676273604707125	0.0	0.0	0.0	0.0	0.0	0.0	0.0	0.6524676653336752	0.0	0.6341942710821554	0.5826359908817468	0.0	0.0	0.8592766128278312	0.0	0.0	1.240649842462283	0.0	0.0	0.0	0.7844807737490768	1.2029872579589638	0.0	1.9931149836006499	0.4973590730579695	0.0	0.0	1.1439997698272462	0.48369977702891376
3R_5442	3.7690643988624966	1.9209863727147705	1.5337199841413354	0.0	0.0	0.0	0.0	0.0	0.0	1.7555547948151444	0.9599692809830085	1.059675071832724	1.0408735427119855	0.0	0.5354798220493455	1.5123039156194908	0.0	0.0	0.0	2.510220782285205	0.0	0.0	0.0	0.0	0.0	0.0	1.2013267452574623	1.0227275632748758	1.0347537570615477	0.9940844519475729	0.0	0.0	1.2123607452139027	2.0203435122729134	0.0	0.0	0.0	0.8238472471865101	3.465024476066643	0.8967865894533413	1.2296549741849307	0.9428269723940262	0.0	0.0	0.7795985301449312	1.1690741312829331	0.0	0.4482981146598639	1.5163758163077499
3R_5443	0.0	3.0690410712119576	0.0	0.0	0.0	1.7413830272968756	1.0046759628663726	0.0	0.0	0.876481648402542	2.3963805068824047	1.05811081086629	1.0393370360061687	1.1754820769545797	2.1387574503615783	3.0201429947103704	0.0	0.0	1.1090270029221752	0.0	0.0	1.038825047318481	0.0	0.0	0.0	0.0	1.1995533822847078	1.021217843126642	0.5166131421010574	0.0	1.3678799001447672	0.0	1.815856641265657	0.0	0.0	0.0	0.0	0.8226311082724853	0.0	0.8954627796418329	2.4556795878387376	0.9414351991323734	0.0	3.1195485888410004	0.38922385493844885	0.0	0.0	0.4476363502561062	1.5141373872242083
3R_5444	0.0	0.0	0.0	0.0	0.0	0.0	0.0	0.0	0.0	0.0	0.0	0.0	0.0	0.0	0.0	0.0	0.0	0.0	0.0	0.0	0.0	0.0	0.0	0.0	0.0	0.0	0.0	0.0	0.0	0.0	0.0	0.0	0.0	0.0	0.0	0.0	0.0	0.0	0.0	0.0	0.0	0.0	0.0	38.32357359659074	0.0	0.0	0.0	0.0	0.0
3R_5445	0.0	1.2721497167558655	5.07843645098547	0.0	0.0	0.0	0.0	0.0	0.0	0.0	1.5893197711379528	0.0	0.0	0.0	0.0	0.0	0.0	0.0	5.516439910339463	0.0	0.0	0.0	0.0	0.0	0.0	0.0	0.0	3.386444064410166	0.0	0.0	1.512001512001512	0.0	0.0	0.0	0.0	0.0	0.0	1.3639568935063378	0.0	0.0	0.0	3.121878121878122	0.0	5.1723424504489595	1.2906989651175698	0.0	0.0	0.0	1.2552516591288803
3R_5446	0.0	1.9281124482892293	3.8485236486005423	0.0	0.0	0.0	1.262367094836338	0.0	0.0	0.0	1.2044129691188514	2.659015084858478	1.3059184485270938	2.95396714834055	0.0	1.8973924325538656	0.0	0.0	0.0	1.049805282116273	0.0	0.0	0.0	0.0	0.0	0.0	1.5072289715935572	0.0	0.0	0.0	0.0	0.0	0.0	3.379730270486573	0.0	0.0	0.0	2.0672584607462245	0.0	2.2502832544046485	1.5427706154651957	0.0	0.0	0.0	0.9781131532157524	2.933527298158288	2.113005208980441	0.0	0.9512505948883409
3R_5447	0.0	0.0	1.7095489936226984	0.0	0.0	0.0	0.0	0.0	0.0	0.9784077158015193	0.5350111282314671	1.1811585369886883	1.160201559496528	1.3121789098207668	0.596868398635511	0.0	0.0	0.0	1.2379957739776257	0.932665992162621	0.0	0.0	0.0	0.0	0.0	0.0	0.6695247338505277	0.0	0.5766900941250503	0.5540242325767135	0.0	0.9763786662042537	0.0	0.0	0.0	0.0	2.167632563737068	1.8365897906912079	7.724524903095835	0.0	0.0	0.5254573580844767	0.0	1.7411604764929407	0.8689734087185144	0.0	0.9386160144411705	0.49969198985745183	1.267662339374505
3R_5448	0.0	0.3020378706559667	0.0	0.0	0.0	0.6855087427728527	1.581993496899332	0.0	0.0	0.0	0.37734140340814754	0.0	0.4091429706741866	0.46273750696651317	1.683876445229056	0.5944511904747044	0.0	0.0	0.0	0.6578059330411447	1.4456266216768388	0.0	0.0	0.0	0.0	0.0	0.944426720702986	1.2060306355902053	0.4067374265055975	0.390751276770028	2.512889778372096	2.7545452924029017	0.0	1.5882992745496005	0.0	0.0	0.7644116827789361	0.323835025355149	1.3620198318259633	0.0	0.4833485225606548	1.1118094921847204	0.0	1.2280341531034389	1.225767571056367	0.45953561444667845	0.0	0.7048618870710462	0.0
3R_5449	2.7114129335481496	0.8291586576849989	0.0	0.0	0.0	0.0	1.0857277611468412	3.106942836601527	0.0	1.8943828517433245	2.0717659733156544	2.286946884743823	0.0	1.2703135845302227	0.0	1.631895861544733	0.0	0.0	0.0	0.0	0.0	0.0	0.0	0.0	0.0	0.0	0.0	1.103604150434489	0.0	0.0	0.9854886791987977	1.890454226998938	2.6164667860473245	0.0	0.0	0.0	0.0	0.0	0.0	1.9354077033097405	1.3268952376403025	2.034770152363589	0.0	3.3712168204840527	2.523745925412203	0.0	1.8173385730839071	2.9024953139213157	1.636289765318413
3R_5450	0.0	0.0	0.0	0.0	0.0	0.0	0.0	0.0	0.0	0.0	0.0	0.0	0.0	0.0	0.0	0.0	0.0	0.0	0.0	43.06483842072625	0.0	0.0	0.0	0.0	0.0	0.0	0.0	0.0	0.0	0.0	0.0	0.0	0.0	0.0	0.0	0.0	0.0	0.0	0.0	0.0	0.0	0.0	0.0	0.0	0.0	0.0	0.0	0.0	0.0
3R_5451	2.2482388421030386	2.062555663220961	0.0	0.0	0.0	0.0	0.9002595268163907	2.5762027904398144	0.0	0.0	1.7178588607160037	1.896281732852588	1.8626365172869432	0.0	0.0	0.0	0.0	0.0	0.9937653151657134	0.0	0.0	0.0	0.0	0.0	0.0	0.0	0.0	0.0	0.0	1.7789077399742093	0.0	1.567519491321115	3.2542676465917406	2.4102611566168415	111.15557334044729	0.0	0.0	0.7371346778964712	0.0	1.604793840159324	1.100229838013161	0.0	0.0	2.795332465662136	0.6975432804679232	1.0460253234362602	1.5068937374701787	3.2089063838464935	0.0
3R_5452	0.0	0.0	0.0	0.0	0.0	3.554730226191039	0.0	0.0	0.0	0.0	0.0	0.0	1.0608127905168427	0.0	0.0	1.5412740078472427	0.0	0.0	0.0	0.0	0.0	0.0	0.0	0.0	0.0	0.0	0.0	1.0423192019170335	0.0	2.0262547912060946	0.0	0.0	1.2355850470486074	2.745394326477901	0.0	0.0	3.963884257750781	0.839629082098176	0.0	0.0	0.0	0.0	0.0	3.1840076212406423	0.7945327249755165	1.1914692233372124	1.7164187814662475	1.8275433257980678	0.0
3R_5453	1.2088681114010649	1.1090270849182409	0.0	5.822657006490516	0.0	1.6780407062470604	0.0	2.7704257604160736	0.0	0.8445998733438029	0.9236851342114499	0.0	0.0	0.0	1.5457205592787955	1.455143068575145	0.0	0.0	2.1373729111387747	0.4025569126912025	1.7693576798129647	1.0010380764853153	0.0	0.0	0.0	0.0	0.5779599815885068	1.9681426588524844	0.497821483406465	1.9130216947660061	1.3181236509828258	0.0	1.1665369088778357	0.6479933977248692	0.0	0.0	3.74237070951232	0.7927081315643418	3.334056267867416	0.8628905712378727	0.0	0.4535953784074085	0.0	0.0	0.0	1.1248864075644562	0.0	2.156768515458703	0.729530531418126
3R_5454	0.0	0.0	6.607974635950158	0.0	0.0	0.0	2.1675038288955135	6.2025774190207	0.0	0.0	2.067995698568947	0.0	2.242282176861352	0.0	0.0	0.0	0.0	0.0	2.3926324148575775	0.0	0.0	0.0	0.0	0.0	0.0	0.0	0.0	0.0	2.2290987441703494	2.1414876614976155	1.9673905024223495	3.7740278198686714	0.0	0.0	0.0	0.0	0.0	0.0	7.464463555129915	0.0	0.0	0.0	0.0	0.0	1.6794354141202228	0.0	3.6280626290683284	0.0	0.0
3R_5455	0.0	0.0	0.0	0.0	0.0	0.0	0.0	0.0	0.0	0.0	6.743997841920691	0.0	0.0	0.0	0.0	10.624271573380252	0.0	0.0	0.0	0.0	0.0	0.0	0.0	0.0	0.0	0.0	0.0	0.0	0.0	3.4918322551719276	3.2079557302109234	0.0	0.0	4.7311209350208925	0.0	0.0	6.830937040619484	0.0	0.0	6.300125372494913	0.0	0.0	0.0	0.0	0.0	0.0	0.0	0.0	2.663219395481156
3R_5456	0.0	0.3720192423232899	1.485105138018246	0.0	0.0	1.6886785921148841	0.4871342961055562	0.0	0.0	0.0	0.4647704034207102	0.0	0.0	2.279810228596572	0.0	0.0	0.0	0.0	1.0754613594799498	0.4051089094792244	0.0	3.0221523769228447	0.0	0.0	0.0	0.0	0.0	0.49515490921334737	1.0019548138418055	0.48128730879056836	0.0	0.0	0.586966066317774	0.0	0.0	0.0	0.0	1.1966002194564804	0.0	0.0	1.7860172707870086	1.8258837277242186	0.0	0.0	3.0195493171666667	1.1320175892893023	0.8153866726679126	0.434088256219725	1.1012330506468093
3R_5457	0.0	0.37578477483182976	0.0	0.0	0.0	0.0	0.9841300177468165	0.0	0.0	2.5756719541777655	1.408424254943569	1.036472105996271	0.5090411304215298	0.0	2.095019175710515	1.479190051736891	0.0	0.0	0.5431735228110881	1.636837485935474	0.0	3.0527422274638933	0.0	0.0	0.0	0.0	0.0	0.5001668056296775	0.506048237934975	0.0	0.4466354394055282	1.7135536352140754	0.5929072638491871	1.9761054597422525	0.0	0.0	0.9510538247009982	0.40290401935841	0.0	1.75430055817458	0.0	0.9221825478797179	0.0	0.0	0.7625282049651414	0.5717378652783194	0.0	0.8769640871367302	0.7415863964281343
3R_5458	0.0	0.0	0.0	0.0	0.0	0.0	0.0	0.0	0.0	0.0	0.0	0.0	0.0	0.0	0.0	0.0	0.0	0.0	0.0	0.0	0.0	0.0	0.0	0.0	0.0	0.0	0.0	11.986670822045886	0.0	0.0	5.351886540005352	0.0	0.0	0.0	0.0	0.0	0.0	0.0	0.0	0.0	0.0	0.0	0.0	0.0	0.0	0.0	9.869407993430922	5.254187061669445	0.0
3R_5459	0.0	0.0	0.0	0.0	0.0	96.01905017955562	0.0	0.0	0.0	0.0	0.0	0.0	0.0	0.0	0.0	0.0	0.0	0.0	0.0	0.0	0.0	0.0	0.0	0.0	0.0	0.0	0.0	0.0	0.0	0.0	0.0	0.0	0.0	0.0	0.0	0.0	0.0	0.0	0.0	0.0	0.0	0.0	0.0	0.0	0.0	0.0	0.0	0.0	0.0
3R_5460	0.0	1.0582746334851005	0.0	0.0	0.0	4.803745384201154	1.385739795204287	0.0	0.0	0.0	2.644243481939817	0.0	0.0	0.0	1.4749836866804253	4.165653892064158	0.0	0.0	0.0	4.609616212573373	2.5325797389062243	5.731365182529652	0.0	0.0	0.0	0.0	0.0	0.0	0.0	0.0	0.0	0.0	3.33945789912032	0.0	0.0	0.0	0.0	0.0	0.0	2.470206225166708	0.0	2.597024848333749	0.0	0.0	3.221116090956588	0.0	6.958535478788992	1.234840938286478	1.044217494214252
3R_5461	1.3458913973313664	1.2347335486159872	1.6430235576717698	0.0	0.0	0.0	1.616800933001925	0.0	0.0	0.0	0.514191690662279	1.135194901612658	2.2301068890231908	1.891675116148852	1.7209255366993106	1.6200812308729162	0.0	0.0	0.0	0.8963722024223563	0.9849557853347964	1.114504157100506	0.0	0.0	0.0	0.0	1.9304124905409787	1.095614256132701	0.0	0.5324649185488414	0.9783539195303902	0.0	0.0	0.7214424231230954	0.0	0.0	0.0	0.0	0.0	1.9213957018378152	0.0	0.5050096961861668	0.0	0.0	0.835158153899604	1.2523905003675766	5.412544112234515	0.0	0.4061108308946378
3R_5462	1.6360946029165675	1.000645816810169	0.0	0.0	0.0	0.0	0.655139358623809	1.8747614366071919	0.0	1.1430902026195968	1.2501250125012502	1.3799673996501505	0.6777415050524274	0.0	0.0	0.0	0.0	0.0	0.0	0.0	0.0	2.7096305689682265	0.0	0.0	0.0	0.0	3.1288680631430603	1.331852313560654	0.6737567436312469	0.6472758360797246	1.783962180001784	0.0	0.0	1.7540019308053254	0.0	0.0	0.0	0.0	0.0	0.0	0.0	0.0	0.0	0.0	0.0	0.0	0.0	2.9189928120385806	0.49367708266069826
3R_5463	0.0	0.6666083162187203	5.32221628795106	10.499558493565345	0.0	0.0	0.0	0.0	130.86949693765376	1.5230032893825043	2.498417668809754	0.0	0.9029930789192474	1.021278125488937	0.0	1.3119749066431456	0.0	0.0	0.9635408662251658	1.4518010753780926	4.785824006427043	0.0	0.0	0.0	0.0	0.0	1.042191670720792	0.8872508266959577	0.0	1.7248039135110877	1.5845820169748348	0.0	0.0	0.0	0.0	0.0	0.0	1.4294308228025379	3.006026180684418	0.0	2.133534739012696	0.817934355860336	0.0	0.0	0.6763281495485982	0.0	1.4610629642162303	0.0	0.0
3R_5464	0.0	1.2515817646789733	1.2490822368264918	9.856654671117932	0.0	0.710151213918282	0.0	0.0	0.0	0.714873749006683	0.39090596366138164	0.8630136678926639	0.8477014490439029	1.9174874471684271	0.43610198785752513	0.6158203509166054	52.12079515485088	0.0	1.3568127058454476	0.6814525515491596	0.7487967958685586	2.541851586369575	0.0	0.0	0.0	0.0	0.0	0.8329231186973749	0.0	0.0	1.8594445839027882	0.0	1.4810444088203893	1.0969300000702034	0.0	0.0	0.7918905341206626	0.6709523074351781	0.0	0.7303550913418595	0.5007237962474758	0.7678510000491425	0.0	0.0	0.9523733333942852	0.9521097371215494	0.0	0.36510002974104844	0.6174784563310283
3R_5465	2.056998608646141	0.629036685671123	0.0	0.0	0.0	0.0	0.8236814342863658	0.0	0.0	1.4371632008038917	0.0	0.0	0.0	0.9637164607397334	0.8767278552571408	1.2380288797472838	0.0	0.0	0.0	0.0	1.505361193354011	0.0	0.0	0.0	0.0	0.0	2.950353806428467	0.0	1.6941767080520154	0.0	1.4952712048147734	1.4341827711050035	0.0	1.1026194710249246	0.0	0.0	0.0	0.6744323505235349	0.0	2.936572960623493	0.0	0.0	0.0	0.0	0.6382086860712742	1.9140961312671816	0.0	1.4679748083779085	0.6206811454198822
3R_5466	5.882660050634997	0.899468032119104	0.0	0.0	0.0	1.0207216706355728	1.7666897710428946	0.0	0.0	3.082528536507927	0.0	0.0	0.0	0.6890155758861085	1.2536449727582948	1.7702741756386375	0.0	0.0	0.0	1.95894444237667	1.076268126373251	1.2178265449652006	0.0	0.0	0.0	0.0	0.0	1.7957781256266516	0.0	0.5818281681052854	0.5345271105468881	0.0	1.4191664100340744	2.364975656517242	0.0	0.0	0.0	0.9643799049266071	2.028045846004395	0.0	0.7197053526286339	0.5518276531873566	0.0	0.0	0.0	1.3684959237638292	0.0	0.5247692392866393	0.8875203325361183
3R_5467	0.0	0.6389793097860512	0.0	0.0	0.0	0.0	0.0	4.788642489289602	0.0	0.0	0.0	0.0	0.8655666007624258	0.978949070761963	0.0	0.0	0.0	0.0	0.0	1.3916280768200966	0.0	3.460560853097461	0.0	0.0	0.0	0.0	1.9979916188247573	1.7009536396580744	0.0	1.653315728827453	0.7594528142473348	0.0	1.0081714310832157	2.24009519508541	0.0	0.0	0.0	0.685092503587658	0.0	0.0	0.0	0.0	0.0	0.0	0.0	3.8887010970317446	1.4005060868795547	0.0	0.6304917009323144
3R_5468	2.106529736616374	0.3220917306942082	2.571587862928195	0.0	0.0	1.462046443952157	1.265272684820912	2.4138217363681833	0.0	2.2076536703566867	2.011975276847798	0.0	0.0	0.49346104894817794	0.4489194329680686	0.6339198867261233	0.0	0.0	0.0	0.7014810790911499	1.5416092674149433	2.616558980728171	0.0	0.0	0.0	0.0	0.5035660533634989	0.8574035078092312	0.0	2.0834763987127114	0.0	0.0	0.5081912295137951	0.0	0.0	0.0	0.0	0.6906722229865662	1.452451389356901	0.7518209102446124	0.0	0.3952094293808175	0.0	2.619139413648021	0.6535763173222822	0.0	0.7059562374904556	1.1274919827803411	0.3178133627043731
3R_5469	1.0141220552684351	0.31012173456544284	0.0	0.0	0.0	0.7038559764270187	2.436501917445792	0.0	0.0	0.7085366479244551	0.0	0.0	0.8401868777260914	0.0	0.0	1.2207226458333258	0.0	0.0	0.4482616815425294	1.3508234349494765	0.7421589790623593	0.8397729925646499	7.855940898185434	0.0	0.0	0.0	0.0	0.8255395520127067	0.41762351173597234	0.0	0.3685922540337815	2.121201793744802	0.48930515927274376	0.0	0.0	0.0	0.0	0.0	0.0	1.447761507351371	0.0	0.0	0.0	1.260901756587455	0.6292872554102027	2.3591740588240233	0.6797205641571927	0.3618635480590616	1.2240094596347078
3R_5470	0.0	2.0505437854152406	0.0	0.0	0.0	0.0	0.44750830508287986	1.280599771464165	0.0	2.3424437216183667	0.42696360562225677	1.8852381984324433	1.3888416939905839	2.094358823565139	0.0	0.0	0.0	0.0	0.9879778410401945	1.8607764111905007	0.0	0.9254383570137584	0.0	0.0	0.0	0.0	1.0686233587815301	0.9097529611321693	0.0	0.8842738831432949	1.2185772095597383	0.0	1.0784384987014521	0.5990560793169419	0.0	0.0	0.0	0.3664208825312912	0.0	1.5954478681426154	1.0938223375475573	1.258017766565578	0.0	0.0	0.6934809393643152	0.5199667491663243	0.7490589572320293	0.0	0.0
3R_5471	1.959110810539977	1.1982045743197023	0.0	0.0	0.0	0.6798648374313999	0.0	1.1224489681382759	0.0	0.6843859668573777	0.3742346900588297	0.0	1.2173232894964394	0.9178554271231052	0.0	2.947784884101057	0.0	0.0	0.8659650992683937	0.6523901094527935	0.7168622709006751	2.433447245702735	0.0	0.0	0.0	0.0	0.0	0.3987003961885837	1.2101660727037118	0.3875341577450813	0.35602867811002176	0.0	0.4726270482947333	0.5250741824805009	0.0	0.0	1.5162363133138588	0.6423376774951631	0.0	0.0	0.47936903530097547	0.36755192773635065	0.0	0.0	0.0	0.9115043654906453	1.9696562634675245	0.3495293220672576	0.2955721838554749
3R_5472	0.0	0.3424650028164322	0.0	0.0	0.0	2.3317879279297204	1.345304993198138	0.0	0.0	0.0	0.8556955093099672	0.0	0.9278117892961694	0.0	0.4773149392702657	0.6740172289587998	0.0	0.0	0.9900237288887341	0.0	0.0	0.927354739153659	0.0	0.0	0.0	0.0	0.5354181230039613	0.4558184311094256	0.4611783734644605	0.0	0.40703353956366006	0.0	0.0	1.200593189082862	0.0	0.0	0.0	1.4687186428569752	0.0	0.0	1.0960874063941357	1.260622848537005	0.0	0.0	0.347458493998141	1.042086975079949	0.0	0.0	0.6758320303291788
3R_5473	0.0	1.1121912135485355	2.9599201650333087	0.0	0.0	3.36565653777941	1.4563399478028345	2.778329970859486	0.0	0.0	0.0	0.0	0.0	0.5679779915344016	1.0334204024469742	2.9185893786257546	0.0	0.0	0.0	2.4222326073202454	0.8872028879518646	0.0	0.0	0.0	0.0	0.0	1.738826820499516	0.9868789509082	0.0	0.0	0.0	0.845253020997691	0.0	0.6498421663346405	0.0	0.0	0.9382619860153927	0.39748489050622837	0.0	0.0	0.0	0.4548895164342484	0.0	1.5073262083028351	1.1284081027826318	1.1280957839055814	0.8125618156401249	0.4325843841276657	1.4632238618743012
3R_5474	0.0	0.0	0.0	0.0	0.0	1.87418028039986	0.0	6.1884998488458915	0.0	0.0	0.0	0.0	0.0	1.2651239239488465	0.0	1.625229015083588	0.0	0.0	2.3872020189999796	0.0	0.0	0.0	0.0	0.0	0.0	0.0	2.5820617970014	0.0	0.0	1.0683136359445662	0.0	0.0	0.0	0.0	0.0	0.0	0.0	0.0	0.0	1.927500908334803	0.0	1.0132287140911744	0.0	0.0	0.0	6.28184976353233	0.0	1.9270917593413124	1.6296049682744431
3R_5475	0.0	0.35677075798409247	0.0	0.0	0.0	1.6194623093629699	0.4671674265456304	0.0	0.0	0.8151159005147782	0.445720194690581	0.0	1.4498537629166266	0.5465910971679366	0.9945075337923716	2.106518643005969	0.0	0.0	0.0	0.3885041316637394	1.7075915164462836	0.0	0.0	0.0	0.0	0.0	1.1155681778376316	0.0	1.9217725199789872	0.0	0.0	0.0	1.1258144986444067	0.0	0.0	0.0	0.0	1.1475534561957617	0.0	0.8327680919908945	0.0	0.0	11.814270220714196	0.0	1.0859185252705186	0.5428089832932622	0.0	0.8325913210097884	0.3520317459412236
3R_5476	6.964223807310514	0.851872673828559	0.0	0.0	0.0	0.0	0.0	0.0	0.0	0.9731388379126329	1.0642600200080885	0.0	0.5769768467269084	3.262781555208744	0.0	0.0	0.0	0.0	0.0	0.46382172028878654	0.0	1.1533852433585194	3.5965776405803296	0.0	0.0	0.0	0.0	0.566918170464357	0.0	0.5510407258220275	0.5062426041119555	0.0	0.0	0.7466109834240415	0.0	0.0	0.0	0.0	0.0	1.9884263643463223	0.6816221379964468	0.0	0.0	0.0	0.8642938516123273	0.0	0.9335614210597267	0.9940021413788132	0.420278593433458
3R_5477	0.0	0.0	0.0	0.0	0.0	0.0	0.0	0.0	0.0	0.0	0.44328599038955974	3.91461787800113	0.961290467084309	0.0	0.9890762463053058	0.6983381159019201	0.0	0.0	0.0	0.0	0.0	0.0	0.0	0.0	0.0	0.0	0.0	0.9445318923554783	0.0	1.3771181626599642	0.4217207259922298	1.6179662859511097	0.0	0.0	0.0	0.0	0.0	0.7608575610353279	0.0	0.0	0.0	0.43537016913260335	0.0	0.0	0.0	1.0796890992051276	1.5553894399633674	1.2420664557720629	0.0
3R_5478	0.0	0.0	0.0	0.0	0.0	0.0	0.867475130355488	0.0	0.0	1.5135746455662253	1.6553002714692444	0.0	1.794805617167244	1.0149555733646427	1.8466838728358712	1.30385270219561	0.0	0.0	0.0	0.721406615933506	0.0	1.793921476469132	0.0	0.0	0.0	0.0	1.0357396465393454	0.0	0.0	1.7141259577464523	0.7873860750772623	0.0	1.0452527546591097	0.0	0.0	0.0	0.0	0.0	2.9874164046204577	1.5463526952154303	1.0601632015232425	2.438612007075226	0.0	2.6935359446984752	0.0	0.0	0.0	2.319036678347912	0.0
3R_5479	0.0	0.0	0.0	0.0	0.0	0.0	0.0	0.0	0.0	0.0	0.0	0.0	0.0	0.0	0.0	0.0	0.0	0.0	0.0	0.0	0.0	0.0	0.0	0.0	0.0	0.0	0.0	0.0	0.0	0.0	0.0	0.0	0.0	0.0	0.0	0.0	0.0	0.0	0.0	0.0	0.0	0.0	0.0	0.0	0.0	0.0	0.0	0.0	0.0
3R_5480	0.0	1.3293197624851207	0.0	0.0	0.0	1.508519969938214	0.0	0.0	0.0	0.0	1.6607433487228882	0.0	0.0	0.0	0.0	0.0	0.0	0.0	0.0	1.4475575939739913	0.0	0.0	0.0	0.0	0.0	0.0	0.0	1.7693149477919392	0.0	0.0	0.0	1.5154024749856303	0.0	0.0	0.0	0.0	0.0	0.7126263637976116	0.0	0.0	0.0	0.0	0.0	0.0	0.0	0.0	1.4567924111604285	0.0	0.0
3R_5481	0.0	0.5054665448627084	0.0	0.0	0.0	0.0	0.0	0.0	0.0	0.0	0.0	0.0	0.0	0.0	0.0	2.984478622030407	0.0	0.0	1.4612409135473616	0.5504258314402354	0.0	0.0	0.0	0.0	0.0	0.0	0.0	1.345544599084895	0.0	1.9617907251896742	0.0	0.0	0.7975171059444053	0.0	0.0	0.0	0.0	0.5419445284006843	0.0	0.0	0.0	0.0	0.0	6.1654207036471345	1.025673531602181	0.0	0.0	0.0	0.49875239581947733
3R_5482	2.1306733439128367	0.6515666529229541	0.0	0.0	0.0	0.7394017116262341	0.42659145916120517	0.0	0.0	0.0	0.8140140661630633	0.0	0.8826175187573875	0.49911676297623725	0.9081292827376974	0.0	0.0	0.0	0.47089953866913997	0.0	0.0	0.8821827318023345	0.0	0.0	0.0	0.0	1.0186751681221498	1.3008457231661543	0.0	0.421471156874262	0.3872066909316193	0.742775174433322	0.0	0.0	0.0	0.0	1.649015603645248	1.3971764740072083	0.0	0.0	2.0853926585836846	0.39973905034793283	0.0	0.0	0.0	0.0	2.142142279376482	0.7602763513303924	0.3214559227353687
3R_5483	0.8589142327757205	1.8386108381065862	0.0	0.0	0.0	0.0	0.6878679491643575	0.0	0.0	0.6000975998736435	0.656288556952721	0.0	0.3557996119507113	0.4024065845306539	1.0982516419594215	0.5169476639083374	0.0	0.0	0.0	0.2860211619049101	0.0	0.0	2.2178722354777056	0.0	0.0	0.0	0.0	0.0	0.3537076985046512	1.0194173866528498	0.3121805027666997	0.0	0.4144187213823152	0.9208130263367259	0.0	0.0	0.0	1.1264558808628722	0.0	0.0	0.0	0.3222845592178541	17.39560030477092	0.0	0.7994655732535914	0.7992442985308532	0.0	0.30648160163362054	0.0
3R_5484	0.0	0.6088266716736571	0.0	0.0	0.0	1.3818002535879825	1.5944355474940894	4.562672411983767	0.0	1.3909892827057744	0.0	1.6792374381284965	0.8247215904854839	0.0	0.0	0.0	0.0	0.0	1.7600421846910825	0.6629794402119837	1.456996175093641	0.0	0.0	0.0	0.0	0.0	0.9518544408959311	0.8103438775278676	1.6397453278736371	0.0	0.0	0.0	0.0	0.0	0.0	0.0	0.0	0.0	0.0	1.4211126174904856	2.9228997503843615	0.0	0.0	2.475384773809241	0.0	0.926299533404399	1.334417948241664	0.0	0.0
3R_5485	0.0	0.0	0.0	0.0	0.0	1.2421236936585114	0.0	0.0	0.0	1.2503838678474293	0.683732633191117	0.0	0.0	0.0	0.0	2.1542596391270425	0.0	0.0	0.791065891675234	0.5959634679161875	0.0	0.0	0.0	0.0	0.0	0.0	0.0	0.7284318610268559	0.0	0.7080309687081466	0.0	0.0	0.863497010918747	0.0	0.0	0.0	0.0	1.1735609853875228	4.9358877539637644	2.5549244892067215	0.8758147266494657	0.0	0.0	0.0	0.0	2.4979991027187225	0.0	0.0	0.540015003776865
3R_5486	5.929076388243827	0.0	0.0	0.0	0.0	0.0	0.0	0.0	0.0	0.0	0.0	0.0	0.0	0.9259362141060827	0.0	0.0	0.0	0.0	0.0	0.0	0.0	0.0	0.0	0.0	0.0	0.0	0.9448973652481868	0.0	0.0	0.0	0.7183262997216485	0.0	1.907152202188648	1.0593938572106585	0.0	0.0	0.0	0.6479928098717816	2.7253971585009227	1.4107257478609871	0.0	0.0	0.0	0.0	0.6131892093415697	0.9195292378114102	0.0	0.0	1.1926975897370757
3R_5487	0.0	0.0	0.0	0.0	0.0	0.0	0.0	0.0	0.0	0.0	0.0	0.0	0.0	0.0	0.0	0.0	0.0	0.0	0.0	0.0	0.0	0.0	0.0	0.0	0.0	0.0	0.0	0.0	0.0	0.0	0.0	0.0	0.0	0.0	0.0	0.0	0.0	0.0	0.0	0.0	0.0	0.0	0.0	0.0	0.0	0.0	0.0	0.0	0.0
3R_5488	0.0	0.0	0.0	0.0	0.0	0.0	0.0	0.0	0.0	0.0	0.0	0.0	0.0	0.0	0.0	0.0	0.0	0.0	0.0	0.0	0.0	0.0	0.0	0.0	0.0	0.0	0.0	0.0	0.0	0.0	0.0	0.0	0.0	0.0	0.0	0.0	0.0	0.0	0.0	0.0	0.0	0.0	0.0	0.0	0.0	0.0	0.0	0.0	0.0
3R_5489	0.0	0.0	0.0	0.0	0.0	0.0	0.0	0.0	0.0	0.0	0.0	0.0	0.0	0.0	0.0	0.0	0.0	0.0	0.0	0.0	0.0	0.0	0.0	0.0	0.0	0.0	0.0	0.0	0.0	0.0	0.0	0.0	0.0	0.0	0.0	0.0	0.0	0.0	0.0	0.0	0.0	0.0	0.0	0.0	0.0	0.0	0.0	0.0	0.0
3R_5490	0.0	0.0	0.0	0.0	0.0	0.0	0.0	0.0	0.0	0.0	0.0	0.0	0.0	0.0	0.0	0.0	0.0	0.0	0.0	0.0	0.0	0.0	0.0	0.0	0.0	0.0	0.0	0.0	0.0	0.0	113.79800853485064	0.0	0.0	0.0	0.0	0.0	0.0	0.0	0.0	0.0	0.0	0.0	0.0	0.0	0.0	0.0	0.0	0.0	0.0
3R_5491	0.0	0.0	0.0	0.0	0.0	0.0	0.0	0.0	0.0	0.0	0.0	0.0	0.0	0.0	0.0	0.0	0.0	0.0	0.0	0.0	0.0	0.0	0.0	0.0	0.0	0.0	0.0	0.0	0.0	0.0	0.0	0.0	0.0	0.0	0.0	0.0	0.0	0.0	0.0	0.0	0.0	0.0	0.0	0.0	0.0	0.0	0.0	0.0	0.0
3R_5492	0.0	0.0	0.0	0.0	0.0	0.0	0.0	0.0	0.0	0.0	0.0	0.0	0.0	0.0	0.0	0.0	0.0	0.0	0.0	0.0	0.0	0.0	0.0	0.0	0.0	0.0	0.0	0.0	0.0	0.0	0.0	0.0	0.0	0.0	0.0	0.0	0.0	0.0	0.0	0.0	0.0	0.0	0.0	0.0	0.0	0.0	0.0	0.0	0.0
3R_5493	0.0	0.0	0.0	0.0	0.0	0.0	0.0	0.0	0.0	0.0	0.0	0.0	11.408648668382526	0.0	0.0	0.0	0.0	0.0	0.0	0.0	0.0	0.0	0.0	0.0	0.0	0.0	0.0	0.0	0.0	0.0	0.0	0.0	0.0	0.0	0.0	0.0	0.0	0.0	0.0	0.0	0.0	0.0	0.0	0.0	0.0	0.0	0.0	0.0	0.0
3R_5494	1.354163436422636	0.0	0.0	0.0	0.0	0.9398632273437041	1.6267380204572066	1.5517032969505462	0.0	0.9461133568688492	0.5173519855969207	0.0	0.0	0.6344338730842952	0.0	1.6300384795033667	0.0	0.0	0.0	1.3528221493421857	0.0	0.0	0.0	0.0	0.0	0.0	1.2948513860218722	0.0	0.0	1.0714750466587204	0.0	0.0	0.0	0.0	0.0	0.0	1.048042696421018	0.0	0.0	1.9332048718695976	0.6626924997456918	1.01622711456538	0.0	0.0	0.4201455770812941	0.0	0.9076350624507381	0.4831986280251435	0.0
3R_5495	0.0	0.0	0.0	0.0	0.0	0.0	0.0	0.0	0.0	0.0	0.0	0.0	0.0	0.0	0.0	0.0	0.0	0.0	0.0	0.0	0.0	0.0	0.0	0.0	0.0	0.0	0.0	0.0	0.0	0.0	0.0	0.0	0.0	0.0	0.0	0.0	14.709429921333967	0.0	0.0	0.0	0.0	0.0	0.0	0.0	0.0	0.0	0.0	0.0	0.0
3R_5496	0.0	0.0	0.0	0.0	0.0	0.0	0.0	0.0	0.0	0.0	0.0	0.0	0.0	0.0	0.0	0.0	0.0	0.0	0.0	0.0	0.0	0.0	0.0	0.0	0.0	0.0	0.0	0.0	0.0	0.0	0.0	0.0	0.0	0.0	0.0	0.0	0.0	0.0	0.0	0.0	0.0	0.0	0.0	0.0	0.0	0.0	0.0	0.0	0.0
3R_5497	0.0	0.0	0.0	0.0	0.0	3.102042943441692	0.0	0.0	0.0	0.0	0.0	0.0	0.0	0.0	0.0	0.0	0.0	0.0	3.9511690817858414	0.0	3.27085242012006	3.701058132520088	0.0	0.0	0.0	0.0	0.0	1.8191641668319076	1.8405556122037674	0.0	0.0	6.232391546259459	0.0	0.0	0.0	0.0	0.0	1.4654082326927595	0.0	3.19029639448653	2.1872337726392366	0.0	0.0	0.0	0.0	0.0	0.0	0.0	0.0
3R_5498	1.5033712348255344	0.459735682325218	0.0	0.0	0.0	0.0	0.0	0.0	0.0	0.0	0.0	0.0	0.6227617165455207	0.7043386415110712	0.6407624355328913	1.8096434269543311	0.0	0.0	0.6645193388750258	0.0	0.0	0.0	0.0	0.0	0.0	0.0	0.7187619584020829	0.61190485369049	0.6191002071880753	0.0	0.5464144963765888	1.0481821010956962	0.0	0.8058568385656005	0.0	0.0	0.0	0.9858268171413004	0.0	0.0	0.0	0.0	0.0	0.0	0.46643910035838376	0.699465000205293	1.0076423627359343	0.5364396191343077	0.4536289796700275
3R_5499	0.0	1.1789851555158053	1.5688408133310052	0.0	0.0	0.8919462427567276	1.0292014292314409	0.0	0.0	0.8978777223428073	0.4909758636265441	0.0	1.0647086249170992	1.8062657190274198	0.0	1.5469343358086602	0.0	0.0	0.0	0.8559008716152117	0.0	1.0641841379097507	0.0	0.0	0.0	0.0	0.0	0.5230735593115725	1.0584487015956856	0.0	0.0	0.0	0.0	0.0	0.0	0.0	0.0	0.0	0.0	1.8346444160991882	1.2578129839631988	0.0	0.0	0.0	1.1961759689683245	0.0	0.0	0.0	0.3877748698540287
3R_5500	0.0	0.0	0.0	0.0	0.0	1.3726127519018922	0.7919171236556415	0.0	0.0	1.381740683751614	0.0	0.0	0.0	0.0	0.0	1.1902857447570294	0.0	0.0	0.8741698882740949	0.6585713322318508	0.0	1.6376690074415678	0.0	0.0	0.0	0.0	0.9455256214750805	0.0	0.8144213829266004	0.7824118816442417	0.0	0.0	0.0	1.0600982414242293	0.0	0.0	0.0	0.0	2.7272092576754576	1.4116637304061075	0.0	0.0	0.0	0.0	0.6135969149328873	0.9201406269322953	2.651090976958838	0.7056820388678376	1.7902359101272929
3R_5501	0.0	0.0	0.0	0.0	0.0	2.5237280915164373	0.0	0.0	0.0	0.0	0.0	0.0	0.0	0.0	0.0	0.0	0.0	0.0	0.0	0.0	0.0	0.0	0.0	0.0	0.0	0.0	0.0	0.0	0.0	0.0	0.0	0.0	0.0	0.0	0.0	0.0	0.0	2.384423420188341	0.0	0.0	0.0	0.0	0.0	0.0	1.1281781907812498	0.0	0.0	0.0	0.0
3R_5502	2.2910995479316925	1.050938240878618	1.3984525563083425	0.0	0.0	1.5901479521359105	1.3761332801595434	3.937973762856007	0.0	0.0	0.4376520840992245	2.89864902664815	1.898146052278549	0.5366970930982686	0.0	0.6894626459135652	0.0	0.0	0.5063552905697049	0.0	2.515022860300289	0.0	0.0	0.0	0.0	0.0	1.095374954514555	0.0	0.9434929789498225	0.4532052647767916	0.0	0.0	0.0	0.0	0.0	0.0	0.0	0.3755937526890165	0.0	0.0	0.0	0.0	0.0	2.8486230325985025	0.35542066630427976	0.0	0.7678106738582885	0.0	0.0
3R_5503	0.0	0.4992245046544697	0.0	0.0	0.0	0.0	0.0	0.0	0.0	1.1405806741835496	0.6236902504740046	0.0	0.6762535983453968	0.0	0.6958004822732303	0.0	0.0	0.0	0.7215979758310861	2.1745143439664187	1.1947048768330955	1.3518409369879902	0.0	0.0	0.0	0.0	0.0	1.3289283787339565	0.0	0.0	0.0	1.1382153057178017	0.0	0.8750756065324045	0.0	0.0	0.0	0.5352520191311918	0.0	0.0	1.5978090841837673	0.0	0.0	2.029761170181672	0.0	0.0	1.0941934218842186	0.5825168970676332	0.0
3R_5504	1.5876274289310488	0.0	1.9381276020574387	0.0	0.0	1.1018999620285272	0.0	1.8192240681888843	0.0	0.0	1.8196375282043815	2.6781753216588995	1.3153285894692426	0.0	0.0	0.0	0.0	0.0	2.8070488646154015	0.5286849659336555	0.0	0.0	0.0	0.0	0.0	0.0	0.7590448543893895	1.2923979215656625	0.0	0.0	0.0	0.0	0.7660165637293608	0.8510209528166751	0.0	0.0	0.0	0.5205386596514713	0.0	1.1332491329227572	2.3308311860551028	0.5957146669716725	0.0	1.9739657603795067	0.0	0.0	0.0	0.5665042895421553	0.0
3R_5505	0.0	0.7887162778932962	0.0	0.0	0.0	0.0	0.0	0.0	0.0	0.0	0.0	0.0	1.602602284221088	0.6041768923605698	0.0	0.776149906834846	0.0	0.0	0.0	0.42943476422141935	0.9437469263342293	0.0	0.0	0.0	0.0	0.0	0.0	0.0	0.0	0.5101875005388855	0.0	0.8991234715013375	0.0	0.6912585107747847	0.0	0.0	0.998060170253096	0.4228177666841671	3.5566639701226004	1.8410078044923353	0.0	0.0	0.0	1.60339252203382	0.8002165706126706	0.5999963160226196	0.8643487598842603	0.4601542538292772	0.7782397019528718
3R_5506	0.0	0.0	1.5637734980424685	0.0	0.0	0.0	0.0	0.0	0.0	0.8949776005006146	0.9787800485474905	0.0	1.0612696435704676	0.0	0.5459726437131032	0.0	0.0	0.0	0.5662151214316273	0.0	0.0	0.0	0.0	0.0	0.0	0.0	0.0	0.0	1.0550299396396272	0.0	0.0	0.0	0.0	0.0	0.0	0.0	0.0	0.0	0.0	0.0	0.0	0.4806509166974283	0.0	1.5926894281098216	0.0	0.5959911726555436	0.8585789899539389	0.9141651907469662	0.7730447340888454
3R_5507	0.0	0.3343455421725579	0.0	0.0	0.0	1.5176692364348066	0.8756062150178899	0.0	0.0	0.7638808999678101	0.4177039648460343	0.0	0.0	0.5122345165335983	0.0	0.0	0.0	0.0	0.4832756890146071	0.0	0.8001294929571402	0.9053681996662812	2.823191160249694	0.0	0.0	0.0	0.0	0.0	0.0	0.4325482337779597	1.9869161571054605	0.0	0.0	0.0	0.0	0.0	0.0	0.0	0.0	0.0	1.6051506072686035	0.4102449654737837	0.0	0.0	0.0	0.0	0.0	0.0	1.649522029548152
3R_5508	0.0	0.0	0.0	0.0	0.0	0.0	0.0	0.0	0.0	0.0	0.0	0.0	0.0	0.0	0.0	0.0	0.0	0.0	0.0	0.0	0.0	0.0	0.0	0.0	0.0	0.0	2.534885088589164	2.15802808026138	0.0	0.0	0.0	0.0	0.0	0.0	0.0	0.0	0.0	0.0	0.0	3.7845672914987265	0.0	0.0	0.0	0.0	0.0	0.0	0.0	0.0	0.0
3R_5509	2.238088779610474	0.6844146331681293	2.732191168137405	0.0	0.0	0.0	0.0	0.0	0.0	0.0	0.0	0.0	2.7813409846169592	1.0485583161998904	0.0	0.0	0.0	0.0	0.0	0.0	0.0	0.0	0.0	0.0	0.0	0.0	0.0	0.0	0.0	0.0	0.0	0.0	1.0798585644446632	0.0	0.0	0.0	0.0	0.7338067561000988	3.0863225910789227	3.195097442484252	0.0	0.0	0.0	0.0	0.0	0.0	0.0	0.0	0.0
3R_5510	0.0	0.0	0.0	0.0	0.0	0.0	1.4166438941160686	0.0	0.0	0.0	0.0	0.0	0.0	0.8287445746236421	0.0	2.129277145542161	0.0	0.0	0.0	1.1781044111527845	0.0	0.0	0.0	0.0	0.0	0.0	0.0	0.0	0.0	0.6998200832547959	0.0	0.0	0.8534832186422584	1.8963874577484872	0.0	0.0	0.0	0.5799757233761709	0.0	0.0	0.0	0.0	0.0	0.0	0.5488253107695881	0.0	1.1856202287677944	0.6311898819252023	0.53375256394716
3R_5511	0.0	0.4874528657451468	1.9459175039949685	0.0	0.0	0.0	0.6382868992379875	0.0	0.0	0.0	0.6089837279547891	0.0	1.3206152799413857	0.0	0.0	0.0	0.0	0.0	0.7045828038393562	0.5308099055073439	2.333067830214255	0.0	0.0	0.0	0.0	0.0	0.0	0.6487962234869423	0.656425380451022	0.6306256538011467	0.0	0.0	0.0	1.708882910077214	0.0	0.0	0.0	0.5226308568365656	2.1981365077941524	0.0	0.780066492867852	0.0	0.0	1.9818997063617394	0.9891208575123928	0.7416353177417857	1.0683925051838405	0.5687812360435304	0.4809779937176578
3R_5512	0.0	1.1572354293644325	0.0	0.0	0.0	1.7509835274473673	0.5051074444351504	0.0	0.0	0.0	0.0	1.0639443310279788	0.5225335267961463	0.5909813410643149	0.5376371835037428	0.7591983715498609	0.0	0.0	1.6727118472827467	0.0	0.0	0.0	0.0	0.0	0.0	0.0	1.206166696097134	0.5134239834718551	0.0	0.4990447285805511	0.458473740916489	0.8794861268099384	0.6086225751259362	0.676161049661595	0.0	0.0	0.0	0.4135831971403865	0.0	0.0	0.0	0.47331273476311647	0.0	1.568373558978374	0.39136970316330044	0.5868920707829398	0.0	0.0	0.3806212622040498
3R_5513	3.33642174773115	0.6801922209612592	0.0	0.0	0.0	1.5437723528588114	0.8906661835693287	0.0	0.0	1.554038503168762	0.42488825438909567	0.9380372901716111	0.9213939474184429	0.0	0.0	1.3387098598725535	0.0	0.0	0.0	1.481385356031712	2.441673904195064	0.0	0.0	0.0	0.0	0.0	0.0	0.0	0.0	1.319963510928704	0.0	0.0	0.5365982546819807	0.0	0.0	0.0	0.0	0.0	0.0	0.7938464200900301	1.0885055716518317	0.41730096413214757	0.0	0.0	1.3802202431244155	1.5523180066249829	0.7454179901563082	0.3968389554897094	1.3423143559949888
3R_5514	0.0	0.0	30.64204272113596	0.0	0.0	0.0	0.0	0.0	0.0	0.0	0.0	0.0	0.0	0.0	0.0	0.0	0.0	0.0	0.0	0.0	0.0	0.0	0.0	0.0	0.0	0.0	0.0	0.0	0.0	0.0	0.0	0.0	0.0	0.0	0.0	0.0	0.0	0.0	0.0	0.0	0.0	0.0	0.0	0.0	7.787761688262129	0.0	0.0	0.0	0.0
3R_5515	0.0	0.0	0.0	0.0	0.0	0.0	1.5610004639293378	0.0	0.0	2.723640875966484	0.0	0.0	0.0	0.0	0.0	0.0	0.0	0.0	1.723134353819448	0.0	0.0	3.2281182007760396	0.0	0.0	0.0	0.0	0.0	0.0	0.0	0.0	0.0	0.0	1.8809069883970608	0.0	0.0	0.0	0.0	0.0	0.0	0.0	3.8154759520089434	0.0	0.0	0.0	0.0	0.0	0.0	2.7820335162705843	0.0
3R_5516	0.0	0.0	0.0	0.0	0.0	0.0	0.0	0.0	0.0	0.0	0.0	2.610593894447424	1.2821374153853415	0.0	1.3191971682641266	0.0	0.0	0.0	0.0	0.0	0.0	0.0	0.0	0.0	0.0	0.0	1.4797820340255163	0.0	0.0	0.0	1.1249542987316141	0.0	0.0	3.3181847140521143	0.0	0.0	2.395448265024731	0.0	0.0	0.0	0.0	0.0	0.0	0.0	1.9206030386244797	1.4400535930345186	0.0	0.0	0.0
3R_5517	0.0	0.0	1.954296050836712	0.0	0.0	1.111092345995934	0.0	0.0	0.0	0.0	0.0	2.7005174731582064	0.0	0.7500183004465308	0.0	0.0	0.0	0.0	0.0	0.0	0.0	0.0	0.0	0.0	0.0	0.0	0.0	0.651589748668802	0.0	0.6333409418691817	0.0	0.0	0.0	0.0	0.0	0.0	0.0	0.0	0.0	0.0	0.0	0.0	0.0	0.0	0.4966898600963737	0.7448285806814704	0.0	1.7136907208674292	0.0
3R_5518	0.0	0.0	0.0	0.0	0.0	0.0	0.0	0.0	0.0	0.0	0.0	0.0	2.552323265013595	0.7216644237336376	1.3130486573814868	0.0	0.0	0.0	0.0	1.0258842917417956	2.2545336981770063	0.0	0.0	0.0	0.0	0.0	0.7364425347998556	0.0	0.6343292386958089	0.0	0.0	0.0	0.0	1.651359663492533	0.0	0.0	0.0	0.5050384147369401	0.0	2.199008027478804	0.0	0.5779758822223866	0.0	0.0	0.4779128741890535	0.0	0.0	0.0	0.0
3R_5519	0.0	0.0	0.0	0.0	0.0	0.0	0.0	0.0	0.0	0.0	0.0	0.0	0.0	0.0	0.0	0.0	0.0	0.0	0.0	0.0	0.0	0.0	0.0	0.0	0.0	0.0	0.0	0.0	6.881403145627005	0.0	0.0	0.0	0.0	0.0	0.0	0.0	0.0	5.478815611556357	0.0	0.0	0.0	0.0	0.0	0.0	0.0	7.774671364641416	0.0	0.0	0.0
3R_5520	0.0	0.0	0.0	9.213278176507984	0.0	1.327594584476171	0.7659442790855852	0.0	0.0	2.6728462872828644	0.0	0.0	0.0	0.8961633454853083	0.8152723335703058	1.1512474341572811	0.0	0.0	0.0	0.0	0.0	0.0	4.939222862674787	0.0	0.0	0.0	1.8290296266218922	0.0	0.0	0.7567507845613759	0.0	1.3336516315227234	0.0	1.0253297460463284	0.0	0.0	1.4804024325972773	0.0	0.0	0.0	0.9360797914414225	1.4354616444648598	0.0	0.0	0.5934725145074357	0.8899623812901429	0.0	2.0476124497567096	0.5771735924611894
3R_5521	0.0	1.8264800150209715	3.6456647213399713	0.0	0.0	0.0	0.0	0.0	0.0	0.0	1.1409273457466227	2.518856157192745	0.0	0.0	0.0	0.0	0.0	0.0	1.3200316385183117	0.9944691603179754	0.0	0.0	0.0	0.0	0.0	0.0	0.0	0.0	0.0	0.0	0.0	0.0	0.0	0.0	0.0	0.0	0.0	0.0	0.0	0.0	0.0	0.0	0.0	0.0	1.853111967990085	0.0	0.0	0.0	0.0
3R_5522	0.0	0.0	0.0	0.0	0.0	0.0	2.1947973353404513	0.0	0.0	0.0	0.6980120616484252	1.5410201059975268	0.7568391008509292	0.855979116848682	0.0	3.298875479326607	0.0	0.0	0.0	0.0	1.3370714284950245	0.0	0.0	0.0	0.0	0.0	0.0	1.4872896228828434	1.504778574842269	1.4456357125220387	0.0	0.0	0.0	0.0	0.0	0.0	0.0	1.1980702442961073	0.0	1.3041414315299666	0.0	0.6855475605475606	0.0	0.0	1.7005830959319332	0.0	3.6737476928864488	0.0	0.5512929584011975
3R_5523	0.0	1.3153825704706346	0.0	0.0	0.0	0.0	0.0	0.0	0.0	3.0052610099239727	0.0	0.0	0.0	0.0	0.0	0.0	0.0	0.0	0.0	1.4323807428441122	0.0	0.0	0.0	0.0	0.0	0.0	0.0	0.0	0.0	0.0	1.5633855113247737	0.0	0.0	0.0	0.0	0.0	3.3290322237003123	0.0	0.0	0.0	0.0	1.613986158454705	0.0	0.0	0.0	0.0	5.766074952055087	0.0	0.0
3R_5524	0.0	0.0	0.0	0.0	0.0	0.0	0.0	0.0	0.0	0.0	0.0	0.0	10.058237193349493	0.0	0.0	0.0	0.0	0.0	21.46533080757941	0.0	0.0	0.0	0.0	0.0	0.0	0.0	0.0	9.882887779809261	0.0	0.0	0.0	0.0	11.715363527730267	0.0	0.0	0.0	0.0	0.0	0.0	0.0	0.0	0.0	0.0	0.0	0.0	0.0	0.0	0.0	0.0
3R_5525	1.6696154858839858	0.0	0.0	0.0	0.0	0.0	0.6685620847477322	0.0	0.0	1.1665102376437988	0.6378690072206772	2.816481316378304	0.6916273119199063	0.0	0.0	0.0	0.0	0.0	0.0	0.555987248766042	0.0	0.0	0.0	0.0	0.0	0.0	0.0	1.3591397732547117	0.0	0.6605374515817791	0.6068375420045361	1.1640910957158772	0.8055750952270321	0.8949692703351338	0.0	0.0	1.2921839925280756	0.5474202519545504	0.0	0.0	0.0	0.0	0.0	0.0	0.5180183890311886	0.776812519172704	3.3572053011614584	0.0	1.007583425514622
3R_5526	0.0	0.0	0.0	0.0	0.0	0.0	0.0	0.0	0.0	0.0	0.0	0.0	0.0	0.0	0.0	0.0	0.0	0.0	0.0	0.0	0.0	0.0	0.0	0.0	0.0	0.0	0.0	0.0	0.0	0.0	0.0	0.0	0.0	0.0	0.0	0.0	0.0	0.0	0.0	0.0	0.0	0.0	0.0	0.0	0.0	0.0	0.0	0.0	0.0
3R_5527	0.0	0.0	0.0	0.0	0.0	0.0	0.0	0.0	0.0	0.0	0.0	0.0	0.0	0.0	0.0	0.0	0.0	0.0	0.0	0.0	0.0	0.0	0.0	0.0	0.0	0.0	0.0	0.0	0.0	0.0	0.0	0.0	0.0	0.0	0.0	0.0	0.0	0.0	0.0	0.0	8.690173586217385	0.0	0.0	0.0	0.0	0.0	0.0	0.0	0.0
3R_5528	0.0	0.35838733155257835	0.0	0.0	0.0	0.0	0.46928422142556536	0.0	0.0	0.0	0.0	0.0	0.9709488228410662	0.5490677707760656	0.0	0.0	0.0	0.0	0.0	0.0	0.8576644151260441	0.0	0.0	0.0	0.0	0.0	0.5603114793926404	0.9540218699973478	0.48262007877131885	0.0	1.2778736182991501	0.0	0.5654578534857989	0.0	0.0	0.0	0.0	1.152753166497673	1.6161240045484195	0.836541469870286	0.5735240644962222	0.0	0.0	0.0	0.0	0.0	0.7855084376174336	0.41818194895871863	0.0
3R_5529	0.0	1.5185092612361333	0.0	0.0	0.0	0.0	0.0	2.8450052518796953	0.0	0.0	0.0	0.0	0.0	0.0	2.116441533725919	0.0	0.0	0.0	0.0	0.0	0.0	2.055971775619464	0.0	0.0	0.0	0.0	0.0	0.0	0.0	0.0	0.0	0.0	1.1979399266669095	1.3308745868965282	0.0	0.0	0.0	0.8140477285951848	3.4238086173154327	0.0	0.0	0.0	0.0	0.0	0.7703253422863626	0.0	0.0	0.8859313743382535	0.0
3R_5530	1.0510317979160142	0.3214088506998035	0.0	0.0	0.0	0.7294733494206522	0.8417267519279751	0.0	0.0	0.7343243775132251	0.0	0.0	0.8707661174454508	0.0	0.8959353206373325	0.0	0.0	0.0	0.4645765059944307	1.0499907600813112	1.5383408378727206	0.0	0.0	0.0	0.0	0.0	0.5024984221549543	0.8555856911849006	0.4328232367214159	0.8316236537052576	0.0	0.7328015148472915	0.0	0.0	0.0	0.0	0.0	0.0	0.0	2.2506808309513624	1.5430431897788817	0.3943715295305401	0.0	0.0	0.0	0.4890075982000608	0.7044595104851753	0.0	0.31713955345482314
3R_5531	0.0	0.0	0.0	0.0	0.0	0.0	0.40183648919638487	0.0	0.0	0.7011261769104005	0.7667770825665562	0.8464172512024204	0.0	0.0	0.0	0.6039776518605169	0.0	0.0	0.4435733846033194	0.668347694788599	0.0	0.0	0.0	0.0	0.0	0.0	0.4797808821519976	0.4084526832073665	0.0	0.39701331646185545	0.36473720684246996	0.0	0.0	1.6137527885648186	0.0	0.0	0.0	0.6580493784460401	0.0	0.7163098011237468	0.9821889849469715	0.376542317331791	0.0	0.0	0.9340584615982412	0.0	0.0	1.074236625968854	0.0
3R_5532	0.0	0.6205608374418857	0.0	0.0	0.0	2.1126483836197636	0.4062914391874756	0.0	0.0	0.0	0.0	0.8558010344751745	0.0	0.4753655132968291	0.0	0.0	0.0	0.0	0.0	0.3378786572323737	0.0	0.8402026904970555	2.619986884345657	0.0	0.0	0.0	0.0	0.0	1.2535116083113838	0.8028295889428207	1.1063425697572038	1.4148581183816034	0.4895555286191225	0.0	0.0	0.0	0.0	1.3306896522013052	2.7983781160115218	0.0	0.0	1.522867376525913	0.0	0.0	0.0	0.47207624182369845	0.6800683659126884	0.7240974152872098	1.2246357650037858
3R_5533	0.0	0.0	0.0	0.0	0.0	0.0	0.0	0.0	0.0	0.0	0.0	0.0	5.952338435677841	0.0	0.0	0.0	0.0	0.0	0.0	0.0	0.0	0.0	0.0	0.0	0.0	0.0	0.0	0.0	0.0	0.0	0.0	0.0	0.0	0.0	0.0	0.0	0.0	0.0	0.0	0.0	0.0	0.0	0.0	0.0	0.0	0.0	9.631016496005055	0.0	0.0
3R_5534	0.0	0.4006108995729768	0.0	0.0	0.0	0.9092312613347041	0.0	0.0	0.0	0.9152776870127405	0.5004904806710576	1.1049463697705235	0.5426708021076032	0.0	0.0	0.0	0.0	0.0	1.1581162844873276	0.4362436836277047	0.0	0.0	0.0	0.0	0.0	0.0	0.0	0.0	0.0	1.0365535961179824	0.0	0.0	0.6320775301241829	1.4044375733116412	0.0	0.0	3.04165485490698	0.0	3.6130567923751498	1.8701979744820838	0.0	0.0	0.0	1.6288151737815486	1.2193566527977042	0.6095095806677702	0.0	0.9349004945670362	0.0
3R_5535	1.2606145319357152	0.38549991416844415	1.5389201366622638	0.0	0.0	0.8749351891758619	0.5047863335359546	1.4445078583394257	0.0	0.8807535445486024	0.9632241037199715	0.0	1.044402675300117	0.0	0.0	0.7587157279570129	0.0	0.0	0.0	0.8395772694865045	0.0	0.0	3.2551352199446044	0.0	0.0	0.0	0.6026999511330879	1.0261951710333836	0.0	0.498727471919025	0.4581822763640946	0.0	0.6082356567692129	0.0	0.0	0.0	0.0	0.0	0.0	0.0	0.6169120897187591	0.0	0.0	1.5673765001360485	0.3911208985204757	0.0	0.0	0.0	0.0
3R_5536	1.3175725307208508	0.0	0.0	0.0	0.0	0.0	0.0	0.0	0.0	0.9205483890863466	0.5033725963958522	1.1113092946019818	0.5457958166933834	0.6172908094040551	0.0	0.0	0.0	0.0	0.5823926963296739	0.0	0.0	0.0	0.0	0.0	0.0	0.0	0.0	1.0725614644754238	0.5425868261003797	0.0	0.0	0.0	0.0	0.0	0.0	0.0	1.0197234917779696	0.0	0.0	0.0	0.0	0.0	0.0	0.0	0.0	0.6130194918742734	2.6493294547150117	0.0	0.39756586324569193
3R_5537	0.0	0.9357891434983991	0.0	0.0	0.0	0.0	0.0	0.0	0.0	0.0	0.0	0.0	0.0	0.0	1.3042679822035244	0.0	0.0	0.0	0.0	0.0	0.0	0.0	0.0	0.0	0.0	0.0	2.926071059050455	1.2455285524965374	0.0	0.0	2.2244466688911135	0.0	1.4764732841018084	0.0	0.0	0.0	0.0	0.0	0.0	0.0	0.0	1.1482216343327454	0.0	0.0	0.0	1.4237566902326875	0.0	1.0919195333922098	0.0
3R_5538	0.0	0.4175290555338278	0.0	0.0	0.0	0.0	0.0	0.0	0.0	0.0	1.043253281031569	1.1516092414799055	0.0	0.0	0.5819364143685222	0.8217533899998036	0.0	0.0	0.0	0.4546666438727122	0.0	0.0	0.0	0.0	0.0	0.0	0.0	0.0	0.5622629148136824	1.080328179933844	0.0	0.9519523924800711	0.6587707285503592	0.0	0.0	0.0	0.0	0.0	0.0	0.0	0.0	0.5123118790780026	0.0	3.3952029856056978	0.4236170576355577	0.6352497144393722	0.0	0.9743821771468697	0.4119829865857928
3R_5539	0.0	1.4966467255951361	0.0	0.0	0.0	0.0	0.0	0.0	0.0	0.0	0.9348939830223254	0.0	3.0410548486679874	1.1464697673629407	1.042985173757158	1.4728011189753782	0.0	0.0	0.0	0.0	0.0	0.0	0.0	0.0	0.0	0.0	0.0	0.0	0.0	0.9681180337251662	0.0	0.0	0.0	0.0	0.0	0.0	0.0	0.0	0.0	0.0	0.0	0.0	0.0	0.0	0.0	0.0	0.0	0.8731762949051648	0.0
3R_5540	0.0	0.0	0.0	0.0	0.0	0.0	0.0	2.472481894633206	0.0	0.0	0.0	0.0	0.8938223113422655	0.0	0.0	0.0	0.0	0.0	0.9537551773407608	0.0	0.0	1.786764009569908	0.0	0.0	0.0	0.0	1.0316072068904758	0.0	0.0	0.0	0.0	1.504409348580221	0.0	0.0	0.0	0.0	1.6699497879497758	0.0	0.0	0.0	0.0	0.8096274418363646	0.0	0.0	0.0	0.0	1.4462244575067438	0.7699280278978802	0.0
3R_5541	0.0	0.0	0.0	0.0	0.0	0.0	0.0	0.0	0.0	0.0	0.0	0.0	0.0	0.0	0.0	0.0	0.0	0.0	0.0	0.0	0.0	0.0	0.0	0.0	0.0	0.0	0.0	0.0	0.0	0.0	0.0	0.0	0.0	0.0	0.0	0.0	0.0	0.0	0.0	0.0	0.0	0.0	0.0	0.0	0.0	0.0	0.0	0.0	0.0
3R_5542	0.0	0.0	0.0	0.0	0.0	0.0	0.0	0.0	0.0	0.0	0.0	0.0	0.0	0.0	0.0	0.0	0.0	0.0	0.0	0.0	0.0	0.0	0.0	0.0	0.0	0.0	0.0	0.0	0.0	0.0	0.0	0.0	0.0	0.0	0.0	0.0	0.0	0.0	0.0	0.0	0.0	0.0	0.0	0.0	0.0	0.0	0.0	0.0	0.0
3R_5543	0.0	0.0	0.0	0.0	0.0	10.808427114452597	0.0	0.0	0.0	0.0	0.0	0.0	0.0	0.0	0.0	0.0	0.0	0.0	0.0	0.0	0.0	0.0	0.0	0.0	0.0	0.0	0.0	0.0	0.0	0.0	0.0	0.0	0.0	0.0	0.0	0.0	0.0	0.0	0.0	0.0	0.0	0.0	0.0	0.0	0.0	0.0	0.0	0.0	4.698978723964133
3R_5544	0.0	0.0	0.0	0.0	0.0	0.0	0.793499902716912	0.0	0.0	2.7690046480512023	0.0	0.0	0.0	0.0	0.0	2.385329460512421	0.0	0.0	0.8759170632673143	0.6598875973862117	0.0	0.0	0.0	0.0	0.0	0.0	1.8948308257142186	0.8065647921563187	0.8160491405207242	0.0	0.7202405603471559	0.0	0.0	0.0	0.0	0.0	0.0	0.0	0.0	1.4144851769025886	0.0	0.0	0.0	0.0	0.0	0.0	0.0	0.7070924626630432	1.1958759977043965
3R_5545	0.0	0.0	0.0	0.0	0.0	0.0	18.465788433768758	0.0	0.0	0.0	0.0	0.0	0.0	0.0	0.0	0.0	0.0	0.0	0.0	0.0	0.0	0.0	0.0	0.0	0.0	0.0	0.0	0.0	0.0	0.0	0.0	0.0	0.0	0.0	0.0	0.0	0.0	0.0	0.0	0.0	0.0	0.0	0.0	0.0	14.307748217969959	0.0	0.0	0.0	0.0
3R_5546	0.0	0.0	0.0	0.0	0.0	0.0	0.0	0.0	0.0	0.0	0.0	0.0	0.0	0.0	0.0	0.0	0.0	0.0	0.0	0.0	0.0	0.0	0.0	0.0	0.0	0.0	0.0	0.0	0.0	0.0	0.0	0.0	0.0	0.0	0.0	0.0	0.0	0.0	0.0	0.0	0.0	0.0	0.0	0.0	0.0	0.0	0.0	0.0	0.0
3R_5547	0.0	0.0	0.0	0.0	0.0	0.0	0.0	0.0	0.0	0.0	0.0	0.0	0.0	0.0	0.0	0.0	0.0	0.0	0.0	0.0	0.0	0.0	0.0	0.0	0.0	0.0	0.0	0.0	0.0	0.0	0.0	0.0	0.0	0.0	0.0	0.0	0.0	0.0	0.0	0.0	0.0	0.0	0.0	0.0	0.0	0.0	0.0	0.0	0.0
3R_5548	0.0	0.0	0.0	0.0	0.0	0.0	0.0	0.0	0.0	0.0	0.0	0.0	0.0	0.0	0.0	0.0	0.0	0.0	0.0	0.0	0.0	0.0	0.0	0.0	0.0	0.0	0.0	0.0	0.0	0.0	0.0	0.0	0.0	0.0	0.0	0.0	0.0	0.0	0.0	0.0	0.0	0.0	0.0	0.0	0.0	0.0	0.0	0.0	0.0
3R_5549	0.0	0.0	0.0	15.76088840975788	0.0	4.542155289021883	0.0	0.0	0.0	0.0	0.0	0.0	1.3554830101048547	0.0	0.0	0.0	0.0	0.0	0.0	1.089649376982072	0.0	0.0	0.0	0.0	0.0	0.0	0.0	0.0	0.0	1.2945516721594492	0.0	0.0	0.0	0.0	0.0	0.0	0.0	0.0	0.0	0.0	0.0	0.0	0.0	0.0	0.0	3.044865792972876	0.0	0.0	0.9873541653213965
3R_5550	0.0	0.0	1.3748890808234044	0.0	0.0	0.0	0.0	0.0	0.0	0.0	0.0	0.949935907824299	0.9330814511058788	0.0	1.4400777872417558	0.677845422231947	0.0	0.0	0.0	0.0	1.6484303563725102	1.8652436101417025	0.0	0.0	0.0	0.0	1.6153773586124813	0.0	0.0	0.0	0.0	0.0	1.0868095661847463	0.0	0.0	0.0	0.8716492929529595	0.3692651188402239	0.0	0.0	0.0	0.4225942554227295	0.0	0.0	0.3494319424684068	1.5720085228014073	0.0	1.20561808382116	0.6796705310694051
3R_5551	0.0	0.0	0.0	0.0	0.0	0.0	0.0	0.0	0.0	0.0	0.0	0.0	1.6106327531834155	0.0	0.0	0.0	0.0	0.0	1.7186294274042335	0.0	0.0	0.0	0.0	0.0	0.0	0.0	3.717831463264107	4.747661776575037	0.0	0.0	2.8263557675322377	0.0	0.0	0.0	0.0	0.0	0.0	0.0	0.0	0.0	0.0	0.0	0.0	0.0	0.0	1.8090085005309438	2.6060397577425443	0.0	0.0
3R_5552	0.0	0.982806102085839	0.0	0.0	0.0	0.0	0.0	0.0	0.0	0.0	1.2278375325376947	0.0	0.0	3.011418697416865	0.0	1.9342947164933249	0.0	0.0	0.0	0.0	0.0	0.0	0.0	0.0	0.0	0.0	0.0	0.0	1.323489745998495	0.0	0.0	0.0	0.0	1.7227312318768675	0.0	0.0	4.974664036064325	0.0	0.0	0.0	0.0	0.0	0.0	0.0	0.0	0.0	0.0	0.0	0.0
3R_5553	1.6943434851052805	0.0	0.0	0.0	0.0	0.0	0.0	0.0	0.0	0.0	2.5892649076927063	0.0	0.0	0.0	0.0	0.0	0.0	0.0	2.9957311579931387	0.0	1.2399614272799202	1.4030499499812694	0.0	0.0	0.0	0.0	0.0	1.379269442354468	2.7909763826183016	0.6703204044391567	1.231650334470044	0.0	0.0	0.0	0.0	0.0	0.0	0.0	0.0	0.0	0.8291678015900951	0.0	0.0	0.0	0.0	0.7883175749963954	0.0	0.0	0.0
3R_5554	0.0	0.0	0.0	0.0	0.0	0.0	0.0	0.0	0.0	0.0	0.0	0.0	0.0	0.0	0.0	0.0	0.0	0.0	0.0	0.0	0.0	0.0	0.0	0.0	0.0	0.0	0.0	0.0	0.0	0.0	4.34169108867904	0.0	0.0	0.0	0.0	0.0	0.0	0.0	0.0	0.0	0.0	0.0	0.0	0.0	3.70622393598017	0.0	0.0	0.0	0.0
3R_5555	0.0	0.0	1.7436168367128986	0.0	0.0	0.0	0.0	0.0	0.0	0.9979053965725941	0.0	0.0	1.1833220227469994	0.6691639866649001	0.6087627748868311	0.859634938830527	0.0	0.0	0.0	0.47562606659145434	1.0452592007634574	0.0	0.0	0.0	0.0	0.0	0.0	0.0	1.1763647154109071	0.0	0.5191265695467376	0.9958359121334142	0.0	0.0	0.0	0.0	0.0	0.0	0.0	0.0	0.0	0.5359286571771567	14.46361677201001	0.0	0.8862902857710083	0.0	0.0	1.5289495123033292	0.0
3R_5556	0.0	0.3695255118750534	0.0	0.0	0.0	0.0	0.0	0.0	0.0	0.8442567492839437	0.0	0.0	1.5016868448328007	1.6983961026564955	0.5150308668299108	0.0	0.0	0.0	0.0	0.0	0.0	2.0012627968247965	0.0	0.0	0.0	0.0	0.0	0.0	0.0	0.0	0.0	0.0	0.0	0.0	0.0	0.0	0.0	0.0	0.0	0.0	1.1826967911366337	1.8136444096224718	0.0	0.0	0.0	0.0	0.809920948475745	0.8623569258234636	0.7292341550088559
3R_5557	0.0	0.784803319655258	0.0	0.0	0.0	0.0	2.055294829988067	0.0	0.0	0.8965219967051025	0.0	0.0	1.594651496357178	0.0	2.187659152203323	0.7722992925429562	0.0	0.0	0.0	0.42730426388123544	0.0	0.0	0.0	0.0	0.0	0.0	0.0	0.5222837588553212	0.0	0.0	0.0	0.8946627640284016	1.238250243439998	0.0	0.0	0.0	0.0	0.42072009441632074	0.0	0.0	0.0	0.0	0.0	0.0	0.0	1.1940392604885006	0.0	1.3736140463208295	0.38718935991248904
3R_5558	0.0	0.0	0.0	0.0	0.0	0.0	0.6164820672764415	0.0	0.0	0.0	0.588179936006023	0.0	0.6377505466797686	0.7212908914232167	0.0	0.0	0.0	0.0	0.0	0.0	0.0	0.0	0.0	0.0	0.0	0.0	0.0	0.0	1.2680018218650178	0.0	0.5595657769570813	1.0734100864481548	0.0	0.0	0.0	0.0	0.0	0.0	0.0	0.0	0.0	0.0	0.0	0.0	0.9553310145538948	0.0	1.0318946245719702	0.5493508211476335	0.4645470684664335
3R_5559	0.0	0.0	1.429278513070109	0.0	0.0	0.0	0.4688224184129442	0.0	0.0	0.0	0.0	0.9875145571989663	0.0	0.5485274561029934	0.0	0.0	0.0	0.0	0.517516832105585	0.0	0.0	0.9695155233978029	0.0	0.0	0.0	0.0	0.0	0.47654152844976755	0.48214515249817247	0.0	0.851077410809747	0.8163071391528577	1.129802820033031	0.0	0.0	0.0	0.9061309910209668	0.0	1.6145336443786218	0.0	1.1459193668107948	0.0	0.0	0.0	0.0	0.0	0.0	0.0	0.3532788570270221
3R_5560	0.0	0.0	0.0	0.0	0.0	0.0	0.9356192882781499	0.0	0.0	3.2649457790454477	2.6779975719488682	0.0	0.9678979231620685	1.0946849978237663	0.9958746886895724	0.0	0.0	0.0	0.0	0.0	0.0	0.0	0.0	0.0	0.0	0.0	0.0	0.0	0.0	1.8487784288969986	0.0	0.0	0.0	0.0	0.0	0.0	0.0	0.76608733610136	3.2220916917076896	0.0	0.0	0.0	0.0	0.0	0.7249408955687843	0.0	0.0	0.0	0.0
3R_5561	0.0	0.0	0.0	0.0	0.0	1.4406207807818883	0.0	0.0	0.0	1.450200968850263	0.0	0.0	0.0	1.9449183562172425	0.0	0.0	0.0	0.0	0.0	0.6912011749314052	0.0	0.0	0.0	0.0	0.0	0.0	0.9923730179333712	1.6896772547475707	0.8547730355349665	3.2847103140068095	0.0	0.0	2.0029756205819362	0.0	0.0	0.0	0.0	1.361101435948404	0.0	0.0	1.0157739537274333	1.5576712192204167	0.0	0.0	0.0	0.0	1.3912215036099416	0.7406460477719663	0.0
3R_5562	0.0	1.9119013084192198	0.0	0.0	0.0	0.0	0.0	0.0	0.0	0.0	0.0	0.0	1.2949385771784687	1.4645654253595948	0.0	0.0	0.0	0.0	0.0	2.081957506414511	0.0	0.0	0.0	0.0	0.0	0.0	0.0	0.0	0.0	1.2367288176489117	1.136186107284373	2.1795357719577875	0.0	0.0	0.0	0.0	0.0	2.0498774122060563	0.0	0.0	0.0	0.0	0.0	0.0	0.0	0.0	0.0	0.0	0.0
3R_5563	0.0	0.37308738616917303	0.0	0.0	0.0	0.0	0.4885329589737838	4.193990514871052	0.0	0.0	0.9322097098963383	1.0290322939146737	0.5053872256707601	0.5715890082976434	0.0	1.4685724037035046	0.0	0.0	0.0	0.0	0.0	0.0	0.0	0.0	0.0	0.0	0.5832939026655132	1.986306403653215	0.0	0.482669183754282	0.0	0.8506268609589152	0.5886513667542894	0.0	0.0	0.0	0.0	0.0	0.0	0.8708540814318235	0.0	0.9155631079339036	0.0	0.0	0.0	0.0	0.0	0.8706692259698341	0.7362632783241588
3R_5564	0.0	0.0	0.0	0.0	0.0	0.0	2.305989068689419	2.1996232925149237	0.0	0.0	0.0	0.0	2.3855451233016707	0.8993443060533426	0.0	0.0	0.0	0.0	0.0	0.0	0.0	0.0	0.0	0.0	0.0	0.0	0.9177609130032404	0.7813189758158336	0.7905064600978426	0.0	0.0	0.0	0.0	1.0289691869003168	0.0	0.0	2.971314337126513	0.6293831422117014	0.0	0.0	1.8788048734319611	1.4405568616604434	0.0	2.3867214276031015	0.0	0.0	1.2866217584208108	0.6849601719633609	0.5792222886590187
3R_5565	0.0	0.0	0.0	0.0	0.0	0.0	3.970144513260283	0.0	0.0	0.0	0.0	0.0	0.0	0.0	0.0	0.0	0.0	0.0	0.0	0.0	0.0	0.0	0.0	0.0	0.0	0.0	0.0	0.0	0.0	0.0	0.0	0.0	0.0	0.0	0.0	0.0	0.0	0.0	0.0	0.0	0.0	0.0	0.0	0.0	0.0	0.0	0.0	0.0	0.0
3R_5566	0.0	0.0	0.0	0.0	0.0	0.0	0.0	0.0	0.0	0.0	0.0	0.0	0.0	0.0	0.0	0.0	0.0	0.0	3.5533824647682133	0.0	0.0	0.0	0.0	0.0	0.0	0.0	0.0	3.2720371703422555	0.0	0.0	2.921840759678598	0.0	0.0	0.0	0.0	0.0	0.0	0.0	0.0	0.0	0.0	0.0	0.0	0.0	0.0	0.0	0.0	0.0	0.0
3R_5567	4.424025763166564	1.803841442697955	1.8002389997296038	0.0	0.0	0.0	0.0	1.6897948893167447	0.0	1.0303113477255463	0.0	0.0	0.6108745940432884	0.0	0.6285317197331807	0.0	0.0	0.0	0.0	0.0	0.0	0.0	0.0	0.0	0.0	0.0	0.0	0.0	0.0	0.5834147099617945	1.607954012515242	0.0	0.0	0.7904748413991277	0.0	0.0	0.0	1.9340191945603002	0.0	0.0	0.0	1.1066647779587788	0.0	0.0	0.45753582551267347	0.6861137842866495	0.0	0.0	0.0
3R_5568	0.0	1.3729615811025566	0.0	0.0	0.0	0.0	1.797801289023524	0.0	0.0	0.0	0.0	0.0	1.859824990468397	0.0	0.0	0.0	0.0	0.0	0.0	0.0	0.0	7.435635282089414	0.0	0.0	0.0	0.0	0.0	0.0	1.848890203655256	0.0	0.0	0.0	0.0	0.0	0.0	0.0	0.0	0.0	0.0	0.0	0.0	0.0	0.0	0.0	0.0	0.0	0.0	1.6020313757844946	0.0
3R_5569	0.0	0.8617594007394068	0.0	0.0	0.0	0.0	1.128416251992501	0.0	0.0	0.0	0.0	2.3768647395205815	0.0	0.0	0.0	3.39211702532368	0.0	0.0	1.2456196228936416	0.0	2.062294917659782	0.0	0.0	0.0	0.0	0.0	0.0	0.0	2.3209659117415575	0.0	0.0	0.0	0.0	0.0	0.0	0.0	0.0	0.9239499562833078	0.0	0.0	0.0	0.0	0.0	3.5037658475329287	0.8743247371473827	0.0	0.0	0.0	0.0
3R_5570	0.0	0.0	0.0	0.0	0.0	0.8086210649668805	0.0	1.335024007736731	0.0	0.0	0.0	0.0	0.0	0.0	0.4965720637296614	0.7012102468133851	0.0	0.0	0.5149829659084366	0.77594303460768	0.0	0.0	0.0	0.0	0.0	0.0	0.0	0.9484165711136971	0.0	0.9218546572604305	0.42345518256211556	0.8123103356904954	0.5621355394230151	0.6245153760681711	0.0	0.0	0.0	0.3819934112248458	0.0	0.0	0.5701543578893113	1.3114822897431593	0.0	0.0	0.7229532002029473	0.0	0.0	0.41572494573334423	0.35154913289351725
3R_5571	0.0	0.0	0.0	0.0	0.0	0.0	0.0	0.0	0.0	0.0	0.0	0.0	0.0	0.0	0.0	0.0	0.0	0.0	0.0	0.0	0.0	0.0	0.0	0.0	0.0	0.0	0.0	0.0	0.0	0.0	0.0	0.0	0.0	0.0	0.0	0.0	0.0	0.0	0.0	0.0	0.0	0.0	0.0	0.0	0.0	0.0	0.0	0.0	0.0
3R_5572	0.0	0.0	0.0	0.0	0.0	0.0	0.0	0.0	0.0	0.0	0.0	0.0	0.0	0.0	0.0	0.0	0.0	0.0	2.072106401834892	0.0	6.861315321008353	0.0	0.0	0.0	0.0	0.0	0.0	0.0	0.0	0.0	1.7038314910655337	0.0	0.0	0.0	0.0	0.0	0.0	0.0	0.0	0.0	0.0	1.75897782280761	0.0	0.0	1.4544519465075845	0.0	0.0	1.6727277958348745	1.4145073857795893
3R_5573	0.0	0.0	0.0	0.0	0.0	0.0	0.0	0.0	0.0	0.0	0.0	0.0	0.0	0.0	1.0835457082921585	0.0	0.0	0.0	0.0	0.0	1.8604720389657263	0.0	0.0	0.0	0.0	0.0	1.2154449014517275	1.034746797458662	0.0	0.0	0.9240009240009239	0.0	0.0	0.0	0.0	0.0	0.0	0.0	0.0	0.0	1.2441060475994974	0.0	0.0	0.0	0.0	1.1828132503471556	0.0	0.0	0.7670982361343158
3R_5574	0.0	0.0	0.0	0.0	0.0	0.0	0.0	0.0	0.0	0.0	1.3560425254935997	0.0	0.0	0.0	1.5128263468995533	0.0	0.0	0.0	0.0	0.590985252790396	0.0	0.0	0.0	0.0	0.0	0.0	0.0	0.7223471080111185	0.7308411455379517	0.0	0.0	0.0	2.568852086181905	0.0	0.0	0.0	0.0	0.0	0.0	0.0	0.0	0.6659137401977497	0.0	0.0	0.5506263484839274	0.0	1.1895109872750873	0.0	0.5355041385901848
[truncated: 337 more columns]
