# Supplementary material for: Convergence of topological domain boundaries, insulators, and polytene interbands revealed by high-resolution mapping of chromatin contacts in the early Drosophila melanogaster embryo
Source: eLife. 2017 Nov 17;6:e29550. doi: 10.7554/eLife.29550 (PMC5739541; doi:10.7554/eLife.29550)
Supplement: Supplementary file 3. [file elife-29550-supp3.zip › local_HiC_maps/nc14_all_dm3_CompressedBinCounts_500bp_VC_ftz_loop.txt]

3R_5215	3R_5216	3R_5217	3R_5218	3R_5219	3R_5220	3R_5221	3R_5222	3R_5223	3R_5224	3R_5225	3R_5226	3R_5227	3R_5228	3R_5229	3R_5230	3R_5231	3R_5232	3R_5233	3R_5234	3R_5235	3R_5236	3R_5237	3R_5238	3R_5239	3R_5240	3R_5241	3R_5242	3R_5243	3R_5244	3R_5245	3R_5246	3R_5247	3R_5248	3R_5249	3R_5250	3R_5251	3R_5252	3R_5253	3R_5254	3R_5255	3R_5256	3R_5257	3R_5258	3R_5259	3R_5260	3R_5261	3R_5262	3R_5263	3R_5264
3R_5215	12.942621476209519	41.319240717632574	58.527155764172356	66.26734899277646	72.56403160840021	55.44364589865657	46.53158466005493	55.32289707691951	0.0	0.0	39.283716428135946	42.7148161387892	39.663985381254896	47.10042535307203	35.60351265911873	37.4563221192914	17.133379936126758	39.969438105431806	31.496578841606226	29.126271676637298	31.752771109695843	24.752660548774937	18.378940674617397	31.725983057578556	24.759442053161553	21.766385735181444	33.14239823277755	19.8395490640551	0.0	3.864322105159024	16.27455407070864	25.0769234627219	0.0	0.0	18.362966924341467	11.538097644612746	0.0	20.9416737737472	22.409829046380718	19.379121505663907	17.12478315743327	17.416663009167436	22.109305576780486	20.1304221292005	22.193581293474203	30.80297187072609	25.50799165378513	25.927849708354902	32.78548783166619
3R_5216	41.319240717632574	14.65682509717475	75.33220315256372	81.4890499801406	70.67600287939271	69.29498876718189	61.85314811674539	69.48905470178386	0.0	0.0	39.01738614726722	45.809796779240706	41.71243447671751	51.40780267629021	44.40825993634816	34.049636803874094	116.68951836401295	39.39997421092597	43.796259799413136	23.455788184850373	27.997574830759486	28.26828971193585	20.862100213706135	19.065413433490303	14.95893432551865	33.200326135296734	20.790128846823528	20.509331142454194	82.0782205441786	26.318559848405098	23.830675843508942	23.127845392132617	0.0	0.0	24.652000930763354	9.822748503258696	0.0	24.513927810939677	17.860440949931906	21.27381527642284	19.4384947801567	17.79282919328795	19.951694312938933	33.05121469334593	24.047036002420736	13.111773498483405	10.857881193063985	30.657223424326013	35.58694029069646
3R_5217	58.527155764172356	75.33220315256372	10.802555452517849	56.502328299514005	76.27421640160495	68.07765567378488	59.06471861849311	67.18145366916978	0.0	0.0	40.60408043939029	59.727411737936755	36.17393876716805	52.01230403064149	46.35681769717872	37.73097921187093	73.78853975431367	39.86327621046651	31.650898189188812	35.93642805194862	19.53572184882946	22.88055590598629	25.94453269982941	18.88773579931612	26.141988698130337	29.684828365447107	22.53707009975358	14.64741117992953	0.0	6.657009564791343	25.232336551372082	21.5998194255096	0.0	0.0	19.466835022344885	19.876507260391186	0.0	25.929557734189565	25.87361437554442	21.084708078263276	28.88601039453865	28.503252221078423	23.614168257195157	24.770268148060808	23.7505226563187	39.79786223572009	0.0	34.739846318364144	38.123370049433305
3R_5218	66.26734899277646	81.48904998014059	56.502328299514005	21.047966043648717	73.78524676712485	79.06805895431613	62.82291315117301	58.537182818526325	69.22043941134939	57.40231560941169	60.67942755028049	50.49433263086536	34.7521812303083	42.972519074052144	39.738779190445705	34.67202366943482	14.177680361360718	31.333512514604898	43.00406036519048	39.73517612486538	36.5974093538474	22.980421829622255	21.122733261406204	23.936464284633285	21.80997838234597	29.268591409263163	33.92035025431963	17.589648280910904	0.0	41.56988345083754	30.704786353672493	20.750873827943092	0.0	48.525668865688225	27.468155495241202	9.547646815358537	0.0	23.82737629069919	27.61854916999355	22.788009101530836	21.255849934644164	18.73572211868734	26.345092611782224	22.606877583281953	26.15612725924245	16.992743248995517	10.553788968546543	32.77848105829915	40.69443700263768
3R_5219	72.56403160840021	70.67600287939271	76.27421640160493	73.78524676712485	26.179693206720234	43.942739919513045	78.81589971142209	75.8411472697187	63.59300476947536	0.0	31.85505947936887	53.13681147502095	44.34294836263663	44.06954725426063	45.94988001101538	42.47104247104247	13.02507326603712	47.97697105389413	38.310735985154594	34.70949499180886	27.587396008448643	22.9480170044806	21.734173592008812	23.76392140171668	26.108669748096872	28.957528957528957	19.228059706440572	20.468899392666213	0.0	26.43948296122209	21.775036652583005	17.475226880076256	0.0	22.290331568682085	19.32898878515963	13.157173400581108	0.0	25.870324995957763	30.447882920640673	22.873869027715184	15.188294164711627	45.017460816603496	27.228721258572005	18.58278905801656	19.93954228525049	11.708459361888965	58.17476669494606	25.733507627658046	31.77817587039489
3R_5220	55.443645898656555	69.29498876718189	68.07765567378488	79.06805895431614	43.942739919513045	10.321833033684788	66.6672698467272	62.16194482770295	0.0	0.0	34.372844536207204	49.34797172150885	61.24513398904188	63.403667373793674	49.50623567262372	45.36499377851514	74.95764892835548	49.08469318385408	37.51110596673087	30.995496124816793	39.690493531441824	25.5321674054414	26.05779574425569	27.215594317819356	23.294897916515982	19.838918562032863	21.62225138258399	20.665952038045194	0.0	11.270805907705626	32.27748306642545	22.85630000387033	0.0	0.0	18.539314212227975	42.06548249529077	0.0	36.26575007210203	13.211311803298862	29.00459142682287	26.013902245582475	15.239399537179438	19.34541312516637	31.45341183545756	22.557602554462143	52.40721302933158	37.198713668481346	31.509166173985843	37.05399244815728
3R_5221	46.531584660054946	61.85314811674539	59.06471861849311	62.822913151173005	78.81589971142209	66.66726984672718	17.30067317743175	35.69524824855315	0.0	0.0	39.64453127477783	68.29963250319048	40.028292939291674	54.845810145743606	42.61527431702756	41.64445628997868	69.16298950105819	36.0905984415655	46.089511552892326	41.310194116602155	28.611085170393892	21.324398694605613	28.336837827349726	22.129660600691277	19.344660921947195	24.712094941306027	16.723403011832072	38.61341790529931	0.0	23.398891828483002	24.30756932453075	15.817031948717386	0.0	0.0	20.669892690470206	34.93221984941884	0.0	23.775772276709834	15.397896069975738	25.218386076815822	16.561985318304075	19.334295595366235	24.543613733856546	23.21750507012267	27.827104903298775	46.628838589612336	12.871139301766435	16.71716218758168	26.46929396467011
3R_5222	55.32289707691951	69.48905470178386	67.18145366916977	58.537182818526325	75.84114726971869	62.16194482770296	35.695248248553156	23.387065285297794	0.0	0.0	73.4064343969632	71.52509921464197	62.78147025832482	29.788985657957447	51.057540920298244	44.13037536443149	57.628473075977375	35.378426518536415	50.02693214605887	32.65560306602575	10.171532727923704	25.72139023301955	26.329864202008213	25.631561679790025	21.491326100785724	19.319749583506873	23.468449017141353	15.88826861088232	0.0	12.99772626441881	29.924421130319832	10.543342980101666	0.0	0.0	17.420675744844747	6.468104483172579	0.0	32.283967429585736	21.383238961972047	21.155584342397525	21.599834113274007	17.57439044203107	19.33492613463296	41.91514826355214	16.588569691295767	40.29138731304796	42.89832524938226	16.957276706580327	17.460154090454626
3R_5223	0.0	0.0	0.0	69.22043941134939	63.59300476947536	0.0	0.0	0.0	8650.519031141868	0.0	0.0	0.0	0.0	0.0	0.0	0.0	0.0	217.54263835711797	108.57056000694851	0.0	0.0	0.0	52.79440801630292	48.24764551489887	0.0	0.0	0.0	0.0	0.0	0.0	0.0	0.0	0.0	0.0	0.0	0.0	0.0	0.0	0.0	52.73760929869527	0.0	0.0	0.0	0.0	0.0	0.0	0.0	0.0	84.76012883539582
3R_5224	0.0	0.0	0.0	57.40231560941169	0.0	0.0	0.0	0.0	0.0	0.0	224.58788123792843	95.14431013239331	0.0	0.0	71.00507686299571	0.0	0.0	0.0	0.0	0.0	97.24977632551445	0.0	43.78072859888535	0.0	0.0	0.0	0.0	0.0	0.0	0.0	0.0	0.0	0.0	0.0	60.566783964338285	0.0	0.0	0.0	0.0	0.0	0.0	0.0	0.0	0.0	0.0	0.0	0.0	0.0	0.0
3R_5225	39.28371642813593	39.01738614726722	40.60408043939029	60.67942755028049	31.855059479368872	34.37284453620721	39.64453127477783	73.4064343969632	0.0	224.58788123792843	12.718374489993183	43.10405210417818	60.43053736344587	44.96525944954703	68.357097477221	57.55064456721915	0.0	34.05363583859121	61.18340950667817	30.583237633285574	27.53619357283213	23.45515550181719	23.140090438084886	25.67876529245999	20.686555755697984	11.745029503514113	24.00149543435083	38.99794549647138	0.0	25.02201937705181	33.721595351815296	18.605645561775482	0.0	0.0	28.582391143391682	18.677693977190803	0.0	19.06878236925807	20.83979752978933	23.940737922888367	16.17077820253022	22.555059720159377	21.474121107171324	13.965778256959148	21.773712770761563	16.621124784756432	61.93791343557218	22.151678840763008	21.22905620923358
3R_5226	42.7148161387892	45.80979677924069	59.727411737936755	50.49433263086536	53.136811475020956	49.34797172150885	68.29963250319048	71.52509921464197	0.0	95.14431013239331	43.10405210417819	27.771300977789462	83.2024894184834	57.975407660290614	75.51993058980214	74.01292875254256	82.24824399999059	75.01762914284856	56.87936886652306	48.586009464230735	38.884735999084185	29.80959493852951	26.608299261581184	27.836265931942823	33.41139000858125	20.524593687679868	26.31713208813823	23.323866758912562	0.0	26.500792903723678	26.33944680822378	25.07936903746958	51.32785151879113	20.107818120763536	23.732917687605934	23.73782991132734	0.0	22.43969578594182	19.61902790659577	27.978602943719746	26.912997911257765	28.66564640853491	27.291861348610954	27.610128420623745	21.67688408904255	21.12409773697541	34.985800138368845	31.610365888503424	15.738568880689845
3R_5227	39.66398538125489	41.71243447671751	36.17393876716805	34.7521812303083	44.34294836263663	61.24513398904188	40.028292939291674	62.78147025832482	0.0	0.0	60.43053736344587	83.2024894184834	6.729651720334518	87.08540814318235	78.81039294145462	60.427165123637636	0.0	30.338185825028763	54.50794317001845	45.41071379511639	13.083645051176678	29.60275368297436	29.450531132966347	33.64273887421169	29.94798955690567	7.847683782290603	22.640603809809868	12.262250294600562	0.0	11.145985661804044	30.04237288931207	24.110052746767895	0.0	0.0	14.259776044105894	16.639848777054315	0.0	18.875852386304132	16.503159323563004	17.65130811638037	28.812904229610858	25.117714167445733	30.609871071223047	8.294687004133243	32.97672560900738	14.807663261891294	73.57350176760337	14.541432800611405	37.82568505861799
3R_5228	47.10042535307203	51.40780267629021	52.01230403064149	42.972519074052144	44.06954725426063	63.403667373793674	54.84581014574359	29.788985657957447	0.0	0.0	44.96525944954702	57.975407660290614	87.08540814318233	9.015466031977859	40.793999573517276	69.19168941461935	51.16005422965748	50.251887586527474	61.91518560056554	41.134779279588976	35.555013764869614	32.448788375762376	32.01291492453527	34.82844899164674	27.426156564003406	20.310672039516444	16.92784376381491	14.81016019303986	0.0	11.53881657897166	23.325893345268412	28.079765253162485	0.0	0.0	23.197978401627655	25.839459438508545	98.7508023502691	13.678781181514497	24.2034657227315	22.08037484862571	17.044794785997276	28.603263632380454	19.805431441518525	19.32080915548743	19.077655597108027	15.329546935240328	38.083269067816786	24.73146202188304	22.026836028561462
3R_5229	35.60351265911872	44.40825993634815	46.35681769717873	39.738779190445705	45.94988001101538	49.50623567262372	42.61527431702756	51.05754092029825	0.0	71.00507686299571	68.357097477221	75.51993058980214	78.81039294145464	40.793999573517276	23.730372121897837	57.184445830734035	87.68699251153083	73.21085587797042	65.55322895324926	56.40314713445825	37.14460161254002	30.280025348706936	28.741060550359958	30.08630471409414	31.065967355390985	19.494697442295696	24.10383933987619	24.65896291654609	49.342511040386846	63.287133725713566	35.31564019759434	24.598746319546272	0.0	30.01245516889509	32.531504050714446	11.810175056319773	0.0	20.095776470659164	24.890463658092877	24.012116722899393	29.214331674689657	26.741042419315587	20.820207550312485	30.907669959069413	22.71692338511071	63.05866031876153	39.16423522039673	16.21842981271768	28.524806094240926
3R_5230	37.4563221192914	34.049636803874094	37.73097921187093	34.67202366943482	42.47104247104247	45.36499377851514	41.64445628997868	44.13037536443149	0.0	0.0	57.55064456721916	74.01292875254256	60.427165123637636	69.19168941461936	57.184445830734035	17.93686224489796	40.33993115318416	57.78476331360947	74.56955650477245	51.278122652326914	37.380382775119614	31.271795493829032	25.242326332794832	38.44734251968504	28.83419585188751	26.33586916909621	28.748850045998157	30.028827674567587	113.49878934624698	12.131211180124224	19.4143805382075	20.500944683531017	0.0	92.04712812960236	26.051828727517826	13.583019414662417	0.0	18.489908618762737	26.568674410250267	23.21396552165783	22.959823668554225	16.40276441256233	19.087042466240227	21.441210457893973	29.55781508630882	16.116554925219184	0.0	20.34873204789639	21.87114038699053
3R_5231	17.13337993612676	116.68951836401295	73.78853975431367	14.177680361360718	13.025073266037122	74.95764892835548	69.16298950105819	57.628473075977375	0.0	0.0	0.0	82.24824399999059	0.0	51.16005422965748	87.68699251153083	40.33993115318416	362.89737262302225	0.0	66.71203084764306	83.36695800639592	0.0	0.0	43.253249941067445	9.882047876545553	16.916867131542176	0.0	18.473156656063075	60.030855859911995	0.0	81.8491356731273	27.576545596439317	22.131140284872036	0.0	0.0	29.918531837805656	0.0	0.0	27.72248681795752	40.39628758117129	0.0	45.33941082946941	0.0	46.829107474674814	0.0	28.48946032415308	0.0	0.0	0.0	17.360508315683482
3R_5232	39.969438105431806	39.39997421092597	39.8632762104665	31.3335125146049	47.97697105389413	49.08469318385408	36.0905984415655	35.37842651853641	217.54263835711797	0.0	34.05363583859121	75.01762914284858	30.33818582502876	50.251887586527474	73.21085587797042	57.78476331360947	0.0	16.412240467770737	40.95487100853827	85.981424736774	32.44056887781584	25.120610330348583	43.81311079459458	53.386447995775676	45.69556121626629	23.585617679024274	24.949692347611812	18.42663105167417	0.0	0.0	33.858776397995015	29.89013473385824	0.0	0.0	23.877289832094903	0.0	0.0	17.018982292089305	23.55952127052778	21.219866463380345	31.545319862120973	27.176177724955345	22.998910771585855	3.739357787736103	34.97966282403411	0.0	0.0	26.22190323068832	17.05233361185478
3R_5233	31.496578841606226	43.79625979941313	31.65089818918881	43.00406036519048	38.310735985154594	37.51110596673086	46.089511552892326	50.02693214605887	108.57056000694851	0.0	61.18340950667817	56.87936886652306	54.50794317001845	61.91518560056554	65.55322895324926	74.56955650477245	66.71203084764306	40.95487100853827	13.96708754611353	71.51894071866522	59.60991273108776	47.40599489159268	42.075720526835724	31.488312023012625	37.836581007757125	29.427607144740513	31.695545270351115	24.830038387239345	62.56608542773304	50.15487826407947	21.122677044153406	27.122696842294264	0.0	19.027830104310564	23.374888384907962	7.487624828065415	0.0	26.330734065191837	22.27835129061274	25.813979302351395	18.98486711611719	20.34451400007731	25.539063633475298	17.729166270093213	22.25837680918051	29.984288232965927	16.55335892482623	19.162745080993446	20.212271401869955
3R_5234	29.1262716766373	23.455788184850377	35.93642805194862	39.73517612486538	34.70949499180886	30.9954961248168	41.310194116602155	32.65560306602575	0.0	0.0	30.583237633285574	48.586009464230735	45.41071379511639	41.13477927958898	56.40314713445826	51.278122652326914	83.36695800639592	85.981424736774	71.51894071866523	6.894560490537255	44.14326963018093	63.451616350612014	45.70741994879477	44.94923188573197	42.74868444809855	32.65560306602575	35.64761921009459	37.23474895711674	0.0	22.56344841694846	22.806177205137192	32.53822784202609	0.0	28.533845420745816	28.17956375423544	11.22832862398517	0.0	33.11659371887757	22.73618898320283	28.78454623222449	29.858170910670047	33.89813846677703	23.23698419058871	20.9892543413474	24.215647012309468	19.98399282174978	0.0	14.71852193518846	20.738431743838895
3R_5235	31.752771109695843	27.99757483075949	19.535721848829457	36.5974093538474	27.587396008448643	39.69049353144182	28.611085170393892	10.171532727923706	0.0	97.24977632551445	27.53619357283213	38.884735999084185	13.083645051176678	35.55501376486962	37.14460161254002	37.38038277511962	0.0	32.44056887781584	59.60991273108776	44.143269630180924	11.12866260184316	39.77930778587695	81.59135784337724	67.36971873731095	51.50605957593942	43.22901409367575	56.24442752220799	33.77334035818813	0.0	21.669787116011374	26.466006878241405	24.901944929788236	0.0	0.0	26.73342497947467	24.263128778982306	0.0	25.688620161456647	40.10636207221552	30.742577669335127	31.009650203143213	21.974995385250967	29.13562173185111	40.315883006532786	28.284990513214183	7.197185612538074	17.880003719040772	17.164622461099917	11.49060757736626
3R_5236	24.752660548774937	28.26828971193585	22.88055590598629	22.980421829622255	22.9480170044806	25.532167405441395	21.32439869460561	25.721390233019555	0.0	0.0	23.45515550181719	29.80959493852951	29.60275368297436	32.448788375762376	30.280025348706932	31.271795493829035	0.0	25.120610330348587	47.40599489159268	63.45161635061201	39.77930778587695	18.02327805488818	71.63274379966211	90.88295612379805	56.03285814489155	39.25896403987195	54.678347784365	37.017541132040826	35.97782326973653	63.45001984255166	40.32579550283813	37.431739713407005	0.0	21.88341827746861	40.587844826027585	30.139636937933442	0.0	27.35175519632064	34.518203281257705	36.15845426338054	35.6799637193348	22.097830214051285	39.93247517454122	25.755610591479744	31.12009399874586	22.98943941784609	28.55638887328864	27.413844066507277	24.469067122933204
3R_5237	18.378940674617397	20.86210021370614	25.94453269982941	21.122733261406204	21.734173592008812	26.057795744255692	28.33683782734973	26.329864202008213	52.79440801630292	43.78072859888535	23.140090438084886	26.608299261581184	29.450531132966347	32.01291492453527	28.741060550359958	25.24232633279483	43.253249941067445	43.81311079459458	42.07572052683573	45.707419948794765	81.59135784337722	71.63274379966212	32.22060442567401	106.59343403291605	91.7415885439153	65.25227215280296	61.65013975040831	45.61310587955618	60.84779228997624	41.460825860629186	55.46494227393691	36.26948677093551	94.47420381864733	18.50525641808556	26.298878192377362	29.127949250374023	0.0	23.955493006937267	34.60622553960509	40.2324249720795	36.476618082513355	16.488149472329752	32.93084032360188	47.18933942003212	31.409489375506766	9.720270067983568	56.345601380628224	27.272877273552275	24.312813835749875
3R_5238	31.725983057578553	19.065413433490306	18.88773579931612	23.936464284633285	23.76392140171668	27.215594317819356	22.129660600691277	25.631561679790032	48.24764551489887	0.0	25.67876529245999	27.83626593194283	33.64273887421169	34.828448991646745	30.086304714094148	38.44734251968504	9.882047876545553	53.386447995775676	31.488312023012625	44.94923188573196	67.36971873731095	90.88295612379805	106.59343403291606	34.175415573053364	58.504165496583354	97.29531576410092	65.89850141777356	55.57974909339621	111.21491169536012	57.94961771082963	40.17508225754225	43.39097583411919	0.0	50.73463755174933	37.0693357891972	49.91135742920573	0.0	34.725870955039966	38.77606246411151	37.35580658657582	38.27372180584803	33.14994382591337	35.19557723195049	30.685307410385633	39.565579249389764	47.3767493864711	36.780716311806316	18.693060936387763	24.582662037562308
3R_5239	24.75944205316156	14.95893432551865	26.14198869813034	21.80997838234597	26.108669748096872	23.29489791651598	19.344660921947195	21.491326100785724	0.0	0.0	20.686555755697984	33.41139000858125	29.947989556905675	27.42615656400341	31.06596735539099	28.83419585188751	16.916867131542176	45.69556121626629	37.836581007757125	42.74868444809855	51.50605957593942	56.032858144891556	91.7415885439153	58.504165496583354	15.77197384912104	61.78756253975895	89.55927450442935	58.76651601450526	0.0	61.04782486600002	46.278415187958814	35.07670760118444	0.0	86.85154465472168	30.683088534587544	45.569167445614625	0.0	27.13860967351865	37.66236303552055	32.72960307501167	26.067084275447076	24.075198538704235	33.181466998062206	18.45631914553489	43.82624646327171	15.206858901638993	25.18564972050225	32.71136931285289	27.515503772456498
3R_5240	21.766385735181444	33.200326135296734	29.684828365447107	29.268591409263163	28.957528957528957	19.838918562032863	24.712094941306027	19.319749583506873	0.0	0.0	11.745029503514111	20.524593687679868	7.847683782290603	20.310672039516444	19.494697442295692	26.335869169096206	0.0	23.585617679024274	29.42760714474051	32.65560306602575	43.22901409367575	39.25896403987195	65.25227215280296	97.29531576410092	61.78756253975895	10.168289254477301	24.446301059522245	81.03016991549984	0.0	43.32575421472937	56.929386540608455	56.231162560542224	0.0	0.0	36.42504928467538	25.872417932690315	0.0	35.21887355954807	41.16273500179619	42.31116868479505	27.19979110560431	25.385230638489322	36.19101558533862	25.793937392955158	31.669087592473733	11.511824946585131	42.89832524938226	32.299574679200624	10.108510262894784
3R_5241	33.14239823277755	20.790128846823528	22.53707009975358	33.92035025431963	19.228059706440575	21.62225138258399	16.723403011832072	23.468449017141353	0.0	0.0	24.001495434350826	26.317132088138226	22.640603809809875	16.92784376381491	24.10383933987619	28.74885004599816	18.473156656063075	24.949692347611812	31.695545270351115	35.64761921009459	56.24442752220799	54.678347784365	61.65013975040831	65.89850141777356	89.55927450442935	24.446301059522245	8.463322920625034	45.83772802550777	51.97532211705882	70.8305001133288	62.46793692759804	42.80994569671046	0.0	94.8415671620558	38.074795193772914	62.2017039534781	0.0	38.10247958236295	39.58489327372979	39.039738990202515	43.08240448438593	43.1907606324855	39.57138563545352	29.456186093641524	39.88174988646391	16.605833961587386	27.502636815304665	26.40225276445176	23.860717041058994
3R_5242	19.839549064055102	20.509331142454194	14.64741117992953	17.589648280910904	20.46889939266621	20.66595203804519	38.61341790529931	15.88826861088232	0.0	0.0	38.997945496471374	23.323866758912562	12.262250294600564	14.81016019303986	24.65896291654609	30.028827674567587	60.030855859911995	18.42663105167417	24.830038387239348	37.23474895711674	33.77334035818812	37.01754113204083	45.61310587955618	55.57974909339621	58.76651601450526	81.03016991549983	45.83772802550777	2.482591448117935	168.90037411432866	88.00719221853947	42.19609941537875	47.592427239415905	0.0	0.0	32.169502593913606	30.319844034722287	0.0	20.63647000798631	38.423773289714	39.310146243571566	43.75053594406532	21.35819182768455	31.760727999266248	55.417766835287814	28.276534611715462	35.97516993770899	67.02996909918424	26.496272920695517	21.538448284031826
3R_5243	0.0	82.0782205441786	0.0	0.0	0.0	0.0	0.0	0.0	0.0	0.0	0.0	0.0	0.0	0.0	49.342511040386846	113.49878934624698	0.0	0.0	62.56608542773304	0.0	0.0	35.97782326973653	60.84779228997624	111.21491169536012	0.0	0.0	51.97532211705882	168.90037411432866	0.0	0.0	0.0	124.53455211148334	0.0	0.0	0.0	0.0	0.0	0.0	56.828675749783336	30.391164680604057	42.52170733159278	207.5830072550261	26.351294375579727	0.0	0.0	0.0	0.0	0.0	0.0
3R_5244	3.864322105159024	26.318559848405094	6.657009564791343	41.56988345083754	26.43948296122209	11.270805907705626	23.398891828483002	12.99772626441881	0.0	0.0	25.022019377051805	26.500792903723678	11.145985661804044	11.53881657897166	63.28713372571356	12.131211180124224	81.8491356731273	0.0	50.15487826407947	22.56344841694846	21.669787116011374	63.45001984255166	41.460825860629186	57.949617710829614	61.04782486600002	43.32575421472937	70.8305001133288	88.00719221853946	0.0	55.381616257088844	21.76898504284136	64.88994665048078	0.0	0.0	67.47929735157254	0.0	0.0	37.515756617779466	59.22227486424432	51.161213368571225	27.269355788738846	33.280971271865596	42.247999134760974	41.21422605178705	25.702447901138104	0.0	60.928056151296545	61.9309236240325	43.07104372885603
3R_5245	16.27455407070864	23.83067584350894	25.232336551372082	30.704786353672493	21.775036652583	32.27748306642545	24.30756932453075	29.924421130319832	0.0	0.0	33.721595351815296	26.339446808223787	30.04237288931207	23.32589334526842	35.31564019759434	19.4143805382075	27.576545596439317	33.85877639799502	21.122677044153406	22.806177205137192	26.4660068782414	40.32579550283813	55.46494227393691	40.17508225754225	46.27841518795882	56.929386540608455	62.46793692759805	42.19609941537874	0.0	21.76898504284136	7.858274036980304	44.56621016852923	0.0	23.596425613448076	51.72228678666653	32.49893101730475	53.22914615126659	62.14557928475073	56.02222624269097	37.34725639051572	36.176055424932564	32.23737020428822	36.652967708948964	24.300262373404312	28.68508490866317	24.789024741925598	10.263916074011046	23.763733771760695	36.938266262896235
3R_5246	25.0769234627219	23.127845392132617	21.5998194255096	20.750873827943092	17.475226880076256	22.856300003870338	15.817031948717387	10.543342980101666	0.0	0.0	18.605645561775482	25.07936903746958	24.110052746767895	28.07976525316248	24.598746319546272	20.500944683531017	22.131140284872036	29.89013473385824	27.122696842294264	32.53822784202609	24.901944929788236	37.431739713407005	36.2694867709355	43.39097583411919	35.07670760118444	56.231162560542224	42.80994569671046	47.592427239415905	124.53455211148334	64.8899466504808	44.566210168529224	2.69931615524523	96.67813913917784	0.0	47.43878890961397	52.16305276069231	0.0	30.43159096695704	36.95325351841165	38.865409350912095	27.65004481150596	33.74558439028254	42.26662426296146	53.862138185730025	28.667388621548596	66.31352504131333	32.94860347344178	32.560629287188284	29.644247851321392
3R_5247	0.0	0.0	0.0	0.0	0.0	0.0	0.0	0.0	0.0	0.0	0.0	51.32785151879112	0.0	0.0	0.0	0.0	0.0	0.0	0.0	0.0	0.0	0.0	94.47420381864731	0.0	0.0	0.0	0.0	0.0	0.0	0.0	0.0	96.67813913917784	0.0	0.0	65.34837217204918	0.0	0.0	0.0	44.11699827943706	0.0	0.0	0.0	0.0	0.0	0.0	0.0	0.0	0.0	0.0
3R_5248	0.0	0.0	0.0	48.525668865688225	22.290331568682085	0.0	0.0	0.0	0.0	0.0	0.0	20.107818120763532	0.0	0.0	30.01245516889509	92.04712812960236	0.0	0.0	19.027830104310564	28.533845420745816	0.0	21.88341827746861	18.50525641808556	50.73463755174933	86.85154465472169	0.0	94.8415671620558	0.0	0.0	0.0	23.596425613448076	0.0	0.0	0.0	51.20078644407978	0.0	0.0	47.442606307020085	86.41473889786641	0.0	129.3185944620605	0.0	80.14053444119608	52.119708546589806	24.37757945262583	0.0	0.0	0.0	0.0
3R_5249	18.362966924341467	24.65200093076335	19.46683502234489	27.4681554952412	19.32898878515963	18.539314212227975	20.66989269047021	17.420675744844747	0.0	60.566783964338285	28.582391143391682	23.732917687605926	14.259776044105893	23.197978401627655	32.531504050714446	26.051828727517826	29.918531837805656	23.877289832094895	23.37488838490796	28.17956375423544	26.73342497947467	40.587844826027585	26.298878192377362	37.0693357891972	30.683088534587544	36.42504928467538	38.074795193772914	32.169502593913606	0.0	67.47929735157254	51.72228678666653	47.43878890961397	65.3483721720492	51.20078644407979	1.8499415017664782	10.07398840786154	0.0	49.139088876727286	61.19631298458789	54.32222581847231	38.62538003947514	41.05782599419625	34.746802367600786	43.94000757776817	44.039456299442	44.82379318660414	66.81358231043595	22.637774912981335	35.78152943138141
3R_5250	11.538097644612746	9.822748503258696	19.876507260391186	9.547646815358537	13.157173400581108	42.065482495290766	34.93221984941884	6.46810448317258	0.0	0.0	18.6776939771908	23.73782991132734	16.639848777054315	25.839459438508545	11.810175056319773	13.583019414662417	0.0	0.0	7.487624828065415	11.22832862398517	24.263128778982306	30.139636937933442	29.12794925037402	49.91135742920573	45.56916744561462	25.87241793269032	62.2017039534781	30.319844034722284	0.0	0.0	32.49893101730475	52.16305276069231	0.0	0.0	10.073988407861538	82.2879337088406	0.0	37.33819725582919	91.81346903590757	69.1044535638076	66.15446150777213	24.842591131940242	69.37926997870687	51.27395262696969	38.37120011204391	0.0	181.91906420833374	51.36484086915475	46.76420901263218
3R_5251	0.0	0.0	0.0	0.0	0.0	0.0	0.0	0.0	0.0	0.0	0.0	0.0	0.0	98.7508023502691	0.0	0.0	0.0	0.0	0.0	0.0	0.0	0.0	0.0	0.0	0.0	0.0	0.0	0.0	0.0	0.0	53.22914615126659	0.0	0.0	0.0	0.0	0.0	0.0	0.0	0.0	0.0	0.0	0.0	36.15642716649312	0.0	0.0	0.0	0.0	0.0	0.0
3R_5252	20.941673773747205	24.513927810939673	25.929557734189565	23.82737629069919	25.870324995957763	36.26575007210204	23.775772276709834	32.28396742958573	0.0	0.0	19.068782369258074	22.43969578594182	18.875852386304132	13.678781181514497	20.095776470659164	18.489908618762737	27.72248681795752	17.018982292089305	26.330734065191837	33.11659371887757	25.688620161456647	27.351755196320642	23.955493006937264	34.725870955039966	27.13860967351865	35.21887355954807	38.10247958236295	20.636470007986315	0.0	37.515756617779466	62.145579284750724	30.431590966957042	0.0	47.442606307020085	49.139088876727286	37.33819725582919	0.0	10.58889280207305	48.60381678829837	69.31367333505462	49.64453359422498	39.453190058134275	69.40103898363681	41.87805389891662	45.70375457432013	49.8404275644146	82.54588003194526	32.6295565282012	25.1979030039879
3R_5253	22.409829046380718	17.860440949931906	25.873614375544424	27.61854916999355	30.447882920640673	13.211311803298864	15.39789606997574	21.383238961972047	0.0	0.0	20.839797529789333	19.61902790659577	16.503159323563004	24.2034657227315	24.89046365809288	26.56867441025027	40.39628758117129	23.55952127052778	22.27835129061274	22.73618898320283	40.10636207221552	34.518203281257705	34.60622553960509	38.77606246411151	37.66236303552055	41.16273500179619	39.58489327372979	38.423773289714	56.82867574978334	59.222274864244326	56.02222624269098	36.95325351841165	44.11699827943707	86.41473889786641	61.1963129845879	91.81346903590757	0.0	48.60381678829837	21.078532287744448	82.66498691413258	87.90195693308812	56.46327397674431	66.46357483329372	64.41349394894553	49.94849556915221	39.338984025346406	52.62386341852134	38.20717501030001	37.68379910670071
3R_5254	19.379121505663907	21.273815276422837	21.084708078263272	22.788009101530832	22.873869027715184	29.004591426822866	25.218386076815822	21.15558434239753	52.73760929869527	0.0	23.940737922888367	27.978602943719746	17.651308116380367	22.08037484862571	24.01211672289939	23.21396552165783	0.0	21.219866463380345	25.813979302351395	28.78454623222449	30.742577669335123	36.15845426338054	40.2324249720795	37.35580658657582	32.72960307501167	42.31116868479506	39.03973899020251	39.310146243571566	30.391164680604057	51.16121336857123	37.34725639051572	38.865409350912095	0.0	0.0	54.32222581847231	69.1044535638076	0.0	69.31367333505462	82.66498691413258	26.04256338687588	58.479737355803586	61.48953343828279	77.22058525732464	60.73623558262277	58.935431909584736	22.656229265504468	48.24427038983782	51.76271806577434	35.654879370241815
3R_5255	17.124783157433267	19.4384947801567	28.88601039453865	21.255849934644164	15.188294164711627	26.013902245582475	16.561985318304078	21.599834113274007	0.0	0.0	16.17077820253022	26.912997911257765	28.812904229610858	17.044794785997272	29.21433167468965	22.959823668554222	45.33941082946941	31.545319862120976	18.984867116117186	29.858170910670047	31.00965020314322	35.6799637193348	36.476618082513355	38.27372180584803	26.067084275447073	27.19979110560431	43.08240448438593	43.75053594406532	42.52170733159278	27.269355788738846	36.17605542493256	27.65004481150596	0.0	129.3185944620605	38.62538003947514	66.15446150777213	0.0	49.64453359422498	87.90195693308812	58.47973735580358	20.140738445069534	56.84316417934294	85.81028625063344	54.5387115774777	75.93377483286561	49.813335845133054	0.0	31.129464648172885	41.21051923808257
3R_5256	17.416663009167433	17.79282919328795	28.503252221078423	18.73572211868734	45.017460816603496	15.239399537179436	19.33429559536624	17.574390442031067	0.0	0.0	22.555059720159374	28.66564640853491	25.117714167445733	28.603263632380454	26.74104241931559	16.40276441256233	0.0	27.176177724955338	20.34451400007731	33.89813846677702	21.974995385250967	22.097830214051285	16.488149472329752	33.14994382591337	24.075198538704235	25.385230638489322	43.1907606324855	21.358191827684553	207.5830072550261	33.280971271865596	32.23737020428822	33.74558439028253	0.0	0.0	41.05782599419625	24.842591131940242	0.0	39.45319005813428	56.46327397674432	61.48953343828279	56.84316417934295	11.249905782039075	40.93890620382473	46.438564565393854	86.88151403201613	33.16082336113684	0.0	66.67993028690825	37.05984812521287
3R_5257	22.109305576780493	19.95169431293894	23.614168257195157	26.345092611782224	27.228721258572005	19.34541312516637	24.543613733856546	19.33492613463296	0.0	0.0	21.474121107171324	27.291861348610954	30.609871071223047	19.805431441518518	20.820207550312485	19.087042466240227	46.82910747467482	22.998910771585862	25.539063633475298	23.23698419058871	29.13562173185111	39.93247517454122	32.93084032360188	35.19557723195048	33.1814669980622	36.19101558533861	39.57138563545352	31.760727999266248	26.351294375579727	42.24799913476098	36.652967708948964	42.26662426296146	0.0	80.14053444119608	34.746802367600786	69.37926997870687	36.15642716649312	69.40103898363681	66.46357483329372	77.22058525732464	85.81028625063344	40.93890620382472	22.23800153461548	81.74496576772356	83.82066964774143	61.74003628069041	97.60613970506213	44.48824502456066	43.90869858201786
3R_5258	20.1304221292005	33.05121469334593	24.770268148060808	22.606877583281953	18.58278905801656	31.453411835457555	23.217505070122673	41.91514826355213	0.0	0.0	13.96577825695915	27.610128420623738	8.294687004133243	19.32080915548743	30.907669959069413	21.441210457893977	0.0	3.7393577877361035	17.729166270093213	20.9892543413474	40.315883006532786	25.755610591479744	47.189339420032134	30.685307410385633	18.45631914553489	25.793937392955158	29.456186093641527	55.41776683528781	0.0	41.21422605178705	24.300262373404312	53.862138185730025	0.0	52.11970854658981	43.940007577768164	51.27395262696969	0.0	41.87805389891661	64.41349394894553	60.73623558262277	54.53871157747769	46.438564565393854	81.74496576772357	12.779604977298309	58.577671960733355	54.753917642807345	45.34180922887185	72.97287124692201	40.79456150217231
3R_5259	22.1935812934742	24.047036002420736	23.7505226563187	26.15612725924245	19.939542285250493	22.557602554462143	27.827104903298775	16.588569691295767	0.0	0.0	21.773712770761563	21.676884089042556	32.97672560900738	19.077655597108027	22.71692338511071	29.55781508630882	28.48946032415308	34.97966282403411	22.25837680918051	24.215647012309468	28.284990513214183	31.12009399874586	31.40948937550677	39.565579249389764	43.826246463271715	31.669087592473737	39.88174988646391	28.276534611715462	0.0	25.702447901138104	28.68508490866317	28.667388621548596	0.0	24.37757945262583	44.039456299442	38.37120011204391	0.0	45.70375457432013	49.94849556915221	58.935431909584736	75.93377483286561	86.88151403201613	83.82066964774143	58.57767196073336	6.709742842954946	38.414488920834565	84.82960383514639	69.45974271991538	73.59640413420985
3R_5260	30.802971870726086	13.111773498483405	39.79786223572008	16.992743248995517	11.708459361888965	52.407213029331565	46.628838589612336	40.29138731304796	0.0	0.0	16.621124784756432	21.12409773697541	14.807663261891294	15.329546935240328	63.058660318761525	16.116554925219184	0.0	0.0	29.984288232965923	19.98399282174978	7.197185612538074	22.98943941784609	9.720270067983568	47.3767493864711	15.206858901638993	11.511824946585131	16.605833961587383	35.975169937709	0.0	0.0	24.789024741925594	66.31352504131333	0.0	0.0	44.82379318660414	0.0	0.0	49.8404275644146	39.338984025346406	22.656229265504464	49.81333584513306	33.16082336113684	61.74003628069041	54.753917642807345	38.414488920834565	0.0	80.94413235984523	59.42188901270988	62.42262195819765
3R_5261	25.507991653785133	10.857881193063985	0.0	10.553788968546543	58.174766694946065	37.198713668481346	12.871139301766435	42.89832524938227	0.0	0.0	61.937913435572185	34.98580013836884	73.57350176760337	38.08326906781678	39.16423522039673	0.0	0.0	0.0	16.55335892482623	0.0	17.880003719040772	28.55638887328864	56.345601380628224	36.780716311806316	25.18564972050225	42.89832524938227	27.502636815304665	67.02996909918424	0.0	60.928056151296545	10.263916074011046	32.94860347344178	0.0	0.0	66.81358231043595	181.91906420833374	0.0	82.54588003194525	52.623863418521346	48.24427038983783	0.0	0.0	97.60613970506213	45.341809228871846	84.82960383514639	80.94413235984523	402.1798145951054	34.06663661232281	51.69227588167638
3R_5262	25.927849708354902	30.657223424326013	34.739846318364144	32.77848105829915	25.733507627658042	31.509166173985843	16.71716218758168	16.957276706580327	0.0	0.0	22.151678840763008	31.61036588850342	14.541432800611405	24.731462021883043	16.218429812717684	20.34873204789639	0.0	26.22190323068832	19.162745080993446	14.718521935188459	17.164622461099917	27.413844066507277	27.272877273552275	18.693060936387763	32.71136931285289	32.29957467920062	26.40225276445176	26.496272920695517	0.0	61.9309236240325	23.7637337717607	32.56062928718829	0.0	0.0	22.637774912981335	51.36484086915474	0.0	32.6295565282012	38.20717501030001	51.76271806577434	31.129464648172885	66.67993028690825	44.48824502456066	72.97287124692203	69.45974271991538	59.42188901270988	34.06663661232281	15.389941685587212	65.67890459263388
3R_5263	32.78548783166619	35.58694029069646	38.123370049433305	40.69443700263768	31.77817587039489	37.05399244815728	26.46929396467011	17.460154090454626	84.76012883539583	0.0	21.22905620923358	15.738568880689842	37.82568505861799	22.026836028561462	28.524806094240926	21.87114038699053	17.360508315683482	17.052333611854785	20.212271401869952	20.73843174383889	11.49060757736626	24.469067122933204	24.31281383574987	24.582662037562308	27.515503772456498	10.108510262894784	23.860717041058994	21.538448284031826	0.0	43.07104372885603	36.938266262896235	29.64424785132139	0.0	0.0	35.7815294313814	46.76420901263218	0.0	25.1979030039879	37.68379910670071	35.654879370241815	41.21051923808257	37.05984812521287	43.90869858201786	40.79456150217231	73.59640413420986	62.42262195819765	51.69227588167638	65.6789045926339	34.881113538024564
3R_5264	30.72163901172993	43.0093027959534	29.402058567489366	20.902379447786252	30.62111559471137	21.90313121190224	22.047155558666656	23.728286321729847	0.0	0.0	23.208133190813292	17.791026786638117	3.938283940032538	17.327613182440402	22.36165646765491	19.288800493793293	0.0	26.631479971706714	24.367132406744325	19.931226638110978	31.58400080855042	17.323935064592295	20.68182282347728	19.6881894803956	14.829668450406151	21.432000548659214	19.874385053402474	17.940090145364962	40.68447561779376	16.306956939197228	27.470634715608053	20.28245165809924	0.0	0.0	23.24682850671553	29.213599125150086	0.0	36.45314037176459	39.03390678300649	44.76240674032321	39.14324234677347	49.97737788689179	35.08023970402429	46.11455729782286	44.27286753206122	82.32364109665488	64.58432452331387	86.31413945957867	96.15371312435926
3R_5265	22.41687542381905	20.27695941029831	24.135758816189302	6.95614267976122	18.106776727466382	12.259083470056167	9.897462290668672	10.995777621393385	0.0	0.0	11.340028486151558	12.49062002476986	20.205530657851664	6.275297292209219	7.17046342705129	9.896199859254047	0.0	7.287142565657153	7.273692690120687	16.361278852092678	23.569896528154246	10.456608733568748	9.726654481821324	13.737506949562338	19.366896164386212	10.995777621393385	13.595515292688786	22.090172082440525	0.0	6.693082030413365	10.147625399280871	9.048692825834381	0.0	0.0	12.232700209546156	9.992106236073502	114.56065986940084	6.800885928740318	14.03920240813613	19.432380175085743	17.301936086648094	21.116202462149207	17.6151263387496	14.942694765574023	38.43972011224399	0.0	22.090172082440517	48.64984213749942	65.30287758549709
3R_5266	7.460042149238143	11.908069701901322	15.260921599023302	6.944739167171446	9.924678777137792	16.318648815878046	13.174982590201576	11.500501840080293	96.43201542912246	0.0	15.095251034024697	8.952923609179305	2.689654244946812	13.922244265775642	9.544944758632209	5.122950819672131	0.0	0.0	7.261768603743441	6.352288865798823	9.151044526368082	6.263680051222984	7.650861751870783	6.454111268878275	8.286491637548856	8.364001338240215	10.054242639037609	9.80175941581514	0.0	0.0	9.005324398050348	16.86320328591561	86.28127696289906	33.800912624640866	13.026823042821611	13.300967645396202	0.0	3.0176608601842285	10.993088095859727	10.582103898623446	12.33826589785561	32.12432112274502	17.331375907348505	24.863664241078087	21.70803468633828	35.50926199917145	0.0	30.719543026041038	47.24335049841735
3R_5267	19.500452995523087	6.640541668983939	11.757597969765168	8.068203428131227	12.600876502144928	18.484585348804835	7.871824653531478	12.024864796792903	0.0	0.0	12.626812657874616	6.686521623976904	2.8122884631771607	2.911405211560899	6.986101151758576	9.947842695528674	0.0	2.535635825897159	11.389301118315478	9.488457339089283	8.201386690461623	7.276968025075267	9.845786068175792	8.43548138930354	7.7016110903969865	9.838525742830557	10.512663712397911	6.832445713229614	0.0	0.0	13.339220375925908	13.853775166327166	0.0	0.0	5.9590905031762365	6.953711230452249	0.0	9.465751412645076	11.494315629884186	13.523391071451512	12.900826530154134	10.496569616083766	12.79171506198865	19.064699698049818	13.780811970305106	24.752199542331834	30.74600570953326	34.724534176884866	32.60228472859586
3R_5268	0.0	13.377389536205904	13.534693479796763	0.0	17.91847095714499	0.0	7.928906254955566	17.617544255271167	0.0	0.0	12.718374489993183	21.55202605208909	0.0	0.0	8.042011467908353	0.0	0.0	20.43218150315473	0.0	7.645809408321393	11.014477429132853	11.727577750908594	14.87577242448314	4.531546816316468	0.0	8.808772127635583	0.0	27.52796152692097	0.0	0.0	6.322799128465367	10.148533942786626	0.0	0.0	0.0	0.0	0.0	0.0	9.262132235461925	4.953256121976904	0.0	50.74888437035859	4.294824221434265	0.0	19.596341493685404	0.0	0.0	0.0	15.921792156925184
3R_5269	20.498314013672378	9.597975699670616	6.179624014018918	10.177275416155153	14.803993182371562	8.96790610602307	18.61792906569026	9.192866335723478	0.0	0.0	3.3182353624342578	2.8114715066148657	8.868589672527326	9.181155677970965	5.245420092581665	13.674388674388673	0.0	2.6653872807718964	5.986052497680404	5.984395688242906	14.368435421067	7.649339001493533	5.174803236192575	7.093707881109456	5.059819718623426	5.745541459827174	7.735426318682988	14.36413992467804	0.0	24.481002741872306	9.072931938576252	13.238808242482012	94.83167377904219	0.0	4.474302959527693	7.309540778100616	0.0	3.3167083328150975	8.45774525573352	8.4000084000084	6.328455901963177	13.240429651942204	11.765496840123706	10.931052387068565	11.077523491805827	13.009399290987737	16.159657415262796	17.33817889806748	19.73154710906872
3R_5270	21.702717049958355	8.314295137153536	8.412062448908404	6.285564509691398	9.8992544623983	1.5824710316809119	8.760821256906265	8.516378699514908	0.0	0.0	8.783005656958284	2.2324971664029714	6.259782866911696	6.480403664344252	8.885793670760242	5.1098272197089445	0.0	2.8219953087149987	3.5209834416599097	9.504024056585692	13.6914030767321	8.098785093149392	6.8485687621301	4.381129199750451	8.571384796141935	8.516378699514908	11.699900819940751	7.604061100912165	0.0	10.367765373322497	6.112923690015736	16.820004367594468	0.0	39.333377911161634	9.474391997473749	0.0	0.0	5.267378266059841	14.711276801307895	5.4729605987199985	9.571845603067432	7.009193491823658	18.388598784027213	9.644432905416275	13.532765396249747	27.547564313232336	51.32741243115711	21.255362993775364	17.592335019631946
3R_5271	14.568098464208646	20.034459269944303	8.687161417883738	6.491120795863338	8.519157455327667	1.6342224483986092	0.0	7.538476383461185	0.0	96.10025178265967	9.070235550389148	5.379514776989141	6.464496018193678	15.057746457665145	1.1470481289924443	11.433355848249464	0.0	2.9142827833498868	7.999485705791716	10.905370393271648	6.284067500939469	5.018183387504624	3.5362684644489737	9.048809797120514	6.638770552803785	10.051301844614914	6.041260844969405	5.889552052449995	0.0	0.0	6.312834118018615	13.027550664144533	0.0	0.0	5.870539344061157	15.984220377643192	91.63047262997783	5.439636893358095	9.247534706328022	7.7714207555996975	12.850334721564877	24.128048518610203	6.738372754039103	11.951800777823195	12.111949444350342	7.112112496550625	17.668656157349986	10.975237668771717	29.522440461185937
3R_5272	3.234428812809373	9.17857280535735	8.357852797039017	3.5686049127913253	6.556973956519066	6.289092606574177	10.880455133790429	8.461496804938808	0.0	0.0	15.70752998043889	9.611811467127678	6.219443098626063	9.657963232133975	6.621398373122419	6.769197443951045	0.0	16.822857553014433	6.296927854838182	6.295185001847637	6.045854176415607	4.82795657220877	4.76310428653529	3.109211424386963	10.645185533874152	12.087852578484009	4.649801372109887	3.777529216355342	0.0	10.300952632099417	6.941177511764861	9.748440110318919	0.0	78.15980553840382	12.237337321073655	0.0	0.0	24.42269119216576	8.26148489387487	7.476825579117525	4.755080994245591	6.96402431465876	14.144591673927556	9.582281518232016	8.963704347629665	6.842510051647266	0.0	12.479047199788202	28.403318381535218
3R_5273	7.3051568563280185	5.528099328888741	5.59310392658268	7.388254663197679	4.319387881031716	9.469535557159062	10.648810740816465	10.010425403037928	0.0	0.0	5.255766627143301	5.00973893248475	9.364663752383306	7.271035104557484	6.646593952928821	12.103514350945856	17.192055894812125	4.221717867660965	6.847629498155142	6.319139282676584	7.9653783691274676	8.481073636073738	4.0981960560600434	5.149720154843658	11.219976944550233	10.010425403037928	7.876397272876209	7.1098188304404895	0.0	3.877556084971213	9.144961753157101	4.193800556265706	0.0	0.0	8.504240214170785	11.577611677642242	0.0	13.133369896635125	4.305939900561494	14.839977959050666	9.307691074010178	6.990523646145285	8.43030850314637	8.6568693990055	8.772867491370198	5.151410250070059	12.797673894792881	11.56295276186908	13.981550932322714
3R_5274	6.394202044507738	13.064608845611163	6.609117409648959	10.582261420799815	8.7497569511958	3.7299069910392717	9.034104518910704	2.8676038760828075	0.0	0.0	4.140334141526558	3.5080186289821276	14.754398286129096	1.9093005850096993	6.544982354727572	6.021968139773895	0.0	0.0	5.809306043537263	3.7335202416533426	12.549768797402269	8.590028847225764	6.4568700451593495	2.950395589040579	6.313399154307556	4.301405814124211	4.136525186474556	6.7210805346754	0.0	0.0	4.11664259802961	13.2149974362905	0.0	0.0	8.932511304093055	0.0	0.0	4.138428787572795	6.030381059779168	11.287366018965354	14.664635577037616	2.7534616519888804	10.486014173735636	13.639240276130966	2.1264615170006347	24.34875204529517	0.0	11.386181002020365	16.845313374660503
3R_5275	0.0	5.744501793720685	5.812051055381292	5.583617888459974	2.564842422493668	9.840229119894827	3.404820954085309	18.913259253879488	0.0	0.0	5.461508381230763	6.941132945601647	0.0	0.0	10.360171357234247	7.943568886629384	0.0	8.77396168937368	13.1366513887411	0.0	14.1894691435804	10.072083382749492	4.258623659678053	0.0	6.662396070785293	0.0	7.275311992660666	0.0	0.0	0.0	10.860513805477881	4.3579706848027975	0.0	0.0	8.837146414725513	0.0	0.0	5.458995031768622	7.954666356434679	4.2540420312114815	2.9760151038718554	14.528348075974545	9.221390083981044	0.0	16.83007264700858	0.0	0.0	18.02339256120519	13.674231935484974
3R_5276	5.765707351804024	2.804874029601238	3.547320474722291	4.089478609879894	3.7570150515415497	3.6035243909953687	3.324951131530744	6.464358115096603	0.0	0.0	9.333437867837453	5.083731601339869	4.75148881962802	4.918951058281576	4.2154766165404345	8.403665549625584	17.445978527489626	0.0	8.552329082505066	7.214030423490037	19.630203909320468	5.532645281271387	8.837291582225047	5.225780313516414	1.626527624579207	6.464358115096603	2.6642432709873765	2.8859316747018218	0.0	3.9348266787544537	5.302874681736375	2.1278710033528863	0.0	0.0	5.753230564814061	5.874305143130382	0.0	15.992816027040652	6.79705852437316	7.269939770106848	5.812408300177176	8.867215050714263	8.104568383106189	10.248850884197648	5.478425037717244	0.0	12.986692536158197	8.800301146305225	10.849689239862427
3R_5277	10.443602458006273	5.927313356311551	7.496265360597351	4.3209821419569385	5.292930629527937	2.5383455165456974	8.782937773237196	7.806060000499587	0.0	0.0	5.6353140335098315	1.1936709655532818	0.0	0.0	12.471515948396428	6.83030250043714	36.86717494211853	0.0	3.388677209519201	0.0	7.320515598554637	3.8972305500265403	4.3941490148208056	4.0157159057688165	0.0	1.9515150001248966	9.383549586617107	3.0493029598364108	0.0	0.0	4.202301011942099	11.241644085950913	0.0	0.0	6.078918341585972	0.0	0.0	5.632720699854281	4.103906816691819	6.584132372664526	16.888976779806434	0.0	7.611879403472234	15.470048130413744	7.235695247566419	11.046843033197971	0.0	9.298482208749066	7.05469860563882
3R_5278	5.7457395341354385	11.413570735604633	11.54778224841919	1.5848450774315683	2.912002912002912	2.7930347299903504	3.8656755074665528	2.1473235758950047	0.0	0.0	12.401485697986619	5.253759886098486	5.524205688274598	5.718901684931409	1.9604095295507233	3.0062530062530066	81.13261125309317	0.0	4.97158119897138	3.7276538798819456	2.685010659492318	4.288265803867587	6.04380428469461	3.313979691932448	5.673131199668689	8.589294303580019	8.26005119166726	3.3552599571533306	0.0	18.298931342409606	12.33052274480519	0.0	0.0	0.0	15.049928136593149	13.659242868167818	0.0	6.19788930879589	7.902438749043945	12.074604149196222	5.068243904169644	4.123702837726108	9.422584049449721	10.213357028321639	1.5923402066698356	12.155246812286524	0.0	13.641948308952614	5.821907839198905
3R_5279	0.0	0.0	0.0	0.0	0.0	0.0	0.0	0.0	0.0	0.0	0.0	0.0	0.0	0.0	0.0	0.0	0.0	0.0	0.0	0.0	0.0	0.0	0.0	0.0	0.0	0.0	0.0	0.0	0.0	0.0	0.0	0.0	0.0	0.0	0.0	0.0	0.0	0.0	0.0	0.0	0.0	0.0	0.0	0.0	78.82084023015686	0.0	0.0	0.0	0.0
3R_5280	0.0	0.0	0.0	8.257876982406593	7.586533902323376	0.0	0.0	5.594343000358037	0.0	0.0	8.077283448030759	6.843713535838817	28.78401911258869	0.0	0.0	0.0	0.0	0.0	3.23806933354057	14.567278977959706	13.990318699459975	3.724020303358694	0.0	2.8779297324676523	4.926666568133336	0.0	0.0	0.0	0.0	0.0	0.0	6.44520927594519	0.0	0.0	4.356558144803279	35.58592220917405	0.0	24.220699009373412	2.9411332186291377	12.583008534425538	4.401369706252586	0.0	5.455180239155102	0.0	8.296930550542827	0.0	0.0	4.442608166402332	5.055867334041155
3R_5281	6.953890145225041	5.920067251963982	3.9931206517411804	3.836177571289126	1.762153351395405	3.3803232062230397	2.33925351613196	2.5988390466210936	0.0	0.0	1.8761416321831834	3.9740390336472347	10.02866191575523	8.65176141210589	4.7452455605262	5.457561997904296	24.54807003073418	6.028076368493896	4.512712763124999	9.02292748431082	4.874377541987888	4.324962455000928	3.6573143287577405	6.016210076429933	9.154686043475145	3.8982585699316403	3.748831301841651	4.060766940809042	0.0	5.5366570993231985	6.528921349442235	4.491160497908018	0.0	0.0	3.0357434505352927	0.0	0.0	5.625834733228542	8.197779631386839	8.037435157991863	6.133938221427809	4.990789497981475	3.167739136428696	8.240605915271738	10.599379493052878	14.711117780151172	0.0	8.25521321874272	5.871728566429214
3R_5282	0.0	0.0	0.0	0.0	0.0	0.0	0.0	0.0	0.0	0.0	0.0	0.0	0.0	0.0	0.0	0.0	0.0	0.0	24.60932693490833	0.0	53.163211057947905	0.0	0.0	21.872265966754156	0.0	0.0	0.0	0.0	0.0	0.0	30.518043793392845	0.0	0.0	0.0	0.0	0.0	0.0	0.0	0.0	0.0	0.0	0.0	20.729684908789388	0.0	0.0	0.0	0.0	0.0	0.0
3R_5283	6.274994085818075	2.6710507512998007	5.404918962698764	5.192487457222017	4.7703522606997515	9.150924597982726	1.5831572334770632	3.5176784447921476	0.0	0.0	7.618397515792937	3.22745453565482	0.0	11.710657752513985	6.422963378671427	2.4623749113545035	0.0	0.0	1.0180361390612933	3.053263106246381	8.797001278204286	2.3416343882123063	3.96030859912697	5.428858072277644	7.744622018301162	3.5176784447921476	6.765678995932643	5.496482114034965	0.0	7.494184512818054	5.049869353567487	6.079044601139699	0.0	0.0	5.478738317789011	0.0	0.0	0.0	4.623403018804767	3.9560479120918686	12.453958407653483	10.132981876486381	6.002804510267197	5.577067544422738	9.129827053686123	9.956172926776333	0.0	5.586953458023892	12.716356890914323
3R_5284	4.168257551632206	2.9571415560005723	3.590297293370612	6.8983730532072665	4.753165476174758	3.039318447021741	4.9076327430526145	1.5577799268217303	0.0	0.0	2.249170281083308	5.717024985971849	8.015090812982683	6.223181975175727	2.844365560706227	3.816560820713239	0.0	5.419968029415251	2.704982198512152	6.760583795340363	5.843538098699695	9.332791478373277	4.384489185525889	2.0034440003744036	4.115583698831462	6.231119707286921	3.7451685453181125	9.73631858597498	0.0	9.956245619251929	5.031675515520315	4.4867724563858795	0.0	0.0	9.09833222717832	4.954561714516172	0.0	6.7444056840951845	4.094885038149996	3.9417949304838187	6.12794512106491	4.4873219692403055	7.215388616273785	11.11394859823471	5.198247890117819	8.818046661575714	10.953358409221853	6.803896727733908	12.670541975393807
3R_5285	0.0	0.0	0.0	15.282434675232981	0.0	0.0	0.0	0.0	0.0	0.0	29.896438736217743	0.0	0.0	0.0	0.0	14.494434137291282	0.0	0.0	0.0	35.94523384171876	0.0	13.78371151243153	0.0	0.0	18.235064570363644	0.0	0.0	0.0	0.0	0.0	0.0	0.0	0.0	0.0	0.0	0.0	0.0	0.0	0.0	11.64336828672493	16.290783977688143	0.0	20.19125153453512	0.0	30.709418271489685	0.0	0.0	16.443419836683955	0.0
3R_5286	0.0	0.0	0.0	0.0	0.0	0.0	0.0	0.0	0.0	0.0	0.0	0.0	0.0	0.0	0.0	0.0	0.0	0.0	0.0	0.0	0.0	0.0	0.0	0.0	0.0	0.0	0.0	0.0	0.0	0.0	0.0	0.0	0.0	0.0	0.0	0.0	0.0	0.0	0.0	0.0	0.0	0.0	0.0	0.0	0.0	0.0	0.0	0.0	0.0
3R_5287	0.0	0.0	0.0	0.0	0.0	0.0	0.0	0.0	0.0	0.0	0.0	0.0	0.0	0.0	0.0	0.0	0.0	0.0	0.0	0.0	0.0	0.0	0.0	0.0	0.0	0.0	0.0	0.0	0.0	0.0	0.0	0.0	0.0	0.0	0.0	0.0	0.0	0.0	0.0	0.0	0.0	0.0	0.0	0.0	0.0	0.0	0.0	0.0	0.0
3R_5288	0.0	0.0	0.0	0.0	0.0	0.0	0.0	0.0	0.0	0.0	0.0	0.0	0.0	0.0	0.0	0.0	0.0	0.0	0.0	106.45319253124401	0.0	0.0	0.0	0.0	0.0	0.0	0.0	0.0	0.0	0.0	0.0	0.0	0.0	0.0	0.0	0.0	0.0	0.0	0.0	0.0	0.0	0.0	0.0	0.0	0.0	0.0	0.0	0.0	0.0
3R_5289	0.0	10.538879242886916	0.0	0.0	4.7054671646619415	0.0	3.1232470775777097	0.0	0.0	0.0	15.029548091547984	2.122370356598545	0.0	0.0	0.0	2.428882325509094	0.0	8.048367469142558	2.0083781502917573	6.023466824401185	4.3386733725202316	4.619568167387281	0.0	0.0	6.111425340230689	6.93966378716884	6.6736539823862255	0.0	0.0	0.0	9.96236467684206	3.9975726738724244	0.0	0.0	5.404217938058475	0.0	0.0	5.00754386483237	1.824206675319487	5.853358159376406	2.7299028645962724	0.0	6.767035334751704	0.0	10.29216629773539	0.0	0.0	5.51096116398113	12.54339229772996
3R_5290	3.4143350172833635	2.9067316999439	2.9409117885272673	0.0	12.978164238668441	0.0	0.0	0.0	0.0	0.0	16.58121812260816	2.341486623906438	19.69614753202347	10.195160866894527	3.4948477207476873	5.359286571771565	0.0	0.0	4.431451428855041	9.968006023333773	4.7866036366699785	5.0964983743444305	0.0	1.9692916536693417	3.371188407966388	0.0	0.0	0.0	0.0	16.310872174956938	0.0	0.0	0.0	0.0	0.0	0.0	0.0	5.5245291858114625	2.012540137597369	4.305110963158797	6.023483151414102	0.0	13.064927463522721	0.0	5.677371445149353	0.0	0.0	3.0399599698071174	3.4595970953222785
3R_5291	0.0	0.0	0.0	0.0	0.0	0.0	0.0	0.0	0.0	0.0	0.0	0.0	0.0	0.0	0.0	0.0	0.0	0.0	0.0	0.0	0.0	0.0	0.0	0.0	0.0	0.0	0.0	0.0	0.0	0.0	0.0	0.0	0.0	0.0	0.0	0.0	0.0	0.0	0.0	0.0	0.0	66.56194254373119	16.89919965390439	0.0	0.0	0.0	0.0	0.0	0.0
3R_5292	NA	NA	NA	NA	NA	NA	NA	NA	NA	NA	NA	NA	NA	NA	NA	NA	NA	NA	NA	NA	NA	NA	NA	NA	NA	NA	NA	NA	NA	NA	NA	NA	NA	NA	NA	NA	NA	NA	NA	NA	NA	NA	NA	NA	NA	NA	NA	NA	NA
3R_5293	7.676494114431962	13.070485862635728	3.3060452359557546	6.352213063389687	2.9178976547397597	5.59737729289564	0.0	0.0	0.0	0.0	0.0	0.0	0.0	0.0	0.0	3.012338538654328	0.0	0.0	4.981645128523954	3.735199737938386	0.0	5.729262005167221	0.0	4.427584203796387	0.0	4.303340769506183	0.0	0.0	0.0	0.0	6.177741658581548	0.0	0.0	0.0	3.3511985729255995	0.0	0.0	0.0	0.0	0.0	0.0	0.0	0.0	6.8226878934132404	3.191127134824164	0.0	0.0	0.0	0.0
3R_5294	2.282617230655732	6.801425578801317	2.949172776697288	3.7776804815182645	4.338206585397597	1.664388673369049	2.3035827161267375	1.2796049398892784	0.0	0.0	3.695065461779721	2.3480638335241526	3.2919122981893163	0.0	3.504664708727316	0.8957234579224949	0.0	2.9680777303940657	1.4812997753757022	2.2213346756118333	4.8000491525033215	4.259011984178281	3.6015446881105513	1.9748233717976262	3.3806580383258438	0.0	2.4611107583519023	0.0	0.0	0.0	3.6739218049830873	4.422675707008938	0.0	0.0	2.989452017501448	0.0	0.0	0.0	2.0181933402310697	3.597669976235231	5.033669206589032	7.372028949466216	1.2477739712353162	2.028736648884114	4.744432598123406	0.0	0.0	7.1131647608127215	4.625753419588215
3R_5295	0.0	0.0	0.0	0.0	0.0	0.0	0.0	0.0	0.0	0.0	0.0	0.0	0.0	0.0	0.0	0.0	0.0	0.0	0.0	0.0	0.0	0.0	0.0	0.0	0.0	0.0	0.0	0.0	0.0	0.0	0.0	0.0	0.0	0.0	0.0	0.0	0.0	0.0	0.0	0.0	0.0	0.0	0.0	0.0	337.8036009863865	0.0	0.0	0.0	0.0
3R_5296	NA	NA	NA	NA	NA	NA	NA	NA	NA	NA	NA	NA	NA	NA	NA	NA	NA	NA	NA	NA	NA	NA	NA	NA	NA	NA	NA	NA	NA	NA	NA	NA	NA	NA	NA	NA	NA	NA	NA	NA	NA	NA	NA	NA	NA	NA	NA	NA	NA
3R_5297	1.8748457939334489	1.5961156928498803	3.2297686484419432	3.10282787077901	1.4252881754529743	1.367058857625468	0.0	1.0510136816757025	0.0	0.0	6.069942736160226	0.0	2.703838314794916	5.598265657299368	2.8785841971484745	0.7357095771729918	0.0	7.313562660654593	1.2166773369269115	0.9122554402809308	3.942558499683018	2.798538659083	1.1832629351050092	2.703394771764274	0.925576777796968	3.1530410450271082	1.0107264353679861	3.284483214484308	0.0	0.0	3.0176048576195953	0.0	0.0	0.0	2.4554101607164167	0.0	0.0	0.0	2.2102121748432544	2.9549748123856943	0.8268888373645266	8.073432714598905	3.074607188185637	1.6663189614433789	3.1175019207708705	5.949420407463904	0.0	3.338545359063057	0.9498498287420758
3R_5298	0.7969013923779888	2.0352822970467375	2.0592150629110795	0.6594269935516613	3.0290868060551444	1.162134091912488	2.4126624244555184	0.0	0.0	0.0	3.8700349386754263	1.092999920265656	0.0	4.7590748120611615	1.6313859071912715	0.6254252891966537	0.0	0.0	1.551442577852164	1.5510131722120173	2.234374238916275	0.5947580759076648	2.514723833782991	0.9192602675856328	0.7868310293740548	2.6803940965570874	1.7184331773081931	2.7921328306935815	0.0	0.0	3.206575069353409	3.0880660862612146	0.0	0.0	1.391559620363054	5.683377881543628	0.0	1.2894179915329078	0.46972427419966617	2.512018375112972	1.4058732040145554	0.0	1.742478417662319	1.41653452760415	3.9752735336027554	0.0	0.0	3.5476136941010497	3.2298620122201833
3R_5299	2.5331917785767466	2.156586511737492	0.0	1.5721409084742013	0.9628867344298206	0.9235485580128413	0.0	0.0	0.0	0.0	4.100691663662911	0.43430379819952414	1.8266411594495162	3.782039190435601	0.0	0.9940515952540001	26.82741654661398	3.293898777173018	2.0548870186129196	0.6162954811428065	0.0	1.4179636425614266	2.797833246020952	1.4610732108720212	1.250590044015142	3.5501842687642857	2.048459589115879	0.0	0.0	0.0	0.5096533699631404	0.0	0.0	0.0	2.211746285938873	0.0	0.0	2.0494022764555546	1.8664506063444761	1.5970418313566148	0.5586240776138887	0.0	2.077122736351642	2.2514414290889384	1.5795759565161696	8.038539976061228	19.970184514519822	1.6915742517363588	1.9250797464284959
3R_5300	0.48626108213319236	2.0698474149882617	2.094186630059167	2.011878047517421	1.848317799762491	1.4182446825220276	1.9629092592196375	1.0903660489670308	0.0	0.0	0.0	1.000406064821711	1.4025381171290436	1.4519693968410228	0.4977275006638441	2.671396819969225	0.0	0.0	1.2622325321375447	1.4196185702576565	0.0	0.7258305942603712	0.9206752637481445	0.0	0.48011624958728005	1.0903660489670308	0.5242851777921816	0.8518654533035895	0.0	2.3229537564949787	3.1305909174278863	5.024816942778264	0.0	0.0	1.6982309061636993	3.4679390766334777	0.0	2.360369026387903	2.579588547028121	1.2262463437549251	0.42892472774217366	1.0469650733498497	2.126485030821274	2.5930646584129997	2.0213927226061768	3.086090189134123	0.0	4.329435210889603	3.9416575556894626
3R_5301	1.4040518690457673	2.789065746646846	2.0156158629613414	1.9363953759962804	1.0673829992572794	0.6825171258903522	0.4723159559476576	1.0494571368122698	0.0	0.0	1.5152382969812515	0.6419148782998396	1.3499169733565537	0.0	0.9581070104929486	1.1019299936528832	0.0	0.0	0.911156583899025	0.91090439552817	1.3122398648497917	2.095795530275915	0.8861328974268385	0.809817318170098	0.9242060042244533	4.197828547249079	0.5046147778355226	1.6398094574206667	0.0	0.0	1.5065679015991202	0.0	0.0	0.0	2.860402665421275	0.0	0.0	0.0	2.482806222077913	4.4258977690200085	1.2384963300463918	2.0153690024759814	1.790864666301535	2.495776729810373	1.9455530746295093	0.0	0.0	1.6668004968565602	0.47422155346444933
3R_5302	1.5346084906818571	2.177434807601861	0.8812156546198613	2.1164522841599633	3.49990278047832	3.7299069910392717	1.032469087875509	1.7205623256496843	0.0	0.0	0.0	2.1048111773892764	1.4754398286129096	1.5274404680077593	2.094394353512823	0.8029290853031861	10.83470572939239	1.3302967093780595	1.6598017267249325	1.493408096661337	1.434259291131688	2.290674359260204	3.2284350225796747	0.29503955890405786	0.0	2.2940831008662457	2.2061467661197627	0.8961440712900532	0.0	7.331091648420394	2.8816498186207267	2.6429994872580997	0.0	0.0	4.019630086841874	0.0	0.0	0.8276857575145591	0.0	2.257473203793071	0.4512195562165421	0.0	1.9573893124306523	1.8185653701507953	0.8505846068002538	0.0	0.0	2.732683440484887	2.0732693384197542
3R_5303	0.0	0.0	2.117354814039079	1.0170678219472251	0.0	0.0	0.0	1.3780360891115306	0.0	0.0	0.0	5.057368256821252	0.0	5.505122516501604	3.77425430170634	1.929250524756143	0.0	0.0	0.7976229559715319	3.5883098606037303	1.723094567565295	0.0	2.327151952317587	1.4178219079572703	1.2135695522195338	1.3780360891115306	1.325213485266409	2.1532243026675437	0.0	0.0	0.9891327936492927	1.5876271768750037	0.0	0.0	0.0	0.0	0.0	0.0	3.6223983029788434	3.0995310564488148	1.084174906034561	2.646369366475052	3.359391461018159	0.0	1.0218777903650413	0.0	0.0	0.0	2.4907903028551925
3R_5304	0.0	0.0	0.0	0.0	0.0	0.0	0.0	0.0	0.0	0.0	0.0	0.0	0.0	0.0	0.0	0.0	0.0	0.0	0.0	0.0	0.0	0.0	0.0	0.0	0.0	0.0	0.0	0.0	0.0	0.0	0.0	0.0	0.0	0.0	0.0	0.0	0.0	0.0	0.0	0.0	0.0	0.0	0.0	0.0	0.0	0.0	0.0	0.0	0.0
3R_5305	0.0	3.1343786486126453	0.0	1.5232976957837405	0.0	2.684567361835385	0.0	2.0639323690641307	0.0	0.0	0.0	0.0	0.0	0.0	3.768554241272264	0.0	0.0	0.0	0.0	1.791445311205401	2.5807384008712573	1.3739104031808773	3.4854560632122307	0.0	7.270420566565698	0.0	0.0	0.0	0.0	0.0	1.4814584365724681	0.0	0.0	0.0	1.6072738786652876	0.0	0.0	2.978597289178607	0.0	1.160568748320802	0.0	0.0	0.0	3.272240601306933	1.5305017520418807	11.683198392391903	0.0	3.278040977151235	5.5958143308805015
3R_5306	4.476142696564435	1.5242729027719666	2.3132951084449616	0.7407916084311863	1.3611345056104263	1.3055261485790588	0.9034510746911913	0.0	0.0	0.0	2.8983642212008385	1.2278617297538952	0.0	2.673141014203067	0.9163387319429727	1.4051890822429067	0.0	2.3281239232426856	0.5809567265086952	1.7423877908796628	0.0	4.00886038321899	2.8250076684833156	0.5163424449186533	0.0	1.003706487316362	0.9652326109242904	1.5683226428620383	0.0	0.0	1.4408896975161871	1.1563642704717527	0.0	0.0	2.344889653010264	0.0	0.0	1.4485152067299174	3.166092416654596	1.6931810350855896	1.5793394602228354	5.782529474998367	1.9574773284975813	1.5913162508716434	0.7442949974519061	0.0	0.0	1.5941370191056523	0.0
3R_5307	2.181089777144971	1.8568309095500528	0.6262217586511284	1.2032182719764208	1.1053998784060135	0.0	0.0	2.445379992487793	0.0	0.0	0.0	0.4985834247735335	0.0	4.34180419331449	2.2325215884837606	3.994120654396728	0.0	0.0	1.415413742421875	1.415021986611628	5.096166704174453	1.627830960823969	2.294235522180853	0.41933025243010275	1.4356850428609416	0.8151266641625976	0.7838813918472574	2.547321593237575	0.0	0.0	0.5850851954254764	0.9391025785502962	0.0	0.0	0.6347745763133613	0.0	0.0	2.352726386391078	1.2856180480204054	1.3750603651500302	1.923911604726974	0.0	1.9871247036799642	3.8770028596773094	1.8133628887306024	4.614146604357232	0.0	1.9419376187494855	2.210003359205106
3R_5308	1.2109598649150053	2.405499935051502	1.3907348963061108	1.3360743343660964	2.7617739794861564	0.5886540695480655	0.8147215623882813	1.3576960730360836	0.0	0.0	1.3068553974957513	2.7681781971530834	2.328539723839846	1.2053035767986293	1.239515250375883	2.217570252625603	0.0	2.0994747953851864	1.571699846822133	2.749713460216635	1.6976614374167296	0.9037857960180764	0.5095117435578481	0.6984473236616073	0.3985523621680388	2.7153921460721673	0.8704354257469401	0.707147464713695	0.0	0.0	2.59875479364685	1.0427957102721426	0.0	0.0	1.7621616112247156	0.0	0.0	3.265634978555881	2.1413587016133233	1.0179271735200903	0.3560574414652248	0.8691028546726185	0.8826150259206381	0.7175151474622781	0.33559824111619435	2.5618140102534044	0.0	0.0	0.8180086234469084
3R_5309	1.3024611827493704	2.2176530356158772	0.37395504806032887	0.7185147122533595	0.33005070403940806	1.8994000491691359	0.8762827245592781	0.9735232820039939	0.0	0.0	1.4056026760425988	0.5954688926008435	1.2522432372290913	2.5927549998849466	0.0	2.044398892208387	0.0	0.0	1.1269726882113418	0.8449955749694228	1.2172922696828248	1.296102318983029	1.3700273794491673	1.5024453801006519	0.0	3.8940931280159754	0.9362063822031662	0.7605802223130356	0.0	0.0	0.3493899075720445	5.047156706701087	0.0	0.0	0.3790624549744878	0.0	0.0	0.0	1.5354412467885286	2.4633961907190893	0.7659229835334985	0.9347731207484766	1.8986125698784357	4.630387784172686	1.8047818706340295	0.0	6.84522200081732	1.5461985375358445	1.31972723877429
3R_5310	2.2342035109167653	1.9020483158313188	1.1546486346472338	1.4790227431175988	1.6984777393261292	0.0	2.7056691886509805	0.5009859403305705	0.0	0.0	0.0	0.9193048033216321	1.2888366766830754	2.0013909667218717	1.3721326715080082	1.4027606329255975	0.0	1.162050228459075	1.7398581493650824	1.7393765943832484	0.0	0.33349435552465917	0.2820125487123801	1.2886252533437248	0.4411940210268658	2.003943761322282	3.85425797945825	1.5656122659458587	0.0	0.0	2.1575993255344508	0.0	0.0	0.0	0.7802790707110352	0.0	0.0	2.1690178217349323	1.580310386129089	1.4085457314655456	0.0	0.9620893502000425	1.2213090087660676	0.7942830681884071	0.7430087060187606	0.0	0.0	1.9892275371950738	0.9055284777387143
3R_5311	0.0	1.6059078136649105	0.8123957950068692	0.3902329530734338	0.0	3.438614304456699	2.3795921607477326	1.0574616183730996	48.767641694382945	0.0	1.526795412163002	2.2638382530257735	4.080639419874537	0.7040763556726201	0.9654147409659506	0.37011156643058485	9.988553118126628	2.4528103810784323	0.9181062113006756	1.376778149135638	0.6611243291901995	1.0558903529668988	1.4881527711443368	1.0879920063051314	1.8625103258736537	0.5287308091865498	1.0169272110450907	2.478475063690613	0.0	2.252853013055734	1.5180588854282626	1.827442855557333	0.0	0.0	3.7057110400996227	0.0	0.0	0.0	3.335657638106998	0.5946206984432563	1.2479426625256047	1.0153703720814575	0.7733674522430132	1.6765417771577553	1.960392312141192	0.0	0.0	2.099392020269714	1.9113542566098214
3R_5312	1.7099044505393037	1.9409278605637426	2.945626677166189	0.9432845450845206	1.7331961219736771	0.8311937022115571	0.5752032192973777	0.6390331683775715	0.0	0.0	0.9226556243241548	1.172620255138715	1.6439770435045644	1.7019176356960206	0.5834084471709066	1.3419696535929002	0.0	2.964508899455716	1.4795186534013025	1.1093318660570517	1.5980925167719808	2.9777236493789956	1.4388856693822036	1.6437073622310236	2.813827599034069	1.9170995051327144	2.4581515069390543	0.0	33.9662375598655	2.7228369783044353	2.7521281978009577	0.7362263100779075	0.0	20.659876453938807	1.9905716573449856	0.0	0.0	0.9222310244049996	0.6719222182840114	2.1560064723314296	3.5193316889674984	0.0	3.1156841045274626	1.0131486430900223	1.8954911478194034	3.6173429892275526	0.0	3.0448336531254454	0.5775239239285487
3R_5313	1.7902692421718687	1.0160753277604988	1.028023298297614	2.4690463071610145	2.2683195154869513	0.0	1.2044750584531747	1.338134918256014	0.0	0.0	2.8980601544550137	2.04622152508819	1.721243274672215	1.781907050382531	1.8324851981008121	1.4050416641688148	0.0	0.0	0.0	0.580734999121348	0.836601097219071	0.8907644032372872	2.636397211053314	1.3767687347935893	2.94607631539656	1.338134918256014	0.6434208990571696	0.0	0.0	0.0	1.440738534098487	0.0	0.0	0.0	0.52103192247962	8.511949500306004	0.0	2.896726486643484	2.110506841735554	1.1286689358931845	2.631956286785537	0.0	1.9572719699864085	2.121532408316916	0.9922892181723482	0.0	0.0	1.593969778545528	0.6046673060015648
3R_5314	2.021901234168513	1.7213086535923712	1.1610329477929926	1.115400445490938	1.537082105802485	0.0	2.0404720836212666	0.7556340071573654	0.0	0.0	2.1820149598945653	0.9243878472578497	1.9439444187411794	0.0	1.379719503025035	1.0578876100203114	0.0	0.0	3.061586881712529	0.6558727501924987	0.0	2.0120299269331334	2.126788948524051	1.9436255302210448	2.661800894631281	0.7556340071573654	0.7266691954754669	1.1807016673868946	0.0	0.0	0.542382294906271	0.0	0.0	0.0	2.942225287367144	0.0	0.0	1.0905054056352959	0.3972620698148362	0.8498003394102556	0.5944978039251123	5.804453757368028	2.9473485652307185	4.792049032245698	0.0	4.27737950621931	0.0	0.6000679276894145	0.6829015119439475
3R_5315	0.0	2.466946007186214	1.2479773407250199	2.3978552623391534	4.4058322204017575	0.0	1.4621824066703593	1.6244398931248505	0.0	0.0	0.0	0.0	0.0	2.163160723923368	2.9660806432835702	0.0	0.0	0.0	0.0	1.409976060016477	2.031197569712732	5.406753879048537	0.0	1.6713397325589014	0.0	0.0	0.0	0.0	0.0	0.0	0.0	1.871507533004971	0.0	52.517974276696194	3.7950659335779973	0.0	0.0	0.0	0.0	1.8268759206883742	3.8341019855791756	0.0	0.7920154702797778	2.575451721354667	3.6137929804962385	0.0	0.0	2.5800169687716035	1.468081701682862
3R_5316	1.4664300435148452	2.496836819853848	0.6315492446102641	0.60672723381951	1.114803899026637	1.0692592353791364	0.0	0.8220612297509878	0.0	0.0	0.0	1.0056500942067867	2.1148351242814583	0.0	1.5010096165933613	1.150885721651383	0.0	0.0	0.4758183862124581	0.0	1.0279043127986833	1.6416794840792388	1.3882520282709196	0.4228976405018205	2.1718483711028624	4.1103061487549395	3.1622005722160043	2.568992542599998	0.0	3.5026956745911657	1.1801254367127936	1.8941837005871403	0.0	0.0	1.9205244721870607	0.0	0.0	3.5591127701322107	3.025295576780165	1.8490113082295843	2.587038651780329	3.157359481321614	2.00402986357206	0.0	1.2191931976822405	0.0	0.0	1.9584583564186613	0.0
3R_5317	0.0	1.7055464940502012	1.725601915832271	1.6577799530306734	1.015337948890426	0.0	2.6957164257280257	0.7487146067631091	0.0	0.0	2.1620340762514827	1.3738847318953247	3.8522871317622807	1.994028880517291	0.6835426511816914	0.5241002247341764	0.0	0.0	0.8667290538239609	0.0	2.8085753669965428	0.9968028048436044	1.2643882643021593	1.5406620779587339	1.9780699299150044	2.9948584270524363	1.4400300563073352	0.0	0.0	3.1901752809906387	1.6122469719449142	6.0381274973048376	0.0	0.0	1.1661132390410283	0.0	0.0	0.0	2.3617458576453747	1.2630279756907532	2.945269702470033	5.751301915025377	1.8252246632533504	0.0	1.1104133397063656	0.0	0.0	1.783719174582763	0.6766481287634324
3R_5318	1.8058038535854237	0.0	0.0	0.0	0.6864006864006864	1.3167163727097364	2.7335848231370616	1.0123096857790737	0.0	0.0	1.4616036715484229	1.2383862588660717	0.0	0.0	1.8483861278621103	0.0	0.0	0.0	2.343745422372222	0.8786612716864585	0.0	2.0216110218232908	0.5698444039854917	1.5623047119110112	0.8914920456622225	2.0246193715581473	0.9735060333036414	3.1635308167445686	0.0	0.0	1.4532401806377544	0.0	0.0	0.0	0.788329569059641	0.0	0.0	1.4609310513590312	1.5966151758272462	1.7076940153863231	1.592876655596174	3.88806267557033	0.9871278527994947	1.6049561044505432	0.7506746688586367	0.0	0.0	4.019502626744966	0.9148712318741138
3R_5319	7.1281731062582505	0.0	0.0	0.0	0.0	0.0	0.0	0.0	0.0	0.0	0.0	4.888366811313441	0.0	0.0	0.0	5.594343000358037	0.0	0.0	0.0	0.0	0.0	0.0	0.0	0.0	7.038095097333336	0.0	0.0	0.0	0.0	0.0	0.0	0.0	0.0	0.0	6.223654492576113	0.0	0.0	0.0	4.201618883755911	0.0	6.287671008932265	0.0	7.79311462736443	0.0	0.0	0.0	0.0	6.346583094860473	0.0
3R_5320	0.0	0.0	1.3438176192228275	0.0	0.0	2.2751818837277398	0.0	0.0	0.0	0.0	0.0	2.13983363435443	0.0	6.987851619958701	3.193865223678359	0.0	0.0	0.0	1.0124517389567333	1.5182572714275067	0.0	3.4931841572920277	0.0	1.7996927564526184	0.0	0.0	1.6821415276502856	8.199497042851391	0.0	0.0	2.5110842397196524	0.0	0.0	0.0	0.0	11.126700855309494	0.0	0.0	1.8392166040796583	0.0	2.75236503846843	0.0	1.705678955742407	0.0	1.297106531489142	0.0	0.0	1.389076607158162	0.0
3R_5321	1.7174764911817886	1.4621422138002829	2.958670917685041	1.4211925966098302	0.8704356530443487	1.6697490233637962	1.7332512465542964	1.2837260508067962	0.0	0.0	3.7069658336373044	1.1778130179432746	1.6512571350820808	0.0	2.929959894708961	1.7972164711295147	0.0	1.4888183784504854	1.4860704670838365	1.6713665494035894	2.4077541240012637	0.4272728608926038	2.1678863195100226	1.3207890076542363	1.1305152752962968	3.8511781524203883	0.6172592602468742	0.0	0.0	0.0	1.3821577804978642	2.2184597145463516	0.0	0.0	0.4998466470486854	0.0	0.0	0.926314978216777	1.6872442981266187	1.8046283375157397	1.5149642104854915	2.4652571312493037	0.9388444252169106	1.0176352111552358	0.9519425148569668	0.0	9.02637868908097	2.0388781440010697	1.1601627940432602
3R_5322	2.2318658666469076	0.0	1.2816005858452597	1.2312293695976346	1.696700624244438	3.2547658179720145	3.003153611607549	0.0	0.0	0.0	1.2043033129420695	1.020381039871338	2.1458136142003075	0.0	3.0459933574499853	2.9193602630693922	0.0	3.8694479226481877	1.448364781677838	2.171945858602415	1.0429612423086823	0.5552423680131978	1.4085873967206115	0.42909232213093423	0.7345540004802513	1.6682058646110811	4.8127815928430095	6.5165590326611245	0.0	0.0	2.394824257917304	0.9609650241404022	0.0	0.0	2.598208885731488	0.0	0.0	0.0	1.3155474244979928	0.9380479812480456	2.624934064937456	1.6018045289100888	2.440062309431134	2.644840036107356	0.6185260808016493	0.0	11.729806258790022	0.662382070324177	3.015270081510288
3R_5323	2.772067319100431	0.0	1.5917995580527704	0.7646182391117216	0.7024568428077199	0.0	0.9325094425906156	0.0	0.0	0.0	1.4957932311168072	0.6336771792443349	5.330373909738646	1.3795596169790678	0.0	0.0	0.0	7.209015306181298	2.998212345870898	2.6976442551777233	1.2953998795796273	4.137800337065215	1.749522292937913	1.5988498513709177	1.8246913215308649	2.071978889021495	2.9888343127743373	3.2375315376040903	0.0	0.0	0.7436170514959269	0.0	0.0	0.0	2.4203100804462663	0.0	0.0	1.4951048771218154	0.5446542997461365	0.5825466914085897	0.0	0.0	3.5357649698227513	1.6424989373031875	1.5364686204708937	0.0	0.0	4.113526080002159	1.8725434570522796
3R_5324	0.0	0.0	0.0	0.0	0.0	0.0	0.0	0.0	0.0	0.0	0.0	0.0	0.0	0.0	0.0	0.0	0.0	0.0	0.0	0.0	0.0	0.0	0.0	0.0	0.0	0.0	0.0	0.0	0.0	0.0	0.0	0.0	0.0	0.0	0.0	0.0	0.0	0.0	0.0	0.0	0.0	0.0	0.0	0.0	65.6840335251307	0.0	0.0	0.0	0.0
3R_5325	1.5348845490539893	0.0	2.6441225254648826	5.080399222851331	4.667376496842228	0.0	1.5489822257387562	1.7208718349725212	0.0	0.0	2.484647363938226	1.0525949043249125	0.0	0.0	0.0	3.6138308534422943	0.0	0.0	2.9881805506499592	0.0	2.151775946759899	4.58217285032802	0.9687047342440901	0.0	0.0	0.0	0.0	0.0	0.0	0.0	1.235214940369381	0.0	0.0	0.0	1.340117723981581	0.0	0.0	0.0	2.7141596351083788	1.9353251118787256	12.18511958611752	3.304748361588381	0.0	0.0	0.0	0.0	0.0	1.3665875093628328	0.0
3R_5326	2.560443886745627	1.7438296766678205	0.4410838170405499	0.8474954771285126	1.9464909634157024	1.4935745675317502	1.5503767001947688	0.0	0.0	0.0	1.6579227819148479	0.3511808350223376	0.0	0.7645452828702866	0.5241642332342139	1.6075929831781473	21.6928209778256	2.663467664437167	0.6646379258617662	2.9900428582776497	0.7179043625037977	1.528765986974761	0.6463845417912493	1.476791454363127	1.011235125616133	1.1482807022701051	1.656397553964604	0.8971121779569132	0.0	4.892674296629144	0.8242179634513732	0.6614636815428085	0.0	0.0	0.894216111824944	0.0	0.0	0.8285799084949493	0.6036895695421709	2.2599119577042623	1.3551210294727982	1.1025744893812153	1.6795747585443326	0.0	0.851503495464424	3.250007475017193	0.0	0.45593926086592174	3.1132636446562385
3R_5327	0.0	0.0	0.0	0.44271913844730604	1.6269090761190084	3.1208853077770278	0.5399292822223316	0.5998449041015955	0.0	0.0	3.4642976413675934	1.8345168902502471	0.0	2.3963230818631893	1.642893990622361	3.3591314629689344	0.0	2.782712454530478	2.7775764034885246	2.0826057229588746	1.5000906054725704	1.597209610921336	3.7142792697699942	0.6171632609129276	0.528254315996238	1.7995347123047862	0.0	0.0	0.0	0.0	1.7222372343901153	2.7643109761390208	0.0	0.0	0.4671253089800356	0.0	0.0	0.8656758487172588	0.9460755838705465	0.6745969586740553	2.359650801884851	2.303874610242013	1.7547701672225777	0.0	1.334438604348028	0.0	0.0	1.9054075657256049	3.252646027543406
3R_5328	0.513475549629363	1.3114140671889885	1.326834908743391	0.4248952771232856	0.3903524394587763	0.7488096360418252	0.5181917429669461	1.1513903268474748	0.0	0.0	0.8312062764718419	0.7042637146467098	0.0	0.7666157250517369	0.525583706694859	1.6119464575864648	0.0	0.0	2.332532341727184	1.499070051893308	0.7198484978057578	1.1496794942667208	0.9722024946132691	0.5923162836275724	1.5209604317580798	1.1513903268474748	2.214510926092414	2.698624861729209	0.0	0.0	0.8264500034318336	1.3265099430542546	0.0	0.0	0.44831885584724124	0.0	0.0	1.6616475218562727	0.907986604776282	0.9711565532527383	0.9058605280967589	0.0	1.1227487764283834	4.563650233814056	0.8538094265768931	6.51761744583697	0.0	0.9143479526446394	0.5202824301143633
3R_5329	2.005034239969716	1.7069492464245812	0.0	0.8295717095473666	0.7621297716468671	5.84794723163295	1.0117250843475203	1.1239955975340434	0.0	0.0	0.0	3.437536760158729	0.0	0.0	1.026157261678824	0.7867969182738305	0.0	0.0	1.3011628622616318	1.9512040929237535	1.4054426610314037	2.244650940692057	1.898142269179731	0.0	1.979696823289391	0.0	1.0809108230195525	1.7562781235011264	0.0	0.0	1.6135729887236256	2.5898972769043063	0.0	0.0	1.7506084896283884	0.0	0.0	6.488449505507153	1.181844155529509	0.0	2.652922875464195	0.0	3.2881065241294403	7.128109593259374	2.500484885694084	0.0	0.0	2.67777933188156	5.0790348614794825
3R_5330	2.2211175864092483	2.363634816529938	0.9565714642105483	1.3784624794919242	1.6885296073113332	0.0	0.5603795517949854	1.86769358270446	0.0	0.0	1.7977553945246123	1.5232005917329658	1.6016098100522798	0.0	2.273493284953396	2.614771015786244	0.0	0.0	0.7206948536189476	1.080743071383188	3.8922694546525696	1.6577052502260488	1.4018038832911355	0.6405388315136906	2.193049546142914	0.6225645275681535	3.592203051432804	0.0	0.0	0.0	3.128069697682789	1.434505774029191	0.0	0.0	0.0	3.9601670556870774	0.0	0.0	0.9819089816196457	1.750369695583404	0.4898049067871874	1.195567886377054	2.4283113911116034	1.9740772077388564	0.9233210491623217	0.0	0.0	0.494394114574254	2.2505617964884483
3R_5331	0.0	0.8957852408632145	0.0	1.7413947021723115	2.3997360290368057	0.0	2.123761793780181	1.1797171698868225	0.0	0.0	1.7033117149010477	0.0	0.0	4.712857381866339	2.1540570857438577	0.825802018920776	0.0	0.0	0.6828337107355252	2.047934151544465	1.4751168440052138	0.0	0.664080603978653	1.2137772456578333	0.0	0.0	3.403489461605406	0.0	0.0	0.0	0.8467825691840412	0.0	0.0	0.0	2.7560911681885343	0.0	0.0	1.7025278622940985	0.6202167719639692	0.6633661547005695	0.0	0.0	1.7255564574463973	3.7407411979424428	0.8748150968940828	6.677965784774505	0.0	2.810529028689599	2.132330285167191
3R_5332	1.244700686825839	1.0596531755156537	0.536056787711863	0.5149879518568663	0.9462416464604648	0.9075834954126192	2.512266139425746	0.6977626936989237	0.0	0.0	1.0074511083977093	0.4267961395435586	1.7950646492533429	0.9291650987005626	0.6370258536942721	0.0	0.0	1.6184791475146634	0.0	1.2112835911651398	2.6174447457414174	0.46448393280403844	1.1783434611953822	0.0	0.6144857645155364	2.791050774795695	1.3420323872676019	3.2708278138113975	0.0	0.0	1.5025295084274375	0.8038882466715007	0.0	0.0	0.5433781493518314	4.43850670880289	0.0	2.013974972333019	0.3668371848180763	1.177075743647028	2.195869350165404	0.0	1.701013531902849	1.1062607722142694	1.5522703765238768	0.0	9.812483441434193	3.324665192362357	0.6306005208760304
3R_5333	1.602935038172295	0.45487648056608465	0.4602253465796006	0.44213694157164746	1.2185772095597383	0.7791952985225756	0.5392192493507261	0.5990560793169419	0.0	0.0	0.0	1.4656835301251647	0.0	0.7977239340713077	2.1876446750951146	0.41933925552185936	0.0	1.3895265271730248	0.3467404696821576	0.5199667491663243	1.4981179144640586	1.5951092037681427	0.6744354208357314	1.5408791541485645	2.6377981813225637	1.1981121586338839	0.0	0.936043779141968	0.0	0.0	1.2899793074419295	1.3803378873901029	0.0	0.0	1.3995330504628234	0.0	0.0	0.86453744350572	0.9448314491557065	1.0105647470349273	0.0	2.300844904761702	2.3366167471864796	1.8995347469544286	0.888455835771071	0.0	8.424394012277713	2.378627329371904	1.0827895473993832
3R_5334	2.5277509134027927	1.434636353756936	1.8143826987433076	1.0458428114290679	1.281091489949437	0.0	0.8503226379185054	1.8893648408852506	0.0	0.0	0.0	1.444569958312889	0.0	1.2579720044620266	0.0	1.9838330829295132	17.846530545229356	2.1912160284823026	0.8201893882912716	1.2299435664993383	0.0	1.2577049758047432	1.8612159839846085	1.7009242530804223	1.2479039892620358	1.417023630663938	0.0	0.7380478501514879	0.0	4.025168574059881	1.0171174423808902	0.5441814971543116	0.0	0.0	1.8391631925180485	0.0	0.0	0.6816668362880978	0.9933022868426061	2.390417485617057	2.601313157746677	0.9070802420416635	1.1514785721813092	0.0	2.802103637274129	2.673758186379127	0.0	0.7501960168417505	1.2806300016605503
3R_5335	2.9188639874764393	0.49698429927201737	1.5084849260118314	0.48306546387230687	1.7751741889672923	0.8513252409761227	0.5891346601588495	1.9635317181059615	0.0	0.0	0.9450023738459631	0.40034038540929034	1.683794221487639	2.6147072050871745	0.0	2.290787004456955	12.36472985538212	7.590773505892869	1.5153526437751434	0.5680999601421068	1.6367983700107112	0.8713840611307289	1.1053016456615141	2.0202216102297554	1.7291871575344835	1.9635317181059615	2.51768801716459	0.0	0.0	2.788784179338902	2.3489873609446463	1.5081154709723965	0.0	0.0	1.0193916841288462	0.0	0.0	0.9445674901028218	2.4086866876704143	1.1041125099480538	1.0298771480147675	1.256916813223167	0.0	1.037687136498196	1.941400005668888	0.0	0.0	1.5592898120993406	2.366046289329604
3R_5336	0.0	2.1206056280025125	1.7164333647526462	0.0	0.3787287024281244	0.0	2.0110450616878017	0.5585523752328047	0.0	0.0	0.0	1.0249387061030282	4.310796346341449	0.0	1.019866229246041	1.1729599879888897	0.0	0.0	2.9096681872592614	0.48481047570718944	1.396826354649183	0.7436299081851308	1.257670255774601	0.2873392796473221	0.98377997682116	0.0	1.0742841145231987	0.0	0.0	4.759837632418684	0.8018403519020716	4.504534070944352	0.0	0.0	0.0	7.105964497890772	0.0	2.418251608923252	1.4682483224895855	0.0	0.43944311307829287	2.1452789329210966	2.1786321501617856	1.7711023748534636	0.8283850786143654	0.0	0.0	0.8871209160446065	2.5239484852018377
3R_5337	0.0	2.3749951015726034	4.805845060996988	0.0	1.0604032183237677	6.102486376707705	0.0	1.5638918637587456	0.0	0.0	2.2579948824803986	0.9565759478734982	0.0	2.082532859765361	0.0	2.189448609262244	0.0	0.0	0.0	0.0	0.0	1.0410454011350936	1.7606766773460512	2.4135653960371193	0.0	1.5638918637587456	3.007890147039206	0.0	0.0	0.0	1.1225371674862499	0.0	0.0	0.0	0.0	0.0	0.0	0.0	0.0	0.0	0.0	3.003285293782869	2.287483621617269	2.479456463471904	1.1596984830332053	8.852644196294992	0.0	2.4838515496315146	5.6534465530229685
3R_5338	0.8574437954166542	2.9198764016319187	0.7385527644990093	0.7095251552565206	2.607370711078881	1.2504240500559751	1.73063856755738	0.0	0.0	0.0	2.776033503393146	0.5880187994314329	4.946304158629953	1.2801581251316163	2.6329889822576034	1.3458805288772124	0.0	0.0	0.0	1.6688471545446757	2.4041247086801887	0.0	2.1646184776054254	1.4836478271087383	0.8466083641350622	0.9613432349122948	0.9244932182413236	6.008514966985463	0.0	0.0	2.0701115024158545	1.1075578195021882	0.0	0.0	0.0	0.0	0.0	1.3873779957132795	1.5162308724316627	1.0811448394064753	3.0253611487054255	1.8461557775168134	0.4687146120467905	0.0	1.4257613547812515	0.0	0.0	0.0	2.606431456499962
3R_5339	2.0185529236316837	2.5776871959403143	1.7386653795906417	1.2527474840237114	1.1509024993765944	0.0	2.037093019371125	1.1315739922654655	0.0	0.0	0.0	1.0382141719556757	0.0	1.5068433289785563	1.0330759941032024	0.7921017945858259	0.0	1.3123580028640902	1.3099357843279806	0.4910899584478965	2.1223780142012556	0.7532617363074718	0.3184900412622958	1.4553051344096537	1.9930446727012074	1.6973609883981982	0.5440993621196718	0.8840598006339063	0.0	2.4107445922177306	1.218339221702163	1.955519492879041	0.0	0.0	0.44060293515576104	0.0	0.0	0.816524629485619	2.677078320008424	2.8633265517034694	1.335404932166771	1.0865327739572872	0.5517126927463464	2.6910637308476995	2.0977867343015486	6.4054441150622745	0.0	0.8986113040629273	1.0226559192347262
3R_5340	0.0	1.2854224948079642	0.4335125676593902	0.4164740647647989	0.3826158489050013	0.7339686027314934	2.0316857648514706	1.6928555177158457	0.0	0.0	0.8147321828663125	1.0354583389032364	5.806721250814211	1.502843567885886	0.0	0.789999241600728	0.0	2.617748966250933	1.3064586941200669	2.4489320525679923	2.1167443794086496	0.7512622802740949	3.494091063191876	4.064038093274086	2.484692925000886	1.6928555177158457	1.0853102123186942	0.0	0.0	2.404345517915259	2.025175441961125	0.6501095889734132	0.0	0.0	0.43943339984743746	0.0	0.0	0.0	0.2966635877930647	0.9519087150003394	2.2197670611962255	0.0	1.1004964559612131	4.473200963563273	1.6737746996317149	0.0	0.0	0.8962260325072833	2.5498534599216582
3R_5341	0.5442290603515197	1.8532778461946184	1.4063028242498359	1.8013738537970754	0.8274635140306782	1.5873159487315998	1.0984554398369366	1.830525551207854	0.0	0.0	0.8809895838839519	0.0	3.139473956022877	0.8125305206776829	1.6711872281187279	2.989858400306161	0.0	4.245952757831236	0.706352667477277	0.5296178732897713	0.0	0.8123580455087851	2.0608609328981617	1.5694794752263315	0.537351692276311	1.2203503674719027	0.5867860705905991	0.0	0.0	2.5998768698314447	0.8759484441272344	0.0	0.0	0.0	1.9006797876294448	0.0	0.0	0.8805841583966605	0.6415790029156558	0.34310729356212	0.48005754545808915	0.0	0.2974983482891703	1.934792089176889	2.2623662523007133	0.0	0.0	2.9073325543620308	1.654330872791882
3R_5342	3.2028615646363083	0.0	2.75876072054416	2.650332139623738	0.0	0.0	0.0	0.0	0.0	0.0	0.0	4.392924229085727	0.0	0.0	3.27838755786354	0.0	0.0	0.0	2.078490450583474	0.0	0.0	0.0	2.0214075141377243	3.694639521411175	0.0	0.0	0.0	0.0	0.0	0.0	0.0	8.274255151551257	0.0	0.0	0.0	0.0	0.0	0.0	0.0	2.0192327884635577	0.0	0.0	0.0	0.0	2.6628662239917857	0.0	0.0	0.0	6.490640496404185
3R_5343	2.3108068487138786	2.3607158005069246	1.1942376599820672	0.3824333669135326	0.7026851355743133	1.3479546876944004	0.0	0.0	0.0	0.0	2.2444190276458555	1.9016493575372728	0.0	0.0	0.4730594981122561	1.0881424392961605	0.0	0.0	0.599837348104688	0.8995069892142815	1.2958208740156296	0.6898575147593291	0.8750454367343025	0.7996847322911416	3.194247579923953	1.554489198994515	2.4915047163685977	0.8096459272623815	0.0	2.20782523915163	1.4877174419918515	1.193945169739603	0.0	0.0	1.6140644410385891	0.0	0.0	0.0	1.3620782699208713	0.582736014350224	1.6306667094988456	0.0	1.2631835945394898	0.0	0.3842419900722629	0.0	0.0	1.6459451770226383	0.46828800461544656
3R_5344	0.0	1.298984713547891	1.3142593990575182	1.262604581537489	1.1599582415033058	0.7417125490049481	0.0	0.0	0.0	0.0	0.8233282484580708	0.697588826077991	1.4669966822403033	0.0	1.561806948166751	0.399167177600654	0.0	0.0	0.9901821459861184	1.4848621275817298	0.7130258993823484	0.0	1.6049802150878925	1.466756033178256	1.004363356164521	1.7107164754313744	1.645141633533514	0.0	0.0	2.4297132549605025	0.0	0.656968756668233	0.0	0.0	1.3322093039366252	7.2546407937157396	0.0	1.6458987166598527	1.7987617324233998	0.32065070031395554	0.44863747005793525	1.0950820304047335	0.5560537797422046	1.8081587013659555	0.8457171698514684	0.0	0.0	1.358522883502859	0.5153512840492593
3R_5345	4.026247266983355	0.0	2.080786681633534	0.0	1.2243273851427872	0.0	0.0	0.0	0.0	0.0	1.3035253582609097	0.0	2.322606298722474	2.4044646098876394	0.0	3.159885131855687	0.0	0.0	1.567694949137705	0.0	1.1288903820345677	3.0049427702639515	1.0164268814010755	0.4644450587504422	0.7950735967825598	0.9028243233873391	0.8682174419327494	0.0	0.0	0.0	3.240166031291709	2.0802770596199087	0.0	0.0	0.0	0.0	0.0	1.3029254846491927	2.373224709256241	1.5230000420348013	1.4206006413159538	0.0	0.8803660068851665	0.0	1.3389723708407169	5.110572343217862	0.0	0.7169554515428451	1.6318484600246084
3R_5346	0.0	0.0	0.0	0.0	0.0	0.0	0.0	0.0	0.0	0.0	0.0	0.0	0.0	0.0	0.0	58.74060150375939	0.0	0.0	0.0	0.0	0.0	0.0	0.0	0.0	0.0	0.0	0.0	0.0	0.0	0.0	0.0	0.0	0.0	0.0	0.0	0.0	0.0	0.0	0.0	0.0	0.0	0.0	0.0	0.0	0.0	0.0	0.0	0.0	0.0
3R_5347	0.0	3.0989430538224427	3.135383344509233	3.0121522269443846	0.0	1.7694780605954221	2.449030771581839	0.0	0.0	0.0	1.964185821406797	0.832106807898491	3.499763415993079	0.0	1.2419829997366998	0.0	0.0	0.0	0.0	1.180794797701512	0.0	0.0	0.7657891947757248	1.3996757231284658	2.3960750374027313	2.7207982168976805	0.0	2.1256659711487607	0.0	0.0	0.0	0.0	0.0	0.0	3.178205813828331	0.0	0.0	0.0	1.430414619981748	2.2948959677759886	1.0702989473395794	0.0	0.6632791673034146	0.0	1.0087991497033728	0.0	0.0	1.0803270711814543	4.9178231747499295
3R_5348	0.707145964544267	0.0	0.6090948582404808	0.0	0.5375838294784092	0.0	0.0	0.0	0.0	0.0	0.0	1.9397895153794755	0.0	1.0557644209501669	2.895284088893907	1.664949918306457	0.0	0.0	0.45890092494234824	2.064482600058934	0.0	1.0555403147262334	0.4462978300731723	2.0393087363333686	0.6982098318836403	0.0	0.7624425671075262	1.2388267121762047	0.0	6.756318509069681	0.5690833626316417	2.740255559887189	0.0	0.0	0.0	0.0	57.82151654273588	0.0	0.41681897926867434	0.0	2.4950579140367717	4.5676519497935875	1.5462221463542554	0.0	0.0	0.0	0.0	0.0	2.149560701444648
3R_5349	0.0	0.769524076292156	1.1678592975575468	0.7479723311571204	1.030746303271331	1.3181810182856095	0.0	1.0134357254740447	0.0	0.0	0.7316147410420359	0.6198818870853529	0.0	0.674763149699916	0.0	0.7094050078318312	0.0	0.0	0.5865881201710234	1.3194579719429578	0.6335993690364043	1.0119298774421368	0.8557174030927852	1.3033687807933907	0.8924836942113462	0.5067178627370224	0.4872944549350819	0.7917624402308431	0.0	0.0	0.7274283440344711	0.0	0.0	0.0	0.39460323256600494	3.2232600761527426	0.0	0.0	0.26639852766861727	0.2849322606317558	1.1959863654365044	0.9730968876566455	1.4823388223351697	0.0	1.1272645194206448	2.8683523782370077	0.0	0.8047947417286918	0.915888886192105
3R_5350	0.0	0.0	0.0	24.77363094721978	0.0	0.0	0.0	0.0	0.0	0.0	0.0	0.0	0.0	0.0	0.0	0.0	0.0	0.0	0.0	0.0	0.0	0.0	0.0	0.0	0.0	0.0	0.0	0.0	0.0	0.0	0.0	0.0	0.0	0.0	0.0	0.0	0.0	0.0	17.646799311774824	0.0	0.0	0.0	0.0	0.0	24.890791651628483	0.0	0.0	0.0	0.0
3R_5351	0.0	21.81358113561503	0.0	0.0	0.0	0.0	0.0	0.0	0.0	0.0	0.0	0.0	0.0	0.0	0.0	0.0	0.0	0.0	0.0	0.0	0.0	0.0	0.0	0.0	0.0	0.0	0.0	0.0	0.0	0.0	0.0	0.0	0.0	0.0	0.0	0.0	0.0	0.0	0.0	0.0	0.0	0.0	0.0	0.0	0.0	0.0	0.0	0.0	0.0
3R_5352	1.6416398668958396	0.6987900450370184	1.414014152867656	1.3584386377984872	0.624000624000624	0.0	0.8283590373142613	0.9202815325264304	0.0	0.0	0.0	0.5629028449391235	0.0	3.6764367974559056	0.0	1.932591218305504	0.0	8.538470076931615	0.0	0.0	2.3014377081362727	1.225218801105025	3.108242203557228	0.9468513405521279	0.8104473142383841	0.9202815325264304	0.0	1.437968553065713	0.0	0.0	0.0	2.1205017531248243	0.0	29.7526070721947	0.7166632445996737	0.0	0.0	0.0	2.4191139027685553	1.034966069931105	0.7240348434528063	1.767301216168332	0.0	0.0	0.6824315171442151	5.209391490979939	0.0	2.192455978224527	0.0
3R_5353	0.0	0.0	3.689426987715684	0.0	0.0	0.0	0.0	0.0	0.0	0.0	6.93381259846014	0.0	0.0	0.0	0.0	0.0	0.0	0.0	0.0	0.0	0.0	0.0	5.406656242633431	0.0	0.0	0.0	4.618289164015769	0.0	0.0	0.0	0.0	0.0	0.0	0.0	0.0	0.0	0.0	0.0	0.0	2.7004197532464445	0.0	0.0	0.0	0.0	0.0	0.0	0.0	0.0	4.340127078920871
3R_5354	1.3216268909837554	0.5625714465737148	1.1383733828267724	1.640447216532908	0.0	1.9273497091243819	0.6668829145664301	0.7408865033002049	0.0	0.0	1.0697145830338133	0.0	1.9060049830594277	0.986590265116536	0.0	2.0744822092405735	0.0	1.7185059721519542	0.0	1.286144519429528	0.926403538416843	0.4931904212161839	1.2511685914644277	1.143415390920001	0.6524628122295542	0.7408865033002049	0.7124869899875628	1.1576582333579684	0.0	3.156820753192177	1.063593533691665	0.8535709310615145	0.0	0.0	0.5769605349762708	0.0	0.0	0.0	1.5580352552217551	1.6664300336018951	0.0	0.0	0.7224564907802993	3.5238929337959184	1.0988035348070193	0.0	0.0	0.5883565647884128	1.3391470169161048
3R_5355	1.2087297362503366	0.5145149821617655	0.520565133838337	0.0	0.0	2.644064964323632	0.6099158657658128	0.0	0.0	0.0	0.0	0.0	0.0	0.0	0.0	0.4743184991803776	0.0	0.0	1.1766040289745803	0.0	1.6945349890973618	0.9021213654545073	0.7628601243324687	0.348580524332036	0.5967275698759034	1.355195711943936	0.0	1.0587677510354219	0.0	0.0	1.945476654912421	3.1226258285497304	0.0	0.0	1.5830247402493856	0.0	0.0	0.0	1.4249434208402962	0.7620394033810621	0.5331025781053917	0.0	0.6607421879129639	0.0	1.0049405894197643	0.0	0.0	0.0	0.6123766214201993
3R_5356	1.3733177544167272	2.338297929554098	1.1828969192869212	2.2728101786440162	0.5220092134626176	1.0013656624905045	0.0	0.7698637156456014	0.0	0.0	0.0	0.0	1.980551773801974	0.0	0.0	0.0	0.0	0.0	1.7824234863526072	0.0	0.9626366077610073	0.0	0.4333679074249877	1.1881361280829754	1.3559632756330282	0.0	2.961413814492004	0.0	0.0	0.0	0.0	0.8869554049465858	0.0	0.0	0.0	0.0	0.0	0.0	0.0	0.0	0.0	1.4784400565000653	2.252138630843849	0.0	1.1417794335609395	0.0	0.0	1.2227361925877975	2.0872846791913022
3R_5357	2.9844082574995197	0.6351803531094619	0.0	1.2347822350398105	0.567198888290179	0.0	0.0	2.509529520097651	0.0	0.0	0.0	0.0	0.0	1.1139256298692475	1.5273914750172213	0.5855568880227853	0.0	0.0	0.4841814061170317	2.178213278446231	0.0	0.0	0.4708840169344961	0.4303305213815744	1.4733472947722985	0.8365098400325504	0.0	3.92121802442762	0.0	0.0	3.0021685263699673	0.0	0.0	0.0	1.3028531702717048	0.0	0.0	0.0	0.0	0.0	1.316254319288549	3.212853470106648	0.8157011375441784	0.0	1.240621829435837	0.0	0.0	0.0	0.0
3R_5358	0.8054775047853419	0.0	0.0	0.0	2.4493482437407668	2.349281548590014	0.8128756908224057	0.0	0.0	0.0	0.0	0.5523812964355884	0.0	1.2025727842145486	0.8244712974746032	0.6321560059877818	0.0	0.0	0.5227129765273647	0.7838524513770445	2.258420180881389	0.0	0.508357369740668	0.4645765923269786	0.0	0.9030800085539737	0.8684633262266979	1.4110906361859799	0.0	0.0	0.0	1.0404331031687222	0.0	0.0	0.7032676699342592	0.0	0.0	1.3032944808215654	0.0	1.5234313646182152	0.7105014818929407	3.4685350971528006	2.201538329310683	4.295337067985736	0.6696757878517999	0.0	0.0	2.151475492650237	1.6323106091211885
3R_5359	0.0	0.0	0.0	0.0	0.0	0.0	0.0	0.0	0.0	0.0	0.0	0.0	0.0	0.0	0.0	0.0	0.0	0.0	0.0	0.0	0.0	0.0	0.0	0.0	0.0	0.0	0.0	0.0	0.0	0.0	0.0	0.0	0.0	0.0	0.0	0.0	0.0	0.0	0.0	0.0	0.0	0.0	0.0	0.0	0.0	0.0	0.0	0.0	0.0
3R_5360	0.0	0.4936406740169763	1.4983360977634337	0.0	0.0	0.0	0.0	0.0	0.0	0.0	2.815933679129989	0.0	5.017397826965	0.865705300929984	0.0	0.4550749963594	0.0	1.5079408163388404	0.0	0.0	0.8128931354426285	0.4327607691976464	0.0	2.006629905206803	1.1450356549790015	0.0	0.0	1.0158126475785314	0.0	0.0	0.9332735105013102	0.7489845641771169	0.0	0.0	2.531333478631875	0.0	0.0	3.752850407160814	0.34178306516179585	1.4622456400861483	0.5114741554666613	2.4969209843112212	0.9509029774674029	1.0307057551517251	0.48208464972572995	0.0	0.0	1.5487991772778769	2.3501279350894664
3R_5361	0.0	0.0	0.0	0.0	0.0	1.2614527293295832	0.8729513577536238	0.0	0.0	0.0	1.4002589919031423	0.5932050966283646	0.0	1.291449057500478	0.8854039389850438	0.0	0.0	0.0	1.1226882725779348	0.0	1.2126644858108555	0.0	0.0	0.0	1.7081508174184923	0.9698222354635285	0.0	1.5153774441522798	0.0	0.0	1.3922465234212065	1.11732642557444	0.0	0.0	1.5104854881617211	0.0	0.0	0.0	1.0197359699626574	2.1813609685591717	1.5260223434087434	0.0	0.0	0.0	1.4383365005503077	0.0	0.0	3.080640699330084	0.8764733517042148
3R_5362	3.324148047448623	1.1319810687486063	2.863229920340362	1.1002781393108365	1.0108285003095663	0.9695316909854301	2.0128078992243443	0.745389319823301	0.0	0.0	0.0	1.3677828595470287	0.0	0.0	2.7220272570199384	0.5217725238763108	0.0	0.0	0.8628796260486793	1.293961199538263	1.8640677089042041	1.9847513538237078	0.8391818011006541	0.7669097463798792	0.6564282243655917	0.745389319823301	0.7168172054479829	0.0	0.0	3.176006667073196	0.5350288182572378	0.0	0.0	0.0	2.3218682959680876	9.482924571869663	0.0	0.0	1.1756282851462894	0.8382789696847309	1.7593132766928288	2.86287924919274	0.36342364847106223	0.0	1.1054816301564776	0.0	0.0	0.5919323643874075	0.6736429126702801
3R_5363	1.3582335574961995	0.0	2.3398085194300036	3.371769254994096	1.0325511758176515	0.0	0.0	0.0	0.0	0.0	0.0	2.7943529480144167	0.0	0.0	2.780523544778246	0.0	0.0	0.0	0.0	1.321768388640088	0.0	0.0	1.7144315879219667	0.7833906148550915	1.3410696961967532	1.5228154298968872	0.0	0.0	0.0	6.488517918691084	1.0930531444624942	1.754426593738662	0.0	0.0	1.1858825895596319	0.0	0.0	0.0	0.8005950022056392	0.8562935607238009	2.39616115813178	0.0	0.0	0.0	0.0	0.0	0.0	1.20930594787456	0.0
3R_5364	0.0	0.0	2.255782246632794	0.0	0.0	0.0	2.6429687516518556	0.0	0.0	0.0	0.0	1.7960021710074243	0.0	0.0	0.0	2.05538016311497	0.0	0.0	0.0	0.0	0.0	0.0	0.0	1.5105156054388231	0.0	0.0	2.8237053452177445	4.587993587820161	0.0	0.0	0.0	0.0	0.0	0.0	0.0	0.0	0.0	4.237507193168461	0.0	1.6510853739923015	0.0	0.0	0.0	4.6552594189863825	2.177371277076156	0.0	0.0	0.0	0.0
3R_5365	0.777512594149	0.6619211334207951	0.6697046254355424	0.6433829797665059	0.5910776823844074	0.0	2.353961780448809	1.7434529853494158	0.0	0.0	1.2586253595892654	0.0	0.0	0.0	0.0	1.220417089744591	16.468278801372794	0.0	0.5045652050623632	1.5132766570871208	1.0900056941897465	1.1605749441850495	0.490708002338518	0.0	0.0	0.0	0.8383116470493358	0.0	0.0	0.0	0.625711668809312	2.008621808249731	0.0	0.0	0.0	0.0	0.0	0.0	0.4582957721756721	0.0	0.0	0.0	2.1251043851273974	2.764139819037294	1.939277096969414	0.0	0.0	0.0	0.0
3R_5366	1.4937715700614718	0.0	1.2866489074806797	1.8541189128040014	1.1355893708834885	0.0	0.0	0.8373885268393072	0.0	0.0	0.0	0.5122001989795333	0.0	2.230191439633178	0.0	0.586171968787515	0.0	0.0	0.9693800000620403	0.0	2.0941390910431155	0.5574295096939221	0.4713786430027046	0.0	1.4748949284852946	0.0	0.0	1.3084456503079556	0.0	0.0	1.2021288258952012	0.0	0.0	0.0	0.6521108567588942	0.0	0.0	1.2084907593962573	0.4402431550994245	0.0	1.317636939371835	0.0	0.40827898323508505	0.0	2.4838500072528418	0.0	0.0	0.0	0.0
3R_5367	0.0	0.0	0.0	0.0	0.0	0.0	0.0	0.0	0.0	0.0	0.0	0.0	0.0	0.0	0.0	0.0	0.0	0.0	0.0	0.0	0.0	0.0	0.0	0.0	0.0	0.0	0.0	0.0	0.0	0.0	0.0	0.0	0.0	0.0	0.0	0.0	0.0	0.0	8.964951522024643	0.0	0.0	0.0	0.0	0.0	0.0	0.0	0.0	0.0	0.0
3R_5368	0.0	0.0	0.0	0.0	0.0	0.0	0.0	0.0	0.0	0.0	0.0	0.0	0.0	0.0	0.0	0.0	0.0	0.0	0.0	0.0	0.0	0.0	0.0	0.0	0.0	0.0	0.0	0.0	0.0	0.0	0.0	0.0	0.0	0.0	0.0	0.0	0.0	0.0	0.0	0.0	0.0	0.0	0.0	0.0	0.0	0.0	0.0	0.0	0.0
3R_5369	0.0	0.0	0.0	0.0	0.0	0.0	0.0	0.0	0.0	0.0	0.0	0.0	0.0	0.0	0.0	0.0	0.0	0.0	0.0	0.0	0.0	0.0	0.0	0.0	0.0	0.0	0.0	0.0	0.0	0.0	0.0	0.0	0.0	0.0	0.0	0.0	0.0	0.0	0.0	0.0	0.0	0.0	0.0	0.0	0.0	0.0	0.0	0.0	0.0
3R_5370	1.2110458034477505	0.0	2.0862503894768696	0.0	0.9206566583615764	1.7660875341859357	0.0	0.6788962125194978	0.0	0.0	1.9604222122109993	0.0	10.479172382909658	0.0	0.6198016077033902	0.950454697527297	0.0	1.5747178420570604	1.1788585395687405	1.178532257105533	1.697781915838234	0.4519249676207059	0.38216092666687224	0.349248445285621	0.5978709695201194	1.3577924250389957	0.6528728986388057	0.0	0.0	0.0	0.4873011037906032	0.7821522859886648	0.0	0.0	0.0	0.0	0.0	0.0	0.0	1.5269991195704826	2.1364962593689367	0.0	0.6620082470339382	2.1526982026907437	1.510299259253591	0.0	0.0	1.078257038471079	1.8406500194188578
3R_5371	4.227634439832095	0.8997798238770973	0.0	0.0	0.0	1.5413067907973503	0.0	1.1849778930524273	0.0	0.0	0.0	0.0	0.0	0.0	2.163662691477387	0.0	0.0	5.497175551201793	0.0	1.0285332611714397	4.445084536617718	0.7888114354940378	0.6670419444646225	1.8287847798289427	2.0871051236239326	0.0	0.0	1.8515648592986604	0.0	0.0	0.0	0.0	0.0	0.0	2.768381429808104	0.0	0.0	0.0	0.6229825100775209	0.0	1.8645713359821434	0.0	1.7332512465542964	0.0	0.878716167560277	0.0	0.0	2.823062045539943	0.0
3R_5372	1.625533093578039	0.4612892943519278	0.0	2.6902209258745047	1.2357566177341373	1.580360668331366	1.093642242062837	0.0	0.0	0.0	3.508517100687775	0.3715866560705016	1.5628587249167036	1.6179403699986938	1.1092429610908074	0.0	0.0	0.0	1.4065151610730615	1.5818916017216673	0.0	0.4043992327899515	0.0	2.5001637607263274	1.0699942632257577	0.6075015260438335	2.3368595960422716	0.9492400526524473	0.0	0.0	0.0	0.0	0.0	0.0	0.0	0.0	0.0	0.8767256261727849	0.6387677403766845	1.0248116114434973	3.3456782487993557	3.4999230600247304	0.2961947738920183	1.926314242339193	0.4504906090502392	0.0	0.0	1.4472966211750784	0.0
3R_5373	0.0	0.48166053432529715	1.9492974098613203	0.4681708653244239	0.4301098393002113	0.0	2.854847885711075	0.0	0.0	0.0	0.9158646439979177	0.3879964904941442	6.527507815466702	0.0	0.0	0.8880616101622666	11.983481968454683	0.0	2.5701007839321415	1.6517503515888268	2.3794952234012885	0.844516241461888	0.0	0.3263218515031951	1.1172468445737025	0.6343297215444762	0.0	2.9734798307376336	0.0	0.0	0.9106239445014773	2.1924224909222745	0.0	0.0	0.4939801357743922	0.0	0.0	0.0	1.0004650495038443	1.4267584771479127	0.0	1.2181616697878002	0.9278255628560994	3.0170748333116437	0.47038496258299295	0.0	8.920439492212903	0.0	0.0
3R_5374	2.0912801980860602	0.5934577220718796	0.6004361568243172	1.7305109852837346	1.5898251192368837	3.049747480908581	0.0	0.0	0.0	0.0	1.128444011121944	0.47805351904756443	0.0	1.0407560051621498	0.0	2.1883753501400562	0.0	3.6257106392853	0.9047546667245709	2.035134563097312	0.977264909153454	1.560802627142982	2.1997670006792878	0.4020637126241573	0.0	1.5631252501000399	2.254811768313581	1.2212159402874252	0.0	0.0	2.2439738083377088	0.9004336488452839	0.0	25.267839094400646	1.8259103989249041	0.0	0.0	0.0	0.41089361142612957	0.8789601549782545	0.6148972383735231	0.0	0.38106038435274603	0.0	0.5795650016923298	0.0	10.990943462586829	0.6206584938356199	2.119003220884896
3R_5375	3.167194954785125	2.6963335256717915	0.0	1.9656138140193866	1.8058147234093782	3.464078430430682	0.7990712873869473	0.8877437389209581	0.0	0.0	2.5635030987625456	0.5430006563791934	0.0	2.3643009471389593	0.8104699753292939	0.0	0.0	0.0	1.027672338595838	1.5410818517886105	0.0	0.0	0.0	0.0	0.7817928574153677	0.0	0.8537149234149416	0.0	0.0	0.0	1.9116257944079593	1.0227642781984294	0.0	0.0	1.3826492998540476	0.0	0.0	0.0	1.4001497226770117	0.9983734499753002	2.095306847909778	0.0	2.164151403339649	1.4074642898160388	1.9749096939627275	5.02520643548037	0.0	0.0	2.406885618377053
3R_5376	0.0	1.6437932831318864	1.6631225525072735	0.0	0.9785753166608564	0.9385961923592826	0.0	0.7216056823272419	0.0	0.0	1.041876344280953	0.4413800311640785	0.0	0.0	0.0	1.0102479552581385	0.0	0.0	0.0	0.6263369553773125	0.9022948244729786	2.4017781997221723	0.40620273196521817	0.0	0.0	1.4432113646544837	2.7757809503566144	1.1275313501635427	0.0	3.0746676899160734	1.0359145890493158	0.0	0.0	0.0	1.6858371639768293	9.180346530540488	0.0	1.0413968797874966	1.1381167241131083	0.0	1.1354517911581687	0.0	1.0554829383293984	1.1440623962478413	0.5351041427709222	0.0	0.0	1.719135543007012	0.6521485359591441
3R_5377	1.3046518666958908	0.5553457582690984	0.5618760366612877	0.0	0.49590875278948676	0.0	1.3166348918779427	0.7313705298633215	0.0	0.0	1.055975129673746	0.8947056686761756	0.0	0.0	2.0031248748046955	1.0239187418086502	13.816734829225158	0.0	0.4233255780087442	1.2696252320240113	1.8290095547459142	1.9474234613894088	0.4116995120537384	1.128729321678827	1.2881651118513766	1.462741059726643	1.406671561883702	0.0	0.0	0.0	0.0	3.370430538797026	0.0	0.0	0.569550032692172	4.652287995236057	0.0	0.0	0.0	1.6450263450969167	0.0	2.809036107350124	0.0	1.1595439745456908	1.0846904618828925	0.0	10.285103056732629	1.1615993829584077	1.321946963487825
3R_5378	0.0	1.227221239763441	0.6208260313844942	0.596425478962463	0.0	0.0	0.7273857233385492	1.61620654343846	0.0	0.0	2.333528416308937	0.9885749405545174	0.0	0.0	0.0	0.565672290203461	15.266336506695815	0.0	2.3386968070427328	0.7014148519544714	1.0104512998849702	0.0	0.9097870616088692	0.41571716865346214	1.4233147206467314	0.0	3.8856360933939054	0.0	0.0	0.0	0.5800439139646385	0.9310109699160563	0.0	0.0	0.0	0.0	0.0	1.1662272711051567	0.849693834069239	0.0	2.5431127547531416	0.0	0.3940006001417141	0.0	0.5992461244056527	0.0	0.0	0.0	0.7303204207814137
3R_5379	1.0612466676854635	0.0	0.0	1.7563395074521484	1.210165389269867	0.0	0.5354970269205065	0.5949208041425526	0.0	0.0	0.0	1.091674453944438	0.0	0.7922172576607409	0.0	0.41644456289978676	0.0	0.0	0.3443469253951726	1.0327548529150539	0.7438882144302411	0.39602454718553276	1.0046697047878541	0.918145493007404	1.0478357999388064	0.0	1.144232837651668	2.788746848716061	0.0	0.0	0.0	1.370809435555507	0.0	0.0	0.4632906982346771	0.0	0.0	1.7171391088734882	1.2510790556855287	0.334529611223067	0.4680561068216369	0.0	0.29006088958194104	0.9432111434737335	0.4411614191986391	0.0	0.0	0.47244154008383005	1.0753150673147231
3R_5380	0.0	2.8187514622273206	0.0	0.0	0.0	0.0	1.1138005682164978	0.0	0.0	0.0	1.7865935449660582	1.5137433897664436	0.0	0.0	0.0	0.0	0.0	0.0	0.0	1.0740329863454963	1.5472412997074476	0.0	0.0	0.6365618733048356	0.0	2.4747966707055347	1.1899666297658014	0.0	0.0	0.0	1.776370418707383	0.0	0.0	0.0	1.9272317753495298	0.0	0.0	1.7857713666204686	2.6021667592062223	1.391601642340426	0.0	2.3762897609713893	2.4132345644690787	0.0	0.0	0.0	0.0	0.0	4.473177152353059
3R_5381	0.7768754628235569	0.0	0.669155837160124	0.0	1.1811866496378924	2.265859914796869	0.0	0.8710121579361052	0.0	0.0	1.2575939812558132	1.065533109923006	0.0	0.0	1.59038959376281	0.6097085105552736	0.0	2.0203358929642206	1.0083034799880495	0.7560183025982912	0.0	1.1596239130917538	0.9806117850610756	0.8961594905799298	0.7670581654837478	1.7420243158722104	1.67524938809422	0.0	0.0	0.0	0.0	1.0034879233238891	0.0	0.0	0.0	0.0	0.0	0.0	0.915840445025189	1.4693351948830697	0.0	0.0	1.6986903776664342	4.142812124298726	0.6458959865896491	0.0	0.0	2.766770450531908	0.0
3R_5382	0.0	1.590523870847341	1.0728178322063562	1.545978721251946	0.9468632196900207	0.0	1.885437309586544	0.6982210444939965	0.0	0.0	1.0081128892878328	0.0	0.0	0.929775454578842	0.6374443072876778	0.4887547311457975	0.0	1.6195423043884416	0.0	1.2120792668326448	0.8730547031631471	0.9295780919266283	0.3930391663136193	0.0	1.2297788236636749	0.0	0.0	3.272976375983816	0.0	0.0	1.0023443330433386	1.6088326197892526	0.0	0.0	1.087470174091469	0.0	0.0	1.0076489625095135	0.734156310321265	1.570465264861519	1.0986558933934636	0.0	0.6808523617951409	2.2139749196493153	0.5177633472530557	11.857154488446785	0.0	0.5544748532623887	3.7860885225357457
3R_5383	0.0	0.0	0.5464598527421848	0.0	1.9292100487728416	1.8503932964691814	1.280510401201836	0.7113039282186218	0.0	0.0	2.054004713530017	0.0	0.0	0.0	0.6493883897797957	0.0	0.0	1.6498884015485193	0.4117108008293832	0.617395272320398	1.7788270485594881	0.0	0.0	1.0977603931562983	1.879232619118448	0.7113039282186218	0.0	1.1114345385618327	0.0	0.0	0.0	0.0	0.0	0.0	1.661769892396522	4.524643243191883	0.0	0.0	0.0	1.5998917833197763	2.2384838122364257	0.0	3.1212441029294746	0.0	0.5274649134295574	0.0	0.0	0.5648642995425672	0.0
3R_5384	0.6765321287814088	1.1519065204820498	0.5827258610473869	0.0	0.5143106950909044	0.0	0.0	1.517019747956271	0.0	0.0	1.0951597443809544	1.3918589612612247	1.9513428751398139	0.0	0.0	1.06191382356939	0.0	7.0375353988030565	0.4390341389434169	1.9751068071924438	0.9484397786265683	0.504921877477273	1.2809299756572068	0.0	2.003948580282589	0.0	0.0	1.1851952988517356	0.0	0.0	0.5444465472179979	0.8738747115339578	0.0	0.0	0.5906846200137653	0.0	0.0	0.0	1.1963220275584743	2.55910378138293	1.7902812078239585	0.0	1.8491036728820218	2.4051435437769797	1.1249406312581853	0.0	10.66675768966562	1.204703451403106	1.3710011324469353
3R_5385	1.36050756727914	0.0	0.0	0.5629024013360151	0.5171399574652384	0.9920250117282157	0.0	0.7626824946673241	0.0	0.0	2.2023686033855694	0.46650522786751086	0.0	1.0156145661472307	0.6962947025550883	1.0677554925342536	0.0	0.0	0.0	0.6619906734781976	1.9073144364248231	0.0	0.0	0.39235109961888587	1.343314969546042	0.7626824946673241	2.9337900070858365	3.5751454458546013	0.0	0.0	0.5474415892141744	0.8786819629965937	0.0	0.0	0.5939340211762424	0.0	55.622611704109964	0.0	2.004838477180828	1.7154544043584208	1.2000864542281628	0.0	1.1155654399611605	2.4183744219178243	0.5655645077504677	0.0	0.0	0.60566530850259	1.378543114280535
3R_5386	0.0	0.0	0.7104929001865469	2.047704414140846	1.8812315796074497	3.608749919404585	0.0	2.774456650409584	0.0	0.0	2.670563553003209	1.131356355982635	2.3791895148166406	0.0	0.0	1.9421196552867084	0.0	2.1451420255632283	0.0	1.605442578777462	2.3127847037970373	1.2312596130594289	0.5205945106015948	0.0	1.6288862783271467	1.8496377669397224	0.0	0.0	0.0	3.940532633915061	0.6638205581509463	0.0	0.0	0.0	1.4403933541402956	5.882823567061835	0.0	0.0	1.9448328707872486	0.0	0.0	0.0	1.3527201579111403	0.0	0.0	5.235075845778853	0.0	0.7344218836569979	0.8358017344557593
3R_5387	1.1114267563099032	0.0	0.0	0.9196932160945209	1.6898492865667545	0.0	0.0	1.2461021923423532	0.0	0.0	3.5983208795447696	1.5243910572208386	0.0	0.0	0.0	0.0	0.0	0.0	1.442516232995799	1.0815877318532023	1.5581245913818258	0.8295004192709869	0.0	1.9231183440874111	0.0	0.0	0.0	1.9470734804113699	0.0	0.0	0.8944327020337879	1.435626919612645	0.0	0.0	0.970393959569312	0.0	0.0	1.7983324782262402	0.6551175985223168	2.1020852475447116	0.0	0.0	1.2151046253686628	0.0	0.0	0.0	0.0	0.0	0.0
3R_5388	1.3329828477099088	1.5130807724126034	0.38271825024890077	0.7353522699534069	0.3377850589223812	1.2959401887316575	0.8968173923742899	0.498168334667096	0.0	0.0	0.7192706710478881	0.9141345216594577	0.0	0.0	0.0	1.0461535028009017	0.0	0.0	0.28834549603470155	0.8647970647749865	2.491636200185029	2.6529499427145202	1.4021323797487104	0.0	1.3161380770985789	1.4945050040012884	0.9581452913315014	0.7784035363806742	0.0	0.0	0.3575774542265995	2.8696838675900316	0.0	0.0	0.0	0.0	0.0	4.313638005106341	1.309518774112333	0.5602495598049178	1.1758072485067836	0.0	1.2144402188401844	0.0	0.7388299349803797	2.819956493711215	0.0	0.7912159521478921	0.9004356758017366
3R_5389	0.0	0.0	1.2706325310390116	0.0	0.56072670180554	0.0	1.4887261744263045	0.0	0.0	0.0	1.1939967752535094	1.0116485257853023	2.127449545406581	0.0	2.264944101179583	1.736625666864256	0.0	1.918166417049277	0.0	0.0	0.0	0.0	0.46551085906491163	0.8508402217357685	1.4565352405788388	0.0	0.7952655614384	1.2921579451174003	0.0	0.0	1.1871645666516926	0.0	0.0	0.0	1.287986588453252	0.0	0.0	2.386894611919579	1.3042888495476725	2.325050202483972	1.3012348197945922	0.0	1.2095900167213725	2.6222052536406695	0.6132326781391871	0.0	0.0	1.3134266881998593	0.7473662812249632
3R_5390	0.5897037257717276	2.008133946550503	0.5079368691360594	1.4639197221558442	0.44830233509478795	0.0	0.5951200630922486	0.0	0.0	0.0	0.0	0.4044077042741163	0.0	0.8804239065025028	0.0	0.4628121204940612	0.0	0.0	1.530748098791727	1.147743315700744	0.8267138356512735	0.8802370196618103	0.37217704179023414	0.3401243930140082	2.9112584945428175	0.0	0.0	1.033083358153161	0.0	0.0	0.0	0.7617186994171177	0.0	0.0	0.5148741742769789	4.205676064530211	0.0	0.0	0.34759401505673	0.7435532723017373	0.5201701705502745	0.0	0.3223567008416347	0.0	0.4902809883692112	0.0	0.0	0.5250438844804747	0.0
3R_5391	0.0	0.7180627242150857	0.0	0.6979522360574968	0.0	0.0	0.0	0.9456629626939744	0.0	0.0	0.0	0.578427745466804	0.0	1.2592777286659464	2.5900428393085617	1.3239281477715643	0.0	4.38698084468684	0.0	0.8208134655433998	1.1824557619650333	0.6295052114218432	0.5323279574597566	0.4864827839580551	0.8327995088481617	0.9456629626939744	0.9094139990825832	1.4776278281057815	0.0	0.0	3.3939105642118372	3.2684780136020977	0.0	0.0	0.7364288678937928	0.0	0.0	0.0	0.4971666472771674	1.0635105078028704	1.4880075519359277	0.0	2.305347520995261	0.0	0.7012530269586909	0.0	0.0	0.7509746900502161	0.8546394959678109
3R_5392	0.0	0.0	0.0	0.0	0.0	0.0	0.0	0.0	0.0	0.0	0.0	0.0	0.0	0.0	0.0	0.0	0.0	0.0	0.0	0.0	0.0	0.0	0.0	0.0	0.0	0.0	0.0	0.0	0.0	0.0	0.0	0.0	0.0	0.0	0.0	0.0	0.0	0.0	0.0	0.0	0.0	0.0	0.0	0.0	0.0	0.0	0.0	0.0	0.0
3R_5393	0.0	0.0	0.0	0.0	0.0	0.0	0.0	0.0	0.0	0.0	0.0	0.0	0.0	0.0	0.0	12.40079365079365	0.0	0.0	0.0	0.0	0.0	11.792730960635865	0.0	0.0	0.0	0.0	0.0	0.0	0.0	0.0	0.0	0.0	0.0	0.0	0.0	0.0	0.0	0.0	0.0	0.0	0.0	0.0	0.0	0.0	0.0	0.0	0.0	14.068259193607384	0.0
3R_5394	0.0	0.0	0.0	0.0	0.0	0.0	0.0	0.0	0.0	0.0	0.0	0.0	10.626224672393494	5.5003685246911544	0.0	0.0	0.0	0.0	0.0	0.0	5.164819727132245	2.749600483049813	4.6502846439230545	0.0	0.0	0.0	0.0	0.0	0.0	0.0	0.0	9.517537013701446	0.0	0.0	0.0	0.0	0.0	0.0	0.0	0.0	0.0	0.0	0.0	0.0	0.0	0.0	0.0	0.0	0.0
3R_5395	0.6962401638670851	0.5927313356311551	0.5997012288477881	1.728392856782775	0.0	0.0	0.0	2.341818000149876	0.0	0.0	0.0	1.4324051586639384	0.0	1.0394821300028325	0.7126580541940817	0.0	0.0	1.8106364024827446	0.903647255871787	0.6775478594399863	0.0	0.5196307400035387	0.43941490148208057	0.0	1.3748836934325588	0.0	0.7506839669293685	2.439442367869129	0.0	3.326060348038955	0.0	1.798663053752146	0.0	0.0	1.2157836683171945	0.0	0.0	1.1265441399708565	0.820781363338364	1.3168264745329052	1.2282892203495588	0.0	1.1417819105208353	2.475207700866199	1.157711239610627	0.0	0.0	0.0	0.0
3R_5396	0.4608135238815687	0.39230516948367933	0.7938365261967641	0.0	0.7006358270130143	0.0	0.0	0.5166518973110956	0.0	0.0	1.4919156077049684	0.31601723229327006	2.658277850644127	0.6879916560371955	1.4150396069585989	1.4466253124710675	0.0	0.0	1.1961759689683245	0.448441835031164	1.2920417463856424	0.0	1.1633246095620862	0.7973525344328719	0.0	1.0333037946221912	0.4968477000820594	0.0	0.0	0.0	1.1125340008932907	0.0	0.0	0.0	0.8046785944711178	0.0	0.0	0.0	1.086484727555806	1.4525913125045684	0.4064777596506763	0.0	0.5037998600645509	0.0	1.149364164082002	2.9245854692555877	0.0	0.4102862370138252	1.8676891642277758
3R_5397	0.7973482112130761	2.0364234701877786	0.0	0.6597967311426631	0.0	0.0	2.414015192846018	0.893965660275885	0.0	0.0	2.5814698992865335	0.546806380071226	2.299816497641653	2.3808716013801914	0.0	0.6257759621931196	0.0	0.0	1.552312464355025	2.3278242269237546	0.0	0.0	1.0064535310088585	1.8395513849246556	0.0	0.893965660275885	0.0	1.3968491831714873	0.0	0.0	0.0	0.0	0.0	0.0	0.0	0.0	0.0	2.580281924183318	0.0	0.0	0.7033307352295974	1.7167644278170087	0.4358638542638643	0.0	1.3258341502128992	0.0	0.0	0.0	0.0
3R_5398	1.437887294942893	0.0	0.0	0.0	1.0931052387068565	2.096894122363837	0.0	0.0	0.0	0.0	0.0	0.0	0.0	0.0	1.471793807574734	0.0	0.0	0.0	0.0	0.0	0.0	0.0	0.0	0.0	0.0	0.0	0.0	2.5189894016039918	0.0	0.0	1.1571553511144912	1.8573151098527596	0.0	0.0	1.2554287879362331	20.509581050787876	0.0	0.0	0.0	0.0	0.0	0.0	1.5720185724562226	0.0	2.390925386152382	0.0	0.0	1.280225811349509	0.0
3R_5399	1.3349641255090552	0.5682486519721354	1.1498613094781573	0.0	0.5074306881394419	0.0	0.0	0.748363180052589	0.0	0.0	0.0	2.2887331116100245	0.0	0.0	1.3664436289053385	0.5238542260368123	0.0	0.0	2.1658055856819116	0.6495618413077551	0.0	0.4981674660676967	0.0	0.38498473304542635	0.659047158844403	1.496726360105178	1.4393541445231028	0.0	0.0	0.0	1.6114902261237714	1.7243695317008958	0.0	0.0	0.0	4.760379173721946	0.0	0.0	0.0	0.42081171465750744	1.1775549085022174	0.0	0.36487359027439664	0.0	0.5549460706183303	0.0	0.0	0.0	0.6763305281397461
3R_5400	0.5877538891087088	0.0	0.0	0.4863597726773877	0.44682003764458816	0.0	0.5931523174816935	0.658974066998157	0.0	0.0	0.0	0.8061410860566494	1.6952770091109273	0.0	1.2032271756076973	0.0	0.0	0.0	0.3814216821901477	0.0	0.0	0.4386632719393378	1.4837858008301708	0.0	1.1606530042719576	0.658974066998157	0.6337144048163815	1.029667500800309	70.052294037499	0.0	0.9460025974393318	0.0	0.0	0.0	0.0	0.0	0.0	0.0	0.3464447064721241	0.0	1.0369004887637834	1.265488471589847	1.6064541931795868	0.0	0.48865988983358244	7.460442866809459	0.0	0.5233078435315828	0.0
3R_5401	2.129910935644315	1.813260738432303	1.8345827657338099	1.1749849925041833	0.5397309441243541	0.0	1.4329825583094935	2.387999633203256	0.0	0.0	4.597155831630087	1.4606527891018943	0.0	0.0	0.0	1.1143998288281862	0.0	1.8463429116680012	1.3822013380814713	2.7636375494881125	0.0	2.119512304457769	0.0	0.40949075075051466	0.0	0.0	0.7654877695722593	1.243774597197378	0.0	0.0	1.1427125733921435	0.0	0.0	0.0	1.2397594321207537	0.0	0.0	0.0	0.0	0.4475982816164851	0.6262557994418307	0.0	0.7761988857509755	1.262009917378735	0.0	0.0	0.0	0.6321234784945904	0.7193820220677629
3R_5402	0.0	0.955905055686249	0.9671454875022558	1.8582668298348826	1.7071947589120902	0.0	1.1331480711780162	0.0	0.0	0.0	0.0	0.0	0.0	3.3527710233411536	1.1493123376955483	0.0	0.0	0.0	0.0	1.0926896983072816	1.5741179744753622	2.514044500096079	0.7086497720309116	1.942858208653646	0.0	0.0	2.4212743820816978	0.0	0.0	0.0	1.8072272281914437	2.900725848629102	0.0	0.0	0.0	0.0	0.0	0.0	0.6618420586729603	0.7078873731368492	0.9904385047627215	0.0	3.6827312313285527	0.0	1.8670550390088476	0.0	0.0	0.999718379332542	0.0
3R_5403	1.2411700062828026	0.0	1.0690724502916056	2.0541086100684085	0.0	0.9050090713584268	0.0	2.0873503230661674	0.0	0.0	0.0	1.276756507340648	0.0	1.853058913838783	0.0	1.9481936348617561	0.0	0.0	1.2081820991390737	0.6039238502754406	0.0	1.3894991749385484	1.5666680100844854	1.7896791921302222	0.6127427326720492	0.6957834410220558	1.338225618549627	0.0	0.0	0.0	1.4982674784013508	0.0	0.0	0.0	0.0	0.0	0.0	2.008262191481976	0.0	0.3912456286614967	0.5474101532978342	1.3361768959247808	0.6784753952254873	0.0	0.0	0.0	0.0	1.1050781823475144	1.2576235567983671
3R_5404	1.765085479559604	0.5008910852406431	2.027124137230628	1.4605885022667846	1.3418466045689876	0.8580174956631506	0.5937658387037474	1.3193113405891939	0.0	0.0	0.0	0.4034874550504888	0.0	0.0	2.408943443428071	1.3852769076186537	0.0	0.0	0.38181620192762195	0.0	0.8248326084704369	1.3173509968438906	0.37133013499261464	0.33935042356362466	3.4855605426181233	0.0	1.903109643094624	1.030732527176809	0.0	0.0	0.9469810858520742	1.5199707436031271	0.0	0.0	1.5411076598290459	0.0	0.0	0.0	1.3872121924854022	0.7418612809911622	0.0	0.0	0.9648694878935897	0.0	0.4891653303485117	0.0	0.0	0.5238491218140936	0.0
3R_5405	0.0	0.0	0.0	0.0	0.0	10.128587482382589	0.0	0.0	0.0	0.0	0.0	2.381512036280907	0.0	5.184718560514739	0.0	2.7254491540205823	0.0	0.0	0.0	0.0	0.0	2.591809002337553	0.0	0.0	0.0	0.0	0.0	0.0	0.0	0.0	8.384077965217815	0.0	0.0	0.0	3.0320368040755428	0.0	0.0	0.0	0.0	0.0	0.0	0.0	0.0	0.0	0.0	0.0	0.0	3.091925097496128	0.0
3R_5406	0.0	2.246110859047559	0.0	0.0	0.0	0.0	0.0	0.0	0.0	0.0	0.0	0.0	0.0	0.0	0.0	0.0	0.0	0.0	1.712151688421266	0.0	0.0	0.0	0.0	0.0	0.0	0.0	0.0	0.0	0.0	0.0	2.1232405236590566	0.0	0.0	0.0	0.0	0.0	0.0	0.0	1.5551446517797853	1.6633383266749902	0.0	0.0	1.4422322524667939	0.0	2.1935298765349773	0.0	0.0	2.3490599766691362	2.6733250282035788
3R_5407	1.0676205215454362	0.0	0.9195869068480533	0.8834440465412459	2.4348672997321645	0.0	2.154852901121558	1.1969878041306612	0.0	0.0	1.7282475846011758	0.7321540381809545	0.0	0.0	0.0	0.8378914628914629	0.0	0.0	0.0	0.0	0.0	0.0	0.0	2.4630930142741163	0.0	2.3939756082613224	2.3022102138937464	1.87033071935912	0.0	5.100208904556731	1.7183583217000475	0.0	0.0	0.0	3.7285857996064102	0.0	0.0	0.0	0.6292965220039822	2.0192327884635577	0.0	0.0	0.5836059940537552	0.0	1.775244149327857	0.0	0.0	0.0	0.0
3R_5408	1.3415759761306802	0.0	1.155556377284535	0.0	2.039775624681285	0.0	1.3538981435348656	1.5041393916056989	0.0	0.0	0.0	0.9200275272236146	3.869549739192348	0.0	0.0	1.0528975741239892	0.0	0.0	1.7412259623755892	3.916674064828789	0.0	1.001269609865309	1.693405540145565	0.7737829941068687	1.3246226150169818	0.0	1.4464830211822972	0.0	0.0	0.0	0.0	0.0	0.0	0.0	0.0	0.0	0.0	0.0	0.0	0.0	0.0	0.0	0.0	0.0	0.0	0.0	0.0	0.0	1.359360556794084
3R_5409	0.5313172182695763	0.0	1.8305843600547087	0.0	0.0	0.0	0.5361972845682635	0.0	0.0	0.0	0.0	0.0	0.0	0.0	0.5438460959056275	0.8339782765338528	0.0	0.0	0.6895944405447879	1.551158045476748	2.979443922545184	0.3965424197486373	1.3413113189271804	0.30644871053737377	0.5246030158483096	0.0	0.5728645628444742	0.9307978771478975	0.0	0.0	1.2827498325263196	0.0	0.0	0.0	0.0	0.0	0.0	0.8596922869009803	0.6263575320824243	0.334967068215139	2.3433408673304443	9.151800805564386	0.0	0.0	0.8834766325068953	0.0	0.0	0.0	1.6150818496563373
3R_5410	0.0	0.37337047124954026	0.37776091285169067	0.7258272752462233	0.0	0.0	0.0	0.49171557597595705	0.0	0.0	0.7099539807829656	1.5038229434958077	0.0	0.6547855822762638	1.3467423984808744	0.6884018063663399	0.0	2.281094742989055	0.8538316978187162	0.8535953757324115	1.844521586436126	0.9819698872387611	0.2767941206714416	1.0118241773363525	2.1651503036515045	0.9834311519519141	0.4728672328306045	1.536641799960739	0.0	4.19027186483859	0.35294576476553013	0.0	0.0	0.0	0.7658405990864671	0.0	0.0	0.0	0.25851132376539837	0.5529926649670437	0.7737180362572008	0.9442866174284147	0.23974192261514324	0.7795854632257843	2.5524096296581247	2.783429686390977	6.914888099823324	1.1714510353967598	0.44438618047855943
3R_5411	1.1268387755138836	0.479656795969348	0.4852970522668808	0.0	0.0	0.8216435368533419	0.0	0.6316908696917752	0.0	0.0	0.9120545890209057	1.1591472014940944	0.0	0.8411815572625935	1.1534105195653028	1.3265508263527281	0.0	1.4652237924211595	0.36562985739265547	1.6448789654193807	0.0	0.42050150018115207	0.0	0.6499286638298581	0.0	0.6316908696917752	0.0	0.0	0.0	0.0	0.9068356911665861	1.4555345829194763	0.0	0.0	0.4919251470954575	0.0	0.0	0.0	0.33210101715899537	0.355205767859675	0.9939701793042686	0.0	1.8479314993968352	0.0	0.0	3.5757808074971256	0.0	0.0	0.5708883479404632
3R_5412	0.0	2.7546160478421715	1.39350370867077	0.0	0.0	0.0	0.0	0.0	0.0	0.0	0.0	3.328427231593964	0.0	0.0	1.655977332982266	0.0	0.0	0.0	2.099771922773748	0.0	2.268055079263989	0.0	1.0210522597009664	0.9331171487523103	0.0	0.0	0.0	5.668442589730029	0.0	0.0	2.6039286513133826	0.0	0.0	0.0	0.0	0.0	0.0	0.0	1.907219493308997	1.019953763455995	1.427065263119439	0.0	0.8843722230712195	2.8757745898857854	4.035196598813491	0.0	0.0	4.321308284725817	0.0
3R_5413	0.0	3.283870939493583	1.1074952621352685	0.0	0.0	0.0	0.0	0.0	0.0	0.0	2.0813976335341464	0.8817623678635003	0.0	0.0	0.0	1.0091061741152156	0.0	0.0	1.6688060760561707	3.7537744201794907	0.0	0.9596254850427013	1.6229745683131094	0.0	0.0	0.0	1.3863218828691095	0.0	0.0	0.0	1.0347437995047302	0.0	0.0	0.0	0.0	0.0	0.0	0.0	2.273660851652724	0.8106142478099634	0.0	0.0	0.0	0.0	1.0689987372986915	16.32056194958905	0.0	1.1447950519210348	0.0
3R_5414	0.0	0.0	0.0	1.0936314776886054	0.0	0.0	2.6675316582657205	0.0	0.0	0.0	0.0	0.0	0.0	1.973180530233072	1.3527918919065165	3.11172331386086	0.0	3.4370119443039084	0.8576670632519167	1.286144519429528	0.0	0.9863808424323678	0.0	0.0	0.0	2.9635460132008196	1.4249739799751255	0.0	0.0	0.0	0.0	0.0	0.0	0.0	1.1539210699525415	0.0	0.0	0.0	0.7790176276108776	1.6664300336018951	0.0	0.0	1.4449129815605986	0.0	1.0988035348070193	0.0	0.0	1.1767131295768256	1.3391470169161048
3R_5415	2.920062699586286	0.0	0.0	0.0	0.0	0.0	0.0	3.2738968277249296	0.0	0.0	0.0	2.0025239812259374	8.422428590439196	0.0	0.0	2.291727779407451	0.0	0.0	0.0	5.683332660805635	0.0	0.0	1.8429259471810053	3.3684187833810304	0.0	3.2738968277249296	0.0	0.0	0.0	0.0	2.349952037478915	0.0	0.0	0.0	0.0	0.0	0.0	0.0	0.0	0.0	0.0	0.0	0.0	0.0	0.0	0.0	0.0	2.599883629208757	0.0
3R_5416	0.7552153662764317	1.9288163882527365	0.6504990759010127	0.0	0.0	0.0	0.0	1.6934548646861822	0.0	0.0	1.2225309520386436	1.035824937713257	0.0	2.2550634631235105	0.0	0.0	0.0	0.0	0.49009546471538096	0.0	0.0	1.1272923913512773	0.47663565389121054	0.0	0.7456717854052047	0.0	0.0	1.323037980980535	0.0	0.0	1.2155354670761886	1.9510192709977474	0.0	0.0	0.6593834685443094	0.0	0.0	0.0	0.8903058601267171	0.9522457334867972	0.6661658875634556	0.0	1.6513291217835409	0.0	0.0	0.0	11.907341828824816	0.0	1.5304537336184056
3R_5417	0.8660600089515963	2.211913068867176	2.237922825678941	0.7166549756351641	1.3167857260427296	1.2629892125565378	0.0	1.9420070098685027	0.0	0.0	0.0	0.5939276363319315	4.9960081894566235	1.2930220770589438	0.8864823847085334	1.359404906907952	0.0	0.0	1.6860836054672272	0.0	1.2141415436498455	0.6463738041761434	0.5465925312284711	0.0	0.0	0.0	0.9337831927242601	0.0	0.0	0.0	0.696971158497096	0.0	0.0	0.0	2.268487949943242	0.0	0.0	0.0	0.0	0.0	2.291821619272814	0.0	0.0	1.539467639774425	0.7200442164752453	5.4965108149346795	0.0	0.0	0.8775409197330871
3R_5418	0.0	0.0	1.1158185014088884	0.0	0.0	3.778325278101271	0.0	0.0	0.0	0.0	0.0	0.8883891403844513	0.0	0.0	1.9889830230354069	0.508344991378469	0.0	0.0	0.42033694377547826	0.0	1.8160969388959656	1.4502561418226751	0.0	0.7471737406087733	1.2790708011095429	2.1786213916220096	3.491851520048361	0.0	0.0	0.0	0.5212601422237447	1.673317826139266	0.0	0.0	0.5655290691272761	0.0	0.0	0.0	1.145374129778143	0.4083531578582644	1.1426922033996694	1.3946023033530563	1.0622134148206814	0.0	0.0	0.0	0.0	0.576699306501783	0.0
3R_5419	0.0	1.4746087125781175	0.0	0.9555399675135521	0.4389285753475765	0.8419928083710251	0.0	2.58934267982467	0.0	0.0	0.9346430299182973	1.187855272663863	0.0	0.8620147180392957	0.5909882564723556	0.0	0.0	3.0030246464238783	1.4987409826375353	2.8093615568537804	2.428283087299691	0.4309158694507624	0.0	0.6660251512409914	0.5700771302955747	0.0	0.62252212848284	1.011482142990803	0.0	2.7582128545958446	0.0	0.0	0.0	0.0	1.008216866641441	0.0	0.0	0.934212913475629	0.6806520237996786	0.7280059748906371	0.5092936931717365	0.0	0.0	0.0	0.4800294776501635	0.0	0.0	1.542196501126266	1.170054559644116
3R_5420	0.9897828673732528	0.4213167750223193	0.0	0.0	0.0	0.0	0.0	1.1097182913534303	0.0	0.0	0.8011225970728263	0.6787744415222075	2.8548618225466424	3.694348791596982	0.0	0.3884014019737006	0.0	0.0	1.6057939099687877	0.9632096766355819	0.6937951677999117	0.7387129190584498	0.0	1.4271967526592673	0.4886375402533498	0.5548591456767151	0.0	0.8669846939921169	0.0	0.0	0.398269233426912	1.9177497584594179	0.0	0.0	1.2962788285389957	0.0	0.0	0.0	1.7502480611991738	0.31200256066741594	0.4365374512900599	2.131094036548902	0.541056679366349	0.8796957941568143	0.0	6.281726645639634	7.802862245929052	0.44062757175036177	0.5014519541331928
3R_5421	0.5714569156915897	1.4594981953304815	0.4922201165045638	1.4186226280806986	0.0	1.6667295857085274	1.153411317779351	1.281404665543131	0.0	0.0	0.0	0.7837887714342225	0.0	0.8531815352745774	1.1698646378874118	1.3454748988202876	0.0	0.0	0.7416915893582982	0.0	0.8011333794145253	0.0	1.081983045542073	0.9888004505765893	0.5642354719381156	2.562809331086262	0.0	1.001117347071066	0.0	2.7299490700701488	0.9197722662264268	1.4762986888843714	0.0	0.0	0.997885530455242	0.0	0.0	0.0	1.0105159340678773	0.3602729990266505	0.5040748910114475	0.0	1.2495289275942971	1.0157950028167997	0.4751105499105296	3.626791544353122	18.02011224727919	0.0	1.1580648504735618
3R_5422	4.298449978937595	2.439604540104049	1.234145853825297	2.371279536509702	1.0892504595275376	0.0	1.445976858586355	0.0	0.0	0.0	6.958264330545389	0.0	0.0	0.0	1.46660360271175	0.0	0.0	0.0	0.9298234358277707	0.0	4.0173711126912774	0.0	0.0	0.8264080340083434	0.0	3.212872050583458	4.634575322276781	0.0	0.0	0.0	0.0	1.8507653840245633	0.0	0.0	0.0	0.0	0.0	0.0	1.6891142918071622	0.9033142146879795	0.0	0.0	0.7832374650676089	0.0	2.382493911238998	0.0	0.0	0.0	0.0
3R_5423	0.0	0.0	0.0	0.0	0.0	0.0	0.0	0.0	0.0	0.0	0.0	0.0	0.0	0.0	0.0	0.0	0.0	0.0	41.01554489151389	0.0	0.0	0.0	0.0	0.0	0.0	0.0	0.0	0.0	0.0	0.0	0.0	0.0	0.0	0.0	0.0	0.0	0.0	0.0	0.0	0.0	0.0	0.0	0.0	0.0	0.0	0.0	0.0	0.0	0.0
3R_5424	0.0	0.0	0.0	0.0	0.0	0.0	0.0	0.0	0.0	0.0	0.0	0.0	0.0	0.0	0.0	0.0	0.0	0.0	3.7438124140327074	0.0	0.0	0.0	0.0	0.0	0.0	0.0	0.0	0.0	0.0	0.0	0.0	0.0	0.0	0.0	0.0	0.0	0.0	0.0	0.0	3.6370765033582946	0.0	0.0	0.0	0.0	0.0	0.0	0.0	0.0	0.0
3R_5425	0.6520268384679143	0.0	0.0	0.53954491975834	0.4956813760114998	1.901722409003058	1.9740468117564751	1.4620703852380015	0.0	0.0	1.0554909595088335	0.8942954414094739	0.0	1.9469438335908167	1.3348042876583328	1.023449269666601	0.0	1.6956555947138954	0.4231314809991116	1.2690431021606345	0.0	1.459897918097975	0.4115107456566481	1.1282117933332612	1.931361722033013	0.0	0.0	0.0	0.0	0.0	0.5247256498176212	1.6844425893116728	0.0	0.0	1.7078666729971592	0.0	0.0	0.0	0.0	0.4110680229609443	0.0	0.0	0.0	2.3180246350386113	0.5420965627933758	0.0	0.0	1.7416001752746417	1.3213408438346896
3R_5426	0.9219257923491222	2.3545940091279762	0.0	1.5257665737347674	0.0	0.0	0.0	1.0336387391261204	0.0	0.0	0.0	0.632239337994834	0.0	0.0	1.887331054381085	0.7235471173882844	0.0	0.0	1.7948455625135735	2.6915231823134627	5.169842242263977	1.376137162343245	1.1637017001972765	1.0634813273948536	0.0	0.0	0.9940175056422917	0.0	0.0	0.0	1.4838595037306082	1.190849039639792	0.0	0.0	0.804939430320217	0.0	0.0	0.0	0.0	1.7436746024203946	4.0660951905412865	0.0	1.007926332680197	1.63877203533848	0.0	11.702133884113767	0.0	2.4625153855909194	2.802441861008225
3R_5427	0.0	0.0	1.3379462150973314	0.8569069506593406	1.1808640973032014	1.5101607770018823	0.5225312332594056	1.1610324085942405	0.0	0.0	0.8381670426684019	0.7101614264387631	0.0	0.7730355909451249	1.0599701989378567	0.8127226860159683	0.0	1.3465227933992376	0.6720187584628162	2.0154982747586705	2.1776301634877617	1.5457429986633573	0.653562669781285	0.0	1.0224649349484802	1.1610324085942405	1.1165279464432807	0.0	0.0	0.0	1.6667418783939292	0.6688092640248968	0.0	0.0	0.9041464200028653	0.0	0.0	1.6755626476537222	0.6103935680388161	0.32642976809678487	1.3701697064795049	0.0	0.849113254046534	0.9203735170251613	0.8609594782103425	0.0	0.0	0.922004971727409	0.5246394284368211
3R_5428	0.0	2.870548317786922	1.4521514640445843	0.0	0.0	0.0	1.7014013422014906	0.0	0.0	0.0	0.0	1.156169743754631	0.0	0.0	0.0	0.0	0.0	0.0	0.0	4.921961480401324	0.0	2.516528242933557	0.0	0.9723888248408782	0.0	1.890204807471299	0.0	0.0	0.0	0.0	0.0	0.0	0.0	0.0	1.4719846725180017	12.023696300669357	0.0	0.0	0.9937438853696553	0.0	4.461376525010031	0.0	2.7647771810774224	2.996806004160765	0.0	0.0	0.0	1.5010590722284107	5.124797356971177
3R_5429	1.1825950392503295	0.335593555932539	0.33953978099005044	0.6523894497535354	0.8990279260549532	0.0	0.7956379942602675	1.7678589107160534	0.0	0.0	1.2762443701670219	0.8110013961389035	0.0	0.5885356203827541	0.0	0.6187506187506188	0.0	2.0502979082860735	0.5116284186051627	0.7672302164413982	0.5526321315795	1.176821384845159	0.746365851373929	0.6820872962605247	0.7784338028651423	1.7678589107160534	0.4250234241034609	0.0	0.0	1.8831540570671004	0.9517061474031033	1.527554797209463	0.0	14.288674082488514	0.6883543014657988	0.0	0.0	1.2756570510827296	1.1617781944688903	0.7455628757403906	1.390869429002896	0.0	0.861941160448623	0.700708486350549	1.6386869070718681	2.5018075559591804	0.0	1.0529258440121951	0.7988480610958997
3R_5430	1.7779585764099033	0.5045441771313334	0.0	0.49041361533358596	0.450544313849169	0.8642751769192893	0.5980962834536184	0.0	0.0	0.0	0.9593772797202609	1.62572065656517	3.4188145226454583	0.0	1.2132561581091161	0.0	0.0	0.0	0.769201717073609	1.15348322809433	1.6616965323384425	1.3269586827971174	0.7480766295287765	1.0254761080474442	0.0	1.3289333236941372	1.9169893758531802	0.0	0.0	0.0	0.47694379756292216	2.2965842596095594	0.0	0.0	1.0348981631747736	0.0	0.0	0.9589357807420188	0.0	0.7472718133592996	2.0910862534394448	2.552072812679004	0.0	0.0	0.49273290412684007	0.0	0.0	0.0	0.0
3R_5431	0.0	0.5285543562657212	0.0	0.0	0.471984754892417	1.8108083711135865	0.6265584073988026	0.6960872102606597	0.0	0.0	1.005031994188503	0.4257713070757614	1.7907542997353803	0.0	0.0	0.4872610471824617	0.0	0.0	0.4029031914687022	0.6041875149121031	1.7407731191207565	0.0	1.9591899940562094	0.0	0.0	0.6960872102606597	0.0	1.0876579428886042	0.0	0.0	0.0	0.8019579321739267	0.0	0.0	1.0841467550918442	0.0	0.0	1.0045694852174085	0.36595632713787574	0.3914164409857322	1.6429474345540105	1.3367602519151431	0.3393858040076848	1.103604394022967	0.5161810100206736	0.0	0.0	2.2111212877968383	0.0
3R_5432	0.0	0.0	0.0	0.0	0.9069472156720478	1.739788831390801	0.0	0.0	0.0	0.0	0.0	0.8181452842760331	0.0	0.0	0.0	0.0	0.0	0.0	1.5484056376829904	2.3219656089029734	1.6725003478800722	0.0	1.5058807655656872	1.376191231129666	0.0	1.3375736200520476	0.0	0.0	0.0	5.69922672891742	0.9600894649767043	1.5410106070842104	0.0	0.0	1.0416267376417236	0.0	0.0	1.9303409445389883	0.7032071873400203	0.7521303339579024	0.0	0.0	0.6521503222144313	6.361927511349678	0.9918729894734503	0.0	0.0	1.0622007780408258	2.4176546815465256
3R_5433	0.0	1.0414225832487178	0.0	3.0367676644979085	0.929962220284801	0.0	0.0	0.0	0.0	0.0	0.0	0.0	0.0	1.8263589251877723	0.0	0.0	0.0	3.181268689953553	0.7938492559647848	1.190444303575202	0.0	0.0	0.7720472570126017	0.0	0.0	1.3715163484748738	1.3189436580242884	2.143037004891482	0.0	0.0	1.968906051186635	0.0	0.0	0.0	1.0680594161453203	0.0	0.0	0.0	0.7210520148897241	0.7712166521099524	2.158090952743203	5.26769781851464	1.337399026373509	2.1744566576426716	0.0	0.0	0.0	1.0891555504728296	0.0
3R_5434	0.0	1.8748025598554152	0.0	0.0	0.8370740078057152	0.0	2.222426685477286	0.0	0.0	0.0	0.0	1.510227144958624	0.0	3.287870306667883	1.1270647121110429	0.8641668049333555	0.0	0.0	0.7145565312110432	1.0715381362029983	1.543647243262134	1.6435861966043015	0.0	1.9052496486719648	1.0871854215392958	0.0	0.0	0.0	0.0	0.0	0.0	0.0	0.0	0.0	1.9227550464869294	0.0	0.0	0.0	0.0	0.0	0.0	0.0	0.0	0.0	0.0	0.0	0.0	0.0	1.115696624236724
3R_5435	0.0	1.6955934916339417	0.0	0.4120264250675559	0.7570595805889924	0.0	0.0	0.5582590178928715	0.0	0.0	0.8060314365156744	0.6829335986393777	0.0	0.7433971465443927	0.5096652926090378	0.0	0.0	1.2948966568876072	0.32312666668734674	2.4227792417825142	0.6980463636810386	0.0	1.2570097146738788	0.28718836616011234	0.4916316428284315	0.5582590178928715	1.6105798345097009	0.8722971002053038	0.0	2.378668858847887	0.8014192172634674	0.0	0.0	0.0	0.8694811423451924	0.0	0.0	1.6113210125283433	0.29349543673294964	0.6278286821273247	0.43921231312394504	1.0720761053962309	1.6331159329403402	1.7701721740263345	1.655900004835228	0.0	0.0	2.659964973581228	0.0
3R_5436	0.0	1.7245779957644365	0.0	0.0	0.0	2.954171349028255	2.0443476241409653	1.135603814175243	209.48550360315068	0.0	3.2792390066791546	0.0	0.0	0.0	0.0	0.7949226699226699	0.0	0.0	1.9719011967073983	0.0	1.4199575603084376	0.7559442923484528	2.55699412044772	0.0	1.000071205069801	0.0	0.0	0.0	0.0	0.0	0.8151186910628432	1.308322395758105	0.0	0.0	0.8843440678553666	0.0	0.0	3.2777299229209036	0.5970249054909574	1.9156823890551702	0.0	0.0	0.0	1.800431527428494	0.8421029939119323	0.0	0.0	0.0	0.0
3R_5437	1.1162249094964845	0.0	0.0	0.923663634217378	1.6971445542874115	3.2556174050515465	0.0	0.0	0.0	0.0	1.8069276159252483	1.5309720233234403	0.0	0.0	0.0	0.0	0.0	0.0	1.448743736356456	6.517542399872082	0.0	4.165407325185352	2.1134339158802575	0.0	0.0	0.0	1.2035102060072491	0.0	0.0	0.0	0.0	0.0	0.0	0.0	0.0	0.0	0.0	1.8060960799768242	0.6579458142145246	1.4074401225711455	0.0	0.0	0.6101751837359514	0.0	0.0	0.0	0.0	1.9876661341046538	0.0
3R_5438	2.0639630402010467	0.0	0.5925930139920692	0.0	0.5230193909439192	0.0	0.69430674027429	0.7713535341567685	0.0	0.0	0.0	0.9436179766396046	0.0	0.0	0.0	0.0	0.0	0.0	0.8929363909618406	2.0085508024763024	0.0	0.0	0.43420654875527315	1.190435375549029	1.3585872974533144	0.7713535341567685	0.7417861647088705	0.0	0.0	0.0	0.0	0.0	0.0	0.0	0.6006865366564754	0.0	0.0	1.1131912945769105	0.0	0.8674788176853601	1.2137303979506406	0.0	0.0	0.0	0.0	0.0	0.0	0.0	0.69710797784312
3R_5439	0.9493127734970099	0.8081800754516919	0.8176834178381889	0.3927728538027168	0.3608414823368094	0.6921990277095577	0.9580320641835497	0.0	0.0	0.0	1.5367328322354914	0.3255104068281146	0.0	0.0	0.4858491574403912	0.0	0.0	1.2343874673134199	0.9240818692180198	1.3857391551129896	0.0	0.3542542678428664	0.29956773574003653	0.0	0.937316403149533	1.0643442957957547	0.5117730315264469	0.8315355534667382	0.0	2.267516108434434	1.5279394422593213	1.2262247287345656	0.0	0.0	0.8288511824225198	0.0	0.0	0.7680128190555655	0.8393420900960992	0.29924544662143515	0.4186883732583401	0.0	0.5189340347660895	0.8437269240686267	0.7892607499681928	3.0124401729381654	0.0	0.845222514969736	0.961897323232129
3R_5440	0.0	0.5116879767652723	0.5177048858502142	0.0	1.3707706015398324	0.0	0.6065646796901764	1.3477495816585299	0.0	0.0	0.9729610239597489	0.4121847755101569	0.0	0.8973551354737047	0.6152172762854657	0.9434247071609708	0.0	3.12614104148014	0.7800927811150147	0.5849076512705714	1.6852243572891346	0.4485823273276533	0.7586685851877849	0.34666524672581606	0.0	2.021624372487795	0.6480439570808264	1.0529503458099525	0.0	5.742585174023301	0.0	0.0	0.0	0.0	3.1486536042322943	0.0	0.0	0.0	0.0	0.0	1.59052032918257	0.0	1.314223472662049	1.0683879393531721	0.0	0.0	0.0	0.5351408822589452	1.8270357441272982
3R_5441	0.0	0.6524676653336752	0.0	0.6341942710821554	0.5826359908817468	0.0	0.0	0.8592766128278312	0.0	0.0	1.240649842462283	0.0	0.0	0.0	0.7844807737490768	1.2029872579589638	0.0	1.9931149836006499	0.4973590730579695	0.0	0.0	1.1439997698272462	0.48369977702891376	0.8840851239593434	1.5134464801056324	0.8592766128278312	0.0	0.0	0.0	0.0	1.2335506787951838	1.979934943297633	0.0	0.0	0.6691560610449662	0.0	0.0	0.0	0.4517504539527374	0.9663587799275878	0.0	1.6501478614991296	0.8379015727077359	1.3623313740283514	0.0	0.0	0.0	2.047119365278358	0.7765681434663051
3R_5442	1.2013267452574623	1.0227275632748758	1.0347537570615477	0.9940844519475729	0.0	0.0	1.2123607452139027	2.0203435122729134	0.0	0.0	0.0	0.8238472471865101	3.465024476066643	0.8967865894533413	1.2296549741849307	0.9428269723940262	0.0	0.0	0.7795985301449312	1.1690741312829331	0.0	0.4482981146598639	1.5163758163077499	0.0	0.0	1.346895674848609	0.6476333695684203	1.0522832178189432	0.0	0.0	0.48339034519629637	0.0	0.0	0.0	1.573329340573096	0.0	0.0	1.9437942182812875	1.062162154985391	1.8934305344832516	0.0	0.0	0.9850431054862961	0.0	0.49939286312665376	0.0	0.0	1.0696036556913744	1.2172521142147659
3R_5443	1.1995533822847078	1.021217843126642	0.5166131421010574	0.0	1.3678799001447672	0.0	1.815856641265657	0.0	0.0	0.0	0.0	0.8226311082724853	0.0	0.8954627796418329	2.4556795878387376	0.9414351991323734	0.0	3.1195485888410004	0.38922385493844885	0.0	0.0	0.4476363502561062	1.5141373872242083	0.0	0.0	1.344907427331962	0.6466773523632371	0.0	0.0	0.0	0.0	0.7747299214021001	0.0	0.0	1.0473378922555332	0.0	0.0	0.0	0.35353140755348134	1.5125084067107881	1.05811081086629	0.0	0.6557260093459317	1.0661349070053165	0.4986556741680105	3.806524992881798	0.0	0.5340123692217058	0.0
3R_5444	0.0	0.0	0.0	0.0	0.0	0.0	0.0	0.0	0.0	0.0	0.0	0.0	0.0	0.0	0.0	0.0	0.0	38.32357359659074	0.0	0.0	0.0	0.0	0.0	0.0	0.0	16.522152902611822	0.0	0.0	0.0	0.0	0.0	0.0	0.0	0.0	0.0	0.0	0.0	0.0	0.0	0.0	0.0	0.0	0.0	0.0	0.0	0.0	0.0	0.0	14.931836167893566
3R_5445	0.0	3.386444064410166	0.0	0.0	1.512001512001512	0.0	0.0	0.0	0.0	0.0	0.0	1.3639568935063378	0.0	0.0	0.0	3.121878121878122	0.0	5.1723424504489595	1.2906989651175698	0.0	0.0	0.0	1.2552516591288803	2.29429363287631	3.9275523690014	0.0	0.0	0.0	0.0	0.0	0.0	0.0	0.0	0.0	0.0	0.0	0.0	0.0	0.0	2.5078024002176775	3.508784241348215	0.0	0.0	0.0	0.0	12.622756305066774	0.0	0.0	2.0152757904919287
3R_5446	1.5072289715935572	0.0	0.0	0.0	0.0	0.0	0.0	3.379730270486573	0.0	0.0	0.0	2.0672584607462245	0.0	2.2502832544046485	1.5427706154651957	0.0	0.0	0.0	0.9781131532157524	2.933527298158288	2.113005208980441	0.0	0.9512505948883409	0.8693269462143941	1.4881822701833605	0.0	3.2501791254970542	2.640466897918758	0.0	0.0	1.2129588153176807	0.0	0.0	0.0	0.0	0.0	0.0	0.0	2.665255857899219	0.950227194571086	0.0	0.0	0.823914344546478	0.0	0.0	0.0	0.0	0.0	1.5272095285656908
3R_5447	0.6695247338505277	0.0	0.5766900941250503	0.5540242325767135	0.0	0.9763786662042537	0.0	0.0	0.0	0.0	2.167632563737068	1.8365897906912079	7.724524903095835	0.0	0.0	0.5254573580844767	0.0	1.7411604764929407	0.8689734087185144	0.0	0.9386160144411705	0.49969198985745183	1.267662339374505	0.38616288783111147	1.3221280338210926	0.7506533686921096	0.0	2.345838529365676	0.0	0.0	0.5388072703635742	0.0	0.0	0.0	0.5845664177349033	0.0	0.0	0.0	0.0	0.8441990189056681	1.1811585369886883	1.4415486614932367	0.3659901996608296	0.0	0.5566443519078874	0.0	0.0	1.1922253553904563	0.6784002778727538
3R_5448	0.944426720702986	1.2060306355902053	0.4067374265055975	0.390751276770028	2.512889778372096	2.7545452924029017	0.0	1.5882992745496005	0.0	0.0	0.7644116827789361	0.323835025355149	1.3620198318259633	0.0	0.4833485225606548	1.1118094921847204	0.0	1.2280341531034389	1.225767571056367	0.45953561444667845	0.0	0.7048618870710462	0.0	0.5447185613503442	0.0	0.5294330915165336	0.0	1.6545113851478317	0.0	0.0	1.1400564259527461	1.829870141435543	0.0	0.0	0.4122925689088277	0.0	0.0	1.5281198113169345	1.3917034157551125	1.4885262461859865	0.8330668213727291	1.016719029391212	1.0325262282312495	0.8393843149625123	0.3925992374073893	0.0	0.0	0.0	0.9569464985566853
3R_5449	0.0	1.103604150434489	0.0	0.0	0.9854886791987977	1.890454226998938	2.6164667860473245	0.0	0.0	0.0	0.0	0.0	0.0	1.9354077033097405	1.3268952376403025	2.034770152363589	0.0	3.3712168204840527	2.523745925412203	0.0	1.8173385730839071	2.9024953139213157	1.636289765318413	0.0	0.0	0.0	0.0	2.270994091327573	0.0	0.0	0.0	1.6744618447077293	0.0	0.0	2.2636628464337916	0.0	0.0	2.0975081184051723	0.7641048015581625	0.0	1.1434734423719115	0.0	0.0	2.3042897579850554	2.1555380190562494	8.227229496921371	0.0	1.1541871717635956	1.31351156809638
3R_5450	0.0	0.0	0.0	0.0	0.0	0.0	0.0	0.0	0.0	0.0	0.0	0.0	0.0	0.0	0.0	0.0	0.0	0.0	0.0	0.0	0.0	0.0	0.0	0.0	0.0	0.0	0.0	0.0	0.0	0.0	0.0	0.0	0.0	0.0	0.0	0.0	0.0	0.0	0.0	0.0	0.0	0.0	0.0	0.0	0.0	0.0	0.0	0.0	0.0
3R_5451	0.0	0.0	0.0	1.7789077399742093	0.0	1.567519491321115	3.2542676465917406	2.4102611566168415	111.15557334044729	0.0	0.0	0.7371346778964712	0.0	1.604793840159324	1.100229838013161	0.0	0.0	2.795332465662136	0.6975432804679232	1.0460253234362602	1.5068937374701787	3.2089063838464935	0.0	1.2399243745325486	3.1839001630793664	1.2051305783084207	1.1589357539329064	0.0	0.0	0.0	0.0	0.0	0.0	0.0	0.0	0.0	0.0	0.0	1.2671549014501955	0.677656355312033	0.0	0.0	0.587576102856842	1.9106620291077896	0.0	0.0	0.0	0.9570244349392778	0.0
3R_5452	0.0	1.0423192019170335	0.0	2.0262547912060946	0.0	0.0	1.2355850470486074	2.745394326477901	0.0	0.0	3.963884257750781	0.839629082098176	0.0	0.0	0.0	0.0	0.0	3.1840076212406423	0.7945327249755165	1.1914692233372124	1.7164187814662475	1.8275433257980678	0.0	0.0	0.0	0.0	0.0	2.1448820647321116	0.0	0.0	0.0	0.0	0.0	0.0	1.0689789679457036	0.0	0.0	1.9810300524239983	0.0	1.5437612709045538	0.0	0.0	0.0	0.0	0.0	0.0	0.0	3.270279795328449	1.2405701164026939
3R_5453	0.5779599815885068	1.9681426588524844	0.497821483406465	1.9130216947660061	1.3181236509828258	0.0	1.1665369088778357	0.6479933977248692	0.0	0.0	3.74237070951232	0.7927081315643418	3.334056267867416	0.8628905712378727	0.0	0.4535953784074085	0.0	0.0	0.0	1.1248864075644562	0.0	2.156768515458703	0.729530531418126	0.0	0.5706563592432435	0.0	0.0	2.025019726223408	0.0	0.0	1.3953586371699633	1.4930986739641368	0.0	0.0	0.0	0.0	0.0	0.9351621239140313	0.6813436027712289	0.728745668016923	0.5098111628863999	2.48880256615455	0.6318741589754944	1.02735454765682	1.4415516400557036	0.0	0.0	1.5437634555066015	0.0
3R_5454	0.0	0.0	2.2290987441703494	2.1414876614976155	1.9673905024223495	3.7740278198686714	0.0	0.0	0.0	0.0	0.0	0.0	7.464463555129915	0.0	0.0	0.0	0.0	0.0	1.6794354141202228	0.0	3.6280626290683284	0.0	0.0	2.9852956278554355	0.0	0.0	2.790303917112348	4.533722508073427	0.0	0.0	0.0	0.0	0.0	0.0	2.2595433508078884	0.0	0.0	0.0	3.050857023873719	0.0	0.0	0.0	1.4146736743941801	0.0	2.1516152929069206	0.0	0.0	2.3041734802996623	0.0
3R_5455	0.0	0.0	0.0	3.4918322551719276	3.2079557302109234	0.0	0.0	4.7311209350208925	0.0	0.0	6.830937040619484	0.0	0.0	6.300125372494913	0.0	0.0	0.0	0.0	0.0	0.0	0.0	0.0	2.663219395481156	4.867714977764279	0.0	0.0	0.0	0.0	0.0	0.0	3.3959247544576607	0.0	0.0	0.0	0.0	0.0	0.0	0.0	2.4873085083362145	0.0	0.0	0.0	0.0	0.0	0.0	0.0	0.0	3.757101861794257	0.0
3R_5456	0.0	0.49515490921334737	1.0019548138418055	0.48128730879056836	0.0	0.0	0.586966066317774	0.0	0.0	0.0	0.0	1.1966002194564804	0.0	0.0	1.7860172707870086	1.8258837277242186	0.0	0.0	3.0195493171666667	1.1320175892893023	0.8153866726679126	0.434088256219725	1.1012330506468093	1.677321009720411	0.5742740171443765	1.304202662660156	0.0	0.0	0.0	0.0	0.468068156340381	0.0	0.0	0.0	0.0	4.148052282050963	0.0	0.0	1.0284944384163242	1.4667310561600322	0.0	1.252290125567131	0.6358799051775886	1.0338674292472825	0.9671268739896547	0.0	0.0	1.0357000633330589	0.0
3R_5457	0.0	0.5001668056296775	0.506048237934975	0.0	0.4466354394055282	1.7135536352140754	0.5929072638491871	1.9761054597422525	0.0	0.0	0.9510538247009982	0.40290401935841	0.0	1.75430055817458	0.0	0.9221825478797179	0.0	0.0	0.7625282049651414	0.5717378652783194	0.0	0.8769640871367302	0.7415863964281343	0.0	1.7402602419971087	0.6587018199140842	3.1672629672655135	1.0292421062533972	0.0	0.0	0.9456117680249797	0.7588864464550213	0.0	0.0	1.0259194970203962	0.0	0.0	0.9506161561208321	1.038904731224091	1.111182844136938	0.5182360529981355	2.5299313009804876	0.32115810125164307	0.0	0.48845800597081296	0.0	0.0	1.0461832905801813	0.595299396902181
3R_5458	0.0	11.986670822045886	0.0	0.0	5.351886540005352	0.0	0.0	0.0	0.0	0.0	0.0	0.0	0.0	0.0	0.0	0.0	0.0	0.0	0.0	0.0	9.869407993430922	5.254187061669445	0.0	0.0	13.901979919980205	0.0	0.0	0.0	0.0	0.0	0.0	0.0	0.0	0.0	0.0	0.0	0.0	0.0	0.0	4.438313653850592	0.0	0.0	0.0	0.0	0.0	0.0	0.0	0.0	0.0
3R_5459	0.0	0.0	0.0	0.0	0.0	0.0	0.0	0.0	0.0	0.0	0.0	0.0	0.0	0.0	0.0	0.0	0.0	0.0	0.0	0.0	0.0	0.0	0.0	0.0	0.0	0.0	0.0	0.0	0.0	0.0	0.0	0.0	0.0	0.0	0.0	0.0	0.0	0.0	0.0	0.0	0.0	0.0	0.0	0.0	0.0	0.0	0.0	0.0	0.0
3R_5460	0.0	0.0	0.0	0.0	0.0	0.0	3.33945789912032	0.0	0.0	0.0	0.0	0.0	0.0	2.470206225166708	0.0	2.597024848333749	0.0	0.0	3.221116090956588	0.0	6.958535478788992	1.234840938286478	1.044217494214252	0.0	0.0	0.0	1.7839115793522224	0.0	0.0	0.0	0.0	0.0	0.0	0.0	2.8891659599044437	0.0	0.0	0.0	0.0	0.0	0.0	0.0	0.9044365143450867	0.0	0.0	0.0	0.0	1.4731161459274746	0.0
3R_5461	1.9304124905409787	1.095614256132701	0.0	0.5324649185488414	0.9783539195303902	0.0	0.0	0.7214424231230954	0.0	0.0	0.0	0.0	0.0	1.9213957018378152	0.0	0.5050096961861668	0.0	0.0	0.835158153899604	1.2523905003675766	5.412544112234515	0.0	0.4061108308946378	0.7422714694599827	0.0	0.0	0.0	2.254552505146016	0.0	0.0	1.553520328849183	0.0	0.0	0.0	0.0	0.0	0.0	0.0	0.7585728210943931	0.40567391768227135	1.135194901612658	0.0	0.7034960941896851	1.1438035586016315	0.5349830784852275	0.0	0.0	2.2916621310853658	0.6520009910415064
3R_5462	3.1288680631430603	1.331852313560654	0.6737567436312469	0.6472758360797246	1.783962180001784	0.0	0.0	1.7540019308053254	0.0	0.0	0.0	0.0	0.0	0.0	0.0	0.0	0.0	0.0	0.0	0.0	0.0	2.9189928120385806	0.49367708266069826	0.0	0.772332217776678	0.0	0.0	0.0	0.0	0.0	2.517990411996109	0.0	0.0	0.0	0.0	5.5786511714051725	0.0	0.0	0.9221374777880135	1.479437884616864	1.3799673996501505	1.6841855649128903	0.0	1.390432268707154	0.6503369655953535	4.964395356503159	0.0	0.0	0.7925864632572767
3R_5463	1.042191670720792	0.8872508266959577	0.0	1.7248039135110877	1.5845820169748348	0.0	0.0	0.0	0.0	0.0	0.0	1.4294308228025379	3.006026180684418	0.0	2.133534739012696	0.817934355860336	0.0	0.0	0.6763281495485982	0.0	1.4610629642162303	0.0	0.0	0.6011066132306931	0.0	1.1684776512290516	0.0	0.0	0.0	0.0	2.5161450544204436	0.0	0.0	0.0	0.9099443541729093	0.0	0.0	1.6863073696522344	2.4572311243951757	0.0	1.8386080854261444	0.0	1.139411042989523	1.8525510183287692	0.0	0.0	0.0	0.0	1.0560074680848144
3R_5464	0.0	0.8329231186973749	0.0	0.0	1.8594445839027882	0.0	1.4810444088203893	1.0969300000702034	0.0	0.0	0.7918905341206626	0.6709523074351781	0.0	0.7303550913418595	0.5007237962474758	0.7678510000491425	0.0	0.0	0.9523733333942852	0.9521097371215494	0.0	0.36510002974104844	0.6174784563310283	0.0	0.0	0.5484650000351017	1.5823240479393552	0.0	0.0	0.0	0.39367961549784364	1.263766524695135	0.0	0.0	0.0	0.0	0.0	0.0	2.018424757882742	0.0	0.43150683394633194	2.106535505339962	1.0696431841480591	0.0	0.40671228188935427	3.104668303447796	0.0	0.8710996404710454	0.0
3R_5465	2.950353806428467	0.0	1.6941767080520154	0.0	1.4952712048147734	1.4341827711050035	0.0	1.1026194710249246	0.0	0.0	0.0	0.6744323505235349	0.0	2.936572960623493	0.0	0.0	0.0	0.0	0.6382086860712742	1.9140961312671816	0.0	1.4679748083779085	0.6206811454198822	0.5672268144905124	0.0	3.3078584130747735	0.0	0.0	0.0	0.0	0.7914430444344618	0.0	0.0	0.0	0.8586577256355012	0.0	0.0	1.5912630746130525	0.5796839331322989	0.6200133873290592	0.0	0.0	0.0	0.0	0.8176435708522496	0.0	0.0	0.0	0.9964883749666177
3R_5466	0.0	1.7957781256266516	0.0	0.5818281681052854	0.5345271105468881	0.0	1.4191664100340744	2.364975656517242	0.0	0.0	0.0	0.9643799049266071	2.028045846004395	0.0	0.7197053526286339	0.5518276531873566	0.0	0.0	0.0	1.3684959237638292	0.0	0.5247692392866393	0.8875203325361183	0.0	0.0	0.7883252188390809	0.0	0.0	0.0	0.0	0.0	1.8164495858040832	0.0	0.0	1.2278062509457948	0.0	0.0	0.0	0.41444893315664	0.4432827481225314	0.6202177336375709	1.5138933780032806	1.921787846921142	0.0	2.338319116840253	4.4624330077244725	0.0	1.878086517811616	2.1373382302127006
3R_5467	1.9979916188247573	1.7009536396580744	0.0	1.653315728827453	0.7594528142473348	0.0	1.0081714310832157	2.24009519508541	0.0	0.0	0.0	0.685092503587658	0.0	0.0	0.0	0.0	0.0	0.0	0.0	3.8887010970317446	1.4005060868795547	0.0	0.6304917009323144	0.0	0.9863715995208996	0.0	1.0771141569745242	0.0	0.0	0.0	0.8039526815962288	0.0	0.0	0.0	0.0	0.0	0.0	0.0	0.0	0.0	0.0	0.0	2.184371434013634	0.0	0.8305673364610838	0.0	0.0	0.0	1.0122389815256263
3R_5468	0.5035660533634989	0.8574035078092312	0.0	2.0834763987127114	0.0	0.0	0.5081912295137951	0.0	0.0	0.0	0.0	0.6906722229865662	1.452451389356901	0.7518209102446124	0.0	0.3952094293808175	0.0	2.619139413648021	0.6535763173222822	0.0	0.7059562374904556	1.1274919827803411	0.3178133627043731	0.2904426252667425	0.0	0.5645848991154535	0.0	0.8821814866098966	0.0	0.0	0.8105004548528554	1.300909804280722	0.0	0.0	0.0	0.0	0.0	0.8147898037855786	0.0	0.317471444078548	2.220946115938362	0.0	1.3763512465998617	0.0	0.0	0.0	0.0	1.3450531098703944	1.0204831375366354
3R_5469	0.0	0.8255395520127067	0.41762351173597234	0.0	0.3685922540337815	2.121201793744802	0.48930515927274376	0.0	0.0	0.0	0.0	0.0	0.0	1.447761507351371	0.0	0.0	0.0	1.260901756587455	0.6292872554102027	2.3591740588240233	0.6797205641571927	0.3618635480590616	1.2240094596347078	0.5592976295624145	1.4361745365680196	0.5436030532226529	0.5227657696737931	0.0	0.0	6.948665115106954	1.1705693579122722	1.2525636847217043	0.0	0.0	1.693309336882284	0.0	0.0	1.5690190289058807	0.28579030593566457	1.2226926124484412	0.0	0.0	0.7951208838182086	0.8618499367574517	1.6124276896724894	0.0	0.0	0.0	0.9825586022514348
3R_5470	1.0686233587815301	0.9097529611321693	0.0	0.8842738831432949	1.2185772095597383	0.0	1.0784384987014521	0.5990560793169419	0.0	0.0	0.0	0.3664208825312912	0.0	1.5954478681426154	1.0938223375475573	1.258017766565578	0.0	0.0	0.6934809393643152	0.5199667491663243	0.7490589572320293	0.0	0.0	0.9245274924891387	1.0551192725290255	0.5990560793169419	0.5760931814590401	2.808131337425904	0.0	0.0	0.8599862049612862	0.0	0.0	0.0	2.3325550841047056	0.0	0.0	0.0	0.3149438163852355	1.0105647470349273	0.47130954960811083	0.0	0.5841541867966199	0.0	0.0	0.0	0.0	1.9029018634975232	0.5413947736996916
3R_5471	0.0	0.3987003961885837	1.2101660727037118	0.3875341577450813	0.35602867811002176	0.0	0.4726270482947333	0.5250741824805009	0.0	0.0	1.5162363133138588	0.6423376774951631	0.0	0.0	0.47936903530097547	0.36755192773635065	0.0	0.0	0.0	0.9115043654906453	1.9696562634675245	0.3495293220672576	0.2955721838554749	0.5402338045468671	0.46240736766606305	1.0501483649610017	0.0	0.0	0.0	0.0	0.0	2.419739362614035	0.0	0.0	0.0	0.0	0.0	0.0	0.2760490588866472	0.8857625800208986	0.0	2.016696431425414	0.5120126356526277	1.6649470538512139	0.7787338076419251	2.972261076279514	0.0	2.084872925118828	0.47453390093915004
3R_5472	0.5354181230039613	0.4558184311094256	0.4611783734644605	0.0	0.40703353956366006	0.0	0.0	1.200593189082862	0.0	0.0	0.0	1.4687186428569752	0.0	0.0	1.0960874063941357	1.260622848537005	0.0	0.0	0.347458493998141	1.042086975079949	0.0	0.0	0.6758320303291788	0.3088139961420485	1.5859562935820788	0.600296594541431	0.5772861455019711	0.9379821228111249	0.0	0.0	1.7235340997774573	0.0	0.0	0.0	1.40243117989714	0.0	0.0	3.46531085224469	0.31559599672790073	0.33755246915580556	0.9445710589472793	1.1528047277905253	0.5853638434334353	0.9517341357340383	0.0	0.0	0.0	0.4767105901448285	1.0850317697302176
3R_5473	1.738826820499516	0.9868789509082	0.0	0.0	0.0	0.845253020997691	0.0	0.6498421663346405	0.0	0.0	0.9382619860153927	0.39748489050622837	0.0	0.0	0.0	0.4548895164342484	0.0	1.5073262083028351	1.1284081027826318	1.1280957839055814	0.8125618156401249	0.4325843841276657	1.4632238618743012	0.0	2.289137920388018	0.6498421663346405	0.0	0.0	0.0	0.0	0.0	1.497358584588856	0.0	0.0	0.0	0.0	0.0	0.9378302041534435	0.34164376087601556	1.0962372424020619	1.0225313766309247	2.495903286742722	1.2673538766327321	0.0	0.0	0.0	0.0	0.0	0.0
3R_5474	2.5820617970014	0.0	0.0	1.0683136359445662	0.0	0.0	0.0	0.0	0.0	0.0	0.0	0.0	0.0	1.927500908334803	0.0	1.0132287140911744	0.0	0.0	0.0	6.28184976353233	0.0	1.9270917593413124	1.6296049682744431	0.0	1.274716270465729	1.4474695915588207	0.0	0.0	0.0	0.0	1.0389710778504146	0.0	0.0	0.0	4.508830036382877	0.0	0.0	0.0	1.5219663500849827	0.0	0.0	2.7797089033242264	0.0	0.0	0.0	0.0	0.0	0.0	0.0
3R_5475	1.1155681778376316	0.0	1.9217725199789872	0.0	0.0	0.0	1.1258144986444067	0.0	0.0	0.0	0.0	1.1475534561957617	0.0	0.8327680919908945	0.0	0.0	11.814270220714196	0.0	1.0859185252705186	0.5428089832932622	0.0	0.8325913210097884	0.3520317459412236	0.9651421538575574	0.5507354273065309	0.0	0.6014010599934243	0.0	0.0	0.0	0.0	0.7204881912705939	0.0	0.0	0.0	0.0	0.0	0.0	1.3151174227249331	0.7033060271251772	0.4920142640839329	1.2009607205380015	0.9147242801485806	0.9914908274209082	0.4637429313404012	0.0	0.0	0.4966241723571933	0.0
3R_5476	0.0	0.566918170464357	0.0	0.5510407258220275	0.5062426041119555	0.0	0.0	0.7466109834240415	0.0	0.0	0.0	0.0	0.0	1.9884263643463223	0.6816221379964468	0.0	0.0	0.0	0.8642938516123273	0.0	0.9335614210597267	0.9940021413788132	0.420278593433458	0.38408334055410015	0.6575040842509954	1.493221966848083	1.4359840809676752	0.0	0.0	0.0	0.0	0.8601660705429076	0.0	0.0	2.325673746230737	0.0	0.0	0.0	1.177555093386988	1.2594793136190392	0.5873989071795771	1.4337856975001804	0.0	0.0	1.660940206207941	0.0	0.0	0.5929025181103557	0.674746986748644
3R_5477	0.0	0.9445318923554783	0.0	1.3771181626599642	0.4217207259922298	1.6179662859511097	0.0	0.0	0.0	0.0	0.0	0.7608575610353279	0.0	0.0	0.0	0.43537016913260335	0.0	0.0	0.0	1.0796890992051276	1.5553894399633674	1.2420664557720629	0.0	0.9598712390325113	1.095455410117418	0.0	1.196233276733556	1.9436555632427135	0.0	0.0	0.4464313018343014	0.0	0.0	0.0	1.4530357767922	0.0	0.0	0.0	0.0	0.34973253679649685	1.957308939000565	0.0	0.3032429038734551	0.0	0.4612102997668628	3.520682956162568	0.0	0.493911967007866	0.0
3R_5478	1.0357396465393454	0.0	0.0	1.7141259577464523	0.7873860750772623	0.0	1.0452527546591097	0.0	0.0	0.0	0.0	0.0	2.9874164046204577	1.5463526952154303	1.0601632015232425	2.438612007075226	0.0	2.6935359446984752	0.0	0.0	0.0	2.319036678347912	0.0	0.0	0.0	1.161243812892965	0.0	0.0	0.0	0.0	0.0	2.6757241713683597	0.0	0.0	0.0	0.0	0.0	0.0	0.6105047103490927	0.0	0.9136127940873905	0.0	1.1323571508807022	0.0	0.8611162443207231	0.0	0.0	2.7665185595586257	2.098939825494143
3R_5479	0.0	0.0	0.0	0.0	0.0	0.0	0.0	0.0	0.0	0.0	0.0	0.0	0.0	0.0	0.0	0.0	0.0	0.0	0.0	0.0	0.0	0.0	0.0	0.0	0.0	0.0	0.0	0.0	0.0	0.0	0.0	0.0	0.0	0.0	0.0	0.0	0.0	0.0	0.0	0.0	0.0	0.0	0.0	0.0	0.0	0.0	0.0	0.0	0.0
3R_5480	0.0	1.7693149477919392	0.0	0.0	0.0	1.5154024749856303	0.0	0.0	0.0	0.0	0.0	0.7126263637976116	0.0	0.0	0.0	0.0	0.0	0.0	0.0	0.0	1.4567924111604285	0.0	0.0	0.0	1.026013863294118	0.0	0.0	0.0	0.0	0.0	0.8362635310575313	1.3422613398935908	0.0	0.0	0.9072846702732441	0.0	0.0	0.0	1.2250244315810073	1.9653767440507555	0.9166170013021462	0.0	1.1360806490019757	0.0	2.591843485829053	0.0	0.0	0.0	0.0
3R_5481	0.0	1.345544599084895	0.0	1.9617907251896742	0.0	0.0	0.7975171059444053	0.0	0.0	0.0	0.0	0.5419445284006843	0.0	0.0	0.0	0.0	0.0	6.1654207036471345	1.025673531602181	0.0	0.0	0.0	0.49875239581947733	1.8231952736944281	0.7802722822550711	0.0	0.0	0.0	0.0	0.0	0.0	1.0207750173072403	0.0	0.0	0.6899800340477548	0.0	0.0	3.8360095680307986	0.9316176352423498	1.992863257744528	0.0	0.0	2.159942161932765	0.0	0.657022841596195	0.0	0.0	0.0	0.0
3R_5482	1.0186751681221498	1.3008457231661543	0.0	0.421471156874262	0.3872066909316193	0.742775174433322	0.0	0.0	0.0	0.0	1.649015603645248	1.3971764740072083	0.0	0.0	2.0853926585836846	0.39973905034793283	0.0	0.0	0.0	0.0	2.142142279376482	0.7602763513303924	0.3214559227353687	0.2937714805706593	0.0	0.0	0.5491661899904138	0.0	0.0	0.0	0.8197898583468708	0.6579099726519982	0.0	0.0	0.0	0.0	0.0	0.0	0.3002231258271147	0.32111008527142537	0.4492802171497088	0.0	0.2784252091975652	0.0	0.8469287990346366	0.0	0.0	0.45348973045296004	0.5160896096711064
3R_5483	0.0	0.0	0.3537076985046512	1.0194173866528498	0.3121805027666997	0.0	0.4144187213823152	0.9208130263367259	0.0	0.0	0.0	1.1264558808628722	0.0	0.0	0.0	0.3222845592178541	17.39560030477092	0.0	0.7994655732535914	0.7992442985308532	0.0	0.30648160163362054	0.0	0.7105486344960561	1.216373062591395	0.46040651316836295	0.8855166055173176	2.1581985430433277	0.0	0.0	0.6609452164321292	0.5304316037090324	0.0	0.0	0.3585385709699494	0.0	0.0	0.0	0.0	0.25889094948825286	0.36222649907074417	0.0	0.6734304222462622	0.7299468277532791	2.0484769335010444	0.0	0.0	0.0	0.0
3R_5484	0.9518544408959311	0.8103438775278676	1.6397453278736371	0.0	0.0	0.0	0.0	0.0	0.0	0.0	0.0	0.0	0.0	1.4211126174904856	2.9228997503843615	0.0	0.0	2.475384773809241	0.0	0.926299533404399	1.334417948241664	0.0	0.0	0.0	0.0	1.067193945851433	0.0	0.0	0.0	0.0	0.0	1.229507793604002	0.0	0.0	0.0	0.0	0.0	0.0	1.1221190994769803	1.2001865569984198	0.0	0.0	0.0	1.6919717968605126	0.0	0.0	0.0	0.8474854935908062	0.0
3R_5485	0.0	0.7284318610268559	0.0	0.7080309687081466	0.0	0.0	0.863497010918747	0.0	0.0	0.0	0.0	1.1735609853875228	4.9358877539637644	2.5549244892067215	0.8758147266494657	0.0	0.0	0.0	0.0	2.4979991027187225	0.0	0.0	0.540015003776865	0.0	0.0	1.9186374910975221	0.0	1.498965414071208	0.0	0.0	1.3771680412180887	2.210450834710444	0.0	0.0	0.7470632197767357	0.0	0.0	1.3844563212337389	0.5043459490429026	0.0	2.264242538415139	0.0	0.46772754758098795	0.0	0.7113794244598994	0.0	0.0	0.0	0.866980860530523
3R_5486	0.9448973652481868	0.0	0.0	0.0	0.7183262997216485	0.0	1.907152202188648	1.0593938572106585	0.0	0.0	0.0	0.6479928098717816	2.7253971585009227	1.4107257478609871	0.0	0.0	0.0	0.0	0.6131892093415697	0.9195292378114102	0.0	0.0	1.1926975897370757	0.0	0.9329567919720935	0.0	0.0	0.0	0.0	4.513939043767153	0.0	3.6615640737097257	0.0	0.0	0.8249960606438105	0.0	0.0	0.0	0.5569587822653185	0.5957072146696476	0.0	0.0	0.5165203880927588	1.679605225587778	0.0	0.0	0.0	0.8412912474582488	0.0
3R_5487	0.0	0.0	0.0	0.0	0.0	0.0	0.0	0.0	0.0	0.0	0.0	0.0	0.0	0.0	0.0	0.0	0.0	0.0	0.0	0.0	0.0	0.0	0.0	0.0	0.0	0.0	0.0	0.0	0.0	0.0	0.0	0.0	0.0	0.0	0.0	0.0	0.0	0.0	0.0	0.0	0.0	0.0	0.0	0.0	0.0	0.0	0.0	0.0	0.0
3R_5488	0.0	0.0	0.0	0.0	0.0	0.0	0.0	0.0	0.0	0.0	0.0	0.0	0.0	0.0	0.0	0.0	0.0	0.0	0.0	0.0	0.0	0.0	0.0	0.0	0.0	0.0	0.0	0.0	0.0	0.0	0.0	0.0	0.0	0.0	0.0	0.0	0.0	0.0	0.0	0.0	0.0	0.0	0.0	0.0	0.0	0.0	0.0	0.0	0.0
3R_5489	0.0	0.0	0.0	0.0	0.0	0.0	0.0	0.0	0.0	0.0	0.0	0.0	0.0	0.0	0.0	0.0	0.0	0.0	0.0	0.0	0.0	0.0	0.0	0.0	0.0	0.0	0.0	0.0	0.0	0.0	0.0	0.0	0.0	0.0	0.0	0.0	0.0	0.0	0.0	0.0	0.0	0.0	0.0	0.0	0.0	0.0	0.0	0.0	0.0
3R_5490	0.0	0.0	0.0	0.0	113.79800853485064	0.0	0.0	0.0	0.0	0.0	0.0	0.0	0.0	0.0	0.0	0.0	0.0	0.0	0.0	0.0	0.0	0.0	0.0	0.0	0.0	0.0	0.0	0.0	0.0	0.0	0.0	0.0	0.0	0.0	0.0	0.0	0.0	0.0	0.0	0.0	0.0	0.0	0.0	0.0	0.0	0.0	0.0	0.0	0.0
3R_5491	0.0	0.0	0.0	0.0	0.0	0.0	0.0	0.0	0.0	0.0	0.0	0.0	0.0	0.0	0.0	0.0	0.0	0.0	0.0	0.0	0.0	0.0	0.0	0.0	0.0	0.0	0.0	0.0	0.0	0.0	0.0	0.0	0.0	0.0	0.0	0.0	0.0	0.0	0.0	0.0	0.0	0.0	0.0	0.0	0.0	0.0	0.0	0.0	0.0
3R_5492	0.0	0.0	0.0	0.0	0.0	0.0	0.0	0.0	0.0	0.0	0.0	0.0	0.0	0.0	0.0	0.0	0.0	0.0	0.0	0.0	0.0	0.0	0.0	0.0	0.0	0.0	0.0	0.0	0.0	0.0	0.0	0.0	0.0	0.0	0.0	0.0	0.0	0.0	0.0	0.0	0.0	0.0	0.0	0.0	0.0	0.0	0.0	0.0	0.0
3R_5493	0.0	0.0	0.0	0.0	0.0	0.0	0.0	0.0	0.0	0.0	0.0	0.0	0.0	0.0	0.0	0.0	0.0	0.0	0.0	0.0	0.0	0.0	0.0	0.0	0.0	0.0	0.0	0.0	0.0	0.0	0.0	0.0	0.0	0.0	0.0	0.0	0.0	0.0	0.0	0.0	0.0	0.0	0.0	0.0	0.0	0.0	0.0	0.0	0.0
3R_5494	1.2948513860218722	0.0	0.0	1.0714750466587204	0.0	0.0	0.0	0.0	0.0	0.0	1.048042696421018	0.0	0.0	1.9332048718695976	0.6626924997456918	1.01622711456538	0.0	0.0	0.4201455770812941	0.0	0.9076350624507381	0.4831986280251435	0.0	0.0	0.0	0.7258765104038428	0.0	0.0	0.0	0.0	1.5630684847515115	0.8362780075776823	0.0	0.0	0.5652716008508695	9.23468047312962	0.0	0.0	1.526470234116648	0.4081672470192669	0.0	0.0	0.7078198807918069	3.452500611668025	1.0765423204665177	4.108932737592872	0.0	0.0	0.0
3R_5495	0.0	0.0	0.0	0.0	0.0	0.0	0.0	0.0	0.0	0.0	14.709429921333967	0.0	0.0	0.0	0.0	0.0	0.0	0.0	0.0	0.0	0.0	0.0	0.0	0.0	0.0	0.0	0.0	0.0	0.0	0.0	0.0	0.0	0.0	0.0	0.0	0.0	0.0	0.0	0.0	0.0	0.0	0.0	0.0	0.0	0.0	0.0	0.0	0.0	0.0
3R_5496	0.0	0.0	0.0	0.0	0.0	0.0	0.0	0.0	0.0	0.0	0.0	0.0	0.0	0.0	0.0	0.0	0.0	0.0	0.0	0.0	0.0	0.0	0.0	0.0	0.0	0.0	0.0	0.0	0.0	0.0	0.0	0.0	0.0	0.0	0.0	0.0	0.0	0.0	7.257341708305665	0.0	0.0	0.0	0.0	0.0	0.0	0.0	0.0	0.0	0.0
3R_5497	0.0	1.8191641668319076	1.8405556122037674	0.0	0.0	6.232391546259459	0.0	0.0	0.0	0.0	0.0	1.4654082326927595	0.0	3.19029639448653	2.1872337726392366	0.0	0.0	0.0	0.0	0.0	0.0	0.0	0.0	0.0	0.0	0.0	0.0	0.0	0.0	0.0	0.0	0.0	0.0	0.0	0.0	0.0	0.0	0.0	1.2595386435902394	0.0	0.0	0.0	1.1680889317499654	0.0	0.0	0.0	0.0	0.0	0.0
3R_5498	0.7187619584020829	0.61190485369049	0.6191002071880753	0.0	0.5464144963765888	1.0481821010956962	0.0	0.8058568385656005	0.0	0.0	0.0	0.9858268171413004	0.0	0.0	0.0	0.0	0.0	0.0	0.46643910035838376	0.699465000205293	1.0076423627359343	0.5364396191343077	0.4536289796700275	0.0	0.0	0.0	0.7749668953516478	0.0	0.0	0.0	1.1568629186274768	0.9284228676494207	0.0	0.0	0.6275557600550592	0.0	0.0	1.162985294865036	0.0	0.9062818883778818	0.0	1.5475609588130577	0.0	0.0	0.5975802898419776	0.0	0.0	0.639951138450677	0.7282902149111594
3R_5499	0.0	0.5230735593115725	1.0584487015956856	0.0	0.0	0.0	0.0	0.0	0.0	0.0	0.0	0.0	0.0	1.8346444160991882	1.2578129839631988	0.0	0.0	0.0	1.1961759689683245	0.0	0.0	0.0	0.3877748698540287	0.0	0.6066536927707931	2.755476785659176	0.6624636001094125	0.0	0.0	0.0	0.9889191119051473	1.587284202760319	0.0	0.0	1.072904792628157	0.0	50.23939069666964	0.9941526921108118	0.3621615758519353	0.38735768333455156	0.0	2.645797672941573	0.3358665733763672	0.0	0.0	0.0	0.0	0.5470483160184335	0.6225630547425919
3R_5500	0.9455256214750805	0.0	0.8144213829266004	0.7824118816442417	0.0	0.0	0.0	1.0600982414242293	0.0	0.0	0.0	0.0	2.7272092576754576	1.4116637304061075	0.0	0.0	0.0	0.0	0.6135969149328873	0.9201406269322953	2.651090976958838	0.7056820388678376	1.7902359101272929	0.0	0.0	0.0	0.0	1.656436514751561	0.0	0.0	0.0	0.0	0.0	0.0	2.4766337857758	0.0	0.0	0.0	0.5573291006045906	1.1922065931885901	0.8340361477938742	0.0	0.0	1.6807219843813868	3.1444484134371087	0.0	0.0	0.0	1.916119933778895
3R_5501	0.0	0.0	0.0	0.0	0.0	0.0	0.0	0.0	0.0	0.0	0.0	2.384423420188341	0.0	0.0	0.0	0.0	0.0	0.0	1.1281781907812498	0.0	0.0	0.0	0.0	0.0	0.0	1.9491292849658202	0.0	0.0	0.0	0.0	1.3990545748804788	4.491160497908018	0.0	0.0	1.5178717252676464	0.0	0.0	0.0	0.0	0.0	1.5334845553569523	0.0	0.9503217409286088	0.0	0.0	0.0	0.0	1.5478524785142596	1.761518569928764
3R_5502	1.095374954514555	0.0	0.9434929789498225	0.4532052647767916	0.0	0.0	0.0	0.0	0.0	0.0	0.0	0.3755937526890165	0.0	0.0	0.0	0.0	0.0	2.8486230325985025	0.35542066630427976	0.0	0.7678106738582885	0.0	0.0	0.0	0.5407664055143465	0.0	2.3620596995235665	1.91895283511369	0.0	0.0	1.322272261412168	0.0	50.67550447464704	0.0	0.9563790265888193	0.0	0.0	0.0	1.291312100611291	0.34528764031497	0.0	0.0	0.5987777270014265	1.9470871284495326	0.0	0.0	0.0	0.9752692681876868	1.6648436628558394
3R_5503	0.0	1.3289283787339565	0.0	0.0	0.0	1.1382153057178017	0.0	0.8750756065324045	0.0	0.0	0.0	0.5352520191311918	0.0	0.0	1.5978090841837673	0.0	0.0	2.029761170181672	0.0	0.0	1.0941934218842186	0.5825168970676332	0.0	0.0	1.5412732951899017	0.0	0.0	0.0	0.0	0.0	1.2562312209135365	0.0	0.0	0.0	0.0	0.0	0.0	0.0	0.46005651334209896	0.4920633139834356	0.6884689167299599	0.0	0.4266537783093315	0.0	0.6489092225314779	0.0	0.0	0.0	0.0
3R_5504	0.7590448543893895	1.2923979215656625	0.0	0.0	0.0	0.0	0.7660165637293608	0.8510209528166751	0.0	0.0	0.0	0.5205386596514713	0.0	1.1332491329227572	2.3308311860551028	0.5957146669716725	0.0	1.9739657603795067	0.0	0.0	0.0	0.5665042895421553	0.0	0.0	0.0	0.0	0.818399787805303	1.3297467404250587	0.0	0.0	0.6108495555122666	0.0	0.0	0.0	0.0	0.0	0.0	1.2281646148334529	0.0	0.4785371540313956	0.0	0.0	0.8298512773734742	4.047727565267583	0.6310715791045385	0.0	0.0	1.3516341899382593	0.7691071204706321
3R_5505	0.0	0.0	0.0	0.5101875005388855	0.0	0.8991234715013375	0.0	0.6912585107747847	0.0	0.0	0.998060170253096	0.4228177666841671	3.5566639701226004	1.8410078044923353	0.0	0.0	0.0	1.60339252203382	0.8002165706126706	0.5999963160226196	0.8643487598842603	0.4601542538292772	0.7782397019528718	0.0	0.6087578460515936	0.0	0.0	1.0801129495713626	0.0	0.0	0.0	0.0	0.0	0.0	0.5383130592971752	0.0	0.0	0.0	0.726835436643663	0.3887012174627443	0.0	0.0	0.0	1.0959487814912663	0.5126003049869294	0.0	0.0	0.5489457305114522	0.0
3R_5506	0.0	0.0	1.0550299396396272	0.0	0.0	0.0	0.0	0.0	0.0	0.0	0.0	0.0	0.0	0.0	0.0	0.4806509166974283	0.0	1.5926894281098216	0.0	0.5959911726555436	0.8585789899539389	0.9141651907469662	0.7730447340888454	0.7064685389778474	0.0	0.6866441667106119	0.6603238597989814	2.1458057865515485	0.0	0.0	0.0	0.7910786579002493	0.0	0.0	0.534719668935803	0.0	0.0	0.0	0.3609918033201138	0.3861065280266235	0.0	0.0	0.33478173302308445	1.088633016584671	1.0183571089167551	0.0	0.0	0.0	0.0
3R_5507	0.0	0.0	0.0	0.4325482337779597	1.9869161571054605	0.0	0.0	0.0	0.0	0.0	0.0	0.0	0.0	0.0	1.6051506072686035	0.4102449654737837	0.0	0.0	0.0	0.0	0.0	0.0	1.649522029548152	0.6029847261556925	0.5161183502731117	0.0	0.5635993392586786	0.0	0.0	0.0	0.8413355208617765	0.0	0.0	0.0	0.0	0.0	0.0	0.0	1.2324542801827667	0.9886484375054067	0.0	0.0	0.28574276202154086	0.0	0.0	0.0	0.0	1.396224952131591	0.5296534424560665
3R_5508	2.534885088589164	2.15802808026138	0.0	0.0	0.0	0.0	0.0	0.0	0.0	0.0	0.0	0.0	0.0	3.7845672914987265	0.0	0.0	0.0	0.0	0.0	0.0	0.0	0.0	0.0	1.4620498640878445	0.0	0.0	0.0	0.0	0.0	0.0	0.0	0.0	0.0	0.0	0.0	0.0	0.0	0.0	1.4941585870041072	0.0	0.0	0.0	0.0	0.0	2.107509097063017	0.0	0.0	0.0	0.0
3R_5509	0.0	0.0	0.0	0.0	0.0	0.0	1.0798585644446632	0.0	0.0	0.0	0.0	0.7338067561000988	3.0863225910789227	3.195097442484252	0.0	0.0	0.0	0.0	0.0	0.0	0.0	0.0	0.0	1.2343265218258552	0.0	0.0	0.0	0.0	0.0	0.0	0.8611186171950577	0.0	0.0	0.0	0.0	0.0	0.0	0.0	1.2614341118273955	0.0	0.0	0.0	0.0	1.9020360154323595	0.0	0.0	0.0	2.858111348588407	0.0
3R_5510	0.0	0.0	0.0	0.6998200832547959	0.0	0.0	0.8534832186422584	1.8963874577484872	0.0	0.0	0.0	0.5799757233761709	0.0	0.0	0.0	0.0	0.0	0.0	0.5488253107695881	0.0	1.1856202287677944	0.6311898819252023	0.53375256394716	0.0	0.8350282318870059	0.0	1.8236955128792567	1.4815822290730583	0.0	0.0	0.0	0.0	0.0	0.0	1.4767993711197558	0.0	0.0	0.0	0.0	0.0	0.0	0.0	0.0	0.0	0.7031297076731209	0.0	0.0	0.0	0.0
3R_5511	0.0	0.6487962234869423	0.656425380451022	0.6306256538011467	0.0	0.0	0.0	1.708882910077214	0.0	0.0	0.0	0.5226308568365656	2.1981365077941524	0.0	0.780066492867852	0.0	0.0	1.9818997063617394	0.9891208575123928	0.7416353177417857	1.0683925051838405	0.5687812360435304	0.4809779937176578	0.4395551842193359	0.0	0.0	0.8216891760199545	1.3350913816647094	0.0	0.0	0.0	0.9843969151363232	0.0	0.0	1.330781426869169	0.0	0.0	0.0	0.0	0.0	0.0	0.0	0.0	1.3546655222452333	0.6336080404353445	0.0	0.0	2.0356002048628046	0.0
3R_5512	1.206166696097134	0.5134239834718551	0.0	0.4990447285805511	0.458473740916489	0.8794861268099384	0.6086225751259362	0.676161049661595	0.0	0.0	0.0	0.4135831971403865	0.0	0.0	0.0	0.47331273476311647	0.0	1.568373558978374	0.39136970316330044	0.5868920707829398	0.0	0.0	0.3806212622040498	1.0435241396352175	0.5954622442400341	0.676161049661595	0.650242579496707	0.0	0.0	0.0	1.941351386348145	0.0	0.0	0.0	1.0531120197361616	0.0	0.0	0.0	0.0	0.0	0.0	0.0	0.9890116845796464	0.0	0.5014048360697001	0.0	0.0	0.0	0.0
3R_5513	0.0	0.0	0.0	1.319963510928704	0.0	0.0	0.5365982546819807	0.0	0.0	0.0	0.0	0.0	0.0	0.7938464200900301	1.0885055716518317	0.41730096413214757	0.0	0.0	1.3802202431244155	1.5523180066249829	0.7454179901563082	0.3968389554897094	1.3423143559949888	0.9200336217086718	0.0	1.7884327034234895	0.0	0.9314939308978679	0.0	0.0	1.2837090771197215	0.6868142245819328	0.0	0.0	0.0	0.0	0.0	0.0	1.2536518486585218	0.6704351154068571	0.0	0.0	0.8719721638582187	0.0	0.0	0.0	0.0	0.0	0.0
3R_5514	0.0	0.0	0.0	0.0	0.0	0.0	0.0	0.0	0.0	0.0	0.0	0.0	0.0	0.0	0.0	0.0	0.0	0.0	7.787761688262129	0.0	0.0	0.0	0.0	0.0	11.848944910700425	0.0	0.0	0.0	0.0	0.0	0.0	0.0	0.0	0.0	0.0	0.0	0.0	0.0	0.0	0.0	0.0	0.0	0.0	0.0	0.0	0.0	0.0	0.0	0.0
3R_5515	0.0	0.0	0.0	0.0	0.0	0.0	1.8809069883970608	0.0	0.0	0.0	0.0	0.0	0.0	0.0	3.8154759520089434	0.0	0.0	0.0	0.0	0.0	0.0	2.7820335162705843	0.0	0.0	1.840235874073395	0.0	0.0	0.0	0.0	0.0	0.0	2.4074503848550184	0.0	0.0	0.0	0.0	0.0	0.0	3.295765271203031	0.0	0.0	0.0	0.0	3.312982784416259	0.0	0.0	0.0	1.6594276899405824	0.0
3R_5516	1.4797820340255163	0.0	0.0	0.0	1.1249542987316141	0.0	0.0	3.3181847140521143	0.0	0.0	2.395448265024731	0.0	0.0	0.0	0.0	0.0	0.0	0.0	1.9206030386244797	1.4400535930345186	0.0	0.0	0.0	0.0	0.0	0.0	0.0	0.0	0.0	0.0	0.0	1.911430430431196	0.0	0.0	3.87602207472092	0.0	0.0	2.3943458958277564	0.0	0.0	0.0	0.0	0.0	0.0	0.0	0.0	0.0	0.0	1.499398741104817
3R_5517	0.0	0.651589748668802	0.0	0.6333409418691817	0.0	0.0	0.0	0.0	0.0	0.0	0.0	0.0	0.0	0.0	0.0	0.0	0.0	0.0	0.4966898600963737	0.7448285806814704	0.0	1.7136907208674292	0.0	0.8828955583996564	0.7557050440893436	0.8581204279343599	0.8252271272622363	1.3408398913812418	0.0	0.0	2.463781791716322	0.9886354379140898	0.0	0.0	0.0	0.0	0.0	0.0	0.0	1.4475877686940037	0.0	3.2958550667509523	0.4183870743162551	0.0	0.0	0.0	0.0	0.6814549663211326	0.0
3R_5518	0.7364425347998556	0.0	0.6343292386958089	0.0	0.0	0.0	0.0	1.651359663492533	0.0	0.0	0.0	0.5050384147369401	0.0	2.199008027478804	0.0	0.5779758822223866	0.0	0.0	0.4779128741890535	0.0	0.0	0.0	0.0	0.0	0.0	0.0	0.0	0.0	0.0	0.0	1.1853201887646105	0.9512608201161983	0.0	0.0	0.0	0.0	0.0	0.0	0.868175004981154	0.0	0.6496066112283723	0.0	0.40257026622454783	0.0	1.2245599207170925	9.347768781069647	0.0	0.0	0.7462051735897095
3R_5519	0.0	0.0	6.881403145627005	0.0	0.0	0.0	0.0	0.0	0.0	0.0	0.0	5.478815611556357	0.0	0.0	0.0	0.0	0.0	0.0	0.0	7.774671364641416	0.0	0.0	0.0	0.0	0.0	0.0	0.0	0.0	0.0	0.0	0.0	0.0	0.0	0.0	6.9753880408367115	0.0	0.0	0.0	0.0	0.0	0.0	0.0	0.0	0.0	0.0	0.0	0.0	0.0	0.0
3R_5520	1.8290296266218922	0.0	0.0	0.7567507845613759	0.0	1.3336516315227234	0.0	1.0253297460463284	0.0	0.0	1.4804024325972773	0.0	0.0	0.0	0.9360797914414225	1.4354616444648598	0.0	0.0	0.5934725145074357	0.8899623812901429	0.0	2.0476124497567096	0.5771735924611894	0.5274662210632031	0.9029581812977495	0.0	0.9860270112239455	0.0	0.0	0.0	0.7359656863358404	0.0	0.0	0.0	0.0	0.0	0.0	0.0	0.0	0.0	0.0	1.969034956277579	1.4997360464558236	1.6255986266942803	0.0	5.804032641879578	0.0	0.0	1.8532761288768222
3R_5521	0.0	0.0	0.0	0.0	0.0	0.0	0.0	0.0	0.0	0.0	0.0	0.0	0.0	0.0	0.0	0.0	0.0	0.0	1.853111967990085	0.0	0.0	0.0	0.0	0.0	0.0	0.0	1.5394297213385895	0.0	0.0	0.0	0.0	0.0	0.0	0.0	0.0	0.0	0.0	2.310207234829793	0.8415893246077352	0.0	1.2594280785963725	3.0741459407747334	0.7804851245779136	0.0	0.0	0.0	0.0	1.271228240386209	0.0
3R_5522	0.0	1.4872896228828434	1.504778574842269	1.4456357125220387	0.0	0.0	0.0	0.0	0.0	0.0	0.0	1.1980702442961073	0.0	1.3041414315299666	0.0	0.6855475605475606	0.0	0.0	1.7005830959319332	0.0	3.6737476928864488	0.0	0.5512929584011975	0.0	0.0	0.9793536579250866	0.9418132693201691	0.0	0.0	0.0	1.4059295359364024	0.0	0.0	0.0	0.7626652771922203	0.0	0.0	1.413370028188252	0.0	0.5506998513991521	0.0	0.0	1.4324874399501266	0.0	0.0	0.0	0.0	0.7777293165999166	0.8850873404187525
3R_5523	0.0	0.0	0.0	0.0	1.5633855113247737	0.0	0.0	0.0	0.0	0.0	3.3290322237003123	0.0	0.0	0.0	0.0	1.613986158454705	0.0	0.0	0.0	0.0	5.766074952055087	0.0	0.0	0.0	2.0305133361070147	0.0	2.2173130910386627	3.6027194767698445	0.0	0.0	0.0	0.0	0.0	0.0	0.0	0.0	0.0	0.0	4.848722876698796	2.593027789089861	0.0	0.0	0.0	0.0	0.0	0.0	0.0	3.6620197467090803	0.0
3R_5524	0.0	9.882887779809261	0.0	0.0	0.0	0.0	11.715363527730267	0.0	0.0	0.0	0.0	0.0	0.0	0.0	0.0	0.0	0.0	0.0	0.0	0.0	0.0	0.0	0.0	0.0	0.0	0.0	0.0	0.0	0.0	0.0	0.0	0.0	0.0	0.0	0.0	0.0	0.0	0.0	0.0	0.0	0.0	0.0	0.0	0.0	0.0	0.0	0.0	0.0	0.0
3R_5525	0.0	1.3591397732547117	0.0	0.6605374515817791	0.6068375420045361	1.1640910957158772	0.8055750952270321	0.8949692703351338	0.0	0.0	1.2921839925280756	0.5474202519545504	0.0	0.0	0.0	0.0	0.0	0.0	0.5180183890311886	0.776812519172704	3.3572053011614584	0.0	1.007583425514622	0.0	1.5763120650216118	0.8949692703351338	0.8606634872036124	1.3984173551424912	0.0	0.0	0.6423949717946852	1.0310887699379059	0.0	0.0	0.0	0.0	0.0	0.0	0.0	0.5032497098387986	1.408240658189152	1.7186917524623269	0.43635317658130907	0.0	1.9909838957940265	0.0	0.0	0.7107175567918409	0.8088252541126744
3R_5526	0.0	0.0	0.0	0.0	0.0	0.0	0.0	0.0	0.0	0.0	0.0	0.0	0.0	0.0	0.0	0.0	0.0	0.0	0.0	0.0	0.0	0.0	0.0	0.0	0.0	0.0	0.0	0.0	0.0	0.0	0.0	0.0	0.0	0.0	0.0	0.0	0.0	0.0	0.0	0.0	0.0	0.0	0.0	0.0	0.0	0.0	0.0	0.0	0.0
3R_5527	0.0	0.0	0.0	0.0	0.0	0.0	0.0	0.0	0.0	0.0	0.0	0.0	0.0	0.0	8.690173586217385	0.0	0.0	0.0	0.0	0.0	0.0	0.0	0.0	0.0	0.0	0.0	0.0	0.0	0.0	0.0	0.0	0.0	0.0	0.0	0.0	0.0	0.0	0.0	0.0	0.0	0.0	18.279697653800806	0.0	0.0	0.0	0.0	0.0	0.0	0.0
3R_5528	0.5603114793926404	0.9540218699973478	0.48262007877131885	0.0	1.2778736182991501	0.0	0.5654578534857989	0.0	0.0	0.0	0.0	1.152753166497673	1.6161240045484195	0.836541469870286	0.5735240644962222	0.0	0.0	0.0	0.0	0.0	0.7855084376174336	0.41818194895871863	0.0	0.0	0.0	0.0	1.2082521689938812	0.0	0.0	0.0	0.0	0.7237528146746963	0.0	0.0	0.9784232240101929	0.0	0.0	1.8132122977860317	0.6605381933091444	1.0597391939454133	0.4942436431371108	1.2064024259305102	0.6125793412762821	0.0	0.9316884187961804	0.0	0.0	0.0	0.0
3R_5529	0.0	0.0	0.0	0.0	0.0	0.0	1.1979399266669095	1.3308745868965282	0.0	0.0	0.0	0.8140477285951848	3.4238086173154327	0.0	0.0	0.0	0.0	0.0	0.7703253422863626	0.0	0.0	0.8859313743382535	0.0	0.0	0.0	0.0	0.0	0.0	0.0	5.670683022428685	0.0	0.0	0.0	0.0	2.0728198184790227	0.0	0.0	0.0	0.0	2.2450902122149072	0.0	2.555800798841098	0.648884126944576	0.0	0.0	0.0	0.0	0.0	0.0
3R_5530	0.5024984221549543	0.8555856911849006	0.4328232367214159	0.8316236537052576	0.0	0.7328015148472915	0.0	0.0	0.0	0.0	0.0	0.0	0.0	2.2506808309513624	1.5430431897788817	0.3943715295305401	0.0	0.0	0.0	0.4890075982000608	0.7044595104851753	0.0	0.31713955345482314	0.5796536916984316	0.0	1.1267757986586862	1.625376681045832	0.0	0.0	2.400522353664157	1.2131731189952983	2.596303383242939	0.0	0.0	0.0	0.0	41.08801051853069	0.0	0.0	0.3167983597448126	0.0	0.0	0.0	0.0	0.0	0.0	0.0	0.0	1.5274793535707374
3R_5531	0.4797808821519976	0.4084526832073665	0.0	0.39701331646185545	0.36473720684246996	0.0	0.0	1.6137527885648186	0.0	0.0	0.0	0.6580493784460401	0.0	0.7163098011237468	0.9821889849469715	0.376542317331791	0.0	0.0	0.9340584615982412	0.0	0.0	1.074236625968854	0.0	1.3836200636863714	0.47371793924358996	0.0	0.5172982464417123	0.8405129953395235	0.0	2.2919967141935103	0.7722177073226935	0.0	0.0	0.0	0.8377996432313999	0.0	0.0	0.7763044554286349	0.28280127102203245	0.0	0.0	0.0	0.0	0.0	0.0	0.0	0.0	0.4271738621540703	0.0
3R_5532	0.0	0.0	1.2535116083113838	0.8028295889428207	1.1063425697572038	1.4148581183816034	0.4895555286191225	0.0	0.0	0.0	0.0	1.3306896522013052	2.7983781160115218	0.0	0.0	1.522867376525913	0.0	0.0	0.0	0.47207624182369845	0.6800683659126884	0.7240974152872098	1.2246357650037858	0.0	0.0	1.6316436177063354	0.5230332602603566	0.0	0.0	2.3174068773220418	0.780778879244231	0.6266023004074294	0.0	0.0	0.8470878876131228	0.0	0.0	2.354732804936525	0.28593654010209935	0.30582956100215575	0.0	0.0	0.795527734006074	0.0	0.0	0.0	0.0	0.0	0.0
3R_5533	0.0	0.0	0.0	0.0	0.0	0.0	0.0	0.0	0.0	0.0	0.0	0.0	0.0	0.0	0.0	0.0	0.0	0.0	0.0	0.0	9.631016496005055	0.0	0.0	0.0	0.0	0.0	0.0	0.0	0.0	0.0	5.528631121991457	0.0	0.0	0.0	0.0	0.0	0.0	0.0	0.0	0.0	0.0	0.0	0.0	0.0	0.0	0.0	0.0	0.0	0.0
3R_5534	0.0	0.0	0.0	1.0365535961179824	0.0	0.0	0.6320775301241829	1.4044375733116412	0.0	0.0	3.04165485490698	0.0	3.6130567923751498	1.8701979744820838	0.0	0.0	0.0	1.6288151737815486	1.2193566527977042	0.6095095806677702	0.0	0.9349004945670362	0.0	0.3612464099331781	0.0	0.0	0.0	1.0972387219495037	0.0	0.0	0.5040416834407538	0.8090220848466765	0.0	0.0	0.0	0.0	0.0	0.0	0.0	0.0	1.1049463697705235	0.0	0.0	1.1133256395109472	0.0	7.950029295857956	0.0	0.0	1.2692553976672356
3R_5535	0.6026999511330879	1.0261951710333836	0.0	0.498727471919025	0.4581822763640946	0.0	0.6082356567692129	0.0	0.0	0.0	0.0	0.0	0.0	0.0	0.6169120897187591	0.0	0.0	1.5673765001360485	0.3911208985204757	0.0	0.0	0.0	0.0	0.0	1.190167384545879	0.0	0.0	1.0558510354678312	0.0	2.8792024839455674	0.0	0.778505888384988	0.0	0.0	1.578663790551729	0.0	0.0	0.0	0.0	0.0	1.0632679519237016	0.0	0.9883829422499708	0.0	0.5010860790219762	0.0	0.0	0.0	0.0
[truncated: 272 more columns]
