# Supplementary material for: Convergence of topological domain boundaries, insulators, and polytene interbands revealed by high-resolution mapping of chromatin contacts in the early Drosophila melanogaster embryo
Source: eLife. 2017 Nov 17;6:e29550. doi: 10.7554/eLife.29550 (PMC5739541; doi:10.7554/eLife.29550)
Supplement: Supplementary file 3. [file elife-29550-supp3.zip › local_HiC_maps/nc14_all_dm3_CompressedBinCounts_500bp_VC_hb.txt]

3R_8869	3R_8870	3R_8871	3R_8872	3R_8873	3R_8874	3R_8875	3R_8876	3R_8877	3R_8878	3R_8879	3R_8880	3R_8881	3R_8882	3R_8883	3R_8884	3R_8885	3R_8886	3R_8887	3R_8888	3R_8889	3R_8890	3R_8891	3R_8892	3R_8893	3R_8894	3R_8895	3R_8896	3R_8897	3R_8898	3R_8899	3R_8900	3R_8901	3R_8902	3R_8903	3R_8904	3R_8905	3R_8906	3R_8907	3R_8908	3R_8909	3R_8910	3R_8911	3R_8912	3R_8913	3R_8914	3R_8915	3R_8916	3R_8917	3R_8918
3R_8869	NA	NA	NA	NA	NA	NA	NA	NA	NA	NA	NA	NA	NA	NA	NA	NA	NA	NA	NA	NA	NA	NA	NA	NA	NA	NA	NA	NA	NA	NA	NA	NA	NA	NA	NA	NA	NA	NA	NA	NA	NA	NA	NA	NA	NA	NA	NA	NA	NA
3R_8870	NA	NA	NA	NA	NA	NA	NA	NA	NA	NA	NA	NA	NA	NA	NA	NA	NA	NA	NA	NA	NA	NA	NA	NA	NA	NA	NA	NA	NA	NA	NA	NA	NA	NA	NA	NA	NA	NA	NA	NA	NA	NA	NA	NA	NA	NA	NA	NA	NA
3R_8871	NA	NA	NA	NA	NA	NA	NA	NA	NA	NA	NA	NA	NA	NA	NA	NA	NA	NA	NA	NA	NA	NA	NA	NA	NA	NA	NA	NA	NA	NA	NA	NA	NA	NA	NA	NA	NA	NA	NA	NA	NA	NA	NA	NA	NA	NA	NA	NA	NA
3R_8872	NA	NA	NA	NA	NA	NA	NA	NA	NA	NA	NA	NA	NA	NA	NA	NA	NA	NA	NA	NA	NA	NA	NA	NA	NA	NA	NA	NA	NA	NA	NA	NA	NA	NA	NA	NA	NA	NA	NA	NA	NA	NA	NA	NA	NA	NA	NA	NA	NA
3R_8873	NA	NA	NA	NA	0.0	72.89373551237007	0.0	0.0	0.0	0.0	0.0	0.0	0.0	0.0	0.0	0.0	0.0	0.0	0.0	0.0	0.0	0.0	0.0	0.0	0.0	0.0	0.0	0.0	0.0	0.0	0.0	0.0	0.0	0.0	0.0	0.0	0.0	0.0	0.0	0.0	0.0	0.0	0.0	0.0	0.0	0.0	0.0	0.0	0.0
3R_8874	NA	NA	NA	NA	72.89373551237006	5.359192748369108	1.7136715344077824	39.84857541342897	25.49773116552138	14.943215780035864	15.8129267513607	24.081518220583664	45.145667009171795	0.0	12.79127231926534	15.565849770870692	15.802475378755704	2.2954248510039728	12.49316693175316	15.308929085978688	11.931746673869982	17.53898565731909	5.487524729873165	11.659206070249049	10.975553272152673	11.612018090362984	11.838815318690386	10.26063505495596	4.820392187108342	3.4090986570424024	0.0	10.598025375911961	8.270198978919883	7.253988242735857	7.929538753003907	6.926171856331802	12.815215518875261	7.772804046832698	8.79659501400198	8.095315123388058	5.47370541393255	9.35643762796775	20.111999703951366	6.056014500521119	0.0	0.0	0.0	4.174082620121749	9.867339998469982
3R_8875	NA	NA	NA	NA	0.0	1.7136715344077826	13.151249894790002	38.226299694189606	23.718489986053527	28.6697247706422	30.33833309062667	21.885286084459697	51.96928961445717	0.0	11.548731025434925	35.837155963302756	13.264248076305051	8.807903155343228	5.326469999190376	15.229601471788687	20.901378933639517	10.094973510789508	10.528244120502071	22.369096049915896	2.105745484439383	10.211007689074444	2.523743377697377	8.948103860999439	11.560372891387985	2.1802072068929435	0.0	8.133255254082894	3.9667554162078456	0.0	3.8033596140411516	12.45787576939841	3.8821563670470147	11.717145549955944	2.10961918842106	4.235861822798651	10.501730685216925	5.668754279909481	7.717287959796017	7.261835048288299	0.0	0.0	0.0	16.016606017118548	11.136036034430843
3R_8876	NA	NA	NA	NA	0.0	39.848575413428975	38.226299694189606	0.0	25.853154084798344	166.66666666666669	0.0	28.272547356516824	0.0	0.0	8.392077878482713	34.72222222222222	44.062568847763835	0.0	30.96454559529339	12.647821412761653	52.07429265752474	0.0	15.301048121796343	12.384667781286769	0.0	10.792725702876261	0.0	10.403662089055349	26.881720430107528	0.0	0.0	11.82033096926714	11.530035743110805	0.0	4.422039444591846	9.65623792970259	0.0	12.384667781286769	24.527839097375523	0.0	0.0	5.492393035645631	0.0	16.88618709895306	0.0	0.0	0.0	0.0	12.947497896031592
3R_8877	NA	NA	NA	NA	0.0	25.49773116552138	23.718489986053527	25.853154084798344	4.010313456793952	25.853154084798348	54.71567002073725	18.638830341033582	23.431861708276443	0.0	14.97035609139884	32.31644260599793	18.796080299589015	19.8564931526869	15.610357784597237	12.261977843292707	12.565323978030788	15.172038782158653	8.307187449786019	15.368770773054935	10.44380076873969	10.88201402306552	22.75805817323798	8.069024371035688	4.16986356206425	16.711164237322123	0.0	12.83489919103464	4.47131686004814	12.550074798445797	8.231304033366413	7.863792522896369	9.918835916081512	5.763289039895599	2.8535490159821575	10.822546649632402	11.04835644649502	4.259870503344595	10.43868940166824	8.512943340992363	26.652736169895206	0.0	0.0	7.221551420334734	5.523105358958667
3R_8878	NA	NA	NA	NA	0.0	14.943215780035866	28.6697247706422	166.66666666666669	25.853154084798344	0.0	0.0	21.20441051738762	0.0	0.0	50.35246727089628	0.0	66.09385327164574	0.0	46.44681839294008	9.48586605957124	8.679048776254122	0.0	45.90314436538903	9.288500835965076	0.0	8.094544277157196	0.0	15.605493133583021	0.0	0.0	0.0	0.0	0.0	0.0	19.899177500663303	0.0	0.0	18.57700167193015	0.0	12.312238364934744	0.0	0.0	0.0	0.0	0.0	0.0	0.0	69.83240223463687	9.710623422023694
3R_8879	NA	NA	NA	NA	0.0	15.8129267513607	30.338333090626666	0.0	54.715670020737235	0.0	0.0	11.219264824014612	159.84910244728974	0.0	39.962275611822434	0.0	0.0	0.0	73.72510856022235	10.037953502191785	0.0	31.05050053406861	36.43106695665796	9.829101413719656	0.0	17.131310639486127	0.0	0.0	21.33469875405359	80.4715633612972	0.0	0.0	0.0	0.0	0.0	0.0	23.881766152134013	0.0	0.0	13.028823666597614	0.0	0.0	0.0	0.0	0.0	0.0	0.0	0.0	0.0
3R_8880	NA	NA	NA	NA	0.0	24.08151822058366	21.885286084459697	28.27254735651682	18.638830341033582	21.20441051738762	11.219264824014612	2.6977621523393918	12.812332638904904	0.0	20.286193344932762	11.043963811139383	19.620736764271424	11.400220708272913	15.758038470887222	16.493660239288413	16.93113840999532	13.68829317436994	13.140213081695332	14.574831676450714	11.680725587984364	14.074483263928967	12.132805313646084	16.545264136538403	14.535281403047962	16.12502700942024	0.0	6.015435607769537	5.134239834718551	10.293403163780397	9.845507669256655	9.521099739846699	3.3498278858432258	9.453944871211274	6.241180431902168	8.876507727052191	5.1781222264682825	7.337166268992254	2.8538910521383065	5.908017114773652	0.0	0.0	0.0	8.88452954639146	9.883586180176788
3R_8881	NA	NA	NA	NA	0.0	45.145667009171795	51.96928961445717	0.0	23.431861708276447	0.0	159.84910244728974	12.812332638904904	91.27335456960049	559.4718585655141	38.03056440400021	0.0	9.983965751003888	23.203901968154966	14.03227141780667	28.65820561804	20.976552933544706	0.0	0.0	11.224774424126979	0.0	34.23674316622379	0.0	0.0	24.364097066562714	11.48725489069877	0.0	32.13987272610401	0.0	0.0	8.015781470559237	8.751877277676062	0.0	11.224774424126979	0.0	14.878837903244406	0.0	14.933999190577245	0.0	7.652350649072382	0.0	0.0	0.0	0.0	5.867446176449362
3R_8882	NA	NA	NA	NA	0.0	0.0	0.0	0.0	0.0	0.0	0.0	0.0	559.4718585655141	0.0	46.622654880459514	192.90123456790124	61.19801228856086	0.0	0.0	0.0	64.28925019447497	108.67675186924012	0.0	34.401854948018794	0.0	0.0	0.0	57.79812271697415	0.0	0.0	0.0	0.0	0.0	0.0	0.0	53.645766276125485	0.0	0.0	0.0	45.60088283309164	0.0	61.02658928495145	0.0	0.0	0.0	0.0	0.0	0.0	0.0
3R_8883	NA	NA	NA	NA	0.0	12.79127231926534	11.548731025434925	8.392077878482713	14.97035609139884	50.35246727089628	39.962275611822434	20.286193344932762	38.03056440400021	46.622654880459514	2.5353709602666807	5.245048674051695	18.303937210173796	38.67316994692494	23.387119029677788	22.44892773413133	11.799311025118898	22.16217749599308	13.290185302164497	16.369462701851845	16.642387272789808	11.819827997862976	19.945959746393772	11.000851151569098	12.182048533281357	12.444526131590335	0.0	10.713290908701335	15.675275179455776	24.44294527713411	9.68573594359241	9.481200384149068	10.227312241888207	11.692473358465604	2.7788337345969247	7.439418951622203	4.611031801364128	3.318666486794943	13.553826990819994	9.565438311340477	51.90976007308894	0.0	0.0	7.032467495935234	5.867446176449362
3R_8884	NA	NA	NA	NA	0.0	15.565849770870692	35.837155963302756	34.72222222222222	32.316442605997935	0.0	0.0	11.043963811139383	0.0	192.90123456790124	5.245048674051695	10.850694444444445	51.63582286847323	24.001536098310293	33.867471744852146	31.61955353190413	19.889486778915696	0.0	7.1723663070920365	29.026565112390863	34.42893867058392	13.490907128595328	9.169600938967136	19.506866416978777	25.201612903225808	0.0	0.0	7.387706855791962	14.412544678888505	0.0	6.909436632174758	9.052723059096175	11.75430677800346	15.480834726608458	0.0	15.390297956168432	12.718762718762719	18.880101060031855	0.0	10.553866936845662	0.0	0.0	0.0	0.0	2.0230465462549363
3R_8885	NA	NA	NA	NA	0.0	15.802475378755704	13.264248076305051	44.06256884776382	18.796080299589015	66.09385327164573	0.0	19.620736764271427	9.983965751003886	61.19801228856086	18.303937210173796	51.63582286847323	4.368397440293836	2.5381664082813264	41.44296419726974	27.586127337814574	22.945271054207858	21.33310991749129	15.928057364064271	15.347820284145861	23.05881770402624	14.979989409147489	17.4543626597656	15.471407601040667	23.985672558258536	12.565371344419342	0.0	10.546891479517937	9.144773887463955	2.6736995660050864	6.576066589776373	4.786634796613972	6.712307373559147	4.297389679560841	4.863418195117419	8.137632759375245	2.0175168886338746	4.356161032898055	8.895538798337245	5.859384155287743	0.0	0.0	0.0	0.0	3.850875117788643
3R_8886	NA	NA	NA	NA	0.0	2.2954248510039728	8.807903155343226	0.0	19.8564931526869	0.0	0.0	11.400220708272913	23.203901968154966	0.0	38.67316994692494	24.001536098310293	2.5381664082813264	0.0	24.97140773813983	29.142445651524543	22.66418267224579	36.05864578149903	22.916316311446135	18.548465571051608	11.282396696965542	21.137826837430463	13.521992168062136	9.588628653507232	18.58183439869184	20.442372950652114	0.0	24.512207079125407	13.283451316947932	6.213989928365124	10.189030978322226	12.237167883263648	3.4667079898259052	9.98763530748933	11.303151657776738	9.456404274143429	9.37788956222136	10.124226793816831	20.674270663416674	11.672479561488286	0.0	0.0	0.0	0.0	8.949883338270686
3R_8887	NA	NA	NA	NA	0.0	12.49316693175316	5.326469999190376	30.964545595293387	15.610357784597234	46.44681839294008	73.72510856022237	15.758038470887222	14.03227141780667	0.0	23.387119029677788	33.867471744852146	41.44296419726974	24.97140773813983	10.786534694133788	18.5047085230837	34.667821400736386	21.806018024854502	21.320550100041352	20.70822295059562	23.88011228428796	15.790564776618774	8.177256759320437	17.3958121321873	13.109989062523411	7.064154888660089	0.0	9.882301785731933	9.63960257203876	0.0	6.161689890281253	12.782293590177602	7.337570046278055	3.451370491765936	11.962020925334091	5.718642993467137	2.8355810984700907	9.949063092901978	6.251254157865422	2.352928996602841	47.88331793086606	0.0	0.0	0.0	8.118496126169367
3R_8888	NA	NA	NA	NA	0.0	15.308929085978688	15.229601471788687	12.647821412761653	12.26197784329271	9.485866059571238	10.037953502191789	16.493660239288413	28.658205618039997	0.0	22.44892773413133	31.61955353190413	27.586127337814574	29.142445651524543	18.504708523083696	7.198532392010046	34.24857039386943	50.10140524421429	25.690433670631307	25.023090850067174	22.295094668107208	23.956534001831198	19.205538676948812	18.94804706031708	17.59475156210794	12.98445544275911	0.0	13.455129162512394	16.405856208182705	18.419157397225707	12.584062164461715	7.694213489802859	8.563183082438492	12.335326475385227	15.356074562955648	7.941872593583406	5.791127020495261	9.37801884287814	7.660187935050798	8.169185562953954	0.0	0.0	0.0	2.6496832568634745	10.68518608380524
3R_8889	NA	NA	NA	NA	0.0	11.931746673869982	20.901378933639517	52.07429265752474	12.565323978030786	8.679048776254122	0.0	16.93113840999532	20.976552933544706	64.28925019447499	11.799311025118898	19.8894867789157	22.945271054207858	22.66418267224579	34.66782140073639	34.24857039386943	7.231285215417425	23.429357025099158	33.86362845910491	25.47445117310331	21.03625483778083	18.546777375190935	19.100019313939526	13.544083608386583	18.198005498597354	13.860077893637762	0.0	12.926242858250822	12.608787568407925	18.256898720275665	10.362355928135727	12.571043998050582	11.360524238834104	8.38399658861628	9.579524035600576	11.113285800670141	14.83598081410961	10.010436881492645	4.672435411173148	7.474358115315101	0.0	0.0	0.0	12.121576503148217	7.079433843516666
3R_8890	NA	NA	NA	NA	0.0	17.53898565731909	10.094973510789508	0.0	15.172038782158653	0.0	31.05050053406861	13.68829317436994	0.0	108.67675186924012	22.16217749599308	0.0	21.33310991749129	36.05864578149903	21.806018024854502	50.10140524421429	23.429357025099158	10.33194471996297	10.77538600126503	32.705988859031955	38.793170333052295	21.85146929279525	15.497917079944456	32.969351690668354	9.465394517643496	13.388314678948214	0.0	10.40522092365065	14.209551091861908	14.244040293541183	10.120864926002465	7.6501885006446555	6.622144663663921	14.17259517224718	8.63656306245617	13.005885596762054	17.913750308116505	12.570617863273451	39.492224770787125	1.4864601319500932	0.0	0.0	0.0	8.196291342093529	6.838467198608236
3R_8891	NA	NA	NA	NA	0.0	5.487524729873165	10.528244120502071	15.301048121796343	8.307187449786019	45.90314436538903	36.431066956657965	13.140213081695332	0.0	0.0	13.290185302164497	7.1723663070920365	15.928057364064271	22.91631631144614	21.320550100041352	25.690433670631307	33.86362845910491	10.77538600126503	10.535493313148734	17.481227187265002	27.814979141715718	29.725202762110428	19.193656314753333	17.908530105098716	19.43479902566874	14.835617000220788	0.0	10.580511999114494	17.465741543385658	20.426156473271817	14.919435353569	16.95437690204838	17.611226680469724	10.659284870283539	4.222143521466982	16.38994319867375	21.017923244225745	11.72349213484149	9.267122011855122	9.882895823348703	23.66141462133455	26.381117451373004	0.0	12.822107364633808	9.360711125200716
3R_8892	NA	NA	NA	NA	0.0	11.659206070249049	22.369096049915893	12.384667781286767	15.368770773054935	9.288500835965076	9.829101413719656	14.574831676450712	11.224774424126979	34.4018549480188	16.369462701851845	29.026565112390855	15.347820284145861	18.548465571051608	20.708222950595616	25.02309085006717	25.47445117310331	32.705988859031955	17.481227187265006	10.008044742447973	23.877894179858806	26.46553581236609	41.700135795265744	22.612455218641568	15.730525609295691	21.190496203722603	0.0	15.810214188876722	9.63870719747327	16.532930290552724	13.308013933194855	15.068251645829786	12.57752313603937	11.04335971580466	11.619169551979859	7.31918312609905	14.743652120579483	9.182897514547776	15.001616424169704	15.057346846549262	0.0	0.0	0.0	5.189106612270992	10.462867517692256
3R_8893	NA	NA	NA	NA	0.0	10.975553272152672	2.105745484439383	0.0	10.443800768739694	0.0	0.0	11.680725587984364	0.0	0.0	16.642387272789808	34.42893867058392	23.05881770402624	11.282396696965542	23.88011228428796	22.295094668107208	21.036254837780834	38.793170333052295	27.814979141715718	23.877894179858806	4.0460008720480545	17.83594038301255	27.47849565257871	22.923970816868188	23.693033063627638	25.13443431464681	0.0	18.23187296030921	22.86529306382605	5.94242738650855	14.615627984328539	13.830087376364336	18.233636368081754	21.83121753587091	13.511479488087874	13.564713586046357	15.694103097702069	15.732892279851603	14.828075874275711	13.022766400220865	0.0	0.0	0.0	0.0	4.279378665599865
3R_8894	NA	NA	NA	NA	0.0	11.612018090362982	10.211007689074444	10.792725702876261	10.882014023065516	8.094544277157196	17.13131063948613	14.074483263928967	34.236743166223796	0.0	11.819827997862976	13.490907128595328	14.979989409147489	21.13782683743047	15.790564776618774	23.956534001831198	18.546777375190935	21.85146929279525	29.72520276211043	26.465535812366088	17.83594038301255	4.455471999730366	23.51408108681228	27.284980709518635	34.59764892655898	30.16218019625115	0.0	20.092840404290914	13.999557725972323	22.266545746225297	17.825608251632985	14.06931218509362	17.171906162328515	16.24021515758828	16.67750108612226	10.364843693971293	14.825172668786074	8.80276688568751	17.43105093331294	9.431333250993694	0.0	0.0	0.0	9.044183549896308	11.947666829752318
3R_8895	NA	NA	NA	NA	0.0	11.838815318690385	2.523743377697377	0.0	22.75805817323798	0.0	0.0	12.132805313646084	0.0	0.0	19.94595974639377	9.169600938967136	17.4543626597656	13.521992168062136	8.177256759320437	19.205538676948812	19.100019313939526	15.497917079944456	19.193656314753333	41.700135795265744	27.47849565257871	23.51408108681228	5.811718904979171	9.61606090977827	28.396183552930484	31.797247362502006	0.0	17.168614524023575	21.314326637792856	10.683030220155887	17.51688160269657	17.850439834837527	9.933216995495883	22.07654247984657	16.193555742105318	18.425004595412908	0.0	15.95501498030861	0.0	15.607831385475974	0.0	0.0	0.0	0.0	7.693275598434264
3R_8896	NA	NA	NA	NA	0.0	10.26063505495596	8.948103860999439	10.403662089055349	8.069024371035688	15.605493133583021	0.0	16.545264136538403	0.0	57.79812271697415	11.000851151569098	19.506866416978777	15.471407601040669	9.588628653507232	17.3958121321873	18.948047060317084	13.544083608386583	32.969351690668354	17.908530105098716	22.612455218641568	22.923970816868188	27.284980709518635	9.61606090977827	1.9482513275384545	20.136120172365192	28.48150838068384	0.0	16.60158843998194	20.5122358725754	15.150964207362156	19.87433458243526	14.918345116113548	16.200692488034733	12.755743969490117	19.521220255401865	16.139638306094238	20.959758787474147	9.256842194908367	8.40134219842962	15.020484779031277	0.0	0.0	0.0	21.795381471484667	6.061562685408048
3R_8897	NA	NA	NA	NA	0.0	4.820392187108344	11.560372891387985	26.881720430107524	4.16986356206425	0.0	21.33469875405359	14.535281403047962	24.364097066562714	0.0	12.182048533281357	25.201612903225808	23.985672558258536	18.58183439869184	13.10998906252341	17.59475156210794	18.198005498597357	9.465394517643496	19.434799025668745	15.730525609295695	23.69303306362764	34.59764892655898	28.396183552930484	20.136120172365192	3.251821019771072	1.5331779712989084	0.0	27.16769617936399	27.895247765590653	26.09875769913352	18.72234442266709	14.60116622434867	19.110227793915307	14.981452961233993	19.28600251608156	15.886759180560961	22.155264090747963	11.95924290019613	10.853992098293753	11.234761577932478	0.0	0.0	0.0	16.894936024508922	14.09606625777633
3R_8898	NA	NA	NA	NA	0.0	3.4090986570424024	2.180207206892943	0.0	16.711164237322127	0.0	80.4715633612972	16.12502700942024	11.48725489069877	0.0	12.444526131590333	0.0	12.565371344419342	20.44237295065211	7.064154888660088	12.98445544275911	13.860077893637762	13.388314678948214	14.835617000220788	21.190496203722606	25.134434314646814	30.162180196251143	31.797247362502006	28.48150838068384	1.5331779712989084	1.4457343607685522	0.0	24.26988107758272	28.93469045799669	9.22883827383809	26.229587580088513	17.072816111451342	11.155418143686934	16.952396962978085	19.584966579653457	18.72583781739125	11.60647548480248	15.036209070969027	5.117471559651807	14.44635778427543	0.0	0.0	223.66360993066425	0.0	14.769009006880143
3R_8899	NA	NA	NA	NA	0.0	0.0	0.0	0.0	0.0	0.0	0.0	0.0	0.0	0.0	0.0	0.0	0.0	0.0	0.0	0.0	0.0	0.0	0.0	0.0	0.0	0.0	0.0	0.0	0.0	0.0	0.0	0.0	0.0	0.0	0.0	0.0	0.0	0.0	0.0	0.0	0.0	0.0	0.0	0.0	0.0	0.0	0.0	0.0	0.0
3R_8900	NA	NA	NA	NA	0.0	10.59802537591196	8.133255254082894	11.82033096926714	12.83489919103464	0.0	0.0	6.015435607769537	32.139872726104	0.0	10.713290908701335	7.387706855791962	10.546891479517937	24.5122070791254	9.882301785731933	13.455129162512394	12.926242858250822	10.40522092365065	10.580511999114492	15.810214188876724	18.231872960309214	20.092840404290914	17.168614524023575	16.60158843998194	27.16769617936399	24.26988107758272	0.0	1.2574820180071427	2.4531990942788946	28.690123711813442	28.22578368888412	26.708743209815665	25.60938327803307	16.468973113413256	20.874756678617466	13.97133431481957	8.659583127668235	11.101645497581595	4.7726773765547	17.065827387239793	0.0	0.0	0.0	9.905305281508776	17.21741741493563
3R_8901	NA	NA	NA	NA	0.0	8.270198978919883	3.9667554162078456	11.530035743110803	4.47131686004814	0.0	0.0	5.134239834718551	0.0	0.0	15.675275179455776	14.412544678888505	9.144773887463955	13.283451316947932	9.63960257203876	16.4058562081827	12.608787568407926	14.209551091861908	17.465741543385658	9.638707197473272	22.865293063826055	13.99955772597232	21.31432663779286	20.5122358725754	27.895247765590657	28.934690457996695	0.0	2.4531990942788946	1.1964755181367144	19.589866553829037	22.48494632843311	28.55788111344072	14.051499212998948	19.919994874778094	20.362094027568748	11.92468606773341	19.005553422710115	17.668369156521745	23.277326533871072	20.151278274433775	0.0	0.0	0.0	9.662041125511847	8.733179141218127
3R_8902	NA	NA	NA	NA	0.0	7.253988242735855	0.0	0.0	12.550074798445797	0.0	0.0	10.293403163780397	0.0	0.0	24.44294527713411	0.0	2.6736995660050864	6.213989928365124	0.0	18.419157397225703	18.256898720275665	14.244040293541183	20.426156473271817	16.532930290552724	5.942427386508551	22.266545746225297	10.683030220155885	15.150964207362154	26.09875769913352	9.228838273838088	0.0	28.690123711813442	19.589866553829037	6.545804924539961	15.026347627253845	55.0780561524298	21.9109407900647	36.07184790666048	29.766795021086796	29.884073701297925	9.878650655349686	15.99726126887077	0.0	18.443650957594357	0.0	0.0	0.0	0.0	6.2851931534133945
3R_8903	NA	NA	NA	NA	0.0	7.929538753003907	3.8033596140411516	4.422039444591846	8.231304033366415	19.899177500663306	0.0	9.845507669256655	8.015781470559237	0.0	9.68573594359241	6.909436632174759	6.5760665897763735	10.189030978322226	6.161689890281253	12.584062164461711	10.362355928135727	10.120864926002465	14.919435353569	13.308013933194855	14.615627984328539	17.82560825163299	17.51688160269657	19.874334582435264	18.722344422667092	26.229587580088516	0.0	28.22578368888412	22.48494632843311	15.026347627253845	4.047767599851915	33.05000511890777	29.939332732510803	28.34114078365571	32.70161620172778	20.253615776756543	25.106817359404253	19.891526913388923	21.425763123190638	15.79299801639945	0.0	15.248411877902916	0.0	12.969668762071056	13.139872499952464
3R_8904	NA	NA	NA	NA	0.0	6.926171856331802	12.45787576939841	9.656237929702588	7.863792522896368	0.0	0.0	9.521099739846699	8.75187727767606	53.64576627612549	9.481200384149068	9.052723059096175	4.786634796613973	12.237167883263647	12.782293590177602	7.694213489802859	12.571043998050584	7.650188500644656	16.95437690204838	15.068251645829784	13.830087376364338	14.069312185093622	17.850439834837527	14.918345116113548	14.601166224348672	17.072816111451345	0.0	26.70874320981567	28.55788111344072	55.07805615242982	33.05000511890777	9.231050164547664	17.32500373304797	31.481882902894377	35.70463252152722	26.393558487982943	22.10677181708468	24.58211830843714	35.08996286702152	27.148997218768674	0.0	33.29737217138823	0.0	12.13772924124627	15.753039155078993
3R_8905	NA	NA	NA	NA	0.0	12.815215518875261	3.8821563670470143	0.0	9.918835916081512	0.0	23.881766152134013	3.3498278858432258	0.0	0.0	10.227312241888207	11.75430677800346	6.712307373559147	3.4667079898259052	7.337570046278055	8.563183082438492	11.3605242388341	6.622144663663921	17.611226680469724	12.577523136039373	18.233636368081754	17.171906162328515	9.933216995495881	16.200692488034733	19.110227793915307	11.155418143686935	0.0	25.60938327803307	14.051499212998948	21.910940790064704	29.939332732510803	17.32500373304797	5.602594429055136	31.024557068897117	25.740115505031863	28.898054388472435	4.133382603253964	26.03029874713569	6.0749041759802545	14.290950489973811	0.0	0.0	0.0	3.151992879017688	10.957598083980697
3R_8906	NA	NA	NA	NA	0.0	7.772804046832699	11.717145549955944	12.384667781286767	5.7632890398956	18.57700167193015	0.0	9.453944871211274	11.224774424126979	0.0	11.692473358465604	15.48083472660846	4.297389679560841	9.98763530748933	3.4513704917659362	12.335326475385225	8.383996588616279	14.17259517224718	10.659284870283537	11.04335971580466	21.83121753587091	16.24021515758828	22.07654247984657	12.755743969490117	14.981452961233993	16.952396962978085	0.0	16.468973113413256	19.919994874778094	36.07184790666049	28.341140783655707	31.481882902894373	31.024557068897117	5.176574866783434	21.18789741831621	27.446936722871435	37.426193844547925	28.466982295098106	12.50134702014142	22.58602026982389	19.151548115391908	0.0	0.0	33.72919297976144	17.678638219548986
3R_8907	NA	NA	NA	NA	0.0	8.79659501400198	2.1096191884210596	24.527839097375523	2.8535490159821575	0.0	0.0	6.241180431902168	0.0	0.0	2.7788337345969247	0.0	4.86341819511742	11.303151657776738	11.962020925334091	15.356074562955648	9.579524035600578	8.63656306245617	4.222143521466982	11.619169551979859	13.511479488087874	16.67750108612226	16.193555742105318	19.521220255401868	19.28600251608156	19.584966579653457	0.0	20.874756678617466	20.362094027568748	29.766795021086796	32.701616201727774	35.70463252152722	25.740115505031863	21.187897418316215	5.414534017080689	28.08531194355976	20.215252003331475	29.098771049778176	9.903568949142203	18.63817560590845	0.0	42.289377754095725	0.0	20.554055109532563	22.1507966212461
3R_8908	NA	NA	NA	NA	0.0	8.095315123388056	4.235861822798651	0.0	10.822546649632402	12.312238364934746	13.028823666597614	8.876507727052191	14.878837903244406	45.60088283309165	7.439418951622203	15.390297956168432	8.137632759375245	9.45640427414343	5.718642993467137	7.941872593583406	11.113285800670141	13.005885596762054	16.38994319867375	7.31918312609905	13.56471358604636	10.364843693971292	18.42500459541291	16.139638306094234	15.886759180560963	18.72583781739125	0.0	13.97133431481957	11.92468606773341	29.884073701297925	20.253615776756543	26.39355848798294	28.898054388472435	27.446936722871435	28.085311943559756	1.212729708439768	34.57649357673982	32.05361116592008	39.77035272657253	21.20648958499399	0.0	0.0	0.0	24.074209093447827	16.260093393194072
3R_8909	NA	NA	NA	NA	0.0	5.47370541393255	10.501730685216923	0.0	11.04835644649502	0.0	0.0	5.1781222264682825	0.0	0.0	4.611031801364128	12.718762718762719	2.017516888633875	9.37788956222136	2.8355810984700907	5.791127020495261	14.835980814109613	17.913750308116505	21.017923244225745	14.743652120579483	15.69410309770207	14.825172668786074	0.0	20.959758787474147	22.155264090747963	11.60647548480248	0.0	8.659583127668235	19.005553422710115	9.878650655349686	25.10681735940425	22.106771817084677	4.133382603253964	37.426193844547925	20.215252003331475	34.57649357673982	14.908439816864725	23.13645417945962	0.0	24.7416660790521	0.0	0.0	0.0	0.0	5.928341527486992
3R_8910	NA	NA	NA	NA	0.0	9.35643762796775	5.668754279909481	5.49239303564563	4.259870503344595	0.0	0.0	7.337166268992256	14.933999190577243	61.02658928495145	3.318666486794943	18.880101060031855	4.356161032898055	10.124226793816831	9.949063092901978	9.378018842878141	10.010436881492645	12.570617863273451	11.72349213484149	9.182897514547777	15.732892279851605	8.80276688568751	15.95501498030861	9.256842194908367	11.95924290019613	15.036209070969026	0.0	11.101645497581593	17.668369156521745	15.99726126887077	19.891526913388923	24.58211830843714	26.03029874713569	28.466982295098106	29.098771049778172	32.05361116592008	23.13645417945962	4.886953763797399	44.35310661355826	33.805762605417634	0.0	0.0	0.0	29.916665976282065	23.680544841975724
3R_8911	NA	NA	NA	NA	0.0	20.111999703951366	7.717287959796017	0.0	10.438689401668242	0.0	0.0	2.8538910521383065	0.0	0.0	13.553826990819994	0.0	8.895538798337245	20.674270663416674	6.251254157865422	7.660187935050798	4.672435411173148	39.492224770787125	9.26712201185512	15.001616424169704	14.828075874275711	17.43105093331294	0.0	8.40134219842962	10.853992098293753	5.117471559651808	0.0	4.7726773765547	23.277326533871072	0.0	21.425763123190638	35.08996286702152	6.0749041759802545	12.50134702014142	9.903568949142203	39.77035272657253	0.0	44.35310661355826	54.343002161040054	27.272442151741142	0.0	0.0	0.0	0.0	20.91116753060284
3R_8912	NA	NA	NA	NA	0.0	6.056014500521121	7.261835048288298	16.88618709895306	8.512943340992363	0.0	0.0	5.908017114773652	7.652350649072383	0.0	9.565438311340477	10.553866936845662	5.859384155287743	11.672479561488286	2.352928996602841	8.169185562953954	7.4743581153151	1.4864601319500932	9.882895823348703	15.057346846549262	13.022766400220865	9.431333250993694	15.607831385475977	15.020484779031278	11.234761577932476	14.44635778427543	0.0	17.065827387239793	20.151278274433775	18.443650957594357	15.79299801639945	27.148997218768674	14.290950489973811	22.58602026982389	18.63817560590845	21.20648958499399	24.7416660790521	33.805762605417634	27.272442151741142	2.5662898326676378	52.225320924597085	29.1141156878501	0.0	14.150436116441108	23.612458169054577
3R_8913	NA	NA	NA	NA	0.0	0.0	0.0	0.0	26.652736169895203	0.0	0.0	0.0	0.0	0.0	51.90976007308894	0.0	0.0	0.0	47.88331793086606	0.0	0.0	0.0	23.66141462133455	0.0	0.0	0.0	0.0	0.0	0.0	0.0	0.0	0.0	0.0	0.0	0.0	0.0	0.0	19.151548115391908	0.0	0.0	0.0	0.0	0.0	52.22532092459708	0.0	1184.9745230477545	0.0	287.96866900881184	20.02190396293545
3R_8914	NA	NA	NA	NA	0.0	0.0	0.0	0.0	0.0	0.0	0.0	0.0	0.0	0.0	0.0	0.0	0.0	0.0	0.0	0.0	0.0	0.0	26.381117451373004	0.0	0.0	0.0	0.0	0.0	0.0	0.0	0.0	0.0	0.0	0.0	15.248411877902917	33.29737217138823	0.0	0.0	42.289377754095725	0.0	0.0	0.0	0.0	29.114115687850095	1184.9745230477545	0.0	0.0	0.0	22.323272234537228
3R_8915	NA	NA	NA	NA	0.0	0.0	0.0	0.0	0.0	0.0	0.0	0.0	0.0	0.0	0.0	0.0	0.0	0.0	0.0	0.0	0.0	0.0	0.0	0.0	0.0	0.0	0.0	0.0	0.0	223.66360993066428	0.0	0.0	0.0	0.0	0.0	0.0	0.0	0.0	0.0	0.0	0.0	0.0	0.0	0.0	0.0	0.0	0.0	0.0	0.0
3R_8916	NA	NA	NA	NA	0.0	4.17408262012175	16.016606017118548	0.0	7.221551420334733	69.83240223463687	0.0	8.884529546391459	0.0	0.0	7.032467495935234	0.0	0.0	0.0	0.0	2.6496832568634745	12.121576503148216	8.196291342093529	12.822107364633808	5.189106612270992	0.0	9.044183549896308	0.0	21.795381471484667	16.894936024508922	0.0	0.0	9.905305281508776	9.662041125511847	0.0	12.969668762071056	12.13772924124627	3.151992879017688	33.72919297976145	20.554055109532563	24.074209093447827	0.0	29.91666597628207	0.0	14.150436116441108	287.96866900881184	0.0	0.0	39.012515214880935	10.849858572093511
3R_8917	NA	NA	NA	NA	0.0	9.867339998469982	11.136036034430841	12.947497896031592	5.523105358958667	9.710623422023694	0.0	9.883586180176788	5.867446176449362	0.0	5.867446176449362	2.0230465462549363	3.8508751177886427	8.949883338270686	8.118496126169367	10.68518608380524	7.079433843516665	6.838467198608234	9.360711125200714	10.462867517692256	4.279378665599865	11.947666829752318	7.693275598434264	6.061562685408049	14.09606625777633	14.769009006880143	0.0	17.21741741493563	8.733179141218127	6.2851931534133945	13.139872499952466	15.753039155078993	10.957598083980697	17.678638219548986	22.1507966212461	16.260093393194072	5.928341527486992	23.680544841975724	20.91116753060284	23.612458169054573	20.02190396293545	22.323272234537228	0.0	10.849858572093515	5.2805876056838885
3R_8918	NA	NA	NA	NA	0.0	4.965701896997439	12.24911098674483	7.912018355882586	4.295563223204093	0.0	0.0	6.03970866861266	14.342027231207105	0.0	10.756520423405329	12.36252868106654	6.2752293635552565	9.115228520602058	11.024642390918606	10.357223801098431	7.828242428142811	6.964804890741712	5.447797812175294	10.141728897564525	10.460251957832284	10.375157630346274	9.402486602501313	14.07568808630797	8.613890951968944	10.830139194363994	0.0	14.308969367021698	13.957555729851675	0.0	14.484724504003673	12.376853743269399	19.28454033932113	18.960623591098898	13.099368138878454	14.027710456132631	5.796350443870026	23.46619383850495	9.583871494339604	21.042602010326025	0.0	0.0	0.0	23.205640429264566	24.432140582352517
3R_8919	NA	NA	NA	NA	0.0	9.107750148911714	8.736964449042029	0.0	5.064832101941339	10.883761427949498	11.517207860264019	4.154107415247901	0.0	0.0	9.86443633953127	9.069801189957916	12.948295155524852	8.359263769546466	6.066193085712679	9.498255087946822	7.179012918973807	6.387183936590082	7.993581953049896	6.470004935805015	10.392133570572419	9.86709794342192	12.45500867635066	8.832016140033925	8.77722695802379	9.931949592045171	0.0	18.525551366722553	12.799996144942337	8.805632223260114	15.593608838134065	12.611542790207995	18.176446528283975	17.38813826497598	12.01298170855353	13.936360360831666	13.28908599261233	15.42269703087258	23.437440490873755	15.989315167706964	0.0	0.0	0.0	18.240940940697485	27.901660681478617
3R_8920	NA	NA	NA	NA	0.0	10.09165340539312	5.808487206613311	5.627778715740897	7.85677483583269	0.0	0.0	8.592028573650223	0.0	31.26543730967165	8.07611749237742	8.793404243345153	6.695308452302455	2.5934464127838233	3.9208862394850654	8.007653266563599	10.843316046645365	7.926448895409715	6.587484840550511	10.663819970380299	13.02056772279385	8.74642636734865	16.348300846782536	9.485020307428478	15.657932717182335	11.555135005703743	0.0	10.776597540780442	8.759946115819453	15.025622784745114	12.990627441482038	14.91720024595284	10.668774816570423	11.604745261884444	11.802184944710492	15.382502768954435	13.399473132716423	15.578626202742969	13.633918826828552	16.678067622636394	0.0	0.0	0.0	25.938086259699666	24.59215791496799
3R_8921	NA	NA	NA	NA	0.0	5.499343378400619	8.632570188550678	22.30400356864057	7.784489353067418	8.364001338240215	17.701590133841723	4.965904102432697	10.107554487299351	0.0	5.896073450924622	13.940002230400356	3.316854463280984	5.139171329179855	8.546587526302124	10.472853126994009	11.03391948804472	3.9267611916620724	8.0626131789325	7.147391074847666	8.600515514899962	10.020011316654944	7.3626772343663855	13.052436545318686	9.443227317367983	9.54068593715614	0.0	10.084256932630046	10.415221313616316	6.766991373980756	11.983445801670776	11.872423684060559	13.213272256303657	10.876464679116015	8.61633691945276	13.593304317258166	8.169964677157719	14.33277540248776	11.25706774998683	12.711248234407622	0.0	0.0	0.0	25.6994454526934	19.167841482080895
3R_8922	NA	NA	NA	NA	0.0	7.322114714594952	8.19469470781933	0.0	3.69481581448731	0.0	0.0	9.091315248369536	0.0	0.0	2.0560419465453768	2.126718388457874	4.722917240726012	9.408523746173083	4.741406532558196	7.7467260592660185	9.214179999289799	5.990756023824998	8.434632488536163	9.481932253945565	4.498677163979933	6.610489405599997	4.493067017868748	10.195503884741868	7.409212450111303	9.315511724347799	0.0	10.1358493407354	16.949011300612042	8.259100537700482	11.917296992366756	13.30739200193803	11.058359663748458	7.964823093314274	15.023176254007058	17.093348485413692	4.985713438143001	13.119844531860736	0.0	11.894108920250723	0.0	0.0	0.0	17.108795974186247	18.63614948285478
3R_8923	NA	NA	NA	NA	0.0	4.979412122637743	9.553390460060715	0.0	5.16890784767711	16.661112962345886	0.0	6.359203420742704	20.134275483197445	0.0	3.3557125805329076	0.0	13.214365865707245	10.237242987616519	3.095422751945357	9.482705157851957	6.36251493094271	5.8665890712485504	6.883177262387558	9.285405700731499	2.447464261820916	5.934021129538764	8.799883606872825	4.160078142907836	8.06182885274801	13.937052668122034	79.33863315402802	12.998031389064165	9.22095494284103	8.087918913760138	7.957018660711752	10.135671269098017	12.784424299701197	11.142486840877798	15.93778281902108	11.487593276180368	8.13729570810544	12.079238265665165	17.93928717345452	12.66042018415341	0.0	0.0	0.0	18.615768673012163	13.590342676607635
3R_8924	NA	NA	NA	NA	0.0	4.135576322888154	7.934425674531974	0.0	8.34742059933526	0.0	24.40500595482145	1.9561264314933224	0.0	0.0	12.773919279978296	4.804735547355473	10.670133138872698	3.542662154732146	4.284761844367167	7.8757190531495525	10.408453329456052	13.534466330578798	1.0586518534453189	3.4274910833819465	6.775682887199787	8.214020945454719	4.0603398991736395	21.594317066766173	9.299488156171885	17.53819819567017	0.0	6.542618617675538	6.381938603197861	7.463666869678405	10.402399062462367	13.361952854754504	9.368746361803495	17.13745541690973	11.879257865426338	12.493968820505737	5.631924451112643	14.44033224316425	6.208002860647718	8.178273272094422	0.0	0.0	0.0	6.442103527180523	17.020465407606103
3R_8925	NA	NA	NA	NA	0.0	4.101054073423222	9.83524005853935	0.0	5.32140392826038	0.0	0.0	9.456512409126553	0.0	0.0	4.318393419459372	7.14694110920526	4.534741219323892	10.539267995141396	7.966864218343067	4.555819033756341	9.527600714927338	6.039668542990361	11.023053535427898	5.735609435587353	3.7795061319337404	6.109090020495997	10.569419950233133	14.98983903054287	16.599347092347703	6.521923445662595	0.0	6.082503071664052	11.866246047798425	0.0	12.742755174810123	9.937809190088426	10.064751189672947	12.10850880846219	6.310764776340186	16.050259275043576	16.75473373586581	12.435606873159918	13.851406725781391	7.820361092139494	0.0	0.0	0.0	19.164981745354883	15.990048859593047
3R_8926	NA	NA	NA	NA	0.0	14.299728019173074	13.717571660594354	0.0	12.36993018411404	0.0	0.0	5.072825482628616	0.0	0.0	0.0	0.0	0.0	0.0	11.111679041373225	0.0	16.610619667472005	0.0	5.490806742271415	13.332776319567094	8.785694078617905	0.0	0.0	0.0	9.646550393579256	0.0	569.6058327637274	8.483491126268282	8.275145270175218	0.0	6.347425040083989	10.395471455421447	5.399107419561398	13.332776319567094	8.801856135421838	0.0	0.0	7.88381775451526	0.0	0.0	0.0	0.0	0.0	0.0	4.646231302403681
3R_8927	NA	NA	NA	NA	0.0	8.99471254817568	4.6018819856568545	6.688068485821295	3.112337971685194	10.032102728731942	0.0	5.530845439928552	0.0	0.0	5.0514112430674425	10.450107009095772	5.304482606071086	9.246177630167688	4.659592535407311	7.613054622448827	7.662081584172982	9.419814768762388	4.14454553860856	6.709190009926619	8.105261110249824	8.445351171993865	12.363506884000632	6.888460050939536	10.517527054315746	8.391873005022918	0.0	8.537959769133568	9.716322255430452	12.986540749167563	8.251397840028925	10.752833168107818	8.150658953607536	11.554716128206955	9.59656626000848	8.399199526640878	13.47413064909052	11.240451236674447	8.10129426277142	14.229932948555945	0.0	0.0	0.0	16.81357999228817	13.63851604216811
3R_8928	NA	NA	NA	NA	0.0	8.6774057275795	1.3873566305657974	0.0	7.506359763309463	12.097749818533751	0.0	5.643564376754506	0.0	0.0	4.873212414313697	5.04072909105573	5.597108309962741	9.29166652729167	4.495215910277288	10.09867182727158	9.239732546701703	11.35938950097066	3.8872732949155964	4.944278209320872	9.774164377809127	7.442358638566984	4.259771062863997	12.082646510395758	12.683124809753128	7.35984779834753	0.0	10.29595729236915	13.390798830615015	9.787823477778119	8.345489394584176	9.111862551618701	7.6447076262456575	10.338036255852732	11.572534778582693	15.490839462293895	17.725640759756413	12.358881014155424	9.769380741750002	12.869946615461439	24.94381405883248	0.0	71.16323422666913	16.896298629237084	13.157389587063317
3R_8929	NA	NA	NA	NA	0.0	4.9458514692461115	8.626365208557907	5.0147936412416625	4.278391679446093	0.0	7.959989906732798	5.742130123559156	18.180520753746208	27.859964673564793	5.302651886509311	4.701369038664059	6.960387737347979	4.621929623264205	8.385163543181601	4.281269471748716	7.050829455660036	6.180203431107683	7.94172047844101	6.428028260183443	4.419942981630551	9.74219260076088	8.608140493328559	6.573699529717536	9.706052208854832	9.152475086676798	0.0	14.937683186677294	5.724254242856274	6.085914613157358	9.979026879626552	9.370051849944591	10.525294710798345	9.50230264548857	12.177203102352825	9.63196020726052	16.53228672936812	11.650781074560461	8.09926294682368	9.907647011571674	0.0	0.0	0.0	12.607023120439933	9.641960972672841
3R_8930	NA	NA	NA	NA	0.0	33.20714617785748	0.0	0.0	0.0	0.0	0.0	11.780228065215342	0.0	0.0	0.0	0.0	18.35940368656826	0.0	0.0	10.539851177301376	0.0	0.0	0.0	0.0	0.0	8.993938085730218	0.0	0.0	0.0	0.0	0.0	0.0	0.0	0.0	0.0	8.046864941418823	0.0	10.320556484405639	0.0	27.36052969985499	0.0	0.0	0.0	28.14364516492176	0.0	0.0	0.0	0.0	0.0
3R_8931	NA	NA	NA	NA	0.0	1.0685173957837586	8.200135794248752	0.0	3.697269086134908	0.0	0.0	8.339239030792413	0.0	0.0	8.101040497641517	3.724228339887975	4.726053147775883	8.23792443846188	4.981782451870584	8.139463190193412	9.929551692532424	4.1963136224089865	6.564625579605153	4.649231737701504	6.564926930393786	6.366820668482599	7.868088042016849	4.463494639566113	4.324910330192488	5.437656587517044	0.0	12.678224135788852	12.366859931831394	2.8926045358353205	9.960260457965187	7.249946246827112	7.261867040539856	6.641759625287862	3.9462022144508344	11.445055326718032	13.096187568836836	9.425629807328933	9.623847123263676	6.339112067894426	0.0	0.0	0.0	4.993378779738067	10.41539873652881
3R_8932	NA	NA	NA	NA	0.0	3.5088267167680334	8.41494710027655	0.0	4.552947593448491	0.0	15.529807135325186	6.846155435610911	0.0	0.0	7.389560797020292	3.0574307797671456	6.789800013230411	0.0	2.7265522977951324	5.568456741750066	8.151733514532783	5.167488641859966	2.694637180240037	3.8168186587470223	11.856947864245706	7.602741909862937	6.459360802324957	6.412588901384276	5.9176079608396375	8.928162885403681	0.0	7.2857924964663905	5.076329208883536	11.873517591328723	7.787565796169966	6.377028277613978	5.961679516404455	8.178897125886477	8.63909800905507	12.286941720216651	19.710909056374273	8.705289812881247	3.9503816266170393	9.664826781026846	0.0	33.73716722501678	0.0	4.099348531531369	11.97083016510112
3R_8933	NA	NA	NA	NA	0.0	5.229471839032673	5.016574763017009	0.0	2.261868248888744	0.0	0.0	9.275770130090821	0.0	0.0	6.607935337387962	4.556722076407116	5.7824893501002395	13.439180317514074	8.127177321599316	5.8093667906385535	6.833896674215845	5.134334733979849	6.0240346936206075	6.5011379429326865	4.819448982758903	11.330945619817598	0.0	4.095929956321003	7.05556966669489	4.989870562757602	0.0	6.204898146596924	6.0525122011080335	0.0	2.3212805483421763	13.305839666913014	2.961715093670163	8.126422428665858	11.266067826878519	5.385931043278542	10.68242538058811	7.207864876175369	23.550219075912953	6.648105157068132	0.0	0.0	0.0	24.43828599637336	11.044453585853722
3R_8934	NA	NA	NA	NA	0.0	0.0	0.0	0.0	0.0	0.0	0.0	0.0	0.0	0.0	0.0	0.0	0.0	0.0	0.0	0.0	0.0	0.0	0.0	0.0	0.0	0.0	0.0	0.0	0.0	0.0	0.0	0.0	0.0	0.0	0.0	0.0	0.0	0.0	0.0	0.0	0.0	0.0	0.0	0.0	0.0	0.0	0.0	0.0	0.0
3R_8935	NA	NA	NA	NA	0.0	0.0	0.0	0.0	0.0	0.0	0.0	0.0	0.0	0.0	0.0	0.0	0.0	0.0	0.0	0.0	0.0	0.0	0.0	0.0	0.0	0.0	0.0	0.0	0.0	0.0	0.0	0.0	0.0	0.0	0.0	0.0	0.0	0.0	0.0	98.49790691947796	0.0	0.0	538.3580080753701	0.0	0.0	0.0	0.0	0.0	0.0
3R_8936	NA	NA	NA	NA	0.0	3.6535979902288176	3.504856328929365	0.0	9.48159685261553	0.0	0.0	2.592226224619513	0.0	0.0	1.5388895865188348	0.0	2.0199832906982196	0.0	0.0	5.798206637879731	7.42705885498519	0.0	5.6116313405121065	6.813081297773894	8.979022310176735	1.9791061802340333	5.3806949275112785	5.723285990311621	7.394116255225176	6.972398598083054	0.0	4.335084707555186	2.1143097328442795	0.0	4.865324572289317	4.4267594421008205	5.517914184295023	11.355135496289824	2.248885002815604	10.536145300066407	11.194998970060094	2.014325074197664	0.0	0.0	63.01514884178157	0.0	0.0	8.536968488341916	8.309824444274554
3R_8937	NA	NA	NA	NA	0.0	2.8875779285093457	1.3850108584851306	8.051529790660226	8.118140171555035	12.077294685990339	25.560412033841985	3.073102973534437	0.0	0.0	1.824364756191894	0.0	7.9823494289427215	7.42076478401864	5.609519129582135	8.24857918223586	3.3542217492769555	5.670091401873398	4.435086412114882	3.5897587771845703	5.322348007046789	7.038734154049736	4.252568551405048	3.0155542287116948	6.817827645317127	2.7552763542183283	0.0	5.139274334463973	3.3420393458292184	1.9542548035583072	4.165689331861883	5.59781908968266	6.541527250367144	5.384638165776855	6.220828756580748	6.542735363008802	10.322474090590033	4.377994448703039	9.752862465133516	6.118183731504731	0.0	0.0	71.04290991759022	6.747092003346557	4.691122426098403
3R_8938	NA	NA	NA	NA	0.0	2.5044495720730495	3.2033212034237097	27.932960893854748	4.33293085220084	0.0	0.0	10.06913348591032	0.0	0.0	6.3292207463417105	2.9096834264432028	4.615492546902636	6.436166104574827	5.189588647255874	3.179619908236169	5.333493661385214	0.0	6.411053682316904	7.264749257179389	1.0258156773358336	4.522091774948154	4.917774805256117	0.0	3.378987204901784	3.18626930348153	66.5070497472732	3.9621221126035104	7.729632900409476	13.559689754298422	7.040677327981429	6.878046570039553	6.303985758035376	7.264749257179389	6.166216532859768	8.254014546324969	3.4106179357576	7.364102394161739	3.759483296615713	4.952652640754388	0.0	0.0	0.0	3.901251521488093	10.307365643488836
3R_8939	NA	NA	NA	NA	0.0	4.704055334743714	3.7604570790454095	0.0	1.0173066927386547	0.0	0.0	2.78127105422188	3.9626810548973985	0.0	4.953351318621747	2.7325988107729975	6.501887454582149	1.0074096998241466	6.7014034932101385	5.972213678638765	4.098186725408558	3.848730719398588	5.117743010307014	4.142301002397856	9.152148789662041	4.45921904040664	4.041167255368517	3.6844028909298845	8.46224147852283	3.4910768076795713	31.229700694548544	4.651232018337017	2.7222015133262656	8.489627373275333	4.176112801818112	4.369624981305604	7.400403008186858	7.066278180561048	7.238672346418536	4.521808423638154	8.80837711897523	5.619184900057178	7.061358972657006	5.980155452147594	13.522138445062255	0.0	0.0	9.159549086389935	8.15162511817309
3R_8940	NA	NA	NA	NA	0.0	2.2336645411114895	2.571275764183157	0.0	3.864447546307675	0.0	7.908827041861422	4.12043851608429	0.0	0.0	4.139589984901787	3.1141006477329354	2.9638499224953248	0.0	8.33126787317311	3.970168156472268	2.594633415920515	4.3860572503280775	3.087655450586706	3.8875638775339634	6.038358949698823	4.355808579636159	1.9737257626476348	5.598383186935613	2.4109166305029173	6.251882669212888	0.0	3.1803581083229973	2.5852098078723773	7.25615684908645	5.354038789416137	4.330151537983223	6.409523337243143	5.275979548081806	6.599418591222113	9.938129621920423	7.300455730949006	7.635165206502895	8.04720490396667	7.193667149778208	0.0	0.0	0.0	8.350660954814574	8.418776658854622
3R_8941	NA	NA	NA	NA	0.0	4.350281158671286	3.129882616882336	6.06501698204755	2.822396734148291	9.097525473071325	0.0	6.558860603995441	0.0	0.0	3.206579975402783	3.790635613779719	4.209033596265649	6.9873467535110025	2.535306680837341	6.903832648887365	5.684966447328027	3.203354039813847	4.593655276740169	2.7040759347787704	4.009192276050529	4.418419365260478	3.203354039813847	4.543083881683558	2.934685636474621	4.84278922520907	43.32154987176822	6.4521457255825	2.517475053080962	1.4720915004969783	5.5516870756338665	5.79795945560745	4.106308044717366	3.718104410320809	4.016567537779834	4.032392477598715	8.886471768567839	8.99409339898302	7.346588538146426	3.6869404146185714	0.0	0.0	0.0	12.706041163507438	7.774152666831196
3R_8942	NA	NA	NA	NA	0.0	1.129494767954336	2.1670237921876194	0.0	4.885327680422968	9.44822373393802	9.998120353373565	2.0034401471454664	0.0	0.0	4.757413763312195	7.873519778281683	3.122347565742902	4.354020153888489	4.388399319060855	3.2264850542759316	6.560127570864795	5.544732238226538	2.6022190683327118	5.6166293792683755	5.551655517554474	6.424241489807298	8.317098357339807	2.3591070496724145	3.809767634652427	5.029472710081075	0.0	3.3504339482049716	1.9608904325018373	4.586516375698068	7.520475245904499	6.568869339933734	5.970441538033503	5.6166293792683755	6.952335345061089	4.187836178549233	5.768146357715519	3.1136014941301764	2.5432634546266537	4.307700790549249	19.48087367822272	0.0	0.0	7.91750592229443	10.642784551726649
3R_8943	NA	NA	NA	NA	0.0	3.241478477231207	0.0	0.0	2.8040297272015557	0.0	0.0	0.0	0.0	0.0	10.922444093469908	0.0	0.0	0.0	5.037615877759229	6.173014789308833	7.53062800542657	0.0	7.467973595236826	0.0	0.0	7.023465750244856	0.0	0.0	13.120145546147926	0.0	0.0	3.846094675466531	3.7516385281271596	0.0	2.877682935743067	3.1419429272351156	4.895503039862613	4.029718367013048	3.9904293542367983	2.6707675412005956	0.0	0.0	0.0	2.7472104824760937	0.0	0.0	0.0	0.0	8.425703619977176
3R_8944	NA	NA	NA	NA	0.0	4.151614038558323	4.978247051682966	5.788041905423395	2.244587088452713	8.682062858135092	9.187368103846659	5.154744699486484	5.2459594308973365	0.0	3.06014300135678	3.6175261908896217	4.590647909126288	6.668251043114511	4.839050362174691	4.941413123582865	3.0140818809703496	2.0380429244448575	3.9853398476635724	4.193454102015835	4.463785531174855	4.497749902223133	3.0570643866672857	3.7936604249029746	7.001663595270236	4.621630418779137	41.34315646730996	3.6944948332489758	2.4025078818775767	2.8097290803026187	4.607090930291904	6.539213044945318	6.270052165658383	5.806321064329619	5.110853779623307	8.55165019269647	13.781052155769988	9.155577902795285	7.0110870994361445	6.597312202230314	0.0	0.0	0.0	19.401257783542107	4.384028632967807
3R_8945	NA	NA	NA	NA	0.0	5.5665952822981275	2.373321586973692	6.898454746136865	1.070080880993309	0.0	0.0	1.7553319964724847	18.75712770852924	0.0	4.168250601895387	2.1557671081677703	6.155263653195485	3.1790114037497075	1.9224676487144075	3.9262690643920695	4.3107858160202595	3.643550041973697	5.22490260781539	3.4601203445234137	1.5200414424098858	5.360625349110725	3.6435500419736964	1.9377681871170969	6.675923947874386	5.508271850527535	0.0	4.403268986895871	3.579274340783569	0.0	3.294565811368097	3.2973494586111896	2.335292737351681	4.997951608756042	3.045675384607888	7.1345752114688095	2.5269065004164344	4.092014678875056	5.570757533892489	4.717788200245577	21.335427049907832	0.0	0.0	5.780827999556033	6.028946661024644
3R_8946	NA	NA	NA	NA	0.0	0.0	5.096839959225281	0.0	4.596116281741929	0.0	47.03115814226926	3.76967298086891	0.0	0.0	4.475774868524113	0.0	8.812513769552766	0.0	4.128606079372452	1.6863761883682205	3.0858840093347992	0.0	2.040139749572846	11.559023262534316	0.0	7.195150468584174	7.82472613458529	5.548619780829519	0.0	10.139416983523448	0.0	6.304176516942475	0.0	0.0	4.716842074231303	3.862495171881035	12.036410140675544	4.953867112514707	3.2703785463167363	4.3776847519767985	0.0	8.78782885703301	0.0	4.502983226387482	0.0	0.0	0.0	0.0	8.631665264021061
3R_8947	NA	NA	NA	NA	0.0	0.0	0.0	0.0	0.0	0.0	0.0	0.0	0.0	0.0	0.0	0.0	0.0	0.0	0.0	0.0	0.0	0.0	0.0	0.0	0.0	0.0	0.0	0.0	0.0	0.0	0.0	0.0	0.0	0.0	0.0	0.0	0.0	0.0	0.0	0.0	0.0	0.0	0.0	0.0	0.0	0.0	0.0	0.0	0.0
3R_8948	NA	NA	NA	NA	0.0	1.7663375626519933	6.777712711735745	0.0	1.5279641894088856	0.0	0.0	2.5064315032373066	0.0	0.0	4.463871211958889	0.0	5.859384155287743	4.539297607245445	2.7450838293699813	4.485043054170799	1.0258922903373668	0.0	0.0	4.391726163576868	0.0	2.870405772041559	5.202610461825325	7.378483751103084	4.766262487607717	0.0	0.0	4.191606726690475	2.0443325785657454	0.0	2.3521486407403436	5.992346232971464	2.6676440914617783	1.097931540894217	0.0	5.8213892978414865	7.216319273056861	1.947657104838876	0.0	0.0	0.0	0.0	0.0	0.0	2.29565565532475
3R_8949	NA	NA	NA	NA	0.0	3.9396825151689594	7.55858812830008	0.0	2.726406969132438	0.0	0.0	2.2361624589915756	0.0	0.0	1.9912655129539787	2.746287019949029	3.485043673696058	2.0249120884416802	4.898161707665709	2.0007099519264413	2.745810316769034	4.641611864702584	4.23572384072928	2.938624045124727	4.841049465940264	3.41451907288466	1.160402966175646	1.6457150681342496	4.252315385727529	6.014681838367455	0.0	3.739624878228465	1.823891760049165	10.665192310481666	4.197031901009925	5.346190258996951	5.354980783651458	1.9590826967498183	0.9699910004234982	5.842876102526375	6.438182024788933	3.040871440774011	3.5483654631912085	2.0033704704795348	0.0	0.0	0.0	7.3643450814275635	4.096229231541764
3R_8950	NA	NA	NA	NA	0.0	0.6056014500521121	2.3237872154522554	6.7544748395812215	1.0477468727375217	20.263424518743665	0.0	1.7186958879341532	0.0	0.0	4.591410389443429	0.0	3.3482195173072817	1.5563306081984383	1.8823431972822726	3.0754580942885474	4.57254849407512	1.1891681055600742	3.25554215357369	2.2586020269823894	2.2324742400378628	0.9841391218428204	0.8918760791700558	5.691973179422378	2.4512207079125408	3.0818896606454245	0.0	3.5928057657346932	2.102742080810481	3.2788712813501077	2.6881698751318215	4.4025400895300555	8.231587482224915	5.646505067455973	2.982108096945352	6.486690931880514	6.185416519763025	3.004956676037123	5.454488430348228	6.672353564935857	0.0	0.0	0.0	8.490261669864667	5.903114542263644
3R_8951	NA	NA	NA	NA	0.0	3.510887701623698	1.6839779600964582	0.0	1.8981757771511265	0.0	0.0	3.7364600030638973	0.0	27.19312557785392	5.175730850165549	0.0	1.455811746071492	10.150429363162061	2.7281537969421485	1.6715182483825974	2.5489130033051755	5.170523877479266	1.6851374583476149	1.9095302746477394	2.6963437040104874	2.3772523574617312	2.5852619387396327	2.291555526223645	1.776325138553361	4.466703516970681	0.0	2.603597129794524	3.0475865400292874	2.3760983514629634	2.5324454969028194	2.7650020503553665	3.9767874914126247	1.0911601569415654	2.7013038653497268	3.2543361317008137	6.275336671812442	4.355201526062614	3.952701968247945	2.603597129794524	0.0	0.0	0.0	8.203512744157049	4.562994853226993
3R_8952	NA	NA	NA	NA	0.0	0.5024618621397399	1.9280245306417083	0.0	3.4772231452317883	8.406186953597848	0.0	3.208468302899942	0.0	0.0	1.2698167603622128	0.0	0.5555972870851188	1.291272957541912	5.466168943352062	2.870638686487597	1.4591541318517356	0.9866416612204046	3.0869633063476143	2.1862644872816253	3.704526017009702	3.2661241199020297	1.4799624918306071	1.0494615422718911	0.6779183027095039	1.2785075214597488	0.0	1.7885504156591168	1.1630836324590588	2.7204488522970385	4.014628951041689	2.435164239165078	3.4148355938786112	3.747881978197072	0.618556803060916	3.725963190464449	2.0527929068615016	3.324245952979871	2.2627690319240505	2.5550720223701666	0.0	0.0	0.0	9.392387657651227	4.897758955291035
3R_8953	NA	NA	NA	NA	0.0	3.213594791405562	0.0	0.0	5.559818082752332	0.0	0.0	4.560088283309165	0.0	0.0	0.0	0.0	3.5534329715938564	0.0	0.0	0.0	1.8664621024202415	6.310263011762331	2.467910987386507	1.9975270614978657	0.0	3.481524420282665	0.0	3.3560200287275315	0.0	0.0	0.0	3.8130099900861745	7.438732737490841	0.0	0.0	9.34474638358315	0.0	7.990108245991463	0.0	0.0	0.0	1.7717396889179455	0.0	0.0	0.0	0.0	0.0	0.0	2.08830611226316
3R_8954	NA	NA	NA	NA	0.0	2.1305600826998203	1.0219114158133025	0.0	2.3037920232399167	0.0	0.0	1.8895393439126371	0.0	33.003953873674064	1.794776947813091	3.7129448107883323	2.9448339543595496	1.3688275800141319	1.6555629439650714	1.6905838637624735	3.402941954688838	4.183599786803755	2.4542761200528798	1.6554091669871813	3.272518378954094	1.731144739367071	2.3532748800771124	1.1124928272024965	0.7186344795074192	2.0329431663631934	0.0	1.8959718182748933	0.6164695638804564	4.325760944607766	4.492180508674661	2.32327948763117	3.217717913208575	1.3243273335897452	2.6228307714178065	3.0720252559095784	2.176084870791697	2.055609583827451	9.594689147662987	1.8056874459760888	0.0	0.0	0.0	0.0	4.49966510377145
3R_8955	NA	NA	NA	NA	0.0	0.5704606138589755	0.0	0.0	2.4673748887954137	0.0	0.0	3.2379325088585786	5.766650193269281	0.0	2.8833250966346413	1.988292931220971	1.261573836068825	0.0	1.7731177092170294	1.4485002572355392	2.98192170209151	4.480660126695145	2.19045353910045	4.255087231593087	2.102931928724347	0.9270331296610647	0.8401237737553398	2.9787160018291696	3.0786471193098905	4.354588320848971	0.0	2.707462714854088	3.3012127533243376	1.5443051892978414	4.0514963416760565	2.488246078468886	2.1538718279983438	1.7729530131637858	4.91586773282006	0.0	4.661199545719492	5.032160063198898	5.1379844252278115	3.8678038783629827	0.0	0.0	0.0	0.0	5.1898731784054855
3R_8956	NA	NA	NA	NA	0.0	1.8574537949081247	4.751559937127359	0.0	2.142378627288034	0.0	0.0	3.075012919447137	0.0	0.0	0.5215710303593979	0.0	1.369253227090237	1.5911521755664582	0.0	3.144268840960013	1.7980212919523766	1.2157747256969065	2.37741580512684	2.6939923700748096	3.0432319244767223	2.0123167873603967	0.9118310442726798	1.2931836033630018	1.6707097843447811	4.726266462176871	0.0	7.346383448891944	0.716596379310802	0.0	1.3741576894318974	0.3000695441175447	2.3377117271355545	1.9242802643391497	2.2866226629001414	2.0405615686653813	1.2647619857066719	3.0721900137234726	0.0	1.0494833498417064	0.0	0.0	0.0	0.0	1.2070383371067364
3R_8957	NA	NA	NA	NA	0.0	2.7664083517499285	7.0767602025651835	0.0	0.7976906536500569	0.0	0.0	2.9441483285481103	4.660826961206072	0.0	3.8840224676717274	1.6070142959991773	3.058956492053953	1.1848953334556145	2.1496521934406085	2.634149785132402	1.8745245737049943	2.7160805002802997	2.1244898657230347	2.8659366973048677	1.6996699127718071	0.7492635862842206	0.0	1.9260096431450813	3.110350250320988	1.1731815392845704	0.0	0.5470686965103582	2.134532997798976	2.496332886989013	2.4559305770642776	3.128370819558074	0.6963365940687023	4.0123113762268146	4.540790946752642	3.4190109621849025	1.8836797608781564	1.270994994364154	0.0	2.7353434825517913	0.0	0.0	0.0	0.0	3.89503562129923
3R_8958	NA	NA	NA	NA	0.0	0.9779591479081063	0.0	5.453752181500873	2.1149504323297075	0.0	0.0	1.3877232013997132	0.0	0.0	2.059574086669514	0.0	2.1627569787842194	7.539749559678625	2.2797849342084464	2.4832110103589633	0.8520008615432711	0.9601676375881819	2.628615924065144	1.215772360728413	0.0	1.5892429863528523	0.0	2.5532547666202587	1.3194561729437595	1.8663030278900323	0.0	2.320745609149308	0.5659376182809622	2.647452515291686	2.170503654086312	0.9479291161357254	3.3232071518962663	1.215772360728413	2.4078376077266546	3.6259864294637665	4.994278554487979	4.043810317474695	2.202053370727136	3.3153508702132966	0.0	18.806042005175424	0.0	0.0	3.1775600202957115
3R_8959	NA	NA	NA	NA	0.0	2.5366178543601876	0.0	0.0	0.8777169949006398	8.487523340689187	0.0	2.5196210086863573	0.0	0.0	2.991574188561143	0.0	2.243892489276718	1.3037670262195373	1.576873820843323	1.2881841533961962	1.473272581268736	0.0	0.7792080184245294	1.8920728234863506	1.2467900610634133	2.473294805446096	1.49428227829035	2.6490397442850147	1.368955377530514	0.645439037314767	0.0	1.8058560299338697	1.761506054795404	4.120156961499606	1.8015438239722337	1.2293631721739842	0.0	2.8381092352295254	3.1227091025346527	1.6720065679762002	1.0363276362257858	1.3985044225884309	0.0	1.2898971642384784	0.0	0.0	0.0	0.0	2.3077360025179376
3R_8960	NA	NA	NA	NA	0.0	2.8523030692948774	3.2834195194474756	0.0	0.4934749777590827	0.0	10.099265682392234	0.40474156360732233	11.533300386538562	0.0	0.48055418277244005	3.976585862441942	1.261573836068825	1.4660224377666145	8.865588546085146	1.8106253215444243	0.6626492671314466	0.0	2.19045353910045	2.8367248210620577	0.7009773095747822	1.5450552161017745	0.8401237737553398	1.191486400731668	4.617970678964836	2.1772941604244855	0.0	3.3843283935676096	1.320485101329735	4.632915567893525	3.545059298966549	0.5529435729930857	2.1538718279983438	1.4183624105310288	2.8090672758971773	0.940044921926684	2.330599772859746	3.4596100434492425	0.0	1.9339019391814913	0.0	0.0	0.0	0.0	1.4828209081158532
3R_8961	NA	NA	NA	NA	0.0	3.458077125839945	0.0	0.0	1.4956988189064704	0.0	0.0	4.293632444943977	0.0	0.0	1.4565365134768953	0.0	0.0	4.443443188579284	0.0	0.5487917882309076	3.012686876339296	1.6975830491579307	1.3278317722125839	2.6868674677364988	1.0623141813312942	2.341493860907491	6.365936434342241	1.8056688612766005	1.1664038370020622	1.099878903332743	0.0	5.128867935753749	1.0005816381062311	11.70178606701098	1.9187327645032597	2.0949315728310505	1.3056562923787471	0.0	2.1285368033591716	0.0	10.595902988150602	2.3831615717293744	0.0	2.198086258180178	0.0	0.0	0.0	0.0	1.1235896351777488
3R_8962	NA	NA	NA	NA	0.0	0.0	0.0	0.0	0.0	0.0	0.0	0.0	0.0	0.0	0.0	0.0	0.0	0.0	0.0	6.5874069858133595	0.0	0.0	7.969295896768928	0.0	0.0	0.0	0.0	0.0	0.0	0.0	0.0	0.0	0.0	0.0	0.0	0.0	0.0	6.450347802753525	12.77491619654975	0.0	0.0	0.0	0.0	0.0	0.0	0.0	0.0	0.0	0.0
3R_8963	NA	NA	NA	NA	0.0	0.6407896989723784	0.0	0.0	0.5543129091937895	0.0	0.0	1.8185600786781833	6.477590129189058	0.0	0.5397991774324215	2.2334190966266436	0.0	1.6467606242408432	0.0	2.033847782926938	1.860859514634246	1.2582642797896584	3.444704229821218	0.7966124216093545	1.5747942216390585	1.7355369376409084	1.8873964196844877	1.3383784848698987	1.7290986554528853	2.4457212921234732	0.0	2.280938651874019	0.7416403779874016	0.0	3.4132379932527113	1.2422261487610533	2.903293612405658	1.593224843218709	0.7888455970425232	2.111876220400471	1.3089635731145164	1.7664214308465793	2.88570973453779	2.172322525594304	0.0	0.0	0.0	11.978113590846805	5.829705313393298
3R_8964	NA	NA	NA	NA	0.0	1.3187129677925455	2.5300536641249183	0.0	1.9012468072362367	7.354022650389764	0.0	0.6237508609321258	0.0	0.0	1.1108795544395413	0.0	0.4860556940112203	1.1296501767111773	1.366283818000885	1.674222572655609	1.531822110825849	0.0	1.0127182901615464	1.6393882928604337	2.7007060779984444	2.619208326187062	1.9420834464057473	1.8362103995979435	1.186132685546736	1.6777237985680067	0.0	1.0431237801971296	1.017505728175685	2.3799426053041306	1.365830685930707	4.047694969797378	0.3319351230146587	1.0929255285736226	1.082269705723291	1.448711677003647	1.7958541270793071	1.938776773871086	1.9795484927024933	1.1176326216397816	0.0	0.0	0.0	8.216785084234372	1.9995400486590926
3R_8965	NA	NA	NA	NA	0.0	2.284895379210377	0.0	0.0	0.7906163328684509	0.0	0.0	0.648452921021028	0.0	0.0	1.5398308033913233	6.3710499490316	0.5053046886211447	1.1743870873790967	1.4203919997841004	0.5801752941633784	1.8579003496568458	2.6919929362105353	1.4037658827336092	1.4202600666613265	2.246128516735342	1.2376979017059933	1.3459964681052676	0.9544644118399401	0.6165532208740259	1.7441657655143545	0.0	1.6266510508165788	2.64450361080523	0.0	1.2170750764931686	1.9932601231037455	2.415563961718142	1.7043120799935918	3.375390701473696	1.5060842036617423	0.0	3.7791695199396544	2.0579434559456042	1.9364893462102128	0.0	0.0	0.0	4.271094937898279	2.672648648263402
3R_8966	NA	NA	NA	NA	0.0	1.0076342400563632	0.0	0.0	2.179126271476597	0.0	0.0	2.859664263976752	0.0	0.0	2.1220695916594856	1.7560125870982242	2.228383454876795	5.17902329835421	1.5659749963904275	2.5585613107407252	1.7557077767203215	0.9893028659708306	3.482200769458035	2.1921613571057157	2.4763453303184657	0.27291113544022916	2.967908597912492	1.0522921870251531	0.0	1.9229339356817057	0.0	1.7933745570364845	2.332441485457344	0.0	2.236365194500259	1.7092127151361627	3.0435966303124267	1.5658295407897969	2.480900785304334	2.4906753266894293	1.0291648862114136	1.9443737988630858	4.537744505018292	2.5619636529092635	0.0	0.0	0.0	9.41772113751003	3.928775491041279
3R_8967	NA	NA	NA	NA	0.0	2.2971892052322618	2.203668314422921	0.0	1.9871755637815791	0.0	0.0	1.2223910751760731	0.0	0.0	1.9351447836624243	0.0	1.2700586716303945	2.951764623927476	1.7850429820499647	1.093681713248029	1.0006589672852562	1.1276988087891944	1.7641485151955816	4.640680663625902	2.117075398652354	1.5554466328126817	0.8457741065918957	2.3989997130796343	1.5496764275619253	0.7306459202193107	0.0	0.6814180036087898	1.3293661502433671	1.5546915616317047	1.27460783376014	1.6699873437225843	1.7346863192749151	0.7139508713270618	0.7069899816691637	1.4195509260109238	1.1731372223301508	2.216376897551081	0.0	2.433635727174249	0.0	0.0	0.0	0.0	2.612389083557489
3R_8968	NA	NA	NA	NA	0.0	1.9858094059848324	0.0	0.0	3.4356350943253617	0.0	0.0	2.3482182189798024	0.0	0.0	1.6728394442158232	0.0	0.7319363595974058	5.1033166454879035	2.0574448900527167	1.2605802072519918	1.1533619636218104	0.0	2.033361876650677	1.2343522705601429	0.8133820874556554	1.792811578550874	2.9245238875111133	4.147639371051966	2.679241238881149	0.8421442677345056	0.0	0.7854040511140957	0.0	1.7919412816680824	0.8814696567292716	2.566441974671784	3.4989564362428904	2.880155297973667	3.2595135013123615	0.0	1.352160820599359	0.7298861176937717	0.0	2.805014468264627	0.0	0.0	0.0	6.186702302071927	1.2904482952855407
3R_8969	NA	NA	NA	NA	0.0	4.757092170325782	0.0	0.0	0.0	0.0	0.0	0.0	0.0	0.0	2.0036795571387294	0.0	1.3150388633435284	0.0	1.8482617744902539	1.5098871563185419	1.381464190410525	4.670548826851546	0.9133136562950462	0.0	1.461368931501108	3.221068156449342	0.0	2.4839622974266646	3.209119032643159	0.0	0.0	2.82220397196987	1.3764467659901476	0.0	0.5278996551442713	4.034639803496903	0.8980608441610284	2.9569441578878073	1.4640572481521401	0.0	7.288109158383731	3.2783882027331663	0.0	4.031719959956957	0.0	0.0	0.0	5.557692179437873	6.182649214181421
3R_8970	NA	NA	NA	NA	0.0	2.6389785042005944	1.265771513052636	0.0	1.141419606392863	0.0	0.0	3.2766197267486383	0.0	0.0	3.3346004815163095	0.0	0.729512729267613	0.0	0.0	0.41880203353515405	1.1495428842720692	5.1819378374737015	2.5332861128801896	1.2302650113861027	0.0	2.5016251629183386	1.9432266890526382	6.200858198774711	4.4506159652495905	1.6787114211131535	0.0	0.0	1.527157052067656	0.0	0.29285029434383086	1.9184578668283285	1.4945873519050759	0.0	3.248720410248413	1.6307600483357279	1.3476834668887647	2.1824078287333633	0.0	3.914016877240775	0.0	0.0	0.0	3.083108266429884	2.572350575370515
3R_8971	NA	NA	NA	NA	0.0	2.078333210018896	1.3291481117590265	0.0	0.5992849811033459	0.0	0.0	1.474576531111795	0.0	0.0	0.0	0.0	0.0	0.0	1.0766531848154863	0.43977125913635784	0.8047333125873085	4.081046314978419	2.660126585847765	0.8612425439003315	0.8512795838809188	1.1258058799940467	1.0202615787446048	1.4469627383943457	0.9346912527853799	1.7627637314887772	0.0	0.0	0.0	0.0	1.8450790450313679	1.0072570858521475	1.0462804364286806	2.5837276317009943	0.8528455875304423	2.8540190924744424	0.0	1.5277866580377275	3.1198308302930577	3.5228484907412496	0.0	0.0	0.0	3.237478082273383	1.350573494022767
3R_8972	NA	NA	NA	NA	0.0	0.5319763538638613	0.0	0.0	0.9203686039444053	8.8999644001424	0.0	0.37743699746150977	5.377621994043746	0.0	1.3444054985109366	3.7083185000593333	1.1764658823717646	2.734244055343287	0.826750060394092	1.3507819237552496	0.9269187016291338	2.0891935211601877	1.2256090521196785	0.6613386141662567	0.6536881674728168	0.5763292472166035	1.5668951408701408	1.1111066666844445	0.0	2.7072135057467372	0.0	1.262406297892539	2.462805783505334	0.0	0.7084078853920721	1.0312820857638934	0.8034271631814398	2.645354456665027	0.0	1.7532557301437872	2.173373479888254	0.0	0.0	3.6068751368358254	0.0	0.0	0.0	4.9720471509175415	2.7655744882943947
3R_8973	NA	NA	NA	NA	0.0	0.0	0.0	0.0	0.6877668019366413	0.0	0.0	1.1281942281132014	0.0	0.0	1.3395176182733781	2.7711270728030506	1.7582828750105277	2.0432273347856595	0.0	1.5141047182076999	2.770646057862449	0.0	3.6634592470382303	1.4826018892202835	0.0	0.861350814275839	0.0	0.0	0.0	2.0230281291946226	0.0	0.9433624077627407	0.9201943929058901	0.0	1.0587484703731476	2.311948426904052	1.2007591920067382	1.4826018892202835	1.95752905805072	1.9652415586488021	0.0	0.8766788564478263	0.0	0.0	0.0	0.0	0.0	0.0	1.033319864008906
3R_8974	NA	NA	NA	NA	0.0	2.6622511633771357	0.0	0.0	0.46059422919647863	0.0	0.0	0.3777732142773493	0.0	0.0	1.7941374406162933	0.0	0.0	0.0	0.8274865204514535	1.3519851857575256	1.2369925211122925	0.0	0.408900270491618	0.6619277274872671	0.654270465858237	2.3073705404331935	1.568290914200686	1.1120964285468036	2.1551352562886845	0.0	0.0	1.263530835838283	0.0	0.0	1.418077855026781	0.7741505555614047	0.8041428474529358	1.3238554549745343	4.588318377381845	0.8774087557409403	0.0	2.0548771378684885	0.0	0.45126101279938685	0.0	0.0	0.0	0.0	0.0
3R_8975	NA	NA	NA	NA	0.0	0.0	5.0174527074977595	0.0	1.809811276499709	0.0	0.0	2.226574433047352	0.0	0.0	0.4406061189262887	0.0	0.0	0.0	3.2514398594987806	1.3280876527226095	0.6075637925274149	0.0	1.205017790480986	0.0	1.2854113142675128	1.4166160793064746	1.540569986245791	0.5462195706539384	2.8227217812503524	0.6654325111692846	0.0	0.0	1.2107142887410713	2.8318568031961466	0.4643373585500713	1.0139556804027918	0.39496445596371443	0.65022756989605	0.0	0.0	1.0684294898505609	2.3069204209922143	0.0	1.3298537267288897	0.0	0.0	0.0	4.888512582053683	1.0196664426346196
3R_8976	NA	NA	NA	NA	0.0	0.5856639537541001	1.1236419663195063	0.0	2.0265062970643424	0.0	10.368421107202217	1.662113307261424	0.0	0.0	1.4800842819193496	0.0	1.2951960272711296	0.0	0.0	1.4871042225469315	2.0409285776023807	1.1500185382988375	1.7990650348966895	1.456163172402912	1.4393180971437525	1.2689859732952689	0.0	1.2232406924227333	1.5803480558558218	1.4902141363203185	0.0	0.0	1.355677336050653	1.5854624508585913	0.7799011366123185	1.1353601328280527	1.76901971497289	1.456163172402912	2.883931698692007	0.4825490246888005	0.0	1.9373520407921094	0.0	1.98544233967702	0.0	0.0	0.0	0.0	0.38058488818435016
3R_8977	NA	NA	NA	NA	0.0	1.3515118281612177	0.0	0.0	0.0	0.0	0.0	0.9588970689201515	0.0	0.0	0.7590061391452559	3.1403879007134963	0.49814480910194253	1.1577466915072796	0.7001329272375654	0.5719545408243135	1.3082678287992346	0.8846163100601397	0.3459688300074542	0.0	1.1071510777396094	1.2201604276691582	0.6634622325451048	0.940940194970336	0.6078170130413217	0.0	0.0	0.534534110759744	1.0428130005828282	1.21956811678194	1.1998298161388787	1.0916759793905548	0.34019097096422435	3.640353056000783	2.7729694487536394	1.484743848650557	0.0	1.241873613727532	2.028783569774533	1.1454302373423086	0.0	0.0	0.0	4.210575956263906	1.1710127732316786
3R_8978	NA	NA	NA	NA	0.0	0.9827830174308362	2.8283187869755544	0.0	1.2752295668266203	0.0	0.0	1.743210335201218	0.0	0.0	0.4139466234042772	0.0	2.7167812097848465	0.0	3.054706898582051	1.2477298335509688	0.0	2.8947112467637126	2.264212974287522	0.610884632421248	1.8114535308429551	1.5970820671799795	0.7236778116909282	2.5658489203523547	0.6629822532910439	1.2503391544956568	0.0	1.7491446682572223	1.137458310731089	1.33025565385258	1.0906049271436646	0.7144536449138712	1.1131997211657338	1.221769264842496	1.2098572392654812	2.0243732924917373	3.0113479636662803	0.2709171178384889	0.0	1.2493890487551589	0.0	0.0	0.0	0.0	2.235263530225776
3R_8979	NA	NA	NA	NA	0.0	0.0	0.0	0.0	7.044456153896007	0.0	0.0	0.0	0.0	0.0	6.8600091649722446	0.0	0.0	0.0	0.0	0.0	4.729726853544481	0.0	0.0	0.0	0.0	0.0	0.0	0.0	0.0	10.360439697060743	0.0	0.0	0.0	0.0	0.0	0.0	0.0	5.06185331660222	0.0	0.0	0.0	4.489694579546837	0.0	0.0	0.0	0.0	0.0	0.0	0.0
3R_8980	NA	NA	NA	NA	0.0	0.5837193664076509	4.4796444954128445	0.0	2.5247220785935887	0.0	0.0	0.4141486429177269	0.0	0.0	3.442063192346425	2.0345052083333335	1.9363433575677462	1.5000960061443933	0.0	1.1116249288560045	0.3390253428224267	1.1462001173708922	2.2413644709662615	0.36283206390488576	1.4345391112743298	0.31619313582645303	0.8596500880281691	0.6095895755305868	0.7875504032258065	0.7426330798479087	0.0	0.0	0.6755880318228987	1.5801982200647249	1.813727115945874	1.6973855735805328	0.8815730083502595	2.1769923834293143	1.437178072111847	0.961893622260527	2.3847680097680097	1.2872796177294448	0.0	0.49471251266464034	0.0	0.0	0.0	0.0	1.1379636822684016
3R_8981	NA	NA	NA	NA	0.0	0.6929383621625719	0.0	0.0	0.0	0.0	0.0	0.0	0.0	0.0	0.5837290432517537	0.0	0.0	0.0	0.0	0.8797464465171564	0.0	1.3606641782840174	1.064297342114283	0.8614422291643937	0.0	1.1260669061660833	0.0	0.0	0.9349079676596636	0.0	0.0	0.0	1.603992915804888	0.0	1.8455068398482082	1.343320834180745	0.0	1.7228844583287874	1.7060866517998277	1.1418723269125661	0.0	0.7640704431688797	0.0	2.3491101922958113	0.0	0.0	0.0	3.2382287147988347	0.9005910894526958
3R_8982	NA	NA	NA	NA	0.0	0.0	0.0	12.761613067891783	0.4948919235221736	0.0	0.0	2.029518617667268	0.0	0.0	1.9277361129745894	0.0	0.6325981362140672	0.0	0.0	1.4526594271931454	0.33227598683974435	2.2467628640654547	1.3180458757290112	1.0668262828443809	0.7029900698434695	1.8593899564679626	0.0	1.1949075906265714	0.0	1.455697308124538	0.0	0.0	0.6621383466564397	0.0	1.015782414531052	1.3863281866916044	0.8640225502973448	1.0668262828443809	0.7042832818924825	2.356860330194247	0.0	0.3154130763196189	0.0	0.48486371838494613	0.0	0.0	0.0	0.0	0.7435393125592415
3R_8983	NA	NA	NA	NA	0.0	1.8294081754787836	1.1699540816422038	0.0	0.0	0.0	0.0	1.2979643246717578	0.0	0.0	1.0273917010996996	0.0	0.6742894641057512	0.0	0.0	0.38709920667501485	0.7083492165887878	2.3948355849577503	0.9366077201670889	1.516180507809031	0.7493205723040776	0.0	2.6941900330774695	0.0	0.8227419025741948	1.5516349189231964	0.0	0.0	0.0	0.0	0.5413637353101627	0.5910776125098502	1.8419317701503075	0.0	0.0	1.507313409296235	1.2456653958388297	0.6724006980998527	0.0	2.06727448671125	0.0	0.0	0.0	0.0	0.0
3R_8984	NA	NA	NA	NA	0.0	0.4406728333835407	0.8454651952415866	0.0	1.1436075236566652	0.0	0.0	1.2506287536058756	0.0	0.0	0.3712213747485718	3.0718568760444316	1.9490962333130564	2.264963595240134	0.6848542965635518	0.8392096189535156	0.7678309150328035	0.8653117960688539	0.6768378703242263	0.5478325470931923	2.1659806103581745	1.9096536189105742	0.0	0.4602032773100272	1.7836588312516053	0.0	0.0	0.0	1.020056243861174	0.0	2.9341164111859785	1.9221352410938504	2.6621373062538067	0.5478325470931923	0.542491280537648	0.3630857671758993	1.8003556782677985	0.24295457249980676	0.0	1.1204341189219809	0.0	0.0	0.0	4.11869078352326	1.145458380657469
3R_8985	NA	NA	NA	NA	0.0	1.4995700732599964	1.4385210622499849	0.0	0.6485989484394968	0.0	0.0	0.5319721655139893	0.0	0.0	0.0	0.0	1.6581498562881518	0.0	0.0	1.427877480116092	0.8709532138739711	0.0	2.3032184829598106	0.0	0.0	0.406148734428359	2.208433743454202	1.566030419827699	2.023210268196753	0.9539090237885831	0.0	0.8896385576467992	0.8677899455427097	0.0	0.9984534621506927	0.0	1.1323767693811662	0.9321124772669418	0.0	0.6177741276936651	0.0	1.2401288841146683	0.0	1.2709122252097131	0.0	0.0	0.0	0.0	1.9489459953885986
3R_8986	NA	NA	NA	NA	0.0	0.0	0.0	0.0	0.9138619330080716	0.0	0.0	1.4990746212363109	0.0	0.0	0.44496701370534	1.8410510192058442	0.0	0.0	0.0	0.6706161936777123	0.9203657238869696	1.0372118418061094	0.8112962948990637	1.6416579773709923	1.2981336602553142	0.5722548092723363	0.7779088813545821	1.1032515470896445	0.0	0.0	0.0	0.6267407724956066	2.445394643289672	0.0	0.7033996995639203	2.5599782422329236	0.39887361282726486	1.3133263818967942	0.6502608456356184	0.870430425233987	1.0790042603404215	0.8736574287877462	7.136240828146477	0.4476719803540047	0.0	0.0	0.0	0.0	0.6865057208924492
3R_8987	NA	NA	NA	NA	0.0	2.6744010344583202	0.0	0.0	0.0	0.0	0.0	0.0	0.0	0.0	0.0	0.0	4.435829078633942	0.0	0.0	0.0	1.553297320134966	0.0	0.0	1.6623715142666802	1.6431409954641094	0.7243440069044471	1.9693102687714654	0.0	1.8041423107454717	0.0	0.0	0.0	3.095311608888806	0.0	0.5935623415559524	1.9442089791347492	1.009765951398955	0.0	1.6461636978104377	0.0	0.0	0.0	0.0	2.2666022951614844	0.0	0.0	0.0	0.0	0.8689595903376907
3R_8988	NA	NA	NA	NA	0.0	1.549322527738296	0.0	0.0	0.0	0.0	0.0	0.0	0.0	0.0	1.3051443045851807	5.400034560221186	0.0	0.0	0.0	0.9835008874620258	1.7996990723181177	0.0	0.0	1.9260758602312233	1.903794777015181	3.3569908873643115	0.0	0.0	4.180671917590596	0.0	0.0	0.0	1.7931626350094563	4.1942016001717946	0.0	1.501747734012844	0.0	0.9630379301156117	0.0	1.276541043539113	0.0	0.0	0.0	3.9392349375473694	0.0	0.0	0.0	7.24026980141388	0.0
3R_8989	NA	NA	NA	NA	0.0	0.7524277834861965	0.0	0.0	1.3017700949042472	0.0	0.0	0.5338471932877044	0.0	0.0	1.2676854801333404	0.0	1.6639942918339812	1.9336584973462472	1.1693559514838894	0.9552735206013332	0.4370115194488481	1.477478499732872	1.155668287144739	0.0	0.0	0.4075802757883784	0.0	0.7857750822549355	2.0303414222135596	0.9572712408915642	0.0	0.0	0.0	0.0	0.6679817892132697	0.729323106473005	2.2727360537529346	0.0	0.9262779115323082	1.8598547379055508	0.0	1.2444999325481036	3.3884567477049985	1.2753917748453971	0.0	0.0	0.0	0.0	1.4668615441123405
3R_8990	NA	NA	NA	NA	0.0	0.0	0.0	0.0	1.4922455460201065	0.0	0.0	0.0	0.0	0.0	0.7265868293058625	0.0	1.9074705128902087	4.433184156686461	0.0	0.0	1.0019103926411685	0.0	0.0	0.5361328043847086	1.0598615078967633	0.9344351257901525	0.0	2.702249893261129	1.163710841130196	0.0	0.0	0.0	0.0	0.0	0.7657211159466399	2.090094789978915	1.9539626851746013	1.0722656087694171	0.0	0.7106631090871425	0.0	0.9510637291161265	0.0	1.4620075410348967	0.0	0.0	0.0	8.061460575427056	0.0
3R_8991	NA	NA	NA	NA	0.0	1.7024455460023769	0.0	0.0	0.7363473108743477	14.240956992309885	0.0	0.6039421964508008	0.0	0.0	0.7170673208615249	0.0	1.8824794437950936	0.0	0.0	0.5403512423566642	0.49439184142717874	0.0	0.653704704719297	0.5291085637120522	3.137926623351425	1.3832886830801245	1.253605369041363	0.8889486262365721	1.1484642735733777	0.0	0.0	2.0199938996184232	0.0	2.304361972865677	1.8892222064619106	1.2376266215796539	0.6427874968318612	0.5291085637120522	1.0478997051000651	2.1040566844092417	1.7388225875836245	0.4693015980329506	0.0	2.164279178162596	0.0	0.0	0.0	0.0	3.3189256925173547
3R_8992	NA	NA	NA	NA	0.0	1.9499629117054194	1.2470519691449415	0.0	0.5622695538233655	10.874293170943888	0.0	0.46116595296623786	0.0	0.0	0.547547490984083	0.0	0.7187239372732246	3.3407966731010412	1.0101526401248389	1.237825062145007	1.1325422500549094	0.0	2.9949854957844084	0.8080470496707329	0.0	1.4083591608798949	0.9572441171605536	1.3575896592938685	1.7539182533780466	0.0	0.0	2.313679398073168	0.7522859336522925	0.0	1.731115920022906	0.0	1.4724838416985633	0.0	0.0	0.0	1.3277525239247727	0.7167107049559327	2.9271314053684763	1.101752094320556	0.0	0.0	0.0	9.112536176768621	0.4223846638548801
3R_8993	NA	NA	NA	NA	0.0	1.122705918860696	2.153998855795808	0.0	0.0	0.0	0.0	0.7965593733053199	0.0	0.0	0.0	0.0	0.0	0.0	0.0	0.0	0.0	0.0	0.43109639712048303	0.0	0.0	1.5203877304953413	0.8267108284568417	1.75869569499433	1.5147475824628585	0.714177567396937	0.0	0.6660592206574272	0.0	0.0	0.9967031054677339	0.0	0.0	0.348929407812362	0.0	0.9250366915803715	1.1466953615713946	0.6189774270073964	0.0	1.4272697585516294	0.0	0.0	0.0	5.24661173813951	0.729573510294793
3R_8994	NA	NA	NA	NA	0.0	1.0733141160018578	0.0	0.0	0.0	0.0	0.0	2.2845477303703663	5.4249381150184535	0.0	0.4520781762515378	0.0	0.5934086305588593	0.0	0.0	2.044000587445769	1.246765850422571	0.0	0.8242618848157485	1.0007363084178569	0.0	0.29070009973629723	0.0	1.681324453250101	0.0	0.6827583711296988	0.0	0.6367569205925916	0.0	0.0	0.7146409589033328	0.26008900870091367	0.8104962834895545	0.667157538945238	2.6426115026800705	1.3265115853763416	0.0	0.5917464215096747	0.0	1.3644791155555531	0.0	0.0	0.0	0.0	0.6974769920649089
3R_8995	NA	NA	NA	NA	0.0	0.0	0.8402615700657151	0.0	0.37885630253221486	0.0	0.0	0.31073286221259694	0.0	0.0	0.0	0.0	0.9685500186349023	1.1255116575995447	0.6806391909868125	1.1120593270306258	0.0	0.8599860200672578	0.672672103830437	0.8166911637718414	0.0	0.0	0.6449895150504433	1.8294833685325933	0.0	1.1143849263837315	0.0	0.0	0.0	3.5568353839674938	0.5832115328447628	0.21225610924023858	0.33071906526621697	0.5444607758478941	0.0	1.0825531973858218	0.0	1.2072962417157747	0.0	1.113538129327209	0.0	0.0	0.0	0.0	0.28460209325978
3R_8996	NA	NA	NA	NA	0.0	0.0	1.2893962118570812	0.0	1.162723367879395	0.0	0.0	0.9536501244608777	0.0	0.0	0.5661397264548715	0.0	0.0	0.0	0.0	1.279856000841633	0.39033275359811664	0.0	1.0322272175711498	1.2532270073260725	1.6516393635539843	0.728090333002671	0.0	0.701843630923455	0.0	0.8550216705242395	0.0	0.7974138274747339	0.0	0.0	0.2983161307347771	0.3257107464482546	0.5074942436196682	1.2532270073260725	0.0	0.0	0.0	0.7410469578114186	0.0	0.0	0.0	0.0	0.0	0.0	0.8734538720057292
3R_8997	NA	NA	NA	NA	0.0	0.8413972849119292	0.0	0.0	0.36392390322069745	0.0	0.0	0.8954565252275176	0.0	0.0	0.3543951806791686	0.0	1.3955627802290063	1.0811502746986617	0.0	0.0	0.0	0.0	0.6461591267650483	0.26150058659811587	1.550853093269546	0.0	1.239135262022586	1.757375352880971	0.5676038942167975	0.0	0.0	0.0	0.0	0.0	0.5602245917979535	0.6116704769659579	0.3176839669730665	1.3075029329905794	0.0	1.0398849970384076	0.0	0.2319422734647648	3.7891188631430897	0.35654955867721827	0.0	0.0	0.0	0.0	1.366923342064146
3R_8998	NA	NA	NA	NA	0.0	0.48937991747292825	0.9389135343259277	0.0	0.8466728044800507	0.0	0.0	0.34721484390678925	0.0	0.0	1.649008261696292	0.0	0.5411319246082016	1.2576537664089231	0.0	0.6213110240426553	1.705396844850982	0.9609537581363956	0.7516480164628956	1.2167677531966694	0.0	0.2650906918996953	0.7207153186022965	0.0	0.0	0.0	0.0	0.5806614198100774	1.1328019397194176	1.3248100354890113	0.0	2.134586737366709	0.36954755221494423	0.9125758148975022	0.0	0.0	0.0	1.079232297818038	2.203856263612945	0.8295163140143962	0.0	0.0	0.0	0.0	0.6360323184557848
3R_8999	NA	NA	NA	NA	0.0	0.0	0.0	0.0	0.0	0.0	0.0	0.0	0.0	0.0	0.0	0.0	0.0	2.6864258661977245	1.6245826650206396	0.6635792976265296	0.6071387741346012	0.0	0.0	1.2995454125169745	1.2845121108297601	0.0	1.5394922877594355	0.0	0.0	0.0	0.0	0.0	1.2098673392561181	0.0	0.46401253353534583	0.0	0.0	0.6497727062584873	0.0	0.0	0.0	1.1526533128322416	0.0	0.0	0.0	0.0	0.0	0.0	0.6793020931810909
3R_9000	NA	NA	NA	NA	0.0	0.48219476540935347	0.0	0.0	0.0	0.0	0.0	1.0263509446944636	0.0	0.0	0.0	0.0	1.0663738830533356	0.0	0.7493839689083589	0.0	0.560119314375871	0.0	0.0	0.29972574494885684	1.1850339221885395	0.5223971782611937	0.0	0.0	0.0	0.6134690817717477	0.0	1.1442721170636148	0.5580849827255955	0.0	0.8561547811407252	0.23369404476530947	1.0923653927282984	0.5994514898977137	0.0	0.3972971398817278	2.954988434175269	0.5316934206820553	0.0	0.8173372264740104	0.0	0.0	47.45363779587343	4.506770069999153	0.0
3R_9001	NA	NA	NA	NA	0.0	0.0	0.0	0.0	0.4748054010063975	0.0	0.0	0.778858053898535	0.0	0.0	0.4623734368310034	0.0	0.0	0.0	0.8530177849943081	0.3484248323074835	1.2751586815433054	0.0	0.42151647718447227	0.6823508419441745	0.0	0.0	0.0	1.1464090456259335	0.0	2.094920864364348	0.0	1.9537737139284526	0.6352636773063803	0.0	0.9745541475684507	0.0	0.41447693321885476	0.6823508419441745	0.0	0.4522401603281816	1.1212132424253636	0.30261118653694935	0.0	3.256289523214088	0.0	0.0	0.0	0.0	0.7133607656215752
3R_9002	NA	NA	NA	NA	0.0	0.0	0.0	0.0	0.0	0.0	0.0	0.0	0.0	0.0	0.7270064578529639	0.0	0.9542860709160518	0.0	1.341230678398501	0.5478409505960866	1.002489029887857	0.0	0.0	0.0	0.0	0.4674873968903954	0.0	0.0	0.0	0.0	0.0	0.0	0.0	0.0	0.7661633458721073	0.41826037812745837	0.0	1.0728848785405805	0.0	2.1332206234365714	3.5258481692209673	1.427419501034094	0.0	0.0	0.0	0.0	0.0	0.0	0.5608214508821077
3R_9003	NA	NA	NA	NA	0.0	0.5441812010209711	0.0	0.0	1.412226188171796	0.0	0.0	1.1582889940306418	0.0	0.0	0.0	1.896698227725176	0.6017284529465199	1.3984871725162589	1.6914354840837613	0.34544304659764163	2.2124304964959522	0.0	0.4179091803112621	2.029534050101619	0.0	0.0	0.8014217863627504	0.0	0.0	0.0	0.0	0.645684503055379	0.6298271527555065	0.0	1.2077675103582972	1.0549422355829485	0.41092988007586756	1.353022700067746	0.0	0.0	0.0	0.9000644086090801	0.0	1.3836096494043837	0.0	0.0	0.0	0.0	0.7072558938109027
3R_9004	NA	NA	NA	NA	0.0	1.2647664646665988	0.0	0.0	0.0	0.0	0.0	0.0	0.0	0.0	0.0	0.0	0.0	0.0	0.0	0.0	0.7345788215196042	0.0	0.0	1.5723234593254465	0.0	0.6851074292981123	1.8626358234042426	1.3208204091056304	0.0	1.6090907189256425	0.0	1.5006768052391628	2.9276434387924177	0.0	1.1228200028586999	1.225929487478111	0.0	2.35848518898817	0.0	0.0	0.0	2.0918974744312604	0.0	1.0719120037422594	0.0	0.0	0.0	0.0	0.8218894136287511
3R_9005	NA	NA	NA	NA	0.0	0.0	0.0	0.0	0.0	0.0	0.0	0.0	0.0	0.0	0.0	0.0	13.693477887771907	0.0	0.0	0.0	0.0	0.0	3.170106655068303	2.5658842088301315	0.0	0.0	0.0	0.0	5.569417216182498	0.0	0.0	0.0	0.0	0.0	0.0	2.0006017810157295	0.0	2.5658842088301315	0.0	0.0	0.0	0.0	0.0	0.0	0.0	0.0	0.0	0.0	0.0
3R_9006	NA	NA	NA	NA	0.0	1.9731358864483974	0.0	0.0	1.137902908661899	0.0	0.0	0.0	6.648653248797923	0.0	0.0	0.0	0.7272651108235667	0.0	0.0	0.0	0.3820003862787906	0.0	0.5050962188092983	0.4088248607378995	0.8081910486052563	0.7125479117215843	0.0	1.3737229871111813	0.0	0.0	0.0	0.7803915692737988	0.761225951349745	0.0	0.0	1.9125471251611639	0.49666084977479413	0.0	0.809677787105266	2.709559499325428	0.0	0.0	2.961916857809035	1.6722676484438546	0.0	0.0	0.0	0.0	0.8548083998260295
3R_9007	NA	NA	NA	NA	0.0	0.9781191804965382	0.9382989615657732	0.0	0.0	0.0	0.0	0.6939751437534811	0.0	0.0	0.0	1.704576446844488	1.0815554454532113	0.0	2.2801579967079078	0.31045217017088	2.5564208472029817	0.0	0.7511560197249063	0.30399282722844295	0.0	1.8544202238619005	0.0	0.0	1.3196720878796036	0.0	0.0	1.1605626872132684	1.1320604558773493	1.3239428713355248	0.651257650160802	0.47404211731480544	0.3693056621464023	0.0	1.2041158123404772	0.8059066185524297	0.0	1.3481573479738909	0.0	0.0	0.0	0.0	0.0	0.0	0.6356159988233476
3R_9008	NA	NA	NA	NA	0.0	0.7684862833651769	0.7372004312327642	0.0	0.0	0.0	0.0	0.27262034607081015	7.768444423383329	0.0	0.3236851843076387	0.0	0.8497538348115935	0.9874635576574047	0.0	0.0	0.22316916369900033	0.0	1.1803328456001292	0.7165210210309906	0.0	0.6244184322826328	0.5658792042561359	1.605090576866343	0.5184183677701375	0.0	0.0	0.0	0.44471724388444855	0.0	1.0233570326903219	0.0	1.1606206744030159	0.4776806806873271	0.4730233819241872	0.6331827392612365	2.3547207913368884	0.42368678598449194	0.0	2.2795701277835834	0.0	0.0	0.0	0.0	0.4993892220120182
3R_9009	NA	NA	NA	NA	0.0	0.0	0.0	0.0	0.0	0.0	0.0	0.0	0.0	0.0	0.9788582284388856	0.0	0.0	0.0	0.0	1.8440641639912985	0.6748871521192942	1.1408523718777153	0.0	0.36113922379335445	0.0	0.6294357913808084	0.8556392789082864	1.2134909124092552	0.7838759845482366	0.7391682287755236	0.0	0.0	0.0	3.145651200128846	0.0	0.2815777001274083	0.8774599149987031	0.36113922379335445	0.0	2.393514456635837	0.0	0.9609552356300677	0.0	0.9848087343868424	0.0	0.0	0.0	0.0	1.1326543649327794
3R_9010	NA	NA	NA	NA	0.0	0.0	0.0	0.0	0.0	0.0	0.0	1.036890489847805	0.0	0.0	0.0	0.0	0.0	0.0	2.271238063224454	0.0	0.0	0.0	0.0	1.8168216794063714	0.0	0.0	0.0	0.0	1.9717643347267133	0.0	0.0	1.7340338830220743	1.6914477862754234	0.0	0.6487099429719089	1.416563021472262	0.0	0.9084108397031857	0.0	0.0	0.0	0.0	0.0	1.238595630730053	0.0	0.0	0.0	0.0	0.0
3R_9011	NA	NA	NA	NA	0.0	0.5027999925987842	0.0	0.0	0.43494539173617675	0.0	8.90142209119329	1.4269455260691533	0.0	0.0	0.0	0.0	0.0	1.2921419164635422	0.7814067697331778	0.3191744972937833	1.7521632791899304	1.9746112385393566	0.38613008382729663	0.9376010265106065	0.0	0.5447203416660293	0.7404792144522587	0.0	0.0	0.0	0.0	1.193169344138675	0.5819331633467768	0.0	0.8927401301329433	0.9747211907505977	1.1390445329962977	1.875202053021213	1.2379461186427754	0.0	0.0	1.3860345816736956	2.2642917567100023	1.278395725862866	17.344007992118883	0.0	0.0	0.0	0.6534739853313387
3R_9012	NA	NA	NA	NA	0.0	1.2158841155440085	0.0	0.0	0.35059878064548883	0.0	0.0	0.8626692643363554	0.0	0.0	0.3414189535591014	1.412620920350782	1.3444640616689532	0.0	0.6298727745177662	0.0	0.2353959527055634	0.0	0.0	1.0077028300477435	0.9960455993659573	1.3172570019783882	0.0	0.4232572045994853	0.5468210014261092	1.546900475517206	0.0	0.0	0.9381640148991703	0.0	0.7196158575413907	0.5892740803317282	0.9181557776145908	0.2519257075119359	0.0	1.001809468261574	0.8279096969088833	0.670349027946985	0.0	0.3434944487175154	0.0	0.0	0.0	0.0	2.106997216604002
3R_9013	NA	NA	NA	NA	0.0	0.4861163233583561	0.0	0.0	0.8410264829147153	0.0	0.0	0.689798650533104	0.0	0.0	0.40950282425907836	0.0	1.075046409753509	0.0	0.7554785034635668	0.30858380154753545	0.8470119170059326	2.863635947107499	0.0	0.6043266646691656	1.1946714784848032	1.0532913828441375	1.4318179735537495	1.0153216092116475	0.0	0.6184582577783496	0.0	0.0	0.0	0.0	0.2157794133665507	0.4711892288403996	0.36708310041910613	0.3021633323345828	0.5984345908598453	0.0	0.0	0.2680087688181017	0.0	1.2359766093898628	0.0	0.0	0.0	0.0	0.9476860854284672
3R_9014	NA	NA	NA	NA	0.0	3.783092602540725	0.0	0.0	0.0	0.0	0.0	0.0	0.0	0.0	0.0	0.0	0.0	0.0	0.0	0.0	2.197227538292183	0.0	0.0	2.3515191989785	0.0	0.0	0.0	0.0	0.0	0.0	0.0	0.0	0.0	0.0	0.0	0.0	0.0	0.0	0.0	0.0	0.0	2.085718874295809	0.0	0.0	0.0	0.0	0.0	0.0	2.458385676461695
3R_9015	NA	NA	NA	NA	0.0	1.1871472317804062	1.138817269936135	0.0	0.0	9.9304865938431	0.0	0.0	0.0	0.0	1.0000490024011177	0.0	1.9690323715485325	0.0	1.8449580295110262	0.0	0.34474871007960767	0.0	0.0	1.1068719963414193	0.0	0.0	0.0	1.2397611228268537	0.0	0.0	0.0	0.7042898293505744	0.0	0.0	0.7904340615953648	0.8630202717708371	0.896455571549817	0.0	0.0	0.4890660720927406	2.425027251243736	0.6545056249031537	0.0	0.0	0.0	0.0	0.0	2.773878936827681	2.700074039887422
3R_9016	NA	NA	NA	NA	0.0	0.0	0.0	0.0	0.0	0.0	0.0	0.8124295217389892	0.0	0.0	0.0	0.0	0.6330828857437332	0.0	0.0	0.0	0.665061208908362	0.0	0.0	0.35588125808295307	0.0	0.6202715921193254	0.843181695537208	2.3916464572541027	0.0	2.1852191774835017	0.0	2.7173174641993425	1.32529146472538	0.0	0.0	1.3873905071411763	2.161711591356958	0.0	1.409645925136524	0.0	0.0	0.631309544327084	0.0	1.9409410458566732	0.0	0.0	0.0	0.0	0.7441090744845742
3R_9017	NA	NA	NA	NA	0.0	0.0	0.0	0.0	1.5375054466130444	0.0	0.0	0.31526034072833203	0.0	0.0	0.7486242532098761	1.5487164238279312	0.49133105316418174	0.0	0.6905563246051157	0.0	0.25807459935337856	0.8725162951143275	1.364946308813233	0.2761968729100528	0.5460035868067624	0.2406941503763662	0.0	0.0	1.1990062636087209	0.0	0.0	0.5272226123669553	0.5142745648131491	0.0	0.19723637130204483	0.2153487495473369	0.6710754984765579	1.6571812374603168	1.0940160168320927	0.7322175655625777	1.8153452586994068	0.48995477570433815	0.0	1.8829379013105552	0.0	0.0	0.0	0.0	0.0
3R_9018	NA	NA	NA	NA	0.0	1.8632438628473644	1.1915928832353366	0.0	1.074528432452134	0.0	0.0	0.0	0.0	0.0	1.56959062565138	0.0	0.0	0.0	0.0	1.1827763166547678	0.0	1.2195645471610488	0.0	0.3860557288431037	2.2895387312109006	0.0	0.0	0.0	0.0	0.0	0.0	0.0	0.0	0.0	0.8270647340259063	0.9030147689871497	0.0	1.5442229153724147	0.764583513010459	1.5351918160766516	0.0	0.0	0.0	1.0527548066678962	0.0	0.0	0.0	0.0	0.4036003084797878
3R_9019	NA	NA	NA	NA	0.0	0.0	0.0	0.0	1.1267445667813618	21.791239921551536	0.0	0.0	0.0	0.0	0.0	0.0	0.7201335069911281	0.0	2.02426752638658	0.0	0.3782544683484037	0.0	0.0	1.214447701368282	0.0	0.3527803127983088	0.9591214754204022	0.0	0.0	1.6571285111446035	0.0	0.0	2.2612839766397306	3.5260906021928053	0.8672555023169888	0.3156320961986028	0.49179056469310617	0.8096318009121879	0.0	0.0	0.0	1.0771744894489144	0.0	0.5519564316502416	0.0	0.0	0.0	0.0	0.8464260991086244
3R_9020	NA	NA	NA	NA	0.0	2.373822999211416	0.0	0.0	0.6844891205930195	0.0	0.0	1.6842264112301522	0.0	0.0	0.0	2.7579207483893744	0.0	2.0334899527294925	1.2297277837686016	0.0	0.45957367096924134	0.0	0.0	0.49184542419725047	0.9723113912793976	0.0	1.1653186260800175	0.0	0.0	1.006693505115513	0.0	1.8777332754991485	1.8316180688023518	0.0	1.404937075327036	1.5339536028121665	1.1950367494713605	0.49184542419725047	0.0	1.3039172215975372	3.232727617159706	0.4362504396859119	3.5633969292783303	1.3412380539279631	0.0	0.0	0.0	0.0	0.5141976924555834
3R_9021	NA	NA	NA	NA	0.0	0.0	1.548459344890208	0.0	0.0	0.0	0.0	0.0	0.0	0.0	0.6798874867795878	0.0	0.8924365821178197	0.0	2.50860482813611	0.0	0.9375153957606397	0.0	0.6198102128731977	0.0	0.0	0.874376913546551	0.0	0.8428567720001631	1.0889165715679527	0.0	0.0	0.0	0.0	0.0	0.3582532631319345	0.3911519550244094	0.0	0.5016743632711356	0.0	0.0	0.0	0.4449683798794732	0.0	0.6840205414104668	0.0	0.0	0.0	0.0	0.5244733147190761
3R_9022	NA	NA	NA	NA	0.0	0.0	0.0	0.0	0.0	0.0	0.0	0.0	0.0	0.0	0.0	0.0	0.0	0.0	0.0	0.0	0.0	0.0	0.0	0.0	0.0	0.0	0.0	0.0	0.0	0.0	0.0	22.878059940517044	0.0	0.0	0.0	0.0	0.0	0.0	0.0	0.0	0.0	0.0	0.0	0.0	0.0	0.0	0.0	0.0	0.0
3R_9023	NA	NA	NA	NA	0.0	0.0	0.0	0.0	0.0	0.0	0.0	0.0	0.0	0.0	0.0	0.0	0.0	0.0	0.0	0.0	0.0	0.0	0.0	0.0	0.0	0.0	6.181753442000316	0.0	0.0	0.0	0.0	0.0	0.0	0.0	0.0	2.0343197885609383	0.0	0.0	0.0	0.0	0.0	0.0	0.0	0.0	0.0	0.0	0.0	0.0	0.0
3R_9024	NA	NA	NA	NA	0.0	0.0	0.0	0.0	1.219488400226337	0.0	0.0	0.5001040216365004	0.0	0.0	1.1875581903513273	0.0	0.0	0.0	0.0	0.0	1.6375563728781362	2.7681814155372484	0.5413106646861914	0.0	1.7322736438029642	1.1454543788429994	1.0380680308264683	0.0	0.0	0.0	0.0	0.836344172353807	0.8158044157861418	0.0	1.251520597525994	0.0	2.1290819824308156	0.4381368318851451	0.0	1.7422978818303883	0.0	0.3886127147862474	0.0	0.0	0.0	0.0	0.0	0.0	1.8321930984950368
3R_9025	NA	NA	NA	NA	0.0	0.0	0.0	0.0	0.0	0.0	0.0	0.0	0.0	0.0	0.0	0.0	0.0	0.0	0.0	0.0	0.0	0.0	0.0	0.0	0.0	0.0	0.0	0.0	0.0	0.0	0.0	0.0	0.0	0.0	0.0	0.0	0.0	0.0	0.0	0.0	0.0	0.0	0.0	0.0	0.0	0.0	0.0	0.0	0.0
3R_9026	NA	NA	NA	NA	0.0	1.3183251680666839	0.0	0.0	0.0	0.0	0.0	0.9353511476571511	0.0	0.0	0.0	0.0	1.4577382724227115	0.0	2.0488230433586274	0.8368651133278552	0.0	0.0	1.0124204756371642	0.0	0.0	0.0	0.0	0.0	0.0	0.0	0.0	3.12845107258945	0.0	3.5688640876627225	0.5851838700386209	1.277843572523501	0.0	0.0	0.0	1.0862142359889497	0.0	0.0	0.0	1.1173039544962322	0.0	0.0	0.0	0.0	1.7133874586720237
3R_9027	NA	NA	NA	NA	0.0	0.9164805752858549	0.0	0.0	0.792798346666616	0.0	0.0	0.0	0.0	0.0	0.0	0.0	0.0	0.0	0.0	0.581776513926479	0.0	0.0	0.7038200608001998	0.0	0.0	0.9928910490226552	1.3497112697651719	0.0	0.0	0.0	0.0	1.087426952094493	2.1214417190636254	2.4810226576913195	1.2204340693445757	1.7766767119967966	0.6920659004528257	0.5696719310619488	1.1282354690605116	1.5102408297988035	0.0	1.0105598961629496	4.127246305392289	3.1069341488414093	0.0	0.0	0.0	0.0	0.0
3R_9028	NA	NA	NA	NA	0.0	1.4224860333208817	0.0	0.0	0.8203444101157655	0.0	0.0	1.3456709831754794	0.0	0.0	0.3994325501419664	0.0	0.5243047221295077	0.0	0.7369001807542455	0.9029858219487138	1.1015768714902903	0.9310716485703583	0.36413727086616715	0.2947326935099183	0.0	0.513694702659508	0.0	1.485530046033605	0.0	0.0	0.0	1.6878149884722236	0.5487879934845695	1.2836133407474841	0.6314192448251089	0.9192039914043397	0.35805598942990075	1.4736634675495914	0.5837182079337345	0.3906786725348166	0.0	0.0	0.0	1.2055821346230169	0.0	0.0	0.0	0.0	1.8487621936265957
3R_9029	NA	NA	NA	NA	0.0	2.694899148789155	0.0	0.0	1.1656065863299523	0.0	0.0	1.4340223523932112	0.0	0.0	0.567543589617857	2.3482116020438832	2.97988517906428	0.0	1.0470427951519405	0.42767655814117395	0.39130066619721016	0.0	0.0	0.418778216229264	0.0	0.0	0.0	0.0	0.9089851362750516	0.0	0.0	0.7993911836745135	0.0	1.8238536714903948	0.29905586866040434	0.32651841511618307	0.0	1.256334648687792	0.0	1.6653162801985681	1.3762412319671111	1.1143268106584914	0.0	0.5709937026246524	0.0	0.0	0.0	0.0	0.0
3R_9030	NA	NA	NA	NA	0.0	0.0	0.0	0.0	0.5457706161029838	0.0	0.0	0.4476337453533379	0.0	0.0	0.0	0.0	0.6976340856200732	0.0	0.0	0.0	0.0	1.2388736755201535	0.0	0.39216807413827637	0.0	1.0252747659477133	0.9291552566401151	1.9766299092568742	0.0	0.0	0.0	2.2457880245599378	0.0	0.0	0.0	0.305770675418068	0.47642535388994395	0.0	0.0	0.5198327365393601	1.288791662445874	1.043519892776244	2.84123922353478	0.5347114344190328	0.0	0.0	0.0	0.0	0.8199808673864213
3R_9031	NA	NA	NA	NA	0.0	0.4658109657118411	0.0	0.0	0.0	0.0	0.0	0.33049268262761244	0.0	0.0	0.78479531282569	0.0	1.0301411046079447	1.1970840946788177	0.7239217330570462	0.29569407916369195	0.8116317434152858	0.9146734103707865	0.35772400534124865	0.28954179663232776	1.7171540484081753	1.261618497063154	2.05801517333427	1.459366564861255	0.6284691497063792	2.9631245081213318	0.0	0.5526962735006455	0.5391226189110413	0.0	0.20676618350647658	0.45150738449357486	0.7034996575363667	0.5790835932646555	1.1468752695156883	0.0	0.0	0.770441666471488	0.0	0.3947830525004611	0.0	0.0	0.0	6.530461555608186	0.6054004627196816
3R_9032	NA	NA	NA	NA	0.0	0.535311330110545	3.081109593835809	0.0	0.0	0.0	0.0	0.0	5.411334472960374	0.0	1.3528336182400935	0.0	0.0	0.0	0.8319329821411442	0.0	0.6218197224613379	0.0	0.8221949554968481	0.0	0.6577861588504896	0.0	0.0	0.5590361144038338	0.0	0.6810462777756211	0.0	0.0	1.8586838919576794	1.4491518693769285	1.1880815272949612	0.5188736125579037	0.8084638729631611	0.0	0.6589962143303472	0.4410617361610154	0.0	0.0	0.0	0.4536858436043272	0.0	0.0	0.0	5.003217068575093	0.34786399505727006
3R_9033	NA	NA	NA	NA	0.0	0.0	0.0	0.0	0.0	0.0	0.0	0.0	0.0	0.0	0.6512217701874842	5.388860148301431	0.0	0.0	0.0	0.0	0.8979874574499868	0.0	1.1873550016913872	0.0	1.8998552120342906	0.0	0.0	0.0	0.0	0.0	0.0	0.0	0.0	0.0	0.6862968615507262	0.3746600334856151	2.3350511136851155	0.0	0.9516750813777362	1.2738994686947487	0.0	0.8524148529196529	3.4813632182835623	0.0	0.0	0.0	0.0	3.6126436748389485	0.5023602391114171
3R_9034	NA	NA	NA	NA	0.0	0.0	0.0	0.0	0.0	0.0	0.0	0.0	0.0	0.0	2.6811750410487902	0.0	0.0	0.0	4.946413034391916	0.0	3.6971453785960056	0.0	0.0	0.0	0.0	0.0	0.0	0.0	0.0	0.0	0.0	0.0	0.0	0.0	0.0	0.0	0.0	0.0	0.0	5.244829974413097	0.0	0.0	0.0	0.0	0.0	0.0	0.0	0.0	4.136580797454183
3R_9035	NA	NA	NA	NA	0.0	2.0428182884532964	0.0	0.0	0.0	0.0	0.0	0.0	0.0	0.0	1.7208635430928323	0.0	0.0	0.0	0.0	0.0	1.1864728333908576	0.0	0.0	0.0	0.0	0.0	3.0084815110760257	2.1333551788903655	0.0	0.0	0.0	0.0	2.3643272200500625	0.0	0.0	1.9800898010326566	3.0852042397493706	1.2697882209111517	0.0	1.683149468890601	0.0	1.1262596792164659	0.0	0.0	0.0	0.0	0.0	0.0	1.3274946578296234
3R_9036	NA	NA	NA	NA	0.0	1.1365822992991719	0.0	0.0	0.0	0.0	0.0	0.40320232967080466	0.0	0.0	0.0	0.0	0.0	0.0	0.8831872674071132	1.0822437033167414	0.3300646045352395	0.0	0.0	0.0	0.0	0.0	0.0	1.1869551727387733	0.0	1.4460092674733953	0.0	0.0	0.0	1.5384321899089926	0.2522555302106016	0.8262610892500787	0.8582722576066417	0.3532420930201588	0.6995960951904028	0.0	0.0	0.9399417630882425	0.0	0.0	0.0	0.0	0.0	0.0	0.36929543342930954
3R_9037	NA	NA	NA	NA	0.0	0.0	2.4768660708978145	0.0	2.2335338302201593	0.0	0.0	0.9159572577705233	0.0	0.0	0.0	0.0	0.0	0.0	0.0	0.0	0.7498098294819976	0.0	0.9914286040040827	0.8024622752453628	0.0	0.6993126805319392	0.0	2.6964135004031133	0.0	0.0	0.0	0.0	0.0	0.0	0.0	0.6256741639116148	0.0	1.6049245504907257	0.0	0.0	2.637151665229419	0.0	0.0	1.0941373930207163	0.0	0.0	0.0	0.0	0.8389307492029109
3R_9038	NA	NA	NA	NA	0.0	0.0	0.9174311926605506	0.0	1.2409513960703207	0.0	0.0	0.3392705682782019	0.0	0.0	0.0	0.0	0.5287508261731659	0.0	0.0	0.0	0.0	0.0	0.36722515492311225	0.8916960802526472	0.0	0.5180508337380606	0.0	0.0	1.2903225806451615	0.0	0.0	0.0	0.5534417156693187	2.588996763754045	0.21225789334040862	0.46349942062572425	0.7221846084405327	0.8916960802526472	0.5886681383370126	3.1519330214232952	0.0	0.5272697314219806	0.0	0.8105369807497468	0.0	0.0	0.0	0.0	0.31073994950475825
3R_9039	NA	NA	NA	NA	0.0	0.0	0.0	0.0	0.5323960890609215	0.0	0.0	0.0	0.0	0.0	0.0	0.0	0.6805380279205698	0.0	0.956483080579491	0.0	1.0723701123872473	0.0	0.0	0.3825576950562222	0.0	0.3333832074611695	0.0	0.0	0.8303661582611469	0.7830068716683057	0.0	0.0	0.0	0.0	0.273190245753203	0.29827753077746877	0.46475018562122417	0.3825576950562222	0.0	0.0	2.5144176709250843	0.33931587946739894	0.0	0.5216079210961612	0.0	0.0	0.0	0.0	0.39994330403721967
3R_9040	NA	NA	NA	NA	0.0	0.0	0.0	0.0	0.0	0.0	0.0	0.4871217669971885	0.0	0.0	0.0	0.0	1.5183517866217722	0.0	0.0	0.8716623992254757	0.0	2.696321893378804	0.0	0.4267631902579865	0.8436526820267137	0.0	0.0	0.0	0.9263170375640086	0.8734852673607382	0.0	0.8146334231059366	0.7946268603108755	1.8586296546591756	1.2190322383437204	0.6654884858513155	0.0	0.0	0.0	0.565689793932219	0.0	0.7570493501923681	0.0	0.0	0.0	0.0	0.0	0.0	0.4461577496909577
3R_9041	NA	NA	NA	NA	0.0	0.7593097449205216	0.0	0.0	0.0	0.0	0.0	0.5387299420067992	0.0	0.0	0.6396400822014264	0.0	0.0	0.0	0.0	0.0	0.0	1.4909920225962825	0.0	0.47197666849416037	0.0	0.8226162883289834	0.0	0.0	0.0	0.0	0.0	0.0	0.0	0.0	0.0	0.7359937446419655	1.1467616368783864	0.47197666849416037	0.9347499656012013	0.0	3.102137248478712	1.255882553882385	0.0	0.6435284717588817	0.0	0.0	0.0	0.0	0.0
3R_9042	NA	NA	NA	NA	0.0	0.0	0.0	0.0	0.0	0.0	0.0	0.0	0.0	0.0	0.0	0.0	20.654329147389294	0.0	0.0	0.0	0.0	0.0	0.0	0.0	0.0	0.0	0.0	0.0	0.0	0.0	0.0	0.0	0.0	0.0	0.0	0.0	0.0	23.22125208991269	0.0	0.0	0.0	0.0	0.0	0.0	0.0	0.0	0.0	0.0	0.0
3R_9043	NA	NA	NA	NA	0.0	0.0	0.0	0.0	0.0	0.0	0.0	0.0	0.0	0.0	0.0	0.0	0.0	3.5906926374283747	0.0	0.0	0.0	0.0	0.0	1.736980053476405	0.0	0.7568531348440576	2.0576944603572818	0.0	0.0	0.0	0.0	0.0	0.0	0.0	1.8606056569110152	0.6771555350422572	0.0	0.0	0.0	0.0	0.0	0.0	0.0	1.184164593194464	0.0	0.0	0.0	0.0	0.9079591792448523
3R_9044	NA	NA	NA	NA	0.0	0.0	0.0	0.0	0.7808261578012184	0.0	0.0	0.0	0.0	0.0	0.7603815655526469	0.0	0.0	2.319689384312683	1.4028033341268524	0.57299100329636	0.0	0.0	0.0	0.561069213890974	0.0	0.0	0.0	1.885290623205439	0.0	0.0	0.0	0.0	0.0	0.0	0.801336051572065	0.437461700228145	0.6816148901771865	1.122138427781948	0.0	0.0	0.0	0.49764962570029875	4.064920024730974	0.0	0.0	0.0	0.0	0.0	2.9328370347398653
3R_9045	NA	NA	NA	NA	0.0	1.2283777870970707	0.0	0.0	0.0	0.0	0.0	0.8715335190048341	0.0	0.0	1.0347814893320237	0.0	0.0	0.0	0.0	0.0	1.426888413687484	2.4120610772457733	0.0	0.0	0.0	0.0	1.8090458079343301	2.56563799976704	0.0	0.0	0.0	0.0	0.0	0.0	0.0	0.0	0.0	0.0	0.0	0.0	0.0	0.0	0.0	0.0	0.0	0.0	0.0	0.0	1.5964855605464356
3R_9046	NA	NA	NA	NA	0.0	0.0	0.0	0.0	0.0	0.0	0.0	0.0	0.0	0.0	0.0	0.0	0.0	0.0	0.0	0.0	0.0	0.0	0.0	0.0	0.0	0.0	0.0	0.0	0.0	0.0	0.0	0.0	0.0	0.0	0.0	0.0	0.0	0.0	0.0	0.0	0.0	0.0	0.0	0.0	0.0	0.0	0.0	0.0	0.0
3R_9047	NA	NA	NA	NA	0.0	0.0	0.0	0.0	0.0	0.0	0.0	0.0	0.0	0.0	0.0	0.0	0.0	0.0	0.0	0.0	0.0	0.0	0.0	0.0	0.0	0.0	0.0	0.0	0.0	0.0	0.0	0.0	0.0	0.0	0.0	0.0	0.0	0.0	0.0	0.0	0.0	0.0	0.0	0.0	0.0	0.0	0.0	0.0	0.0
3R_9048	NA	NA	NA	NA	0.0	0.0	0.0	0.0	0.0	0.0	0.0	0.0	0.0	0.0	0.0	0.0	0.0	7.66516122900129	0.0	1.8933864390361752	0.0	0.0	0.0	1.8539921828273602	0.0	0.0	0.0	0.0	0.0	0.0	0.0	0.0	0.0	0.0	0.0	0.0	0.0	3.7079843656547204	0.0	0.0	0.0	0.0	0.0	0.0	0.0	0.0	0.0	0.0	0.0
3R_9049	NA	NA	NA	NA	0.0	0.0	1.3175424986508364	0.0	1.78215676136018	0.0	0.0	1.461701092650801	0.0	0.0	1.7354940465612227	0.0	0.7593503363010768	0.0	0.0	0.4359313446494136	0.0	0.0	0.0	0.0	0.0	0.0	0.0	1.4343284130131455	0.0	0.0	0.0	0.0	0.7948094492034102	0.0	0.6096561734271846	0.33282070070206526	2.5928617892654695	0.0	0.8453988659481453	0.56581977780031	0.0	0.0	0.0	0.0	0.0	0.0	0.0	0.0	0.8925205351124719
3R_9050	NA	NA	NA	NA	0.0	1.03736312252939	0.0	0.0	0.89736737538349	0.0	0.0	0.0	5.243228108736162	0.0	0.0	3.6156427166493113	0.0	0.0	0.0	0.32925602428223666	1.2050050366198017	0.0	0.3983264870304497	0.9672163314090672	0.0	0.0	0.0	0.0	1.3996036322513465	0.0	0.0	0.0	0.0	0.0	0.23023461183227245	0.5027544913069726	1.175022683812911	0.0	1.277048200141037	0.4273598877103348	0.0	0.0	0.0	0.43959181965341176	0.0	0.0	0.0	0.0	1.3482295622386247
3R_9051	NA	NA	NA	NA	0.0	1.0427924480136679	0.0	0.0	0.4510319972923647	0.0	0.0	0.0	0.0	0.0	0.878444997747667	0.0	0.5765339608482706	0.0	1.6206147380649016	0.6619585526567507	0.3028279405531794	0.0	0.40041123835824344	0.6481856829005634	0.0	0.2824335058324213	1.535732187963791	0.0	0.0	0.6633428766261851	0.0	0.0	1.2069123248196931	0.0	0.231439608056098	0.75807869301573	0.39372416283612427	0.0	0.0	0.8591931866667651	0.0	0.8623785296722031	0.0	0.0	0.0	0.0	0.0	0.0	0.6776429464077943
3R_9052	NA	NA	NA	NA	0.0	0.0	0.0	0.0	0.0	0.0	0.0	0.0	0.0	0.0	0.0	0.0	0.0	0.0	0.0	0.0	0.0	0.0	0.0	0.0	0.0	4.459804009453001	0.0	0.0	0.0	0.0	0.0	4.884434284821132	0.0	0.0	0.0	0.0	0.0	0.0	0.0	0.0	0.0	0.0	0.0	0.0	0.0	0.0	0.0	0.0	0.0
3R_9053	NA	NA	NA	NA	0.0	0.0	0.0	0.0	0.0	0.0	0.0	0.7168495780049905	0.0	0.0	0.8511235170874962	0.0	0.0	0.0	0.0	0.0	0.0	0.0	0.7759152191580295	0.6280257495581525	0.0	0.0	0.0	0.0	0.0	0.0	0.0	0.0	0.0	0.0	0.0	0.0	0.0	1.256051499116305	0.0	0.0	0.0	0.55703783322978	0.0	0.8562975202308852	0.0	0.0	0.0	0.0	0.6565668304275655
3R_9054	NA	NA	NA	NA	0.0	0.0	0.0	0.0	0.0	0.0	0.0	0.4547375191376285	0.0	0.0	0.5399149396407492	2.2338980627636	0.0	0.0	0.0	0.8137135800618691	0.7445034335195473	0.0	0.0	0.3983916292500569	1.5751319428961115	0.34718182617015636	0.0	0.6693327528879701	0.8647347339730065	0.8154152624536335	0.0	0.0	1.4835988517835048	1.7350664565154175	1.4224874902182645	0.0	0.0	0.0	0.0	0.528082280288859	0.0	0.0	2.8863285871508157	0.5431970973285349	0.0	0.0	0.0	0.0	0.41649682273316296
3R_9055	NA	NA	NA	NA	0.0	1.3936316885088238	0.0	0.0	1.2055562641547375	11.65772907437631	0.0	0.0	0.0	0.0	1.1739908433410182	0.0	0.0	0.0	0.0	0.0	0.8094239940549426	0.0	0.0	0.0	0.0	0.0	0.0	0.0	0.9401394414819606	0.0	0.0	1.6535785921101152	0.0	0.0	0.6186112536150867	0.0	1.0523790633605337	0.0	0.0	0.574130956630205	1.423410143391491	0.0	3.1380159015817797	0.5905637828964696	0.0	0.0	0.0	3.25634890345707	0.0
3R_9056	NA	NA	NA	NA	0.0	0.0	0.0	0.0	0.485596432847452	0.0	0.0	0.0	0.0	0.0	0.0	0.0	0.6207161276450577	2.8852334904054446	0.0	0.35634357849628995	0.0	0.0	0.0	0.348929407812362	0.0	0.9122326382972047	0.0	0.5862318983314433	0.0	1.428355134793874	0.0	0.6660592206574272	0.0	1.519649678198984	0.0	0.27205779291047866	0.42389686351928335	0.0	0.0	0.0	0.0	0.0	0.0	0.0	0.0	0.0	0.0	0.0	0.3647867551473965
3R_9057	NA	NA	NA	NA	0.0	0.0	0.0	0.0	0.0	0.0	0.0	0.0	0.0	0.0	0.0	0.0	0.0	0.0	0.0	0.0	0.0	0.0	0.0	0.0	0.0	0.0	0.0	0.0	0.0	0.0	0.0	0.0	0.0	0.0	0.0	0.0	0.0	0.0	0.0	0.0	0.0	7.290787215458802	0.0	11.20764630461486	0.0	0.0	0.0	0.0	0.0
3R_9058	NA	NA	NA	NA	0.0	0.0	0.0	0.0	0.0	0.0	0.0	0.0	0.0	0.0	0.0	0.0	0.0	0.0	0.0	0.0	0.0	0.0	0.0	0.0	0.0	0.0	0.0	0.0	0.0	0.0	0.0	0.0	0.0	0.0	0.0	0.0	0.0	0.0	0.0	0.0	0.0	0.0	0.0	0.0	0.0	0.0	0.0	0.0	0.0
3R_9059	NA	NA	NA	NA	0.0	0.0	0.0	0.0	0.0	0.0	0.0	0.0	0.0	0.0	0.0	0.0	0.0	0.0	0.0	0.0	0.0	0.0	46.839943229988805	0.0	0.0	0.0	0.0	0.0	0.0	0.0	0.0	0.0	0.0	0.0	0.0	0.0	0.0	0.0	0.0	0.0	0.0	0.0	0.0	0.0	0.0	0.0	0.0	0.0	39.635197640913034
3R_9060	NA	NA	NA	NA	0.0	0.0	0.0	0.0	0.0	0.0	0.0	0.7971582901273541	0.0	0.0	0.0	0.0	0.0	0.0	0.0	0.0	0.0	0.0	0.0	0.0	1.3806090694970994	0.0	0.0	2.346690696779402	4.547659471258792	0.0	0.0	0.0	0.0	0.0	0.0	0.0	0.0	0.0	0.0	0.9257322078898305	0.0	1.2388856471381122	0.0	1.904457191611247	0.0	0.0	0.0	0.0	1.4602441236125856
3R_9061	NA	NA	NA	NA	0.0	0.0	0.0	0.0	0.0	0.0	0.0	0.6506416237308259	0.0	0.0	0.0	0.0	0.0	0.0	0.0	1.164267083101717	0.0	0.0	0.0	0.0	0.0	0.0	0.0	0.0	0.0	0.0	0.0	1.0880942898987855	2.122743616405794	0.0	0.8141220210969952	0.4444417580409292	0.0	0.0	2.2578557008937272	0.7555838211067656	1.873275883708532	0.5055900308971124	0.0	1.5544204141411222	0.0	0.0	0.0	0.0	0.0
3R_9062	NA	NA	NA	NA	0.0	0.0	0.0	0.0	0.0	0.0	0.0	0.0	0.0	0.0	0.0	0.0	0.0	0.0	0.0	0.0	0.0	0.0	0.0	0.0	0.0	0.0	0.0	0.0	0.0	0.0	0.0	0.0	0.0	0.0	0.0	0.0	0.0	0.0	0.0	0.0	0.0	0.0	0.0	0.0	0.0	0.0	0.0	0.0	0.0
3R_9063	NA	NA	NA	NA	0.0	0.0	0.0	0.0	0.0	0.0	0.0	0.0	0.0	0.0	0.0	0.0	0.0	0.0	0.0	0.0	0.0	0.0	0.0	0.0	0.0	0.0	0.0	0.0	0.0	0.0	0.0	0.0	0.0	0.0	0.0	0.0	0.0	0.0	0.0	0.0	0.0	0.0	0.0	0.0	0.0	0.0	0.0	0.0	0.0
3R_9064	NA	NA	NA	NA	0.0	0.0	0.0	0.0	0.0	0.0	0.0	0.0	0.0	0.0	0.0	0.0	0.0	0.0	0.0	0.0	0.0	0.0	0.0	0.0	0.0	0.0	0.0	0.0	0.0	0.0	0.0	0.0	0.0	0.0	0.0	0.0	0.0	0.0	0.0	0.0	0.0	0.0	0.0	0.0	0.0	0.0	0.0	0.0	0.0
3R_9065	NA	NA	NA	NA	0.0	0.0	0.0	0.0	0.0	0.0	0.0	0.0	0.0	0.0	0.0	0.0	0.0	0.0	0.0	3.394881977776763	0.0	0.0	1.369017129895289	1.1080824140727799	1.095263979976822	0.0	0.0	0.0	0.0	0.0	0.0	0.0	0.0	0.0	0.0	0.0	1.3461538332100593	0.5540412070363899	0.0	0.0	0.0	0.0	0.0	0.0	0.0	0.0	0.0	4.165368460163249	0.5792200072784787
3R_9066	NA	NA	NA	NA	0.0	0.0	0.0	0.0	1.512765013738932	0.0	0.0	0.0	0.0	0.0	0.0	0.0	0.0	0.0	0.0	0.0	0.0	0.0	0.0	0.0	0.0	0.0	2.5754291695168083	0.0	0.0	0.0	0.0	2.0749556996958116	2.0239969121903107	0.0	2.3287510240682625	0.0	0.0	3.2610301355055853	0.0	0.0	0.0	0.0	0.0	0.0	0.0	0.0	0.0	0.0	0.0
3R_9067	NA	NA	NA	NA	0.0	0.0	0.0	0.0	0.0	0.0	0.0	0.0	0.0	0.0	0.0	0.0	0.0	0.0	0.0	0.0	0.0	0.0	0.0	0.0	0.0	0.0	0.0	0.0	0.0	0.0	0.0	0.0	0.0	0.0	0.0	0.0	0.0	0.0	0.0	0.0	0.0	0.0	0.0	0.0	0.0	0.0	0.0	0.0	0.0
3R_9068	NA	NA	NA	NA	NA	NA	NA	NA	NA	NA	NA	NA	NA	NA	NA	NA	NA	NA	NA	NA	NA	NA	NA	NA	NA	NA	NA	NA	NA	NA	NA	NA	NA	NA	NA	NA	NA	NA	NA	NA	NA	NA	NA	NA	NA	NA	NA	NA	NA
3R_9069	NA	NA	NA	NA	0.0	0.0	0.0	0.0	0.0	0.0	0.0	0.0	0.0	0.0	0.0	0.0	0.0	0.0	0.0	18.97173211914248	0.0	0.0	0.0	0.0	0.0	0.0	0.0	0.0	0.0	0.0	0.0	0.0	0.0	0.0	0.0	0.0	0.0	0.0	0.0	0.0	0.0	0.0	0.0	0.0	0.0	0.0	0.0	0.0	0.0
3R_9070	NA	NA	NA	NA	0.0	0.0	0.0	0.0	0.0	0.0	0.0	0.0	0.0	0.0	0.0	0.0	0.0	0.0	0.0	0.0	0.0	0.0	0.0	4.519951744995171	0.0	0.0	0.0	7.593913933617042	0.0	0.0	0.0	0.0	0.0	0.0	0.0	0.0	0.0	0.0	0.0	0.0	0.0	4.0090460114201685	0.0	6.162842006917174	0.0	0.0	0.0	0.0	0.0
3R_9071	NA	NA	NA	NA	0.0	0.0	0.0	0.0	1.2789094278900988	0.0	0.0	0.5244721869252441	0.0	0.0	0.0	0.0	1.6347725271245543	0.0	1.1488206379653743	0.0	0.8586741307201704	0.0	0.0	0.9189711438006506	0.0	0.0	0.0	0.7719759155865952	1.9946861560802023	0.9404603929807799	0.0	0.0	2.566666378629662	0.0	0.0	0.0	2.2328240429153245	0.9189711438006506	0.0	1.8271934254169793	0.0	0.0	3.3289513237408497	0.626497171615869	0.0	0.0	0.0	0.0	0.0
3R_9072	NA	NA	NA	NA	0.0	2.943509346034641	0.0	0.0	0.0	0.0	0.0	1.3922790884693117	0.0	0.0	0.0	0.0	0.0	0.0	0.0	0.0	0.0	0.0	0.7534987584600956	0.0	0.0	0.5314868205618644	0.0	1.0246548347723585	1.3237879397623535	3.744860179403768	0.0	2.328364603269955	0.0	0.0	0.0	0.0	0.7409149380750703	0.609881867102106	1.2078712621819856	0.0	0.0	0.0	0.0	0.0	0.0	0.0	0.0	0.0	0.0
3R_9073	NA	NA	NA	NA	0.0	4.447385648820197	4.266328090869375	0.0	0.0	0.0	0.0	0.0	0.0	0.0	0.0	0.0	0.0	0.0	0.0	1.41158721124572	0.0	0.0	3.4154125271866835	1.3822173863043266	0.0	2.409090558677737	0.0	0.0	0.0	0.0	0.0	0.0	0.0	0.0	0.0	0.0	0.0	1.3822173863043266	2.7374820421178034	0.0	0.0	1.2259805883137567	0.0	0.0	0.0	0.0	0.0	0.0	0.0
3R_9074	NA	NA	NA	NA	0.0	0.0	0.0	0.0	0.0	0.0	0.0	0.0	0.0	0.0	0.0	6.035148706064117	0.0	0.0	0.0	0.0	0.0	0.0	0.0	1.076303688987842	0.0	0.0	0.0	0.0	0.0	0.0	0.0	0.0	0.0	0.0	0.0	0.0	0.0	0.0	0.0	0.0	0.0	0.0	0.0	0.0	0.0	0.0	0.0	0.0	0.0
3R_9075	NA	NA	NA	NA	0.0	0.0	0.0	11.384335154826958	0.0	0.0	0.0	0.0	0.0	0.0	0.8598440449265075	3.5576047358834244	0.0	0.0	0.0	0.6479416707357404	0.0	0.0	0.0	0.0	0.0	0.5529060298604642	0.0	0.0	0.0	0.0	0.0	0.0	0.0	0.0	0.45307781194588587	0.0	0.7707742149510466	0.0	0.0	0.0	2.0850430686496257	0.5627451880784458	0.0	1.7301421207943704	0.0	0.0	0.0	0.0	1.326587899183565
3R_9076	NA	NA	NA	NA	0.0	0.0	0.0	0.0	0.0	0.0	0.0	0.0	0.0	0.0	0.92052042542772	0.0	0.0	2.8082236019960853	0.0	0.0	0.0	0.0	0.0	0.6792322366336435	1.3427495886150949	0.0	0.0	1.1411695161669486	0.0	1.3902308478322827	0.0	0.0	0.0	0.0	0.4850500304853944	1.0591851476821852	0.0	0.6792322366336435	1.3452196945544164	0.0	0.0	0.6024562744766688	0.0	0.0	0.0	0.0	0.0	0.0	0.0
3R_9077	NA	NA	NA	NA	0.0	0.0	0.0	0.0	0.0	0.0	0.0	0.8456395021889378	0.0	0.0	0.5020186168583876	0.0	1.3179232955462759	0.0	0.0	1.1348992294601683	0.3461235803092372	0.0	0.9153169364982856	0.0	0.0	0.0	0.0	0.0	0.0	0.0	0.0	0.0	0.0	0.0	0.0	0.0	0.45001533427251533	0.7408574943940238	0.0	0.0	0.0	0.3285579084134973	2.6837388239051347	1.5152112052899054	0.0	0.0	0.0	0.0	0.0
3R_9078	NA	NA	NA	NA	0.0	0.0	0.8746102736620561	0.0	0.7886868238193515	0.0	0.0	0.0	0.0	0.0	0.7680364135280091	0.0	1.5122144586252075	0.0	0.7084627576714472	0.8681390536520354	0.5295331773187384	0.0	0.35008499363475465	0.2833587808409114	0.5601617029991282	1.2346772844962168	0.0	0.0	0.0	0.0	0.0	1.0817874590543446	0.0	1.2340779265911213	0.20235079825771105	0.4418656770760794	0.34423839252237104	0.2833587808409114	0.0	0.37560214658129176	0.0	1.00531904252208	0.0	0.0	0.0	0.0	0.0	0.0	0.2962362239787582
3R_9079	NA	NA	NA	NA	0.0	0.0	0.0	0.0	0.0	21.682567215958368	0.0	0.0	0.0	0.0	1.0917707560905523	4.51720150332466	0.0	0.0	0.0	0.0	0.0	0.0	0.0	1.611188349690386	0.0	0.0	0.0	1.3534686152283624	0.0	1.6488644270690775	0.0	0.0	0.0	0.0	0.5752870049338914	0.0	0.0	0.805594174845193	0.0	1.067843743706396	0.0	0.0	0.0	0.0	0.0	0.0	0.0	0.0	0.8422049802275537
3R_9080	NA	NA	NA	NA	0.0	0.0	0.0	0.0	0.0	0.0	0.0	0.0	0.0	0.0	0.0	0.0	0.0	0.0	1.6795088914460343	0.6860145405583973	0.0	0.0	0.0	0.3358705780497225	0.0	0.0	0.7957708281873487	0.0	0.0	0.0	0.0	0.0	0.0	0.0	0.7195508045801231	0.7856277469474172	0.4080323452136439	0.0	0.0	0.0	0.0	0.5958119366095423	0.0	0.9159023919157326	0.0	0.0	0.0	0.0	0.0
3R_9081	NA	NA	NA	NA	0.0	0.8709436561291484	0.0	0.0	0.3767033962523437	0.0	0.0	0.6179341546666944	0.0	0.0	0.0	0.0	0.0	0.0	0.0	0.0	0.0	0.0	0.33442477317054514	0.0	0.5351042000382171	0.235889385899962	0.0	0.0	1.1750715618581171	0.5540261356289222	0.0	1.033396267166004	1.0080171129049225	2.3577487648933095	0.19329911603927638	0.0	0.6576794117373348	0.27068339897902016	0.5360885712671322	0.7176009538064838	2.6686606899341854	0.24008712089373296	0.0	0.36907009541642993	0.0	0.0	0.0	0.0	0.28298480029210826
3R_9082	NA	NA	NA	NA	0.0	0.0	0.0	0.0	0.0	0.0	0.0	0.0	0.0	0.0	0.8991512012660049	0.0	0.0	0.0	0.0	0.0	1.239864110893446	0.0	0.0	0.0	1.3115786160222442	1.1563634681653137	0.0	0.0	0.0	0.0	0.0	0.0	0.0	0.0	0.4737899404919835	0.5172984605197815	0.0	0.0	0.0	0.0	0.0	0.5884706823906033	0.0	0.0	0.0	0.0	0.0	0.0	0.0
3R_9083	NA	NA	NA	NA	0.0	1.4047676408964385	0.0	0.0	0.6075946905945557	0.0	0.0	0.0	0.0	0.0	0.0	0.0	0.0	0.0	2.1831642017833177	0.0	0.8158917768511513	0.0	0.0	0.8731845674232738	0.863083460602182	0.0	0.0	0.7335131907677096	0.0	0.0	0.0	0.0	0.8129284895260261	0.0	0.0	0.34040791761583744	0.0	0.0	0.0	0.0	0.0	1.5489710088777335	0.0	0.5952827414437035	24.228621270306615	0.0	0.0	0.0	0.0
3R_9084	NA	NA	NA	NA	0.0	0.0	0.0	0.0	0.0	0.0	0.0	0.0	0.0	0.0	0.0	0.0	0.0	0.0	0.0	0.0	0.0	0.0	0.0	0.0	0.0	0.0	0.0	0.0	0.0	0.0	0.0	0.0	0.0	0.0	0.0	0.0	0.0	0.0	0.0	0.0	0.0	0.0	0.0	0.0	0.0	0.0	0.0	0.0	0.0
3R_9085	NA	NA	NA	NA	0.0	0.0	0.0	0.0	0.0	0.0	0.0	0.7950660111506418	0.0	0.0	0.0	0.0	0.0	0.0	0.0	0.0	0.0	0.0	0.0	0.0	0.0	0.6070149439188	3.300643757558474	0.0	0.0	2.8513546072900584	0.0	0.0	0.0	0.0	0.49741726035903777	0.0	0.0	0.0	0.0	0.0	0.0	0.0	0.0	0.0	0.0	0.0	0.0	0.0	0.0
3R_9086	NA	NA	NA	NA	0.0	0.0	0.0	0.0	0.5494825522805175	0.0	0.0	0.45067822566179844	0.0	0.0	0.0	0.0	0.0	0.0	0.0	0.4032249122028157	0.0	0.0	1.4634371211069828	0.0	0.0	0.0	0.0	0.0	0.0	0.0	0.0	0.0	0.0	0.0	0.0	0.0	2.398328269263193	0.0	0.0	0.0	0.0	0.0	0.0	0.5383481540580146	0.0	0.0	0.0	0.0	0.0
3R_9087	NA	NA	NA	NA	0.0	1.2975295901623036	0.0	0.0	0.37414115896958533	0.0	0.0	0.9205966939531528	0.0	0.0	0.0	0.0	0.0	1.1115038424687835	0.0	0.27455473399627317	0.2512025695008429	0.0	0.332150103946375	0.8065268453804697	0.0	0.46856985685425157	1.2739242983224965	0.4516785277448052	0.5835395172961113	1.1005155915546434	0.0	0.0	1.001160846000938	2.341711978793456	0.7679373854573392	0.20961442683869583	0.0	0.26884228179348985	0.0	0.35636001056251065	0.0	0.0	0.0	0.0	0.0	0.0	0.0	4.042396656129486	0.5621200244297362
3R_9088	NA	NA	NA	NA	0.0	0.0	0.0	0.0	0.0	0.0	0.0	0.0	0.0	0.0	0.0	0.0	0.0	0.0	2.749959644342219	0.0	0.3425714930433836	0.0	0.4529617561218574	0.3666272285756888	0.0	0.6390009297144027	0.8686418888305162	0.0	0.0	0.7504009016817236	0.0	0.0	0.0	1.5967268377208192	0.5236281165887325	0.2858566586649671	0.0	0.0	0.0	0.0	0.0	0.0	0.0	0.0	0.0	0.0	0.0	0.0	0.0
3R_9089	NA	NA	NA	NA	0.0	0.0	0.0	0.0	0.48751940570994423	0.0	0.0	0.0	0.0	0.0	0.0	0.0	0.0	0.0	0.0	0.0	0.0	0.0	0.0	0.3503111761631181	0.0	0.6105634001250007	0.0	0.588553389914502	0.0	0.0	0.0	0.0	0.0	0.0	0.0	0.2731351479267185	0.42557550469105493	0.7006223523262362	0.0	0.0	0.0	0.0	0.0	1.4329217790927544	0.0	0.0	0.0	0.0	0.0
3R_9090	NA	NA	NA	NA	0.0	0.0	0.0	0.0	0.0	0.0	0.0	0.2890459448935062	0.0	0.0	0.0	0.0	0.0	0.0	0.0	0.25861139748013195	0.23661528833844392	0.7999651855151264	0.31286221623084126	0.5064613323863182	0.0	0.22068005117658662	0.0	0.0	0.5496534984345869	0.0	0.0	0.9667664369629613	0.47151182155578536	0.0	0.7233434205984481	0.0	0.0	0.0	0.0	0.0	0.0	0.44921426136687276	0.0	0.6905474549735438	0.0	0.0	0.0	0.0	0.0
3R_9091	NA	NA	NA	NA	0.0	0.0	0.0	0.0	0.4464367826765385	0.0	0.0	0.36616146636828906	0.0	0.0	0.43474760206265134	0.0	0.0	0.0	0.0	0.0	0.29974266193245114	0.0	0.0	0.32079091127491194	0.0	0.0	0.0	0.0	1.3925947382200412	0.0	0.0	0.6123466224797345	0.0	1.3971015173081318	0.22908164969393088	0.0	0.0	0.32079091127491194	0.0	0.0	0.0	0.284530808270366	0.0	0.4373904446283817	0.0	0.0	0.0	0.0	0.6707389688843857
3R_9092	NA	NA	NA	NA	0.0	2.181491354749761	0.0	0.0	0.0	0.0	0.0	0.0	0.0	0.0	0.0	0.0	0.0	0.0	0.0	0.0	0.0	0.0	0.0	0.0	0.0	0.0	0.0	0.0	0.0	0.0	0.0	0.0	0.0	0.0	0.0	0.0	0.0	0.0	0.0	0.0	0.0	0.0	0.0	1.8488526020751521	0.0	0.0	0.0	0.0	1.41760925868959
3R_9093	NA	NA	NA	NA	0.0	0.5267259703925226	0.0	0.0	0.9112849518786869	0.0	0.0	0.3737118526152206	0.0	0.0	0.0	0.0	0.5824273287949042	0.0	0.0	0.33436256819073806	0.0	1.0342870287167725	0.0	0.32740573972383064	0.0	0.28532055964600617	0.7757152715375794	0.0	0.7106552810215243	1.3402472220025705	0.0	0.6249734386288582	0.0	0.0	0.0	0.510551882078036	0.0	0.0	0.0	0.43398795787574	0.0	0.0	0.0	0.446409599020613	0.0	0.0	0.0	0.0	0.34228492851687325
3R_9094	NA	NA	NA	NA	0.0	0.0	0.0	0.0	0.0	0.0	0.0	1.0341092668806446	0.0	0.0	0.6139047460484793	0.0	0.8058260579327694	0.0	0.0	0.4626123413592411	0.8465299952454642	0.0	1.1193158830867844	1.358961351275066	0.8954938124511789	0.0	1.0732524873699647	0.7610579436031709	1.9664755252456128	0.0	0.0	0.0	0.0	0.0	0.0	1.0595725599527346	0.0	0.0	0.8971411520620162	0.6004505420597291	0.0	0.0	3.2818703247706056	0.0	0.0	0.0	0.0	0.0	0.0
3R_9095	NA	NA	NA	NA	0.0	0.0	0.0	5.697031846408022	0.4418587264535694	0.0	0.0	0.3624066060055993	0.0	0.0	0.0	0.0	0.0	0.0	0.0	0.32424768619282984	0.0	0.0	1.5690700517993172	0.6350026208145667	0.0	0.0	0.0	0.0	2.067471234583556	0.0	0.0	0.0	0.5911828273685252	0.0	0.22673249587720964	0.24755352750903914	0.38571644186919574	0.6350026208145667	0.0	0.0	0.0	0.0	0.0	0.0	0.0	0.0	0.0	0.0	0.9957911559074033
3R_9096	NA	NA	NA	NA	0.0	0.33633166284123034	0.0	0.0	0.5818850795588194	0.0	0.0	0.0	0.0	0.0	0.8499741267875807	0.0	0.37189879176032936	0.0	0.0	0.0	0.3906841672858034	0.0	0.25828913102289575	0.0	0.0	0.36437291366901625	0.0	1.0537132433209333	0.4537765096236922	0.4278957201014284	0.0	0.39906586661941723	0.3892652175256855	0.9104900840345928	0.597169405076549	0.0	0.25397556846462577	0.41811842610691313	0.8280836967378635	0.0	0.0	0.0	0.0	0.8551411427558941	0.0	0.0	0.0	0.0	0.0
3R_9097	NA	NA	NA	NA	0.0	0.0	0.0	0.0	1.228372858004356	0.0	0.0	0.33583165216008265	0.0	0.0	0.0	0.0	0.5233912992686549	0.0	0.0	0.6009417839449628	0.0	0.0	0.0	0.8826576657553128	0.5816313153091993	0.0	0.0	0.0	0.0	0.0	0.0	0.5616248480804786	0.0	0.0	0.8404256150633854	0.6882019430418379	0.714864397015098	0.2942192219184376	0.5827012772578917	1.1699941430093201	0.0	0.0	0.0	0.0	0.0	0.0	0.0	0.0	0.0
3R_9098	NA	NA	NA	NA	0.0	0.0	0.7807659251264217	0.0	0.0	6.8082788671023975	0.0	0.5774621600595757	0.0	0.0	0.3428136388269082	0.0	0.8999707689494246	0.0	0.0	0.25832968571817105	0.0	0.7990937637444129	0.31252140771642856	0.0	0.0	0.22043965896397594	0.0	0.0	0.5490547473469675	0.0	0.0	0.0	0.4709981921205394	0.0	0.3612777324012946	0.0	0.0	0.5059096315885118	0.5009771057470491	0.3353006090668504	0.8312916809648837	0.2243624606064392	0.0	0.3448976123152177	0.0	0.0	0.0	0.0	0.0
3R_9099	NA	NA	NA	NA	0.0	0.0	0.0	0.0	0.0	0.0	0.0	0.3542333865250187	0.0	0.0	0.42058525952970494	0.0	0.0	0.0	0.0	0.950805151310181	0.28997824177260684	1.9607566324553851	0.0	0.3103408231194479	0.0	0.2704491906835014	1.4705674743415387	0.0	0.0	0.6351956847345962	0.0	0.0	0.5778501040650252	0.0	0.22161908342424885	0.4839410923673198	0.7540350489063363	0.3103408231194479	0.0	0.0	0.0	0.825785788854171	0.0	0.0	0.0	0.0	0.0	0.0	0.32444448453136293
3R_9100	NA	NA	NA	NA	0.0	0.39021323358234405	0.0	0.0	0.0	0.0	0.0	0.2768561237418412	0.0	0.0	0.0	0.0	1.294435042531252	0.0	0.0	0.0	0.0	0.0	0.5993360016371463	0.24255126872868718	0.47949081144565664	0.42274679603902315	0.0	0.0	0.0	0.0	0.0	0.0	0.4516269386255701	0.0	0.692838142513411	0.5673465293597291	0.0	0.0	0.0	0.0	0.0	0.0	0.0	0.33071263413539087	0.0	0.0	0.0	0.0	0.5071483703890165
3R_9101	NA	NA	NA	NA	0.0	0.0	0.0	0.0	2.8371088158900792	0.0	0.0	0.0	0.0	0.0	1.3814119964580598	2.857796067672611	0.0	0.0	0.0	0.0	0.0	0.0	0.0	0.5096571103410192	1.0075226680006266	0.4441450906533441	0.0	0.8562684846959134	0.0	0.0	0.0	0.97286674644174	0.0	0.0	0.7279077275048307	0.7947520929796369	0.0	0.5096571103410192	2.018752189084405	0.0	0.0	0.45204880951815896	0.0	0.0	0.0	0.0	0.0	0.0	0.0
3R_9102	NA	NA	NA	NA	0.0	0.0	0.0	0.0	0.4080358914898729	0.0	0.0	0.33466557003452685	0.0	0.0	0.0	0.0	1.043147936736833	0.0	0.7330621589794837	0.0	0.27395987298781954	0.0	0.7244814451608118	0.2931976273978875	0.0	0.25550960470824485	0.0	0.0	0.0	0.6001075392710373	0.0	0.0	0.0	0.0	0.6281306029249781	0.22860411765394387	0.3561911144849534	0.2931976273978875	1.1613560178681592	0.0	0.0	0.26005648843019086	2.1242029990347624	0.3997676870017296	0.0	0.0	0.0	0.0	0.0
3R_9103	NA	NA	NA	NA	0.0	0.4436163212122862	0.0	0.0	0.7674975236692398	0.0	0.0	0.0	0.0	0.0	0.0	0.0	0.0	0.0	0.0	0.28160504852519636	0.25765322179765837	0.0	0.0	1.1029836230921863	0.5451120862197245	0.0	0.6533187547430942	0.0	0.0	0.0	0.0	1.0527235537420636	0.0	0.0	0.0	0.4299942673164281	0.33498989184750844	0.5514918115460932	0.546114867835287	0.3655110097947082	0.0	0.24457739508589715	0.0	0.7519453955300455	0.0	0.0	0.0	0.0	0.5765547526806408
3R_9104	NA	NA	NA	NA	0.0	0.4675599430549394	0.0	0.0	0.0	0.0	0.0	0.6634671626216401	0.0	0.0	0.0	1.6296412181894036	0.0	0.0	0.0	0.29680431976130284	0.27155972391283234	0.0	0.35906714929121586	0.290628937295528	0.5745338117744501	0.25327109753307875	0.0	0.0	0.0	1.1897000528226824	0.0	0.5547714785325629	0.0	0.0	0.4150850542482959	0.679803984412729	0.0	0.581257874591056	0.0	0.0	0.0	0.0	0.0	0.0	0.0	0.0	0.0	0.0	0.0
3R_9105	NA	NA	NA	NA	0.0	0.0	0.0	0.0	0.0	0.0	0.0	0.0	0.0	0.0	0.0	0.0	0.7588272476652782	0.0	1.0665170698723325	0.0	0.0	0.0	1.0540331656805748	0.8531344051403055	0.0	0.37173567288896425	0.0	0.0	0.9258916336431984	0.0	0.0	0.0	0.0	0.0	0.30461810180885274	0.3325914327107665	0.0	0.0	0.0	0.5654300052782891	0.0	0.37835084057260376	3.0904592886071764	0.0	0.0	0.0	0.0	0.0	0.4459528552020066
3R_9106	NA	NA	NA	NA	0.0	0.0	0.0	0.0	0.3972519066502512	0.0	0.0	0.3258206901872713	0.0	0.0	0.0	0.0	1.0155785690172976	0.0	1.427376103040568	0.0	0.0	0.0	0.7053341174767828	0.0	1.128586393627008	0.0	0.0	0.47957876870261273	0.619584828598053	0.0	0.0	0.0	0.53150134034008	0.0	0.0	0.2225623370398568	0.0	0.0	0.0	0.0	0.0	0.25318345278022264	0.0	0.0	0.0	0.0	0.0	0.0	0.0
3R_9107	NA	NA	NA	NA	0.0	0.35356005631221726	0.0	0.0	0.0	0.0	0.0	0.5017014200257333	0.0	0.0	0.0	0.0	0.0	0.9086113275120423	0.0	0.22443785779181918	0.0	0.6942558382750464	0.0	0.219768149437243	0.0	0.0	0.5206918787062847	0.7384593935210231	0.0	1.3494432871718771	0.0	0.0	0.0	2.871388224322036	0.1569397649801909	0.3427033454289337	0.0	0.0	1.3057527024510807	0.29131050195042574	0.0	0.0	0.0	0.8989452495597865	0.0	0.0	0.0	1.6522513246098869	0.2297556706973546
3R_9108	NA	NA	NA	NA	0.0	0.0	0.0	0.0	0.0	0.0	0.0	0.6813756592990879	0.0	0.0	0.0	0.0	0.0	2.4680242774612124	0.0	0.0	0.5577794843350978	0.0	0.0	0.5969473544964702	0.0	1.040429855675732	0.0	0.0	0.0	0.0	0.0	0.0	1.1115073017137662	2.5998119815974907	0.0	0.46543563285841516	0.0	1.1938947089929404	0.0	0.0	0.0	1.0589446726823195	0.0	0.0	0.0	0.0	0.0	0.0	0.0
3R_9109	NA	NA	NA	NA	0.0	0.0	0.0	0.0	0.0	0.0	0.0	0.3039623067286069	0.0	0.0	0.0	1.4932148318042815	0.9474462911646464	0.0	0.665808749898797	0.0	0.0	0.0	0.9870228862970691	0.7988962874969961	0.0	0.23206835656987376	0.6309358444243442	0.8948103860999439	2.312074578277597	1.6351554051697075	0.0	1.0166569067603617	0.4958444270259807	0.0	0.0	0.6228937884699204	0.0	0.26629876249899875	0.0	0.3529884852332209	0.0	0.9447923799849136	0.0	0.0	0.0	0.0	0.0	0.0	0.0
3R_9110	NA	NA	NA	NA	0.0	0.4477368023980783	0.0	0.0	0.0	0.0	0.0	0.0	0.0	0.0	0.0	0.0	0.49508504323330144	0.0	0.695832485287492	0.5684414118095125	0.2600464052810224	0.0	0.0	0.2783071411525116	0.5501752996048366	0.0	0.0	0.4675803186092291	0.0	0.0	0.0	0.531250830079422	0.0	0.0	0.19874334582435263	0.0	1.0143042253378267	0.0	0.0	0.0	0.0	0.24684912519755647	0.0	0.0	0.0	0.0	0.0	0.0	0.0
3R_9111	NA	NA	NA	NA	0.0	0.0	0.0	0.0	0.0	0.0	0.0	0.0	0.0	0.0	0.0	0.0	0.0	0.0	0.0	1.1872172790452113	0.5431194478256647	1.8362154571148208	0.0	0.581257874591056	0.0	0.0	0.0	0.0	0.0	0.0	0.0	0.0	1.082293718064218	0.0	0.4150850542482959	0.9064053125503054	0.0	0.0	0.0	0.7704779953025498	0.0	0.0	0.0	1.585061367235894	0.0	0.0	0.0	0.0	0.0
3R_9112	NA	NA	NA	NA	0.0	0.9634568523556328	0.0	0.0	0.8334350124048467	0.0	0.0	0.0	0.0	0.0	1.6232258952577778	0.0	1.0653425736886806	0.0	1.4973184523836263	0.0	0.0	0.0	0.0	0.0	0.0	0.5218919585530107	0.0	0.0	0.0	0.0	0.0	0.0	1.1150904973994975	0.0	0.427663389225517	0.0	0.7275392976713941	0.0	0.0	0.0	0.0	0.0	0.0	0.8165467649397029	0.0	0.0	0.0	0.0	0.6260879059976592
3R_9113	NA	NA	NA	NA	0.0	0.5553034477902589	4.26157187226194	0.0	0.0	0.0	0.0	0.0	0.0	0.0	0.0	0.0	0.0	0.0	0.0	0.3525033838562333	0.3225213220458611	0.0	0.0	0.6903382263816481	0.0	0.0	0.8178016445009709	0.0	0.0	0.0	0.0	0.0	1.2853997483958532	0.0	0.24649049300957893	0.5382518355464097	0.8386573397906595	0.6903382263816481	0.0	0.915067882938294	0.0	0.0	0.0	0.9412590356161125	0.0	0.0	0.0	0.0	0.0
3R_9114	NA	NA	NA	NA	0.0	0.0	1.0727679989014856	0.0	0.0	9.354536950420954	0.0	0.3967148833935943	0.0	0.0	0.9420480312609218	0.0	0.0	1.4369488403104382	0.0	0.0	0.6495078597757996	1.0979503462935392	0.42940266010653905	0.0	0.0	0.6057657082998837	0.8234627597201543	0.0	0.0	0.7113716312107189	0.0	0.0	0.6471488723916261	0.0	0.0	0.0	0.0	0.34755849713620485	0.0	0.9214023098173802	1.1421901038365023	0.0	0.0	0.4738873835066339	0.0	0.0	0.0	0.0	0.7267070849035505
3R_9115	NA	NA	NA	NA	0.0	0.0	0.0	0.0	0.0	0.0	0.0	0.0	0.0	0.0	0.0	0.0	0.0	0.0	0.0	0.0	1.3592872006662684	0.0	1.7973040080418572	0.0	0.0	0.0	0.0	0.0	0.0	0.0	0.0	2.7768984266093515	0.0	0.0	0.0	0.0	0.0	0.0	0.0	0.0	0.0	1.2903037671837818	0.0	0.0	0.0	0.0	0.0	0.0	0.0
3R_9116	NA	NA	NA	NA	0.0	0.3600341110718194	0.0	0.0	0.31144626050835256	0.0	0.0	0.255444049119234	0.0	0.0	0.0	0.0	0.7962155556155371	0.0	0.0	0.22854754992341256	0.8364340466212863	0.0	0.2764916538091135	0.0	0.4424069539648578	0.39005152522140446	0.0	0.37599067904067035	0.48575569985738215	0.9161020042937701	0.0	0.0	0.4166980752840912	0.0	0.7990674818561342	0.17448930122339334	0.27187409967192677	0.0	0.0	0.29664470220298145	0.0	0.0	0.0	0.6102705854337932	0.0	0.0	0.0	0.0	0.0
3R_9117	NA	NA	NA	NA	0.0	0.0	0.0	0.0	0.0	0.0	0.0	0.2760272131917159	0.0	0.0	0.0	0.0	0.0	1.9996072771307716	1.2092376566763885	0.24696344856993593	0.0	0.7639344703122843	0.298770791235284	0.9673002693012316	0.0	0.842962174137693	0.0	0.8125744927666244	0.0	0.0	0.0	0.46161146716742285	0.0	1.053191211498489	0.0	0.18854929568541895	0.0	0.7254752019759235	0.0	0.3205477314484443	0.7947157127058195	0.0	1.7520112212814702	0.0	0.0	0.0	0.0	0.0	0.25281498104721933
3R_9118	NA	NA	NA	NA	0.0	0.0	0.0	0.0	0.0	0.0	0.0	0.0	0.0	0.0	0.0	0.0	0.0	0.0	0.705128562212541	0.2880177944305826	0.0	0.0	0.34843740978737686	0.28202522653605816	1.1150508956618443	0.0	0.6681962123431343	0.0	0.0	0.0	0.0	2.153392616232058	0.5251268745913528	0.0	1.208390921552349	0.21989307567259575	0.0	0.0	0.5585510649167038	0.0	0.0	0.25014694256773784	0.0	0.0	0.0	0.0	0.0	0.0	0.0
3R_9119	NA	NA	NA	NA	0.0	0.8082875337409527	0.0	0.0	0.6992063308938024	0.0	0.0	0.0	0.0	0.0	0.34044940683499847	1.408609420779806	0.0	0.0	0.0	0.0	0.2347274854970689	0.0	0.0	0.0	0.4966085361544671	0.21891938545387954	0.595187079202735	0.8441105143249775	0.0	0.0	0.0	0.0	0.0	0.0	0.17939308091650488	0.0	0.6103656257949058	0.502420599646522	0.0	0.33298819107328587	0.8255586348892636	0.0	0.0	0.6850380161847082	0.0	0.0	0.0	0.0	0.0
3R_9120	NA	NA	NA	NA	0.0	0.0	0.0	0.0	0.6176099876922682	0.0	0.0	0.0	0.0	0.0	0.0	2.4884535754100967	0.0	0.0	1.109575212444818	0.0	0.0	1.4019456762873785	0.0	0.0	0.8773101110516685	0.0	0.0	0.7456040675386059	0.0	0.0	0.0	0.8471331320545011	0.0	1.9327794760466774	0.6338326963103457	0.0	1.0782737225879906	0.0	0.0	1.1765158494920922	0.0	0.0	3.2152293841099504	0.0	0.0	0.0	0.0	0.0	0.0
3R_9121	NA	NA	NA	NA	0.0	0.9919160823123707	0.0	0.0	0.0	0.0	0.0	0.0	0.0	0.0	0.8355869112329286	0.0	0.0	0.0	0.0	0.0	1.1522135779959009	0.0	0.7617514829968309	1.2331232440710356	0.0	0.0	0.0	0.0	0.0	0.0	0.0	0.0	0.0	0.0	0.0	0.0	0.0	0.0	3.66330155785562	0.0	0.0	1.6406086067311874	0.0	2.5219994007729425	0.0	0.0	0.0	0.0	1.2891634148056679
3R_9122	NA	NA	NA	NA	0.0	0.5051797085880955	0.0	0.0	0.4370039568086265	0.0	0.0	0.35842478900249525	0.0	0.0	0.0	0.0	1.1172050924889407	0.0	0.7851051114425301	0.3206851270984192	0.2934093568713361	0.0	0.38795760957901476	0.31401287477907625	0.0	0.5472984636346988	0.0	0.0	0.0	0.0	0.0	0.0	0.0	0.0	0.22424135114563112	0.0	0.0	0.0	0.0	0.4162352388416073	1.0319482936115796	0.27851891661489	0.0	0.0	0.0	0.0	0.0	0.0	0.0
3R_9123	NA	NA	NA	NA	0.0	0.0	3.5242439791815854	0.0	0.0	0.0	0.0	0.0	0.0	0.0	0.0	0.0	0.0	0.0	0.0	1.1660560614101092	0.0	0.0	0.0	0.0	0.0	0.9950269547826915	0.0	0.0	0.0	0.0	0.0	0.0	0.0	0.0	0.0	0.0	0.0	0.0	0.0	0.0	0.0	0.0	0.0	0.0	0.0	0.0	0.0	0.0	0.0
3R_9124	NA	NA	NA	NA	0.0	0.7234672369903589	0.0	0.0	0.0	0.0	0.0	0.0	0.0	0.0	0.0	0.0	1.5999480336878658	0.0	1.1243480608312777	0.0	0.0	0.0	0.5555936137180952	0.0	0.0	0.7837854540941366	0.0	0.0	0.0	0.0	0.0	0.0	0.0	0.0	0.3211357621344841	0.3506259233733692	1.092629823953844	0.0	0.0	0.0	1.4778518772709042	0.7977331932673393	0.0	0.0	0.0	0.0	0.0	0.0	0.47013427363949134
3R_9125	NA	NA	NA	NA	0.0	0.0	0.0	0.0	0.6822312728538948	0.0	0.0	0.2797784736427974	0.0	0.0	0.0	0.0	0.4360328095503743	0.0	0.0	0.5006394542589385	0.0	0.0	0.0	0.0	0.0	0.0	0.0	0.4118087645753534	0.0	0.0	0.0	0.0	0.4563940787614779	0.0	0.5251135374234941	0.38222343038801637	0.0	0.7353345430240198	0.4854434443338604	0.32490403390776473	0.0	1.0870285728286642	3.5516427502003567	0.33420346547604673	0.0	0.0	0.0	0.0	0.0
3R_9126	NA	NA	NA	NA	0.0	0.5744076794171002	0.0	0.0	0.0	0.0	0.0	0.0	0.0	0.0	0.0	0.0	0.6351513864275008	0.0	0.8926930308079969	0.36463063846131993	0.0	0.0	0.0	0.0	0.0	0.0	0.0	0.5998651982926396	0.0	0.0	0.0	0.0	0.0	0.0	0.2549705618638389	0.0	0.0	1.0711321356100414	0.0	0.0	0.0	0.0	0.0	0.0	0.0	0.0	0.0	2.6843129823039353	2.2396210083468064
3R_9127	NA	NA	NA	NA	0.0	0.0	0.0	0.0	0.0	0.0	0.0	0.0	0.0	0.0	0.8743265718162228	0.0	0.573830988640786	0.0	0.806508393695782	0.0	0.30140818809703496	0.0	0.39853398476635726	0.3225733924627565	0.0	0.0	0.0	0.0	0.0	0.0	0.0	0.0	0.6006269704693942	0.0	0.2303545465145952	0.7545245821090752	0.3918782603536489	0.0	0.6388567224529134	0.0	0.0	0.5722236189247053	2.3370290331453814	0.0	0.0	0.0	0.0	0.0	1.0116989153002633
3R_9128	NA	NA	NA	NA	0.0	0.0	0.0	0.0	0.0	0.0	0.0	0.0	0.0	0.0	0.6738820566233442	0.0	0.0	0.0	0.0	0.0	0.0	0.0	0.0	0.0	0.0	0.43332678143239806	0.0	0.8354118379862432	0.0	0.0	0.0	0.9491700457120295	0.0	0.0	0.3550888204972039	0.0	0.6040757230665591	0.0	0.0	0.0	0.0	0.44103798466105176	0.0	1.3559572081600422	0.0	0.0	0.0	0.0	0.5198406542839237
3R_9129	NA	NA	NA	NA	0.0	0.0	0.0	0.0	0.0	0.0	0.0	0.0	0.0	0.0	0.0	0.0	0.0	0.0	0.0	0.0	0.0	0.0	0.0	0.0	0.0	0.0	0.0	0.0	54.48997384481256	0.0	0.0	0.0	0.0	0.0	0.0	0.0	0.0	0.0	0.0	0.0	0.0	0.0	0.0	0.0	0.0	0.0	0.0	0.0	0.0
3R_9130	NA	NA	NA	NA	0.0	0.7357565622863548	0.0	0.0	0.0	0.0	0.0	0.0	7.437587484622789	0.0	0.619798957051899	0.0	0.0	0.0	0.0	0.46705396649784536	0.4273288417653433	0.0	0.5650313191209876	0.0	0.0	0.0	0.0	0.0	0.0	2.8081841719507334	0.0	0.0	0.0	0.0	0.3265908009299739	0.0	0.0	0.0	0.0	0.0	0.0	0.0	0.0	0.0	0.0	0.0	0.0	0.0	0.0
3R_9131	NA	NA	NA	NA	0.0	0.0	0.0	0.0	0.0	8.47314014573801	0.0	0.35933588404317257	0.0	0.0	0.0	0.0	0.0	0.0	0.0	0.0	0.2941551864515886	0.0	0.0	0.629622154615494	0.0	0.0	0.0	0.0	0.0	0.0	0.0	0.0	0.0	1.3710582760093868	0.0	0.24545597177688325	0.3824482124007227	0.0	0.0	0.0	1.0345714463660574	0.0	2.280791425501483	0.8584741788994944	0.0	0.0	0.0	0.0	0.0
3R_9132	NA	NA	NA	NA	0.0	0.0	0.0	0.0	0.0	0.0	0.0	0.7342247409067735	0.0	0.0	0.4358766211123293	1.8034395198522621	0.0	0.0	0.0	0.6569159321032715	0.6010421590203686	0.0	0.0	0.32162399016499565	0.0	0.2802820040566896	0.7620166985291249	0.0	1.3962112411759449	0.6582897106685064	0.0	0.0	0.0	1.4007297241570968	0.45935312790081506	0.0	0.0	0.0	0.0	0.0	0.0	0.2852697213804864	0.0	0.0	0.0	0.0	0.0	0.0	0.3362404232002664
3R_9133	NA	NA	NA	NA	0.0	0.0	0.0	0.0	0.0	0.0	0.0	0.36806822630424607	0.0	0.0	0.0	0.0	1.147263552710393	0.0	0.0	0.32931317686412914	0.3013035506423927	0.0	0.0	0.0	0.0	0.5620235568239678	0.0	1.0835266886709267	0.6999232884075904	0.0	0.0	0.0	1.2008369112769453	0.0	0.23027457618079392	0.5028417599220233	0.7834844302644209	0.0	0.0	0.0	0.0	0.0	2.336217705586574	0.0	0.0	0.0	0.0	0.0	0.0
3R_9134	NA	NA	NA	NA	0.0	0.0	0.0	6.963303391128751	0.5400700665301513	0.0	0.0	1.328874692963502	0.0	0.0	0.0	0.0	0.0	0.0	0.0	0.3963177798024332	0.0	0.0	0.0	1.1642156886524013	0.0	0.6763772113772464	0.0	0.0	0.0	0.0	0.0	0.0	0.7225842329085526	0.0	0.0	0.605153828892997	0.4714491124664016	0.0	0.0	1.543209320860841	0.0	0.0	0.0	2.1165055900087393	0.0	0.0	0.0	0.0	0.0
3R_9135	NA	NA	NA	NA	0.0	0.0	0.0	0.0	0.0	0.0	0.0	0.0	0.0	0.0	0.0	0.0	0.0	0.0	0.0	0.0	0.0	0.0	0.0	0.0	0.0	0.0	0.0	0.0	0.0	0.0	0.0	0.0	0.0	0.0	0.0	0.0	0.0	0.0	0.0	0.0	0.0	0.0	0.0	0.0	0.0	0.0	0.0	0.0	0.0
3R_9136	NA	NA	NA	NA	0.0	0.7653375559557419	0.0	0.0	0.0	0.0	0.0	0.5430066713799645	0.0	0.0	0.6447178907925258	0.0	0.0	0.0	0.0	0.0	0.44450954039713814	0.0	0.0	0.951446948626384	1.8808809858449598	0.4145733304561944	0.0	0.0	0.0	0.0	0.0	0.0	0.8857901979342486	0.0	0.0	0.7418364606685726	1.1558652503849753	0.0	0.0	0.0	0.0	0.0	0.0	0.6486371484873132	0.0	0.0	0.0	0.0	0.4973430689896898
3R_9137	NA	NA	NA	NA	0.0	0.981330867183442	0.9413798972465014	0.0	0.4244484335051444	0.0	0.0	0.0	0.0	0.0	0.0	0.0	0.0	0.0	0.0	0.0	0.5699588754722786	0.0	0.0	0.3049909977332154	1.2058512969503477	0.2657870391448759	0.0	0.0	1.9860079122555225	0.0	39.089679542807104	0.0	0.5678888069172945	1.3282900815516978	0.21779869206658248	0.47559865028907833	0.37051828950528065	0.6099819954664308	0.0	0.0	0.0	0.27051681344503187	0.0	0.8316953094214278	0.0	0.0	0.0	0.0	0.0
3R_9138	NA	NA	NA	NA	0.0	0.0	0.0	0.0	0.0	0.0	0.0	0.0	0.0	0.0	0.0	0.0	0.0	0.0	0.0	0.0	0.0	2.6833765893639536	0.0	0.0	0.0	0.0	0.0	2.854228282319711	0.0	0.0	0.0	1.6214445774028998	0.0	3.699412385336713	0.0	0.0	0.0	0.0	0.0	1.1259477242738678	0.0	0.0	0.0	0.0	0.0	0.0	0.0	0.0	1.7760628115269672
3R_9139	NA	NA	NA	NA	0.0	0.0	0.0	0.0	0.0	0.0	0.0	0.0	0.0	0.0	0.0	0.0	0.0	0.0	0.0	0.0	0.0	0.0	0.0	0.0	0.0	0.0	0.0	0.0	0.0	0.0	0.0	0.0	0.0	0.0	0.0	0.0	0.0	0.0	0.0	0.0	0.0	0.0	0.0	50.65856129685917	0.0	0.0	0.0	0.0	0.0
3R_9140	NA	NA	NA	NA	0.0	0.0	0.0	0.0	0.0	0.0	0.0	0.0	0.0	0.0	0.0	0.0	0.0	0.0	0.0	0.0	0.0	0.0	0.0	0.0	0.0	0.0	0.0	0.0	0.0	0.0	0.0	0.0	0.0	0.0	0.0	0.0	0.0	0.0	0.0	0.0	0.0	0.0	0.0	0.0	0.0	0.0	0.0	0.0	0.0
3R_9141	NA	NA	NA	NA	0.0	0.0	0.0	0.0	0.0	0.0	0.0	0.8361360614111836	0.0	0.0	0.0	0.0	0.0	0.0	0.0	0.0	0.0	0.0	1.810060897688842	0.0	0.0	0.0	0.0	1.2307171240996073	0.0	1.4993223063175445	0.0	2.796608273485916	0.0	0.0	0.5231119216788461	0.5711497198167934	0.0	0.0	0.0	0.0	0.0	0.6497310373397828	0.0	1.997577338204226	0.0	0.0	0.0	0.0	0.0
3R_9142	NA	NA	NA	NA	0.0	0.0	0.0	0.0	0.0	0.0	0.0	0.0	0.0	58.0699859470634	0.0	0.0	0.0	0.0	0.0	0.5949116374770297	0.5443116197086311	0.0	0.0	1.1650675241097617	2.303179758458629	0.0	0.0	0.0	1.2644271133634772	0.0	0.0	0.0	0.0	0.0	0.0	0.0	0.7076910948186467	0.0	0.0	0.0	0.0	1.5500638858830569	0.0	0.0	0.0	0.0	0.0	0.0	0.0
3R_9143	NA	NA	NA	NA	0.0	0.0	0.0	0.0	0.0	0.0	0.0	0.0	0.0	0.0	0.0	0.0	0.0	0.0	0.0	0.0	0.0	0.0	0.0	0.0	0.0	0.0	0.0	0.0	0.0	0.0	0.0	0.0	0.0	0.0	0.0	0.0	0.0	0.0	0.0	0.0	0.0	0.0	0.0	0.0	0.0	0.0	0.0	0.0	0.0
3R_9144	NA	NA	NA	NA	0.0	0.0	0.0	0.0	0.0	0.0	0.0	0.0	0.0	0.0	0.0	0.0	0.0	0.0	0.0	0.0	0.0	0.0	0.0	0.0	0.0	0.0	0.0	0.0	0.0	0.0	0.0	0.0	0.0	0.0	0.0	0.0	0.0	0.0	0.0	0.0	0.0	0.0	0.0	0.0	0.0	0.0	0.0	0.0	0.0
3R_9145	NA	NA	NA	NA	0.0	0.0	0.0	0.0	0.0	0.0	0.0	0.0	0.0	0.0	0.0	0.0	0.0	0.0	0.0	0.0	0.0	0.0	0.0	0.0	0.0	0.0	0.0	0.0	0.0	0.0	0.0	0.0	0.0	0.0	0.0	0.0	0.0	0.0	0.0	0.0	0.0	0.0	0.0	0.0	0.0	0.0	0.0	0.0	0.0
3R_9146	NA	NA	NA	NA	0.0	0.0	4.164084934007581	0.0	0.0	0.0	0.0	0.0	0.0	0.0	0.0	0.0	0.0	0.0	0.0	0.0	0.0	0.0	1.6667808411542857	0.0	0.0	1.175678181141205	0.0	0.0	0.0	0.0	0.0	0.0	0.0	0.0	0.0	0.0	0.0	1.349092350902698	0.0	0.0	0.0	0.0	0.0	1.8394539323478276	0.0	0.0	0.0	0.0	0.0
3R_9147	NA	NA	NA	NA	0.0	0.6210812876157882	0.0	0.0	0.537264216226067	0.0	0.0	0.0	0.0	0.0	0.0	0.0	0.0	1.5961121262384235	0.0	0.7885175444365119	0.7214504385913652	0.0	0.0	0.7721114576862074	0.7631795770703002	0.0	0.0	0.0	0.0	0.0	0.0	0.0	0.0	0.0	0.2756882446753021	0.30100492299571663	0.0	0.3860557288431037	0.0	0.5117306053588839	0.0	0.0	0.0	0.5263774033339481	0.0	0.0	0.0	0.0	0.0
3R_9148	NA	NA	NA	NA	0.0	0.0	0.0	0.0	0.0	0.0	0.0	0.0	0.0	0.0	0.0	0.0	0.0	0.0	1.8736110686946383	1.530595572339046	2.100616888161546	0.0	0.9258399428275319	0.7493748153259439	0.0	0.0	0.0	0.0	0.0	0.0	0.0	0.0	4.185975058007149	0.0	0.0	1.1685644933080985	0.0	0.0	0.0	0.0	0.0	0.0	0.0	0.0	0.0	0.0	0.0	5.63391708226195	0.0
3R_9149	NA	NA	NA	NA	0.0	0.0	0.0	0.0	0.0	0.0	0.0	1.7352218099335202	0.0	0.0	0.0	0.0	0.0	0.0	0.0	1.5525149033668149	0.0	0.0	0.0	0.0	0.0	1.324802664019181	0.0	0.0	3.29972018372842	0.0	0.0	0.0	0.0	0.0	0.0	0.0	0.0	0.0	3.0107822132621345	0.0	0.0	1.3483779956576838	0.0	0.0	0.0	0.0	0.0	0.0	0.0
3R_9150	NA	NA	NA	NA	0.0	0.511316194355376	0.0	0.0	0.0	0.0	0.0	0.7255572461039391	0.0	0.0	1.2921933431367736	0.0	0.0	0.0	1.5892837773461108	0.32458053240620155	0.0	0.0	0.7853403655327464	0.3178272313418332	0.0	0.5539465715761982	0.0	0.0	0.6898645106101162	0.0	0.0	0.6066893568486129	0.0	0.0	0.0	1.2390382287898958	0.0	0.0	0.6294569486067285	0.0	0.0	0.0	0.0	0.433349540606152	0.0	0.0	0.0	0.0	0.332271117947774
3R_9151	NA	NA	NA	NA	0.0	0.0	0.0	0.0	0.0	0.0	0.0	0.6857830050901558	0.0	0.0	0.8142378277958647	3.3689090125053904	0.0	2.4839882119855416	1.502161008827299	0.0	0.0	0.0	0.7422888804234966	0.0	0.0	0.0	0.0	0.0	0.0	0.0	0.0	0.0	1.1186968702888878	0.0	0.8580930358198926	0.0	0.7298922708203961	0.0	0.0	0.0	0.0	0.5328971250626421	0.0	0.819187601825019	0.0	0.0	0.0	0.0	0.6281127698592299
3R_9152	NA	NA	NA	NA	0.0	0.0	0.0	0.0	0.0	0.0	0.0	0.26207403927064166	0.0	0.0	0.0	0.0	0.4084405714475698	0.0	0.0	0.23447944777088717	0.0	0.7253175875588886	0.283667929584656	0.22960081166642135	0.45388952229171725	0.40017522072214545	0.0	1.928747142946857	0.0	0.0	0.0	0.4382770103547327	0.4275133757178645	0.0	0.4918842541259005	0.0	0.5578610558340538	0.0	0.0	1.8260642736276966	0.0	0.203648240105511	0.0	0.9391650221887128	0.0	0.0	0.0	1.7261748173189193	0.9601407412704185
3R_9153	NA	NA	NA	NA	0.0	0.0	0.0	0.0	0.9008067625365278	0.0	0.0	0.7388296347521818	0.0	0.0	0.877220684161956	3.629500580720093	1.1514608583910406	0.0	1.6183560415658564	1.3220719246789183	0.0	0.0	0.7997063478290771	0.0	1.2795888936802384	0.5640797405684457	0.0	0.0	1.4049679667303585	1.3248367138750148	0.0	0.0	0.0	0.0	0.46223408828486195	1.5140442746920433	0.0	0.0	0.0	0.0	0.0	0.0	0.0	0.0	0.0	0.0	0.0	0.0	0.0
3R_9154	NA	NA	NA	NA	0.0	0.0	0.0	0.0	0.0	0.0	0.0	0.9203303175949485	0.0	0.0	0.0	0.0	0.7171642065065726	0.0	0.0	0.0	0.37669482535825183	0.0	0.0	0.4031467376720953	0.0	0.35132570647383665	1.9103335289514864	0.0	0.0	0.0	0.0	0.0	0.0	0.0	0.2878931930072816	0.31433066177417274	0.0	0.0	0.7984322622843594	0.0	0.0	0.0	0.0	0.5496805696273781	0.0	0.0	0.0	6.061840471756673	0.4214680304697784
3R_9155	NA	NA	NA	NA	0.0	1.0298563597543668	1.9758597360883667	0.0	1.781747352501609	0.0	0.0	0.0	0.0	0.0	0.0	0.0	0.0	0.0	0.0	0.6537467994191067	0.0	0.0	0.0	0.0	2.5309580460801406	0.0	1.516681065025577	0.0	0.0	0.0	0.0	2.4439002693178096	3.5758208713989394	2.7879444819887635	0.45713708937889513	0.0	0.0	0.6401447853869796	0.0	0.0	4.207447350107585	0.0	0.0	0.0	0.0	0.0	0.0	0.0	0.0
3R_9156	NA	NA	NA	NA	0.0	1.1494781369258358	0.0	0.0	1.9887041603691034	0.0	0.0	0.0	0.0	0.0	0.0	4.006410256410256	0.0	0.0	0.0	0.0	2.0028574099047978	0.0	0.0	1.4290001286100116	0.0	0.0	0.0	0.0	0.0	1.4624159110851127	0.0	0.0	0.0	0.0	0.0	0.5570906497905339	1.7360206933666649	0.7145000643050058	0.0	0.0	0.0	0.0	0.0	0.0	0.0	0.0	0.0	0.0	0.746971032463361
3R_9157	NA	NA	NA	NA	0.0	0.0	0.0	0.0	0.0	0.0	0.0	0.30051602207182	0.0	0.0	0.3568060322484146	0.0	0.46835213486143523	0.0	0.0	0.0	0.24600478390742977	0.8317098357339807	0.32527738354158897	0.0	0.0	0.9177487842581856	0.0	0.0	1.1429302903957284	0.0	0.0	0.0	0.4902226081254593	0.0	0.376023762295225	0.0	0.0	0.0	0.0	0.0	0.8652219536573278	0.0	1.9074475909699906	0.3589750658791041	0.0	0.0	0.0	0.0	0.2752444280618961
3R_9158	NA	NA	NA	NA	0.0	1.2960291222927895	0.828844312536635	0.0	0.0	0.0	0.0	0.0	0.0	0.0	0.36392358536351743	0.0	0.47769480537471626	0.0	0.0	0.2742372379176421	0.0	0.0	0.0	0.26853139161506434	0.0	0.0	0.0	1.3534686152283624	0.0	0.0	0.0	1.5377707245360546	0.0	0.0	0.19176233497796383	0.41874405592812614	0.0	0.26853139161506434	0.0	0.0	0.882481368170874	0.0	0.0	0.0	0.0	0.0	0.0	0.0	0.0
3R_9159	NA	NA	NA	NA	0.0	0.0	0.9294772173980289	0.0	0.41908176503158284	0.0	0.0	0.6874504949712309	0.0	0.0	0.0	0.0	0.0	0.0	0.0	0.9226000382140935	0.28137619634476	0.0	0.7440937650411579	0.3011347328891255	0.0	0.5248529276808037	0.0	0.0	0.65363236578313	0.6163529532859933	0.0	0.5748256266461569	0.5607084978008172	0.0	0.21504487491936355	1.1739631135154711	0.0	0.602269465778251	0.5963974492796771	0.0	0.0	0.2670964355152682	0.0	0.4105897333186835	0.0	0.0	0.0	0.0	0.0
3R_9160	NA	NA	NA	NA	0.0	0.39795514727126136	0.0	0.0	0.0	0.0	0.0	0.5646980164417474	0.0	0.0	0.0	0.0	0.0	1.0227019376110908	0.0	0.25261960211907425	0.4622662464050131	0.0	0.3056134777988617	0.24736353757563448	0.0	0.4311341825383327	1.172146058776092	0.4155923604149939	0.0	0.0	0.0	1.4165509816698303	0.4605873133066899	4.309248941002072	0.0	0.19286760179166287	0.0	0.24736353757563448	0.0	0.6557783416742873	0.8129169247677902	0.6582095515420862	1.7921371773481027	0.3372740432547215	0.0	0.0	0.0	0.0	0.25860515105256177
3R_9161	NA	NA	NA	NA	0.0	0.0	0.0	0.0	0.0	0.0	17.189750782993148	0.0	0.0	0.0	0.0	0.0	1.0736493383958046	0.0	0.0	0.30818278296202856	0.563940791179605	1.9066096819164933	0.0	0.30177065743876136	0.0	0.5259612915631706	0.0	0.5070010764646855	0.0	0.61765454334329	0.0	0.0	1.1237851601472517	0.0	0.6464969948233692	0.4705768971589955	0.3666060593529344	0.0	0.0	0.0	0.0	0.0	0.0	0.8229136013135017	0.0	0.0	0.0	0.0	0.6309696830424752
3R_9162	NA	NA	NA	NA	0.0	0.4359164463254336	0.0	0.0	0.7541760234771979	0.0	0.0	0.618565067601739	0.0	0.0	0.36721460961855507	0.0	0.4820146825528423	1.1202583943202002	0.0	0.0	0.2531811194939942	0.0	0.0	0.0	0.0	0.2361302297887163	0.0	0.9104721781553687	0.5881356570181051	0.5545917982528139	0.0	1.5516770525584052	2.0180926038116924	2.3601560346357617	0.3869929502268243	0.0	0.0	0.0	0.0	1.0775004403385133	0.0	0.4806645013692209	0.0	0.36944691727581075	0.0	0.0	0.0	0.0	0.0
3R_9163	NA	NA	NA	NA	0.0	0.0	0.0	0.0	0.0	0.0	0.0	0.0	0.0	0.0	0.0	0.0	1.248703065778306	1.4510658513998287	0.0	0.0	0.3279444087003258	0.0	0.8672424780916121	0.701946029545821	0.0	0.30585846503522374	0.0	0.0	0.0	0.0	0.0	0.6699601909654528	0.6535066546255888	0.0	0.5012702941158337	1.641907072875936	0.0	1.0529190443187313	0.6951021848868938	0.0	1.153411317779351	0.3113013245217626	0.0	0.47854299354675206	0.0	0.0	0.0	0.0	0.3669232352927903
3R_9164	NA	NA	NA	NA	0.0	0.0	0.0	0.0	0.0	0.0	0.0	0.0	0.0	0.0	0.0	0.0	0.0	0.0	0.0	0.0	0.0	0.0	0.0	0.0	0.0	0.0	0.0	0.0	0.0	0.0	0.0	0.0	0.0	0.0	0.0	0.0	0.0	0.0	0.0	0.0	0.0	0.0	0.0	7.915400202634245	0.0	0.0	0.0	0.0	6.069139638764809
3R_9165	NA	NA	NA	NA	0.0	7.39763157427518	0.0	0.0	0.0	0.0	0.0	0.0	0.0	0.0	0.0	0.0	0.0	0.0	0.0	0.0	4.296558800125803	0.0	0.0	0.0	0.0	0.0	0.0	0.0	0.0	0.0	0.0	0.0	0.0	0.0	0.0	0.0	0.0	0.0	0.0	0.0	0.0	0.0	0.0	0.0	0.0	0.0	0.0	0.0	0.0
3R_9166	NA	NA	NA	NA	0.0	0.0	0.0	0.0	0.900493001908685	0.0	0.0	0.0	0.0	0.0	0.0	0.0	0.5755298961306665	0.0	2.426688526276912	0.33040285822261367	0.0	1.0220384188329794	0.39971390077837887	0.3235284164390483	0.0	0.563883265563023	0.7665288141247345	1.0871120260245923	0.7022393006820148	0.0	0.0	0.617572150954396	1.204810422477618	0.0	0.6931096308137691	0.2522528194802139	1.179115413467432	0.3235284164390483	0.0	0.0	1.0632194540240518	0.2869588837850382	0.0	0.0	0.0	0.0	0.0	0.0	1.3529255899719532
3R_9167	NA	NA	NA	NA	0.0	0.0	0.0	0.0	0.0	0.0	0.0	0.0	0.0	0.0	0.0	0.0	0.0	0.0	0.0	0.0	0.0	0.0	0.0	1.865160810434754	0.0	0.0	0.0	0.0	4.048451872004145	0.0	0.0	3.5603406533937165	0.0	0.0	0.0	0.0	0.0	1.865160810434754	0.0	0.0	0.0	0.0	0.0	0.0	0.0	0.0	0.0	0.0	0.0
3R_9168	NA	NA	NA	NA	0.0	0.0	0.0	7.96876245119133	0.6180529305474144	0.0	0.0	0.0	0.0	0.0	0.0	0.0	0.7900293243084597	0.0	2.2207419743217827	0.0	0.4149676680016315	1.4029511357731215	0.5486868798157905	0.4441071401369866	0.0	0.0	1.052213351829841	0.0	0.9639631997408867	0.0	0.0	0.0	0.0	1.9341656434930412	0.3171436369537542	0.0	0.5395235241158653	0.0	0.8795543544361291	0.0	1.4594803024159946	0.0	0.0	0.6055290616406787	0.0	0.0	0.0	0.0	0.0
3R_9169	NA	NA	NA	NA	0.0	0.0	0.0	0.0	0.0	0.0	0.0	0.0	0.0	0.0	2.2026451124626543	0.0	0.0	0.0	0.0	0.0	1.518643705381299	0.0	0.0	0.0	0.0	0.0	0.0	0.0	0.0	0.0	0.0	0.0	0.0	0.0	0.0	0.0	0.0	0.0	6.4377530439305835	0.0	0.0	0.0	0.0	2.216035052356044	0.0	0.0	0.0	0.0	0.0
3R_9170	NA	NA	NA	NA	0.0	0.0	0.0	0.0	1.501926069992158	0.0	0.0	0.4106198783382575	0.0	0.0	0.48753357156173777	4.03434030467338	0.0	0.0	1.7988698060782373	0.7347688659621409	0.33613666832897454	0.0	0.44445337301887133	0.0	0.0	0.9404970112885974	0.0	0.0	0.7808400589690413	0.0	0.0	0.0	0.0	0.0	0.7706885166794463	0.5609743181469359	0.4370307709869606	0.0	0.0	0.9536977819469208	1.1822242651057524	0.3190778293365007	0.0	0.4904973014800462	0.0	0.0	0.0	0.0	0.0
3R_9171	NA	NA	NA	NA	0.0	0.0	0.0	0.0	0.0	0.0	0.0	0.0	0.0	0.0	0.0	0.0	0.0	0.0	0.0	0.0	0.0	0.0	0.0	0.0	0.0	0.0	0.0	0.0	0.0	0.0	0.0	0.0	0.0	0.0	0.0	0.0	0.0	0.0	0.0	0.0	0.0	0.0	0.0	0.0	0.0	0.0	0.0	0.0	0.0
3R_9172	NA	NA	NA	NA	0.0	0.0	0.0	0.0	0.0	0.0	0.0	0.0	0.0	0.0	0.0	0.0	0.0	0.0	0.0	0.0	0.0	0.0	0.0	0.0	0.0	0.0	0.0	0.0	0.0	0.0	0.0	0.0	0.0	0.0	0.0	0.0	0.0	0.0	0.0	0.0	0.0	0.0	0.0	0.0	0.0	0.0	0.0	0.0	0.0
3R_9173	NA	NA	NA	NA	0.0	0.0	0.0	0.0	0.0	0.0	0.0	0.0	0.0	0.0	0.0	0.0	0.0	0.0	0.0	0.0	0.0	0.0	6.90272847599835	0.0	0.0	0.0	0.0	0.0	0.0	0.0	0.0	0.0	0.0	12.166338175535929	0.0	0.0	0.0	0.0	0.0	0.0	0.0	0.0	0.0	0.0	0.0	0.0	0.0	0.0	0.0
3R_9174	NA	NA	NA	NA	0.0	0.0	1.3662008468259328	0.0	0.0	0.0	0.0	0.5052277940764264	0.0	0.0	0.0	0.0	0.0	0.0	0.0	0.0	0.0	0.0	0.0	0.0	0.0	0.0	0.0	0.7436498991462006	0.0	0.0	0.0	0.0	0.0	0.0	0.0	0.6902242980487912	0.5377238268707801	0.8852514496988397	0.0	0.0	0.0	0.3925942126980437	0.0	0.6035091886688011	0.0	0.0	0.0	0.0	1.388223505650278
3R_9175	NA	NA	NA	NA	0.0	1.771572706583979	0.0	0.0	0.0	0.0	0.0	0.0	0.0	0.0	0.7461835695153567	0.0	0.9794584065152006	0.0	0.0	0.0	0.0	0.0	0.6802481381948581	0.5505928177809766	0.0	0.0	0.0	1.8500881011953787	0.0	2.2538715879201496	0.0	0.0	3.075587483343131	0.0	0.39318667260745516	0.4292933282321838	0.0	0.5505928177809766	0.0	2.9193214854617056	0.0	0.9767148255445697	0.0	0.0	0.0	0.0	87.17179817985284	0.0	0.0
3R_9176	NA	NA	NA	NA	0.0	0.0	0.0	0.0	0.0	0.0	0.0	0.3814428947182518	0.0	0.0	0.0	0.0	0.0	1.38163186750482	0.0	0.3412795848019874	0.6245043192123853	0.0	0.0	0.3341788392144298	0.0	0.2912230356955278	0.7917626282972162	0.5614496540234942	0.0	1.3679731494230232	0.0	0.0	0.0	4.3662249793477566	0.0	0.2605568788370909	0.0	2.0050730352865784	0.0	0.44296594225345365	0.0	0.29640545254428663	0.0	0.45564455204946186	0.0	0.0	0.0	2.512408786998988	0.3493658363743009
3R_9177	NA	NA	NA	NA	0.0	1.1803487977911424	0.0	0.0	0.0	0.0	0.0	0.0	0.0	0.0	0.994322023516909	0.0	0.0	0.0	1.8343925115695137	0.0	0.6855488764813683	0.0	0.9064601967888828	0.0	1.450402892915594	0.0	0.0	1.2326613849591643	0.0	0.0	0.0	0.0	0.0	0.0	0.0	0.5720520100534708	0.8913218409860444	0.7336888496022966	2.9061420731487586	0.0	0.0	0.0	0.0	1.000366534298167	0.0	0.0	0.0	0.0	0.7670318658786488
[truncated: 260 more columns]
