# Supplementary material for: Convergence of topological domain boundaries, insulators, and polytene interbands revealed by high-resolution mapping of chromatin contacts in the early Drosophila melanogaster embryo
Source: eLife. 2017 Nov 17;6:e29550. doi: 10.7554/eLife.29550 (PMC5739541; doi:10.7554/eLife.29550)
Supplement: Supplementary file 3. [file elife-29550-supp3.zip › local_HiC_maps/nc14_all_dm3_CompressedBinCounts_500bp_VC_kni_loop.txt]

3L_41115	3L_41116	3L_41117	3L_41118	3L_41119	3L_41120	3L_41121	3L_41122	3L_41123	3L_41124	3L_41125	3L_41126	3L_41127	3L_41128	3L_41129	3L_41130	3L_41131	3L_41132	3L_41133	3L_41134	3L_41135	3L_41136	3L_41137	3L_41138	3L_41139	3L_41140	3L_41141	3L_41142	3L_41143	3L_41144	3L_41145	3L_41146	3L_41147	3L_41148	3L_41149	3L_41150	3L_41151	3L_41152	3L_41153	3L_41154	3L_41155	3L_41156	3L_41157	3L_41158	3L_41159	3L_41160	3L_41161	3L_41162	3L_41163	3L_41164
3L_41115	10.001900003790006	21.51101052199953	32.181850363668545	17.750882802785917	20.47067820994564	21.40463973086418	18.888742039100034	19.71510612332658	14.83697135871049	0.0	20.88399878455127	13.835307952955011	12.034578438459578	12.439803015719248	15.164711110657056	6.669614080288981	11.30126414864456	13.431485512703787	0.0	6.474826618711511	7.0216788483042345	7.312034225406808	13.56190313734663	10.655401775909175	7.614152645486574	7.7000077000077	4.286690610119959	6.497642939413459	6.90621884288145	8.545600105509676	9.000009000009	7.728093595714347	7.307885509915476	7.5476568488004325	7.867443025944467	8.07693115385423	4.532378633098058	5.277930809845703	5.159911556167406	9.295091262304378	7.682934512202804	0.0	3.7813788268499073	10.15106755288024	7.789004286016444	4.770196056062155	7.259930435346568	0.0	0.0
3L_41116	21.51101052199953	6.931283562815296	22.08675678063433	33.46522836671838	28.20984788013427	25.10988895541246	24.294874917104714	20.46951069437224	17.77466839578641	0.0	0.0	17.955900308841485	13.685093387077272	12.035192075794706	9.529864440578727	8.656036130987292	13.968702953408453	15.439600283690202	0.0	13.445175682732575	15.79579200101093	8.912149967058054	7.0404267562501	7.605904615871393	12.590257506487202	7.994650851793708	7.121155421709484	11.80598516223785	6.772127008772215	9.611983452009287	10.819828220472688	10.531252545052698	7.5875239860602015	8.192673441746388	9.425184394307491	3.593998884422746	5.378070273093031	5.740839707405057	7.6533673591841636	9.650770774892555	5.038057486251141	10.465724751439037	3.569158586567514	7.245907116429343	4.852231751645958	5.995408872287572	2.5125779652942635	40.0474161407106	0.0
3L_41117	32.181850363668545	22.08675678063433	8.329012658016987	27.105316279809603	34.66840804375267	29.28874821800252	24.537912366074657	27.858038133610297	18.008472114752312	0.0	31.88953465196559	18.862763960803175	17.501533571879236	12.951396646235839	12.796887796887797	14.640067573459723	15.61334135366026	10.987320631990682	0.0	17.79652344914421	8.934993455117294	9.223558424567676	9.77916066614492	7.118400353072658	11.196072073422117	8.01667468334135	10.47313363031213	10.541909983250767	5.858714750310365	14.136412026389419	9.403016921813913	8.850507189377621	4.184634440796838	10.477411094582996	5.544674132570386	3.5238130476225713	7.909565977397427	5.372877713303246	4.127149212952645	7.885253786893131	9.261883459572806	7.696007696007696	5.249186769739698	3.8751297562979334	8.32558013683091	4.600429680132124	0.0	0.0	0.0
3L_41118	17.750882802785917	33.46522836671837	27.10531627980961	12.828253629968168	35.044020156541634	38.169667735587	37.23586865604026	29.62967751597713	24.377469089369196	51.49118470917779	27.310241613707554	15.507933277117077	15.737754453259917	12.570473215464196	16.177973574167346	11.44753290402541	11.260031280366897	6.273037731067346	35.81995458029759	12.700806094761223	7.6519407617354	7.067587337710526	6.896965542070456	9.579755294730752	5.531729780753209	7.78089013383131	12.33265843794324	12.214496759547115	10.536563984338452	5.587588996323738	6.813871059259617	10.106115475759912	8.959316817449977	3.589147745203171	6.33128880189698	4.526697556850795	5.927042844221904	5.916008455948086	5.783721215383465	7.428236482635484	8.460682468260277	6.590871642774756	7.192657303864776	9.126332838686093	9.167192167469526	7.22299296664343	9.493893211423305	0.0	0.0
3L_41119	20.470678209945635	28.20984788013427	34.66840804375267	35.04402015654164	7.368315406092682	38.23280779249503	39.068338219715166	32.805990827690245	23.783565746337807	41.026650912432714	0.0	15.44532740232761	21.496074219734304	17.38032541271645	10.395266278488021	14.33308668841937	12.33603170943307	11.99560960688388	57.08055779121074	5.397133932981899	15.851783386599388	7.949991900945751	9.420510634068664	11.796246351143445	10.578044281808973	9.481714877540005	8.932997250155458	12.69410771678193	8.794994592677416	5.936033892379111	12.832396074866171	8.555519331598543	9.993925596841995	6.434384895324354	5.675156322180894	10.820215625256981	7.083738287038742	7.856167195997754	5.888380474171311	8.608871011133422	5.898568552236796	15.754233950374163	7.52180140409825	5.2884303290950525	6.8983612496486915	6.016660813938062	7.564452921114355	0.0	0.0
3L_41120	21.40463973086418	25.10988895541246	29.28874821800252	38.169667735587	38.23280779249503	14.061228777035875	40.148751343118334	43.966132613259674	27.829232251877524	45.96264156493602	8.125991878883717	21.917871428612628	16.94680780562832	22.661610560662545	13.6645691138999	11.02941200323123	15.076584021300198	17.9184308232847	0.0	6.0464728882957965	12.750008310273275	12.122695033443174	9.674416881118683	10.365077731345684	8.119929515500484	13.073818045137356	6.338236804599932	9.1648756708768	8.360236874174314	10.529497389405087	8.109699163337083	7.517528904052915	11.374032132067299	6.407571015042814	6.593424086164373	5.387562381237922	6.802281999332772	7.823428351478472	5.927579359388524	8.43904238569317	6.293558109019909	11.766436240623621	4.280260545879819	7.899587942681182	7.5767799818563395	8.401247979988307	3.766464865756601	0.0	0.0
3L_41121	18.888742039100034	24.294874917104714	24.537912366074654	37.23586865604026	39.068338219715166	40.148751343118334	16.910076839389156	47.60821882279413	33.92835867931852	31.075974542561656	24.723427260380543	16.378866582432497	17.639243281890668	21.42080638625641	17.95267448235825	16.120576119123292	13.166586024866668	14.00785045370292	0.0	9.709245900245367	14.77792473602932	12.545389218191415	15.757879058456616	14.191142708653949	13.35404456618585	8.010695659860337	9.8112398646509	10.897290600227896	7.5702739445948	11.24074437108485	8.972311446874945	10.292477129353413	7.5699812322141495	7.31066672847339	5.731591846466703	10.01716395511145	5.62114236329995	6.545790382369369	5.817655140573165	6.113306467389179	5.744467694645542	3.977724741447892	2.441764460237656	8.011530194255572	7.991513750075612	4.557369274041986	7.639676199963942	0.0	0.0
3L_41122	19.71510612332658	20.469510694372243	27.858038133610293	29.62967751597713	32.80599082769024	43.966132613259674	47.60821882279412	21.573179776894055	39.80010444550244	32.4355181898386	43.00842190917826	19.130595826477354	17.93886754950443	20.028993132034966	17.75187144173599	19.229526443380273	15.072541482294017	16.201294364873696	0.0	11.734123743908723	20.24458348938533	10.737274986981054	11.482057067002861	14.263399119421626	10.918312300250058	11.244312972477381	12.712310145620572	10.704975491962202	9.48175927595769	7.626135399570191	13.65706029045836	7.559722103023972	7.901160545035599	10.73922402945464	10.967629589647634	8.554422379737654	7.467169655214642	6.8321623421149384	6.072171892013467	9.78382843759066	8.99367384981404	8.303492656598682	7.362591251531207	7.316773488946472	8.661947573466069	7.85897783983337	1.993476149951668	0.0	0.0
3L_41123	14.83697135871049	17.77466839578641	18.00847211475231	24.377469089369196	23.783565746337807	27.829232251877528	33.92835867931852	39.80010444550244	11.749917669542398	20.967525496511005	22.241795001823828	27.364676412701417	23.19270255041605	18.969572805220427	17.425713757235496	15.094398592988954	12.036028303236385	9.706793529349257	29.172209386450092	15.170748149582472	8.724567884616343	13.54336381944529	14.04243286192485	12.76669628540205	15.617709232853317	10.809924255979007	11.870025774391351	15.570212315415134	13.48459617802413	8.34276824578584	9.585154512690744	8.744953133224115	6.8101387789537915	12.788325588723357	5.1562790846367115	8.60206174215836	6.8957946134465775	7.227104532839963	8.112240753720325	6.599614582508381	6.0291729283934075	0.0	3.2950058255702994	5.405525203531537	7.465873492266848	5.882493869371843	10.30925709431527	0.0	83.87010198604402
3L_41124	0.0	0.0	0.0	51.49118470917779	41.026650912432714	45.96264156493602	31.075974542561653	32.4355181898386	20.967525496511005	0.0	575.5064456721915	0.0	31.584798868000806	31.164298180004984	21.9946509009009	22.97456256432877	0.0	0.0	0.0	0.0	0.0	17.521726941407344	20.7627400172746	0.0	15.542624092310753	0.0	0.0	22.382180203409256	21.146298551901474	0.0	0.0	26.620666155549873	0.0	0.0	0.0	63.59381359381359	0.0	0.0	13.542208355000865	0.0	22.28640707459706	0.0	0.0	0.0	42.92877258053437	0.0	0.0	0.0	0.0
3L_41125	20.88399878455127	0.0	31.88953465196559	27.310241613707557	0.0	8.125991878883717	24.72342726038054	43.00842190917826	22.241795001823828	575.5064456721915	0.0	0.0	50.25647554687421	57.851956842440195	34.99701358817381	12.185403349036257	31.462766961577668	14.022492077291975	0.0	0.0	34.20967107401262	27.87987491229456	11.012281998112494	0.0	8.24360172851841	20.46245140167792	12.530872938201492	11.871211599598277	11.215716359019567	20.817113332528404	0.0	14.119248347694963	0.0	10.028792663737589	0.0	0.0	0.0	7.34689079581521	14.365215492597603	15.095251034024693	35.461244405988694	0.0	20.09771509077133	18.546028460735275	0.0	0.0	0.0	0.0	0.0
3L_41126	13.835307952955011	17.955900308841485	18.86276396080318	15.507933277117074	15.44532740232761	21.917871428612628	16.378866582432497	19.130595826477354	27.364676412701417	0.0	0.0	0.6834977999914563	29.330511262519963	25.420290280160927	22.63292704469175	18.451727110488367	14.14385040272753	23.887727679904447	0.0	17.01719856607711	4.856431736781399	14.072351676863628	10.94318532675179	10.133252267315195	10.922502891537597	8.23045267489712	10.080391119175424	15.728967421376227	13.26826575805583	11.820854943333776	4.586629973626878	8.017518277436197	15.794943722615518	8.067606542828907	9.208507824092386	11.172560192168035	7.165136238348257	3.1289111389236544	11.556017796267406	7.143112254009071	5.034106068614865	6.971677559912855	6.181689360599338	4.388014576984425	10.235566168221531	6.945746771964187	10.042429263638875	0.0	0.0
3L_41127	12.03457843845958	13.685093387077275	17.501533571879236	15.73775445325992	21.496074219734304	16.94680780562832	17.639243281890664	17.93886754950443	23.192702550416055	31.58479886800081	50.25647554687421	29.33051126251997	9.193877172007513	30.389442979653133	34.57255011227116	18.725174097306166	23.310876613285338	17.70031368034157	43.94406799026199	18.697681549813428	22.529837954140515	14.280898125683123	16.922451536214105	13.88929844512509	13.120274552150738	12.914673314915888	15.129756227992223	10.424205212988664	8.617533430489866	11.42479537049012	9.119220124294971	13.948002157910912	10.258571696131726	9.356760165652082	7.767251210574647	11.106742459077209	10.906980904057832	6.854573371353367	7.88388115269911	13.25525985280034	10.37960014147395	8.085708510208207	8.272482788272312	6.107030596833993	5.623174576952957	10.47232438556456	3.88238244728307	0.0	0.0
3L_41128	12.439803015719246	12.035192075794704	12.951396646235837	12.570473215464196	17.380325412716445	22.661610560662545	21.42080638625641	20.028993132034966	18.969572805220427	31.164298180004987	57.8519568424402	25.42029028016093	30.389442979653133	12.307217231894265	33.48056358527563	30.023302701866292	25.13020855517486	21.261328301485637	21.679511777394776	18.961217392151028	28.713607239534003	22.3942610302744	20.275118449180038	10.541834479494286	10.490399387360675	13.850799191113326	19.338970247333553	15.74955507506913	15.79092331654333	7.327250212631165	10.872356658287453	12.233161769610954	13.7369936878514	10.04679498415118	10.058793648877689	9.132395071063732	9.736841363537016	10.343894715065487	10.307068976850324	6.948105823738817	10.56145663609925	11.967090501121916	12.515600287641144	8.536444214462593	8.938945614376044	8.345805676260634	11.49208434806842	0.0	0.0
3L_41129	15.164711110657056	9.529864440578725	12.796887796887797	16.177973574167346	10.395266278488018	13.6645691138999	17.95267448235825	17.75187144173599	17.425713757235496	21.9946509009009	34.99701358817381	22.63292704469175	34.57255011227116	33.480563585275625	7.579237810445581	36.324646216573875	33.66834944283691	21.43641103031966	30.60125342734039	16.63726933511106	14.38164170362313	19.179187598026957	23.14764934358317	22.320153134106622	13.23223402453483	13.294544544544545	14.367111497980178	14.518170942751949	11.144670858434562	15.911729363123486	10.58389216283953	17.807067225671876	7.654010946664403	8.81542733512238	12.84605931579995	3.8671913671913676	10.48871327648306	10.108179988499138	7.411614032128853	6.922906513070448	10.390284379372954	0.0	7.680925742038875	8.505484336300047	8.266689314494796	8.134047304477699	2.7035678444129148	0.0	0.0
3L_41130	6.669614080288981	8.656036130987294	14.640067573459723	11.447532904025412	14.33308668841937	11.02941200323123	16.120576119123292	19.229526443380273	15.094398592988954	22.974562564328775	12.185403349036257	18.451727110488363	18.72517409730617	30.023302701866296	36.324646216573875	1.4593458355815367	16.32816291587831	27.989314799182264	63.92921757030616	28.712300183169365	31.41042361736095	18.54968886606865	15.82620853544354	13.988739996885172	13.492670583885117	15.929030044601284	13.506479058004125	13.269364884597282	12.088929388294801	19.944759663983984	12.713742892741339	10.145679558180454	10.127018394716213	8.40746381007203	12.005919341973923	12.118450583382211	8.311455316180606	10.558522369989394	5.447946193101362	12.052229541942964	8.96568295193318	17.6444640494045	5.616189902957053	10.36516014986837	8.180515992408845	5.5666315246195115	16.944107601860914	45.01138788113393	0.0
3L_41131	11.30126414864456	13.968702953408453	15.61334135366026	11.260031280366897	12.33603170943307	15.076584021300198	13.166586024866668	15.07254148229402	12.036028303236385	0.0	31.462766961577668	14.14385040272753	23.310876613285338	25.130208555174868	33.66834944283692	16.328162915878313	8.918332719319638	12.28565151532671	41.266382753953316	15.607429448566107	22.920089987799464	20.11606008762939	29.51241405644499	13.042968756270659	19.968200428390126	15.29148738715937	16.14527336143558	17.130780292358793	10.982587858390742	10.728637566024036	9.277179280775973	16.736455259525663	17.890742063942064	9.303475654458165	10.02919772982727	8.691637393231927	9.754643405353816	8.708743275335628	8.884182246560933	5.445809527365971	12.183912751488144	15.18602885345482	11.393664790924179	8.602357734207791	7.627435674901325	9.45596576123399	10.937440755529241	0.0	0.0
3L_41132	13.431485512703787	15.439600283690204	10.987320631990682	6.273037731067345	11.99560960688388	17.9184308232847	14.00785045370292	16.201294364873696	9.706793529349257	0.0	14.022492077291977	23.88772767990445	17.70031368034157	21.261328301485634	21.43641103031966	27.989314799182264	12.28565151532671	1.9325414208044527	0.0	26.95450601085484	20.43029341044459	24.761668936486323	18.21219022835051	12.520435138780082	16.284251840877864	18.80052641473961	12.088793918300476	14.17916796642373	12.365754280096699	7.650553326269322	13.994376804956554	7.134879050827581	11.040425129970338	11.978552861814492	9.752434451449943	7.747469676403687	8.695001938985431	7.425207905821362	11.548685297665713	12.482316717982858	9.2313239456199	6.768189509306261	9.694342012693125	3.40795040750567	12.028772824596434	9.440221818240667	3.249770891152174	0.0	0.0
3L_41133	0.0	0.0	0.0	35.81995458029759	57.08055779121074	0.0	0.0	0.0	29.172209386450092	0.0	0.0	0.0	43.94406799026199	21.679511777394772	30.60125342734038	63.92921757030616	41.266382753953316	0.0	0.0	49.64972121681537	0.0	48.75610975000305	28.887290458816835	0.0	43.249040952516886	26.838432635534087	0.0	31.140424630830267	0.0	0.0	0.0	37.037448564243306	0.0	78.92223791897842	0.0	0.0	0.0	0.0	0.0	0.0	0.0	0.0	0.0	0.0	89.59048190720219	0.0	0.0	0.0	0.0
3L_41134	6.474826618711511	13.445175682732577	17.796523449144207	12.700806094761223	5.397133932981899	6.046472888295797	9.709245900245367	11.734123743908723	15.170748149582472	0.0	0.0	17.01719856607711	18.697681549813428	18.96121739215103	16.637269335111064	28.712300183169365	15.607429448566107	26.95450601085484	49.64972121681537	2.3472632846593084	38.18263390172426	30.54146854329585	40.97066889328595	14.485542342326683	26.06943732646572	17.129153819801303	17.87119699956589	8.833255085415368	20.16830941024108	9.035725451289307	12.879063022406994	12.256997366584114	14.902115454636222	8.706050226074359	21.939358078515916	2.091471772869512	10.562684780966885	11.844627641351964	9.79826791564297	3.7440773376614866	11.727276898451898	0.0	9.9696784691459	6.899961256717544	8.471042482489825	7.281255608842211	17.54586818929711	0.0	0.0
3L_41135	7.0216788483042345	15.79579200101093	8.934993455117295	7.651940761735399	15.851783386599388	12.750008310273275	14.77792473602932	20.24458348938533	8.724567884616343	0.0	34.209671074012626	4.856431736781399	22.529837954140515	28.713607239534003	14.38164170362313	31.41042361736095	22.920089987799457	20.43029341044459	0.0	38.18263390172427	19.170125276768687	13.540009425929638	34.55742734763723	21.818007274123627	20.32571026808688	18.346519894507512	29.492165967866182	18.62640878847185	12.569935981316048	18.66450780526386	9.311203705859075	12.659239385425577	14.963630895109436	10.115729566085781	1.982693072173002	0.0	14.84880207289277	9.880772017653644	5.634900318613364	5.075369233111709	10.59811803918919	0.0	12.388405803630253	0.0	16.586720798918545	7.4027037964355165	0.0	0.0	0.0
3L_41136	7.312034225406808	8.912149967058053	9.223558424567676	7.067587337710526	7.949991900945751	12.122695033443174	12.545389218191417	10.737274986981054	13.54336381944529	17.521726941407344	27.87987491229456	14.072351676863624	14.280898125683123	22.394261030274397	19.179187598026957	18.54968886606865	20.11606008762939	24.761668936486316	48.75610975000304	30.54146854329585	13.540009425929641	10.468826593083076	21.45774174367286	34.96936624247048	28.8630058837865	25.542784163473815	27.468853848720244	20.96282243441257	22.537081181639653	13.309646388047177	13.490412321805353	14.615618895158082	17.479383473690074	10.381360816255867	15.08114057588951	10.269143994964013	12.389463654355861	12.526170749601846	11.152674870661775	10.110898169467845	10.7964427880302	17.94224838800112	9.484295994475858	14.116194917548718	8.318577966825163	10.94875179760629	2.1537590094431565	34.32828135459398	0.0
3L_41137	13.56190313734663	7.040426756250099	9.77916066614492	6.896965542070455	9.420510634068664	9.674416881118683	15.757879058456618	11.482057067002861	14.04243286192485	20.762740017274602	11.012281998112494	10.94318532675179	16.92245153621411	20.275118449180038	23.14764934358317	15.82620853544354	29.51241405644499	18.21219022835051	28.887290458816835	40.97066889328595	34.55742734763723	21.45774174367286	5.562113331316935	18.260676209696054	34.796642177563164	24.361614953602196	26.22067054120775	25.69690212709534	15.376060816690568	12.016416227028555	15.985748705029467	12.225237158139707	15.414001288803185	15.196109593329313	8.297118008824432	15.819230489352076	12.97404514954055	11.132362732666381	10.883433144780444	10.891929189389955	8.95543086752794	5.315261444422298	9.06340051681685	10.036369796869897	6.160796543349562	13.503503603158398	7.656426536459776	0.0	0.0
3L_41138	10.655401775909176	7.605904615871393	7.118400353072658	9.579755294730752	11.796246351143443	10.365077731345684	14.191142708653949	14.263399119421626	12.76669628540205	0.0	0.0	10.133252267315195	13.889298445125094	10.54183447949429	22.320153134106622	13.988739996885174	13.042968756270659	12.52043513878008	0.0	14.485542342326683	21.818007274123627	34.96936624247048	18.260676209696058	4.966325827725111	29.442264665349757	15.660480776759847	28.770672327456285	16.656506197885957	9.299006551364709	13.276594479167164	23.843965092435106	18.910240651722535	16.1789645530808	15.350625557179738	10.154490417207393	15.058154593038312	12.674849549535846	14.525512422593074	10.536009882960505	8.664610265830243	12.815861996385625	18.792576932111817	6.4088908235194	10.645341917737055	7.260680351887421	8.89327249211588	18.046648782437725	0.0	0.0
3L_41139	7.614152645486577	12.590257506487202	11.196072073422119	5.531729780753209	10.578044281808973	8.119929515500484	13.35404456618585	10.918312300250058	15.617709232853317	15.542624092310755	8.24360172851841	10.922502891537597	13.120274552150738	10.490399387360677	13.232234024534831	13.492670583885118	19.968200428390126	16.284251840877864	43.249040952516886	26.06943732646572	20.325710268086876	28.8630058837865	34.79664217756316	29.442264665349757	8.014817795139654	24.591885230500573	23.689370356164265	21.48048091141873	29.078526925443747	26.985837158013542	21.31559875516903	21.353730416627293	13.341566161403527	14.625696731628054	25.322084976521648	10.020153260976896	10.990056912137511	14.484402877515127	14.354498381666096	15.083989283029453	8.619272924105578	7.957823535263106	12.755241888778851	5.008700613836295	11.068474935715221	10.306692278004155	13.373423034613094	0.0	0.0
3L_41140	7.700007700007699	7.994650851793708	8.01667468334135	7.780890133831311	9.481714877540007	13.073818045137356	8.010695659860337	11.244312972477381	10.809924255979006	0.0	20.46245140167792	8.23045267489712	12.914673314915888	13.850799191113326	13.294544544544545	15.929030044601284	15.291487387159368	18.800526414739615	26.838432635534087	17.129153819801303	18.34651989450751	25.542784163473822	24.361614953602196	15.660480776759847	24.591885230500573	5.486968449931413	26.46102668783549	24.670136401979974	18.420775627434175	20.93276396215356	15.316067947646896	22.243045498859452	16.558366002541934	15.126762267804198	10.080525610464772	15.827793605571383	9.51619656655628	12.559101654846335	13.000520020800831	10.119409026512853	10.30127260336931	29.62962962962963	11.115152984923812	12.432707968122537	12.974029046561501	9.101822332428071	2.371129131692512	0.0	0.0
3L_41141	4.28669061011996	7.121155421709482	10.47313363031213	12.33265843794324	8.932997250155458	6.338236804599932	9.8112398646509	12.71231014562057	11.870025774391351	0.0	12.530872938201496	10.080391119175424	15.129756227992223	19.338970247333553	14.367111497980176	13.506479058004125	16.14527336143558	12.088793918300476	0.0	17.871196999565885	29.492165967866175	27.468853848720244	26.22067054120775	28.770672327456285	23.68937035616427	26.461026687835485	4.629800865577281	20.95569060550542	24.863327669098947	31.619915624391638	22.169281220742945	17.388867890220833	15.895251825185994	14.82141369855163	13.07255332457908	4.154007329330532	13.209145608374785	15.98519469363922	13.268845564437228	6.816657928950595	8.249357302277705	12.096469343010508	9.488181891912117	9.897664996169222	8.879800542854921	9.33989480024556	11.616327794184226	0.0	0.0
3L_41142	6.497642939413459	11.805985162237848	10.541909983250763	12.214496759547117	12.69410771678193	9.1648756708768	10.897290600227892	10.704975491962204	15.570212315415134	22.382180203409256	11.87121159959828	15.728967421376227	10.424205212988664	15.74955507506913	14.518170942751949	13.269364884597282	17.13078029235879	14.17916796642373	31.140424630830267	8.833255085415368	18.62640878847185	20.96282243441257	25.696902127095335	16.656506197885953	21.48048091141873	24.670136401979974	20.95569060550542	3.6934925647224555	20.93728915495531	25.90733141856565	32.311117286124635	20.866392379769216	15.05847986618931	15.601301866235529	13.7604181846128	13.117761291375386	17.298457875605095	14.286498002176119	15.643083823911613	13.50269231943378	10.573353420865988	5.729838132072769	9.770322387810515	8.655344610381826	12.839890724560348	13.129610491266641	30.263229570806875	0.0	0.0
3L_41143	6.906218842881449	6.772127008772215	5.858714750310365	10.536563984338452	8.794994592677416	8.360236874174314	7.5702739445948	9.48175927595769	13.48459617802413	21.146298551901474	11.215716359019567	13.268265758055826	8.617533430489868	15.79092331654333	11.144670858434562	12.088929388294801	10.982587858390742	12.365754280096699	0.0	20.16830941024108	12.569935981316046	22.537081181639653	15.376060816690568	9.299006551364709	29.078526925443747	18.420775627434175	24.863327669098947	20.93728915495531	5.769513855817212	20.652300620395113	22.895240537397086	31.127697331702652	21.09519584877943	16.58232160904236	22.101030571055528	14.872122058480157	17.03874415692781	15.657259353322797	13.723650854276153	7.76519815676382	10.858176406624635	27.067262146433887	9.969298989910627	6.81451715670541	10.457679069557704	11.056300624373566	15.595733631107874	0.0	0.0
3L_41144	8.545600105509676	9.611983452009289	14.136412026389419	5.587588996323738	5.936033892379111	10.529497389405087	11.24074437108485	7.626135399570191	8.342768245785841	0.0	20.817113332528404	11.820854943333778	11.42479537049012	7.327250212631165	15.911729363123484	19.944759663983984	10.728637566024036	7.650553326269322	0.0	9.035725451289307	18.66450780526386	13.309646388047176	12.016416227028555	13.276594479167164	26.98583715801355	20.93276396215356	31.619915624391638	25.90733141856565	20.652300620395113	11.35764133590849	22.664045192106112	29.85045308173189	18.211201127054817	18.466733137786587	15.68449172956751	39.10516344578138	23.234722589029648	16.033606439096346	16.654773199217342	13.383242533180146	13.704376920023513	20.09545340366742	10.279822244055042	17.707474046534735	15.528116683237755	8.008283768730374	14.473357925176598	0.0	0.0
3L_41145	9.000009000009001	10.819828220472688	9.403016921813913	6.813871059259617	12.832396074866173	8.109699163337082	8.972311446874945	13.657060290458357	9.585154512690744	0.0	0.0	4.586629973626878	9.119220124294971	10.872356658287453	10.58389216283953	12.713742892741339	9.277179280775972	13.994376804956554	0.0	12.879063022406992	9.311203705859075	13.490412321805355	15.985748705029467	23.843965092435106	21.31559875516903	15.316067947646895	22.169281220742945	32.311117286124635	22.895240537397086	22.664045192106112	11.306461642828879	19.8554141551169	38.15725878252906	35.485337049285036	34.508300851392015	15.300767180466428	20.17719873510429	19.33024049485416	16.617206041625124	14.38021282714984	12.869143333301162	13.366750208855471	14.131363330115029	11.77835491716872	12.394472684906166	9.65484913132992	22.46332861603432	0.0	0.0
3L_41146	7.728093595714347	10.531252545052698	8.850507189377621	10.106115475759912	8.555519331598543	7.517528904052913	10.292477129353413	7.559722103023971	8.744953133224113	26.620666155549873	14.119248347694963	8.017518277436197	13.948002157910912	12.233161769610954	17.807067225671876	10.145679558180454	16.736455259525663	7.134879050827582	37.037448564243306	12.256997366584114	12.659239385425575	14.615618895158082	12.225237158139707	18.910240651722532	21.353730416627293	22.243045498859455	17.38886789022083	20.86639237976922	31.12769733170266	29.85045308173189	19.8554141551169	6.531009330265239	22.850798981274323	32.93636967076202	20.45776457679145	18.722226746760352	15.758996614179576	20.390297480846712	8.30598007973475	11.171951698066833	14.762680075991717	13.629781071641537	14.409440247165593	9.436530198140542	10.005377100293215	7.807974345304746	19.633167356717962	0.0	0.0
3L_41147	7.307885509915476	7.587523986060201	4.184634440796838	8.959316817449977	9.993925596841995	11.374032132067299	7.5699812322141495	7.901160545035599	6.8101387789537915	0.0	0.0	15.794943722615514	10.258571696131728	13.736993687851399	7.6540109466644015	10.127018394716213	17.89074206394206	11.040425129970338	0.0	14.902115454636222	14.963630895109436	17.47938347369007	15.414001288803181	16.1789645530808	13.341566161403527	16.55836600254193	15.895251825185994	15.05847986618931	21.09519584877943	18.211201127054814	38.15725878252907	22.850798981274327	1.7520249320155925	32.022822007241366	32.5002588413472	29.507037723567446	22.767120833472006	29.24375019281593	19.478787851369056	15.846730423345402	13.442936698451975	19.33301111648139	12.746847089349773	8.112206745754193	10.457274712706296	15.729900782206233	9.282815836978902	0.0	0.0
3L_41148	7.547656848800432	8.192673441746388	10.477411094582996	3.5891477452031713	6.434384895324354	6.407571015042815	7.31066672847339	10.73922402945464	12.788325588723357	0.0	10.028792663737592	8.067606542828907	9.356760165652082	10.046794984151182	8.81542733512238	8.40746381007203	9.303475654458165	11.978552861814492	78.92223791897842	8.70605022607436	10.115729566085781	10.381360816255867	15.196109593329314	15.350625557179738	14.625696731628052	15.126762267804198	14.821413698551632	15.601301866235529	16.58232160904236	18.466733137786587	35.485337049285036	32.93636967076202	32.022822007241366	9.225979528012727	12.20603295384777	34.35381906973847	33.26954907821273	30.65583204273085	21.946784569513113	25.789889768059616	18.641452858911464	24.20281962848672	15.517449834560873	17.06140356489497	12.343288394911319	13.020911197578537	13.94528659771962	0.0	0.0
3L_41149	7.867443025944468	9.425184394307491	5.544674132570386	6.33128880189698	5.675156322180894	6.593424086164373	5.731591846466703	10.967629589647634	5.1562790846367115	0.0	0.0	9.208507824092386	7.767251210574646	10.058793648877689	12.84605931579995	12.005919341973923	10.02919772982727	9.752434451449941	0.0	21.939358078515916	1.9826930721730018	15.081140575889512	8.297118008824432	10.154490417207393	25.322084976521648	10.08052561046477	13.07255332457908	13.760418184612796	22.101030571055528	15.684491729567512	34.50830085139201	20.457764576791455	32.5002588413472	12.206032953847767	1.0253119793658014	27.36794283384101	29.61813340599649	29.80631008100503	21.23043615308493	13.123152916227042	16.441844988751722	8.538798164158393	20.96649240017067	11.823612765073307	17.155013826611242	15.73802132408312	12.299805294082194	0.0	0.0
3L_41150	8.076931153854233	3.593998884422746	3.5238130476225713	4.526697556850794	10.820215625256981	5.387562381237922	10.01716395511145	8.554422379737654	8.602061742158362	63.59381359381359	0.0	11.172560192168037	11.106742459077209	9.132395071063732	3.8671913671913676	12.118450583382213	8.691637393231927	7.747469676403687	0.0	2.091471772869512	0.0	10.269143994964013	15.819230489352076	15.058154593038315	10.020153260976896	15.827793605571385	4.154007329330532	13.117761291375386	14.872122058480157	39.10516344578138	15.30076718046643	18.722226746760352	29.50703772356745	34.35381906973847	27.36794283384101	3.727109954216181	8.365887091478047	47.89831917491492	34.128349260954565	11.676241184437908	20.898608831856585	0.0	26.649717446370776	8.197389869091783	22.643748174347806	10.542651350302785	7.81690922535993	0.0	0.0
3L_41151	4.532378633098057	5.37807027309303	7.909565977397427	5.927042844221904	7.083738287038743	6.802281999332772	5.62114236329995	7.467169655214641	6.895794613446578	0.0	0.0	7.165136238348257	10.906980904057834	9.736841363537014	10.488713276483063	8.311455316180606	9.754643405353816	8.695001938985433	0.0	10.562684780966885	14.848802072892768	12.389463654355861	12.97404514954055	12.674849549535848	10.990056912137511	9.516196566556278	13.209145608374786	17.2984578756051	17.03874415692781	23.234722589029648	20.17719873510429	15.758996614179576	22.767120833472006	33.26954907821273	29.61813340599649	8.365887091478047	10.269276870384473	36.90057072882727	31.17630700431854	34.164705706161065	18.690347556907707	9.135548703894028	23.677986364221518	14.374919284828215	20.471685999350413	14.790050455460742	13.15940114197283	0.0	0.0
3L_41152	5.277930809845704	5.740839707405057	5.372877713303246	5.916008455948086	7.856167195997754	7.823428351478471	6.545790382369371	6.832162342114939	7.227104532839963	0.0	7.34689079581521	3.128911138923655	6.854573371353367	10.343894715065485	10.108179988499137	10.558522369989396	8.708743275335626	7.425207905821362	0.0	11.844627641351963	9.880772017653644	12.526170749601846	11.132362732666381	14.525512422593074	14.484402877515127	12.559101654846335	15.985194693639219	14.286498002176119	15.657259353322795	16.033606439096346	19.33024049485416	20.390297480846712	29.243750192815934	30.65583204273085	29.80631008100503	47.89831917491492	36.90057072882727	22.988343141693075	37.169039953087484	35.606324845948144	25.890166516446797	42.553191489361694	20.316865707452614	27.229614392949223	18.632914056231943	21.727395030185182	23.837415206908766	0.0	0.0
3L_41153	5.1599115561674065	7.6533673591841636	4.127149212952645	5.783721215383465	5.888380474171311	5.927579359388524	5.817655140573165	6.072171892013467	8.112240753720325	13.542208355000868	14.365215492597605	11.556017796267406	7.88388115269911	10.307068976850323	7.411614032128853	5.447946193101362	8.884182246560934	11.548685297665712	0.0	9.79826791564297	5.634900318613363	11.152674870661775	10.883433144780447	10.536009882960505	14.354498381666092	13.000520020800831	13.268845564437228	15.643083823911613	13.723650854276153	16.654773199217342	16.617206041625124	8.30598007973475	19.478787851369056	21.946784569513113	21.230436153084934	34.128349260954565	31.176307004318538	37.169039953087484	11.830946456787029	23.443560693247402	25.033093749937418	20.800832033281335	25.064662099033978	22.25668080096819	17.41260666293126	17.26955369394372	41.614980860438	0.0	0.0
3L_41154	9.295091262304378	9.650770774892555	7.885253786893131	7.428236482635485	8.608871011133422	8.43904238569317	6.113306467389179	9.78382843759066	6.599614582508382	0.0	15.095251034024697	7.143112254009072	13.25525985280034	6.948105823738817	6.922906513070448	12.052229541942964	5.445809527365971	12.48231671798286	0.0	3.7440773376614866	5.075369233111709	10.110898169467845	10.891929189389954	8.664610265830245	15.083989283029451	10.119409026512853	6.816657928950595	13.50269231943378	7.76519815676382	13.383242533180146	14.38021282714984	11.171951698066833	15.846730423345404	25.78988976805962	13.123152916227042	11.676241184437904	34.164705706161065	35.60632484594815	23.443560693247402	2.239541341933172	12.860352934849454	14.571948998178506	13.914647551916545	14.67467170007906	16.890008884144674	22.865455305656695	10.495161730442266	0.0	113.84335154826958
3L_41155	7.682934512202805	5.038057486251141	9.261883459572806	8.460682468260279	5.898568552236796	6.2935581090199095	5.744467694645544	8.99367384981404	6.0291729283934075	22.28640707459706	35.461244405988694	5.034106068614865	10.37960014147395	10.56145663609925	10.390284379372954	8.96568295193318	12.183912751488144	9.231323945619899	0.0	11.727276898451898	10.59811803918919	10.7964427880302	8.95543086752794	12.815861996385625	8.619272924105578	10.30127260336931	8.249357302277707	10.573353420865988	10.858176406624635	13.704376920023513	12.86914333330116	14.762680075991717	13.442936698451975	18.641452858911464	16.441844988751722	20.898608831856585	18.69034755690771	25.890166516446797	25.033093749937418	12.860352934849454	0.4577439193755494	17.11596063329054	23.34843665872664	19.391194070948497	20.279574210059884	14.494453910364932	13.697151595142882	0.0	0.0
3L_41156	0.0	10.465724751439037	7.696007696007696	6.590871642774757	15.754233950374163	11.766436240623621	3.977724741447892	8.303492656598682	0.0	0.0	0.0	6.971677559912854	8.085708510208207	11.967090501121916	0.0	17.6444640494045	15.18602885345482	6.768189509306261	0.0	0.0	0.0	17.94224838800112	5.315261444422298	18.792576932111814	7.957823535263105	29.62962962962963	12.096469343010508	5.729838132072769	27.06726214643389	20.09545340366742	13.366750208855471	13.629781071641537	19.33301111648139	24.20281962848672	8.538798164158393	0.0	9.135548703894028	42.55319148936171	20.800832033281335	14.571948998178506	17.115960633290545	0.0	24.251242876197406	8.951549737048227	10.9897657806168	31.88097768331562	34.14425949637217	0.0	0.0
3L_41157	3.7813788268499073	3.5691585865675144	5.249186769739698	7.1926573038647765	7.52180140409825	4.280260545879819	2.4417644602376565	7.362591251531206	3.2950058255702994	0.0	20.09771509077133	6.181689360599338	8.27248278827231	12.515600287641144	7.680925742038873	5.616189902957053	11.393664790924179	9.694342012693125	0.0	9.9696784691459	12.388405803630256	9.484295994475856	9.063400516816849	6.408890823519398	12.755241888778851	11.115152984923812	9.488181891912118	9.770322387810515	9.969298989910627	10.279822244055042	14.131363330115029	14.409440247165593	12.746847089349773	15.517449834560873	20.96649240017067	26.649717446370772	23.677986364221518	20.316865707452614	25.06466209903398	13.914647551916545	23.34843665872664	24.251242876197406	2.6465525146814195	25.64330817724801	24.361180511325436	24.161041654022387	13.973187316631025	0.0	0.0
3L_41158	10.15106755288024	7.245907116429343	3.8751297562979334	9.126332838686093	5.2884303290950525	7.899587942681182	8.011530194255572	7.316773488946472	5.405525203531537	0.0	18.546028460735275	4.388014576984425	6.107030596833993	8.536444214462595	8.505484336300047	10.36516014986837	8.602357734207791	3.40795040750567	0.0	6.899961256717544	0.0	14.116194917548718	10.036369796869897	10.645341917737055	5.008700613836296	12.432707968122537	9.897664996169222	8.655344610381826	6.81451715670541	17.707474046534735	11.77835491716872	9.43653019814054	8.112206745754193	17.06140356489497	11.823612765073307	8.197389869091783	14.374919284828216	27.229614392949223	22.25668080096819	14.67467170007906	19.391194070948504	8.951549737048227	25.64330817724801	11.268315378963024	22.826175148562086	33.44345594506926	8.596238543900345	0.0	0.0
3L_41159	7.789004286016444	4.852231751645958	8.32558013683091	9.167192167469526	6.8983612496486915	7.5767799818563395	7.991513750075612	8.661947573466069	7.465873492266848	42.92877258053438	0.0	10.235566168221528	5.623174576952957	8.938945614376044	8.266689314494796	8.180515992408845	7.627435674901324	12.028772824596436	89.59048190720219	8.471042482489825	16.586720798918545	8.318577966825163	6.160796543349562	7.260680351887421	11.06847493571522	12.974029046561501	8.879800542854921	12.839890724560346	10.457679069557704	15.528116683237755	12.394472684906166	10.005377100293215	10.457274712706296	12.343288394911319	17.15501382661124	22.643748174347802	20.471685999350413	18.632914056231943	17.41260666293126	16.890008884144674	20.279574210059888	10.9897657806168	24.36118051132544	22.826175148562086	10.190386567643849	32.025503030324266	29.02226878684014	0.0	0.0
3L_41160	4.770196056062155	5.995408872287572	4.600429680132124	7.22299296664343	6.01666081393806	8.401247979988305	4.557369274041986	7.858977839833369	5.882493869371844	0.0	0.0	6.945746771964188	10.472324385564562	8.345805676260635	8.134047304477699	5.5666315246195115	9.45596576123399	9.440221818240667	0.0	7.281255608842211	7.4027037964355165	10.94875179760629	13.503503603158402	8.89327249211588	10.306692278004155	9.10182233242807	9.33989480024556	13.129610491266641	11.056300624373566	8.008283768730374	9.65484913132992	7.807974345304746	15.729900782206233	13.020911197578533	15.738021324083117	10.542651350302785	14.79005045546074	21.727395030185185	17.26955369394372	22.865455305656695	14.494453910364932	31.880977683315624	24.161041654022387	33.44345594506925	32.025503030324266	8.469972817033906	15.307767773679076	0.0	0.0
3L_41161	7.259930435346568	2.512577965294263	0.0	9.493893211423305	7.564452921114355	3.766464865756601	7.63967619996394	1.993476149951668	10.30925709431527	0.0	0.0	10.042429263638875	3.8823824472830695	11.492084348068419	2.7035678444129148	16.944107601860914	10.93744075552924	3.2497708911521737	0.0	17.545868189297106	0.0	2.1537590094431565	7.656426536459776	18.04664878243772	13.373423034613095	2.371129131692512	11.616327794184226	30.263229570806878	15.595733631107874	14.473357925176598	22.463328616034328	19.633167356717962	9.282815836978902	13.945286597719619	12.299805294082194	7.816909225359929	13.15940114197283	23.837415206908766	41.614980860438	10.495161730442266	13.697151595142879	34.14425949637217	13.973187316631027	8.596238543900345	29.022268786840144	15.307767773679076	0.0	0.0	0.0
3L_41162	0.0	40.047416140710595	0.0	0.0	0.0	0.0	0.0	0.0	0.0	0.0	0.0	0.0	0.0	0.0	0.0	45.01138788113392	0.0	0.0	0.0	0.0	0.0	34.32828135459398	0.0	0.0	0.0	0.0	0.0	0.0	0.0	0.0	0.0	0.0	0.0	0.0	0.0	0.0	0.0	0.0	0.0	0.0	0.0	0.0	0.0	0.0	0.0	0.0	0.0	0.0	0.0
3L_41163	0.0	0.0	0.0	0.0	0.0	0.0	0.0	0.0	83.87010198604402	0.0	0.0	0.0	0.0	0.0	0.0	0.0	0.0	0.0	0.0	0.0	0.0	0.0	0.0	0.0	0.0	0.0	0.0	0.0	0.0	0.0	0.0	0.0	0.0	0.0	0.0	0.0	0.0	0.0	0.0	113.84335154826958	0.0	0.0	0.0	0.0	0.0	0.0	0.0	0.0	0.0
3L_41164	5.292640408854354	7.143714388583773	6.465422315324304	6.921245774406423	6.066108003854516	4.118746933850329	5.01253467838575	6.539785241300418	5.636747263133734	0.0	0.0	8.053253972176009	7.641911571535339	8.377968707030185	10.643169072180552	10.499716075324717	5.581535387891194	4.264471127398232	0.0	6.715434149460046	5.2018626136065125	6.123527085655661	6.698033183954169	7.8938295710354875	8.356717518128436	8.81587271954116	4.445986001876587	9.627283335882558	9.664172286951333	9.496241282186718	9.825740492367856	14.312987683745664	10.151048962028174	7.624803159352439	10.760176908068546	3.419213724450353	18.707280844924412	17.12971514028492	15.654504645601675	9.181429640409307	12.581740874373475	7.467562774199571	22.920174938999224	17.860484983609247	16.73392647216574	18.971458296568382	10.756732549263145	0.0	0.0
3L_41165	4.52842970812912	7.266281342890858	4.400352908303246	8.07528925955304	7.292038149541515	5.125870721247494	5.5234143382117855	6.104179419738739	4.384409600664466	0.0	24.06822861447632	7.972404092690587	12.54861100745665	10.752395625599629	8.738454202405412	3.843272500414834	9.303137911204898	4.422689725096664	0.0	12.685498363608021	6.7435748904337665	6.961365702706818	7.380699566149454	9.21004097086726	12.025136304920016	11.697604814572795	7.410437819040961	7.488353036906254	9.727942178526664	9.84856679552422	12.555894200760013	8.906413246552953	10.527668871967649	12.65231259167243	7.672085041854364	9.308438844487636	10.07377811227696	9.848130245577611	13.87552779392814	16.66363150521393	15.37864029891603	17.425397516880853	15.847033027356177	13.161176372266507	18.40205280733863	24.015475456647035	36.25642889235773	0.0	90.75727873375446
3L_41166	3.860297977945037	5.611218846512963	8.25245923285139	2.0192621454579527	6.435553084303171	6.609007283847008	4.874662673343005	8.267877185645133	6.578047214591688	0.0	0.0	5.339826562433252	4.954478253804048	7.9438407125502914	6.900282635576754	9.910595615984962	10.4683103309661	4.147174944427856	0.0	9.796084700866757	12.646957647868229	7.5583920139404235	6.5138007897332075	12.954441819010901	6.095146702866962	5.295328007746308	8.33855883020026	10.532790683957296	7.463399488906403	9.235042924479513	7.166609333791996	8.35158153899604	15.794943722615518	9.639603405953656	6.540133397792888	14.963250257367903	13.294686379747741	13.580343484911694	13.807741852157747	16.74166934533376	21.849418700585357	10.893246187363834	6.686923587186784	12.341290997768693	19.360034693182172	18.992276329589576	26.152159540726238	0.0	170.20697167755992
3L_41167	7.570101028044954	6.811803493092831	6.165026191728462	5.279736963504479	4.732580292168474	5.891072884157354	8.762678001854502	4.157289380807083	5.37485299777051	27.814864263462397	0.0	4.188591324380219	7.2868534638057945	8.38814754751536	7.329592609966442	11.189746893814602	6.842836766409883	3.388612905193388	0.0	10.062520267974062	8.266956561276748	15.271272826903491	6.386829505981399	6.586183504244795	9.562137759328163	5.933837709538643	5.4506787760561375	8.60623217434161	10.841360005247218	6.03668493434602	10.03844725297891	10.918382700914448	10.969999632182367	12.60226923245637	11.970277800222048	8.150875974640995	15.093780401961094	11.362667954435702	12.497162102772496	15.320974413972728	9.711993683776344	21.36181575433912	16.02718988480336	16.134301929259152	17.60710138416577	21.28236160434955	20.51390757458942	0.0	111.25945705384959
3L_41168	8.596779122137322	5.35544250414779	3.938143578807668	6.1831579546158455	9.405245421817645	6.6900365252579155	5.7671128557494455	4.95716811998443	5.951210329689728	0.0	12.565071363322806	4.756659695187301	8.275116737761413	7.144328534329094	8.163582049185871	10.032103735162895	7.123307825847299	3.4633673859311087	0.0	1.5582582506073506	11.26577296228571	7.651061116102366	7.253029034917849	7.212297833281484	8.822922386719954	10.529064429451056	7.221567438117486	8.796089923013689	4.616885742512035	8.569246106862956	10.259900376367346	7.55574058724727	5.496080030839605	12.797715632529366	12.379995064023145	9.719136396416362	12.076501442206967	12.702084109571807	14.192061883066636	13.670522996926618	16.057161158135884	12.129482222727617	19.855463805847318	19.085917394775326	18.745336218927907	20.845533509104484	26.208068182910186	0.0	0.0
3L_41169	6.3100222082734	5.615551834039229	8.717655776479306	5.501124980058423	6.261619217159842	5.378140571032259	6.1657895435798	7.673140074162136	4.480183508316501	0.0	0.0	4.987686648586302	6.266745466973769	6.896773142538465	6.713788510290895	8.064838496349433	8.600990109766741	5.245615875654693	0.0	8.169707704197759	3.937647354147081	8.022666707671407	6.020864513753398	7.2824970225791015	5.930413008194882	9.126773832656186	7.211726555848872	8.19849653237757	10.973214383689415	8.98544716976385	5.976786162544676	10.157328898778966	11.910241347593862	11.543475180518309	10.181396857104604	9.705892058833236	10.620620015457087	12.684774887528327	12.401131975326708	9.55632585333646	10.544411359936541	21.197668256491784	11.566570529187953	12.808258765251834	15.069432409828282	13.727236018915708	22.39190308784344	0.0	0.0
3L_41170	3.1065119822516274	5.805690505605975	2.8461566923105384	4.874905061223933	5.1789066240546235	9.669983761196269	4.413156148056093	8.18884877376596	7.940364685069256	0.0	0.0	6.015993949628942	9.967589386351339	8.359653949666031	7.635223981377828	7.975390554875472	10.296247373520897	10.846457546965162	0.0	3.378531325404596	6.106460024059452	8.294308611317087	7.862812787606949	4.633278336319481	5.39546714052602	11.566464557917548	7.455910591106083	6.3570689335126875	10.01008215474626	12.386250865179624	9.886649562762923	10.081199017486345	7.9442024640373905	10.144179824562972	4.210452743667848	4.013810719925118	9.572505421979688	10.49141802005959	14.530495749744519	6.28720679162041	11.956415629764102	8.766162612316458	10.16447556448116	8.827958320560382	18.289181217742456	12.663658130837074	12.627314902504502	0.0	0.0
3L_41171	4.076474664709958	3.462923630990858	6.790595025889143	4.3616062341891775	3.475198665523713	4.902681766926508	5.264635687210446	8.242437563535455	4.341511161630513	0.0	0.0	6.6641035499167	7.728986075934316	6.7461539589657855	6.624271330153683	4.324623541520711	7.816338380454687	6.469592913307456	0.0	4.702120656416044	12.141079341953498	6.926235590956316	8.207388995063843	4.83632494576407	9.06957829386604	9.803921568627452	9.339185889824291	11.375413938673878	7.960959454833496	10.343248075417055	10.319917440660475	9.520802954455485	8.055421298533915	11.389562178111396	5.022822449504938	14.364720247073187	7.053180984624066	12.254901960784315	12.235783548989017	6.9645344476588456	12.165756332485925	10.457516339869281	15.335344759948358	16.45505466369159	14.54527823905165	15.627930236919422	10.042429263638875	0.0	0.0
3L_41172	4.470203145699835	4.641256837499573	2.7303716991512643	4.2868725207262495	5.27873654124016	5.33404354963622	5.1744290629052525	5.8917875992895095	6.665173667765088	16.424892252706822	8.711545062209144	7.420186617693435	7.6496769254571495	6.6043545811931095	5.659929087081404	5.912091785711851	8.081495960329553	4.8024050444462585	0.0	4.321451610167468	10.739743788766814	7.161197766024573	5.342918906999708	11.111977845383052	7.76395981148541	7.591950196806709	8.583114481795537	9.147683867429327	14.404290404322671	3.5647090947849023	11.855561325262068	7.253313011162123	9.90732988466801	7.727958017610472	15.651770523232631	6.738417334443825	10.533538299783203	14.048524862953494	15.169323266150451	6.893069535562208	8.096480905057021	8.409544833385892	12.905699260038828	11.644636602120446	12.671501461803905	19.06055509028252	28.26511547712928	0.0	0.0
3L_41173	4.118211935180476	5.344745719446601	9.039638618829686	2.6927161825308823	5.363691253702221	4.60690510578686	6.297296761450597	5.936720202525272	5.7565751601479205	14.185845930364518	15.04796916370159	7.476775266827418	4.955152975069717	7.130058687513057	5.463467689397146	7.509049455861236	6.20428796954439	5.184674654752515	19.736829120507156	5.59852501260018	8.432453308451974	6.872201224465906	8.686250487956906	7.677751708611663	8.12796902008352	8.574555762353667	7.413061697337231	7.608051448687117	8.293795428227734	6.67066153771474	8.191526071067633	5.568479261190877	6.2530166691601945	9.640916166869625	7.849228872132529	8.314048896916933	9.3308750210003	10.865754329640907	11.8621114175903	9.302194052698045	9.615053467564143	14.526306232693267	12.384878222217115	16.457295580845848	10.663500093544153	15.919504040876655	8.718573683194583	0.0	0.0
3L_41174	4.706514845255507	5.9337420215602865	4.106727692640179	7.034014560058438	5.254213564025535	5.232317787541632	5.837109412476895	4.98475412949494	6.444660985053543	0.0	0.0	5.1152916995091635	4.854013913545482	5.055467794408492	5.2580595536838866	6.2769349161880115	12.155305912583904	7.674707954789651	0.0	6.702977304084465	12.115164551469073	4.787152718250032	6.027177464993267	2.507013998414063	6.635058310484847	5.27030053888823	4.437738886509992	7.261667856815809	10.832682289127757	6.031853009371891	8.47012586607037	6.363958611358775	8.59703447015359	8.394788024821967	6.834683695964564	11.945049298304367	10.663827529225285	10.643974658825131	8.787260063863956	8.747834910859561	12.177844634144819	18.973081939997627	7.4410163574244965	16.121387600073515	9.529546101121825	11.814070349859044	22.774986323620713	0.0	0.0
3L_41175	0.0	30.661302982731556	0.0	0.0	15.384994092162268	22.98132078246801	0.0	0.0	0.0	0.0	0.0	0.0	23.688599151000606	11.68661181750187	0.0	0.0	0.0	19.828680203045685	0.0	26.764302843439534	0.0	0.0	31.1441100259119	27.528188865398167	0.0	14.467592592592592	0.0	0.0	15.859723913926107	0.0	19.58020050125313	19.965499616662406	0.0	0.0	50.03202049311559	0.0	0.0	10.388962765957446	20.313312532501303	0.0	16.714805305947795	0.0	0.0	0.0	0.0	10.377922422954303	0.0	0.0	0.0
3L_41176	6.144349447340344	3.827678915919674	2.81469722301972	2.4105105975687913	1.2804156331578482	5.259704106260559	4.364376138617242	4.049167420317953	4.5806817729698945	0.0	17.96118946181092	5.099569086412199	2.95722434134728	10.698796774410035	6.86439039820054	2.868085833778365	5.5540580169495035	9.076326959001406	0.0	2.2274582340443825	4.0259755945359466	12.577364462492659	11.66385394988638	6.8730978701644325	10.186583280266087	9.632519385445265	4.424098833188173	9.77947015389533	9.899437553555957	7.349605032225569	4.888684650507934	4.984884169569808	10.99894975742602	5.3110868820638935	8.32782655802184	7.9388896033889536	8.352968377666436	7.349279251860665	8.875517569467409	10.658935385533693	6.259901076869916	17.338534893801476	8.278220097531623	15.278165188395054	13.39779638404194	8.63702256266678	4.16258040024043	0.0	0.0
3L_41177	4.56198099247936	5.293787367173302	6.966072563119276	6.316680901424054	6.990200354240986	5.847298997896163	8.259864311184923	5.305369438406086	7.716573347572983	0.0	7.844472353333862	5.939239721635258	9.04088520770831	7.858553679921745	7.794781861230818	6.263120846728844	6.064277459937767	5.4055183856095015	0.0	7.296246125146089	5.2749826475049995	5.015448177463752	9.905268558574848	7.504489936328906	7.838620016454323	9.72859839819942	7.40679029415488	6.101630837788693	6.917658932781627	11.234679508297665	7.472892083965415	9.07136146149648	7.54874067447449	8.76291211879045	11.366070252589088	8.668189840985525	9.728328166861452	12.650254817670177	10.336917807253252	11.63811062256909	10.32838743312293	7.572530645084954	12.654169752949803	7.14929252745936	13.750860562499723	11.127938398147226	12.725923779352117	0.0	0.0
3L_41178	4.495544634295873	6.223424034552449	6.292573190491921	6.368780824286807	6.245484222150312	4.0815190131003645	4.139356767611781	4.011846055591533	5.984784284435252	41.295011562603236	10.951163287320195	5.700331007857387	4.808151740460778	6.523191056112044	5.4408967937213735	4.808947089778233	2.8219825669204948	9.558642270328464	0.0	2.037163982533356	4.909375987628372	9.002243058895507	5.926332135753304	6.285921421791613	6.506644615056553	7.3413353889072415	7.193143315962641	6.81447547917475	6.840586568226602	11.202866738912709	11.425988161682701	8.611482094322577	9.10126886058341	5.397060868592182	8.885766176775336	10.89099206046679	8.827710590977876	9.48906648672585	13.14225016968964	7.58203490985502	6.78531640566523	26.42880740006607	10.094669978199118	16.634445745258102	14.295408906897473	12.375338215360376	10.151910653034342	0.0	82.59002312520647
3L_41179	3.88755959547869	3.699958399013201	5.441554978750728	5.507456163614491	5.063282251791491	4.790073032478762	5.113633109506203	6.671686977683635	5.175391963485746	0.0	0.0	6.27379279903025	10.914459122024278	8.205067193090102	5.0669884831694905	5.6707867831048056	5.856798923598449	7.830867190232647	0.0	9.395490610792624	3.1840677739439243	6.631466075870316	7.1747829747729845	8.455693254506944	7.672738667441715	4.443936565979761	6.609101136586561	5.892874321638089	6.611389879785445	10.979475098421306	8.591928913816938	7.00880068819414	4.1423146889958415	9.023162957140661	10.428340233052547	10.464528805289861	11.45075418190351	11.168936316092749	6.908058290106715	8.898280477547296	13.202232233426027	9.141812364301224	11.535344357464483	7.480083127889974	7.770446322427888	14.344800551714693	10.973686416814846	0.0	0.0
3L_41180	2.2936916140799632	3.9691007097387123	7.58859982160953	7.498716219783173	5.178120988947819	5.0573780362712775	6.637586795498605	3.4639873794973264	4.478500591487787	0.0	0.0	8.989572096368212	5.519673588582665	6.959018040195288	7.260370200297384	6.691620164367604	6.335191041717349	9.240549997535854	0.0	4.157561606747889	6.262085825643492	8.845920397603708	2.4189600020125748	4.276223513071559	6.639567573414302	10.11326860841424	6.422579293163954	5.215265290114777	6.159116083078099	6.859036735171678	8.617822874337948	6.719779806255309	7.3319975411413045	4.77300751168579	5.828973261333855	7.408987991512262	9.700977082411741	8.338067203745783	8.151620563204405	7.184289175376236	7.789423831898002	5.393743257820929	5.88622399907704	5.431765617140915	8.335683996220267	10.478678951332503	5.179651015833158	41.27864738128261	0.0
3L_41181	4.84971159457963	2.157980268579347	4.231675785927986	1.812006500029717	4.331259333863865	7.548117089842866	4.921122068323546	7.419268090344313	4.427160808647485	0.0	0.0	11.500201253521938	10.003396708926942	6.580145070264984	3.8700265514781647	10.510357067552167	4.175044589476215	3.721511826964586	0.0	3.767409197903513	0.0	4.932802892595616	5.845228861168216	10.333161802847407	8.75127221619843	6.788313239926143	4.988463347099276	8.66406975615842	5.209058880820304	11.049552824597189	6.431033595719503	6.557583451807007	5.315160680850823	6.65400099756783	8.21640219241781	11.189527318559577	11.302227593710537	6.824421289074686	11.913966294722172	7.010880887136836	8.626996286940798	0.0	8.000776608716153	13.53560948142373	6.042759776732112	6.817168981647401	9.387168116671235	0.0	0.0
3L_41182	4.464571393705252	2.4722184452218197	2.272443217325107	4.670696439761639	4.961963448936744	3.474341409632959	6.8122451280702085	5.394001135192058	4.120861703881218	16.404199475065614	8.70056988732762	8.23426483454274	4.775024710752878	5.889316191497005	6.317833581613109	5.90464348109993	7.174501820529836	6.79483592469723	0.0	4.855508169392495	7.800882474829965	6.887280385157911	8.78901498684002	7.768584952250948	3.759601670203042	4.374453193350831	5.00050898037836	6.767525352841853	6.3938414519135165	7.713805932510132	3.5521875555029307	6.439266648019624	7.991992784372229	8.861662304918367	12.102233618492212	6.72992798977051	6.743761346378465	7.12012062321997	9.827164740132911	9.466029861021472	6.06471046061476	16.79790026246719	7.733664066818857	15.330409982740072	10.059529700761443	10.041252813642716	10.081966386724067	32.138839787883654	0.0
3L_41183	4.580813218028156	4.972285776201482	4.451254864386956	7.079541535425127	5.423816359471109	4.699056006638826	6.573302976943745	5.4887028687443085	4.878639842308168	0.0	6.086660657103711	5.472425097981612	8.017117615057161	5.273588410762108	5.117627267015831	7.289494346729852	8.783370219305697	6.431159470944861	0.0	6.038701357647258	5.457266025688034	6.8565797175144745	7.246486765971788	5.434671636751516	4.767066814255055	8.160633918042754	3.7480797650343787	5.917950037257047	7.604001153840081	7.886972871054885	5.522233478374796	5.349354970554476	5.058488641802723	9.798982277700638	8.46636371900689	5.380637748160057	6.604829609926689	8.204041545266385	9.309615526628336	12.341286539990886	6.835447537256607	23.50262568396313	8.415932032612298	7.396344940824249	10.442517335884093	9.95146378422323	16.927307230767298	0.0	0.0
3L_41184	2.387035785857004	4.1306274015467705	6.479939120971959	4.508910925979082	5.5270256631961	6.398391865340518	2.9305437682572872	5.0250929106906845	5.084463101034383	0.0	0.0	6.236941403935511	4.255038859567889	5.247987344373559	6.2224552646949505	4.333119854961812	4.39533883107642	5.698728186337014	0.0	5.769010548347336	3.475694900025981	5.66517806244773	7.272494959741426	5.43919308482748	5.23467552926548	7.796176754919387	7.002236323311584	4.824449732309376	4.842935621204491	5.816288611431947	5.275608330396577	7.8898185406288714	5.426048587280773	7.387192350822146	6.740210450938951	5.14033632192487	10.09576845960784	7.464424552582393	8.209702511030557	7.668370578609234	9.007136173847815	3.7421648423613063	10.464857121008563	8.950293555496577	7.80742201296275	12.303211988369066	7.1872564193879125	0.0	0.0
3L_41185	4.109258083982911	3.466531333283415	5.882598626177916	5.373723312494707	4.281623576674592	4.596888733767212	6.486302065141283	4.44285940146179	4.3764260310695615	14.155002944240612	0.0	5.328942284890584	2.4721897197946006	4.06546083065699	4.877737501055886	4.49563393023963	8.899272921663801	4.13872167303685	0.0	7.448470202930312	10.09694327663479	6.857259626478211	3.7919720863183946	5.745794006964477	6.488237696912439	6.542756916448994	6.780532142943111	4.671698436259901	7.4481866892959125	6.144145965246867	6.811429988206009	4.861825698200711	6.8962024977257315	4.439979140977996	10.0077638491461	8.29597242153296	9.776117141346036	9.577214758018116	8.126429147395546	8.168132846512616	10.17561187262483	3.623680753725597	9.639201713939043	14.140748157791228	10.360307120944293	9.206016792641078	10.439541223921374	0.0	0.0
3L_41186	7.352304945302757	2.3855134827313638	3.5083915463200657	3.6055096514085103	6.224320488538296	3.575989618473019	4.714662804414897	4.920924714432114	6.362137568598524	0.0	0.0	7.627655973646449	8.109299198786495	6.910245548301616	3.080213692905159	7.507369824084093	7.61516764168504	5.553766008730521	0.0	6.66341991531293	3.0109168317025454	3.2717447826406127	5.330769136455623	6.85360209048571	6.167168129990553	5.402922981332901	8.82309944785595	5.7465553840992385	5.429246601217592	3.664378811755547	7.312226591277611	8.077459606643872	5.875580815852599	3.5306812003627597	7.006672454178114	7.421597501830908	5.8304924258988144	6.789577416701585	8.218174581590604	3.321469045901374	7.802680813863304	0.0	7.959926545797835	8.977666585296362	6.5128991223567825	11.626906521996945	12.452319291164178	0.0	0.0
3L_41187	5.16041471672871	6.697349456978906	3.939935680550015	6.748332740042413	5.376871655417804	3.011886409715944	7.127322488942467	9.564603316047968	1.3739811929454309	0.0	0.0	7.138236409467087	2.06972060841507	3.063248421788886	7.2064385204316945	6.022001382049317	1.94360437544217	5.197415152197641	0.0	4.676902066839946	0.0	4.592725696587317	5.442247212719076	2.4051932933590208	12.221913279414325	6.320313487548982	4.64454880917639	5.866728462873142	2.771392028645108	12.859718475043143	3.4215230910039605	1.7444259050735755	8.247871636724144	7.434313196463497	10.92849594388873	0.0	8.184578616969905	1.8154091932321545	8.874075099522752	3.7300210746190716	10.222843381658175	0.0	7.449187231596473	11.45676160885012	14.06539988986792	3.6269599184659413	0.0	0.0	0.0
3L_41188	2.8567138603414297	5.338848403280948	2.6172940320461477	2.241454231596615	5.953081148115992	4.89082522093636	4.96013136592278	2.8238903381721636	8.518849536671944	0.0	16.701517165819343	4.741920952177727	6.416259020343574	4.069823704281183	5.106376025360306	3.333672923481805	8.607558676005983	6.138019506625992	0.0	4.142479762950738	3.743621804350837	4.067922095223954	7.230555169256451	3.195533411219134	5.412667156693467	5.038291011688835	8.227646923148018	6.495433190832189	8.591482845754408	6.834155102516882	4.5458264767117305	7.7254653897605445	8.035940231306503	5.487338186627883	1.9359427518496966	1.8455278431094633	9.320579466639161	5.2258869536134185	6.288038704135832	8.259493461784976	6.4676392961345766	0.0	4.948485169719845	4.059046132277007	8.097809579883148	6.023461623963805	11.611938311190658	0.0	0.0
3L_41189	0.0	0.0	55.5000555000555	0.0	0.0	28.28470250149909	0.0	29.940478329081788	0.0	0.0	0.0	0.0	0.0	0.0	0.0	0.0	0.0	0.0	0.0	65.88136084538962	0.0	0.0	0.0	0.0	0.0	0.0	0.0	0.0	0.0	0.0	0.0	49.14584521024593	0.0	0.0	0.0	0.0	32.94068042269481	0.0	0.0	0.0	0.0	0.0	0.0	0.0	39.626559305108664	0.0	0.0	3924.646781789639	0.0
3L_41190	4.047113254822034	3.50164773535835	6.179877700220313	6.174531785254724	0.0	5.249123947458789	3.7264551913992565	2.2225622742501825	6.465361180937012	0.0	0.0	3.7321614346428555	2.1642688731820683	5.872501584240768	7.535640565619152	3.1485481886874553	8.129565767374102	9.05806947176962	0.0	7.335826047024113	6.629497285220863	3.0015806323610015	3.556786298462458	2.5150665059036155	2.6625480243787156	7.269939461231396	3.237812993311164	3.8342064588281377	4.34699070874206	5.378868684065155	2.683367948779873	9.12057084558454	6.899718456988363	9.717406167754303	3.428318320727407	4.35760607066817	8.558463721528131	5.220435251416161	5.103701649850433	9.751036535183689	5.344919897976169	0.0	4.543862423270392	7.188075270649005	9.560154921575108	9.007532952400025	18.278511507693885	0.0	0.0
3L_41191	5.494191540703168	2.852214230951773	5.593028848842803	1.197469411841344	2.8623244822627476	4.988193658210111	5.058879576696083	6.034515012062995	5.8514024641426055	0.0	0.0	0.0	7.34530206232577	2.8990044818609286	3.0690210559396607	5.342921526588087	2.759089544595716	8.607799157911305	0.0	3.3196034534498646	0.0	4.074820218931941	8.691379542114948	15.364570529524558	4.337476490877419	8.972150445018661	2.1977596916806883	4.164126549471489	3.93419507942353	3.6510634817709704	1.2142760000777137	7.42902311317671	8.195922832810668	14.071406760748092	3.10276096081337	5.915703590122194	4.979405180174798	7.731321128154378	8.818182184651727	13.237599017240647	7.256039512659508	12.919896640826874	2.643667464701752	11.384601773135463	4.991717741922602	5.1487367059618245	6.203535518962967	0.0	0.0
3L_41192	1.6102252523977763	3.3436820292137495	7.376365203841242	2.1057097900238837	4.613859783123424	4.3857856061962375	4.130225370512987	7.295400896372644	4.287289558392027	0.0	0.0	3.897902789088656	5.166586907481283	5.416414763553583	4.047577929367067	4.6976741345592385	7.2776496102818635	2.7029510819913187	0.0	5.107734898343306	1.3188392895412748	6.807162926757613	6.368124733732785	2.2515068209399143	5.720480177106066	8.677474066185463	4.347772527439879	4.118893225930904	4.323843793360046	5.617738571312777	4.8043431261860725	5.987523633708343	8.235574490513905	6.959277209469025	6.820126329199996	9.102245523970764	12.404499038833743	7.080869190854916	6.091830467680902	4.073627914826259	7.29114403974038	0.0	6.198400735130327	12.86964019703419	6.583326146535623	8.488013227719813	0.0	0.0	0.0
3L_41193	4.583674753440316	4.75907047104645	0.0	3.996082240970952	11.14385990830832	2.37801864200154	6.029291746333708	7.551680872007694	4.881687423601592	0.0	0.0	6.340450489007245	12.256025429782046	4.837142482264314	3.4138827590727345	1.7829894956956849	11.509217502113092	0.0	0.0	5.538934137365012	0.0	6.799053299818534	4.834008993512599	8.545533164359659	1.2062181995649413	4.491152429713465	3.6670784184550853	3.474032820577669	3.2822064041754913	6.0919927456550385	14.182586620147783	6.197859218107005	7.814474986451654	7.337152272176653	7.765681434663051	19.741329361377865	2.769467068682506	11.825108791000877	9.458745366791227	4.417526980046031	5.188751202493092	0.0	2.9407327659091433	2.713687268709042	3.3315781469129346	6.443204867282867	0.0	0.0	0.0
3L_41194	0.0	0.0	0.0	0.0	0.0	0.0	0.0	0.0	0.0	0.0	0.0	0.0	0.0	0.0	0.0	0.0	0.0	0.0	0.0	0.0	0.0	0.0	0.0	0.0	0.0	0.0	0.0	0.0	0.0	0.0	0.0	0.0	71.07724675176982	0.0	0.0	0.0	0.0	0.0	0.0	80.36001285760206	0.0	0.0	53.49538869749427	0.0	0.0	0.0	0.0	0.0	0.0
3L_41195	0.0	0.0	0.0	0.0	0.0	0.0	0.0	0.0	0.0	0.0	0.0	0.0	0.0	0.0	0.0	0.0	0.0	0.0	0.0	0.0	0.0	0.0	0.0	0.0	0.0	0.0	113.40440009072353	0.0	0.0	0.0	0.0	0.0	0.0	0.0	0.0	0.0	0.0	0.0	0.0	0.0	0.0	0.0	0.0	0.0	0.0	0.0	0.0	0.0	0.0
3L_41196	3.674187188961684	3.051824869198786	3.3662553102677526	3.8438209425202707	3.062642680865895	6.290377072650652	1.1599119580427366	1.210656977536744	2.347841113139646	0.0	0.0	4.065908374754775	3.536711537318909	4.071230244355239	4.104756000168131	7.717737968732528	4.428274354623295	2.9604250380908024	0.0	3.9959145769365407	0.0	4.577993975359928	3.099880313621091	4.109962878815279	2.9006452427329554	7.200046080294914	7.054706070962583	3.3416629852679445	9.471436987476867	5.8598717156884	6.821096286595181	4.9680869963701175	4.697951768196295	9.880622321116274	7.469788440651785	2.3736415649323894	5.9938718654048095	5.687270441084014	8.087415253997408	2.1246037613984994	6.654728084483104	31.10419906687403	8.486049217953992	5.220577218340723	7.210431475424126	5.681226583016975	4.978264895466394	0.0	0.0
3L_41197	2.687715998296203	5.02301209273418	4.924919600687518	3.514756635438757	2.8004539871967724	5.019810682859907	4.242453862465755	2.6568342544577694	10.30485894709073	0.0	0.0	2.2306988779584644	4.311917934198062	7.232669884779315	6.605901977062387	6.90020991693151	4.049175782171187	7.218632155830056	0.0	3.8974183890332883	3.522156123092312	5.740907120734147	6.802809015898845	3.006491616698776	5.092463866422636	10.007163021952556	5.805686011470487	4.888940385727619	8.083226750214898	6.429859237521572	4.276903863754951	7.9952853982538885	2.7492905455747145	4.646445747789685	2.7321239859721826	8.681749296083767	4.87177298629161	4.538522983080386	6.285803195495283	2.3312631716369197	3.0425129112077895	7.584376185058778	4.6557420197477954	5.72838080442506	4.688466629955973	8.311783146484448	3.6416659019168267	58.04369529381719	0.0
3L_41198	4.726186271572618	4.90703523604606	3.60840570893084	3.0902436434615326	6.401757981834963	1.8389654039484278	4.849064294713298	5.450529688314963	4.02677158822717	0.0	0.0	3.2687910539726435	7.582247290142729	4.862846227637688	5.8080398477997885	9.927492901015285	6.408207974544889	5.712087920457272	0.0	5.140031153728823	9.290248258659092	4.206266032445874	5.482734048072513	7.048978594190479	5.223627601916892	4.630787326461245	7.373129288219084	3.2238399092682495	6.091656897171918	2.826629792338816	7.520677161771646	4.473390261697803	5.438769068777585	4.993079818329968	4.003562530081768	6.106532738190653	10.280062307457646	6.318068878921857	7.80226257812503	4.0993855021132335	3.74505265169523	13.336667500208387	7.277192160899447	8.394176422588359	7.2138372528429855	7.307884356849042	12.807299135923548	0.0	0.0
3L_41199	6.035131101655848	4.525493007208206	3.583824765304276	4.823016768927776	5.589580965185085	3.13103678569016	4.763108391834889	5.800071374021165	5.356259839449325	0.0	19.602135456636645	5.1016799600213805	2.6894985731134273	4.7766460222679274	4.494915351754096	3.5213805314138833	5.05123365269253	5.853277249932238	0.0	3.0387003405714568	2.196895676564231	2.9840088457958225	4.5967535110091715	6.87594286366518	4.499833691440687	6.89886267321073	3.62121554307792	5.717640499008217	9.723470967984499	4.010534873004408	5.779927910960655	5.4403064415812405	5.573202601433788	6.440345829826162	5.11237250382022	2.1660479350740127	4.86192054491433	6.369390689932398	6.226965417094597	3.877580893607905	4.934084802039584	4.730648690201644	6.453231207077542	10.123492917098181	5.117639732857744	4.713053291247652	13.628629389185273	0.0	0.0
3L_41200	2.9787263829817023	4.639062389822268	4.5484679054419015	4.86914276209719	2.7157121171350265	6.084888717816589	6.758840798855016	1.8403130887851689	2.379293673362951	0.0	0.0	4.635423909516525	5.973484419480058	3.5363742615608493	6.655591761974741	4.345070934152014	3.365697884187682	5.500154004312121	0.0	3.3745377895589637	3.659545191723572	3.3138017856089537	7.460842748524207	7.635872719164819	6.466907423751047	5.8372004786504395	4.468258474811801	4.656340089598142	6.398879940055293	3.7114829720130427	4.9374816078810095	3.5242489473068397	2.380443646138863	5.364100094966028	3.1541068868788393	10.824478909585293	5.399260463294342	5.501483828781248	6.402935392435398	5.920930813385179	4.214923323800862	0.0	6.8081207838024635	6.613142536235391	6.901079280085904	6.542425483343927	0.0	0.0	0.0
3L_41201	3.7692345384653083	3.0748657122283496	2.0555576111131666	3.8728412430834576	3.646813414438464	4.818875240996141	4.674676512385343	4.435626419123228	2.5806185226475082	14.83855650522317	0.0	3.7241867307226784	4.319288734085581	3.8356059298467677	7.218757218757219	2.827638469455849	6.895365665297328	4.338583018786064	0.0	3.904080642689755	1.7640884513949529	7.188400796474809	3.9750886870679576	5.0193848643461045	4.6760715217892175	5.539727761949985	4.846341884218955	3.9790542583838673	5.205242720468055	5.904112912402287	7.497375918428551	4.732562872097756	5.507980375065924	5.947274054008488	7.2981180890242685	6.087612925219763	4.880100803362194	6.440564951203249	3.3334666720002133	9.730200987031587	6.40019895475608	11.396011396011396	5.4409839786340335	6.216353984061269	6.1641314474613464	6.622947643138929	3.6478909718346335	0.0	0.0
3L_41202	4.827591034487586	5.012320283256244	3.685827440616713	6.31309544327084	2.5150437340954923	1.878422132922034	3.810081169969245	1.9883842568483434	0.0	0.0	0.0	6.677852068882045	3.8724657615939693	3.820910121686435	0.0	5.633609211176405	3.636501162225772	0.0	0.0	0.0	0.0	6.444773127873965	5.091246594274232	0.0	5.716827252344185	4.730145215458115	0.0	0.0	12.96324815442236	4.812129646472084	3.200850145798724	0.0	6.172736627229053	2.3182777421922145	0.0	0.0	8.750525578442556	15.2849107361213	8.301736922605896	3.4894513884527076	8.19729915387478	0.0	2.3229159843100966	0.0	7.894946681477586	5.089555824284102	0.0	0.0	0.0
3L_41203	3.2181983045519895	5.7280176820087165	1.4040393510108908	5.410895595807542	4.790268167834519	3.9355022697293793	2.9027424530147594	2.6510177844285505	1.9585331526782355	0.0	0.0	5.7235251191208665	6.638109029908222	2.5471185085092864	4.622568323614297	2.146006330504074	2.770499061077868	5.556467913867339	35.25359674820823	1.6666654166676043	1.5061908208212806	8.183341213208978	5.333362553695445	4.285585228376266	3.9924619414935916	5.856014126507923	3.310271955944253	3.6586779607616196	4.938079934280082	4.582701913388034	4.267540658993629	4.351517308812824	5.290595355398095	4.85704845378291	5.452285376043733	7.425208106307596	2.916664479168307	5.8224690374035415	5.376036009574657	8.64002084238874	4.1634543014571985	0.0	3.539466243181329	6.532388521319552	5.012359727233399	4.200647752808553	0.0	0.0	101.35409065109869
3L_41204	1.8103466379328448	1.8796201062210913	0.0	2.367410791226565	5.658848401714858	2.8176331993830512	4.286341316215401	0.0	1.9280483215182531	0.0	0.0	7.512583577492299	0.0	2.865682591264826	2.0224966345656	4.225206908382304	0.0	12.15551276815061	0.0	3.281447091915958	0.0	1.6111932819684913	3.818434945705673	3.375103615681001	4.287620439258139	3.547608911593586	4.344996172058372	6.174394538871518	3.888974446326708	7.218194469708124	2.400637609349043	9.79150939054708	6.944328705632684	6.9548332265766435	3.0670970417235615	0.0	6.562894183831916	11.463683052090975	7.471563230345305	2.6170885413395304	10.246623942343476	0.0	6.968747952930288	3.2153555089972072	7.894946681477586	8.906722692497182	0.0	0.0	0.0
3L_41205	0.0	0.0	0.0	0.0	0.0	0.0	0.0	0.0	0.0	0.0	0.0	0.0	0.0	0.0	0.0	0.0	0.0	0.0	0.0	0.0	0.0	0.0	0.0	0.0	0.0	0.0	0.0	0.0	0.0	0.0	0.0	0.0	0.0	0.0	0.0	0.0	0.0	0.0	0.0	0.0	0.0	0.0	0.0	0.0	0.0	0.0	0.0	0.0	0.0
3L_41206	2.0213923957239466	1.5740561959049355	3.858292628346104	1.982548288267808	4.212362018816621	2.359579460018106	2.393016221459293	4.162847254310836	3.7674270410843302	0.0	0.0	4.194191045402118	6.485862441343482	3.59972642079202	5.081117213470155	4.717771136204411	2.2839949813016944	3.393143136350064	0.0	4.579987652353289	0.0	2.698533347125837	5.862420710759888	2.826423669602379	7.58014608138364	5.941770647653001	6.064406421963825	6.319674410374378	4.342341520818271	5.037296140625188	6.70124509133797	4.099867300961693	4.523097520567171	7.765610575985043	7.705466257763258	8.16177286765522	5.495985182823948	5.688929343497554	4.171289846246257	3.6527278571637294	5.1485175701742945	7.130124777183601	8.753790877771792	7.180387489610878	5.509575090549866	2.841441861258077	3.4235554307859797	0.0	0.0
3L_41207	2.7260953267011248	1.4152050994481604	4.99524515102187	2.4954620023487286	2.5563988452575988	2.9700365528762926	3.4424272967960987	0.898257535330883	3.1936689635533853	0.0	0.0	3.3938283231942714	3.936141096488201	5.394080169624403	4.8728953964782615	2.226872355867436	4.928395344046351	2.5625987973357756	0.0	3.953071702247524	4.465563583150357	4.60978363495269	2.58748123105802	5.082371519935044	4.304318225477664	3.739496022778873	1.9628628315140375	4.338908148475701	4.684943686098467	4.347783081710823	3.61498004350267	4.054727168651474	3.485686412173913	5.23643869071543	3.694849919583901	6.164004433151988	4.694272646418935	5.178747341576365	4.5003963724105	5.123197127226325	4.6289378605826865	3.846338766286841	4.459878071131068	8.715269107900697	8.321977549147295	6.131252018523125	1.8468335945679453	0.0	0.0
3L_41208	0.0	0.0	0.0	0.0	7.008111187888863	0.0	5.308351523284553	2.77029336852714	0.0	0.0	0.0	0.0	0.0	10.64687767003729	0.0	0.0	0.0	0.0	0.0	0.0	11.017705452662428	0.0	0.0	0.0	15.929806898880772	3.2951100566758926	0.0	3.823290568553894	3.612179112068579	13.40888794728698	13.378642335375806	13.641907211384991	4.300046956512765	3.2299136514884412	0.0	0.0	6.09578427750936	7.098508366775196	4.626519580356168	4.861637788538202	11.420792237515933	0.0	16.181879143370157	0.0	3.6665143841025802	4.727309858142886	0.0	0.0	0.0
3L_41209	0.0	0.0	0.0	0.0	0.0	0.0	0.0	0.0	0.0	0.0	0.0	0.0	0.0	0.0	0.0	0.0	0.0	0.0	0.0	0.0	0.0	0.0	0.0	0.0	0.0	0.0	0.0	0.0	0.0	0.0	0.0	0.0	0.0	0.0	0.0	0.0	0.0	0.0	0.0	0.0	0.0	0.0	0.0	0.0	0.0	0.0	0.0	0.0	0.0
3L_41210	0.41814201106236504	0.4341423431183229	3.192481068587263	4.374472329275282	3.0497687403932283	3.2539923231813113	3.3001034912454856	3.788927788547518	4.007951776324227	0.0	0.0	3.47041471455839	0.6708275865770084	4.633276189593662	7.474288447739775	3.415687177705517	2.51980567258653	6.176721620771754	0.0	5.305490121177394	4.109701635661251	5.954285969469399	2.6458712942367635	2.338677992104623	3.301088302791664	2.8679121599475583	3.5125256665268347	7.605979821335534	5.3894990999536505	0.8336056445105401	4.4358684321423025	4.523157435279271	3.7425629926816857	4.015954584372796	2.125253967849158	2.7013301349584533	3.4106722207568967	5.2956128789305215	4.889576114018012	3.0223898641133515	7.10009428925216	5.899705014749263	4.426388356828066	5.198632314104335	3.191165395367157	4.1144329606048915	5.665529783690072	0.0	0.0
3L_41211	0.8519278296154564	3.5381084352397014	1.9513204097382597	4.4563026658382405	2.6629874831599327	2.6518900700075774	4.706570857020832	3.859804733882078	3.6292674287402416	0.0	0.0	4.713777930975561	2.7335052434780955	3.7085304122250693	6.186460293965365	5.467914822612393	3.8504129952978756	1.7160723907977333	0.0	3.8605259904893625	4.186579083432241	5.30746022295503	4.9415040473838125	1.5882840544381185	5.044259340303692	3.3389260344410223	5.111760202421614	3.389863668400049	4.117737649051809	3.3967973975097063	2.824279540410639	3.455826843722499	4.901879086328954	7.363941063434092	7.2166989217024975	5.503724232595092	3.8605259904893625	4.195857849131337	3.5160297554566142	1.8473566174161393	2.8931644072499227	6.01006686199384	6.558821602757919	4.5393254244666466	6.037312168188743	5.6883270977292915	8.657266606585235	0.0	0.0
3L_41212	3.6544244665179804	3.794262137430658	6.087543440329518	2.6066903139819306	3.1154004559977033	3.619487330126795	4.195174626241404	2.463024056602263	3.1843807398462833	0.0	9.711481593343361	5.974148023303773	4.263864568575254	5.521816235796279	6.680744727853183	5.8153225685768035	3.503544185297847	4.461365909632357	0.0	3.0109252627529095	6.5304452076599935	4.730773876252712	5.6058303157907865	4.3356050665137555	4.196426543467976	4.231688183173506	5.5815138030238325	4.90999488378533	2.854694548753794	4.636189592602125	2.6432754411957116	3.144504773515471	1.6991572434945854	5.105182554787144	3.3770954243902946	4.292498579719532	5.419665472955237	3.7399535497769114	4.113365448662594	2.881603554746145	4.1368335156924765	0.0	6.3942457926342255	5.900564512907515	3.6220444434270522	5.603968655882514	0.0	0.0	73.24075701646451
3L_41213	4.000388837795034	5.286228107086294	3.8872465272311336	5.706931382044719	2.273556948774413	5.377195703575351	4.879352554691227	3.295353781842367	2.323897380409917	0.0	0.0	4.527498896422144	5.8344057943584335	4.029711059642746	5.281763387401256	2.5463436669334953	7.122560194399871	3.906978743105403	0.0	3.295969563171311	3.5743412340174823	3.8839771861653385	2.6847337486258476	5.424064921717861	4.306595861636999	3.5633093166285397	4.800648070032553	2.480688050252786	1.953092804485801	4.350083717361141	2.8935143322998664	2.4587107474819976	3.25502881026	3.1435257358530952	1.2322683515718291	7.048304142781726	5.273551301074097	3.838139024559996	3.252006162601709	4.205873291758276	4.940146420999772	0.0	3.499794527063316	7.105088063368084	3.9649433978557824	5.367684331903245	7.391243396847931	0.0	0.0
3L_41214	4.7727320454593185	5.368308939737511	3.6439430378824325	3.6407908380226717	3.3152849222167853	3.4046401159211865	2.8250885947783324	2.293420478069396	4.23586373666889	0.0	11.626392841862454	4.9514755397108345	8.294997682505263	3.4626997977783316	5.332036582036582	2.7847954623428817	1.7975886426911485	4.272846912440821	0.0	2.1627719469446087	2.6060397577425443	5.309614224668892	1.2583478798348242	2.224500110335206	5.651863306294819	5.45579249282953	6.204786200250025	5.425983079614365	2.5631877032607853	3.1716309033566006	3.6918896568019375	5.377912354656541	3.051295946414361	3.055911569253374	5.390655406665653	3.854170520837188	5.046467876204088	3.078211189913317	3.83011953474772	3.449798531765745	4.952534905466013	0.0	5.358544827442608	2.8256154473005766	4.769863620059375	4.752179964719816	5.388929844755709	0.0	0.0
3L_41215	1.198479321497711	8.71037649731372	1.8300589004457108	4.701794925885606	2.4975006262482817	4.663299080779812	4.729381033744324	9.872573703945802	1.2763997765789832	0.0	0.0	3.3156361255134055	3.8454542692810114	6.639951926748051	4.016778350957172	6.9928915858451575	1.8055677932928211	1.6094299720924843	0.0	4.344744152137299	0.0	8.533092131262423	3.7918003328947907	0.0	4.730792367982981	4.697151177810658	4.31468865278593	8.175101963959245	3.8618478014886652	2.389281872661789	6.357046706811417	3.2410703245818495	4.59726009428061	4.6042142603335545	4.060937617703739	0.0	7.603302266240273	3.3729543032151	3.297532028104206	0.0	4.07006039155609	0.0	2.306713019295885	0.0	9.146523517475936	3.3693698671861787	0.0	0.0	0.0
3L_41216	0.0	0.0	0.0	0.0	0.0	0.0	0.0	0.0	0.0	0.0	0.0	0.0	0.0	0.0	0.0	0.0	0.0	0.0	0.0	0.0	0.0	0.0	0.0	0.0	0.0	0.0	0.0	0.0	0.0	0.0	0.0	0.0	0.0	0.0	0.0	0.0	0.0	0.0	0.0	0.0	0.0	0.0	0.0	0.0	0.0	0.0	0.0	0.0	0.0
3L_41217	1.6875016875016875	2.920124093593481	3.4357177214320074	2.942353411953017	1.7582850391042593	2.1886972173779053	4.439424934651665	3.706916364552983	4.792577256345372	0.0	0.0	3.1123560535325248	4.5121141240001155	3.1164298180004986	6.284185971685972	1.312832146533073	3.389738583360452	2.266134880348078	0.0	3.058777467821661	0.0	4.004966158035965	2.3728845734028114	2.097385818316051	2.664449844396129	4.9603174603174605	4.050157146097268	6.394908629545501	5.437619627631808	4.485592277604335	5.221386800334169	3.0423618463485576	3.5961702225597825	2.7012075478221784	7.623926932284281	3.6339322053607774	5.097962446369435	1.9788500506585611	2.321521432285863	5.692167577413479	3.1837724392281515	0.0	7.578513398811689	3.9962275611822444	2.453072718887679	4.348843681999899	7.621486494725932	0.0	0.0
3L_41218	7.508520561869029	4.825993961716354	1.637913102158278	1.4027110476961033	4.843100675247448	2.5042074859443004	4.51501105726208	2.650802848658773	4.950335191003733	0.0	0.0	3.462098674758086	2.8680861628150565	3.6788728839052425	6.790630017077236	2.9207162397330566	5.386644740867913	3.3610475713070254	0.0	4.536665786553504	5.856933848274957	5.091443923950376	3.3936828178065177	3.9995552494562605	2.5404516110019846	3.8536455486890597	2.145372684273998	3.6583813272314782	3.4563756997432606	4.276841672176664	3.7930619207875917	4.834627224617458	1.8286995002347137	4.120797893612949	4.84608295355187	3.464816177642511	3.240475561823932	2.767245473792676	4.672907309784636	1.550647240158042	2.0237373052982575	10.089544709294994	4.129042487434291	6.3504183719127605	8.186190458036068	5.277309018710021	7.266797565913487	0.0	0.0
3L_41219	1.6318441460903903	2.3720020266385315	0.9967200435167971	3.8411659116499406	4.760820136963355	3.301754255053252	2.3182215510942212	2.150792433931622	2.085528351923733	0.0	0.0	2.7087332947338836	3.1415721201810505	5.424557514323092	3.2815365875286444	1.9042980540282874	2.4584531255592985	6.574178205810346	0.0	1.7747353292835053	4.276947307474554	3.7760516703291946	2.4093526664839464	6.084628172631611	4.122512624035455	4.796715209424586	1.9582869986310398	3.710394231613346	1.4022066385650436	4.554529889883179	5.626222350904025	4.85432972893467	2.921150876691628	3.761446669942677	3.317612824962249	1.0542231229504586	4.141049101661514	4.592599668598008	6.061371793500646	6.133504694018324	1.4778069964851102	0.0	4.397134349854477	4.637307755334947	3.5582474250831466	3.4407893372599316	0.0	0.0	0.0
3L_41220	2.10585168802439	4.372865495030238	1.6078010506979867	6.884615225739649	6.582549004334608	5.73572797244884	3.324003962212723	0.8673564752714501	5.606914896002943	0.0	0.0	1.456478598867588	6.756859479282625	3.3334513930701717	5.881577956786871	3.6861693696527507	1.5862843509876208	1.4139671676823666	0.0	7.634163262306988	3.44955457626534	1.874190291225744	3.331291991629574	3.926025821471828	2.4937469295740926	3.095017022593624	0.0	2.394082784988622	6.785664604955571	0.0	4.188744842607912	5.694894598178915	0.0	4.045039492226193	0.0	3.401117607245741	5.72562244673024	2.2224856279262726	6.518366584245542	1.5221395193083398	3.5757577924701693	0.0	2.02656625706385	3.7402018399922956	0.0	2.220123794102759	0.0	0.0	0.0
3L_41221	4.831447553927183	2.508162186796382	4.149868345426741	3.9488366608731966	2.5170528759185435	1.644932371072962	2.144882729251739	1.4924795076966795	1.2863923615050687	0.0	8.827068027565167	2.9238941675621093	3.875559279537405	3.345967147621561	2.3614643561919486	3.87620036234721	2.2746288624562863	2.0275371992249944	0.0	1.0946894915993801	1.9785750006059384	4.299947688448903	3.184571084291998	6.7555996320900435	3.57587133614435	2.6628321883154924	2.898978113838594	3.7762553594504187	3.8920811522272727	5.417970541410572	2.802981250858413	4.083054722691785	4.2471465545873	4.060226970747892	2.5579559926181483	1.9507928119527413	5.199775085097056	2.1246001502517227	3.3233475049179306	5.674888270180558	3.760096799932017	0.0	6.393122023602128	3.7542447770812584	5.925940167691596	6.154792783832302	0.0	32.60610842835296	0.0
3L_41222	2.7404570662183034	3.7937619930301003	2.092317220398419	3.583726726979991	2.379506094486189	3.1989465371439283	1.8023764838605114	3.0099659219183237	5.350823326320836	0.0	0.0	2.5271909956184824	8.793061453827194	1.0844995016724788	1.5308021893328805	1.0660019362859172	4.816738247984402	1.8400708549950564	0.0	5.795267121247419	0.0	1.2194918702574469	6.261938023576293	0.0	3.2452458230441015	2.6851404328446375	4.384897055223722	2.077031705681284	1.9623437998864588	0.0	2.4226830973034326	3.087945808280314	1.7520249320155925	3.5093503569579583	8.511972553686173	8.852111317070234	3.7255288636590556	6.4271978445749305	6.283479952054535	1.3205608686121169	4.1362882149083	0.0	6.1536503189964415	4.867324047452515	3.4857582375687657	4.815275749654969	6.188543891319268	0.0	0.0
3L_41223	2.4692073964190424	1.8312088380877376	3.231806143340298	3.6902976723262917	2.9403198862213817	3.019568837412743	3.0623580736230966	3.4869090103297937	0.7513558968514581	0.0	0.0	7.319090383447144	3.9613633518657227	2.233499533617379	2.364486547017342	2.469829794149566	1.0628519634276892	2.368487370277947	0.0	4.4757027524676785	6.933875100107822	2.197573815719622	3.7200877970480803	3.288174855142745	3.8987097387207266	4.83873197572339	1.2699260928412488	5.213318569215146	3.4099294417399912	3.516141762959725	4.677614154834641	2.861796137662697	3.1572199938262817	4.06542322986899	2.9881012612536377	4.557675330351702	2.557544429981531	4.715557567526784	1.9411004137067314	5.099366250762356	3.993085254127133	9.953962921488117	5.09194629259464	3.7590494416495908	4.230382964263186	4.710546348007627	2.3897158102164173	0.0	0.0
3L_41224	2.3062866259937644	2.0952202160255853	3.9618709539392882	1.50797856378312	1.2015126563738685	3.140827245437971	2.9578108777544956	1.6623450445066765	3.070290493692887	0.0	0.0	2.392659321202551	1.8499943205174358	2.053535206492092	2.5765545899774085	4.0370189252755875	2.1715835951973603	2.709959954534615	0.0	3.135293560671379	1.8889415693704346	3.335435512946365	2.7362732420569333	1.6123893417194777	2.503509920909115	3.3896007050369468	6.573165349980924	4.588415221687315	2.4771746930842484	4.597800504194804	2.676000556608116	2.7286588859868086	2.94890346499106	2.4919010447267445	3.90732069744893	2.7936269547007804	4.702940341007069	3.0425272285903446	4.759189757462171	4.584296035500788	3.9160983755240717	8.135041692088672	2.4968866597671213	2.560121378426697	3.1430461925955617	3.2419135329790136	0.0	0.0	0.0
3L_41225	1.0445846849678833	1.8075933961816686	3.7218165442189024	4.098045651135741	1.4512006218104425	4.064492990267003	1.3740298250211491	2.2946276685515885	2.224999021000431	0.0	0.0	2.8898810813935008	7.820554472843236	3.3070441694331008	1.9449949212292617	0.0	3.672008634885677	2.8055317604898833	0.0	0.6311405239425683	5.703712660645067	2.7890147526484794	0.7344226387834788	3.2457702420513685	2.199103777246621	3.0704986489805943	2.9249476810429793	2.7709699883365912	2.9919597066802384	2.082478360273199	2.308645600737289	2.3540751206086847	4.897363722395341	3.009746361316974	1.179826570213485	1.1247247798463718	3.1557026197128413	2.4498659433355807	4.071644074311241	5.033604342591139	1.5766360200157097	4.9127978383689515	4.3561093965166675	1.2368574618250128	1.8981034302373345	1.713083730834019	2.358897809716206	0.0	0.0
3L_41226	2.266868833585475	5.8840281586051555	5.192209090260064	3.705512542789406	1.1809770577491876	3.087145940193603	0.4472703982137809	1.4005141287366591	3.621377716938632	0.0	0.0	0.7839217646078921	2.7275628407748824	0.897083245961163	3.1656469062765913	1.3226734669718516	5.976510605744963	6.849367194575301	0.0	5.136178056911934	1.8566568109134287	3.0262412948277753	0.5976680784582793	1.0565541753436178	2.6844232315355305	2.2211116663890276	4.08051814419395	0.6442846475344193	3.6522542626372565	3.3894130553412065	2.254511841823449	3.0651681570408256	2.8985024162640762	3.265747775957728	2.8804041783143006	0.0	1.5408534170735804	2.39242081087116	3.118565522231084	4.915574999385553	6.415277598684611	0.0	3.2722816474629184	4.026184289526938	4.942923139707706	3.1865045160735255	0.0	0.0	0.0
3L_41227	3.0796837053965946	3.5172816196583043	2.8215768805633563	1.6109348972074526	2.246204123607201	1.1983090517174129	1.215289863160306	2.7906067466571254	4.263886560150845	0.0	18.005090038954012	1.7040111357127719	2.4703769686557586	1.7062415167804588	2.7524673116982066	1.7969349895515419	2.783816597708437	2.0678434625956066	0.0	1.6746769255142222	0.0	2.7408925963420323	3.247878510116281	2.296632344644592	1.9450440447930029	2.1122638036439567	0.3695760146349145	3.1510841935384706	1.6539389449100061	0.6139640725415744	2.041930637249797	1.665689392819155	3.150238083180934	2.3662525300785453	3.1305680086942136	3.979146882845759	1.3955641045951852	1.9501523719053249	2.542060294111292	2.226039137329697	0.6972446078413941	13.035685188202706	3.2601067904290137	1.6409472794817102	1.3430543157019066	2.8138932559550205	2.0863772708391015	0.0	0.0
3L_41228	3.785682303458968	1.9652712978415816	1.4451691967966378	1.237644900370823	1.4791782001477995	0.7365070255773423	1.8673595118214315	2.3388656080805	1.5119297303443089	0.0	0.0	1.9637299085883728	1.5183478674652364	1.4981335129096036	2.643323092747229	1.6566534848589605	4.277486845302122	1.2709419459137945	0.0	1.7154886149024837	4.650939257182988	1.2634595290749413	2.9943260515648897	2.6466761452961687	1.494333412981304	0.9273169012778426	1.1357476223407463	2.1519171752902233	3.557915029263343	0.0	1.2550153551128698	2.55942308556113	0.6050641936805643	2.272422974632579	3.2068596009608386	3.0570886855313493	3.002105076079347	2.3306235949669185	0.9765037571958561	3.4204311932379445	5.892450142907986	0.0	2.732363368625146	5.042810943504885	1.5477574490728467	1.9955544368625202	3.2058330774009924	0.0	0.0
3L_41229	1.627067742770222	0.6757311952117148	2.4845066167380216	1.2766409432027552	2.373442614768835	1.266188472863251	2.0546098871115146	1.072248535201276	2.772565354910546	0.0	0.0	0.9002682799474244	0.5220627912066249	1.545337099834958	2.5448356414265505	1.5189793430961174	2.4512572400333843	2.1849785347708743	0.0	1.179693789242514	4.264428694487799	1.4480766067278799	1.0295573562284925	1.2133636965464758	0.7707086326765662	2.869605142332415	0.7810220391923107	0.7399067835837769	3.1457303630927815	0.6487426847774865	2.157597851377756	1.3200330325066054	0.4160858108746856	1.2501456419672892	0.551317030227169	3.153412244321335	2.6543110257956566	1.602704999706934	2.0145433916530213	1.8817082900540427	1.4734814594774917	0.0	1.2526468427787916	0.5779667960387543	3.902615689139489	2.5158599813222557	2.2045622092182446	0.0	0.0
3L_41230	0.49947195824574264	2.592922028137975	0.3813428760574638	3.265825668658211	1.8214792159853848	2.9151781119409734	1.9709920428686039	1.4400547187877601	0.7979185178376281	0.0	0.0	1.036355345520872	0.8013056795264476	2.1742533613956967	1.9530133992343293	2.331456666147529	1.5049579334158454	2.347581588521265	0.0	1.3580195945931264	0.818175272779636	1.7781033682612106	1.0535005505593877	1.3967791390476871	2.3658962677513196	1.223475060684363	2.0978615238770204	1.4195885964107349	1.3412028679852945	0.0	1.6558309091968821	2.026097212684557	3.5125383569188573	2.398535243309334	2.5386226043018483	2.4200605595954436	2.489702590087399	0.8785592191084521	2.4049587776322894	2.1661525664575607	2.261622705244522	0.0	1.4420004352918645	3.5484473059123522	2.1782041055662265	1.0531506898558278	3.383746646707073	0.0	0.0
3L_41231	1.0548847758150084	2.555583950932788	1.0738615389778179	1.379484762441228	1.8318876686481587	2.462742468967735	0.2775156796358994	1.7379403234741426	1.872448788525634	0.0	0.0	0.9727922176622587	2.2564767935464762	2.783044302586492	1.1785040854808295	1.6413454929678604	1.059490385124755	1.8887970723645378	0.0	5.098910904498991	1.1519907840737273	0.312946192813973	0.37083219379690446	3.2777750462985726	2.7759849541615487	0.6890611541774332	1.6878794432107687	1.998780743746315	1.1330481828739767	3.5050209425001313	0.466281984029842	2.377287396216547	0.8992098193712275	1.688568811289771	0.0	2.2716301786069226	0.6373638630623739	1.9792182088075208	2.4187013992187594	3.0499428135722453	2.3882735767382153	0.0	1.0151683064454726	1.2490534516811478	1.1500917677389675	1.9771148950893407	4.764315278563559	0.0	0.0
3L_41232	2.2060132944288178	2.290427068450329	1.6842736422543831	1.4424142784012453	0.5746364878309805	2.5750881763839266	0.4352631392013304	1.362916434005474	1.1747198410651043	0.0	0.0	2.2886306550633093	2.654339677264147	2.182501185643769	0.6161326193424238	1.2871654544356943	0.8308667668581204	1.481220347820162	0.0	1.9993176328918938	1.8068136750499808	3.926666557047225	1.1632465956570537	0.0	0.0	1.6211133806698441	1.9854870164702105	3.7619304923150656	0.5923678613897115	1.0994740336118007	1.4626586893261748	2.9828817635632188	1.4103451354305072	1.0593588982413211	1.8687185944320968	1.781443275461367	3.9986352657837876	2.3281947488343504	1.1380671159148672	4.783613254435606	2.4972221525081033	7.781344227215251	2.122956773521804	5.8771482078665045	1.202556804123519	1.9381004816722365	3.736240826127681	0.0	0.0
3L_41233	0.0	8.108774342540576	0.0	0.0	8.137517536350291	0.0	0.0	0.0	0.0	0.0	0.0	0.0	0.0	0.0	0.0	9.113876058576704	0.0	0.0	0.0	0.0	0.0	0.0	0.0	0.0	0.0	0.0	0.0	0.0	0.0	0.0	10.356469686613227	0.0	0.0	0.0	0.0	0.0	0.0	0.0	5.372115711074724	0.0	0.0	0.0	7.515881056672749	0.0	0.0	5.489149050157649	0.0	0.0	0.0
3L_41234	1.4070365829159799	2.191315902730117	5.371306320496717	2.759996500324438	1.4660556439953623	1.3686995440889191	2.7761897972137715	0.5795290798854468	0.7492583091997231	0.0	0.0	1.4597314823938137	3.3859750880268873	2.5056722154777877	1.964904603095558	2.4629346802630514	2.1197695216994448	2.8342502132773286	26.973299131190036	3.825606659922122	2.304839182727074	1.5653134062675462	1.112910687693111	3.2789951375125304	1.110807305313108	1.7232941111593634	1.2663807938662592	1.1997148517740304	0.7556466260869316	0.7012651243602533	1.8658221955409646	0.47563445950731215	2.6986336008488823	0.6756789399354193	2.9797592700161903	1.13623787548969	1.912803329961061	0.49498873405641286	1.9356813729091131	1.017026032815362	1.990968806217493	0.0	3.385153946984562	0.6247591943780169	1.1505198681550253	2.225082194536266	0.0	0.0	0.0
3L_41235	1.6467017120469527	1.2822849428630927	2.5144873761732836	2.153410469214144	2.144717102806328	1.92220152046781	0.3249067257771639	1.6956053943718719	0.8768819201328933	0.0	0.0	1.7083723055765545	1.9813596327563132	0.9774905114181482	2.7595118533911824	2.882454375311125	3.1010459704016324	0.552836215637083	0.0	2.2386173582837685	2.697429956173507	2.931101348508134	0.868317596017583	3.0700136569557532	0.6500073678335144	0.8067313665222619	1.4820875638081925	2.3401103240332044	1.3265375697990904	0.8207138996270184	2.7295422175565247	3.339904967457358	2.10553377439353	1.5815390739590538	3.487311382661074	1.3297769777839479	1.8655144652364735	0.8689526687274363	2.548566329497005	4.165907876303483	1.3980582089923663	0.0	2.377054954103427	0.731176465125917	2.692983337659312	1.1573723111637124	2.7889560686429022	0.0	0.0
3L_41236	1.4070365829159799	0.3652193171216861	3.22278379229803	1.379998250162219	1.832569554994203	0.2737399088177839	0.8328569391641314	2.0283517795990638	2.9970332367988926	0.0	20.565277790631075	1.4597314823938137	1.128658362675629	1.6704481436518586	2.750866444333781	0.8209782267543505	1.5898271412745835	0.0	0.0	1.912803329961061	2.304839182727074	0.6261253625070186	1.4838809169241478	3.934794165015037	1.110807305313108	2.4126117556231086	1.6885077251550125	3.9990495059134346	1.1334699391303975	2.8050604974410134	3.7316443910819292	2.3781722975365605	3.1484058676570297	2.702715759741677	0.0	2.27247575097938	3.1880055499351014	3.46492113839489	1.4517610296818348	1.525539049223043	2.3891625674609918	0.0	2.0310923681907376	0.6247591943780169	2.3010397363100505	0.741694064845422	2.383044353459811	0.0	0.0
3L_41237	1.2535940017699914	2.169271933334976	1.2761454282568587	0.0	0.43539227145628356	0.9755502078783679	0.659582921973451	1.0326585494885605	1.7801303981119225	0.0	0.0	0.5780188116222242	1.3407652846907263	1.322915155994021	1.4004995488524121	5.851579941213077	1.2590671722408928	2.2445908167055917	0.0	3.787122224143556	1.3689919222631626	1.4875841577493745	0.44068605829280605	3.116169068999306	1.979339260926596	0.8188599831314844	3.5101958904933213	1.4251753036882302	2.2441351547452375	2.499158200212895	1.6623473341766977	1.1300393327140341	2.1371889361575716	2.8093036270076337	0.0	4.049307608891955	1.5148488896574224	0.882016737149604	1.1497254053328174	1.2081540734726819	1.4190769925898639	5.895791878546688	2.0106601986677046	5.195184183009417	3.644627165802609	2.3495451163177554	0.0	0.0	0.0
3L_41238	0.0	0.0	0.0	0.0	0.0	24.513408834632546	0.0	0.0	0.0	0.0	0.0	0.0	0.0	0.0	0.0	0.0	0.0	0.0	0.0	0.0	0.0	0.0	0.0	0.0	0.0	0.0	0.0	0.0	0.0	0.0	0.0	0.0	0.0	0.0	0.0	0.0	0.0	0.0	0.0	0.0	0.0	0.0	0.0	0.0	0.0	0.0	0.0	0.0	0.0
3L_41239	0.0	0.0	0.0	0.0	0.0	0.0	0.0	0.0	0.0	0.0	0.0	0.0	0.0	0.0	0.0	0.0	0.0	0.0	0.0	0.0	0.0	0.0	0.0	0.0	0.0	0.0	0.0	0.0	0.0	0.0	0.0	0.0	0.0	0.0	0.0	0.0	0.0	0.0	0.0	0.0	0.0	0.0	72.75372862859221	0.0	0.0	0.0	0.0	0.0	0.0
3L_41240	5.163939590169098	3.216923591630852	3.1541015147572526	0.0	1.0761088763916777	0.8037183224469686	3.2604301159408946	0.8507676902252748	0.0	0.0	0.0	1.4286224508018142	0.0	1.6348484291150158	0.0	1.2052229541942963	1.5559455792474202	4.16077223932762	0.0	3.7440773376614866	3.3835794887411392	0.9191725608607132	1.0891929189389955	1.9254689479622762	2.446052316166938	3.0358227079538556	1.23939235071829	3.522441474634899	1.1093140223948315	0.0	0.0	0.0	2.6411217372242337	0.9919188372330623	0.0	0.0	1.8720386688307433	0.7266596907336357	2.8416437203936247	0.0	2.338245988154446	14.571948998178506	1.987806793130935	1.8343339625098825	1.1260005922763114	0.0	0.0	0.0	0.0
3L_41241	3.7006088981881082	1.0478764992318366	1.5411193766480344	1.7597556895981017	0.7010606065492241	1.047208636580956	2.1240965155471123	0.8313838767064362	1.43316657007124	18.541592500296666	0.0	2.3267880784686015	1.0794377683617222	1.863866890082178	1.503372364888919	1.1777632642446934	0.0	3.162423898527756	0.0	1.8293863104095376	2.204325548022885	2.3952805786758353	2.4835459757224156	3.135998731551233	2.3903216831179233	1.3185132444655407	2.4223082967046676	3.0597213236415644	2.8907720341510026	0.0	0.8922270075330727	1.8195684947901662	1.2904733301318125	1.292425398459597	2.2798499904303298	3.260060219832381	0.9146931552047688	1.1835059042742553	0.9256333229477275	2.431684262333989	3.4274574069868033	0.0	3.5612807712465044	5.975135548937496	2.2006917948013354	2.6009460255463974	0.0	0.0	0.0
3L_41242	2.9131729765399914	1.0082154774249799	0.988526420963482	2.9630138829052473	1.0117893014883217	1.2594661158400007	1.5327762747487166	1.5998337452771907	2.0683840873420687	0.0	0.0	2.2387216004172976	1.038582185760602	1.0247551379621436	1.8080891304045954	0.7554574434579765	1.4629459205460413	0.8693512813803211	0.0	1.7601459653846172	2.1208941477637557	1.4403885822701705	3.413637680524682	0.6034608965184047	1.5332336833654725	2.5372178138062704	0.7768754930003323	2.2079355706736994	2.43368943772526	1.290596853292564	0.8584571550472344	1.7506997437457017	1.6555070317247293	1.5543855729889569	0.5483900173932862	1.045556791403683	2.0535036262820534	2.0496806142118476	1.5585483840658645	1.8717180593652816	2.1984878360965756	0.0	1.8689945700100756	1.1497965923593372	1.0586989641371725	2.2750026890531787	0.0	0.0	0.0
3L_41243	1.6217623905971255	1.0102917749587195	1.4858432569089854	0.8483188144982097	3.0416188766382244	2.5241196672008797	0.25598880694061427	1.603128408902268	0.6908812245289365	0.0	0.0	1.7946655808939902	3.122163059544957	1.5402982453820895	1.0870876024471354	2.649546257633248	0.9773057868621174	2.177854012347561	0.0	0.0	2.125261872111304	1.7320258654969332	1.3682670613752268	1.8141109532028308	0.7681955961190143	1.9068321796998644	0.7784753738851794	2.5812296373246983	1.3935436148841884	1.2932546810323122	3.010787652157681	2.192881372003422	1.6589163477330866	1.8691039699363348	1.0990387202881065	2.095419977692159	1.1758471817265352	1.597479086716642	2.4541911829210425	1.8755726357703586	1.8358461293644395	0.0	2.184984127338877	1.728246688549726	1.0608792262908786	2.27968778125648	6.592121491920146	0.0	0.0
3L_41244	1.0175889572874497	1.7608788504081294	3.625631766335284	0.8871417322471407	2.120544770779006	1.583780901017178	2.1416321292791953	0.8382474191200212	1.0837486258067424	0.0	0.0	0.46919940505515445	1.0883491354372137	2.6846488022976294	3.031567101918861	1.583315151597676	2.0440634673530362	2.7330269913745666	0.0	0.6148296417731982	1.1112617488148395	0.9056456136262231	0.7154425849455713	1.8971329009893927	0.8033517118782298	2.9911462072266093	0.4070509694570119	1.9281131546368344	1.8216481164595673	2.0286598240421614	1.799185688557359	0.9172950290498163	0.43370897156499894	0.97732132383516	2.8733392960870408	0.0	2.459318567092793	1.9092422599318783	1.1665936845657603	1.9614073490010555	4.6076706658176265	0.0	0.6528511183470228	3.614678196044241	2.5886697033488066	1.9072133096025141	2.297935626550532	0.0	0.0
3L_41245	1.2065125375051964	1.8790201636401078	0.0	0.7888850514013833	2.1999608532680166	1.6430947511244283	2.1424865946994314	1.9877495986112388	1.9274329214794665	0.0	0.0	0.8344650765934631	2.419518585483624	2.1485759358062806	0.6739503627470432	1.4079527648742818	1.3632526699757959	2.835381018501266	0.0	2.7336664251199014	2.9645469826346718	0.26844650277291815	2.2267094305152457	0.0	1.1906255289353913	1.7732382877611093	1.4478697745384426	0.6858248641963895	3.2397776268473377	0.6013242121269776	2.3998713668947342	0.4078493378443645	1.1570186991191385	2.896922234498091	0.0	0.9743067515170931	2.186933140095921	0.6366680022546536	1.6598174300416	1.7441688076338782	1.3657804527043205	0.0	3.483261823903234	1.6071646112638451	1.3154044582608682	1.6959771083793818	0.0	0.0	0.0
3L_41246	0.6962187708749595	1.2047663254511416	1.063115012034462	0.0	1.2090368638241469	2.528396785497463	1.4652718841286436	1.147032077440265	1.482968404468362	0.0	0.0	0.9630571285488655	1.8615795010609513	1.4694364564245965	2.3334207242606064	2.166559927480906	2.797033801594085	0.6232983953806108	0.0	2.944599134052287	1.5206165187613667	2.478515402320882	1.2237371326487976	0.8653261725861898	1.0992818611457507	1.5917194207960417	1.392490177931281	1.583022568414014	1.9941499616724376	2.7759559281834294	0.9232314578194012	2.824196409429653	1.7804221927015034	1.560225970647781	2.7522526008000723	1.4992647605614204	1.26197105745098	0.9797057225264391	1.1174317306680481	2.6839297025132316	1.0508325536155785	0.0	1.5633475577116451	1.2365537149041326	0.5060366119512894	3.262215299946343	1.5722123417411056	0.0	0.0
3L_41247	2.445021849937762	2.0308650876013656	0.7467019109968658	0.0	2.0380639004365024	1.1416335291678803	1.1578112119350266	0.8056428838873235	2.083190114012995	26.951272100043123	14.29459735692895	1.3528481681590274	1.569024937297841	1.935169874049469	1.0926191391909374	1.7119467059577456	0.0	1.3133614830477867	0.0	0.0	0.0	0.870419553104841	1.5471330206921305	0.0	2.7023656895298385	1.4374011786689664	2.347309704335804	3.3356108142726337	3.1514276755227035	0.9748764587807611	1.2969033190998196	1.9836356669594735	1.2505181834722763	1.408961039174518	0.8284733018264937	1.5795617348010622	0.8863727720466392	0.34405879276650797	1.009095991265265	0.7069186124601474	2.7677814736886392	0.0	0.4705933287748526	1.7370406992978449	3.198832212986779	2.405852132203637	6.625664844056696	0.0	0.0
3L_41248	0.990177807466609	1.0280672643849742	1.1339893461700927	2.589733454921319	2.0634229142598772	1.1558385305131258	0.7814783382019433	1.6313345101372654	1.8454717922272947	0.0	0.0	1.7121015618646498	1.5885478409053453	1.763323747709516	1.935874971238429	3.1776212269719957	0.7458756804250894	1.9945548652179548	0.0	0.8974016408540302	1.6219909533454575	1.3218748812378036	1.0442556865269739	3.230551044321776	2.1497067506850236	1.697834048849111	1.1882582851680263	1.4071311719235682	1.3294333077816254	3.948026208971988	1.3130402955653704	1.0041587233527653	1.2660780036988468	2.1397384740312426	3.774517852525813	2.3988236168982726	2.2435041021350757	2.4383786871769146	1.021651868039358	1.0735718810052925	1.401110071487438	0.0	1.191121948732682	4.396635430770249	2.159089544325501	1.739848159971383	5.031079493571538	0.0	0.0
3L_41249	2.1782580368827005	1.130804873738851	0.5543609077992482	1.8990217948832377	0.3782710802529332	1.130084156802115	1.719147266280783	1.1962388575583964	1.5465865905993519	0.0	0.0	1.5065572906073685	2.329727768980467	1.4366944992703028	1.622348433719928	2.965598548449661	1.093884137542366	0.9750561144793883	0.0	1.3161086300269922	1.1893873346900279	1.6155261106176575	0.7657406998303349	2.030507976241432	1.4330502428561587	3.201434242540658	0.8713361512925357	1.2381997500157251	2.339659616960286	0.7237605672661624	1.4442560492664622	1.4726761146366432	1.3926006854937614	1.7433840493051325	0.6150690187397998	0.0	2.6322172600539844	2.298902248632919	1.498331158755378	0.524825285662403	0.8219343369809136	0.0	1.0481232514683858	1.289600903339641	1.1874266714554265	2.2964592069234264	0.0	0.0	0.0
3L_41250	1.425878453415232	1.48044012892857	0.0	3.7292747884429027	1.4856878489602192	1.6644336439961744	1.6880197412783395	1.7618689624054165	0.7592917569464565	0.0	0.0	0.0	0.0	1.1285449359790565	5.575407546361903	0.0	1.0740778611930513	1.9148027657411149	0.0	0.0	0.0	2.5380396625803168	2.2556277348076517	6.645809458262854	1.125682318266188	2.7941936655629602	3.4222376489090465	4.052601470251393	1.5315312417823779	4.263935322354932	1.8908077436140331	0.9640075258139525	0.0	2.054181220825919	2.4157293938584665	4.60581373444444	4.522975357925654	0.0	2.452003021652364	3.091935613532784	0.8070520856889166	0.0	0.686097025920334	3.798752717532725	0.7772844526086949	1.503252436972634	0.0	0.0	0.0
3L_41251	2.097671354053152	1.6334545429202159	2.402333145951348	1.3715742874808736	0.5464148845163069	1.2243100971792058	0.8277729067940951	1.2959807489835624	2.234053770993403	0.0	0.0	3.627052004671643	0.8413264959289893	2.490376769101397	1.171746107928128	3.0598751473023893	0.0	2.1127117641424924	0.0	1.901126950033441	1.7180772653707783	1.4001823970935947	1.6591756728565716	2.933081166568506	2.0700498236151947	1.541497101985448	2.51730077892838	1.192391398183845	0.5632754331250116	0.0	1.3908244529192013	1.4181930915276293	2.0116201910878253	1.5109973408461463	3.553883808611985	1.6939528593246684	0.9505634750167204	1.106926110468274	1.4428990034185163	4.548679973071814	2.3745783342522953	0.0	4.037387826225983	2.794254565532534	1.7152450753598643	1.8429163015235168	3.5527462017590357	0.0	0.0
3L_41252	1.829181601743905	3.798351591376375	0.698282817808586	0.5980103716526818	1.4294308568570797	2.491079533158884	2.526379735373994	1.5068036516934458	0.9740539306387884	0.0	0.0	1.89768624604451	0.7336415899656612	0.3619371673458116	2.043538820698269	0.5336457793795215	2.755751667091971	1.842296926680267	0.0	1.6577937401211034	4.494520056421208	2.034945301687763	2.411351369051974	2.5576638094151694	2.1661145601671894	0.4480648080938427	2.195100896989567	1.5596583350065	2.9470766914820348	1.8233232582567824	3.032017498379387	2.473345222291593	5.262433463837785	2.6351969109167728	0.7747518295570767	1.4771367299797011	2.9011390452119312	2.252240657705752	2.516432619559803	1.9832376751694674	2.0706460964542153	0.0	3.5206256292568217	2.4366062071568484	1.9942715546727803	2.2498472032342263	0.0	0.0	0.0
3L_41253	1.3874628468667523	1.1524436299485066	1.6949069951565914	1.4515206965441396	0.5782643499623463	1.0797273014813924	0.8760221864883038	1.8286946094403203	1.4776702743099812	0.0	0.0	1.5353863367889122	0.44518289404317685	1.0981400034064304	1.2400449193871599	1.2952917375865878	0.41805614594373497	1.863214701211164	0.0	0.0	2.7273309929803045	0.7408981587322443	2.34118107961634	1.5520223938207158	1.9716381171276598	1.0875653218921462	1.3320146831974573	1.261893583630767	2.6824845028399467	3.3192460841470925	1.4718929168465134	0.0	2.483685909106037	1.3325587080726058	1.8805164067299356	1.79269009103101	1.0059699791397034	1.5619289197387203	2.099628839066351	0.8023022866417471	2.198864418459731	0.0	1.6022697539698771	0.985708750959649	1.8152233891049627	2.5354372209361267	0.0	0.0	0.0
3L_41254	1.232234900248983	1.0235093967374205	1.5052825067168525	1.289126022188308	0.2567843582992268	1.7260712962187472	0.3890068530559289	1.62410209739184	0.7874100069103103	0.0	0.0	2.0454132885387826	0.0	0.19505624105362357	1.9272923986706747	1.437969752363778	2.2277066710309916	1.6547601160450174	0.0	0.0	2.422199946953821	2.1933573951950778	1.299532560736968	1.37838369074363	1.1673688195554826	1.207362010595809	2.070232887299686	1.4008927497244024	0.7941236123285468	0.9826307245240946	0.32680475474773774	1.999413705254496	0.6302324656565846	0.7100840287403197	2.0876576552088917	0.0	1.7868461410667675	1.907375091207209	2.034244885247229	2.8501660577999424	4.184695030306398	3.4772025905159296	1.8973459024277537	1.7508572963322908	1.6121380236267964	1.0392807955181778	3.339183025463441	26.611244315172932	0.0
3L_41255	1.1176829627450564	2.030790026059098	1.7066841431122923	1.0962049967654646	1.746847348134332	2.1744596837344066	0.4410546357312122	1.3810510406081487	0.5951751767194134	0.0	0.0	1.9325688091124487	2.6896576209296965	1.5480786795508097	2.4973228698834853	0.978219103862609	2.1048051522935975	1.5009290750974855	0.0	2.532400032495757	0.9154273306322125	0.9947284366499736	0.8840433360400777	2.08374226775338	1.544151890897816	1.6426834877455812	0.6706351276802102	0.9529964368098559	1.200499503833555	2.228206690235152	1.1115903300534007	1.5112856007881657	2.5009439276938528	0.5367272241680969	1.8935832711764624	1.805146689830309	1.7726800227470303	0.7863910313675655	2.1142182174572612	2.8275699379227217	1.26522476591444	0.0	1.0756021382110026	1.9851159972756272	2.437115415571437	3.142221336814077	1.8929771305646903	0.0	0.0
3L_41256	0.23696111960906344	1.2301425469501124	1.085507605066281	2.1691371692933474	1.4814036437789144	0.7376151103700865	1.3091182856445231	0.97599352627398	2.018939265461441	0.0	13.853715843663588	1.63890363902164	1.5206322423912124	0.5626453031495383	0.5294600016265012	1.659145942459049	1.0709805955451774	1.2728540952807663	0.0	2.577104386128581	1.5526455527573433	1.4762538245518726	0.7497077639136264	0.8835527017981358	1.6836543650647557	1.6252461086964598	1.137456370017287	1.8857604183414014	1.018076560171786	1.417213207066565	0.9426776570312441	2.2428645507183447	1.8179235628587065	0.9103367463071734	1.605842182326679	1.5308440584268066	2.147586988440484	0.6668942999210397	1.1409684070411963	0.34255772782829363	1.3412080486216886	10.030090270812435	0.9121580821037139	1.6834659736173947	1.2917383925938128	1.4989175816503708	0.0	0.0	0.0
3L_41257	1.7693885692013327	0.0	2.7018282596375904	0.7712831537027723	1.8436067191107228	0.9179619473103153	2.094682634168612	1.4575486407666591	2.826640978153457	0.0	8.62047414331883	3.263384721444619	2.365533383779121	1.1670200597911058	0.6589129307182046	1.376537997301022	0.0	1.5840668222748309	0.0	1.6036031037417353	0.0	2.0996545936964957	0.31100375123394625	1.0995812684571589	2.095307725972303	2.022618655478696	2.123346545621286	2.0115674515780513	1.9004942995623733	1.7637217256300397	0.7821081804214077	1.19624775359625	2.2624057321518247	0.8496855073193185	0.9992352353126535	1.9051353112829161	2.4054046556126027	1.2449248563356716	3.0427180576066855	2.557878393345424	1.3353066494999646	0.0	3.68933715155133	2.61884159103845	1.9290819945691842	1.6581358341559067	0.0	0.0	0.0
3L_41258	1.383265594048712	1.4361966754536373	0.7040748685052174	1.8089120756578685	2.4021459426650043	1.614691482154376	1.637572700949821	1.3293893768950682	1.473200132470156	0.0	0.0	1.9134269955847674	0.0	1.6422269838694992	0.7726835154256477	2.42132496408637	1.0419786813940397	2.1671746111159957	0.0	2.925203140732108	0.7553001298360923	0.8207298298975872	1.7019469738483204	4.298131464712083	1.2740477421362313	1.3553441218725435	3.043299343737396	0.7862976211980807	1.2381340942806427	3.676894377348271	1.2228668768774829	1.8703956703582252	1.1791297338668816	1.9927913209598116	1.1717672523393747	0.7446945724574414	1.0447154074043243	0.9732524279403904	2.0615608718030107	2.6662507315525446	3.1317322456618464	3.252825892494104	2.2186426149241343	0.8189390464486667	2.0108134509545255	1.296290871078947	0.0	0.0	0.0
3L_41259	4.058701267004775	2.8093391422975227	0.0	1.7692031968794086	1.4096487070843022	0.5264153650959029	1.0677500200737002	0.5572315222305844	0.7204303678114017	0.0	0.0	0.9357119130162206	1.0852328888074723	1.0707847620903646	0.7557217202886494	3.1575633588769683	0.0	3.633602098768572	0.0	3.6784152798427994	2.2161597939857853	0.6020349987026146	1.426788147214289	2.522267841639918	3.2042059689230475	0.0	4.058854691865552	2.307110915741541	0.7265728922628997	1.3485674707185547	0.0	0.9146685579573328	0.0	1.299363974328206	4.58417940094402	0.0	1.8392076399213997	0.9518877838529372	2.326506804008739	1.9557912935994775	1.5314925405592827	0.0	2.6039272952252044	4.805771154463972	0.737502177475179	0.47543810670656794	9.16542398793097	0.0	0.0
3L_41260	2.6058722139084556	1.9325619370640332	1.1368930021677708	0.9736367406108071	0.0	1.4484976660212256	0.8814142868089184	2.4532674778211585	0.7929416772365792	0.0	0.0	1.5448369617691475	2.3889231367564134	0.8839194283869841	1.2476776559896512	2.1721075499069946	0.5608391589566237	1.999662057112348	0.0	4.048647741532709	0.0	0.993944723089485	1.962992950224898	2.082100556295627	2.6450319511042917	1.8237658576441322	2.233689188314428	0.4232202677816207	0.7997024467136268	0.0	1.9746036353440228	0.5033649696538878	1.4279848667875759	0.7150724727738837	1.2613942531256246	0.0	2.0243238707663544	1.5715429198848374	1.792468783643999	2.6908020850487198	2.528455874525883	5.252445670015101	4.299018827767907	0.0	1.6234635287497736	2.3548092635893947	0.0	0.0	0.0
3L_41261	2.7258451278380478	1.5437184142348128	0.3783929311659743	1.296224919911123	0.5163968123237892	1.9284181592735712	1.3690215610725993	1.020653515872724	1.3195767979972837	13.657619859271884	0.0	1.0283384364628243	2.385321115506551	1.7651733071669273	1.1073745831842068	1.1567106365153073	1.1199870499630702	2.3294214582311437	0.0	0.89834293010627	3.247384536198392	1.3232614026813465	2.6133775293803088	1.8479654777873162	0.7825314870128922	2.6708234391465018	1.1895046554684516	0.5634428476536747	1.5969933087577355	1.9760836571064067	2.300230713140528	1.3402826542193722	2.8516634988909884	1.4279885712362692	2.0991538688602325	0.0	2.245857325265675	1.7435259394815175	1.193177398001912	2.5076285643253295	0.5610318812537872	0.0	1.4308455872936716	0.880249416911783	1.621015668440265	2.612509643643931	1.6787855396800269	0.0	0.0
3L_41262	0.8027190019120366	2.500305870751522	0.0	1.049724725436625	0.0	1.561695190144354	0.633530166932665	0.6612464952695914	0.42745433163411684	0.0	0.0	0.5551877436753706	5.795129798673327	1.9059923286985423	2.2419690873715084	1.8734831226804523	0.6046677447489445	1.6169490758058065	0.0	2.1825211917351415	3.9447550208513174	1.7860329012264864	1.2698384211032248	2.2448130227888927	1.584298059950979	1.1797739553101625	2.8898976451235554	1.3688825437634031	1.7243955497834287	2.400444370261823	4.7900596681766	2.7135102473272332	2.0527724693651934	0.7709541185544718	0.6799849886513905	2.5929097918904676	2.9100282556468557	2.823927020689219	1.3803907433426237	2.3208667973314676	1.8173668117743198	0.0	1.93124146922362	1.4257087073234591	2.187917905994532	1.6925556213270134	5.438138590418163	0.0	0.0
3L_41263	2.10292282614953	1.6375438588830205	2.4083473318522	0.6875039961169774	1.3694570541006748	1.6365001725484871	2.282074347492706	0.21653753450796284	2.5196025075084156	28.97542883634678	0.0	0.7272264492259585	1.6868654750086662	1.4563566326121942	0.587339773709732	1.2270141898055982	1.5840781140599607	2.471001037820436	0.0	1.9058863777247625	0.0	1.8715836287901033	0.8316646905389548	0.4900706779931802	1.245139287506397	2.060474939473549	1.8927020877450378	1.4942206533569458	1.4117139506137284	2.096187768115517	4.182919050059084	1.0663076290401063	2.6888749814299575	3.5344868720321356	0.8906952187926004	0.8490968157171217	0.714707391646786	1.6645459118752404	1.808139084951437	2.6600393685826553	2.082957657041617	3.7088548910523875	1.0118738334991964	3.268124903998831	2.292718869391544	2.5865420002690005	3.5616404203448027	0.0	0.0
3L_41264	3.3877747480615437	0.781646441304449	3.448718844058418	1.9689917275766053	1.1766257182613646	2.3434447800485203	2.079571289842803	2.480629154530576	0.40089274002490666	0.0	0.0	1.0413778470294046	2.4155671709444952	2.681333760956414	1.261593200450002	1.317800043522543	1.1341885720066835	1.5164734510992917	0.0	2.046901472192946	1.2332106083242949	2.3450708035502363	2.7788411255942105	1.403548366767961	1.4858513372454016	1.4752852832916563	0.9034407495775624	1.7117620390577881	2.4258649603455984	1.5008554125423785	0.9983133495958578	1.017958156117422	0.4813038019438705	0.7230477881443951	1.913194171415693	3.647683392754096	1.3646009814619637	2.6484509739943305	1.2946146206732554	4.353300835942593	2.130546782674087	0.0	2.8979776390596386	0.6685582854796026	0.4103925679875822	2.381072820402979	0.0	0.0	0.0
3L_41265	2.346995428421719	1.7405742335416174	1.0239499329440787	2.1922803495126253	0.6986976206481357	1.8264381249859267	2.1169370630377284	1.3809693747669443	1.7854199464831082	0.0	0.0	4.63789087274671	0.5378997146226855	1.5922153407559758	4.869491631066937	1.565058013961726	1.515370095807759	1.8010083845945344	0.0	1.2154801362285825	0.0	0.29840088457958225	0.35359642392378243	1.2501714297573054	2.64696099496511	1.9711036209173516	0.0	1.5247041330688582	1.4405142174791852	1.336844957668136	1.7784393572186632	2.7201532207906203	0.4287078924179837	2.576138331930465	1.1360827786267156	2.1660479350740127	1.5193501702857284	2.123130229977466	2.306283487812814	1.9387904468039525	2.65681489340593	0.0	2.9039540431848936	1.190999166717433	1.8277284760206227	1.178263322811913	0.0	0.0	0.0
3L_41266	1.7794533505961068	1.8475446777872844	2.037897765801732	2.036134878461073	1.622331964996751	1.7309692009861746	1.4043985199886637	1.2826096400830609	1.184466545642613	0.0	0.0	3.076826038563399	1.427393523044876	1.4083900789833959	0.4969957600297721	1.0382761003533307	0.33510420266244306	2.688318182171193	0.0	1.6127248506344642	2.9148878260074307	0.9898115725403702	2.8149554548546942	2.9028194919850248	1.4048176183234857	2.397360288380648	1.868496647369812	1.2643811342399012	0.7167393177530451	2.21719284052468	1.1798355486220553	1.2030523483266038	3.412912401403094	1.9226672059819387	1.130534063160903	2.155468790751832	1.2095436379758482	1.2520063401601065	1.8360155378322933	0.9646606227463116	2.51794171962024	0.0	1.4983997304935435	1.9753037256638135	3.637603419793427	1.7196792716864375	3.013792470551857	0.0	0.0
3L_41267	1.4282130151147785	0.9885760155641407	1.8173821700270063	1.5564086058189759	1.240100279468999	1.8523986524911242	0.9393241675333498	1.3725861601745302	1.0140465731310107	0.0	0.0	0.6585337745509622	2.291290194958245	1.8839877992950118	0.5318605759411804	1.666668518520576	1.7930607116012462	0.9589689166208493	0.0	1.2943944951990907	1.5596852555154368	0.847398381045393	2.5103564756402537	1.7751174683984714	0.9396044791321361	0.46646142364026494	1.7139204043938063	0.5412315615937754	3.0680775732733623	0.9490925725913454	2.2095541119802022	2.253033709890367	0.608722012483671	2.9720087075282806	1.2098423091534247	1.5377849130997745	1.0786620793325756	1.674795005091377	0.3274690181561922	2.75288709033599	1.6167469112050261	3.3585222502099077	1.1453672643040336	2.5366482252340687	1.038076112778665	1.003809121011197	0.0	0.0	0.0
3L_41268	2.669075319318533	2.1553842360369897	1.3585452154414968	2.3269200056869925	1.5450174515901227	0.9231473592204317	1.4043434282532177	1.2214850722675763	1.2633814201569473	0.0	0.0	2.0511368939018673	1.9031167056821452	1.4083348306671013	1.6565875462784296	0.692156913910423	2.680728457576757	1.5930149480557654	0.0	2.150215448900211	4.857955801346527	0.791818195375069	0.625521117733677	0.5528963086099115	2.3412708502460884	0.2905777266360979	1.067670485712131	1.34862030411253	1.274153247125399	1.1824564610662613	1.1797892660412996	3.609015464992169	1.8959880664994304	1.9937988867025778	2.0097594925839624	2.8738456480493197	1.6126615866751577	1.8779358396960584	0.8159748953899785	1.2861637080614168	1.3428495711039183	0.0	1.4269913821707243	2.6336349846172014	1.6166492106273733	1.6675023632677244	2.0091161636810866	0.0	0.0
3L_41269	0.7961254802029865	0.8265894654148355	0.6078354856787881	1.041102302460208	0.829519479274124	1.548867449534491	1.2566527194970172	1.3116300531695473	2.967602597652779	0.0	11.636187612580114	1.1012548799356867	0.638614298931777	1.8903365366136131	1.778842869828548	2.322617950900971	2.3988040522517093	1.0691116537446705	0.0	0.7215313319208635	1.3041176209764709	1.4170899632477718	0.41980266252282256	4.452748325321355	1.5712846597112806	2.7301943898405567	2.388466724741439	3.1678233143831127	2.9929049340517673	2.380727156605502	0.5278571323000002	2.152977212243292	1.0179555137153218	0.7646215131156293	2.0231988067982716	0.0	1.443062663841727	0.28007313269640965	3.0119149163607655	1.15090161632623	3.604877976682928	0.0	1.149226968648782	0.0	0.8679785525971566	2.7977549918663662	5.393469802501923	0.0	0.0
3L_41270	0.0	1.7369536542552066	0.0	0.5469300433813972	2.614665957685466	1.3018849569178605	0.6601667528404336	0.6890484058916808	0.4454265208375872	0.0	12.225850582989684	2.8926522294393893	1.3419520652038406	2.317150738765584	1.8689856043252815	4.880632897047051	0.6300908187702543	1.6849332148638065	0.0	3.790474401372273	1.3702036876291845	1.4889008952202745	3.528609058036489	1.55946367549058	1.3207275174700883	1.6391695966823208	2.0076016833940877	2.8528735997264283	0.8984486218112598	3.3351604453973374	1.663818763549724	1.1310395888173437	0.5347701680814725	0.803368653302281	3.5428737680453617	5.403855813238421	2.274284640823364	1.1770632742133686	1.438428858243066	1.8138352094435517	1.4203330908351302	0.0	1.2074639626343031	0.0	2.735889909978734	0.8818593074606002	2.833391748426547	0.0	0.0
3L_41271	0.40909131818222727	0.0	1.249351898702548	0.5349733476278212	0.42625091857072955	0.9550678766739953	0.645734535949333	1.3479695871101756	0.43568884148594295	0.0	0.0	0.5658829188240952	0.6563075089454713	1.2951396646235838	1.3710951210951212	0.0	0.0	1.0987320631990682	0.0	1.4830436207620175	1.3402490182675941	1.0922634976461723	3.0200349116035783	0.7626857521149276	1.6148180875128053	1.2025012025012025	1.4727844167626432	1.860337055867782	2.197018031366387	0.0	3.2548904729355854	2.7657834966805064	3.1384758305976286	0.7858058320937247	1.3861685331425966	1.3214298928584642	2.2245654311430263	0.28783273464124526	2.8139653724677123	1.7741821020509545	1.3892825189359206	5.772005772005772	1.9684450386523868	2.90634731722345	2.230066108079708	2.300214840066062	2.7714496344457933	0.0	0.0
3L_41272	1.0855840838609363	1.5028323882020445	0.5525565548540851	0.0	1.1311196116006723	1.408007400036332	2.8559195444054364	0.8942589736428792	0.3853881768456934	0.0	0.0	1.0011024640885775	1.7416086681953347	3.150440252545019	0.8085339791255931	0.0	2.1806474516735816	3.401588639082698	0.0	0.0	0.0	1.2882142725445953	3.4346175330126854	0.6746330030195224	1.7140630819779807	1.7727856134901896	3.0397503374882815	1.2341696148921817	3.498066618579911	1.4428096929686545	0.9597034900097265	2.446471329631235	1.3880680008961368	2.432793472133932	0.0	1.1688696352682568	2.6236498288035692	1.5276131350287803	1.4934543389776949	2.0924682651031743	1.2288886152563572	0.0	2.4376608290261608	1.9281051989621396	0.789041196195922	1.780321365300987	2.4514833067469968	0.0	0.0
3L_41273	0.0	0.0	0.0	0.0	0.0	0.0	0.0	0.0	0.0	0.0	0.0	0.0	0.0	0.0	0.0	0.0	0.0	0.0	0.0	0.0	0.0	16.01986463214386	0.0	0.0	0.0	0.0	0.0	0.0	0.0	0.0	0.0	0.0	23.01548942438261	0.0	0.0	0.0	0.0	12.664640324214794	0.0	0.0	0.0	0.0	0.0	0.0	0.0	0.0	0.0	0.0	0.0
3L_41274	1.6688758410612714	1.7327358859998407	1.9112601894058847	0.0	0.43471947986683673	1.2987236468679495	0.3292818494576069	0.6873752199171094	1.3330347335530175	0.0	0.0	2.8856281291030026	0.0	2.3115241034175886	1.3983354215142296	1.4606344411758692	1.2571215938290417	1.1205611770374604	0.0	0.7562540317793068	1.3668764822066852	1.4852854625828744	1.760020345835198	1.555676898353627	2.305660792501728	1.2263919548687763	2.503408390523698	1.8972973947260825	1.7925339169823766	0.8317654554498105	1.6597785855366893	1.1282931350696637	0.0	1.6028357369858752	1.4137083053242376	0.0	0.3781270158896534	1.7613075947583487	0.860961590781512	0.0	0.9445894389233191	0.0	3.212085149165219	1.482044658451693	3.184120880145596	1.4661965454063475	0.0	0.0	0.0
3L_41275	0.9944761325976796	0.25813251656074976	1.1389119518559139	0.650243847945418	1.036190078293486	0.7739039884651159	1.9621767666968684	0.40960401818265	1.3239163691561802	0.0	0.0	1.7195337312334387	1.1965827511160527	1.770978270686945	1.1110163043864703	1.7407719070051795	0.7491134990851825	2.003213153898854	0.0	2.703891684262242	0.8145159779526816	1.327613091061646	2.097577523449999	3.244574746566266	1.1776573897883444	0.7308018357742114	2.685187058186035	1.978535266599713	0.8011225970728262	1.4869366666091717	1.978110232170798	1.6808628985351146	0.6357870006735528	1.4326846662482273	1.6848457308915539	1.6061578808224428	1.1266215351092674	1.5743337419604027	2.907245992549515	2.515875172337449	1.1257537906663078	3.507848811716215	2.6318436428391028	1.3247163186239483	2.1684620719449095	1.922140853922607	3.3686128153484782	0.0	0.0
3L_41276	0.9942145660188796	3.096775472216969	1.138612395845431	1.300145642314852	1.5538763102026067	2.1276762007966172	1.7654946084148653	1.0237407108839116	1.323568153383125	0.0	0.0	1.719081460394082	1.1962680265628922	0.3934472153183165	1.3884051068427712	1.4502617084268559	2.246749402963792	2.0026862698499586	0.0	1.8021203387481644	3.257206977588787	1.3272639029787783	2.0970258197352565	0.46338876575104754	1.5697968572980876	1.9482923217799597	0.8948269339089178	3.3908826399694183	2.669706287457314	0.9910303822166336	1.3183933004526043	2.6886732782038805	2.8602889934299793	1.1935898685800261	3.36880516734287	0.0	0.22526504234352054	1.573919661544316	1.367755920126337	1.7965810344282416	3.0950086626478823	0.0	2.1527602500569762	1.3243678924486133	2.1678917242142557	1.3975529407029466	1.6838634023066235	0.0	0.0
3L_41277	2.0672703199364397	2.1463750515666606	0.7891722411820853	0.6758481996282565	0.5384958282189692	1.608755296776541	0.8157761979999778	1.2771984192881485	1.1008380900547206	0.0	0.0	0.714897206717889	3.3165334332273204	1.636189568105266	1.7321464204154935	3.015529130674819	0.7786109953576098	0.0	0.0	5.620723156620608	0.0	0.45996329952833065	2.180172864816365	0.9635242479548716	2.448058921840578	2.531927607125857	1.2404090794719556	1.1751103634275573	0.555112021050736	1.0303247233217505	2.0560013651849065	2.7952791369240235	0.0	1.9854651048799605	0.0	0.0	0.4683935963850506	2.181767406140366	2.4884779914029482	2.241378537455677	1.1700820777475078	0.0	0.0	0.9179193741846007	0.5634621503597621	1.8162073696173788	3.5012571263712235	0.0	0.0
3L_41278	1.3720521887491033	4.273662557302693	1.047550956806855	3.5884963572276347	0.0	2.6693367152049956	1.6242977619342573	1.130239472313795	2.1918865128839093	0.0	0.0	2.8468737767339243	1.1005955322424963	0.5429714383449145	1.5328395546181388	0.8005655194829626	3.1005957277925003	1.8425198301196717	0.0	2.486991480188937	0.0	1.2211149084392776	2.8939717483243	2.5579732666213904	1.6247824822451895	2.0165355918531964	0.8232624326005337	2.3397705620986806	2.2105749484383397	0.0	3.6388612183817073	1.8552333582089204	3.50871345126704	1.3177578745092586	1.162268352653139	0.0	1.8652436101417027	0.9653627833339768	1.887552816087235	0.9917388156655063	1.5531724712604846	0.0	0.6601971744881325	1.218450508672626	0.7479423171926134	3.857347572089004	9.295170461807306	0.0	0.0
3L_41279	0.7919555373986549	2.4667798754177492	1.2093035348849304	1.035649221051973	1.237761938275783	0.9244528787416422	2.187623600733441	0.6523800013041076	3.373781600947088	0.0	0.0	0.0	0.6352693675524989	1.5670294496545563	0.8847628269375598	2.310452552038092	0.5965599015342089	2.6587796626753066	30.36403440852379	1.435504196086428	0.0	1.4096675351980767	1.2528114655300828	0.7382376230402189	3.4387201008757917	0.7759697682178303	1.9007651387508655	0.45017584318610687	2.12659193482353	2.3682573935811697	1.5752769730737906	1.0708501784759221	2.5315591761577356	2.281849744986177	0.0	2.558142093025814	1.076628147064821	1.39303083390169	2.17901026956645	2.2897468570362203	2.241247725917995	0.0	1.5242767364046135	2.1098875872992364	1.295148387093432	1.3915504610707636	2.682609954146148	0.0	0.0
3L_41280	1.5229668734906445	1.581243667119113	2.3255462417428574	0.0	1.5868487057185903	1.185176897725989	1.2019716180845763	2.5091134135572166	1.6219842446938406	0.0	0.0	2.1066713013435296	0.0	3.616163527736276	5.1043186619334895	3.5544851026197617	0.0	0.0	0.0	2.7605405027882837	4.989484661076781	2.710855417204037	4.818427981446483	2.839329713755814	2.4046606170214866	1.4922255051183333	1.827629332646632	0.0	1.6358135866096224	6.072356991438584	0.0	2.0592940781086124	1.9473218288156116	1.4627006221889636	2.5802170117319885	0.0	1.3802702513941418	5.3577245529514625	2.095168415922777	2.2016441878795083	5.172026782823492	0.0	0.0	0.0	1.6604198903026994	2.1408123612218386	0.0	0.0	0.0
3L_41281	2.089323336283319	2.169271933334976	0.6380727141284294	3.825124488676484	0.43539227145628356	1.3007336105044907	1.319165843946902	0.6884390329923736	0.8900651990559613	0.0	12.215038422403358	0.5780188116222242	2.0111479270360895	0.9921863669955158	2.8009990977048242	1.9505266470710259	1.2590671722408928	2.80573852088199	0.0	0.0	0.0	2.2313762366240617	2.6441163497568363	1.558084534499653	1.649449384105497	2.047149957828711	1.5043696673542806	1.9002337382509737	0.44882703094904747	1.6661054668085966	1.6623473341766977	3.3901179981421024	3.2057834042363575	1.6053163582900767	0.0	1.3497692029639852	1.1361366672430666	0.882016737149604	2.299450810665635	1.2081540734726819	0.4730256641966213	5.895791878546688	2.0106601986677046	2.226507507004036	1.3667351871759783	1.7621588372383166	0.0	0.0	0.0
3L_41282	0.0	0.0	0.0	0.0	0.0	0.0	0.0	0.0	0.0	0.0	0.0	0.0	0.0	0.0	0.0	0.0	0.0	0.0	0.0	0.0	0.0	15.29168896704641	0.0	0.0	0.0	0.0	0.0	0.0	0.0	0.0	0.0	0.0	0.0	0.0	0.0	0.0	0.0	24.177949709864603	11.818654564364392	0.0	0.0	0.0	0.0	0.0	0.0	0.0	0.0	0.0	0.0
3L_41283	1.3580851904205198	0.9400351573148836	0.6912581762881164	2.3679778357274577	2.3584182560440365	2.4660195713881836	0.7145613307990225	2.237468081119405	1.4463825971245914	0.0	0.0	1.8785957496771164	0.7262612434318748	2.1497767367284877	2.0229810648972326	1.584832100245913	0.6820072838377914	1.215842426821484	0.0	4.923349600900973	1.4831019076398286	1.208684397395285	1.4322560778383435	2.531934017799496	2.1443237071068246	3.1049013084941226	0.0	2.5732805982362734	1.4587147264545208	0.0	1.200606306184623	2.4484636655643484	1.7364980044743765	2.1739059546544954	0.7669579189363828	0.0	1.6411165336336577	1.5925595617276087	1.5569485054851295	2.6177153888943425	0.0	0.0	1.7426042785291547	1.6080628270146515	1.9742094216676889	2.2272140098124686	0.0	0.0	0.0
3L_41284	1.7451540997247368	2.717899433372326	0.0	2.8526972138048636	1.8183557191105912	2.037125387919602	0.34433212789542	1.0781889702993441	1.8586172185272911	0.0	0.0	1.2070078877965467	0.6999401411191315	1.72655391578975	4.874160864465574	1.0182631607458736	2.6291601200579673	2.343555924275021	0.0	1.5816393185412096	2.858702892149716	0.3882931178151212	3.220812855865312	0.8133906220616263	2.0666092975925654	0.42748196026127694	2.0942640829311823	1.9840159737094074	0.4686160343911684	3.479129744402254	1.157094027774885	3.539589959740704	2.2314186422531614	2.095119427673712	1.4783237818833785	0.0	0.7908196592706048	2.4557474312881866	1.5005217013851377	1.2614221778201613	3.4571711805469123	12.311480455524777	1.6794489526452494	0.0	1.4269952104332757	1.533211068949851	2.9557011336887267	0.0	0.0
3L_41285	0.5793109241385104	0.9022176509861239	0.884598585748011	3.030285812770003	2.1126367366402135	2.0286959035557963	1.600234091387083	0.9544244432872048	1.8509263886575231	0.0	0.0	3.205368993063381	1.858783565565105	2.063291465710675	1.2943978461219838	2.704132421364674	3.054660976269648	3.1118112686465564	0.0	1.0500630694131066	0.9489579255779745	0.2577909251149586	1.2218991826258154	0.5400165785089602	0.45734618018753476	2.554278416347382	1.390398775058679	1.3172041682925906	1.2444718228245466	0.57745555757665	1.5364080699833877	0.7833207512437664	2.9629135810699454	1.6691599743783943	2.453677633378849	0.0	2.3626419061794897	1.4265916687046547	2.191658547567956	4.606075832757574	0.3278919661549912	0.0	1.9512494268204807	2.057827525758213	1.2631914690364139	0.8143289318854565	1.9623137641593202	0.0	0.0
3L_41286	1.8824720019939143	0.0	0.9581682888455797	3.282306595007349	0.6538111699192465	1.4649447510736582	0.9904693081294551	1.5507020648528413	3.341438326137212	0.0	0.0	0.8679877440130546	2.0133736330199716	0.4966422020717926	0.0	0.0	0.945345421654309	2.5279592290735535	0.0	4.5495760477559894	0.0	0.0	1.985281914002352	2.3397132634601365	4.458441970702686	1.2296493040184937	3.012069059514569	2.8535050458529727	1.3479712224319664	1.250961989770133	1.664187027994954	1.6969348943776814	0.0	2.4106394052277604	4.252389523983264	0.0	0.0	1.7659857025797516	1.7264966827092736	0.9071183390300365	1.4206474629225216	0.0	3.0193280473353346	2.228971548069777	2.052371597475747	0.8820544954436592	8.50205664750303	0.0	0.0
3L_41287	2.3699083260211786	0.922722597599445	1.3570546485906987	1.5495779724392063	1.5433222913767792	1.1526681270203392	1.1690021771496546	1.464173861861053	0.3154988162484415	0.0	17.319316233395107	1.6391091441801382	2.8515429699010135	1.641254574997128	0.9928619842412946	1.3827949881978447	1.3388936097285795	2.3869006890186655	0.0	1.0739281391724955	0.9705251511592924	1.054599239106649	2.186921832540522	2.7614484128299104	1.8709616462217333	0.29025891094856615	2.1329981208286557	1.3471406266628767	1.9091329100149295	1.1811590950431479	3.142652870420566	0.8011234955902158	0.7575631315235656	0.8535477141707699	2.509443034137459	1.9137950172432932	1.3424101739656193	1.4590142066297607	2.649008781667881	0.8565017044383919	2.0120643377692646	0.0	1.1403405741158654	1.5784472498713567	0.6459501830299844	1.4574637133177204	0.0	0.0	0.0
3L_41288	2.030949806578433	3.373863556234377	0.6202456234693501	3.1870752624636154	0.42322786241065335	0.6321962304225027	4.167506579531157	2.676819038232973	0.8651976994047093	0.0	0.0	0.0	1.3033056915229217	1.285954276931218	0.9075806948147374	0.9480154765422576	3.059725349261529	1.090939637218933	0.0	0.0	1.330743706081299	1.084516948017476	2.998616224287241	0.7572766333056019	0.9620192861778416	2.387945650356998	0.9748927581407566	3.232500558068132	3.054010880480935	1.6195562059693278	2.1545374288935317	0.5492336021776892	1.0387390455878676	1.5604654821719355	1.376337550638039	1.312058049646702	2.2087883713476857	2.0005395741022722	1.1176032684978148	1.761599250263359	0.0	0.0	0.39089688710827536	0.0	0.0	2.5693889170950697	0.0	0.0	0.0
3L_41289	0.8535308851431085	1.181588674330766	0.8688854090028258	1.4882293337591657	2.0751098459396946	0.6642200196046752	1.3472648906002944	2.1093096278805175	0.9090241371361085	0.0	0.0	1.5742159174874728	0.9128829418419623	1.351094065308059	0.9535540357458165	0.9960370342505926	2.1431434668243106	2.67446898418319	0.0	0.5157053686527564	3.7284061203650674	2.278905927649548	2.400389031050263	1.0608484644801943	2.4707227218847136	1.9513718143855128	1.365701039779901	4.204871427646357	2.444732393174821	2.835990902594943	0.7545583815024541	1.1541098679509807	1.8189269829596373	1.9127623520932602	1.9280742505250026	0.0	2.0628214746110256	1.6014297564865911	1.565620354755482	1.2338885008995046	0.9662028055824106	0.0	2.7379846691476826	1.010637107148302	0.6203766623108988	2.3995918774134894	1.927457069266832	0.0	0.0
3L_41290	2.5390453602040504	1.318101354085521	3.3924467173837454	0.8300845897701205	1.322773631433599	1.728905408991716	1.7534051127289194	2.8758948117942538	1.690077621885018	0.0	0.0	1.3170675491019244	1.52752679663883	0.7535951197180047	1.4182948691764814	1.4814831275738454	2.390747615468328	1.2786252221611323	0.0	1.725859326932121	5.1989508517181235	1.129864508060524	1.6735709837601693	0.5917058227994905	1.0022447777409453	0.9329228472805299	1.904356004882007	1.4432841642500678	0.0	1.8981851451826908	0.8417348998019818	2.574895668446134	0.8116293499782281	1.2192856236013458	2.150830771828311	1.0251899420665163	2.876432211553535	1.7864480054308018	2.1831267877079483	0.9176290301119966	1.7963854568944735	0.0	1.5271563524053782	2.8184980280378547	1.038076112778665	2.676824322696526	4.300284571331508	68.54127041244709	0.0
3L_41291	2.054349880436837	1.5997201556207767	0.7842399146746972	0.6716241483805798	1.0702604585852014	2.3980508642575318	2.8373715886686726	0.42307197638919913	1.6409367779878175	0.0	0.0	2.841716396703609	1.6479025496348247	0.40649084582615197	0.0	2.397345658886481	1.5474893532732497	1.3793864489075258	0.0	0.9309322728152882	0.0	2.285442644531393	0.0	2.872506664215461	0.8109195178596914	2.51610305958132	3.697969568175767	1.7516488854842023	2.2065702836766756	2.047770387601979	2.043151356652501	0.694452160579562	1.3133839073696598	2.959583921961691	3.4804883821297805	3.317938100546796	0.4654661364076441	1.0840656799259945	2.1196500033914396	2.2273699215965785	1.7441535971423787	0.0	0.9885017476710899	1.824364756191894	0.5599405119200136	2.165827288268724	0.0	0.0	0.0
3L_41292	1.703800802319798	1.263569472565885	2.973344892211602	1.273188340523134	2.0288775209754233	1.1364877244646123	0.9604937398860008	1.0025144063826483	1.0369001662150965	0.0	0.0	1.6834379169139215	1.9524408830187234	1.3485130957478013	2.4473120899392633	0.852115134388498	1.1000825795323035	0.9805812231770178	0.0	1.764755061924152	3.189671842573746	1.516368384369058	3.0803189310882595	2.268904169202167	2.1137168115235228	0.7154611146884166	2.044638250186902	2.7671465544459606	1.5686114572949452	0.48524114786704975	0.0	0.9873473087956682	1.2448815915313196	0.9350735207399892	2.474217111314409	0.7862210051521062	1.323566296443114	0.8562699510898604	1.506821380389021	1.0555983659337294	2.479775365415565	0.0	3.9820134793498636	3.0261195183195873	1.3268390752515455	2.052863984759538	0.0	0.0	0.0
3L_41293	1.6757811940315264	2.319873965887181	1.7059275223897656	2.1914380369799322	1.4550607682848904	1.0867478425284118	0.8817182077984096	1.1503656517749763	0.5949113189493295	0.0	0.0	1.159027228447164	0.8961550735416218	0.22105605329396177	0.936080901353548	1.9555708640539935	1.6830976267313604	1.8753295891752975	0.0	2.025021879095765	0.0	1.4914311686494208	0.2945504716504155	0.5207046216596668	1.1024766608998318	2.189273653733532	2.3461823574259335	1.5876232448110599	0.2999918222229262	0.5568047160023114	1.4814633747069017	0.7553078028469892	1.428477251106945	2.950691029038206	0.946371896426599	0.0	2.025021879095765	1.7685954051105335	1.344815134411199	0.40375948531970884	2.529327712914222	7.881385153440716	0.5375626468789139	3.4724128948945756	1.5225218589224547	1.1778106133927744	3.7842758419209583	0.0	0.0
3L_41294	2.5118158609003265	1.159080561662622	2.557001966334512	1.0949100115359718	0.5815945787940845	1.3031345511618009	0.4405336024934907	0.9196130378690212	1.783416226519542	0.0	0.0	0.7721143192461075	2.2387335287419354	0.8835713600946482	2.8061692820995834	4.233941831110796	0.42046373449834307	1.4991559751859702	0.0	1.5176450519611313	0.9143459043703905	2.7322716553641695	3.531995939146536	1.560960502704208	2.2033253290930777	2.1876572378639714	2.0095286489791526	1.9037412577028545	1.4988516398276297	1.6691808239165569	1.480369559456823	3.019000532702644	1.427422557330286	1.0721863391237472	3.7826926303123427	0.9015071035153729	1.5176450519611313	1.374558570333413	2.687644422492789	3.6311523825201166	1.895595167597151	0.0	0.8057486188931506	1.9827709104507294	1.5213977287844436	1.3730978279632393	5.672222671798389	0.0	0.0
3L_41295	0.0	2.1755248236084475	0.0	2.74010739028884	0.0	0.0	0.0	5.178175852923236	0.0	0.0	0.0	5.7968494123443906	0.0	1.6584105461643452	2.340894109186792	0.0	3.1567410310673827	0.0	0.0	3.7980385409758983	6.864690093565726	1.864840117932489	4.419563285273529	0.0	0.0	2.0530508335386384	5.029019959677318	0.0	4.501207674018939	0.0	0.0	0.0	2.679186684656512	0.0	0.0	6.76829945122628	1.8990192704879492	4.422795678633769	1.4412993371176088	0.0	4.743891528073876	0.0	2.0164558932536645	0.0	2.284457964374335	0.0	0.0	0.0	0.0
3L_41296	1.7015547062812424	1.766665218001188	1.9486852707649467	1.1125711753502292	1.7729275208613733	2.317270247703279	1.6786481859587659	2.452922374923648	2.718274743639509	0.0	0.0	2.3537061309631513	1.3649069058420336	1.0100515277786897	2.8514334726353634	0.9928237705044171	2.5634754985575325	1.7137549398986145	0.0	2.313187551627455	0.0	2.2715540666780623	1.794483944774577	0.7930695869392225	1.679149125435328	2.0840106367902904	2.0419428330537657	1.9344490655208537	1.8276341759914847	1.696105115096845	2.2563724187804644	0.5751933267910844	2.7195885545354197	2.4513321703396405	0.0	4.122218842002772	1.542125034418303	0.5985987999291259	0.29260679767726383	2.4598158335885394	1.4446286827557853	6.001950633956035	3.6843549271738127	1.5110651142890321	0.46378147284844706	1.793888008289198	2.8818584990185827	0.0	0.0
3L_41297	1.8361417325147895	1.270934838662448	0.9345864268144062	3.2015244378763397	1.9131598871082613	1.9051872151268816	0.4830462364128755	1.0083580784405783	1.9555205126279693	0.0	0.0	0.0	0.0	0.968838285388756	0.6837715305979555	1.4284702112536027	0.9220791483234388	0.8219142053075932	0.0	1.1094011541322086	0.0	1.6341506991986123	1.9364213487613617	1.1410648234361935	1.4495711588683604	0.5996929572059105	1.4689689130922738	2.08745722104335	3.2869894122126646	0.0	0.8116145285493527	0.0	3.9129313302463955	2.3513101970680106	1.036933067214831	0.0	2.2188023082644173	0.8612611619446588	1.6840051840415586	1.7695857753617035	4.849891694990034	0.0	2.9450181601599823	3.261170160032142	2.0018598612684424	0.43017295017427165	0.0	0.0	0.0
3L_41298	1.339856720545789	1.669352097741233	0.0	2.102574960476847	0.55842315150908	0.834144069234625	1.2689466423164264	1.1037181859579277	1.9977565764434135	0.0	0.0	1.482704712869599	0.0	1.2725532221524791	1.1974969439877992	1.2508481532258966	2.422271722690582	3.2387125469883213	0.0	1.9429069978507079	0.8779172641991047	1.1924612125160252	1.978244901688435	1.4987699594942432	2.3270964187551617	1.3128114645199573	1.6078888429139873	2.13254290325975	2.0147898237456103	1.0684524353289782	2.8427797126447194	2.536379931451796	2.398466571235108	2.058938292512694	2.269991004933644	0.8655899766065653	0.9714534989253539	0.9427103601606077	2.580565437277919	3.486482905774313	2.4267631693308584	3.7808970178174772	3.094586500578146	1.9037749334428384	0.8764700484328584	1.6950753766118474	1.8154115002324636	0.0	0.0
3L_41299	1.8080375223232366	1.251481754397206	2.3007038313160764	1.970325945504252	1.8838768276117064	1.1725163664524494	1.9026106862792849	0.7446930196646617	1.6046575635084954	0.0	0.0	2.084167000133387	0.9668815980000247	2.3850228198983405	1.6832640995587425	2.1099088069281526	0.9079656919715494	0.40466694291929967	0.0	2.1848410484440435	0.9872370000631832	1.609138188496593	1.906782246484402	1.6853993182896836	1.1894865376768433	2.0667989417989414	1.4464846950347385	2.3980907360795625	2.9130105148027545	2.402995863002322	2.7971715001790187	1.2223775275507596	4.623647429005435	0.8682452832285573	2.552654106791612	0.9733746978644937	2.1848410484440435	1.6961571862787665	0.6218360979337133	2.178125348500056	0.6822369512631753	4.2517006802721085	1.4499706757930528	1.070418096745244	2.2997556739571987	0.8471773406493309	2.041469596801589	0.0	0.0
3L_41300	0.9495906330607387	1.3145693457677572	0.48333660793885214	0.4139301400168371	2.968265482192419	1.7242726026705189	2.4981523665097294	2.346699691510681	0.3371097718414095	0.0	9.252825118829406	2.6270766219735258	2.0312448108042727	0.2505252575180438	1.0608707853725439	0.3693783296224355	0.95373652990212	0.8501326632020927	0.0	1.7212346829477108	2.0740078594527835	2.8170922565317453	2.3367210335971413	0.5901202771346451	1.9991182888786903	2.791268910846871	3.0388048927341758	1.4394167138015665	1.019952098969624	1.262065822538148	1.2592190575249043	1.7119972875114977	1.214181739856058	0.9120138027816969	1.6088005249837873	2.0448856489720666	0.8606173414738554	1.558953381058093	1.3063661049205324	2.2879253367597303	2.5082005617365977	0.0	1.8276769878226147	1.6865673177322482	2.415687085422802	0.6674128639113135	0.0	0.0	0.0
3L_41301	0.7710097457173878	2.6683755655355177	0.0	0.3360860573892485	1.338917081722036	1.400004312013281	1.2170085216559365	0.8468343068328815	1.3685629913414852	0.0	0.0	0.7110087258545881	1.2369352833810487	1.830701225695153	1.7227249005872884	2.69921431269786	1.9359399034693903	1.0353838996423093	0.0	0.9316918041773893	2.525952052378142	1.8298458377754747	1.626235824034562	0.9582834307236784	1.42026698259897	1.7627091328478328	0.9252466692199363	1.7530780251786415	2.484416909007734	1.0247205638258474	1.363212218743759	3.4750937597671854	0.3286138685831077	0.9873328649097112	1.7416640258685874	3.320645148221977	1.3975377062660839	2.1699003003142017	1.5910345415720355	0.7430623979218031	1.4546471846351088	0.0	1.2366353112012547	1.825853223493655	1.6811920727758909	1.6256957616594179	3.4822130299536482	0.0	0.0
3L_41302	1.7334165912582298	1.1998308718403052	0.0	0.7556028327852442	0.0	4.046848294314147	2.736129828265899	1.427916422909434	1.2307443886671088	0.0	0.0	0.7992598853461693	0.9269766711489078	2.7439064126693475	0.0	0.6742763699711288	0.8704923295697887	1.551862467740659	44.30679799201591	1.0473343821339836	0.0	4.113936499847399	0.609361981552541	0.0	0.45615772328395976	1.69842725636061	0.6933928467791105	1.313781289836312	1.2412379461831498	1.151909970402825	0.7662077848243353	3.125140875491028	1.4776070862489599	2.2197633410412765	0.0	3.7328071568365053	0.0	1.6261537560899457	1.9872393795170944	1.6705841865842064	2.616319265253828	0.0	2.224204482683956	2.0524800681094986	0.6299544738201315	0.8122128218515139	3.914429015939946	0.0	0.0
3L_41303	2.252684016688784	2.3388836601845284	2.29320849106308	1.9639069257374127	1.5647828715111405	2.9217412198608517	1.1852576702764874	0.618555770008841	2.399144752878494	0.0	0.0	3.1160656555033617	0.0	0.5943131953278663	2.516670424894501	0.8762646031686779	2.2625191974753904	5.041857500973078	0.0	1.3610769821057849	0.0	0.6682899429380632	0.7919042676433696	2.799847576297946	2.9640284323834574	1.4714754484321428	2.7033230057383437	2.5610122759562435	3.226133748085088	0.0	2.9872057975690116	2.0306586817105985	4.800608640365859	0.7211805610395328	0.0	2.4255089809321033	1.3610769821057849	1.0566446039273367	3.0990512564483508	1.0855146750728923	0.0	0.0	0.0	1.333663548427924	4.093327540456198	1.5832825627391547	5.087047004823029	0.0	0.0
3L_41304	0.0	10.49370797269957	0.0	0.0	0.0	0.0	0.0	0.0	0.0	0.0	0.0	0.0	16.214656103358703	0.0	0.0	0.0	0.0	0.0	0.0	0.0	0.0	0.0	0.0	0.0	0.0	0.0	0.0	0.0	0.0	0.0	0.0	0.0	0.0	0.0	0.0	0.0	0.0	0.0	0.0	14.610911428654918	0.0	0.0	19.452868617270646	0.0	0.0	0.0	0.0	0.0	0.0
3L_41305	0.8298581295288211	1.7232258097868884	2.5343603828784946	0.0	0.8646670664310736	1.2915956356337672	0.9824237835628712	1.3672051575080157	1.3257184068046475	0.0	0.0	2.86979043355359	1.997019116132653	1.313621350287806	0.0	1.4526177867237513	2.5004438287796082	0.5572055029615472	0.0	1.5042067020681713	2.718748831787611	3.32355040118023	0.8751802597841324	0.773569302913494	2.293006232718513	4.472090092287678	1.4938010988898818	0.47172103172937174	0.4456739102047292	0.0	3.851560845032449	5.0494523728639065	1.5916309920264593	1.5940386143899046	1.4059492037582428	0.0	1.1281550265511286	1.7516407034589065	1.4270603754995426	3.5989994781450756	1.8788101683085119	0.0	0.3993069628353031	1.4739104945743513	1.3571335349279805	2.6246688542795518	0.0	0.0	0.0
3L_41306	0.0	1.2233936352212091	5.397761008733577	4.622649998828929	0.0	0.0	1.859908700801695	0.0	0.0	0.0	0.0	6.519648590940949	1.8903620270125172	0.0	0.0	4.125108490353297	5.32552445764859	0.0	0.0	0.0	0.0	1.0486819117051778	1.2426577566448638	4.393526402457563	0.0	2.3090422092915857	0.0	5.358327430242615	1.2656138784180433	4.698126575046934	0.0	1.5932568272648304	0.0	3.395033925442339	0.0	3.8061135317993173	0.0	3.3161776410038732	2.431518707132325	0.0	0.0	0.0	2.2678843088713285	2.0927875008685066	2.5693030970893393	0.828163385372912	0.0	0.0	0.0
3L_41307	1.346634763093616	0.6990820772692623	6.168869724266946	3.5220190467268027	0.7015601153533204	2.0959095547958	2.125609943773366	1.6639524828417378	1.4341877076345253	0.0	0.0	0.0	0.0	1.0658256591665403	3.0088870487872983	5.500144653804395	0.0	1.8083869369361223	0.0	3.6613795126044817	2.20589613979205	1.797740420066019	1.4201802933084158	5.021173031380072	0.0	2.6389053820475263	0.8080114007176595	4.592852083065098	2.169623791573789	1.3423218785848383	2.6785881697474894	0.0	1.721857064168275	0.0	4.562948787402063	0.0	1.8306897563022408	1.4212189890016598	3.7051713632492573	1.9467334785596506	3.0487995428020205	0.0	0.647966945391808	2.391757143849722	1.4681731983367654	0.4732362202130926	4.5614881763945725	0.0	0.0
3L_41308	0.0	0.0	0.0	0.0	13.488213998608016	0.0	0.0	0.0	0.0	0.0	0.0	0.0	20.76808692690464	0.0	0.0	0.0	0.0	0.0	0.0	0.0	0.0	0.0	13.652212614098367	0.0	0.0	0.0	15.53484932749637	0.0	0.0	0.0	0.0	0.0	0.0	0.0	0.0	0.0	0.0	0.0	0.0	0.0	0.0	0.0	0.0	22.99199418762387	0.0	0.0	0.0	0.0	0.0
3L_41309	1.2431496755109996	1.2907191784004513	0.0	2.709468171498064	0.8635295960520809	3.2247413507519243	1.6352190068438495	1.365406597774394	0.44132480764416937	0.0	0.0	3.4392182656882087	2.6591893806867595	0.655946640052725	1.8517750374799269	1.9342758221228349	0.6242886231139616	2.78236249286324	0.0	3.7555697916687794	1.3575861575085038	1.475190341043723	2.622086877866733	2.3176550151968636	1.3085655890040186	1.6240752921305432	2.4863933367841153	0.9422009644934394	1.3352628772084247	0.8261121493505024	2.197996635966149	2.2412488059046596	0.5298457332953681	1.5919416550199554	2.1061495142903297	1.338523592415283	1.8777848958343897	2.0408924881161745	1.710219691401118	0.5990441651301184	3.283592535437234	5.846671051669956	0.3987816741317267	1.4719715638645408	2.2589137073729995	2.038723633187252	0.0	0.0	0.0
3L_41310	0.9414704308851257	2.4437402128204475	2.1564156059797406	2.4623430794924372	0.9809610180805829	1.0989822142550083	0.7430370002704654	0.7755441460085942	1.0026811694471014	0.0	0.0	3.906917686128	1.5104063219567012	2.2354465444187883	3.155396991013429	2.746647579297089	2.12755696888377	1.264294428886599	0.0	2.559773920767318	0.0	1.2568511479764173	1.4893322851743673	0.8776110024336153	1.4865174723405552	0.9224666758913334	3.3894216714537544	1.0703309088554362	4.550535977295859	3.7538206856165792	0.6242255701520301	0.6365090786881166	1.8056984230835673	1.3563223951206755	0.7975216218080692	6.082197863019781	1.279886960383659	1.9872287432765428	0.9713962655641967	1.361016407052787	0.5328754867151476	0.0	0.0	4.1803625795679755	2.052882773465156	1.6542640973077842	6.37813066557388	0.0	0.0
3L_41311	1.2520714739992647	0.6499911861195162	0.0	1.6373480397751137	0.6522952115921731	1.9487307453831768	0.49408637894765134	2.0628087089927165	0.6667381409953814	0.0	0.0	2.5979255564431805	1.0043526635733944	2.9729439800733477	1.3987985998585535	2.19167738275147	2.829460493563544	1.6813985200330228	0.0	0.0	0.0	1.671499622101794	0.6602262476509976	0.0	1.9769352936228317	1.2267981794315017	1.5025425649648696	3.558610963112435	2.017268626348998	0.0	0.0	4.232500746824757	5.603307296098449	1.8037874847331938	2.12126486357032	4.044389602521434	0.5673783974760286	0.8809455011875146	3.0143637014112565	0.9050150504002882	1.417353480729591	8.832946891906813	1.807396372025312	3.335705019602271	2.04761286902847	2.2000233026468217	4.241171683053847	0.0	0.0
3L_41312	1.06599091370665	1.1067813823433839	0.0	2.7880167693632645	1.6660568898449832	1.2443354738392154	1.2619685093426052	1.3171784036482679	0.5676487444063893	0.0	0.0	0.7372755456760632	1.7101752348156107	1.6874070080544157	1.7863675858599715	1.8659543199454842	2.4089512775150417	2.863024327117708	0.0	4.830556632769684	0.0	0.4743614738790483	3.3726278200649094	1.9873706569492193	1.2623451039440206	2.088947379415513	0.6396187258360041	1.8178420469774013	1.7174658722356528	3.1877305526122175	0.7067867073210381	3.603474268094738	2.7260308962889725	1.5357119053608324	0.0	3.443319856179417	1.4491669898309054	1.1250315008820246	1.833124650423129	0.7705133776532629	0.6033545062496667	0.0	0.5129281488197421	2.8399586729213917	1.743300409361802	2.9968958153144976	3.610856545724638	0.0	0.0
3L_41313	2.452000376234938	2.5458269212439277	4.492998784643829	1.923905188926207	1.5329106723898058	1.9081532564581638	0.3870386035399479	1.6158846633235628	0.5222839770796721	0.0	14.335396674761387	0.678354718465833	0.0	0.7762772769279913	0.0	0.5722776352297775	1.4776234613506896	0.0	0.0	3.5556105489987133	0.0	0.4364519424948378	2.585914688191959	1.8285460170062093	1.5486164118960377	1.9220050356531933	2.942511678534601	0.5575218732556534	1.0534741364725178	0.9776589292131918	1.3006049113442661	0.6630991050681858	0.6270436921536517	1.4129824640398316	4.985027469993874	0.0	0.8889026372496783	1.3801631904956442	0.3373253767722063	1.4178725672851427	3.3308174558816575	0.0	2.831618913930678	3.4839970434801084	2.138641498563207	0.6893482460498966	0.0	0.0	0.0
3L_41314	0.6729577674922165	1.048063053709179	0.0	0.8800344903117444	1.0517781255813266	0.7855463041185432	0.5311186676314615	2.217418370108247	1.4334217181164723	0.0	0.0	1.3963213912946342	1.0796299417226554	1.3315705115188172	2.255460017610632	1.5706305901196813	0.5069219173976819	3.6148421805089517	0.0	0.0	0.0	2.6951703894206775	1.7742772313141904	1.254622814588202	2.390747234423445	0.9890609855003659	2.0189496188485583	2.295199536614515	2.8912866811216547	2.683209907913578	0.44619292578963876	1.3649193257607912	1.2907030743600714	0.9694916176623662	1.1401279371762145	2.173760407693112	1.8297119978424035	2.840919851969136	3.0088438716469796	1.4592703064759498	1.904482000321629	0.0	1.942862612477983	2.3904797232637245	0.733694528704166	2.128425606416834	0.0	0.0	0.0
3L_41315	1.6927916614436989	0.8787834262851856	2.5848659973156165	2.7671035222128677	2.6456953566459074	0.3293337505772397	1.336002488171034	1.0458384727578949	0.4507125946406306	0.0	0.0	0.5853961229214779	0.6789388023573841	2.0096994795883196	2.3639571053364157	1.9754214117112068	1.2751367711700758	1.704929063584761	0.0	0.0	2.7729290033122638	0.7532851707904635	1.3389317342084828	1.5779705216170914	2.0046017638089997	2.0732779353469004	1.5235700863061825	0.9622433047591976	0.0	0.8436850678879627	1.683564037725303	1.144462136557451	2.16446609006733	3.6580616321604427	2.867934896157096	1.3669964408880664	1.5341830559607077	2.3820640108240987	1.4554993305867476	0.0	2.3953146878205525	0.0	0.4072644907556662	3.0065661902311556	0.46139298787856026	2.9744157414647354	0.0	0.0	0.0
3L_41316	1.5000015000015001	0.778699758291595	3.4357177214320074	0.0	0.7814600173796707	0.0	2.95961662310111	1.8534581822764915	2.396288628172686	0.0	0.0	1.0374520178441748	0.0	0.5936056796191426	0.8378914628914629	0.8752214310220486	1.1299128611201503	5.035855289662395	0.0	0.0	2.457123200157256	0.0	0.7909615244676038	2.7965144244214013	1.184199930842724	1.469723691945914	1.8000698427098971	0.8526544839394001	2.416719834503026	0.0	2.9836496001909536	1.014120615449519	0.958978726015942	0.0	2.541308977428094	2.4226214702405175	2.039184978547774	0.527693346842283	1.547680954857242	2.1684447913956113	0.8490059837941738	0.0	3.6088159041960424	1.3320758537274147	0.0	1.0542651350302785	0.0	0.0	0.0
3L_41317	2.3595529213506743	2.449841936198277	2.401999905121004	0.0	2.458525897374245	1.8362103995979435	2.4829742455979353	1.2958009763730778	0.8376539524199152	0.0	0.0	2.1759293258154977	1.2618146863620796	2.4900313152563287	0.8786876764404855	1.835670417124896	3.554782034984743	1.056209349142675	0.0	1.4256474257013152	0.0	3.499970425249907	0.8294727597413074	0.0	1.8627864080672063	2.311924908678966	1.8877136927294804	1.7883389925320754	3.3791837885685254	0.0	1.0429736430130676	1.0634972746287092	3.0170117222973456	0.0	1.3325215611982513	0.0	4.276942277103945	1.1067725626654625	2.705060345568213	3.41103675050995	4.4517167689582156	11.097239561659038	0.0	0.0	0.8575035721455057	1.1055963962864344	0.0	0.0	0.0
3L_41318	1.2680321301589335	3.291384419481415	0.0	2.487329955760349	1.3212205594074273	0.0	1.501154087262287	1.044552078572461	1.350474637816207	0.0	0.0	0.0	4.068622195676722	1.0036137622544377	1.4166296454119331	1.4797437143076566	1.910352505885796	0.8514159899328574	0.0	1.1492219939484267	4.154277399796233	2.8213448278683413	0.6686424158531907	2.3640443976994066	1.0010680394913334	1.2424366667909104	0.7608480381799633	1.4415896004879492	1.3619890378950295	1.2639709873155456	0.0	1.7145816510786904	3.242705655230022	1.2178540571194256	1.0741527378595765	0.0	0.0	0.44608763302333215	1.7444508582087663	2.749654918307752	0.7177105263875605	0.0	0.0	0.0	0.6912382032424187	1.3368407280826744	0.0	0.0	0.0
3L_41319	2.488247739329176	2.95252720089497	3.256726973108391	1.8593769915670748	1.1111223869457045	1.1064920293984974	2.244343468938062	1.7568984838580999	0.37857484439816746	0.0	0.0	0.983403831095475	0.0	1.1253611530112766	1.5884795835896082	0.41481248940672605	0.5355238687272482	0.0	0.0	1.9329494624564194	0.0	0.9490798117595102	1.1246321468826566	1.988118210327797	2.2450132222859995	1.3931554273852562	1.2797186393536601	2.02058425759572	0.7636052890662185	2.8346041099775374	0.9427367553734817	1.4419318888091714	2.727056298168336	2.0483860885497505	2.4089142836632673	1.1482050225702662	0.32215824374273655	1.2505052041024576	1.7115599049389847	2.0554752207323452	1.2071629184660435	0.0	2.394565076171457	1.2626786350923773	1.1626374368247039	1.7488468104132133	4.816286368681424	0.0	0.0
3L_41320	0.9672476407379171	1.6737661130116166	2.4616196571160747	2.1081344814402367	1.3437592929353603	1.2545245053547873	1.272301926000477	1.0623711177838642	1.7168905217204506	0.0	0.0	0.8919751228138248	0.5172536150337902	0.5103672168680449	0.7203979824245946	1.8812333727188353	4.371617825009385	1.2989104738944972	0.0	1.7532398996726002	0.0	0.8608422652892043	0.3400244015111501	1.8032795162594502	2.5453632085667555	1.2636314239862518	1.9345684082347923	2.5658179967060764	1.3852232418850507	2.57106619801272	2.565266800573594	0.0	1.2367586435824842	2.4772589179617936	1.6387151031521998	0.0	1.1688265997817333	0.6805461791415318	1.3306571157421527	0.4660935580277158	1.0949309514643388	13.647219379051517	1.2411076190479737	0.0	2.1090901574878713	1.133038272038682	0.0	0.0	0.0
3L_41321	2.2557086558280055	0.5855060095165805	0.0	1.4749078717234274	1.7627443626407016	1.535973699917301	1.1126710264381316	1.8581588818287367	1.8017745317007814	0.0	0.0	0.39003119274463977	1.357067294343463	2.454833572884176	1.260024756966425	2.632323444637401	1.2743758362029445	1.135941100696635	0.0	3.5776242499957966	0.9237580880794098	1.505671299157188	0.5947256576632437	1.5770288712983584	0.6678018407557059	1.1050883794431459	2.030214532431273	0.9616690882562831	1.514280666106625	1.1242421343242253	1.4956083330809495	1.5250389085083025	1.8026453748770506	2.4372524614692725	2.8662234625326555	0.9107871259146808	0.7666337678562422	2.3806425195450753	3.1032122979682724	2.8533019633163197	0.6383694104613808	3.9783181659953253	2.4421287395842532	1.5023860143486878	2.459294147534716	2.1799365614679487	1.910203984952941	0.0	0.0
3L_41322	0.8115078960935552	2.2468279844222923	0.4130532254190477	1.0612180618465152	1.4092452009423002	1.05252936172746	2.775355390662441	1.1141440340004671	1.440448295166063	0.0	0.0	0.37417762773254903	2.1698444907171015	0.21409565087165297	1.8132129553340375	1.2626638077432732	1.630101852023918	1.089768598535787	0.0	1.9612599192559097	0.0	1.2037253373229606	1.4263797349780747	0.5043091705697675	2.135525852099373	1.5902549178633336	2.272308002390338	1.2301069411920929	2.033821758534105	0.0	0.35870411681127823	0.3657626951385127	0.0	1.039193629389726	2.291433599226705	0.0	2.451574899069887	0.1903230619783245	1.4885381446458659	1.9552314563893445	1.2248433256970477	0.0	2.0825455454012367	2.40219776112286	0.5898328564092314	2.661691281227152	0.0	58.417527594979596	0.0
3L_41323	2.8151210426391957	0.0	2.686653217280661	1.3805121202981943	0.733300779667388	1.6430510483090144	1.388611783692943	2.8987243960384523	0.7495373106181554	19.39427791224477	10.286467842958553	1.460275042804312	1.1290786413435403	1.3925584738784578	2.3587635298676073	1.2319259017923454	1.5904191454232615	1.417652801707232	0.0	0.6378385335990059	2.3056974360068088	1.2527170257867102	0.7422167349314324	0.6560432274755101	0.5556104683901815	1.379148651537406	0.8445682375030611	0.4000538632521483	1.133892009485687	1.4030525090998478	4.199663187012401	1.4274347147269344	0.8998794971365385	0.6759305425941181	1.1923475373522243	1.136660976541818	0.9567578003985088	0.4951730530785899	0.4841005407112579	0.0	0.7966840734169868	14.894805436603985	3.047773029497905	2.4999673441765666	2.301896574789406	1.2366170826085932	0.0	0.0	0.0
3L_41324	0.5590067701868944	1.1607946707452348	0.8535944649520514	1.0965292218458447	0.0	1.5225719773063693	2.205925433367287	1.381459514740242	0.8930268179525538	0.0	0.0	0.773256162368329	2.2420442852174487	2.654634095191197	1.249030752136342	2.6093558191961694	1.6843421532225842	1.1260297542102253	0.0	1.0132596166697014	0.0	1.7412896339286805	2.3581461599034146	3.647627510114871	1.5446086054470314	1.3693077875272492	2.0125004452657236	3.8131132201016658	1.2008545761505718	1.6716492960016156	1.111919105661225	1.5117325944589102	1.7869168807750473	1.0737719444758969	4.735358343033715	1.8056805989370317	1.7732043291719775	1.7699031508995826	2.1148435407987156	2.4243482139826713	1.5819987275667835	0.0	1.6138804043609631	1.985703135991177	1.5236476514830302	1.7680222761377342	1.8935370173232124	0.0	0.0
3L_41325	1.676028870826388	1.160108419092415	2.13272456843252	2.1917619267282302	1.4552758230836316	0.4347633845929509	1.7636970476416902	1.610749942622786	1.1899984910819135	0.0	0.0	0.3863995100454213	3.137006331554322	2.210887248950989	0.6241461680421185	0.9779299465750352	1.2625097886592282	0.750242703514587	0.0	1.0126605864499736	3.6606269372724123	0.994434399275853	1.4729700278291173	1.5623447419912646	1.102639604538747	0.8210989588465203	2.346529118046304	1.270286313643091	0.9001084810741391	1.670661031564133	2.222523497629679	1.88854858922021	1.4286883769199965	1.0731371398974308	1.8930235362455798	1.8046130963659786	1.0126605864499736	0.7861585776190088	1.345013895146406	0.4038191600884526	1.2648507710087604	0.0	3.2258525847735244	1.9845292056713482	1.8272962611873929	2.159638600579317	0.0	0.0	0.0
3L_41326	1.842107105265	1.5938299146319197	2.8128683099443332	1.2044721569398313	1.5994795677361682	1.19461056698989	1.696154555929291	0.758725571692131	0.3269789551112827	0.0	0.0	1.6987518420840286	2.4627523483821294	1.4579788622224554	1.371986021108828	1.7913888939047777	0.9250748570574331	0.0	0.0	0.0	0.0	1.0929732205166376	1.6189270968635165	0.572385993302626	0.7271403084121989	2.4065651096190406	1.4737413916923134	1.3961593889066202	1.9786010340960443	1.224138243400793	2.4427540586358685	0.4151370940436628	0.3925643907667599	2.064080621337805	1.5604528808768996	1.9834327826530553	0.5565027231904256	1.9441333831031478	1.267107214503005	3.1068361046311384	0.6950926183110195	4.331817197314273	1.7727516722366525	1.0905884182563628	1.004181814749342	2.157852615559049	0.0	33.15166222434392	0.0
3L_41327	0.8265314387763367	0.28605297243364713	2.524200774929638	1.4411526915688242	0.5741338903197581	1.2864179563364018	2.8267358767577946	1.3617243788153814	0.5868461946545354	0.0	0.0	0.3811048228815336	0.8840060324571655	1.3083553754870898	2.1545780474351903	0.0	0.41507003061556547	1.479924819819153	0.0	1.9975689585774112	1.8052333715441062	1.2260100483783565	2.9055729470238507	1.5409365195791394	1.9575549877196052	0.26994924954108623	0.9918752194523923	0.626440029016702	0.5918497553884962	0.5492561972576736	0.7306896980059477	1.1176023109035518	2.4659452954695653	0.7938242589518238	1.8670841466818646	0.0	0.7490883594665293	1.3569257490230135	2.0846314902158767	0.7965715560228775	3.118797491488802	0.0	1.5908249700129493	1.46800196125062	0.9011287538771064	1.5491242800444909	0.0	0.0	0.0
3L_41328	0.0	1.6316436177063354	0.7998899351449241	1.37005369514442	1.0916182060957706	1.2229527689118231	1.2402827977075606	3.0206025808718877	0.0	0.0	0.0	0.7246061765430488	2.521181284363701	2.0730131827054317	2.340894109186792	0.0	1.5783705155336913	1.4069130077549046	0.0	2.848528905731924	0.0	1.398630088449367	1.6573362319775735	0.9766098045374072	1.2406529208939847	0.5132627083846596	4.400392464717654	0.0	1.687952877757102	0.0	1.3892825189359206	0.0	4.018780026984768	1.5093221774970929	0.0	1.69207486280657	1.8990192704879492	1.4742652262112563	0.7206496685588044	1.514545696872766	0.0	0.0	2.5205698665670813	0.9303855741111654	0.5711144910935837	1.472698525652052	0.0	0.0	0.0
3L_41329	0.0	0.0	0.0	28.40892949471878	0.0	0.0	0.0	0.0	0.0	0.0	0.0	0.0	0.0	0.0	0.0	0.0	0.0	0.0	0.0	0.0	0.0	0.0	0.0	0.0	0.0	0.0	0.0	0.0	0.0	0.0	0.0	0.0	0.0	0.0	0.0	0.0	0.0	0.0	0.0	0.0	0.0	0.0	0.0	0.0	0.0	0.0	0.0	0.0	0.0
3L_41330	1.5428586857158286	1.2014224842213181	1.7669405424507465	1.008806884098177	2.009468616119154	1.8009851388709623	1.8265062588281136	0.6354713767805115	3.697131026323573	0.0	0.0	1.067093504068294	1.2376084454400316	0.9158487628409627	0.43091560948703805	1.8004555152453572	2.3243921714471667	0.0	0.0	2.097447406506282	1.2636633600808744	0.6865656270918797	1.6271208503333565	0.7191037091369318	2.740576982807447	0.7558578987150415	2.777250614466698	2.631048121870149	0.8285896575438946	0.0	2.045931154416654	2.6077387254416204	2.4659452954695653	2.222707925065107	1.9604383540159578	2.4918392265331044	2.097447406506282	1.628310898827616	1.8572171458286904	2.230400356864057	2.619789892850593	0.0	1.8559624650151076	1.3701351638339123	1.2615802554279492	2.1687739920622873	5.226162167812068	0.0	0.0
3L_41331	0.789584413035186	1.3663301705158193	1.2056828656188077	1.376731299841545	1.9196427665474713	1.8433701115027956	1.6617705367419129	1.300853535534538	0.8409201146073206	0.0	7.693722153534381	2.5484826061511265	0.4222449089720203	1.874805293658565	1.1761517819169958	1.2285520156945062	0.7930317253927808	1.7672128296823895	0.0	2.385343798886131	0.8622685509533887	1.873929298287264	1.9429830513310862	1.4720546615113352	1.454483134665482	1.2894108423978916	0.3158457041936319	0.8976560226405605	1.6961799144820013	3.1482224034432322	1.3960538444007247	0.0	1.009591863066498	1.0111190486765096	0.4459057668234783	0.8501609949876209	2.1468094189975173	0.37036268877386247	1.6293647150425776	1.9024094396034468	2.085568243159619	3.713503226105928	2.026284044801343	0.9349202482643323	2.008643306929334	2.0348300754100626	3.5661042504218257	0.0	0.0
3L_41332	0.0	1.8959646288838836	0.0	2.3879969720198395	1.9026852597070245	2.1316007682289166	0.7206023082333137	2.2563838740757287	2.917220938645009	0.0	0.0	0.0	1.4648022663420666	1.4453007851596515	1.020041780911346	3.1964608785153077	2.751092183596888	4.904485151671204	0.0	3.309981414454358	0.0	1.625203658333435	0.0	5.106678514160819	2.1624520476258438	1.7892288423689389	1.0956946868668938	0.0	0.0	3.6404806890701846	0.0	1.2345816188081102	0.0	2.6307412639659478	0.0	0.0	3.309981414454358	3.8544557508479804	3.7682666726958938	1.3199229165016761	1.0335725020102984	0.0	2.6360046604562393	0.0	1.9908995979378261	1.9251798117944217	0.0	0.0	0.0
3L_41333	2.8921222494290593	1.000930064215669	1.472074922725267	3.78206100388758	0.5022390318277915	0.0	1.521700360156041	3.573614857947023	1.0267189225529487	0.0	0.0	2.6670533894081307	2.3199240178485674	0.7630126562816829	0.0	1.1249977078171702	2.904749206858229	2.589207922458401	0.0	1.7474270665443818	0.0	2.5739644780032216	0.5083455857328134	0.8986503888729827	0.7610772317581393	1.4168721131230695	1.1568926303567817	1.6439856920637248	2.070945841349188	0.9609532040774398	1.91757128091844	1.3035368278157553	1.232658194113835	1.3888381577172946	1.633281974781636	1.5570023221132632	1.3105702999082862	2.374014444860462	1.9893680215456515	0.0	2.728251822444935	0.0	1.3916168444642734	2.5683482413107	1.0510487548409335	1.0163535349182486	3.2655183144961906	0.0	0.0
3L_41334	0.573248980892293	1.190369057261037	1.7506841892647171	2.2489325441679107	0.5972942807997483	1.3383116743202481	0.9048509420946069	2.3610932258299253	0.0	0.0	0.0	0.0	0.0	2.268556737397997	1.9212797875218257	1.3379181111165073	0.0	2.309436820736895	0.0	0.0	1.8780559491647815	0.5101867717243267	3.627339475265444	3.206194881502243	3.1679233818722556	1.6850335321672902	2.751699122613856	1.30342086716851	1.231449597198994	0.0	1.520331006466728	0.7751240372862566	2.1989321106098036	3.853952170141197	3.884803532374156	0.0	1.0390751483045984	2.41999496641047	1.1829408572157263	1.6574100316399576	1.2978435421057433	0.0	0.0	2.036294298691589	1.2499733599427663	2.4174232395598745	0.0	0.0	0.0
3L_41335	0.9847179003135932	2.385596341831145	2.004864804447993	1.2877267450714835	1.368030040845273	1.021746807973569	1.813394832632983	1.8927290920086435	0.34958014026833206	0.0	0.0	0.9080858231911497	1.053192320711385	0.7793780718861962	2.9336387446842465	1.1491271306923736	2.967051486651038	1.322371170192696	25.169770099319912	0.594968871823595	1.0753647906210984	1.168520865838906	0.692331726869872	1.8358500389567378	1.2956685592756445	1.286454916187462	1.9695102481890157	1.8658295410969854	1.4102429044685942	0.0	1.305800102897048	1.3314956326499414	1.6787956856965431	1.576251712518673	1.668313291885758	1.0602650408138423	2.6773599232061773	1.6166222018579144	1.1289093453283112	1.4235361777484212	2.600983944794933	0.0	0.6317621450902415	1.1659712231306303	1.789320149240752	0.9228024106551934	0.0	0.0	0.0
3L_41336	0.9618330229017251	5.991827147770441	0.0	3.7733997954817307	2.0043554644241937	2.994004132474204	0.7591077750854756	0.7923180015838437	1.0243676578448124	0.0	0.0	2.6609456335545247	4.629222429508515	0.761265299053557	0.0	2.2448427543771627	2.898097109437943	0.0	73.75447136482649	5.230275975511847	0.0	2.568069902862756	4.05745148429183	0.0	1.5186686135998293	5.654509471303364	0.0	1.0934805595558719	0.0	0.0	0.0	0.0	0.0	0.0	0.0	3.1068733358809695	0.8717126625853079	1.353473011748146	2.6464162892215435	2.78090629736231	1.0888015670032152	0.0	0.9256199571067713	1.7083110185206538	2.0972835459192365	2.028052015478093	0.0	0.0	0.0
3L_41337	0.9373459530510282	1.9464275657743288	1.908416522402305	0.8171852755961427	0.9766635363515145	0.7294451298121768	0.4931878915665265	1.80167533671446	1.3310513788494338	0.0	0.0	1.7288008497056175	0.0	3.462127356085857	1.0471911819241955	2.5523071653544283	2.82431516947209	1.2587556948205558	0.0	1.1326932596992099	2.0472641641250733	1.1123066863118565	1.647564094609325	0.0	1.23333766974858	1.8368509028122184	1.8747627722057119	2.1312838150378126	2.013600258868449	1.8686878061767107	2.0716363565551337	1.2674412056204931	2.796558890216766	1.8005073289500781	0.0	3.027776213426734	0.8495199447744073	1.9785229139333738	1.2895209146107618	0.4516846482325128	2.1221640725686735	0.0	1.5034247112868286	2.2197593991688445	0.34064822017947594	1.0980112995025217	0.0	0.0	0.0
3L_41338	2.125986377954882	0.8277517115698058	0.8115868633303954	1.737610282649419	0.8306858452461068	0.8272241451507046	0.8389464443436218	1.970211453600995	1.1321048637036315	0.0	7.768365970828233	0.7352022173698877	1.705365968126028	1.051663605624465	0.8906720274830511	0.9303534896691068	2.402176948838115	1.7843581735024237	0.0	1.4450917170810995	1.7412684095602604	2.1286237454128156	2.80261957488521	0.49544546889355534	0.6293976010384557	2.0830729492146816	0.637820023007444	2.114851672763079	0.8563180515955602	2.1191774539863	1.057198677233015	2.1560044580422844	1.6989780579022595	1.020928836972162	1.8009276217994366	0.8584091823686876	3.1310320536757166	0.9348897877127061	0.9139848158605759	3.8417328981418306	0.30082889189557344	3.7495313085864272	2.301685734172279	0.9439907624839947	3.476795979525844	1.307454793443062	0.0	0.0	0.0
3L_41339	0.6542062616828973	2.716958658213665	0.9989625773634082	0.4277564669505943	3.067413152331418	1.0182101281259623	2.3234373489765723	1.6167236480916438	1.0451103051220438	0.0	0.0	1.357413855123219	0.5247733975991827	1.553360656947289	1.0963065869607924	1.145149535916699	0.4927968864698476	0.4392646358584022	0.0	2.3716377735965803	1.0716425172025414	1.4555951768562696	1.7248382153499147	0.6098318059485922	0.7747102351307541	0.0	1.1776157849504	2.603119608288511	1.4053614821616764	0.0	1.7350402659469721	2.2114779776157736	0.8364923466805725	1.88495479972638	0.5541795277880579	1.0565950337497587	1.482273608497863	1.3808797861293385	2.250003465005336	0.9457391613563414	2.221697901517464	0.0	0.9443630403503662	1.1619353241236017	1.0698759521628505	1.6093143805758146	0.0	0.0	0.0
3L_41340	1.3751468931911308	1.7133207720269086	1.2598964869046358	1.078977095186496	0.8596969923443409	0.6420857960177324	1.08530760916979	1.1327887609955274	1.1716428682567266	0.0	0.0	0.38043933133983127	0.8824623665099178	1.0883922530851569	0.0	0.6418969750219913	0.41434522846664423	1.8466756882929625	0.0	1.4955605779803232	0.9010405215943371	0.9790953354919121	0.8701497562536502	2.5637428512594336	0.6513788909466671	2.155822877592377	1.6502386509127405	2.188711451788565	1.4770406439046433	2.193188308025402	1.4588275111527362	1.4875343136977812	0.7033254917229843	0.7924380699082525	0.4659559533701103	2.665165645375191	0.9970403853202154	0.9675401877492383	1.3242671732480473	1.5903611392074912	1.5566756978763956	0.0	1.588047045152624	1.4654385119585644	0.5997034586337747	1.5464191736183364	0.0	0.0	0.0
3L_41341	0.7698582036667576	0.3996585317504724	1.1755612570276524	0.5033761437964428	0.8021504048052018	0.8986585723490547	0.30379771446903453	0.951265706585898	0.8199113839776196	0.0	0.0	1.597380296314045	1.8526317869621658	0.9139834904115517	2.5802278857268672	1.3475914498017694	0.5799145437928267	5.169187507107632	0.0	0.697725206509218	1.2610897076163514	0.3425836632128524	1.62380695858115	1.4352782789291103	1.2155534931664622	1.5086369465188203	3.233526682831221	2.6256895717237745	2.480706306699644	1.5347851377546402	0.5104410721304279	1.040971059443091	0.4921846007250864	1.109090512507029	0.6521485359591442	1.2433820987792474	1.395450413018436	1.0833297222342593	1.5886582510143583	1.6693933424593503	0.0	0.0	2.222619000873489	0.0	2.5180216910781876	2.164356937088637	0.0	0.0	0.0
3L_41342	1.3775523979605613	0.8581589173009414	1.262100387464819	1.4411526915688242	1.4353347257993954	0.8576119708909344	1.7395297703124892	0.6808621894076907	0.2934230973272677	0.0	0.0	1.9055241144076678	0.8840060324571655	1.9625330632306348	0.9233905917579387	2.8935892209300387	1.2452100918466964	2.2198872297287298	0.0	1.9975689585774112	3.6104667430882125	1.2260100483783565	1.1622291788095402	1.0272910130527595	0.8700244389864912	1.079796998164345	1.6531253657539873	0.9396600435250532	0.2959248776942481	3.295537183546042	1.4613793960118955	1.1176023109035518	1.0568336980583852	4.233729381076394	0.46677103667046616	0.0	1.248480599110882	1.744618820172446	1.3265836755919218	1.593143112045755	1.8712784948932808	0.0	1.0605499800086329	1.9573359483341604	1.5018812564618442	1.3554837450389297	0.0	0.0	0.0
3L_41343	1.272157431008676	1.9812553868132574	1.2950428027834355	0.55453822437526	0.22091981644567765	0.9899963182036925	1.673375339962934	1.0479503296694546	0.9032454331007658	0.0	6.19796037519973	0.5865782106724973	1.360619560838267	1.006878828342095	0.7106191899775027	1.2371314820369994	1.2777116491015388	0.8541859095770186	0.0	2.3059215373302178	2.778528366343408	1.509612552277411	1.118029527517591	0.7905784551875623	1.1717122941477258	1.454225147292233	1.0177644163403503	1.6873261270687703	2.049630014453991	1.6907774346814635	0.843481825497106	0.8600798578414139	1.0844183933408904	1.0181800943103567	1.4368630520796044	0.684878405318163	0.7686405124434059	1.0442574195981458	0.8750630482926295	0.9195334655009434	1.2000757679836873	2.991548874429736	2.0404343905259203	1.8828983348626231	1.3869740299746354	1.639232081166666	0.0	0.0	0.0
3L_41344	2.348557800561528	0.6096065209365702	0.8965526206905517	2.3034267157880093	1.5294184869499614	0.4569134917918461	1.8535530016066597	1.6928136240735898	0.9379694537115826	0.0	0.0	3.654770389050308	1.883902262397066	0.6970579276049578	1.6398621361342702	2.0555060635373366	0.0	0.7884656930692288	0.0	0.5321265554458311	0.9617816813290283	1.0450983450606433	0.6192056668711903	0.0	0.46352653397385285	1.725863794829312	0.7045939738473036	1.0012531684656516	0.6306445048097363	1.7557770331722466	0.3892925852998448	0.39695308340055735	0.7507382384467766	2.2556215869978304	0.497367087847064	1.8965536206915516	0.7981898331687466	1.6524227822833837	0.6058024240820519	0.8487854728668748	1.661614693352996	4.142073107590349	1.130067235610317	2.0856360058360264	1.6003270300292405	1.6506667538218713	0.0	0.0	0.0
3L_41345	0.0	1.7423515124482305	1.9218665167610782	1.645889144977048	0.8742638152260912	0.6529653851622432	1.6555458135881902	1.3823794655824666	0.8936215083973613	0.0	0.0	1.7409849622423885	0.6730611967431914	1.6602511794009316	1.4060953295137535	0.0	0.6320489256432362	0.0	0.0	2.2813523400401285	1.3744618122966226	2.240291835349751	1.7697873843803433	2.3464649332548047	0.9936239153352934	1.2331976815883585	2.013840623142704	1.4308696778206136	0.9012406930000185	0.0	0.5563297811676806	1.1345544732221036	0.5364320509567534	0.8058652484512782	4.264660570334381	1.3551622874597349	1.1406761700200643	0.5903605922497462	2.020058604785923	1.8194719892287257	2.3745783342522953	0.0	2.0186939131129913	1.490269101617352	2.7443921205757826	1.769199649462576	2.842196961407229	0.0	0.0
3L_41346	1.35000135000135	3.737758839799656	0.6871435442864013	1.7654120471718098	2.3443800521390123	0.35019155478046493	2.130923968632799	2.2241498187317896	0.9585154512690744	0.0	0.0	3.734827264239029	1.443876519680037	0.35616340777148553	1.5082046332046333	0.0	2.0338431500162706	3.0215131737974383	0.0	1.6313479828382191	2.948547840188707	2.4029796948215787	0.9491538293611246	0.8389543273264204	1.4210399170112689	1.7636684303350971	1.0800419056259383	2.0463707614545603	0.4833439669006051	1.794236911041734	1.1934598400763814	1.216944738539423	0.5753872356095653	2.5931592459092916	3.0495707729137123	0.0	2.447021974257329	0.9498480243161094	1.547680954857242	1.3010668748373666	1.0188071805530086	6.34920634920635	1.299173725510575	1.5984910244728976	0.0	1.2651181620363343	0.0	0.0	0.0
3L_41347	1.809480028723686	0.9393601679726278	0.0	0.0	0.942689920438856	4.224426606255489	1.428096484483446	0.7452871580240559	0.9635626843777197	0.0	0.0	2.5029957730658885	0.0	1.4321553974535561	1.0107642347948715	2.111592155266216	2.7260702824535943	1.2149693949209421	0.0	0.0	0.0	0.8052110035304476	0.9541517671892588	0.0	2.1427839820897545	1.7729553392550041	2.1714581156672765	1.0285731448191902	0.9717782005660802	0.0	1.1997442145334614	3.670058330683755	0.0	1.7378759905567296	1.5328144143415023	0.0	3.2798762699475925	1.9096992351017996	0.6223322173672012	3.923753619662714	1.024171890455394	0.0	3.48270601381485	0.0	1.9727918466880328	3.179449665242104	0.0	0.0	0.0
3L_41348	1.4066700580543987	0.8762980310634799	1.2887777103317444	0.3679036716344945	0.5862694980043973	1.3136092855712587	0.22203732927105677	1.6222587245885338	1.4981262635196906	0.0	8.223968262061684	1.5566413128712833	1.3540372244692218	0.22266840021438516	1.5715142054826485	2.9547517200922986	0.42384346680898766	1.5112063506935682	0.0	1.5298440446384014	3.6867820568004075	0.5007698083879444	2.373590999295459	2.098010226121444	2.221035892917285	3.3078627898514767	0.3376135757389804	1.2793624885545032	1.208719655244145	1.1217319181862582	0.3730672319381365	1.9020422379672435	2.877792663959719	1.351005858988169	1.906549158415837	1.8175070273909215	1.5298440446384014	1.1876635016753971	2.90276570872302	1.6268177655007263	1.9108321635855772	0.0	2.7074177072265635	1.499031475763509	1.5336268858779771	1.1864013725556573	1.9059388673920163	0.0	0.0
3L_41349	0.0	0.0	2.379227441057614	6.112721020710306	1.6234783543254498	0.0	0.0	1.2835159712384607	0.0	0.0	0.0	2.1553001524874857	0.0	0.0	3.4814286669191863	1.8182671114390456	2.3473869827063307	0.0	0.0	0.0	0.0	1.3867154050907708	1.6432176765526478	0.0	0.0	3.0533418826906047	0.0	0.0	0.0	0.0	0.0	2.106829308271054	0.0	0.0	0.0	0.0	1.412131394872325	2.1925593306554876	2.1435317429185217	4.504930646592696	0.0	0.0	1.499458545519213	5.534758699741278	3.397495604065375	2.190229299485822	0.0	0.0	0.0
3L_41350	0.0	0.0	0.0	0.0	29.837564299951065	0.0	0.0	23.589467774428073	0.0	0.0	0.0	0.0	0.0	0.0	0.0	0.0	0.0	0.0	0.0	0.0	0.0	0.0	0.0	0.0	0.0	0.0	0.0	0.0	0.0	0.0	0.0	0.0	0.0	0.0	0.0	0.0	0.0	0.0	0.0	0.0	0.0	0.0	0.0	0.0	0.0	0.0	0.0	0.0	0.0
3L_41351	1.23799250436805	0.4284548888416636	1.89039490349534	1.6189368118169436	2.1498681700838103	2.247954521953203	1.954122416650165	0.6798711236298048	0.43949398420634417	0.0	0.0	1.7124753831663668	0.0	1.6330636600875974	0.9220465006491207	0.481562883444446	0.6216987794809561	1.6624919646221707	0.0	2.2439939501923103	2.703908499736369	2.203605833679177	2.176007687399958	0.0	1.3031370418007269	1.21300339640951	0.0	4.222315217411702	2.6594471541256	1.6453700930950397	2.188878309310394	2.2319510488495964	2.6382384165504082	1.981671912812777	0.6991374042706109	1.3329707652851759	1.1219969750961551	1.16138623060485	1.4192707446289117	2.386236189658052	1.4014159907170205	0.0	1.588509358702887	3.6646628290317516	0.0	0.5800760131607646	5.591308869493259	0.0	0.0
3L_41352	0.4180495222300133	1.3021389455174648	1.2767099694770563	3.2801285547983197	0.8711697605825129	1.3013090290448597	0.6598747082693914	0.3443717923274171	1.7809178922053142	23.040625230406253	0.0	0.5782745155866668	1.3413584124432991	0.661750193603291	1.401119101849029	1.9513895210577858	1.2596241583821186	1.6841878341007614	32.05652205969566	0.0	1.3695975369157896	1.1161816764267454	2.645286053959339	0.7793868999714589	0.6600716270125337	2.0480555760361114	2.0067135605525066	0.47526859091512685	2.694153498317905	1.666842518552374	0.5543609077992482	0.0	1.6036007893564526	1.6060265181477584	3.5413064715321814	2.700732627739927	1.1366392713869478	1.4706782061961439	0.8626755156470359	0.6043442683385247	0.9464698425840823	5.898400058984001	0.8046198698141143	0.0	1.3673398034941275	1.175292254048353	0.0	0.0	0.0
3L_41353	0.9736004584684559	0.505427789026354	0.7433362230529005	1.5914854256539173	1.0144387604877116	2.083560828185123	0.7683949919088008	1.0025144063826483	0.7776751246613224	0.0	0.0	1.6834379169139215	0.0	1.3485130957478013	0.5438471310976141	0.852115134388498	2.5668593522420418	0.9805812231770178	0.0	1.323566296443114	1.594835921286873	1.7329924392789235	1.5401594655441297	0.9075616676808669	0.9607803688743285	1.192435191147361	1.1683647143925153	1.1068586217783842	0.7843057286474726	0.9704822957340995	0.645528825282782	1.9746946175913365	2.489763183062639	1.1688419009249864	1.6494780742096062	0.0	1.102971913702595	1.1987779315258047	1.1719721847470166	0.7037322439558197	1.3776529807864248	3.4342133505044004	1.873888696164642	2.5938167299882173	1.5922068903018545	1.5396479885696532	3.2979001445304736	0.0	0.0
3L_41354	0.8552044751139773	0.0	1.3058836588248353	0.0	0.8910765809035162	0.0	2.024859879696325	0.7044818430372185	1.821613074810006	0.0	0.0	1.1829769615236743	1.3720093625918903	1.3537432693576827	0.0	2.9939701441297224	2.5768148506993476	1.1484484461492523	0.0	0.0	0.0	0.0	1.8038217571568884	0.0	3.375773558510933	2.513826043237808	2.05256832743391	0.0	1.8371444895769609	1.7049310014423718	3.402170584833123	0.0	0.0	2.4640879712260233	1.4488910912033477	0.0	3.1002993339006886	4.211995763935689	0.5882588244706259	0.0	1.9361946417749485	0.0	0.8230059799614505	3.037856245604602	0.932389630708439	0.6010742398815162	0.0	0.0	0.0
3L_41355	2.8607495812339403	0.0	0.0	0.6235057684259672	0.9935818586260193	1.1131214909772598	1.5051935197204434	0.7855221357781296	1.0155814569450337	26.27817019845274	0.0	2.6381221846289815	0.0	2.264207334975135	1.5979968363923962	0.5563970752208786	2.8732395661178396	0.6402802890993562	0.0	3.456943253239415	0.0	1.273021533583581	0.0	1.7778043263223842	1.882053371420071	1.4015024105841463	2.8608577217639635	0.542050781919094	1.0242404949457828	1.901058281123936	2.5290269063172564	2.5787930887313704	1.8289301636429167	0.0	0.8077823692127644	1.5401125391034574	1.2963537199647805	1.341864010133757	0.6559293653279936	0.689263480615154	2.6986567597897553	6.727211570803902	2.294201836169028	0.8468292511082455	1.5594710523705726	2.345766521434676	0.0	0.0	0.0
3L_41356	0.758275582749003	0.787291230048072	2.315749557474733	0.9916055631055302	2.3702458300462634	1.770276264888208	0.5984540734374962	1.561589642038368	0.8075757061845763	20.89602139752591	0.0	0.5244491644869248	1.21650579391297	0.3000774950130871	1.6942720052048035	0.4424389179890797	1.7135689528722844	0.0	0.0	0.687227836300955	2.484232884411749	0.6748588912237132	0.3998441407539341	2.827368645754034	0.29931633156706766	1.4859392993796203	0.9099650960138296	0.4310309527637489	1.6289224962748576	1.5116940875376694	1.5082842512499908	0.5126547544499073	2.423898083811609	1.4565387940914776	0.0	0.0	1.37445567260191	1.8673040397789114	1.8255494512659143	0.5480923645252698	2.145932877794702	0.0	1.8243161642074277	0.6733863894469578	2.4801377137801204	2.1317938939027496	2.5685250373399326	0.0	0.0
3L_41357	0.5134479462107824	0.5330951890504807	1.568053727792929	0.6714416913992214	2.1399394118954307	0.39956656617167957	0.0	1.2688711272308497	2.187321323189412	0.0	0.0	0.0	0.8237274358402819	1.6255216654607327	1.1472352548147169	1.1983471916194306	0.7735344770504697	1.3790117174625633	0.0	0.93067937081235	0.0	0.4569643538101345	3.7904268654193243	1.9144842025378785	1.2160488287382494	1.0061678086671293	3.696964958132796	1.1674486821664158	1.6544781263101398	0.0	0.6808654344364033	3.4713175100961537	1.3130271065254953	0.4931299842804955	2.609657140635206	0.0	1.396019056218525	0.0	1.765895140016413	1.484509881640027	1.162453180745079	14.488816444806663	1.482349809058521	1.823869139577878	5.0380955595737165	1.0826194540653227	6.95685808809539	0.0	0.0
3L_41358	0.0	3.312870102804985	1.6240871615097838	1.3908704929884828	0.0	0.8276896623961467	5.87592990787885	0.8761423033833725	3.3982258542460153	0.0	0.0	0.0	0.0	0.841804340258998	1.1882309997110223	1.241169390081915	0.0	0.0	0.0	0.0	0.0	0.0	0.0	3.9657942315936587	2.5190071685906004	2.0842451906042228	0.0	1.2091667414334768	3.4271997653053603	0.0	0.0	0.0	1.3599473210805708	1.0215033607971322	0.0	0.0	1.927873249274204	0.0	0.7315993258751172	0.0	0.0	0.0	2.047094221401019	3.7780879587991953	0.0	2.9901498483695015	0.0	0.0	0.0
3L_41359	0.895311174799569	1.6267484292117167	1.708907440788066	1.756212837072857	0.6996491865691984	0.5225501646416222	0.8832583953357174	1.6594201631940164	1.4302812276160988	0.0	0.0	1.857682912103733	1.7954409588631444	0.17715375564190422	1.7504032929186886	0.7835947440225826	1.011622599487013	0.3005768671233832	0.0	1.6228473538419044	0.0	2.1912533929566744	0.7081559835356566	0.0	2.1204527421058725	1.0965489411723426	1.3430175283126897	2.0357075315275113	2.1637141104740496	0.0	1.187240958863288	0.9079526116530513	3.720528548588615	2.5796468102366235	1.137630025423756	0.7229993018718741	0.8114236769209522	2.519729481842829	1.385654668252102	1.941430912239557	1.013498379517441	3.158060950576346	1.2924039903231683	0.7950808032669553	1.2201451230848237	1.101210148148633	1.5163544897133543	0.0	0.0
3L_41360	1.2034395988550717	0.6247447917525691	1.3782248739268796	1.18031368960866	2.5078373050579694	0.9365199172734496	0.9497910079866027	1.239179300471389	0.9612619138801606	0.0	17.58949977221598	2.913189047241522	0.9653424677899005	2.3812262219679075	2.0167015152688506	1.7554584576373469	0.9065203470304932	0.8080455479114447	0.0	3.272044664718491	1.9713309342235865	1.3388139019222423	0.9518734678406693	1.1218109438939718	0.23751861077074696	0.5895739738464986	2.166273163146581	2.7363123839889063	1.2926104176902526	1.7993779910160654	0.0	1.6272422482857614	0.7693812128494665	1.7337263344188194	0.5097181330085002	0.9718252316151074	1.6360223323592455	1.058410724325496	1.034743713849159	1.304794860152087	0.3405754662784652	4.244932611694789	1.1581300322921397	2.1374283039752213	0.9840406322185531	1.9031147136649726	0.0	32.48672917113359	0.0
3L_41361	0.6413308076015916	1.9976145818406714	0.9793019633535414	0.41933777842560804	1.3364636876801972	0.7486280268465996	2.783867417453776	1.8490556687793978	1.0245414562258517	0.0	9.373705256961383	1.3306985502039297	1.0288906316009765	1.268990764031421	0.716486761617403	1.1226118117622477	0.48309813539578883	0.8612389093959443	0.0	3.487442243597143	3.151654461009307	1.7123370746947117	1.014534972001202	0.597829686930941	2.0252350361205735	2.82773441918335	0.0	0.3645553613042566	1.377702518481535	2.557107236639051	1.2756696627894815	1.3007722858497395	1.2300439716118972	1.8478569448284736	0.5432727030131317	3.1074004606410446	1.4531009348321429	0.4512342158271304	0.4411442151612091	2.3178150976912706	1.4519817300042879	0.0	0.9257770015514788	1.7086008575125984	0.699213126523804	1.3522640686849177	2.1723952003969402	0.0	0.0
3L_41362	0.0	1.0584268559303234	1.1674768956322354	3.666039040782885	1.0621786643995526	0.7933142017680435	1.4079729566209165	2.5192635487253283	1.0856971130879483	0.0	0.0	0.7050644781465264	1.226594130796148	1.6136853426539797	2.2777632000932972	1.4870267031928013	0.7679019444505876	0.3422425925013279	0.0	1.847805158554617	1.6698895535049312	1.8145477738674272	0.5375466671139054	2.8508156753810403	2.414388208514292	0.49942067202045626	1.5291855459914176	0.28973696056193204	1.0949539703249955	2.0323071807916078	1.013861514627994	0.3446040926284773	1.3034662295362318	1.4686176959033204	0.4317757971358411	1.646441775891614	2.0787808033739443	1.7931327319883406	0.8765183401295059	1.4737003436669198	1.7309830737551117	0.0	2.452593332948767	2.2632356738087145	0.8335683996220268	1.612104454051154	1.7265503386110523	0.0	0.0
3L_41363	0.8924926286802566	1.2355255097716478	0.4542740258150301	1.1671227133829059	0.6199525401532411	1.15756692120097	0.9391763123204531	0.7351982715782714	2.217877716615047	0.0	0.0	0.8230376467707604	1.9091079435404235	0.9418456242028895	0.3323605362012414	0.3471679531206615	1.7927784731766276	0.39950748716981704	0.0	0.5392461457516544	3.898599379440444	0.26477031109320087	0.9412354989729395	1.109273783966934	1.1743207247456573	0.8744774996939328	0.7140210929685095	1.691082401642758	2.236787758047819	1.7792684620750705	1.1835033830444204	0.804528238921073	0.7607827450213046	1.1429003444901646	0.0	1.9219285707558964	2.426607655882445	0.8372656911963187	1.6370873629215592	0.4300709014888195	1.683846276689216	0.0	0.8588902325113199	0.5283851961896875	1.9460863376662836	2.7182217710996315	0.0	0.0	65.58581247704497
3L_41364	1.0680994009617915	1.663455827263198	2.0387135391373876	2.793531354665763	0.834676141761841	1.038997266231953	1.4752087378215195	1.9796755945196771	0.5687715308463002	0.0	7.805682224432098	1.108100770684086	1.7135578928104422	1.268058473557705	2.088217774146002	1.2464300684801144	2.011430072070344	1.075757727884931	0.0	0.48401112799664603	1.749632795816978	1.188249354602363	1.4080411427369042	1.493476197275063	0.8432279812725811	1.0465396167571923	1.281767732022871	0.9107188328033152	0.5736209836062565	1.0646785852465785	2.8327388122751076	1.0831805386830127	0.6828557190054179	1.5387494818902265	0.0	0.8625326511735102	1.210027819991615	1.3151328960579078	1.4694003979430157	2.316112266593786	2.1159177103884184	0.0	1.798799450410234	1.4227879986124972	1.4556238230189673	0.5630294165603917	1.8089993375444426	0.0	0.0
3L_41365	1.9133446952843591	0.7946237663068716	0.0	1.0008410066979283	1.19616070690227	0.5955879854537164	1.8120835529981285	0.6304534817219084	0.8150971644725881	0.0	0.0	1.588001063960713	1.2278358741964273	1.5143615232235668	0.855025910705198	1.339678886115952	0.0	0.0	58.68699584202634	0.693628419510075	0.0	0.681144274701399	1.614272558540888	0.7134254251409121	1.5105202600342502	1.499778782629562	0.459220085404833	0.8700908279114348	2.877163925263776	0.7628867206292046	1.0148878980200045	3.622006004561554	0.9785893458433585	0.7350522260119473	0.0	0.0	2.0808852585302247	0.5384844033377417	1.0528868208787878	2.2127883678141083	2.599103153465865	10.798407234932847	2.946091460967492	1.3593161171869144	2.0860306578919317	3.2274729381773253	0.0	0.0	0.0
3L_41366	1.3567852763832664	0.7043515401632519	1.03589479038151	2.2178543306178518	0.7068482569263355	1.583780901017178	1.6062240969593964	0.5588316127466809	0.7224990838711617	0.0	0.0	1.4075982151654634	0.0	1.3423244011488147	0.3789458877398576	0.395828787899419	3.066095201029554	2.277522492812139	0.0	1.2296592835463964	1.1112617488148395	0.9056456136262231	0.35772129247278567	1.2647552673262619	0.53556780791882	0.6646991571614687	0.4070509694570119	2.6993584164915685	0.7286592465838269	2.7048797653895487	2.2489821106966987	2.2932375726245406	1.3011269146949969	1.30309509844688	2.2986714368696326	1.0956579513650584	3.688977850639189	1.6705869774403934	1.3999124214789123	0.9807036745005278	0.7679451109696045	0.0	1.3057022366940456	1.204892732014747	2.2188597457275487	1.4304099822018852	0.0	0.0	0.0
3L_41367	0.0	1.7004535449695142	0.0	0.0	3.4129622942751654	1.2745273224245688	1.2925881958777812	2.698275343348792	5.232796657708119	0.0	0.0	2.265493141219515	0.0	0.0	1.8297109934891562	1.9112287748488408	0.0	2.199368341412346	0.0	0.0	0.0	1.4576133330806802	1.7272296721476268	0.0	1.292973927956527	0.0	3.930828426021612	0.0	0.0	6.53015166930267	0.0	0.0	0.0	0.0	0.0	0.0	1.4843287538822618	2.3046572513735755	0.0	0.0	5.561945613071018	0.0	3.1522412750689863	5.817731631530475	1.7855988595022962	2.3022080938269514	0.0	0.0	0.0
3L_41368	0.27391331739157826	0.2843946943325825	1.673045151306021	1.0745986374089278	0.5708055779121074	1.9184406914060255	1.5132648472899588	0.9025535496302914	1.4586104693225046	0.0	0.0	0.7577910391209625	0.4394406799026199	0.43359023554789544	2.7541128084606346	0.31964608785153076	0.8253276550790664	1.1035091591260207	0.0	0.4964972121681537	2.6921523758244716	1.4626832925000917	1.7332374275290103	1.021335702832164	0.6487356142877532	0.8051529790660226	1.6435420303003407	0.9342127389249081	0.8826281134706703	1.6382163100815832	0.726453815698667	0.7407489712848662	1.050707125895728	1.052296505586379	0.464065117617304	0.0	1.2412430304203843	0.770891150169596	2.82620000452192	2.77183812465352	1.240287002412358	3.864734299516908	0.5272009320912479	1.4594918049535153	0.29863493969067395	0.19251798117944216	0.0	0.0	0.0
3L_41369	1.7693885692013327	0.9185473822256919	3.1521329695771882	1.9282078842569306	0.30726778651845377	1.6064334077930515	2.094682634168612	1.2146238673055492	0.3140712197948286	0.0	8.62047414331883	2.4475385410834645	2.365533383779121	1.1670200597911058	0.6589129307182046	1.0324034979757666	0.8885568450687404	1.9800835278435385	0.0	0.5345343679139117	0.9661336346382094	1.574740945272372	1.244015004935785	2.748953171142897	1.1640598477623905	2.889455222112423	1.4155643637475241	1.0057837257890256	1.5837452496353108	0.0	0.7821081804214077	0.7974985023974999	1.5082704881012166	1.132914009759091	0.49961761765632673	0.0	2.9399390235265144	0.20748747605594525	1.8256308345640115	0.8526261311151412	2.0029599742499467	0.0	1.4189758275197422	1.5713049546230697	1.6075683288076534	2.279936771964372	3.9956615107316473	31.842975917157315	0.0
3L_41370	1.8798506962421822	0.39035675171967765	0.5741004348523744	0.49166040701025143	0.7834809006551702	2.048066781489093	0.29672702964849007	1.2388341938430498	1.2012427577074136	0.0	0.0	1.040134905497243	1.809513044357317	1.1902815298509961	0.42002913994161256	3.9486815308494254	1.1328348557878571	3.534214732828513	0.0	0.0	1.231738703878314	1.3384410474438873	1.5860139579537393	3.5046828871801923	2.077709049141203	2.210286674181641	1.8047248870614445	0.8548594786263332	0.8076565191893939	2.998128118709084	1.9942436158029848	2.0334863345397163	0.9614586789576981	1.4443695819665836	1.9109106693213038	0.0	1.703715319256147	1.5871739415666042	1.5516833126080165	1.0870262332040859	2.1280038583263554	5.3046880180359395	0.36181484299081074	0.6677603245261756	1.2297082258995324	2.1139830039994445	0.0	0.0	0.0
3L_41371	0.6525123045060901	2.0324426627600407	0.0	0.42664886346289205	1.0198235338150026	1.2694670551337413	1.0299649770709196	0.8062687069457549	0.0	0.0	0.0	1.3538990600555776	2.617072925365163	1.8075615723255094	1.0934678852855964	2.284368727266248	0.9830417434913788	0.8762544678024676	0.0	4.139619428227485	0.0	0.0	2.4085208513047696	0.6082527489678864	0.7727042531651125	1.5983530570100568	0.3915221822569429	1.1127339717904132	1.0512919010784783	0.0	1.7305476707477305	1.3234510362158405	1.2514895854791164	1.880074026034701	1.105489146058829	1.0538591584681694	1.4784355100812447	0.4591014099922504	1.7953419673123883	0.9432903287272467	1.4772967921017213	0.0	1.2558903612738168	1.7383900317934151	1.7785094802914292	1.1465338081634309	0.0	0.0	0.0
3L_41372	1.5570949827005192	0.0	1.902127458232253	0.0	1.6224083405806313	0.4846941934677715	1.4746878675659507	0.5130680089346689	0.9949987383415997	0.0	0.0	1.2923277730930895	0.9992225049688837	1.478879201819317	0.3479134101971472	1.090241228954801	0.46916797001528737	1.254607546213469	0.0	1.128960541756553	0.0	1.1086411510134158	1.3137077222991342	1.161182459967364	2.212691912301284	1.5256647321237862	0.3737169223619164	1.4161735373387958	1.0034822842227096	0.0	0.8259237647587414	0.0	2.7873430098733265	1.495478227167988	2.638037000790409	1.0059327904112876	1.4112006771956913	0.6573342728831206	1.0710594843302712	0.45019615046275663	1.4101137447100462	0.0	1.4984702716384952	1.106222162264981	2.0371538149932276	1.5321500232273946	4.2195080939659135	0.0	0.0
3L_41373	0.0	0.0	3.3992966855157665	0.9703874621282033	2.3195279667806483	1.1549309227153142	0.0	3.6676204313598415	1.5805908501492394	0.0	0.0	3.079362879820165	0.0	0.0	0.8290092212353697	0.8659434653221681	2.2358699725345734	0.9964943329367286	0.0	2.690090902206722	0.0	2.6416737909306716	0.7825767733248377	0.0	0.0	2.9082871642746007	4.45246957560752	1.6872314876539367	4.7822017926561635	0.0	1.9680138705617598	2.0067404404654794	0.0	0.7126860903559104	1.25718465314464	2.3969399705559895	0.6725227255516805	0.5220994244375945	1.0208496286455306	1.0727288720685002	2.52001776108518	0.0	0.7141119810423264	0.0	0.0	1.043089179535258	0.0	0.0	0.0
3L_41374	1.0449697143394159	1.0849558003473017	2.6594202782923757	1.3665187243128645	0.362933882011937	1.6263964578819972	0.8247217718630444	1.4346709114561857	0.37096985766034946	0.0	0.0	0.4818243798317951	1.1176338707438547	0.8270657828825504	0.38914236757952203	2.4388772644772163	1.5742980519845813	0.9355219557647798	0.0	1.8941194787837785	1.1411630048647778	1.2400190094914156	0.3673466718869078	1.2987866475381369	0.5499785893335173	0.682584538095043	1.6720147451636347	3.167990120939607	1.8706640812592532	2.7776612703189394	2.3094965574644317	3.296919951442963	1.7815159524955209	0.6690790534966841	3.540784347467082	0.0	2.5254926383783713	0.7352306859800332	2.635564324157928	0.5035459707258514	0.3943042902988053	0.0	2.0112530951509093	2.4746267242116367	1.8988030629060544	1.224082261461621	0.0	0.0	0.0
3L_41375	0.3171676271189613	0.9879124303883972	1.9372397288154968	0.0	0.9914142861873321	0.7404620893159688	0.0	1.8288864090930979	0.3377886302508905	0.0	0.0	0.4387278209376272	0.5088338129431242	1.0041190217420637	1.4173428336878582	0.3701221691853604	0.9556571270423826	0.0	0.0	1.7247008377044442	1.0390922074838538	1.4113826031004404	1.672447593269308	0.0	0.7511790130198853	0.0	3.4255398584209154	0.7211576773040069	1.0220060384204774	1.2646073210899955	0.0	1.2865836302732614	1.2166268113241354	1.8277007606677336	1.0746935095013923	1.0245017796620415	0.5749002792348147	1.1157805286478881	1.3089968136399561	0.9170130683532371	2.872287402800897	0.0	1.220904994606347	1.1266424404742692	1.0373793004861471	1.560432705314156	0.0	0.0	0.0
3L_41376	1.4012469528483764	2.3277857543236293	1.7117454839874768	1.0994559012635827	0.5840092656574052	0.43618165186178903	0.4423626269403794	1.154288903552975	0.2984701138293382	0.0	0.0	1.5506400266710085	1.3488170335089313	0.8872398058364409	1.5654555801352954	0.6540800730058015	0.8444188641823189	1.5053802289382254	0.0	0.0	1.8362842421104049	0.9976784023577137	0.5911100360789922	1.0449609059225877	1.769978544320086	1.0983700188919645	0.6726239625784314	0.31860754737949115	1.2040597040228598	1.6761109934108724	1.114886861281317	0.0	1.4333489855042552	1.6149568257442206	1.4243991599463515	0.9052500155703003	1.01596404625156	0.9859039398298882	1.734944842633563	1.2154094471345505	0.951732686459661	0.0	0.8090939571685076	0.4977507638483223	0.9166285960256451	0.7878849763571476	0.0	0.0	0.0
3L_41377	0.27631606578975	0.8606681539012366	0.42193024649165	1.0840249412458483	1.1516252887700411	1.5052093144072616	1.308462086002596	0.9104706860305573	0.5885621192003089	0.0	0.0	1.1466574934067195	1.7731816908351332	0.4373936586667367	1.5434842737474317	0.6449000018057199	0.4162836856758449	1.113189064030635	0.0	1.0017049017427662	0.0	1.4755138476974607	0.291406877435433	2.0605895758894537	0.43628418504731936	1.0829542993285683	0.0	0.3141358625039895	2.077531085800847	1.1017244190607138	1.0992393263861409	0.3736233846392965	0.0	1.061527176688014	0.9362717285261398	0.8925447521938751	1.5025573526141491	0.38882667662062964	0.760264328701803	0.3994503563097178	0.9383750347198764	0.0	1.3295637541774892	0.9815295764307266	0.9037636332744079	0.7768269416012579	0.0	0.0	0.0
3L_41378	1.0981998198732654	1.1402227721643343	0.0	0.7180641679374008	1.144264522833684	1.28193305933581	0.43336629228441587	1.8093025835122054	1.1696004925421595	0.0	0.0	1.5191046397253458	1.7618481646299113	0.0	1.2268951112646638	0.6407780378197451	0.8272459064563564	0.7373826455519604	0.0	0.9953023718652703	0.0	1.4660829050335027	1.1581772467509364	2.0474190440272895	0.43349561675242076	0.5380162265693933	1.3178896001246194	0.6242560428609205	1.7693590885960562	2.189365202317049	1.4562845230449746	2.2274119270186996	0.0	0.5273711423987518	2.790862270388784	0.0	0.9953023718652703	1.5453657571674064	0.37770249915168014	1.5875888652867343	2.486339429588981	0.0	1.0568525367314383	2.9257679994710215	1.1973161440242013	1.9296543726585575	0.0	0.0	0.0
3L_41379	0.0	0.0	0.0	0.0	0.0	0.0	0.0	0.0	0.0	0.0	0.0	0.0	0.0	0.0	0.0	14.229406491455242	0.0	16.37465203864418	0.0	0.0	0.0	10.852166363710356	0.0	0.0	0.0	0.0	14.632825818157874	0.0	13.097062328919623	0.0	0.0	16.487638393114764	0.0	0.0	0.0	0.0	0.0	8.579272477693891	8.387432271484407	0.0	0.0	0.0	0.0	0.0	0.0	0.0	0.0	0.0	0.0
3L_41380	1.6642223862652392	1.7279043653315111	1.6941607783991113	2.176322453220312	1.7340292724949549	0.8634015439260068	1.3134547502579625	1.82788949000558	0.0	0.0	0.0	1.534710352196842	2.6699213601362586	0.43906261010867015	0.0	0.0	2.5072325301051768	0.0	0.0	2.011054161409017	0.0	1.4811439269519564	0.5850375819367072	1.0342260565808528	0.4379489031000388	1.6306297492091446	0.6657141185249398	1.8920070145529397	5.362606970602546	0.0	1.4712448865044914	0.7500980190586405	1.4186242380746545	2.6639440448143588	3.7593769434216586	0.0	1.0055270807045085	1.5612412492427978	0.7631652492398493	0.8019490569881038	1.8839111351581903	0.0	0.5338547742045217	3.9410990917441557	0.6048080668816114	0.7797910596643092	0.0	0.0	0.0
3L_41381	1.453102426961986	2.5145097269282664	0.0	0.0	0.0	1.5077442645596644	0.0	0.798003522866352	1.5475774841094745	0.0	0.0	0.6700100166497488	1.5541469458370465	0.3833639960636185	0.5411292892071979	1.1304756566763519	0.7297233239422806	0.0	0.0	1.7559358093081805	0.0	0.431082979593825	2.5541043588651475	0.0	1.14717471516799	0.4745904284602388	0.5812629425459944	0.5506635826569165	0.0	0.0	2.5692113420403904	0.654942068409223	3.0966509348541438	1.860801099063561	0.8206174555508452	0.0	0.8779679046540902	1.3631852732368561	0.3331758078114001	2.100646158758434	1.644921895818543	0.0	0.9322620275319351	0.8602847645804933	2.1123332484527424	2.3830390802068315	0.0	0.0	0.0
3L_41382	0.0	1.725878092255778	0.0	0.0	1.731995816883703	2.5871671593279735	1.3119144925619697	0.0	0.0	0.0	0.0	0.0	0.0	0.0	0.0	0.0	0.0	0.0	0.0	0.0	0.0	0.0	0.0	3.0990397315487823	3.93691797588874	1.6287175478028602	0.0	1.8897883021348183	1.7854394555695177	0.0	4.408558776007742	0.0	0.0	0.0	0.0	0.0	0.0	0.0	0.0	0.0	3.7634038331773403	0.0	1.5996862055539187	0.0	1.8122964677798155	0.0	0.0	0.0	0.0
3L_41383	0.5037318470154292	0.0	0.7691905346489568	0.0	1.049722411405528	1.5680218870767084	0.3975604419091043	1.244859973170778	1.072965057390755	0.0	0.0	0.0	0.0	0.3986903818337525	1.1255258456750994	1.1756705789848414	0.7588966977672652	0.6764581732382323	0.0	0.9130679008422868	0.0	1.3449513217284956	1.062485629881856	0.0	1.5907163250126144	0.0	1.2090021331633638	1.145356769470836	0.0	1.0042370770755973	2.003943761322282	2.7245031459837827	1.28818037823037	1.4513951003223644	0.0	4.88140146988761	0.0	1.4176836183822528	1.0394872084862072	0.7282090717373321	2.851139497816255	0.0	1.9390652619560824	0.8946778122049799	0.0	0.0	0.0	0.0	0.0
3L_41384	0.8422468315516444	1.7489513287832614	1.2860975427820347	2.202831431408675	1.755150841173592	1.3108774777878367	1.3294534563662739	1.3876157514369454	1.7940128767068237	0.0	0.0	1.1650530681672548	5.4048853677862345	1.333232007700748	0.0	0.9828689867092524	2.537772201446327	2.262095424233376	64.58446356144566	0.0	0.0	1.4991851928476874	0.0	0.0	1.329850189716428	0.0	0.0	0.9575264258142996	2.7139634505114194	0.0	2.2337483637793234	1.1388520280449144	1.0769279810874215	1.6178355366635506	1.4269381958820846	0.0	0.7633312753922149	1.185193613228657	1.1586916239572933	0.0	0.0	0.0	0.0	0.0	0.9182625150916444	1.183934108857532	5.7059257179766325	0.0	0.0
3L_41385	1.1534952029306622	0.29940851249539513	3.0823955144980473	0.0	0.9014094799191809	0.4488265273353532	0.9103733768953063	0.9502013262815091	2.149859190365486	0.0	0.0	0.39889824305268845	2.313198574403477	1.141201031919621	1.6108380275301237	1.6826045210372005	0.8688985077884586	1.549021096118308	0.0	0.0	0.9447589967037359	1.0266010292188619	0.30412313726859347	1.6128813738652572	0.9106450490459764	1.977870455136247	1.384246568089393	1.3113758312647472	0.6194826551670863	1.724701333470083	0.7648049020935004	0.779854730220564	2.2123525079891735	1.3848119256457918	1.9542565221601453	0.0	0.522708386322896	1.4202793161882625	0.0	0.8337627211347177	1.958646700483355	0.0	0.0	1.0243610471141547	1.5720026578163335	0.8107257065231315	0.0	0.0	0.0
3L_41386	1.0603096157093352	3.02742739128233	0.4047689882191986	1.3865788869792617	2.2095699790146095	1.031419726562379	0.6276213652354667	0.8734389189970563	0.2823117037398396	0.0	0.0	0.733346166891254	2.126325870496548	1.0490086343900695	2.072988135400478	1.5466746186364393	1.1980562735018707	0.35597069649226476	0.0	1.4414435191978656	0.8684362502659586	1.4154999604839595	0.8386632713850048	0.9883893898375781	2.092695529960494	1.03890706976261	0.6362098181807772	0.6027178960805858	0.8541562388425842	0.5284568742198655	1.4060396432877427	1.7921346079472569	0.677875565094018	2.80046650680246	0.8981905502270401	1.7124841809273788	0.4804811730659552	1.3055414639968967	0.9116774208135225	1.916017136857272	0.600138872135012	0.0	1.0203889008217701	0.9416076160990421	0.2890015545393619	1.4904617897763266	0.0	0.0	0.0
3L_41387	0.7931187117087243	0.8234676420037009	1.2110796835933217	1.037170317264177	0.413193294963653	1.2344142090457009	1.8778599807506833	1.3066763517517859	2.534052598822983	0.0	0.0	0.548547856686387	1.2724048222106914	1.8831972043309768	0.4430311553685452	0.9255383995701059	0.5974360910664664	0.5325369420876727	0.0	0.0	0.0	0.7058689829522052	1.6728686879214112	2.217965699604049	1.565350307240697	1.5542189272780962	2.379446078277875	1.8033481322092222	1.2778292033041596	4.743471481142645	0.0	0.0	0.0	1.142600590937791	0.6718525622239611	1.2809496653390906	0.7188062870248133	1.3950768296711638	0.8183289983718526	2.293109892705388	0.8978158116497348	11.190376276402294	0.7632577489361332	0.7043288190082008	2.1617510321712654	0.8361565695372329	0.0	0.0	0.0
3L_41388	0.36870891338312334	0.382817672823804	1.6890379746407835	0.4821648197503968	1.9208732381942746	0.0	2.3279700008473814	0.30372705288963187	0.7853618601892534	0.0	10.778115252542019	3.0601393893491844	0.5915217891783219	0.0	0.823833978340416	3.01188178759831	0.5554780355097111	1.4854103000330752	0.0	0.6683243784549865	2.4158995179072513	1.3125913276434686	0.3888456967729929	1.374798351451801	1.4554154436810691	1.4450658227482263	1.327402264035	0.0	0.7920580027243627	0.0	0.9778640905815065	0.49855324832867504	3.3001140708000816	1.7705925401253453	3.1233411154500565	2.3819766309036696	0.6683243784549865	1.55652036758785	0.5072383933203601	1.066032164322462	0.4173810142725942	0.0	1.7741350133776876	0.6548636658979877	2.0099308270246294	0.2591443757585156	2.4978730610884834	0.0	0.0
3L_41389	0.9140747493157617	0.31635069980571007	1.3957776330821634	1.5937945291249611	0.0	1.1855590279525654	1.6833028286797864	2.007937930823476	0.9735043274214362	0.0	8.90675782436408	0.8429402176260906	0.9776368503395381	1.6880870850365428	0.6807952560008017	0.7111262312350677	0.4590327922009961	0.818336632593857	0.0	2.209144455237956	2.994656036303217	1.6270376782606208	0.6426642081761604	0.5680490367194849	0.9621743755356003	1.4927066353795357	1.0969311632183478	1.3855807187021043	0.3272682026410675	1.822294460674339	2.02020446893471	1.2359748271478905	0.3895899386684143	0.5852688931602462	1.5486293623534086	0.0	0.552286113809489	1.2862684836781104	0.6287531849492584	1.321412431319589	0.0	0.0	0.2932199283757545	3.2469751585295037	1.3287642004614861	0.8566010447448981	0.0	0.0	0.0
3L_41390	1.142455303245148	1.581562273540052	0.5815037046147261	0.9960011549629393	0.3967921103761375	1.4817696253052113	0.9016603534412407	0.9411071165296713	0.8111555299879333	0.0	0.0	0.0	0.6109491620648958	3.315484472908046	0.425445594698063	0.8888003248742947	0.5737216220074107	0.5113985625609203	0.0	2.0708225452107154	3.7428674981238874	0.3389252037830153	0.8032331419135046	1.4199509066173546	2.1045019927529367	3.358183894150044	0.4569993958924986	0.43294162795230473	0.8180715941900228	1.5183951292313687	1.0099801185413666	1.5447817555507484	0.9738570983518735	1.0972465074369355	0.0	1.2301039905311517	1.3805483634738103	1.0717608172819288	1.5716929301794276	0.5505219498606629	0.8621781499743373	0.0	0.7329611991597039	2.0291141354380926	2.0759430625283604	1.8735882512526811	5.159821604327853	0.0	0.0
3L_41391	1.2227086462894323	0.31737399173456565	0.9335283474051064	1.5989499375969813	0.9554969644816935	0.7136363561756198	0.7237490432037648	0.7554123595886719	0.6511021988242137	0.0	0.0	2.537000567653877	0.49039959426299173	0.4838707141000289	0.6829974078882376	2.1402794819753153	0.9210352288606758	0.8209836862331709	0.0	0.0	1.0014475924949515	0.8161503087700656	0.9671145277333147	0.0	2.1718950696678783	0.5990140229182765	1.4673058397635261	0.3475156557540496	0.984980427453926	2.437585323103763	1.216043505172441	0.8266485366109617	0.7817002715704914	0.587162048240823	0.0	0.9873857520630932	1.385181450735994	0.43014304837216666	1.892360992838549	0.4418955906774171	1.0380859190496448	0.0	1.1766735990391755	0.5429130117084078	0.6665311608816594	1.2890578070239211	0.0	0.0	0.0
3L_41392	1.0455477908916964	1.4474079962344235	0.5321782935649799	0.4557582271880018	1.089403970383609	0.5424320597742772	0.0	0.8612787422712075	0.37117507793934285	19.208310283360994	0.0	0.0	1.6773782175888312	0.5516822100830682	1.9467882043946951	0.8134088165869675	1.0501126350812389	0.4680197429448364	0.0	1.2634448696147007	0.0	2.1712337275725124	0.3675498878219365	1.2995051354493696	0.27514141856201957	0.3414810717041954	1.2547047769580326	1.1886534941143028	0.3743397862774372	3.4739973383621994	1.3864645016561319	0.4712491150530681	0.8912507429689007	1.6736229689622937	1.1809143690058632	2.2515235496979917	1.5793060870183755	0.9808498868099231	1.438375809050433	2.0152981280903335	0.39452241917044406	0.0	0.6707885730093327	1.8569967645545369	1.1399120876999722	0.7348556537736406	4.7221454217737655	0.0	0.0
3L_41393	0.764873286119745	1.9853534913950015	0.5839746835295196	2.000466908976555	1.1954345874929808	1.7856793161610107	0.30183059045790356	0.31503538508948864	1.6292047330352541	0.0	0.0	0.5290123603738002	0.613545263320129	1.5134422426550378	2.9907740601791595	0.8925770967930241	2.304638130330052	0.0	0.0	2.079622074439656	3.7587720342348954	1.0210961876012374	0.8066463139046385	0.0	0.9057619867635566	1.1241512657943251	2.294706598355393	2.1739066162760907	0.821547819094513	0.0	0.5071359093808987	0.5171153279912563	3.911981205277497	1.836515046677968	0.0	2.4706621226248906	1.039811037219828	1.3453938021474636	2.367557268053571	0.5528612782595043	0.4329208982519866	0.0	1.472151530323598	1.358490955642689	2.9186700904612612	0.8063784318928475	2.5908735959408267	0.0	0.0
3L_41394	1.7543334375017543	1.821463543528607	0.892946437500893	0.764720564987789	0.6093066967192978	0.910151318117545	0.92304874878896	0.48171561668077134	0.0	0.0	0.0	0.8089044198537501	0.9381623426138854	1.85134444633693	0.0	2.7296509977420325	0.0	0.7852942654671559	0.0	4.239889559356758	1.9158262575483556	0.5204473348932874	3.0835752500902873	2.180450603199855	0.46166210175180455	0.572973964063073	1.4035198031030138	3.988903402587787	1.884323633337755	1.1658098741298395	0.7754534851981439	0.7907128561054418	0.7477185611262914	1.1232744258270446	0.990733079071596	0.0	1.0599723898391895	1.2343322098167264	2.8157066876734476	2.5361142671644212	1.3239449747285383	0.0	0.0	2.0772469996244336	0.6375560284237779	1.6440273145274147	0.0	0.0	0.0
3L_41395	1.3749468136198821	0.28551191486902655	0.8398087839379852	1.7980335123239735	1.1460958788283255	1.4979822072669384	1.5192095804307748	0.9060991550194981	1.7572085968267623	0.0	0.0	0.76076795721441	1.3235009564941411	1.3058806745004272	1.2288587146727696	0.962705371530145	2.0714247126602494	1.477125602205644	0.0	1.4953429785946137	2.702728269051194	1.2236911002292339	1.1600308695814703	2.0506958677555454	1.3025682347113332	1.3471932575671846	1.6499985463512805	2.8136481442958816	1.1814605912891265	1.0964346029936392	1.093961442235007	1.8591473526355216	1.0548347400961038	0.5282151817653147	0.9317763164729806	2.664777872110914	0.9968953190630759	1.741318944621414	1.3240744965168896	1.1925973099775076	2.1790288890046887	0.0	1.8524519874877983	1.465225295239234	0.0	0.7730970872330283	0.0	0.0	0.0
3L_41396	0.6528503937830363	1.0167478709299582	0.9968921886020331	1.707479700200714	2.0407038795821455	0.7620748860507526	1.030498637680801	0.8066864627524626	0.34764809113386114	0.0	0.0	0.9030670414394888	0.5236857843399098	2.3252118849330143	0.0	1.1427761690028821	1.9671021830900028	1.315062728492149	0.0	2.3667224621487115	0.0	1.1620627194301243	1.3770107368969682	1.8257037174979094	0.5154030787087504	0.3198362438431523	0.3917250434912729	0.7422070119265244	1.0518366119080527	1.9522785042423012	0.43286108189298805	3.089652444996462	1.6695173675717956	1.5675401313786734	0.0	2.108810398965839	0.5916806155371779	1.8373571454819386	0.44906804907774894	0.47188954009645423	0.3695155577135264	0.0	1.570676352085324	0.5797635840057141	1.4235447902353366	1.1471278671313911	0.0	0.0	0.0
3L_41397	0.0	0.0	0.0	0.0	0.0	0.0	0.0	0.0	0.0	0.0	0.0	0.0	0.0	0.0	0.0	0.0	0.0	0.0	0.0	0.0	0.0	0.0	0.0	0.0	0.0	0.0	0.0	0.0	0.0	0.0	0.0	0.0	0.0	0.0	0.0	0.0	0.0	7.9154002026342445	7.7384047742862085	0.0	0.0	0.0	0.0	0.0	0.0	0.0	0.0	0.0	0.0
3L_41398	0.0	0.0	0.0	0.0	1.4952765708403726	3.350352004733377	1.132609550526165	5.910800581291772	0.0	0.0	0.0	0.0	2.302308801312132	1.1358286352621407	0.0	0.0	2.1620200531683973	0.0	0.0	2.6012382414276845	0.0	1.2772101642939298	0.0	0.0	1.132947542036319	0.0	1.7221624918864622	0.0	4.624247519322418	0.0	3.806022269036296	0.0	0.0	0.0	0.0	4.635539943057028	2.6012382414276845	1.0097093652563047	0.9871313607289927	2.0745941056632273	0.0	0.0	1.3810502776877795	0.0	1.5646021897233486	1.008636347864959	0.0	0.0	0.0
3L_41399	0.5725543441387125	1.4861582784722958	0.43714069766781066	1.871839492608705	0.8948557605862332	1.1139083081474952	1.1296931066668885	0.7074696484908752	1.8293387891533381	0.0	0.0	0.7919960875393275	0.9185521633832407	1.1329039023328078	0.6396505563424679	3.0066679878188523	2.5877434807841073	0.38443972523323955	0.0	0.51890802241143	1.8757802073299863	1.0191371017116662	1.2076480106987952	0.0	1.130030227856583	1.402493071684226	0.6870911850392216	1.6273018021260894	2.152425420611601	1.1414412339253683	0.3796221848167829	1.1612771664341661	0.0	0.8248461703134674	0.970024026525113	1.8494414132099681	1.55672406723429	0.4028437546327032	1.3784253278643719	1.6554016583813813	1.9444063124762054	0.0	3.0304870301216087	0.5084567027253991	1.5605733746331796	2.012078264371631	1.9394270389487376	0.0	0.0
3L_41400	0.7906303660330015	2.4626522370568744	0.6036400096220218	0.516958139728202	2.4713816069401005	0.6152706672570394	1.2479788981744067	0.976932570453202	1.6840681427860753	0.0	0.0	0.0	0.6342063776047016	0.31288147095591706	3.5331294482099755	0.4613172989281662	1.1911233675058688	2.123464602375945	0.0	0.0	1.295116181634864	1.407308752457733	0.8338100989995239	2.211007011987638	0.9362634885140131	1.9366783642039862	1.4231884554368148	1.7976902736057634	2.547640235493673	3.1523928158859165	1.0484273851329853	2.1381166709331003	3.032787771880578	1.8983596236524827	0.0	1.2769307895850461	0.3582755452792576	1.3906998891890328	1.0876820766200237	1.142957723136779	0.44749949365432296	11.155267377814964	1.141294634416318	1.404238088848812	3.878943684331908	0.8335331960707911	0.0	0.0	0.0
3L_41401	1.4597427225347674	1.1367001685044331	1.6717529750933884	0.954461041143284	1.9012157209854896	2.8399392355241413	0.2880183004523961	0.30061882083650376	0.0	0.0	0.0	1.5144115186140106	0.0	1.7330214087355547	1.6308063228318106	2.1293280615713095	0.5497934755788335	0.49006971731798565	0.0	1.9844549704345977	0.0	1.6239484324918954	1.9243319575771012	1.3607291657736882	0.8643127512233052	0.7151387726788384	0.8758787417704076	0.8297699554073329	1.567904739125346	2.182601378560132	0.48392849279019134	1.4803537078197266	2.3331013608420292	1.05148376451236	1.8548267879278229	2.3576003494906757	2.645939960579464	1.5405915049730294	1.2551187508013935	0.0	0.8262193779344731	0.0	1.0535874970350292	0.6481620296182825	0.7957447707532923	1.7954467061145116	0.0	0.0	0.0
3L_41402	1.1193378087070713	0.2905424031529196	0.0	3.659426807877604	1.166289158304276	1.3066075185768014	1.7668306521089243	0.6915479152112464	0.8940845932773421	0.0	0.0	0.7741720713554398	1.3468199694972214	0.6644446162156822	1.563137760206164	0.32655581968841607	0.8431686141613204	1.8789391960244652	0.0	0.5072299028664881	0.0	1.4943018534573038	1.1804696722880434	2.08682746507016	0.8836789534272029	1.0967437677535397	0.6716280727907818	1.9088148944571706	0.9017077262285497	0.5578764455415518	1.1132361552385555	1.5135232164245116	0.3578066907847459	1.6125657140685554	1.4222901887293742	1.8078193973959444	1.0144598057329761	0.9844442064277118	1.3474036148298167	0.4045366356467974	0.9503235471548643	0.0	1.8850906884814387	1.4910413760999786	2.135633341288059	2.556834899584833	3.7915597604795868	0.0	0.0
3L_41403	0.907346082574119	0.9420659581828226	1.3855030657719085	1.1865467431783647	0.945405301870749	1.0591487254521983	0.35805251513273145	0.3737169642612225	0.9663381889894653	0.0	0.0	1.8826541658430056	0.0	0.7181403325205181	1.5205135524386606	0.0	0.0	0.6092345333629015	0.0	2.466992868910413	0.0	1.2112955734818327	2.392250410055643	0.845801290151456	1.0744780937555203	1.7780622677406162	1.0888564579042104	2.578839773796554	1.949154739301528	0.9044401135832072	1.8048000462028813	2.4537531934064214	2.900415733989647	0.43572046858773494	1.5372296262887173	1.4654359349510573	1.644661912606942	1.2768000326860807	1.24824964193959	0.0	1.5406829662707524	6.401024163866218	0.0	2.4173051978346747	0.4946185991036126	2.5508863564822866	0.0	0.0	0.0
3L_41404	2.6720102120667626	0.0	1.3600390603218124	1.7471090004999064	0.4640149019313785	0.34656091660649213	0.7029438162313664	0.36684846209054023	0.9485779677969162	0.0	0.0	0.0	0.7144535087954942	0.7049417118945519	0.9950454695977787	1.5590655086066654	1.3418380820088498	0.5980374802049594	0.0	0.8072174278888455	0.0	1.1890333079937125	1.4089701048480407	0.830256403103432	2.109460762764136	1.3090375955597444	2.137688974377446	0.0	2.3916643037023344	0.0	0.5905432761923659	0.6021639846684231	1.1388437274081875	1.7108496438609837	3.0179541108005634	0.0	0.0	1.5666673351113962	2.4506164035439832	1.2875779628456503	3.0247338536682156	0.0	2.5714088817834195	0.7909592722415374	1.4565841780388666	1.2520019511198406	0.0	0.0	0.0
3L_41405	0.9750654634575529	2.6996710450831563	1.4889094854701044	0.8500694294206479	0.3386550720200809	2.023462810081448	1.28258536375147	0.8032183352255818	0.3461534733731825	0.0	0.0	0.44959227600469825	1.5643030221812952	1.0289845658746273	0.3631103158188283	0.7585754105504943	0.9793225829828991	1.309408976435003	0.0	1.178273693537493	1.0648238115900748	1.446333436264063	0.0	0.0	0.5131872443204926	1.2738447820133116	1.5601637157795152	1.4780321922801638	2.4437338997210305	1.2959234783104527	2.586000685290182	1.7579253316820553	1.6623397348651239	2.1851212906200392	0.5506533639826995	2.099744146175788	0.5891368467687464	1.143411207259289	1.3414122119484952	1.4095823407524348	1.1037807803067847	0.0	0.6255694637024266	1.7318131477522363	2.12613697389405	1.5990745470278687	0.0	0.0	0.0
3L_41406	2.603308388432356	0.0	0.0	0.0	0.0	2.0259015565812017	2.0546098871115146	2.144497070402552	2.772565354910546	0.0	0.0	3.6010731197896977	0.0	2.060449466446611	5.816767180403545	0.0	0.0	0.0	0.0	0.0	0.0	0.0	2.74548628327598	0.0	4.110446040941687	0.0	0.0	0.0	5.5924095343871665	0.0	0.0	0.0	3.328686486997485	0.0	0.0	0.0	0.0	0.0	0.0	0.0	0.0	0.0	5.010587371115166	0.0	2.83826595573781	1.8297163500525495	0.0	0.0	0.0
3L_41407	2.0605090106316597	0.5348387546728862	2.3597734145567344	0.0	0.0	2.4052404416646813	1.2196621243196724	0.4243403851491559	1.0972376384110418	0.0	0.0	0.7125590310622295	1.652843113288677	0.8154190856583481	1.1509874551575288	0.6011332805057407	1.5521288689140251	1.3835219765548366	0.0	0.0	0.0	1.8338356896975798	1.086521145630069	0.0	0.8133507292787311	0.0	0.6181760702683212	1.171266993473583	0.5532964461658604	1.0269548959355796	0.6830923042137915	0.0	1.317321553317075	0.9894856757353525	0.8727308017332782	3.327885584631292	0.46686164676482156	2.1746316174040117	0.7086683031235123	0.7446825939379859	0.5831275767678707	0.0	2.478663417436366	2.7447515546958994	1.1232385303165169	1.8102671983349017	3.489805753921931	0.0	0.0
3L_41408	0.8913701729296762	1.850957450930501	0.0	0.0	0.6191728482303948	0.46244443643387917	1.172493930233422	0.7342736392606128	1.2657647839428119	0.0	0.0	1.6440050840857225	0.47667673185475207	0.7054958242290077	0.6638850767132484	1.3869253300899624	0.8952618802146767	0.7980100820593768	0.0	1.0771359106933691	1.9468481258909873	1.5866239142038407	0.9400517410745299	1.1078786903854632	0.9382750591805266	2.037881302147927	1.0696846416354993	1.0133733530234028	0.9574176989384727	0.5923435801269676	0.7880099557177807	1.2052746192105588	1.8995648400881735	2.2829259199956033	1.5101631716205304	0.0	0.8078519330200268	0.8362126923707299	1.0218927857884634	0.42953001684616726	1.345382851225479	4.192212964418593	1.1437467163746615	1.0554413304175712	1.2957592101025939	1.4618170870880454	0.0	0.0	0.0
3L_41409	0.0	0.0	0.0	0.0	0.0	0.0	1.3786014584500548	0.0	0.0	0.0	0.0	0.0	0.0	4.147559092348168	0.0	0.0	0.0	4.691443744898055	0.0	0.0	0.0	4.663823806955005	0.0	0.0	0.0	1.7115081810091053	0.0	1.9858496298773458	1.8761965443461568	0.0	4.632653723032164	2.361907533209601	0.0	1.6776446138045324	0.0	0.0	1.583101092403078	1.229008534235262	0.0	0.0	0.0	0.0	0.0	0.0	0.0	1.2277024677801764	0.0	0.0	0.0
3L_41410	0.0	1.96822807512018	1.9297912978956107	0.8263379692546083	2.6336064778291814	0.983486813826782	0.4987117278645802	0.5205298806794559	0.6729797551538135	0.0	0.0	1.7481638816230827	3.041264484782425	1.5003874750654356	1.4118933376706695	0.0	0.0	0.848569396853844	0.0	0.0	0.0	2.8119120467654715	0.6664069012565568	1.178070269064181	0.9977211052235588	1.8574241242245255	0.7583042466781913	2.8735396850916595	0.6787177067811908	3.779235218844174	0.0	2.5632737722495365	0.8079660279372028	2.427564656819129	0.0	2.041125411235742	1.1453797271682582	0.4445961999473598	0.8693092625075781	0.0	0.7153109592649006	8.915635796277723	1.8243161642074277	1.122310649078263	0.0	0.8882474557928123	4.280875062233221	0.0	0.0
3L_41411	1.092907800695002	1.891213753753681	0.0	0.0	1.1387505264823268	1.7010075521333299	0.8625559626308555	0.600194631114978	1.5519525425328111	0.0	0.0	2.015712478772028	1.7533581484163903	2.306686681018102	1.6279772447852632	2.1256341616958006	0.548839708948107	0.0	0.0	0.0	0.0	0.972678750795165	1.9209936793160771	0.6791843050830697	1.4380222753101701	1.7847454239127332	2.1858982284256654	0.41416524663209103	1.1738885857647696	0.0	0.4830889869237473	1.4777856308400856	1.8632431685120847	1.399546239118353	0.6172030284424437	0.0	1.320674928280748	1.5379189291162911	1.7541179673401277	1.0532923813255473	1.237179112853499	5.140066820868671	2.103519524727994	0.0	0.7943643345665574	0.7681422919071805	0.0	0.0	0.0
3L_41412	0.0	0.0	0.0	0.0	0.0	3.527109184839215	0.0	3.7335848276073205	0.0	0.0	0.0	0.0	7.271320602705221	0.0	0.0	0.0	0.0	0.0	0.0	8.215421496307577	0.0	0.0	14.339734112650085	0.0	3.578158064416864	0.0	0.0	0.0	0.0	0.0	0.0	0.0	5.795267121247419	0.0	0.0	14.640302410086582	0.0	0.0	0.0	0.0	0.0	0.0	0.0	0.0	0.0	0.0	0.0	0.0	0.0
3L_41413	1.250552640054184	0.8656036130987294	0.6365246771069444	1.090241228954801	2.171679801275662	0.9731834120498144	0.9869740481095894	0.6867688015492954	0.0	0.0	0.0	2.883082361013807	0.6687562177609346	1.9795584199032723	1.3971017775605339	1.4593458355815367	0.6280062659953196	1.679358887950936	0.0	1.5111736938510192	0.0	0.741987554642746	1.7584676150492824	0.7771522220491763	0.32908952643622236	0.40843666781028937	0.5002399651112639	0.0	0.4477381254924	3.3241266106639977	1.105542860238377	1.6909465930300762	0.5330009681429585	0.800710839054479	0.0	2.69298901852938	1.5111736938510192	0.293292288055261	0.5734680203264593	3.013057385485741	0.9437561002034927	0.0	1.2034692649193683	0.740368582133455	2.726838664136282	1.1719224262356867	0.0	0.0	0.0
3L_41414	0.8691661945283469	2.256062762583145	0.6636014913779917	0.568309235695685	0.0	2.029162377665605	0.0	0.7159829262415511	1.8513519868154118	23.95186632942439	0.0	0.601144880424769	0.6972041138947064	3.0956488419779613	0.9710216079496374	0.5071414132388049	0.0	4.085191414561723	0.0	1.575456778091635	1.423764190479716	0.0	1.3749526615256575	0.0	1.0292655181847545	2.1290547848377233	0.0	0.4940651413031245	3.7342739222488697	0.8663825047568732	0.5762855056703612	1.7628769493672947	1.1113480752173714	0.8347718887728232	1.4725450961413649	1.4037723856072901	1.1815925835687262	2.4461480506646183	0.8967937471235341	0.0	1.4758531242777544	0.0	2.5093261196341303	3.8593138093735164	0.9476114434884572	1.2217742654754207	0.0	0.0	0.0
3L_41415	5.002651905775251	1.038815982474759	0.0	1.3084049052623261	1.0424982762291004	3.114461683595453	0.7896489031460877	0.8241952742785881	2.1311619350609385	0.0	0.0	0.0	6.420626133039868	2.3756796918585064	2.2355600703933156	1.167579675053236	0.0	1.3436056463683683	0.0	1.81356842983603	0.0	0.8904636243383299	1.0551736588980212	0.0	1.5797690977891292	0.9803344901280318	3.602045529615358	1.1374744836036466	2.149332621474369	0.0	0.0	0.0	1.2793151876972866	0.0	0.0	0.0	0.0	0.0	0.6882223409635169	0.0	2.265214482965927	0.0	0.0	0.0	2.181663402716411	0.7032154950440185	0.0	0.0	0.0
3L_41416	1.1690733340217876	1.6184110440369646	1.7851564243316818	1.0192069550682614	1.2181108724516103	1.8195519959727247	0.9226681101296655	0.642022628087527	0.4150273087969189	0.0	0.0	0.5390472340138804	0.6251836476965109	0.9252905026640654	0.870716076901644	3.183279596542049	1.7612662330037807	2.0932544874143075	0.0	0.0	1.2766908174012959	0.6936436232474661	0.41097382302234264	1.453034298874625	1.5382390854245696	1.5273004963726615	0.0	0.4430287215520182	1.6742636379237457	0.0	2.5837790352169083	1.0538490519310466	1.494820447150623	0.7485408132521666	3.3010817644942247	2.5175282907241674	1.0595352878227609	0.2741829348541347	0.8041558775753092	2.2533941749760578	0.8822660120252858	0.0	1.125057659205034	3.460650671539263	0.42486207914755675	0.27389156085322697	0.0	0.0	0.0
3L_41417	2.2721830848784443	2.3591288661875685	1.387835001684485	1.7828157244822318	0.47349825530097867	1.0609313753868377	0.7173103044207547	1.1230378983738298	0.9679646297980554	0.0	0.0	0.6286076184100313	3.645276137687037	0.35967451614336127	3.0461454481651646	0.5303096913141531	1.369262038962625	1.220519868232675	0.0	0.0	1.4888075172869164	1.6177790684059679	0.0	1.694449711358964	1.435048726003205	0.890527459414211	0.0	1.0332720844084098	0.4881088388993849	2.7178871217992127	1.2052251330417894	1.8434123233465651	0.581059482943057	0.8729076567138754	0.0	0.0	1.2355725284780934	1.5986862635760437	0.9377629252801755	2.627785945812426	1.543276084992535	0.0	1.3119811606502565	2.4213737567153775	0.9909021802672038	2.2357822772221825	3.078648067116991	0.0	0.0
3L_41418	0.37470299167364984	0.3890411163550395	1.1443310412382577	2.45001671891409	0.7808403028535964	0.29159487114947513	2.07008870862425	0.9259941751262407	0.7981294399940747	0.0	0.0	2.073258592361079	1.8034143683553197	1.1862698752103404	0.8372269970208115	2.6235820850621283	2.2580336320561294	1.0063723497184172	0.0	0.0	0.0	0.0	0.39516713752148325	0.698574182151262	1.4790760436774706	1.101418627191823	1.348981761586719	2.129945776692395	0.0	0.7470058511474309	0.49688058369555926	1.0133163960875449	1.437327353029445	1.439501563946474	1.904470248746668	0.0	3.395946435329362	1.5818246241584693	0.5154845369072495	2.1667251682462094	1.696665407740934	0.0	1.8029770179567854	1.9965292335803437	0.4085212299495738	1.5801436203070787	2.5384808309158533	0.0	0.0
3L_41419	0.5524705904711751	0.5736110467392047	0.8436138222750323	1.4449440900558514	0.0	0.4299340923934383	0.0	0.4551022721754612	1.7651702259559103	0.0	0.0	1.5284297485924114	1.7726633682128485	0.0	0.0	1.934134469022709	2.496972005281595	0.7419091101987277	0.0	2.002824182379573	0.0	1.966776716018831	1.7479301739184694	3.0899808606585486	0.8723133077239592	1.6239566078794374	1.9889693088112863	0.6280880735244924	0.0	0.0	0.0	2.2410850198182883	0.706409350938373	1.0612168793548693	0.9359980448872839	0.0	1.0014120911897866	0.0	1.5200841883426872	2.3960015526090057	1.2508009816786423	0.0	1.0633400851884276	1.9624853267425224	3.6139978085921953	1.5531997312343184	3.7427937185441578	0.0	0.0
3L_41420	1.5353386596278553	0.0	1.1722188813984102	0.0	0.7998697172204591	0.5974023274077793	1.8176037100442237	1.2647480691407416	0.8175801980767897	0.0	0.0	2.123784796886531	2.4631524706158228	0.6075898914054587	0.0	0.8958399700144445	2.3130628838527856	3.0926942315067194	0.0	1.3914828448254508	0.0	0.6832192471060541	0.8095950615996594	0.0	1.2120974109356881	4.51304269338388	0.0	2.618224166767614	0.8245510402041192	0.0	1.0179795548986195	1.0380113529377692	0.0	0.0	0.0	2.4796937875735603	0.0	2.160499161726325	1.584141351031783	0.0	0.8690069371085776	0.0	0.0	2.726914014129232	0.8369541364198416	1.6186524006557486	5.2006894033873134	0.0	0.0
3L_41421	0.0	0.0	0.0	0.0	0.0	0.0	0.0	0.0	0.0	0.0	0.0	0.0	0.0	0.0	0.0	0.0	0.0	0.0	0.0	0.0	0.0	0.0	35.59326860104217	0.0	0.0	0.0	0.0	0.0	0.0	0.0	0.0	0.0	0.0	0.0	0.0	0.0	0.0	0.0	0.0	0.0	0.0	0.0	0.0	0.0	0.0	0.0	0.0	0.0	0.0
3L_41422	0.0	0.0	0.0	0.0	0.0	0.0	0.0	0.0	0.0	0.0	0.0	0.0	0.0	0.0	0.0	0.0	0.0	0.0	0.0	0.0	0.0	0.0	0.0	0.0	0.0	0.0	0.0	0.0	0.0	0.0	0.0	0.0	0.0	0.0	0.0	0.0	0.0	0.0	0.0	0.0	0.0	0.0	0.0	0.0	0.0	0.0	0.0	0.0	0.0
3L_41423	1.1783054177069139	1.8350904528318137	2.6988805043667883	0.0	0.0	1.3754406453347436	0.9299543504008475	0.9706389483243472	1.2549142441802097	0.0	0.0	3.2598242954704744	1.8903620270125172	0.9325974517707228	0.6581940419222215	0.6875180817255494	2.662762228824295	0.0	0.0	2.135804715685948	0.0	1.0486819117051778	3.1066443916121593	2.1967632012287814	1.3953477988109402	0.5772605523228964	1.4140199512559042	0.0	1.2656138784180433	1.1745316437617335	0.0	0.7966284136324152	0.7533124655736203	1.6975169627211695	2.994435141732604	0.0	1.067902357842974	0.41452220512548416	1.2157593535661626	0.8516958968698473	1.333849799975884	8.31255195344971	0.0	2.0927875008685066	2.5693030970893393	2.4844901561187362	0.0	0.0	0.0
3L_41424	1.8017177216414586	1.8706610018063103	2.751194362252513	7.068379979143566	3.7545838775915543	1.4021015539351314	2.8439404729131734	1.484180050631318	0.0	0.0	0.0	0.0	2.890505902124002	1.4260117375026113	4.025713034292634	0.0	0.0	0.0	0.0	0.0	0.0	0.0	0.0	0.0	1.422394578514616	0.0	0.0	0.0	1.935218933253138	0.0	4.778390208122786	0.0	2.3037429833748084	1.7304208504637788	0.0	0.0	0.0	1.267671338458106	2.4786501469591675	0.0	0.0	0.0	0.0	6.400059392551162	0.0	1.2663241850697338	0.0	0.0	0.0
3L_41425	0.0	0.0	0.0	0.0	0.0	0.0	0.0	0.0	0.0	0.0	0.0	0.0	0.0	0.0	0.0	0.0	0.0	0.0	0.0	0.0	0.0	0.0	0.0	0.0	0.0	0.0	0.0	0.0	0.0	0.0	0.0	0.0	0.0	0.0	0.0	0.0	0.0	0.0	0.0	0.0	0.0	0.0	0.0	0.0	0.0	0.0	0.0	0.0	0.0
3L_41426	0.0	0.0	0.0	0.0	0.0	0.0	0.0	0.0	0.0	0.0	0.0	0.0	0.0	0.0	0.0	0.0	0.0	0.0	0.0	0.0	0.0	0.0	0.0	0.0	0.0	0.0	0.0	0.0	0.0	0.0	0.0	0.0	0.0	0.0	0.0	0.0	0.0	41.555851063829785	0.0	0.0	0.0	0.0	0.0	0.0	0.0	0.0	0.0	0.0	0.0
3L_41427	0.0	0.0	0.0	0.0	0.0	0.0	0.0	0.0	0.0	0.0	0.0	0.0	0.0	0.0	0.0	0.0	0.0	0.0	0.0	0.0	0.0	0.0	0.0	0.0	0.0	0.0	0.0	0.0	0.0	0.0	0.0	0.0	0.0	0.0	0.0	0.0	0.0	0.0	0.0	0.0	0.0	0.0	0.0	0.0	0.0	0.0	0.0	0.0	0.0
3L_41428	0.0	0.0	0.0	0.0	0.0	0.0	0.0	0.0	0.0	0.0	0.0	0.0	0.0	37.397157816005986	0.0	0.0	0.0	0.0	0.0	0.0	0.0	0.0	0.0	0.0	0.0	0.0	0.0	0.0	0.0	0.0	0.0	0.0	0.0	0.0	0.0	0.0	0.0	0.0	0.0	0.0	0.0	0.0	0.0	0.0	0.0	0.0	0.0	0.0	0.0
3L_41429	14.318196136377956	0.0	0.0	0.0	7.459391074987766	0.0	0.0	0.0	7.624554726004002	0.0	0.0	0.0	0.0	0.0	0.0	0.0	0.0	0.0	0.0	0.0	0.0	0.0	0.0	0.0	0.0	0.0	0.0	0.0	7.6895631097823545	0.0	0.0	0.0	0.0	0.0	12.12897466499772	0.0	0.0	10.074145712443585	0.0	10.349395595297235	0.0	0.0	0.0	0.0	0.0	5.0317199626445115	0.0	0.0	0.0
3L_41430	1.4575850051428458	0.0	0.7419030555277341	2.541467214437567	2.024965803389995	0.7561977018395643	3.834567552809664	0.0	1.034901001370209	0.0	0.0	1.3441537711914242	3.11788245894918	1.538186439732894	1.6283957479330233	1.1339629851802377	0.0	0.0	0.0	0.0	1.5917610448319497	1.2972383956620348	2.5619833440338833	1.8116237402421416	0.7671423716513276	0.47605446063029605	1.7491681247926507	0.0	1.0437247614306124	1.9372223718188386	1.2885684648639593	1.9708873657579342	0.6212407171105846	0.0	0.8231489232800508	0.0	1.3210144334036993	0.3418476180057977	0.6684071990128962	1.4047508674336606	2.7499936750145473	0.0	0.46756895005521987	2.5888157979895254	0.0	2.0489060207786394	0.0	0.0	0.0
3L_41431	0.0	2.8388041821263212	1.0437623457514957	0.8938795175553468	0.0	0.5319365389070353	3.776320957070783	2.25230361390561	2.183959256056119	0.0	0.0	0.9455258896807668	1.0966150782380029	1.0820154160146396	0.0	1.5953403299642406	0.0	0.9179280527992215	0.0	0.0	2.239403422928132	0.6083492898282478	2.16262897829117	0.0	0.5396354115232667	2.00924251557163	0.8202849916146366	2.331308462416588	2.2025801023318716	0.0	0.0	0.0	0.0	0.6564960116226053	0.0	0.0	0.6194992339891972	1.9237428340579432	0.9403631118119951	0.9881520568385063	0.7737776054832977	0.0	0.6578094812711773	1.2140438160553653	2.2357118450621885	1.9216984739792418	0.0	0.0	0.0
3L_41432	1.9765759150825035	1.6417681580379164	0.0	2.5847906986410103	0.4118969344900168	1.2305413345140788	1.8719683472616098	0.3256441901510673	1.2630511070895565	0.0	0.0	0.5468268322458315	1.268412755209403	0.9386444128677511	0.0	1.3839518967844984	1.1911233675058688	1.0617323011879725	0.0	1.4331021811170304	0.0	0.7036543762288665	1.2507151484992856	2.211007011987638	0.31208782950467107	3.0986853827263783	0.9487923036245431	0.0	0.0	0.7880982039714791	0.0	2.1381166709331003	1.516393885940289	1.1390157741914895	1.3394893585272531	1.2769307895850461	0.7165510905585152	0.2781399778378066	1.0876820766200237	1.142957723136779	1.3424984809629688	5.577633688907482	1.141294634416318	2.808476177697624	0.0	1.3892219934513184	2.678121169449815	0.0	0.0
3L_41433	0.0	0.8513333583057785	1.2520619895891045	0.0	1.708702163814985	0.0	0.6471352616238435	0.6754467996148602	2.6198036195206806	0.0	0.0	2.2684417223143774	1.3154623389709665	1.297949078212789	0.9160461980418596	0.9568581371694412	0.0	1.1011154299305195	0.0	4.458781905371271	0.0	0.7297552218547093	0.8647388467064475	1.5286803361262322	1.2946567573638457	0.8034064433196754	0.9839861179238483	2.796558741250267	2.64214055659333	0.0	1.087316990958959	0.0	4.1937117389330565	1.5750208001184414	1.3891754063164417	0.0	2.2293909526856357	1.1538284026399592	0.5640138837657628	1.185353768832308	0.0	0.0	0.7890859938025185	0.0	2.681884274011692	0.0	0.0	0.0	0.0
3L_41434	1.9782309922565313	1.2323571640536861	1.8124363948102695	0.0	0.8244836691633957	1.231571722903875	0.9367679158737446	0.6518337337710919	2.528217434789688	0.0	0.0	1.6418541458869502	1.9042122826008443	1.252573843533799	1.3260329619969562	0.9234071618905432	1.192120749433862	0.5313106690370206	0.0	0.0	0.0	0.35212178906742836	1.669016572458331	1.4752389260083592	1.2493966195200605	1.1629800200032563	2.3739669267474044	0.8995977808362103	1.2748867454359691	1.577516229092586	0.5246526406029728	1.0699535067752934	1.011775754473592	1.5199593654063253	1.3406109740671546	0.0	0.7171510914716894	1.391864385642195	0.5442964212183727	0.5719573868868475	1.7914968215711267	0.0	1.52300038996425	0.7027069607270431	1.7254185336953318	0.27807705047899334	0.0	0.0	0.0
3L_41435	0.8669733440375643	0.900148344447165	0.4412848449545697	0.3779169519939654	2.408904273757517	1.7991492722666087	0.9123221884054797	0.23805884909973282	0.9233405723234205	0.0	0.0	1.9987607683236395	0.46363007512661736	1.372372763890128	0.3228572609306554	1.6862064267397265	2.1768963379379045	1.1642527825641504	0.0	0.5238273339388777	0.9467814165743554	0.7715989845757363	0.3047741653911868	1.6163340251242961	1.3688916631759929	3.114735530637671	1.3872097870424893	0.6570915289074276	1.5520219120661634	0.57613111822441	0.38322104956581055	0.0	1.1085442153945753	1.387776354844422	0.9792199729539443	0.9334871720192821	1.0476546678777554	1.6266510508165788	0.7951388391927113	2.0888688357480656	0.6542798407221154	4.077471967380224	0.5562211668852616	0.5132769344637744	2.5205884817928443	1.421807108710559	0.0	0.0	0.0
3L_41436	0.6603780188685848	0.3428237929585638	0.0	0.8635838106361053	0.3440390013621192	1.5417238260775186	0.7817855230833121	0.5439919193264335	0.35165661210081345	0.0	0.0	0.9134797641395249	1.589172270088091	1.5680150027675466	0.0	1.1559528334253473	0.0	0.4434086418570663	0.0	0.5985029287142314	0.0	0.5877308827306447	0.3482220547970583	1.2311698723867803	0.521345881503086	0.6470481662654968	0.39624178927576353	1.1261474316180757	0.7093098046759404	0.658263017677785	0.43785214258567445	0.0	0.8443837839134081	2.2198602908727336	0.5594076365407753	2.133125822853286	2.992514643571157	2.3231782565383527	0.6813689738365216	1.4319918433744603	0.0	0.0	0.9532721256366905	2.932242445311919	1.0799691215228775	2.088638475059986	0.0	0.0	0.0
3L_41437	1.8824720019939143	5.863516108251452	0.0	0.0	3.922867019515479	4.394834253220974	0.0	1.5507020648528413	0.0	0.0	0.0	0.0	0.0	0.0	0.0	2.19677092248562	0.0	2.5279592290735535	0.0	0.0	0.0	6.701536997510379	1.985281914002352	0.0	2.9722946471351244	1.844473956027741	2.2590517946359268	2.1401287843897294	0.0	0.0	0.0	0.0	0.0	1.8079795539208205	0.0	0.0	3.412182035816992	3.9734678308044415	0.0	0.0	0.0	0.0	1.8115968284012005	0.0	0.0	0.0	0.0	0.0	0.0
3L_41438	0.0	0.0	0.0	0.0	0.0	0.0	0.0	0.0	0.0	0.0	0.0	0.0	0.0	0.0	0.0	0.0	0.0	0.0	0.0	0.0	0.0	0.0	0.0	0.0	0.0	0.0	0.0	0.0	0.0	0.0	0.0	134.50441847014673	0.0	0.0	0.0	0.0	0.0	0.0	0.0	0.0	0.0	0.0	0.0	0.0	0.0	0.0	0.0	0.0	0.0
3L_41439	0.0	0.0	0.0	0.0	0.0	0.0	0.0	0.0	0.0	0.0	0.0	0.0	0.0	11.506817789540303	0.0	0.0	0.0	0.0	0.0	0.0	0.0	0.0	0.0	0.0	0.0	0.0	0.0	0.0	15.615728161404167	0.0	0.0	0.0	0.0	0.0	0.0	0.0	0.0	0.0	0.0	0.0	0.0	0.0	0.0	0.0	0.0	0.0	0.0	0.0	0.0
3L_41440	0.8965853368130408	0.31029781639703025	0.9127143852001538	0.781649862757917	1.5569886494281864	0.6977251091451389	1.651095421616179	0.2461898913839742	0.6365852143153246	0.0	0.0	1.240217782242562	1.9178625498596318	1.419246975939506	1.001653930970819	0.6975199260517276	0.9004998134164387	1.2040185322532484	0.0	0.5417189696331848	1.9582386035408872	1.0639378787951328	0.6303678183612782	0.5571802932907916	1.8875293015329948	0.878487595755148	1.4345907664860662	1.6988372070898863	0.32100642963038295	1.1916184418683242	1.188930580721253	2.0205439207248483	1.146407205673707	1.435176685749924	0.5063329082162237	1.930741968692633	1.3542974240829617	0.8411051448719502	0.6167229611385594	0.0	1.014940739640094	0.0	1.438048083265975	0.5308082149577933	0.6516701720005219	2.520633909180552	4.049366638564062	0.0	0.0
3L_41441	2.652368329994633	1.573635437766495	1.1571783825192006	0.9910091684204225	1.1844101305914818	0.29486859063311	1.19618827429267	0.6242601736616892	0.0	0.0	0.0	1.572401213893737	0.6078870672269602	2.099279107554466	1.2699397472853768	1.7686912639739873	1.7125383380249273	0.5088354182016535	0.0	1.3736290152206336	0.0	0.6744530017542523	0.7992073142174666	0.7064170358402095	0.5982726194313682	0.3712613977249102	0.454708901727039	0.43077171201429193	0.40698569787139965	0.7553924445043386	2.009836138059664	1.0246928431967877	0.0	1.0917470762649382	0.6419505436165593	0.0	0.3434072538051584	1.0663891211247418	1.04254370655981	0.0	0.857856888196198	0.0	0.36464378823472443	0.6729813856040667	1.2393230255807839	1.5978838052984974	2.566980214743297	0.0	0.0
3L_41442	1.405205866172409	0.0	0.0	0.0	0.0	1.0935349666007084	1.1090310617419772	0.0	0.0	0.0	0.0	1.9437762713511675	0.0	1.1121831320745275	3.139756857228976	1.6398200789409385	0.0	0.0	0.0	5.094172139717859	0.0	3.7518642075281154	2.963900433692731	0.0	4.437448067990579	1.3768415255404103	1.6863107820181935	1.597538512659694	1.5093268854888786	0.0	0.0	0.0	0.0	1.349599607536434	0.0	0.0	1.2735430349294647	1.9773787866803765	0.0	0.0	6.3628106443459265	0.0	1.352299788635543	0.0	3.064061091250037	0.9876387138573612	0.0	0.0	0.0
3L_41443	2.685933524398707	0.9295705309781238	0.0	1.1708085580485712	0.9328655820922644	3.483667764277482	0.7066067162685739	0.7375200725306741	1.907041636821465	0.0	0.0	0.0	0.0	0.0	0.0	1.0447929920301102	2.697660265298701	3.606922405480599	0.0	0.0	0.0	0.0	1.8884159560950844	6.6766616291254675	0.7068175807019575	0.0	1.0744140226501517	2.0357075315275113	0.9616507157662443	1.784887500325742	1.187240958863288	3.631810446612205	0.0	2.5796468102366235	1.5168400338983412	2.8919972074874964	0.0	1.2598647409214145	1.231693038446313	0.0	0.0	0.0	0.0	0.0	1.9522321969357177	1.8877888253976565	0.0	0.0	0.0
3L_41444	0.6797345405509404	2.1172343724813736	1.0379438539841346	0.44444827657625136	0.7082464462495128	0.0	0.8047006535027654	1.6798110481340618	0.3619641157462788	0.0	0.0	0.47012751033399036	0.5452509784801434	1.0759836810935006	0.3796954660108769	1.9830588079262386	2.0481067506008124	0.4564055144739881	0.0	0.0	0.0	0.6049580242312911	0.7168577743781196	2.534514062054282	0.5366271939801591	1.332027945946306	0.8157122826162454	0.772770832414058	0.7301005793859168	0.6775575459787162	0.45068614712469	0.4595547475153368	0.4345668745837392	0.6528363503458026	0.5758045875848584	1.097825230175527	2.1561603441576893	3.347783002444838	1.1689012786190283	1.9652871333634023	0.7694641536275195	0.0	1.9624274940278426	0.0	0.7410829289212911	0.9554929474110059	4.604962169084541	0.0	0.0
3L_41445	0.8099429569324577	1.2614035081817996	0.0	1.0591715731907152	0.42195826950862875	1.5757494429804508	0.6392315311947544	1.6679932216758657	0.8626022916927603	0.0	0.0	1.1203681529750675	1.299396053708197	1.602620862052967	1.8097162943959602	1.4177574498664427	0.6101093657644694	1.0876670520633587	0.0	0.7340541598372102	2.653503520204107	0.3604212098511046	0.42708871687558636	0.7550049656676591	0.6394222896343827	1.983985270893349	1.4579524331355072	1.84160214229894	1.3049355009529946	0.0	1.074037139130234	0.0	1.0356230510221445	0.38894610502174926	0.6861044164472675	2.6162443132659545	1.4681083196744205	1.1397362194493705	1.392813372702039	0.5854382766570537	0.9168609724282485	0.0	2.338345681227519	0.7192695846139029	1.3245646564381726	2.277050045233599	0.0	0.0	0.0
3L_41446	0.27249162197259086	1.1316743892126986	1.6643615259532214	1.0690211358306807	1.135685838406442	0.21205370964215003	1.720469178826943	1.5712707773624235	0.8706238960488998	0.0	0.0	0.0	1.31147953777166	1.2940193015919026	1.2176969356900154	1.589935125559085	1.2315659212901293	0.7318544019578569	0.0	1.481760711055476	0.8927264222024632	0.9700610071367389	0.862120692758807	1.0160346524714434	0.860491299228277	0.0	0.9810069212000304	1.548939806464308	2.3414586631863226	0.0	0.7226832941638988	1.8422606336020675	0.3484178762341658	1.3085434487719896	1.3849694254149647	1.7603823832197536	0.0	1.342057473803038	1.686918687820177	1.1817648949647361	0.925387144965968	0.0	1.3111614876836835	0.0	1.7825095881190745	1.7236687761308187	0.0	0.0	0.0
3L_41447	0.8153588826582787	1.2698382598542832	0.6225200358073524	0.5331270202848434	0.42477981962829386	1.2690289301794242	1.6087648598392572	1.0074880542141411	0.8683703398037345	0.0	23.83460689582847	1.12785982958038	1.9621272808421555	2.25867217180364	0.9109087517197957	0.4757459029714328	2.4567561777590847	1.0949400629809525	0.0	0.0	0.0	2.1769876441437943	2.1497228663269645	0.0	0.9655469669080018	0.7989007126194356	0.4892338226519566	3.2443539897953015	0.875774228206446	0.0	0.0	1.1024952333618585	0.5212740270837304	0.7830938188682071	0.6906922587487917	2.633738613031107	1.1084439486497821	0.8605180548161474	1.4021268357205383	0.5893529847192559	0.9229918374293866	5.752085130859937	1.176990864353843	0.7240791957275853	1.7778956720152288	2.0057416934786576	2.7618846659058596	0.0	0.0
3L_41448	1.0756982868536653	2.2337204221910296	1.6425742094495652	0.0	2.241638296865988	0.0	3.3958947707295604	0.0	1.1456359975327584	0.0	0.0	0.0	1.725748828302833	0.0	0.0	1.2552976699917828	0.0	2.889096261798347	0.0	0.0	7.048321530331571	0.9573624282157684	0.0	0.0	0.0	1.0539851177301378	1.2908867397919581	2.4458614678739763	2.310807809883371	0.0	0.0	1.4545156237522985	0.0	2.066262347338081	1.8224526531356848	3.4746762122971573	0.9749091530905692	0.0	0.7399271497325459	0.0	0.0	0.0	0.0	0.0	2.3455675399722824	0.0	0.0	0.0	0.0
3L_41449	1.6189839729329194	1.344747912211629	0.9888651314041069	0.8468654672059394	1.3495146436846124	1.0079181292293662	1.7888517125750756	0.8001909575701145	0.6896976007075746	0.0	0.0	0.0	1.0389380473969771	1.2813828273430181	1.8087086572609958	2.267148884196226	0.9756314579485281	1.3044737361606205	0.0	2.347665419880254	0.0	1.440882119560652	2.390365134762469	1.2073353348538516	1.2781325277212887	1.9035653779529056	0.7771416829927944	0.7362307005404448	0.34778904591100596	1.9365585985202884	0.8587512983246193	0.8756498033005957	0.8280371387905342	0.932950902245933	1.6457337561552499	0.0	1.4672908874251587	0.9112812979561783	1.1136302913141025	2.8085390822255984	0.3665401883092887	0.0	0.6232116552046618	1.1501905606966198	1.412082291496077	0.45515643999936645	2.1936092703682655	0.0	0.0
3L_41450	1.0373226619110265	0.5385080655584027	0.0	2.7130371745779738	1.080833833038842	0.4036236361355523	1.228029729453589	0.42725161172125486	3.866678686513555	0.0	0.0	0.7174476083883975	1.6641825967772106	0.41050667196493945	0.5794419556768624	1.2105148222697928	0.7813886964936277	0.0	0.0	0.0	0.0	0.0	1.640962987095248	1.9339232572837353	1.6378615947989377	2.032768223767126	1.2448342490749016	0.0	0.5570923877559115	2.0680008305091335	1.3755574446544463	0.0	1.9895387400330742	0.9962741339936905	0.0	3.350716852363395	1.8802583775852142	1.4597005862157555	1.0702952816246567	0.0	1.17425635519282	0.0	0.49913370354412884	0.0	0.0	1.8226867043608002	0.0	0.0	0.0
3L_41451	0.0	0.0	0.0	0.0	0.0	0.0	0.0	0.0	0.0	0.0	0.0	0.0	0.0	0.0	0.0	0.0	0.0	0.0	0.0	0.0	0.0	0.0	0.0	0.0	0.0	0.0	0.0	0.0	0.0	0.0	0.0	0.0	0.0	0.0	0.0	0.0	0.0	0.0	0.0	0.0	0.0	0.0	0.0	0.0	0.0	0.0	0.0	0.0	0.0
3L_41452	1.380571139519277	0.0	4.216220432436649	0.0	1.4384800904286126	0.0	1.0895885887822931	1.1372570293004038	0.0	0.0	0.0	0.0	2.2148580652506045	0.0	4.627070459795076	0.0	0.0	1.853959872892511	0.0	0.0	0.0	0.0	0.0	0.0	2.179827484093254	0.0	0.0	3.139063987622043	0.0	2.7522991330808195	0.0	1.8667523381539723	1.7652493714829613	2.6518794333623137	2.3389695482537607	0.0	0.0	0.0	0.949636232344838	0.0	1.5628159818563316	0.0	2.657185121570205	0.0	1.5051724498653398	0.0	0.0	0.0	0.0
3L_41453	0.5500587572764523	1.1422138480179391	0.8399309912697572	0.0	1.7193939846886819	0.42805719734515496	0.868246087335832	0.0	1.1716428682567266	0.0	0.0	0.0	0.0	0.8707138024681254	0.6145187678947864	3.209484875109957	0.0	2.216010825951555	0.0	1.9940807706404309	0.0	0.9790953354919121	0.5800998375024335	3.07649142151132	1.3027577818933342	2.155822877592377	1.3201909207301923	3.752076774494683	0.5908162575618573	1.096594154012701	2.9176550223054725	3.7188357842444533	1.4066509834459686	1.584876139816505	1.8638238134804412	1.7767770969167942	1.9940807706404309	1.5480643003987815	1.5134481979977685	0.0	1.8680108374516746	0.0	1.0586980301017495	0.9769590079723762	1.1994069172675494	1.1598143802137522	0.0	0.0	0.0
3L_41454	0.0	0.0	0.0	0.0	0.0	0.0	0.0	16.050565702188173	0.0	0.0	0.0	0.0	0.0	0.0	0.0	0.0	0.0	0.0	0.0	0.0	0.0	17.34109058118665	0.0	0.0	30.764781708491387	0.0	0.0	0.0	0.0	0.0	0.0	0.0	0.0	0.0	0.0	0.0	0.0	0.0	0.0	0.0	0.0	0.0	0.0	0.0	0.0	0.0	0.0	0.0	0.0
3L_41455	0.4588496941009687	0.4764077181099344	0.0	1.20008587814544	0.9561928836109592	1.4283122409108548	1.4485523457566978	0.0	0.0	0.0	0.0	1.2694241733271767	2.9445406082331416	0.3631673495120756	0.512621142628426	0.5354595790666575	1.3825590726014951	0.616186226266047	0.0	2.495142581180088	0.0	0.0	0.9678189083070462	0.0	0.36224615510119745	0.44958772805337505	0.0	0.5216531438522186	1.9713956406725337	2.7442807816370296	0.6084645943579513	0.6204379584687517	0.5867022067395421	0.0	1.5547702411067725	0.0	0.8317141937266959	1.6142112576384475	0.9468696300656105	1.9899784684329718	0.0	0.0	0.0	0.0	1.5007873881031684	0.9674975019214501	0.0	0.0	0.0
3L_41456	1.950753941317197	0.5786857537289353	2.9787703040430844	1.0932955762491303	1.1614740452944678	0.8674753937351535	0.43988403952903554	0.9182570764448558	0.29679776580139433	0.0	0.0	1.5419516867987733	0.894173014251866	1.1028356772635206	1.868021073270262	0.3252076092856919	1.2595312931389466	1.87118185342808	0.0	1.0102715316898438	3.65199083715499	0.24802208587070262	0.8816970104652144	0.5195529600075148	0.8800306180252623	1.092215778149131	1.3377104109787499	0.31682236796332774	0.29932831922479236	1.6667196313127284	2.9563735348397535	1.5072745213404826	1.425317835187363	0.5353027048470964	0.0	0.9001778391338993	0.0	1.17645582486808	0.5750746101799248	2.0143323777340534	0.0	0.0	0.2681868498547339	1.484885498994287	1.5191544410687483	0.7834704040920972	1.8879530096047723	0.0	0.0
3L_41457	0.0	0.0	0.0	2.1652009338944667	2.587751962939252	1.932726057921094	0.0	0.0	0.0	0.0	0.0	1.1451507161486292	0.0	0.655228345440315	1.8497472505356867	0.9660788463318275	1.2472099912495747	0.0	0.0	0.0	0.0	1.4735749333115242	1.7461437071032513	1.5434113774730465	1.3071326437685784	0.0	3.9738729773359096	0.0	0.0	0.0	1.0977948594657911	1.1193972627826492	1.0585310510557049	1.5901983987179182	0.0	2.6741156833141067	0.7502914507140298	1.1649472045926879	1.1388979431275368	0.0	0.0	0.0	1.593379952443982	0.0	0.9025760332306834	0.0	0.0	0.0	0.0
3L_41458	0.5950887562978243	3.08930004863794	0.9086910850135032	1.5564086058189759	0.0	0.9261993262455621	0.0	0.9804186858389501	0.0	0.0	0.0	0.0	0.0	0.0	0.6648257199264755	1.3888904321004802	2.689591067401869	3.9957038192535386	0.0	1.0786620793325756	0.0	1.0592479763067413	1.8827673567301904	0.0	2.8188134373964084	1.1661535591006624	2.85653400732301	2.0296183559766576	1.9175484832958516	0.0	0.789126468564358	3.2186195855576676	0.0	1.1430802721262618	2.0164038485890416	1.9222311413747182	0.0	0.4186987512728442	1.6373450907809612	5.161663294379981	0.0	0.0	0.0	2.113873521028391	0.0	0.8365076008426643	0.0	0.0	0.0
3L_41459	0.0	0.0	0.0	0.0	0.0	0.0	0.0	0.0	0.0	0.0	0.0	0.0	0.0	0.0	0.0	0.0	0.0	60.43026347594875	0.0	0.0	0.0	0.0	0.0	0.0	0.0	0.0	0.0	0.0	0.0	0.0	0.0	0.0	0.0	0.0	0.0	0.0	0.0	0.0	0.0	0.0	0.0	0.0	0.0	0.0	0.0	0.0	0.0	0.0	0.0
3L_41460	0.0	0.0	0.0	0.0	0.0	0.0	0.0	0.0	0.0	0.0	0.0	0.0	0.0	0.0	0.0	0.0	0.0	0.0	0.0	0.0	0.0	0.0	0.0	0.0	0.0	0.0	0.0	0.0	0.0	0.0	0.0	0.0	0.0	0.0	0.0	0.0	0.0	0.0	0.0	0.0	0.0	0.0	0.0	0.0	0.0	0.0	0.0	0.0	0.0
3L_41461	1.3558119727416715	0.0	0.0	1.7730106643045438	1.4126823843592327	2.1101930130243223	0.0	1.1168614584736392	1.4439615836908584	0.0	0.0	3.750902560928724	2.175136794352997	1.0730891769298705	0.0	3.1643586889175936	0.0	0.0	0.0	0.0	0.0	3.6199837583395373	2.859717419882872	0.0	2.1407344517386404	1.3284446569955897	1.6270358693073677	0.0	0.0	2.7029393925305896	0.0	1.8332739963649844	1.7335913841895079	0.0	0.0	0.0	1.228777175021614	0.9539363228425776	1.865210906858082	0.0	0.0	0.0	3.9142967339629955	0.0	0.0	0.0	0.0	0.0	0.0
3L_41462	0.27324011710306345	0.283695733828946	0.8344666433433239	1.071957582495533	0.0	0.8505447622252148	0.4312987647948415	1.5755868312542676	1.1640204988665932	0.0	0.0	0.0	2.191803304415265	0.4325245952407805	1.5263022166303937	0.0	0.8232992366698798	1.1007970504509965	0.0	0.0	0.0	0.7295442184654207	1.7289776275770088	0.5094127764595873	1.725709889098548	2.1417977179145313	0.32790053517630047	0.9319167122425712	0.2934862889955966	2.1789200596719045	0.3623342003990749	2.2167852689889735	1.746874649096555	0.5248551314548225	0.9258491575999416	0.0	2.228746340584238	0.7689965210597387	0.7518010710308418	0.7900073549684747	0.0	0.0	0.7888578353541154	1.455904793144319	0.8937029422577636	1.1522689635432855	0.0	0.0	0.0
3L_41463	0.6301056476085648	1.3084336662075808	0.0	0.8239962880615216	1.9696075117153897	0.7355248525143954	1.2432461894006994	1.816691800597728	0.33553633066595373	0.0	0.0	0.8716049624828539	0.505441022058356	1.4961356685850036	0.35197307659384675	1.1029628302261523	0.9492850175105114	1.2692470741739528	0.0	1.1421339436440274	0.0	0.8411830903692807	0.9967776504375871	0.587365923449069	0.746170318150608	0.3086934242126774	2.646543759410117	0.7163491580354354	2.3687802345187183	1.256175200262591	3.3422445929793643	0.42600165876525886	2.0141910231373346	1.2103427052085374	1.0675276918017662	0.0	1.1421339436440274	1.7733452029238916	1.3002687135323387	2.277246572060735	1.7832097675956975	4.445185308662555	0.0	2.2382604776750026	1.7174371427451658	0.22143258378698966	0.0	0.0	0.0
3L_41464	1.357174989230138	0.5636430822619042	0.8289538664377095	1.7747930963956153	0.2828205146914793	1.2673886515105148	1.0711236378306472	0.2235968509424462	1.1563305745598487	0.0	0.0	1.1264020185124173	0.8709293957570236	1.2890015619476427	0.6064875733122178	0.0	0.8178602355372049	2.5515578718840923	0.0	0.0	0.0	2.4157486519820552	0.28625923332735337	0.5060474184648809	0.6428659684885103	1.329780160743826	0.32573431018447085	0.6171734308566103	1.4577370824231952	1.6233940168839471	0.0	0.7340468048062008	1.388267350027387	0.7820816338373563	0.9197326760187844	0.0	0.7380074890047955	1.3368534594711865	0.560125808737649	0.39239414579326004	2.7653964831899844	0.0	0.522430910732387	1.9283821062146116	0.5918658865045671	0.3815522246555079	0.0	0.0	0.0
3L_41465	0.0	0.0	0.0	0.0	0.0	0.0	0.0	2.760469633177753	0.0	0.0	0.0	0.0	0.0	0.0	0.0	0.0	0.0	0.0	0.0	0.0	0.0	0.0	3.5340834071956766	0.0	0.0	0.0	0.0	3.8097328005802984	3.5993699662811025	0.0	13.331200341278727	4.531177217965936	0.0	0.0	0.0	0.0	0.0	0.0	0.0	0.0	3.7934309914207764	0.0	0.0	0.0	0.0	0.0	0.0	0.0	0.0
3L_41466	0.4864869729734594	0.5051025459188724	1.485715771430057	1.2723690430067098	0.5068929842462729	1.5143418585101185	0.38395026461852233	1.202243145260427	0.0	0.0	0.0	0.6729418494124376	0.7804737944216416	1.1551245657453586	1.0869943302375733	0.0	0.0	0.0	0.0	1.7636194409061827	0.0	1.2989079431467994	2.052224495915945	1.813955302327395	0.384064842435478	1.43000143000143	0.5838064354734801	0.5530731787715027	3.135204109625547	0.9698577897522885	1.2902268541366286	0.6578079667780664	2.488161018852174	0.46723590016383626	0.824208317003706	1.571430142858714	0.8818097204530914	0.6845751526602589	0.6692674399382668	2.1098381754119457	1.6521197522481221	0.0	0.46817071189570275	0.0	1.591182304143359	0.34192382757738765	0.0	0.0	0.0
3L_41467	1.2334143289113921	0.0	0.6278013674141584	0.5376499599827135	0.42838356401931055	0.3199487774805205	0.973447973488988	1.3547138334672637	1.3136061220350594	0.0	0.0	0.5687141798928258	0.6595911880200299	1.3016195889843285	1.377955070580696	1.439346099309699	0.0	2.7605732716878912	0.0	0.0	2.6939092731765433	1.4636378389167763	2.6015528061671023	0.0	0.973738468258755	0.4028392107574183	0.493384381512828	0.9348224057112414	0.8832041161551193	0.8196427046307683	0.5451959243333481	0.5559242877817682	0.5256964084316237	1.1846061380051145	0.6965519494364582	0.0	0.7452318390168067	1.4463641875598794	0.8484133143876984	1.1887058678087754	2.3270557745935587	0.0	0.0	2.190666402910432	0.4482447430640962	0.28896542748273896	0.0	0.0	0.0
3L_41468	1.4482773103462758	1.0024640566512488	2.2114964643700277	1.893928632981252	1.006017493638197	1.1270532797532204	0.38100811699692455	2.7837379595876803	0.5141462190715342	0.0	0.0	0.0	1.5489863046375876	1.9104550608432176	0.53933243588416	3.380165526705843	2.909200929780617	1.2965880286027323	0.0	0.8750525578442556	0.0	0.4296515418582645	1.0182493188548463	0.0	0.7622436336458914	0.47301452154581153	0.0	1.0976701402438256	0.5185299261768944	0.0	0.0	1.9583018781094164	0.0	0.4636555484384429	0.8178925444596165	1.5593885325686094	2.187631394610639	0.0	0.6641389538084717	1.395780555381083	1.6394598307749562	0.0	1.858332787448077	1.7148562714651778	0.5263297787651725	1.0179111648568206	0.0	0.0	0.0
3L_41469	2.1079655253199756	0.8754509885767654	0.0	0.0	1.7571084040122869	0.9842546487249293	1.663670285571001	1.0418725450226989	1.3470103374961342	0.0	0.0	2.3327049609344814	2.0290925884417206	0.33367974852559434	1.4129956411910463	0.4919826023144239	2.540602641108882	2.2646183948158356	0.0	2.292547912531961	0.0	2.626500224096751	0.8892362443267284	0.7859933470379133	0.33283335107335094	0.8261663403309623	0.0	0.0	0.9056634668670719	0.0	0.5590599295472677	1.1401222176813688	0.5390645526567419	0.4049099870926844	0.7142648475483825	4.085437946691572	1.9104565937766342	1.483144360966488	0.5799919705911591	1.8284009171259	0.4772462813208383	0.0	1.2171603049619486	1.4975824900259136	0.4596433379133728	0.5926272898229538	0.0	0.0	0.0
3L_41470	0.0	3.180426889618832	1.3364218041226608	0.0	3.191700557207083	1.3621713638138018	1.3814742098105666	0.3604780905562058	1.3981586809435445	0.0	0.0	0.605320464220264	0.702046930152368	0.3463501534244592	0.48888318742451636	1.5319921320969407	0.0	0.5876524811275405	0.0	0.793199991655536	0.0	3.1156949041446724	1.3845031546596631	0.8158388920516242	0.34547161677745597	0.42876866215602033	0.5251419314226604	0.4974969436275268	1.410079644118459	0.0	0.0	1.7751219849035342	0.5595337785506307	1.6811405159865744	0.0	0.0	1.98299997913884	0.92367717113398	0.3010076411391718	1.2652190030833388	1.486104477305847	0.0	0.42112600502773917	0.0	3.3396776075618315	1.230260773455106	0.0	0.0	0.0
3L_41471	1.0988383081406337	0.5704428461903545	0.8389543273264204	0.0	1.144929792905099	0.42755945641800946	1.7344729977243714	0.9051772518094494	1.7554207392427816	0.0	0.0	0.7599939200486396	0.0	0.43485067227913937	0.0	3.205752915952852	0.8277268633787148	0.7378113563923976	0.0	0.0	0.0	0.9779568525436658	0.5794253028076632	0.0	1.3012429472632259	1.0766580534022394	0.0	0.0	1.180258523827059	1.095319044531291	1.4571312000932564	1.4858046226353419	1.4050153427675431	1.055355507056107	1.861656576488022	1.7747110770366585	0.4979405180174797	0.38656605640771896	2.2675325617675868	3.177023764137756	0.0	0.0	0.0	2.92746902737769	1.7970183870921368	0.0	0.0	0.0	0.0
3L_41472	0.4331886064638758	0.0	1.3229442521214239	0.0	0.45135898322181306	2.02265119882368	0.6837711565633552	1.427370958617697	1.3840585246379027	0.0	0.0	0.0	1.3899338488783304	0.6857145600001097	0.9679057925677225	0.5055140972210778	0.6526198510251614	0.5817261210153215	0.0	2.3556021755399454	1.419195614117874	0.3855342164508607	3.197928327208006	0.0	0.3419876032229732	0.42444461422229013	1.5595379338628037	0.4924797844435683	0.46528642241176754	3.4544098218543584	0.0	0.0	0.553890990043588	0.832093271664682	0.0	0.0	1.1778010877699727	1.5239367797874779	1.1918881522622813	0.0	0.0	0.0	0.4168790317934461	1.5387720153073963	1.8891414933446253	1.2178538346441907	0.0	0.0	0.0
3L_41473	0.6137366098398733	0.9558321436409253	0.9371660613745368	0.0	1.2789603791503625	0.716417209000464	0.24218976750169824	0.7583560024901379	1.6340984312916516	0.0	0.0	0.0	1.4769316567599013	1.700146807676843	0.6856588688054835	1.0743097935584813	0.4623121302196426	1.236274264973136	0.0	0.5562316551323689	0.0	1.638661262908042	1.9417662363939225	1.144214377259609	1.4535722482823499	2.706067002218975	1.1047676579710037	0.6977396653766158	1.318424848827759	1.835312963072402	1.6277094750189325	2.0746744203058842	0.0	0.2947250320078753	0.5198975988893324	0.9912333341461447	1.3905791378309222	0.21590960124087566	1.6886533555188612	0.44361754134737297	0.6947540442153979	0.0	0.5906293929906821	0.0	0.6691284571734535	1.725441234145999	0.0	0.0	0.0
3L_41474	2.7351691606394932	0.0	1.044139973228251	0.0	2.1374232023843387	0.0	0.0	1.1265592424835402	0.7282498001682547	0.0	0.0	0.945867975747945	0.0	1.0824068832418519	2.2917725974889507	0.0	0.0	0.9182601541207842	0.0	1.239446730810514	0.0	0.0	0.0	0.0	2.6991532432377574	1.339979632309589	0.0	0.0	0.7344589945667661	0.0	1.8135062692911728	0.0	0.0	0.0	1.1584838319679442	0.0	1.239446730810514	1.443329125227084	0.47035166500726594	1.9770191296370982	0.0	0.0	0.658047473124025	0.0	1.4910138088752893	0.4805984334797941	0.0	0.0	0.0
3L_41475	0.0	0.47768339603087134	0.0	1.2032993505552745	0.9587532832506185	0.0	1.0893233530011874	0.757986793141311	0.9799817174610791	0.0	0.0	1.9092349695477022	1.4762126053203886	2.548978624265257	1.02798757862049	2.6844669013821356	1.386261153857244	0.6178361893840915	0.0	3.3357651060956774	0.0	0.40946586815362834	0.0	0.8577429831477521	0.726432284742859	3.155541130224675	1.1042297964043186	1.5691499266265494	0.49416861270266355	2.751629147897498	0.6100938812464463	1.2441986129176184	0.5882732204382118	1.3256169465456455	0.7794667262802819	0.0	0.8339412765239194	1.6185336344237504	0.31646835493672915	4.655716421642962	0.5208118498445273	0.0	1.7710255264993235	0.8171448761911113	2.5080100826018135	0.0	0.0	0.0	0.0
3L_41476	0.7511931200325477	0.0	1.1470599705893825	2.9470312393170115	0.0	1.7537414905539974	1.7785931375710964	1.2376032377680866	2.4000983080266964	0.0	0.0	0.0	0.0	0.5945494088395228	0.0	0.876612880037982	1.1317092249693081	1.0087722837797488	0.0	5.446471802798507	0.0	0.0	0.7922190149675523	1.4004801966498275	0.0	0.0	0.0	0.8540100554559971	0.0	0.0	0.9961310270907794	1.0157328898778968	0.960503334483376	2.1644015963471825	1.2726746071380755	4.852946029416618	0.0	2.6426614349017354	1.5501414969158385	1.0859461196973252	1.7007115096671843	0.0	0.722910658074247	0.0	0.0	1.0559412322242854	0.0	0.0	0.0
3L_41477	1.7177931288360737	0.44588125219150637	1.311521420587542	0.5615943799228661	0.44746176864275633	0.33419780278980976	1.0168008030286022	1.0612848487472752	2.2868466799194005	0.0	0.0	2.376168220829194	0.6889663011424852	0.3398969126653577	0.47977425278038777	2.004597142627187	1.2939697387061029	1.1534065285116328	0.0	0.0	0.0	0.3822053593217689	0.0	0.8006380765214646	2.034208470159281	0.8415595782103393	1.5460722575422432	1.9529100654644749	0.9225379054680944	0.0	0.0	1.1613651219871792	1.0982169459487272	1.6498172889220668	2.910292489488205	0.0	3.113683948157474	0.0	1.181596911683784	0.6208226396633652	1.944553582514263	6.059228963114444	1.239838592852628	1.525485640260434	1.4046224157230063	0.9055037969585215	0.0	0.0	0.0
3L_41478	0.8991445718372455	1.8671012282538721	2.0594692335891196	0.0	0.46842988672615854	0.6997167126916997	0.7096321494019788	1.4813557308394416	0.47880172399263954	0.0	0.0	1.8656368351336727	0.0	1.0674735818079728	2.0090261526988455	2.6231660396950076	0.0	1.2074553120789	0.0	0.0	0.0	1.2003466601154413	0.4741253667122649	0.0	0.7098439166802247	0.4404975860732283	0.5395071364925	1.0222118456361982	0.9657681546063471	0.8962648699304571	0.0	1.8236802694572702	1.7245193074882308	0.0	0.0	0.0	2.852142643639608	0.9489442678705184	0.6184833501808198	1.9497434137667484	2.035675622418	0.0	0.43264586482274153	2.395455150851393	0.0	1.2639144340039496	0.0	0.0	0.0
3L_41479	1.3025512680922744	0.0	1.988975110959949	0.8516805189664142	2.7143752498921714	1.0136488835823243	3.0840388243479517	0.0	1.38723807557895	0.0	0.0	2.7026661801867538	3.134535518257833	3.0928042301314385	0.7275969974109188	0.0	0.0	0.8745937512025664	0.0	2.3610136209236803	0.0	0.5796298367936268	0.6868446042930261	1.214199922388341	0.0	0.638129514766317	3.1262412154575747	0.0	0.6995329638120404	0.0	0.0	1.7612570302775934	1.665490275368831	1.2510072171857367	1.1033939736593377	0.0	0.0	0.9164626009941786	1.3439545162785145	0.9415025627699758	1.4744969532469456	0.0	1.253510141774504	2.3134604764942006	1.420111015758546	2.2887216921746227	0.0	0.0	0.0
3L_41480	1.0820621507644408	1.1234675902069577	0.0	0.47167497443521633	2.254899897477218	0.8420636622583698	0.28466541565705333	0.5942385011878827	0.7682757433836093	0.0	0.0	1.49678191887442	1.1573056073771288	1.7128469228705032	0.8059108727047658	1.683632065782872	1.6301796240588429	1.453094121749913	0.0	1.9613534908169432	1.1816699359534895	0.642017475715689	0.0	1.344888616324796	1.139001460199872	1.0602205258693809	1.7313648868812752	2.05027604916726	1.9370655162047152	0.0	1.4348849222292372	0.9754137217300718	1.383564726847428	0.3464144030794855	1.22215622578603	0.0	0.9806767454084716	0.761328569108332	0.49620305422903943	0.0	0.8166011752524114	0.0	2.0826449034902352	0.0	0.39324066485985687	0.5070130038695233	2.4435300212098405	0.0	0.0
3L_41481	0.0	0.0	0.0	1.2032993505552745	0.0	0.0	1.4524311373349166	1.515973586282622	0.9799817174610791	0.0	0.0	1.2728233130318014	4.428637815961165	1.4565592138658612	0.0	1.0737867605528542	0.0	4.942689515072732	0.0	1.6678825530478387	0.0	0.0	0.0	0.0	1.452864569485718	0.0	1.1042297964043186	3.138299853253099	0.0	0.0	1.2201877624928925	2.4883972258352367	1.1765464408764237	0.8837446310304303	1.5589334525605638	2.972252241969866	0.8339412765239194	1.2948269075390002	2.531746839493833	1.3302046918979893	0.0	0.0	1.7710255264993235	1.6342897523822226	0.0	0.6467254479737833	6.233737736679438	0.0	0.0
3L_41482	2.179932975780727	0.0	3.328723051906443	0.0	0.0	0.0	0.8602345894134715	2.693607046907012	1.1608318613985331	0.0	0.0	3.0154314705505425	0.0	0.0	1.2176969356900154	1.2719481004472677	0.0	1.4637088039157138	0.0	1.9756809480739679	0.0	0.0	0.0	0.0	1.720982598456554	1.0679653124866504	0.0	0.0	0.0	0.0	1.4453665883277975	0.0	4.1810145148099895	0.0	0.0	0.0	1.9756809480739679	0.0	0.7497416390311898	1.5756865266196483	1.2338495266212908	0.0	2.0978583802938933	3.8717775679274338	0.0	0.7660750116136973	0.0	0.0	0.0
3L_41483	0.0	0.0	0.0	0.0	0.0	0.0	0.0	0.0	0.0	0.0	0.0	0.0	0.0	0.0	0.0	0.0	0.0	0.0	0.0	0.0	0.0	0.0	0.0	0.0	0.0	0.0	0.0	0.0	0.0	0.0	0.0	0.0	0.0	0.0	0.0	0.0	0.0	0.0	0.0	0.0	0.0	0.0	0.0	0.0	0.0	0.0	0.0	0.0	0.0
3L_41484	0.0	0.0	0.0	0.0	0.0	0.0	0.0	0.0	0.0	0.0	0.0	0.0	0.0	0.0	0.0	0.0	0.0	0.0	0.0	0.0	0.0	0.0	0.0	0.0	6.243062396911432	7.748334108166744	0.0	0.0	0.0	0.0	10.486467214060255	0.0	0.0	0.0	0.0	0.0	0.0	5.5639633223537786	0.0	0.0	17.90372451181019	0.0	0.0	0.0	0.0	0.0	0.0	0.0	0.0
3L_41485	0.9997365194403015	0.0	0.7632908981758494	0.653683381655788	0.5208355577351945	0.3889988177936929	0.3945111817093254	0.41177066202387014	1.5971032380309889	0.0	0.0	0.6914517548181224	3.2077658728675775	0.39563245507544026	0.558446571406106	0.5833266347991438	0.7530760142879607	2.0138093620654702	0.0	0.9060647352447132	0.0	2.2243927352223025	1.054336440972421	0.9319249338193509	0.7892578221961557	0.4897783263295033	0.0	0.5682859824192776	1.6107204398168802	0.0	1.3257157705159488	0.6759016003524962	1.2783001267178917	1.4402630035465516	0.8468789504256542	0.0	1.3590971028670698	1.0551075646991959	0.0	0.7226237601582837	1.1317085845867856	7.052807899144848	1.9241927698649093	1.7756313945480482	1.0899661908837082	2.4593013729085045	0.0	0.0	0.0
3L_41486	2.1000021000021	0.0	6.41333974667308	2.746196517822815	2.1880880486630785	0.0	1.6573853089366215	1.7298943034580587	0.0	0.0	0.0	0.0	3.369045212586753	1.6620959029335993	0.0	0.0	0.0	2.820078962210942	0.0	3.8064786266225115	6.879944960440317	0.0	4.429384537018581	0.0	0.0	4.11522633744856	5.040195559587712	0.0	0.0	4.186552792430712	0.0	0.0	2.685140432844638	2.0169016357072267	0.0	0.0	0.0	1.4775413711583925	0.0	0.0	0.0	0.0	2.020936906349784	0.0	0.0	1.4759711890423899	0.0	0.0	0.0
3L_41487	2.3931647863271794	0.0	0.0	1.5647843406397808	0.0	0.9311836214485297	0.4721895467055902	0.4928473799025809	0.6371897586783971	0.0	0.0	2.482791153815119	0.9598419409079068	0.9470631925547575	0.0	0.0	0.0	1.6068825995503941	0.0	0.0	1.9600982793277255	0.0	1.8928993747942655	1.115418858743579	2.361652283731928	1.1724291559682507	0.0	1.360360430216707	0.0	1.1927500833135933	0.0	2.4269553190244904	0.7649972743147117	0.5746158506288395	0.0	0.0	2.1689336903831973	1.262855872784951	0.8230781906173366	2.594720263208423	1.354539461324038	0.0	1.7272965011536614	0.0	0.6522890420594017	0.4205046122627892	0.0	0.0	0.0
3L_41488	0.7036492516760573	0.0	2.1489224765471975	0.0	1.4663285508538872	1.6427451936834914	0.5553413172162917	0.0	0.7493977839408251	0.0	0.0	0.9733354746713776	2.2577369257841235	1.1138393988385997	1.5722162967136908	1.6422621043749535	0.0	1.8898518734101621	0.0	1.2754395993895236	2.3052682294848417	1.2524838319993337	0.0	1.3118422095200915	0.555507041273951	1.3788919224511182	1.688822041559546	5.599711502863372	0.7557872900158383	1.4027913303006854	0.0	0.9514459981134729	1.7994239683992361	2.027414153540399	0.0	2.2728987732710744	1.2754395993895236	2.4754043820598532	1.452031275592051	3.0516460578836226	0.7965357703504534	0.0	2.7086272758224954	3.7492529613474512	1.5343120505328742	0.49455475433289314	0.0	0.0	0.0
3L_41489	1.8787295129243438	0.0	0.0	1.6378905672899498	0.0	0.9746882240410555	0.0	1.0317461054421821	0.6669590615192367	0.0	0.0	1.7325242445111466	2.0093709021392163	0.0	2.798524170293554	0.0	0.9434660072971436	3.363911286931541	0.0	1.1351327912393177	0.0	0.5573511551938718	0.6604450104898482	0.0	0.0	3.681614019586186	1.5030404253243674	1.4239160367974077	0.6726456795833471	0.0	0.0	0.0	0.0	2.4058468815593157	3.1829516019477113	0.0	1.702699186858976	0.4406186991526021	3.4461285674753697	1.8106298456981247	1.417823114089674	0.0	0.0	3.3368102896551535	0.0	0.0	0.0	0.0	0.0
3L_41490	0.0	0.0	0.0	0.0	0.0	0.0	0.0	0.0	0.0	0.0	0.0	0.0	0.0	0.0	0.0	0.0	0.0	0.0	0.0	0.0	0.0	0.0	26.935446508896778	0.0	0.0	0.0	0.0	0.0	0.0	0.0	0.0	0.0	0.0	0.0	0.0	0.0	0.0	0.0	0.0	0.0	0.0	0.0	0.0	0.0	0.0	0.0	0.0	0.0	0.0
3L_41491	1.9305432992869154	2.004416129616772	0.0	1.26229666294205	0.0	0.7511769816537042	0.0	1.59030119827605	1.0280298506971688	0.0	0.0	2.6704587180462926	0.0	0.7639868808172826	2.1567788421721006	0.0	0.0	1.296256928493283	0.0	1.749658204269796	0.0	2.577250949502204	0.0	0.0	0.7620489851184027	1.8915749252827907	1.15836976599309	2.194779672653002	0.0	0.0	3.840039322002657	3.9156036020420655	1.2342320682125505	0.0	0.0	0.0	0.874829102134898	0.6791558907265338	0.6639693575485615	1.3954241252086161	1.0926941160170165	0.0	0.0	0.0	0.0	0.0	0.0	0.0	0.0
3L_41492	0.7829336744001201	1.219339306686922	0.5977636466451711	0.5119256143414527	1.223661501944969	1.8278432436759977	0.6179149867617894	0.0	0.4169184854318675	0.0	0.0	1.6245106161768768	1.2560649094151108	0.6196712148468266	0.8746837143688841	0.45682643044232857	1.7692918869238479	1.0513964647845266	0.0	1.4191511035460895	0.0	0.34840219270404	1.2385395867802578	1.4596554162265805	0.9271490759290589	2.3013900395839086	2.81866777358882	0.8900949873766729	1.261419631927843	0.7804261626320715	0.5191105352444907	0.5293255904997489	1.50163197362894	1.1279275924626164	1.3264495905382758	1.2645000217494002	0.3547877758865224	0.5508646371344462	1.8849138389727802	0.5659155835042399	0.8862862796857157	5.523336095001381	2.6370966259328164	0.6952839998742926	0.8535961407894158	0.8254188505415188	0.0	0.0	0.0
3L_41493	1.5842429924575776	0.0	0.0	0.0	1.6506950911959517	0.6164310687669541	0.0	1.9575501338377026	2.5308664471899287	0.0	0.0	0.0	0.0	1.8808293956080127	0.8849482340681	4.621873441273182	0.0	1.0637347300879496	0.0	0.0	5.1902350916984785	1.4099629391241453	0.0	1.47678464994592	0.0	0.7761323771382448	0.950581727499778	1.8010807204755142	0.8508150297495983	1.5791691170107465	1.0504047209389777	2.1421491625589173	0.0	0.7607759732340754	1.342015637703017	2.558678166389818	1.4358050142331351	1.1146582012091812	1.6346001702599537	0.0	0.8966869568991275	0.0	0.7622980786734306	0.0	0.0	1.6702104821519081	0.0	0.0	0.0
3L_41494	0.0	4.563542769522836	0.0	0.0	0.0	0.0	0.0	0.0	0.0	0.0	0.0	0.0	0.0	6.95761075646623	0.0	0.0	0.0	0.0	0.0	0.0	0.0	0.0	0.0	0.0	0.0	0.0	0.0	0.0	0.0	0.0	0.0	0.0	5.620061371070173	0.0	0.0	0.0	0.0	0.0	0.0	0.0	0.0	0.0	0.0	0.0	0.0	3.089242023577095	0.0	0.0	0.0
3L_41495	2.673270000002673	0.0	0.0	0.0	0.0	0.0	2.109825711517623	0.0	0.0	0.0	0.0	0.0	0.0	0.0	2.986543828127987	0.0	4.027412178250041	0.0	0.0	0.0	0.0	0.0	2.819268800082548	0.0	0.0	0.0	0.0	0.0	0.0	0.0	0.0	0.0	3.41814199372019	2.567484401890388	0.0	0.0	0.0	1.880887176863583	0.0	0.0	0.0	0.0	0.0	0.0	0.0	0.0	18.11046295776459	0.0	0.0
3L_41496	0.0	6.752661358894768	0.0	3.4020328507096127	4.065958521259677	0.0	0.0	2.143021160512392	5.54131437760511	0.0	0.0	0.0	0.0	0.0	0.0	3.035867868101256	0.0	0.0	0.0	0.0	0.0	0.0	2.7435967538311927	0.0	4.107617103542553	0.0	0.0	2.957590226465641	0.0	5.1863695983312335	1.7248903400966284	0.0	0.0	0.0	0.0	0.0	0.0	1.8304022491982839	0.8947364088644756	0.0	2.9449347269942434	0.0	0.0	2.3102760849229766	5.672625144846938	3.656914164179355	0.0	0.0	0.0
3L_41497	2.1396247811342155	0.7404993927904978	0.0	0.0	1.4862484858843548	0.5550205773879067	1.1257711532399692	1.1750225457450965	3.038313128551028	39.30817610062893	0.0	0.9865581452706869	0.0	1.1289708019926334	0.7967873533911269	1.6645720801325	1.0744831735935014	0.0	0.0	0.0	4.673170161808517	0.6347493533490962	0.0	1.3296634621777226	0.563053552023333	0.0	0.0	1.6216523015300288	1.5321091781000313	1.4218481181840155	0.9457606279850569	0.0	1.8238689732529614	0.6849854611835863	2.4166409898561496	2.303775888681549	0.6463831630113699	0.0	1.4717569834868867	1.0310341272296113	0.8073566336457803	0.0	2.0590677913752518	0.0	2.3327333024894155	1.5038197020431898	0.0	0.0	0.0
3L_41498	1.3927795799571776	0.7230373584726675	0.0	0.0	1.4512006218104425	0.0	0.0	1.1473138342757943	1.4833326806669538	0.0	0.0	0.0	1.1172220675490339	0.5511740282388502	0.7779979684917047	0.8126595453852478	1.0491453242530506	0.0	0.0	1.2622810478851365	2.281485064258027	0.0	0.0	0.0	1.0995518886233104	1.3646660662135977	0.0	0.7917057109533119	0.7479899266700596	2.7766378136975987	0.0	0.0	2.671289303124732	0.0	0.0	0.0	0.0	0.9799463773342323	0.47901694991896954	1.0067208685182276	1.5766360200157097	0.0	0.0	0.0	0.7592413720949337	0.0	0.0	0.0	0.0
3L_41499	1.2393455016405837	1.2867694366523408	3.784921817708703	0.8103530708329618	1.2913306516700134	0.4822309934681812	0.0	1.0209212282703297	1.9798843747525146	0.0	0.0	0.0	1.988288977920051	0.0	0.6922906513070448	0.0	2.8007020426453564	1.664308895731048	0.0	1.123223201298446	0.0	2.2060141460657117	1.3070315027267945	3.4658441063320975	0.9784209264667753	2.428658166363084	0.0	0.0	1.9967652403106966	0.0	0.0	1.675792754710025	0.7923365211672702	1.1903026046796747	2.0997044665963265	0.0	1.6848348019476689	0.43599581444018143	0.42624655805904366	1.7916330735465376	1.4029475928926676	0.0	0.0	1.1006003775059294	1.351200710731574	0.871064964025017	0.0	0.0	0.0
3L_41500	0.0	0.0	0.0	0.0	0.0	0.0	0.0	0.0	0.0	0.0	0.0	0.0	0.0	0.0	0.0	0.0	0.0	0.0	0.0	0.0	0.0	0.0	0.0	0.0	0.0	0.0	0.0	0.0	0.0	0.0	0.0	0.0	0.0	0.0	0.0	0.0	0.0	42.896362388469456	0.0	0.0	0.0	0.0	0.0	0.0	0.0	85.70155291213877	0.0	0.0	0.0
3L_41501	0.0	0.0	0.0	0.0	0.0	0.0	0.0	0.0	0.0	0.0	0.0	0.0	0.0	0.0	0.0	0.0	0.0	0.0	0.0	0.0	0.0	0.0	0.0	0.0	0.0	0.0	0.0	0.0	0.0	0.0	0.0	0.0	0.0	0.0	0.0	0.0	0.0	0.0	0.0	0.0	0.0	0.0	0.0	0.0	0.0	0.0	0.0	0.0	0.0
[truncated: 338 more columns]
