# Supplementary material for: Convergence of topological domain boundaries, insulators, and polytene interbands revealed by high-resolution mapping of chromatin contacts in the early Drosophila melanogaster embryo
Source: eLife. 2017 Nov 17;6:e29550. doi: 10.7554/eLife.29550 (PMC5739541; doi:10.7554/eLife.29550)
Supplement: Supplementary file 3. [file elife-29550-supp3.zip › local_HiC_maps/nc14_anterior_dm3_CompressedBinCounts_500bp_VCnorm_2L_10325000_10499999.txt]

2L_20650	2L_20651	2L_20652	2L_20653	2L_20654	2L_20655	2L_20656	2L_20657	2L_20658	2L_20659	2L_20660	2L_20661	2L_20662	2L_20663	2L_20664	2L_20665	2L_20666	2L_20667	2L_20668	2L_20669	2L_20670	2L_20671	2L_20672	2L_20673	2L_20674	2L_20675	2L_20676	2L_20677	2L_20678	2L_20679	2L_20680	2L_20681	2L_20682	2L_20683	2L_20684	2L_20685	2L_20686	2L_20687	2L_20688	2L_20689	2L_20690	2L_20691	2L_20692	2L_20693	2L_20694	2L_20695	2L_20696	2L_20697	2L_20698	2L_20699
2L_20650	34.39942896947911	39.726680438582555	85.73236876013344	132.67392865802609	115.72146689660428	86.6028393786097	67.80465478955131	82.0772381009379	37.97938804354608	61.94539513418921	69.70948571826911	82.44120175717534	0.0	34.859451050794576	25.292728200127307	43.5527423710113	0.0	9.734610189703217	25.875452820424357	21.003053318876233	0.0	33.029540205207816	15.937778911130945	12.505549337518524	17.827059693909387	26.2616536087889	28.175032694777524	0.0	13.545271684286808	13.735603370717067	13.997858327675866	12.722565378082836	10.548745754129834	18.405133805322762	0.0	11.101140642200987	16.28441269587095	0.0	36.204337279606094	0.0	0.0	9.379162003138893	21.68817669047719	14.446065614030019	6.64726404151438	11.425524622005561	0.0	18.4003220056351	25.199152048533566
2L_20651	39.726680438582555	34.124827100876026	132.36533680095218	127.28341645981111	91.86077935870509	72.11080232359816	97.88148865286597	35.904579988223304	85.44360038825573	85.72800219463686	69.85972167886884	24.72945971076424	0.0	36.598130567490614	29.50472193569859	38.104179876115694	0.0	15.330212783353431	40.74905824398725	5.51265485047475	0.0	14.861549802044156	16.73270507603341	13.129286712111504	9.358108613951817	18.381001396956105	14.79015724895187	0.0	14.220867131594217	19.227589283310838	9.797351579920916	13.357126828590664	5.537441967608179	19.32312385349465	0.0	7.769887025842644	17.09662786112067	6.096668780178511	0.0	0.0	11.195700850873264	16.41160839013938	3.252844938182935	0.0	11.631347691689262	3.9984645895975945	8.412070311448492	0.0	13.228003153555953
2L_20652	85.73236876013344	132.36533680095218	14.78667631743741	140.848282254592	177.92754955696037	135.7189514441372	111.82958165796052	35.095723586081036	63.63331936051696	66.04668096852504	51.09831175823251	17.26596843090332	0.0	38.32891060292655	70.04010001726282	21.28329771928182	0.0	35.67822522236454	18.967174143948206	23.09342599442217	0.0	0.0	18.692287562151858	12.222391298635186	13.067556654391876	0.0	34.421346191312466	0.0	0.0	20.136890582177642	34.20227636670587	18.65174030062875	30.929684455359187	0.0	0.0	5.424891027501485	3.9789228498796176	8.513319087712727	0.0	0.0	15.633549597436097	9.166793473976389	13.626707256085348	21.17845388815235	19.490258281654373	11.166821141025784	11.746519506270293	13.487768280140948	0.0
2L_20653	132.67392865802609	127.2834164598111	140.848282254592	54.76038074284282	165.16541316128104	162.8374707289717	101.44914467098916	75.04673364777157	97.4137022835215	76.76735297928478	77.96097905504551	117.47457850121233	0.0	121.69877582621879	69.14507533823155	48.26925750297339	0.0	29.129795897230082	34.41314123153161	27.93307793189078	0.0	15.68847951021822	25.43580004069728	16.631795335779316	8.890933144924581	0.0	24.980983226518816	51.31784218737171	22.518221745036083	15.22309135925156	9.308248224917063	27.495676833580934	10.522003613957507	48.955933132722805	0.0	14.76399749996309	12.633545600963325	15.446162400951483	0.0	0.0	7.091192738618636	16.631795335779316	8.241217128875329	4.803147790936268	13.26082510621921	12.662844176104707	5.328081975738046	3.058945887247255	29.32448124992669
2L_20654	115.72146689660428	91.86077935870509	177.9275495569604	165.165413161281	53.26436447276152	193.5708979141388	111.2675037691867	72.95644780667664	62.324212333249335	69.30849070596241	70.1959089824245	86.96963020513236	0.0	42.90329454398803	50.728811613024014	59.558410123976785	0.0	47.92351407154182	31.846232236879352	25.849523033217498	0.0	46.45843479984545	18.307737372891992	23.94188824884241	18.28388882225427	21.547699423958168	42.38231778878348	0.0	11.113901935374884	11.270069175684599	38.284164980249194	18.26802427663843	4.327625483828529	20.13522819254111	0.0	21.253146224682187	8.907578969027904	33.352709669427	29.70567616060077	0.0	43.74835943652113	5.130404624751945	17.795159411580173	17.779505682330015	14.544222253169096	12.499531267577467	0.0	15.097473060446509	5.168979095614742
2L_20655	86.6028393786097	72.11080232359816	135.71895144413722	162.8374707289717	193.5708979141388	69.99722085108324	125.0838797782042	172.19573310848924	113.04310145053138	105.10846704922889	110.03024731498691	51.120980868484125	0.0	52.9592093038739	56.113053652862206	44.110826561271196	0.0	29.578048017848243	37.438600694860426	54.69990719249079	59.20522900582579	4.096258804908301	33.206411051093596	14.475194582803177	38.69034722265212	22.79843146791501	32.612648163337184	0.0	23.518012445732186	15.898984213898572	4.050636192920459	0.0	27.47293000630046	37.28195383002838	51.95560912756141	3.212397283596857	16.493080916939903	15.12371196386441	31.42993638580875	0.0	18.51508979818552	8.142296952826788	8.069175427101454	6.270504549878101	23.082658229698612	19.83759621234163	20.867416780741877	7.986901481570224	32.814068922670366
2L_20656	67.8046547895513	97.88148865286597	111.82958165796053	101.44914467098916	111.26750376918669	125.0838797782042	83.53102342209897	101.11393855643	53.47221850887371	242.81341662064776	132.7200107425138	116.07122130139052	0.0	64.41694079653695	69.24229540978975	196.7321009557603	0.0	23.984841580121362	42.502550153009174	51.74885246919649	168.0333378142223	34.87739433312096	54.976124654435786	10.270694422191273	10.980902015215138	21.568458286601675	11.569949601299536	0.0	16.686913454992055	22.561853320879187	11.496314281641304	31.34678319310872	0.0	0.0	147.45782706146042	18.23453255775788	13.374240677485536	28.615578320837862	0.0	0.0	0.0	23.109062449930363	15.26768838037308	0.0	5.459337760492302	9.383679903911117	19.74162165576929	0.0	0.0
2L_20657	82.0772381009379	35.9045799882233	35.095723586081036	75.04673364777157	72.95644780667664	172.19573310848924	101.11393855643	57.79904631573579	156.4257260985536	215.54469123222978	207.90904924136825	175.62963223155012	0.0	77.9764251274698	103.37491146777008	14.432930173483822	0.0	33.872470149885686	30.01200480192077	62.64175960702736	0.0	23.454962952886014	25.35175560907593	12.432630682489261	39.87700160394162	34.81136591096993	23.34228899154309	76.72241829062452	26.93258101657027	27.31102477792723	13.916238162499914	22.134667315950242	26.218092581328523	12.198543493906827	0.0	22.072821918312165	13.491216543469374	11.546344138787056	35.993233272144835	0.0	21.203286509408958	15.540788353111576	6.160490005375028	21.54274799293398	19.825513453263007	18.931505811972283	0.0	0.0	18.789163663010086
2L_20658	37.97938804354608	85.4436003882557	63.63331936051696	97.4137022835215	62.324212333249335	113.04310145053138	53.472218508873716	156.42572609855358	42.7876679095058	190.96487445391818	224.89531123262122	92.87845182766218	0.0	27.490917688068805	79.78557184313979	125.93766314651816	0.0	46.06154590224972	47.613865157533866	49.69038747735981	107.56620700040875	29.768926152969115	10.055101958733863	0.0	28.11761034053238	0.0	29.625920903235077	0.0	21.364188919249777	36.10731382527382	51.51539905667945	20.066580915477555	16.63793849286898	38.705831807678464	0.0	11.672799750202087	4.280746784838109	27.477308322876688	0.0	0.0	16.819443276427553	9.862146910485238	14.660370526204678	11.39248005176743	24.463489465147738	6.006944027295553	50.550239355383354	7.255446119243258	9.936298391015201
2L_20659	61.94539513418921	85.72800219463686	66.04668096852504	76.76735297928481	69.30849070596243	105.10846704922889	242.81341662064773	215.54469123222978	190.96487445391818	99.10371065035312	197.1141962940975	154.24154611725828	0.0	78.46723529256509	112.71568664210999	65.3569917721489	0.0	55.77655910422846	49.419671853378894	51.574948500264966	0.0	46.346916713431995	31.30935732325868	23.884418521888875	29.184000747110417	35.82662778283331	26.905826149157445	0.0	22.174448604617382	7.4953444541759	30.55381462465975	31.24144114685248	8.634475041186446	20.086895911714073	48.98742982550677	21.2021305112288	6.6646480188334065	23.766178826235958	0.0	0.0	17.45733862872605	25.59044841630951	7.60819036909614	17.736828040269696	5.440991450207402	12.469527591947177	0.0	15.061233326744043	30.939429363477963
2L_20660	69.70948571826911	69.85972167886884	51.098311758232526	77.9609790550455	70.19590898242451	110.03024731498688	132.7200107425138	207.90904924136825	224.89531123262122	197.11419629409747	70.04842973310673	54.241818706484494	0.0	96.32960136402714	69.89319543147012	46.803707923466575	0.0	35.86712128242892	47.66898655734579	53.20262898372822	0.0	30.424292841641993	35.23359875977732	46.076632351094716	61.57847807559867	8.063410661441576	4.325448473311335	0.0	6.23843550019152	29.521776738611237	17.191679055420387	17.578585064530984	24.291749744450794	28.255675434967866	55.12739942005976	23.859555837325548	7.499979375056719	37.44296633877327	0.0	0.0	9.822700260301557	11.519158087773683	8.56178311119787	6.653306826558937	14.286889309467698	24.556750650753894	0.0	16.948972998167395	17.408652448439923
2L_20661	82.44120175717534	24.729459710764235	17.26596843090332	117.47457850121233	86.96963020513236	51.12098086848412	116.07122130139052	175.62963223155012	92.87845182766218	154.24154611725828	54.241818706484494	80.64386058289382	0.0	59.67406028273569	125.08106214989328	74.55564833591794	0.0	33.328334083220845	44.29482636428066	17.977010998335327	0.0	32.30944695919639	32.73965426925092	42.81518397684555	0.0	0.0	80.38559361545462	0.0	0.0	31.3510090322257	15.974798158425266	10.889545165477527	36.11568576464129	0.0	0.0	25.337944839294085	27.876429363915637	0.0	0.0	0.0	0.0	10.703795994211386	0.0	0.0	45.516406388682796	13.039169665675688	0.0	0.0	0.0
2L_20662	0.0	0.0	0.0	0.0	0.0	0.0	0.0	0.0	0.0	0.0	0.0	0.0	0.0	0.0	0.0	0.0	0.0	0.0	0.0	0.0	0.0	0.0	0.0	0.0	0.0	0.0	0.0	0.0	0.0	0.0	0.0	0.0	0.0	0.0	0.0	0.0	0.0	0.0	0.0	0.0	0.0	0.0	0.0	0.0	0.0	0.0	0.0	0.0	0.0
2L_20663	34.859451050794576	36.59813056749061	38.328910602926534	121.69877582621879	42.90329454398803	52.959209303873884	64.41694079653695	77.9764251274698	27.490917688068805	78.46723529256509	96.32960136402714	59.674060282735695	0.0	66.23554685171406	149.51397279272877	183.89654715843054	0.0	110.97889551336986	43.70247356000349	106.41963122937287	0.0	71.72409176380299	64.60365656696169	10.560654591614206	79.03638835319782	22.177374642389836	11.896590080385257	0.0	17.158015023557954	46.397630009059135	11.82087590326268	72.52145829371513	0.0	46.62816216653092	0.0	18.749326196089825	13.751819537622572	29.423447545348886	0.0	0.0	27.016074564365795	15.840981887421309	23.548084010144514	18.299065283745303	16.84039404276674	9.64859805870207	0.0	23.30798589866853	0.0
2L_20664	25.292728200127307	29.50472193569859	70.04010001726282	69.14507533823155	50.72881161302403	56.113053652862206	69.24229540978975	103.37491146777009	79.78557184313979	112.71568664210999	69.89319543147012	125.0810621498933	0.0	149.5139727927288	98.7241850605512	136.3936106116601	0.0	99.41010046384753	91.60348375095126	81.50382274377041	167.14768054735293	53.96776813596485	49.478135872169325	51.0828021573289	61.89714006084853	42.909553812156275	72.8901281063183	0.0	55.32987115886202	29.923914706369718	57.17860193743975	36.37849012635808	25.85377792638912	35.08469445240811	0.0	36.27684675601856	39.91124625748918	18.976502345970104	0.0	0.0	17.423879426754368	15.32484064719867	17.718419385368282	23.603777548558874	14.48150160138255	28.002663364426663	26.183425368073504	22.548549846388006	10.293376675311388
2L_20665	43.55274237101129	38.104179876115694	21.28329771928182	48.26925750297339	59.55841012397679	44.110826561271196	196.7321009557603	14.432930173483822	125.93766314651816	65.35699177214889	46.80370792346658	74.55564833591792	0.0	183.89654715843056	136.3936106116601	45.951377315949415	0.0	112.97810278953206	81.9015725101922	55.39945221021655	0.0	119.48097464613718	107.6194575979337	52.77713272393337	18.808871768635832	18.471996453376683	9.908917232796139	0.0	57.165069855715366	57.96832610661534	29.537559961246718	40.26975365649363	66.77826055986894	12.945855254981566	0.0	46.85011087859574	17.181264632710377	49.01480247034604	0.0	0.0	0.0	46.17999113344171	19.613688785677297	0.0	14.02671434502725	0.0	33.814856895525615	9.706853038245002	13.293488317682467
2L_20666	0.0	0.0	0.0	0.0	0.0	0.0	0.0	0.0	0.0	0.0	0.0	0.0	0.0	0.0	0.0	0.0	0.0	0.0	0.0	0.0	0.0	0.0	0.0	0.0	0.0	0.0	0.0	0.0	0.0	0.0	0.0	677.8741865509761	0.0	0.0	0.0	0.0	0.0	0.0	0.0	0.0	0.0	0.0	0.0	0.0	0.0	0.0	0.0	0.0	0.0
2L_20667	9.734610189703217	15.330212783353431	35.67822522236454	29.129795897230082	47.92351407154182	29.578048017848243	23.984841580121362	33.87247014988568	46.06154590224972	55.77655910422846	35.86712128242892	33.328334083220845	0.0	110.97889551336989	99.41010046384753	112.97810278953207	0.0	27.547735059658063	360.0195264827923	371.475165027842	0.0	86.79309527545125	108.24463287028685	76.67648715521386	170.26321431724452	74.3172106273611	79.73183526073971	109.1941471937104	95.82858183281746	45.34838899848083	46.21422936122032	81.00737167082205	67.16618406519598	26.04211878678449	0.0	52.35807688783591	46.08286082399995	82.1658929378415	0.0	0.0	15.088645794039985	4.423643489723876	26.303502969007894	10.220141855568956	15.675774814359636	21.555208277199977	56.685486248101036	26.035310389716052	26.741423802541323
2L_20668	25.875452820424357	40.74905824398725	18.967174143948206	34.41314123153161	31.846232236879352	37.438600694860426	42.50255015300918	30.012004801920767	47.61386515753388	49.419671853378894	47.66898655734579	44.294826364280645	0.0	43.70247356000349	91.60348375095128	81.9015725101922	0.0	360.0195264827923	64.87889273356402	151.40344409921533	0.0	130.14055179593964	139.86572890025573	99.29344872277271	100.57214375111747	142.66900790166815	141.28950218998727	0.0	84.90694199157723	109.0600174496028	93.59352332818568	51.83743779507465	105.79771476936098	30.765444253015012	150.06002400960384	41.75171645945444	30.623077551242616	80.08153756552126	45.38852578068264	0.0	26.737967914438503	11.75843471717045	34.958515894471894	18.110692552883222	19.444876552812286	14.323911382734911	50.225008036001284	23.06805074971165	15.79579200101093
2L_20669	21.003053318876233	5.51265485047475	23.09342599442217	27.933077931890775	25.8495230332175	54.699907192490805	51.74885246919649	62.64175960702737	49.69038747735982	51.574948500264966	53.20262898372822	17.97701099833533	0.0	106.41963122937287	81.50382274377041	55.39945221021654	0.0	371.475165027842	151.40344409921533	72.1333601562569	0.0	208.86885988572712	136.23447900042817	197.24882430156418	129.25416266432285	106.89613704084769	100.34885562881819	117.79672996277624	103.37819257703225	104.83081355001164	71.22157101965786	97.09925680228842	40.25427822468971	37.458374381468595	0.0	56.48297461937535	28.999472623876425	35.45564941453859	0.0	0.0	32.55473264425816	33.40504282526491	33.10505036460484	0.0	20.292900968275774	5.8133451150461	48.921046323338764	56.17287201362192	9.616059588798059
2L_20670	0.0	0.0	0.0	0.0	0.0	59.20522900582579	168.03333781422236	0.0	107.56620700040875	0.0	0.0	0.0	0.0	0.0	167.14768054735293	0.0	0.0	0.0	0.0	0.0	0.0	0.0	315.9757330637007	0.0	265.07386725100724	0.0	0.0	0.0	0.0	0.0	92.5052265452998	126.11612773041416	104.56750878367073	0.0	0.0	73.36218912772357	53.80799156290693	0.0	717.772035601493	0.0	0.0	0.0	0.0	143.20082483675105	0.0	75.50588945937784	0.0	0.0	0.0
2L_20671	33.029540205207816	14.861549802044156	0.0	15.688479510218222	46.45843479984545	4.0962588049083015	34.87739433312097	23.454962952886014	29.768926152969115	46.34691671343199	30.424292841641993	32.30944695919639	0.0	71.72409176380299	53.96776813596485	119.48097464613718	0.0	86.79309527545125	130.14055179593961	208.86885988572715	0.0	12.944573278905716	188.00937423484558	280.17595049691204	165.0580637588734	132.0829480914014	161.02986975260012	317.56785366473304	46.449493607620695	106.76494065439373	57.60180639264847	65.44239934522699	79.5823518176609	58.90728666305369	0.0	20.302971086031302	48.39689023920349	31.861593238969913	148.9824498674056	0.0	102.39157463614423	25.73044443338988	25.499373352899852	39.63079947211775	12.157238070026297	10.448119860831044	10.990508596775825	37.85906961336425	25.92390642161086
2L_20672	15.937778911130945	16.73270507603341	18.692287562151858	25.435800040697277	18.307737372891996	33.206411051093596	54.976124654435786	25.35175560907593	10.055101958733863	31.309357323258677	35.23359875977732	32.73965426925091	0.0	64.60365656696169	49.478135872169325	107.6194575979337	0.0	108.24463287028685	139.86572890025576	136.23447900042817	315.9757330637007	188.00937423484558	47.258979206049155	254.93649763604338	256.04598916347294	235.23685918234912	278.4836564904097	143.02059496567506	175.7204538608294	118.79306248515087	60.53059389159836	67.78741865509762	97.74788864560526	34.10951428051664	221.8278615794144	65.14881360581538	42.75395851357061	48.42875591907017	0.0	0.0	29.644268774703555	28.970056549550385	31.58088150853258	20.07924609124009	26.69141439858084	24.703557312252965	7.424566405321929	34.10059676044331	29.187876523607155
2L_20673	12.505549337518524	13.129286712111504	12.222391298635186	16.631795335779316	23.94188824884241	14.475194582803178	10.270694422191273	12.432630682489261	0.0	23.884418521888875	46.076632351094716	42.815183976845546	0.0	10.560654591614206	51.0828021573289	52.77713272393338	0.0	76.67648715521386	99.29344872277268	197.24882430156418	0.0	280.17595049691204	254.93649763604338	50.514005260528506	156.62028545937272	265.1985276177747	221.9259416061634	280.5521265851195	98.48481117999576	88.77215350702714	62.19612246755766	107.92026850562803	127.82950611792016	59.47548569168502	0.0	31.388797338229985	42.75574596114423	35.18475514928892	43.87234901331087	0.0	64.61200491051237	26.519852761777464	37.545274908380144	8.752857808074337	18.79533199134663	23.075716039468702	58.25672573898657	5.574369051103028	45.80442883022359
2L_20674	17.827059693909387	9.358108613951817	13.067556654391876	8.890933144924581	18.283888822254273	38.690347222652115	10.980902015215138	39.87700160394162	28.11761034053238	29.184000747110417	61.57847807559867	0.0	0.0	79.03638835319782	61.89714006084853	18.808871768635832	0.0	170.26321431724452	100.57214375111747	129.25416266432285	265.07386725100724	165.0580637588734	256.04598916347294	156.62028545937267	40.41906486451529	136.09762736469628	243.35577884800242	0.0	140.39324146935567	112.70640101174756	84.63244130740195	115.38284026399593	95.66814633399663	143.07334257481145	155.07722845977298	52.73604172859156	52.744915741755264	37.617743537271664	0.0	0.0	27.63194252555955	40.50524623949294	60.21223608976921	0.0	31.577871605522336	49.34275450992776	31.142558174298667	41.71881518564873	24.48587817785889
2L_20675	26.261653608788905	18.381001396956105	0.0	0.0	21.547699423958168	22.79843146791501	21.568458286601675	34.81136591096993	0.0	35.82662778283331	8.063410661441576	0.0	0.0	22.177374642389836	42.90955381215628	18.471996453376683	0.0	74.31721062736112	142.66900790166812	106.89613704084769	0.0	132.0829480914014	235.23685918234915	265.19852761777463	136.09762736469628	111.38338159946537	274.8467430660947	196.38648860958367	137.87873565199408	186.42152236475704	118.73805198351916	72.84618124129894	120.79888328143456	31.22462998813464	0.0	37.666556805875985	34.53348712246265	44.332791488104036	92.13193292795283	0.0	54.274084124830395	47.73573497119944	31.53803092303932	55.143004190868325	16.915798792211966	19.38360147315371	61.169562025935896	23.412350014632718	32.063100181156514
2L_20676	28.17503269477752	14.79015724895187	34.421346191312466	24.980983226518813	42.38231778878348	32.612648163337184	11.569949601299536	23.342288991543086	29.625920903235073	26.90582614915744	4.325448473311334	80.3855936154546	0.0	11.896590080385257	72.8901281063183	9.908917232796137	0.0	79.73183526073971	141.28950218998727	100.34885562881819	0.0	161.02986975260012	278.4836564904097	221.9259416061634	243.35577884800242	274.8467430660947	32.051261505601595	105.34743584341156	175.66015861187796	75.00145315315484	108.2807375574286	78.15362919402767	100.80006451204129	83.74900757426025	0.0	80.82175519595488	77.80402943363484	47.562802717421455	0.0	0.0	14.557100225635052	21.339032846746477	29.606358092284708	88.74094349371123	60.49418303059523	41.59171493038586	32.81313575450524	43.95673401466271	8.599790681094822
2L_20677	0.0	0.0	0.0	51.3178421873717	0.0	0.0	0.0	76.72241829062452	0.0	0.0	0.0	0.0	0.0	0.0	0.0	0.0	0.0	109.1941471937104	0.0	117.79672996277624	0.0	317.56785366473304	143.02059496567506	280.5521265851195	0.0	196.38648860958367	105.34743584341156	0.0	151.93873830071715	205.4316118164263	0.0	0.0	473.305566073457	137.63488218454086	0.0	0.0	121.7759809055262	130.27618551328817	0.0	0.0	0.0	0.0	69.50816025801429	0.0	99.41741395422822	0.0	0.0	103.19917440660474	0.0
2L_20678	13.545271684286808	14.220867131594217	0.0	22.518221745036083	11.113901935374884	23.518012445732186	16.686913454992055	26.93258101657027	21.364188919249774	22.174448604617385	6.23843550019152	0.0	0.0	17.158015023557954	55.32987115886203	57.16506985571536	0.0	95.82858183281746	84.90694199157724	103.37819257703227	0.0	46.449493607620695	175.7204538608294	98.48481117999577	140.39324146935567	137.87873565199408	175.66015861187796	151.93873830071715	173.34350281883204	81.12888134089813	238.84721311234452	350.67856301944266	249.22325419110442	96.63049465150213	0.0	109.28085909326028	112.21389464504608	91.46411176914458	71.27990191885496	0.0	41.990342221289104	18.46590209624921	36.60013981253408	14.220867131594217	39.261842462293366	37.49137698329385	63.10024104292078	54.34044287460943	49.6126492410505
2L_20679	13.735603370717067	19.227589283310838	20.136890582177642	15.223091359251558	11.2700691756846	15.898984213898574	22.561853320879187	27.31102477792723	36.10731382527382	7.4953444541759	29.521776738611237	31.3510090322257	0.0	46.39763000905914	29.923914706369718	57.96832610661535	0.0	45.34838899848083	109.0600174496028	104.83081355001164	0.0	106.76494065439373	118.79306248515087	88.77215350702714	112.70640101174757	186.421522364757	75.00145315315484	205.4316118164263	81.12888134089815	103.59783078330321	235.99303696334098	304.8052548425935	259.74536530026563	195.97660039391295	318.62862240915103	113.27900866091899	101.14726282863377	92.74932177058456	0.0	0.0	99.35419771485346	20.805973478209488	37.11442749139873	19.227589283310838	23.59320362379811	40.55273376116468	42.65793032253661	36.73600587776094	75.46467372848313
2L_20680	13.997858327675866	9.797351579920916	34.20227636670587	9.308248224917063	38.284164980249194	4.05063619292046	11.496314281641308	13.916238162499914	51.515399056679456	30.553814624659754	17.191679055420387	15.97479815842527	0.0	11.82087590326268	57.178601937439744	29.53755996124672	0.0	46.214229361220326	93.5935233281857	71.22157101965787	92.5052265452998	57.60180639264848	60.53059389159836	62.19612246755766	84.63244130740195	118.73805198351916	108.2807375574286	0.0	238.84721311234452	235.99303696334098	82.27592941737882	422.7950375942445	221.7796168792889	174.75359742762703	81.17805594791616	140.53790884610848	106.75984960850427	63.013461250659674	196.43085142952552	0.0	43.39336081579519	50.887736564365355	42.025617976205936	39.18940631968366	54.09825866721727	25.82938143797332	32.60430115940895	12.479136443758094	34.18023408333312
2L_20681	12.722565378082836	13.357126828590664	18.65174030062875	27.495676833580934	18.26802427663843	0.0	31.346783193108728	22.13466731595024	20.066580915477555	31.241441146852477	17.578585064530984	10.88954516547753	0.0	72.52145829371513	36.37849012635808	40.269753656493634	677.8741865509761	81.00737167082204	51.83743779507465	97.09925680228842	126.11612773041416	65.44239934522697	67.78741865509762	107.92026850562803	115.38284026399593	72.84618124129894	78.15362919402767	0.0	350.67856301944255	304.8052548425935	422.7950375942445	155.86694961909646	321.8683187939887	221.23090607102986	166.01000486962678	133.4364329362174	85.3224334761062	59.06230536285732	66.95053694330629	0.0	49.299940840070995	43.360822167439835	51.56570674238804	66.78563414295331	53.26703090389234	45.778516494351635	44.45076633121155	21.26664114669729	52.42421206409268
2L_20682	10.548745754129834	5.5374419676081805	30.929684455359187	10.522003613957509	4.327625483828529	27.47293000630046	0.0	26.218092581328523	16.63793849286898	8.634475041186446	24.29174974445079	36.1156857646413	0.0	0.0	25.853777926389125	66.77826055986894	0.0	67.16618406519598	105.797714769361	40.25427822468971	104.56750878367073	79.5823518176609	97.74788864560524	127.82950611792016	95.66814633399663	120.79888328143456	100.80006451204129	473.30556607345704	249.22325419110442	259.74536530026563	221.77961687928894	321.8683187939887	97.04466642513327	122.28710755245177	91.76332403464984	153.1897510382861	129.00369200243694	80.13391267184272	0.0	0.0	81.75277959450621	38.348851835376045	42.755019439282165	77.52418754651451	33.97357671097727	87.59226385125666	49.14101505680702	49.37226689236846	28.977891800415737
2L_20683	18.405133805322762	19.32312385349465	0.0	48.9559331327228	20.135228192541106	37.28195383002838	0.0	12.198543493906826	38.70583180767846	20.086895911714073	28.255675434967866	0.0	0.0	46.62816216653093	35.084694452408115	12.945855254981563	0.0	26.042118786784492	30.765444253015012	37.45837438146859	0.0	58.90728666305369	34.10951428051664	59.47548569168502	143.07334257481148	31.224629988134637	83.74900757426025	137.63488218454083	96.6304946515021	195.97660039391295	174.75359742762703	221.2309060710299	122.28710755245177	32.825055583760786	106.73725557168473	244.1825165318163	111.33076078601454	165.70694726376402	193.70835270416862	0.0	19.01863826550019	66.90992140314566	88.41205321521483	38.6462477069893	47.420858538836896	20.377112427321634	28.579920890778975	41.02059233735335	22.47100117298626
2L_20684	0.0	0.0	0.0	0.0	0.0	51.95560912756141	147.45782706146042	0.0	0.0	48.98742982550677	55.12739942005975	0.0	0.0	0.0	0.0	0.0	0.0	0.0	150.06002400960384	0.0	0.0	0.0	221.82786157941436	0.0	155.07722845977295	0.0	0.0	0.0	0.0	318.62862240915103	81.17805594791615	166.01000486962678	91.76332403464983	106.73725557168473	0.0	64.37906392841047	94.43851580428561	202.06102242877347	0.0	0.0	0.0	271.9637961794526	53.90428754703148	0.0	77.09921898491167	0.0	0.0	0.0	0.0
2L_20685	11.101140642200987	7.769887025842645	5.424891027501485	14.76399749996309	21.253146224682187	3.2123972835968573	18.234532557757884	22.072821918312165	11.672799750202087	21.2021305112288	23.859555837325548	25.33794483929409	0.0	18.74932619608983	36.27684675601856	46.85011087859575	0.0	52.35807688783591	41.75171645945444	56.482974619375355	73.36218912772358	20.302971086031302	65.14881360581539	31.388797338229985	52.736041728591566	37.666556805875985	80.82175519595488	0.0	109.28085909326029	113.27900866091899	140.53790884610848	133.4364329362174	153.1897510382861	244.18251653181633	64.37906392841049	99.51337957388371	227.72492580692722	187.400443514383	77.89071932079294	0.0	68.82707198164611	117.70799001836245	76.65631806372805	85.46875728426909	76.27228729863819	81.93699045434062	43.095275034045265	79.17362528607657	74.54417928552793
2L_20686	16.28441269587095	17.09662786112067	3.9789228498796176	12.633545600963325	8.907578969027904	16.493080916939903	13.374240677485536	13.491216543469374	4.280746784838108	6.6646480188334065	7.499979375056719	27.876429363915637	0.0	13.751819537622573	39.911246257489175	17.18126463271038	0.0	46.08286082399996	30.623077551242616	28.999472623876425	53.80799156290693	48.396890239203486	42.75395851357061	42.75574596114424	52.744915741755264	34.53348712246265	77.80402943363484	121.7759809055262	112.21389464504608	101.14726282863377	106.75984960850427	85.32243347610621	129.0036920024369	111.33076078601454	94.43851580428561	227.72492580692722	152.0368331712678	247.41021071102944	314.21209887969104	272.2051337888233	100.96335871439989	152.93401439947746	92.89197909539347	51.28988358336202	97.89923965506601	126.20419839299987	88.50385497505455	61.6998303254666	44.73403380203003
2L_20687	0.0	6.096668780178511	8.513319087712727	15.446162400951483	33.352709669427	15.12371196386441	28.615578320837866	11.546344138787058	27.477308322876695	23.766178826235958	37.44296633877326	0.0	0.0	29.423447545348886	18.976502345970104	49.01480247034604	0.0	82.1658929378415	80.08153756552126	35.45564941453859	0.0	31.861593238969913	48.42875591907016	35.18475514928892	37.617743537271664	44.332791488104036	47.56280271742146	130.27618551328817	91.46411176914458	92.74932177058456	63.013461250659674	59.06230536285732	80.13391267184272	165.70694726376405	202.06102242877347	187.40044351438297	247.41021071102944	9.80296049406921	0.0	0.0	90.00900090009002	100.2765521754734	83.68507215222314	109.74003804321318	130.91600055358768	57.86292915005786	40.57782827463075	23.296447291788002	63.80874392487584
2L_20688	36.204337279606094	0.0	0.0	0.0	29.705676160600763	31.429936385808755	0.0	35.993233272144835	0.0	0.0	0.0	0.0	0.0	0.0	0.0	0.0	0.0	0.0	45.38852578068264	0.0	717.7720356014929	148.9824498674056	0.0	43.87234901331087	0.0	92.13193292795283	0.0	0.0	71.27990191885496	0.0	196.43085142952552	66.95053694330628	0.0	193.70835270416862	0.0	77.89071932079293	314.21209887969104	0.0	381.03947568968147	0.0	0.0	98.71278527994944	195.65259924478096	0.0	69.96040241223467	120.25012025012025	168.6568171085475	96.82885499878962	0.0
2L_20689	0.0	0.0	0.0	0.0	0.0	0.0	0.0	0.0	0.0	0.0	0.0	0.0	0.0	0.0	0.0	0.0	0.0	0.0	0.0	0.0	0.0	0.0	0.0	0.0	0.0	0.0	0.0	0.0	0.0	0.0	0.0	0.0	0.0	0.0	0.0	0.0	272.2051337888233	0.0	0.0	0.0	0.0	0.0	310.74236350641684	0.0	444.4543212071379	0.0	0.0	0.0	0.0
2L_20690	0.0	11.195700850873264	15.633549597436097	7.091192738618636	43.74835943652113	18.51508979818552	0.0	21.203286509408958	16.81944327642755	17.457338628726053	9.822700260301557	0.0	0.0	27.0160745643658	17.423879426754368	0.0	0.0	15.088645794039985	26.737967914438503	32.55473264425816	0.0	102.39157463614423	29.644268774703562	64.61200491051237	27.63194252555955	54.274084124830395	14.557100225635054	0.0	41.990342221289104	99.35419771485346	43.39336081579519	49.299940840070995	81.75277959450621	19.01863826550019	0.0	68.82707198164611	100.9633587143999	90.00900090009002	0.0	0.0	33.05785123966942	87.22620662919171	115.25716755510734	111.95700850873264	109.90143215303773	153.48288075560802	24.838549428713364	99.82174688057042	97.64671418806756
2L_20691	9.379162003138893	16.41160839013938	9.166793473976389	16.631795335779316	5.130404624751945	8.142296952826788	23.109062449930363	15.540788353111576	9.862146910485238	25.59044841630951	11.519158087773679	10.703795994211386	0.0	15.840981887421309	15.32484064719867	46.179991133441696	0.0	4.423643489723876	11.75843471717045	33.4050428252649	0.0	25.73044443338988	28.970056549550385	26.519852761777464	40.50524623949294	47.735734971199435	21.339032846746477	0.0	18.465902096249206	20.805973478209488	50.88773656436535	43.36082216743984	38.348851835376045	66.90992140314566	271.9637961794526	117.70799001836244	152.93401439947746	100.27655217547341	98.71278527994946	0.0	87.22620662919171	48.30401753038038	177.40142394209616	223.19787410589555	179.22691577462678	145.37701104865283	138.3597236300931	163.05029474476356	91.60885766044719
2L_20692	21.68817669047719	3.252844938182935	13.626707256085348	8.241217128875329	17.795159411580176	8.069175427101456	15.267688380373082	6.160490005375028	14.660370526204678	7.60819036909614	8.56178311119787	0.0	0.0	23.548084010144514	17.718419385368282	19.6136887856773	0.0	26.303502969007898	34.958515894471894	33.10505036460484	0.0	25.499373352899855	31.58088150853258	37.545274908380144	60.21223608976922	31.53803092303932	29.60635809228471	69.50816025801429	36.60013981253408	37.11442749139873	42.025617976205936	51.56570674238804	42.75501943928218	88.41205321521484	53.904287547031494	76.65631806372808	92.89197909539347	83.68507215222316	195.65259924478096	310.74236350641684	115.25716755510733	177.40142394209616	75.34640509743546	175.65362666187846	205.55718870409362	202.38609779021823	101.03371928214099	91.15109329521562	136.17925275039536
2L_20693	14.446065614030019	0.0	21.17845388815235	4.803147790936268	17.779505682330015	6.270504549878102	0.0	21.54274799293398	11.39248005176743	17.736828040269693	6.653306826558937	0.0	0.0	18.299065283745307	23.603777548558874	0.0	0.0	10.220141855568956	18.110692552883222	0.0	143.20082483675105	39.63079947211775	20.079246091240094	8.752857808074337	0.0	55.14300419086832	88.74094349371123	0.0	14.220867131594217	19.227589283310838	39.18940631968366	66.78563414295331	77.52418754651451	38.6462477069893	0.0	85.46875728426909	51.28988358336202	109.74003804321319	0.0	0.0	111.95700850873264	223.19787410589555	175.65362666187846	60.666359290446266	134.92363322359543	191.92630030068452	134.59312498317587	144.8855404230658	92.59602207489166
2L_20694	6.64726404151438	11.631347691689262	19.490258281654373	13.260825106219208	14.544222253169094	23.082658229698612	5.459337760492302	19.825513453263003	24.46348946514774	5.4409914502074015	14.286889309467696	45.516406388682796	0.0	16.840394042766743	14.481501601382549	14.02671434502725	0.0	15.675774814359638	19.444876552812286	20.29290096827577	0.0	12.157238070026299	26.69141439858084	18.79533199134663	31.577871605522336	16.915798792211966	60.49418303059524	99.41741395422822	39.261842462293366	23.593203623798107	54.09825866721726	53.26703090389235	33.97357671097727	47.420858538836896	77.09921898491167	76.27228729863818	97.89923965506601	130.91600055358765	69.96040241223467	444.4543212071379	109.90143215303773	179.22691577462678	205.55718870409362	134.92363322359543	94.19677906958987	208.5183422546475	154.8303987811751	157.04052682652207	133.90916981589922
2L_20695	11.425524622005561	3.9984645895975945	11.166821141025784	12.662844176104707	12.499531267577467	19.83759621234163	9.383679903911117	18.931505811972286	6.006944027295553	12.46952759194718	24.55675065075389	13.039169665675688	0.0	9.64859805870207	28.002663364426663	0.0	0.0	21.555208277199977	14.323911382734911	5.8133451150461	75.50588945937784	10.448119860831044	24.703557312252965	23.07571603946871	49.342754509927765	19.38360147315371	41.59171493038586	0.0	37.49137698329385	40.55273376116468	25.82938143797333	45.778516494351635	87.59226385125666	20.377112427321634	0.0	81.93699045434062	126.20419839299986	57.862929150057866	120.25012025012025	0.0	153.48288075560802	145.37701104865283	202.38609779021823	191.92630030068455	208.5183422546475	105.41406645302749	168.5472996948407	188.43901196842373	174.36913247869208
2L_20696	0.0	8.41207031144849	11.746519506270293	5.328081975738046	0.0	20.867416780741877	19.741621655769293	0.0	50.550239355383354	0.0	0.0	0.0	0.0	0.0	26.1834253680735	33.814856895525615	0.0	56.685486248101036	50.225008036001284	48.921046323338764	0.0	10.990508596775825	7.424566405321929	58.25672573898657	31.14255817429867	61.169562025935896	32.81313575450525	0.0	63.10024104292078	42.65793032253661	32.60430115940895	44.450766331211554	49.141015056807014	28.579920890778975	0.0	43.095275034045265	88.50385497505455	40.57782827463075	168.65681710854753	0.0	24.838549428713364	138.3597236300931	101.03371928214099	134.59312498317584	154.8303987811751	168.5472996948407	0.0	160.72002571520412	220.10529837474246
2L_20697	18.400322005635097	0.0	13.487768280140948	3.0589458872472544	15.097473060446507	7.986901481570224	0.0	0.0	7.255446119243257	15.061233326744043	16.948972998167392	0.0	0.0	23.30798589866853	22.548549846388	9.706853038245	0.0	26.035310389716052	23.06805074971165	56.17287201362192	0.0	37.85906961336425	34.10059676044331	5.574369051103028	41.71881518564873	23.412350014632718	43.95673401466271	103.19917440660474	54.34044287460942	36.73600587776094	12.479136443758092	21.26664114669729	49.37226689236846	41.02059233735336	0.0	79.17362528607657	61.699830325466614	23.296447291788002	96.82885499878962	0.0	99.82174688057042	163.05029474476356	91.15109329521559	144.88554042306578	157.04052682652207	188.43901196842373	160.72002571520412	36.908881199538634	117.94191360754829
2L_20698	25.199152048533566	13.228003153555951	0.0	29.324481249926684	5.168979095614741	32.814068922670366	0.0	18.78916366301009	9.936298391015201	30.939429363477963	17.408652448439923	0.0	0.0	0.0	10.293376675311388	13.293488317682465	0.0	26.741423802541327	15.79579200101093	9.616059588798059	0.0	25.923906421610862	29.187876523607155	45.8044288302236	24.48587817785889	32.063100181156514	8.599790681094822	0.0	49.6126492410505	75.46467372848313	34.18023408333312	52.42421206409268	28.977891800415737	22.47100117298626	0.0	74.54417928552793	44.73403380203003	63.80874392487584	0.0	0.0	97.64671418806758	91.60885766044719	136.17925275039536	92.59602207489166	133.90916981589925	174.36913247869208	220.1052983747425	117.94191360754827	11.53720575798865
2L_20699	0.0	513.1362889983579	0.0	0.0	0.0	0.0	0.0	0.0	0.0	0.0	0.0	0.0	0.0	0.0	0.0	0.0	0.0	0.0	0.0	0.0	0.0	0.0	0.0	0.0	0.0	0.0	0.0	0.0	0.0	0.0	0.0	0.0	0.0	0.0	0.0	0.0	0.0	0.0	0.0	0.0	0.0	0.0	0.0	0.0	314.821810855056	0.0	0.0	0.0	0.0
2L_20700	0.0	0.0	0.0	0.0	0.0	0.0	0.0	0.0	0.0	0.0	0.0	0.0	0.0	0.0	0.0	0.0	0.0	0.0	0.0	0.0	0.0	0.0	209.03010033444818	0.0	0.0	0.0	0.0	0.0	0.0	0.0	0.0	0.0	0.0	0.0	0.0	0.0	0.0	0.0	0.0	0.0	0.0	0.0	0.0	473.66426676771505	145.3023742407951	0.0	0.0	0.0	0.0
2L_20701	0.0	0.0	0.0	0.0	0.0	0.0	0.0	0.0	0.0	0.0	0.0	0.0	0.0	0.0	0.0	0.0	0.0	0.0	0.0	0.0	0.0	0.0	0.0	0.0	0.0	0.0	0.0	0.0	0.0	0.0	0.0	212.6664114669729	176.32952461560163	205.10296168676675	0.0	0.0	90.7350445962744	0.0	0.0	0.0	0.0	209.03883941636354	207.16157567094456	0.0	0.0	0.0	0.0	0.0	0.0
2L_20702	22.216297876121924	9.329750709061054	6.513978998931708	17.727981846546587	7.291393239420189	19.28655187310992	10.947626554562971	8.834702712253733	7.008101365178146	10.91083664295378	24.55675065075389	0.0	0.0	33.77009320545724	14.519899522295304	0.0	0.0	12.573871495033321	33.42245989304813	0.0	0.0	24.378946341939102	12.351778656126482	32.306002455256184	28.78327346412453	56.53550429669833	6.065458427347939	0.0	52.48792777661138	35.48364204101909	48.214845350883536	28.758298823374748	27.25092653150207	23.773297831875237	0.0	38.23726221202562	49.079410486166616	52.50525052505251	46.76393565282454	0.0	110.19283746556474	92.87975705886154	96.0476396292561	167.93551276309896	123.06670787970373	108.22510822510823	103.49395595297234	95.06833036244801	162.7445236467793
2L_20703	14.419428738281958	7.569312191739761	10.569701633177448	16.78001969494883	14.788935273562766	9.388413696068257	8.881909681636829	10.751512827450762	22.74294726990818	20.65481060866481	16.602597243902448	24.683861444548935	0.0	0.0	14.72515931886125	15.21356806854625	0.0	25.503242737314046	0.0	16.50747045575475	0.0	54.39187167869633	26.722963042142112	43.683592748348865	14.011280014497004	0.0	29.525771815977674	0.0	49.68125923539123	19.192135830422124	58.67571837415451	43.33061794794194	38.69062095130288	51.43331798906013	0.0	62.04448201582522	54.039494907062014	91.28140841127752	189.7000462868113	723.091941140316	78.22540090517965	88.45927531540647	97.40541203950374	98.4010584926169	125.38692896993014	115.74166460460253	125.94839138714522	110.87409764151512	145.23973468661555
2L_20704	4.978864719266713	10.454389589100671	29.196781930695597	0.0	8.17032179629427	12.966849816216515	0.0	4.9498334381048075	15.705761972894996	12.226064829116293	0.0	17.04611314528061	0.0	12.613617156537511	4.067544008792403	10.506143993007111	0.0	28.179134759667203	37.45131329271947	53.19852320899572	0.0	20.488248623531167	9.227135159075809	18.10013719903997	12.901161620592319	76.02057623596788	33.98304382045534	0.0	9.802499245207558	39.76095712575993	67.53352701948883	55.2427180890439	30.5358429724811	8.879669818357474	86.62208516683413	53.55813467728546	58.92386172848042	75.6442367496512	262.005072418202	0.0	77.17240314863405	95.02572029495984	89.68794872001844	73.1807271237047	125.07352078112582	77.17240314863405	92.77556662677317	173.10829255301442	109.41737073705364
2L_20705	0.0	10.454389589100671	21.8975864480217	19.86497116930518	4.085160898147135	4.322283272072172	0.0	9.899666876209615	31.41152394578999	16.301419772155054	9.172300752403832	0.0	0.0	0.0	40.67544008792404	0.0	0.0	0.0	31.20942774393289	22.799367089569593	0.0	34.147081039218605	55.362810954454865	18.10013719903997	32.2529040514808	38.01028811798394	20.38982629227321	111.69689929407559	39.20999698083023	6.626826187626655	40.52011621169329	46.03559840753658	30.5358429724811	79.91702836521726	0.0	58.913948145014004	94.27817876556868	50.42949116643413	104.8020289672808	0.0	108.04136440808767	99.55075459471982	107.62553846402213	83.63511671280537	147.52261425466125	126.78323374418451	81.17862079842652	159.7922700489364	109.41737073705364
2L_20706	21.03695351254013	30.92069460248355	24.67274685391637	25.18034724258411	27.617328769109466	3.6525464092546764	0.0	8.365715624228786	13.272157535201082	17.21939785832017	3.875527362385837	0.0	0.0	0.0	13.749115759992685	26.634657726891767	0.0	17.859587919774732	0.0	44.95542348651144	0.0	23.0847985447343	35.08826648368786	20.39403311379157	27.255323509787928	32.120602154221714	40.20432989145979	0.0	16.567208193478486	44.80000716800115	11.41384430831533	19.45119617075972	12.90216033772695	15.007533781958543	73.20001171200188	49.78524455869906	49.793622034540846	35.51287696918903	0.0	0.0	91.30037824442414	80.3015053855543	121.26531258786999	70.67587337710526	100.27323100404942	88.50546870632954	196.000031360005	163.16426140039945	123.28423025179264
2L_20707	16.046792446774795	8.423577931573591	0.0	5.335370733570793	26.332801849616	6.965321059508917	19.768627978143805	7.976612571939074	0.0	13.134796505881434	7.390540551526478	0.0	0.0	0.0	0.0	33.86111524969186	0.0	0.0	40.23497223786916	36.740977334491085	0.0	44.0221739690282	22.30416939273181	68.05915701928116	10.39505361768656	61.253241317353044	32.85802376511332	0.0	31.593280741051995	10.679071476093297	10.8829678288588	29.674382995391568	24.604119713804877	42.928526864672115	0.0	43.154228898660925	63.30351948577285	67.72223049938373	0.0	0.0	99.49011317000374	102.08873552892173	79.49223252489733	168.47155863147185	155.04220507225742	115.47959564375434	112.13025049897962	64.37595558059064	29.387520001880798
2L_20708	0.0	11.165250168595277	7.795514305158526	10.607858584515638	21.814685122472007	13.848548579785183	13.101420718062668	5.286404161457356	0.0	13.057392899999085	9.795983940463929	0.0	0.0	40.413892140710395	13.032366751652178	11.220523684281392	0.0	30.095213732446023	33.33155565036532	48.699282740730695	0.0	14.58758348656374	39.418187551736374	32.21813481485204	27.55678765015005	40.594849866713574	14.517507024658713	0.0	10.46903364538033	14.154852672754668	57.700449558627625	19.66634086095307	16.30608477859598	18.96691032824135	0.0	57.19989360819789	29.367552965430612	35.90567578970046	391.7486540635528	0.0	32.96793867963406	62.825362888961486	110.15436457933724	55.826250842976386	82.20188714982423	88.30697860616264	37.156488265981004	63.996586848701405	146.0716939350059
2L_20709	8.342962502555032	26.27724950773953	0.0	22.191499324268847	0.0	7.242744942391207	0.0	8.294315490878327	26.317763305932157	0.0	15.369801260784799	0.0	0.0	0.0	6.815884555273756	52.8146698026844	0.0	59.023863347951576	20.91875156890637	12.73478161759743	0.0	11.44388661854894	15.46168594223514	20.21997308721582	54.04540678896782	42.46194348315323	34.16673594921457	0.0	32.85161909204695	33.313234348609676	33.949286555743036	46.28443948000975	12.792042326309652	29.758893445306132	0.0	71.79685081063133	32.91242727176384	28.16782389476501	0.0	0.0	51.726367515841204	68.2424091693534	82.65835273926024	52.55449901547906	69.86088548134957	73.894810736916	77.73088014675591	89.25334002733385	15.279002220039022
2L_20710	0.0	0.0	0.0	0.0	0.0	0.0	0.0	0.0	0.0	0.0	0.0	0.0	0.0	0.0	0.0	0.0	0.0	0.0	0.0	0.0	0.0	0.0	0.0	0.0	0.0	0.0	0.0	0.0	0.0	0.0	0.0	0.0	0.0	0.0	0.0	0.0	0.0	0.0	0.0	0.0	0.0	0.0	528.2620179609087	0.0	0.0	0.0	0.0	0.0	0.0
2L_20711	0.0	0.0	0.0	0.0	0.0	0.0	0.0	0.0	0.0	0.0	0.0	0.0	0.0	0.0	0.0	0.0	0.0	0.0	0.0	0.0	0.0	0.0	0.0	0.0	0.0	0.0	0.0	0.0	0.0	0.0	0.0	0.0	0.0	0.0	0.0	0.0	385.6239395341663	0.0	0.0	0.0	0.0	0.0	0.0	0.0	0.0	0.0	0.0	0.0	895.094880057286
2L_20712	12.805900959161981	26.889237851442335	0.0	8.51562446777347	0.0	11.117139070962923	31.55211146729939	19.096846474085577	20.19802140182348	10.48202646921324	11.795819089881782	21.921748127882708	0.0	16.221442151093	15.692904505537502	40.5335293354663	0.0	0.0	32.10891343436938	39.094111254021804	126.9422159033208	43.91404089978113	23.732675147142583	38.79541779561332	8.295615932891785	16.294075474157594	8.740616947706638	0.0	12.60627086337828	68.17817684737292	34.73995407378071	17.760895717492822	19.63494706418271	57.097440207560616	0.0	27.55086578595732	25.259210013154995	64.85364693674607	0.0	642.1782686873876	99.24573243350535	40.735188685393986	63.43757857609165	53.77847570288467	70.11315438256707	120.51267509782794	29.827952370725654	51.374261494991	70.35680279926265
2L_20713	11.30077579825855	3.9548076223380186	11.044896953872644	10.019668609480409	6.181527987177038	6.540333583174076	0.0	18.724803436375925	5.941357612097079	0.0	10.409412607255986	12.896802366821168	0.0	0.0	15.387176757731057	7.948771755788295	0.0	21.3198591823301	18.8900222902263	11.499744993154776	0.0	15.501064148053764	34.90547597107034	41.08277768876509	9.760801791302343	9.585981460711853	0.0	84.50799445627557	14.832811959992938	20.05498072967039	25.54736507031401	31.34678319310872	11.551452479634788	13.436417528612852	131.07362405463147	16.20847338467367	41.608748774399444	12.71803480926127	0.0	0.0	70.06480994920301	30.81208326657382	30.53537676074616	31.63846097870415	36.39558506994867	62.557866026074116	61.41837848461557	20.149357109574723	48.29028254644318
2L_20714	4.718505743601116	12.384624835036798	0.0	10.981935657152755	7.743072466640907	8.192517609816603	17.438697166560484	23.454962952886014	11.163347307363418	5.793364589178998	13.038982646417995	16.154723479598196	0.0	11.954015293967167	11.56452174342104	14.935121830767148	0.0	16.6909798606637	8.873219440632246	10.803561718227265	0.0	3.236143319726429	24.047710657945363	11.435753081506615	24.453046482796058	18.01131110337292	28.985376555468026	52.927975610788835	23.224746803810348	12.560581253458084	12.80040142058855	13.088479869045395	18.086898140377482	29.453643331526845	41.046185167550526	35.53019940055478	18.614188553539805	31.861593238969913	24.83040831123427	0.0	51.195787318072114	34.30725924451984	42.498955588166424	19.815399736058875	30.39309517506575	28.732329617285366	38.46678008871538	34.704147145583896	30.244557491879338
2L_20715	11.108148938060962	11.662188386326319	16.28494749732927	11.079988654091618	27.342724647825708	4.82163796827748	0.0	33.1301351709515	17.520253412945365	0.0	0.0	0.0	0.0	0.0	9.074937201434567	11.719921992199222	0.0	0.0	0.0	8.477794959442228	0.0	15.23684146371194	15.439723320158103	13.460834356356745	28.78327346412453	42.40162822252375	15.163646068369847	0.0	10.934984953460704	14.78485085042462	15.067139172151107	30.812463025044373	25.547743623283193	49.52770381640675	0.0	17.92371666188701	35.056721775833296	28.127812781278127	58.45491956603068	0.0	68.87052341597797	30.286877301802676	5.002481230690423	0.0	14.310082311593456	12.298307752853207	38.81023348236463	22.281639928698752	10.171532727923706
2L_20716	5.987853638893505	15.716272251098253	0.0	3.9817825484841753	4.913036792258627	2.599106531138856	0.0	8.929408560623987	18.888603985778772	9.802487234098344	0.0	10.250291620796611	0.0	7.584911184482485	12.22962440622116	6.317630231629596	0.0	8.472440211048486	7.50683121640693	18.27983966752628	0.0	12.320141336661413	11.097054841645027	21.76820992390922	19.394548735397844	0.0	20.434928851708214	67.16638456785148	11.789019000361924	11.954672663130475	20.304873616375147	22.14596627833715	27.543049786816795	26.69793528847653	0.0	19.323578146965474	28.346016994854487	35.37872929712573	0.0	0.0	37.12469256113973	32.65231488586384	26.96590188672326	56.57858010395372	32.78389454539634	16.573523464794523	20.920677160478334	56.051006415838415	60.31267185684623
2L_20717	14.942936660627229	7.844121615261522	3.6511474643693647	13.248937600816136	4.086895573687749	8.648237273037823	12.27249855798142	7.42790291730887	3.9281077715648207	10.192713636729646	13.764293358384347	8.526675704942914	0.0	0.0	8.138542407401191	0.0	0.0	7.047775105496384	9.366804046459347	3.8015080582467067	0.0	17.080790430657967	20.76986984214899	9.053911516122753	19.35995973128376	38.02642836771556	20.398484392609628	0.0	29.41998499580765	29.833380569519235	13.512440735279464	4.605514643233808	19.093005850096993	8.883440378789897	43.32943368430174	5.358087698500405	15.719701993749455	25.225452481553887	0.0	0.0	30.882069098629607	24.898256669337567	38.13356392923756	36.60590087122044	19.25025085483145	33.08793117710315	23.203740442959408	26.643353732151034	22.804965097000917
2L_20718	7.015673013512186	2.4551975550160665	0.0	9.33051676134031	15.350301556674081	8.120653420256808	11.523817425855759	9.299687065530245	11.065423208176021	3.828363734369748	4.308201868553315	0.0	0.0	17.773733266030128	11.463078570233135	24.673519983577304	0.0	19.853481307947348	20.522563092222533	17.84798938829943	0.0	28.869804878612094	10.834893558005684	11.335439457984627	21.208727815670706	0.0	12.769386162837767	0.0	13.81261257279247	6.225200358073525	19.032175796401397	6.4868343210619726	25.099537594804538	12.51226201677644	0.0	40.24974969686907	16.6058155780263	23.686579184234212	24.612597712012917	0.0	14.499057561258518	19.12855408534906	16.85046309285195	14.7311853300964	24.101191261631087	28.480291638186376	10.894100626628667	37.52697251149263	25.69650373370199
2L_20719	16.30705089702369	8.560197592187622	7.968908506570764	3.6146024154219183	6.689971554240952	11.797149431188641	6.6964166135417615	5.403988684047696	12.860093329983995	11.123188421917664	20.0277484454712	9.30506083648775	0.0	13.770936988323623	17.762991074541063	22.940199487974745	0.0	7.691154019204811	0.0	8.29708199923169	0.0	18.640065553382538	15.110609662731193	23.05432983368606	24.648512215802654	6.91629895010582	33.39093888641961	0.0	5.3509472246777126	7.234848238205932	11.059475648140571	12.564859806320225	25.003167067828592	9.694393925880542	0.0	14.61804509959274	12.866044321807216	27.528239385569698	0.0	0.0	33.70123852051563	39.521708286318976	12.239620434682774	5.706798394791747	12.254417104645368	30.090391536174668	44.31344545901133	7.268894582856312	54.75093798311481
2L_20720	13.35507242344483	0.0	16.315848725976952	11.84108085386034	3.652614450108026	1.9323148745734415	0.0	11.064333567528395	17.553498675588525	10.931540317798097	6.1508369751413925	7.620615288478392	0.0	5.639028846452064	5.455294317674517	4.696864373344355	0.0	25.195461667467146	13.952450050228821	6.795105485518781	0.0	12.212603101085243	14.43775266067156	13.486376736539585	14.418945340662003	16.992834688039874	9.115451754192728	49.93508439029262	8.764587560420876	5.925162238348539	21.13402139668709	10.290310232272883	17.06414754344532	11.909204226973554	0.0	21.549273011331326	19.31778368823907	11.272474496026451	0.0	0.0	34.50060376056581	18.20660859432844	20.047894419768827	18.694908441685907	30.1081959527416	14.785973040242489	0.0	47.62436283811437	20.38166709807862
2L_20721	20.81463870412685	2.428089695575826	10.171670676565284	6.151665624984621	3.7952046829789623	10.038741511240177	5.698291424299338	9.197009132630068	0.0	11.358284202444	8.52126994190198	15.836215524558803	0.0	17.577493308834214	13.225933713131765	0.0	0.0	6.544759610979488	11.597699016515122	7.060371827421919	0.0	6.344678464384782	17.144424633109313	16.81542714548035	17.978196043838032	5.885399500918123	18.942598874051924	0.0	27.320214773315072	30.78233931003233	9.41102068165905	12.830426243867056	17.730295259060888	20.62352335572773	0.0	27.366179382818018	23.721346438221588	7.808351813099291	0.0	0.0	21.508459994264413	16.81542714548035	31.245781819454372	29.137076346909918	32.773248448633595	28.165840468679587	32.32145627553395	27.834477639636297	33.88371785705815
2L_20722	7.823614014178996	0.0	0.0	6.936693652717207	10.698798439344873	2.2639616249448724	0.0	25.926650911905128	8.22649515521134	6.403870328456644	7.206516420407989	8.928555484722349	0.0	6.6068657227217376	12.783192998730414	33.01797498558215	0.0	22.139853766265873	16.347134674234297	15.922723836675845	0.0	3.577168649550868	21.748796566589984	15.801068341832726	13.51495632641863	6.636448703569745	10.67995347812265	0.0	20.537739636913297	6.9421087141166735	17.686637356371236	12.056455074272584	3.9985797044889653	0.0	0.0	2.80531270119352	22.63333037728321	30.816776653210006	27.44704093451685	0.0	16.168802295969925	23.70160251274909	23.488751354420124	60.234762247917516	30.236332211957365	17.323716745682063	30.371725624260446	10.46216619150995	14.327886030263361
2L_20723	12.805900959161981	5.377847570288468	22.528695926436296	8.51562446777347	8.405798319680915	2.2234278141925845	6.310422293459879	2.546246196544744	8.079208560729391	8.385621175370593	9.436655271905426	8.768699251153084	727.8020378457061	6.4885768604372	12.554323604430003	10.808941156124348	0.0	25.36737393321133	12.843565373747754	11.728233376206541	0.0	17.565616359912454	9.493070058857034	6.207266847298132	16.59123186578357	0.0	6.99249355816531	0.0	5.042508345351312	0.0	6.947990814756143	21.31307486099139	11.78096823850963	18.2711808664194	0.0	22.040692628765857	18.186631209471596	34.58861169959791	0.0	0.0	47.63795156808257	27.932700812841595	18.454568313044845	0.0	19.796655355077757	5.6711847104860205	29.827952370725654	23.974655364329138	18.761814079803376
2L_20724	7.208237573899453	2.522587246202497	7.045024398680749	4.7933093071367265	3.942908265479168	4.171773612864415	5.920060242533028	16.72114974625655	3.78971478985463	0.0	4.426452390959325	0.0	0.0	6.087194186973039	7.851809655645147	5.070150603753534	0.0	6.799471681050383	3.012265946935923	14.670301478362957	0.0	16.479009202867477	15.585202073277168	5.823285981283377	12.451920023808071	30.572251401737724	6.559938651453733	0.0	4.730579316204222	31.980341044752972	6.518188843011703	22.216278133583813	14.736265064146963	21.42615945519276	41.80287436564139	28.431229379281643	17.061608139979498	20.280602415014137	50.576317133738954	0.0	37.242560798480504	19.653590186831394	32.46182003037128	35.31622144683496	26.31038484818985	23.941646227594607	27.982798414158847	16.065418383658255	4.400302564804356
2L_20725	0.0	6.276896501508967	0.0	3.9756941959635577	0.0	0.0	14.730751327240695	17.831510061429555	18.859722328308163	14.68124808226197	11.01424086272346	81.87694713614908	0.0	15.146626921917624	14.653109609655813	25.231880986263768	0.0	0.0	22.48605864364094	9.125944421173287	0.0	8.200868800040677	22.16017373576209	21.734925199254928	0.0	45.643342918435344	8.16147311325105	0.0	23.54198595485118	15.915191129509074	8.109530563604265	16.584077958433667	45.83489171965181	21.325690205963518	104.01714202500573	38.588062782778145	37.736899281630954	10.092752394505506	0.0	0.0	0.0	27.16865649906866	5.384933924168283	50.21517201207173	26.957219278108774	33.09636337159273	0.0	15.990086146589116	32.847518534212334
2L_20726	11.351811559928105	0.0	0.0	7.548689044335967	6.209444565183644	9.854805860324552	0.0	7.523746825919308	23.872758198800394	9.29180927012838	3.485474285913456	25.91009198082653	0.0	47.93174519484254	24.73066757345781	0.0	0.0	16.062106813010306	14.231499051233397	23.103358650763855	0.0	10.380712635922455	28.050490883590463	9.170736180846918	4.902441415825081	0.0	30.99253596425528	0.0	7.449899426357745	10.072775805192515	25.662740267405752	20.992232873836677	17.405430494314224	13.49709812390336	0.0	16.28167294189478	38.81118359182577	25.550942190993293	0.0	0.0	23.46041055718475	10.317078203452782	17.040710256803504	55.61735261401557	31.685291931218543	37.70423125261835	17.627357659086904	30.36053130929791	6.929766813346731
2L_20727	3.5460112692238135	11.16862539536934	0.0	9.432058056203747	5.81900790570414	18.47031328114033	17.47384165903642	17.626674093372017	5.592922492161519	17.415120155621516	6.532630161022801	24.280920538259444	0.0	26.950739438454395	14.484784892253478	29.93044165359704	0.0	15.052155719568304	4.445550892666619	5.412667156693466	0.0	24.319988793349165	6.571683928289785	30.079349323515434	27.565117997081774	9.02380479705463	14.521895630167979	0.0	27.9258624204462	9.439421099182828	28.85894612900526	13.11485729723775	21.748018755491373	12.648429318047285	0.0	7.628957998771737	11.191021219854886	17.958264992158224	0.0	0.0	32.97790480378146	16.113937137597553	31.93845332290862	29.783001054318234	15.988532111139484	11.777823144207668	33.0379738471399	47.41920952177727	19.482113471621705
2L_20728	0.0	0.0	0.0	50.65137670441883	62.497656337887335	66.12532070780544	187.67359807822237	75.72602324788915	0.0	0.0	140.3242894328794	0.0	0.0	0.0	62.22814080983703	0.0	0.0	107.7760413859999	95.4927425515661	0.0	0.0	0.0	0.0	0.0	0.0	0.0	0.0	0.0	0.0	0.0	0.0	0.0	0.0	0.0	0.0	0.0	0.0	0.0	0.0	0.0	0.0	138.45429623681224	0.0	0.0	0.0	84.331253162422	0.0	0.0	0.0
2L_20729	5.3709731129085965	0.0	0.0	3.571571434285943	17.627544095301555	4.662682870422178	13.233394736284911	16.018966456284243	8.471331320545012	8.792615609706344	4.94733071718485	18.388572605440075	0.0	0.0	4.387881723770559	0.0	0.0	0.0	20.20038784744667	24.594921640579653	0.0	14.734528008864292	4.976907150820195	13.017070586366962	34.792967923667014	0.0	0.0	0.0	0.0	21.446157277539015	14.570420298343926	0.0	32.94068042269481	9.578984474381963	93.4439709949914	40.44325810887325	12.712877127499988	9.066840750009067	0.0	0.0	33.3000333000333	24.407007349438054	0.0	22.5554412746531	6.9191606781331	35.678607107178536	0.0	14.364720247073187	19.672414946313978
2L_20730	0.0	7.348013684940687	20.52136582002352	4.654124112458532	11.485249494074761	0.0	0.0	20.87435724374987	0.0	17.18652072637111	0.0	0.0	0.0	0.0	22.871440774975902	0.0	0.0	0.0	8.774392812017409	10.683235652948682	0.0	0.0	0.0	8.481289427394227	18.13552313730042	0.0	0.0	0.0	0.0	9.315514616973985	9.493376471236019	6.471352616238436	21.462543568963447	12.482399816259074	0.0	0.0	27.61030593323386	11.81502398449869	0.0	0.0	0.0	31.804835352728343	44.12689887501624	29.39205473976275	9.016376444536212	23.24644329417599	16.302150579704474	28.078056998455708	38.45276334374976
2L_20731	8.18005946903234	8.588055045997622	0.0	5.439548125858088	13.423485461694069	3.550662269526512	20.154626292919275	8.132362329271219	12.901943935892822	0.0	0.0	42.00904034548234	0.0	10.36181381478465	16.706997358289577	8.63057016998771	0.0	11.574275016348663	5.127574042169169	18.729187190734294	0.0	5.610217777433684	34.10951428051664	9.912580948614172	0.0	20.81641999208976	5.58326717161735	0.0	8.05254122095851	5.443794455386471	11.095466503341399	22.690349340618447	12.542267441277103	14.588913592782571	0.0	21.998424912776244	6.453957147015334	20.713368407970503	0.0	0.0	0.0	14.868871422921256	22.103013303803706	0.0	13.17246070523247	13.584741618214421	9.526640296926324	16.40823693494134	14.980667448657506
2L_20732	0.0	7.587967304966477	10.595751421552501	16.821375257967805	2.965076733220779	9.411552115528684	8.903799785596501	0.0	5.699749723989619	23.66367528231504	3.328703107311064	12.372348296451364	0.0	9.155170061861485	0.0	15.251062999091038	0.0	20.452877847743668	22.652314160414626	11.032102867739981	0.0	34.69831549592072	16.743014814219507	4.379125409831399	18.727749093108752	27.588490081937817	34.53163023333022	0.0	0.0	28.85915434020037	9.80338814897817	13.36535672805375	11.081707646821545	12.890019773290332	0.0	7.774674386918333	22.809549103684514	24.401700798545658	0.0	0.0	0.0	32.84344057373549	9.764547466929917	15.175934609932954	18.62162282321958	8.001856430691921	42.08626674612554	24.1624684377756	0.0
2L_20733	8.873075097271085	4.65781805444803	0.0	14.750968253556163	3.6401811936590955	3.8514748067329942	10.931064335872255	4.410668525028339	0.0	7.2628867214820945	16.346399828035874	0.0	0.0	44.958671741002085	10.87344971790647	0.0	0.0	12.554848996553693	5.561982735605588	0.0	87.95693628399536	0.0	12.333092152864566	21.50475201257598	11.495891368424926	0.0	0.0	0.0	34.93901395114827	35.42996028301452	18.053213652562295	12.306339241470065	6.80242492843849	31.649776236082012	0.0	9.544853653531357	10.501105766437206	22.468207486406733	0.0	0.0	13.753266400770181	28.22498701650597	7.991861088667302	0.0	11.430746536340916	9.823761714835845	41.33495366351695	17.798344753937887	32.499662815998285
2L_20734	8.815284528000282	9.254963128226898	0.0	9.769929875351325	12.054908662368046	5.101853401303625	14.479826705433988	23.37035587209404	0.0	4.810388900701065	5.4133117666992545	0.0	0.0	0.0	2.400584590359444	12.401039703168712	0.0	12.473078937958904	3.683838264764823	8.970492462095184	0.0	16.1223492842483	10.891347913217738	7.121563667491343	15.228024437933616	0.0	8.022450024147574	0.0	34.711455243049606	11.73306800955541	15.942784534861289	10.867722429674966	4.505413705108058	20.96242694594209	102.24530694041142	18.965375546044772	18.547043184007997	9.92083176253497	0.0	0.0	9.10912734560029	18.694104627164776	7.939809889192013	12.339950837635863	18.927162977257876	16.266298831429093	20.53286901672197	3.9294274824158117	26.906659721160903
2L_20735	0.0	6.781536859009137	0.0	4.295325998061949	0.0	22.430174865643256	0.0	12.843400418694856	0.0	15.861568687994485	5.949873505689269	0.0	0.0	0.0	15.831167981357217	13.630217647315394	0.0	27.418794669786315	0.0	9.859638190716955	0.0	26.580569249471047	5.985443401647194	23.482336586419695	16.737410120107658	0.0	0.0	0.0	0.0	34.38943281508458	17.523016482149306	0.0	0.0	0.0	0.0	0.0	45.867164614195985	32.71252235355694	0.0	0.0	0.0	29.352920733024618	34.907181803584265	13.563073718018273	20.80320336046626	0.0	30.090753713199014	17.275632720048375	0.0
2L_20736	12.117980659702868	12.722387330537801	0.0	12.087260349918129	9.942808962845712	5.259968692666341	14.928581665313143	0.0	0.0	4.959471201342628	5.581079693353158	0.0	0.0	0.0	9.899931492474073	0.0	0.0	8.573094201159082	15.192027224112786	18.497007184237592	120.1230059581011	16.622008869503933	5.614444843693856	14.684546570570994	7.849983672033963	15.418773899099545	0.0	0.0	0.0	32.25785640092645	8.218439548446058	16.80679801366057	0.0	32.418133407102594	0.0	6.517715149777095	4.780462060340905	20.45659111365682	0.0	0.0	0.0	16.52011489189237	10.914504503324558	12.722387330537801	11.70824916403101	20.124503595577977	42.338436526215965	8.10241451952682	55.481087606856576
2L_20737	0.0	3.381458247106148	4.721829916853297	0.0	7.92803877762327	0.0	0.0	6.404067863907154	5.080007579371308	5.272672293135271	14.833841689088018	0.0	0.0	24.479144992423706	18.41898291955088	20.38918883651133	0.0	9.114503225394829	0.0	0.0	0.0	13.253792904184355	11.938017811522574	11.70893004968099	8.345726737538579	0.0	17.586831683908358	0.0	19.02363115462027	12.860628087354531	0.0	14.890152367951151	14.815165989119743	5.744234511820485	0.0	20.787967924165493	12.705895866035133	0.0	0.0	0.0	19.96904797563776	14.636162562101239	8.702833903804095	20.288749482636888	8.298433235059138	17.829507121105145	7.502033050956809	17.228198253491403	17.69545067658556
2L_20738	8.61248552025872	9.042049145345516	8.41747653312761	15.272270215331377	2.355516171325171	7.476724955214418	0.0	0.0	0.0	9.399448111404139	5.288776449501573	0.0	0.0	0.0	16.4175075362223	0.0	0.0	8.124087309566317	3.599090150010078	17.528245672385697	56.91584423271751	7.875724222065497	10.640788269595014	3.4788646794695843	11.158273413405103	7.305615826886128	3.9189452394024866	0.0	0.0	11.46314427169486	7.788007325399691	13.272132874223713	17.607059726668005	5.120044564867893	49.946557183813326	3.0881782990622746	9.060180664532542	14.538898823803084	0.0	0.0	26.698705112802028	23.4823365864197	18.1000201944511	12.056065527127354	12.944215424290116	19.07050365200145	33.43417079244334	0.0	10.51506467027649
2L_20739	20.03450944251473	0.0	3.6714142948718416	0.0	2.0547905798536825	4.348121002989768	0.0	7.469133804552686	15.799647825849961	8.199433173184739	6.920348176557459	0.0	0.0	31.72254699060886	4.091858960168618	15.853421379712694	0.0	14.173791949994863	12.558396543929272	7.64521902405721	0.0	13.740482139777804	2.320573274421713	21.243058830527126	6.489141071331233	12.745835298316274	6.837237509905448	0.0	9.861096593385572	9.999660011559607	10.190584307723036	2.3155394929153754	11.519392513316419	0.0	0.0	5.387829432095839	3.951739773193847	8.455158069180102	0.0	502.3358617571708	23.290117226923375	11.380210087782388	6.766806378662365	26.292209513152415	12.904736909515533	2.7726330032051636	5.833135006743103	10.046717235143419	18.345240923462736
2L_20740	2.1436778652398343	2.250597758764728	6.285418332302525	15.680451779474687	8.794443600177859	5.582949226426555	10.563499307034446	10.655891429253405	3.3811015358315615	10.528000269516808	9.872962615434679	14.678597430658305	0.0	16.292588827194283	5.253911011356854	4.523478663655839	0.0	3.0331707553808447	10.749914000687994	0.0	0.0	17.642658536929613	13.904780066107298	7.79311462736443	11.109333617732274	0.0	11.705270649267952	0.0	0.0	11.412867323134794	5.815387048900426	0.0	9.860532626530354	15.292764687171204	0.0	4.611950486099581	15.221997613190775	7.237565861849342	0.0	0.0	0.0	15.58622925472886	9.65391114694643	9.002391035058912	20.711961240464213	16.61350345560872	14.979388361614419	22.93314986813439	19.6292736854668
2L_20741	2.6371864385324586	5.5374419676081805	0.0	8.76833634496459	10.819063709571322	4.578821667716743	19.493076059383707	2.6218092581328527	12.478453869651736	8.634475041186446	4.858349948890159	9.028921441160325	0.0	6.681133547842261	4.308962987731521	11.12971009331149	0.0	11.194364010865996	16.530892932712653	0.0	0.0	3.6173796280754966	9.774788864560525	12.782950611792018	6.833439023856903	6.711049071190809	3.6000023040014746	0.0	10.384302257962682	7.020145008115288	21.462543568963447	14.630378126999487	12.130583303141659	9.406700580957828	0.0	5.673694482899485	2.080704709716725	31.163188261272172	0.0	0.0	16.350555918901243	21.571229157399028	14.251673146427391	16.612325902824537	18.685467191037496	8.759226385125666	18.42788064630263	24.68613344618423	9.659297266805247
2L_20742	11.377502695045951	5.9724883297578035	0.0	5.674329785994543	9.335246436503054	4.938554504850648	7.008179947634879	2.8277903928649195	4.486272454915205	9.312838259747165	0.0	0.0	0.0	14.412066935403676	4.647494512470854	12.00411020733499	0.0	16.098458170168755	14.263707422833344	21.70841774289766	0.0	11.70473175485922	13.178425336313417	3.446809185332862	3.685152373680347	7.238299289199009	3.8828346867600776	0.0	11.200139777744427	15.143358388019786	0.0	5.259935492151124	17.44482202792567	10.14573331331242	0.0	18.358336367558373	13.465045415354012	24.008220414669985	0.0	0.0	0.0	12.925534444998233	7.685674364125732	11.944976659515607	18.32134689748144	3.1491302102359326	13.250438589517314	3.803655312755558	36.46361296062659
2L_20743	13.367755303239173	7.017248396558741	4.899403007743506	4.444622229333618	13.710312074123431	5.802449794303155	0.0	3.3224523020441388	0.0	8.206441235725922	18.47003467749011	22.883557020103204	0.0	16.933152148605345	2.7302375170127924	21.15596175002116	0.0	14.185906302088874	4.189710072063013	0.0	0.0	13.752226141606672	3.09674222717701	4.049755293536388	4.329791563834117	8.504486116426415	9.124108403531942	0.0	0.0	13.344275639357607	9.06603929674733	12.360099127995005	0.0	5.96025700628211	0.0	25.164693934410025	29.00419374274071	22.566359200022564	35.17287467904752	0.0	10.36001036001036	12.149265880609164	18.060239930287473	0.0	10.763138832651489	7.400007400007399	31.13664315850108	31.283168538070502	18.360920616559714
2L_20744	10.911818863806863	2.8640164967350215	7.9985602591533524	1.8140260494140696	11.191440786086801	7.104627480699095	6.7213335125688936	16.272289646755713	8.6052965600327	6.698746217999531	0.0	18.67936863734006	0.0	0.0	8.914542962525491	11.512779184895235	0.0	3.859886133359066	3.4199726402188784	12.491932293726968	108.16657652785291	7.483769574734794	2.527805864509606	6.611460967587313	21.205909380080584	6.942034015966679	0.0	61.199510403916776	5.370857725978839	18.154421509358606	0.0	5.0446451092165665	16.730801405387318	19.46093217865136	0.0	5.868975130217886	17.218557300130215	4.605111673958094	0.0	0.0	8.456659619450319	14.875787177071453	9.828130566714579	22.91213197388017	15.814304917370258	21.14164904862579	0.0	14.591883264933882	24.97939200159868
2L_20745	11.171624074849882	17.593244194229417	0.0	11.143302874972141	4.583161464778404	9.698380370478128	27.52546105147261	0.0	0.0	0.0	20.580895783488973	0.0	0.0	14.151277152763036	4.5633969927213816	11.786892975011787	0.0	7.903576368306659	0.0	8.526239502067613	0.0	7.661954564609432	10.351966873706004	0.0	7.236937328122739	14.214641080312722	7.625147737237409	0.0	0.0	7.434667856213524	0.0	10.329511414110113	0.0	19.924287706714487	0.0	18.026137899954936	17.628522950133316	0.0	0.0	0.0	34.63203463203463	15.229972586049344	25.1553341886147	0.0	3.5979635526292117	37.10575139146568	26.021337496747332	22.408963585434176	0.0
2L_20746	0.0	0.0	0.0	0.0	0.0	0.0	0.0	0.0	0.0	0.0	0.0	0.0	0.0	0.0	47.75648015638655	41.11706851748298	0.0	0.0	0.0	0.0	0.0	26.727748481195693	0.0	0.0	0.0	0.0	0.0	0.0	0.0	0.0	0.0	36.033179351546906	59.75286216209757	0.0	0.0	20.960625465063877	46.121135625348785	32.89365481398638	0.0	0.0	60.40471156750226	17.70927044889459	17.55023315484746	0.0	50.20414259482621	0.0	0.0	26.056934401667647	0.0
2L_20747	0.0	0.0	0.0	0.0	0.0	0.0	0.0	0.0	0.0	160.02560409665546	0.0	0.0	0.0	0.0	0.0	0.0	0.0	0.0	0.0	0.0	0.0	0.0	0.0	0.0	0.0	0.0	0.0	0.0	0.0	0.0	0.0	0.0	0.0	0.0	0.0	0.0	0.0	0.0	0.0	0.0	0.0	0.0	0.0	0.0	251.8574486840448	0.0	0.0	0.0	0.0
2L_20748	14.21843064071803	3.7319002836244213	20.844732796581464	0.0	14.582786478840378	9.25754489909276	0.0	0.0	16.81944327642755	8.728669314363026	13.096933680402076	0.0	0.0	9.005358188121932	11.615919617836244	7.500750075007501	0.0	10.059097196026656	17.825311942959	27.128943870215135	0.0	14.627367805163459	16.469038208168644	4.307466994034158	9.210647508519848	9.045680687471732	24.261833709391755	0.0	6.998390370214851	4.731152272135879	19.285938140353416	6.5733254453428	10.900370612600828	0.0	0.0	7.647452442405124	8.413613226199992	12.001200120012001	0.0	0.0	0.0	9.691800736576855	6.403175975283741	7.4638005672488426	4.579226339709906	27.548209366391184	24.838549428713364	28.520499108734406	0.0
2L_20749	10.158953763215107	3.555216782898554	0.0	9.007288698014433	11.113901935374884	8.81925466714957	0.0	6.733145254142568	21.364188919249774	16.63083645346304	15.596088750478799	0.0	0.0	8.579007511778977	11.065974231772403	7.14563373196442	0.0	4.791429091640873	16.981388398315445	10.337819257703226	0.0	0.0	6.275730495029621	12.310601397499472	0.0	34.46968391299852	18.490543011776627	0.0	0.0	13.521480223483026	32.152509457430995	9.393175795163641	0.0	12.078811831437767	0.0	7.285390606217352	8.015278188931863	5.716506985571536	35.63995095942748	0.0	0.0	6.155300698749735	9.15003495313352	7.110433565797108	13.087280820764454	14.996550793317535	23.662590391095296	13.585110718652357	0.0
2L_20750	3.6226699439754095	3.8033572995554636	0.0	2.4089907388760032	8.917207297129075	22.014544695186615	8.925798055604153	14.40618601627539	5.713831872782676	8.895802574860403	3.336927203931968	12.40291617365075	0.0	0.0	0.0	7.6443716020768235	0.0	5.125852493342799	4.541656069469171	0.0	0.0	0.0	10.070628675779465	17.55977897506204	4.693504752642913	9.218883961907572	4.945278026003262	0.0	0.0	0.0	19.655217993565866	6.699188996180123	11.109086788629629	25.843733282335034	0.0	19.484707427375625	11.432951882421237	24.461989126645836	38.12748305233379	0.0	0.0	3.292458557824133	13.051563136773531	7.606714599110927	2.3334538173321016	16.043252609033956	16.87609905595102	24.22216570383558	33.1721388532657
2L_20751	0.0	0.0	0.0	3.2420249428431003	4.0002656176370115	4.232460261430606	12.012358314233683	4.846969069066886	7.689687283487243	11.971990331420606	13.472531529091912	0.0	0.0	24.702977573401814	15.932059326209313	0.0	0.0	20.69515009157604	55.009534986064246	7.441854926991682	0.0	20.06247454573542	22.588456395243778	5.907997123987	25.26611536002951	12.4067939603727	0.0	0.0	9.598789784583959	0.0	6.613008713961583	22.539457574429797	0.0	0.0	0.0	10.489024546939698	3.8466228382460477	24.690748376583297	0.0	0.0	45.34119247336205	22.15498921495125	17.564821877336946	20.47426589519633	3.1403671905741253	5.397761008733577	0.0	0.0	0.0
2L_20752	0.0	0.0	0.0	0.0	0.0	0.0	0.0	0.0	0.0	0.0	0.0	0.0	0.0	0.0	0.0	0.0	0.0	0.0	0.0	0.0	0.0	0.0	0.0	0.0	0.0	0.0	0.0	0.0	0.0	0.0	0.0	0.0	0.0	0.0	0.0	0.0	0.0	0.0	0.0	0.0	0.0	0.0	0.0	0.0	0.0	0.0	0.0	0.0	0.0
2L_20753	0.0	0.0	0.0	0.0	0.0	0.0	0.0	0.0	0.0	0.0	0.0	0.0	0.0	0.0	0.0	0.0	0.0	0.0	0.0	0.0	0.0	0.0	0.0	0.0	0.0	0.0	0.0	0.0	0.0	0.0	0.0	0.0	0.0	0.0	0.0	0.0	0.0	0.0	0.0	0.0	0.0	0.0	0.0	0.0	0.0	0.0	0.0	0.0	0.0
2L_20754	0.0	5.165801567097563	7.2134666766693405	0.0	4.037180820484332	8.543036400169493	48.492842456453424	9.78339562095212	15.521298325562336	4.027490035989651	4.532286193931087	0.0	0.0	24.93094129261944	16.079083363615606	0.0	0.0	34.81021470940433	30.842874062376627	0.0	0.0	6.749204943657636	9.118762766267873	11.925034463349599	0.0	12.521286186517079	20.150348466692815	110.38502296008477	9.687369220515524	6.548994336429698	13.348069602174133	9.09898236981176	0.0	8.775378394316363	0.0	10.585819236550716	3.882120196652681	24.91859924247458	0.0	0.0	0.0	8.9437758475122	17.726913354392906	30.99480940258538	12.677388356579437	0.0	11.46074008875197	13.159626266614028	9.0110222824559
2L_20755	12.695027357783957	0.0	9.305684284188153	0.0	0.0	5.510443392317119	15.63946650651853	0.0	20.023146757651844	5.195636496644658	0.0	0.0	0.0	0.0	0.0	0.0	0.0	26.944010346499976	0.0	0.0	0.0	8.706766550692537	5.88179936006023	46.15143207893742	8.223792418321294	16.153001227628092	0.0	0.0	24.994251322195893	0.0	0.0	0.0	19.46494752250148	11.320618015178685	0.0	13.656165075723434	10.016206221666657	21.430714500021434	0.0	0.0	0.0	5.7689290098671755	17.15136421951002	26.656430597317296	16.354379784678237	35.13802215100916	0.0	0.0	0.0
2L_20756	12.101312185617992	0.0	0.0	2.6823631404678467	3.3097108239458906	0.0	19.87739622011434	12.030750598529842	6.362237828084699	13.20706498734433	3.715601886634014	0.0	0.0	10.219285426685826	9.88631398010478	0.0	0.0	11.415069032629976	10.114086900234646	18.47156425826202	0.0	11.066096688913209	14.951258895999043	0.0	10.452247860424864	0.0	16.51940534545931	0.0	0.0	5.36891420152971	0.0	3.72970666603013	18.554619852948452	21.582361167864725	0.0	0.0	3.1825909727716613	27.237936998651723	0.0	0.0	0.0	7.332173872238337	14.532655239639853	16.93984998068857	2.598254284911054	8.931920898908519	0.0	16.182539040375435	7.387302999097272
2L_20757	0.0	0.0	6.548706990548252	0.0	0.0	3.877874862529336	22.011983323721434	0.0	0.0	3.656335204036302	4.114611685579479	15.293466325316498	0.0	0.0	3.64932737422502	18.85184710397925	0.0	6.320453302910885	5.600107522064423	6.818394118180498	0.0	6.127229469032676	8.27841981522567	21.652157014947026	23.14938063832102	11.367382432847188	24.391180880728957	0.0	35.178504526594075	17.836408032804723	12.117973317434554	12.390693432767272	13.698104730229527	0.0	0.0	4.805139577291872	7.048723951881181	7.540738841591699	0.0	0.0	13.847538600013849	8.119558880605135	12.069962329647568	18.758980862087725	17.263648424648924	0.0	0.0	17.920344070606156	8.180608195496903
2L_20758	6.733757335586898	0.0	4.935965716756518	0.0	2.7625255671741242	2.9228758292198727	0.0	0.0	0.0	0.0	3.1013117928621448	11.527164916843033	0.0	0.0	13.753062119280859	0.0	0.0	4.763923758164174	4.220976565138111	0.0	0.0	0.0	3.119852243797734	0.0	17.44841376470465	0.0	9.19219876475233	0.0	13.257570735768661	8.962573190613318	18.2673926128491	3.1130846684315783	10.32469087875509	18.014209608539215	0.0	7.243568616514612	10.625688345373124	5.683691216423594	0.0	0.0	10.437323870159691	12.239932043897294	9.097508920107495	21.208847765718584	15.180845069933817	18.63807833957088	15.684503083573306	13.507125008441953	0.0
2L_20759	0.0	3.9120936899493617	16.388409679650294	12.389313869886433	0.0	6.469694656291002	9.180982879303127	7.40902641688369	5.877187930136692	9.150129840342434	3.43232855347259	0.0	0.0	9.440178532656411	12.17678994245858	23.588762942367936	0.0	0.0	9.343000224232005	5.687770951188687	0.0	5.111214925565377	6.905695817910613	0.0	9.655380170938852	0.0	15.259984353429376	0.0	14.672610051911695	4.959594186165311	15.162864325722587	3.445358000259091	17.140036382583897	0.0	0.0	4.0083534085033214	5.8799075913722945	6.2903367846314495	0.0	0.0	11.551345731777753	6.7731771348377015	10.068526390614524	15.648374759797447	2.400166283520122	12.376441855476164	0.0	14.94880035877121	6.8241032787086615
2L_20760	0.0	5.688346852637686	3.9715714912655216	3.602915479205773	13.336682322449859	4.703602489146437	0.0	0.0	8.54567556769991	2.2174448604617387	4.990748400153215	9.274975189441369	0.0	13.726412018846364	13.279169078126884	5.716506985571536	0.0	7.666286546625396	16.981388398315445	0.0	53.708577259788385	3.715959488609655	10.041168792047396	6.565654078666385	10.529493110201674	0.0	3.6981086023553256	0.0	0.0	3.605728059595473	11.023717528262056	15.029081272261825	4.153720903185073	19.32609893030042	0.0	23.313249939895524	6.41222255114549	18.292822353828914	0.0	0.0	16.79613688851564	4.924240558999788	4.880018641671211	11.376693705275372	13.959766208815418	8.997930475990522	0.0	18.11348095820314	0.0
2L_20761	0.0	13.593014278102197	0.0	0.0	0.0	5.619922400111499	0.0	6.435876147999408	0.0	0.0	0.0	22.163710027748962	0.0	0.0	10.577410248029693	0.0	0.0	9.15977393677924	8.115829113102194	0.0	0.0	8.879748667593713	0.0	23.534173974027684	0.0	16.473921781819378	35.3483669938158	0.0	0.0	17.23267383890552	0.0	17.956932094065593	19.851668334206806	11.545530955877599	0.0	20.891219420477572	0.0	10.928245142395033	0.0	0.0	0.0	17.650630480520764	11.661413200020057	27.186028556204395	8.33965061867698	0.0	0.0	8.656884387309008	35.566683975786205
2L_20762	0.0	7.330518414262257	10.23625271260697	4.6430428645717265	5.728951830973005	0.0	0.0	0.0	0.0	0.0	6.431529932340306	23.905144387072102	0.0	0.0	34.22547744541036	0.0	0.0	19.758940920766648	8.753501400560225	0.0	0.0	9.57744320576179	6.469979296066253	0.0	9.046171660153425	0.0	19.062869343093524	0.0	27.493676454415485	18.586669640533813	0.0	12.911889267637642	0.0	12.452679816696556	0.0	7.510890791647889	16.526740265749982	0.0	0.0	0.0	0.0	25.383287643415578	37.73300128292205	0.0	26.98472664471909	7.730364873222016	0.0	0.0	0.0
2L_20763	0.0	4.32418221066032	6.038238959683887	0.0	0.0	10.726790086729672	10.148080794960057	16.378943230582763	12.992547474768472	10.11397778700772	3.793880016268157	14.101349217093093	0.0	0.0	0.0	0.0	0.0	17.48333255629633	10.327164573694645	6.286904127226821	0.0	0.0	15.266243282852956	9.98219176988253	10.67244971141696	0.0	5.622475508496685	0.0	16.218179930975428	5.482023349033848	11.173384105190708	15.233127787662387	6.315172581036294	0.0	0.0	31.014071527310104	12.99855975957864	6.952942485259761	0.0	0.0	12.768130745658834	7.486643827411897	0.0	17.29672884264128	7.958978364313214	9.120093389756311	0.0	11.015642211940955	7.54293438250522
2L_20764	0.0	11.124905994544346	7.767346231788485	17.615880786992996	4.347172121063527	9.199005771456221	0.0	5.267302430069975	0.0	4.336737238391747	0.0	0.0	0.0	13.422620605601796	8.656850663699098	0.0	0.0	0.0	0.0	16.17443807980306	0.0	36.337182894489175	19.63787753819567	0.0	6.864303698761405	0.0	14.465049908038443	0.0	10.431205158856821	0.0	0.0	9.797639552678968	24.370747304595348	9.449187936788713	0.0	5.699320925911678	4.180205306603429	35.775935317108946	0.0	0.0	32.848813336618214	4.8152578185341195	28.63208769435819	11.124905994544346	0.0	0.0	0.0	14.170076341286288	9.702925529076271
2L_20765	0.0	0.0	0.0	0.0	0.0	0.0	0.0	0.0	0.0	0.0	0.0	0.0	0.0	0.0	0.0	0.0	0.0	0.0	20.88903743315508	0.0	0.0	0.0	0.0	0.0	43.174910196186794	0.0	22.74546910255477	0.0	0.0	0.0	0.0	0.0	0.0	0.0	0.0	0.0	0.0	0.0	0.0	0.0	0.0	0.0	0.0	0.0	0.0	18.44746162927981	0.0	0.0	30.514598183771117
2L_20766	6.326971563426308	3.321270478953773	13.913353201601707	2.103644016310814	2.5956416062660863	0.0	7.794426673151629	6.290079600957349	0.0	7.768233208575509	5.8279235632857125	10.830809754660496	0.0	8.01447735188845	7.753344405109144	0.0	0.0	0.0	11.897963068722635	14.48632925108575	0.0	4.339294656332203	8.794146616012382	11.50051867339217	4.098589101687635	32.20145228549807	4.318449365749341	0.0	0.0	29.474006873338404	4.290965201130411	8.775070376064416	4.85048854120587	5.641990855461221	0.0	17.01496295842564	12.47973914350053	10.680679718457283	0.0	0.0	0.0	2.8751296683480425	8.547929093218587	6.642540957907546	4.075363247314641	10.507292060690121	7.368501718334601	0.0	23.173977477211288
2L_20767	0.0	0.0	0.0	7.048474710072741	11.595950694017649	9.201776556327141	0.0	0.0	5.572707109659731	5.784057979397185	6.509018244778141	0.0	0.0	8.951109042410355	5.772972099225845	14.911129667183587	0.0	14.997750337449384	0.0	5.393103299500599	0.0	4.846417043879461	3.2739654269250917	0.0	4.577580840077636	17.982377270275133	9.646271233854554	0.0	0.0	9.405302709667712	4.792439447527581	13.067454198573035	5.417352864696196	0.0	0.0	7.601383451788227	5.575285872783128	17.893355600620303	0.0	0.0	10.95290251916758	0.0	3.182301313017522	22.256513739687815	0.0	3.9117508997027075	0.0	4.724781478856603	6.470565398004479
2L_20768	3.507836506756093	11.048388997572301	0.0	9.33051676134031	5.75636308375278	3.0452450325963025	0.0	0.0	16.598134812264032	0.0	0.0	0.0	0.0	8.886866633015064	8.597308927674852	29.608223980292767	0.0	19.853481307947348	0.0	0.0	0.0	4.811634146435349	6.500936134803411	4.250789796744235	4.5447273890722935	8.926658573162893	4.7885198110641625	0.0	0.0	4.668900268555143	0.0	3.2434171605309863	5.37847234174383	0.0	122.05839273508445	3.7734140340814757	8.30290778901315	17.76493438817566	0.0	0.0	0.0	6.376184695116352	6.318923659819482	0.0	2.259486680777914	19.4183806623998	16.341150939943002	9.381743127873158	0.0
2L_20769	3.6910652229680228	0.0	0.0	7.363415996677627	3.0285207917037917	0.0	0.0	11.008628930309875	5.821707867863532	6.042502357331233	3.3999277175367255	0.0	0.0	28.053192593583113	9.046381703632695	0.0	0.0	0.0	9.254803242883057	11.268157932247947	0.0	10.125931142655638	10.260760117109475	4.472826016460894	23.91058588586808	0.0	0.0	0.0	0.0	9.825552232881309	5.0065761377569435	13.651336670630105	5.6594120550004305	6.5829144405444335	0.0	11.91154486781163	5.82440185577092	6.230956638772751	0.0	0.0	0.0	3.354619512345671	6.648987010206528	7.750327838867585	7.132526866445574	4.086536496857454	0.0	14.80768518861289	0.0
2L_20770	8.599857242369778	9.028791008768762	0.0	3.8124692143110943	4.70412467059367	4.977174676931592	0.0	11.399616402908043	0.0	7.039249447066956	2.640510822661709	0.0	0.0	0.0	2.3419192777895654	0.0	610.9481915933529	8.112175158086014	3.593812891725605	17.50254443239686	0.0	7.864176239335194	7.968889455565472	6.947527409732513	11.141912308693366	14.589807560438278	0.0	0.0	5.64386320178617	0.0	3.8882939799099625	2.6505344537672575	4.395310730887431	10.225074336290426	0.0	9.250950535167489	0.0	24.195967983895162	0.0	0.0	17.773038300897536	5.210645557299385	15.491554778912276	6.019194005845841	7.385848935015977	6.347513678891978	0.0	3.8334004178406453	10.499646686888985
2L_20771	0.0	5.847706997132284	0.0	0.0	0.0	0.0	0.0	5.537420503406898	17.5701686648341	9.118268039695469	15.391695564575091	0.0	0.0	0.0	0.0	0.0	0.0	7.881059056716042	6.982850120105023	0.0	0.0	0.0	5.1612370452950165	6.749592155893981	14.432638546113724	0.0	0.0	0.0	10.966138756746917	14.826972932619563	7.555032747289443	10.300082606662507	0.0	0.0	0.0	5.991593793907149	0.0	0.0	0.0	0.0	0.0	10.12438823384097	10.033466627937486	0.0	0.0	0.0	12.973601316042119	0.0	30.60153436093286
2L_20772	0.0	0.0	0.0	5.2847642360978995	0.0	0.0	19.581120666697995	0.0	0.0	0.0	0.0	27.209107432439787	0.0	0.0	0.0	0.0	0.0	0.0	29.89000478240077	0.0	0.0	21.802309736693502	14.728408153646754	0.0	0.0	40.44816567568661	10.848787431028834	0.0	0.0	10.577779470222492	0.0	0.0	0.0	28.34756381036614	0.0	0.0	6.270307959905143	0.0	0.0	0.0	0.0	14.44577345560236	0.0	0.0	5.119053835041562	0.0	0.0	10.627557255964717	0.0
2L_20773	8.625150940141452	9.055346276441611	0.0	5.735523538588603	3.53847024854215	7.487720138972086	10.625637538252295	8.574858514834505	6.801980736790553	7.059953121911271	0.0	0.0	0.0	0.0	7.046421826996251	18.200349446709374	0.0	12.2040517451794	0.0	13.165516878192639	85.49931600547195	5.915479627088164	7.992327365728901	5.22597098540909	11.174682639013051	0.0	0.0	0.0	0.0	0.0	0.0	7.974990430011483	0.0	0.0	0.0	0.0	0.0	7.2801397786837505	0.0	0.0	40.106951871657756	15.677912956227267	7.768559087660421	27.166038829324833	5.555679015089225	0.0	10.045001607200257	23.06805074971165	15.79579200101093
2L_20774	11.44782558092945	4.006269009746451	11.188617148457846	5.075024080989264	6.261964265474723	6.625438769682523	0.0	7.587382940907565	18.05600611978234	6.24693314625851	10.544863649640579	13.064620224554693	0.0	0.0	9.352440160749742	0.0	0.0	0.0	4.783956523403115	11.649383834965509	0.0	0.0	7.071935730248084	27.744907768990352	0.0	29.13215315743987	5.209111987052231	0.0	22.538732812338	25.394929242108653	10.351918650482478	21.169785917011616	5.850882078982227	0.0	0.0	12.314537927750607	0.0	0.0	0.0	765.4330437444985	11.82941976696043	10.404340413371381	0.0	8.012538019492903	9.831780690333565	8.44958554782888	0.0	30.61732174977994	20.965137073560378
2L_20775	0.0	0.0	0.0	0.0	9.290192158334603	0.0	0.0	0.0	0.0	0.0	10.429507998389685	0.0	0.0	0.0	0.0	0.0	0.0	0.0	0.0	0.0	0.0	0.0	20.98371663589055	13.720696023467879	0.0	0.0	0.0	0.0	0.0	0.0	15.358010584740896	0.0	0.0	80.77413935154522	0.0	24.359645810749914	0.0	0.0	0.0	0.0	70.2000702000702	0.0	0.0	23.774654316526238	21.879508090312772	0.0	0.0	0.0	20.735788727195814
2L_20776	5.699808201454021	0.0	0.0	0.0	4.676695372222861	0.0	0.0	0.0	17.979968517075125	4.665469507191121	0.0	0.0	0.0	0.0	13.96958263077974	0.0	0.0	24.19462153563263	7.145715429028754	17.40048877972982	0.0	23.454962952886014	0.0	6.9070170458273665	14.76925985331171	0.0	0.0	0.0	22.443817513808558	15.172791543292904	15.462486847222124	5.270158884750058	0.0	20.330905823178046	0.0	6.131339421753379	13.491216543469374	19.243906897978427	0.0	0.0	0.0	5.180262784370526	15.40122501343757	0.0	3.6713913802338896	6.310501937324094	0.0	7.622096457630671	10.438424257227824
2L_20777	6.597415792234182	6.9264740922163055	0.0	8.77425423226153	5.413182832415439	11.454779965131651	0.0	0.0	0.0	10.80037822924559	0.0	22.587538003532696	0.0	0.0	0.0	41.76458140752207	0.0	18.669865436944864	0.0	10.070361616615292	0.0	0.0	18.340098791998827	0.0	17.095127546746628	16.788946157849676	0.0	0.0	0.0	0.0	0.0	6.100105165813059	20.2312840391354	0.0	0.0	28.387618740086513	5.205272524645665	0.0	0.0	0.0	0.0	0.0	0.0	13.852948184432611	8.499126502273729	0.0	0.0	0.0	0.0
2L_20778	0.0	21.83558676588757	0.0	0.0	0.0	0.0	0.0	0.0	0.0	0.0	19.157748734630697	0.0	0.0	0.0	0.0	0.0	0.0	0.0	0.0	0.0	0.0	0.0	38.5445575084798	0.0	0.0	0.0	0.0	0.0	0.0	0.0	0.0	19.230473377332654	0.0	0.0	0.0	0.0	0.0	0.0	0.0	0.0	0.0	0.0	0.0	0.0	13.39667280234281	0.0	145.3319381467271	0.0	0.0
2L_20779	4.246996842357848	13.376470965923886	6.226250744815244	5.648307032933019	0.0	0.0	0.0	4.222233012373254	6.698547286050074	0.0	3.912009517136753	29.080841832209355	0.0	10.759479370312228	0.0	8.961794079480358	0.0	0.0	0.0	0.0	0.0	0.0	0.0	0.0	33.01426876696108	0.0	11.59508345271438	190.55604253210868	0.0	11.30543265608139	0.0	11.780579635932966	0.0	7.574403364246998	0.0	4.568536035470114	10.052470545423596	0.0	0.0	0.0	0.0	0.0	0.0	8.917647310615923	5.471197292195036	4.702032218324759	0.0	0.0	0.0
2L_20780	3.386317921071702	7.110433565797108	0.0	2.251822174503608	2.778475483843721	2.9397515557165232	16.686913454992055	10.09971788121385	5.341047229812443	5.543612151154346	3.11921775009576	11.59371898680171	0.0	0.0	2.7664935579431007	0.0	0.0	14.37428727492262	4.245347099578861	5.168909628851613	0.0	4.644949360762069	0.0	12.310601397499472	0.0	0.0	0.0	0.0	6.667057800724309	0.0	4.593215636775857	6.26211719677576	10.384302257962682	0.0	0.0	7.285390606217352	5.343518792621241	17.14952095671461	0.0	0.0	0.0	0.0	3.0500116510445068	28.441734263188433	0.0	0.0	7.887530130365097	0.0	0.0
2L_20781	6.333804146108195	0.0	27.856756842083758	0.0	0.0	0.0	0.0	0.0	0.0	10.368829639092148	0.0	0.0	0.0	32.09252918013216	0.0	26.73053482454077	0.0	0.0	0.0	0.0	125.57134964086595	8.687961439351948	0.0	15.35058431999214	0.0	0.0	8.646225835960346	0.0	0.0	0.0	0.0	0.0	19.422906599126748	11.296167436312208	0.0	13.626670118756431	4.9972864734449205	0.0	0.0	0.0	0.0	17.26940735999116	5.704773412104845	0.0	8.159528575077047	0.0	0.0	0.0	0.0
2L_20782	0.0	3.7986646933869808	0.0	4.812037021888031	0.0	0.0	0.0	0.0	0.0	0.0	0.0	0.0	0.0	0.0	2.955932660306879	0.0	0.0	15.35858455284761	4.536052545632688	0.0	0.0	4.963018070845098	0.0	13.153585206951933	0.0	27.622528934599057	0.0	0.0	14.247185824619992	0.0	0.0	3.3454617473212886	11.095380327446865	12.905923560795934	0.0	3.8921334145491837	5.70942291722393	12.215903885268231	0.0	0.0	0.0	0.0	3.258865009012391	0.0	4.661149574658449	12.017593757260629	25.28291582811662	0.0	13.252484343846309
2L_20783	0.0	0.0	0.0	0.0	3.4033377213701024	0.0	0.0	0.0	0.0	6.790336807495989	3.8207108508952308	14.201075873508179	0.0	0.0	20.33196679925368	0.0	0.0	5.868992352702965	0.0	0.0	0.0	11.379140442489255	3.8435520570690613	15.079180778266677	0.0	0.0	0.0	0.0	0.0	0.0	0.0	7.670429267903549	0.0	7.39763157427518	0.0	4.4619153217710235	9.817865504405932	7.0021146386208635	0.0	0.0	0.0	3.76979519456667	3.7359407210813904	17.41905365765289	5.343510226677048	4.592295964290307	0.0	22.187092658845717	7.5962790386756955
2L_20784	7.196444956191641	7.555380942307112	0.0	0.0	5.9046865497145085	0.0	17.731125217206284	0.0	0.0	0.0	0.0	0.0	0.0	18.231706761228452	0.0	0.0	0.0	0.0	0.0	10.984725738860115	0.0	0.0	6.668444918644973	0.0	9.32366158837899	0.0	0.0	0.0	14.16852038141657	0.0	0.0	0.0	11.034117491283048	12.834663860153503	0.0	0.0	0.0	0.0	0.0	0.0	0.0	6.540479024683768	0.0	0.0	0.0	0.0	33.52442254182172	0.0	0.0
2L_20785	0.0	7.313106256508664	10.211938573147094	4.632014259192696	0.0	0.0	0.0	0.0	0.0	0.0	0.0	0.0	0.0	0.0	0.0	0.0	0.0	0.0	17.465418471426577	10.632483939633008	0.0	0.0	0.0	16.881996532437913	9.024684316542608	0.0	0.0	0.0	0.0	0.0	0.0	12.881219696930662	10.680291871016252	12.42310100478041	0.0	7.493050195943264	0.0	0.0	0.0	0.0	0.0	0.0	6.273895700248321	0.0	0.0	15.424005922818274	0.0	0.0	0.0
2L_20786	0.0	11.0253097009495	7.697808664807389	0.0	0.0	0.0	12.937213117299123	0.0	8.281731246226636	0.0	4.836602634884383	0.0	0.0	0.0	0.0	11.07989044204331	0.0	0.0	0.0	16.02963559027931	0.0	14.404748957636352	4.86551710715815	6.362865300050458	13.605701333086618	0.0	7.167775402058441	0.0	0.0	0.0	0.0	0.0	0.0	18.729187190734297	0.0	5.648297461937536	4.142781803410918	8.863912353634648	0.0	0.0	0.0	9.544297950075686	9.458585818458525	0.0	3.382150161379295	0.0	0.0	7.02160900170274	9.616059588798059
2L_20787	0.0	4.73300189698716	0.0	0.0	0.0	0.0	11.107507342062354	0.0	0.0	0.0	4.152563522802349	15.434528274512346	0.0	0.0	0.0	0.0	0.0	12.757502208642569	5.651761088755256	20.64385429017139	0.0	0.0	0.0	0.0	0.0	0.0	6.15403929600252	0.0	8.875744896890472	12.000616831705148	0.0	0.0	0.0	0.0	0.0	4.849460618742681	0.0	0.0	0.0	0.0	0.0	4.0972255227650045	0.0	9.46600379397432	0.0	4.991165636822823	10.500539727742007	0.0	0.0
2L_20788	0.0	0.0	4.473700457122713	2.0292174850365505	2.50380829241276	0.0	0.0	0.0	0.0	2.4977981908947267	5.6217327192152515	0.0	0.0	0.0	2.49301084409857	0.0	0.0	0.0	3.8256717879659674	0.0	0.0	0.0	2.8276704519748455	0.0	3.953581786955711	0.0	0.0	0.0	6.00798340835302	0.0	4.139151656033186	5.643073353181904	0.0	0.0	0.0	6.5651907023769285	7.222924986071793	5.151399635280906	0.0	0.0	9.459842966606756	2.7734081192077373	0.0	0.0	3.9311776589601175	3.3785153452166985	7.107805507696333	8.16143314766073	11.177043247333438
2L_20789	2.740702167895415	2.8773997513926615	0.0	1.8225028066543223	6.7462423430149405	2.3792755581780463	0.0	8.174164191711396	4.322754113100539	0.0	0.0	0.0	0.0	0.0	4.478099852670515	0.0	0.0	3.877922984449529	0.0	0.0	0.0	7.518740460598041	2.5396180414465666	19.92706693501783	3.550833735761157	0.0	3.741310805653869	0.0	0.0	3.647851050945888	11.152499275087546	5.06821821720356	4.2022456800914405	0.0	47.68262445164982	14.741000619122024	0.0	9.25326177477561	0.0	0.0	0.0	2.4908833668772297	2.4685141026210684	0.0	3.5307118974398812	3.0343488287413525	6.383739339155304	3.665017408832692	0.0
2L_20790	0.0	6.8190868969881455	0.0	0.0	5.329257517184191	5.638593238650076	0.0	0.0	0.0	0.0	0.0	22.237343615881024	0.0	0.0	10.612551145863678	0.0	0.0	0.0	0.0	0.0	0.0	0.0	0.0	0.0	0.0	0.0	8.8664508572528	0.0	0.0	0.0	0.0	12.011059783848967	29.876431081048786	0.0	0.0	0.0	0.0	0.0	0.0	0.0	0.0	0.0	0.0	13.638173793976291	0.0	0.0	0.0	0.0	23.789897144379697
2L_20791	0.0	0.0	0.0	0.0	0.0	0.0	0.0	0.0	0.0	0.0	0.0	0.0	0.0	0.0	0.0	0.0	0.0	0.0	0.0	0.0	0.0	0.0	0.0	0.0	0.0	0.0	0.0	0.0	0.0	0.0	0.0	0.0	0.0	0.0	0.0	0.0	0.0	0.0	0.0	0.0	0.0	0.0	0.0	684.1817186644773	0.0	0.0	0.0	0.0	0.0
2L_20792	0.0	6.468104483172579	0.0	0.0	0.0	0.0	0.0	0.0	0.0	0.0	0.0	0.0	0.0	0.0	5.033158447854465	0.0	0.0	0.0	7.723677706376669	9.403940627280456	0.0	0.0	11.417610522469857	7.4656728362986975	0.0	0.0	8.410089416070672	0.0	0.0	0.0	8.356564582873721	0.0	28.338673598935976	21.975317323582154	0.0	6.627256580865785	0.0	10.400199683833929	0.0	0.0	0.0	22.397018508896096	5.5489707769003	0.0	0.0	13.641820364509439	28.700004592000735	8.238589553468445	0.0
2L_20793	0.0	0.0	0.0	177.2798184654659	0.0	0.0	0.0	0.0	0.0	0.0	0.0	0.0	0.0	0.0	0.0	0.0	0.0	0.0	0.0	0.0	0.0	0.0	0.0	0.0	0.0	0.0	0.0	0.0	0.0	0.0	0.0	0.0	0.0	0.0	0.0	0.0	0.0	0.0	0.0	0.0	0.0	0.0	0.0	0.0	0.0	0.0	0.0	0.0	0.0
2L_20794	0.0	0.0	0.0	0.0	0.0	0.0	0.0	0.0	0.0	0.0	0.0	0.0	0.0	0.0	0.0	0.0	0.0	0.0	0.0	0.0	0.0	0.0	0.0	0.0	0.0	0.0	0.0	0.0	0.0	0.0	0.0	0.0	0.0	0.0	0.0	0.0	0.0	0.0	0.0	0.0	0.0	0.0	0.0	0.0	0.0	0.0	0.0	0.0	0.0
2L_20795	0.0	17.796634300521085	0.0	0.0	0.0	0.0	0.0	0.0	0.0	4.62501745944091	0.0	0.0	0.0	14.314875732563767	0.0	11.923157633682443	0.0	0.0	7.083758358834864	0.0	0.0	0.0	15.707464186981653	0.0	0.0	14.378972191067783	7.713299734199691	0.0	11.124608969994705	0.0	0.0	5.224463865518121	0.0	0.0	0.0	0.0	0.0	0.0	0.0	0.0	0.0	10.270694422191275	5.08922946012436	0.0	0.0	6.255786602607412	0.0	7.556008916090521	0.0
2L_20796	0.0	13.059672254465104	9.118189054708225	2.067951222820917	0.0	5.39941643107213	7.662177652186173	6.183355026603886	0.0	12.72738102571491	8.59356067311642	10.647042038780787	0.0	0.0	5.081194954779906	0.0	0.0	0.0	3.8986962759653174	0.0	0.0	4.265669296309599	0.0	11.30538792177576	4.029047823186042	0.0	0.0	0.0	6.122663897589875	4.139131097043585	0.0	11.501576866188355	0.0	0.0	0.0	0.0	9.814395067677617	5.249729638923596	0.0	0.0	0.0	2.8263469804439403	14.004825502675203	0.0	8.012432089630272	0.0	21.730438259478817	12.475828083089015	0.0
2L_20797	0.0	0.0	0.0	5.954436650748472	0.0	0.0	0.0	0.0	0.0	0.0	0.0	30.6569790612833	0.0	0.0	0.0	0.0	0.0	0.0	0.0	0.0	0.0	0.0	8.29737802854298	0.0	34.803591730666604	0.0	0.0	0.0	0.0	11.918169845838472	12.145724401367609	16.55875875544369	0.0	0.0	0.0	9.632287427456836	7.064866067801519	15.116015418335726	0.0	0.0	0.0	0.0	8.065068976502422	0.0	5.767727832459042	0.0	0.0	0.0	0.0
2L_20798	0.0	6.072618804714296	16.95947194988137	3.8463076984617848	0.0	5.0213507835315765	0.0	0.0	0.0	0.0	0.0	0.0	0.0	0.0	0.0	0.0	0.0	0.0	0.0	0.0	0.0	0.0	5.359746162421748	0.0	0.0	0.0	0.0	0.0	0.0	7.69862056116785	0.0	5.3481198149978395	0.0	20.631658867899617	0.0	0.0	0.0	9.764290038471303	0.0	0.0	0.0	5.256893890648197	0.0	0.0	11.177105710830391	0.0	0.0	0.0	0.0
2L_20799	0.0	0.0	5.782415789233257	2.6228352429322457	0.0	3.424108738736394	9.7181352064715	3.9212533894333985	0.0	3.2284923489574067	3.633144010198962	0.0	0.0	0.0	12.889218136805518	0.0	0.0	5.58087100653799	9.889631710115115	0.0	0.0	0.0	3.6548638928686294	4.779637215976033	0.0	0.0	0.0	0.0	7.765530673069605	5.249765466727774	5.349999652250022	3.646935771625964	0.0	0.0	0.0	0.0	6.223923704653658	0.0	0.0	0.0	0.0	0.0	3.5525354267714095	0.0	0.0	8.733700731010751	9.187089566773604	0.0	0.0
2L_20800	6.680071343161945	0.0	4.896612914914495	4.442091123280466	2.74050087586408	2.899572718964133	8.229423150354853	0.0	0.0	8.2017678637238	0.0	22.87052538170907	0.0	0.0	8.186048136145986	7.047971311937572	0.0	0.0	8.37464826477288	0.0	0.0	4.5814648592482365	3.0949787065464984	8.094898109517496	0.0	0.0	4.5594562210132565	0.0	6.575936281807803	0.0	0.0	0.0	0.0	5.956862782474433	0.0	0.0	0.0	5.638377049550057	0.0	0.0	0.0	3.035586791069061	0.0	0.0	0.0	3.697896636393219	15.559455792474202	0.0	0.0
2L_20801	0.0	4.949867739534	0.0	15.67586819228396	0.0	0.0	0.0	0.0	0.0	0.0	8.685667432742534	0.0	0.0	0.0	3.8517418346924845	0.0	0.0	0.0	11.821448836769434	0.0	0.0	0.0	0.0	5.713280176974567	6.108347423254723	0.0	25.744067923148805	0.0	9.282430957278539	0.0	31.97527927208916	4.359319527659011	14.457887066552546	8.408561934103782	0.0	10.143325184862102	7.439690151784558	0.0	0.0	0.0	14.615609470914938	8.56992026546185	8.492958488117502	0.0	3.0368663426532736	5.219860525326763	0.0	0.0	0.0
2L_20802	0.0	0.0	0.0	0.0	0.0	0.0	0.0	0.0	0.0	0.0	0.0	0.0	0.0	0.0	0.0	0.0	0.0	0.0	0.0	0.0	0.0	0.0	0.0	0.0	0.0	0.0	0.0	0.0	0.0	0.0	0.0	0.0	0.0	0.0	0.0	0.0	0.0	0.0	0.0	0.0	0.0	0.0	0.0	0.0	0.0	0.0	0.0	0.0	0.0
2L_20803	0.0	0.0	0.0	0.0	0.0	0.0	0.0	0.0	0.0	0.0	0.0	0.0	0.0	0.0	0.0	0.0	0.0	0.0	0.0	0.0	0.0	0.0	0.0	0.0	0.0	0.0	0.0	0.0	0.0	0.0	0.0	0.0	0.0	0.0	0.0	0.0	0.0	0.0	0.0	0.0	0.0	0.0	0.0	0.0	0.0	0.0	0.0	0.0	0.0
2L_20804	0.0	0.0	28.50315672460725	8.619129295558563	0.0	0.0	0.0	0.0	0.0	0.0	5.9695968432771895	0.0	0.0	0.0	5.2945489970800566	0.0	0.0	0.0	0.0	0.0	0.0	0.0	0.0	15.706785724102456	16.792893247577627	0.0	8.846856490717437	0.0	0.0	0.0	0.0	5.992258002660564	9.93680193966374	23.11657689729305	0.0	0.0	0.0	0.0	0.0	0.0	0.0	0.0	0.0	0.0	0.0	14.350290593384518	0.0	0.0	0.0
2L_20805	12.399794163416887	0.0	0.0	0.0	0.0	0.0	0.0	0.0	0.0	0.0	11.42174448872274	0.0	0.0	0.0	0.0	0.0	0.0	0.0	0.0	0.0	0.0	0.0	0.0	0.0	16.065082863697413	0.0	33.85372145496524	0.0	0.0	0.0	16.81913209914542	11.465102520946742	0.0	0.0	0.0	0.0	0.0	0.0	0.0	0.0	0.0	0.0	0.0	0.0	0.0	0.0	0.0	0.0	0.0
2L_20806	12.059840930698124	0.0	0.0	2.673170669116004	3.298368429072875	6.9796431727224375	0.0	3.9965070528358217	0.0	6.580902156133879	3.70286850114178	13.76307147713541	0.0	0.0	0.0	0.0	0.0	0.0	0.0	12.272174745950643	0.0	5.514086561233656	7.450010430014602	14.614092954399645	0.0	0.0	0.0	0.0	15.82912146792941	10.701029813604112	16.358018127955688	3.7169249433912337	6.1636776938969735	0.0	0.0	0.0	3.171684218238517	6.786148114468746	0.0	0.0	0.0	10.960569715799735	21.7242776406131	0.0	0.0	8.90131116313433	0.0	10.75138760096225	14.723973352553028
2L_20807	0.0	0.0	0.0	13.065849267136514	16.12167349419539	0.0	0.0	0.0	0.0	0.0	9.049388849524048	0.0	0.0	0.0	0.0	0.0	0.0	13.900762456820758	0.0	0.0	0.0	0.0	0.0	11.905059531250187	0.0	0.0	0.0	0.0	0.0	39.22814698002111	0.0	0.0	0.0	0.0	0.0	10.568087546037232	15.50246993102176	0.0	0.0	0.0	0.0	17.85758929687528	17.697220032191243	0.0	0.0	0.0	45.76617147669129	0.0	0.0
2L_20808	0.0	0.0	0.0	0.0	0.0	0.0	0.0	0.0	0.0	0.0	0.0	0.0	0.0	0.0	0.0	0.0	0.0	0.0	0.0	0.0	0.0	0.0	0.0	0.0	0.0	0.0	0.0	0.0	0.0	0.0	0.0	0.0	0.0	0.0	0.0	0.0	0.0	0.0	0.0	0.0	0.0	0.0	0.0	0.0	0.0	0.0	0.0	0.0	0.0
2L_20809	0.0	0.0	0.0	0.0	0.0	0.0	0.0	0.0	0.0	0.0	0.0	0.0	0.0	0.0	0.0	0.0	0.0	0.0	0.0	0.0	0.0	0.0	0.0	0.0	0.0	0.0	0.0	0.0	0.0	0.0	0.0	0.0	0.0	0.0	0.0	0.0	0.0	0.0	0.0	0.0	0.0	0.0	0.0	0.0	0.0	0.0	0.0	0.0	0.0
2L_20810	0.0	0.0	0.0	0.0	0.0	0.0	0.0	0.0	0.0	0.0	0.0	0.0	0.0	0.0	0.0	0.0	0.0	0.0	24.428376001563418	0.0	0.0	0.0	0.0	0.0	0.0	0.0	0.0	0.0	0.0	0.0	0.0	0.0	29.876431081048786	0.0	0.0	0.0	15.373711875116264	0.0	0.0	0.0	0.0	0.0	0.0	0.0	0.0	0.0	0.0	0.0	0.0
2L_20811	0.0	0.0	0.0	0.0	0.0	11.39071520022599	0.0	6.5222637473014125	0.0	0.0	0.0	0.0	0.0	0.0	16.079083363615606	13.843666245819213	0.0	18.56544784501564	0.0	0.0	0.0	35.995759699507396	6.079175177511916	7.9500229755664	0.0	0.0	0.0	0.0	0.0	8.73199244857293	17.79742613623218	0.0	0.0	0.0	0.0	0.0	5.176160262203575	0.0	69.04742176927114	0.0	0.0	5.962517231674799	0.0	0.0	8.451592237719625	14.526860164444058	0.0	0.0	0.0
2L_20812	0.0	0.0	13.117394780457444	2.9749473731809686	11.012172855874883	0.0	0.0	0.0	0.0	3.6619131372232374	8.24177748766721	0.0	0.0	0.0	3.6548946165960725	0.0	0.0	0.0	0.0	0.0	88.69494261437212	0.0	24.873146950552183	5.421297132079604	0.0	0.0	6.107097730052845	0.0	0.0	5.954539472939893	12.136459928140022	0.0	6.859500957586334	0.0	0.0	0.0	0.0	7.552242638451489	0.0	0.0	0.0	0.0	4.029458565681988	0.0	8.644992517758975	4.9530941979454575	10.420444077644813	0.0	8.193088146977447
2L_20813	0.0	0.0	0.0	0.0	6.17756038256396	0.0	0.0	14.970227959146246	0.0	0.0	6.935154227427287	0.0	0.0	0.0	12.301840416835558	0.0	0.0	0.0	0.0	11.492363898807437	0.0	0.0	6.976614388569515	0.0	9.754536835081996	19.159657425325232	10.27779861886942	0.0	0.0	0.0	0.0	6.961480734798214	0.0	13.427793383857644	0.0	0.0	5.940291751489082	12.709871757393966	0.0	0.0	0.0	6.8427347947590125	6.78128392761115	0.0	4.849629948986743	0.0	17.536844911158344	20.13642427445946	0.0
2L_20814	0.0	0.0	11.20319515125714	10.16327298043062	0.0	9.951106894790264	9.414245636497148	0.0	18.079531860655024	0.0	10.558602885666168	13.081642531036197	0.0	9.680026716873739	0.0	0.0	0.0	0.0	0.0	0.0	0.0	0.0	7.08114997875655	0.0	0.0	19.44674024016724	5.21589910364774	0.0	15.045399492970038	5.08560341955974	5.182703246186178	0.0	5.858505378107937	0.0	0.0	0.0	6.029299380338757	6.450156416293096	0.0	0.0	0.0	0.0	0.0	0.0	4.92229541402042	0.0	0.0	15.32860701283771	6.9974844043566335
2L_20815	7.161297483878129	0.0	0.0	4.76209524571459	0.0	0.0	0.0	7.11954064723744	0.0	0.0	6.596440956246466	0.0	0.0	0.0	0.0	45.33420375004534	0.0	10.132790215777767	0.0	0.0	0.0	0.0	6.635876201093592	0.0	0.0	0.0	0.0	0.0	0.0	0.0	0.0	0.0	0.0	0.0	0.0	15.406955470046952	11.300335224444433	0.0	0.0	0.0	0.0	0.0	0.0	0.0	0.0	0.0	16.680344549197006	9.57648016471546	0.0
2L_20816	0.0	0.0	0.0	0.0	0.0	0.0	0.0	0.0	0.0	0.0	0.0	0.0	0.0	0.0	0.0	0.0	0.0	0.0	0.0	0.0	0.0	0.0	155.27950310559007	0.0	0.0	0.0	0.0	0.0	0.0	0.0	0.0	0.0	0.0	0.0	0.0	0.0	0.0	0.0	0.0	0.0	0.0	0.0	0.0	0.0	0.0	0.0	0.0	0.0	0.0
2L_20817	3.587218739630696	0.0	0.0	0.0	2.9433147021512682	6.2283176691143955	0.0	10.698906036857732	0.0	0.0	3.3042722588170372	12.281542070422361	0.0	9.087976153150573	0.0	0.0	0.0	0.0	0.0	0.0	0.0	4.920521280024405	13.296104241457254	0.0	4.647574430904511	0.0	0.0	0.0	0.0	4.774557338852722	0.0	0.0	0.0	0.0	0.0	3.8588062782778145	0.0	0.0	0.0	0.0	0.0	3.2602387798882386	9.692881063502911	0.0	4.621237590532933	0.0	0.0	9.594051687953467	0.0
2L_20818	0.0	0.0	5.394261153444074	0.0	0.0	3.194259532309296	0.0	3.658032490644582	0.0	3.0117742301754475	0.0	0.0	0.0	18.64346425395381	0.0	0.0	0.0	5.20624541199623	0.0	16.849218589405883	0.0	0.0	0.0	4.458795821929963	9.534233619233218	0.0	20.091355392971842	0.0	7.244256029394292	14.6920977083266	9.981743391337243	6.80425783238119	0.0	0.0	0.0	0.0	2.903066044171892	0.0	0.0	0.0	11.406410402646287	3.344096866447472	3.314065357345725	0.0	2.370051273689255	0.0	0.0	4.9204123305533	0.0
2L_20819	0.0	0.0	0.0	6.580690674196147	5.413182832415439	5.727389982565826	0.0	9.838420343229691	0.0	2.7000945573113975	0.0	0.0	0.0	0.0	2.69491948389058	6.960763567920347	0.0	0.0	0.0	0.0	0.0	9.04955263536547	0.0	0.0	4.273781886686657	8.394473078924838	4.503040002305557	0.0	0.0	0.0	0.0	9.150157748719588	5.05782100978385	5.883155818911757	0.0	0.0	2.6026362623228323	0.0	0.0	0.0	0.0	0.0	2.9711024632222083	6.9264740922163055	6.374344876705297	7.304281769973559	0.0	8.822426608438652	12.082270596948744
2L_20820	2.6891804856928876	5.646616660229523	3.942435707744087	1.7882420936452312	0.0	4.669096464466775	0.0	0.0	4.2414918853898	4.402354995781443	0.0	0.0	0.0	6.812856951123883	2.1969586622455073	0.0	0.0	0.0	0.0	4.104792057391561	53.31456660588806	0.0	2.491876482666507	3.2587439432170386	3.484082620141621	0.0	3.670978965657625	0.0	0.0	0.0	3.647615535486375	0.0	0.0	0.0	0.0	0.0	2.1217273151811074	0.0	0.0	0.0	0.0	0.0	2.422109206606642	11.293233320459047	1.732169523274036	0.0	6.2637332351179955	0.0	0.0
2L_20821	3.8011034603345353	0.0	0.0	7.5829345552305565	6.237614436833861	0.0	0.0	3.778939591761156	17.985794819251755	3.111320883279108	3.5012865477419677	13.01381807202888	0.0	0.0	21.737503497409044	8.02089282162176	0.0	5.378324813170441	4.765353970492928	0.0	0.0	0.0	3.5222181521034686	0.0	0.0	0.0	0.0	0.0	0.0	0.0	0.0	3.5145777656563895	5.828130755279121	0.0	0.0	0.0	0.0	0.0	0.0	0.0	0.0	6.909255223742412	0.0	7.981381034323131	4.896774763785706	4.208364545370379	0.0	0.0	6.9612045111389715
2L_20822	3.30801051285741	0.0	0.0	2.199749580507755	0.0	5.743541674564037	0.0	0.0	0.0	0.0	0.0	0.0	0.0	0.0	0.0	13.960786941638327	0.0	9.361257965845452	8.294349888855713	5.049380415776082	0.0	4.537536544184944	0.0	8.017282053193865	8.57166857814876	0.0	4.515738930682053	0.0	6.512884439286241	0.0	4.486999144329264	3.0586539720292216	0.0	0.0	0.0	10.67537777493101	0.0	0.0	0.0	0.0	10.25483258985797	3.006480769947699	0.0	0.0	4.261547355059981	0.0	0.0	8.84730654811276	12.11634355407494
2L_20823	0.0	0.0	0.0	0.0	0.0	0.0	0.0	0.0	0.0	0.0	0.0	0.0	0.0	0.0	0.0	0.0	0.0	0.0	0.0	0.0	0.0	0.0	0.0	0.0	0.0	0.0	0.0	0.0	0.0	0.0	0.0	0.0	0.0	0.0	0.0	0.0	0.0	0.0	0.0	0.0	0.0	0.0	0.0	0.0	0.0	0.0	0.0	0.0	0.0
2L_20824	3.709742339845786	0.0	0.0	2.4668918445542376	0.0	0.0	0.0	0.0	0.0	6.073077954332276	0.0	12.70102548079732	0.0	0.0	9.092157196124194	0.0	0.0	0.0	0.0	16.98776371379695	0.0	15.265753876356554	10.312680471908259	0.0	9.612630227108001	9.440463715577708	5.0641398634404045	0.0	0.0	0.0	0.0	6.860206821515256	22.752196724593762	0.0	0.0	0.0	0.0	6.262485831125807	0.0	0.0	0.0	10.114782552404687	0.0	0.0	4.779078722657397	0.0	0.0	14.882613386910743	0.0
2L_20825	2.7153252959704575	0.0	0.0	1.8056277806667824	4.455851424090115	4.714490457871314	0.0	0.0	8.565457224106623	2.2225778346757705	0.0	18.592890078833854	0.0	0.0	6.654953947718682	0.0	0.0	3.84201629014907	6.8082788671023975	0.0	0.0	0.0	2.5161030595813205	6.58085235199663	3.51795564561522	6.909894969596462	3.706669038934852	0.0	0.0	7.228149304652037	7.366156928607207	2.5106451353739856	0.0	0.0	0.0	2.9209019745297344	0.0	9.167583425009168	0.0	0.0	0.0	9.871278527994946	2.4456574905597623	0.0	1.749010060305867	3.0062530062530066	6.324630641570533	10.893246187363834	9.94549866730318
2L_20826	0.0	0.0	12.025807382643153	0.0	0.0	0.0	0.0	4.077555097963261	0.0	0.0	0.0	14.042182716881513	0.0	0.0	3.350746043606609	8.654711625008654	0.0	0.0	0.0	6.260525508511185	0.0	0.0	0.0	4.970154223885567	5.313835101069143	10.437323870159691	0.0	0.0	0.0	0.0	5.563251386640408	0.0	0.0	14.629721742692453	0.0	4.411991793695264	0.0	0.0	0.0	0.0	12.714558169103622	3.727615667914175	3.69413998574062	8.61207757759482	0.0	0.0	0.0	0.0	0.0
2L_20827	0.0	0.0	0.0	0.0	0.0	0.0	0.0	0.0	0.0	0.0	0.0	0.0	0.0	0.0	0.0	0.0	0.0	0.0	0.0	0.0	0.0	0.0	0.0	0.0	0.0	0.0	0.0	0.0	0.0	0.0	0.0	0.0	0.0	0.0	0.0	0.0	0.0	0.0	0.0	0.0	0.0	0.0	0.0	0.0	0.0	0.0	0.0	0.0	0.0
2L_20828	4.09002973451617	0.0	0.0	5.439548125858088	0.0	0.0	0.0	0.0	0.0	3.347815985285679	0.0	0.0	0.0	0.0	3.3413994716579154	0.0	0.0	0.0	10.255148084338337	0.0	0.0	22.440871109734736	3.789946031168516	0.0	0.0	20.81641999208976	11.1665343432347	0.0	0.0	0.0	0.0	3.781724890103075	6.271133720638551	0.0	0.0	4.399684982555249	0.0	6.904456135990168	0.0	0.0	0.0	0.0	0.0	0.0	0.0	0.0	0.0	0.0	0.0
2L_20829	0.0	0.0	7.042139458304549	6.388461926683456	3.9412936429298315	0.0	0.0	0.0	0.0	0.0	4.424639756892593	0.0	0.0	0.0	3.9242971681879206	10.136148750010136	0.0	0.0	6.022064845594258	7.332146991950036	0.0	13.177808833480597	0.0	0.0	0.0	0.0	6.557252353889664	0.0	0.0	12.786898032799673	0.0	4.441436111718108	0.0	8.566954173648735	0.0	0.0	7.579831735315308	0.0	0.0	0.0	0.0	4.365676007467052	0.0	0.0	3.0940718511553422	5.318187136368954	0.0	12.847071670601082	0.0
2L_20830	0.0	3.3629904248936615	0.0	2.1300688182633802	0.0	5.561605346259987	0.0	0.0	0.0	2.621937806062077	0.0	0.0	0.0	0.0	5.233825059920754	6.759277784687262	0.0	0.0	4.015806213255373	4.8894328111256105	0.0	0.0	5.936409184812291	0.0	8.300146580588613	0.0	8.74539063254973	0.0	12.613155773735121	0.0	0.0	2.9617659707306436	0.0	5.712862395426054	0.0	3.44573908519073	7.5819015965210195	5.407422227749809	0.0	0.0	9.929993545504194	5.822490884890519	2.885101135777764	0.0	0.0	0.0	0.0	4.283526627472398	5.866269011844584
2L_20831	0.0	4.626322665650109	0.0	0.0	0.0	0.0	0.0	0.0	0.0	0.0	0.0	15.086642588385097	0.0	0.0	0.0	0.0	0.0	0.0	5.524373536041013	0.0	0.0	0.0	0.0	5.339835116571271	0.0	11.21365374479967	6.015330671750022	0.0	0.0	0.0	0.0	0.0	0.0	0.0	0.0	9.48031294513032	3.4766996802479304	0.0	0.0	0.0	40.98080732190424	8.009752674856905	3.968910728481658	0.0	0.0	4.878667538321934	0.0	0.0	0.0
2L_20832	0.0	9.758534814548804	0.0	3.0904564233282485	0.0	12.103763140652182	0.0	0.0	0.0	7.60819036909614	8.56178311119787	15.911506565087608	0.0	0.0	3.7968041540074893	0.0	0.0	0.0	0.0	7.093939363843894	0.0	6.374843338224964	0.0	11.263582472514042	0.0	0.0	0.0	0.0	0.0	6.185737915233122	18.911528089292673	0.0	0.0	0.0	0.0	4.9993250911127	3.666788648502374	0.0	0.0	0.0	14.407145944388416	4.223843427192766	0.0	0.0	0.0	0.0	21.650082703315928	0.0	0.0
2L_20833	0.0	0.0	0.0	0.0	0.0	0.0	0.0	0.0	0.0	7.454608886490162	16.777904171322533	0.0	0.0	0.0	0.0	0.0	0.0	0.0	0.0	0.0	0.0	0.0	8.439103429651633	22.072424037752672	0.0	0.0	0.0	0.0	0.0	0.0	0.0	0.0	0.0	32.485251695730135	0.0	9.796814076062464	0.0	0.0	0.0	0.0	0.0	0.0	0.0	0.0	0.0	20.166169234492212	0.0	0.0	0.0
2L_20834	0.0	0.0	13.238571637551738	9.007288698014433	7.4092679569165885	0.0	11.124608969994705	0.0	0.0	0.0	4.15895700012768	0.0	0.0	0.0	0.0	0.0	0.0	0.0	16.981388398315445	13.783759010270968	0.0	6.1932658143494255	4.183820330019747	5.471378398888653	0.0	0.0	6.163514337258875	0.0	0.0	0.0	6.124287515701142	0.0	0.0	0.0	78.55336129832995	4.856927070811567	7.124691723494989	0.0	0.0	0.0	13.996780740429699	0.0	0.0	0.0	2.9082846268365454	4.998850264439179	0.0	6.037826986067714	16.537549747016833
2L_20835	7.281319229417986	0.0	0.0	4.841906897877405	0.0	0.0	0.0	0.0	11.484411920589885	2.97999262749824	0.0	0.0	0.0	0.0	2.9742810939524835	0.0	0.0	0.0	0.0	0.0	0.0	0.0	0.0	8.823489187034589	0.0	0.0	0.0	0.0	0.0	0.0	4.938205762194776	6.732456228935828	0.0	0.0	0.0	3.9162931502074656	2.8724315793978867	0.0	0.0	0.0	0.0	6.617616890275941	3.279093842091301	0.0	4.690082843278303	8.061460575427056	0.0	4.868489916140262	0.0
2L_20836	0.0	9.517210924235387	4.4299084382224905	4.018707888964709	0.0	5.246419056672869	0.0	3.0040720196225985	0.0	0.0	8.350054317103332	0.0	0.0	0.0	9.874429350556312	0.0	0.0	0.0	3.7882231718034975	0.0	0.0	4.144797677918549	2.799991040028672	7.323359649826235	0.0	0.0	0.0	0.0	17.847517945679293	4.021845053593096	0.0	2.793917306753122	4.633078699328019	10.778208187558068	0.0	0.0	7.152221444219467	0.0	0.0	0.0	0.0	5.492519737369676	0.0	0.0	5.839044405348798	3.3454438400342577	7.038228843787919	0.0	0.0
2L_20837	0.0	0.0	0.0	0.0	0.0	0.0	40.36555042464559	10.858293836289503	0.0	4.46998894124736	0.0	0.0	0.0	0.0	8.92284328185745	0.0	0.0	7.7269601366126555	0.0	16.671418020802594	0.0	0.0	0.0	0.0	14.150436116441108	0.0	0.0	0.0	0.0	0.0	0.0	0.0	0.0	19.47905222723483	0.0	5.874439725311198	0.0	0.0	0.0	0.0	0.0	0.0	0.0	0.0	0.0	0.0	0.0	0.0	0.0
2L_20838	0.0	0.0	0.0	0.0	3.922020813380052	4.149673752649567	11.777397760410041	0.0	0.0	3.9126064571309405	0.0	0.0	0.0	0.0	3.905107450984067	10.086583230450184	0.0	0.0	0.0	0.0	0.0	0.0	0.0	5.792437278041044	12.38595630730053	0.0	0.0	0.0	0.0	0.0	0.0	4.419717597724376	7.329100045147256	0.0	0.0	5.141930126311513	11.314149815183361	8.069266584360147	0.0	0.0	0.0	0.0	0.0	0.0	3.0789419154528708	0.0	0.0	0.0	0.0
2L_20839	6.495130276075512	0.0	9.522095546611133	4.31910964146207	0.0	0.0	0.0	0.0	0.0	0.0	0.0	0.0	0.0	0.0	2.6531377864659196	20.55853425874149	0.0	9.190205079426347	4.071396000260569	0.0	0.0	0.0	12.037170783379073	7.870786866175372	0.0	0.0	0.0	0.0	0.0	4.322481311752049	0.0	0.0	0.0	0.0	0.0	0.0	7.686855937558132	5.482275802331063	0.0	0.0	0.0	2.9515450748157646	0.0	0.0	2.091839274784425	0.0	0.0	0.0	0.0
2L_20840	0.0	4.05107596577651	5.656876499072273	0.0	0.0	0.0	0.0	0.0	6.085982764496811	0.0	0.0	0.0	0.0	0.0	6.304693213628225	8.14226159458051	0.0	0.0	4.837461300309598	0.0	0.0	0.0	0.0	0.0	9.998400255959046	0.0	5.267371792170579	0.0	0.0	5.135790295410658	0.0	0.0	0.0	13.763488218454086	0.0	0.0	0.0	26.055237102657635	0.0	0.0	0.0	0.0	10.426224038702143	8.10215193155302	2.4854353488557055	0.0	0.0	5.159958720330238	0.0
2L_20841	0.0	0.0	0.0	3.0493792073809614	0.0	0.0	0.0	0.0	0.0	3.753532543314827	8.447983022933316	0.0	0.0	0.0	3.746338422484324	0.0	0.0	0.0	0.0	6.999649317569189	0.0	0.0	0.0	0.0	0.0	0.0	0.0	0.0	0.0	0.0	0.0	0.0	0.0	0.0	0.0	0.0	0.0	0.0	0.0	0.0	0.0	0.0	0.0	9.628827940547765	5.907524206818878	0.0	0.0	0.0	8.398075497019104
2L_20842	4.849196063907554	5.091058675469447	7.109096551128444	3.2246019067715994	0.0	0.0	5.973901220348541	4.8209208681996385	0.0	3.9692171334432937	0.0	8.301083623456206	0.0	12.285110384788084	1.980804812880302	0.0	0.0	10.291965919870183	0.0	0.0	0.0	6.6515521230590355	0.0	5.876246829397569	6.282583046323998	24.680236683469793	0.0	0.0	4.773602360832783	3.227119160406862	0.0	2.2418327790028147	3.717571622734883	0.0	0.0	0.0	5.738925929404707	4.093009548991278	51.03629190717519	0.0	0.0	0.0	0.0	0.0	1.5617452378092898	2.6843763925202535	5.647458530712009	0.0	0.0
2L_20843	0.0	0.0	0.0	2.240181508466542	2.764112313622817	2.924554678059172	0.0	0.0	0.0	5.51495476496228	0.0	0.0	0.0	0.0	8.256576982810083	0.0	0.0	0.0	12.67020306112106	0.0	0.0	4.620937560505401	0.0	0.0	4.364608957225086	0.0	0.0	0.0	0.0	0.0	0.0	6.22974553981368	5.165310600457027	0.0	0.0	10.87159379376949	7.973843666415845	0.0	0.0	0.0	0.0	0.0	6.068489580251679	0.0	10.849689058761266	7.4595134905301475	0.0	0.0	0.0
2L_20844	8.990959590132123	3.146466769535154	0.0	0.0	0.0	2.601762746295871	0.0	5.959022779854332	0.0	0.0	0.0	0.0	0.0	0.0	9.79369819592734	12.648173350804678	0.0	4.240549405580987	3.7572514953860954	4.574630289816553	0.0	0.0	5.554197862744663	0.0	0.0	7.626659751828493	0.0	0.0	5.900533526241444	3.988963336241288	0.0	0.0	0.0	0.0	0.0	12.89555087375417	0.0	0.0	0.0	0.0	0.0	0.0	0.0	0.0	1.9304352224121988	3.318092229691617	0.0	8.015469856823671	0.0
2L_20845	0.0	0.0	10.5567247128175	2.3942025820996005	0.0	0.0	0.0	0.0	0.0	0.0	0.0	0.0	0.0	0.0	0.0	0.0	0.0	0.0	0.0	16.48720345703682	0.0	0.0	6.672538500547148	4.362996034472904	9.329385137543124	0.0	0.0	0.0	0.0	4.792143185404665	0.0	6.6580644474006245	0.0	0.0	0.0	3.873019192746609	2.8406920039349264	0.0	37.89342852162578	0.0	0.0	0.0	6.48572152192644	0.0	2.319129361731536	0.0	0.0	0.0	13.187401547805319
2L_20846	0.0	0.0	7.361688594683093	0.0	0.0	0.0	0.0	0.0	0.0	0.0	0.0	17.192055894812125	0.0	0.0	0.0	0.0	0.0	7.105098618768828	0.0	0.0	0.0	13.77577447404093	0.0	18.25510412711394	0.0	0.0	6.854798907619246	0.0	0.0	0.0	0.0	4.642973880486138	0.0	0.0	0.0	5.401668035089235	7.92377957946917	0.0	0.0	0.0	0.0	4.563776031778485	4.522791249665313	0.0	0.0	0.0	0.0	0.0	9.196180274561158
2L_20847	0.0	0.0	0.0	0.0	2.7005160146000704	0.0	0.0	0.0	0.0	0.0	3.0316976112041845	11.268418229596277	0.0	0.0	0.0	0.0	0.0	4.656989442604934	12.378688849277085	10.047756988968569	0.0	9.029239385903372	6.099643780803201	0.0	0.0	0.0	0.0	0.0	0.0	4.380696548273962	8.928675064978433	3.0432062246957403	5.046467876204088	0.0	0.0	7.080974483708449	5.193588411234564	0.0	0.0	0.0	0.0	2.9912965236348326	5.928866643781242	0.0	4.2400243886202835	7.287886075764865	7.666218959479433	8.80262318170815	0.0
2L_20848	0.0	9.48788207701124	0.0	6.009485371710708	0.0	0.0	0.0	0.0	0.0	0.0	0.0	0.0	0.0	0.0	0.0	0.0	0.0	0.0	0.0	13.79437823909244	0.0	0.0	0.0	0.0	0.0	0.0	0.0	0.0	0.0	0.0	0.0	0.0	0.0	16.117490055508636	0.0	0.0	0.0	0.0	0.0	0.0	0.0	0.0	0.0	0.0	0.0	20.010805835150983	0.0	0.0	16.550290540350435
2L_20849	10.18836590497311	0.0	4.97883745141277	4.5166832730054995	0.0	0.0	16.735225306338297	6.752639015735337	0.0	2.7798309918353583	0.0	0.0	0.0	0.0	5.549006186864448	0.0	0.0	9.610602416585976	0.0	0.0	0.0	9.316794780358892	3.14694997608318	0.0	0.0	0.0	4.636019180138552	0.0	6.686360226319921	0.0	0.0	0.0	5.207183413662816	0.0	59.08559138768419	3.6532416126139124	5.35898931605095	0.0	0.0	340.6110562348854	10.527978101805548	0.0	3.05884202640943	0.0	2.187528506230847	0.0	0.0	0.0	6.219535935545705
2L_20850	3.2190464540593786	0.0	4.719238352683783	0.0	5.282458329327469	0.0	0.0	3.200276503889936	0.0	0.0	2.9651400346684174	0.0	0.0	0.0	0.0	0.0	0.0	4.554750376905594	0.0	0.0	0.0	0.0	0.0	3.9008345445424597	0.0	0.0	0.0	72.21676584435843	0.0	12.853569564803841	0.0	8.92918796774063	4.935678241161188	11.482163607052804	0.0	0.0	0.0	10.868265750834139	0.0	0.0	0.0	0.0	0.0	0.0	0.0	0.0	0.0	8.609371300660769	0.0
2L_20851	8.237503706876668	0.0	0.0	0.0	0.0	3.5755966955765577	0.0	4.094735807645691	0.0	0.0	0.0	0.0	0.0	0.0	6.729728711176195	8.691178106574702	0.0	0.0	10.327164573694645	0.0	0.0	5.649615374185325	0.0	9.98219176988253	0.0	0.0	0.0	0.0	0.0	0.0	0.0	0.0	0.0	0.0	0.0	8.861163293517173	6.49927987978932	0.0	43.34859203773062	0.0	0.0	0.0	0.0	0.0	0.0	4.560046694878156	0.0	0.0	0.0
2L_20852	0.0	0.0	0.0	0.0	0.0	0.0	11.13317954701319	0.0	7.126882744248962	0.0	0.0	15.470201298259294	0.0	0.0	7.3829997570993084	0.0	0.0	0.0	16.994471132058372	0.0	0.0	6.198037205577737	0.0	0.0	0.0	0.0	0.0	0.0	0.0	0.0	0.0	0.0	0.0	8.058745027754318	0.0	0.0	0.0	0.0	0.0	0.0	0.0	8.213390454726149	4.069815238527801	0.0	0.0	0.0	0.0	0.0	0.0
2L_20853	0.0	0.0	0.0	0.0	0.0	0.0	0.0	0.0	0.0	0.0	0.0	0.0	0.0	0.0	23.03637904979544	0.0	0.0	0.0	0.0	0.0	0.0	0.0	0.0	0.0	0.0	0.0	0.0	0.0	0.0	0.0	0.0	0.0	0.0	0.0	0.0	0.0	0.0	0.0	0.0	0.0	0.0	25.62735771690996	0.0	0.0	0.0	0.0	0.0	0.0	51.640089234074196
2L_20854	0.0	0.0	0.0	1.6617622523392628	6.1512392901797925	2.1694289282066546	0.0	4.968814478131626	3.941497146158991	2.0454913178098266	0.0	0.0	0.0	12.661986374436461	4.083141748919855	0.0	0.0	0.0	0.0	0.0	0.0	0.0	6.946888720105222	6.056515159911684	6.475316740118343	6.359340917907268	3.411335800638806	0.0	0.0	9.97835694378892	3.3896248329338663	4.621213031451052	0.0	0.0	0.0	0.0	1.971660534473794	0.0	0.0	0.0	0.0	2.271193184966881	2.250796838350697	5.247239427337277	0.0	0.0	5.820708217210204	0.0	4.576539650910708
2L_20855	5.957443005887443	0.0	13.100739886119635	0.0	4.888084853242583	0.0	0.0	0.0	0.0	2.438175786134923	0.0	0.0	0.0	0.0	2.43350271323385	0.0	0.0	8.429411058122897	3.7343530606757684	0.0	0.0	0.0	2.760174001369046	3.609609212877786	0.0	0.0	0.0	0.0	0.0	7.929305484026612	0.0	0.0	0.0	0.0	0.0	0.0	0.0	15.085307413422907	0.0	0.0	0.0	0.0	5.3657899234221285	0.0	1.9186702540683962	3.297870235401977	0.0	7.966619862774972	0.0
2L_20856	0.0	0.0	6.856819998875482	3.1101722537801035	0.0	4.060326710128404	0.0	0.0	0.0	0.0	0.0	0.0	0.0	11.849155510686753	3.821026190077712	0.0	0.0	0.0	0.0	7.139195755319772	0.0	0.0	0.0	0.0	0.0	0.0	0.0	0.0	0.0	12.45040071614705	12.688117197600931	8.649112428082631	0.0	0.0	0.0	0.0	7.380362479122799	0.0	0.0	0.0	0.0	4.250789796744235	4.212615773212987	0.0	0.0	0.0	0.0	6.254495418582106	0.0
2L_20857	0.0	0.0	0.0	0.0	0.0	0.0	0.0	0.0	0.0	3.7950736149404456	0.0	15.873771766909536	0.0	0.0	0.0	9.78358705435761	0.0	0.0	0.0	0.0	0.0	0.0	0.0	5.618435209609771	0.0	0.0	0.0	0.0	9.12833526549763	0.0	6.288892871854374	4.286951377397478	7.108937356044018	0.0	0.0	0.0	3.658092707043475	0.0	0.0	0.0	14.37297879985627	0.0	8.351968663413574	0.0	0.0	5.133206714234381	0.0	0.0	0.0
2L_20858	2.7639503483959413	5.803614955683596	0.0	3.675924605315975	0.0	2.3994579144679635	0.0	0.0	0.0	2.26237894575856	0.0	0.0	0.0	0.0	2.258042809782022	0.0	0.0	0.0	0.0	0.0	0.0	3.7912593274457604	2.561160513051674	0.0	0.0	0.0	0.0	0.0	0.0	3.6787941795590005	0.0	0.0	4.237891496416439	0.0	0.0	0.0	2.1807197334637114	0.0	0.0	0.0	0.0	0.0	2.489453430541511	5.803614955683596	0.0	0.0	0.0	3.69610615216869	5.06179951022028
2L_20859	7.335963276167839	3.8509289981115047	0.0	0.0	0.0	0.0	0.0	0.0	0.0	0.0	3.378664880028678	0.0	0.0	18.585166992371718	2.996602152818919	7.7399860061053	0.0	5.189965720276417	0.0	5.598843950701059	0.0	0.0	0.0	0.0	9.50442050597733	0.0	0.0	0.0	0.0	4.8820520631796125	4.975265467727194	3.3914906143888737	0.0	0.0	0.0	15.782734871755414	2.893988289186989	0.0	0.0	0.0	11.370743078060151	6.667280056431858	3.303702426272099	0.0	2.362640231557644	0.0	0.0	4.905026425829869	13.434819963336377
2L_20860	7.741006563083397	0.0	0.0	1.7158627392170038	0.0	0.0	0.0	0.0	8.139633789736166	2.1120845239329804	4.7536164920069135	8.834281251711642	0.0	6.537105591905495	0.0	0.0	0.0	3.6510141604584216	0.0	7.8773000239076065	0.0	3.539398281055831	2.391017425734999	6.2536916323417175	0.0	0.0	0.0	0.0	0.0	0.0	0.0	0.0	0.0	0.0	0.0	0.0	4.071700197457101	0.0	0.0	0.0	0.0	0.0	0.0	0.0	0.0	0.0	0.0	3.4505663241979594	0.0
2L_20861	0.0	7.418837913229272	0.0	4.698983140048494	0.0	0.0	26.116024792812873	0.0	0.0	5.784057979397185	3.2545091223890705	0.0	0.0	0.0	0.0	0.0	0.0	4.999250112483128	0.0	5.393103299500599	0.0	0.0	3.2739654269250917	4.281518397684556	9.155161680155272	0.0	0.0	0.0	0.0	0.0	0.0	6.5337270992865175	5.417352864696196	0.0	0.0	0.0	0.0	5.964451866873435	0.0	0.0	0.0	9.633416394790247	3.182301313017522	0.0	0.0	0.0	0.0	0.0	12.941130796008958
2L_20862	0.0	0.0	0.0	0.0	26.884466692834216	0.0	0.0	0.0	0.0	0.0	0.0	0.0	0.0	0.0	0.0	0.0	0.0	0.0	0.0	0.0	0.0	0.0	0.0	0.0	0.0	0.0	0.0	0.0	0.0	0.0	0.0	0.0	0.0	0.0	0.0	0.0	0.0	0.0	0.0	0.0	0.0	14.889638003120869	0.0	0.0	10.55268639737618	0.0	0.0	21.908204622631175	0.0
2L_20863	2.149176489298713	0.0	0.0	7.1457603632104245	0.0	3.7315131509717983	0.0	4.273289695923388	0.0	3.518335011285939	1.9796574361179393	7.3581243258118585	0.0	0.0	0.0	0.0	0.0	3.0409509661861454	0.0	6.5610490855045756	0.0	2.9479854499230136	0.0	0.0	0.0	0.0	0.0	0.0	0.0	0.0	2.915151880870569	1.9871724046932242	6.590550205493355	0.0	37.39128483932965	2.3118901667219593	1.695671408724806	14.512261046551705	0.0	0.0	0.0	3.9065521473926497	1.93573476717079	0.0	0.0	0.0	10.011874082662038	2.873996795493573	11.807774159788313
2L_20864	0.0	3.157761778451434	8.818925413938311	2.0000800032001282	9.871424693368871	0.0	7.41070105231955	0.0	4.743945539505206	2.461932370717776	0.0	0.0	0.0	0.0	0.0	0.0	0.0	0.0	0.0	0.0	0.0	0.0	0.0	3.6447797641827493	0.0	0.0	4.105848781589374	0.0	0.0	8.006565383614564	0.0	0.0	0.0	0.0	0.0	6.47092129741972	0.0	5.077430820005077	0.0	0.0	0.0	8.200754469411185	0.0	18.9465706707086	3.874729979754536	0.0	7.005744710662744	4.022121669180493	5.508276184967914
2L_20865	0.0	0.0	0.0	0.0	0.0	0.0	0.0	0.0	0.0	4.495101238670097	5.058506688357544	0.0	0.0	13.912772481649053	0.0	0.0	0.0	0.0	0.0	8.382538836302428	0.0	0.0	10.17749552190197	0.0	0.0	0.0	0.0	0.0	0.0	0.0	0.0	0.0	0.0	0.0	0.0	0.0	0.0	0.0	0.0	0.0	0.0	0.0	4.946273576413002	0.0	3.5373237174725403	6.080062259837541	0.0	7.343761474627303	0.0
2L_20866	4.204374651825224	0.0	0.0	0.0	0.0	0.0	0.0	0.0	0.0	0.0	7.7454984131410125	0.0	0.0	0.0	0.0	0.0	0.0	0.0	0.0	0.0	0.0	5.767062575512475	0.0	0.0	0.0	10.699192210988071	5.739358511899125	0.0	8.277666029286383	0.0	0.0	0.0	0.0	0.0	0.0	0.0	0.0	7.097483941942582	0.0	0.0	0.0	3.8211400753528824	11.360473504535669	0.0	10.832578438023434	0.0	9.792976477270502	0.0	0.0
2L_20867	0.0	0.0	3.885428051780323	0.0	2.1745682503467347	6.9023719310904	0.0	2.6348412969215835	0.0	2.1693484513780676	7.323748499547027	0.0	0.0	0.0	0.0	5.592515871560043	0.0	0.0	3.3226123707503787	0.0	0.0	0.0	0.0	9.634867429041611	0.0	0.0	0.0	0.0	0.0	0.0	0.0	4.901033431909453	4.063626640486075	0.0	0.0	0.0	2.0910471190284663	0.0	0.0	0.0	8.215914225855483	2.4087168572604027	4.7741709711785685	0.0	3.4142446726260034	5.868510161325344	0.0	0.0	4.8536550206450215
2L_20868	2.4519659863278376	0.0	0.0	1.6305000026088	0.0	2.1286160930188203	0.0	2.437668808564993	0.0	4.014020169648549	4.517128046125298	8.394783145961773	0.0	0.0	4.006326791268772	0.0	0.0	0.0	0.0	0.0	0.0	3.3633161759364145	0.0	0.0	6.353498490408759	0.0	0.0	0.0	0.0	0.0	0.0	2.2671377476621273	3.759534178677125	0.0	0.0	0.0	0.0	0.0	0.0	0.0	0.0	2.228465888426953	0.0	0.0	0.0	5.429353255440211	0.0	3.27890353465801	0.0
2L_20869	2.5445130756165675	2.6714253657181324	7.460696120251499	0.0	4.175548406088785	2.2089586527119383	6.269356638621745	0.0	16.053264732382043	0.0	14.062868051624788	0.0	0.0	6.446351848330234	0.0	0.0	0.0	0.0	0.0	0.0	50.44645109216566	0.0	2.3578232575686124	0.0	9.889957736913939	0.0	0.0	0.0	5.009693757420608	3.386725053806594	6.902776123987665	2.352708673495796	3.9014341671998625	0.0	0.0	8.211472796074915	0.0	4.295440390025987	0.0	0.0	15.775981068822716	2.3125771822634578	0.0	10.68570146287253	0.0	0.0	0.0	0.0	4.659929961252682
2L_20870	0.0	3.469090404495941	0.0	0.0	0.0	2.8685350391555033	0.0	0.0	0.0	0.0	9.130960805350744	0.0	0.0	0.0	2.6994742773844798	0.0	0.0	0.0	0.0	5.0436909730540815	0.0	9.064847653904117	9.185548071034905	4.004124247975414	4.281005180016268	0.0	4.51065077414044	0.0	0.0	8.795945069323043	0.0	6.110415202713025	0.0	0.0	0.0	0.0	0.0	11.156045181982988	0.0	0.0	0.0	3.003093185981561	2.9761240448501898	6.938180808991882	0.0	0.0	7.696451935657662	0.0	0.0
2L_20871	0.0	0.0	0.0	0.0	0.0	0.0	0.0	0.0	0.0	7.374451801689192	0.0	0.0	0.0	0.0	0.0	0.0	0.0	0.0	11.294840516851902	0.0	0.0	12.35799123324102	0.0	0.0	0.0	22.926840452117297	0.0	0.0	0.0	0.0	0.0	0.0	0.0	16.06797395702781	0.0	0.0	0.0	0.0	0.0	0.0	0.0	0.0	0.0	0.0	0.0	0.0	0.0	0.0	0.0
2L_20872	0.0	0.0	0.0	0.0	0.0	0.0	0.0	0.0	0.0	0.0	0.0	0.0	0.0	0.0	0.0	0.0	0.0	0.0	0.0	0.0	0.0	0.0	0.0	0.0	0.0	0.0	0.0	0.0	0.0	0.0	0.0	0.0	0.0	0.0	0.0	0.0	0.0	0.0	0.0	0.0	0.0	0.0	0.0	0.0	0.0	0.0	0.0	0.0	0.0
2L_20873	3.992581783047098	0.0	17.559807240142653	0.0	0.0	0.0	0.0	0.0	0.0	0.0	0.0	0.0	0.0	0.0	3.2617881840418312	0.0	0.0	16.94776416621237	0.0	6.094316866692304	0.0	0.0	0.0	0.0	5.172759832899167	0.0	5.450241745472621	0.0	0.0	0.0	0.0	0.0	6.121719370589301	0.0	0.0	4.2948592681989295	0.0	6.739952415935943	0.0	0.0	12.377003527446004	7.257304840186889	0.0	8.383438349871062	0.0	0.0	9.299661120348775	0.0	0.0
2L_20874	24.64328840040415	0.0	0.0	0.0	0.0	10.696743055674407	0.0	0.0	0.0	0.0	0.0	0.0	0.0	0.0	0.0	0.0	0.0	0.0	0.0	0.0	0.0	0.0	0.0	14.931345672597395	0.0	0.0	0.0	0.0	0.0	0.0	0.0	0.0	0.0	0.0	0.0	0.0	9.721611921029401	0.0	129.68150223052183	0.0	0.0	0.0	0.0	0.0	0.0	0.0	0.0	0.0	0.0
2L_20875	0.0	0.0	4.593190319759538	2.0834166700001333	2.570683513898144	2.7198983410796043	0.0	0.0	4.941609936984591	0.0	0.0	0.0	0.0	0.0	0.0	0.0	0.0	4.433095719402774	0.0	0.0	0.0	4.297570669252086	5.806391675956894	0.0	0.0	0.0	4.276925814155598	0.0	6.168453050670141	0.0	4.249705920350312	2.8968982331238298	0.0	0.0	0.0	3.3702715090727713	2.47194833034722	5.28899043750529	0.0	0.0	0.0	2.8474841907677733	0.0	0.0	4.036177062244309	0.0	0.0	8.379420144126028	0.0
2L_20876	0.0	0.0	0.0	2.671339730301541	0.0	0.0	0.0	3.993769719237989	0.0	3.2881973444518247	11.10099686951888	0.0	0.0	0.0	0.0	0.0	0.0	0.0	0.0	0.0	0.0	0.0	0.0	0.0	0.0	10.222858311183808	0.0	0.0	7.909139801955139	0.0	0.0	0.0	0.0	0.0	0.0	4.321334428071388	3.169511831787668	0.0	0.0	0.0	0.0	3.6510208254227883	0.0	0.0	0.0	0.0	0.0	0.0	0.0
2L_20877	0.0	6.849427661824578	0.0	0.0	0.0	5.663681528922155	0.0	0.0	0.0	0.0	0.0	0.0	0.0	0.0	0.0	0.0	0.0	0.0	8.179022443237585	0.0	0.0	0.0	6.04536441456691	0.0	16.90497039939683	0.0	0.0	0.0	0.0	0.0	17.698441563728107	0.0	0.0	0.0	0.0	0.0	5.147371829154611	0.0	68.66339828890811	0.0	0.0	5.929355289340679	0.0	0.0	0.0	7.223032807015009	0.0	0.0	0.0
2L_20878	0.0	3.7638358606236526	0.0	7.151875317066472	0.0	3.112255314487175	0.0	0.0	5.654458314202416	8.803364528544616	3.302252532497467	24.54807003073418	0.0	0.0	2.9288305882380508	0.0	0.0	5.072588744940093	4.494462821803538	0.0	0.0	0.0	6.643988519187839	4.3443279585307835	0.0	0.0	4.893890662652371	0.0	0.0	0.0	0.0	0.0	0.0	0.0	0.0	0.0	5.657074907591681	6.051949938270111	37.731292825017356	0.0	0.0	0.0	0.0	0.0	2.309206436589653	0.0	0.0	0.0	13.130976235559208
2L_20879	0.0	3.11779011036977	4.3536467233366345	0.0	4.873234975207417	0.0	0.0	0.0	4.683895595967166	2.4307686698226147	2.735435515527016	0.0	0.0	0.0	2.4261097935987093	0.0	0.0	0.0	0.0	0.0	0.0	4.073444198906281	2.75178866263071	0.0	0.0	0.0	0.0	133.24450366422386	0.0	0.0	0.0	0.0	0.0	0.0	0.0	0.0	2.343031531346833	0.0	0.0	0.0	9.205983889528195	2.6989824836036815	2.6747443947387777	0.0	0.0	0.0	0.0	0.0	0.0
2L_20880	0.0	3.4554632255781685	0.0	2.1886397341415544	0.0	0.0	16.21870600675996	0.0	0.0	0.0	0.0	0.0	0.0	0.0	2.688870281906538	13.890277916680558	0.0	0.0	0.0	0.0	0.0	9.029239385903372	0.0	3.988395364846443	0.0	8.37563026617753	8.985864336811762	0.0	0.0	0.0	4.464337532489217	0.0	0.0	5.869950081944503	0.0	0.0	0.0	0.0	0.0	0.0	10.203040506070812	5.982593047269665	0.0	0.0	4.2400243886202835	0.0	0.0	8.80262318170815	0.0
2L_20881	0.0	0.0	0.0	0.0	0.0	0.0	0.0	0.0	0.0	0.0	0.0	0.0	0.0	0.0	0.0	0.0	0.0	0.0	0.0	23.873470605789315	0.0	0.0	0.0	0.0	0.0	39.80099502487562	0.0	0.0	0.0	0.0	0.0	0.0	0.0	0.0	0.0	0.0	0.0	0.0	0.0	0.0	0.0	0.0	0.0	0.0	10.074297947361794	0.0	0.0	0.0	0.0
2L_20882	0.0	0.0	0.0	0.0	0.0	0.0	0.0	0.0	0.0	3.2133655441095477	0.0	0.0	0.0	0.0	0.0	0.0	0.0	11.10944469440695	0.0	0.0	0.0	0.0	14.550957453000406	9.514485328187899	0.0	0.0	5.35903957436364	0.0	0.0	5.225168172037617	0.0	0.0	0.0	14.003013448494116	0.0	0.0	0.0	6.627168740970482	82.63506701703935	0.0	0.0	0.0	0.0	0.0	0.0	4.346389888558563	0.0	5.249757198729558	0.0
2L_20883	17.250301880282905	0.0	0.0	5.735523538588603	0.0	0.0	0.0	0.0	0.0	0.0	7.944831092890965	0.0	0.0	0.0	0.0	0.0	0.0	0.0	0.0	0.0	0.0	0.0	0.0	20.90388394163636	11.174682639013051	0.0	0.0	0.0	0.0	0.0	0.0	0.0	0.0	0.0	0.0	0.0	0.0	14.560279557367501	0.0	0.0	0.0	0.0	0.0	0.0	0.0	0.0	0.0	0.0	0.0
2L_20884	9.280225695088905	0.0	0.0	0.0	0.0	0.0	0.0	0.0	0.0	0.0	0.0	0.0	0.0	0.0	22.7447793149879	0.0	0.0	0.0	0.0	0.0	0.0	0.0	0.0	0.0	0.0	0.0	25.33672507626354	0.0	0.0	0.0	12.587736523569276	0.0	0.0	0.0	0.0	0.0	0.0	0.0	0.0	0.0	0.0	8.434320261261504	0.0	0.0	17.932887960098128	10.274535590991288	0.0	0.0	0.0
2L_20885	0.0	0.0	0.0	0.0	0.0	0.0	0.0	3.836120914531226	0.0	3.158400080855042	7.1085330831129685	0.0	0.0	0.0	0.0	0.0	0.0	0.0	0.0	0.0	0.0	0.0	0.0	0.0	0.0	0.0	0.0	86.56509695290858	0.0	0.0	0.0	7.135517753168171	5.916319575918212	0.0	0.0	0.0	3.044399522638155	0.0	0.0	0.0	0.0	3.506901582313994	3.4754080129007145	0.0	0.0	0.0	0.0	0.0	0.0
2L_20886	0.0	0.0	0.0	1.7158627392170038	0.0	2.2400570587334	0.0	2.5652898328585407	0.0	0.0	2.3768082460034567	0.0	0.0	0.0	0.0	5.444891167515344	0.0	0.0	0.0	0.0	0.0	0.0	0.0	3.1268458161708588	6.686127755854708	0.0	0.0	0.0	0.0	0.0	3.499977775141128	4.771661673918002	0.0	0.0	0.0	0.0	2.0358500987285506	0.0	0.0	0.0	0.0	4.6902687242562875	0.0	0.0	0.0	0.0	0.0	3.4505663241979594	4.7255339026341545
2L_20887	0.0	0.0	0.0	0.0	0.0	7.151193391153115	0.0	0.0	0.0	0.0	0.0	0.0	0.0	0.0	0.0	0.0	0.0	0.0	0.0	0.0	0.0	0.0	7.633121641426478	0.0	0.0	0.0	0.0	0.0	0.0	0.0	0.0	0.0	0.0	0.0	0.0	0.0	0.0	0.0	0.0	0.0	0.0	0.0	0.0	0.0	0.0	0.0	0.0	0.0	0.0
2L_20888	0.0	4.379541584623254	0.0	0.0	0.0	3.6213724711956035	0.0	0.0	0.0	0.0	0.0	0.0	0.0	0.0	0.0	0.0	0.0	0.0	0.0	0.0	82.70204108637402	0.0	7.73084297111757	0.0	0.0	0.0	11.388911983071521	0.0	0.0	5.552205724768278	5.658214425957172	3.8570366233341464	0.0	0.0	0.0	0.0	3.2912427271763836	0.0	0.0	0.0	0.0	0.0	3.7571978517845563	0.0	2.6869571338980602	0.0	0.0	0.0	7.639501110019511
2L_20889	0.0	0.0	0.0	0.0	0.0	0.0	14.760844792669175	0.0	9.449125436195253	9.80749361164385	0.0	0.0	0.0	0.0	0.0	0.0	0.0	0.0	0.0	0.0	0.0	0.0	5.551361193764711	0.0	0.0	0.0	0.0	0.0	0.0	0.0	0.0	11.078638391027189	0.0	10.684628239045052	0.0	0.0	0.0	0.0	0.0	0.0	0.0	0.0	0.0	0.0	0.0	0.0	0.0	0.0	0.0
2L_20890	5.538340547021896	0.0	8.119407250793063	0.0	0.0	0.0	0.0	0.0	0.0	0.0	0.0	0.0	0.0	0.0	0.0	11.686721080040016	0.0	0.0	0.0	0.0	0.0	0.0	5.131994909061051	0.0	0.0	0.0	0.0	0.0	0.0	0.0	15.024456058348978	0.0	0.0	0.0	0.0	5.957647086859516	0.0	0.0	0.0	0.0	0.0	0.0	4.988309895759288	0.0	0.0	0.0	0.0	0.0	0.0
2L_20891	5.815669448979858	3.052868352989735	0.0	0.0	0.0	0.0	14.329069957385345	0.0	0.0	4.760305525929265	2.6784755295814855	0.0	0.0	0.0	0.0	0.0	0.0	0.0	7.290967948904896	0.0	0.0	0.0	0.0	0.0	3.7673694568809495	0.0	0.0	0.0	0.0	3.8703030485990078	0.0	0.0	0.0	0.0	0.0	0.0	2.2942425753148217	0.0	61.20812599080653	0.0	0.0	2.6427815593045465	0.0	12.21147341195894	1.873010277769297	0.0	0.0	0.0	0.0
2L_20892	0.0	0.0	0.0	3.220607767332989	0.0	4.204500160611906	0.0	4.814949455068095	0.0	0.0	4.461176831681136	0.0	0.0	0.0	0.0	0.0	0.0	0.0	0.0	0.0	0.0	0.0	0.0	0.0	0.0	0.0	0.0	0.0	0.0	0.0	0.0	0.0	7.425933736908079	0.0	0.0	0.0	0.0	0.0	0.0	0.0	0.0	0.0	0.0	0.0	0.0	0.0	0.0	0.0	0.0
2L_20893	4.201362922131939	0.0	0.0	2.793808027392729	0.0	0.0	10.351623962767277	0.0	0.0	3.438945646776263	0.0	0.0	0.0	0.0	0.0	0.0	0.0	0.0	0.0	0.0	0.0	0.0	0.0	5.0912038253269065	0.0	32.07458409955951	5.735247223566819	0.0	0.0	0.0	0.0	0.0	0.0	0.0	0.0	0.0	3.314818964477074	0.0	0.0	0.0	0.0	0.0	3.7841118765108064	0.0	2.7062046778371576	0.0	0.0	0.0	0.0
2L_20894	0.0	0.0	6.168186713479092	2.7978163602871233	0.0	0.0	0.0	0.0	0.0	0.0	0.0	0.0	0.0	10.65913989268378	0.0	0.0	0.0	0.0	0.0	6.422203355215921	0.0	0.0	0.0	0.0	0.0	0.0	0.0	0.0	0.0	0.0	0.0	0.0	0.0	7.503766890979271	0.0	0.0	3.3195748023027227	7.102575393837806	0.0	0.0	13.04291117777488	0.0	3.789541018370937	0.0	0.0	0.0	0.0	0.0	0.0
2L_20895	0.0	0.0	0.0	0.0	10.109914995834714	0.0	0.0	0.0	0.0	0.0	2.837439676032487	0.0	0.0	7.80401313571491	0.0	0.0	0.0	0.0	0.0	4.701970313640228	0.0	0.0	0.0	3.7328364181493487	7.981916170723608	0.0	8.410089416070672	0.0	0.0	0.0	0.0	0.0	0.0	0.0	0.0	3.3136282904328924	2.4304029802573504	0.0	0.0	0.0	0.0	0.0	0.0	12.936208966345157	0.0	0.0	0.0	16.47717910693689	5.641354286075332
2L_20896	3.2314615092540975	0.0	0.0	0.0	5.302831446851045	0.0	0.0	0.0	5.096800992856833	0.0	0.0	0.0	0.0	0.0	0.0	0.0	0.0	0.0	0.0	0.0	0.0	0.0	2.9943705833033896	7.831758170971197	0.0	0.0	4.411242492616682	0.0	0.0	4.301047520123525	0.0	0.0	0.0	0.0	0.0	13.904458986191132	0.0	0.0	0.0	0.0	0.0	8.810727942342595	2.910534534219882	0.0	4.162933036099914	0.0	0.0	0.0	0.0
2L_20897	2.6395601436976537	2.771213081899323	0.0	1.7552457273808504	0.0	0.0	0.0	0.0	0.0	0.0	0.0	0.0	0.0	0.0	4.312841442265932	5.569863917084778	0.0	0.0	0.0	4.029051069833931	0.0	0.0	4.891793527178805	3.1986141044808103	0.0	0.0	0.0	0.0	0.0	3.513231885249415	3.5803102983329356	0.0	0.0	0.0	0.0	0.0	0.0	0.0	0.0	0.0	8.182636445462727	0.0	0.0	0.0	0.0	5.844740318187663	0.0	3.52976474118	14.5019872556536
2L_20898	0.0	0.0	18.464822359176495	0.0	3.4447527115370966	0.0	0.0	0.0	0.0	3.4364839820326867	7.734409653780753	0.0	0.0	0.0	0.0	0.0	0.0	17.821235189811006	0.0	0.0	0.0	0.0	0.0	0.0	10.878717529747853	0.0	0.0	0.0	0.0	0.0	5.694666773726402	0.0	0.0	0.0	0.0	0.0	3.3124461520472406	0.0	0.0	0.0	26.029804125723953	7.631339162658942	0.0	0.0	0.0	4.648179308164992	0.0	0.0	0.0
2L_20899	0.0	0.0	0.0	0.0	0.0	0.0	0.0	0.0	0.0	0.0	6.770031507726637	0.0	0.0	0.0	6.004469727264976	0.0	0.0	0.0	0.0	0.0	0.0	0.0	13.621009044350005	0.0	0.0	0.0	0.0	0.0	14.470356028639728	0.0	0.0	0.0	0.0	0.0	0.0	0.0	0.0	12.407255763170301	0.0	0.0	0.0	0.0	0.0	0.0	9.468325138497926	8.137226182338964	0.0	0.0	0.0
2L_20900	0.0	0.0	0.0	0.0	0.0	0.0	0.0	0.0	0.0	0.0	0.0	0.0	0.0	0.0	0.0	0.0	0.0	0.0	0.0	0.0	0.0	0.0	0.0	0.0	0.0	0.0	0.0	0.0	0.0	0.0	0.0	0.0	0.0	0.0	0.0	0.0	0.0	0.0	0.0	0.0	0.0	0.0	0.0	0.0	12.551035648706552	0.0	0.0	8.685644800555881	0.0
2L_20901	0.0	0.0	0.0	0.0	4.58753054148458	0.0	0.0	5.558535548224465	0.0	0.0	0.0	0.0	0.0	0.0	0.0	23.596258577239993	0.0	7.9111107595061885	0.0	0.0	0.0	0.0	0.0	0.0	0.0	0.0	0.0	0.0	0.0	0.0	7.583841261101795	0.0	0.0	0.0	0.0	0.0	0.0	0.0	0.0	0.0	0.0	5.081497049682813	5.035862897625439	0.0	3.6013934511541206	0.0	13.023071673777263	0.0	0.0
2L_20902	0.0	0.0	0.0	3.469889685267126	0.0	4.529937450623682	0.0	0.0	0.0	0.0	0.0	0.0	0.0	0.0	0.0	0.0	0.0	0.0	6.541762612518316	0.0	0.0	0.0	0.0	12.646477829459718	6.760484158833519	0.0	0.0	0.0	0.0	0.0	0.0	0.0	0.0	0.0	0.0	0.0	0.0	0.0	0.0	0.0	0.0	0.0	0.0	0.0	0.0	0.0	0.0	0.0	0.0
2L_20903	0.0	3.6500506627031983	0.0	0.0	0.0	3.018168165086555	0.0	3.456374505090375	0.0	0.0	0.0	0.0	0.0	0.0	0.0	0.0	0.0	0.0	0.0	0.0	0.0	4.768851388761057	0.0	0.0	9.008635678161085	0.0	0.0	77.99581942407887	0.0	4.627386632498044	0.0	0.0	0.0	0.0	0.0	0.0	2.743027429999997	0.0	36.59063133475305	0.0	0.0	0.0	3.1313694010723685	0.0	0.0	3.8491443352142816	0.0	0.0	12.734011334543489
2L_20904	0.0	0.0	0.0	0.0	0.0	9.905933257784081	0.0	0.0	0.0	0.0	0.0	0.0	0.0	0.0	0.0	0.0	0.0	0.0	0.0	0.0	0.0	0.0	0.0	0.0	0.0	0.0	0.0	0.0	0.0	0.0	0.0	0.0	0.0	0.0	0.0	12.274607519424567	0.0	0.0	0.0	0.0	0.0	0.0	0.0	0.0	0.0	0.0	0.0	0.0	0.0
2L_20905	0.0	0.0	0.0	0.0	0.0	0.0	0.0	0.0	0.0	0.0	0.0	0.0	0.0	0.0	0.0	0.0	0.0	0.0	0.0	0.0	0.0	0.0	0.0	0.0	0.0	0.0	0.0	0.0	0.0	0.0	0.0	0.0	0.0	0.0	0.0	0.0	0.0	0.0	0.0	0.0	0.0	0.0	0.0	0.0	0.0	0.0	0.0	0.0	0.0
2L_20906	0.0	0.0	0.0	0.0	0.0	0.0	0.0	0.0	0.0	0.0	0.0	0.0	0.0	0.0	0.0	0.0	0.0	0.0	42.74965800273598	0.0	0.0	0.0	0.0	0.0	0.0	0.0	0.0	0.0	0.0	0.0	0.0	0.0	0.0	0.0	0.0	0.0	0.0	0.0	0.0	0.0	0.0	0.0	0.0	0.0	0.0	0.0	0.0	0.0	0.0
2L_20907	2.376459740395538	0.0	6.967951603395343	1.5802901159806522	0.0	0.0	17.565883774744478	2.3626028322882755	3.7482551872103533	0.0	0.0	8.136272805972675	0.0	0.0	0.0	0.0	0.0	6.725085240455423	0.0	0.0	0.0	0.0	0.0	0.0	6.157847807559866	0.0	0.0	0.0	9.35765325028728	3.1630475077083466	0.0	4.394646266132746	0.0	0.0	0.0	0.0	0.0	0.0	0.0	0.0	7.367025195226167	0.0	6.421337333398403	0.0	1.5307381403001104	2.6310804268664882	5.535333138489607	0.0	0.0
2L_20908	0.0	0.0	0.0	0.0	7.196888641102679	2.5382102166007066	0.0	0.0	0.0	2.3932044481055152	8.07948924700776	0.0	0.0	0.0	0.0	6.169609981935382	0.0	0.0	0.0	0.0	0.0	4.010494662432653	0.0	0.0	7.5760560264495265	0.0	7.982457750846738	0.0	0.0	0.0	0.0	0.0	0.0	10.42896415356441	0.0	3.1451387163430837	0.0	0.0	0.0	0.0	0.0	5.3145467648228015	0.0	0.0	0.0	0.0	0.0	3.9098391101206182	0.0
2L_20909	0.0	0.0	0.0	1.7136010572233082	0.0	0.0	0.0	0.0	0.0	0.0	0.0	0.0	0.0	6.528489020387164	0.0	0.0	0.0	0.0	0.0	3.933458469758784	0.0	0.0	0.0	0.0	3.3386573789669924	0.0	0.0	0.0	0.0	0.0	0.0	0.0	7.902289767483025	4.595892375230713	0.0	0.0	0.0	0.0	0.0	0.0	0.0	2.342043235991771	0.0	0.0	3.319737900053315	0.0	0.0	0.0	4.719305167261613
2L_20910	5.241378587396056	0.0	0.0	0.0	0.0	0.0	0.0	2.605408306562763	0.0	0.0	0.0	0.0	0.0	0.0	4.282007902017383	0.0	0.0	0.0	0.0	0.0	0.0	3.594750801090216	0.0	0.0	0.0	0.0	3.5774821823499905	0.0	0.0	0.0	0.0	2.423142758001702	0.0	0.0	0.0	0.0	2.06768868382931	4.424034896787266	0.0	0.0	0.0	0.0	0.0	0.0	1.688052605120944	0.0	0.0	0.0	0.0
2L_20911	0.0	0.0	0.0	0.0	0.0	0.0	0.0	0.0	0.0	0.0	0.0	0.0	0.0	0.0	2.221403264885234	0.0	0.0	3.8473598454900286	0.0	0.0	53.90777457924982	7.4594828862678755	0.0	3.2950025684545023	0.0	0.0	0.0	0.0	0.0	0.0	7.3764019312895535	0.0	0.0	0.0	0.0	0.0	2.145334851372274	4.5901669443717665	0.0	0.0	0.0	0.0	0.0	11.418888211368188	1.7514426194996162	0.0	0.0	3.6361322461297916	4.979665535784624
2L_20912	0.0	0.0	0.0	3.5880000057408	0.0	0.0	0.0	0.0	0.0	0.0	0.0	18.473156656063075	0.0	0.0	0.0	11.385683186533925	0.0	0.0	0.0	0.0	0.0	0.0	0.0	0.0	6.9906018348931696	0.0	0.0	0.0	0.0	14.363203770053726	0.0	9.977908909673982	0.0	0.0	0.0	0.0	12.77135402321066	9.108546549227139	0.0	0.0	0.0	0.0	0.0	0.0	6.9509875441778695	0.0	0.0	28.86159063441384	0.0
2L_20913	0.0	0.0	0.0	0.0	0.0	0.0	0.0	0.0	0.0	0.0	50.727560029726355	0.0	0.0	0.0	0.0	0.0	0.0	0.0	0.0	0.0	0.0	0.0	0.0	0.0	0.0	0.0	0.0	0.0	0.0	0.0	0.0	0.0	0.0	0.0	0.0	0.0	0.0	0.0	0.0	0.0	0.0	0.0	0.0	0.0	0.0	0.0	0.0	0.0	0.0
2L_20914	0.0	0.0	0.0	0.0	2.9147907559160053	3.0839792213815977	0.0	0.0	0.0	0.0	0.0	0.0	0.0	0.0	2.902220982651394	0.0	0.0	0.0	0.0	0.0	0.0	19.491344137710243	0.0	0.0	0.0	0.0	0.0	0.0	0.0	0.0	4.81856419315311	0.0	0.0	0.0	0.0	3.8214102150116456	0.0	0.0	0.0	0.0	0.0	0.0	3.1996488065469935	0.0	2.288226365996773	3.9330747992165316	0.0	0.0	0.0
2L_20915	0.0	0.0	0.0	0.0	2.6929600100824422	0.0	0.0	0.0	0.0	0.0	0.0	0.0	0.0	0.0	0.0	0.0	0.0	0.0	0.0	5.0098217555517595	0.0	0.0	0.0	0.0	0.0	0.0	0.0	0.0	0.0	4.368439423068943	0.0	0.0	0.0	0.0	0.0	0.0	2.589528413212085	0.0	0.0	0.0	0.0	0.0	2.956138880587066	0.0	2.114080431035631	0.0	0.0	0.0	0.0
2L_20916	0.0	0.0	0.0	0.0	0.0	0.0	0.0	0.0	0.0	8.378303879406046	0.0	0.0	0.0	0.0	0.0	0.0	0.0	0.0	0.0	0.0	0.0	0.0	0.0	0.0	0.0	0.0	0.0	0.0	0.0	13.623736909291798	0.0	0.0	0.0	0.0	0.0	0.0	0.0	0.0	0.0	0.0	31.730921783277804	0.0	0.0	21.492619434486198	0.0	0.0	0.0	27.375697224788695	0.0
2L_20917	0.0	5.806351219217629	0.0	0.0	0.0	0.0	6.8132329335328246	0.0	4.3614775115677284	0.0	2.5471405672634875	9.467383915672118	0.0	7.005582748892593	2.259107422139298	0.0	0.0	0.0	0.0	8.441821289175854	0.0	0.0	2.5623680380460407	0.0	0.0	0.0	0.0	0.0	0.0	3.6805286416898633	0.0	0.0	0.0	0.0	0.0	0.0	0.0	9.336152851494486	0.0	0.0	0.0	0.0	0.0	5.806351219217629	0.0	3.0615306428602045	0.0	3.6978487764742862	0.0
2L_20918	0.0	0.0	0.0	3.709135526619353	0.0	0.0	0.0	2.772659909694467	0.0	0.0	5.137884111427349	0.0	0.0	0.0	0.0	0.0	0.0	7.892301651661428	3.496405694945596	0.0	0.0	0.0	0.0	0.0	0.0	0.0	0.0	0.0	0.0	0.0	0.0	0.0	0.0	0.0	0.0	0.0	2.200421908896812	0.0	0.0	0.0	8.645657718410927	0.0	5.023889852219768	0.0	3.592830937004919	3.0877348994324745	0.0	0.0	0.0
2L_20919	0.0	0.0	7.444547427350523	0.0	0.0	0.0	0.0	10.096803099718551	0.0	0.0	0.0	0.0	0.0	12.86479741160276	0.0	0.0	0.0	0.0	6.366182836771072	0.0	0.0	0.0	0.0	6.1535242771916545	0.0	12.922400982102474	0.0	0.0	0.0	0.0	0.0	0.0	0.0	0.0	0.0	0.0	0.0	0.0	0.0	0.0	15.741833923652106	13.845429623681223	0.0	0.0	0.0	0.0	11.827880680339696	0.0	0.0
2L_20920	7.3992043388934245	2.5894177745922184	0.0	0.0	2.023683573598538	0.0	0.0	0.0	0.0	0.0	4.543721735210981	0.0	0.0	0.0	0.0	0.0	0.0	0.0	0.0	3.7647398978851947	0.0	0.0	0.0	2.9887807149522123	0.0	0.0	6.733730129604103	0.0	0.0	6.565518291862237	0.0	2.2804850682959668	0.0	0.0	0.0	0.0	0.0	0.0	0.0	0.0	0.0	0.0	0.0	0.0	0.0	0.0	0.0	0.0	0.0
2L_20921	0.0	0.0	0.0	0.0	0.0	0.0	0.0	3.5253348186744033	0.0	5.805040051873837	0.0	12.140460269129722	0.0	0.0	0.0	0.0	0.0	5.017385239856102	4.445550892666619	0.0	0.0	0.0	3.2858419641448924	4.297049903359348	0.0	0.0	0.0	0.0	0.0	0.0	0.0	0.0	0.0	0.0	0.0	3.8144789993858685	0.0	0.0	0.0	0.0	0.0	0.0	6.387690664581725	0.0	0.0	0.0	0.0	0.0	0.0
2L_20922	0.0	2.825899709949654	0.0	0.0	0.0	0.0	6.631880244159304	0.0	8.490769896314964	0.0	0.0	0.0	0.0	0.0	0.0	0.0	0.0	7.617030919432759	0.0	0.0	0.0	3.6920845767966513	0.0	0.0	0.0	0.0	0.0	0.0	0.0	0.0	0.0	0.0	0.0	0.0	0.0	0.0	0.0	0.0	0.0	0.0	0.0	0.0	0.0	0.0	0.0	0.0	0.0	7.198840986601158	0.0
2L_20923	2.5634189857063756	0.0	0.0	0.0	2.1032865113712083	4.450742739948443	0.0	5.0969438724540765	4.043135402987391	0.0	4.722452048221903	8.776364198050945	0.0	0.0	2.0942162772541306	0.0	0.0	3.6270783158749964	3.213698066639243	0.0	0.0	0.0	2.3753420492550927	0.0	3.3211469381682144	0.0	0.0	0.0	0.0	10.23566597337089	0.0	0.0	0.0	0.0	0.0	0.0	0.0	0.0	0.0	0.0	0.0	0.0	0.0	0.0	4.953490030936196	0.0	0.0	0.0	0.0
2L_20924	0.0	0.0	0.0	0.0	0.0	0.0	0.0	0.0	0.0	3.585338403957927	0.0	0.0	0.0	0.0	0.0	0.0	0.0	0.0	0.0	0.0	86.8402313423763	12.016508279073793	0.0	0.0	0.0	0.0	0.0	0.0	0.0	0.0	0.0	0.0	0.0	0.0	0.0	4.711835896179409	0.0	0.0	0.0	0.0	0.0	0.0	3.945198043023963	0.0	0.0	0.0	0.0	0.0	0.0
2L_20925	0.0	0.0	0.0	0.0	0.0	0.0	0.0	0.0	0.0	0.0	0.0	0.0	0.0	0.0	0.0	0.0	0.0	0.0	0.0	0.0	0.0	0.0	0.0	0.0	0.0	0.0	0.0	0.0	0.0	0.0	0.0	0.0	0.0	0.0	0.0	0.0	0.0	0.0	0.0	0.0	0.0	0.0	0.0	0.0	0.0	0.0	0.0	0.0	0.0
2L_20926	0.0	0.0	0.0	0.0	0.0	0.0	0.0	0.0	0.0	0.0	0.0	0.0	0.0	0.0	12.743528836057049	0.0	0.0	0.0	0.0	0.0	0.0	21.39641567244655	0.0	0.0	0.0	0.0	21.29363064920021	0.0	0.0	0.0	0.0	14.422855032999491	0.0	0.0	0.0	0.0	0.0	0.0	0.0	0.0	0.0	0.0	0.0	0.0	0.0	0.0	0.0	0.0	0.0
2L_20927	0.0	0.0	0.0	0.0	2.961427408010661	6.266645777847407	0.0	0.0	0.0	0.0	0.0	0.0	0.0	0.0	2.948656518373816	0.0	0.0	5.106926268751995	0.0	0.0	0.0	0.0	0.0	0.0	0.0	0.0	0.0	0.0	0.0	0.0	0.0	0.0	5.534034311012729	0.0	0.0	0.0	2.847684476559997	0.0	0.0	0.0	0.0	0.0	0.0	0.0	2.3248379878527214	0.0	0.0	0.0	0.0
2L_20928	0.0	0.0	0.0	0.0	0.0	0.0	0.0	0.0	0.0	0.0	5.6334568750426035	0.0	0.0	0.0	4.996420065023411	0.0	0.0	0.0	0.0	0.0	0.0	0.0	0.0	11.116768310984924	0.0	0.0	0.0	0.0	0.0	0.0	8.295567761100921	0.0	0.0	5.4537283868744035	0.0	0.0	0.0	5.162142908764287	0.0	0.0	0.0	8.337576233238693	0.0	0.0	7.878752305027471	6.771122516690817	0.0	0.0	0.0
2L_20929	0.0	0.0	0.0	0.0	0.0	0.0	0.0	0.0	0.0	0.0	0.0	0.0	0.0	0.0	0.0	0.0	0.0	0.0	0.0	0.0	0.0	4.466991833892228	3.017647200830457	3.946319011747008	4.219202773197599	0.0	0.0	0.0	0.0	0.0	4.417240134867177	0.0	0.0	0.0	0.0	0.0	0.0	0.0	0.0	0.0	0.0	0.0	2.933159455640803	6.838018287596109	6.292940139245984	0.0	7.585342690612077	0.0	0.0
2L_20930	0.0	0.0	0.0	3.285725363302653	0.0	0.0	0.0	0.0	0.0	4.04445503192895	0.0	0.0	0.0	0.0	0.0	10.426484939985153	0.0	0.0	0.0	0.0	0.0	0.0	0.0	5.987633142507465	0.0	0.0	0.0	0.0	0.0	0.0	0.0	0.0	0.0	0.0	0.0	0.0	0.0	0.0	0.0	0.0	0.0	0.0	0.0	0.0	0.0	0.0	0.0	6.60752927961412	0.0
2L_20931	0.0	6.407529102997186	0.0	0.0	0.0	0.0	0.0	18.202613288514453	0.0	4.995596381789453	0.0	0.0	0.0	0.0	0.0	0.0	0.0	0.0	0.0	0.0	0.0	0.0	0.0	0.0	7.907163573911422	0.0	0.0	0.0	0.0	0.0	0.0	0.0	0.0	10.884756551534968	0.0	0.0	9.630566648095726	0.0	0.0	0.0	0.0	0.0	5.497003308646293	0.0	0.0	6.757030690433397	0.0	0.0	0.0
2L_20932	0.0	0.0	0.0	2.154782323889641	5.317480152505331	0.0	0.0	0.0	0.0	0.0	0.0	33.28230047260867	0.0	8.209304425636017	0.0	0.0	0.0	0.0	4.062398440038999	0.0	0.0	0.0	0.0	0.0	0.0	0.0	0.0	0.0	0.0	0.0	0.0	0.0	0.0	0.0	0.0	6.9714345469438985	2.5566228035414342	0.0	0.0	0.0	0.0	0.0	0.0	0.0	6.261649276675148	3.5875726483461294	0.0	0.0	0.0
2L_20933	0.0	0.0	25.898952646354985	0.0	0.0	0.0	0.0	0.0	0.0	0.0	0.0	0.0	0.0	0.0	0.0	0.0	0.0	0.0	0.0	0.0	0.0	0.0	0.0	0.0	0.0	0.0	0.0	0.0	34.781156960405134	23.513256774169278	0.0	0.0	0.0	0.0	0.0	0.0	0.0	0.0	0.0	0.0	0.0	0.0	0.0	0.0	0.0	0.0	0.0	0.0	0.0
2L_20934	0.0	0.0	0.0	0.0	0.0	0.0	0.0	3.704513208441845	0.0	0.0	0.0	0.0	0.0	0.0	0.0	0.0	0.0	0.0	0.0	5.687770951188687	0.0	0.0	0.0	0.0	0.0	0.0	0.0	0.0	0.0	0.0	0.0	0.0	0.0	0.0	0.0	4.0083534085033214	2.9399537956861472	0.0	0.0	0.0	0.0	0.0	0.0	0.0	0.0	0.0	0.0	0.0	0.0
2L_20935	0.0	0.0	0.0	0.0	0.0	0.0	0.0	0.0	0.0	0.0	0.0	0.0	0.0	0.0	7.492676844968648	0.0	0.0	0.0	5.748976682150578	0.0	0.0	0.0	0.0	0.0	0.0	0.0	0.0	0.0	0.0	0.0	6.220054325954483	0.0	0.0	0.0	0.0	0.0	0.0	0.0	0.0	0.0	0.0	0.0	4.130273791719379	0.0	0.0	0.0	0.0	0.0	0.0
2L_20936	0.0	0.0	0.0	0.0	0.0	0.0	0.0	0.0	0.0	0.0	0.0	0.0	0.0	8.044851656957873	5.188486023126639	0.0	0.0	0.0	3.9810185037740053	0.0	0.0	0.0	0.0	0.0	0.0	0.0	0.0	0.0	0.0	0.0	0.0	0.0	0.0	0.0	0.0	0.0	0.0	0.0	0.0	0.0	0.0	5.772052414853569	0.0	0.0	2.045404293589969	0.0	0.0	4.24641973735894	0.0
2L_20937	0.0	0.0	5.497731635927018	0.0	0.0	0.0	0.0	0.0	11.829531716157485	0.0	0.0	12.839080105588597	0.0	0.0	0.0	0.0	0.0	0.0	0.0	0.0	0.0	0.0	0.0	0.0	0.0	0.0	0.0	0.0	0.0	0.0	0.0	3.467387143483254	0.0	0.0	0.0	0.0	0.0	0.0	0.0	0.0	0.0	0.0	0.0	0.0	0.0	0.0	0.0	0.0	0.0
2L_20938	0.0	0.0	4.476029296506952	2.030273818969417	0.0	2.6505204031759595	0.0	0.0	0.0	0.0	0.0	10.453056369151776	0.0	0.0	0.0	0.0	0.0	0.0	0.0	0.0	0.0	0.0	0.0	0.0	0.0	0.0	0.0	0.0	0.0	8.127434928708173	0.0	0.0	0.0	0.0	0.0	0.0	2.4088949892816216	0.0	0.0	0.0	0.0	0.0	0.0	0.0	0.0	0.0	0.0	0.0	0.0
2L_20939	0.0	0.0	0.0	2.1947979776253517	0.0	5.7306130495228125	8.132170541374858	0.0	0.0	2.7016140252671152	0.0	0.0	0.0	0.0	0.0	0.0	0.0	0.0	0.0	10.076028674362401	0.0	0.0	0.0	0.0	0.0	0.0	0.0	0.0	0.0	0.0	0.0	0.0	0.0	0.0	0.0	0.0	0.0	0.0	0.0	0.0	0.0	2.999713227415459	0.0	0.0	4.25195467671432	0.0	0.0	8.827391395500237	0.0
2L_20940	0.0	0.0	0.0	3.1301412570146465	0.0	4.086396223516066	0.0	0.0	0.0	0.0	8.671725751470074	0.0	0.0	0.0	0.0	0.0	0.0	0.0	0.0	0.0	0.0	0.0	4.361783795100845	0.0	6.098542692238262	0.0	0.0	0.0	0.0	6.265169541752969	0.0	0.0	0.0	0.0	0.0	0.0	3.713874217022468	0.0	0.0	0.0	0.0	0.0	4.239663065496859	0.0	0.0	5.211481937003606	0.0	0.0	0.0
2L_20941	0.0	0.0	0.0	0.0	0.0	0.0	0.0	0.0	0.0	0.0	0.0	0.0	0.0	0.0	0.0	0.0	0.0	8.049229085084377	0.0	0.0	0.0	0.0	0.0	0.0	0.0	0.0	0.0	0.0	0.0	0.0	7.716245861198627	0.0	0.0	0.0	0.0	0.0	0.0	0.0	0.0	0.0	35.27025835464245	0.0	0.0	0.0	7.328538758992575	0.0	0.0	0.0	0.0
2L_20942	0.0	0.0	0.0	0.0	3.604733736342565	7.62793961722999	0.0	4.3677181948220705	0.0	0.0	0.0	0.0	0.0	0.0	0.0	0.0	0.0	0.0	5.507821105970478	0.0	0.0	0.0	0.0	0.0	5.691973179422378	0.0	5.9973072090631305	0.0	0.0	0.0	0.0	0.0	6.736184086438715	0.0	0.0	0.0	3.466282602554304	0.0	0.0	0.0	0.0	3.992876707953012	0.0	0.0	0.0	0.0	0.0	0.0	0.0
2L_20943	0.0	0.0	0.0	2.9062265322207526	0.0	0.0	0.0	0.0	0.0	0.0	0.0	0.0	0.0	0.0	0.0	0.0	0.0	0.0	16.437275357236782	0.0	0.0	0.0	0.0	0.0	0.0	0.0	0.0	0.0	0.0	0.0	0.0	0.0	0.0	0.0	0.0	0.0	0.0	7.377786959023771	0.0	0.0	0.0	3.9720494822036296	0.0	0.0	0.0	0.0	0.0	0.0	0.0
2L_20944	0.0	6.23558022073954	0.0	0.0	0.0	0.0	0.0	0.0	0.0	0.0	0.0	0.0	0.0	7.523463802734779	2.4261097935987093	0.0	0.0	0.0	3.7230081906180197	0.0	0.0	0.0	5.50357732526142	0.0	7.694971336231773	0.0	0.0	0.0	0.0	0.0	0.0	0.0	0.0	0.0	0.0	0.0	0.0	0.0	0.0	0.0	0.0	0.0	0.0	0.0	5.7385241472314	3.2878513891172116	0.0	0.0	0.0
2L_20945	0.0	4.385780247849214	0.0	0.0	10.282734055592575	3.626531121439472	0.0	0.0	0.0	0.0	0.0	0.0	0.0	0.0	0.0	0.0	0.0	0.0	0.0	0.0	0.0	5.730094225669447	0.0	0.0	0.0	0.0	0.0	0.0	0.0	5.5601148497323365	0.0	11.587592932495319	0.0	0.0	0.0	0.0	0.0	0.0	0.0	0.0	0.0	7.593291175380728	7.525099970953114	0.0	2.690784708162872	4.6250046250046255	9.730200987031587	0.0	0.0
2L_20946	0.0	0.0	19.99640064788338	0.0	11.191440786086801	0.0	0.0	0.0	0.0	0.0	0.0	0.0	0.0	0.0	0.0	0.0	0.0	0.0	0.0	0.0	0.0	0.0	0.0	0.0	0.0	0.0	0.0	0.0	0.0	0.0	0.0	0.0	0.0	24.326165223314195	0.0	0.0	0.0	0.0	0.0	0.0	0.0	0.0	0.0	0.0	0.0	0.0	0.0	0.0	0.0
2L_20947	0.0	0.0	0.0	0.0	4.649584094702728	4.919468303865718	0.0	0.0	0.0	4.638423307149433	0.0	0.0	0.0	0.0	0.0	0.0	0.0	8.01812095335458	0.0	0.0	0.0	0.0	0.0	6.866976367300832	0.0	0.0	0.0	0.0	0.0	0.0	0.0	0.0	0.0	10.106522749782709	0.0	0.0	0.0	0.0	0.0	0.0	0.0	0.0	0.0	0.0	0.0	0.0	0.0	0.0	0.0
2L_20948	0.0	0.0	0.0	0.0	3.0848202166777723	0.0	0.0	0.0	0.0	0.0	3.4631315020293947	0.0	0.0	0.0	0.0	0.0	0.0	0.0	0.0	5.738815049468586	0.0	0.0	0.0	0.0	0.0	0.0	0.0	0.0	7.402143660804169	0.0	0.0	6.952555759497191	0.0	0.0	0.0	0.0	0.0	0.0	0.0	0.0	0.0	0.0	3.3862949869289016	0.0	0.0	4.162504162504162	0.0	0.0	6.885345231209893
2L_20949	0.0	0.0	0.0	0.0	0.0	0.0	0.0	0.0	0.0	0.0	0.0	0.0	0.0	0.0	0.0	0.0	0.0	0.0	0.0	0.0	0.0	0.0	0.0	0.0	0.0	0.0	0.0	0.0	0.0	0.0	0.0	0.0	0.0	0.0	0.0	0.0	0.0	0.0	0.0	0.0	0.0	0.0	0.0	0.0	0.0	0.0	0.0	0.0	0.0
2L_20950	0.0	0.0	0.0	0.0	0.0	0.0	0.0	0.0	0.0	0.0	0.0	0.0	0.0	0.0	0.0	0.0	0.0	0.0	0.0	0.0	0.0	0.0	0.0	0.0	0.0	0.0	0.0	0.0	0.0	0.0	0.0	0.0	0.0	0.0	0.0	0.0	0.0	0.0	0.0	0.0	0.0	0.0	0.0	0.0	10.46499094255034	0.0	0.0	0.0	0.0
2L_20951	0.0	0.0	0.0	0.0	0.0	8.333305555648149	0.0	6.362142706041967	0.0	0.0	0.0	0.0	0.0	8.106296241353622	0.0	6.751902686176964	0.0	4.527416904921981	0.0	0.0	0.0	4.389008343065959	0.0	0.0	0.0	0.0	0.0	0.0	0.0	0.0	4.340125195251382	0.0	0.0	0.0	0.0	0.0	0.0	10.803044297883142	0.0	0.0	0.0	0.0	0.0	13.43728416362312	0.0	0.0	0.0	0.0	0.0
2L_20952	0.0	0.0	0.0	0.0	3.076930650906218	0.0	0.0	0.0	0.0	3.0695448356135957	0.0	0.0	0.0	0.0	6.127323327822827	0.0	0.0	0.0	0.0	5.724137773127234	0.0	0.0	6.949849883242522	0.0	0.0	28.62923235484979	0.0	0.0	0.0	0.0	5.086604528705744	6.934774286966508	0.0	0.0	0.0	0.0	5.91750290845268	0.0	0.0	0.0	0.0	0.0	0.0	0.0	0.0	0.0	0.0	5.014793641241663	0.0
2L_20953	0.0	10.879214607739039	0.0	13.781469986714663	8.502331339253223	0.0	0.0	0.0	0.0	0.0	0.0	0.0	0.0	0.0	0.0	0.0	0.0	0.0	0.0	0.0	0.0	0.0	0.0	0.0	0.0	0.0	14.145592092048197	0.0	0.0	0.0	0.0	0.0	0.0	0.0	0.0	0.0	0.0	0.0	0.0	0.0	0.0	0.0	0.0	0.0	13.349334735903435	0.0	0.0	0.0	0.0
2L_20954	0.0	0.0	17.67410540306239	0.0	0.0	0.0	14.851867473816158	0.0	0.0	0.0	0.0	0.0	0.0	0.0	0.0	0.0	0.0	0.0	0.0	0.0	0.0	0.0	0.0	7.304543206738296	0.0	0.0	0.0	0.0	0.0	0.0	0.0	0.0	0.0	10.750514949666089	0.0	0.0	0.0	10.17573494245622	0.0	0.0	0.0	10.956814810107442	0.0	0.0	0.0	0.0	0.0	0.0	11.039196876348852
2L_20955	0.0	5.517594505358687	0.0	0.0	0.0	0.0	0.0	0.0	0.0	0.0	0.0	0.0	0.0	0.0	0.0	0.0	0.0	0.0	0.0	0.0	0.0	0.0	0.0	0.0	0.0	0.0	0.0	0.0	0.0	0.0	14.25707792633653	0.0	0.0	0.0	0.0	0.0	4.146493973485659	0.0	0.0	0.0	0.0	0.0	0.0	11.035189010717374	3.385180761882323	0.0	0.0	0.0	0.0
2L_20956	0.0	0.0	0.0	0.0	0.0	0.0	0.0	0.0	0.0	0.0	0.0	0.0	0.0	0.0	0.0	0.0	0.0	0.0	0.0	0.0	0.0	0.0	0.0	0.0	0.0	0.0	0.0	0.0	0.0	0.0	0.0	0.0	0.0	0.0	0.0	0.0	0.0	0.0	0.0	0.0	0.0	0.0	0.0	0.0	0.0	0.0	0.0	0.0	0.0
2L_20957	0.0	0.0	0.0	0.0	0.0	0.0	0.0	0.0	0.0	0.0	0.0	0.0	0.0	0.0	0.0	0.0	0.0	0.0	0.0	0.0	0.0	0.0	0.0	0.0	0.0	0.0	0.0	0.0	0.0	0.0	0.0	0.0	0.0	0.0	0.0	0.0	0.0	0.0	0.0	0.0	0.0	0.0	0.0	0.0	0.0	0.0	0.0	0.0	0.0
2L_20958	0.0	0.0	0.0	0.0	0.0	0.0	0.0	0.0	0.0	0.0	0.0	0.0	0.0	0.0	0.0	0.0	0.0	0.0	0.0	0.0	0.0	0.0	0.0	0.0	0.0	0.0	0.0	0.0	0.0	0.0	0.0	0.0	0.0	0.0	0.0	0.0	0.0	0.0	0.0	0.0	50.645733096986575	0.0	7.35740972090402	0.0	0.0	0.0	0.0	0.0	0.0
2L_20959	0.0	0.0	0.0	0.0	0.0	0.0	0.0	0.0	0.0	0.0	0.0	0.0	0.0	0.0	0.0	0.0	0.0	0.0	0.0	0.0	0.0	0.0	0.0	8.89526976239845	0.0	0.0	0.0	0.0	0.0	0.0	0.0	0.0	0.0	0.0	0.0	0.0	0.0	0.0	0.0	0.0	0.0	0.0	6.611539649072699	0.0	0.0	0.0	0.0	0.0	0.0
2L_20960	0.0	4.357845341811958	0.0	0.0	3.4057463114064577	3.6034321970990932	0.0	0.0	0.0	0.0	0.0	0.0	0.0	0.0	0.0	0.0	0.0	0.0	0.0	0.0	0.0	17.080790430657967	0.0	10.059901684580838	0.0	0.0	0.0	0.0	0.0	0.0	0.0	15.351715477446026	0.0	0.0	0.0	0.0	3.2749379153644695	0.0	0.0	0.0	0.0	0.0	0.0	0.0	5.347291904119848	0.0	0.0	0.0	0.0
2L_20961	0.0	0.0	0.0	0.0	0.0	0.0	0.0	0.0	0.0	0.0	0.0	0.0	0.0	0.0	0.0	0.0	0.0	0.0	0.0	22.72221187099237	0.0	0.0	0.0	0.0	0.0	0.0	0.0	0.0	0.0	0.0	0.0	0.0	0.0	0.0	0.0	0.0	0.0	0.0	0.0	0.0	0.0	0.0	0.0	0.0	0.0	0.0	0.0	0.0	0.0
2L_20962	0.0	0.0	0.0	0.0	0.0	0.0	0.0	0.0	0.0	0.0	0.0	0.0	0.0	21.503387858757147	0.0	0.0	0.0	0.0	0.0	0.0	0.0	0.0	0.0	0.0	0.0	0.0	0.0	0.0	0.0	0.0	11.512951494784057	0.0	0.0	0.0	0.0	0.0	0.0	0.0	0.0	0.0	0.0	0.0	0.0	0.0	5.467238394009656	0.0	0.0	0.0	0.0
2L_20963	0.0	0.0	0.0	0.0	0.0	0.0	0.0	0.0	5.480268840068219	5.688113889691546	0.0	0.0	0.0	0.0	2.8386059492638926	14.663788653746892	0.0	0.0	0.0	0.0	0.0	4.7660262398340665	0.0	0.0	0.0	0.0	0.0	0.0	0.0	0.0	0.0	0.0	0.0	0.0	0.0	0.0	8.224207241249992	0.0	0.0	0.0	0.0	0.0	0.0	14.59155324165947	0.0	0.0	0.0	0.0	0.0
2L_20964	0.0	0.0	0.0	0.0	0.0	0.0	0.0	0.0	0.0	2.5549590861626736	0.0	0.0	0.0	0.0	0.0	0.0	0.0	0.0	0.0	0.0	0.0	0.0	0.0	0.0	0.0	0.0	0.0	0.0	0.0	8.30910191487408	0.0	0.0	0.0	0.0	0.0	3.357715947304006	2.462739369031397	0.0	0.0	0.0	0.0	2.8368762134738006	0.0	0.0	2.010570372677314	0.0	0.0	0.0	0.0
2L_20965	0.0	0.0	4.547039808878822	0.0	0.0	0.0	0.0	0.0	0.0	0.0	0.0	0.0	0.0	0.0	2.5338798743296937	6.544811012037217	0.0	0.0	0.0	0.0	0.0	4.254390424558384	2.874025705285908	0.0	0.0	0.0	0.0	0.0	0.0	0.0	0.0	5.735582752414394	0.0	0.0	0.0	3.336408389732537	4.894222394933893	0.0	0.0	0.0	0.0	0.0	2.7935590584923777	6.512570563702058	0.0	0.0	0.0	4.147613566843978	0.0
2L_20966	0.0	0.0	0.0	0.0	0.0	0.0	0.0	0.0	0.0	0.0	0.0	0.0	0.0	0.0	0.0	0.0	0.0	0.0	0.0	0.0	0.0	0.0	0.0	0.0	0.0	0.0	0.0	0.0	0.0	0.0	0.0	0.0	0.0	0.0	0.0	0.0	0.0	0.0	0.0	0.0	0.0	0.0	0.0	0.0	0.0	0.0	0.0	0.0	0.0
2L_20967	0.0	3.157761778451434	0.0	0.0	0.0	0.0	0.0	5.98041414367945	0.0	0.0	0.0	0.0	0.0	0.0	4.914427530623027	0.0	0.0	0.0	3.770739064856712	0.0	0.0	0.0	0.0	0.0	0.0	15.308075009567547	4.105848781589374	0.0	0.0	0.0	4.079717683536299	0.0	0.0	0.0	0.0	3.23546064870986	0.0	0.0	0.0	0.0	0.0	0.0	0.0	6.315523556902868	3.874729979754536	3.33000333000333	0.0	0.0	0.0
2L_20968	0.0	0.0	0.0	0.0	0.0	0.0	0.0	0.0	0.0	0.0	0.0	0.0	0.0	0.0	0.0	0.0	0.0	0.0	8.84830466482622	0.0	0.0	0.0	0.0	0.0	0.0	0.0	0.0	0.0	0.0	0.0	0.0	0.0	0.0	0.0	0.0	0.0	0.0	0.0	0.0	0.0	0.0	0.0	0.0	0.0	0.0	0.0	0.0	0.0	0.0
2L_20969	5.356258118078711	0.0	0.0	0.0	0.0	0.0	0.0	0.0	0.0	0.0	0.0	0.0	0.0	0.0	0.0	5.651250056512501	0.0	0.0	0.0	0.0	53.09546564723372	0.0	0.0	0.0	0.0	0.0	0.0	0.0	0.0	0.0	3.6326253346556086	0.0	0.0	0.0	0.0	0.0	0.0	0.0	0.0	0.0	0.0	0.0	0.0	0.0	0.0	2.9650714582221434	0.0	0.0	0.0
2L_20970	0.0	0.0	0.0	0.0	2.483137016520807	0.0	0.0	0.0	0.0	2.4771765340039544	0.0	0.0	0.0	0.0	2.4724287112267547	0.0	0.0	0.0	0.0	0.0	0.0	0.0	0.0	0.0	0.0	0.0	0.0	0.0	0.0	0.0	0.0	0.0	9.28050129555798	0.0	0.0	0.0	0.0	0.0	0.0	0.0	0.0	0.0	0.0	0.0	1.9493610579260434	0.0	0.0	0.0	11.084766316498897
2L_20971	0.0	0.0	0.0	2.8303018913209357	0.0	0.0	0.0	0.0	6.7131304804318965	6.967733124672952	0.0	0.0	0.0	0.0	0.0	0.0	0.0	0.0	5.335951506872705	0.0	0.0	0.0	0.0	10.31541442693231	0.0	0.0	0.0	0.0	0.0	0.0	11.546370802461226	0.0	0.0	0.0	0.0	0.0	0.0	0.0	0.0	0.0	0.0	0.0	0.0	0.0	0.0	0.0	0.0	0.0	0.0
2L_20972	0.0	0.0	0.0	0.0	0.0	0.0	0.0	0.0	0.0	5.360991762032009	3.0164629498413493	0.0	0.0	0.0	0.0	0.0	0.0	0.0	4.105494794232601	0.0	0.0	4.491933161831326	0.0	0.0	4.242760577626396	0.0	0.0	0.0	0.0	0.0	0.0	0.0	10.042217482295571	5.840452845351818	0.0	0.0	0.0	0.0	0.0	0.0	0.0	0.0	0.0	6.8761981775324355	0.0	0.0	0.0	0.0	11.99457125704906
2L_20973	0.0	0.0	0.0	5.545245506502725	2.280720160197784	2.4131041206165964	0.0	8.290384535669379	0.0	0.0	0.0	0.0	0.0	0.0	0.0	0.0	0.0	0.0	0.0	0.0	0.0	0.0	0.0	0.0	7.202639046946802	0.0	0.0	0.0	0.0	0.0	0.0	0.0	0.0	0.0	0.0	0.0	0.0	4.692412369199005	0.0	0.0	0.0	0.0	0.0	0.0	0.0	0.0	0.0	0.0	5.090586995586461
2L_20974	0.0	0.0	0.0	0.0	2.483137016520807	0.0	0.0	0.0	0.0	0.0	0.0	0.0	0.0	0.0	2.4724287112267547	0.0	0.0	0.0	0.0	0.0	0.0	0.0	0.0	0.0	7.841882553693369	0.0	0.0	0.0	0.0	8.056141639859856	0.0	0.0	4.64025064777899	0.0	0.0	0.0	0.0	0.0	0.0	0.0	0.0	0.0	0.0	0.0	1.9493610579260434	0.0	0.0	0.0	0.0
2L_20975	0.0	3.2963787301821714	0.0	4.175755895332173	0.0	0.0	0.0	3.1214688383765865	0.0	0.0	0.0	0.0	0.0	0.0	0.0	0.0	0.0	0.0	0.0	0.0	0.0	0.0	0.0	0.0	0.0	0.0	0.0	0.0	0.0	0.0	0.0	0.0	0.0	5.599706127422433	0.0	0.0	0.0	0.0	0.0	0.0	9.733307377846993	2.8535815873218797	0.0	0.0	0.0	0.0	0.0	0.0	0.0
2L_20976	0.0	4.947879042169784	0.0	0.0	0.0	6.136982355766595	11.611785497808857	0.0	0.0	0.0	0.0	0.0	0.0	0.0	0.0	0.0	0.0	0.0	0.0	0.0	0.0	0.0	0.0	2.8554923825457452	0.0	0.0	0.0	0.0	9.278701575616314	12.545441942987866	0.0	0.0	3.613019588347	0.0	0.0	0.0	3.7183505620007997	0.0	0.0	0.0	0.0	0.0	2.122386572763795	0.0	0.0	0.0	0.0	0.0	0.0
2L_20977	0.0	0.0	0.0	2.6823631404678467	3.3097108239458906	0.0	19.87739622011434	0.0	0.0	0.0	0.0	0.0	0.0	0.0	0.0	0.0	0.0	0.0	0.0	0.0	0.0	0.0	0.0	0.0	0.0	0.0	0.0	0.0	7.941777242678476	0.0	0.0	0.0	0.0	14.388240778576485	0.0	4.339166619659029	0.0	0.0	0.0	0.0	0.0	0.0	0.0	0.0	2.598254284911054	0.0	0.0	0.0	0.0
2L_20978	0.0	0.0	0.0	0.0	0.0	0.0	0.0	0.0	0.0	0.0	0.0	0.0	0.0	10.29718711739514	0.0	0.0	0.0	0.0	0.0	0.0	0.0	0.0	0.0	0.0	0.0	0.0	0.0	0.0	0.0	0.0	0.0	0.0	0.0	14.497922447713242	0.0	0.0	0.0	0.0	0.0	0.0	0.0	0.0	0.0	0.0	2.618060797131443	0.0	0.0	0.0	0.0
2L_20979	0.0	0.0	0.0	3.5184086659812803	0.0	0.0	0.0	0.0	0.0	0.0	0.0	9.057429537726911	0.0	0.0	0.0	0.0	0.0	7.486472879316185	0.0	4.038137788529992	0.0	0.0	0.0	0.0	0.0	0.0	0.0	0.0	5.208544930471134	0.0	0.0	0.0	0.0	0.0	0.0	0.0	0.0	0.0	0.0	0.0	0.0	0.0	0.0	0.0	1.7040422779705335	2.9289609803818193	0.0	3.53772541944157	9.689795724571432
2L_20980	10.003017576969052	0.0	0.0	0.0	0.0	0.0	0.0	0.0	0.0	0.0	0.0	0.0	0.0	0.0	0.0	0.0	0.0	9.43576485130414	4.180182590375548	0.0	0.0	0.0	0.0	0.0	0.0	0.0	9.103360004660919	0.0	0.0	4.437976832873337	0.0	0.0	0.0	0.0	0.0	0.0	2.6307488768675356	0.0	35.092890882165094	0.0	0.0	3.030409553790376	0.0	0.0	0.0	0.0	0.0	0.0	0.0
2L_20981	0.0	2.553975722928368	0.0	1.6176507699047074	0.0	0.0	0.0	0.0	0.0	0.0	0.0	0.0	0.0	0.0	0.0	0.0	0.0	0.0	0.0	0.0	0.0	3.3368114030858163	0.0	0.0	0.0	0.0	0.0	0.0	0.0	0.0	0.0	0.0	0.0	0.0	0.0	2.616818027782757	0.0	0.0	0.0	0.0	0.0	0.0	0.0	0.0	1.5669273041313447	0.0	0.0	0.0	0.0
2L_20982	0.0	5.989917770408848	0.0	0.0	0.0	2.4764833144460203	0.0	0.0	0.0	0.0	0.0	0.0	0.0	0.0	0.0	0.0	0.0	0.0	0.0	8.708707662617698	0.0	0.0	0.0	0.0	0.0	0.0	0.0	0.0	0.0	0.0	0.0	0.0	0.0	5.0876707422301095	0.0	0.0	0.0	0.0	0.0	0.0	0.0	0.0	0.0	0.0	1.8374813863135566	0.0	0.0	7.629510948348211	5.224289183213733
2L_20983	3.247565138037756	0.0	0.0	0.0	0.0	0.0	0.0	0.0	0.0	2.6582326261902898	0.0	0.0	0.0	0.0	0.0	0.0	0.0	0.0	0.0	0.0	0.0	0.0	0.0	0.0	4.2075217023969405	0.0	0.0	0.0	0.0	0.0	0.0	0.0	0.0	5.791944100789094	0.0	0.0	2.562285312519377	0.0	0.0	0.0	0.0	2.9515450748157646	2.9250388591412437	0.0	0.0	0.0	0.0	0.0	0.0
2L_20984	0.0	0.0	0.0	0.0	0.0	0.0	0.0	0.0	0.0	0.0	0.0	0.0	0.0	38.49440676269738	0.0	0.0	0.0	0.0	0.0	0.0	0.0	13.894736257063736	0.0	0.0	0.0	0.0	0.0	0.0	0.0	0.0	0.0	0.0	0.0	0.0	0.0	0.0	0.0	0.0	0.0	0.0	0.0	0.0	0.0	0.0	0.0	5.607518560886437	0.0	0.0	0.0
2L_20985	0.0	0.0	0.0	0.0	0.0	0.0	0.0	0.0	0.0	0.0	0.0	0.0	0.0	0.0	0.0	0.0	0.0	0.0	0.0	11.107383966713392	0.0	0.0	6.742906462401553	4.409007779253326	0.0	0.0	4.9667525583742425	0.0	0.0	0.0	0.0	0.0	0.0	6.488989482645847	0.0	0.0	0.0	0.0	0.0	0.0	0.0	0.0	3.2770596647699044	0.0	0.0	0.0	8.474691182253318	0.0	0.0
2L_20986	2.20658489063062	0.0	0.0	0.0	0.0	0.0	0.0	2.193718506428692	0.0	0.0	0.0	0.0	0.0	0.0	0.0	4.656221829857929	0.0	0.0	0.0	0.0	0.0	0.0	0.0	0.0	2.858835287633136	0.0	0.0	0.0	0.0	0.0	0.0	0.0	0.0	0.0	0.0	0.0	0.0	3.7249774638863435	0.0	0.0	0.0	2.005451619682946	0.0	0.0	0.0	0.0	0.0	0.0	0.0
2L_20987	2.3200564237722263	0.0	0.0	0.0	0.0	0.0	0.0	0.0	0.0	0.0	0.0	0.0	0.0	0.0	0.0	0.0	0.0	0.0	0.0	0.0	0.0	0.0	0.0	0.0	0.0	0.0	0.0	0.0	0.0	0.0	0.0	0.0	0.0	0.0	0.0	2.4957073833007226	0.0	0.0	0.0	0.0	0.0	2.108580065315376	0.0	0.0	1.4944073300081773	2.568633897747822	0.0	0.0	0.0
2L_20988	0.0	0.0	0.0	0.0	0.0	0.0	0.0	0.0	0.0	0.0	0.0	0.0	0.0	0.0	2.2369593101575402	0.0	0.0	0.0	0.0	0.0	0.0	0.0	0.0	0.0	0.0	0.0	0.0	61.428080003931406	0.0	0.0	0.0	2.5317429936544396	0.0	0.0	0.0	0.0	0.0	0.0	0.0	0.0	0.0	2.4885576120995663	0.0	0.0	0.0	0.0	0.0	0.0	0.0
2L_20989	0.0	0.0	0.0	0.0	0.0	0.0	0.0	0.0	3.7819680302678464	0.0	4.41740404183635	0.0	0.0	0.0	0.0	0.0	0.0	0.0	0.0	0.0	0.0	0.0	0.0	14.52845572395004	0.0	0.0	0.0	0.0	0.0	0.0	0.0	0.0	0.0	0.0	0.0	5.158747559267561	0.0	0.0	0.0	0.0	0.0	0.0	2.159697538679103	0.0	0.0	0.0	0.0	0.0	0.0
2L_20990	0.0	0.0	0.0	0.0	0.0	0.0	0.0	0.0	0.0	6.053932059142073	0.0	0.0	0.0	0.0	0.0	0.0	0.0	10.465012845803269	0.0	0.0	0.0	0.0	6.853445912604858	0.0	0.0	0.0	0.0	0.0	0.0	0.0	0.0	6.838579435571008	11.340234243878541	0.0	0.0	0.0	0.0	0.0	0.0	0.0	0.0	0.0	0.0	0.0	0.0	0.0	0.0	0.0	0.0
2L_20991	3.8384179576545736	0.0	0.0	0.0	0.0	3.3322314754587814	0.0	0.0	0.0	0.0	0.0	0.0	0.0	0.0	6.271684348635407	0.0	0.0	0.0	0.0	0.0	0.0	0.0	0.0	0.0	0.0	0.0	0.0	0.0	0.0	0.0	0.0	0.0	0.0	0.0	0.0	4.129023733628421	0.0	6.479705562179255	0.0	0.0	0.0	0.0	0.0	0.0	0.0	0.0	17.881154693445485	0.0	0.0
2L_20992	0.0	0.0	0.0	0.0	0.0	0.0	0.0	5.3741048756566485	0.0	0.0	0.0	0.0	0.0	0.0	0.0	0.0	0.0	0.0	6.776904310111141	0.0	0.0	0.0	5.009016229212582	0.0	0.0	0.0	0.0	0.0	0.0	0.0	0.0	0.0	0.0	0.0	0.0	0.0	0.0	0.0	0.0	0.0	0.0	0.0	0.0	0.0	0.0	0.0	0.0	0.0	0.0
2L_20993	0.0	0.0	0.0	0.0	0.0	0.0	0.0	3.6764841047209735	0.0	3.0269660295710366	0.0	0.0	0.0	0.0	0.0	0.0	0.0	0.0	0.0	0.0	0.0	0.0	0.0	0.0	0.0	0.0	0.0	0.0	0.0	0.0	0.0	3.419289717785504	0.0	0.0	0.0	0.0	2.917709504672128	6.242742811481652	0.0	0.0	0.0	0.0	0.0	0.0	0.0	0.0	0.0	0.0	0.0
2L_20994	0.0	0.0	0.0	0.0	0.0	0.0	0.0	0.0	0.0	0.0	0.0	0.0	0.0	0.0	0.0	0.0	0.0	0.0	0.0	0.0	0.0	0.0	0.0	0.0	0.0	0.0	0.0	0.0	13.714185404815325	0.0	0.0	0.0	0.0	0.0	0.0	0.0	0.0	0.0	0.0	0.0	0.0	6.330748699664217	0.0	0.0	0.0	0.0	0.0	0.0	0.0
2L_20995	0.0	0.0	0.0	2.0559599400317605	0.0	0.0	0.0	3.0737500211320317	0.0	0.0	0.0	10.585303787633402	0.0	0.0	0.0	0.0	0.0	0.0	0.0	0.0	0.0	0.0	0.0	0.0	0.0	0.0	0.0	0.0	0.0	0.0	0.0	0.0	0.0	0.0	0.0	0.0	0.0	0.0	0.0	0.0	0.0	0.0	0.0	0.0	1.991492741307682	0.0	0.0	0.0	5.6621710915590056
2L_20996	0.0	0.0	0.0	1.6738866979571885	0.0	0.0	0.0	0.0	0.0	0.0	0.0	0.0	0.0	0.0	0.0	0.0	0.0	0.0	0.0	0.0	0.0	0.0	2.3325247247620826	3.0503521631572363	6.522561540368133	0.0	0.0	0.0	0.0	0.0	3.4143560012428256	0.0	0.0	4.489378131341247	0.0	0.0	3.9720920810386224	0.0	0.0	0.0	0.0	0.0	0.0	0.0	3.2427997684640966	0.0	0.0	0.0	0.0
2L_20997	0.0	13.760079258056525	0.0	0.0	0.0	0.0	0.0	0.0	0.0	0.0	0.0	0.0	0.0	0.0	0.0	0.0	0.0	0.0	0.0	0.0	0.0	0.0	0.0	0.0	0.0	0.0	0.0	0.0	0.0	0.0	8.888770371950596	0.0	0.0	0.0	0.0	0.0	0.0	0.0	0.0	0.0	0.0	0.0	0.0	0.0	0.0	0.0	0.0	0.0	12.001272134846294
2L_20998	0.0	0.0	0.0	0.0	0.0	0.0	0.0	0.0	0.0	0.0	0.0	0.0	0.0	0.0	0.0	0.0	0.0	0.0	0.0	0.0	0.0	0.0	0.0	0.0	0.0	0.0	0.0	0.0	0.0	0.0	0.0	0.0	0.0	0.0	0.0	0.0	0.0	0.0	0.0	0.0	0.0	0.0	0.0	0.0	0.0	0.0	0.0	0.0	0.0
2L_20999	0.0	0.0	0.0	0.0	0.0	0.0	0.0	0.0	0.0	0.0	5.155043075539939	0.0	0.0	0.0	0.0	0.0	0.0	0.0	0.0	0.0	0.0	0.0	0.0	0.0	0.0	0.0	0.0	0.0	0.0	0.0	0.0	0.0	0.0	0.0	0.0	0.0	4.415541292375949	0.0	0.0	0.0	0.0	0.0	5.040668110314014	0.0	0.0	0.0	0.0	0.0	0.0
[truncated: 301 more columns]
