# Supplementary material for: Convergence of topological domain boundaries, insulators, and polytene interbands revealed by high-resolution mapping of chromatin contacts in the early Drosophila melanogaster embryo
Source: eLife. 2017 Nov 17;6:e29550. doi: 10.7554/eLife.29550 (PMC5739541; doi:10.7554/eLife.29550)
Supplement: Supplementary file 3. [file elife-29550-supp3.zip › local_HiC_maps/nc14_anterior_dm3_CompressedBinCounts_500bp_VCnorm_2R_19820000_19999999.txt]

2R_39640	2R_39641	2R_39642	2R_39643	2R_39644	2R_39645	2R_39646	2R_39647	2R_39648	2R_39649	2R_39650	2R_39651	2R_39652	2R_39653	2R_39654	2R_39655	2R_39656	2R_39657	2R_39658	2R_39659	2R_39660	2R_39661	2R_39662	2R_39663	2R_39664	2R_39665	2R_39666	2R_39667	2R_39668	2R_39669	2R_39670	2R_39671	2R_39672	2R_39673	2R_39674	2R_39675	2R_39676	2R_39677	2R_39678	2R_39679	2R_39680	2R_39681	2R_39682	2R_39683	2R_39684	2R_39685	2R_39686	2R_39687	2R_39688	2R_39689
2R_39640	45.786497561869005	127.10748753892668	81.49105344648947	68.157962894805	38.990480752627676	55.613619583664935	55.30153716152694	38.88131592670185	49.64996772752097	32.73108143493061	35.32765294113751	47.32630064505747	28.67725077814617	35.773375665161204	42.890638403324495	22.323587847038777	30.060873268368447	23.425649915374837	29.55658172916435	40.20747054802782	34.21125941420549	5.065843298269255	14.676960108022428	5.501750473609019	11.931892756147906	20.055582614674957	9.919880432374523	15.959603052752872	3.1333916144173615	4.213728749639199	39.967569172442936	0.0	0.0	0.0	16.801483010900427	9.099826921291957	10.267572951105818	11.024629021233435	14.587466448827167	12.404749246854509	5.0631629578998005	2.089383840705376	0.0	0.0	8.278008642241023	8.904508055611622	15.122278745939669	5.279171381259998	6.864690093565726
2R_39641	127.10748753892668	48.968598885964376	101.57112056030324	77.84751617768696	57.43406679581968	51.71633589760166	54.39068831416061	48.980302661988745	45.5988318408352	47.20231857788855	36.7772933488265	56.30662334810444	66.48802384470497	58.5220521732962	39.68943958511305	29.510625300639497	33.778078027360245	48.773803357960226	37.23357309915714	31.891314400523015	19.38236166323922	32.144554059606044	5.820654008684415	20.364480563921557	9.464006019107828	9.08997943392153	15.736280913596016	2.5317320971729416	7.455926156507346	23.39538960425863	31.701032095030634	24.59006315547887	0.0	0.0	11.845700861996844	4.330619718899474	14.251858849589954	8.744392658207923	3.856774810632357	15.461381685290602	0.0	9.943405450643422	0.0	0.0	0.0	11.77129780912605	23.989041805703156	5.583032605608296	10.889717112373713
2R_39642	81.49105344648947	101.57112056030323	32.88848370276967	55.45504328959316	132.18184066989755	123.52360844966495	52.493851657624596	77.53632964725621	70.87100016256035	65.56834642682774	48.65431520735534	60.165430868716626	63.56620626037391	72.0073371686715	72.70189315729782	37.839658232206844	50.954764907453416	54.598103361158515	44.20585073275619	0.0	0.0	21.467178615942295	12.43911055383896	15.54292848045803	20.225187234670827	24.282335572164673	5.604906759573602	21.64189481281655	0.0	24.998723279489653	9.678162387951076	11.677897884957526	0.0	0.0	6.328755428094421	3.0849372693430968	30.457135497704403	28.030991063720048	12.363262318754575	15.019074224264815	0.0	0.0	0.0	0.0	14.03166103997059	15.093610572772334	5.1266119349576496	2.9828245976840755	5.818005797060977
2R_39643	68.157962894805	77.84751617768696	55.45504328959316	71.42799165591188	132.66602323645398	139.30995894923748	100.10365997421013	111.67219580221493	65.35123957297634	81.50132528241981	65.7361063452434	84.5401438873249	97.1997283661645	55.915009186037224	70.94130600106696	79.75435658172827	56.681732074402234	62.76872861940182	43.48042138739814	35.91180061768297	23.28092215732665	24.13131052622847	17.478545085907047	19.65582647836385	28.418981037434904	10.235938379650953	35.44025658745769	15.204818406953162	18.6575170203199	22.581264324989554	0.0	24.613415542141244	0.0	0.0	6.669534566530274	17.338929472820684	12.227480038638836	13.129045387109903	8.685984295740393	8.441489922971403	18.088906977795865	7.464636285596985	0.0	16.39713869929697	9.858141346030617	7.069485977674563	14.40709405311175	8.382501946312171	8.17504404304978
2R_39644	38.990480752627676	57.43406679581968	132.18184066989755	132.66602323645398	37.645335464360485	122.86894316378196	174.02065391938467	116.85961487522734	133.5173753790145	82.04997519194868	89.53579094753758	67.16955553329363	78.71884366312413	88.85213916058301	61.8403375245622	84.48948136131867	48.759972938215014	45.12187418216603	36.6615227730099	65.2181710868282	23.78231570786279	16.434012407268515	29.758291255109498	28.25954097878854	29.031031269323776	9.294565699799469	13.40871174729191	12.94356630976077	30.494940508182935	15.378393050196612	9.261291598248874	30.730952466759582	0.0	0.0	18.168464360513205	16.236322927473967	10.409016039877358	8.941200874807093	7.887156869240403	11.49772201382601	8.212658581304293	10.167199597378897	0.0	5.583426157793206	6.713635258938197	4.814492778742281	7.358687445637696	5.708688752727147	6.959256061094473
2R_39645	55.613619583664935	51.71633589760166	123.52360844966495	139.3099589492375	122.86894316378198	57.83109304781908	159.35708680421408	137.94319039608854	113.826779720008	102.19443862850078	81.38103618404321	83.25255852952195	79.45813249366414	91.77232970614126	55.88866976981852	74.79967711472712	56.65781825430967	31.887520450938595	53.88684345435056	50.521210488203295	24.56393890948393	8.487064122952098	24.58905541143637	21.50717686810954	19.99010489807545	19.200076800307198	24.928917960315932	16.042759301123926	5.249529838983796	17.648683540573	9.565670720916774	5.771081399660372	0.0	0.0	10.946590801579749	18.294481698276734	12.901339159004705	4.617529990857291	10.182967561138536	2.9689007644919467	8.482573612834134	5.2506760245381585	0.0	9.611549237563857	6.9342837924984915	7.459086908307931	10.134048121527504	7.370386230349628	11.50076336316823
2R_39646	55.30153716152694	54.39068831416061	52.4938516576246	100.10365997421013	174.02065391938467	159.35708680421408	49.16033086185113	125.96696218074004	106.04847475781179	89.12901971878932	89.60533330943856	84.59877089418157	110.83764054798984	86.41511227483463	94.39818166078174	86.28071863210549	58.09267233554328	42.44071456582301	67.19779806255309	38.85049165297187	23.61189227121375	17.132059050781137	0.0	24.8083246814301	23.058396542162853	22.147106618939652	19.170180400982662	40.0945367492645	6.055282916442242	16.286071357828806	16.550865775788733	19.97066309591211	0.0	0.0	9.019134816043021	21.102511251595217	7.4407862232354915	15.978831244367463	18.793530515055497	15.410695022345507	4.892284134077939	14.13207840477099	0.0	6.652098570796623	15.99726126887077	8.603986054659403	5.844764230978068	6.8013365306416365	4.97475807751469
2R_39647	38.881315926701866	48.980302661988745	77.53632964725622	111.67219580221492	116.85961487522731	137.94319039608854	125.96696218074005	38.84414449656162	114.86895019177894	101.07207747115285	110.29337154483954	101.65426957388422	96.96867118540675	91.58163721162953	83.3187327173143	74.34081994950772	50.053557306317764	55.58272933434124	41.687047000755925	20.084515641820783	24.413251903745383	12.652500589606527	43.9887857922087	32.97894404352635	23.840971185802225	31.485785598974136	29.73119039722192	41.45529779572615	21.912772140978014	16.838801313089725	11.408388359793188	17.207036438996926	0.0	0.0	11.190280271759686	14.545803644742017	25.644392289449282	11.014089222933977	7.286760248099614	7.081651441116068	5.058322457940048	10.43693170906844	0.0	13.755725820872938	8.27009467604385	8.89599514160052	15.10782150048466	12.30629020201303	5.143595469246786
2R_39648	49.64996772752098	45.5988318408352	70.87100016256035	65.35123957297633	133.5173753790145	113.826779720008	106.0484747578118	114.86895019177894	17.89676608419653	139.25457366363162	146.17756995919882	67.52592049984307	73.02139098699489	104.63614693977553	89.75566875044876	67.95018911387008	42.89133337717781	56.82095449844811	31.752886337368064	45.89492815148998	50.20783253344818	14.456052011718654	25.129584892763685	10.46664708705885	27.239383790659883	22.89250008993482	15.097433172155652	14.573706337631238	0.0	14.429316908922873	13.034597732762068	19.659814434943513	0.0	0.0	10.654499512343559	4.154809014855312	11.719949463577912	6.292046601413948	19.42605444623534	14.159435240811538	11.558722645560438	4.769865895220355	0.0	15.716536546841173	9.448955795894994	16.940125465345247	13.809093426112028	6.025924733387981	15.671438880996575
2R_39649	32.73108143493061	47.20231857788855	65.56834642682774	81.50132528241981	82.04997519194868	102.19443862850078	89.12901971878931	101.07207747115285	139.2545736636316	65.74713497190663	146.36095020972664	89.19300628410865	108.9527007654214	78.46282605663272	80.52367643852452	38.68681475979357	52.09554322627699	30.447517613888937	49.715087353928034	78.38956478113633	38.113823121369656	36.21384870249072	19.076397155327655	30.98726375786838	15.508492450465875	11.171686477790686	38.680130790415575	20.7435139180681	4.072629648092217	21.90719673319882	29.68451299587979	13.431761279993124	0.0	0.0	7.279249480261587	14.193013630970292	13.34529071381291	7.164637641286655	12.640051773652065	11.516491615994104	0.0	8.147037737078797	0.0	20.878819332593626	0.0	7.715763613693319	7.862080243535798	16.01042232749456	17.84477897456762
2R_39650	35.32765294113751	36.7772933488265	48.65431520735534	65.7361063452434	89.53579094753756	81.38103618404321	89.60533330943859	110.29337154483954	146.17756995919882	146.36095020972664	40.460922308853554	102.70047475006128	134.03619360187804	138.00896195696708	126.39796145367767	93.29824362467983	57.98544082223355	25.417424717824222	53.65900773762891	19.389389350571793	51.85027713973131	36.643790355500954	21.233165638509604	31.837540811747626	23.015833742823375	16.5796694566566	41.45872194241128	21.549514781889663	12.088211304351242	10.16000586841939	5.506771677131369	16.611499875579867	0.0	59.93083981085827	21.60596800048109	5.2658896904938235	17.32978683371921	15.949336401276799	16.413985090473886	15.382248884786955	4.883253614218082	8.060567101198405	0.0	8.853092883330621	7.98386620317662	14.31350702678687	0.0	11.880368759857523	13.241534190634395
2R_39651	47.32630064505747	56.30662334810444	60.165430868716626	84.5401438873249	67.16955553329363	83.25255852952195	84.59877089418157	101.65426957388422	67.52592049984307	89.19300628410863	102.70047475006128	44.026098671292345	127.6871882779513	120.173419488431	88.66610708501307	46.1486633039674	75.09023775122863	75.66705044994656	61.10114323833184	31.16973792484353	20.206735106878472	47.125871632267405	15.170547292664128	17.06032416890631	36.999489407046184	29.614361780889258	34.17828899383902	13.197060486747182	16.19383895680585	13.066310217723927	29.508343779287028	17.802730084263878	0.0	0.0	13.507291815005676	16.93053851528207	34.491834456175205	11.395388058544945	0.0	10.990218705352238	15.700312436217482	6.478949891801538	0.0	14.231937891823042	8.556398646035477	6.135978185370354	15.630842027207668	9.09451713388839	10.643325145068522
2R_39652	28.677250778146174	66.48802384470497	63.56620626037391	97.19972836616449	78.71884366312415	79.45813249366414	110.83764054798984	96.96867118540675	73.02139098699489	108.9527007654214	134.03619360187804	127.6871882779513	59.516711548643954	129.26409948165096	128.5774375986143	64.53153333376353	74.82879894950021	73.36040896735066	53.60952962998703	48.42877676658492	18.837260666716585	43.9320020472313	14.142391252082467	30.04106259832926	11.497305606431132	35.88949348881766	15.930959046920815	24.60530779548437	21.13486367861964	24.36152997716716	22.00677588629539	13.276946143063741	0.0	59.87557854777772	7.195348495011914	17.536780327801004	17.313807316122418	31.869259549623628	14.056157159081964	18.7831907518399	19.51500337853496	12.079701872957777	0.0	8.844929588832391	0.0	8.580185263360207	5.8285961418190695	11.86941406298352	9.92199328876374
2R_39653	35.773375665161204	58.5220521732962	72.00733716867151	55.91500918603722	88.85213916058302	91.77232970614126	86.41511227483461	91.58163721162954	104.63614693977553	78.46282605663272	138.00896195696708	120.17341948843101	129.26409948165096	69.87509826185693	118.6841419369252	65.40602607520239	114.98752263052307	82.93391596792458	78.10801999565311	29.451032749548414	38.185063912250726	19.78992989417335	14.334040479330314	16.119614705387175	0.0	27.9814203368963	12.917476700101401	37.40811631430299	9.180544589905072	18.51874714502648	22.304998550175096	16.821084219804472	0.0	0.0	9.116069442570584	14.219542628411357	17.548433676948378	5.3835221155088515	16.62107742572753	17.307026652821044	9.88972951589774	16.324531689997144	93.45794392523365	6.723593088146305	0.0	2.8988196006586118	32.49169984758439	8.59304375921604	10.056450207162873
2R_39654	42.8906384033245	39.68943958511305	72.70189315729782	70.94130600106695	61.8403375245622	55.88866976981852	94.39818166078174	83.31873271731429	89.75566875044876	80.52367643852452	126.39796145367767	88.66610708501307	128.5774375986143	118.6841419369252	49.602387263694226	139.41125079774216	104.29486243507645	79.24239394929462	103.1484527008246	10.462352271585926	50.86904679545353	42.181723081206144	68.74343118324249	43.9025805555089	24.838302649750126	32.802920056301744	30.974925453679408	39.86721559392849	26.090790733594762	19.736114985237386	29.714079243883653	25.09759378612261	0.0	0.0	17.48759934899497	18.942866798306962	16.030299403245387	11.47483797528779	12.65264146665371	25.82263538438837	5.269925588650688	10.8735364219976	0.0	23.885274250718947	25.848164435682875	21.625656184196217	3.14796440030019	9.157925121873667	3.572510531761048
2R_39655	22.323587847038777	29.510625300639497	37.83965823220685	79.75435658172827	84.48948136131867	74.79967711472713	86.2807186321055	74.34081994950772	67.95018911387008	38.68681475979357	93.29824362467983	46.1486633039674	64.53153333376353	65.40602607520239	139.41125079774216	145.12067993875908	113.9944468419467	171.32055789587895	129.97757604253317	32.6724780114223	79.42849608496944	32.931920663709924	23.852913394842044	29.804713555839427	0.0	18.625268902319775	32.2434682794133	31.12494903289596	30.55422305193913	41.088770233651296	74.23436531473514	22.393231869599735	0.0	0.0	18.203784081276257	11.831190211819715	0.0	17.91716536110255	15.804979200647372	23.040147456943725	32.91449636706246	33.95654919964414	0.0	22.377121630844627	0.0	28.9431132756272	39.32262840312772	11.439573029376252	22.312911812678642
2R_39656	30.060873268368447	33.778078027360245	50.954764907453416	56.68173207440223	48.75997293821502	56.65781825430967	58.09267233554328	50.053557306317764	42.8913333771778	52.095543226277	57.98544082223355	75.09023775122863	74.82879894950023	114.98752263052307	104.29486243507645	113.9944468419467	57.56421150736	240.31221362794543	165.5150371362474	109.99164063531173	85.56653065153566	69.29065767920643	72.27058105547168	42.14168032926699	13.05636432479012	34.48600181835282	50.655445279455236	31.434568944741518	27.429480519925807	32.2758385378123	31.238675979957264	30.154655690371996	0.0	0.0	14.299342434524332	19.914804466492345	5.617598813563131	54.286196829686105	18.622568424637127	27.147566414582123	0.0	22.862891241226368	0.0	7.533240423368112	0.0	16.23946059007704	19.856897955401408	21.18117802009901	13.145342417390912
2R_39657	23.425649915374837	48.77380335796023	54.598103361158515	62.76872861940182	45.12187418216603	31.887520450938595	42.440714565823	55.58272933434124	56.820954498448124	30.447517613888937	25.417424717824222	75.66705044994654	73.36040896735066	82.9339159679246	79.24239394929462	171.320557895879	240.3122136279454	52.435321031507634	220.15812245595058	167.14152001069706	62.512268032601405	87.4741546270912	46.93213988030428	60.98839672295271	30.523446585494643	18.323206707759514	16.917625543584453	20.41344576514902	12.023479450671271	35.0327448371166	65.7273978085025	13.218036804301677	0.0	79.47988364145034	33.4293072826701	6.983588102386851	29.549119830217325	7.050634839160918	34.207043416823396	13.599891200870394	6.4761386670811385	10.689870812911225	0.0	5.870456633469234	42.35260235565174	30.371965461000872	11.605469735256026	22.508095036379835	6.585313171153167
2R_39658	29.55658172916435	37.23357309915714	44.20585073275619	43.48042138739813	36.6615227730099	53.886843454350554	67.19779806255309	41.687047000755925	31.752886337368064	49.715087353928034	53.65900773762891	61.10114323833184	53.60952962998703	78.10801999565311	103.1484527008246	129.97757604253317	165.5150371362474	220.15812245595058	97.70906571119524	99.24027750635138	111.34997743307125	73.09761532495352	61.305107718647456	43.17567989160954	45.30824102534362	30.46233115165019	27.623310457883996	46.057837007617486	45.213292517628425	52.80175724248103	47.698007437420216	18.312488489292953	181.6860465116279	0.0	31.190737598562734	19.350358700363568	15.595368799281365	25.11788661451077	33.23525241066364	22.87898363479759	3.8452073335794266	20.62811008428963	0.0	12.199542691428254	0.0	18.03335449246927	11.484579425513774	17.373435856205685	5.213372927162924
2R_39659	40.20747054802782	31.891314400523015	0.0	35.91180061768297	65.2181710868282	50.521210488203295	38.85049165297187	20.084515641820783	45.89492815148998	78.38956478113634	19.38938935057179	31.169737924843528	48.428776766584924	29.451032749548418	10.462352271585926	32.6724780114223	109.99164063531173	167.14152001069706	99.24027750635139	176.541204717181	128.7542596200891	88.97153355783816	0.0	24.15684556689675	0.0	50.319529009208466	72.59296254783877	56.059782151686555	68.78979489634754	18.501456064592283	75.2090812458635	30.249680865866864	0.0	0.0	32.78720774302698	7.991024481302601	0.0	24.20322967896836	10.675001708000272	15.56178026766262	0.0	0.0	0.0	60.455837011063416	0.0	26.065016577350544	13.279648142442817	7.726518338118623	7.535295323294311
2R_39660	34.21125941420549	19.38236166323922	0.0	23.280922157326653	23.78231570786279	24.56393890948393	23.61189227121375	24.413251903745383	50.20783253344818	38.113823121369656	51.85027713973131	20.206735106878472	18.837260666716585	38.185063912250726	50.86904679545353	79.42849608496944	85.56653065153566	62.51226803260139	111.34997743307125	128.75425962008907	73.03527290673082	124.36929895189125	156.66418092832927	109.62289333183517	101.89032016485854	73.39763781935618	84.70909133263636	122.65582570879737	60.20336697363695	85.45820666403097	60.9457314828584	36.76927500549701	0.0	132.6559038510009	27.897593513729802	50.50915167548569	43.8390755215754	47.071449753580964	36.332079357565796	11.349449551696743	10.808999573044517	26.76289413937223	0.0	24.495214859777143	0.0	12.673082625964106	12.91340656956646	7.513427434002993	14.654956379522337
2R_39661	5.065843298269255	32.14455405960605	21.467178615942302	24.13131052622847	16.43401240726852	8.487064122952098	17.132059050781134	12.652500589606527	14.456052011718654	36.21384870249072	36.643790355500954	47.125871632267405	43.9320020472313	19.78992989417335	42.181723081206144	32.93192066370993	69.29065767920643	87.4741546270912	73.09761532495352	88.97153355783817	124.36929895189125	42.03657686626288	113.67068627864907	200.87651146893282	105.61209469708471	91.9283719485328	87.80328259888935	113.00987317820139	104.00405199786584	95.57290009438405	94.75786837753051	64.79100517908806	0.0	68.75073047651132	35.11303402019247	30.20429581604054	48.28042177776465	30.49427561458163	29.58936418374242	43.134717565633395	22.407645488640725	27.74046941497662	105.87612493382743	27.92895381947486	18.317668673672564	26.271991298716483	23.42392144553704	21.416649030380686	39.87443729573845
2R_39662	14.676960108022428	5.820654008684415	12.43911055383896	17.478545085907047	29.758291255109498	24.58905541143637	0.0	43.988785792208716	25.129584892763685	19.07639715532766	21.233165638509604	15.17054729266413	14.142391252082467	14.334040479330314	68.74343118324249	23.852913394842044	72.27058105547168	46.93213988030427	61.305107718647456	0.0	156.66418092832927	113.67068627864907	23.523655387858028	217.5104111064343	38.2479384361183	82.65677234488079	116.59409567499502	81.85416044233989	180.79477382573793	135.07197985806636	73.20965781805936	132.50473704434935	0.0	0.0	41.889177990707786	87.50907177377388	82.28231391031886	17.669842526363404	77.93406154920444	62.485798682117704	16.230077579770832	33.48782382725641	0.0	22.068234982566096	0.0	0.0	9.694957846323284	45.126659250852335	33.00736724436895
2R_39663	5.501750473609019	20.364480563921557	15.54292848045803	19.65582647836385	28.25954097878854	21.507176868109543	24.8083246814301	32.97894404352634	10.46664708705885	30.987263757868384	31.83754081174763	17.060324168906305	30.04106259832926	16.119614705387175	43.90258055550889	29.804713555839427	42.14168032926699	60.98839672295271	43.17567989160955	24.156845566896745	109.62289333183514	200.87651146893282	217.5104111064343	48.48035392421287	162.49143335605027	213.44815160786132	180.1218100228781	145.74683876385203	175.70532510128783	124.89369268286673	132.6416452686725	96.58100483429321	0.0	0.0	70.28702679446144	64.14872239800754	49.35046562164314	26.49460481530611	42.84730467082363	36.90927416492767	40.559641939480954	33.47498832559782	0.0	25.736405892533963	33.156454699662206	30.910372284523795	16.959673288853764	31.012686867297134	10.998238632083073
2R_39664	11.931892756147906	9.464006019107828	20.225187234670823	28.418981037434904	29.031031269323776	19.99010489807545	23.058396542162853	23.840971185802225	27.23938379065989	15.508492450465875	23.015833742823375	36.999489407046184	11.497305606431132	0.0	24.838302649750126	0.0	13.056364324790119	30.523446585494646	45.30824102534362	0.0	101.89032016485854	105.61209469708471	38.24793843611829	162.4914333560503	124.37733596184103	119.46182448071438	103.40423991851745	133.08955762694663	293.96057988623727	98.82822665924357	89.27561763848136	53.86102777613202	0.0	0.0	68.10908740633784	94.85605119950219	66.89285370265324	0.0	63.357865498854494	18.472337674332685	0.0	76.22864236787942	0.0	0.0	43.14473332240333	0.0	0.0	27.514883258936145	8.944639835132397
2R_39665	20.055582614674957	9.08997943392153	24.282335572164673	10.235938379650953	9.29456569979947	19.200076800307198	22.147106618939652	31.485785598974132	22.89250008993482	11.171686477790686	16.5796694566566	29.61436178088926	35.88949348881766	27.981420336896303	32.80292005630174	18.625268902319775	34.48600181835282	18.323206707759514	30.462331151650186	50.31952900920848	73.39763781935618	91.9283719485328	82.65677234488079	213.44815160786132	119.46182448071438	57.370289361396964	82.76467107250599	151.79780532330935	180.38579030544017	123.92651948414927	135.76665285181426	81.90961489547902	0.0	0.0	35.04500947383423	79.71884302904272	41.76196962298579	55.189160848809294	42.597731366535214	48.79130627633621	25.34613313056427	31.378291452030435	0.0	25.847585404730108	10.359903031307626	22.28793034278837	34.06587583366768	30.832046829474553	19.330062973049596
2R_39666	9.919880432374523	15.736280913596016	5.604906759573601	35.44025658745769	13.40871174729191	24.928917960315932	19.170180400982662	29.73119039722192	15.097433172155652	38.680130790415575	41.45872194241128	34.178288993839026	15.930959046920819	12.917476700101401	30.974925453679408	32.2434682794133	50.655445279455236	16.917625543584453	27.623310457883992	72.59296254783877	84.70909133263636	87.80328259888937	116.59409567499502	180.12181002287815	103.40423991851745	82.76467107250599	81.19174194016743	170.5813550890642	153.87616317933498	173.4559453851133	115.45572850090633	64.68038189287634	345.5425017277125	179.50259830011038	53.927819231792824	70.97487673372565	51.905526010600596	31.847235182277647	45.6509402689051	30.714889042463334	29.25227527853651	27.160545987331115	0.0	43.08923282935504	0.0	30.009894690992404	30.57898245377987	30.50025760009231	29.74540904399247
2R_39667	15.959603052752872	2.531732097172941	21.641894812816545	15.204818406953162	12.943566309760769	16.04275930112393	40.0945367492645	41.455297795726146	14.57370633763124	20.7435139180681	21.549514781889666	13.19706048674718	24.60530779548437	37.408116314302994	39.86721559392849	31.12494903289596	31.434568944741518	20.41344576514902	46.057837007617486	56.059782151686555	122.65582570879734	113.00987317820139	81.85416044233989	145.74683876385203	133.08955762694663	151.79780532330935	170.5813550890642	57.85489192038633	148.53823090093243	237.93933956851905	191.05815969596281	115.2676298237702	333.555703802535	0.0	52.05707433515958	38.06265163208844	71.57847721084443	61.484922359914286	40.67752485396769	44.474093840338	35.29689987328413	40.78410352170734	133.422281521014	41.59447625355353	23.08343970951799	28.968857650344233	46.38574894851941	36.80276246442093	33.49913811503222
2R_39668	3.1333916144173615	7.455926156507346	0.0	18.6575170203199	30.494940508182935	5.249529838983796	6.055282916442243	21.912772140978014	0.0	4.072629648092217	12.088211304351242	16.19383895680585	21.13486367861964	9.180544589905072	26.090790733594766	30.554223051939122	27.429480519925804	12.023479450671271	45.213292517628425	68.78979489634754	60.20336697363695	104.00405199786583	180.79477382573793	175.70532510128785	293.96057988623727	180.38579030544022	153.87616317933498	148.5382309009324	55.75261962260623	253.7619487994897	164.1104510224081	108.4392619906714	0.0	85.04920096275696	71.54353385708312	57.29255797072749	21.079791225747698	30.178748728720212	46.58690987695732	43.65858982754857	55.439479146093426	62.914125079000115	0.0	40.83177465885837	22.660167730561543	12.187571601983162	12.418688636154776	28.902339716655913	37.582717211663045
2R_39669	4.213728749639199	23.39538960425863	24.998723279489653	22.581264324989554	15.378393050196612	17.648683540573	16.286071357828806	16.838801313089725	14.429316908922873	21.90719673319882	10.16000586841939	13.066310217723927	24.36152997716716	18.51874714502648	19.736114985237386	41.088770233651296	32.2758385378123	35.0327448371166	52.80175724248103	18.501456064592283	85.45820666403095	95.57290009438407	135.07197985806636	124.89369268286673	98.82822665924357	123.92651948414927	173.4559453851133	237.93933956851905	253.7619487994897	67.8631127336212	157.63770441669323	187.03919802664137	0.0	57.186318745103414	89.33828336144913	60.29687164755674	70.86931132038032	91.31363799621353	55.93682092699395	78.28171632663047	41.93663374640917	74.9914913500199	0.0	29.566835303223733	53.32772630382482	24.584440998980565	19.483834262712225	21.053146400826968	33.167244408476414
2R_39670	39.967569172442936	31.701032095030634	9.678162387951076	0.0	9.261291598248874	9.565670720916774	16.550865775788733	11.408388359793188	13.034597732762071	29.68451299587979	5.506771677131369	29.508343779287028	22.00677588629539	22.304998550175096	29.714079243883653	74.23436531473516	31.238675979957264	65.72739780850249	47.698007437420216	75.2090812458635	60.9457314828584	94.75786837753051	73.20965781805936	132.6416452686725	89.27561763848136	135.76665285181426	115.45572850090633	191.05815969596281	164.11045102240809	157.6377044166932	56.96025882741611	77.32078331108212	596.6587112171837	154.97628862783995	60.52722002203191	81.70298061551394	89.62684503262417	13.747896571824512	54.572443099132656	53.036329885971895	63.13848795949035	46.898937999603966	238.66348448687353	34.34006971034151	20.645630145923313	29.61085415469895	7.543093694275396	0.0	17.120766462472993
2R_39671	0.0	24.59006315547887	11.677897884957524	24.613415542141247	30.730952466759586	5.771081399660372	19.97066309591211	17.207036438996926	19.659814434943513	13.431761279993124	16.611499875579867	17.80273008426388	13.276946143063741	16.821084219804472	25.09759378612261	22.393231869599735	30.154655690371992	13.218036804301677	18.31248848929295	30.249680865866864	36.76927500549701	64.79100517908806	132.50473704434935	96.58100483429321	53.861027776132026	81.90961489547902	64.68038189287635	115.2676298237702	108.4392619906714	187.03919802664137	77.32078331108212	10.366341319044368	719.9424046076314	93.49901358540667	78.65153074137213	79.41548015831613	34.761167604445724	58.05987133932511	43.89892711022143	66.66133375996587	60.94750515196879	40.870092837987805	0.0	48.34145642449323	0.0	31.26300764425198	45.50836944422449	34.42166700955943	36.15205762018235
2R_39672	0.0	0.0	0.0	0.0	0.0	0.0	0.0	0.0	0.0	0.0	0.0	0.0	0.0	0.0	0.0	0.0	0.0	0.0	181.6860465116279	0.0	0.0	0.0	0.0	0.0	0.0	0.0	345.54250172771253	333.555703802535	0.0	0.0	596.6587112171837	719.9424046076315	0.0	0.0	0.0	0.0	0.0	0.0	0.0	0.0	0.0	0.0	0.0	0.0	0.0	0.0	0.0	0.0	0.0
2R_39673	0.0	0.0	0.0	0.0	0.0	0.0	0.0	0.0	0.0	0.0	59.93083981085827	0.0	59.87557854777772	0.0	0.0	0.0	0.0	79.47988364145036	0.0	0.0	132.65590385100091	68.75073047651132	0.0	0.0	0.0	0.0	179.5025983001104	0.0	85.04920096275696	57.18631874510342	154.97628862783995	93.49901358540669	0.0	0.0	152.01341771767054	0.0	0.0	149.61996528816806	65.99091964945625	96.20009620009621	274.8574177145606	113.42369420972041	0.0	124.57566414400948	0.0	0.0	82.09237033510107	47.76393154473332	46.58182563491029
2R_39674	16.80148301090043	11.845700861996844	6.328755428094421	6.669534566530274	18.1684643605132	10.946590801579749	9.01913481604302	11.190280271759685	10.654499512343556	7.279249480261586	21.60596800048109	13.507291815005674	7.195348495011914	9.116069442570586	17.48759934899497	18.203784081276254	14.299342434524332	33.4293072826701	31.19073759856273	32.78720774302698	27.8975935137298	35.11303402019247	41.889177990707786	70.28702679446144	68.10908740633784	35.04500947383423	53.927819231792824	52.057074335159584	71.5435338570831	89.33828336144913	60.52722002203191	78.65153074137213	0.0	152.01341771767054	51.75850274221114	175.12284942091472	136.05635831132707	98.89044916042009	150.67454615240652	137.28125316108148	90.83270885845994	115.85767906400626	156.06710885680843	61.753172569240746	54.00245981204444	62.93028582935824	64.12365408149525	61.70361972087865	64.3748834954554
2R_39675	9.099826921291957	4.330619718899474	3.0849372693430968	17.338929472820688	16.236322927473967	18.294481698276734	21.102511251595217	14.545803644742021	4.154809014855312	14.193013630970292	5.2658896904938235	16.93053851528207	17.536780327801004	14.219542628411357	18.942866798306962	11.831190211819715	19.914804466492345	6.98358810238685	19.350358700363564	7.991024481302601	50.5091516754857	30.204295816040535	87.50907177377388	64.14872239800754	94.85605119950219	79.71884302904272	70.97487673372565	38.06265163208844	57.29255797072749	60.29687164755674	81.70298061551394	79.41548015831613	0.0	0.0	175.12284942091475	85.36322994785175	181.6157516769868	170.90481390656853	117.90009493856824	153.5578941436682	88.55238980761992	126.23724962253402	76.07455306200076	93.0408202916556	65.80843690484495	49.55228332202283	52.896339044374734	68.54823648470094	61.3944563807395
2R_39676	10.267572951105818	14.251858849589954	30.457135497704403	12.227480038638838	10.409016039877358	12.901339159004705	7.4407862232354915	25.644392289449282	11.719949463577912	13.34529071381291	17.32978683371921	34.491834456175205	17.313807316122418	17.548433676948378	16.030299403245387	0.0	5.617598813563131	29.549119830217325	15.595368799281365	0.0	43.8390755215754	48.28042177776465	82.28231391031886	49.35046562164314	66.89285370265324	41.76196962298579	51.90552601060059	71.57847721084443	21.0797912257477	70.8693113203803	89.62684503262417	34.761167604445724	0.0	0.0	136.05635831132707	181.6157516769868	25.90303744773343	74.16783687031507	171.73924421647652	139.08758543951677	79.47862025115244	98.39383773450533	107.2961373390558	59.180123712189044	37.12669112078055	39.93652754555426	47.47616696418398	53.27318330552604	57.72747704755512
2R_39677	11.024629021233435	8.744392658207923	28.03099106372005	13.129045387109903	8.941200874807093	4.617529990857291	15.978831244367463	11.014089222933977	6.292046601413949	7.164637641286655	15.949336401276799	11.395388058544945	31.869259549623628	5.38352211550885	11.47483797528779	17.91716536110255	54.28619682968611	7.050634839160918	25.117886614510773	24.203229678968363	47.071449753580964	30.49427561458163	17.669842526363404	26.49460481530611	0.0	55.189160848809294	31.84723518227765	61.484922359914286	30.178748728720212	91.31363799621353	13.747896571824512	58.05987133932511	0.0	149.61996528816806	98.89044916042009	170.90481390656853	74.16783687031507	0.0	134.64276347832603	136.54207202594299	134.10382073976544	135.8340208882539	230.4147465437788	38.67873443180939	19.932071500326884	64.32173445701021	65.54148921915326	42.371229596134384	86.77743323922803
2R_39678	14.587466448827168	3.8567748106323574	12.363262318754575	8.685984295740393	7.887156869240404	10.182967561138536	18.7935305150555	7.286760248099614	19.42605444623534	12.640051773652067	16.413985090473886	0.0	14.056157159081964	16.621077425727528	12.65264146665371	15.804979200647372	18.622568424637127	34.207043416823396	33.23525241066364	10.675001708000273	36.33207935756579	29.58936418374242	77.93406154920444	42.84730467082363	63.357865498854494	42.597731366535214	45.65094026890511	40.67752485396769	46.586909876957314	55.936820926993946	54.572443099132656	43.89892711022143	0.0	65.99091964945625	150.67454615240652	117.90009493856824	171.73924421647652	134.64276347832603	20.65569436182167	173.14062029509185	118.29483374198821	146.44797102992865	304.8780487804878	104.79421340976	114.28531240329706	69.34777784502411	38.543368998797455	72.88368212847263	71.0798894215628
2R_39679	12.404749246854509	15.461381685290602	15.019074224264818	8.441489922971403	11.49772201382601	2.9689007644919467	15.410695022345509	7.081651441116068	14.159435240811538	11.516491615994104	15.382248884786955	10.990218705352238	18.783190751839896	17.307026652821047	25.82263538438837	23.040147456943725	27.147566414582123	13.599891200870392	22.87898363479759	15.56178026766262	11.349449551696743	43.13471756563339	62.48579868211769	36.90927416492767	18.472337674332685	48.79130627633621	30.714889042463334	44.47409384033801	43.658589827548575	78.28171632663047	53.03632988597189	66.66133375996587	0.0	96.20009620009618	137.28125316108148	153.5578941436682	139.08758543951677	136.54207202594299	173.14062029509185	16.46090534979424	141.09347442680777	143.94306970726186	74.07407407407406	74.60698108180122	44.85454312443932	71.22507122507122	56.187666807135834	57.210575783580566	66.42223284977948
2R_39680	5.0631629578998005	0.0	0.0	18.088906977795865	8.212658581304295	8.482573612834134	4.892284134077939	5.058322457940049	11.55872264556044	0.0	4.883253614218082	15.700312436217482	19.51500337853496	9.88972951589774	5.269925588650688	32.91449636706247	0.0	6.47613866708114	3.845207333579427	0.0	10.808999573044519	22.407645488640725	16.230077579770832	40.559641939480954	0.0	25.34613313056427	29.252275278536512	35.29689987328413	55.439479146093426	41.93663374640918	63.13848795949034	60.9475051519688	0.0	274.8574177145606	90.83270885845994	88.55238980761992	79.47862025115245	134.10382073976544	118.29483374198821	141.09347442680777	11.197894795778394	41.58868787689749	0.0	91.3554870389403	73.23190714194175	98.46784040332427	60.20107157907411	58.37813855467404	121.45779721102534
2R_39681	2.089383840705376	9.943405450643422	0.0	7.464636285596985	10.167199597378897	5.250676024538159	14.13207840477099	10.43693170906844	4.769865895220356	8.147037737078797	8.060567101198405	6.478949891801537	12.079701872957774	16.324531689997144	10.8735364219976	33.95654919964414	22.862891241226365	10.689870812911225	20.628110084289634	0.0	26.76289413937223	27.740469414976616	33.487823827256406	33.47498832559782	76.22864236787943	31.378291452030435	27.160545987331115	40.78410352170734	62.91412507900012	74.9914913500199	46.898937999603966	40.870092837987805	0.0	113.42369420972041	115.85767906400626	126.23724962253401	98.39383773450531	135.8340208882539	146.44797102992865	143.94306970726186	41.58868787689749	28.603573539787572	87.3362445414847	94.24774590807704	75.55038455145736	67.72351468787586	82.8093342681587	70.66558955177138	67.35040378916504
2R_39682	0.0	0.0	0.0	0.0	0.0	0.0	0.0	0.0	0.0	0.0	0.0	0.0	0.0	93.45794392523365	0.0	0.0	0.0	0.0	0.0	0.0	0.0	105.87612493382743	0.0	0.0	0.0	0.0	0.0	133.422281521014	0.0	0.0	238.66348448687353	0.0	0.0	0.0	156.06710885680843	76.07455306200076	107.2961373390558	230.4147465437788	304.8780487804878	74.07407407407408	0.0	87.3362445414847	0.0	191.84652278177458	0.0	0.0	0.0	147.1129091577786	71.73601147776183
2R_39683	0.0	0.0	0.0	16.397138699296974	5.583426157793207	9.611549237563857	6.652098570796623	13.755725820872938	15.716536546841173	20.878819332593626	8.853092883330621	14.231937891823039	8.844929588832391	6.7235930881463055	23.885274250718943	22.377121630844627	7.533240423368112	5.870456633469234	12.199542691428253	60.455837011063416	24.49521485977714	27.92895381947486	22.068234982566096	25.73640589253396	0.0	25.847585404730108	43.08923282935504	41.59447625355353	40.83177465885837	29.566835303223733	34.34006971034151	48.34145642449323	0.0	124.57566414400947	61.753172569240746	93.0408202916556	59.180123712189044	38.67873443180939	104.79421340976	74.60698108180122	91.35548703894027	94.24774590807704	191.84652278177458	39.10540632242407	116.17003974674931	154.71493772723755	118.23663698623906	118.18423157759192	142.78390773751156
2R_39684	8.278008642241023	0.0	14.03166103997059	9.85814134603062	6.713635258938198	6.934283792498492	15.997261268870771	8.27009467604385	9.448955795894996	0.0	7.983866203176621	8.556398646035477	0.0	0.0	25.848164435682875	0.0	0.0	42.35260235565174	0.0	0.0	0.0	18.317668673672564	0.0	33.156454699662206	43.14473332240334	10.359903031307628	0.0	23.083439709517997	22.660167730561543	53.32772630382482	20.645630145923313	0.0	0.0	0.0	54.00245981204444	65.80843690484495	37.12669112078055	19.932071500326888	114.28531240329706	44.85454312443932	73.23190714194175	75.55038455145737	0.0	116.17003974674931	0.0	85.8612310783312	87.48944658550563	184.52743795742126	179.96058242691117
2R_39685	8.904508055611622	11.771297809126054	15.093610572772334	7.069485977674564	4.814492778742281	7.459086908307931	8.603986054659403	8.89599514160052	16.940125465345247	7.715763613693319	14.313507026786871	6.135978185370356	8.580185263360207	2.8988196006586118	21.625656184196217	28.943113275627198	16.23946059007704	30.37196546100088	18.03335449246927	26.065016577350544	12.673082625964106	26.271991298716483	0.0	30.910372284523792	0.0	22.28793034278837	30.009894690992404	28.968857650344233	12.187571601983162	24.584440998980565	29.610854154698945	31.263007644251985	0.0	0.0	62.93028582935823	49.55228332202283	39.93652754555426	64.32173445701021	69.34777784502411	71.22507122507123	98.46784040332427	67.72351468787586	0.0	154.71493772723755	85.8612310783312	7.696617798274726	125.48114175290881	155.14388682892286	120.15336910046958
2R_39686	15.122278745939669	23.989041805703152	5.1266119349576496	14.407094053111752	7.358687445637696	10.134048121527504	5.844764230978069	15.107821500484658	13.809093426112032	7.862080243535798	0.0	15.630842027207668	5.8285961418190695	32.49169984758439	3.14796440030019	39.32262840312772	19.856897955401404	11.605469735256024	11.484579425513774	13.279648142442818	12.91340656956646	23.42392144553704	9.694957846323284	16.95967328885376	0.0	34.06587583366768	30.578982453779865	46.385748948519414	12.418688636154776	19.483834262712225	7.543093694275396	45.508369444224485	0.0	82.09237033510107	64.12365408149523	52.89633904437474	47.476166964183975	65.54148921915326	38.54336899879744	56.187666807135834	60.20107157907411	82.80933426815871	0.0	118.23663698623909	87.48944658550563	125.48114175290883	15.982585374975427	127.86362205559139	147.371704995402
2R_39687	5.279171381259998	5.583032605608296	2.9828245976840755	8.382501946312171	5.708688752727149	7.370386230349629	6.8013365306416365	12.306290202013026	6.025924733387982	16.01042232749456	11.880368759857523	9.09451713388839	11.86941406298352	8.59304375921604	9.157925121873667	11.439573029376252	21.181178020099015	22.508095036379835	17.373435856205685	7.726518338118623	7.513427434002993	21.416649030380686	45.126659250852335	31.012686867297138	27.51488325893615	30.832046829474553	30.50025760009232	36.80276246442094	28.902339716655913	21.053146400826968	0.0	34.42166700955943	0.0	47.76393154473332	61.70361972087866	68.54823648470095	53.273183305526054	42.371229596134384	72.88368212847263	57.210575783580566	58.378138554674045	70.66558955177138	147.1129091577786	118.18423157759192	184.52743795742126	155.14388682892283	127.86362205559139	75.74772814302685	192.59760345261546
2R_39688	6.864690093565726	10.889717112373713	5.818005797060977	8.175044043049782	6.959256061094473	11.50076336316823	4.97475807751469	5.143595469246786	15.671438880996579	17.84477897456762	13.241534190634397	10.643325145068522	9.921993288763739	10.056450207162875	3.572510531761048	22.312911812678642	13.145342417390912	6.5853131711531665	5.213372927162924	7.535295323294311	14.654956379522337	39.874437295738446	33.00736724436894	10.998238632083073	8.9446398351324	19.330062973049596	29.745409043992467	33.49913811503221	37.582717211663045	33.16724440847641	17.120766462472993	36.15205762018235	0.0	46.58182563491029	64.3748834954554	61.39445638073949	57.727477047555126	86.77743323922803	71.0798894215628	66.42223284977948	121.45779721102534	67.35040378916504	71.73601147776183	142.78390773751156	179.96058242691117	120.15336910046958	147.371704995402	192.59760345261546	73.33128863401048
2R_39689	9.828859891568017	4.67756747780884	3.3320871327456865	16.387033642580068	3.188563007121018	11.526751119329868	18.994283100672362	7.855570620794324	6.73150753906406	7.665043721409386	7.583688850346896	14.223167182358072	3.7883480264411538	21.11826999132231	6.1381425816864015	0.0	12.906167857619156	10.057438028581227	19.40771244577784	17.262451406199293	8.393183727631115	17.399527515830307	31.50662143156006	20.471454446447147	0.0	24.601577453146298	25.55367720254242	19.185619775002014	24.21491218865677	21.70918591638273	14.708102988098203	11.831428177611032	0.0	0.0	30.45681047945111	35.94319474991819	37.469891839851044	37.866022439404894	48.015578758910024	53.257859338385224	56.51854460400065	52.028576246981444	82.16926869350863	116.25867752798584	149.26943274772327	99.39830890343785	179.1934114997502	207.00974275488565	216.62271337779356
2R_39690	0.0	24.172397539249932	0.0	36.29302992360317	0.0	0.0	0.0	0.0	0.0	39.61086288303705	0.0	63.00125372494913	29.365729606234936	0.0	0.0	0.0	0.0	38.98057987510622	23.14471930084432	0.0	0.0	0.0	0.0	24.41328766420988	0.0	38.14027994965483	44.01815308633281	0.0	0.0	0.0	0.0	0.0	0.0	0.0	99.4058018196232	48.45512933885399	0.0	73.38049252986586	97.09491999378592	47.180938900684126	0.0	55.62818123661447	0.0	30.54880936015519	0.0	39.512572900697	120.78558947393849	187.40497981882626	251.3044988074459
2R_39691	2.801340161133086	11.109679196903512	9.49683850246253	20.01641345903641	6.815833453746391	0.0	8.120389648776907	5.597324031327103	12.790389812710321	7.282090717373321	10.80720062163018	2.8955494247122404	8.097926606871576	21.887106305675324	8.747212554932496	0.0	3.0653408045906545	3.5831095084260403	6.382413811883884	12.300001968000315	5.980389108036926	3.099418177219772	17.959512075975923	17.95262839944239	14.600501089197381	28.046950595296526	16.18466050246897	35.152240447573945	26.839297025132318	20.624573973643855	6.98663596273049	46.36631411407462	0.0	0.0	25.12790101617232	24.497075049239122	50.25580203234463	47.216136586839916	23.80000380800061	23.852892705351724	24.78222618737841	15.340089790658908	117.096018735363	58.96921806816841	70.90589369788417	58.1121681068799	22.2053132873634	58.13888388846637	48.30000772800123
2R_39692	2.270853818327153	7.2046823230417445	0.0	0.0	1.841709150292491	9.511191343294087	15.359496700012135	9.074731319892447	7.776217062212588	11.80618029926306	4.380327162255422	4.6944455789354596	13.128864399180497	4.435592972246495	7.090763665792454	7.38115782317846	7.454582953356674	5.809160930604345	13.796757210185318	9.970765714923845	4.847890173956843	15.074911001494176	7.2792706753125	5.45736046029561	11.835622145395885	22.735734037383235	13.119791237881822	18.99700258960807	21.75677233930992	31.347982036352374	11.32717059738365	23.918352312545895	0.0	61.63746078316558	24.072999705013164	16.247531503512267	25.461826611071615	10.935678526045505	16.881398049860895	22.85151786812916	30.133869716214285	35.23294155684007	0.0	43.24969070780395	49.267312944329575	47.107538266042184	30.00053400950537	62.838926550546155	42.558146344187136
2R_39693	18.81513564772045	13.431222069587161	3.1892646799461266	4.481325755411481	12.20756957818727	9.456585211319219	12.726094985027752	11.27828876780184	6.44297654348483	2.445499596003467	5.443973258477492	5.834366988684829	14.50387588888363	9.187764837321435	3.9166965641171063	0.0	2.0588289792531804	4.8131742354633715	7.144555505765942	16.522535085603252	8.033428703521091	6.245150900540351	0.0	16.579531182103995	0.0	11.773542965190343	5.4351946791618175	13.116622249411522	33.47788052053469	8.657779283077002	18.77023078937267	8.493225378776618	0.0	0.0	21.479940267354678	31.411042357491464	23.206006895981396	22.651862617359296	35.96673796073391	34.95434089220955	0.0	32.626595483448874	0.0	37.720511754182965	6.803396799954281	21.95488222913286	42.256749024241955	39.04884533287477	64.8811743605396
2R_39694	3.264885018911847	3.8844077928989145	5.534152221837599	7.7761933783769335	3.9718333466389755	6.837284258041843	11.041439627064335	4.89264557088367	11.180136028715062	10.608845910332338	6.297747752215745	3.3746833281531945	0.0	1.5943013293284485	10.19463599032733	5.306072853441493	12.503996813267099	22.968086470251944	7.438528004570232	0.0	3.4849896269283756	7.224573519879046	15.698488549522452	14.384765539437208	8.508241508136857	18.386972217284978	14.147082977593143	13.656323594781373	13.405912946023102	13.52102316286478	20.356830816007633	12.28151491995277	0.0	0.0	27.954702200554223	12.977576435005247	25.625143683841372	15.72260297125751	27.738250770429918	37.90894271958756	21.66225298262146	32.77716444750365	0.0	26.18171583511083	76.73609512442464	38.09707643035473	43.13280461141441	43.91804691677116	62.41106423346731
2R_39695	6.656958602038695	7.920138602425542	11.283895765012872	5.9457450761798585	1.3497325842317491	4.182277598675612	6.432290096283342	6.650594396874221	9.498254695699664	15.141682889898334	8.025521157280151	8.601040725927836	1.6036241906709163	8.126777732629012	1.7322016282695307	0.0	3.6421579786023224	4.257357245489862	5.055611729019212	7.307270734380709	3.5528711640094155	9.206619559463254	10.669511869831958	11.998600163314281	8.67396725577361	8.331163759437647	9.615095700249393	9.28155001885315	11.389197346317019	24.505580763119106	4.150669295423888	27.54562243716155	0.0	0.0	32.570527065768715	26.460714108522005	31.722336256764322	20.03606491685033	17.674089784376104	30.917874396135264	25.76489533011272	28.858932978925385	0.0	31.696382024814934	12.035504738979991	32.36595101952746	48.37025229483868	43.49425140316933	48.65572952404715
2R_39696	6.7580353039764285	8.933772160221842	3.8184087010842753	5.365353764600469	1.8269685403325227	5.661039593310916	8.706607357257349	11.252624111942906	2.571326012253911	5.855843194573273	8.690536093099976	9.313744665552743	6.511892017201814	6.600137282855483	7.034010849258334	0.0	0.0	8.643998644621012	11.975539788902028	0.0	19.23635517236736	12.46187911179701	14.4420181853893	16.24104306474979	23.481785179236464	11.276881265717153	6.507391746284604	18.844955017092374	9.24970123465012	16.585109391235267	22.47302113812368	13.558237374908312	0.0	0.0	29.391169276235107	28.653315654237574	22.73223248708809	32.54445572652243	43.06187129667907	19.181139708446675	9.964228419972299	39.062821240306256	0.0	20.322724870950694	40.727490730423106	35.04787539779338	44.640625111601565	29.43643427121276	45.59492254942489
2R_39697	2.3047634851711516	5.4842000197431195	3.9066956074677264	10.97881637380674	11.215263525047046	3.861287121449064	0.0	0.0	13.153893184073477	11.982476825889819	6.668605007855616	16.6759098852888	6.662455994478156	6.7527416130949165	14.39329387651705	0.0	5.043932653411211	5.895906589972713	12.252430882287046	0.0	19.681126390225565	17.850021063024855	0.0	5.5388528371112	0.0	8.65321380360666	3.3289258355270954	0.0	15.772611931917837	6.363217548226825	5.748157140820652	10.403791974098718	0.0	0.0	35.708996486986514	20.154626292919275	28.426240624509003	0.0	12.238200416686247	32.113037893384714	10.194615204249116	27.345163271659473	0.0	27.72348595112349	33.33533345334053	32.870044990127035	30.448518862248463	40.74659092761208	46.64914041183935
2R_39698	9.951516213010214	14.207819352312876	6.747337837856074	0.0	12.913414907375303	8.336139833744028	7.692526633450337	1.9884004670355018	4.543674251270639	2.586899115073551	7.678327230342906	6.171711835368352	7.67124716835089	1.9438008303917147	14.501063963778828	12.938518746619811	6.533613262363774	7.637210116961327	10.580718182873506	8.738936506382919	8.497923957177262	8.808329861383314	12.759919561467084	12.755028829553913	10.37340094024506	12.45429274562356	17.248377790068844	16.65003513157413	0.0	25.643449087862514	39.711062310627874	8.98430621390555	0.0	54.022516584912594	17.8529346654003	22.151492156156625	13.389700999050223	9.584640039258685	27.47791621011052	29.272200653232268	4.401834684696581	12.715343423261086	83.1946755407654	39.901523041134475	28.787084962202556	38.707200158544694	49.95887595684395	30.59752686309871	40.28436584649687
2R_39699	8.133767947667337	8.064314521169228	6.893582729369317	19.372735054842998	3.298326544552723	11.923549606650615	9.824072474933388	2.031497969720929	9.28431185724999	7.9289062549555664	5.883563109353277	12.610960690374432	3.918758646985877	3.971863320239424	2.1164809525180197	26.437908259136446	8.900301052683107	10.40365667724892	12.354342304233091	35.713392879463726	8.682111854251652	8.999245638234374	32.59120975963331	9.773615375982025	21.196477569357526	10.179386233907026	11.748151354958352	17.010915621038762	33.39798626841795	9.356877482730479	35.50030580977719	15.298393638071214	0.0	0.0	31.50525996896898	12.932350711772335	15.959901431648758	4.896190959281317	15.116492006399026	14.166312508853943	26.983452397817043	20.414336803151972	0.0	22.42150181257459	22.058272072609952	36.909747231505314	45.66889620426999	29.697676094324198	38.10880337747654
2R_39700	5.278200766922572	4.186504593118852	8.946828550582461	6.285720571434857	4.28072937635552	11.053546696260696	7.650096811975155	2.6365773429417243	0.0	3.43017400586697	5.090650485864409	5.455707024168237	17.80084767636635	12.887195797743194	10.987489644291012	0.0	11.551245657453588	0.0	20.04258648776921	0.0	11.268069052980772	8.759745581949318	0.0	12.684675664470879	27.5098244460553	6.605652456807291	3.811831238033233	7.359199201379703	10.836384678652431	17.00133800530102	13.164009072635054	3.971000576986384	0.0	0.0	30.12878549359236	27.274384716106173	17.75446288015264	25.418063601078746	11.210812604540829	22.471451042879615	11.673481061236165	28.903335204021417	0.0	37.03600825902984	0.0	23.951636854862663	34.865485470506236	48.686015165288005	35.61081650854145
2R_39701	7.452786596908584	5.911318401343052	8.421910779961578	20.70926266149527	8.059150944270568	6.243015626268112	9.60167914164829	12.409435936535168	5.671335877494608	0.0	4.791977845728024	5.1356162174543165	9.575118480122294	12.13109344823905	7.757133459929751	0.0	0.0	6.355089346201118	13.2066700475742	0.0	15.910443296771133	5.497202748381486	31.853423287400698	5.9702276686619165	0.0	18.654280224597535	7.176375944500778	13.854857894186294	6.800403399929683	9.145060318531597	18.58749879181258	3.738018715512105	0.0	0.0	8.103172837840521	23.699237714018928	22.28372530406143	11.963382478908557	21.10613006441591	32.69105034421753	43.954353403989955	22.672960680551586	0.0	12.451098311382047	62.88020064173736	32.20910667398458	32.81989883594383	24.824348637735223	20.48536153310956
2R_39702	1.988648792691318	6.309337346071885	0.0	9.472993679144967	12.902680564143902	6.663368299358484	9.60766522590119	5.960242796450556	9.079794596886629	2.5847487417443125	9.589930726176407	2.0555271892803435	9.581088005359279	5.826555107558208	4.139717108291688	0.0	8.704242883193412	7.630861646373662	12.082197606758298	8.731672220010198	21.227150034345527	0.0	0.0	20.709692486555426	31.094333990460257	12.443940050074415	5.744679995473192	11.09079646891222	5.443714442337727	29.28243752866476	14.87926960641356	32.915072529858456	0.0	53.977610087335776	14.594804444215251	14.228407679925327	4.459523580176882	52.67170016586797	6.335786549885449	15.393614728610572	13.194526910237633	19.964644429682707	0.0	41.86177242744457	50.33552220947056	20.62667978523501	15.763372857363544	22.92906938244679	35.77855934052959
2R_39703	1.638592121649079	6.498401393257258	5.555000055550001	9.756859071927563	2.657863821689232	5.490432920635792	7.91645292243776	4.911076769952067	9.351877482923472	8.519048592653172	3.1607360722164977	0.0	3.1578216083417017	11.202150812956088	10.23304044097582	0.0	10.758086495015418	6.287620931909256	8.710974832749283	7.194658685391965	10.49435403752781	12.690631413301233	0.0	11.813690229290602	34.161172411437164	10.253465671396931	4.7334589277768835	4.569256216473082	17.941886230499414	13.57195852409475	16.34681400595024	4.931112360326242	0.0	0.0	20.042865007295603	16.934403935034414	23.884414133693927	27.61820592134335	31.323087203474774	22.831050228310502	18.119881133579764	16.450320033498834	0.0	32.85043198318058	5.925013035028677	19.120296407083856	19.482881041857887	41.56443495039978	28.252196301173328
2R_39704	10.260233728124327	0.0	0.0	4.072913293785345	5.547507047414266	17.18948977296981	9.91395676920011	13.66723294568505	7.80771472484247	22.22625258269055	16.492761491908816	21.210572197606172	6.591021512764668	3.340169547006206	0.0	22.233165880538976	3.742388916540985	4.374518256177039	0.0	15.01672863570017	14.60257983777994	7.567986056742489	10.963133175756566	10.958931131611012	0.0	17.12086905531325	24.699249587399034	9.536975090851609	28.086297959109157	6.29499148445027	17.05957716132048	15.438364644909893	0.0	0.0	19.52233313076589	13.594451941029442	15.338976031316053	8.234980219577514	10.89628480273366	10.589574563841898	60.51185465052513	37.45657378476828	0.0	37.71107488562402	24.73343539997675	53.21064141880854	40.66476957986063	31.546728196807415	33.32981233777355
2R_39705	0.0	8.741035885594409	3.1133589562775437	2.1873342410770436	2.9792561840048206	1.538585808853792	1.7747441484466997	5.5049305828253505	4.193087485625572	7.161887300541438	8.857341008514561	3.797004543115936	8.849173796888454	1.7938185014440238	3.823477682360768	5.970095790186954	10.049140296047671	16.44516594347092	12.554122215774672	24.193938611913097	11.76334502479125	14.225199127385642	17.663059477408947	20.599004332412015	28.71898947449036	20.687990621444253	7.958752439026008	10.243553283763072	7.541790949096682	10.142064975139263	45.80873022780682	8.291083354406503	0.0	0.0	10.484354721666593	16.061805828829335	10.297134101636832	22.112739591533472	15.604762573537444	9.952370796900547	12.186576486000671	21.79215314854705	0.0	31.29933673023194	33.20736672223366	21.432347604101672	33.971430027347004	29.648474974216416	26.160925490930417
2R_39706	0.0	6.236756637078453	0.0	14.0460288364972	3.188563007121018	8.233393656664191	5.698284930201708	1.963892655198581	15.706850924482808	2.555014573803129	1.895922212586724	4.063762052102306	3.7883480264411538	1.9198427264838462	4.092095054457601	6.38952322655588	8.604111905079437	15.08615704287184	2.9858019147350516	0.0	16.78636745526223	8.699763757915154	6.301324286312012	7.873636325556596	0.0	14.760946471887777	19.875082268644107	10.96321130000115	13.452728993698203	14.472790610921818	0.0	11.831428177611032	0.0	0.0	17.63289027757696	18.75297117387036	4.40822256939424	28.399516829553672	14.613437013581311	15.216531239538636	39.12822318738506	16.146799524925278	0.0	19.7048605979637	14.216136452164122	22.938071285408736	38.95508945646743	27.19836036195578	22.104358507938116
2R_39707	2.4092089603299653	9.55454786924028	8.167472387817725	5.738172908364247	7.81567206377901	4.036269921514731	6.983698650609746	12.034528506428364	2.7499982125011617	0.0	2.3236025505720477	9.96092329790233	2.3214599940477765	7.05875709405088	7.522778974735499	7.830865827511085	5.272509661873956	3.0815463446080953	3.6593362842221127	0.0	20.57302033540195	10.66224823099974	23.168313161455337	21.22948025986428	37.67017501563313	0.0	10.439350505368958	16.795352658737915	9.89242971923306	4.4343872541520275	6.0086476456916795	7.250175272987224	0.0	65.39281463752762	11.78754598616378	21.067977937613506	16.207875730975196	34.80585295223245	25.58560328805705	22.378874342620566	26.641517074548293	8.795190789676205	100.70493454179255	21.734877958660263	17.42299905567345	21.865215316146024	19.097016664056742	31.48186625984688	16.25438326535389
2R_39708	2.04911734270463	0.0	10.420085757305783	9.7610375982967	18.280639390290823	3.4329901773568547	9.899804082877202	6.141475018526783	7.016911927229945	7.990028444501261	3.952612133135834	4.236058601634695	7.897934986173678	8.004963077107806	10.663982186884157	26.64171226284713	6.726683632857607	15.725784257965765	10.893381803695036	0.0	0.0	2.267154709503799	13.13697928298367	4.924479010639336	32.0398148098704	5.12892843862596	0.0	8.571024508844582	11.218481326136676	7.543206070017924	0.0	27.74938604483376	0.0	55.61889930198281	18.380494619110202	16.29005418886526	11.487809136943877	19.7357384619939	17.409167667693808	12.689348877785708	18.127641253979583	24.312016681783756	0.0	34.918531983834775	37.047190711528344	18.597138166109637	24.364031110160614	18.901016165881618	32.258163619550295
2R_39709	6.013434011581874	4.769668722658867	0.0	4.774198322585419	6.502691545314249	8.395509074285984	0.0	6.007685030691261	6.8640508379061265	2.6053227786496924	0.0	10.359443689586314	5.794410827204295	7.830577622558328	4.172668354650105	0.0	4.386763380176655	7.691601642721001	4.5668884753655945	0.0	4.279222704870996	6.653296497726902	0.0	14.451602626530605	31.341838115227226	32.61177686520549	11.58081279355551	11.179076792711689	16.461135670211025	3.6894399190389304	4.999235117027094	12.064388849729893	0.0	0.0	17.980081665530925	12.748144627063386	22.475102081913658	24.132252465833556	12.772436061185077	21.72260236776366	35.46547325349169	10.976486536424556	0.0	34.15784339432518	57.98420800095094	15.59314774715399	34.42583272117141	12.326175882511823	24.042232585760146
2R_39710	0.0	0.0	0.0	0.0	0.0	0.0	0.0	0.0	0.0	0.0	17.283425713243773	0.0	0.0	0.0	0.0	0.0	0.0	0.0	13.609441686264264	0.0	0.0	39.65397937596533	0.0	0.0	0.0	22.427056000358835	0.0	49.97089195543596	0.0	0.0	0.0	0.0	0.0	0.0	14.613025173858468	0.0	40.18581922811078	86.2976578815651	0.0	27.743098904147594	0.0	0.0	0.0	0.0	64.79789536435857	0.0	23.67457871087184	55.09846784935528	13.433710014562141
2R_39711	0.0	4.6253094621112	9.88458267044851	10.416829429626505	4.729410334754758	4.884845864794793	5.634623408535836	2.912927923676628	3.328151401601041	3.789704736524568	5.624222626978777	3.013771125782149	5.619036621790231	8.542773667754446	3.034783474268678	0.0	15.95247438830237	11.18821031150215	17.714666326545075	0.0	0.0	3.2259635872586054	0.0	9.342806004341135	30.393242974221973	3.649009111575752	16.845460169541134	4.065273659994333	7.981460663171585	8.04999368075496	0.0	13.161652735057247	0.0	0.0	26.153842130178134	9.271731025228611	22.884611863905867	7.020559004990213	18.57879639125459	11.284898548762047	6.448513456435455	18.62747446040198	121.87690432663011	26.304367840279877	31.628954410025113	30.242408021496306	19.259940633158994	26.894498931952214	24.04314827103535
2R_39712	9.497199275933527	3.0131531668616423	3.219650687218341	9.048043982541799	1.5404847874816507	1.5911139468297453	9.17667428881233	1.8976239471033527	10.84060430731899	0.0	3.6638941369083655	9.816590745153844	7.321031438156227	3.7101208386357145	7.908026488725526	24.695672145195733	10.392223291466529	7.288548281530381	8.655151084317326	0.0	12.164951881532831	6.304652139767413	30.44347620659674	10.651132649053853	0.0	7.131429875461463	13.717447468349047	10.593273642001906	12.998786173347131	3.4961068228447507	18.949065858425843	17.148290701253625	0.0	0.0	1.5488994527273563	18.1201793716556	17.03789398000092	9.147072113687129	18.154707152470493	11.762457177304338	16.80351025329191	10.401299469013662	0.0	17.135953801468553	0.0	9.850693045509216	22.58436389131601	21.900492629681214	12.81508740174388
2R_39713	7.540881001127362	2.990596070655823	0.0	4.490154214346492	1.5289523954555866	0.0	9.107975781528078	1.8834179364670396	6.455669562680033	0.0	7.272930914792887	7.794481351313643	0.0	3.6823460963449035	1.9622063361997244	6.127698791740353	4.125769971820992	19.290625816837437	8.590356809060422	16.555085391130447	0.0	10.429090320510975	0.0	7.55099716958422	9.825711528900367	9.437389995422867	8.168853468740247	7.885477631265604	5.160589814131037	8.67483558584114	0.0	5.673305000848159	0.0	0.0	10.761128467274025	7.493553296099365	6.341379275357907	9.07859521449089	18.018797209248685	16.05230131628871	33.35543130657394	15.485149741397999	0.0	34.015340918754355	13.633599733872133	12.221185865660813	42.33999715076725	26.083849141450102	22.611823948861097
2R_39714	10.201895512186164	6.473460833539	0.0	0.0	9.928736493815638	3.418350560395845	13.800622408070604	4.076856906399442	0.0	2.6519852761777467	9.839391610737925	4.217994385849472	0.0	3.985413387003567	2.1237013566204266	6.632025387393183	6.697998414807042	5.219574448095247	4.64868349283483	8.958807403558438	13.067596498755314	4.514973344726116	0.0	6.537972133528274	0.0	12.767641688903643	11.78823033612665	8.534474297719447	13.963301650601888	9.388798599942351	15.266320969309607	3.0701168639984275	0.0	0.0	3.3276569052624394	11.354410904776234	6.863292367103782	14.73868314778969	19.501794165063185	17.373450209271102	36.10067575952437	24.208340704462714	0.0	28.633809370414117	14.755682782331546	21.163237340415964	18.868992584485913	18.82041481762626	15.295524835343675
2R_39715	0.0	7.233290496179618	0.0	7.240159717923378	19.722903073272064	15.278333032010655	17.623412350839843	3.036921679004667	0.0	0.0	8.795440912521132	3.1420574443510207	8.787330777977543	8.906411428707145	3.163964219361436	0.0	3.326303744752756	0.0	4.617180343370468	0.0	0.0	10.089846721775167	9.744233362695956	4.870249254486596	15.843491652064248	15.217341682581472	4.3906289927282405	0.0	8.321205176788165	13.98775903231564	15.162864325722587	0.0	0.0	0.0	9.915318224701933	2.4165995254765176	17.041953198706445	36.59700548662306	16.141362176010578	14.118311449950586	13.446010904714845	8.323022033813665	0.0	18.282705474756156	0.0	31.52972780385987	20.07977292186398	11.683045517612658	13.672683254973668
2R_39716	3.960835260939827	0.0	0.0	0.0	9.636956572018905	6.635788132556504	7.6543187197080345	0.0	4.521106332804062	0.0	0.0	0.0	0.0	0.0	4.122582517611672	0.0	4.334107693907979	10.13236927217165	3.0080471276759586	0.0	16.911431451203757	4.382289939314049	0.0	9.518757028015607	0.0	4.956973470277988	0.0	11.044890854388576	16.263547535096738	3.6451544233219897	0.0	0.0	0.0	0.0	22.609059643991287	0.0	0.0	38.14813684499649	4.2063748452054055	3.0659798871719404	17.519885069553943	32.53419705601666	0.0	27.79233566788953	0.0	20.54130445499811	15.698127108781742	30.445552391924384	5.938411546172338
2R_39717	2.8194985239925225	0.0	9.558397267063054	0.0	2.286671290316016	2.361824414887524	5.44868415639794	5.633606037422918	9.654973099635782	7.329293426796482	5.438626594503344	8.742955363715685	8.150417586645052	2.7536223902543795	5.869274815880849	9.164466431017686	9.255631280331475	0.0	6.42378479121843	0.0	6.019154152343588	15.597543449296909	9.03796306003738	6.775874183761256	0.0	10.585781883492885	4.072392477639511	3.9311220247794347	7.718077164563684	10.379131510602154	0.0	12.727325950635795	0.0	0.0	18.39329509214006	11.20721170624643	15.806737969807866	27.155538779467154	11.977138038911326	8.730002837250922	0.0	15.43952466850054	0.0	19.783819379381583	10.195072517550816	14.622213188943853	7.449749576667981	23.8397466225039	6.340837785305997
2R_39718	3.9299293595197624	9.351293011077386	9.99215615741643	9.36017363122086	9.561760606980563	1.646002477233728	1.8986482573731631	1.963086128440799	6.728743059581898	5.107930573007652	7.580574399073654	8.124186311964692	7.573584473394471	9.595271450229328	10.226036306519303	6.386899192376598	4.300289194448327	2.513326915971941	5.96915142543336	0.0	8.38973683492983	8.696190959657283	0.0	17.314886158558707	0.0	9.836589654366831	2.8381314310284393	2.739677238624518	16.13664511079824	12.658491089778538	4.900687566465575	11.826569274868689	0.0	53.33475559348249	4.806995139326749	7.81052906180706	13.219236633148558	18.92523585575185	20.86776514582394	21.294395011027454	17.38317960083874	16.140168395756927	0.0	13.78773777692425	0.0	17.833395325612322	5.191878863082366	7.551997390029702	8.838112297054847
2R_39719	2.737236267285647	4.3421812513297935	13.919279315394165	9.779185980558978	0.0	2.292915350151103	0.0	0.0	0.0	14.23090497170896	2.6399740648947865	5.658579424952525	2.6375397872876913	5.346564297782245	0.0	0.0	11.980782824349744	14.004464623321914	6.23636315257304	0.0	17.530614296099085	12.113973104556914	0.0	6.578179914097741	14.266393512785541	10.276928979569464	15.814302138568078	7.632853633925286	3.7464464954990193	10.076307879572	6.826758709578762	4.118663641920088	0.0	0.0	8.928324305309406	6.5281367044050995	18.41466887970065	26.36324331164517	5.8138453238079295	8.475294516484448	36.32269078493334	17.48723431894717	0.0	5.487600766069066	29.69285708629932	17.7444906905304	7.232394182840711	6.3120527384630405	12.31167245041679
2R_39720	2.1998570092943956	3.489716242448036	0.0	2.6197727347152635	7.136517112029938	11.056595950521732	4.251226213060829	6.593261686556339	5.022065701174536	5.7185337679419	4.24337900269985	6.821515058494491	0.0	12.890750886239124	16.02784265237899	0.0	2.407173376662454	0.0	3.3413525795241914	19.31807205640877	28.177943714557426	0.0	0.0	3.524493023706621	0.0	8.259343382201115	6.354804629475173	6.134357771081104	12.043748917944434	10.12263573189187	16.459550654267137	3.310080021184512	0.0	0.0	5.381624443338222	6.995361201103518	17.266045089043462	5.29689072514434	21.026072329688816	10.217113665389528	34.05704555129842	6.023189278723084	0.0	11.02566222883762	0.0	17.113031573543253	20.343810395687115	5.072858936475124	28.03476310625175
2R_39721	0.0	3.6316425011121907	0.0	0.0	3.713379119297874	3.8354220402527543	0.0	0.0	10.452624784741259	0.0	4.4159566176421885	9.465260129011495	8.823769470198823	8.943343916290301	4.7656264892582785	0.0	5.010145544728075	11.712824957687419	0.0	0.0	9.774645546915856	10.13168659653851	0.0	7.33566729814536	47.727571024591626	17.190499384007104	13.22650724316603	6.383841221101149	0.0	4.213728749639199	11.419305477840838	6.889401001029965	0.0	0.0	26.135640239178443	10.919792305550347	15.401359426658725	11.024629021233435	14.587466448827167	3.5442140705298604	10.126325915799601	12.536303044232255	0.0	4.589629731621402	0.0	11.872677407482161	0.0	17.597237937533322	13.729380187131452
2R_39722	31.47821707378494	0.0	53.357237375677634	0.0	0.0	0.0	0.0	0.0	0.0	0.0	60.719403492580085	0.0	0.0	0.0	0.0	0.0	34.44475062000551	0.0	0.0	0.0	0.0	34.82767267560112	0.0	0.0	0.0	0.0	0.0	0.0	0.0	0.0	78.50772516015576	47.36463188208101	0.0	0.0	0.0	0.0	0.0	0.0	0.0	0.0	69.61849067112225	86.18708342909676	0.0	0.0	0.0	0.0	0.0	0.0	23.597372196632183
2R_39723	4.22862483006214	0.0	7.167742007161292	2.5178991153361463	12.003255968919111	5.313322181260444	6.128866778661493	4.224582167700704	9.653550950114552	8.244240573535329	0.0	8.741667551760507	4.0746085268925185	2.06491259224997	4.401307716548741	6.872337398779061	4.627133976350718	0.0	1.6057096465897296	0.0	0.0	14.03572137876634	6.77747384572843	3.3874380585779504	0.0	2.6460556571346925	12.215377878133895	0.0	5.787705235644972	15.566404041972474	5.273165808371046	6.36272562622741	0.0	0.0	6.8964696799296705	6.723336549889595	4.741322904951648	30.545481203329054	4.490765190462334	6.546537699873979	4.676098357052842	13.507594162403736	0.0	2.119382708592296	15.290356219428846	13.706305668160471	2.793244593814751	6.500791390091852	9.509855697449648
2R_39724	2.1331649555128447	6.767840238363333	10.847481160637093	0.0	1.7300406507651709	1.7868997022131647	0.0	2.1311256008708632	9.739628087431667	0.0	2.0573672159768552	4.4098068813272455	2.055470150770791	2.0833246528139466	4.440552546834508	6.93361548525948	14.005177247189044	10.913867214251765	12.96021731692397	0.0	0.0	4.720290902087714	0.0	11.961749060618214	11.117991912772682	8.008948665308706	9.243223407785445	11.896770532413198	11.678624117935417	7.852601949840327	26.600923371252065	6.419459693335991	0.0	0.0	13.915925890040876	20.349858153009567	7.175399287052326	0.0	15.857826879650874	14.86104919007282	9.435586787347821	0.0	0.0	2.1382804590032833	0.0	5.531407887123878	8.454452762999708	16.396891346163464	4.797325778717911
2R_39725	0.0	2.198763854960741	0.0	0.0	0.0	2.322141385900422	5.357136160722656	2.769475505650838	3.1642505504213836	3.603073854366637	5.347247584514585	5.730705002790853	0.0	0.0	2.885330058676072	0.0	3.0333731716343206	3.5457422018491753	16.842275458783583	0.0	47.34416962469093	9.201285480923588	8.886108524266186	8.882702580025377	28.89647260758879	3.4693070406117084	4.003968733808952	3.865071886472016	3.7941995794509187	5.102371429169135	13.8275483480228	25.02696655646459	0.0	75.24341243924094	9.042126816732818	8.815127817149566	9.324693279755717	0.0	0.0	21.458306510450196	6.130944717271484	5.060037343075591	0.0	13.893867524751927	20.04755279523029	32.347199020095516	14.649159943923015	6.392507640112047	4.156199969742864
2R_39726	5.870784043208971	2.3282616034737664	0.0	0.0	7.141989901226279	0.0	14.181621186207524	2.9325857194805804	3.350611319035158	0.0	2.8310887518012806	0.0	0.0	14.334040479330314	6.110527216288222	9.54116535793682	9.63607747406289	7.509142380848683	0.0	12.88859101922978	12.533134474266342	12.990935574702753	0.0	14.108783423120064	0.0	11.02090297931744	4.2397852972725465	0.0	8.03532328114391	2.7014395971613276	0.0	4.416824568144978	0.0	0.0	7.181001941264191	9.334300989202548	3.2912925564127544	0.0	18.70417477180907	6.81663258350375	0.0	21.4322072494441	0.0	29.424313310088127	42.45653512216868	11.417436709342507	23.26789883117588	18.050663700340934	4.4009822992491925
2R_39727	4.815992949386322	1.9099478679729436	8.163361933671869	8.6029275762542	3.905869330313315	2.017119291426335	6.98018395576797	4.811388749625914	2.748614217426929	3.1297964130029268	9.289732592724885	12.44488781431431	4.640583339888157	4.703469749634305	10.025323968344036	0.0	2.634928079638066	6.159990981773202	9.143736613569597	0.0	10.281333262734844	10.656882227863857	7.718884405074704	3.8579629222757426	0.0	15.068001892541037	6.956064453502012	6.714760016155712	13.183268191509383	6.648233331715597	6.005623666000843	0.0	0.0	65.35990431310009	9.818011377504304	3.828613641771553	5.399906257627368	0.0	17.90090875241918	9.319838207608717	10.651243665838534	15.383837740070282	0.0	9.655084186299677	0.0	6.2440603376038535	15.906171403630552	9.254712453307661	16.246202901355222
2R_39728	4.2267570629110525	0.0	3.5822880216886044	5.033573938167578	3.427986907832402	1.7703251025018234	4.084106454685205	2.1113580930889335	12.061608767728153	0.0	0.0	8.737806391181106	2.0364043940719454	6.192001585152406	2.199681838018949	13.73860382812457	16.187815662405416	5.40631717349088	9.630002465280631	0.0	9.023413954529213	7.0147609275945735	6.774480261874309	5.078912760531296	11.014865662698377	5.2897738092719155	9.157486794904043	5.893210314532421	17.355446486216305	5.834823158179722	5.270836671529892	3.179957617524874	0.0	0.0	22.40362649225386	6.720366878268618	4.739228681053701	25.4433244858413	15.71073572926542	6.5436461196178515	14.022098827752538	3.857607974447205	0.0	14.829126098414553	7.641801264259601	5.480100658488895	11.16804331413919	6.497920015802941	12.67420697486958
2R_39729	6.645401382243488	7.906388361796331	0.0	7.913896802785692	0.0	5.566688933422401	3.2105614629886476	13.278096452092628	0.0	12.956053067993366	19.227811105983694	6.868886690845149	3.201680241790892	9.735202492211837	6.916777335104029	21.600138240884743	7.271669575334497	21.24983000135999	0.0	0.0	0.0	11.028763013940356	21.301976823449216	7.985179506835314	0.0	24.9500998003992	23.99600706442448	4.632718108368542	4.547769773702976	0.0	16.573853089366217	19.998400127989765	0.0	0.0	8.128495252958773	5.282955073750053	3.725560324272771	0.0	14.11472448057814	2.57201646090535	7.348618459729571	9.097525473071324	0.0	16.653343991473488	24.029219530949636	8.615936035290874	21.948307346537433	15.324261370601937	2.4908337318667306
2R_39730	12.73370324741267	2.5249942872004256	21.5842982863686	3.791088288759613	12.909119027499264	5.333354666752001	0.0	3.180382383734761	7.267460346011055	8.275323316881991	3.070309158640111	6.580969284642058	0.0	0.0	0.0	0.0	6.966869054212691	4.071823712835447	7.25293598848814	13.977646947002354	6.796077575866313	17.610799223856855	10.204539795664296	5.100314255862875	0.0	3.984047872319234	4.5980372818058886	8.87706463879002	8.714289386736242	8.789114857031862	7.939570342211361	9.580071917599886	0.0	0.0	10.383706510765697	5.061513843113823	17.846995565378542	0.0	6.761544661354797	7.392622163081245	14.081185072535705	11.62158942667794	0.0	6.38211985301978	11.511003368119587	16.50957803169509	21.02831841584425	12.234939218045458	14.318565165221923
2R_39731	4.4842446065748	21.34057964571081	15.202062007690724	0.0	7.273629202748414	0.0	8.665807885105252	4.479957565841937	0.0	5.82840250481426	4.32490596573204	0.0	4.32091803953035	0.0	0.0	14.575538456829442	0.0	17.20698511825214	0.0	0.0	9.573106463474293	4.961392920985353	0.0	3.5922082130093256	23.371748697609306	5.612018699246306	6.476897876808107	12.504431257826992	0.0	0.0	0.0	6.74735149585409	0.0	0.0	0.0	3.5648806495782925	10.05587041603147	10.797317082651302	4.762231314909212	3.4711374917560485	19.835071381463134	4.092607523031149	0.0	0.0	48.64396831007611	5.813939967581471	5.924191673667086	3.4468816578673525	10.084725137454804
2R_39732	6.7532660482926055	5.356480470941763	0.0	0.0	8.215556484826278	2.828522252691693	0.0	0.0	0.0	17.555131891705905	3.256651140039582	0.0	3.253648234424054	0.0	0.0	0.0	0.0	0.0	0.0	0.0	0.0	11.207776104498317	0.0	10.819720997264504	17.598910275475745	8.45169224007877	0.0	4.707913956281369	32.35110749394919	6.215026878437493	0.0	5.080750914662183	0.0	0.0	2.753477573338187	10.737410453352261	3.7860316633400073	8.130372143393748	10.757870458027092	5.22752816330798	14.935794752308514	12.326922306490433	0.0	3.38473046545121	12.20962460288196	4.3778926925966335	13.382736448418028	10.381997823414157	5.062527274365691
2R_39733	4.609526970342303	0.0	0.0	0.0	7.476842350031365	3.861287121449064	0.0	0.0	0.0	0.0	0.0	0.0	0.0	4.501827742063278	0.0	0.0	0.0	0.0	7.001389075592598	0.0	9.840563195112782	10.200012036014202	29.551875362010474	7.385137116148266	0.0	11.537618404808878	0.0	12.853784346918498	12.618089545534268	12.72643509645365	0.0	0.0	0.0	0.0	11.276525206416792	7.32895501560701	5.168407386274364	0.0	14.685840500023497	10.704345964461572	10.194615204249116	12.620844586919757	0.0	0.0	0.0	0.0	12.179407544899385	0.0	0.0
2R_39734	0.0	4.372196329103962	0.0	3.2822613467774757	4.470600437403546	2.3087649954286453	0.0	0.0	9.438069902120924	3.5823188206433274	5.316445467092265	0.0	5.311543258270604	0.0	0.0	0.0	3.0158998238714503	0.0	6.279471653627693	0.0	5.8839312191976205	3.049427561458163	0.0	8.83153493843537	14.36500913614581	13.797290212202324	3.9809043977847063	0.0	3.7723435910900265	5.072979888678529	6.873948285912256	0.0	0.0	0.0	6.742530624574097	2.1910873577765195	0.0	6.636369428104229	5.854033194709827	6.400409626216078	0.0	2.5154448312639603	0.0	16.576600470775453	0.0	3.573429692056123	7.282387691017029	4.237122959613439	8.26451745135505
2R_39735	5.0631629578998005	6.0239149423210145	0.0	0.0	4.106329290652147	2.1206434032085335	4.892284134077939	5.058322457940049	0.0	0.0	7.324880421327122	0.0	0.0	2.472432378974435	2.634962794325344	0.0	0.0	6.47613866708114	5.76781100036914	11.11555733404473	16.213499359566775	5.601911372160181	0.0	12.167892581844287	0.0	6.336533282641067	0.0	7.059379974656826	17.32483723315419	0.0	12.627697591898071	0.0	0.0	0.0	4.128759493566361	4.025108627619088	5.677044303653746	0.0	2.6885189486815504	11.757789535567312	0.0	6.931447979482914	0.0	10.150609670993365	0.0	6.564522693554952	6.6890079532304565	0.0	3.795556162844542
2R_39736	5.2830574109848865	5.5871423094033705	8.955060818295548	2.097168089070923	1.42822273819149	1.4751623231741364	3.403171517632427	5.278006686882605	0.0	6.866660440894535	3.396889705878606	0.0	10.181272465614025	0.0	3.665866530198675	0.0	5.780937166993932	2.2524663380168115	4.012205664592446	7.732205874620735	11.278437169518295	7.793605074260391	0.0	1.4107052496433385	0.0	17.631281419494467	7.630677255672709	4.91064709315473	12.051506209297546	3.2413298074147687	4.392040568400322	2.649769615780756	0.0	0.0	2.872048377931697	4.1999201175193654	0.0	4.240241931243629	3.7403760125197865	6.815796289480501	15.578962947384	1.6072183390041352	0.0	3.5304844089395395	19.103096866710054	6.849621581239709	0.0	1.3536336875025634	1.3201327103011014
2R_39737	0.0	0.0	0.0	12.862315345385323	0.0	4.523720126483214	0.0	5.395163343965401	3.0821086061102188	0.0	0.0	0.0	5.203633801556302	5.274150334381131	2.8104287140377537	8.776579872142785	14.773143606774372	0.0	2.0506325791380124	0.0	0.0	2.987475308516575	8.655430763478236	8.652113235397179	0.0	6.7584920452548625	0.0	3.7647370632340293	0.0	2.4849585459215366	6.734296966333902	4.062880387176249	0.0	0.0	13.211098379526673	4.293146335327356	9.082630135924587	6.5015447670366475	0.0	6.270378730875344	0.0	4.928681971867083	0.0	16.239829806583625	0.0	3.500831797635118	0.0	4.151041454790592	8.096615290943774
2R_39738	5.0928036138534445	4.039453340779392	0.0	0.0	2.065184236118296	2.1330580266440275	12.302311087556287	0.0	2.9065973656345436	3.309688915719433	12.279602622235462	5.264074952004796	2.4536559596481555	0.0	0.0	8.276795919870683	2.7863768463229577	3.2570255669992956	0.0	33.54188934754317	10.872277377889375	2.817352978547829	8.16254566944302	2.039854264651916	39.81531004845523	3.186814237411287	3.6779404122162056	0.0	3.4852519819756704	2.343452125265015	0.0	7.663037835099854	0.0	0.0	4.152929985545727	10.121680822512076	11.42055746025075	6.131313106540149	2.7042580165024637	7.884414483669406	5.631724631192433	6.972025908048273	0.0	0.0	18.415154935906052	0.0	6.72816659478742	0.0	3.817776023297596
2R_39739	0.0	4.990225396005574	5.33221570092242	0.0	2.551269677624115	2.6351190217384146	3.0395848170306725	0.0	0.0	0.0	3.0339741390112343	3.251543995666342	0.0	0.0	3.274214123126167	0.0	0.0	4.023636449961654	2.3890341421647325	0.0	20.146951866917295	6.960954959488983	0.0	5.039955507272782	0.0	0.0	0.0	4.386005309698028	0.0	0.0	15.691221859754997	9.466698285438941	0.0	0.0	0.0	5.001614271005967	3.5271577034535104	0.0	6.681526381338765	2.435045170087905	0.0	5.74202791199768	0.0	9.459887711132868	0.0	0.0	8.311785030641396	2.418029407590049	2.358185781648976
2R_39740	5.158694334463948	2.0458579049392127	0.0	3.0717011849087323	4.183807201796527	0.0	9.969182763781461	2.576881252158138	5.888405876040224	0.0	0.0	0.0	4.970802747362679	2.5190820465022545	2.6846790734635584	0.0	2.8224270049815843	3.2991649813432224	1.958879207672538	0.0	5.506471480607584	5.707607813144336	0.0	6.198737730373505	26.88696049633329	0.0	0.0	0.0	3.530344190906893	9.495086885979436	12.865956037028223	0.0	0.0	0.0	2.1033303080432404	2.050527036711611	8.676237520678367	12.421280137130934	0.0	5.989817310572028	17.113763744491507	14.124460033663295	0.0	2.5855326520454796	9.32670515486994	10.032572418451906	13.63043130092244	3.9653075244684257	3.867170430068024
2R_39741	4.2873557304796694	0.0	0.0	15.317219618294889	6.954267347072183	0.0	0.0	8.56651384005976	0.0	0.0	0.0	0.0	8.262400623976495	0.0	4.462436990389696	0.0	4.691399726022256	0.0	3.2560223389180627	0.0	9.152781896529632	0.0	27.486421707676406	13.737943237566132	0.0	10.731225720601808	12.385035904219086	0.0	0.0	15.78260409811098	0.0	0.0	0.0	0.0	0.0	0.0	0.0	0.0	4.553136929218755	9.956192751891676	0.0	7.825828363932322	0.0	4.297637159089932	0.0	5.55866840986508	5.664079315235467	3.2955400796993413	3.213979008860297
2R_39742	1.661927403687152	3.9545672945421035	2.8170545609944426	1.9791614095191723	0.0	1.3921556207239068	0.0	3.3206771259140995	5.691034855881182	2.160092210016261	3.2057482913762323	3.435636274684617	0.0	1.6230973241617515	3.459589914049948	0.0	0.0	4.251442195478761	3.7864407053482716	0.0	3.547934906747853	1.8387656292780032	0.0	3.9939765508311393	0.0	10.399485849419603	7.201302571609152	4.634327249774714	4.549349408914404	3.0589416765355772	12.434707423769025	10.002673214416552	0.0	0.0	8.131318627482203	6.605987587877801	3.7268543709293427	4.001645476619986	12.354673737775931	7.718729497124773	11.026756424463962	7.58390452774268	0.0	3.331825682212132	6.009391477000256	8.618928718873816	2.195593093366718	5.109861380957923	4.983397810195334
2R_39743	2.1778284001890356	3.454771428003859	0.0	2.593539234413153	0.0	0.0	4.208655900504008	0.0	0.0	2.83063517188749	4.20088726940017	4.502137840153397	0.0	4.2538891181262475	4.533527247405463	0.0	4.766137545963439	13.927972326790343	8.269733569031766	0.0	0.0	7.228683996392404	13.96215139998492	3.4891999665734645	0.0	0.0	12.582339616848886	0.0	2.980786742891345	0.0	5.431576797607499	6.55386804376542	0.0	0.0	0.0	5.193984050660043	0.0	5.243849488934429	4.6256721101576055	3.3716010047370992	0.0	3.975250092921471	0.0	6.549153030784295	0.0	0.0	8.63146907028145	8.370101795504015	11.428131095683497
2R_39744	0.0	0.0	16.63651298687795	0.0	0.0	0.0	2.370876157283924	7.354022650389764	8.402302230811243	9.567546880979718	4.732999656857525	2.5362043166197465	2.364317717014812	2.3963575365444525	2.5538870160384106	0.0	2.6849241508927375	9.415309292910273	0.0	0.0	0.0	0.0	31.461381154632686	9.827913239181925	25.57708293369141	6.141563027790572	3.544025658745769	0.0	13.43341225463033	0.0	12.239153050608898	7.384024662642374	0.0	0.0	4.001720739918165	7.802518262769309	2.7511830086937383	0.0	15.634771732332707	1.899335232668566	0.0	15.675736199753667	0.0	2.459570804894546	0.0	0.0	6.483192323900288	1.8860629379202385	5.518154729058603
2R_39745	0.0	0.0	0.0	0.0	0.0	0.0	7.476887072836096	0.0	0.0	0.0	7.463085712295558	2.6660907910557987	0.0	2.5190820465022545	0.0	8.383881150100816	5.6448540099631686	3.2991649813432224	7.835516830690152	11.325284830913498	0.0	11.415215626288672	8.268152729317217	6.198737730373505	26.88696049633329	6.456090514389013	0.0	7.1925758232352575	0.0	2.373771721494859	0.0	3.8810911299602773	0.0	70.01085168201072	2.1033303080432404	0.0	11.568316694237824	0.0	2.7392457212981838	3.993211540381352	11.409175829661006	9.416306689108865	0.0	2.5855326520454796	9.32670515486994	10.032572418451906	10.22282347569183	13.87857633563949	1.933585215034012
2R_39746	2.0499952850108443	0.0	0.0	4.8826098526184225	4.987765012424522	6.868922077230725	0.0	0.0	4.679945544153648	0.0	3.9543056259092433	2.118936768384107	0.0	4.004196397824921	8.534840927634791	0.0	4.486377115887608	2.6220869924557313	1.5568641517705906	0.0	4.376394428674837	6.804378209114873	0.0	4.926588898818703	0.0	0.0	8.882840661380785	2.8582322519497434	2.8058219683514505	7.546437949225301	5.112756737079552	6.169172275986559	0.0	55.64272916458007	5.015009924704641	3.259406729305945	6.895638646468881	4.936048554922426	4.354156652106368	6.347392808403948	0.0	7.483825581960987	0.0	10.274556704250996	0.0	7.973616896413147	2.708274428364516	3.151519047938702	3.073522342663318
2R_39747	5.161476801742514	2.0469613881673347	0.0	0.0	4.186063839985198	2.161820945018408	4.987279942506636	0.0	8.837372896484316	0.0	4.978074072746587	2.667528811978698	7.4602258061147	2.5204407746826765	0.0	8.388403200343587	0.0	0.0	5.879807330473395	0.0	0.0	5.710686350260379	0.0	10.336801950595877	0.0	0.0	0.0	3.598227656985275	3.532248367924641	2.3750520730167004	12.872895603391234	11.649553472615397	0.0	0.0	8.417859161640152	18.46469734514581	11.574556347255209	0.0	5.481446400224519	3.99536537616365	17.122994469272786	0.0	0.0	2.5869272219764636	18.66347148034923	16.72997288405995	13.637783205615493	5.951169464311432	9.673140706278566
2R_39748	1.9308672297075506	4.59451139668552	3.272921743786522	2.299437327685915	1.5659730345707337	3.2348797676062375	0.0	0.0	4.407987449578133	0.0	0.0	1.9958024283327305	0.0	5.657260528161843	0.0	6.276069222533097	0.0	0.0	1.4663926272124932	8.477967458169708	4.122076108364434	2.1363221334509164	0.0	4.640298018499941	0.0	2.4164745569393897	2.788882176979116	5.384272862026393	5.285543562657211	7.107904024815114	4.815647386740788	5.81067316067499	0.0	0.0	0.0	4.604997158716753	8.659898090319272	4.649207960931776	10.2528264992093	4.4839027889875345	0.0	1.762232537156673	80.71025020177562	1.9354976067572092	0.0	7.510259013812869	5.101785727040179	11.873519706035399	2.894915717423803
2R_39749	0.0	2.856655185293368	6.104855160785097	0.0	1.460474663028332	0.0	3.480021457812309	1.7990646303174056	4.111024802429287	0.0	0.0	1.861346788636999	3.4703948424380013	8.793558893981336	3.748648612175311	0.0	0.0	0.0	0.0	0.0	0.0	5.977199375263121	11.5449178117301	4.327684791058657	0.0	4.5073571336814515	2.6009973784547427	2.5107693172942045	0.0	8.28631265218849	4.491221010291184	5.419212680524136	0.0	0.0	8.810713710395659	8.589524244862712	0.0	0.0	1.912420328569112	1.3939419283792638	11.948073671822259	0.0	0.0	1.8051046554551617	13.022986874131531	7.004298771632777	16.65328852488501	8.305207517375532	5.3997750453716105
2R_39750	3.947763197372369	9.39372874668871	0.0	0.0	0.0	0.0	0.0	15.775956180704112	4.506185189791508	0.0	11.42246204315863	12.241580241110164	0.0	0.0	0.0	0.0	8.639607416239006	0.0	0.0	34.66733227944643	0.0	0.0	25.30927939419709	6.324894658879457	20.575623647152746	4.940613821861229	17.106064441965966	0.0	0.0	0.0	0.0	11.880237699795899	0.0	0.0	0.0	12.553556610891215	0.0	0.0	12.577477259921114	9.167583425009168	0.0	3.602980385374782	0.0	0.0	0.0	5.118377842747053	0.0	6.069014404198787	11.837625656396343
2R_39751	13.868663754247278	2.750048125842202	0.0	4.128989636236013	0.0	2.9043594435247306	3.3501510918142405	6.92770249674398	7.915212246416387	0.0	3.3439671488667293	3.583766969136599	0.0	0.0	0.0	0.0	0.0	22.17373565359303	2.633131108864173	0.0	14.80362985003923	3.8360914831096893	11.114074864408286	5.554907483015871	18.07076511619502	8.678295582747548	0.0	0.0	4.745498894298758	0.0	0.0	10.433947892864223	0.0	0.0	2.827302696681312	5.512648772608752	3.887541207936804	0.0	7.364204076823377	0.0	7.668123610152596	6.328713372571356	0.0	3.4754804851770755	0.0	8.990541949868739	0.0	0.0	7.797392551930635
2R_39752	0.0	3.5887152847869874	11.50397174624539	0.0	1.8347428745467038	3.7900860823301445	6.557742562700216	2.260101523760447	0.0	5.880761676252308	2.181879274437866	0.0	2.179867398666139	11.047038289034708	0.0	7.353238550088423	0.0	0.0	6.872285447248337	0.0	0.0	5.005963353845267	0.0	3.624478641400426	0.0	11.324867994507438	16.337706937480494	6.308382105012482	9.289061665435867	6.245881621805622	11.284325507653593	0.0	0.0	0.0	5.534294640312356	3.596905582127695	0.0	0.0	9.610025178265968	3.5023202871902632	0.0	0.0	0.0	11.338446972918119	8.18015984032328	5.86616921551719	2.9887056812306296	1.7389232760966737	5.087660388493747
2R_39753	3.347106677310466	1.3274104280035812	5.673522267298357	5.979019620152884	0.0	1.4018943798755257	1.6170718806238729	0.0	1.9102820741613529	4.350406066902285	0.0	3.4596701066166538	3.225197305476659	6.537806500541004	0.0	0.0	0.0	2.140591479675298	2.5419523821144163	0.0	0.0	0.0	5.3646111622537385	4.021916225898164	8.722509919674406	4.188893985376572	0.0	4.66674646803127	9.162348337365913	1.5401701795638207	0.0	0.0	0.0	0.0	2.729400294802526	2.6608797853095756	7.505850810706946	0.0	0.0	7.772725506198749	7.402595720189285	3.0547829500344426	0.0	5.032699968042356	6.051429892369268	0.0	2.210952261560959	2.5728035879289717	1.2545647337838728
2R_39754	3.428655675539456	4.079254475452067	0.0	2.0415642056630947	2.780710268481747	2.8721003454418685	4.96941079187064	6.850755604089352	0.0	2.2281997393897583	1.6534126354124281	0.0	0.0	1.6742734490367903	0.0	5.572232007680764	3.7517750585745877	2.1927449087752335	1.3019422895852948	7.527195758274646	0.0	0.0	10.990629389382612	0.0	0.0	2.145476156250737	0.0	2.3902236030278394	7.039185031313815	0.0	0.0	2.5795141691423553	0.0	0.0	1.3979497389538553	4.088564299283452	1.922180891061551	4.127817028731258	1.8206022260867538	6.635083668405058	3.7914763819457478	3.1292097650119928	0.0	0.0	0.0	0.0	4.529639925333416	1.3177437223018504	8.995916881840431
2R_39755	1.9561279620667666	1.5515398257000161	16.578700084020852	0.0	0.0	0.0	1.8901097737954426	1.9542578588525537	2.2328276574110006	2.5424797516912574	3.7732417542404635	2.021912680870199	1.8848812543658562	0.0	2.0360096816332383	0.0	4.280950199706327	2.50202413752726	1.4855768316568103	0.0	4.176003514524558	8.65708298723037	0.0	0.0	10.195280400796863	7.34426486356804	8.476103885389515	2.7273565315006953	0.0	1.8002234437338365	4.878648497278689	8.830037668940696	0.0	0.0	4.785377417931575	7.7754040333197825	8.773191932874555	0.0	0.0	6.056751764028951	4.32625126002068	0.0	0.0	3.9216378328245014	21.219588792661984	2.536170868932719	5.168530266396386	3.0072140056782213	4.399183042381143
2R_39756	0.0	5.636934888469719	9.034868267103231	6.34757411586227	1.440951050748711	0.0	3.4335005619782044	0.0	4.05606865950784	6.927856077946694	1.713581383377678	7.345857285419244	3.4240026351124278	0.0	0.0	0.0	5.83245684467973	6.817620913915718	1.3493208058791526	15.602230494871547	0.0	0.0	0.0	2.8465548928933906	0.0	0.0	0.0	4.954410750873153	2.431781832206567	1.6351082597003204	8.862364815702692	10.693537387413759	0.0	0.0	1.4488220280060193	2.824899853769059	1.9921302885082768	0.0	3.7737102213205573	2.750615450206984	0.0	3.2430837185846535	0.0	8.904870162540595	12.84889570165892	6.9106653680758585	0.0	6.828486314416013	5.327590900687845
2R_39757	4.4453598592895425	3.525921102814096	2.511706435770517	0.0	0.0	0.0	0.0	5.921479991023037	1.6913894239787262	1.9259540020553783	1.4291343033248953	1.5316192063823184	2.855633043158181	0.0	3.0845956526942713	4.816382636555284	0.0	1.8953084671389522	0.0	6.506163939716487	0.0	4.918370622506693	0.0	1.1870195612514558	0.0	0.0	2.1402446684900123	2.0660000235524003	0.0	8.18212426764874	3.6956253404594843	2.2296141362887316	0.0	0.0	4.833295412103079	2.3559787259833	4.9843358937313	3.5678963540380733	3.147290686285618	1.1470126056685364	0.0	1.3523729411812437	0.0	1.4853400648945072	10.71603472423892	1.921174959866655	5.8728205473547055	4.555989754034642	3.332425432537713
2R_39758	0.0	1.9215526145125263	12.319443161169115	0.0	1.9648005972993816	4.058750412216839	2.3408650666853936	4.840622504054021	5.530629316483349	3.1488128975376286	9.346176537592076	0.0	2.3343896446475365	11.83011948420679	0.0	0.0	0.0	0.0	1.8398586988519283	0.0	0.0	5.360816452345692	0.0	1.940701854825798	0.0	3.0319108618206627	0.0	3.377779279013013	0.0	0.0	0.0	7.290555996026647	0.0	0.0	7.9021320940156174	0.0	10.865431629271475	0.0	0.0	5.625879043600563	5.357980041524345	0.0	0.0	9.713747988950612	0.0	3.1409994660300913	3.200563299140649	1.862188723516185	3.6322031127980683
2R_39759	6.195108755134196	0.0	0.0	4.91843392145507	0.0	5.189489899090368	0.0	0.0	0.0	0.0	0.0	4.268967127672427	3.9796457040819027	4.033575482314788	0.0	0.0	0.0	2.6413254382355102	1.568286978952334	9.067070937136185	0.0	4.569534956142746	0.0	9.925471290326156	0.0	0.0	2.9826715729625595	0.0	0.0	1.9004516803508689	0.0	0.0	0.0	0.0	3.3678702817610793	3.283321237030676	11.577054093553711	0.0	0.0	1.5984910244728976	0.0	1.8846837406449009	0.0	0.0	7.466999595288622	10.709493216071522	0.0	4.761962963674318	3.0960730029245505
2R_39760	3.6247643903146294	0.0	0.0	0.0	0.0	9.10912734560029	0.0	0.0	0.0	0.0	0.0	14.986661870934869	3.4927420819537	7.080147267063155	0.0	0.0	0.0	0.0	0.0	0.0	15.476522115950104	8.020918555592987	0.0	8.711104916547614	0.0	4.536381781890764	5.235492450419887	10.10774860007682	0.0	3.335868593464366	0.0	5.454109125815389	0.0	0.0	5.9116329112427435	0.0	12.192742879438157	0.0	0.0	11.223344556677889	8.01667468334135	6.61638216223369	0.0	7.2669137417338865	0.0	4.699601473795022	0.0	2.786229340109443	8.1518194861093
2R_39761	3.6720560208866546	8.737681689168625	0.0	0.0	0.0	0.0	7.096252504533618	3.6685454510770112	0.0	0.0	3.5415768729363672	7.59109503823255	3.5383112418870946	3.586260319464069	0.0	0.0	12.054340969088653	0.0	0.0	32.24620623383659	0.0	4.06278299822822	11.770854422780841	0.0	0.0	4.595567115959945	5.303798952075403	15.35943378983277	0.0	0.0	0.0	0.0	0.0	0.0	2.9943804462165855	5.838415430698447	4.117273113547805	0.0	3.8996936400676363	2.842443364315966	8.121266755188474	0.0	0.0	3.680861910624992	13.27784962569742	0.0	0.0	0.0	5.505449844801369
2R_39762	0.0	6.746784735399537	0.0	0.0	0.0	0.0	0.0	0.0	0.0	0.0	0.0	4.396087482140895	0.0	0.0	0.0	0.0	0.0	10.879912960696316	3.2299741602067185	0.0	0.0	0.0	0.0	6.814019845832802	0.0	0.0	0.0	0.0	0.0	3.9140858163315233	0.0	6.399488040956724	0.0	0.0	3.468157974595743	3.3810912472000343	0.0	0.0	0.0	3.292181069958848	0.0	0.0	0.0	12.789768185451639	15.378700499807767	0.0	0.0	0.0	0.0
2R_39763	0.0	1.7684372850243426	3.7792637842977634	0.0	7.232956532462774	3.7353364697708558	0.0	2.2274532724852496	0.0	0.0	2.1503609810978968	2.304565898140031	2.148378167837318	2.177491703756609	0.0	0.0	7.319108239852056	0.0	5.079758989141507	0.0	4.759787789621187	2.466824905261589	0.0	1.7860606539053823	0.0	5.580637420406158	6.440680367711323	6.217254497717335	9.15487671127533	6.155656863988299	11.121318009639957	3.3548108322816	0.0	0.0	5.454349097977928	0.0	4.999820006479766	0.0	4.735601876056039	1.725863794829312	0.0	6.104583728435559	0.0	6.704794598617472	8.061993505258032	2.890714792828252	0.0	1.7138036947551094	1.6713888974315432
2R_39764	4.8039046136699906	3.810307644239195	16.28574313474498	0.0	3.896065441432006	4.024112481992097	0.0	0.0	5.483430170710148	6.243880996623309	0.0	0.0	4.628935289336229	0.0	0.0	15.614557764494993	5.256628608675539	12.289058314039512	3.6483141869804796	0.0	0.0	0.0	0.0	0.0	0.0	6.012072241060048	0.0	0.0	0.0	4.421030666037112	0.0	7.228337395658949	0.0	0.0	7.834694219719298	3.8190036677711223	0.0	0.0	0.0	0.0	0.0	0.0	0.0	4.81542476861884	0.0	0.0	19.03949552952645	3.692593101349864	0.0
2R_39765	0.0	0.0	21.685294334500004	0.0	5.187809063724972	0.0	12.36152007140014	0.0	0.0	8.31404474951446	6.169351157000115	0.0	0.0	0.0	0.0	0.0	0.0	0.0	0.0	0.0	13.655754808191267	14.1545621569288	0.0	0.0	0.0	0.0	0.0	0.0	8.755064804989686	5.886826929642998	15.953441476395287	0.0	0.0	0.0	20.864586745562622	0.0	21.516605081361458	0.0	13.586365810182166	9.902951079421666	0.0	5.837984260794433	0.0	0.0	0.0	0.0	0.0	0.0	0.0
2R_39766	0.0	6.971952995092907	9.933006835398654	0.0	2.3762897609713893	0.0	2.83111359871626	2.9271982380608366	3.3444558787674876	0.0	0.0	9.085606400627997	0.0	0.0	12.19860301598261	0.0	0.0	0.0	6.675543656275367	0.0	6.25505486621376	0.0	9.39217594175348	0.0	0.0	0.0	0.0	0.0	0.0	5.392953513010365	0.0	0.0	0.0	0.0	2.3892698845194187	2.3292882137783457	0.0	14.109904871021358	0.0	2.2680365607493593	0.0	10.696416967726236	0.0	0.0	0.0	7.597641084396116	3.870858858421789	0.0	6.589345818532931
2R_39767	0.0	4.400927422105418	15.675106457485505	2.2025534201800148	4.49997817510585	1.5492910831326356	3.574185161734559	0.0	4.222262427543338	0.0	5.351381521572578	1.9117117964470451	0.0	0.0	7.700161857402242	0.0	4.047624348079504	0.0	8.427648079395187	8.120758933646902	3.9483976020591682	0.0	0.0	2.963189921361384	0.0	9.258637730337547	0.0	5.157413278740394	2.5314219072795843	6.808421404519463	0.0	8.348771603490121	0.0	0.0	1.5081862085118711	1.4703237932354225	2.0737560367038226	0.0	3.928334606113746	2.8633194462340192	0.0	1.6879830796576094	0.0	1.853947842885336	6.687683827709214	0.0	2.443414192424732	1.4216554808444009	0.0
2R_39768	0.0	0.0	0.0	0.0	1.3427270517876397	6.934283792498492	3.1994522537741537	3.308037870417541	1.889791159178999	0.0	1.596773240635324	1.7112797292070956	0.0	3.233838890146493	0.0	5.381349319528378	5.434881066685991	4.235260235565175	3.7720286473002336	0.0	3.5344306562377397	0.0	0.0	3.9787745639594645	0.0	4.143961212523051	0.0	2.3083439709517997	0.0	1.5236493229664234	0.0	2.4911501889537417	0.0	0.0	0.0	5.264674952387595	1.8563345560390274	0.0	5.274706726306018	5.126233499935922	10.984786071291262	0.0	69.20415224913495	3.319143992764266	5.986518360651812	6.439592330874841	0.0	6.363015101980044	2.482214930026361
2R_39769	1.5414590835100872	1.222637375535515	2.612854407571843	1.8356977119863718	0.0	2.582484556742351	1.4894357302524652	1.5399854132581654	3.5190054446052237	0.0	5.946745702881555	1.593298459216658	0.0	6.021774737450621	3.20881422762558	0.0	1.6867274788147029	5.914901134399172	1.1706575161831694	6.768171186000173	0.0	1.7054788165887147	4.941180191006262	0.0	8.034038614803197	1.9291314278659175	6.679300935458361	4.298398244878029	2.1097901012024116	1.4186039121691247	0.0	9.277608306799372	0.0	0.0	2.5139676040078673	3.6762831698776144	3.4567054555108183	7.423155494322771	3.274034029000084	1.1932035127911416	3.409152893688976	5.62733534416783	0.0	3.0903112561497195	5.573788035529554	5.995625591568392	6.109322663469183	0.0	1.1555414220000295
2R_39770	3.03982782415204	0.0	2.5763342061953622	0.0	0.0	0.0	0.0	1.5184608395023336	0.0	3.9510199953219924	0.0	1.5710287221755104	0.0	4.453205714353572	0.0	4.940311160558137	3.326303744752756	1.9440759340507234	2.308590171685234	0.0	0.0	3.3632822405917224	0.0	0.0	0.0	0.0	2.1953144963641202	4.23831898097249	0.0	1.398775903231564	0.0	2.286983496212298	0.0	0.0	0.0	0.0	5.112585959611934	0.0	1.6141362176010579	1.1765259541625488	3.361502726178711	2.774340677937888	0.0	0.0	10.991764969684713	0.0	4.015954584372796	4.673218207045064	2.2787805424956113
2R_39771	1.6918985131595867	8.051767497161752	0.0	0.0	4.116493472064652	0.0	1.6347979160904005	8.451405096805773	1.9312222241963606	2.1990471968305574	4.8953408756394134	1.748797177301452	0.0	0.0	1.760989986306542	0.0	1.85134444633693	2.164056237762262	5.139633564685372	0.0	0.0	0.0	5.423417013042234	2.710669139519767	0.0	2.117405923654812	2.4437234917094237	2.3589512291551276	0.0	4.671159699476269	8.439302846070492	0.0	0.0	0.0	1.3796597317610364	5.380095690381949	1.897032131171425	4.073810936063982	1.7967824657030165	3.928964325003929	0.0	7.7206722543745325	0.0	0.0	6.117764519902312	8.774362016137808	0.0	3.901509259842077	5.073268138455576
2R_39772	1.543946110104973	0.0	0.0	1.8386594701535004	6.260860244701966	1.2933255992462498	0.0	0.0	0.0	0.0	1.4890850808119027	0.0	4.463136058256422	1.5078726028595295	3.213991404501388	5.018425147930627	1.6894488848792635	3.9496295839894655	1.1725462827468724	6.779091113696204	3.2960647294375827	1.7082304765057665	0.0	2.473627727190029	8.047000922991005	1.9322439342032296	4.46005165185818	0.0	0.0	0.0	0.0	2.3231442549455674	0.0	0.0	3.77703554832547	3.682214572216881	6.924565171930029	0.0	1.6396582165240818	0.0	0.0	1.409103655073971	0.0	3.095297237524598	0.0	4.003532717269719	4.079453059569397	5.933886300329888	0.0
2R_39773	1.5060399733129717	0.0	2.5528171486002518	0.0	1.221429392403613	2.5231451256305495	0.0	0.0	3.4381469625604706	0.0	0.0	3.1133764037825036	2.9023730237197887	0.0	3.1350832113785962	4.895215465356315	0.0	0.0	4.575034221255975	6.612654504672501	3.2151415160614	1.6662909180646432	4.827643472736367	2.412896545974788	0.0	1.8848045174994674	2.1752754279364965	2.0998155731982058	0.0	1.3860077253298593	0.0	2.2661076632283015	0.0	0.0	1.2281012657916937	2.3945405433427998	1.6886392404635788	0.0	12.795217659447605	1.1657864978607817	0.0	2.7490161958289177	0.0	4.528954739890807	0.0	0.0	0.0	3.4729204239324503	2.257979586961342
2R_39774	2.914827289196047	1.1559751488462502	2.4703929579966495	0.0	0.0	1.2208394858556588	1.408226776333735	1.4560203237140867	6.654275297017737	5.682825591809457	4.216882118887682	3.012853132749623	0.0	1.4233619239298454	0.0	0.0	3.18952305467002	1.864133731462588	1.1068294030559118	0.0	6.222664999407292	0.0	0.0	0.0	0.0	1.8239488127005206	6.315123394353564	2.0320176899332014	0.0	0.0	3.6348383260260966	0.0	0.0	0.0	7.130693368419514	4.634453430520912	6.536468921051221	3.5092102732832595	6.191045766686726	2.2562922349702736	6.4465492427722095	5.320514440541256	0.0	5.843634565390636	0.0	0.0	5.7762222197405855	4.481051147053871	6.555224929433004
2R_39775	0.0	3.8502533787577673	0.0	0.0	2.6246068174949464	0.0	4.690438119753452	0.0	1.8469720832016594	0.0	1.560593393789681	0.0	4.677463187195351	1.5802831235244106	5.052498831188604	0.0	0.0	0.0	1.2288538823918016	7.104634210803022	0.0	5.370787534688574	0.0	1.2962076980997466	0.0	0.0	0.0	2.2560412837506596	2.2146731397133195	1.4891263251176745	4.035567881076657	0.0	0.0	0.0	2.6389433354211773	2.5726937119378004	1.8142735431020593	0.0	1.7183972989543896	2.505041395809066	0.0	11.81416902826983	0.0	3.243938498170013	0.0	8.391577876779749	0.0	3.7313047638936063	0.0
2R_39776	1.7820070745680858	0.0	6.0411918667433895	8.48864908455225	1.4452443872127667	0.0	3.4437307312503926	1.7803034349174474	2.034076890140524	4.632331823193159	1.7186870262331793	0.0	0.0	3.4807427905114947	0.0	5.792215841131104	3.8998898281123555	4.558622748895104	1.353341128578234	0.0	0.0	3.943244876492641	11.424523882967177	1.4275181241269834	0.0	0.0	0.0	0.0	0.0	1.6399800906416997	0.0	0.0	0.0	0.0	4.359416448514201	4.24997503139669	7.9922634889427036	4.290777403049884	1.8924770253289125	4.138216428719222	3.941158503542116	8.13186634464476	0.0	1.7862804728284412	6.443589594891522	0.0	14.12539109676599	4.109299138485435	6.679330677631455
2R_39777	2.295916024575485	9.105245714160842	3.8916986953469292	2.734167801346304	0.0	1.92323226106724	0.0	0.0	2.6206796785159825	2.9841197085589326	11.071676260643201	4.7462556788949195	2.2122934492221136	0.0	7.16902065442644	0.0	2.512285074011918	0.0	8.7181404276213	0.0	0.0	5.080428259780587	0.0	9.195984076969651	0.0	2.8733320307561456	3.31614684959417	3.20111040117596	3.1424128954569506	12.67758121892408	0.0	0.0	0.0	0.0	0.0	5.475615623464546	2.574283525409208	0.0	4.876488304230451	3.554418141750195	10.155480405000558	8.381597364825788	0.0	0.0	0.0	2.976714945014121	9.099490185896519	5.294370531110075	0.0
2R_39778	0.0	0.0	3.2299084353257665	0.0	4.6361782313814555	0.0	3.6823644019941475	0.0	2.17502845480976	2.476664863654646	0.0	1.9695732446867806	5.508267082650996	1.86097060783022	0.0	0.0	0.0	4.874512975222363	1.447121039519139	0.0	0.0	2.1082462153291006	0.0	1.526438137507348	19.86272868207816	0.0	5.50446040187515	2.656755904440741	0.0	1.7536226775678867	0.0	2.867154140213586	0.0	0.0	6.215336872035381	1.5148258275985815	2.136522049762162	9.176214517872513	0.0	5.899966075195067	0.0	5.217218909288214	0.0	1.9100609595955256	0.0	2.4705192932733686	5.034737169098192	7.323422399331869	2.856870230098042
2R_39779	0.0	1.4947091034510591	0.0	0.0	3.0567004172243233	0.0	3.6417554207984657	0.0	0.0	2.4493522932795653	0.0	7.791411449245382	0.0	1.8404478913988507	5.884300529273219	0.0	4.124145013186953	2.4103785113791556	0.0	8.27428253696122	0.0	6.254989657374602	0.0	3.0192092660740055	0.0	7.075254768132109	0.0	0.0	2.5792786428248466	1.7342837902217263	0.0	2.8355352682458896	0.0	0.0	6.146794362221679	2.9962407665222828	4.225921124027404	4.537509778333572	6.003900133526739	0.0	4.167786759358244	3.4397890721340967	0.0	3.7779937530873293	0.0	14.659646976154617	0.0	4.3455959774845985	1.4126823843592327
2R_39780	0.0	0.0	0.0	0.0	0.0	0.0	0.0	0.0	0.0	0.0	0.0	0.0	0.0	13.825139633910302	0.0	0.0	0.0	0.0	0.0	0.0	0.0	15.66214865885021	0.0	0.0	0.0	0.0	0.0	19.737023893641126	0.0	13.027652495186281	0.0	0.0	0.0	0.0	0.0	0.0	0.0	0.0	0.0	0.0	31.30772361541592	0.0	0.0	0.0	0.0	0.0	0.0	0.0	0.0
2R_39781	0.0	3.074172874574516	6.5697043994354	0.0	6.286725280949823	0.0	5.617507298546357	1.9360529456271147	0.0	2.518795250156669	7.4761841481346085	2.0030775283145026	7.469290479026139	3.7852549179924524	6.051129624878372	0.0	2.1205354776188083	2.4787165007661716	4.4152137669897416	0.0	0.0	10.720547279650408	6.21199810161338	0.0	0.0	4.850566182337634	0.0	0.0	2.6524052143103627	1.7834534400052506	9.666402773870942	2.9159271146522134	0.0	0.0	1.580266391826736	4.621783296597859	4.345732577523524	0.0	2.058040021469474	3.0001650090754994	0.0	5.305968684172825	0.0	1.9425528835740642	0.0	0.0	0.0	2.9792002664596717	0.0
2R_39782	0.0	0.0	3.457075908398551	0.0	0.0	0.0	1.9706771128319063	6.112678673597629	2.328003601887173	2.650854847671277	3.934078998666741	8.432392868556702	1.965225723861417	1.9918572874090716	4.24559222615081	0.0	8.926857790691965	2.6086747827756507	7.744503261365214	0.0	0.0	0.0	0.0	3.267592637068159	0.0	0.0	0.0	0.0	0.0	5.630877932701999	5.086604528705744	0.0	0.0	0.0	3.326238466683897	1.6213672860613972	4.573577891690358	0.0	0.0	4.736193994506015	0.0	9.306931430251995	0.0	0.0	0.0	0.0	5.388842724469549	1.5676993729516049	3.0578010007571117
2R_39783	1.51991391207602	2.4110968320598722	0.0	1.8100399294808445	0.0	5.092777677336884	1.4686176959033204	1.5184608395023336	1.734909926946413	0.0	1.465906818753522	4.713086166526531	5.858220518651695	0.0	0.0	0.0	4.989455617129134	0.0	2.308590171685234	0.0	0.0	1.6816411202958612	19.488466725391913	6.087811568108244	15.843491652064248	1.902167710322684	2.1953144963641202	2.119159490486245	2.0803012941970414	1.398775903231564	0.0	6.860950488636894	0.0	0.0	2.478829556175483	6.041498813691293	3.40839063974129	0.0	3.2282724352021157	1.1765259541625488	6.723005452357422	4.161511016906832	0.0	3.0471175791260254	0.0	0.0	0.0	5.841522758806329	6.836341627486834
2R_39784	7.4181224732020326	0.0	6.287054326436434	4.417058680624572	0.0	0.0	0.0	0.0	4.233718178315742	4.820856955532416	7.154534365017188	0.0	0.0	3.6224009273346374	7.72105376941845	0.0	0.0	4.744148093326881	2.8168379304128357	0.0	7.918220617462843	4.1037257726289695	0.0	2.971229583938721	0.0	13.925637097897228	0.0	0.0	0.0	3.413446932847258	0.0	5.580948872927375	0.0	0.0	3.024556373193962	0.0	4.158765013141697	0.0	0.0	2.8710881424059718	0.0	10.155377272265666	0.0	7.4359117357276965	0.0	4.808894531325138	4.9000872215525435	0.0	0.0
2R_39785	2.0866502377737945	0.0	0.0	0.0	1.6923162580315214	3.495870939436658	0.0	0.0	2.3818126690044954	2.7121262418826064	0.0	4.31364885949281	0.0	4.07579345509087	2.171862050272525	6.782424567569566	4.566595808321708	5.337942468723661	9.508210022414021	0.0	0.0	2.3086813112478723	0.0	0.0	0.0	0.0	3.013890115374728	0.0	0.0	1.9203430193514888	5.2041754140181755	3.1397400985941184	0.0	0.0	6.806241118918815	1.658843285259502	2.3396453846283425	0.0	2.2160055878796903	0.0	0.0	5.713230127005106	0.0	4.183308390357056	7.545153973957147	2.705396400091334	2.7566997452258093	1.6039349014149433	4.692717715509933
2R_39786	1.5306106830503234	0.0	5.188931593795906	0.0	4.965426973341367	1.2821548407114933	0.0	4.587442152354459	1.7471197856773215	0.0	1.4762235014190936	0.0	0.0	4.484546253610059	0.0	9.950159650311589	0.0	1.9577578504132043	3.48725617104852	0.0	0.0	0.0	4.906405410391374	0.0	7.977497076247321	0.0	2.2107645663961133	4.268147201567946	4.189883860609267	1.4086201354360086	3.8173941856505675	2.303078709557362	0.0	0.0	1.2481374668650704	3.6504104156430306	1.716189016939472	3.685456598588912	3.2509922028203007	2.3696120945001304	3.385160135000186	4.190798682412894	0.0	1.5342812122662715	0.0	3.9689532600188286	4.044217860398453	3.5295803540733828	2.2948180255202124
2R_39787	1.869019138755981	0.0	0.0	0.0	1.51581296080714	7.828156312625251	1.8059408229311142	3.7344646271510515	2.1333970507919173	0.0	1.8026072911859716	1.931874381800198	1.800945136007377	0.0	3.890687250996016	0.0	2.0451570680628275	2.390605875152999	1.419422238372093	0.0	0.0	6.20367919534145	0.0	1.4972211575316214	0.0	2.3390718562874255	8.098652384243263	0.0	12.790602488539621	1.720057243505064	4.661396181384248	2.8122750179985605	0.0	50.73051948051948	1.5240928599297698	0.0	4.191255364806867	0.0	3.9697662601626016	5.787037037037037	0.0	3.411572052401747	0.0	7.49400479616307	0.0	0.0	2.4691845764854614	5.746598013975727	0.0
2R_39788	8.897608545263248	5.29297965643269	0.0	0.0	3.6080717616608817	7.453307358557188	2.149329849699513	0.0	0.0	0.0	0.0	4.598417868348216	2.1433842622867894	6.517290371355205	2.315239275348629	0.0	12.170158285078656	0.0	1.6893170293968192	0.0	0.0	0.0	14.26073762239278	1.7819089555002094	0.0	0.0	3.2128545023497215	3.101401244096095	0.0	0.0	0.0	13.388050294888542	0.0	0.0	10.883340924463626	1.7683531627615239	9.97639584742499	5.35599131900927	2.362296984197178	5.165556072111163	4.919577211534441	4.060262414759865	0.0	0.0	0.0	5.767990651240752	5.877371004930526	0.0	3.3350075071018983
2R_39789	3.745353420912181	0.0	0.0	0.0	1.5187793266795613	0.0	5.428424861100179	0.0	4.275143992193588	0.0	3.612269796818855	0.0	3.6089389809619448	1.8289225817071164	0.0	6.086927410347168	4.098318664767779	0.0	1.4221999726937606	0.0	0.0	2.071939822579793	0.0	0.0	0.0	9.374597185277196	2.7048336730153624	10.444014209081333	5.126253208714118	0.0	9.34103657482871	0.0	0.0	0.0	4.581226287381853	0.0	6.299186145150046	9.018189688601911	0.0	4.348771472059143	0.0	3.418248318649108	0.0	0.0	0.0	9.711896587725134	7.422049920707766	8.636765703979174	1.4038358410520908
2R_39790	3.188729753559021	0.0	0.0	0.0	0.0	0.0	1.5405559835733598	0.0	1.8198921859471202	0.0	1.5377123177061267	1.6479834779768434	0.0	1.5571133609669052	3.318946805248184	5.182305742564817	1.7446191583608255	2.039303912159839	1.2108366978449043	0.0	0.0	0.0	0.0	5.108811947058914	0.0	0.0	2.3028490618308064	0.0	0.0	2.9345861668596895	7.9527985500457685	4.798016691820269	0.0	0.0	0.0	5.069946888503884	3.5753461292587736	7.677932240712389	1.6932025368237689	2.4683130314586497	10.57848442053707	1.455119036012741	0.0	1.5981882937502048	5.765090990431102	0.0	2.1063353934697706	3.6765971965456163	2.3904035813982616
2R_39791	2.173870511229128	1.7242464396466328	0.0	2.5888258509794175	0.0	0.0	4.20100727551445	2.171792241141911	0.0	2.825490900789103	0.0	0.0	2.094693115937703	0.0	0.0	14.131848735517504	0.0	0.0	8.254704521200722	9.54493564804386	0.0	0.0	0.0	3.4828588489604275	0.0	2.720592436208909	3.1398682574076555	0.0	0.0	2.00061178708449	10.843411380593981	6.541957334008463	0.0	0.0	7.0907364314769845	0.0	9.749762593280852	10.468639097854558	2.3086328091813404	0.0	0.0	0.0	0.0	6.5372508898832775	0.0	0.0	0.0	0.0	6.51849263768849
2R_39792	0.0	8.250144377526606	0.0	0.0	4.217914325724216	0.0	0.0	0.0	1.9788030616040968	4.506453241041171	5.015950723300095	0.0	1.6704418652822044	0.0	0.0	5.63481867153515	1.8969572805220425	0.0	0.0	15.223480696626476	0.0	1.9180457415548446	0.0	0.0	0.0	2.169573895686887	0.0	2.4170703174096744	2.372749447149379	0.0	8.647227698799764	2.608486973216056	0.0	0.0	1.413651348340656	0.0	1.943770603968402	4.174180191010485	1.8410510192058442	0.0	3.834061805076298	6.328713372571356	0.0	0.0	0.0	0.0	4.580516315799117	1.332544467008864	1.2995654253217723
2R_39793	3.6819461294461804	1.4602025446949747	0.0	2.1923838776474405	1.4930670179554748	0.0	1.7788412876889774	0.0	0.0	2.3928070306413303	0.0	0.0	0.0	3.595919350720802	0.0	5.983878235258566	0.0	4.709465979524184	1.398122712671242	0.0	0.0	2.0368627343945254	35.407672134398084	1.4747541990307622	0.0	4.607944557211088	0.0	0.0	2.5197339261763316	6.776985830508601	0.0	2.7700746618223606	0.0	0.0	6.004890683216946	5.854140289496018	2.064181172355825	13.298273174900663	5.8652952824256985	4.275148561412509	8.143140116976209	1.6801893909481478	0.0	1.8453878682356155	6.656805718462385	4.773739088425879	2.4321325570614785	7.075457346949721	0.0
2R_39794	0.0	3.7668152989203363	0.0	0.0	3.8515942229938247	0.0	0.0	0.0	2.7104200744552394	9.258916336431984	0.0	2.454391274148142	0.0	0.0	0.0	0.0	0.0	0.0	3.6066708984938542	0.0	5.069233050385641	0.0	0.0	1.902176755970695	0.0	0.0	0.0	0.0	0.0	0.0	5.9221708309397885	0.0	0.0	0.0	1.9363164870571763	0.0	7.987305509110853	11.434975014579592	0.0	0.0	5.251618154843961	2.1671524700120277	0.0	7.140689433564811	0.0	9.23594135792967	0.0	1.8252221979873275	3.5600998251990985
2R_39795	0.0	1.2747955705953105	0.0	0.0	0.0	0.0	1.5529756488759328	9.63409080837087	1.8345638058539828	0.0	0.0	0.0	3.0973594546045575	3.1393330173071425	1.6728517572303998	5.224084492252944	0.0	6.167233161294938	2.4411964596792464	0.0	3.431140274278491	1.7782352189087574	0.0	2.574999101969063	0.0	4.022857878465441	0.0	0.0	2.1997945831818226	4.437366352072184	0.0	7.255046065914996	0.0	0.0	1.31060722923084	8.94393468985565	0.0	11.609745375064433	0.0	1.2441060475994974	0.0	7.334249625586557	0.0	3.2221451592504966	5.811568042419797	2.083800451934642	0.0	3.7062372142537434	2.4096745541740625
2R_39796	1.7933616923595619	0.0	0.0	2.135684294604834	2.908906431533942	0.0	1.7328367716280555	3.583294394867576	6.141112949805818	2.330924090193709	1.7296381804483083	0.0	1.7280433089126253	3.502921436478023	3.733193164373988	5.829122763657051	1.9623696005400442	0.0	1.3619643666538825	7.874214153427488	3.828524961217042	0.0	0.0	0.0	0.0	2.244386788641607	2.590273626144771	2.5004175697341453	2.4545683936028055	1.6504297388954137	0.0	5.396869599757357	0.0	0.0	5.849591786237197	1.4256850273988149	8.043188706076146	8.636234877952727	3.8090710742189877	1.3881947914931423	3.9662708328375498	1.6367362170443163	0.0	5.392986959757531	0.0	9.300560637795247	0.0	1.3784942762160663	6.721890130974685
2R_39797	0.0	13.297359543315483	0.0	0.0	0.0	0.0	0.0	0.0	11.481772494801628	0.0	0.0	0.0	3.230847616102932	0.0	0.0	10.898457977180808	0.0	4.2886832798820445	2.5464056974299636	0.0	0.0	3.7097450922854738	0.0	5.371949773344009	0.0	4.196232622351652	4.84292223865049	0.0	13.767600155849236	6.171473781882218	8.362420619722267	0.0	0.0	0.0	10.936728020799467	0.0	3.7595002571498175	0.0	3.560827479332957	7.786342754808068	0.0	3.0601347071298077	0.0	6.722022522136459	0.0	0.0	8.859302755154564	10.309243809234658	5.027050559058292
2R_39798	0.0	0.0	0.0	0.0	0.0	0.0	0.0	5.538951011301676	0.0	0.0	2.6736237922572923	2.8653525013954266	0.0	0.0	2.885330058676072	9.010486404077065	3.0333731716343206	0.0	0.0	0.0	0.0	0.0	0.0	2.2206756450063443	0.0	6.938614081223417	0.0	3.865071886472016	0.0	0.0	0.0	4.171161092744098	0.0	0.0	4.521063408366409	4.407563908574783	3.1082310932519057	6.674818845416535	2.943974978567862	4.291661302090039	0.0	5.060037343075591	0.0	0.0	0.0	0.0	0.0	4.261671760074699	6.234299954614297
2R_39799	0.0	0.0	0.0	0.0	0.0	0.0	0.0	0.0	20.378718097116817	0.0	0.0	0.0	0.0	0.0	0.0	0.0	19.53582870985387	22.835638210416707	0.0	0.0	0.0	0.0	0.0	28.603628084186198	0.0	0.0	0.0	0.0	0.0	0.0	0.0	0.0	0.0	0.0	0.0	0.0	0.0	0.0	0.0	13.819789939192924	0.0	0.0	0.0	0.0	0.0	0.0	0.0	0.0	0.0
2R_39800	5.325196433183429	0.0	0.0	0.0	2.1594219141159035	2.2303928948603944	2.572737065500085	0.0	0.0	0.0	7.703964383031865	0.0	0.0	0.0	13.856649085350305	0.0	0.0	0.0	0.0	0.0	5.684198439914897	5.891826651854615	0.0	8.531744381259767	13.877382226126393	3.332233696213583	7.6915414964432385	3.712361756288648	0.0	0.0	0.0	0.0	0.0	0.0	2.1712174298387374	6.350129637896558	0.0	0.0	5.6553153177608575	4.122096498279025	0.0	7.2901706628952185	0.0	8.006950032628321	0.0	3.452127960717546	0.0	4.0932918519137065	3.9919872831253107
2R_39801	0.0	0.0	0.0	2.2764705145847772	0.0	6.405139483921898	0.0	3.8195083681608835	2.181980203766403	0.0	1.8436574772017926	3.951736649946869	1.841957470307185	5.600755728639651	1.9896442993507393	0.0	0.0	0.0	1.4517462765611497	0.0	0.0	6.3449535517675235	0.0	1.5313168850503198	0.0	4.784677548618305	2.7610267816836798	0.0	0.0	0.0	0.0	2.876318036786382	0.0	0.0	4.676401583803688	0.0	2.143350725910024	0.0	2.0300842241342907	5.918823337920422	0.0	3.489262666459637	0.0	9.58082914411579	0.0	7.435246438764797	2.52541450891042	1.4693658525547204	4.299001886402028
2R_39802	0.0	4.579726162906965	0.0	0.0	0.0	1.6122349284248303	0.0	0.0	4.393802453762918	7.504712959738716	5.56879484968152	7.95751957748754	3.709106635703044	1.8796851151495102	0.0	0.0	0.0	2.46176630747855	1.4616737450653894	0.0	0.0	8.517789616558924	6.1695186294784525	10.792519365634213	0.0	2.4086982912694324	2.7799074957981698	0.0	2.6342672864570735	3.542515320493132	19.200602130882825	0.0	0.0	0.0	0.0	1.5300593938455502	0.0	13.902740137396144	0.0	2.979648997348112	4.256641424783017	5.269684907973736	0.0	1.929269134973598	0.0	0.0	5.085368073855817	4.438241426723007	1.4427999090458938
2R_39803	0.0	4.048070841239722	0.0	0.0	0.0	4.275217100868404	0.0	2.5493945188017846	0.0	0.0	2.4611598215659134	2.637652489284537	2.458890425695405	0.0	0.0	0.0	2.792321116928447	0.0	1.9379844961240311	0.0	0.0	5.646726663137463	0.0	0.0	0.0	0.0	0.0	14.23171002890816	0.0	0.0	12.728719172633253	0.0	0.0	0.0	2.0808947847574455	4.057309496640041	2.861230329041488	6.144393241167435	0.0	1.9753086419753088	0.0	0.0	0.0	7.6738609112709835	0.0	9.925558312655088	3.3712600084281505	7.846021821748192	0.0
2R_39804	0.0	0.0	0.0	0.0	0.0	0.0	10.579424500466024	0.0	0.0	0.0	10.559896259579146	0.0	0.0	0.0	0.0	0.0	0.0	0.0	0.0	0.0	0.0	0.0	0.0	8.770906552130322	0.0	0.0	0.0	0.0	0.0	0.0	0.0	32.94930913536071	0.0	0.0	0.0	0.0	0.0	0.0	0.0	0.0	0.0	9.992705325112667	0.0	10.975201532138133	0.0	0.0	14.464788365681422	0.0	0.0
2R_39805	3.6748763404111453	4.372196329103962	0.0	0.0	2.9804002916023644	0.0	7.101702775274427	0.0	2.097348867137983	0.0	0.0	3.7984626861816486	1.7705144194235345	1.7945073718362836	5.737418987643895	0.0	0.0	0.0	1.3954381452505982	0.0	7.8452416255968265	2.0329517076387753	5.8899475087878015	1.4719224897392285	9.576672757430542	0.0	0.0	0.0	7.544687182180053	1.6909932962261767	9.16526438121634	8.294267334189302	0.0	0.0	2.9966802775884873	2.9214498103686926	0.0	0.0	0.0	1.4223132502702396	0.0	0.0	0.0	5.525533490258485	0.0	9.529145845482994	7.282387691017029	5.649497279484585	2.7548391504516836
2R_39806	0.0	0.0	0.0	3.0132235314678466	0.0	0.0	0.0	0.0	2.8881525383539435	0.0	2.4403356242390726	0.0	0.0	2.4711249054794724	0.0	0.0	0.0	6.4727139507051055	1.921586954115578	0.0	0.0	5.598948965300234	8.110747389150415	0.0	0.0	3.166591196243156	3.6546007586220255	7.055646828186886	0.0	0.0	0.0	7.614409355977063	0.0	0.0	2.0632880599789587	2.011490033368608	0.0	6.09240472088257	10.748388816516405	5.875785886362301	0.0	0.0	0.0	0.0	0.0	6.561051237873537	3.342735333581587	7.779635597978772	1.8967744970323066
2R_39807	0.0	19.46187904442174	0.0	0.0	9.949951742734047	0.0	11.854380786419622	0.0	0.0	0.0	0.0	0.0	11.82158858507406	0.0	0.0	0.0	0.0	0.0	0.0	0.0	0.0	0.0	0.0	0.0	0.0	15.353907569476432	0.0	34.210841415644616	0.0	0.0	0.0	36.92012331321187	0.0	0.0	0.0	0.0	0.0	0.0	0.0	0.0	0.0	11.196954428395475	0.0	0.0	0.0	0.0	0.0	9.430314689601191	0.0
2R_39808	2.741942117601897	2.1748231596918273	0.0	3.2653327782267607	2.223771449665489	6.890571974895349	0.0	0.0	6.259594785131584	0.0	0.0	8.50246146259342	2.6420742396440597	0.0	0.0	0.0	0.0	10.521405800100304	2.0823615646031852	0.0	0.0	0.0	26.368063002091866	0.0	0.0	0.0	7.9207450252770775	0.0	3.752887377726238	5.046815522490503	0.0	0.0	0.0	0.0	2.235918464997255	2.179786620687701	3.0743878893712258	6.602141734778762	2.911920236680877	8.489865223389577	6.06418944527827	7.507413570901265	0.0	0.0	9.914634992712742	0.0	3.622414049170648	6.322904405062117	6.166419324735974
2R_39809	0.0	0.0	0.0	0.0	2.041284155531972	2.108372452427211	0.0	2.5145264191232752	8.618879195203537	9.814159083593081	4.854997017818081	0.0	0.0	0.0	2.6197157713176753	8.181009749309318	2.7541305072282154	6.438664955698766	7.645914634892285	0.0	16.11968110972183	2.7847481571232886	0.0	2.01624732418777	0.0	0.0	0.0	0.0	6.889835322601036	0.0	0.0	0.0	0.0	0.0	2.05243436160979	0.0	5.644194494426922	0.0	2.6729620268322623	1.9482923217799597	11.13309898159977	6.8913396534575	0.0	2.52296847424743	9.101019496203964	16.316343885874353	0.0	1.9346779215909864	3.773593449645546
2R_39810	2.3226645607841316	0.0	0.0	2.766022183497912	0.0	0.0	0.0	4.640888080343054	0.0	3.0188861517654444	2.2401333327359643	0.0	0.0	2.268396697214409	0.0	15.09912576061846	0.0	0.0	1.7639421991420186	10.198254058905114	0.0	5.1396177152343405	0.0	3.7212487022145146	12.105658184635498	0.0	0.0	3.238404891286748	6.358047062264355	4.275093731430061	0.0	3.494866041784618	0.0	0.0	0.0	0.0	2.604275178132422	0.0	2.466650880101034	1.7979144192736425	20.547593363127344	10.599058803578242	0.0	2.3282344997788176	0.0	3.0113951191307904	9.20550366379046	3.570701678586859	3.4823306542602834
2R_39811	0.0	1.3010169398910658	2.7803565584857735	1.953378710320774	0.0	1.3740198944340516	3.1698378516994534	1.638709195321682	0.0	0.0	0.0	1.6954399785425116	1.580534641130917	0.0	1.7072607752056568	0.0	3.58971689697692	2.0980291533739037	0.0	7.202058060111257	7.003431331180713	3.629623755016367	15.773832683801956	0.0	8.549076400531069	6.15840653283765	2.3691635360144843	2.2869777429039084	2.245042329150595	3.0190925905882504	4.090906487604963	4.936183782020099	0.0	0.0	5.350260845279686	3.911958505073745	1.839152165564892	15.798062841534371	1.7419611974659344	2.5393923234170064	7.255406638334304	0.0	137.12718546451833	3.288421713777418	11.862213275477366	0.0	6.50097276222432	1.2608236986439716	3.6888590063984488
2R_39812	3.738038277511962	0.0	0.0	2.225783475783476	4.54743888242142	0.0	1.8059408229311142	0.0	4.266794101583835	0.0	0.0	1.931874381800198	0.0	0.0	0.0	0.0	4.090314136125655	0.0	4.258266715116279	16.412815126050422	7.980081716036772	0.0	5.991180981595092	4.491663472594864	0.0	0.0	2.699550794747754	5.211807871914609	2.558120497707924	3.440114487010128	0.0	2.8122750179985605	0.0	0.0	3.0481857198595397	2.971662228984405	2.0956276824034337	0.0	0.0	1.4467592592592593	8.267195767195767	1.7057860262008735	0.0	9.367505995203837	0.0	7.269696029776675	9.876738305941846	2.8732990069878634	0.0
2R_39813	0.0	0.0	0.0	3.1187770651372184	0.0	2.193769037801931	7.591475380465766	0.0	2.9893248221277	3.403889147584464	0.0	0.0	7.570475448569597	5.1153773358091765	0.0	8.512369750102362	0.0	10.04918069029832	1.9889003449548759	0.0	0.0	0.0	16.789735427349136	0.0	0.0	0.0	7.565243606518063	3.6514034351673237	7.168898165443115	0.0	0.0	0.0	0.0	0.0	0.0	4.163905476847332	0.0	12.611644583677	5.562452997272174	2.027205092339192	11.584029099081098	2.3901544756837634	0.0	2.6251576735327666	0.0	0.0	6.919663399893575	4.026078521012003	3.9264374098391808
2R_39814	0.0	4.270517344706195	0.0	4.274572916733457	0.0	3.0067637149768403	0.0	1.7929912688497172	2.0485733120882625	2.332672720418911	0.0	0.0	5.188018996450357	0.0	5.603990639094037	11.666991397927243	1.9638417457767585	2.2955555290291363	1.3629860953610498	0.0	0.0	0.0	0.0	1.4376917341638973	0.0	8.984281998643374	2.5922168171621345	2.5022933518569768	2.4564097802446683	1.6516678707325445	0.0	5.400918264123266	0.0	48.71347707056634	4.390485057862202	1.4267545585521524	10.06152825760088	4.321356836905079	3.8119285919040737	0.0	3.9692462798239245	3.275928152343763	0.0	5.397032711415264	0.0	2.326884450641196	2.371009945912521	5.518113621822153	2.690773123696993
2R_39815	0.0	0.0	0.0	0.0	2.908906431533942	0.0	0.0	0.0	0.0	0.0	0.0	0.0	0.0	0.0	0.0	23.316491054628205	0.0	9.175338891141944	5.44785746661553	0.0	0.0	3.968370499768644	0.0	0.0	0.0	0.0	5.180547252289542	10.001670278936581	4.909136787205611	0.0	0.0	5.396869599757357	0.0	0.0	5.849591786237197	0.0	0.0	0.0	0.0	2.7763895829862846	0.0	0.0	149.92503748125938	7.190649279676708	0.0	4.650280318897623	4.738465154274948	16.541931314592794	5.377512104779748
2R_39816	1.8502277630376298	0.0	0.0	6.610215426920763	0.0	1.5498901902800188	0.0	0.0	0.0	2.404835836286472	1.784483629325633	0.0	1.7828381856840234	3.6139962848118192	0.0	6.013959603030555	0.0	7.0997111837490445	5.62060468713466	0.0	0.0	0.0	5.930944823234121	1.4821678898998263	0.0	2.3155545058375133	8.017227418276391	0.0	2.5324008020619826	0.0	9.229059724937105	5.5680000356352	0.0	0.0	3.0175388410055772	0.0	2.074557953191334	0.0	0.0	4.296640027498496	4.092038121427139	6.754543274670125	0.0	0.0	0.0	2.3988685017051155	4.8887181096695915	1.4222052316103886	0.0
2R_39817	5.430975022945869	2.153840189365629	9.205788968334847	0.0	2.202316220014914	2.27469695349837	5.247682754487687	5.425782886212652	0.0	3.529458270508976	2.6189981075119677	5.61361908899944	7.849749514492991	0.0	2.8263789337542002	8.826390200588543	2.9713973293080804	0.0	8.249082702003538	0.0	0.0	0.0	0.0	4.350608584881896	0.0	3.3984244904062475	0.0	0.0	0.0	0.0	0.0	8.171877464331798	0.0	0.0	0.0	4.317511524517637	3.0447258041729794	0.0	11.535302640200069	4.203976962206247	0.0	2.4783270301215867	0.0	2.7219994719321026	0.0	0.0	0.0	4.174600146361481	4.071283284776494
2R_39818	0.0	0.0	9.485731089009358	6.664334149714267	4.538574479141846	2.3438690245989053	2.7036307056746507	11.18155490702537	0.0	3.636786826103401	0.0	0.0	0.0	2.732688418866481	0.0	0.0	6.123511221334313	7.157837474142312	2.124983000135999	0.0	0.0	3.0957931267200998	0.0	6.72436168996658	0.0	0.0	4.041432768745175	0.0	3.829700862065664	5.150112916225688	0.0	0.0	0.0	0.0	0.0	2.224402136315812	3.137313957282333	13.474546581507534	5.943041886559217	8.663634394628547	6.188310281877533	0.0	0.0	2.8047737248797455	0.0	10.883287623525314	0.0	6.452320577095553	0.0
2R_39819	2.538296549185841	6.039893496544677	4.302546462123607	0.0	6.175832116179754	0.0	0.0	5.071739758889492	2.8973455968314625	3.2991540968895574	2.448103270788375	0.0	0.0	0.0	0.0	0.0	0.0	0.0	1.9277034112639566	0.0	0.0	5.6167705535186965	0.0	4.0667227196614855	0.0	0.0	0.0	3.539052560239098	6.948316683429479	0.0	0.0	7.638646202733488	0.0	0.0	0.0	2.017892654164476	2.846051388303867	0.0	5.391300597356105	0.0	5.6137987172469925	4.633222522094679	0.0	0.0	0.0	0.0	0.0	3.902199181903941	3.805623951074898
2R_39820	0.0	0.0	0.0	2.6197727347152635	0.0	1.842765991753622	2.1256131065304147	2.1977538955187796	0.0	0.0	0.0	0.0	0.0	0.0	0.0	0.0	7.221520129987361	2.8137705932835293	0.0	0.0	4.696323952426238	0.0	0.0	1.7622465118533106	0.0	5.506228921467409	6.354804629475173	6.134357771081104	0.0	2.024527146378374	10.973033769511424	0.0	0.0	0.0	1.7938748144460737	6.995361201103518	4.933155739726703	10.59378145028868	0.0	1.702852277564921	4.865292221614061	8.030919038297446	0.0	4.410264891535047	7.954500258521257	5.704343857847751	2.9062586279553013	0.0	0.0
2R_39821	0.0	3.206646737357194	0.0	2.4072689894405146	4.918227097168921	0.0	0.0	0.0	0.0	0.0	0.0	4.178790382263208	1.9477902611655615	1.9741855497514502	0.0	0.0	2.21191469972152	0.0	6.1406352855641035	0.0	0.0	0.0	0.0	1.6193012941617873	0.0	0.0	2.91966625878929	5.636767280144234	0.0	5.580920840776885	0.0	6.083163537031106	0.0	0.0	4.945092169100393	1.6069825319391795	4.533001155008694	0.0	6.440178470225766	1.5647248431363343	0.0	5.534616257381794	0.0	0.0	7.309268298387721	5.241634089910798	5.341032966457779	1.5537907600103358	3.030672221282714
2R_39822	0.0	1.538332555193449	0.0	0.0	4.71886645277618	0.0	0.0	0.0	2.213821017441146	10.083348962524225	0.0	4.009402851567496	3.737672921101649	0.0	0.0	0.0	0.0	7.442177998044197	0.0	8.515769501963737	12.421367567726472	6.437543064480792	0.0	0.0	20.216988942317897	2.427249271218406	2.801317403548541	0.0	7.963666567651746	0.0	0.0	2.9182910604281775	0.0	0.0	1.581547515776332	1.5418433940413612	0.0	0.0	2.059708477100985	6.00519449323665	4.289424638026178	1.7700900798841652	0.0	3.8882554272755288	7.012986648676018	5.029164122747814	7.686800789383196	4.472423261788973	2.907823732377861
2R_39823	9.17192778635523	2.4249625646404085	0.0	3.640898209588306	2.4795406898826062	5.122065216695372	0.0	0.0	0.0	3.973741516061863	2.9486739076268926	0.0	5.891909965723814	5.9717536054462395	0.0	0.0	3.3454326480772125	3.9105118468956404	4.643732818188573	0.0	0.0	0.0	0.0	7.347385616513004	0.0	7.652426775841288	0.0	4.262692700351885	0.0	0.0	0.0	0.0	0.0	0.0	0.0	7.291490708817964	3.427991608276543	0.0	9.740512740590665	2.3665838362323988	27.046672414084554	2.7902953527630903	0.0	3.064640939005984	22.109952795250784	0.0	0.0	0.0	6.875656052181646
2R_39824	0.0	14.50343852354996	0.0	7.258605984720634	4.943288126963412	0.0	0.0	0.0	0.0	0.0	0.0	0.0	0.0	11.90547056372403	0.0	0.0	6.669556807950111	7.796115975021244	0.0	0.0	0.0	0.0	0.0	4.882657532841975	0.0	7.6280559899309655	0.0	8.49823449178433	0.0	0.0	0.0	0.0	0.0	0.0	0.0	14.536538801656196	0.0	0.0	6.4729946662523945	4.718093890068412	13.480268257338322	11.125636247322893	0.0	0.0	0.0	0.0	0.0	4.685124495470656	4.569172705589925
2R_39825	5.002288547010257	3.967659606547035	0.0	0.0	0.0	0.0	2.4167320996882657	2.498753122192026	2.854938029287667	0.0	0.0	0.0	0.0	2.442706323189588	0.0	0.0	2.7368542050396436	0.0	0.0	0.0	0.0	2.7672797944021803	0.0	0.0	13.035889106298551	3.1301745698357593	0.0	3.4872525227656563	0.0	2.301801643164121	6.237937388574843	7.526841658208378	0.0	67.88820170942492	2.0395597080084737	0.0	2.8043945985116516	0.0	5.312389767912316	1.936070937639155	16.594893751192757	6.848111176802251	0.0	5.014284442806445	0.0	0.0	0.0	1.9225419388104887	1.8749610945572879
2R_39826	0.0	4.813020182196879	0.0	0.0	4.921345820756219	0.0	5.863295506282375	0.0	0.0	0.0	2.9262363128954263	0.0	0.0	0.0	0.0	9.861825956523154	0.0	3.880755257065109	0.0	0.0	6.477174760004482	3.3568841133109517	0.0	0.0	0.0	0.0	0.0	4.230256230850159	4.152687681757949	0.0	0.0	4.565265723574074	0.0	0.0	2.4741139641218837	0.0	0.0	14.610954124526241	6.444262286630475	7.045726766715986	0.0	2.7690629214167632	0.0	0.0	0.0	7.86743683628336	0.0	6.996492192031322	0.0
2R_39827	0.0	0.0	0.0	0.0	2.093031919992599	0.0	4.987279942506636	5.156542311492283	0.0	6.708635892812098	0.0	2.667528811978698	2.4867419353715663	5.040881549365353	2.6861271204287487	0.0	0.0	6.601888932461355	1.9599357768244647	0.0	5.509441529949874	0.0	0.0	0.0	0.0	0.0	0.0	3.598227656985275	10.596745103773927	0.0	0.0	0.0	0.0	0.0	4.208929580820076	6.154899115048606	5.787278173627604	12.427979856730246	2.7407232001122597	0.0	5.707664823090929	0.0	0.0	2.5869272219764636	0.0	3.34599457681199	3.4094458014038733	5.951169464311432	3.869256282511426
2R_39828	0.0	2.905870148286554	0.0	0.0	2.971271959928238	3.068924986266561	7.079951771368533	7.320236941429321	0.0	0.0	7.066883101739796	0.0	0.0	7.156044710967354	15.252923985528026	0.0	0.0	9.37205366063044	0.0	0.0	0.0	4.053450418599825	0.0	0.0	19.09468289460117	0.0	0.0	0.0	0.0	0.0	0.0	11.02515167852422	0.0	0.0	5.975004167565407	2.9125020314701673	0.0	0.0	0.0	0.0	16.205222943354645	0.0	0.0	14.689626552968958	0.0	0.0	0.0	0.0	2.7464016645391207
2R_39829	0.0	3.1183783185392264	3.3320871327456865	0.0	1.594281503560509	1.646678731332838	1.8994283100672358	0.0	0.0	5.110029147606258	3.791844425173448	6.095643078153459	0.0	0.0	0.0	6.38952322655588	2.151027976269859	0.0	0.0	0.0	8.393183727631115	2.1749409394787884	6.301324286312012	0.0	0.0	2.4601577453146293	5.6785949338983155	2.7408028250002876	2.690545798739641	7.236395305460909	0.0	8.873571133208275	0.0	0.0	4.808970075702807	0.0	2.20411128469712	0.0	8.350535436332176	0.0	0.0	8.970444180514042	0.0	1.9704860597963698	7.108068226082061	7.646023761802912	0.0	9.066120120651926	1.4736239005292078
2R_39830	0.0	2.868530924914769	0.0	0.0	0.0	3.029490576012191	0.0	3.6130874699571778	0.0	0.0	0.0	3.7381696276708287	0.0	3.5320462556777645	0.0	0.0	3.9573711974609505	4.625813333629385	0.0	0.0	7.720713980746083	12.004095797486103	0.0	2.897117281391497	0.0	0.0	0.0	0.0	9.899906990373825	0.0	0.0	0.0	0.0	0.0	2.949113923975972	2.8750775911564914	8.110063290933923	0.0	0.0	2.7994736989445985	7.998496282698853	6.601379028078966	0.0	3.625217739640487	0.0	0.0	4.77786282373604	2.779911359746383	0.0
2R_39831	0.0	0.0	0.0	9.544398154113397	0.0	3.356797346787377	3.872033925212439	0.0	4.574117629838616	0.0	7.729773308938169	4.142042225635265	0.0	0.0	0.0	0.0	0.0	0.0	3.0433173620038176	17.59497768956829	8.554861471128199	4.43367357344336	0.0	6.420244829616332	0.0	0.0	0.0	0.0	5.4847474657724336	0.0	0.0	0.0	0.0	0.0	6.535473570218108	0.0	4.493138079524949	0.0	0.0	0.0	0.0	0.0	0.0	0.0	0.0	5.195539317763341	0.0	0.0	6.008041162291611
2R_39832	2.5586572166926795	4.058894560066566	8.674117733800001	3.047061870591283	0.0	2.143324081317716	4.944608028560055	2.556211081686281	2.9205863369129985	0.0	0.0	2.64470503604733	4.9309299980522825	0.0	2.663144214585508	0.0	0.0	0.0	0.0	0.0	10.924603846553016	0.0	0.0	4.099343490140054	0.0	0.0	0.0	7.1348813647601075	0.0	0.0	0.0	3.84995938292851	0.0	0.0	2.0864586745562623	2.034078958877026	5.737761355029721	0.0	0.0	1.9805902158843336	0.0	4.670387408635547	0.0	20.518344682542736	0.0	0.0	3.380274072621808	1.966750122430195	5.754225519606565
2R_39833	0.0	0.0	0.0	33.031917089888104	11.247771535264574	0.0	0.0	0.0	0.0	0.0	0.0	0.0	0.0	13.544629554381688	0.0	0.0	0.0	0.0	0.0	0.0	0.0	15.344365932438757	0.0	0.0	0.0	0.0	0.0	0.0	0.0	0.0	0.0	0.0	0.0	0.0	0.0	0.0	0.0	0.0	0.0	10.735373054213634	0.0	12.657426745142711	0.0	0.0	0.0	0.0	18.322065263196468	0.0	0.0
2R_39834	2.2327060173659876	0.0	0.0	0.0	0.0	0.0	4.314706959126134	8.922285996739797	0.0	0.0	2.153371285784455	0.0	0.0	2.180539988922857	2.323882259111013	0.0	9.772472411088824	2.855786766398356	5.0868701776470715	0.0	0.0	0.0	0.0	3.577121944265936	0.0	0.0	3.2248483595680124	0.0	3.0558975614243047	0.0	5.568443408466484	0.0	0.0	0.0	3.6413231184509667	7.099818297900211	0.0	0.0	2.3711156383612364	0.0	0.0	0.0	0.0	2.2380602284388074	0.0	11.5790460950246	0.0	3.432405719966836	1.6737286859020493
2R_39835	4.426169283270408	0.0	3.7512951346452366	5.27105059945023	1.7948571598826453	1.853846453313658	0.0	0.0	7.57839470401569	2.8764595155581945	0.0	0.0	6.397436930868017	2.1613770565502697	2.303459612060546	0.0	0.0	0.0	0.0	0.0	0.0	2.448569031772142	0.0	1.7728428137284693	0.0	2.769668803004537	3.196507879072271	3.0856216817995845	0.0	6.110101586548978	5.519507041787085	0.0	0.0	0.0	5.413983887262087	1.759355991258112	7.4442278449853685	5.3287406693750885	0.0	3.426182889642649	0.0	4.039604280364696	0.0	4.436783598098395	8.002330278577121	2.8693218988942784	0.0	1.7011205961815288	0.0
2R_39836	0.0	0.0	0.0	0.0	0.0	0.0	10.365938355837786	0.0	0.0	0.0	0.0	0.0	0.0	0.0	0.0	34.87017832609196	0.0	0.0	16.294712691625822	0.0	0.0	0.0	0.0	8.593915164307065	0.0	0.0	0.0	14.957654879037445	0.0	0.0	0.0	0.0	0.0	0.0	0.0	0.0	0.0	0.0	0.0	8.304268393954493	0.0	29.373176415297554	0.0	0.0	0.0	0.0	0.0	8.246239302566066	8.042153753112313
2R_39837	0.0	0.0	0.0	0.0	0.0	0.0	0.0	0.0	0.0	0.0	0.0	0.0	0.0	0.0	0.0	0.0	0.0	0.0	0.0	0.0	0.0	0.0	0.0	0.0	0.0	0.0	0.0	0.0	0.0	0.0	0.0	0.0	0.0	0.0	0.0	0.0	0.0	0.0	0.0	0.0	0.0	0.0	0.0	0.0	0.0	0.0	0.0	0.0	0.0
2R_39838	0.0	0.0	0.0	0.0	0.0	0.0	0.0	0.0	0.0	0.0	0.0	0.0	18.151258063696396	0.0	9.80330645920256	0.0	0.0	0.0	0.0	0.0	0.0	0.0	0.0	0.0	0.0	0.0	13.604035501091042	0.0	0.0	8.66800500663969	0.0	0.0	0.0	0.0	7.680467955551596	0.0	0.0	0.0	0.0	14.581510644502771	0.0	8.596087061169756	0.0	0.0	0.0	0.0	12.443134873627523	0.0	7.060631050960811
2R_39839	1.7987552613591398	2.853433393731007	0.0	2.1421074052653	1.4588275111527365	3.0135458887700213	0.0	3.594071220115298	0.0	2.3379343882093293	3.4696801995760054	0.0	0.0	0.0	11.233262438965943	0.0	1.968271464000315	0.0	0.0	0.0	3.840039322002658	0.0	11.531897227731907	0.0	18.750117188232426	0.0	0.0	0.0	2.4619505541850697	1.655393437358257	0.0	2.706550393261772	0.0	0.0	1.4667961358722599	0.0	0.0	0.0	1.9102634635368911	2.7847396268448903	0.0	0.0	0.0	1.8030688231369794	0.0	0.0	2.3763580886476623	1.3826401236633328	2.696842536757964
2R_39840	2.6303952694971477	0.0	0.0	0.0	2.13330466171868	0.0	0.0	2.6278805512662706	6.004943870288409	0.0	0.0	0.0	0.0	0.0	0.0	17.099614660183633	2.8782859231670357	0.0	1.9976475702213075	0.0	0.0	0.0	0.0	2.107139177174794	0.0	0.0	3.799257852971001	0.0	7.200427129337313	0.0	0.0	0.0	0.0	0.0	0.0	2.0911092100604938	0.0	0.0	0.0	2.036120782684829	0.0	2.40066642499958	0.0	5.273406343644162	0.0	6.820752001549675	0.0	8.087570596909213	5.915558945389926
2R_39841	0.0	5.785162215948536	0.0	0.0	0.0	0.0	0.0	0.0	0.0	0.0	0.0	7.539021977756869	0.0	0.0	0.0	0.0	0.0	0.0	0.0	0.0	0.0	0.0	0.0	5.842814273294133	0.0	0.0	0.0	0.0	9.982909259347997	0.0	0.0	0.0	0.0	0.0	0.0	0.0	0.0	0.0	7.745885385683125	0.0	0.0	6.656725955905848	0.0	14.622448382757208	0.0	0.0	9.635842249699364	11.212874173611175	5.467683801658676
2R_39842	0.0	0.0	0.0	6.087612925219763	2.0729066130695935	0.0	0.0	0.0	2.917466052365015	0.0	2.4651039879466277	2.641879496478903	0.0	0.0	5.320597950080023	0.0	2.796795990513268	0.0	0.0	0.0	5.4564661306234346	0.0	0.0	4.094963849659136	0.0	0.0	18.458466972634216	3.5636293141296482	0.0	0.0	6.374558880525469	7.69169235691914	0.0	0.0	8.336918208162844	2.0319057975961745	0.0	0.0	2.714370092418873	0.0	0.0	2.332698839249058	0.0	0.0	0.0	0.0	0.0	0.0	3.8320518951795854
2R_39843	0.0	0.0	0.0	0.0	0.0	0.0	0.0	0.0	0.0	0.0	43.53466665505742	0.0	0.0	0.0	0.0	0.0	0.0	0.0	0.0	0.0	0.0	0.0	0.0	0.0	0.0	0.0	65.19669843919104	0.0	0.0	0.0	0.0	0.0	0.0	0.0	0.0	0.0	50.61138553729047	0.0	0.0	0.0	0.0	0.0	0.0	0.0	0.0	0.0	0.0	0.0	0.0
2R_39844	108.74293170943889	0.0	0.0	0.0	0.0	0.0	0.0	0.0	0.0	0.0	0.0	0.0	0.0	0.0	0.0	0.0	0.0	0.0	0.0	0.0	0.0	0.0	0.0	0.0	0.0	0.0	0.0	0.0	0.0	0.0	0.0	0.0	0.0	0.0	0.0	0.0	0.0	0.0	0.0	0.0	0.0	0.0	0.0	0.0	0.0	0.0	0.0	0.0	0.0
2R_39845	0.0	1.8852788940199896	4.028961788923498	0.0	0.0	0.0	0.0	0.0	2.713112990574917	3.089371819491712	0.0	2.4568298149073557	0.0	2.3213597596928377	2.4739591064455544	0.0	0.0	0.0	0.0	0.0	0.0	5.259618724979008	0.0	5.712199945277125	0.0	2.9746765782890257	0.0	3.314015934451416	6.5064962485169255	2.1874548153864697	0.0	3.5764650005346814	0.0	0.0	5.814720896304338	0.0	0.0	0.0	2.5242428281212765	3.6797851005501276	5.256835857928754	4.338611253923731	0.0	2.3825946694209463	0.0	0.0	0.0	1.8270356328586512	5.345455400727409
2R_39846	6.523093381343301	0.0	0.0	3.8841211302015664	0.0	0.0	0.0	0.0	0.0	0.0	0.0	3.3712327317031403	0.0	0.0	0.0	0.0	3.5689175829862565	4.171745767138157	0.0	0.0	0.0	3.6085932151952087	0.0	0.0	0.0	0.0	0.0	4.547453357907771	0.0	0.0	0.0	4.90758285349442	0.0	88.52769588965907	5.3192606972327345	2.5928613858895964	3.656991729347505	0.0	0.0	0.0	0.0	0.0	0.0	0.0	0.0	8.457360525438895	4.308870153921459	0.0	2.4449901662495512
2R_39847	0.0	0.0	3.6781406263505674	0.0	0.0	9.088471728036572	0.0	0.0	0.0	0.0	2.092822977522035	0.0	0.0	0.0	6.775618613979456	0.0	0.0	0.0	0.0	0.0	0.0	0.0	0.0	1.7382703688348984	0.0	0.0	9.402517053815306	0.0	5.939944194224296	0.0	0.0	0.0	0.0	0.0	1.7694683543855831	1.725046554693895	7.299056961840529	0.0	4.608889626311229	5.039052658100276	14.397293308857934	5.941241125271069	0.0	2.1751306437842923	0.0	0.0	11.466870776966497	0.0	1.626666926933375
2R_39848	0.0	0.0	13.081129163069356	0.0	0.0	0.0	0.0	7.709862456053784	8.808865241979529	0.0	0.0	0.0	3.718080280789423	0.0	8.032386582701452	0.0	0.0	0.0	0.0	0.0	0.0	0.0	0.0	0.0	0.0	0.0	0.0	0.0	0.0	0.0	0.0	0.0	0.0	0.0	3.146514291467912	3.0675223008871275	4.326457150768379	0.0	4.097823236296879	5.973715651135006	0.0	0.0	0.0	0.0	0.0	0.0	0.0	0.0	2.8925811079742676
2R_39849	0.0	2.1260876267015343	0.0	0.0	2.173939036227607	0.0	0.0	0.0	0.0	3.4839806569393925	0.0	0.0	0.0	0.0	0.0	0.0	2.9331104169416458	6.8570880004388535	6.1070940003908545	0.0	5.7224115386706265	0.0	0.0	4.2945503230038655	0.0	0.0	0.0	3.7373188101124373	0.0	4.9337216172246094	6.685251666298977	0.0	0.0	0.0	4.371627699070264	2.1309398616806936	0.0	0.0	8.540001366400219	0.0	0.0	0.0	0.0	0.0	0.0	3.475335543646739	3.5412395046514176	0.0	4.018824172423632
2R_39850	0.0	5.360263296133105	5.727613051626413	12.072045970351056	0.0	0.0	0.0	0.0	0.0	4.391882395929954	0.0	3.4926542495822788	6.511892017201814	3.3000686414277416	0.0	0.0	0.0	0.0	2.566187097621863	0.0	7.21363318963776	0.0	0.0	0.0	0.0	4.2288304746439325	4.880543809713453	0.0	9.24970123465012	0.0	0.0	5.084339015590617	0.0	0.0	0.0	0.0	0.0	0.0	0.0	2.615609960242729	0.0	0.0	0.0	0.0	0.0	8.761968849448346	4.464062511160156	0.0	5.0661025054916555
2R_39851	0.0	1.395245005022882	0.0	4.189710072063013	0.0	2.947070611811859	0.0	8.786975593296592	0.0	0.0	0.0	0.0	0.0	0.0	5.492734942582611	0.0	0.0	0.0	1.3359268125854993	0.0	0.0	3.89250459315542	5.638758570913027	0.0	0.0	6.604438182458613	7.62226106752307	0.0	4.815285642744327	1.6188774056518247	0.0	5.293694151526702	0.0	0.0	0.0	0.0	1.9723554657914668	4.235565193819463	1.8681252989000479	1.3616557734204793	0.0	1.6054456717184689	0.0	0.0	0.0	4.561377901036345	2.3239384249274933	2.704281418341518	0.0
2R_39852	0.0	0.0	0.0	3.330219578027877	0.0	0.0	0.0	0.0	0.0	0.0	0.0	0.0	2.6945760071179916	5.462182578914882	2.910625179003448	18.178959127337244	0.0	0.0	0.0	0.0	0.0	0.0	0.0	2.240143870999971	0.0	6.999443544238233	0.0	0.0	0.0	0.0	0.0	4.2077288404887865	0.0	0.0	6.841048021192655	0.0	0.0	6.733335667556365	0.0	0.0	0.0	0.0	0.0	0.0	0.0	0.0	7.3887931219202585	0.0	0.0
2R_39853	4.791876810430956	0.0	0.0	0.0	0.0	0.0	0.0	0.0	0.0	0.0	2.3108035380250804	0.0	0.0	4.679917071869486	0.0	0.0	0.0	0.0	1.8195898498911154	0.0	5.114924685291471	2.6508794425094497	7.680232004448389	0.0	0.0	0.0	3.460615941188908	3.3405678898601403	6.558626413752914	6.6149422284020485	0.0	0.0	0.0	65.03261385584871	1.953769514982579	3.8094418158237735	2.686433083101046	0.0	0.0	0.0	0.0	2.1866861427512445	0.0	4.803368121726954	0.0	0.0	0.0	0.0	3.592188857173852
2R_39854	2.263334434822758	0.0	0.0	13.47683466888765	0.0	1.8959394664447153	0.0	0.0	0.0	0.0	0.0	0.0	2.1808985563760093	0.0	0.0	0.0	0.0	0.0	1.7188840729576906	0.0	0.0	5.008331359216056	0.0	1.8130965767648772	0.0	0.0	6.538174110268922	0.0	0.0	0.0	0.0	0.0	0.0	0.0	0.0	0.0	5.075503185385799	5.449733834999498	2.4036427686888033	7.007954027821577	5.005681448443984	2.065663305143915	0.0	11.343810476689605	0.0	5.86894412999946	0.0	0.0	3.3933780263841933
2R_39855	0.0	5.433165946545796	5.80551186907874	0.0	0.0	2.869016486803241	0.0	0.0	3.909446277757557	8.9032290231021	3.3032746352441564	0.0	0.0	0.0	0.0	0.0	7.4954933346325525	0.0	0.0	0.0	0.0	0.0	0.0	5.487310183652041	0.0	4.2863449907629265	4.946922000396743	4.775314299248891	0.0	6.3040036411925024	0.0	0.0	0.0	0.0	0.0	0.0	0.0	8.246769740292727	7.274589567656593	0.0	15.149621448834047	0.0	0.0	0.0	0.0	0.0	4.524776317682735	5.265315288395798	0.0
2R_39856	11.792209476809147	2.3383033972040907	4.997104178128774	0.0	0.0	4.939021604515253	0.0	0.0	0.0	3.8317347336024747	0.0	0.0	0.0	0.0	3.068440961968516	0.0	3.225879294048575	3.7707646582819945	0.0	0.0	0.0	0.0	0.0	2.3616057691195014	0.0	7.378957427105125	8.516142987743994	0.0	0.0	0.0	0.0	0.0	0.0	0.0	0.0	0.0	3.3054879032364695	0.0	0.0	2.2820109080121407	0.0	5.381161093129064	0.0	2.9551220391524122	0.0	3.8222267069682254	0.0	0.0	0.0
2R_39857	0.0	1.979690356631319	0.0	2.9723556066800723	2.0242468334200723	0.0	0.0	0.0	0.0	6.488164290700903	0.0	5.1597270917146645	2.405018022002548	0.0	0.0	0.0	8.193430507419151	3.192462723209012	0.0	0.0	0.0	0.0	0.0	0.0	0.0	0.0	0.0	0.0	0.0	4.59399743700883	0.0	3.7555680991530065	0.0	0.0	2.035303975701727	3.9684169568075514	0.0	0.0	5.301304969231225	0.0	0.0	2.277940650534291	0.0	5.003821668799546	0.0	3.2360323137242717	3.297398286803746	1.9185303750362364	9.355244063349224
2R_39858	0.0	0.0	0.0	2.226653262214028	1.5164053066300425	1.5662430762267014	0.0	0.0	0.0	2.4302092507373256	0.0	0.0	0.0	0.0	1.9461038223035954	0.0	2.045956269730691	0.0	1.4199769168552399	0.0	0.0	4.137402303002244	0.0	1.4978062380933768	0.0	0.0	0.0	0.0	5.1182403080361745	0.0	0.0	0.0	0.0	0.0	3.049376882704346	2.972823488159467	4.192893213718476	0.0	0.0	0.0	0.0	0.0	0.0	0.0	0.0	4.848357909659578	2.4701494786255496	0.0	0.0
2R_39859	0.0	0.0	0.0	0.0	3.1690332214506154	3.273185816303902	0.0	0.0	2.2300924663239314	0.0	0.0	0.0	3.765144588141188	0.0	4.06703118111466	0.0	0.0	2.4989591835000726	0.0	0.0	0.0	0.0	0.0	1.5650821409885467	0.0	7.335268214082248	0.0	2.7240155475911396	2.674066343051158	1.79801818839239	0.0	2.939740320978487	0.0	0.0	1.5931717931483098	0.0	0.0	9.408523746173083	0.0	3.024666152473421	0.0	1.7831001335542	0.0	1.9584169332561718	0.0	0.0	0.0	1.5017650996098264	0.0
2R_39860	2.3500437108130208	0.0	3.98344797696611	0.0	1.9059337817614335	0.0	4.541462187331682	0.0	0.0	0.0	0.0	0.0	2.2644496798521043	0.0	0.0	15.277111525969561	0.0	0.0	1.7847352309590165	10.31846923445213	5.0169472478030785	5.200202599893292	7.533115576072413	1.8825570546566552	0.0	2.941072668023481	3.394327128955918	0.0	0.0	2.1627438818138325	0.0	0.0	0.0	0.0	0.0	1.8682355860019833	0.0	0.0	0.0	0.0	0.0	2.1447997186022767	0.0	0.0	8.497562898960577	3.0468929004957905	0.0	0.0	1.7616898692967051
2R_39861	0.0	5.805812973476143	0.0	0.0	0.0	0.0	0.0	2.4375903736631037	0.0	3.171292948820406	0.0	2.521977775323053	0.0	4.7658308987880496	2.5395612857087713	0.0	2.6698633830906875	0.0	0.0	10.713107272485741	0.0	2.6995442359466453	0.0	1.9545569420096638	0.0	6.107112648746363	0.0	0.0	0.0	2.2454597365491913	0.0	7.342604840465389	0.0	0.0	1.989636777878741	0.0	2.735750569583269	0.0	0.0	0.0	0.0	2.226829284586556	0.0	2.445774130313292	17.64511786056475	3.163423735547899	0.0	0.0	0.0
2R_39862	1.6601974306784562	0.0	0.0	0.0	0.0	1.3907064649771437	1.604166726822919	3.317220487684487	0.0	0.0	0.0	1.7160299852215497	0.0	1.6214077710831651	0.0	0.0	3.6333116545737942	0.0	2.5216661556089925	0.0	0.0	1.8368515776167142	0.0	1.3299396819156664	8.65289932697749	0.0	7.193806420424272	0.0	2.2723068959515214	0.0	8.281175728205188	2.498065248465064	0.0	0.0	2.7076181272867528	0.0	1.8614874625096425	0.0	0.0	0.0	3.6717593969502365	7.57601010942789	0.0	0.0	0.0	6.457467673916824	0.0	1.2761355756226458	1.2445525932991297
2R_39863	2.2233684922004233	3.5270133955968763	0.0	2.647772164500789	0.0	3.7249219628848773	2.1483310904756747	0.0	2.537870097596332	0.0	0.0	2.2981405285355514	2.1423882658823814	4.342841260466247	0.0	7.226812050853631	0.0	0.0	1.688532030777211	9.76226921995564	0.0	2.4599471406558417	7.1270554427897	3.56216186178527	0.0	0.0	0.0	3.099960072514266	0.0	2.046164750637994	0.0	6.690914540963116	0.0	0.0	7.252189073271767	3.535062874628288	2.4929399939371697	5.353502475459545	2.361199262550246	0.0	4.917291162644322	4.0583756757195495	0.0	0.0	0.0	2.882655179093601	2.9373199422875373	1.7090254316656432	1.6667288912119385
2R_39864	0.0	0.0	0.0	0.0	0.0	2.1387492166830997	0.0	0.0	0.0	0.0	2.462473140574219	0.0	0.0	0.0	0.0	0.0	0.0	0.0	3.878037278796754	0.0	0.0	2.8248699288641252	0.0	2.0452967786984795	0.0	3.195316943487625	3.68775348695531	0.0	0.0	2.3497046656205782	0.0	3.8417417535092393	0.0	0.0	4.1640103750482504	2.029737274866616	0.0	0.0	0.0	0.0	0.0	2.330209299399272	0.0	0.0	0.0	6.620569845687759	0.0	1.962552149917004	0.0
2R_39865	5.217763353560862	0.0	0.0	0.0	4.231713391130075	0.0	0.0	0.0	0.0	0.0	0.0	0.0	0.0	0.0	5.430839347082771	0.0	0.0	0.0	0.0	0.0	11.139045361534425	0.0	0.0	0.0	0.0	0.0	0.0	0.0	14.283071917409565	0.0	0.0	0.0	0.0	0.0	0.0	0.0	5.850389167887449	0.0	0.0	0.0	0.0	4.762063497354673	0.0	0.0	0.0	6.76496613457953	6.893252470886348	4.010711809099744	0.0
2R_39866	3.964116814594292	0.0	0.0	0.0	0.0	3.320642942886601	0.0	7.9206540559293215	0.0	0.0	3.823259871943734	4.097430337538117	0.0	0.0	0.0	0.0	0.0	5.07038197215549	0.0	0.0	0.0	13.157762005032405	0.0	0.0	0.0	4.961080324851539	17.176926349347767	0.0	0.0	7.296348870543435	0.0	0.0	0.0	0.0	3.2325416084674483	0.0	8.889489423285484	9.54493564804386	4.20985982850715	6.13704010555709	0.0	3.617905739083874	0.0	7.9472461798581016	0.0	0.0	0.0	0.0	0.0
2R_39867	0.0	0.0	0.0	0.0	8.152271385853526	0.0	0.0	0.0	0.0	0.0	0.0	10.389912641614508	0.0	0.0	0.0	0.0	0.0	0.0	0.0	0.0	21.45904327001485	0.0	0.0	0.0	0.0	0.0	0.0	0.0	0.0	0.0	0.0	15.124840432933432	0.0	0.0	0.0	0.0	0.0	0.0	0.0	7.78089013383131	0.0	9.17397526696268	0.0	0.0	0.0	0.0	0.0	0.0	0.0
2R_39868	0.0	0.0	0.0	0.0	0.0	0.0	13.04149085106813	0.0	7.703097954904524	0.0	6.508708978048077	0.0	6.502707402226918	0.0	0.0	0.0	0.0	0.0	0.0	0.0	0.0	0.0	0.0	5.40604536428907	0.0	0.0	9.747320217989069	0.0	0.0	0.0	0.0	0.0	0.0	0.0	0.0	0.0	7.5667233666470946	0.0	0.0	0.0	0.0	0.0	0.0	0.0	0.0	0.0	0.0	0.0	0.0
2R_39869	0.0	0.0	7.530455042806872	0.0	0.0	0.0	0.0	0.0	0.0	0.0	0.0	0.0	4.2807980948736155	0.0	4.624029416225534	0.0	0.0	0.0	6.747856880654704	0.0	0.0	0.0	0.0	0.0	0.0	11.119821638060925	0.0	0.0	6.080583541441305	0.0	0.0	6.684701992642817	0.0	0.0	0.0	0.0	0.0	0.0	0.0	0.0	0.0	0.0	0.0	0.0	0.0	5.759957238077464	11.738370502883532	3.414877185649457	0.0
2R_39870	0.0	0.0	8.417540302130773	0.0	0.0	0.0	2.399174108304957	0.0	0.0	0.0	0.0	0.0	0.0	0.0	2.5843693208484173	8.070627676926318	0.0	3.1758957137476265	0.0	0.0	5.300728903231483	5.494350022513099	0.0	3.9780863137321747	12.941181038063895	0.0	0.0	0.0	0.0	2.285078642124008	0.0	0.0	0.0	0.0	2.024741941577691	1.9739115999481256	0.0	0.0	5.273794305145958	3.8440100713063865	0.0	2.2661194743509268	0.0	7.466782152897298	0.0	0.0	13.12114689320764	0.0	1.8613391665221026
2R_39871	0.0	0.0	5.003269636707589	3.5151176421996904	0.0	0.0	0.0	2.948867811692379	0.0	3.8364623520276475	0.0	6.101910447141896	8.532546973804228	0.0	0.0	0.0	0.0	0.0	6.7249616228856715	12.960150130379109	0.0	0.0	9.461704696411743	0.0	0.0	3.694030815605064	4.263325129274676	0.0	0.0	2.716438336442297	7.361612723222502	0.0	0.0	0.0	0.0	0.0	3.3095662350109745	0.0	3.1346704583640532	2.2848264674297987	6.528075621227997	2.693900201773125	0.0	5.917536174638328	0.0	11.480827782990923	0.0	0.0	4.4254171176904284
2R_39872	0.0	0.0	0.0	0.0	0.0	0.0	0.0	21.33979786943458	0.0	0.0	0.0	0.0	0.0	0.0	0.0	0.0	0.0	0.0	0.0	0.0	0.0	23.633063601300766	0.0	0.0	0.0	0.0	30.852009082831472	0.0	0.0	0.0	0.0	32.14028591998354	0.0	0.0	0.0	0.0	0.0	0.0	0.0	0.0	0.0	0.0	0.0	0.0	0.0	0.0	0.0	0.0	32.02500512400081
2R_39873	4.11763252600285	0.0	0.0	0.0	0.0	0.0	0.0	0.0	0.0	0.0	0.0	4.256108792950522	0.0	0.0	4.285782858240018	0.0	0.0	0.0	9.381379337949808	0.0	8.790451460006084	0.0	0.0	0.0	0.0	0.0	0.0	5.741062027582358	0.0	3.7894548566032387	0.0	6.195717767707671	0.0	0.0	3.357726094165414	0.0	0.0	19.829152026142754	0.0	3.1873525849429467	0.0	7.516027929559787	0.0	0.0	0.0	0.0	0.0	3.165079801157027	0.0
2R_39874	0.0	0.0	0.0	0.0	0.0	0.0	0.0	0.0	0.0	0.0	0.0	0.0	0.0	0.0	0.0	0.0	0.0	0.0	0.0	0.0	0.0	0.0	0.0	0.0	0.0	12.346441138341874	0.0	0.0	0.0	18.1581300757648	0.0	0.0	0.0	0.0	0.0	0.0	0.0	0.0	0.0	0.0	0.0	0.0	0.0	0.0	0.0	0.0	0.0	0.0	0.0
2R_39875	3.5961585834012104	0.0	0.0	0.0	1.4582792858573013	0.0	0.0	0.0	0.0	0.0	0.0	1.85854882277659	5.197767247101335	7.024272373185542	1.8715068324971442	0.0	0.0	0.0	0.0	0.0	0.0	1.9894048277682717	0.0	1.4403931466670237	0.0	2.2502908500923744	0.0	2.5069951431983086	0.0	1.6547713428684567	0.0	0.0	0.0	0.0	2.932489831958069	5.71774168072159	0.0	0.0	0.0	1.391846562834913	7.9534089304852165	1.6410417989756616	0.0	1.8023912324480889	0.0	0.0	2.37546505667147	0.0	2.6958290671838343
2R_39876	0.0	0.0	0.0	2.4205631682267197	3.2969253862925054	1.702640625345849	0.0	2.0306349714330274	2.3200919498841577	2.641845995172819	0.0	0.0	0.0	0.0	0.0	0.0	4.448260063076328	0.0	3.087273517614748	8.924555378651036	8.678423616420618	0.0	0.0	0.0	0.0	0.0	5.8715803182279105	0.0	0.0	0.0	0.0	0.0	0.0	0.0	1.6574671713764701	1.615857116864927	0.0	0.0	0.0	1.5733660593473677	4.495331598135336	0.0	0.0	0.0	0.0	0.0	0.0	1.5623715925847346	0.0
2R_39877	0.0	0.0	0.0	0.0	4.81250249648567	0.0	0.0	0.0	2.257749669296117	0.0	0.0	0.0	0.0	0.0	4.1174697654195125	6.4291440816192695	2.1643663060110945	0.0	0.0	8.68474715227141	4.222614550031859	0.0	6.340398227731887	0.0	10.309076420152595	0.0	0.0	0.0	2.7072296296536935	1.8203168844038706	0.0	0.0	0.0	0.0	0.0	4.717314162587893	0.0	0.0	2.100579087642881	0.0	0.0	0.0	0.0	3.965409730917209	0.0	0.0	5.226219525260671	6.08155887382301	1.4827617089243867
2R_39878	5.958516805996652	0.0	0.0	0.0	0.0	0.0	0.0	5.952820327214627	6.801365442126161	0.0	0.0	0.0	0.0	0.0	6.201842691500499	0.0	0.0	0.0	0.0	0.0	0.0	0.0	0.0	0.0	0.0	0.0	0.0	8.307738575405605	0.0	0.0	0.0	0.0	0.0	0.0	0.0	0.0	0.0	0.0	12.655792809484758	4.6123333794566665	0.0	5.438122325123581	0.0	11.945611630247484	0.0	0.0	0.0	0.0	0.0
2R_39879	7.487776205344775	0.0	0.0	0.0	0.0	0.0	0.0	0.0	0.0	0.0	3.6108565457246375	3.869795318785999	0.0	0.0	0.0	0.0	0.0	9.577388169627037	0.0	0.0	0.0	12.42677522697505	12.00111370335167	0.0	0.0	14.05639425374603	0.0	0.0	0.0	0.0	0.0	5.63335214872951	0.0	0.0	0.0	2.9763127176056634	0.0	18.029322890749516	3.9759787269234192	0.0	0.0	13.667643903205747	0.0	0.0	0.0	0.0	0.0	0.0	2.806573219004767
2R_39880	0.0	0.0	0.0	0.0	0.0	0.0	11.76388933003474	0.0	0.0	0.0	0.0	0.0	0.0	0.0	0.0	0.0	26.644285466874493	0.0	0.0	0.0	0.0	0.0	0.0	9.752891000714888	0.0	0.0	0.0	0.0	0.0	0.0	30.364311003419022	0.0	0.0	0.0	0.0	0.0	0.0	0.0	0.0	0.0	0.0	0.0	0.0	12.203977276194314	0.0	0.0	0.0	0.0	0.0
2R_39881	0.0	0.0	0.0	9.96590415042536	3.3935121816058404	0.0	2.021516618584894	0.0	0.0	0.0	0.0	0.0	6.047773784231156	0.0	0.0	0.0	0.0	8.02792003549411	0.0	0.0	0.0	2.3147381926940844	0.0	0.0	0.0	2.618287692215045	6.043594258464583	2.916971611740577	2.8634842475436315	0.0	5.217828694509697	0.0	0.0	0.0	1.706024364416358	0.0	0.0	0.0	2.221819332316629	6.477837697776482	0.0	0.0	0.0	0.0	0.0	2.71249407320045	0.0	0.0	0.0
2R_39882	2.284951764668248	0.0	0.0	0.0	0.0	1.9140477708042636	0.0	0.0	2.6081644938048267	0.0	0.0	2.3617948507203947	0.0	0.0	0.0	0.0	2.500287533066303	0.0	3.4706026076719754	0.0	4.877986913336708	0.0	0.0	0.0	11.90910021984199	0.0	0.0	3.1858233409984242	0.0	2.1028398010377094	0.0	3.4381203658435115	0.0	0.0	0.0	0.0	0.0	0.0	7.279800591702191	3.5374438430789907	0.0	2.0853926585836846	0.0	0.0	8.26219582726062	0.0	3.018678374308873	0.0	0.0
2R_39883	0.0	0.0	0.0	0.0	0.0	0.0	0.0	0.0	5.472441332692693	0.0	0.0	0.0	0.0	0.0	9.980119601753307	0.0	0.0	0.0	7.282005872209535	0.0	0.0	0.0	0.0	0.0	0.0	0.0	13.849398866842183	0.0	0.0	0.0	0.0	0.0	0.0	0.0	3.9094967148499102	7.622700707615306	0.0	0.0	0.0	3.711125955614933	0.0	0.0	0.0	4.805774618781928	0.0	0.0	0.0	0.0	0.0
2R_39884	0.0	0.0	0.0	0.0	0.0	0.0	0.0	0.0	0.0	0.0	0.0	0.0	0.0	0.0	0.0	0.0	0.0	0.0	0.0	0.0	0.0	0.0	0.0	0.0	0.0	0.0	0.0	0.0	0.0	0.0	0.0	0.0	0.0	0.0	0.0	0.0	0.0	0.0	0.0	0.0	0.0	0.0	0.0	0.0	0.0	0.0	0.0	0.0	0.0
2R_39885	3.7585930834370083	5.962398136154343	0.0	0.0	0.0	0.0	0.0	3.754999782210013	0.0	4.8852360350642705	3.625039014482393	3.8849948290718825	0.0	0.0	0.0	0.0	4.112806044179763	4.807502781140359	0.0	0.0	0.0	0.0	0.0	6.0218164387760424	0.0	0.0	0.0	0.0	0.0	0.0	0.0	0.0	0.0	0.0	0.0	2.988002869677956	0.0	0.0	0.0	0.0	0.0	0.0	0.0	7.535212992214242	0.0	0.0	4.965524364338399	5.77819753172736	0.0
2R_39886	1.625786270885257	2.579046152675664	0.0	0.0	2.637092205005966	1.3618810846293337	0.0	0.0	5.567274668733239	4.226235455410681	3.136034431149227	1.6804615757419323	0.0	3.1756012207011093	3.384355882619708	5.2844374901247075	0.0	0.0	2.4693992050510083	0.0	0.0	5.396336642906597	0.0	1.3023738237448017	0.0	0.0	2.3482331072219673	4.533546772715393	0.0	0.0	0.0	0.0	0.0	0.0	0.0	0.0	5.4687124026022325	0.0	0.0	0.0	0.0	0.0	0.0	1.6296850389209532	0.0	0.0	2.147846590486844	0.0	0.0
2R_39887	13.554359759816744	0.0	0.0	0.0	0.0	0.0	0.0	0.0	0.0	0.0	0.0	0.0	0.0	13.237669111222896	0.0	0.0	0.0	17.336971785812118	0.0	0.0	0.0	0.0	0.0	21.716068913773093	0.0	0.0	19.577478851428474	0.0	0.0	0.0	0.0	0.0	0.0	0.0	0.0	0.0	0.0	0.0	0.0	0.0	0.0	0.0	0.0	0.0	49.01143926992561	17.5735805818964	0.0	0.0	10.160908141326038
2R_39888	0.0	0.0	0.0	0.0	0.0	0.0	1.8223131677980497	0.0	4.305476113541433	0.0	1.8189494148348784	0.0	0.0	0.0	0.0	0.0	0.0	0.0	0.0	0.0	12.078641619858574	2.0866402233706625	0.0	0.0	0.0	0.0	0.0	0.0	2.5813119724604987	1.7356509828036906	0.0	2.8377706133529026	0.0	0.0	0.0	0.0	4.229252555737319	0.0	4.005755469458518	0.0	0.0	5.163751155389321	0.0	1.8904860345070413	6.819486819977822	2.4452006091483756	0.0	4.349021752792035	0.0
2R_39889	0.0	0.0	0.0	0.0	0.0	0.0	0.0	0.0	0.0	0.0	0.0	0.0	0.0	0.0	0.0	0.0	0.0	0.0	0.0	0.0	0.0	0.0	0.0	0.0	0.0	0.0	0.0	0.0	0.0	0.0	0.0	0.0	0.0	0.0	0.0	0.0	0.0	0.0	0.0	0.0	0.0	0.0	0.0	0.0	0.0	0.0	0.0	0.0	0.0
2R_39890	0.0	0.0	0.0	0.0	0.0	0.0	0.0	0.0	0.0	0.0	0.0	0.0	0.0	0.0	0.0	0.0	0.0	0.0	0.0	0.0	0.0	0.0	0.0	0.0	0.0	0.0	0.0	0.0	0.0	0.0	0.0	0.0	0.0	0.0	0.0	0.0	0.0	0.0	0.0	0.0	0.0	0.0	0.0	0.0	0.0	0.0	0.0	0.0	0.0
2R_39891	0.0	0.0	0.0	0.0	0.0	4.978901903185252	0.0	0.0	6.7844676397854755	0.0	0.0	0.0	0.0	0.0	0.0	0.0	0.0	0.0	0.0	26.0973954799311	0.0	0.0	0.0	4.76134927115646	0.0	0.0	0.0	0.0	0.0	0.0	0.0	0.0	0.0	0.0	0.0	0.0	0.0	0.0	0.0	4.6008741660915575	0.0	0.0	0.0	5.957966546017844	21.491972748178558	0.0	7.852313684227058	0.0	0.0
2R_39892	3.1354449509929956	0.0	0.0	0.0	0.0	7.879454846783999	3.0296254958739532	0.0	0.0	0.0	0.0	0.0	0.0	3.0621868913903554	0.0	0.0	0.0	0.0	0.0	27.53394935956034	0.0	3.4690735561542407	0.0	2.5117209457935457	0.0	0.0	4.528735278213794	4.371634387975558	0.0	5.771096387120529	0.0	9.435680270086912	0.0	0.0	0.0	0.0	0.0	0.0	0.0	0.0	0.0	5.723213928013416	0.0	3.1429640036332667	0.0	8.130372143393748	0.0	0.0	0.0
2R_39893	4.667989263624694	7.405007636414124	0.0	0.0	0.0	7.8205190869543975	0.0	0.0	10.656578439077673	0.0	0.0	0.0	13.493910872718685	13.676772281741508	0.0	0.0	0.0	0.0	0.0	0.0	9.96537033807519	0.0	0.0	0.0	0.0	0.0	13.484585433276585	6.50840397663483	0.0	0.0	0.0	0.0	0.0	0.0	7.613029700332119	7.421907615804952	0.0	0.0	0.0	0.0	0.0	0.0	0.0	0.0	0.0	18.156509108515404	0.0	0.0	0.0
2R_39894	0.0	0.0	0.0	0.0	0.0	0.0	0.0	0.0	0.0	0.0	0.0	0.0	0.0	0.0	0.0	0.0	0.0	0.0	0.0	0.0	0.0	0.0	0.0	0.0	0.0	0.0	0.0	0.0	0.0	0.0	0.0	0.0	0.0	0.0	0.0	0.0	0.0	0.0	0.0	0.0	0.0	0.0	0.0	0.0	0.0	0.0	1149.2931846914148	0.0	0.0
2R_39895	0.0	0.0	0.0	0.0	0.0	0.0	0.0	0.0	0.0	0.0	0.0	0.0	0.0	0.0	0.0	0.0	0.0	0.0	0.0	0.0	0.0	0.0	0.0	0.0	0.0	0.0	0.0	0.0	0.0	0.0	0.0	0.0	0.0	0.0	0.0	92.77384519756191	0.0	0.0	0.0	0.0	0.0	0.0	0.0	0.0	0.0	0.0	0.0	0.0	0.0
2R_39896	0.0	4.058894560066566	0.0	3.047061870591283	2.0751236254899887	4.286648162635432	0.0	5.112422163372562	0.0	3.3256178998057844	2.4677404628000463	0.0	0.0	0.0	2.663144214585508	0.0	2.799787216171571	0.0	7.772665091406542	11.234440300184245	5.462301923276508	5.66182486277152	0.0	0.0	0.0	3.202151846040539	0.0	0.0	0.0	7.064192315571599	0.0	3.84995938292851	0.0	0.0	0.0	0.0	0.0	0.0	0.0	0.0	0.0	0.0	0.0	0.0	0.0	0.0	0.0	1.966750122430195	5.754225519606565
2R_39897	0.0	3.0433571881814268	0.0	0.0	0.0	0.0	7.414929441385168	0.0	4.379708460326629	0.0	0.0	0.0	3.697208939999105	0.0	0.0	0.0	0.0	0.0	5.82794054568173	0.0	0.0	0.0	0.0	0.0	0.0	0.0	0.0	0.0	0.0	0.0	0.0	0.0	0.0	0.0	3.1288514205454776	0.0	0.0	0.0	0.0	0.0	0.0	7.003708463631493	0.0	0.0	13.874128357885915	0.0	5.069055746433666	0.0	0.0
2R_39898	4.90737332842596	0.0	0.0	0.0	3.979980697093619	0.0	0.0	0.0	0.0	0.0	0.0	0.0	0.0	9.58543014617781	0.0	0.0	0.0	0.0	0.0	0.0	0.0	0.0	0.0	3.93116529567277	0.0	0.0	0.0	0.0	0.0	0.0	0.0	0.0	0.0	0.0	4.001720739918165	3.9012591313846543	0.0	0.0	0.0	7.597340930674264	10.85334418667752	0.0	0.0	0.0	0.0	0.0	0.0	0.0	0.0
2R_39899	0.0	0.0	0.0	0.0	0.0	0.0	0.0	0.0	6.697113979187378	0.0	0.0	0.0	0.0	2.8650503962364695	0.0	9.535315471144704	6.420112929786435	0.0	6.6837294854063	12.880688756189171	0.0	3.245742640521993	18.80738603664431	0.0	0.0	0.0	0.0	0.0	4.015198328713848	0.0	0.0	4.414116521199456	0.0	0.0	0.0	4.664288967627269	6.578549193075156	14.127207022917153	0.0	0.0	0.0	0.0	0.0	0.0	0.0	0.0	0.0	0.0	0.0
2R_39900	0.0	0.0	0.0	0.0	0.0	0.0	0.0	7.275669288817878	0.0	0.0	0.0	0.0	7.017381351870447	0.0	0.0	0.0	15.937905918541361	0.0	0.0	0.0	0.0	0.0	0.0	0.0	0.0	9.114191707908384	0.0	0.0	9.967714572499673	13.404403480587407	0.0	0.0	0.0	0.0	0.0	0.0	0.0	0.0	0.0	5.637296352669259	0.0	0.0	0.0	0.0	0.0	9.442121682510546	0.0	0.0	0.0
2R_39901	4.260631340352013	0.0	0.0	0.0	0.0	0.0	0.0	4.256558079032365	9.72661878900678	0.0	0.0	0.0	0.0	0.0	8.869242531210865	0.0	0.0	0.0	3.235726562985359	0.0	0.0	0.0	0.0	3.413077616456768	0.0	5.332167366069286	0.0	5.940439960864381	5.831512443572827	7.8421131671824815	0.0	0.0	0.0	0.0	0.0	0.0	0.0	0.0	9.049511688349297	0.0	0.0	7.7770475994198325	0.0	4.2708486816957825	0.0	0.0	0.0	0.0	0.0
2R_39902	0.0	0.0	0.0	0.0	0.0	0.0	0.0	0.0	0.0	4.040874251226001	2.9984890613619797	0.0	0.0	0.0	3.2359192211012995	0.0	0.0	3.9765763745235065	0.0	0.0	6.637105000992247	0.0	0.0	0.0	0.0	7.781707540085521	0.0	8.669414003964523	0.0	0.0	0.0	0.0	0.0	0.0	0.0	0.0	0.0	0.0	0.0	7.219695328857123	0.0	5.674869690804725	0.0	6.232830499732767	0.0	4.030847267972338	0.0	0.0	2.330604661395771
2R_39903	5.133786475552909	0.0	0.0	0.0	0.0	0.0	0.0	0.0	0.0	0.0	0.0	0.0	0.0	0.0	0.0	0.0	0.0	0.0	0.0	0.0	0.0	5.680049620913488	0.0	0.0	0.0	0.0	0.0	7.157847721084443	0.0	0.0	12.803835004660597	0.0	0.0	0.0	0.0	4.08125284667386	0.0	0.0	0.0	3.973931012557622	0.0	9.370841689000505	0.0	0.0	18.563345560390275	0.0	0.0	0.0	0.0
2R_39904	0.0	0.0	0.0	0.0	0.0	2.9777236493789956	3.4347760079521934	0.0	0.0	0.0	0.0	0.0	6.850549105763572	0.0	0.0	0.0	3.889748955602405	0.0	0.0	0.0	0.0	0.0	0.0	0.0	0.0	4.44875479353329	5.134361095508359	0.0	0.0	0.0	0.0	0.0	0.0	0.0	0.0	5.6518984444279905	0.0	0.0	0.0	0.0	0.0	0.0	0.0	7.126542451031744	0.0	0.0	0.0	0.0	0.0
2R_39905	0.0	2.20771751812812	0.0	0.0	0.0	0.0	0.0	5.56150636736864	3.1771358057168744	0.0	0.0	0.0	2.682035804641585	0.0	2.897079512085457	0.0	0.0	0.0	0.0	12.221293403923523	0.0	3.079584785742508	0.0	0.0	0.0	0.0	0.0	0.0	0.0	2.56157448712796	0.0	0.0	0.0	0.0	2.2697368943689415	0.0	0.0	0.0	0.0	0.0	0.0	2.5403212490251517	0.0	0.0	20.12918913587404	3.6087690200171196	11.031609975223004	0.0	2.086562288474748
2R_39906	0.0	0.0	0.0	6.572094230687079	0.0	0.0	5.332420422956923	0.0	0.0	0.0	0.0	0.0	0.0	0.0	0.0	0.0	6.038756740762212	0.0	0.0	0.0	0.0	0.0	0.0	0.0	0.0	6.906602020871751	0.0	0.0	0.0	5.078831076554745	13.763753430615544	0.0	0.0	0.0	0.0	4.387229126989663	12.375563706926851	0.0	0.0	4.2718612499466015	0.0	0.0	0.0	5.53190665460711	0.0	0.0	0.0	0.0	0.0
2R_39907	0.0	4.611259311861772	0.0	0.0	0.0	0.0	0.0	0.0	0.0	0.0	0.0	0.0	2.800983929634802	0.0	0.0	0.0	3.180803216428212	3.7180747511492562	0.0	0.0	0.0	0.0	0.0	0.0	0.0	7.2758492735064495	0.0	8.105849424119928	0.0	0.0	0.0	0.0	0.0	0.0	0.0	0.0	0.0	0.0	3.08706003220421	4.500247513613249	6.428925019447497	0.0	0.0	0.0	0.0	3.7688177068101023	3.840287069138992	2.2344001998447536	2.1791011992029716
2R_39908	0.0	0.0	0.0	0.0	0.0	2.065987645393881	0.0	0.0	0.0	0.0	0.0	0.0	2.376504921741693	0.0	2.567051382100464	0.0	0.0	6.30922787669245	0.0	0.0	5.26520855491086	0.0	0.0	0.0	25.708923567370235	0.0	0.0	0.0	0.0	0.0	0.0	0.0	0.0	0.0	0.0	1.960684357268061	0.0	5.9385243954582165	0.0	0.0	0.0	0.0	0.0	2.4722490049197754	0.0	0.0	6.5166108410337955	1.8957849118270438	1.8488662752000473
2R_39909	0.0	1.804596487713856	0.0	0.0	1.8452121634171559	0.0	0.0	4.54599593224284	0.0	0.0	0.0	4.70337462425916	0.0	0.0	2.368083538409368	0.0	0.0	2.9101051071762614	1.727874907385905	0.0	4.857111077758949	5.034528052012717	0.0	0.0	0.0	2.847372302470665	0.0	3.1721892896104142	0.0	0.0	0.0	0.0	0.0	0.0	0.0	0.0	0.0	5.478239337702777	0.0	0.0	0.0	2.0764680109720572	0.0	0.0	0.0	0.0	0.0	0.0	1.705563753631998
2R_39910	0.0	0.0	5.1363521729594686	0.0	0.0	0.0	0.0	0.0	0.0	0.0	0.0	0.0	0.0	2.959402910868703	0.0	0.0	0.0	0.0	2.3012798798179595	0.0	0.0	0.0	0.0	0.0	0.0	0.0	0.0	0.0	0.0	5.577386375393241	0.0	0.0	0.0	0.0	4.941960381786207	0.0	0.0	0.0	0.0	0.0	0.0	0.0	0.0	3.0374686950882612	0.0	0.0	0.0	0.0	2.27156464464097
2R_39911	0.0	0.0	0.0	0.0	0.0	0.0	0.0	0.0	0.0	0.0	0.0	2.641879496478903	0.0	4.992411534467609	0.0	0.0	0.0	6.538409231187689	0.0	11.22243769302593	5.4564661306234346	2.827887952292399	0.0	2.047481924829568	0.0	0.0	3.691693394526843	0.0	0.0	4.704430067706158	0.0	0.0	0.0	0.0	0.0	0.0	0.0	0.0	0.0	1.978474200696423	0.0	0.0	0.0	0.0	0.0	0.0	0.0	0.0	1.9160259475897927
2R_39912	0.0	0.0	0.0	0.0	0.0	0.0	0.0	0.0	0.0	0.0	0.0	0.0	0.0	0.0	0.0	0.0	0.0	0.0	0.0	0.0	0.0	0.0	0.0	0.0	0.0	0.0	0.0	0.0	0.0	0.0	0.0	0.0	0.0	0.0	0.0	0.0	0.0	0.0	0.0	0.0	0.0	47.46535029428517	0.0	0.0	0.0	0.0	0.0	0.0	0.0
2R_39913	0.0	0.0	6.829726384086738	0.0	0.0	0.0	0.0	2.012679883264567	0.0	0.0	0.0	0.0	0.0	1.9675356615838664	0.0	0.0	0.0	0.0	7.649938800489596	0.0	0.0	6.686913153715416	0.0	1.6138468055919792	0.0	2.5212732429877094	0.0	5.617780274569011	2.757384620687278	3.7080812996824957	0.0	0.0	0.0	0.0	0.0	0.0	0.0	0.0	0.0	3.118908382066277	0.0	0.0	0.0	0.0	0.0	0.0	0.0	0.0	0.0
2R_39914	0.0	0.0	0.0	0.0	0.0	0.0	0.0	0.0	0.0	0.0	0.0	0.0	0.0	0.0	0.0	0.0	0.0	0.0	0.0	0.0	0.0	0.0	0.0	0.0	0.0	0.0	0.0	0.0	0.0	0.0	0.0	0.0	0.0	0.0	0.0	0.0	0.0	0.0	0.0	0.0	0.0	0.0	0.0	0.0	0.0	0.0	0.0	0.0	0.0
2R_39915	2.639100383461286	0.0	0.0	3.1428602857174286	0.0	0.0	0.0	5.273154685883449	0.0	0.0	0.0	0.0	0.0	0.0	2.746872411072753	0.0	0.0	3.3755935137295516	0.0	0.0	0.0	0.0	0.0	0.0	0.0	0.0	0.0	0.0	0.0	0.0	0.0	0.0	0.0	0.0	4.304112213370337	0.0	0.0	6.3545159002696865	2.802703151135207	0.0	5.836740530618083	0.0	0.0	2.6454291613592744	0.0	0.0	6.973097094101248	0.0	0.0
2R_39916	0.0	0.0	0.0	0.0	0.0	0.0	0.0	0.0	5.561605346259987	0.0	0.0	0.0	0.0	0.0	0.0	0.0	0.0	0.0	0.0	0.0	0.0	16.17252417522822	0.0	7.806285464930652	0.0	0.0	0.0	0.0	0.0	0.0	0.0	0.0	0.0	0.0	0.0	0.0	0.0	0.0	0.0	0.0	0.0	0.0	0.0	0.0	0.0	0.0	0.0	0.0	7.305092818509352
2R_39917	0.0	0.0	4.5157572834649224	0.0	4.321248529695187	0.0	0.0	0.0	3.0409222995697704	3.4626422453434387	0.0	2.7536739517864732	0.0	2.6018358553795555	0.0	0.0	2.915145932205366	3.407545122712515	6.069689749831668	0.0	5.687363361095249	2.94755358947181	0.0	0.0	13.885109053646506	0.0	0.0	7.428857545713474	0.0	0.0	0.0	0.0	0.0	0.0	0.0	0.0	0.0	0.0	0.0	0.0	0.0	2.431409925987882	0.0	0.0	0.0	0.0	0.0	0.0	0.0
2R_39918	0.0	0.0	0.0	0.0	0.0	11.736503754214139	0.0	0.0	0.0	9.105278876481428	0.0	0.0	0.0	13.683447134001998	0.0	0.0	0.0	8.960396838055164	0.0	0.0	0.0	0.0	0.0	0.0	0.0	0.0	0.0	9.767370535945389	0.0	0.0	0.0	0.0	0.0	0.0	5.712558889341451	11.138294738213874	0.0	0.0	0.0	5.422699419771162	0.0	0.0	0.0	0.0	0.0	0.0	0.0	5.384806338132453	0.0
2R_39919	0.0	0.0	3.491304382739131	0.0	0.0	1.725362045658256	0.0	0.0	4.702106284999834	2.6771009352719823	0.0	0.0	1.9846834042956887	0.0	2.1438138963731816	0.0	2.253810630323219	2.6345032459714495	3.128472604591096	9.043651898986026	0.0	4.557732455179829	6.602420711529676	1.6499725197076844	10.735107989818825	0.0	2.9749677290375596	0.0	0.0	0.0	0.0	0.0	0.0	0.0	0.0	0.0	0.0	0.0	2.187387349551498	0.0	0.0	0.0	0.0	0.0	0.0	0.0	0.0	0.0	1.5440381290951752
2R_39920	4.1824204503630344	1.6586828731041257	0.0	2.490387105771721	0.0	0.0	0.0	0.0	0.0	0.0	2.016903262865423	2.161537769846375	0.0	0.0	0.0	0.0	0.0	0.0	0.0	0.0	17.857525518403964	0.0	0.0	0.0	10.899325113788954	0.0	3.020476413703781	0.0	0.0	0.0	0.0	6.293202837479295	0.0	0.0	3.4105574487938903	3.3249367597028305	0.0	5.03528729335181	0.0	0.0	4.625004625004625	0.0	0.0	0.0	0.0	0.0	8.288172004986164	0.0	0.0
2R_39921	0.0	2.819514423226032	3.0127414862938338	4.233288037151336	1.4414863223128822	0.0	0.0	0.0	0.0	0.0	0.0	0.0	0.0	0.0	0.0	0.0	1.9448744778012026	0.0	0.0	0.0	3.794392494995196	0.0	5.697408362883891	0.0	0.0	2.224377396766645	0.0	0.0	0.0	0.0	4.432828463723505	0.0	0.0	0.0	0.0	0.0	0.0	0.0	0.0	2.751637224148368	3.930910320211954	0.0	0.0	3.563271225515872	0.0	4.608821653350245	0.0	2.7324091596912816	2.664784973170945
2R_39922	2.9086255290062684	0.0	0.0	0.0	0.0	0.0	0.0	0.0	3.3200586322354453	7.560979298038682	0.0	6.012885613870525	0.0	0.0	0.0	0.0	3.182736835404765	3.720334978961506	0.0	0.0	0.0	0.0	0.0	0.0	0.0	3.640136141091677	8.402249282132827	0.0	0.0	0.0	0.0	4.376549572082866	0.0	0.0	0.0	0.0	0.0	0.0	0.0	0.0	0.0	0.0	0.0	0.0	0.0	0.0	0.0	4.471516995677161	0.0
2R_39923	0.0	0.0	0.0	0.0	5.342562431848937	0.0	2.1217111090884133	0.0	0.0	2.8540181150237802	2.1177947064874196	0.0	4.231683844129311	0.0	0.0	7.137264586249204	0.0	0.0	0.0	0.0	4.6877028896406925	4.858931846435403	0.0	1.7590115480867143	0.0	0.0	3.1715695431639515	0.0	0.0	0.0	0.0	3.304003692554527	0.0	0.0	0.0	3.49125989270311	0.0	0.0	2.33194163056821	0.0	0.0	4.008088322234269	0.0	0.0	0.0	0.0	2.900923596054512	0.0	0.0
2R_39924	0.0	0.0	0.0	8.739272542953524	0.0	0.0	0.0	0.0	0.0	0.0	0.0	0.0	0.0	0.0	0.0	0.0	0.0	0.0	0.0	0.0	0.0	0.0	0.0	5.8786597596333605	0.0	0.0	0.0	0.0	0.0	0.0	0.0	0.0	0.0	0.0	0.0	5.833938118251592	8.228231391031885	0.0	0.0	5.680527152919791	0.0	0.0	0.0	0.0	0.0	0.0	0.0	0.0	0.0
2R_39925	0.0	0.0	0.0	0.0	0.0	0.0	0.0	0.0	0.0	0.0	0.0	0.0	0.0	0.0	0.0	0.0	0.0	2.749304151119352	0.0	0.0	0.0	7.13450976643042	0.0	0.0	0.0	0.0	0.0	2.9969065930146903	0.0	1.9781431012457158	0.0	0.0	0.0	0.0	0.0	0.0	0.0	0.0	0.0	0.0	9.507646524717504	1.9617305602310136	0.0	2.1546105433712333	0.0	0.0	0.0	0.0	0.0
2R_39926	0.0	0.0	0.0	0.0	0.0	0.0	0.0	0.0	0.0	0.0	0.0	0.0	0.0	0.0	0.0	0.0	0.0	0.0	0.0	0.0	0.0	0.0	0.0	0.0	0.0	0.0	0.0	0.0	0.0	0.0	0.0	0.0	0.0	0.0	0.0	0.0	0.0	0.0	0.0	0.0	0.0	0.0	0.0	0.0	0.0	19.26544703543301	0.0	0.0	0.0
2R_39927	0.0	1.6379224918697621	0.0	0.0	0.0	0.0	0.0	0.0	4.714282650001992	0.0	0.0	0.0	0.0	0.0	0.0	0.0	0.0	0.0	6.273147915809336	9.067070937136185	4.408504357586132	0.0	0.0	0.0	0.0	0.0	2.9826715729625595	2.8792033129265	0.0	0.0	0.0	0.0	0.0	0.0	0.0	1.641660618515338	2.3154108187107423	4.972264707461779	0.0	0.0	0.0	3.7693674812898017	0.0	2.069988377015263	0.0	2.6773733040178804	0.0	4.761962963674318	1.5480365014622752
2R_39928	0.0	1.9501882906794652	0.0	0.0	0.0	0.0	0.0	0.0	0.0	0.0	4.742728330355691	5.082834961365372	0.0	2.4012832457665376	0.0	0.0	2.6904430083457544	0.0	1.867276942565549	0.0	0.0	2.7203526447540445	0.0	5.908868699816471	0.0	0.0	3.551310398023767	0.0	0.0	0.0	0.0	0.0	0.0	0.0	0.0	0.0	0.0	0.0	5.22230299384186	0.0	0.0	2.2439939501923103	0.0	0.0	0.0	0.0	0.0	0.0	0.0
2R_39929	0.0	1.4630171216893753	3.126561326562452	2.196609752507979	0.0	1.5451102667941896	0.0	0.0	0.0	2.3974192261514324	0.0	0.0	0.0	0.0	1.9198456751252508	0.0	0.0	4.718543593208694	0.0	0.0	3.9377427126164486	4.081577676708844	0.0	1.4775968247035274	0.0	0.0	0.0	0.0	0.0	0.0	0.0	0.0	0.0	0.0	0.0	0.0	0.0	0.0	1.958866928684707	1.4277963391301864	0.0	0.0	0.0	1.848944899593047	0.0	0.0	0.0	1.4178190936563086	0.0
2R_39930	0.0	2.0392619095444595	0.0	0.0	0.0	0.0	0.0	0.0	5.869421225177118	3.3417009525184396	2.479674726188118	0.0	2.477388258021969	0.0	0.0	0.0	5.626654588114818	0.0	0.0	0.0	5.488718214146733	0.0	0.0	2.0595841823110965	0.0	3.2176378033830244	0.0	0.0	3.518962103241422	0.0	0.0	0.0	0.0	0.0	0.0	0.0	0.0	0.0	0.0	0.0	0.0	2.3464869570522495	0.0	0.0	0.0	0.0	0.0	1.9762615416144358	0.0
2R_39931	0.0	0.0	0.0	0.0	4.814492778742281	0.0	0.0	0.0	3.388025093069049	0.0	0.0	0.0	2.8600617544534024	0.0	6.178758909770347	0.0	0.0	0.0	0.0	0.0	0.0	0.0	0.0	2.377720944963369	0.0	0.0	0.0	0.0	0.0	0.0	0.0	0.0	0.0	0.0	0.0	0.0	3.328043962129522	0.0	0.0	2.297582942744233	0.0	0.0	0.0	5.950574527970676	0.0	0.0	0.0	0.0	0.0
2R_39932	1.6169952670548533	1.2825503256715913	2.740892220717472	3.8513049665466017	0.0	0.0	3.1248452225100727	0.0	0.0	0.0	0.0	0.0	0.0	0.0	0.0	0.0	0.0	0.0	0.0	0.0	0.0	0.0	0.0	1.2953315861037344	0.0	0.0	0.0	0.0	0.0	2.9762396372916275	0.0	2.433059833077497	0.0	43.889871534346014	2.6371596630079153	1.285477408955741	1.8130472683179417	0.0	0.0	0.0	0.0	0.0	0.0	0.0	5.846920602326373	0.0	0.0	0.0	0.0
2R_39933	1.6235795708229765	0.0	5.504105925417714	3.8669872399088554	1.3167564233682656	1.3600325863807696	1.5687846985760614	0.0	3.706478758077576	0.0	0.0	1.6781806642037689	0.0	0.0	0.0	5.27726485695182	1.7765870696439898	0.0	1.2330237292950657	0.0	0.0	0.0	0.0	1.300606095446539	0.0	0.0	0.0	0.0	0.0	0.0	0.0	0.0	0.0	0.0	0.0	2.581423585408916	1.8204298835944317	0.0	3.448456608760184	0.0	0.0	0.0	0.0	0.0	11.741457795917025	0.0	0.0	1.247988710194932	0.0
2R_39934	2.8754140596245863	2.2806889505181727	0.0	0.0	0.0	0.0	0.0	0.0	0.0	3.737323000382702	0.0	0.0	0.0	0.0	0.0	0.0	0.0	0.0	8.734906082289804	0.0	0.0	0.0	0.0	0.0	0.0	3.598572086596039	0.0	0.0	0.0	0.0	0.0	0.0	0.0	0.0	0.0	4.571788044591392	0.0	0.0	6.107332707942464	0.0	0.0	2.62428619415519	0.0	0.0	0.0	0.0	3.7987455022853256	0.0	0.0
2R_39935	0.0	0.0	0.0	6.140092346988898	0.0	2.159491396586276	0.0	0.0	0.0	0.0	0.0	0.0	0.0	0.0	2.683232586893804	0.0	0.0	3.2973874140041364	0.0	0.0	0.0	0.0	0.0	4.130265262156197	0.0	3.2263060086723105	0.0	3.594350256492834	0.0	0.0	0.0	3.8790000248256	0.0	0.0	4.204394096357985	0.0	0.0	0.0	0.0	0.0	0.0	0.0	0.0	0.0	0.0	0.0	0.0	0.0	0.0
2R_39936	0.0	0.0	0.0	0.0	0.0	0.0	0.0	0.0	0.0	0.0	8.806631040908563	4.719082459359262	0.0	0.0	0.0	0.0	0.0	5.839647939305035	0.0	0.0	0.0	0.0	0.0	0.0	0.0	0.0	0.0	0.0	0.0	4.201666549020003	0.0	0.0	0.0	0.0	0.0	3.629511119370265	5.119090521901517	0.0	0.0	3.5340684195646026	0.0	0.0	0.0	4.5764914785728665	0.0	0.0	6.031595912025554	3.5093728329622755	3.422519631572607
2R_39937	3.7512261820582604	0.0	3.1792630658969037	0.0	0.0	1.5711548538079687	0.0	0.0	0.0	0.0	1.8089669405864706	1.9386900891448478	0.0	1.8317903552574215	0.0	0.0	0.0	2.399040000153539	0.0	0.0	0.0	0.0	0.0	0.0	9.775639302371276	0.0	0.0	0.0	0.0	0.0	0.0	0.0	0.0	0.0	0.0	0.0	0.0	0.0	0.0	0.0	0.0	1.7118040874458	0.0	1.880110964149104	0.0	2.431781240850423	0.0	2.883436086981156	1.4060370732607181
2R_39938	0.0	0.0	7.558527568595527	5.310350137936345	0.0	0.0	0.0	4.454906544970499	0.0	0.0	0.0	0.0	4.296756335674636	0.0	0.0	0.0	0.0	0.0	0.0	0.0	0.0	0.0	0.0	7.144242615621529	0.0	0.0	0.0	0.0	6.10325114085022	8.207542485317733	0.0	6.7096216645632	0.0	0.0	0.0	0.0	0.0	0.0	0.0	0.0	0.0	0.0	0.0	4.469863065744981	0.0	0.0	0.0	0.0	0.0
2R_39939	4.9023452819829005	5.832581578374343	4.154866844827358	0.0	1.987951424009364	0.0	2.368446980893265	0.0	0.0	0.0	0.0	0.0	2.3618952603375436	0.0	0.0	7.967264105244372	5.364346408033645	0.0	1.8615373617994662	0.0	0.0	0.0	0.0	0.0	0.0	0.0	0.0	0.0	0.0	0.0	0.0	0.0	0.0	0.0	5.996430924313849	1.948630969825839	0.0	5.9020170733549895	0.0	0.0	10.842223956978057	0.0	0.0	0.0	0.0	0.0	3.2382748544071625	0.0	0.0
2R_39940	0.0	0.0	4.576918781660835	0.0	0.0	2.261860063241607	2.6090341459952886	2.6975816719827006	0.0	0.0	0.0	2.7909697615172155	0.0	0.0	0.0	0.0	0.0	0.0	4.101265158276025	0.0	5.764393113164259	0.0	0.0	0.0	14.073169221415986	0.0	0.0	0.0	0.0	0.0	0.0	0.0	0.0	0.0	0.0	2.146573167663678	0.0	0.0	0.0	0.0	0.0	4.928681971867083	0.0	0.0	0.0	0.0	0.0	0.0	4.048307645471887
2R_39941	0.0	0.0	0.0	0.0	0.0	0.0	0.0	0.0	0.0	0.0	0.0	0.0	0.0	0.0	0.0	0.0	0.0	0.0	0.0	0.0	0.0	0.0	10.91631552518394	5.4560657128554455	0.0	0.0	0.0	0.0	0.0	0.0	0.0	5.124145228524068	0.0	0.0	0.0	0.0	0.0	0.0	0.0	0.0	0.0	0.0	0.0	0.0	0.0	0.0	4.499012466763546	0.0	0.0
2R_39942	2.188787280519356	0.0	0.0	0.0	3.5503030006095875	0.0	0.0	0.0	0.0	0.0	0.0	2.2623963483113023	0.0	0.0	4.556340056061209	7.114409667629009	0.0	0.0	0.0	0.0	4.672691947176152	2.4216862976630247	0.0	0.0	0.0	0.0	3.1614135565207	3.051744774039662	0.0	0.0	0.0	0.0	0.0	0.0	1.7848479969900324	3.480080194968013	0.0	0.0	4.648948593786029	1.6942834875131307	0.0	0.0	0.0	2.194036170880313	0.0	0.0	0.0	3.364888132611587	1.6408053860421281
2R_39943	0.0	1.4118550646064878	0.0	2.1197937864604532	0.0	0.0	0.0	0.0	0.0	0.0	0.0	1.839880363619236	0.0	5.215287049399199	0.0	0.0	1.9477686362503115	0.0	2.703661406423034	0.0	0.0	0.0	0.0	1.4259249119348774	0.0	0.0	0.0	0.0	2.4363052359123087	1.6381497557191083	0.0	0.0	0.0	0.0	0.0	1.4150772518973356	0.0	0.0	0.0	2.755731922398589	0.0	1.6245581201913077	0.0	3.5685737124586043	0.0	4.615680018905826	0.0	2.7364752447503458	0.0
2R_39944	1.7913474336260993	0.0	3.0364283343702736	2.133285547737064	0.0	1.5005675896908006	0.0	0.0	0.0	2.328306054899594	1.7276954943601972	1.8515905718489354	0.0	0.0	0.0	0.0	0.0	0.0	4.08130392762923	0.0	0.0	1.9819566629319996	5.742202663003908	2.870000871045265	0.0	0.0	0.0	2.497609163628117	0.0	1.6485760177360405	0.0	2.69540398580169	0.0	0.0	5.843021671913457	0.0	0.0	0.0	0.0	0.0	0.0	0.0	0.0	0.0	0.0	2.322528620520191	0.0	1.3769459861267186	0.0
2R_39945	0.0	1.55983000972554	0.0	0.0	1.594936777503608	0.0	1.9002090039883488	0.0	2.2447580970108127	0.0	0.0	4.065432320105637	0.0	1.9206318110405598	4.093776967755775	0.0	0.0	0.0	0.0	0.0	0.0	0.0	0.0	0.0	0.0	0.0	0.0	5.483858673284587	5.3833033079591335	0.0	14.714148242100709	5.918145537259608	0.0	0.0	1.6036488785122116	1.5633899108508171	4.410034415908581	0.0	4.176983816693901	0.0	0.0	1.794826233898165	0.0	1.9712959595332364	0.0	0.0	0.0	1.5116410723158507	1.474229582362553
2R_39946	0.0	3.7079300573153287	0.0	0.0	0.0	3.915990260932221	0.0	0.0	0.0	3.0380583647468566	0.0	0.0	4.5045623333452705	0.0	0.0	0.0	0.0	0.0	0.0	0.0	0.0	2.586129089736869	0.0	0.0	0.0	0.0	0.0	0.0	0.0	0.0	0.0	0.0	0.0	0.0	0.0	0.0	0.0	0.0	2.4823159809517	3.6186650744540336	0.0	0.0	0.0	0.0	0.0	0.0	0.0	3.5933783380014312	0.0
2R_39947	0.0	0.0	0.0	0.0	0.0	2.166495152467096	0.0	0.0	0.0	0.0	0.0	0.0	2.4921186746912887	2.525890376357666	0.0	0.0	0.0	0.0	1.964173475801383	0.0	0.0	0.0	0.0	0.0	0.0	0.0	0.0	0.0	3.5398856616931273	0.0	0.0	3.891580565446656	0.0	0.0	0.0	2.056069001675696	0.0	0.0	0.0	2.002002002002002	11.44001144001144	0.0	0.0	0.0	0.0	3.3532291596807724	0.0	1.988012285915927	0.0
2R_39948	0.0	0.0	0.0	0.0	0.0	0.0	0.0	0.0	3.969110792171008	0.0	0.0	7.188369792744923	0.0	0.0	0.0	0.0	0.0	0.0	0.0	0.0	0.0	0.0	11.146383221572265	0.0	0.0	0.0	0.0	0.0	0.0	0.0	0.0	0.0	0.0	0.0	0.0	0.0	0.0	0.0	3.6928058234070713	5.383290267011197	0.0	0.0	0.0	0.0	0.0	0.0	0.0	0.0	0.0
2R_39949	0.0	0.0	0.0	0.0	0.0	2.0885961605336782	0.0	0.0	0.0	0.0	0.0	0.0	0.0	0.0	7.785429413144711	0.0	5.456594157624634	0.0	0.0	0.0	0.0	0.0	0.0	0.0	12.995130724517523	6.240775353929972	0.0	0.0	0.0	0.0	0.0	3.751654010461862	0.0	0.0	0.0	0.0	8.386878895705246	6.003510853146921	0.0	0.0	0.0	0.0	0.0	0.0	0.0	3.2326596901560336	3.293961707036363	0.0	0.0
2R_39950	0.0	0.0	0.0	2.60539812437389	0.0	0.0	0.0	0.0	0.0	2.843578176788667	8.440191431981868	0.0	0.0	0.0	2.2771283407749885	0.0	0.0	0.0	0.0	0.0	0.0	0.0	0.0	1.7525771208417698	0.0	2.738008208548609	0.0	0.0	0.0	2.0134186298001664	0.0	0.0	0.0	0.0	1.7840318799360817	1.7392444687242972	0.0	0.0	4.646822874264408	0.0	14.515789550083102	1.9967134097275883	0.0	0.0	0.0	2.8365221515360903	0.0	0.0	1.6400551320933203
2R_39951	0.0	0.0	0.0	0.0	0.0	0.0	0.0	0.0	0.0	0.0	0.0	0.0	0.0	0.0	0.0	0.0	0.0	0.0	1.400817629233831	0.0	0.0	2.040788838354422	0.0	0.0	0.0	6.925239728715276	5.3283346449917115	0.0	0.0	1.697512160128359	4.600298467364563	0.0	0.0	0.0	1.5041163151195878	0.0	2.068159933289433	0.0	1.958866928684707	0.0	0.0	5.050283994303279	0.0	1.848944899593047	0.0	2.391470295069171	0.0	2.8356381873126173	0.0
2R_39952	0.0	3.1599220763215983	0.0	0.0	0.0	3.337232333109182	0.0	0.0	0.0	0.0	0.0	0.0	3.83881727575261	0.0	0.0	0.0	0.0	10.191425546031102	0.0	0.0	0.0	0.0	0.0	0.0	0.0	0.0	5.7542464900534975	11.109265738635639	0.0	0.0	0.0	0.0	0.0	0.0	0.0	0.0	4.466949930851615	0.0	0.0	0.0	8.810999651965513	0.0	0.0	0.0	0.0	0.0	0.0	0.0	0.0
2R_39953	0.0	0.0	0.0	1.9964981422584784	0.0	0.0	1.6199048727062553	0.0	3.827257498267209	2.1790138306365856	0.0	0.0	1.615423808051466	1.6373150652633783	0.0	0.0	0.0	0.0	0.0	0.0	0.0	0.0	0.0	0.0	0.0	2.098116311175826	0.0	4.674922267729993	0.0	0.0	0.0	0.0	0.0	0.0	1.3670910025999334	0.0	1.8797501285749088	0.0	3.560827479332957	0.0	0.0	1.5300673535649039	0.0	0.0	6.062031556511471	0.0	0.0	1.2886554761543323	0.0
2R_39954	2.083923778403881	1.65290349027101	0.0	0.0	1.6901050434086577	0.0	0.0	0.0	0.0	0.0	0.0	0.0	4.016044902594847	0.0	0.0	0.0	2.2803145009759747	0.0	0.0	0.0	0.0	4.611329483180636	0.0	0.0	0.0	0.0	0.0	0.0	2.8522597883851417	3.835667720708156	0.0	0.0	0.0	0.0	3.398673973362553	3.3133516141986394	0.0	0.0	0.0	1.6131113692089303	0.0	0.0	0.0	0.0	7.535295323294311	2.7018614744814586	0.0	0.0	0.0
2R_39955	0.0	3.51883765754496	0.0	0.0	0.0	0.0	0.0	0.0	2.531987227643629	0.0	0.0	0.0	0.0	0.0	0.0	0.0	0.0	2.8372512936447274	0.0	0.0	0.0	2.4542448987906216	0.0	0.0	0.0	2.776088990308673	0.0	0.0	3.0360632703441284	0.0	0.0	0.0	0.0	0.0	3.617689125099871	0.0	0.0	0.0	0.0	0.0	0.0	0.0	0.0	0.0	0.0	2.8759730854934764	0.0	0.0	0.0
2R_39956	1.8545306183005081	0.0	0.0	0.0	1.5040624727388676	0.0	0.0	0.0	0.0	4.820856955532416	0.0	1.916898611398646	0.0	1.8112004636673187	0.0	0.0	0.0	0.0	0.0	0.0	3.9591103087314217	6.155588658943455	0.0	1.4856147919693605	0.0	0.0	5.357248088801744	0.0	0.0	0.0	0.0	0.0	0.0	0.0	0.0	0.0	0.0	0.0	0.0	2.8710881424059718	0.0	3.385125757421888	0.0	0.0	0.0	0.0	0.0	1.4255126856373894	0.0
2R_39957	3.4534023783582177	0.0	0.0	0.0	0.0	2.8928300484042784	0.0	0.0	0.0	2.2442820182738417	1.6653463245889883	0.0	0.0	0.0	0.0	0.0	0.0	2.2085712884849067	0.0	0.0	0.0	0.0	0.0	0.0	0.0	0.0	2.4939913513367915	0.0	0.0	1.589082115977251	0.0	2.59813209890881	0.0	0.0	0.0	1.372691321941551	1.936054444948679	4.1576100062031545	0.0	0.0	0.0	1.5758975918708897	0.0	0.0	0.0	2.2387130802632367	0.0	0.0	0.0
2R_39958	0.0	0.0	3.1545313423193315	0.0	0.0	1.5589327234788517	0.0	0.0	0.0	0.0	0.0	1.923608874915794	0.0	0.0	0.0	0.0	2.036406882240699	0.0	2.826698506598645	0.0	0.0	0.0	0.0	2.981630620988682	0.0	0.0	0.0	0.0	0.0	0.0	0.0	0.0	0.0	0.0	1.5175720425593975	0.0	2.0866615585191717	4.481033577280801	0.0	0.0	0.0	0.0	0.0	1.8654854412852448	0.0	0.0	4.917240385688667	1.4305028117248018	1.3950994064131046
2R_39959	0.0	0.0	0.0	0.0	0.0	0.0	0.0	5.949116020850462	0.0	3.8698851727671535	2.871608379238386	0.0	0.0	0.0	0.0	0.0	0.0	0.0	0.0	0.0	0.0	0.0	0.0	0.0	0.0	0.0	0.0	0.0	0.0	0.0	0.0	4.480039854434545	0.0	0.0	0.0	0.0	3.3383987971081455	0.0	0.0	0.0	0.0	0.0	0.0	0.0	0.0	0.0	3.9334863197279284	0.0	2.231985422456809
2R_39960	4.77037786163042	0.0	0.0	0.0	3.868874555998284	0.0	0.0	4.765817270940524	0.0	0.0	0.0	0.0	0.0	0.0	0.0	0.0	0.0	0.0	3.622852373113218	0.0	0.0	0.0	0.0	0.0	0.0	0.0	6.890179496066052	0.0	0.0	0.0	0.0	7.177890374951459	0.0	0.0	3.8900076983252347	7.584701202592298	0.0	11.486278491713797	0.0	0.0	0.0	0.0	0.0	0.0	0.0	0.0	0.0	0.0	0.0
2R_39961	0.0	0.0	13.361285141850084	0.0	6.392884974738514	0.0	0.0	0.0	0.0	0.0	15.204858864698803	0.0	0.0	0.0	0.0	0.0	0.0	0.0	0.0	0.0	0.0	0.0	0.0	0.0	0.0	0.0	0.0	0.0	0.0	0.0	0.0	0.0	0.0	0.0	0.0	0.0	0.0	0.0	0.0	6.101653548111538	0.0	0.0	0.0	0.0	0.0	0.0	0.0	12.118032055830199	5.909061900968849
2R_39962	0.0	0.0	0.0	0.0	3.463169281272895	0.0	2.0630113818400946	0.0	0.0	0.0	0.0	0.0	2.057304573038324	0.0	0.0	13.879606901773327	0.0	2.7309018475643354	1.6214729719913243	0.0	0.0	0.0	0.0	1.7103463468455826	0.0	0.0	0.0	2.9768469772649264	5.844523403955632	1.9649025182387165	0.0	3.212594398070644	0.0	0.0	1.7410431599376217	0.0	0.0	0.0	0.0	0.0	0.0	1.9485998335895742	0.0	0.0	0.0	0.0	0.0	0.0	1.6005357313199873
2R_39963	0.0	0.0	0.0	0.0	2.894801327613785	0.0	0.0	0.0	0.0	0.0	1.7212512739410992	0.0	0.0	0.0	0.0	0.0	0.0	0.0	0.0	0.0	0.0	1.9745640606830928	5.72078452550669	1.4296479534803994	0.0	0.0	0.0	0.0	0.0	0.0	0.0	0.0	0.0	0.0	1.4553068711004145	2.837543941141394	0.0	0.0	1.895300564344696	0.0	0.0	0.0	0.0	1.7889455686476556	0.0	0.0	0.0	0.0	1.3378592218903738
2R_39964	1.667720109869401	0.0	0.0	0.0	4.057665925060591	0.0	1.6114355199385333	3.3322514623585544	0.0	0.0	0.0	1.723805652634544	0.0	0.0	1.7358242179417567	0.0	0.0	0.0	0.0	0.0	0.0	1.845174711290126	0.0	0.0	0.0	2.087146724327573	0.0	2.3252401798712796	0.0	0.0	0.0	0.0	0.0	0.0	2.719886874465117	0.0	0.0	0.0	3.542210395962447	0.0	0.0	0.0	0.0	0.0	0.0	0.0	2.203245910004455	2.563835990898895	2.5003838089146684
2R_39965	0.0	0.0	0.0	0.0	0.0	0.0	0.0	0.0	0.0	0.0	0.0	0.0	8.1312514077229	4.120720631624058	0.0	0.0	0.0	0.0	9.613018333948567	18.525928890074546	0.0	0.0	0.0	0.0	0.0	0.0	0.0	0.0	0.0	0.0	0.0	0.0	0.0	0.0	0.0	0.0	0.0	0.0	8.9617298289385	0.0	0.0	0.0	0.0	4.229420696247235	0.0	0.0	0.0	6.4864598394082265	0.0
2R_39966	0.0	0.0	0.0	0.0	0.0	0.0	0.0	0.0	0.0	0.0	0.0	0.0	2.959190980859361	0.0	0.0	0.0	0.0	3.9280815406878538	0.0	0.0	0.0	0.0	0.0	0.0	0.0	3.8434043338227264	4.435718892525192	0.0	0.0	0.0	0.0	0.0	0.0	0.0	0.0	0.0	3.443393367748902	0.0	0.0	0.0	13.584095740706779	2.802831981434041	0.0	12.313640743374492	0.0	3.9816905939726754	0.0	0.0	2.302182653329969
2R_39967	0.0	0.0	0.0	0.0	0.0	1.9409278605637426	0.0	4.629651063199367	0.0	0.0	0.0	7.184888741997829	0.0	0.0	0.0	0.0	2.535400529898711	0.0	0.0	0.0	4.946491330037322	0.0	0.0	0.0	12.076346663607325	5.799538936654536	0.0	6.461127434431671	0.0	0.0	0.0	3.486403896404995	0.0	0.0	3.778864621230228	0.0	0.0	0.0	0.0	0.0	0.0	4.229358089176015	0.0	0.0	0.0	6.008207211050294	0.0	0.0	0.0
2R_39968	0.0	2.5258345515222893	0.0	0.0	0.0	2.6675647467980887	1.5385053266900672	0.0	0.0	0.0	1.5356654460685812	0.0	1.5342494336701777	0.0	0.0	0.0	0.0	2.0365893645230204	0.0	0.0	0.0	0.0	0.0	1.2755028829553912	33.194883008784196	3.9853736785995397	0.0	0.0	0.0	0.0	0.0	7.18744497112444	0.0	0.0	2.596790496785498	0.0	0.0	0.0	0.0	0.0	0.0	1.4531821055155527	0.0	0.0	5.757416992440512	0.0	0.0	1.2239010745239483	1.1936108398962038
2R_39969	0.0	3.1416112695879463	0.0	0.0	0.0	0.0	0.0	0.0	0.0	0.0	0.0	0.0	1.9082862368290083	0.0	4.122582517611672	0.0	2.1670538469539893	0.0	3.0080471276759586	0.0	8.455715725601879	2.1911449696570244	0.0	0.0	0.0	0.0	0.0	0.0	5.421182511698912	1.8225772116609948	4.939227741864104	0.0	0.0	0.0	0.0	3.1487811697848	0.0	0.0	2.1031874226027027	0.0	8.759942534776972	0.0	0.0	3.970333666841362	0.0	0.0	5.232709036260581	0.0	4.453808659629253
2R_39970	0.0	0.0	0.0	0.0	0.0	0.0	8.977103896511945	0.0	0.0	0.0	0.0	0.0	0.0	0.0	0.0	0.0	0.0	0.0	0.0	0.0	0.0	0.0	0.0	0.0	0.0	11.627230974943318	0.0	0.0	0.0	0.0	0.0	0.0	0.0	0.0	0.0	0.0	0.0	0.0	0.0	0.0	0.0	0.0	0.0	0.0	0.0	0.0	0.0	14.282806714347435	0.0
2R_39971	0.0	0.0	0.0	0.0	0.0	0.0	0.0	0.0	0.0	0.0	0.0	0.0	0.0	0.0	0.0	0.0	0.0	0.0	0.0	0.0	0.0	0.0	0.0	0.0	0.0	0.0	0.0	0.0	0.0	0.0	0.0	0.0	0.0	0.0	0.0	0.0	0.0	0.0	0.0	0.0	0.0	0.0	0.0	0.0	0.0	0.0	0.0	0.0	0.0
2R_39972	0.0	0.0	0.0	0.0	0.0	0.0	0.0	0.0	0.0	0.0	0.0	0.0	0.0	0.0	0.0	0.0	0.0	0.0	0.0	0.0	0.0	0.0	0.0	0.0	0.0	0.0	0.0	0.0	0.0	0.0	0.0	0.0	0.0	0.0	0.0	0.0	0.0	0.0	0.0	0.0	0.0	0.0	0.0	0.0	0.0	0.0	0.0	0.0	0.0
2R_39973	0.0	0.0	11.004477721985074	0.0	0.0	0.0	0.0	6.485908714726385	0.0	0.0	0.0	0.0	0.0	0.0	0.0	0.0	0.0	0.0	0.0	0.0	0.0	0.0	0.0	5.200659651670217	0.0	0.0	0.0	0.0	0.0	0.0	0.0	0.0	0.0	0.0	5.293999622008426	0.0	0.0	0.0	0.0	10.050756319413034	0.0	0.0	0.0	6.50768394782139	0.0	0.0	0.0	0.0	0.0
2R_39974	4.211874115506435	6.681454953630703	14.278697325885565	0.0	0.0	3.5281831268170145	0.0	0.0	0.0	0.0	0.0	0.0	0.0	4.11346584177965	0.0	0.0	0.0	0.0	0.0	0.0	0.0	0.0	0.0	0.0	0.0	5.271147845154761	6.0834947487273325	0.0	0.0	0.0	0.0	0.0	0.0	0.0	3.4345754589966644	0.0	0.0	0.0	4.472976067788847	3.260302556077204	0.0	0.0	0.0	0.0	15.22978702665822	5.4608045294097085	0.0	0.0	0.0
2R_39975	0.0	1.3539302224981231	0.0	0.0	0.0	0.0	1.6493787037829655	1.7053566617029419	1.9484468248402809	2.218660532514026	0.0	0.0	0.0	1.667105671160072	0.0	0.0	3.735713231709481	0.0	0.0	0.0	0.0	5.665864694996117	0.0	0.0	0.0	0.0	4.9310381980408495	0.0	2.336349794553081	1.5709406148315959	0.0	0.0	0.0	0.0	1.3919649380735677	0.0	1.9139517898511558	0.0	0.0	0.0	0.0	0.0	0.0	0.0	0.0	0.0	0.0	0.0	1.2796291737024943
2R_39976	0.0	0.0	0.0	0.0	0.0	0.0	0.0	0.0	0.0	0.0	0.0	0.0	4.214277466342673	0.0	0.0	0.0	4.785742316490711	0.0	0.0	0.0	0.0	0.0	0.0	0.0	0.0	0.0	0.0	0.0	0.0	0.0	0.0	0.0	0.0	0.0	0.0	3.476899134460729	0.0	0.0	0.0	0.0	0.0	0.0	0.0	0.0	0.0	0.0	0.0	0.0	0.0
2R_39977	0.0	0.0	3.728873600507127	0.0	3.568258556014969	0.0	0.0	0.0	0.0	0.0	0.0	0.0	0.0	0.0	0.0	0.0	0.0	0.0	1.6706762897620957	0.0	0.0	4.8678678130495365	0.0	0.0	0.0	0.0	0.0	0.0	6.021874458972217	2.024527146378374	0.0	0.0	0.0	0.0	0.0	0.0	0.0	0.0	0.0	0.0	0.0	0.0	0.0	0.0	15.909000517042514	0.0	0.0	0.0	0.0
2R_39978	0.0	0.0	0.0	0.0	0.0	0.0	0.0	0.0	10.227521441998704	0.0	0.0	0.0	0.0	0.0	0.0	0.0	0.0	0.0	0.0	0.0	19.128285761286644	0.0	0.0	0.0	0.0	0.0	0.0	0.0	0.0	0.0	0.0	0.0	0.0	0.0	0.0	0.0	0.0	0.0	0.0	0.0	0.0	0.0	0.0	0.0	0.0	0.0	0.0	6.88730848116941	0.0
2R_39979	0.0	0.0	0.0	0.0	0.0	0.0	3.4760966215816937	0.0	0.0	4.675868776418659	0.0	3.718495050683088	0.0	3.513456538542618	0.0	0.0	0.0	4.6014669476629155	0.0	0.0	0.0	3.9803054486401286	0.0	0.0	0.0	0.0	0.0	0.0	0.0	0.0	0.0	0.0	0.0	0.0	2.9335922717445198	2.859945603834615	0.0	8.662208516683414	3.8205269270737823	8.35421888053467	0.0	0.0	0.0	0.0	0.0	0.0	0.0	0.0	0.0
2R_39980	0.0	0.0	0.0	0.0	3.3025371741840672	0.0	0.0	2.034091371384403	0.0	0.0	0.0	0.0	0.0	0.0	2.119182843095702	0.0	0.0	5.208468970546108	1.5462642256308758	0.0	0.0	0.0	0.0	0.0	0.0	0.0	0.0	0.0	5.573436999261519	0.0	0.0	0.0	0.0	0.0	1.6602883920937068	0.0	0.0	0.0	0.0	1.5760441292356187	4.502983226387482	0.0	0.0	0.0	0.0	0.0	0.0	1.5650309484870062	0.0
2R_39981	0.0	1.5839175349174621	0.0	0.0	0.0	0.0	0.0	0.0	2.279422558442115	0.0	3.8519821915159325	0.0	0.0	0.0	0.0	0.0	0.0	2.5542366612653074	1.5165780176262764	0.0	0.0	0.0	0.0	0.0	0.0	0.0	0.0	2.7842713172164864	5.466434452531123	3.675581421847215	0.0	0.0	0.0	0.0	0.0	1.5875324094741394	0.0	0.0	0.0	0.0	0.0	5.467627997171413	0.0	0.0	0.0	0.0	5.276387742740218	0.0	0.0
2R_39982	0.0	0.0	0.0	0.0	0.0	0.0	0.0	0.0	0.0	0.0	0.0	0.0	0.0	0.0	0.0	9.91210932660103	3.336903820421184	0.0	0.0	0.0	0.0	0.0	0.0	0.0	0.0	0.0	0.0	0.0	0.0	2.8064668855149546	0.0	0.0	0.0	0.0	0.0	0.0	3.419252305259904	0.0	3.2385601102664943	2.3605504803720225	0.0	0.0	0.0	0.0	0.0	0.0	0.0	0.0	0.0
2R_39983	2.463794539245783	0.0	4.176261627756437	0.0	1.9981880430825327	2.0638599547189127	0.0	0.0	0.0	3.2023200168057753	0.0	0.0	0.0	0.0	2.564407662860402	0.0	0.0	0.0	7.48449213230187	0.0	5.259786095019088	0.0	0.0	1.9736797957162464	0.0	3.083431489235741	0.0	0.0	0.0	0.0	0.0	3.7072214449414593	0.0	0.0	0.0	0.0	0.0	0.0	0.0	1.9071594766754396	0.0	0.0	0.0	2.469702919435821	0.0	0.0	0.0	0.0	0.0
2R_39984	4.654366726863143	0.0	0.0	0.0	0.0	3.8988482802180235	0.0	2.324958522739954	0.0	3.024759471126856	0.0	0.0	0.0	0.0	0.0	0.0	0.0	0.0	0.0	0.0	0.0	0.0	0.0	7.456976971363717	0.0	2.912463011719751	0.0	0.0	0.0	0.0	0.0	0.0	0.0	0.0	1.8977031718969894	3.700124176167352	5.2186837227167215	0.0	0.0	0.0	0.0	0.0	0.0	2.3327641388834457	0.0	3.0172538644987497	0.0	0.0	0.0
2R_39985	0.0	1.8806077371963523	0.0	0.0	0.0	0.0	0.0	2.368738712960033	0.0	6.163434561582572	2.286756524002025	0.0	2.284647942605988	0.0	0.0	0.0	2.5944509882263813	0.0	0.0	0.0	10.12339405007638	0.0	0.0	1.8993489411699458	0.0	2.9673062200672984	0.0	3.3058047948715066	0.0	0.0	0.0	0.0	0.0	0.0	0.0	0.0	0.0	0.0	0.0	0.0	0.0	2.163930736904973	0.0	2.376691312955582	0.0	0.0	0.0	0.0	3.5548073081150564
2R_39986	0.0	0.0	0.0	0.0	5.293971595724801	0.0	0.0	0.0	3.7254409618194457	0.0	0.0	6.74706468950683	0.0	0.0	0.0	10.608526284745576	0.0	0.0	2.478663663187284	0.0	0.0	0.0	0.0	0.0	0.0	4.0846002401744945	0.0	0.0	0.0	0.0	0.0	0.0	0.0	0.0	0.0	0.0	0.0	0.0	0.0	2.526400889293113	0.0	0.0	0.0	3.271598273904751	0.0	0.0	0.0	0.0	0.0
2R_39987	1.928532444665583	0.0	0.0	0.0	0.0	0.0	1.86344558915907	1.9266887233991723	0.0	0.0	0.0	0.0	0.0	0.0	0.0	0.0	2.1102789577754284	0.0	1.4646194801421033	0.0	0.0	2.1337389144261873	0.0	1.5448956724227934	0.0	0.0	0.0	0.0	0.0	0.0	0.0	5.803646953709241	0.0	0.0	0.0	0.0	2.1623566573771824	0.0	0.0	5.9713078657052865	0.0	1.7601016634720823	0.0	0.0	6.973413164967246	0.0	0.0	0.0	1.4457076073712583
2R_39988	3.147821707378494	0.0	5.335723737567764	0.0	0.0	0.0	0.0	0.0	0.0	4.091385179366326	0.0	0.0	0.0	0.0	0.0	0.0	3.444475062000551	0.0	0.0	0.0	0.0	0.0	0.0	0.0	0.0	0.0	0.0	0.0	0.0	0.0	0.0	0.0	0.0	0.0	0.0	0.0	0.0	0.0	0.0	2.4366471734892787	0.0	0.0	0.0	3.155370440489713	0.0	0.0	0.0	0.0	0.0
2R_39989	0.0	0.0	7.757341062747969	0.0	3.7116032325837196	0.0	0.0	0.0	0.0	0.0	0.0	0.0	2.2048873975030534	0.0	0.0	0.0	0.0	0.0	0.0	0.0	0.0	0.0	0.0	0.0	0.0	5.7274260660887695	0.0	0.0	0.0	2.1058567878397723	0.0	0.0	0.0	0.0	0.0	0.0	2.565665646558006	0.0	0.0	0.0	0.0	2.088384613617521	0.0	0.0	0.0	0.0	0.0	5.276646669934671	1.715351780912526
2R_39990	0.0	0.0	0.0	0.0	0.0	0.0	0.0	0.0	0.0	0.0	4.237534128040483	0.0	0.0	0.0	0.0	0.0	0.0	0.0	0.0	0.0	0.0	0.0	0.0	0.0	0.0	0.0	0.0	0.0	0.0	0.0	0.0	0.0	0.0	0.0	3.5828078249956024	0.0	0.0	0.0	0.0	0.0	0.0	0.0	0.0	0.0	0.0	0.0	0.0	0.0	6.58732887766408
2R_39991	0.0	0.0	0.0	0.0	0.0	0.0	0.0	0.0	0.0	0.0	0.0	0.0	0.0	0.0	0.0	0.0	0.0	0.0	0.0	0.0	0.0	0.0	0.0	0.0	0.0	0.0	0.0	0.0	0.0	0.0	0.0	0.0	0.0	0.0	0.0	0.0	0.0	0.0	0.0	0.0	0.0	0.0	0.0	0.0	0.0	0.0	0.0	0.0	0.0
2R_39992	0.0	1.4865125004552446	0.0	0.0	0.0	0.0	0.0	0.0	2.1392465530855103	0.0	0.0	0.0	0.0	0.0	0.0	0.0	0.0	0.0	1.4233141128995528	0.0	4.000981040551143	2.073562963843075	0.0	0.0	0.0	0.0	2.706952618313455	5.226097983588484	0.0	1.7247734208276395	0.0	0.0	0.0	0.0	0.0	0.0	2.1013736259117857	0.0	0.0	0.0	0.0	1.710463073667934	0.0	0.0	0.0	2.4298762026672267	0.0	5.762354451930223	0.0
2R_39993	0.0	0.0	0.0	0.0	1.4754681291506762	1.5239604684654477	1.7578739569215407	0.0	2.076614619782246	2.364602841306774	0.0	3.7609113440368866	1.7530112350490052	1.776766994776305	3.787132837471407	5.913345830204188	0.0	0.0	2.7632858785038463	0.0	0.0	2.0128540861944377	0.0	0.0	0.0	0.0	5.2553992658207225	0.0	0.0	0.0	0.0	0.0	0.0	0.0	0.0	0.0	0.0	0.0	0.0	0.0	0.0	0.0	0.0	1.823636148115728	0.0	2.3587353404598588	0.0	0.0	1.363802499577221
2R_39994	2.2327060173659876	1.770912932180233	0.0	0.0	1.8107704991443203	0.0	2.157353479563067	0.0	0.0	2.9019624230689764	0.0	2.3077920753189485	0.0	2.180539988922857	0.0	0.0	2.443118102772206	0.0	1.695623392549024	0.0	0.0	0.0	7.156987080206924	0.0	0.0	0.0	3.2248483595680124	0.0	0.0	2.054758069702736	0.0	3.35950725435199	0.0	0.0	1.8206615592254833	1.7749545744750528	0.0	5.3759856869757074	0.0	1.7282798430721902	9.875884817555372	0.0	0.0	0.0	0.0	0.0	2.9496558636503876	0.0	0.0
2R_39995	0.0	2.2861845865435177	0.0	0.0	0.0	2.414467489195258	0.0	0.0	0.0	0.0	2.779924497250655	0.0	5.554722347203475	5.629996622002027	0.0	0.0	0.0	0.0	0.0	0.0	0.0	0.0	0.0	2.3089675682415365	0.0	0.0	0.0	4.018743419307651	0.0	5.305236799244535	0.0	0.0	0.0	0.0	4.700816531831579	0.0	0.0	0.0	0.0	2.2311468094600624	0.0	0.0	0.0	0.0	0.0	0.0	0.0	0.0	0.0
2R_39996	0.0	0.0	0.0	0.0	0.0	0.0	0.0	0.0	0.0	0.0	0.0	0.0	2.250082746793013	0.0	4.86098553565144	0.0	0.0	2.986798946018388	0.0	0.0	4.985116933395348	0.0	0.0	0.0	0.0	0.0	3.3727916225252565	0.0	0.0	2.1490222271219928	0.0	3.5136281337610122	0.0	0.0	0.0	1.8563824563689793	0.0	0.0	0.0	0.0	0.0	0.0	0.0	0.0	0.0	0.0	0.0	0.0	0.0
2R_39997	0.0	0.0	0.0	0.0	0.0	0.0	0.0	0.0	0.0	0.0	0.0	0.0	0.0	0.0	0.0	0.0	0.0	0.0	0.0	0.0	0.0	2.3899802468132596	0.0	0.0	0.0	0.0	0.0	0.0	2.956563645206449	0.0	0.0	0.0	0.0	0.0	0.0	0.0	0.0	10.402471627258636	0.0	0.0	0.0	0.0	0.0	0.0	15.621704796644456	0.0	0.0	4.981249745748711	3.2386461163775095
2R_39998	0.0	2.832139114673313	0.0	6.378364587319812	0.0	0.0	3.450155602017651	3.567249793099512	0.0	0.0	0.0	0.0	0.0	0.0	1.8582386870428733	5.803022213969036	0.0	0.0	1.3558660187434919	0.0	3.811382312136966	0.0	0.0	0.0	0.0	0.0	0.0	0.0	0.0	1.6430397549899118	0.0	0.0	0.0	0.0	0.0	1.4193013630970293	2.0017936070719364	0.0	0.0	0.0	0.0	1.6294075474157594	0.0	0.0	0.0	0.0	0.0	1.372321913785248	4.015075269277715
2R_39999	0.0	0.0	0.0	3.1726089632548424	0.0	2.2316347617283565	0.0	0.0	0.0	0.0	0.0	0.0	0.0	2.6018358553795555	0.0	0.0	0.0	0.0	0.0	0.0	0.0	2.94755358947181	0.0	0.0	0.0	6.668178120373951	0.0	0.0	0.0	0.0	0.0	0.0	0.0	0.0	0.0	0.0	0.0	0.0	0.0	0.0	0.0	0.0	0.0	2.6704694151137884	0.0	0.0	0.0	0.0	1.9971049965969332
[truncated: 311 more columns]
