# Supplementary material for: Convergence of topological domain boundaries, insulators, and polytene interbands revealed by high-resolution mapping of chromatin contacts in the early Drosophila melanogaster embryo
Source: eLife. 2017 Nov 17;6:e29550. doi: 10.7554/eLife.29550 (PMC5739541; doi:10.7554/eLife.29550)
Supplement: Supplementary file 3. [file elife-29550-supp3.zip › local_HiC_maps/nc14_anterior_dm3_CompressedBinCounts_500bp_VCnorm_3L_18800000_19050000.txt]

3L_37600	3L_37601	3L_37602	3L_37603	3L_37604	3L_37605	3L_37606	3L_37607	3L_37608	3L_37609	3L_37610	3L_37611	3L_37612	3L_37613	3L_37614	3L_37615	3L_37616	3L_37617	3L_37618	3L_37619	3L_37620	3L_37621	3L_37622	3L_37623	3L_37624	3L_37625	3L_37626	3L_37627	3L_37628	3L_37629	3L_37630	3L_37631	3L_37632	3L_37633	3L_37634	3L_37635	3L_37636	3L_37637	3L_37638	3L_37639	3L_37640	3L_37641	3L_37642	3L_37643	3L_37644	3L_37645	3L_37646	3L_37647	3L_37648	3L_37649
3L_37600	34.67886269723998	163.4035215197223	143.71273495361086	109.20239480851815	91.12155007302741	124.1884473132394	85.50492080819251	47.92167681141942	0.0	0.0	0.0	0.0	45.55637430483821	67.59030426741042	52.10972745309799	0.0	73.4924493857501	28.588712490179773	0.0	0.0	75.08678781224631	39.8214406600802	69.6495235972586	52.92010492998405	0.0	0.0	0.0	0.0	5.510130650707859	43.39121432048924	0.0	0.0	0.0	0.0	6.259557561952406	45.543177209153136	14.04583648047857	0.0	0.0	12.324019168286453	2.4306593649659343	19.339230079464897	8.898293396309523	0.0	21.161393717605435	9.9612474270928	10.162575806463908	11.802045471510896	28.429484218082575
3L_37601	163.4035215197223	30.672200442829894	81.08506560518946	130.46248952536743	131.59091017843727	83.00201694901186	132.01112665210354	88.07895397434261	0.0	0.0	0.0	0.0	62.798686251483616	74.53766681130524	52.67707278295371	0.0	0.0	44.138139766572294	0.0	0.0	55.20312449684652	43.914542300682875	41.35844775837213	35.01574249422969	0.0	0.0	0.0	0.0	24.305988083989345	28.710744038931768	0.0	0.0	0.0	0.0	6.902954809806338	43.049481791862924	19.361946417749486	11.999904000767994	5.3058701494398335	5.436304182964254	5.3609960730703765	14.218026324675742	0.0	0.0	0.0	7.3234186450577	11.20715016180323	3.253783743771038	0.0
3L_37602	143.71273495361086	81.08506560518946	21.258503401360542	135.06212857914642	170.19945536174285	83.78016085790885	66.47328982354364	67.736909842173	0.0	0.0	0.0	0.0	60.3689751762774	51.18126356303484	92.07085773211062	0.0	15.582149090002494	66.67636504703715	0.0	0.0	79.60093398429208	16.88618709895306	51.11777535441658	33.66096674296485	0.0	0.0	0.0	0.0	17.524183373054814	27.59991168028262	32.00204813108039	0.0	0.0	0.0	19.907628603280774	20.69193842079126	14.89025879269782	0.0	0.0	2.612985492704545	18.037518037518037	10.250943086763982	4.716625160365256	0.0	0.0	7.040072090338206	0.0	3.1278933013037062	3.7673297166968056
3L_37603	109.20239480851816	130.46248952536743	135.06212857914642	6.567040287478756	159.69478881460122	114.06051073037831	74.04421262207012	80.69145661912017	0.0	0.0	0.0	0.0	98.6254894289913	48.7756612237674	68.94122572485432	0.0	63.641840691744385	24.756805645872053	0.0	0.0	24.082400341006785	57.47324620389209	46.395387679859454	76.3782065480564	0.0	0.0	0.0	0.0	23.85788336039878	0.0	0.0	0.0	0.0	0.0	18.06851218450119	9.390182751736713	25.339986600215088	7.852449335996884	20.83220492223338	21.344322339110057	21.04864341493191	9.303935378586434	44.949361333788815	0.0	10.180562455714552	9.584538988466923	7.333690239591659	4.258396066604721	15.386824774839466
3L_37604	91.12155007302741	131.59091017843727	170.19945536174285	159.69478881460122	67.18680200377918	230.49256001093931	211.83282467303212	192.37491782842793	0.0	351.271603203597	0.0	0.0	70.53932802668581	102.99537118867289	86.66329576330043	0.0	80.92120702072393	55.087400095065114	0.0	0.0	63.15581573199887	43.846668201300055	66.36619984190096	65.55304187965335	0.0	275.9991168028262	0.0	0.0	37.91940760784659	23.88864071245482	0.0	0.0	0.0	0.0	8.615357046242067	13.432170226788761	4.833005172282135	11.232522195463858	6.622086778473979	5.088657991974847	8.363609600085644	8.872531883443322	9.185390575054438	0.0	9.708511646330571	20.56528014024607	0.0	16.24377355854784	9.782247177821688
3L_37605	124.1884473132394	83.00201694901186	83.78016085790885	114.06051073037834	230.49256001093931	31.445636783129324	108.87168111484601	219.28235558826782	0.0	0.0	0.0	0.0	108.76126358836036	132.54986756539319	77.75420961290844	0.0	35.091166851480146	40.9516061219921	0.0	0.0	59.75405232064821	95.06968607989656	25.58172850623171	31.585357533613138	0.0	0.0	0.0	0.0	13.154882961006297	15.538824270400404	0.0	0.0	0.0	0.0	37.36016091768511	23.299233610542437	12.574883430830596	12.98917222603238	11.486568755154599	5.884471350862782	23.211819458468252	11.542616880538533	5.310945220786615	0.0	8.420116669136567	19.817897305241598	12.13106401562481	10.566073886441472	21.210167305799708
3L_37606	85.50492080819251	132.01112665210354	66.47328982354362	74.04421262207012	211.8328246730321	108.87168111484601	41.22755031049498	14.441371641478508	0.0	0.0	0.0	0.0	41.18573737914561	113.4821112910336	86.36900765936063	0.0	132.88330188428523	41.35350005686106	0.0	0.0	15.085117777057045	43.20120963386975	29.061882434998257	57.411598099676105	0.0	0.0	0.0	0.0	29.888962504296536	31.382640692301056	0.0	0.0	0.0	0.0	0.0	11.763944685932087	31.74572940575169	0.0	8.699472377000335	13.369996835767415	4.394928252796273	11.655894677335697	8.044599258287949	0.0	25.508251919495958	36.02229780233965	9.187587569194019	0.0	12.850992739189103
3L_37607	47.92167681141942	88.0789539743426	67.736909842173	80.69145661912017	192.37491782842793	219.28235558826782	14.441371641478508	20.23435429140303	1293.15918789603	0.0	0.0	0.0	173.1207026392251	146.77301186782114	143.017605467233	0.0	74.47513647568759	43.456469654347245	0.0	0.0	42.27266290299058	20.176951867881318	13.573235750817108	67.03464216237667	0.0	0.0	0.0	0.0	27.919040366744515	10.992852447338741	0.0	0.0	0.0	0.0	47.57441828380044	16.482909695082654	8.896029435182195	13.78367351439567	12.189161154118535	0.0	18.473702684229004	8.165758362144851	0.0	0.0	0.0	16.824069860267688	25.74615577711553	7.4749086005550875	9.00300700433945
3L_37608	0.0	0.0	0.0	0.0	0.0	0.0	0.0	1293.15918789603	0.0	0.0	0.0	0.0	0.0	0.0	0.0	0.0	0.0	0.0	0.0	0.0	0.0	0.0	0.0	0.0	0.0	0.0	0.0	0.0	0.0	0.0	0.0	0.0	0.0	0.0	0.0	0.0	0.0	0.0	0.0	0.0	0.0	0.0	0.0	0.0	0.0	0.0	0.0	0.0	0.0
3L_37609	0.0	0.0	0.0	0.0	351.271603203597	0.0	0.0	0.0	0.0	0.0	0.0	0.0	0.0	781.677479871805	0.0	0.0	2379.8191337458356	0.0	0.0	0.0	0.0	0.0	0.0	0.0	0.0	0.0	0.0	0.0	0.0	0.0	0.0	0.0	0.0	0.0	0.0	0.0	0.0	0.0	0.0	0.0	0.0	0.0	0.0	0.0	0.0	0.0	0.0	0.0	0.0
3L_37610	0.0	0.0	0.0	0.0	0.0	0.0	0.0	0.0	0.0	0.0	0.0	0.0	0.0	0.0	0.0	0.0	0.0	0.0	0.0	0.0	0.0	0.0	0.0	0.0	0.0	0.0	0.0	0.0	0.0	0.0	0.0	0.0	0.0	0.0	0.0	0.0	0.0	0.0	0.0	0.0	0.0	0.0	0.0	0.0	0.0	0.0	0.0	0.0	0.0
3L_37611	0.0	0.0	0.0	0.0	0.0	0.0	0.0	0.0	0.0	0.0	0.0	0.0	0.0	0.0	0.0	0.0	0.0	0.0	0.0	0.0	0.0	0.0	0.0	0.0	0.0	0.0	0.0	0.0	0.0	0.0	0.0	0.0	0.0	0.0	0.0	0.0	0.0	0.0	0.0	0.0	0.0	0.0	0.0	0.0	0.0	0.0	0.0	0.0	0.0
3L_37612	45.5563743048382	62.798686251483616	60.3689751762774	98.62548942899129	70.53932802668581	108.76126358836036	41.1857373791456	173.1207026392251	0.0	0.0	0.0	0.0	82.2879337088406	69.7643186903842	156.87529512164895	0.0	212.39765088198124	20.655779693716095	0.0	0.0	30.139636937933442	57.54319335951549	96.7746930306737	95.58895221125924	0.0	0.0	0.0	0.0	99.52883051633566	15.675406228152402	0.0	0.0	0.0	0.0	22.613127825227657	23.504027415097575	25.370826340499324	0.0	34.7625975308127	8.904291334165586	8.780941843822168	11.644073283139614	48.21864261306468	0.0	25.482381481443728	0.0	0.0	0.0	12.837959277993171
3L_37613	67.59030426741042	74.53766681130523	51.18126356303485	48.7756612237674	102.99537118867289	132.54986756539319	113.4821112910336	146.7730118678211	0.0	781.677479871805	0.0	0.0	69.7643186903842	88.72005790462447	119.7000317205084	0.0	225.0903737850747	157.609104902869	0.0	0.0	51.10521413723539	60.98193105382875	73.84167033140142	137.76973490671773	0.0	0.0	0.0	0.0	42.19063924725149	53.158901258669886	92.4564761138694	0.0	0.0	0.0	38.34315397364483	19.92688824702168	37.64175481559035	8.331833603284743	29.471987244523923	15.098248074784644	11.166821141025784	9.871931433513035	40.880121768256046	0.0	21.604151453743352	20.339331232619408	15.562809554008785	22.591834678375864	38.09440882919555
3L_37614	52.10972745309798	52.67707278295371	92.07085773211064	68.94122572485432	86.66329576330043	77.75420961290844	86.36900765936063	143.017605467233	0.0	0.0	0.0	0.0	156.87529512164895	119.7000317205084	65.79541573431572	0.0	202.45947773553124	86.63286409823851	0.0	0.0	68.95053833132802	109.7014475105999	95.93642809490918	94.76095819365204	0.0	0.0	0.0	0.0	45.53848115503803	23.9071160726346	83.16077472577736	0.0	0.0	0.0	34.48808048828224	0.0	4.836742995307875	22.48241874853864	6.627208268635212	20.370374142661877	16.74015595129284	8.879393857057742	12.256659349441037	0.0	19.432040325370085	18.29438687048443	27.996206514017352	20.32042051891039	39.159250883530596
3L_37615	0.0	0.0	0.0	0.0	0.0	0.0	0.0	0.0	0.0	0.0	0.0	0.0	0.0	0.0	0.0	0.0	0.0	0.0	0.0	0.0	0.0	0.0	0.0	0.0	0.0	0.0	0.0	0.0	0.0	0.0	0.0	0.0	0.0	0.0	0.0	0.0	0.0	0.0	0.0	0.0	0.0	0.0	0.0	0.0	0.0	0.0	0.0	0.0	0.0
3L_37616	73.4924493857501	0.0	15.582149090002494	63.64184069174438	80.92120702072393	35.091166851480146	132.88330188428523	74.47513647568759	0.0	2379.8191337458356	0.0	0.0	212.39765088198126	225.0903737850747	202.45947773553124	0.0	68.52882322304762	159.9471108220215	0.0	0.0	116.69246866807215	0.0	49.95803525038967	74.01887974892796	0.0	0.0	0.0	0.0	0.0	20.23030175518098	0.0	0.0	0.0	0.0	58.36791632375516	0.0	0.0	25.366289216283132	44.86377115887608	34.4749918409186	11.33247206545636	30.05512109208288	0.0	0.0	32.88694782814596	15.480786795508095	23.690507213759446	0.0	16.56836105772417
3L_37617	28.58871249017978	44.138139766572294	66.67636504703714	24.75680564587205	55.087400095065114	40.9516061219921	41.35350005686106	43.45646965434724	0.0	0.0	0.0	0.0	20.655779693716095	157.609104902869	86.63286409823851	0.0	159.9471108220215	0.0	1053.444764379521	0.0	151.31202658249683	86.66637777874072	213.77155205920306	249.5436231046682	0.0	0.0	0.0	0.0	109.92766759472266	62.95702868007441	164.24676433874254	0.0	0.0	0.0	45.410476651068166	58.9994170857592	44.579797200133996	9.867538167637633	43.6302458826137	22.351403399916677	8.81670942770739	29.228758292198727	8.069175427101454	0.0	12.793089684675923	36.132345555299956	18.431311111315903	16.053546067790915	32.22563097785454
3L_37618	0.0	0.0	0.0	0.0	0.0	0.0	0.0	0.0	0.0	0.0	0.0	0.0	0.0	0.0	0.0	0.0	0.0	1053.444764379521	0.0	0.0	0.0	0.0	0.0	0.0	0.0	0.0	0.0	0.0	0.0	0.0	0.0	0.0	0.0	0.0	0.0	0.0	0.0	334.1352579524191	0.0	0.0	0.0	0.0	0.0	0.0	0.0	0.0	0.0	0.0	0.0
3L_37619	0.0	0.0	0.0	0.0	0.0	0.0	0.0	0.0	0.0	0.0	0.0	0.0	0.0	0.0	0.0	0.0	0.0	0.0	0.0	0.0	0.0	0.0	0.0	0.0	0.0	178571.42857142855	0.0	119047.61904761904	0.0	0.0	0.0	0.0	0.0	0.0	0.0	0.0	0.0	0.0	0.0	0.0	0.0	0.0	0.0	0.0	0.0	0.0	0.0	0.0	0.0
3L_37620	75.08678781224631	55.20312449684652	79.60093398429207	24.082400341006785	63.15581573199887	59.754052320648206	15.085117777057043	42.272662902990575	0.0	0.0	0.0	0.0	30.139636937933442	51.10521413723538	68.95053833132802	0.0	116.69246866807215	151.31202658249683	0.0	0.0	44.15703123447604	126.45822136511649	212.67425110307045	182.05931492480252	0.0	0.0	0.0	0.0	58.3271482253236	34.448626762908475	0.0	0.0	0.0	0.0	16.56504014537479	34.43532099745351	46.4629174809293	28.796203508529434	25.465023154072302	26.091028991046862	25.72959482320552	51.17855686705346	35.322126015216774	0.0	37.33377138291756	35.14805679574497	0.0	23.424342107831617	28.21298926025542
3L_37621	39.8214406600802	43.914542300682875	16.88618709895306	57.47324620389209	43.84666820130006	95.06968607989656	43.20120963386975	20.17695186788132	0.0	0.0	0.0	0.0	57.54319335951549	60.98193105382875	109.7014475105999	0.0	0.0	86.66637777874072	0.0	0.0	126.4582213651165	100.59856144057139	121.8125710573331	200.53341889425872	0.0	0.0	0.0	0.0	55.67967483069899	54.80833525162506	0.0	0.0	0.0	0.0	94.87891079010413	49.30844900273662	8.87079247224551	0.0	36.46374592061842	56.04019950311022	18.421295017039697	48.855558541173025	22.479234806847174	0.0	0.0	25.164513003762096	0.0	37.268515930427135	44.887332794685335
3L_37622	69.6495235972586	41.35844775837213	51.11777535441658	46.395387679859454	66.36619984190096	25.58172850623171	29.061882434998257	13.573235750817108	0.0	0.0	0.0	0.0	96.7746930306737	73.84167033140142	95.93642809490916	0.0	49.95803525038967	213.77155205920306	0.0	0.0	212.67425110307045	121.81257105733312	36.419789056581784	197.8545373441446	0.0	1363.1406761177755	0.0	0.0	56.184404707503994	81.11424425121228	205.2039727489124	0.0	0.0	0.0	63.825984834946006	77.39732691746349	29.837350634222727	46.23054618616486	32.70603164635622	29.32128758989069	33.04583457255213	38.343222232933975	15.122004330942039	0.0	11.987418006060839	16.928417621805607	8.635280301198577	10.028360202653102	6.039230843559764
3L_37623	52.92010492998405	35.0157424942297	33.66096674296486	76.3782065480564	65.55304187965335	31.585357533613138	57.411598099676105	67.03464216237667	0.0	0.0	0.0	0.0	95.58895221125923	137.76973490671776	94.76095819365204	0.0	74.01887974892796	249.5436231046682	0.0	0.0	182.0593149248025	200.53341889425872	197.8545373441446	26.649587242309597	0.0	0.0	0.0	0.0	138.74000031447733	65.55304187965335	152.0172691617768	0.0	0.0	0.0	21.014650363500913	21.842574016292374	17.683059452214184	36.53128173655101	0.0	45.51175485879358	24.480703085792626	43.28390671885263	52.27852204137173	0.0	47.36216426145809	33.442001258533985	34.1179029430956	19.81097359543912	11.930469225354633
3L_37624	0.0	0.0	0.0	0.0	0.0	0.0	0.0	0.0	0.0	0.0	0.0	0.0	0.0	0.0	0.0	0.0	0.0	0.0	0.0	0.0	0.0	0.0	0.0	0.0	0.0	0.0	0.0	0.0	0.0	0.0	0.0	0.0	0.0	0.0	0.0	0.0	781.7385866166354	0.0	0.0	0.0	0.0	0.0	0.0	0.0	0.0	0.0	0.0	0.0	0.0
3L_37625	0.0	0.0	0.0	0.0	275.9991168028262	0.0	0.0	0.0	0.0	0.0	0.0	0.0	0.0	0.0	0.0	0.0	0.0	0.0	0.0	178571.42857142855	0.0	0.0	1363.1406761177752	0.0	0.0	0.0	0.0	0.0	0.0	0.0	0.0	0.0	0.0	0.0	0.0	0.0	0.0	0.0	0.0	0.0	0.0	0.0	0.0	0.0	0.0	0.0	0.0	0.0	0.0
3L_37626	0.0	0.0	0.0	0.0	0.0	0.0	0.0	0.0	0.0	0.0	0.0	0.0	0.0	0.0	0.0	0.0	0.0	0.0	0.0	0.0	0.0	0.0	0.0	0.0	0.0	0.0	0.0	0.0	0.0	0.0	0.0	0.0	0.0	0.0	0.0	0.0	0.0	0.0	0.0	0.0	0.0	0.0	0.0	0.0	0.0	0.0	0.0	0.0	0.0
3L_37627	0.0	0.0	0.0	0.0	0.0	0.0	0.0	0.0	0.0	0.0	0.0	0.0	0.0	0.0	0.0	0.0	0.0	0.0	0.0	119047.61904761904	0.0	0.0	0.0	0.0	0.0	0.0	0.0	22675.736961451246	0.0	0.0	0.0	0.0	0.0	0.0	0.0	0.0	0.0	0.0	0.0	0.0	0.0	0.0	0.0	0.0	0.0	0.0	0.0	0.0	0.0
3L_37628	5.5101306507078585	24.305988083989337	17.524183373054818	23.857883360398777	37.91940760784659	13.154882961006294	29.888962504296536	27.919040366744515	0.0	0.0	0.0	0.0	99.52883051633567	42.19063924725149	45.538481155038035	0.0	0.0	109.92766759472268	0.0	0.0	58.3271482253236	55.679674830698985	56.184404707503994	138.74000031447736	0.0	0.0	0.0	0.0	19.261124021414513	364.02631303532723	422.0878575875568	0.0	0.0	0.0	109.4040433546343	90.9714270119184	85.92219990290792	38.03698716632053	58.86443772268626	64.6194645889642	63.72430317474479	73.2353932008261	116.64274194426343	0.0	49.31428486889797	63.837356344185494	8.88103410761149	25.78440012850945	31.05551483832499
3L_37629	43.39121432048924	28.710744038931768	27.59991168028262	0.0	23.88864071245482	15.538824270400402	31.382640692301056	10.992852447338741	0.0	0.0	0.0	0.0	15.675406228152402	53.15890125866988	23.9071160726346	0.0	20.23030175518098	62.957028680074416	0.0	0.0	34.448626762908475	54.808335251625074	81.11424425121228	65.55304187965335	0.0	0.0	0.0	0.0	364.0263130353272	143.33184427472892	83.09650828472188	0.0	0.0	0.0	68.92285636993654	134.32170226788764	82.16108792879629	97.34852569402011	105.95338845558366	94.9882825168638	50.18165760051386	93.1615847761549	42.865156016920714	0.0	29.125534938991713	73.12099605420825	41.961856672284895	20.304716948184797	44.0201123001976
3L_37630	0.0	0.0	32.00204813108039	0.0	0.0	0.0	0.0	0.0	0.0	0.0	0.0	0.0	0.0	92.4564761138694	83.16077472577736	0.0	0.0	164.24676433874254	0.0	0.0	0.0	0.0	205.20397274891243	152.0172691617768	0.0	0.0	0.0	0.0	422.08785758755687	83.09650828472188	0.0	0.0	0.0	0.0	119.87389266491653	0.0	134.49266006307707	156.289072268067	92.1395730252186	118.00579644472137	69.82265046781175	0.0	0.0	0.0	0.0	31.793873956366088	97.3093952221087	141.25969747823189	136.10997686130395
3L_37631	0.0	0.0	0.0	0.0	0.0	0.0	0.0	0.0	0.0	0.0	0.0	0.0	0.0	0.0	0.0	0.0	0.0	0.0	0.0	0.0	0.0	0.0	0.0	0.0	0.0	0.0	0.0	0.0	0.0	0.0	0.0	400000.0	0.0	0.0	0.0	0.0	0.0	0.0	0.0	0.0	0.0	0.0	0.0	0.0	0.0	0.0	0.0	0.0	0.0
3L_37632	0.0	0.0	0.0	0.0	0.0	0.0	0.0	0.0	0.0	0.0	0.0	0.0	0.0	0.0	0.0	0.0	0.0	0.0	0.0	0.0	0.0	0.0	0.0	0.0	0.0	0.0	0.0	0.0	0.0	0.0	0.0	0.0	0.0	32679.738562091505	0.0	0.0	367.8769819372402	0.0	0.0	0.0	0.0	0.0	0.0	0.0	0.0	0.0	0.0	0.0	0.0
3L_37633	0.0	0.0	0.0	0.0	0.0	0.0	0.0	0.0	0.0	0.0	0.0	0.0	0.0	0.0	0.0	0.0	0.0	0.0	0.0	0.0	0.0	0.0	0.0	0.0	0.0	0.0	0.0	0.0	0.0	0.0	0.0	0.0	32679.7385620915	0.0	619.348445435402	0.0	0.0	0.0	0.0	0.0	0.0	0.0	0.0	0.0	0.0	0.0	0.0	0.0	0.0
3L_37634	6.259557561952406	6.902954809806338	19.907628603280774	18.06851218450119	8.615357046242067	37.36016091768511	0.0	47.57441828380043	0.0	0.0	0.0	0.0	22.613127825227657	38.34315397364483	34.48808048828224	0.0	58.36791632375516	45.410476651068166	0.0	0.0	16.56504014537479	94.87891079010413	63.825984834946006	21.014650363500913	0.0	0.0	0.0	0.0	109.4040433546343	68.92285636993654	119.87389266491651	0.0	0.0	619.348445435402	24.85679379673854	155.01652863736595	167.3286606804838	237.6569616205612	181.5057140864674	151.71046205134078	178.56539595670029	153.59272584850382	176.67626018759486	0.0	98.0375679960561	79.11251579778049	70.62253766955715	64.44087871582217	56.44694692575815
3L_37635	45.543177209153136	43.049481791862924	20.69193842079126	9.390182751736715	13.432170226788761	23.299233610542437	11.763944685932087	16.482909695082654	0.0	0.0	0.0	0.0	23.504027415097575	19.926888247021676	0.0	0.0	0.0	58.9994170857592	0.0	0.0	34.43532099745351	49.30844900273662	77.39732691746349	21.842574016292374	0.0	0.0	0.0	0.0	90.9714270119184	134.32170226788764	0.0	0.0	0.0	0.0	155.01652863736595	26.853964115047752	108.7006145932749	224.56367278378113	198.5858700195905	203.4677000112925	185.60041735012766	126.38474443009127	220.36422533711135	0.0	160.12856868351025	95.93423845003161	73.40488561945858	79.157809618161	36.669257960895905
3L_37636	14.04583648047857	19.361946417749486	14.890258792697818	25.339986600215088	4.833005172282135	12.574883430830596	31.74572940575169	8.896029435182195	0.0	0.0	0.0	0.0	25.370826340499324	37.64175481559035	4.836742995307875	0.0	0.0	44.579797200133996	0.0	0.0	46.4629174809293	8.870792472245508	29.837350634222723	17.683059452214184	781.7385866166354	0.0	0.0	0.0	85.92219990290792	82.16108792879632	134.49266006307707	0.0	367.8769819372402	0.0	167.32866068048384	108.7006145932749	86.04502266699676	315.11943026407016	294.74291183489254	263.5536587013064	197.63434397580738	193.86398933317253	158.57771646106073	0.0	62.853353697819934	62.87193836774833	67.9157505114905	124.88099334285715	71.24706105873133
3L_37637	0.0	11.999904000767993	0.0	7.852449335996884	11.23252219546386	12.98917222603238	0.0	13.783673514395668	0.0	0.0	0.0	0.0	0.0	8.331833603284743	22.48241874853864	0.0	25.36628921628313	9.867538167637633	334.1352579524191	0.0	28.796203508529434	0.0	46.23054618616486	36.53128173655101	0.0	0.0	0.0	0.0	38.03698716632053	97.34852569402011	156.289072268067	0.0	0.0	0.0	237.6569616205612	224.5636727837811	315.1194302640701	46.94729884021393	66.42620380887853	255.22183882230433	272.6601563810866	155.7507631787396	99.81695106819494	0.0	133.90596392816798	57.30291236321795	105.22992739135009	56.01111260474078	73.59434795407712
3L_37638	0.0	5.3058701494398335	0.0	20.832204922233377	6.622086778473981	11.486568755154599	8.699472377000335	12.189161154118535	0.0	0.0	0.0	0.0	34.7625975308127	29.471987244523923	6.627208268635212	0.0	44.86377115887608	43.6302458826137	0.0	0.0	25.465023154072302	36.46374592061842	32.70603164635622	0.0	0.0	0.0	0.0	0.0	58.864437722686276	105.95338845558369	92.1395730252186	0.0	0.0	0.0	181.5057140864674	198.5858700195905	294.74291183489254	66.42620380887853	58.74193858677176	252.02883209839206	259.66606943470697	113.1380865103	203.70000692580024	0.0	96.88545555541202	86.145869280231	170.6041324973731	117.07487523645746	92.1978892106776
3L_37639	12.324019168286453	5.436304182964254	2.612985492704545	21.344322339110054	5.088657991974847	5.884471350862781	13.369996835767415	0.0	0.0	0.0	0.0	0.0	8.904291334165588	15.098248074784642	20.370374142661877	0.0	34.4749918409186	22.351403399916677	0.0	0.0	26.091028991046862	56.04019950311024	29.32128758989069	45.51175485879357	0.0	0.0	0.0	0.0	64.6194645889642	94.98828251686382	118.00579644472137	0.0	0.0	0.0	151.71046205134078	203.46770001129244	263.5536587013064	255.22183882230436	252.02883209839206	107.91469497526056	315.4586122101486	269.6385029670315	233.05677262981263	0.0	121.3265625758291	122.01143376933815	75.48099269423444	110.72577516116367	102.79947989019904
3L_37640	2.4306593649659343	5.3609960730703765	18.037518037518037	21.04864341493191	8.363609600085644	23.211819458468252	4.394928252796273	18.473702684229	0.0	0.0	0.0	0.0	8.780941843822168	11.166821141025784	16.74015595129284	0.0	11.33247206545636	8.81670942770739	0.0	0.0	25.72959482320552	18.421295017039697	33.04583457255213	24.480703085792623	0.0	0.0	0.0	0.0	63.72430317474479	50.18165760051386	69.82265046781175	0.0	0.0	0.0	178.56539595670029	185.60041735012766	197.63434397580738	272.6601563810866	259.66606943470697	315.4586122101486	125.55986581960609	303.17940765701957	295.00346457557237	196.7729240456513	135.96119123757313	112.64115344541129	148.87073710603124	109.19191160914755	79.45640857033263
3L_37641	19.339230079464894	14.218026324675739	10.250943086763982	9.303935378586436	8.872531883443322	11.542616880538532	11.655894677335697	8.165758362144851	0.0	0.0	0.0	0.0	11.644073283139615	9.871931433513035	8.87939385705774	0.0	30.05512109208288	29.22875829219873	0.0	0.0	51.178556867053466	48.85555854117302	38.34322223293398	43.283906718852634	0.0	0.0	0.0	0.0	73.2353932008261	93.1615847761549	0.0	0.0	0.0	0.0	153.59272584850382	126.38474443009127	193.86398933317253	155.7507631787396	113.1380865103	269.6385029670315	303.1794076570196	56.02122743168376	168.30391502198867	260.9330967539923	86.54062505408788	101.84260429191892	88.3158173628897	99.54673055354618	145.32982604019824
3L_37642	8.898293396309523	0.0	4.716625160365256	44.94936133378882	9.18539057505444	5.310945220786615	8.044599258287949	0.0	0.0	0.0	0.0	0.0	48.21864261306469	40.880121768256046	12.256659349441037	0.0	0.0	8.069175427101456	0.0	0.0	35.322126015216774	22.479234806847174	15.12200433094204	52.27852204137173	0.0	0.0	0.0	0.0	116.64274194426343	42.865156016920714	0.0	0.0	0.0	0.0	176.67626018759486	220.36422533711135	158.57771646106076	99.81695106819494	203.70000692580024	233.0567726298126	295.00346457557237	168.30391502198867	50.23093673162364	0.0	109.50154894918332	131.2064148690607	93.22270905192505	129.08136539769967	75.22718610202813
3L_37643	0.0	0.0	0.0	0.0	0.0	0.0	0.0	0.0	0.0	0.0	0.0	0.0	0.0	0.0	0.0	0.0	0.0	0.0	0.0	0.0	0.0	0.0	0.0	0.0	0.0	0.0	0.0	0.0	0.0	0.0	0.0	0.0	0.0	0.0	0.0	0.0	0.0	0.0	0.0	0.0	196.7729240456513	260.9330967539923	0.0	0.0	0.0	0.0	0.0	238.85730664501028	0.0
3L_37644	21.161393717605435	0.0	0.0	10.180562455714552	9.708511646330571	8.420116669136567	25.508251919495958	0.0	0.0	0.0	0.0	0.0	25.482381481443728	21.604151453743352	19.432040325370085	0.0	32.88694782814596	12.793089684675925	0.0	0.0	37.33377138291756	0.0	11.987418006060839	47.36216426145809	0.0	0.0	0.0	0.0	49.31428486889797	29.125534938991713	0.0	0.0	0.0	0.0	98.03756799605608	160.12856868351025	62.853353697819934	133.90596392816798	96.88545555541202	121.3265625758291	135.96119123757313	86.54062505408788	109.50154894918332	0.0	15.782429736622811	163.44287968523875	136.42875008526795	211.2506832639287	190.82755549901407
3L_37645	9.9612474270928	7.3234186450577	7.040072090338206	9.584538988466925	20.56528014024607	19.817897305241598	36.02229780233965	16.824069860267688	0.0	0.0	0.0	0.0	0.0	20.339331232619408	18.29438687048443	0.0	15.480786795508095	36.132345555299956	0.0	0.0	35.14805679574498	25.164513003762096	16.928417621805607	33.44200125853398	0.0	0.0	0.0	0.0	63.837356344185494	73.12099605420825	31.793873956366088	0.0	0.0	0.0	79.11251579778049	95.93423845003163	62.87193836774833	57.302912363217956	86.145869280231	122.01143376933817	112.64115344541128	101.84260429191893	131.2064148690607	0.0	163.44287968523872	38.46851928724129	203.36570237429456	220.6357853220024	149.71292546542006
3L_37646	10.162575806463908	11.20715016180323	0.0	7.33369023959166	0.0	12.13106401562481	9.187587569194019	25.74615577711553	0.0	0.0	0.0	0.0	0.0	15.562809554008785	27.996206514017352	0.0	23.690507213759446	18.431311111315903	0.0	0.0	0.0	0.0	8.635280301198577	34.1179029430956	0.0	0.0	0.0	0.0	8.881034107611491	41.961856672284895	97.30939522210869	0.0	0.0	0.0	70.62253766955715	73.40488561945858	67.9157505114905	105.22992739135009	170.60413249737306	75.48099269423444	148.87073710603124	88.3158173628897	93.22270905192505	0.0	136.42875008526798	203.36570237429459	49.13904301713724	152.1769627855993	274.9298356148691
3L_37647	11.802045471510896	3.253783743771038	3.127893301303706	4.258396066604721	16.24377355854784	10.566073886441472	0.0	7.474908600555087	0.0	0.0	0.0	0.0	0.0	22.591834678375864	20.32042051891039	0.0	0.0	16.053546067790915	0.0	0.0	23.424342107831617	37.268515930427135	10.028360202653102	19.81097359543912	0.0	0.0	0.0	0.0	25.78440012850945	20.304716948184797	141.25969747823189	0.0	0.0	0.0	64.44087871582217	79.157809618161	124.88099334285715	56.01111260474078	117.07487523645749	110.72577516116367	109.19191160914757	99.54673055354617	129.0813653976997	238.85730664501025	211.2506832639287	220.6357853220024	152.1769627855993	41.420342192776346	236.1361474553836
3L_37648	28.429484218082575	0.0	3.7673297166968056	15.386824774839464	9.782247177821688	21.210167305799708	12.850992739189103	9.00300700433945	0.0	0.0	0.0	0.0	12.837959277993171	38.09440882919556	39.159250883530596	0.0	16.568361057724168	32.22563097785454	0.0	0.0	28.21298926025542	44.887332794685335	6.039230843559764	11.930469225354633	0.0	0.0	0.0	0.0	31.05551483832499	44.0201123001976	136.10997686130392	0.0	0.0	0.0	56.446946925758155	36.669257960895905	71.24706105873133	73.59434795407712	92.1978892106776	102.79947989019904	79.45640857033263	145.32982604019824	75.22718610202813	0.0	190.82755549901407	149.71292546542006	274.9298356148691	236.13614745538354	48.06921967633392
3L_37649	13.134089200166803	21.72614198033784	6.961849067112225	47.39022055408646	22.596418919529633	0.0	0.0	16.63713575070916	0.0	0.0	0.0	0.0	0.0	30.17000799505212	9.045557952628414	0.0	0.0	0.0	0.0	0.0	0.0	16.589938202480198	55.80108030891478	11.023474488924165	0.0	0.0	0.0	0.0	80.34479394429812	54.23140540687112	0.0	0.0	0.0	0.0	91.27240248521714	67.76307319089534	87.77415709379765	67.99945600435197	110.24419088280541	92.41717111039232	111.3895850737956	53.71254389321946	157.55182991816577	0.0	191.01354726850627	255.9127959856274	148.18342991717606	178.2350428532357	162.85439336738472
3L_37650	0.0	0.0	14.955731036133047	20.361124911429105	14.562767469495856	16.840233338273134	63.7706297987399	0.0	0.0	0.0	0.0	0.0	25.482381481443728	10.802075726871676	9.716020162685043	0.0	32.88694782814596	12.793089684675925	0.0	0.0	0.0	0.0	0.0	71.04324639218713	0.0	0.0	0.0	0.0	61.64285608612247	58.251069877983426	0.0	0.0	0.0	0.0	56.02146742631777	72.78571303795921	47.140015273364945	48.69307779206108	75.35535432087602	71.69296879480811	87.0151623920468	28.846875018029294	39.818745072430296	0.0	157.82429736622814	178.30132329298772	227.3812501421133	184.8443478559376	182.8764073532218
3L_37651	5.472537166736168	0.0	5.801540889260187	0.0	15.064279279686422	0.0	9.895013902494533	0.0	0.0	0.0	0.0	0.0	19.76995678287447	25.1416733292101	15.075929921047354	0.0	25.51463008889297	0.0	0.0	0.0	14.482301179728255	27.649897004133656	55.80108030891478	18.372457481540273	0.0	0.0	0.0	0.0	38.259425687761	30.128558559372845	104.80202896728079	0.0	0.0	0.0	86.9260976049687	67.76307319089534	36.57256545574902	66.11058222645329	141.98115492482515	64.17859104888355	75.947444368497	106.30607645533019	84.95441809312858	0.0	159.17795605708855	126.80363765053609	229.33149868134387	153.6508990114101	111.0370863868532
3L_37652	7.189274178068256	19.82058407297146	11.432229742088897	10.376091824262208	19.789949476258986	0.0	6.499541782304347	9.106754844338239	0.0	0.0	0.0	0.0	0.0	16.514312955038132	14.853941196217592	0.0	0.0	13.038795632525014	0.0	0.0	9.512702311396406	18.16184015764477	36.65295031814761	18.101928338086093	0.0	0.0	0.0	0.0	12.565355555583478	49.47487369064746	0.0	0.0	0.0	355.66936975387677	42.823067930232654	44.51018764011436	48.04539328757811	80.64596174651858	43.887223003049066	89.93220236094514	97.00073720560276	73.50228077577246	55.80232584094105	0.0	104.55607100804922	155.2241247063046	173.81127571682663	144.66005895402031	137.76560398061557
3L_37653	0.0	20.65704908889503	9.928909011477819	13.517477422433334	12.890701034994386	11.180004785042048	25.401878892308734	23.72769152102807	0.0	0.0	0.0	0.0	0.0	7.171353026346834	25.80134128272658	0.0	21.833203061888398	0.0	0.0	0.0	12.392694754296237	11.83018946048421	7.958285848894435	31.44310488083456	0.0	0.0	0.0	0.0	98.21727461795525	64.45350517497194	0.0	0.0	0.0	0.0	27.893924982078154	77.31433204766041	52.15937191770711	40.4083506281074	164.37576872472275	87.86953716918035	86.65229682744277	76.6042118910803	85.9141730628667	0.0	125.732918135297	113.43969373255557	143.40759079021356	135.86378910083153	163.63847510055848
3L_37654	0.0	0.0	0.0	0.0	0.0	0.0	0.0	0.0	0.0	0.0	0.0	0.0	0.0	0.0	0.0	0.0	0.0	0.0	0.0	0.0	0.0	0.0	0.0	0.0	0.0	0.0	0.0	0.0	0.0	0.0	0.0	0.0	0.0	0.0	0.0	0.0	0.0	0.0	0.0	0.0	0.0	0.0	0.0	0.0	0.0	0.0	0.0	0.0	0.0
3L_37655	0.0	0.0	0.0	0.0	0.0	0.0	0.0	0.0	0.0	0.0	0.0	0.0	0.0	0.0	0.0	0.0	0.0	0.0	0.0	0.0	0.0	315.20882584712376	0.0	0.0	0.0	0.0	0.0	0.0	0.0	171.73278378842522	0.0	0.0	0.0	0.0	0.0	0.0	0.0	0.0	0.0	195.102916788606	0.0	255.13458349279247	176.08733932030287	0.0	0.0	262.82935803929297	201.10608345902463	116.77468324867169	140.64697609001405
3L_37656	3.9765036353196237	8.770468079881423	0.0	5.739183933958063	2.736535152435954	14.240253970182808	0.0	20.14837261594381	0.0	0.0	0.0	0.0	14.365421854978194	24.35822175237919	27.386515756010244	0.0	18.539667472524215	21.635905217426426	0.0	0.0	10.52325850594985	30.13682116810319	27.031118223298662	33.374896204072805	0.0	0.0	0.0	0.0	48.65070738128532	32.83842182923145	0.0	0.0	416.59723379436764	0.0	39.47688391585424	131.30295201861875	48.720251857127415	27.45020532753585	66.75551218470157	90.15910283609449	39.856272150889716	69.11400721387614	72.9540322254796	0.0	71.17741682918845	75.38660765291336	96.1378231833156	89.31774639416815	98.6122566070212
3L_37657	0.0	0.0	0.0	0.0	0.0	0.0	0.0	0.0	0.0	0.0	0.0	0.0	0.0	0.0	0.0	0.0	0.0	0.0	0.0	0.0	0.0	0.0	0.0	0.0	0.0	0.0	0.0	0.0	0.0	0.0	0.0	0.0	0.0	0.0	0.0	0.0	0.0	0.0	0.0	0.0	0.0	0.0	0.0	0.0	0.0	0.0	0.0	0.0	0.0
3L_37658	0.0	0.0	17.20341315717038	11.710589183162984	5.583797160750819	0.0	14.670931017282356	0.0	0.0	0.0	0.0	0.0	29.312103553799435	12.425509073106724	22.35246257080142	0.0	37.82949490058408	29.431501124283344	0.0	0.0	0.0	40.995367523469845	27.57799055729603	13.620044346864393	0.0	0.0	0.0	0.0	28.362840141360394	55.8379716075082	0.0	0.0	0.0	0.0	144.9919771105999	66.97968506152084	63.262082153947375	56.01111260474078	86.6804364731464	57.092977817475024	50.04629282085929	91.251169674084	80.15536399695867	0.0	54.46306677898161	34.18300899354966	39.23312321816232	68.34356461808098	36.584473549425624
3L_37659	31.543950185793864	17.393119282012037	0.0	22.763280097608945	10.853897851796537	18.827002439979516	0.0	0.0	0.0	0.0	0.0	0.0	0.0	0.0	0.0	0.0	0.0	0.0	0.0	0.0	0.0	0.0	0.0	26.474917663006064	0.0	0.0	0.0	0.0	55.1322622972511	43.41559140718615	0.0	0.0	0.0	0.0	62.630741673242895	97.64734985092504	87.83579624906015	0.0	24.070169357711602	49.32377109824308	60.800622598375405	112.87555309021015	22.25823109385851	0.0	105.86641070521145	33.22281211170838	25.42071279678682	132.84760313402256	88.89204949509316
3L_37660	26.156008383872553	0.0	27.7284826974268	12.583428128491901	5.999980800061439	62.44484039098796	0.0	0.0	0.0	0.0	0.0	0.0	0.0	0.0	60.04621156441998	0.0	40.649084582615195	15.81257669099695	0.0	0.0	23.072734488200602	22.02546143341703	14.816746479541036	0.0	0.0	0.0	0.0	0.0	30.47684064879098	23.999923200245757	0.0	0.0	0.0	0.0	34.62196278831439	35.985979862245664	38.84415337225517	60.18585391689537	79.83522010570182	74.98132283413041	26.88822564598962	62.39704487595467	73.82543729267357	0.0	39.01495052904273	146.92324362444947	70.2622185998145	81.59721655574884	68.79471656576774
3L_37661	0.0	0.0	0.0	0.0	8.134710811030669	14.110342881332016	0.0	0.0	0.0	0.0	0.0	0.0	85.40621330201773	18.10200479703127	0.0	0.0	165.33480297602645	0.0	0.0	0.0	0.0	59.72377752892871	20.08838891120932	0.0	0.0	0.0	0.0	0.0	0.0	113.88595135442934	0.0	0.0	0.0	1169.5906432748536	0.0	73.18411904616697	39.498370692208944	40.79967360261117	126.27970955666801	36.96686844415692	109.36431989063568	84.59725663182066	116.773709233464	0.0	26.44802962179318	37.34943508979427	76.20862110026196	88.50291783057223	79.9467021985343
3L_37662	0.0	0.0	0.0	0.0	0.0	0.0	0.0	0.0	0.0	0.0	0.0	0.0	0.0	0.0	0.0	0.0	0.0	0.0	0.0	0.0	0.0	0.0	0.0	0.0	0.0	0.0	0.0	0.0	0.0	0.0	0.0	0.0	0.0	0.0	0.0	0.0	0.0	0.0	0.0	0.0	541.1255411255411	0.0	0.0	0.0	0.0	0.0	0.0	0.0	0.0
3L_37663	21.1880118229106	0.0	0.0	0.0	0.0	0.0	38.310506656450535	53.678305912665394	0.0	0.0	0.0	0.0	0.0	0.0	0.0	0.0	0.0	0.0	0.0	0.0	0.0	53.52602703064365	36.00748955782803	0.0	0.0	0.0	0.0	0.0	74.06447312385431	58.32434166399347	0.0	0.0	0.0	0.0	0.0	87.45272087277814	23.5996554450305	36.56574520988738	64.67154936864401	49.69602597445624	49.0075961774075	43.3247405931157	0.0	0.0	0.0	66.94710063265009	102.45026893195595	118.97797915902397	95.53379508000955
3L_37664	12.74165612648557	0.0	0.0	6.129899935513453	8.768504467260742	10.139807668128151	7.67948885322193	10.760023499891323	0.0	0.0	0.0	0.0	15.343400649946451	19.512372795589684	0.0	0.0	0.0	7.7029496134659885	0.0	0.0	33.71900380575156	32.18849583158979	14.435680382487789	14.258805882042603	0.0	0.0	0.0	0.0	29.693018725902263	35.07401786904297	40.668260862492474	0.0	0.0	420.2386955790889	50.597301139957196	43.82558818321901	47.306419765000626	73.29744690332946	45.372815460981315	36.526453786066554	45.844221335900606	13.02691708454122	41.95727071550333	0.0	95.02885075909047	84.99209573509664	95.83724098274244	111.2981096016084	129.26329496926405
3L_37665	26.066959763562245	11.498515254217798	0.0	0.0	0.0	6.223224576260638	0.0	0.0	0.0	0.0	0.0	0.0	18.83377498535674	7.98370685105836	0.0	0.0	24.306416407803333	28.3657364596157	0.0	0.0	0.0	13.170285202526061	8.859781553226023	43.75613132790232	0.0	0.0	0.0	0.0	27.335773506715032	35.87732251847323	0.0	0.0	546.1794745753455	0.0	93.16104750281814	53.7951973799587	75.48822006325913	35.98857003015842	55.69439372276444	48.911594738090635	36.175523640704704	37.3107677809794	51.501868046328134	0.0	58.32318509912608	71.38123233657679	117.6386560623821	82.94580565017068	82.27260439805836
3L_37666	3.5380107958861426	11.705010329671618	0.0	5.106318660837293	4.869549634832473	16.8932901540837	6.397154545658092	8.963296198397183	0.0	0.0	0.0	0.0	0.0	21.672217463364472	9.746631442340634	0.0	0.0	19.25009336295281	0.0	0.0	0.0	44.68934203881716	24.05037109722603	17.816768786446428	0.0	0.0	0.0	0.0	24.734827193221665	38.95639707865978	33.87740444878075	0.0	0.0	350.0665126374011	14.049492145982654	87.61803792546772	51.22924575181479	67.16392393624555	26.997417427048926	63.620516344110655	46.3724471285908	61.49273987775244	44.93722269988827	0.0	63.32861535148965	137.87362354613197	68.42929115808022	82.77978491162926	71.785791199062
3L_37667	0.0	4.7122910687947375	22.649851416974702	0.0	5.881259718781685	10.201541656975202	15.452487464169543	0.0	0.0	0.0	0.0	0.0	15.436815570189655	13.087446390547722	11.77161651369451	0.0	0.0	0.0	0.0	0.0	33.92429454429495	0.0	14.523568847525764	14.34561748558624	0.0	0.0	0.0	0.0	29.87379813975859	29.406298593908424	0.0	0.0	0.0	0.0	42.421126399685065	52.910892765493635	52.35387794692839	66.36933205904215	26.08517592494773	33.408033696679105	42.82880995209762	30.581200076190875	42.21271833020959	0.0	95.60741301637565	45.00502706152277	27.548778556030772	39.991329879682084	120.41693158391615
3L_37668	9.005329804444761	0.0	14.320082483675105	6.498578760825008	0.0	0.0	0.0	11.407178080879174	0.0	0.0	0.0	0.0	32.53243890814629	0.0	12.40409310264201	0.0	0.0	0.0	0.0	0.0	11.915670417322525	34.12445187599174	15.303904944385609	0.0	0.0	0.0	0.0	0.0	7.869721482687006	18.59176087525052	0.0	0.0	0.0	0.0	17.88014758273815	27.87686972488317	30.090980078266636	62.16469915393844	34.35838128045441	24.64210857594663	24.30074603290321	32.224295830084046	19.063184288886035	0.0	70.52100921608846	18.969239954720425	58.05789097453799	63.21003303356326	65.98113954503467
3L_37669	0.0	0.0	7.735387852346916	10.531160123130324	2.51071321328107	4.355044099176548	0.0	9.242853194838421	0.0	0.0	0.0	0.0	39.53991356574894	11.174077035204489	5.025309973682451	0.0	0.0	19.85048613840553	0.0	0.0	19.30973490630434	9.21663233471122	18.600360102971592	0.0	0.0	0.0	0.0	0.0	19.1297128438805	30.128558559372845	0.0	0.0	0.0	0.0	28.975365868322896	22.587691063631784	32.50894707177691	50.369967410631084	16.703665285273548	19.966672770763772	19.69007816961033	55.950566555436936	30.892515670228573	0.0	57.14080473844204	30.74027579406935	76.44383289378129	51.216966337136704	45.23733149094019
3L_37670	7.551880474877349	4.1640554568905745	20.01473084189964	5.449716015298443	10.394048783428559	0.0	13.654719924625946	9.56607334691078	0.0	0.0	0.0	0.0	13.640871324296711	17.347247367699772	10.402087490917676	0.0	17.60458000753476	0.0	0.0	0.0	0.0	9.538935550181954	0.0	25.353250001426122	0.0	0.0	0.0	0.0	6.599557961607732	41.576195133714236	0.0	0.0	0.0	0.0	7.4971567033202655	23.37757669598475	25.234332318492605	19.549271985111275	51.86336423813582	17.712773212146477	43.668503655053755	7.720952425807438	15.986409420471345	0.0	42.24214549546657	11.930720691090976	66.94519926847155	49.47414286930946	76.61334945051202
3L_37671	5.876319343873688	0.0	9.34439709949914	8.481138372316886	2.021971551669057	3.5072804126806427	5.312550635248242	0.0	0.0	0.0	0.0	0.0	10.614325305719104	0.0	16.188282678173298	0.0	13.6985926065956	21.31512169335853	0.0	0.0	7.7754270070126585	14.84499964743126	19.972757159234806	29.592058675133945	0.0	0.0	0.0	0.0	10.270583661863629	12.131829310014341	28.13366868666408	0.0	0.0	0.0	17.501211958928156	60.63571698400369	22.908090450304332	15.211809231742787	4.484029456486306	27.565561241718274	38.51024259187525	24.03151492867747	16.585934629855842	0.0	65.7394770819035	34.03990900822868	37.88497647579742	46.74653725025319	36.43132033728779
3L_37672	46.27601483300529	17.01085292416562	16.352694924123497	0.0	0.0	0.0	0.0	0.0	0.0	0.0	0.0	0.0	0.0	0.0	0.0	0.0	0.0	0.0	0.0	0.0	40.82099178681645	0.0	52.42848754299136	0.0	0.0	0.0	0.0	0.0	26.960282112392026	42.46140258505019	0.0	0.0	0.0	0.0	0.0	31.83375141660194	17.18106783772825	0.0	23.541154646553107	24.11986608650349	35.678607107178536	63.08272668777836	0.0	0.0	0.0	0.0	74.58604743672618	28.87286124280344	34.77535123104744
3L_37673	7.407418381360564	0.0	3.926372659881894	0.0	12.74402254366612	8.842233335927055	0.0	18.76616235733025	0.0	0.0	0.0	0.0	26.759862347268086	5.671802294584336	0.0	0.0	0.0	0.0	0.0	0.0	9.801346312929542	0.0	0.0	6.217065097645224	0.0	0.0	0.0	0.0	6.473313119334232	10.195218034932894	0.0	0.0	0.0	0.0	29.414965746272387	38.21730051333478	28.876887104572287	31.958847231596817	28.261808348764283	20.269597225729182	25.6998937737724	34.07965247842379	26.13433466165445	0.0	58.00771668368226	19.504157506214025	11.939015508781146	51.99400474462625	12.52463177582579
3L_37674	13.347440094464282	4.906458371153951	4.716625160365256	0.0	6.12359371670296	21.24378088314646	0.0	0.0	0.0	0.0	0.0	0.0	16.07288087102156	0.0	6.1283296747205185	0.0	0.0	16.138350854202912	0.0	0.0	0.0	0.0	7.56100216547102	0.0	0.0	0.0	0.0	0.0	38.880913981421145	24.49437486681184	0.0	0.0	0.0	0.0	35.33525203751898	27.54552816713892	29.733321836448887	15.356454010491529	33.95000115430004	24.349215050875948	34.302728439020036	40.93879014048373	31.394335457264777	0.0	19.909372536215148	14.057830164542215	50.19684333565195	41.639150128290225	40.12116592108167
3L_37675	8.807565698935386	9.712863473562798	0.0	0.0	3.0305785374427976	5.2567944067707515	7.962575893301483	0.0	0.0	0.0	0.0	0.0	15.909000517042514	0.0	12.131689489407517	0.0	41.063545837183035	0.0	0.0	0.0	23.30798589866853	0.0	0.0	0.0	0.0	0.0	0.0	0.0	7.696896226596625	18.183471224656785	0.0	0.0	0.0	0.0	17.487485518176054	9.08822393383773	39.24021140663895	45.59963520291837	20.162306567871365	24.10094854447486	37.34827264239029	13.507125008441953	37.289083620770015	0.0	49.26593753079121	27.828990851219253	21.293585307426138	24.728756452659884	49.64010920824026
3L_37676	0.0	11.976693354731692	5.756654692824905	7.837260845985285	3.736931948974436	19.44607215270612	0.0	0.0	0.0	0.0	0.0	0.0	0.0	16.631435741953297	0.0	0.0	75.95167448125007	0.0	0.0	0.0	0.0	13.717985650987009	9.228225080100994	0.0	0.0	0.0	0.0	0.0	0.0	7.473863897948872	51.99559077390237	0.0	0.0	0.0	43.126777631865515	56.03232841220071	12.096535189425694	28.11389501147047	24.8616449458762	4.245469659326533	29.306605708926792	38.86237611229672	22.990126507002792	0.0	48.59889388917509	28.59603750427511	43.76099494998119	15.246211062447465	12.241999853096003
3L_37677	8.863177794903407	4.88709586771609	4.698011801405645	0.0	0.0	5.28998647879456	8.012852615595415	0.0	0.0	0.0	0.0	0.0	0.0	6.78646588681125	6.104145264007335	0.0	0.0	16.074663597477564	0.0	0.0	0.0	0.0	22.593491869355393	29.755550712013136	0.0	0.0	0.0	0.0	23.236486240514672	18.298283986927707	84.86730996087617	0.0	0.0	0.0	26.39685560656015	27.436824425358576	24.6799869492229	22.943778565004315	40.57922789903077	10.394196435067801	17.08367927783871	13.592410722780972	12.508177220858137	0.0	0.0	60.67686442501436	49.998750031249216	49.76979396549543	39.962834563855615
3L_37678	4.807211586533654	5.301327452394079	10.192433137638618	20.814369130347902	0.0	0.0	0.0	12.178725228472883	0.0	0.0	0.0	0.0	17.36641751646336	7.361688594683093	0.0	0.0	0.0	17.437156488017184	0.0	0.0	25.44322090822121	0.0	8.169507476733243	8.06940983564226	0.0	0.0	0.0	0.0	8.402005726807102	19.849251550888187	0.0	0.0	0.0	0.0	28.634260319787415	9.920792393530055	5.354373880935859	8.296166507380269	51.35519010224085	22.550422745258395	33.357053904999105	14.744507179592029	54.27349499598376	0.0	32.267501893026775	30.37839326652787	23.244281906650965	22.49512305732117	48.768857291486036
3L_37679	20.052939760968957	0.0	0.0	0.0	0.0	0.0	36.25815808556925	0.0	0.0	0.0	0.0	0.0	0.0	0.0	55.242514639266375	0.0	0.0	0.0	0.0	0.0	0.0	0.0	0.0	0.0	0.0	0.0	0.0	0.0	0.0	0.0	0.0	0.0	0.0	0.0	0.0	82.76775368316504	0.0	0.0	30.603501040519035	15.677912956227267	0.0	41.00377234705593	0.0	0.0	89.73438621679827	21.120216271014616	32.32062055591467	18.767359807822235	67.8119349005425
3L_37680	11.297430851250118	18.687979268801666	0.0	0.0	3.887311504265159	0.0	0.0	0.0	0.0	0.0	0.0	0.0	0.0	0.0	0.0	0.0	0.0	0.0	0.0	0.0	14.948532203622927	14.270017266720895	38.39832890472607	0.0	0.0	0.0	0.0	0.0	9.872779365101305	23.323869025590948	54.08796867224854	0.0	0.0	0.0	11.21556541029903	0.0	6.291658644801895	19.496825916740757	34.48281807382427	13.248940526389239	30.48594597890373	28.875896019053474	31.887043337680602	0.0	50.554583784111706	65.442923656665	0.0	37.00606159288892	44.57122481725798
3L_37681	0.0	10.134125146311433	9.742031018626765	13.26305681628279	9.486058024319723	0.0	0.0	0.0	0.0	0.0	0.0	0.0	0.0	49.25463662040014	0.0	0.0	0.0	0.0	0.0	0.0	0.0	23.215052640131862	15.616996289401682	0.0	0.0	0.0	0.0	0.0	16.061444662701632	25.296154731519263	0.0	0.0	0.0	0.0	36.49188876542467	47.41197019493906	10.235529775667894	15.859120262880777	28.049035323552637	3.592320480968605	24.797897138322668	37.5811988778254	19.453183967463904	0.0	41.12214098314814	24.196647119002016	14.811413675378247	51.60256051905296	25.896538150780007
3L_37682	15.154718307884771	8.356208453976093	24.098708309234627	0.0	26.072791060995733	9.045091590597446	41.10236544113114	19.196695096972103	0.0	0.0	0.0	0.0	0.0	0.0	0.0	0.0	0.0	13.742644249665366	0.0	0.0	20.052417018085276	0.0	12.877172378980333	38.15818092319903	0.0	0.0	0.0	0.0	0.0	31.287349273194877	0.0	0.0	0.0	0.0	0.0	15.637632274822005	33.75929118992217	26.153636924750753	34.692227900183525	23.696710541126233	11.684222210537998	7.747001523060499	32.080689349852754	0.0	16.95386514217511	0.0	24.42584009623781	28.366319817491096	17.082628674900494
3L_37683	11.709745845821288	6.456674102603008	6.206862306966582	0.0	4.029184186902573	6.988960238407412	0.0	0.0	0.0	0.0	0.0	0.0	21.151173784389165	0.0	0.0	0.0	0.0	10.618664639209632	0.0	0.0	15.49409907236829	0.0	19.89986388493103	19.65603897399408	0.0	0.0	0.0	0.0	0.0	8.058368373805147	0.0	0.0	0.0	0.0	0.0	0.0	26.085124892317346	20.208388906402828	35.74131508381785	4.5774928339349685	27.08449006676327	17.95785650236026	24.788103032576526	0.0	13.099910396612888	36.99891901491612	37.74671013829451	16.438563335318747	19.799105080450367
3L_37684	0.0	6.8193287052822535	0.0	0.0	0.0	0.0	11.180929806122679	0.0	0.0	0.0	0.0	0.0	0.0	0.0	8.517568336450765	0.0	0.0	22.430174865643256	0.0	0.0	0.0	0.0	0.0	0.0	0.0	0.0	0.0	0.0	10.807866397478742	25.53295794211168	0.0	0.0	0.0	0.0	36.83349785629043	12.761547924717078	27.55025855917658	0.0	28.31160889211012	0.0	14.302877739001088	12.644335084995221	0.0	0.0	13.835698315365375	19.53852606569634	19.933422369286586	23.149166282776328	41.82233870518039
3L_37685	0.0	3.3488104188189753	3.219243349043241	4.382762420091284	4.17954314249818	7.249770544762259	5.4906891638504005	0.0	0.0	0.0	0.0	0.0	0.0	4.650325732065903	8.365551162246938	0.0	0.0	0.0	0.0	0.0	8.036149816333797	7.671388406230703	0.0	0.0	0.0	0.0	0.0	0.0	5.307486581347051	0.0	0.0	0.0	0.0	0.0	6.029352091853562	18.800679581897953	10.146958398485262	20.962514830979245	32.44070418573137	7.122469920622446	11.70633945106633	9.313999126967815	4.285522049439496	0.0	27.17753179091781	25.586416683111274	9.788830455009313	17.052008911379858	27.383943424772887
3L_37686	0.0	4.2614937814152	0.0	0.0	5.31863404712948	0.0	0.0	9.789918146494378	0.0	0.0	0.0	0.0	0.0	5.917723522773471	15.968242359595239	0.0	0.0	14.016929647628405	0.0	0.0	10.226318658225182	0.0	0.0	12.97325628083986	0.0	0.0	0.0	0.0	0.0	0.0	0.0	0.0	0.0	0.0	15.34517827644492	7.974869590945014	8.608270740444711	0.0	0.0	15.106041389344924	11.917424167940341	7.90162164981119	16.36048920044108	0.0	0.0	28.489761797101615	6.228337065145292	0.0	4.3558939601174345
3L_37687	3.8991827312995198	8.599931200550396	12.40079365079365	5.627588690797768	5.366649493388288	9.308906761989872	0.0	0.0	0.0	0.0	0.0	0.0	28.172188415596125	0.0	0.0	0.0	18.17917393833624	0.0	0.0	0.0	0.0	0.0	13.252756573367261	13.090375955597446	0.0	0.0	0.0	0.0	0.0	5.366649493388288	0.0	0.0	0.0	0.0	15.483711135885049	8.046864941418823	4.342992147870197	13.458225667527993	0.0	15.242415374109841	0.0	11.959433601224648	5.502729353759465	0.0	26.172529313232832	4.106708719363953	25.13826043237808	7.298417703041981	4.395218002812939
3L_37688	3.8883816711020143	0.0	0.0	0.0	0.0	13.924680474998702	14.061335545650126	0.0	0.0	0.0	0.0	0.0	0.0	5.954606841128708	10.711844943902069	0.0	36.25763223158475	0.0	0.0	0.0	0.0	0.0	0.0	0.0	0.0	0.0	0.0	0.0	0.0	10.7035668566193	0.0	0.0	0.0	0.0	7.720409984651825	16.04914891363311	17.323846794828484	13.420945264016835	0.0	12.160154093472672	11.991701742394262	3.9754349920968353	10.974972672318046	0.0	34.80003897604365	16.381331179734328	18.80146902144621	18.19550119871962	8.766085767383148
3L_37689	0.0	0.0	7.740417363304229	0.0	5.0246913332114005	8.715751454658918	13.201930122183864	0.0	0.0	0.0	0.0	0.0	0.0	11.181342364876274	0.0	0.0	0.0	0.0	0.0	0.0	19.3222900005217	0.0	24.81660528692959	12.25626877507173	0.0	0.0	0.0	0.0	0.0	10.049382666422801	0.0	0.0	0.0	0.0	14.497102754014609	0.0	8.132521057130148	25.201358857269582	0.0	11.416945715848204	11.25878889207888	7.464926044977673	0.0	0.0	32.67311851847011	7.690065742372032	0.0	6.833368980741516	0.0
3L_37690	0.0	0.0	3.7319002836244217	5.080707031190461	4.845125561428924	0.0	6.365068504049775	17.836678453738344	0.0	0.0	0.0	0.0	0.0	0.0	0.0	0.0	32.82509149994256	6.384513723512248	0.0	0.0	37.26355112326317	8.893038973743304	0.0	17.72740568281535	0.0	0.0	0.0	0.0	0.0	14.535376684286774	0.0	0.0	0.0	0.0	20.968536710665646	7.264881201030161	3.920945888986259	0.0	5.3724014365801445	13.761177516437725	5.428218594362796	3.5990771966067903	4.967981360133937	0.0	7.87637245790079	11.122872518904249	17.02151803571682	16.47291769965588	15.872386016427921
3L_37691	0.0	0.0	15.043928270550007	13.654132628051869	6.510509916157653	0.0	0.0	0.0	0.0	0.0	0.0	0.0	0.0	0.0	19.546635339925764	0.0	0.0	25.73706669503463	0.0	0.0	0.0	23.899573990093625	0.0	0.0	0.0	0.0	0.0	0.0	0.0	6.510509916157653	0.0	0.0	0.0	0.0	28.175919168923087	0.0	10.537335624150098	16.326743859511634	7.219022991866326	7.396487999568045	10.941038742218186	14.508495691460396	13.351188322516645	0.0	21.16733626007036	14.946067116808994	22.8722167371258	17.70803958278088	15.996075629445576
3L_37692	0.0	9.720487385237496	0.0	12.721707558475329	0.0	0.0	0.0	22.330849398518573	0.0	0.0	0.0	0.0	0.0	26.996710450831568	0.0	0.0	0.0	0.0	0.0	0.0	0.0	0.0	0.0	0.0	0.0	0.0	0.0	0.0	0.0	0.0	0.0	0.0	0.0	0.0	0.0	72.76286038080443	9.81775305013043	15.211809231742787	0.0	13.782780620859137	13.591850326544206	27.03545429476215	0.0	0.0	19.72184312457105	9.283611547698731	14.206866178424033	8.24938892651527	29.80744391232637
3L_37693	0.0	0.0	0.0	0.0	0.0	0.0	0.0	0.0	0.0	0.0	0.0	0.0	0.0	0.0	0.0	0.0	0.0	0.0	0.0	0.0	0.0	0.0	0.0	0.0	0.0	0.0	0.0	0.0	0.0	0.0	0.0	0.0	0.0	0.0	0.0	0.0	0.0	0.0	0.0	0.0	0.0	0.0	0.0	0.0	0.0	0.0	0.0	0.0	0.0
3L_37694	0.0	0.0	0.0	0.0	0.0	0.0	0.0	0.0	0.0	0.0	0.0	0.0	0.0	0.0	42.96640027498496	0.0	0.0	0.0	0.0	0.0	82.54911672445104	0.0	0.0	0.0	0.0	0.0	0.0	0.0	0.0	21.466597973553153	0.0	0.0	0.0	0.0	0.0	0.0	0.0	0.0	0.0	12.193932299287875	12.025012025012026	15.94591146829953	0.0	0.0	0.0	32.85366975491162	25.13826043237808	0.0	0.0
3L_37695	0.0	12.76690817401296	6.136475208640157	0.0	0.0	0.0	0.0	0.0	0.0	0.0	0.0	0.0	0.0	8.864383792360675	0.0	0.0	0.0	0.0	0.0	0.0	15.31839279422803	29.246179717774364	19.67419532541119	0.0	0.0	0.0	0.0	0.0	0.0	0.0	0.0	0.0	0.0	0.0	0.0	0.0	0.0	0.0	0.0	4.52558312138519	8.925782121658411	11.836140471315113	8.16900027774601	0.0	0.0	6.096557274107311	0.0	5.417382212567244	19.57457914654835
3L_37696	0.0	21.351553325504433	0.0	27.943888671547533	0.0	0.0	0.0	0.0	0.0	0.0	0.0	0.0	0.0	0.0	0.0	0.0	0.0	35.11482547931737	0.0	0.0	0.0	0.0	0.0	32.50024375182814	0.0	0.0	0.0	0.0	0.0	0.0	0.0	0.0	0.0	0.0	0.0	0.0	21.56520238942442	0.0	0.0	0.0	0.0	0.0	81.97169244220996	0.0	0.0	0.0	0.0	0.0	43.649061545176785
3L_37697	0.0	0.0	0.0	0.0	0.0	0.0	0.0	0.0	0.0	0.0	0.0	0.0	0.0	0.0	0.0	0.0	0.0	0.0	0.0	0.0	0.0	0.0	0.0	0.0	0.0	0.0	0.0	0.0	0.0	0.0	0.0	0.0	0.0	0.0	0.0	0.0	0.0	0.0	0.0	0.0	0.0	0.0	0.0	0.0	0.0	0.0	0.0	0.0	0.0
3L_37698	4.903775662071012	0.0	15.595757953836555	7.077491453929069	10.123985070496683	0.0	0.0	0.0	0.0	0.0	0.0	0.0	0.0	0.0	0.0	0.0	22.862891241226368	8.893711256770338	0.0	0.0	0.0	0.0	16.66722224074136	8.231502784305817	0.0	0.0	0.0	0.0	17.141559281940083	13.498646760662243	0.0	0.0	0.0	0.0	9.736482111648241	10.120074686151185	10.923857978922415	25.38844318066416	29.935302327843946	11.501700334699478	15.123159227962722	25.067808421780917	13.840926234783632	0.0	0.0	0.0	0.0	9.178796063214369	11.05522082803604
3L_37699	0.0	0.0	0.0	0.0	0.0	11.516173313801904	0.0	0.0	0.0	0.0	0.0	0.0	0.0	0.0	0.0	0.0	0.0	17.49707798797601	0.0	0.0	0.0	0.0	0.0	0.0	0.0	0.0	0.0	0.0	0.0	0.0	0.0	0.0	0.0	0.0	0.0	39.81953785444366	10.745547582359249	16.649351341271743	0.0	22.627915606925953	7.438151768048675	29.590351178287783	0.0	0.0	43.17118237234281	10.160928790178852	15.54943944270809	0.0	0.0
3L_37700	0.0	5.78146635331119	11.11555733404473	15.133011605506601	0.0	0.0	18.958514031670198	26.563494055754116	0.0	0.0	0.0	0.0	0.0	16.056867000167795	0.0	0.0	24.44258680784705	9.508216049488363	0.0	0.0	0.0	0.0	0.0	0.0	0.0	0.0	0.0	0.0	27.488915094987945	21.646989553162843	0.0	0.0	0.0	0.0	31.227652711028668	0.0	0.0	18.09509333449142	0.0	12.296402318609621	0.0	5.35997024144522	14.79725540506747	0.0	35.18995537913658	11.043250337785421	8.449835439454816	9.812998592325352	0.0
3L_37701	3.8964768446018794	4.296981585285416	0.0	11.247366710268958	0.0	4.651223364769401	14.090609665453698	9.871444182412443	0.0	0.0	0.0	0.0	0.0	0.0	5.367072900414498	0.0	36.333116545737944	0.0	0.0	0.0	10.31147884136099	0.0	13.24355965693883	0.0	0.0	0.0	0.0	0.0	20.43069262091054	0.0	0.0	0.0	0.0	0.0	23.209449030889456	0.0	8.67995654813752	20.17332924487194	0.0	3.046367541806825	6.008333558645841	3.9837114008243097	10.99782133159421	0.0	8.718122186226063	16.41543526962968	6.280203855417146	0.0	4.392167886225283
3L_37702	0.0	0.0	0.0	0.0	0.0	0.0	0.0	0.0	0.0	0.0	0.0	0.0	0.0	0.0	26.761079756045998	0.0	0.0	0.0	0.0	0.0	0.0	0.0	0.0	0.0	0.0	0.0	0.0	0.0	67.9137902346761	0.0	0.0	0.0	0.0	0.0	0.0	0.0	21.639822466896483	0.0	0.0	0.0	29.958507467157986	19.863419130061697	0.0	0.0	0.0	0.0	0.0	36.36581831273513	21.900048180105998
3L_37703	10.746072981954658	11.850622898366096	5.6960583276372745	0.0	18.48797911597879	12.82758443757456	9.715104558812815	0.0	0.0	0.0	0.0	0.0	0.0	0.0	0.0	0.0	25.05072772364037	9.74478410430817	0.0	0.0	0.0	13.573585802029251	27.39325760619453	18.038412800057724	0.0	0.0	0.0	0.0	0.0	29.580766585566064	51.44826876575604	0.0	0.0	0.0	21.336405775765044	0.0	11.969203240063317	18.54530618300508	8.199981140043377	4.200780505017832	0.0	27.466641763578135	0.0	0.0	0.0	5.659005316635495	17.32014115915045	5.028574876737059	0.0
3L_37704	4.583529088221477	0.0	4.859086491739553	0.0	0.0	0.0	8.287578990987258	0.0	0.0	0.0	0.0	0.0	0.0	14.038289434432414	0.0	0.0	0.0	0.0	0.0	0.0	0.0	0.0	0.0	0.0	0.0	0.0	0.0	0.0	8.01105525625363	0.0	0.0	0.0	0.0	0.0	0.0	9.459171849504576	10.210463172135645	23.730422401518744	0.0	17.917614807116877	7.067762169802986	0.0	19.405543516931335	0.0	0.0	14.482434014410021	14.775140825560994	8.57936448357588	5.166623611469905
3L_37705	0.0	0.0	0.0	0.0	0.0	0.0	0.0	0.0	0.0	0.0	0.0	0.0	0.0	0.0	0.0	0.0	0.0	0.0	0.0	0.0	0.0	0.0	0.0	0.0	0.0	0.0	0.0	0.0	0.0	0.0	0.0	0.0	0.0	0.0	0.0	0.0	0.0	0.0	0.0	0.0	0.0	0.0	0.0	0.0	0.0	0.0	0.0	0.0	0.0
3L_37706	0.0	0.0	0.0	0.0	0.0	0.0	0.0	0.0	0.0	0.0	0.0	0.0	0.0	0.0	0.0	0.0	0.0	0.0	0.0	0.0	0.0	0.0	0.0	0.0	0.0	0.0	0.0	0.0	0.0	0.0	0.0	0.0	0.0	0.0	0.0	0.0	0.0	0.0	0.0	0.0	0.0	0.0	0.0	0.0	0.0	0.0	0.0	0.0	0.0
3L_37707	0.0	4.189411680917649	0.0	10.96580204972772	5.228670683680065	0.0	0.0	19.248648263675683	0.0	0.0	0.0	0.0	13.723934816799193	0.0	15.69814353754525	0.0	0.0	0.0	0.0	0.0	0.0	0.0	0.0	12.753816898552314	0.0	0.0	0.0	0.0	6.639744715095195	0.0	0.0	0.0	0.0	0.0	15.085618427384622	0.0	21.15665998962477	0.0	0.0	0.0	14.644804901909097	19.419919244207815	5.3612518737575305	0.0	0.0	12.003370546449444	6.1229863028796405	10.666158483471365	25.693290625374694
3L_37708	12.95230249843439	0.0	0.0	0.0	0.0	0.0	0.0	0.0	0.0	0.0	0.0	0.0	0.0	0.0	8.920359918682	0.0	0.0	11.74544335525033	0.0	0.0	0.0	0.0	33.01724821046515	10.870900447554972	0.0	0.0	0.0	0.0	33.95689511733805	17.82693257319293	0.0	0.0	0.0	0.0	12.858445233952983	13.365035196820191	7.213274155632161	0.0	9.88348361170165	15.18967345240012	29.958507467157986	6.621139710020565	9.139481279600496	0.0	0.0	13.641662181970224	0.0	0.0	29.200064240141327
3L_37709	0.0	0.0	0.0	0.0	0.0	0.0	0.0	0.0	0.0	0.0	0.0	0.0	0.0	0.0	0.0	0.0	0.0	86.66637777874072	0.0	0.0	0.0	0.0	40.60419035244438	0.0	0.0	0.0	0.0	0.0	0.0	0.0	0.0	0.0	0.0	0.0	0.0	49.30844900273662	0.0	0.0	0.0	0.0	0.0	24.427779270586512	0.0	0.0	0.0	0.0	38.50967555598344	44.72221911651256	0.0
3L_37710	0.0	4.737529046974969	4.5542317921812945	6.20025073813985	8.869137647833742	5.128089417469554	31.07049506950081	10.883512675483036	0.0	0.0	0.0	0.0	0.0	6.578769914758879	11.834662661816822	0.0	0.0	0.0	0.0	0.0	45.474647315688415	10.852637462219256	14.601353837527816	0.0	0.0	0.0	0.0	0.0	0.0	17.738275295667485	0.0	1530.221882172915	0.0	0.0	8.529664895055268	0.0	9.569867931037617	7.413865708202108	0.0	3.3586959661389706	0.0	13.176422636391349	6.062685745534528	0.0	9.611946496061025	4.524606393178342	13.84816182961914	4.020551450795888	9.684948621347562
3L_37711	4.8613187299318685	10.721992146140753	0.0	0.0	0.0	23.211819458468252	0.0	0.0	0.0	0.0	0.0	0.0	35.12376737528867	0.0	0.0	0.0	22.66494413091272	0.0	0.0	0.0	0.0	0.0	8.261458643138033	0.0	0.0	0.0	0.0	0.0	0.0	6.690887680068514	93.09686729041567	0.0	0.0	0.0	9.652183565227045	0.0	0.0	25.16862981979261	0.0	3.80070617120661	18.740278480538223	0.0	13.721091375608017	0.0	0.0	0.0	0.0	4.549662983714481	10.959504630390706
3L_37712	0.0	10.051867637006955	0.0	0.0	6.272707200064232	0.0	0.0	0.0	0.0	0.0	0.0	0.0	0.0	0.0	12.555116963469633	0.0	0.0	0.0	0.0	0.0	0.0	46.05323754259925	0.0	0.0	0.0	0.0	0.0	0.0	0.0	0.0	0.0	0.0	0.0	0.0	0.0	18.81085310981024	10.15244917683942	0.0	0.0	0.0	0.0	0.0	12.863523164632515	0.0	0.0	0.0	0.0	8.530618094464653	10.274535590991288
3L_37713	0.0	0.0	13.940002230400356	0.0	0.0	0.0	0.0	0.0	0.0	0.0	0.0	0.0	0.0	0.0	0.0	0.0	61.30681609181308	47.69695264169572	0.0	0.0	0.0	0.0	0.0	0.0	0.0	0.0	0.0	0.0	22.982535571219433	0.0	0.0	0.0	0.0	0.0	26.108365381351838	0.0	0.0	0.0	0.0	0.0	40.55273376116468	26.887719571839952	0.0	0.0	0.0	0.0	0.0	0.0	14.822280852577594
3L_37714	4.080540067639032	0.0	0.0	0.0	0.0	4.870939584762143	0.0	0.0	0.0	0.0	0.0	0.0	0.0	6.248875202463556	0.0	0.0	0.0	0.0	0.0	0.0	0.0	10.308428170872505	13.869163855849457	20.54884597680994	0.0	0.0	0.0	0.0	0.0	0.0	0.0	0.0	0.0	0.0	8.101941873428222	16.842275458783583	0.0	7.0420948260320895	18.682369821247086	12.761091941115216	6.2921574549481525	12.515686326863001	11.517340507868647	0.0	0.0	0.0	0.0	7.637878991555561	4.59964674712982
3L_37715	0.0	4.96547751755917	0.0	0.0	6.197253625083508	5.374829886634088	0.0	11.407178080879174	0.0	0.0	0.0	0.0	16.266219454073145	0.0	0.0	0.0	0.0	16.332476967124357	0.0	0.0	0.0	0.0	15.303904944385609	0.0	0.0	0.0	0.0	0.0	31.478885930748024	12.394507250167017	0.0	1603.849238171612	0.0	0.0	8.940073791369075	9.292289908294391	10.030326692755546	7.770587394242305	13.743352512181763	0.0	0.0	4.60347083286915	6.354394762962012	0.0	40.297719552050545	0.0	7.257236371817249	4.214002202237551	15.226416818084923
3L_37716	2.122004207509943	0.0	2.249577079509052	6.125266602228862	1.460312787316541	2.5330358536026862	0.0	5.375945225569286	0.0	0.0	0.0	0.0	0.0	0.0	0.0	0.0	0.0	11.54569091723587	130.32032736466235	0.0	16.846758515194093	10.72138863425591	3.6061922648618396	7.124014125495209	0.0	0.0	0.0	0.0	3.708821877895199	17.52375344779849	20.31876071814628	0.0	0.0	0.0	0.0	4.379246226622489	9.454132566792264	10.98630666736979	3.2384657185734427	16.590384080663775	9.81633634694859	10.847558821972468	0.0	0.0	0.0	6.704830562226863	3.4201714873983784	9.92982000413875	4.783910751361023
3L_37717	0.0	4.020747054802782	0.0	0.0	0.0	4.352216148462797	0.0	9.2368513421145	0.0	0.0	0.0	0.0	0.0	0.0	15.06614035616356	0.0	0.0	6.612532070780543	0.0	0.0	9.64859805870207	18.421295017039697	6.196093982353524	0.0	0.0	0.0	0.0	0.0	0.0	30.108994560308314	0.0	0.0	0.0	0.0	0.0	7.524341243924094	8.121959341471536	0.0	0.0	2.8505296284049577	0.0	3.727615667914175	15.436227797559019	0.0	24.473014422763168	11.520117966007973	17.62942939413528	13.648988951143444	0.0
3L_37718	4.122483944986276	0.0	0.0	0.0	5.673990653802595	0.0	0.0	10.444016936017862	0.0	0.0	0.0	0.0	0.0	0.0	11.35675778193435	0.0	0.0	0.0	0.0	0.0	21.819149795009086	0.0	0.0	0.0	0.0	0.0	0.0	0.0	7.205244264985827	0.0	0.0	0.0	0.0	0.0	0.0	0.0	4.591709759862763	7.114480529089687	0.0	9.669197417937522	12.7136691013343	0.0	5.817863633930711	0.0	0.0	0.0	0.0	11.574583141388164	9.293853045595643
3L_37719	0.0	0.0	0.0	6.4162531391518485	0.0	5.306740196858834	0.0	11.262669094898124	0.0	0.0	0.0	0.0	0.0	13.615918097529459	6.123477473869591	0.0	0.0	8.062786531276355	0.0	0.0	0.0	0.0	0.0	0.0	0.0	0.0	0.0	0.0	7.770025881956212	0.0	0.0	0.0	0.0	0.0	0.0	36.69829141929724	4.9516300023223145	0.0	0.0	0.0	6.855113743474789	0.0	0.0	0.0	0.0	0.0	0.0	0.0	5.01117492007176
3L_37720	0.0	0.0	6.305488297013721	8.584457324945745	8.186414481439762	0.0	0.0	0.0	0.0	0.0	0.0	0.0	0.0	0.0	0.0	0.0	0.0	0.0	0.0	0.0	0.0	30.051688904916457	10.108034674602147	0.0	0.0	0.0	0.0	0.0	10.39570200096472	0.0	56.952797521414254	0.0	0.0	0.0	11.809610188386902	12.274878724198205	0.0	10.264748390487451	9.077309630662427	4.650228419219952	0.0	0.0	0.0	0.0	0.0	6.264470927843319	19.173249482322266	0.0	40.227419008796396
3L_37721	5.800437120941434	6.3966430417317	12.298307752853207	0.0	3.991722763677239	0.0	0.0	0.0	0.0	0.0	0.0	0.0	0.0	8.882698634906875	0.0	0.0	27.043399247111765	0.0	0.0	0.0	30.70008473223386	0.0	0.0	0.0	0.0	0.0	0.0	0.0	0.0	0.0	0.0	0.0	0.0	0.0	0.0	0.0	6.46064947617054	10.010250496508425	17.704504734184564	0.0	0.0	0.0	8.185878377493419	0.0	12.978113709041073	6.109153466822409	0.0	21.714300604091846	13.076681661261638
3L_37722	5.151213883551659	2.8403442497230666	2.7304499781564004	0.0	1.7724713923117281	0.0	4.657011130256602	6.525115168282721	0.0	0.0	0.0	0.0	0.0	0.0	10.643053279124716	0.0	0.0	0.0	0.0	0.0	0.0	0.0	8.754114433783878	0.0	0.0	0.0	0.0	0.0	4.501625086656284	7.0898855692469125	0.0	0.0	0.0	0.0	5.113886246714329	10.630720656553308	8.606296366421674	4.444918569091814	3.930724904286849	2.0136768934603833	3.971563604591128	5.266539567511771	3.6348303988135915	0.0	0.0	8.138064985161595	8.302544729959733	9.64194632328482	0.0
3L_37723	3.4638020561821765	11.459501167914162	18.36021268470374	14.997645369676961	0.0	8.26947917166281	6.262976103614677	0.0	0.0	0.0	0.0	0.0	12.513248401745349	0.0	14.313298055824726	0.0	0.0	0.0	0.0	0.0	18.332931536583825	0.0	0.0	0.0	0.0	0.0	0.0	0.0	0.0	4.7674122581610945	0.0	0.0	0.0	0.0	13.754808165129223	7.148356271217215	3.8580559487557577	5.977743664787264	5.286230901508532	5.416182144039031	13.35288195251181	3.541349863410136	4.888297513518586	0.0	0.0	7.296311605038979	11.16566780463431	9.725220381598199	11.71335087732998
3L_37724	0.0	0.0	0.0	0.0	0.0	0.0	0.0	0.0	0.0	0.0	0.0	0.0	0.0	0.0	0.0	0.0	0.0	0.0	0.0	0.0	0.0	0.0	0.0	0.0	0.0	0.0	0.0	0.0	28.362840141360394	0.0	0.0	0.0	0.0	0.0	0.0	0.0	36.14976123082707	0.0	0.0	0.0	12.511573205214823	16.591121758924363	0.0	0.0	0.0	0.0	26.155415478774877	0.0	0.0
3L_37725	3.7532240194326927	0.0	0.0	0.0	2.5828794353205664	0.0	6.786286272700128	0.0	0.0	0.0	0.0	0.0	13.558807258843052	0.0	0.0	0.0	0.0	13.614036616312882	0.0	0.0	0.0	0.0	6.378332040658039	0.0	0.0	0.0	0.0	0.0	13.119709477153338	5.165758870641133	0.0	0.0	0.0	0.0	14.904106975718227	0.0	8.360840498573639	6.4772209095054505	0.0	2.9343687351227503	0.0	11.511754268558484	5.296744832495741	0.0	0.0	0.0	12.098628015583033	3.5126074506619154	4.230691125702295
3L_37726	0.0	0.0	0.0	11.899747011378539	0.0	0.0	0.0	20.888033872035724	0.0	0.0	0.0	0.0	0.0	0.0	5.678378890967175	0.0	0.0	0.0	0.0	0.0	0.0	0.0	14.011725011489615	0.0	0.0	0.0	0.0	0.0	7.205244264985827	22.69596261521038	0.0	0.0	0.0	0.0	0.0	0.0	0.0	21.343441587269066	0.0	3.2230658059791732	0.0	0.0	5.817863633930711	0.0	0.0	0.0	6.644474123095527	0.0	9.293853045595643
3L_37727	2.683949872405023	0.0	2.845306382591277	0.0	3.694060836749108	3.2038302431322694	0.0	0.0	0.0	0.0	0.0	0.0	0.0	0.0	0.0	0.0	0.0	0.0	0.0	0.0	7.102696467686992	0.0	0.0	9.010583831768795	0.0	0.0	0.0	0.0	0.0	11.082182510247327	0.0	0.0	0.0	0.0	15.987005761716876	0.0	2.9894401017844565	0.0	12.288212654892922	2.098382231235007	8.277254931174625	8.23211490715272	0.0	0.0	12.010338499380266	14.133987944273644	0.0	10.047534887553013	6.050778130067527
3L_37728	11.713817384710657	0.0	12.418040929862904	0.0	0.0	0.0	0.0	0.0	0.0	0.0	0.0	0.0	0.0	5.979452210424098	0.0	0.0	0.0	0.0	0.0	0.0	0.0	0.0	0.0	0.0	0.0	0.0	0.0	0.0	0.0	0.0	0.0	0.0	0.0	0.0	0.0	16.11611337363436	4.3490324707462324	0.0	5.958957087166432	0.0	3.0104341648152495	7.984044685101294	5.51038266301365	0.0	0.0	12.337261243151792	6.2933058106092545	3.6542842463075282	0.0
3L_37729	5.643038324694783	0.0	0.0	4.072224982285822	0.0	3.3680466676546277	0.0	0.0	0.0	0.0	0.0	0.0	20.385905185154986	4.320830290748671	0.0	0.0	0.0	0.0	0.0	0.0	0.0	7.127837770412346	0.0	0.0	0.0	0.0	0.0	0.0	0.0	3.883404658532229	0.0	0.0	0.0	0.0	16.80644022789533	0.0	0.0	0.0	4.3060202469072015	0.0	2.1753790598011706	2.88468750180293	3.98187450724303	0.0	12.625943789298251	2.9716887215497954	9.095250005684532	2.640633540799109	12.721837033267605
3L_37730	2.4401665072017855	13.454911917419132	5.173733987293309	10.565485938394765	0.0	0.0	0.0	6.181986556652034	0.0	0.0	0.0	0.0	0.0	3.736832802516234	10.083379464794383	0.0	0.0	4.425597300739694	0.0	0.0	0.0	0.0	0.0	4.0960759183095	0.0	0.0	0.0	0.0	4.264903385011168	6.717058036053137	0.0	0.0	0.0	0.0	14.534904847245418	0.0	5.4358180729535714	4.2111788268666475	3.7240244638615083	3.815572036283038	1.8813578135612035	9.979188402586406	6.887379634431664	0.0	0.0	7.71011806503793	0.0	4.56745827569772	0.0
3L_37731	0.0	0.0	9.359089547768793	25.4834204866314	6.0754522566659865	0.0	0.0	0.0	0.0	0.0	0.0	0.0	0.0	0.0	0.0	0.0	0.0	0.0	0.0	0.0	0.0	44.60502252553638	0.0	14.819293534638618	0.0	0.0	0.0	0.0	0.0	24.301809026663946	0.0	0.0	0.0	0.0	0.0	0.0	19.66637953752542	0.0	0.0	0.0	0.0	0.0	0.0	0.0	0.0	18.596416842402807	0.0	0.0	9.951436987500994
3L_37732	0.0	10.684987859182547	0.0	0.0	0.0	0.0	17.51904100769524	0.0	0.0	0.0	0.0	0.0	0.0	0.0	0.0	0.0	0.0	17.57256149957211	0.0	0.0	0.0	0.0	0.0	0.0	0.0	0.0	0.0	0.0	8.46724994729137	13.335591493492899	0.0	0.0	0.0	0.0	0.0	9.99783047078784	0.0	0.0	0.0	0.0	0.0	4.953000973759992	13.673736444199534	0.0	0.0	15.307145528604206	0.0	4.533960954435053	0.0
3L_37733	0.0	2.9612388638910976	5.693334244266813	7.751054724771674	0.0	0.0	0.0	0.0	0.0	0.0	0.0	0.0	0.0	0.0	3.6986858199413173	0.0	12.51937373084849	0.0	0.0	0.0	0.0	0.0	0.0	0.0	0.0	0.0	0.0	0.0	4.693229406461357	7.391654969372678	0.0	0.0	0.0	0.0	5.331550462858553	0.0	5.981739543694962	4.634109268589266	0.0	6.298157285141514	2.0703033615515682	2.745350611471942	11.368623055112812	0.0	0.0	0.0	4.327964493379296	2.5130850053516145	6.053671854663446
3L_37734	2.5732461654772267	0.0	2.7279472742350834	0.0	0.0	3.071683257851837	0.0	6.5191343111165585	0.0	0.0	0.0	0.0	9.296047506521179	0.0	10.633297959895453	0.0	0.0	0.0	0.0	0.0	13.619469303759109	0.0	0.0	0.0	0.0	0.0	0.0	0.0	0.0	0.0	0.0	0.0	0.0	0.0	5.109198908266378	0.0	2.8661359729299187	13.322533199752733	11.78136612008982	6.0354935303533015	0.0	2.6308561542565676	0.0	0.0	11.514953318379249	5.420403809242981	8.294934698126589	4.8165543044823345	5.801204330018912
3L_37735	0.0	3.2367749421831076	0.0	0.0	0.0	0.0	0.0	0.0	0.0	0.0	0.0	0.0	0.0	8.989495325237693	0.0	0.0	0.0	0.0	0.0	0.0	0.0	7.414739761171232	4.987969018726831	0.0	0.0	0.0	0.0	0.0	0.0	4.03971524855156	0.0	0.0	0.0	0.0	5.827638273830233	12.114464731461688	6.538325868199773	0.0	4.479341500964626	4.589457007573063	0.0	3.0007988126439256	4.14214859875255	0.0	0.0	3.0913019110737543	4.730671069344542	2.746921456450719	0.0
3L_37736	7.516496831420761	0.0	0.0	0.0	0.0	17.944880505040715	0.0	0.0	0.0	0.0	0.0	0.0	0.0	0.0	0.0	0.0	0.0	0.0	0.0	0.0	0.0	0.0	0.0	0.0	0.0	0.0	0.0	0.0	26.274545351835865	0.0	0.0	0.0	0.0	0.0	0.0	0.0	16.744066112270637	0.0	0.0	11.753187758349759	0.0	7.684776611228688	0.0	0.0	0.0	7.916546928894366	12.11482430476052	0.0	0.0
3L_37737	2.6981370173336416	0.0	0.0	0.0	0.0	0.0	0.0	0.0	0.0	0.0	0.0	0.0	0.0	4.131884804704399	3.716459418307205	0.0	0.0	4.893464386834233	0.0	0.0	7.140240754637765	0.0	0.0	4.529106529567593	0.0	0.0	0.0	0.0	0.0	11.14076204297809	0.0	0.0	0.0	0.0	5.357170599633463	5.568229464508941	3.0052420436968204	0.0	0.0	0.0	0.0	5.5170861399210285	0.0	0.0	0.0	8.525219446252896	0.0	5.050322677741688	6.082762060596476
3L_37738	2.2889617338244226	0.0	2.426571933298391	9.91079622676166	3.150417965951543	0.0	4.13872167303685	0.0	0.0	0.0	0.0	0.0	0.0	3.5052801787973316	0.0	0.0	0.0	0.0	0.0	0.0	0.0	0.0	0.0	0.0	0.0	0.0	0.0	0.0	16.002515595451605	0.0	0.0	0.0	0.0	0.0	0.0	0.0	2.549493963690617	0.0	3.493265508090228	5.3687105108972295	0.0	7.020621437327146	0.0	0.0	5.121408100428765	0.0	14.757070942773924	2.142217996816236	2.580152435405884
3L_37739	0.0	5.3471074822075	0.0	0.0	3.3367768870808003	0.0	0.0	12.283895567233445	0.0	0.0	0.0	0.0	8.758193289822628	3.7126305175258434	3.339357534325256	0.0	0.0	4.396934105786717	0.0	0.0	0.0	0.0	0.0	0.0	0.0	0.0	0.0	0.0	0.0	0.0	0.0	0.0	0.0	0.0	9.62717790832231	0.0	2.70030599867577	0.0	7.399810268864706	3.790859782162033	9.34586426814406	0.0	3.4213861266898222	0.0	0.0	10.21357608960983	7.815003243226346	6.806814438070242	10.931112131348243
3L_37740	1.738873686302666	0.0	7.373652465012018	0.0	2.3933029639142567	2.0756930531535174	3.1440954673147696	0.0	0.0	0.0	0.0	0.0	6.281813459036608	2.6628839512511164	4.790307865901079	0.0	0.0	0.0	0.0	0.0	0.0	0.0	0.0	2.918882219891657	0.0	0.0	0.0	0.0	6.078378872041311	0.0	0.0	0.0	0.0	0.0	0.0	0.0	5.810382805450371	0.0	5.3075133424251035	2.7189938852546516	8.043984507285838	5.3334110826148935	2.4539889344730965	0.0	0.0	3.662843329751683	0.0	8.136978547832495	5.880254497414648
3L_37741	7.216996315001682	0.0	2.550291753376586	0.0	0.0	0.0	4.3497361885001675	0.0	0.0	0.0	0.0	0.0	0.0	0.0	6.627208268635212	0.0	0.0	4.36302458826137	0.0	0.0	0.0	0.0	8.176507911589056	0.0	0.0	0.0	0.0	0.0	0.0	0.0	0.0	0.0	0.0	0.0	9.55293232034039	4.964646750489763	2.679481016680841	8.303275476109816	3.671371161673235	1.880812179838747	5.564272916458005	2.4595236197891306	13.580000461720015	0.0	5.382525308634001	0.0	7.75473329533514	4.502879816786827	2.7117026238434594
3L_37742	0.0	0.0	0.0	0.0	0.0	0.0	19.300920653915192	0.0	0.0	0.0	0.0	0.0	0.0	0.0	29.40666178516081	0.0	0.0	0.0	0.0	0.0	0.0	0.0	0.0	0.0	0.0	0.0	0.0	0.0	0.0	0.0	0.0	0.0	0.0	0.0	0.0	0.0	23.779120505448983	0.0	0.0	0.0	0.0	0.0	0.0	0.0	0.0	0.0	0.0	0.0	12.032535977282572
3L_37743	0.0	5.075369233111709	0.0	6.642399766187528	0.0	0.0	0.0	0.0	0.0	0.0	0.0	0.0	0.0	0.0	0.0	0.0	0.0	0.0	0.0	0.0	0.0	11.62655505173817	0.0	0.0	0.0	0.0	0.0	0.0	0.0	0.0	0.0	0.0	0.0	0.0	0.0	0.0	0.0	15.885118820688778	14.047508674336607	7.196419061874812	0.0	4.705350925071992	0.0	0.0	0.0	0.0	14.835694681403456	0.0	10.375596596804316
3L_37744	0.0	4.039106630395489	3.882831671481378	5.286188985485182	0.0	0.0	6.622494627501233	0.0	0.0	0.0	0.0	0.0	0.0	11.217811191898047	0.0	0.0	0.0	0.0	0.0	0.0	9.692655584084273	0.0	0.0	0.0	0.0	0.0	0.0	0.0	0.0	15.12323927686719	35.07073767789631	0.0	0.0	0.0	0.0	7.55869896649909	0.0	12.641777535055649	0.0	5.727091490859276	5.647755158518367	7.489273488046744	5.168904285331786	0.0	0.0	3.857573748130523	5.9033096905780225	3.4278282754013216	0.0
3L_37745	2.3039897960899913	0.0	0.0	0.0	0.0	8.250816005702964	0.0	0.0	0.0	0.0	0.0	0.0	16.646676782297256	0.0	0.0	0.0	0.0	4.178621004924922	0.0	0.0	0.0	0.0	0.0	0.0	0.0	0.0	0.0	0.0	8.053789650316533	6.342203750906142	0.0	0.0	0.0	0.0	0.0	0.0	5.132465074216728	0.0	7.032400731510324	1.8013195025620168	1.776366158803582	2.3555716571964833	6.503020327791242	0.0	5.155032445774214	0.0	7.426978872101854	6.468847861539055	5.194184590931992
3L_37746	4.794895929181306	2.6438729566166885	0.0	0.0	0.0	2.861832992584418	8.66975598971767	0.0	0.0	0.0	0.0	0.0	0.0	3.6714142948718416	3.3022852474369313	0.0	11.17763043176951	4.348121002989768	0.0	0.0	0.0	0.0	0.0	8.0487367105296	0.0	0.0	0.0	0.0	0.0	0.0	0.0	0.0	0.0	0.0	0.0	0.0	0.0	0.0	3.6588301841781936	3.748775087740081	5.545266006410328	7.35336651825939	0.0	0.0	0.0	5.050094411515023	3.864122013516699	11.218746255743437	2.7024397626176913
3L_37747	3.7989331076260546	0.0	0.0	0.0	7.843006025520096	0.0	0.0	0.0	0.0	0.0	0.0	0.0	0.0	0.0	0.0	0.0	0.0	3.4449591979032603	0.0	0.0	5.0266715190802405	0.0	12.912022642522906	3.1884542246380785	0.0	0.0	0.0	0.0	3.3198723575475975	2.6143353418400324	0.0	0.0	0.0	0.0	0.0	3.9199883341147177	6.346997996887432	3.2780522600203508	0.0	1.48505264808648	8.786882941145459	3.883983848841563	2.6806259368787653	0.0	8.499874201861813	4.001123515483148	3.0614931514398203	3.555386161157122	6.423322656343673
3L_37748	0.0	4.723074343551705	0.0	0.0	0.0	0.0	0.0	0.0	0.0	0.0	0.0	0.0	0.0	0.0	0.0	0.0	0.0	0.0	0.0	0.0	0.0	0.0	7.2784017794236675	7.189222492776629	0.0	0.0	0.0	0.0	0.0	0.0	0.0	0.0	0.0	0.0	8.503639983094764	17.677323441103137	0.0	0.0	6.536216850759215	0.0	0.0	0.0	0.0	0.0	0.0	4.510801339347134	6.902954809806338	8.016568644073573	4.827699408124053
3L_37749	0.0	3.819833722638054	0.0	0.0	9.534824516322189	0.0	0.0	8.775293687141474	0.0	0.0	0.0	0.0	0.0	0.0	4.771099351941575	0.0	16.149297021100672	6.282109431833459	0.0	0.0	0.0	8.750399236965187	5.886480402729443	0.0	0.0	0.0	0.0	0.0	0.0	0.0	0.0	0.0	0.0	0.0	0.0	0.0	0.0	11.955487329574527	0.0	2.7080910720195157	2.670576390502362	0.0	0.0	0.0	0.0	7.296311605038979	0.0	0.0	0.0
3L_37750	0.0	0.0	6.101876937345928	0.0	0.0	3.4353730746451605	0.0	7.291005159844351	0.0	0.0	0.0	0.0	0.0	0.0	0.0	0.0	0.0	5.219528133778594	0.0	0.0	15.232025638545554	0.0	14.672452177587536	19.323568811953173	0.0	0.0	0.0	0.0	0.0	7.922065884653136	55.11372717602774	0.0	0.0	284.7542570761433	5.714132249019598	0.0	3.2054888226207496	4.966644018769941	4.392096510171876	2.250033638002888	13.313186045118387	2.942351680465315	4.061471178582075	0.0	0.0	9.093276098232844	0.0	2.693419142075974	0.0
3L_37751	0.0	3.625263737936935	3.485000557600089	4.744571261562521	4.524575685292233	0.0	0.0	0.0	0.0	0.0	0.0	0.0	0.0	0.0	0.0	0.0	0.0	0.0	0.0	0.0	8.699555626698588	8.304682179812978	0.0	0.0	0.0	0.0	0.0	0.0	17.236901678414572	13.5737270558767	0.0	0.0	0.0	0.0	0.0	0.0	7.323078094769418	0.0	0.0	0.0	5.069091720145585	0.0	0.0	0.0	0.0	3.4623305362319043	0.0	0.0	0.0
3L_37752	0.0	0.0	0.0	11.454032105651992	0.0	4.736687539669758	14.349518394288891	0.0	0.0	0.0	0.0	0.0	0.0	6.076644719851487	5.4656904943443765	0.0	0.0	0.0	0.0	0.0	0.0	0.0	13.486904216006257	0.0	0.0	0.0	0.0	0.0	0.0	5.461466622246738	0.0	0.0	0.0	0.0	0.0	0.0	0.0	0.0	12.111632920629441	3.1023431998188227	0.0	8.11382067644923	0.0	0.0	0.0	0.0	0.0	0.0	0.0
3L_37753	0.0	10.117566118294583	0.0	0.0	0.0	0.0	0.0	0.0	0.0	0.0	0.0	0.0	0.0	0.0	0.0	0.0	0.0	16.639378086604637	0.0	0.0	0.0	0.0	0.0	0.0	0.0	0.0	0.0	0.0	0.0	6.313705286339162	0.0	0.0	0.0	0.0	9.108065374050028	0.0	5.1094025269061145	7.916603333839996	0.0	0.0	10.610304727951787	0.0	6.473799239717017	0.0	0.0	4.831422022781121	7.393606009522965	0.0	0.0
3L_37754	0.0	0.0	6.0925086513622855	0.0	7.909903040408531	0.0	0.0	0.0	0.0	0.0	0.0	0.0	0.0	0.0	0.0	0.0	0.0	0.0	0.0	0.0	0.0	0.0	0.0	0.0	0.0	0.0	0.0	0.0	0.0	0.0	0.0	0.0	0.0	0.0	0.0	0.0	0.0	19.83607467885395	0.0	0.0	8.861830765617869	5.8756685041840635	16.22094220964919	0.0	0.0	6.052876720454547	18.525637166133283	16.135703417165484	0.0
3L_37755	0.0	0.0	0.0	0.0	0.0	0.0	10.455493577713069	0.0	0.0	0.0	0.0	0.0	0.0	0.0	0.0	0.0	0.0	0.0	0.0	0.0	0.0	0.0	0.0	0.0	0.0	0.0	0.0	0.0	0.0	0.0	0.0	0.0	0.0	0.0	0.0	0.0	19.32206599258419	9.979322843069161	0.0	0.0	4.458294880539988	5.9119754156414315	0.0	0.0	0.0	0.0	0.0	16.235409102544466	6.5181399835742875
3L_37756	0.0	0.0	4.236570072869005	11.53555546583457	2.750169135401827	0.0	0.0	0.0	0.0	0.0	0.0	0.0	0.0	0.0	0.0	0.0	0.0	0.0	0.0	0.0	0.0	0.0	6.7914482084159635	0.0	0.0	0.0	0.0	0.0	0.0	0.0	0.0	0.0	0.0	0.0	0.0	8.247320651703278	0.0	0.0	0.0	3.124423934337107	3.0811418711774587	8.171570289804741	5.639808020934968	0.0	35.766018705627786	8.41802214360725	6.441120110787267	0.0	4.50470741925312
3L_37757	0.0	0.0	0.0	0.0	0.0	0.0	0.0	0.0	0.0	0.0	0.0	0.0	0.0	0.0	0.0	0.0	0.0	0.0	0.0	0.0	0.0	0.0	0.0	0.0	0.0	0.0	0.0	0.0	0.0	0.0	0.0	0.0	0.0	0.0	0.0	0.0	0.0	0.0	0.0	0.0	0.0	0.0	0.0	0.0	0.0	0.0	0.0	0.0	0.0
3L_37758	0.0	0.0	0.0	0.0	0.0	0.0	0.0	0.0	0.0	0.0	0.0	0.0	0.0	0.0	0.0	0.0	0.0	0.0	0.0	0.0	0.0	0.0	0.0	0.0	0.0	0.0	0.0	0.0	0.0	0.0	0.0	0.0	0.0	0.0	0.0	0.0	0.0	0.0	0.0	0.0	0.0	0.0	0.0	0.0	0.0	0.0	0.0	0.0	0.0
3L_37759	6.822385337875223	0.0	0.0	0.0	0.0	0.0	0.0	0.0	0.0	0.0	0.0	0.0	0.0	5.223847070832232	0.0	0.0	15.904016082141062	0.0	0.0	0.0	0.0	0.0	5.797074564291876	0.0	0.0	0.0	0.0	0.0	0.0	0.0	0.0	0.0	0.0	0.0	0.0	0.0	7.598917002348824	0.0	0.0	5.333919353272946	13.150073903415336	3.48756265406308	0.0	0.0	0.0	7.185492777501934	5.498039948758268	3.1925034910025674	7.69029638402264
3L_37760	2.8272019803984434	6.2355996620304985	0.0	4.0804268452914325	3.8912262187709636	6.749660492077249	0.0	0.0	0.0	0.0	0.0	0.0	0.0	4.329532869380591	3.894235674469936	0.0	0.0	10.25508498388926	0.0	0.0	0.0	7.1421939391342235	0.0	4.745755633449225	0.0	0.0	0.0	0.0	0.0	7.782452437541927	0.0	0.0	0.0	0.0	5.6134300190519815	11.66916970356808	15.744986638804338	0.0	0.0	6.631141431636911	2.1797604879175876	2.8904975471237813	0.0	0.0	0.0	2.9776739959134404	4.556784368406903	7.937856112069828	3.186865017145334
3L_37761	19.361459079556237	0.0	0.0	0.0	0.0	0.0	0.0	0.0	0.0	0.0	0.0	0.0	0.0	0.0	0.0	0.0	0.0	0.0	0.0	0.0	0.0	0.0	0.0	0.0	0.0	0.0	0.0	0.0	33.83980237555413	0.0	0.0	0.0	0.0	0.0	0.0	0.0	0.0	0.0	0.0	0.0	0.0	0.0	0.0	0.0	0.0	0.0	0.0	0.0	0.0
3L_37762	3.3905936793908866	0.0	0.0	14.68066614990722	0.0	0.0	0.0	0.0	0.0	0.0	0.0	0.0	24.497555143996628	0.0	0.0	0.0	0.0	0.0	0.0	0.0	0.0	8.565457224106622	0.0	0.0	0.0	0.0	0.0	0.0	5.9260523483760235	4.666651733381119	0.0	0.0	0.0	0.0	0.0	6.997273862103325	0.0	0.0	0.0	2.650854847671277	5.228266097831315	10.399507479325779	0.0	0.0	0.0	0.0	0.0	6.3464501765582435	3.8219286980982083
3L_37763	31.193461850396158	0.0	0.0	0.0	21.466597973553153	0.0	0.0	0.0	0.0	0.0	0.0	0.0	0.0	0.0	0.0	0.0	0.0	0.0	0.0	0.0	0.0	0.0	0.0	0.0	0.0	0.0	0.0	0.0	0.0	0.0	0.0	0.0	0.0	0.0	0.0	64.37491953135059	0.0	0.0	0.0	24.38786459857575	0.0	0.0	0.0	0.0	0.0	32.85366975491162	0.0	0.0	0.0
3L_37764	0.0	23.723948139449366	22.806057288815907	0.0	0.0	0.0	0.0	0.0	0.0	0.0	0.0	0.0	0.0	0.0	0.0	0.0	0.0	39.01647275479708	0.0	0.0	0.0	0.0	0.0	0.0	0.0	0.0	0.0	0.0	0.0	0.0	0.0	0.0	0.0	0.0	0.0	0.0	0.0	0.0	0.0	16.819216964535	0.0	0.0	0.0	0.0	0.0	0.0	0.0	0.0	0.0
3L_37765	0.0	6.17959128183262	5.940499952475999	0.0	11.568825255208287	6.689034799034637	0.0	0.0	0.0	0.0	0.0	0.0	20.243488681865475	0.0	0.0	0.0	0.0	20.325946884235602	0.0	0.0	0.0	0.0	0.0	0.0	0.0	0.0	0.0	0.0	0.0	7.712550170138856	0.0	0.0	0.0	0.0	0.0	0.0	0.0	0.0	0.0	8.762107041404459	0.0	11.458139977221215	0.0	0.0	0.0	5.901856842199692	0.0	10.488744004371707	6.31648096212638
3L_37766	0.0	0.0	0.0	0.0	0.0	0.0	0.0	0.0	0.0	0.0	0.0	0.0	0.0	0.0	0.0	0.0	0.0	0.0	0.0	0.0	0.0	0.0	0.0	0.0	0.0	0.0	0.0	0.0	0.0	0.0	0.0	0.0	0.0	0.0	0.0	0.0	0.0	0.0	0.0	0.0	0.0	0.0	0.0	0.0	0.0	0.0	0.0	0.0	0.0
3L_37767	0.0	0.0	0.0	0.0	0.0	0.0	0.0	0.0	0.0	0.0	0.0	0.0	0.0	0.0	0.0	0.0	0.0	0.0	0.0	0.0	0.0	0.0	0.0	0.0	0.0	0.0	0.0	0.0	0.0	0.0	0.0	0.0	0.0	0.0	0.0	0.0	0.0	0.0	0.0	0.0	0.0	0.0	0.0	0.0	0.0	0.0	0.0	0.0	0.0
3L_37768	0.0	0.0	0.0	0.0	0.0	0.0	0.0	0.0	0.0	0.0	0.0	0.0	0.0	0.0	0.0	0.0	0.0	0.0	0.0	0.0	0.0	0.0	0.0	0.0	0.0	0.0	0.0	0.0	0.0	0.0	0.0	0.0	0.0	0.0	0.0	0.0	0.0	36.56574520988738	0.0	0.0	0.0	0.0	0.0	0.0	47.4068455484972	0.0	0.0	0.0	47.76689754000478
3L_37769	0.0	0.0	0.0	0.0	0.0	0.0	0.0	0.0	0.0	0.0	0.0	0.0	0.0	0.0	0.0	0.0	0.0	0.0	0.0	0.0	0.0	0.0	0.0	0.0	0.0	0.0	0.0	0.0	0.0	0.0	0.0	0.0	0.0	0.0	0.0	0.0	0.0	0.0	0.0	0.0	0.0	0.0	0.0	0.0	0.0	0.0	0.0	0.0	0.0
3L_37770	0.0	0.0	0.0	0.0	0.0	0.0	0.0	0.0	0.0	0.0	0.0	0.0	0.0	0.0	0.0	0.0	0.0	0.0	0.0	0.0	0.0	0.0	0.0	0.0	0.0	0.0	0.0	0.0	0.0	0.0	0.0	0.0	0.0	0.0	0.0	0.0	0.0	0.0	0.0	47.202318577888555	0.0	0.0	0.0	0.0	0.0	0.0	0.0	0.0	0.0
3L_37771	0.0	3.10684920441359	2.986643729242826	0.0	0.0	0.0	0.0	0.0	0.0	0.0	0.0	0.0	10.177609462734173	0.0	0.0	0.0	0.0	0.0	0.0	0.0	7.455514807025182	21.35132538352318	0.0	0.0	0.0	0.0	0.0	0.0	9.848010726453284	3.8775590920617833	0.0	0.0	0.0	0.0	0.0	5.814092080101909	3.137937126408973	0.0	4.299538530529518	2.202616973278291	6.516313591075257	0.0	0.0	0.0	0.0	2.9672155323051137	0.0	0.0	0.0
3L_37772	0.0	3.5545065811689347	0.0	9.303935378586436	0.0	0.0	0.0	0.0	0.0	0.0	0.0	0.0	0.0	4.935965716756518	4.43969692852887	0.0	0.0	5.845751658439745	0.0	0.0	0.0	0.0	0.0	0.0	0.0	0.0	0.0	0.0	0.0	0.0	0.0	0.0	0.0	0.0	0.0	19.95548596264599	7.180147753080463	5.562527256383557	4.919047239578261	0.0	7.45523133582835	3.29536631951081	9.097508920107495	0.0	0.0	0.0	0.0	0.0	3.633245651004956
3L_37773	0.0	2.489726764936182	0.0	0.0	1.553674159726404	0.0	12.246422513823148	5.719642568096635	0.0	0.0	0.0	0.0	0.0	0.0	0.0	0.0	0.0	0.0	0.0	0.0	5.9746043467636465	0.0	3.8367449669579523	3.789734896674773	0.0	0.0	0.0	0.0	0.0	3.107348319452808	0.0	0.0	0.0	0.0	17.930473691736605	4.659222161497027	0.0	0.0	0.0	5.295314388110536	1.7406531278666382	0.0	0.0	0.0	0.0	9.511315731216875	0.0	0.0	0.0
3L_37774	0.0	0.0	12.602076822260308	0.0	2.726879065094966	0.0	0.0	0.0	0.0	0.0	0.0	0.0	14.314732293034023	6.068067945370398	0.0	0.0	0.0	0.0	0.0	0.0	0.0	0.0	0.0	0.0	0.0	0.0	0.0	0.0	0.0	0.0	0.0	0.0	0.0	0.0	7.867517302637428	8.17747742811793	0.0	0.0	6.047269083518229	0.0	6.11009785321712	4.051184282701363	0.0	0.0	0.0	4.173366659057228	0.0	0.0	0.0
3L_37775	0.0	0.0	0.0	0.0	8.9031973162202	5.147782541192556	0.0	0.0	0.0	0.0	0.0	0.0	15.57909036807159	0.0	2.970027668777762	0.0	0.0	0.0	0.0	0.0	0.0	0.0	0.0	0.0	0.0	0.0	0.0	0.0	0.0	0.0	0.0	0.0	0.0	0.0	4.281210452318446	4.44987923027769	0.0	0.0	0.0	0.0	0.0	0.0	0.0	0.0	0.0	4.541981993766584	3.475335543646739	2.0179956782604553	0.0
3L_37776	3.513656528830606	0.0	0.0	0.0	0.0	4.1942508564660255	6.3531190638043755	0.0	0.0	0.0	0.0	0.0	0.0	5.380758622396654	0.0	0.0	0.0	6.3725277778485845	0.0	0.0	0.0	26.629030969563015	5.97120446359476	5.898041732184081	0.0	0.0	0.0	0.0	0.0	4.836029581025741	0.0	0.0	0.0	0.0	6.976390499272362	7.2512425004024434	3.9135849142259596	6.063781276983827	0.0	5.494137206187278	0.0	3.592320480968605	4.958654736804523	0.0	7.861585776190087	3.7006636770238375	16.98956274528681	0.0	0.0
3L_37777	0.0	7.682320675429634	0.0	0.0	0.0	16.63129744077595	0.0	0.0	0.0	0.0	0.0	0.0	0.0	0.0	0.0	0.0	0.0	0.0	0.0	0.0	0.0	17.598507646551575	0.0	11.693636089367445	0.0	0.0	0.0	0.0	0.0	0.0	0.0	0.0	0.0	0.0	0.0	0.0	0.0	0.0	0.0	16.339264123115267	5.3709731129085965	21.366730007150732	0.0	0.0	0.0	0.0	0.0	0.0	0.0
3L_37778	0.0	0.0	0.0	0.0	0.0	5.444689576468487	16.494369234702503	0.0	0.0	0.0	0.0	0.0	0.0	0.0	6.282658041833707	0.0	0.0	0.0	0.0	0.0	0.0	0.0	0.0	0.0	0.0	0.0	0.0	0.0	0.0	0.0	0.0	0.0	0.0	0.0	0.0	0.0	0.0	0.0	6.96099130084917	0.0	0.0	0.0	19.310959226840687	0.0	0.0	0.0	0.0	4.26877396116184	0.0
3L_37779	0.0	4.8261500112208	0.0	0.0	0.0	0.0	0.0	0.0	0.0	0.0	0.0	0.0	0.0	0.0	0.0	0.0	0.0	0.0	0.0	0.0	0.0	0.0	0.0	0.0	0.0	0.0	0.0	0.0	7.648903109049646	0.0	0.0	0.0	0.0	0.0	8.689222149522397	0.0	9.748883387269032	0.0	0.0	3.4215242616863875	0.0	8.948601915179783	0.0	0.0	0.0	9.21848878547793	0.0	4.095760519244135	4.93305839754531
3L_37780	0.0	19.656985601258047	0.0	0.0	0.0	21.277501170262564	0.0	0.0	0.0	0.0	0.0	0.0	0.0	0.0	24.552228728562834	0.0	0.0	0.0	0.0	0.0	0.0	0.0	0.0	0.0	0.0	0.0	0.0	0.0	0.0	24.533254826917887	0.0	0.0	0.0	0.0	35.39133973916582	0.0	0.0	0.0	0.0	0.0	0.0	0.0	0.0	0.0	0.0	0.0	0.0	0.0	0.0
3L_37781	0.0	0.0	4.093797078666404	0.0	0.0	0.0	0.0	0.0	0.0	0.0	0.0	0.0	0.0	11.827307123232263	0.0	0.0	0.0	0.0	0.0	0.0	0.0	0.0	0.0	0.0	0.0	0.0	0.0	0.0	0.0	5.314976114497342	0.0	0.0	0.0	0.0	0.0	7.969384811308877	0.0	0.0	5.893383969288398	3.019130417980491	0.0	0.0	5.449745714864945	0.0	0.0	0.0	0.0	0.0	0.0
3L_37782	0.0	0.0	0.0	0.0	4.331824703183371	3.756957886004881	0.0	7.973515172004669	0.0	0.0	0.0	0.0	22.739883026041717	0.0	0.0	0.0	0.0	5.708127460202935	0.0	0.0	0.0	0.0	0.0	0.0	0.0	0.0	0.0	0.0	0.0	0.0	0.0	0.0	0.0	0.0	6.249031400132979	6.495227306974836	0.0	0.0	0.0	0.0	4.853143866596782	0.0	0.0	0.0	0.0	6.629664300318489	0.0	2.945549745622324	10.643128796049272
3L_37783	4.878212973997661	5.379626815287824	0.0	7.040597493265668	3.357070056680771	0.0	0.0	0.0	0.0	0.0	0.0	0.0	0.0	0.0	0.0	0.0	0.0	0.0	0.0	0.0	25.819011312599805	0.0	0.0	0.0	0.0	0.0	0.0	0.0	17.05220276092215	13.428280226723084	0.0	0.0	0.0	0.0	0.0	30.201960509929904	0.0	8.418698940590925	7.444813459031563	7.627829066452884	3.7610810851471146	4.987426697296116	6.88438772320906	0.0	10.914695108906827	5.137845834825448	0.0	4.5654741496005435	5.498795763727744
3L_37784	0.0	0.0	0.0	0.0	0.0	0.0	0.0	0.0	0.0	0.0	0.0	0.0	0.0	0.0	0.0	0.0	0.0	0.0	0.0	0.0	0.0	0.0	23.048272301508277	0.0	0.0	0.0	0.0	0.0	0.0	0.0	0.0	0.0	0.0	0.0	0.0	0.0	0.0	0.0	0.0	10.603419390685108	0.0	0.0	0.0	0.0	0.0	14.284204241265922	0.0	0.0	0.0
3L_37785	0.0	0.0	2.7229556049318173	0.0	0.0	0.0	9.288457698041528	0.0	0.0	0.0	0.0	0.0	0.0	0.0	0.0	0.0	0.0	0.0	0.0	0.0	0.0	0.0	8.730086672300482	0.0	0.0	0.0	0.0	0.0	0.0	0.0	0.0	0.0	0.0	0.0	0.0	0.0	5.721782884659729	0.0	0.0	4.01629975090909	0.0	2.626042144825174	3.6248537371517062	0.0	5.746941477745544	10.820970825039511	8.279756409566431	4.807740847383556	0.0
3L_37786	4.101404772148509	0.0	4.347977320950294	0.0	5.644978283768543	0.0	0.0	0.0	0.0	0.0	0.0	0.0	0.0	0.0	0.0	0.0	0.0	7.438494805699077	0.0	0.0	0.0	0.0	0.0	6.884638924784631	0.0	0.0	0.0	0.0	14.336804512652588	5.644978283768543	0.0	0.0	0.0	0.0	0.0	8.46419687044785	0.0	0.0	0.0	0.0	0.0	0.0	0.0	0.0	0.0	0.0	0.0	7.676933157326847	0.0
3L_37787	0.0	7.076514816452897	0.0	0.0	0.0	0.0	0.0	0.0	0.0	0.0	0.0	0.0	0.0	0.0	0.0	0.0	29.917726252804787	0.0	0.0	0.0	0.0	0.0	0.0	0.0	0.0	0.0	0.0	0.0	0.0	0.0	0.0	0.0	0.0	0.0	12.7408823060997	13.242840589306407	0.0	0.0	9.793120332966092	5.016932145992726	9.894867037724183	0.0	0.0	0.0	0.0	0.0	0.0	0.0	7.233273056057867
3L_37788	0.0	0.0	2.492621839355508	3.3935208185715178	0.0	5.613411112757712	0.0	0.0	0.0	0.0	0.0	0.0	0.0	0.0	0.0	0.0	0.0	8.528726456450617	0.0	0.0	6.22229523048626	0.0	3.9958060020202795	0.0	0.0	0.0	0.0	0.0	8.219047478149662	0.0	0.0	0.0	0.0	0.0	4.668455618859814	4.8523808691972805	5.237779474818328	4.057756482671757	3.588350205756001	3.6765625022978514	3.625631766335284	9.615625006009767	0.0	0.0	0.0	4.952814535916325	0.0	6.601583851997772	0.0
3L_37789	0.0	0.0	8.419209267865561	0.0	0.0	0.0	0.0	0.0	0.0	0.0	0.0	0.0	0.0	0.0	0.0	0.0	0.0	0.0	0.0	0.0	0.0	0.0	0.0	0.0	0.0	0.0	0.0	0.0	0.0	10.930658091201039	0.0	0.0	0.0	0.0	0.0	0.0	0.0	0.0	0.0	6.209074438109808	0.0	0.0	0.0	0.0	0.0	25.093326262591624	0.0	0.0	17.904141227866006
3L_37790	5.427571902437225	0.0	0.0	3.9167364498544153	0.0	0.0	0.0	13.750363525235699	0.0	0.0	0.0	0.0	0.0	0.0	0.0	0.0	12.652494186178922	9.843692014501727	0.0	0.0	0.0	0.0	4.61188242282476	4.55537490963275	0.0	0.0	0.0	0.0	4.7431332474193795	0.0	0.0	0.0	0.0	0.0	5.388241671260143	0.0	0.0	0.0	4.1416047807372305	0.0	0.0	2.774542353111566	0.0	0.0	6.071925601909985	0.0	0.0	0.0	6.118041492557403
3L_37791	0.0	0.0	2.621039609150573	0.0	8.507238298634011	5.902609307470461	0.0	0.0	0.0	0.0	0.0	0.0	0.0	0.0	0.0	0.0	0.0	4.484059616469413	0.0	0.0	0.0	0.0	0.0	0.0	0.0	0.0	0.0	0.0	0.0	3.4028953194536036	0.0	0.0	0.0	0.0	0.0	0.0	0.0	0.0	3.7732189746126505	1.932987947046955	0.0	0.0	3.48918109617509	0.0	0.0	7.811969030229977	11.954786995582706	0.0	2.7869281920082045
3L_37792	0.0	0.0	6.305488297013721	0.0	8.186414481439762	3.5500068160130867	0.0	7.534296115919667	0.0	0.0	0.0	0.0	0.0	4.55426497806666	0.0	0.0	0.0	0.0	0.0	0.0	0.0	0.0	0.0	4.992092525439703	0.0	0.0	0.0	0.0	0.0	0.0	0.0	0.0	0.0	0.0	0.0	0.0	0.0	0.0	0.0	2.325114209609976	4.585809670555433	0.0	0.0	0.0	0.0	0.0	4.7933123705805665	2.7832948867532976	3.3522849173996994
3L_37793	5.427571902437225	0.0	2.8769361780478264	0.0	3.73512579530166	0.0	0.0	0.0	0.0	0.0	0.0	0.0	0.0	4.15584933716281	0.0	0.0	0.0	0.0	0.0	0.0	0.0	13.711355401759853	0.0	0.0	0.0	0.0	0.0	0.0	4.7431332474193795	0.0	0.0	0.0	0.0	0.0	10.776483342520287	0.0	0.0	4.683384475891811	0.0	4.243417716523572	0.0	0.0	0.0	0.0	0.0	11.432886526600468	4.373984415493528	2.5398070305414335	6.118041492557403
3L_37794	0.0	0.0	0.0	3.993951559757903	0.0	3.303308461622823	0.0	0.0	0.0	0.0	0.0	0.0	0.0	0.0	0.0	0.0	0.0	0.0	0.0	0.0	0.0	0.0	0.0	0.0	0.0	0.0	0.0	0.0	4.836640063534104	0.0	0.0	0.0	0.0	0.0	0.0	11.421868423502323	6.164523107868983	4.775713396067105	0.0	2.163536534126976	4.2671309305119065	2.829240083089123	0.0	0.0	0.0	0.0	0.0	10.359508617427752	6.2386534490395595
3L_37795	3.129778780976203	0.0	0.0	4.517128046125298	2.153839261560517	0.0	0.0	0.0	0.0	0.0	0.0	0.0	0.0	0.0	0.0	0.0	14.59197908093879	0.0	0.0	0.0	0.0	0.0	0.0	0.0	0.0	0.0	0.0	0.0	10.94040433546343	0.0	0.0	0.0	0.0	0.0	0.0	0.0	0.0	0.0	0.0	2.446942936311948	0.0	0.0	0.0	0.0	0.0	3.2963548249075205	0.0	0.0	0.0
3L_37796	0.0	0.0	0.0	0.0	3.1933782109417908	0.0	0.0	0.0	0.0	0.0	0.0	0.0	0.0	0.0	0.0	0.0	0.0	0.0	284.9814762040467	0.0	0.0	0.0	0.0	0.0	0.0	0.0	0.0	0.0	0.0	19.160269265650747	0.0	0.0	0.0	0.0	9.213447948625815	0.0	5.168519580936432	0.0	0.0	0.0	7.155379056205502	0.0	0.0	0.0	0.0	0.0	0.0	4.342860120818369	5.230672664504655
3L_37797	0.0	4.279164108083127	0.0	0.0	2.670343908251256	0.0	0.0	0.0	0.0	0.0	0.0	0.0	0.0	0.0	5.344818278850928	0.0	18.0912304569483	21.1125764803083	0.0	0.0	0.0	0.0	6.594322552055582	13.027050018009895	0.0	0.0	0.0	0.0	0.0	0.0	0.0	0.0	0.0	0.0	0.0	0.0	12.965947531996717	0.0	0.0	0.0	5.9834199433370125	0.0	5.476109377618265	0.0	0.0	0.0	0.0	7.263110913877299	0.0
3L_37798	6.729712105159378	2.473811611824325	0.0	0.0	0.0	0.0	0.0	0.0	0.0	0.0	0.0	0.0	16.207731249883505	0.0	0.0	0.0	0.0	0.0	0.0	0.0	0.0	0.0	7.624438460107412	3.7655096636157253	0.0	0.0	0.0	0.0	0.0	0.0	0.0	0.0	0.0	0.0	0.0	0.0	4.997130397869023	0.0	6.846967871630308	0.0	1.7295263000416816	0.0	0.0	0.0	0.0	0.0	0.0	0.0	2.528611236136889
3L_37799	0.0	2.623707823896731	0.0	0.0	0.0	0.0	0.0	0.0	0.0	0.0	0.0	0.0	0.0	0.0	3.2770983260581747	0.0	0.0	0.0	0.0	0.0	6.2961190722038936	6.01033778098329	4.043213869840859	0.0	0.0	0.0	0.0	0.0	0.0	0.0	0.0	0.0	0.0	0.0	0.0	0.0	2.6499613105648656	0.0	7.2618477045299406	3.7201827353759613	1.8343238682221732	2.4324271731304363	0.0	0.0	0.0	0.0	3.834649896464453	2.226635909402638	5.363655867839519
3L_37800	2.4233159831986657	5.344799710311856	0.0	0.0	0.0	0.0	0.0	0.0	0.0	0.0	0.0	0.0	0.0	3.7110281737547925	3.3379162924028023	0.0	0.0	4.395036421666827	0.0	0.0	0.0	0.0	0.0	0.0	0.0	0.0	0.0	0.0	0.0	0.0	0.0	0.0	0.0	0.0	0.0	0.0	8.097421699956517	0.0	0.0	0.0	0.0	2.4775693261060985	0.0	0.0	5.422017294066362	0.0	7.811630345840404	0.0	5.463197172249144
3L_37801	2.7713835799957094	0.0	0.0	7.999731209031376	5.7216006444810965	0.0	0.0	0.0	0.0	0.0	0.0	0.0	10.011833987773548	0.0	7.634700937312234	0.0	0.0	5.02630769447287	0.0	0.0	0.0	0.0	4.709765416004159	4.652058582443317	0.0	0.0	0.0	0.0	0.0	0.0	0.0	0.0	0.0	0.0	0.0	0.0	3.0868256134911567	0.0	4.229506560387626	4.333480382767655	2.136724742845177	8.50028844312117	0.0	0.0	0.0	2.9188847758559193	0.0	0.0	0.0
3L_37802	2.184756082907124	0.0	4.632203075782843	0.0	0.0	0.0	0.0	0.0	0.0	0.0	0.0	0.0	0.0	3.345701275715897	0.0	0.0	0.0	0.0	0.0	0.0	0.0	5.519220686039132	0.0	3.6673426801673776	0.0	0.0	0.0	0.0	0.0	12.027977074675697	0.0	0.0	0.0	0.0	0.0	4.508749227876695	0.0	0.0	0.0	5.12429839814432	0.0	4.467337065048895	0.0	0.0	0.0	4.60207047150513	3.521312745391482	2.0446928973502825	0.0
3L_37803	0.0	3.8821006046371695	0.0	0.0	9.690251122857848	0.0	0.0	0.0	0.0	0.0	0.0	0.0	12.717226118639003	0.0	0.0	0.0	0.0	0.0	0.0	0.0	0.0	0.0	0.0	5.909135227605117	0.0	0.0	0.0	0.0	0.0	0.0	0.0	0.0	0.0	0.0	0.0	0.0	0.0	6.075186508225802	5.3724014365801445	5.504471006575091	2.714109297181398	0.0	0.0	0.0	0.0	3.7076241729680834	5.673839345238941	6.589167079862353	0.0
3L_37804	3.996315397203778	0.0	0.0	5.767777732917285	2.750169135401827	0.0	0.0	0.0	0.0	0.0	0.0	0.0	0.0	0.0	0.0	0.0	0.0	7.247899920997891	0.0	0.0	0.0	0.0	0.0	0.0	0.0	0.0	0.0	0.0	0.0	0.0	0.0	0.0	0.0	0.0	0.0	0.0	0.0	0.0	0.0	0.0	6.1622837423549175	4.0857851449023705	0.0	0.0	0.0	0.0	0.0	0.0	4.50470741925312
3L_37805	0.0	0.0	0.0	5.7128852412751385	1.3619977565172954	0.0	3.578528115600772	0.0	0.0	0.0	146.86875807778168	0.0	0.0	0.0	0.0	0.0	0.0	0.0	0.0	0.0	0.0	0.0	0.0	0.0	0.0	0.0	0.0	0.0	3.45912678495266	0.0	0.0	0.0	0.0	0.0	0.0	0.0	2.2044091268710195	3.4155525134367837	3.020437184118904	3.0946884932982974	3.0518183496681908	2.0234501686950406	2.793066714632932	0.0	0.0	4.168953511374052	6.379819355414951	0.0	4.461835688438938
3L_37806	4.325749717312256	0.0	0.0	0.0	0.0	0.0	0.0	0.0	0.0	0.0	0.0	0.0	0.0	3.3121927113212077	0.0	0.0	0.0	3.9226885165647296	0.0	0.0	5.72374461109445	5.463943437257538	7.351297945165199	0.0	0.0	0.0	0.0	0.0	7.560510546156161	0.0	0.0	0.0	0.0	0.0	0.0	0.0	0.0	0.0	0.0	0.0	3.335134305858497	2.2112974301185786	0.0	0.0	0.0	2.277989428306661	0.0	0.0	2.438025394472509
3L_37807	0.0	0.0	9.62389806367171	0.0	3.1236763421500138	0.0	0.0	0.0	0.0	0.0	0.0	0.0	0.0	0.0	0.0	0.0	0.0	0.0	0.0	0.0	12.011997583186085	0.0	0.0	7.619297241738205	0.0	0.0	0.0	0.0	0.0	0.0	0.0	0.0	0.0	0.0	0.0	0.0	0.0	0.0	0.0	0.0	0.0	0.0	0.0	0.0	0.0	0.0	0.0	8.49613701890093	0.0
3L_37808	0.0	3.478623856402408	3.3440342429106478	0.0	4.341559140718615	0.0	0.0	7.9914331836271515	0.0	0.0	0.0	0.0	0.0	0.0	0.0	0.0	0.0	0.0	0.0	0.0	0.0	0.0	0.0	0.0	0.0	0.0	0.0	0.0	5.5132262297251104	0.0	0.0	0.0	0.0	0.0	6.26307416732429	0.0	0.0	5.443776674505705	0.0	4.932377109824309	4.864049807870033	0.0	0.0	0.0	0.0	0.0	0.0	0.0	3.555681979803727
3L_37809	0.0	0.0	0.0	0.0	0.0	0.0	0.0	0.0	0.0	0.0	0.0	0.0	0.0	0.0	0.0	0.0	0.0	0.0	0.0	0.0	0.0	0.0	0.0	0.0	0.0	0.0	0.0	0.0	0.0	0.0	0.0	0.0	0.0	0.0	0.0	0.0	0.0	0.0	0.0	0.0	0.0	0.0	0.0	0.0	0.0	0.0	52.310830957549754	0.0	0.0
3L_37810	4.644187868545333	0.0	0.0	0.0	0.0	5.543765813591983	0.0	0.0	0.0	0.0	0.0	0.0	0.0	0.0	12.793965342427285	0.0	0.0	0.0	0.0	0.0	0.0	11.73233843103438	0.0	0.0	0.0	0.0	0.0	0.0	0.0	6.3920390988247595	0.0	0.0	0.0	0.0	9.22106866653204	0.0	5.1727946178106565	0.0	0.0	3.6309475829145033	0.0	0.0	0.0	0.0	0.0	4.8913652240563215	0.0	0.0	0.0
3L_37811	3.542475162821015	0.0	7.510890791647889	5.11276196514119	2.4378470884792223	0.0	0.0	8.974606351328916	0.0	0.0	0.0	0.0	0.0	0.0	0.0	0.0	0.0	0.0	0.0	0.0	0.0	0.0	0.0	0.0	0.0	0.0	0.0	0.0	0.0	0.0	0.0	0.0	0.0	0.0	14.067220211782002	0.0	3.9456837179388544	0.0	5.4062967137825435	0.0	2.7312330151446873	0.0	0.0	0.0	0.0	0.0	0.0	0.0	11.979395439843469
3L_37812	0.0	0.0	0.0	0.0	1.6187631484036729	0.0	0.0	0.0	0.0	0.0	0.0	0.0	0.0	0.0	0.0	0.0	0.0	4.266149723084221	0.0	0.0	6.224901973356174	0.0	0.0	0.0	0.0	0.0	0.0	0.0	0.0	3.2375262968073457	0.0	0.0	0.0	0.0	9.34082280505843	9.708827411514962	0.0	0.0	0.0	1.8390513731644889	0.0	4.809826668276355	0.0	0.0	0.0	4.954889447745364	0.0	0.0	2.6514930557396874
3L_37813	0.0	8.556357159460552	0.0	0.0	0.0	0.0	0.0	13.104330784759401	0.0	0.0	0.0	0.0	9.343148622399452	3.960595245780679	0.0	0.0	0.0	0.0	0.0	0.0	0.0	0.0	0.0	0.0	0.0	0.0	0.0	0.0	0.0	0.0	0.0	0.0	0.0	0.0	0.0	5.337395447094936	0.0	0.0	0.0	6.066074105587704	3.9880279401237484	0.0	0.0	0.0	0.0	0.0	0.0	0.0	0.0
3L_37814	10.808129226316282	0.0	0.0	0.0	0.0	0.0	0.0	0.0	0.0	0.0	0.0	0.0	0.0	0.0	0.0	0.0	0.0	0.0	0.0	0.0	0.0	0.0	0.0	0.0	0.0	0.0	0.0	0.0	0.0	0.0	0.0	0.0	0.0	0.0	0.0	0.0	0.0	0.0	0.0	4.225039102736896	0.0	0.0	0.0	0.0	0.0	0.0	0.0	5.057613807690304	0.0
3L_37815	4.509898098852457	0.0	4.781028877414419	0.0	0.0	0.0	0.0	0.0	0.0	0.0	0.0	0.0	0.0	0.0	0.0	0.0	0.0	0.0	0.0	0.0	0.0	0.0	0.0	0.0	0.0	0.0	0.0	0.0	0.0	0.0	0.0	0.0	0.0	0.0	0.0	0.0	5.023219833681192	0.0	0.0	0.0	0.0	0.0	0.0	0.0	0.0	4.749928157336621	0.0	8.441543367373857	0.0
3L_37816	0.0	0.0	0.0	0.0	0.0	7.848258628375536	0.0	0.0	0.0	0.0	0.0	0.0	0.0	0.0	0.0	0.0	0.0	0.0	0.0	0.0	0.0	8.304682179812978	0.0	0.0	0.0	0.0	0.0	0.0	0.0	9.049151370584466	0.0	0.0	0.0	0.0	0.0	0.0	3.661539047384709	0.0	0.0	5.140299329910579	0.0	0.0	0.0	0.0	0.0	0.0	0.0	0.0	0.0
3L_37817	0.0	0.0	5.153576582148011	7.016214471643969	0.0	5.802954864617063	0.0	0.0	0.0	0.0	0.0	0.0	0.0	0.0	0.0	0.0	22.66494413091272	0.0	0.0	0.0	0.0	0.0	0.0	0.0	0.0	0.0	0.0	0.0	0.0	6.690887680068514	46.54843364520784	0.0	0.0	0.0	0.0	0.0	0.0	0.0	0.0	3.80070617120661	0.0	0.0	0.0	0.0	0.0	0.0	0.0	0.0	0.0
3L_37818	0.0	0.0	0.0	0.0	0.0	0.0	0.0	0.0	0.0	0.0	0.0	0.0	0.0	0.0	0.0	0.0	0.0	0.0	0.0	0.0	0.0	0.0	0.0	0.0	0.0	0.0	0.0	0.0	0.0	0.0	0.0	0.0	0.0	0.0	0.0	0.0	0.0	0.0	0.0	0.0	0.0	0.0	0.0	0.0	0.0	0.0	0.0	0.0	0.0
3L_37819	0.0	0.0	0.0	0.0	0.0	0.0	0.0	0.0	0.0	0.0	0.0	0.0	0.0	0.0	0.0	0.0	0.0	0.0	0.0	0.0	0.0	0.0	0.0	0.0	0.0	0.0	0.0	0.0	0.0	0.0	0.0	0.0	0.0	0.0	0.0	0.0	0.0	0.0	0.0	0.0	0.0	0.0	0.0	0.0	0.0	0.0	0.0	0.0	0.0
3L_37820	0.0	0.0	0.0	0.0	0.0	0.0	0.0	0.0	0.0	0.0	0.0	0.0	0.0	0.0	0.0	0.0	0.0	0.0	0.0	0.0	0.0	0.0	0.0	0.0	0.0	0.0	0.0	0.0	0.0	0.0	0.0	0.0	0.0	0.0	0.0	0.0	0.0	0.0	0.0	0.0	0.0	0.0	0.0	0.0	0.0	0.0	0.0	0.0	0.0
3L_37821	3.738231113895678	0.0	0.0	5.395291421270829	2.572561674593587	8.924650956901077	0.0	0.0	0.0	0.0	0.0	0.0	0.0	0.0	0.0	0.0	0.0	0.0	0.0	0.0	0.0	0.0	0.0	0.0	0.0	0.0	0.0	0.0	0.0	0.0	0.0	0.0	0.0	0.0	0.0	0.0	4.163720834176487	0.0	0.0	0.0	0.0	0.0	0.0	0.0	0.0	3.93719078287889	0.0	0.0	0.0
3L_37822	0.0	3.5750291364874625	0.0	0.0	0.0	3.869753388356067	0.0	0.0	0.0	0.0	0.0	0.0	0.0	0.0	0.0	0.0	15.11432475242736	0.0	0.0	0.0	0.0	0.0	0.0	0.0	0.0	0.0	0.0	0.0	11.332035437541219	4.461879486419823	0.0	0.0	0.0	0.0	0.0	0.0	0.0	0.0	0.0	0.0	2.4994251322195895	0.0	0.0	0.0	7.253356853551823	0.0	5.22504258409706	0.0	3.654222819890666
3L_37823	0.0	3.260637422009628	0.0	0.0	2.0347486230856067	7.058886644162936	0.0	0.0	0.0	0.0	0.0	0.0	0.0	0.0	0.0	0.0	0.0	5.362453601370214	0.0	0.0	7.824560826962184	0.0	0.0	0.0	0.0	0.0	0.0	0.0	0.0	0.0	0.0	0.0	0.0	0.0	0.0	6.101888107237022	0.0	0.0	0.0	0.0	0.0	0.0	0.0	0.0	0.0	3.114091919896836	0.0	0.0	3.3328667319908547
3L_37824	2.308726617216821	7.638096789962521	7.342575187969924	0.0	0.0	0.0	0.0	0.0	0.0	0.0	0.0	0.0	0.0	0.0	3.1800789677209265	0.0	0.0	0.0	0.0	0.0	0.0	5.832400149309444	7.8470269184411405	0.0	0.0	0.0	0.0	0.0	0.0	0.0	0.0	0.0	0.0	0.0	0.0	0.0	5.143017017214706	3.984343125254998	0.0	1.8050228732498497	0.0	0.0	0.0	0.0	0.0	0.0	0.0	0.0	0.0
3L_37825	1.9611677027842502	2.162749027033281	2.0790712372968745	0.0	0.0	0.0	0.0	0.0	0.0	0.0	0.0	0.0	0.0	0.0	0.0	0.0	9.143559368216621	3.556863216556771	0.0	0.0	0.0	0.0	3.332862288796517	3.2920260873315264	0.0	0.0	0.0	0.0	0.0	0.0	0.0	0.0	0.0	0.0	0.0	0.0	0.0	3.384534572343749	0.0	0.0	0.0	2.005074442398823	2.767701805593304	0.0	4.3879895460537055	0.0	3.1609408856640266	3.6708772240239087	0.0
3L_37826	0.0	0.0	2.5801391211014097	0.0	0.0	0.0	0.0	0.0	0.0	0.0	0.0	0.0	8.792360493814135	7.454228243250848	0.0	0.0	0.0	0.0	0.0	0.0	0.0	0.0	0.0	0.0	0.0	0.0	0.0	0.0	0.0	0.0	0.0	0.0	0.0	0.0	0.0	0.0	0.0	0.0	0.0	0.0	3.7529296306929596	0.0	0.0	0.0	0.0	0.0	0.0	0.0	2.7434390654749166
3L_37827	0.0	0.0	3.151075146840102	0.0	0.0	0.0	10.748845170946947	7.530307605535379	0.0	0.0	0.0	0.0	0.0	0.0	0.0	0.0	0.0	5.3908413917427405	0.0	0.0	15.73196507189115	0.0	0.0	0.0	0.0	0.0	0.0	0.0	0.0	8.182080752227776	0.0	0.0	0.0	0.0	0.0	0.0	0.0	0.0	0.0	0.0	0.0	0.0	0.0	0.0	0.0	6.261154638310315	0.0	0.0	3.3505102827160576
3L_37828	0.0	0.0	0.0	0.0	0.0	0.0	0.0	0.0	0.0	0.0	0.0	0.0	0.0	12.744741519648992	0.0	0.0	0.0	0.0	0.0	0.0	0.0	0.0	0.0	9.31331095655154	0.0	0.0	0.0	0.0	0.0	0.0	0.0	0.0	0.0	0.0	0.0	0.0	0.0	0.0	8.467371829392619	0.0	2.1388361309309927	0.0	0.0	0.0	0.0	2.9217690493498476	0.0	0.0	0.0
3L_37829	0.0	0.0	2.807726864330638	0.0	0.0	0.0	0.0	0.0	0.0	0.0	0.0	0.0	0.0	8.111747432631939	0.0	0.0	0.0	4.803443108019828	0.0	0.0	0.0	0.0	4.500936194728504	4.445788060391585	0.0	0.0	0.0	0.0	0.0	3.645271353999592	0.0	0.0	0.0	0.0	0.0	0.0	0.0	0.0	0.0	0.0	2.041983174058646	0.0	3.7377029572705798	0.0	0.0	0.0	0.0	0.0	5.970862192500597
3L_37830	3.2892929894969583	0.0	0.0	0.0	4.527226286162351	0.0	0.0	0.0	0.0	0.0	0.0	0.0	11.88282112432877	0.0	0.0	0.0	0.0	0.0	0.0	0.0	0.0	0.0	5.589914899135575	0.0	0.0	0.0	0.0	0.0	0.0	0.0	0.0	0.0	0.0	0.0	0.0	0.0	0.0	0.0	5.0199064389837895	5.143310635903497	7.608091966615692	0.0	4.642021247459653	0.0	7.359586450118195	0.0	0.0	0.0	0.0
3L_37831	0.0	0.0	0.0	0.0	0.0	0.0	0.0	0.0	0.0	0.0	0.0	0.0	0.0	0.0	32.70169999787439	0.0	0.0	0.0	0.0	0.0	0.0	0.0	0.0	0.0	0.0	0.0	0.0	0.0	0.0	0.0	0.0	0.0	0.0	1174.5360582569886	0.0	0.0	0.0	0.0	0.0	0.0	0.0	0.0	0.0	0.0	0.0	12.50245360652028	0.0	0.0	0.0
3L_37832	0.0	0.0	0.0	0.0	3.2801253270284954	0.0	0.0	0.0	0.0	0.0	0.0	0.0	34.437989234684565	21.8975864480217	6.5653243204561065	0.0	0.0	0.0	0.0	0.0	0.0	0.0	8.100156819036016	0.0	0.0	0.0	0.0	0.0	0.0	6.560250654056991	0.0	0.0	0.0	0.0	0.0	0.0	0.0	0.0	0.0	0.0	7.349752680822291	0.0	0.0	0.0	0.0	0.0	0.0	0.0	0.0
3L_37833	2.296451179170269	0.0	4.86902327393125	0.0	1.580363040997778	0.0	8.304527005283756	0.0	0.0	0.0	0.0	0.0	0.0	0.0	3.163170572391531	0.0	0.0	4.164948625358706	0.0	0.0	0.0	0.0	0.0	3.8548346372311495	0.0	0.0	0.0	0.0	8.027437782340039	3.160726081995556	0.0	0.0	0.0	0.0	4.559620457193144	4.7392578796086315	2.5578358662303	0.0	7.009390831366323	0.0	1.7705539177931815	0.0	3.240871275833795	0.0	0.0	2.4186750739812237	0.0	0.0	0.0
3L_37834	0.0	0.0	3.4013605442176873	0.0	2.20799293442261	3.829950210647262	0.0	8.12842918106076	0.0	0.0	0.0	0.0	0.0	0.0	0.0	0.0	0.0	0.0	0.0	0.0	0.0	8.105369807497468	0.0	0.0	0.0	0.0	0.0	0.0	0.0	0.0	0.0	0.0	0.0	0.0	0.0	0.0	3.5736621102474766	0.0	0.0	0.0	2.4737167594310456	6.5606035755289485	4.527960153950645	0.0	0.0	6.758469206724677	0.0	6.005555138503116	10.849909584086799
3L_37835	0.0	0.0	0.0	0.0	0.0	0.0	0.0	0.0	0.0	0.0	0.0	0.0	0.0	0.0	0.0	0.0	0.0	0.0	0.0	0.0	0.0	0.0	0.0	0.0	0.0	0.0	0.0	0.0	0.0	0.0	0.0	0.0	0.0	0.0	0.0	0.0	0.0	0.0	0.0	0.0	0.0	0.0	0.0	0.0	0.0	0.0	0.0	0.0	0.0
3L_37836	0.0	7.271814990483012	0.0	0.0	6.806789727374458	0.0	0.0	16.705520924082595	0.0	0.0	0.0	0.0	0.0	0.0	4.541369377273806	0.0	0.0	0.0	0.0	0.0	0.0	0.0	0.0	0.0	0.0	0.0	0.0	0.0	0.0	0.0	0.0	0.0	0.0	0.0	0.0	0.0	0.0	0.0	0.0	5.155391224596165	5.083974549623404	0.0	0.0	0.0	0.0	0.0	5.314018646891431	0.0	0.0
3L_37837	3.3641840222116883	0.0	0.0	0.0	11.575756846134114	4.015825565388081	0.0	0.0	0.0	0.0	0.0	0.0	0.0	5.151858764883076	0.0	0.0	0.0	6.101437620732197	0.0	0.0	0.0	0.0	0.0	0.0	0.0	0.0	0.0	0.0	5.879893762079506	0.0	0.0	0.0	0.0	0.0	6.679611754246396	0.0	0.0	5.805825332906024	0.0	0.0	5.187542635116032	0.0	9.495422731472294	0.0	0.0	0.0	0.0	0.0	0.0
3L_37838	0.0	0.0	0.0	0.0	0.0	0.0	0.0	0.0	0.0	0.0	0.0	0.0	0.0	0.0	0.0	0.0	0.0	0.0	0.0	0.0	0.0	0.0	28.17515177015087	9.276644377982441	0.0	0.0	0.0	0.0	0.0	0.0	0.0	0.0	0.0	0.0	0.0	11.405005428782584	6.1554219418632705	0.0	0.0	0.0	0.0	0.0	0.0	0.0	0.0	0.0	8.907257633519793	0.0	0.0
3L_37839	0.0	0.0	0.0	0.0	0.0	0.0	0.0	0.0	0.0	0.0	0.0	0.0	0.0	0.0	0.0	0.0	0.0	0.0	0.0	0.0	0.0	0.0	0.0	0.0	0.0	0.0	0.0	0.0	0.0	0.0	0.0	0.0	0.0	0.0	0.0	0.0	0.0	17.554207392427816	0.0	0.0	0.0	10.399507479325779	14.354946140242083	0.0	0.0	0.0	0.0	9.519675264837366	0.0
3L_37840	0.0	0.0	0.0	0.0	0.0	0.0	0.0	0.0	0.0	0.0	0.0	0.0	11.005955322424963	0.0	0.0	0.0	0.0	0.0	0.0	0.0	0.0	0.0	0.0	0.0	0.0	0.0	0.0	0.0	5.324765430770861	0.0	0.0	0.0	0.0	0.0	0.0	6.287295450701631	0.0	0.0	0.0	0.0	0.0	6.229547616481639	4.299473830392636	0.0	20.449507439530805	0.0	0.0	0.0	6.868273384753807
3L_37841	0.0	0.0	0.0	0.0	0.0	0.0	0.0	0.0	0.0	0.0	0.0	0.0	0.0	0.0	0.0	0.0	0.0	0.0	0.0	0.0	0.0	0.0	0.0	0.0	0.0	0.0	0.0	0.0	0.0	0.0	0.0	0.0	0.0	0.0	0.0	0.0	0.0	0.0	0.0	0.0	0.0	0.0	0.0	0.0	0.0	0.0	0.0	0.0	0.0
3L_37842	0.0	0.0	0.0	0.0	0.0	0.0	0.0	0.0	0.0	0.0	0.0	0.0	0.0	0.0	966.7440061871617	0.0	0.0	0.0	0.0	0.0	0.0	0.0	0.0	0.0	0.0	0.0	0.0	0.0	0.0	0.0	0.0	0.0	0.0	0.0	0.0	0.0	0.0	0.0	0.0	0.0	0.0	0.0	0.0	0.0	0.0	0.0	0.0	0.0	0.0
3L_37843	0.0	0.0	0.0	0.0	0.0	0.0	0.0	0.0	0.0	0.0	0.0	0.0	0.0	0.0	0.0	0.0	0.0	0.0	0.0	0.0	0.0	0.0	0.0	0.0	0.0	0.0	0.0	0.0	0.0	0.0	0.0	0.0	0.0	0.0	0.0	0.0	0.0	0.0	0.0	0.0	0.0	0.0	0.0	0.0	0.0	0.0	0.0	0.0	0.0
3L_37844	0.0	0.0	0.0	0.0	0.0	0.0	0.0	0.0	0.0	0.0	0.0	0.0	0.0	0.0	0.0	0.0	0.0	0.0	0.0	0.0	0.0	0.0	0.0	0.0	0.0	0.0	0.0	0.0	0.0	0.0	0.0	0.0	0.0	0.0	0.0	0.0	0.0	0.0	0.0	0.0	0.0	0.0	0.0	0.0	0.0	0.0	0.0	0.0	0.0
3L_37845	0.0	0.0	0.0	0.0	0.0	0.0	0.0	0.0	0.0	0.0	0.0	0.0	0.0	8.947400914245426	0.0	0.0	0.0	0.0	0.0	0.0	0.0	0.0	0.0	9.807565752372698	0.0	0.0	0.0	0.0	0.0	0.0	0.0	0.0	0.0	0.0	0.0	0.0	0.0	10.083165952778518	0.0	0.0	0.0	0.0	0.0	0.0	0.0	0.0	0.0	0.0	0.0
3L_37846	0.0	4.60026037473721	4.422274110238448	6.020600085251696	0.0	0.0	0.0	0.0	0.0	0.0	0.0	0.0	0.0	0.0	0.0	0.0	0.0	15.131202658249682	0.0	0.0	0.0	0.0	7.089141703435682	0.0	0.0	0.0	0.0	0.0	0.0	0.0	0.0	0.0	0.0	0.0	0.0	0.0	0.0	0.0	0.0	0.0	0.0	8.529759477842243	0.0	0.0	18.66688569145878	0.0	0.0	3.904057017971936	4.7021648767092366
3L_37847	0.0	0.0	0.0	0.0	3.4104039145980294	0.0	0.0	0.0	0.0	0.0	0.0	0.0	0.0	0.0	13.652166018530085	0.0	0.0	0.0	0.0	0.0	0.0	0.0	0.0	0.0	0.0	0.0	0.0	0.0	0.0	0.0	0.0	0.0	0.0	0.0	9.83960460532854	0.0	0.0	0.0	0.0	3.874506291035865	3.820833476614589	0.0	0.0	0.0	0.0	5.219470923110409	0.0	0.0	0.0
3L_37848	0.0	7.1915800980212365	0.0	0.0	0.0	0.0	0.0	0.0	0.0	0.0	0.0	0.0	0.0	0.0	0.0	0.0	0.0	0.0	0.0	0.0	0.0	0.0	0.0	0.0	0.0	0.0	0.0	0.0	0.0	0.0	0.0	0.0	0.0	0.0	0.0	0.0	0.0	11.254265366573932	0.0	0.0	0.0	0.0	0.0	0.0	0.0	0.0	10.510770912492577	0.0	7.3508872520913275
3L_37849	3.9457646753839133	0.0	0.0	5.694819195185373	0.0	9.420116470320039	7.134423235389592	0.0	0.0	0.0	0.0	0.0	0.0	0.0	0.0	0.0	0.0	7.156218825721741	0.0	0.0	10.441912164723252	0.0	0.0	0.0	0.0	0.0	0.0	0.0	0.0	0.0	0.0	0.0	0.0	0.0	0.0	0.0	4.394876101850374	0.0	0.0	0.0	6.084334966977273	4.034102690504448	0.0	0.0	0.0	0.0	0.0	7.38560891945218	0.0
3L_37850	0.0	0.0	0.0	0.0	0.0	0.0	0.0	0.0	0.0	0.0	0.0	0.0	0.0	0.0	0.0	0.0	0.0	0.0	0.0	0.0	0.0	0.0	0.0	0.0	0.0	0.0	0.0	0.0	0.0	0.0	0.0	0.0	0.0	0.0	0.0	0.0	0.0	0.0	0.0	0.0	0.0	0.0	0.0	0.0	0.0	15.603326004971219	0.0	0.0	0.0
3L_37851	0.0	0.0	14.806917791992419	20.15852665360394	0.0	0.0	0.0	0.0	0.0	0.0	0.0	0.0	0.0	0.0	19.238686690291775	0.0	0.0	0.0	0.0	0.0	0.0	0.0	0.0	0.0	0.0	0.0	0.0	0.0	0.0	0.0	0.0	0.0	0.0	0.0	0.0	0.0	15.556986798341002	0.0	0.0	0.0	0.0	14.279920717880175	0.0	0.0	0.0	0.0	0.0	0.0	0.0
3L_37852	0.0	0.0	6.994572211963516	0.0	0.0	0.0	0.0	0.0	0.0	0.0	0.0	0.0	0.0	0.0	0.0	0.0	0.0	0.0	0.0	0.0	0.0	0.0	0.0	0.0	0.0	0.0	0.0	0.0	0.0	0.0	0.0	0.0	0.0	0.0	0.0	0.0	0.0	0.0	0.0	5.15842024411708	0.0	0.0	0.0	0.0	0.0	0.0	0.0	0.0	0.0
3L_37853	0.0	0.0	0.0	0.0	0.0	0.0	0.0	0.0	0.0	0.0	0.0	0.0	0.0	0.0	0.0	0.0	0.0	0.0	0.0	0.0	0.0	0.0	0.0	0.0	0.0	0.0	0.0	0.0	0.0	0.0	0.0	0.0	0.0	0.0	0.0	0.0	0.0	0.0	0.0	0.0	0.0	0.0	0.0	0.0	0.0	0.0	0.0	0.0	0.0
3L_37854	0.0	0.0	0.0	0.0	0.0	0.0	0.0	0.0	0.0	0.0	0.0	0.0	0.0	0.0	0.0	0.0	0.0	0.0	0.0	0.0	0.0	0.0	0.0	0.0	0.0	0.0	0.0	0.0	0.0	0.0	0.0	0.0	0.0	0.0	0.0	0.0	0.0	0.0	0.0	0.0	0.0	0.0	0.0	0.0	0.0	0.0	0.0	0.0	0.0
3L_37855	0.0	0.0	0.0	0.0	0.0	0.0	0.0	0.0	0.0	0.0	0.0	0.0	0.0	0.0	0.0	0.0	0.0	0.0	0.0	0.0	0.0	0.0	0.0	0.0	0.0	0.0	0.0	0.0	0.0	0.0	0.0	0.0	0.0	0.0	0.0	0.0	0.0	0.0	0.0	0.0	0.0	0.0	0.0	0.0	0.0	0.0	0.0	0.0	0.0
3L_37856	0.0	0.0	0.0	0.0	0.0	0.0	0.0	22.61486656097986	0.0	0.0	0.0	0.0	0.0	0.0	12.29563123926438	0.0	0.0	0.0	0.0	0.0	0.0	0.0	0.0	0.0	0.0	0.0	0.0	0.0	0.0	0.0	0.0	0.0	0.0	0.0	0.0	0.0	19.88524226687785	0.0	0.0	0.0	0.0	0.0	0.0	0.0	0.0	0.0	0.0	0.0	0.0
3L_37857	0.0	6.470167674395283	0.0	8.467845051984101	4.037604634524104	0.0	21.216895013499254	0.0	0.0	0.0	0.0	0.0	0.0	0.0	0.0	0.0	0.0	0.0	0.0	0.0	0.0	0.0	0.0	0.0	0.0	0.0	0.0	0.0	0.0	0.0	56.17914405456119	0.0	0.0	0.0	0.0	0.0	0.0	0.0	0.0	0.0	4.5235154953023295	0.0	0.0	0.0	0.0	0.0	0.0	0.0	0.0
3L_37858	0.0	0.0	0.0	0.0	0.0	0.0	0.0	0.0	0.0	0.0	0.0	0.0	0.0	0.0	0.0	0.0	0.0	0.0	0.0	0.0	0.0	0.0	0.0	0.0	0.0	0.0	0.0	0.0	0.0	0.0	0.0	0.0	0.0	0.0	0.0	0.0	0.0	0.0	0.0	0.0	0.0	0.0	0.0	0.0	0.0	0.0	0.0	0.0	0.0
3L_37859	0.0	0.0	0.0	0.0	0.0	0.0	28.51765242685222	0.0	0.0	0.0	0.0	0.0	0.0	0.0	0.0	0.0	0.0	0.0	0.0	0.0	0.0	0.0	0.0	0.0	0.0	0.0	0.0	0.0	0.0	0.0	0.0	0.0	0.0	0.0	0.0	0.0	0.0	0.0	0.0	0.0	0.0	0.0	0.0	0.0	0.0	0.0	0.0	0.0	0.0
3L_37860	4.726282098544872	0.0	5.010421677088344	0.0	3.2525148444777496	5.641761673933256	0.0	0.0	0.0	0.0	0.0	0.0	0.0	7.237754443257453	6.510060647724994	0.0	0.0	0.0	0.0	0.0	12.507441927947127	0.0	0.0	0.0	0.0	0.0	0.0	0.0	0.0	0.0	0.0	0.0	0.0	0.0	0.0	0.0	5.264232906509329	0.0	0.0	0.0	0.0	4.83209438433319	0.0	0.0	0.0	0.0	0.0	4.423283456389079	0.0
3L_37861	0.0	0.0	0.0	0.0	0.0	0.0	0.0	0.0	0.0	0.0	0.0	0.0	0.0	0.0	0.0	0.0	0.0	0.0	0.0	0.0	0.0	0.0	0.0	0.0	0.0	0.0	0.0	0.0	0.0	0.0	0.0	0.0	0.0	0.0	0.0	0.0	0.0	0.0	0.0	0.0	0.0	0.0	0.0	0.0	0.0	0.0	0.0	0.0	0.0
3L_37862	2.9755289523430357	0.0	3.1544149191208017	0.0	2.0476882009748634	0.0	21.520475387301307	7.538288853659952	0.0	0.0	0.0	0.0	0.0	0.0	8.197087492842918	0.0	13.872819539588866	5.396555055115018	0.0	0.0	0.0	0.0	0.0	4.994738043471203	0.0	0.0	0.0	0.0	0.0	0.0	0.0	0.0	0.0	0.0	0.0	6.1406918471876555	0.0	0.0	0.0	0.0	0.0	0.0	0.0	0.0	0.0	9.401686098384884	0.0	0.0	0.0
3L_37863	11.38909357620955	0.0	0.0	0.0	0.0	0.0	0.0	0.0	0.0	0.0	0.0	0.0	0.0	0.0	15.687529512164893	0.0	0.0	0.0	0.0	0.0	0.0	0.0	0.0	0.0	0.0	0.0	0.0	0.0	0.0	0.0	0.0	0.0	0.0	0.0	0.0	0.0	0.0	0.0	0.0	0.0	0.0	0.0	0.0	0.0	0.0	0.0	0.0	0.0	12.837959277993171
3L_37864	0.0	0.0	0.0	0.0	0.0	0.0	0.0	0.0	0.0	0.0	0.0	0.0	0.0	0.0	0.0	0.0	0.0	0.0	0.0	0.0	0.0	0.0	0.0	13.126839398370697	0.0	0.0	0.0	0.0	0.0	0.0	0.0	0.0	0.0	0.0	0.0	0.0	0.0	0.0	0.0	0.0	0.0	15.99032904899117	0.0	0.0	0.0	0.0	0.0	0.0	0.0
3L_37865	0.0	3.544333408355057	0.0	4.638653528762898	0.0	3.836527114271727	0.0	8.14238755973459	0.0	0.0	0.0	0.0	0.0	4.921838739891158	4.426990297365365	0.0	0.0	0.0	0.0	0.0	8.505346886320085	0.0	5.461926006196008	0.0	0.0	0.0	0.0	0.0	5.617368453869889	4.423569130211296	0.0	0.0	0.0	0.0	0.0	0.0	0.0	0.0	4.904968684227435	5.025547370055677	0.0	3.2859348188825583	0.0	0.0	0.0	0.0	0.0	0.0	0.0
3L_37866	0.0	0.0	0.0	0.0	0.0	0.0	0.0	0.0	0.0	0.0	0.0	0.0	0.0	0.0	0.0	0.0	0.0	0.0	0.0	0.0	0.0	0.0	0.0	0.0	0.0	0.0	0.0	0.0	0.0	0.0	0.0	0.0	0.0	0.0	0.0	0.0	0.0	0.0	0.0	0.0	0.0	0.0	0.0	0.0	0.0	0.0	0.0	0.0	0.0
3L_37867	0.0	0.0	0.0	0.0	0.0	0.0	0.0	0.0	0.0	0.0	0.0	0.0	0.0	0.0	0.0	0.0	0.0	0.0	0.0	0.0	0.0	0.0	0.0	0.0	0.0	0.0	0.0	0.0	0.0	0.0	0.0	0.0	0.0	0.0	0.0	0.0	0.0	0.0	0.0	0.0	0.0	0.0	0.0	0.0	0.0	0.0	0.0	0.0	0.0
3L_37868	0.0	0.0	0.0	8.007636081767572	7.636339200078196	0.0	0.0	0.0	0.0	0.0	0.0	0.0	0.0	16.99298869286532	0.0	0.0	0.0	0.0	0.0	0.0	0.0	0.0	0.0	0.0	0.0	0.0	0.0	0.0	0.0	0.0	0.0	0.0	0.0	0.0	0.0	0.0	0.0	0.0	0.0	0.0	4.277672261861985	5.672458625086788	7.829970621950226	0.0	0.0	5.843538098699695	0.0	10.385100288913488	0.0
3L_37869	0.0	0.0	0.0	0.0	0.0	0.0	35.43554716914272	0.0	0.0	0.0	0.0	0.0	0.0	0.0	0.0	0.0	0.0	17.771901202446834	0.0	0.0	0.0	24.754619830925947	0.0	0.0	0.0	0.0	0.0	0.0	0.0	0.0	0.0	0.0	0.0	0.0	0.0	0.0	0.0	0.0	14.954590386292026	0.0	7.554981376970906	0.0	0.0	0.0	0.0	0.0	0.0	0.0	22.09114807696556
3L_37870	0.0	0.0	8.546132020647455	0.0	0.0	0.0	0.0	0.0	0.0	0.0	0.0	0.0	0.0	0.0	5.552011521534309	0.0	0.0	0.0	0.0	0.0	0.0	0.0	0.0	0.0	0.0	0.0	0.0	0.0	0.0	0.0	0.0	0.0	0.0	0.0	0.0	0.0	0.0	0.0	0.0	0.0	0.0	0.0	0.0	0.0	0.0	0.0	0.0	0.0	0.0
3L_37871	0.0	0.0	0.0	0.0	0.0	0.0	0.0	0.0	0.0	0.0	0.0	0.0	0.0	39.26233917164317	0.0	0.0	0.0	0.0	0.0	0.0	0.0	0.0	0.0	21.518426228379358	0.0	0.0	0.0	0.0	0.0	0.0	0.0	0.0	0.0	0.0	0.0	0.0	0.0	0.0	0.0	0.0	0.0	0.0	0.0	0.0	0.0	0.0	0.0	11.997398963904626	0.0
3L_37872	0.0	0.0	0.0	3.670166537476805	3.49998880003584	3.0355130745619148	0.0	0.0	0.0	0.0	0.0	0.0	0.0	0.0	0.0	0.0	11.855983003262766	0.0	0.0	0.0	0.0	0.0	0.0	0.0	0.0	0.0	0.0	0.0	0.0	0.0	24.349384447561164	0.0	0.0	0.0	0.0	0.0	0.0	0.0	3.8808787551382835	1.988141135753458	0.0	0.0	0.0	0.0	0.0	0.0	0.0	0.0	0.0
3L_37873	0.0	0.0	0.0	0.0	0.0	0.0	0.0	0.0	0.0	0.0	0.0	0.0	0.0	0.0	0.0	0.0	0.0	0.0	0.0	0.0	0.0	0.0	0.0	0.0	0.0	0.0	0.0	0.0	0.0	0.0	0.0	0.0	0.0	0.0	0.0	0.0	0.0	0.0	0.0	7.996021179860901	0.0	0.0	0.0	0.0	0.0	0.0	0.0	0.0	0.0
3L_37874	0.0	0.0	0.0	0.0	0.0	0.0	0.0	0.0	0.0	0.0	0.0	0.0	0.0	0.0	0.0	0.0	0.0	0.0	0.0	0.0	0.0	0.0	0.0	0.0	0.0	0.0	0.0	0.0	0.0	0.0	0.0	0.0	0.0	0.0	0.0	0.0	0.0	0.0	0.0	0.0	0.0	0.0	0.0	0.0	0.0	0.0	0.0	0.0	0.0
3L_37875	0.0	0.0	6.849690393994192	0.0	0.0	0.0	0.0	0.0	0.0	0.0	0.0	0.0	0.0	0.0	8.899829746256954	0.0	0.0	0.0	0.0	0.0	0.0	0.0	0.0	10.845881113958757	0.0	0.0	0.0	0.0	11.292914486663632	0.0	0.0	0.0	676.9105801123671	0.0	0.0	0.0	0.0	11.150658780920775	0.0	0.0	0.0	0.0	0.0	0.0	0.0	6.805132975700912	0.0	0.0	0.0
3L_37876	0.0	0.0	0.0	0.0	0.0	0.0	0.0	0.0	0.0	0.0	0.0	0.0	0.0	0.0	0.0	0.0	0.0	0.0	0.0	0.0	0.0	0.0	0.0	0.0	0.0	0.0	0.0	0.0	0.0	0.0	0.0	0.0	0.0	0.0	0.0	0.0	0.0	0.0	0.0	0.0	0.0	0.0	0.0	0.0	0.0	0.0	0.0	0.0	0.0
3L_37877	0.0	0.0	0.0	0.0	0.0	0.0	0.0	0.0	0.0	0.0	0.0	0.0	0.0	0.0	0.0	0.0	0.0	0.0	0.0	0.0	0.0	0.0	0.0	0.0	0.0	0.0	0.0	0.0	0.0	0.0	0.0	0.0	0.0	0.0	0.0	0.0	0.0	0.0	0.0	0.0	0.0	0.0	0.0	0.0	0.0	0.0	0.0	0.0	0.0
3L_37878	0.0	0.0	0.0	0.0	0.0	0.0	0.0	0.0	0.0	0.0	0.0	0.0	0.0	0.0	0.0	0.0	0.0	0.0	0.0	0.0	0.0	0.0	0.0	0.0	0.0	0.0	0.0	0.0	0.0	0.0	0.0	0.0	0.0	0.0	0.0	0.0	0.0	0.0	0.0	0.0	0.0	0.0	0.0	0.0	0.0	0.0	0.0	0.0	0.0
3L_37879	0.0	0.0	0.0	0.0	0.0	0.0	0.0	0.0	0.0	0.0	0.0	0.0	0.0	0.0	0.0	0.0	0.0	0.0	0.0	0.0	0.0	0.0	0.0	0.0	0.0	0.0	0.0	0.0	0.0	0.0	0.0	0.0	0.0	0.0	0.0	0.0	0.0	0.0	0.0	0.0	0.0	0.0	0.0	0.0	0.0	0.0	0.0	0.0	0.0
3L_37880	0.0	7.969048216726235	0.0	0.0	0.0	0.0	13.066002913718648	18.307272930317026	0.0	0.0	0.0	0.0	0.0	0.0	0.0	0.0	0.0	0.0	0.0	0.0	0.0	0.0	0.0	0.0	0.0	0.0	0.0	0.0	0.0	0.0	0.0	0.0	0.0	0.0	0.0	0.0	0.0	0.0	11.028288663250104	0.0	5.571434142862714	0.0	0.0	0.0	0.0	0.0	0.0	0.0	0.0
3L_37881	0.0	8.782908460136575	0.0	0.0	2.740416762581254	0.0	0.0	0.0	0.0	0.0	0.0	0.0	14.385798339878873	0.0	0.0	0.0	0.0	0.0	0.0	0.0	0.0	0.0	0.0	0.0	0.0	0.0	0.0	0.0	0.0	0.0	0.0	0.0	0.0	0.0	7.906575899175345	0.0	0.0	0.0	0.0	0.0	6.140431672346566	0.0	0.0	0.0	0.0	0.0	0.0	3.726851593042714	0.0
3L_37882	0.0	0.0	0.0	0.0	0.0	0.0	0.0	0.0	0.0	0.0	0.0	0.0	0.0	0.0	0.0	0.0	0.0	0.0	0.0	0.0	24.847560218062185	0.0	0.0	0.0	0.0	0.0	0.0	0.0	0.0	0.0	0.0	0.0	0.0	0.0	0.0	0.0	0.0	32.40776749371289	0.0	0.0	0.0	19.199090731062977	0.0	0.0	0.0	9.889064474722561	0.0	0.0	0.0
3L_37883	7.516496831420761	0.0	0.0	0.0	0.0	0.0	0.0	38.08500954981614	0.0	0.0	0.0	0.0	0.0	0.0	0.0	0.0	0.0	0.0	0.0	0.0	0.0	0.0	0.0	0.0	0.0	0.0	0.0	0.0	0.0	0.0	0.0	0.0	0.0	0.0	0.0	0.0	0.0	0.0	0.0	0.0	0.0	23.05432983368606	0.0	0.0	0.0	0.0	12.11482430476052	0.0	0.0
3L_37884	0.0	0.0	0.0	0.0	0.0	0.0	0.0	13.823859151463878	0.0	0.0	0.0	0.0	0.0	0.0	0.0	0.0	0.0	0.0	0.0	0.0	0.0	0.0	0.0	0.0	0.0	0.0	0.0	0.0	0.0	0.0	0.0	0.0	0.0	0.0	0.0	0.0	0.0	0.0	0.0	0.0	0.0	0.0	0.0	0.0	12.208760029496364	0.0	8.794726681881544	0.0	0.0
3L_37885	0.0	0.0	0.0	0.0	0.0	0.0	0.0	0.0	0.0	0.0	0.0	0.0	0.0	0.0	0.0	0.0	0.0	0.0	0.0	0.0	0.0	0.0	0.0	0.0	0.0	0.0	0.0	0.0	0.0	37.69744034380066	0.0	0.0	0.0	0.0	0.0	0.0	0.0	0.0	0.0	21.41373476948114	0.0	0.0	0.0	0.0	0.0	0.0	0.0	0.0	0.0
3L_37886	0.0	3.6747480500868157	0.0	0.0	2.293167736047221	3.9776930971113993	0.0	0.0	0.0	0.0	0.0	0.0	0.0	0.0	0.0	0.0	0.0	0.0	0.0	0.0	0.0	0.0	11.325797902462229	0.0	0.0	0.0	0.0	0.0	0.0	0.0	0.0	0.0	0.0	0.0	0.0	0.0	0.0	0.0	0.0	0.0	5.138284070034812	10.220524858019875	0.0	0.0	0.0	0.0	0.0	0.0	3.7561506967659537
3L_37887	0.0	0.0	0.0	4.418608350462805	0.0	0.0	0.0	0.0	0.0	0.0	0.0	0.0	0.0	0.0	0.0	0.0	0.0	0.0	0.0	0.0	0.0	0.0	0.0	0.0	0.0	0.0	0.0	0.0	5.350895686428951	0.0	0.0	0.0	0.0	0.0	0.0	0.0	0.0	0.0	0.0	0.0	0.0	0.0	0.0	0.0	0.0	0.0	4.934445886399187	0.0	0.0
3L_37888	0.0	0.0	10.333994708994707	0.0	0.0	0.0	17.625493513818387	0.0	0.0	0.0	0.0	0.0	0.0	0.0	0.0	0.0	0.0	17.679339217017425	0.0	0.0	0.0	0.0	0.0	16.362969944496804	0.0	0.0	0.0	0.0	0.0	0.0	0.0	0.0	0.0	0.0	0.0	0.0	0.0	0.0	0.0	0.0	0.0	0.0	0.0	0.0	0.0	0.0	0.0	0.0	0.0
3L_37889	0.0	0.0	0.0	0.0	0.0	20.622808826562178	0.0	0.0	0.0	0.0	0.0	0.0	0.0	0.0	0.0	0.0	0.0	0.0	0.0	0.0	0.0	0.0	0.0	0.0	0.0	0.0	0.0	0.0	0.0	0.0	0.0	0.0	0.0	0.0	0.0	0.0	0.0	0.0	0.0	0.0	0.0	17.66316347257794	0.0	0.0	0.0	0.0	0.0	0.0	0.0
3L_37890	0.0	4.49669605257537	4.322716741017395	0.0	2.8060912383729613	0.0	0.0	0.0	0.0	0.0	0.0	0.0	0.0	0.0	0.0	0.0	0.0	0.0	0.0	0.0	0.0	0.0	0.0	0.0	0.0	0.0	0.0	0.0	0.0	0.0	0.0	0.0	0.0	0.0	0.0	0.0	0.0	0.0	0.0	9.563868470029707	0.0	4.168865743346282	0.0	0.0	0.0	0.0	13.144188461374158	0.0	0.0
3L_37891	0.0	0.0	0.0	0.0	0.0	0.0	0.0	0.0	0.0	0.0	0.0	0.0	0.0	0.0	0.0	0.0	0.0	0.0	0.0	0.0	0.0	0.0	0.0	8.568246080027418	0.0	0.0	0.0	0.0	0.0	0.0	0.0	0.0	0.0	0.0	0.0	0.0	0.0	0.0	0.0	0.0	0.0	0.0	0.0	0.0	0.0	0.0	16.454134101192924	4.777146132900206	0.0
3L_37892	0.0	0.0	0.0	0.0	0.0	0.0	0.0	0.0	0.0	0.0	0.0	0.0	0.0	0.0	0.0	0.0	0.0	0.0	0.0	0.0	0.0	0.0	0.0	0.0	0.0	0.0	0.0	0.0	0.0	16.033143714687	0.0	0.0	0.0	0.0	0.0	0.0	0.0	0.0	0.0	0.0	0.0	0.0	0.0	0.0	0.0	0.0	0.0	0.0	0.0
3L_37893	0.0	0.0	0.0	0.0	0.0	0.0	0.0	0.0	0.0	0.0	0.0	0.0	0.0	0.0	0.0	0.0	0.0	0.0	0.0	0.0	0.0	0.0	0.0	0.0	0.0	0.0	0.0	0.0	0.0	0.0	0.0	0.0	0.0	0.0	0.0	0.0	0.0	0.0	0.0	7.353125004595703	0.0	9.615625006009767	0.0	0.0	0.0	9.90562907183265	0.0	0.0	0.0
3L_37894	0.0	0.0	0.0	0.0	0.0	0.0	0.0	0.0	0.0	0.0	0.0	0.0	0.0	0.0	0.0	0.0	0.0	0.0	0.0	0.0	0.0	0.0	0.0	0.0	0.0	0.0	0.0	0.0	0.0	0.0	0.0	0.0	0.0	0.0	0.0	0.0	0.0	0.0	0.0	0.0	0.0	0.0	0.0	0.0	0.0	0.0	0.0	0.0	0.0
3L_37895	0.0	0.0	23.161015378914215	0.0	7.51748567167231	0.0	0.0	0.0	0.0	0.0	0.0	0.0	0.0	0.0	0.0	0.0	0.0	0.0	0.0	0.0	0.0	0.0	0.0	0.0	0.0	0.0	0.0	0.0	0.0	0.0	0.0	0.0	0.0	0.0	0.0	0.0	0.0	0.0	16.671167881994805	8.540497330240536	0.0	0.0	0.0	0.0	0.0	0.0	0.0	0.0	0.0
3L_37896	0.0	0.0	0.0	0.0	0.0	0.0	0.0	0.0	0.0	0.0	0.0	0.0	0.0	0.0	0.0	0.0	0.0	0.0	0.0	0.0	0.0	0.0	0.0	0.0	0.0	0.0	0.0	0.0	0.0	0.0	0.0	0.0	0.0	0.0	5.980832627595083	0.0	0.0	0.0	0.0	0.0	4.644854430262155	0.0	0.0	0.0	0.0	3.1725646759034833	0.0	0.0	0.0
3L_37897	3.674622469287506	0.0	0.0	5.303486724312032	2.5287877193976227	0.0	6.644165094214261	0.0	0.0	0.0	0.0	0.0	0.0	0.0	0.0	0.0	0.0	0.0	0.0	0.0	0.0	0.0	0.0	0.0	0.0	0.0	0.0	0.0	0.0	0.0	0.0	0.0	0.0	0.0	0.0	0.0	0.0	0.0	0.0	0.0	0.0	0.0	0.0	0.0	0.0	0.0	0.0	0.0	0.0
3L_37898	0.0	0.0	0.0	0.0	0.0	0.0	0.0	0.0	0.0	0.0	0.0	0.0	0.0	0.0	0.0	0.0	0.0	0.0	0.0	0.0	0.0	21.52412316103273	0.0	7.1510399757436724	0.0	0.0	0.0	0.0	7.4457835272463555	5.863410675629085	0.0	0.0	0.0	0.0	0.0	8.791718904129823	4.744999008295207	0.0	6.50150249722711	3.330664360958752	0.0	13.066452492992026	0.0	0.0	0.0	0.0	0.0	0.0	0.0
3L_37899	0.0	0.0	0.0	0.0	0.0	0.0	0.0	0.0	0.0	0.0	0.0	0.0	0.0	0.0	0.0	0.0	0.0	0.0	0.0	0.0	0.0	0.0	0.0	0.0	0.0	0.0	0.0	0.0	0.0	0.0	0.0	0.0	0.0	0.0	0.0	0.0	0.0	0.0	0.0	0.0	0.0	0.0	0.0	0.0	0.0	0.0	0.0	0.0	0.0
3L_37900	0.0	11.884741774273099	0.0	0.0	0.0	0.0	0.0	0.0	0.0	0.0	0.0	0.0	0.0	0.0	14.844437714966013	0.0	0.0	0.0	0.0	0.0	0.0	0.0	0.0	0.0	0.0	0.0	0.0	0.0	0.0	0.0	0.0	0.0	0.0	0.0	0.0	0.0	12.003663518105727	0.0	0.0	0.0	0.0	0.0	0.0	0.0	0.0	0.0	0.0	0.0	0.0
3L_37901	0.0	0.0	4.488975077210371	0.0	0.0	0.0	15.3126459486567	0.0	0.0	0.0	0.0	0.0	15.297115881771651	0.0	0.0	0.0	0.0	0.0	0.0	0.0	0.0	0.0	0.0	0.0	0.0	0.0	0.0	0.0	0.0	0.0	0.0	0.0	0.0	0.0	8.407444960661566	0.0	0.0	0.0	0.0	0.0	3.264709147062088	0.0	0.0	0.0	0.0	0.0	0.0	3.9629417392083153	4.773087423869256
3L_37902	0.0	3.3965718400418456	3.265156858135465	0.0	8.47830528851249	7.353168259608018	5.568998499154905	0.0	0.0	0.0	0.0	0.0	0.0	0.0	0.0	0.0	0.0	0.0	0.0	0.0	0.0	0.0	0.0	0.0	0.0	0.0	0.0	0.0	0.0	0.0	29.4917393638042	0.0	0.0	0.0	0.0	0.0	3.430558800292421	0.0	0.0	0.0	2.374659533189429	0.0	0.0	0.0	0.0	0.0	4.964220381599621	0.0	0.0
3L_37903	0.0	562.9045876723895	0.0	0.0	0.0	0.0	0.0	0.0	0.0	0.0	0.0	0.0	0.0	0.0	0.0	0.0	0.0	0.0	0.0	0.0	0.0	0.0	0.0	0.0	0.0	0.0	0.0	0.0	0.0	0.0	0.0	0.0	0.0	0.0	0.0	0.0	0.0	0.0	0.0	0.0	0.0	0.0	0.0	0.0	0.0	0.0	0.0	0.0	0.0
3L_37904	0.0	0.0	0.0	0.0	0.0	0.0	0.0	0.0	0.0	0.0	0.0	0.0	0.0	0.0	0.0	0.0	0.0	0.0	0.0	0.0	0.0	0.0	0.0	0.0	0.0	0.0	0.0	0.0	0.0	0.0	0.0	0.0	0.0	0.0	0.0	0.0	0.0	0.0	0.0	0.0	0.0	0.0	0.0	0.0	0.0	0.0	0.0	0.0	0.0
3L_37905	0.0	6.524710710638867	0.0	0.0	0.0	0.0	0.0	0.0	0.0	0.0	0.0	0.0	0.0	0.0	0.0	0.0	0.0	0.0	0.0	0.0	0.0	0.0	0.0	0.0	0.0	0.0	0.0	0.0	0.0	0.0	0.0	0.0	0.0	585.4115443156539	0.0	12.210206022806222	0.0	0.0	0.0	4.625727742617107	0.0	0.0	0.0	0.0	0.0	0.0	0.0	0.0	0.0
3L_37906	0.0	0.0	0.0	0.0	0.0	0.0	0.0	0.0	0.0	0.0	0.0	0.0	0.0	0.0	0.0	0.0	0.0	0.0	0.0	0.0	0.0	0.0	0.0	32.058063564728435	0.0	0.0	0.0	0.0	0.0	0.0	0.0	0.0	0.0	0.0	37.919292577677666	0.0	21.271798275282595	0.0	0.0	0.0	14.724504520422887	0.0	0.0	0.0	0.0	0.0	0.0	0.0	0.0
3L_37907	3.3662009191074986	0.0	0.0	0.0	0.0	0.0	0.0	0.0	0.0	0.0	0.0	0.0	0.0	0.0	0.0	0.0	0.0	0.0	0.0	0.0	0.0	0.0	0.0	0.0	0.0	0.0	0.0	0.0	0.0	0.0	0.0	0.0	0.0	0.0	0.0	27.787735049503848	3.7493457391685148	11.618612087074526	0.0	0.0	0.0	0.0	0.0	0.0	0.0	3.54536004549406	0.0	0.0	0.0
3L_37908	0.0	8.266956561276748	0.0	0.0	2.5794309981572545	0.0	0.0	0.0	0.0	0.0	0.0	0.0	0.0	0.0	0.0	0.0	0.0	6.797930166222988	0.0	0.0	0.0	0.0	0.0	0.0	0.0	0.0	0.0	0.0	0.0	0.0	0.0	0.0	0.0	0.0	0.0	0.0	0.0	6.468573084526138	5.720280568321315	2.930451019855564	2.8898560273727165	3.8321282567341988	0.0	0.0	0.0	0.0	6.041237487086855	0.0	0.0
3L_37909	0.0	0.0	0.0	0.0	0.0	0.0	0.0	0.0	0.0	0.0	0.0	0.0	0.0	0.0	168.12939238037592	0.0	0.0	0.0	0.0	0.0	0.0	0.0	0.0	0.0	0.0	0.0	0.0	0.0	0.0	0.0	0.0	0.0	0.0	0.0	0.0	0.0	0.0	0.0	0.0	0.0	0.0	0.0	0.0	0.0	0.0	0.0	0.0	0.0	0.0
3L_37910	0.0	0.0	0.0	0.0	0.0	0.0	0.0	0.0	0.0	0.0	0.0	0.0	0.0	0.0	0.0	0.0	0.0	9.763470171622279	0.0	0.0	14.246252167211109	0.0	0.0	0.0	0.0	0.0	0.0	0.0	0.0	0.0	0.0	0.0	0.0	0.0	0.0	0.0	0.0	0.0	0.0	0.0	0.0	0.0	0.0	0.0	0.0	5.669856717050902	0.0	5.038217398073083	0.0
3L_37911	0.0	0.0	0.0	0.0	0.0	0.0	0.0	0.0	0.0	0.0	0.0	0.0	0.0	0.0	0.0	0.0	0.0	0.0	0.0	0.0	0.0	0.0	42.981913210920844	0.0	0.0	0.0	0.0	0.0	0.0	0.0	0.0	0.0	0.0	0.0	0.0	0.0	0.0	0.0	0.0	0.0	0.0	0.0	0.0	0.0	0.0	0.0	40.764746647099585	0.0	0.0
3L_37912	0.0	0.0	0.0	0.0	0.0	0.0	0.0	0.0	0.0	0.0	0.0	0.0	0.0	0.0	0.0	0.0	0.0	0.0	0.0	0.0	0.0	0.0	0.0	0.0	0.0	0.0	0.0	0.0	0.0	0.0	0.0	0.0	0.0	0.0	0.0	0.0	0.0	0.0	0.0	0.0	0.0	23.623572545628935	0.0	0.0	0.0	0.0	0.0	0.0	0.0
3L_37913	0.0	0.0	0.0	0.0	0.0	0.0	0.0	0.0	0.0	0.0	0.0	0.0	0.0	0.0	0.0	0.0	0.0	0.0	0.0	0.0	0.0	0.0	0.0	0.0	0.0	0.0	0.0	0.0	0.0	7.829762178803581	0.0	0.0	0.0	0.0	0.0	0.0	6.336280337318221	0.0	0.0	0.0	0.0	0.0	0.0	0.0	0.0	0.0	0.0	5.324073704346734	6.412476113526478
3L_37914	5.404064613158141	0.0	0.0	0.0	3.7189486383441457	0.0	0.0	0.0	0.0	0.0	0.0	0.0	0.0	0.0	0.0	0.0	0.0	0.0	0.0	0.0	0.0	0.0	0.0	9.071290363840385	0.0	0.0	0.0	0.0	0.0	0.0	0.0	0.0	0.0	0.0	10.72980944931399	0.0	0.0	0.0	8.247334255385303	0.0	0.0	5.525051134348249	0.0	0.0	0.0	0.0	0.0	5.057613807690304	0.0
3L_37915	0.0	0.0	0.0	0.0	2.8204289308318007	4.8922721668851885	0.0	0.0	0.0	0.0	0.0	0.0	0.0	0.0	0.0	0.0	0.0	0.0	0.0	0.0	0.0	0.0	0.0	0.0	0.0	0.0	0.0	0.0	0.0	0.0	0.0	0.0	0.0	0.0	0.0	0.0	0.0	0.0	6.254730139668124	6.408489967508956	3.1598571744557145	0.0	0.0	0.0	0.0	0.0	0.0	0.0	0.0
3L_37916	0.0	8.201258893240112	0.0	0.0	0.0	8.877368037924116	13.446734124449526	0.0	0.0	0.0	0.0	0.0	0.0	0.0	0.0	0.0	0.0	26.975627520535195	0.0	0.0	0.0	0.0	0.0	0.0	0.0	0.0	0.0	0.0	0.0	0.0	0.0	0.0	0.0	0.0	0.0	0.0	0.0	0.0	0.0	0.0	5.733780568217655	0.0	0.0	0.0	0.0	0.0	0.0	0.0	0.0
3L_37917	0.0	0.0	0.0	0.0	0.0	0.0	0.0	0.0	0.0	0.0	0.0	0.0	0.0	0.0	0.0	0.0	0.0	0.0	0.0	0.0	0.0	0.0	0.0	0.0	0.0	0.0	0.0	0.0	0.0	0.0	0.0	0.0	0.0	0.0	0.0	0.0	0.0	0.0	0.0	0.0	0.0	0.0	31.444167735768367	0.0	0.0	0.0	0.0	20.85262200869137	0.0
3L_37918	8.800663217980107	0.0	0.0	6.350883788988075	0.0	5.252674661937859	0.0	11.147924033586465	0.0	0.0	0.0	0.0	0.0	0.0	0.0	0.0	0.0	0.0	0.0	0.0	0.0	0.0	0.0	0.0	0.0	0.0	0.0	0.0	0.0	0.0	84.26871608184177	0.0	0.0	0.0	0.0	0.0	9.802364722465647	0.0	0.0	0.0	0.0	0.0	0.0	0.0	0.0	0.0	7.092299181548674	8.23645884982794	0.0
3L_37919	0.0	0.0	0.0	0.0	0.0	0.0	0.0	0.0	0.0	0.0	0.0	0.0	0.0	0.0	0.0	0.0	0.0	0.0	0.0	0.0	0.0	0.0	0.0	0.0	0.0	0.0	0.0	0.0	0.0	0.0	0.0	0.0	0.0	0.0	0.0	0.0	0.0	0.0	0.0	0.0	0.0	0.0	0.0	0.0	0.0	0.0	0.0	0.0	0.0
3L_37920	0.0	0.0	0.0	0.0	0.0	0.0	0.0	0.0	0.0	0.0	0.0	0.0	0.0	0.0	0.0	0.0	0.0	0.0	0.0	0.0	0.0	0.0	0.0	0.0	0.0	0.0	0.0	0.0	0.0	0.0	0.0	0.0	0.0	0.0	0.0	0.0	0.0	0.0	0.0	0.0	0.0	0.0	0.0	0.0	0.0	0.0	0.0	0.0	0.0
3L_37921	0.0	0.0	0.0	0.0	0.0	14.3828602331174	0.0	0.0	0.0	0.0	0.0	0.0	0.0	0.0	0.0	0.0	0.0	0.0	0.0	0.0	31.88592491502401	0.0	0.0	0.0	0.0	0.0	0.0	0.0	0.0	0.0	0.0	0.0	0.0	0.0	0.0	0.0	0.0	0.0	0.0	0.0	0.0	12.318729889673456	0.0	0.0	0.0	0.0	0.0	0.0	0.0
3L_37922	0.0	0.0	4.867032667523264	0.0	3.159433879999646	5.4803048803211025	0.0	0.0	0.0	0.0	0.0	0.0	0.0	0.0	0.0	0.0	0.0	0.0	0.0	0.0	0.0	0.0	0.0	0.0	0.0	0.0	0.0	0.0	8.024155918978492	0.0	0.0	0.0	0.0	0.0	0.0	0.0	5.11358028857979	0.0	0.0	0.0	0.0	0.0	6.47909261603731	0.0	0.0	0.0	0.0	0.0	5.175072709771572
3L_37923	0.0	0.0	0.0	0.0	0.0	0.0	0.0	0.0	0.0	0.0	0.0	0.0	0.0	0.0	0.0	0.0	0.0	0.0	0.0	0.0	0.0	0.0	0.0	0.0	0.0	0.0	0.0	0.0	0.0	0.0	0.0	0.0	0.0	0.0	0.0	0.0	0.0	0.0	0.0	0.0	0.0	0.0	0.0	0.0	0.0	0.0	0.0	0.0	0.0
3L_37924	0.0	0.0	0.0	0.0	0.0	0.0	0.0	0.0	0.0	0.0	0.0	0.0	0.0	0.0	0.0	0.0	0.0	0.0	0.0	0.0	0.0	0.0	0.0	0.0	0.0	0.0	0.0	0.0	0.0	0.0	0.0	0.0	0.0	0.0	0.0	0.0	0.0	0.0	0.0	0.0	0.0	0.0	0.0	0.0	0.0	0.0	0.0	0.0	0.0
3L_37925	0.0	0.0	0.0	0.0	0.0	0.0	0.0	0.0	0.0	0.0	0.0	0.0	0.0	0.0	0.0	0.0	0.0	0.0	0.0	0.0	0.0	21.855773749030153	0.0	0.0	0.0	0.0	0.0	0.0	0.0	0.0	0.0	0.0	0.0	0.0	0.0	0.0	0.0	14.930543113436295	0.0	0.0	0.0	0.0	6.104722857791702	0.0	0.0	0.0	6.972090720844459	4.048428926186615	0.0
3L_37926	224.59292532285232	0.0	0.0	0.0	0.0	0.0	0.0	0.0	0.0	0.0	0.0	0.0	0.0	0.0	0.0	0.0	0.0	0.0	0.0	0.0	0.0	0.0	0.0	0.0	0.0	0.0	0.0	0.0	0.0	0.0	0.0	0.0	0.0	0.0	0.0	0.0	0.0	0.0	0.0	0.0	0.0	0.0	0.0	0.0	0.0	0.0	0.0	0.0	0.0
3L_37927	0.0	0.0	0.0	0.0	0.0	0.0	0.0	0.0	0.0	0.0	0.0	0.0	0.0	0.0	0.0	0.0	0.0	0.0	0.0	0.0	0.0	0.0	0.0	0.0	0.0	0.0	0.0	0.0	0.0	0.0	0.0	0.0	0.0	0.0	0.0	0.0	0.0	0.0	0.0	0.0	0.0	0.0	0.0	0.0	0.0	0.0	0.0	0.0	0.0
3L_37928	0.0	0.0	0.0	0.0	0.0	0.0	0.0	0.0	0.0	0.0	0.0	0.0	0.0	0.0	0.0	0.0	0.0	0.0	0.0	0.0	0.0	0.0	0.0	0.0	0.0	0.0	0.0	0.0	0.0	0.0	0.0	0.0	0.0	0.0	0.0	0.0	0.0	0.0	0.0	0.0	0.0	0.0	0.0	0.0	0.0	0.0	0.0	0.0	0.0
3L_37929	0.0	0.0	0.0	0.0	0.0	0.0	0.0	0.0	0.0	0.0	0.0	0.0	0.0	0.0	0.0	0.0	0.0	11.365289496654057	0.0	0.0	0.0	0.0	0.0	0.0	0.0	0.0	0.0	0.0	0.0	0.0	0.0	0.0	0.0	0.0	0.0	0.0	0.0	0.0	0.0	0.0	0.0	0.0	0.0	0.0	0.0	0.0	0.0	0.0	14.12748643761302
3L_37930	0.0	0.0	0.0	0.0	0.0	0.0	0.0	0.0	0.0	0.0	0.0	0.0	0.0	0.0	0.0	0.0	0.0	0.0	0.0	0.0	0.0	0.0	0.0	0.0	0.0	0.0	0.0	0.0	0.0	0.0	0.0	0.0	0.0	0.0	0.0	0.0	0.0	0.0	0.0	0.0	0.0	0.0	0.0	0.0	0.0	0.0	0.0	0.0	0.0
3L_37931	0.0	0.0	4.863056333644569	0.0	0.0	0.0	0.0	0.0	0.0	0.0	0.0	0.0	0.0	0.0	0.0	0.0	0.0	16.639378086604637	0.0	0.0	0.0	0.0	7.795739160804271	0.0	0.0	0.0	0.0	0.0	0.0	0.0	0.0	0.0	0.0	0.0	0.0	0.0	0.0	0.0	0.0	0.0	0.0	0.0	0.0	0.0	0.0	4.831422022781121	0.0	4.293186884142341	5.170844709191694
3L_37932	0.0	0.0	0.0	0.0	0.0	0.0	0.0	0.0	0.0	0.0	0.0	0.0	0.0	0.0	0.0	0.0	0.0	0.0	0.0	0.0	0.0	0.0	0.0	0.0	0.0	0.0	0.0	0.0	0.0	0.0	0.0	0.0	0.0	0.0	0.0	0.0	0.0	0.0	0.0	0.0	0.0	0.0	0.0	0.0	0.0	0.0	0.0	0.0	0.0
3L_37933	0.0	0.0	0.0	0.0	8.689627365606222	0.0	0.0	0.0	0.0	0.0	0.0	0.0	15.20537905489446	0.0	0.0	0.0	0.0	7.633657712895079	0.0	0.0	0.0	10.6329813816496	7.152912093571535	0.0	0.0	0.0	0.0	0.0	0.0	5.793084910404149	0.0	0.0	0.0	0.0	0.0	0.0	0.0	14.527619910974744	0.0	0.0	3.2451306814125402	0.0	0.0	0.0	0.0	0.0	0.0	0.0	4.744463211432258
3L_37934	8.800663217980107	0.0	4.664875354530527	0.0	3.028203475893078	0.0	0.0	0.0	0.0	0.0	0.0	0.0	15.896532648298754	13.477197928824223	6.061090947881891	0.0	0.0	0.0	0.0	0.0	0.0	0.0	0.0	0.0	0.0	0.0	0.0	0.0	0.0	0.0	0.0	0.0	0.0	0.0	0.0	0.0	0.0	0.0	0.0	6.880588758218862	0.0	0.0	0.0	0.0	0.0	0.0	0.0	0.0	0.0
3L_37935	0.0	0.0	0.0	0.0	0.0	0.0	0.0	0.0	0.0	0.0	0.0	0.0	0.0	0.0	0.0	0.0	0.0	0.0	0.0	0.0	0.0	0.0	0.0	0.0	0.0	0.0	0.0	0.0	0.0	0.0	0.0	0.0	0.0	0.0	0.0	0.0	0.0	0.0	0.0	0.0	0.0	0.0	0.0	0.0	0.0	0.0	0.0	0.0	0.0
3L_37936	0.0	0.0	0.0	0.0	0.0	0.0	0.0	0.0	0.0	0.0	0.0	0.0	0.0	0.0	0.0	0.0	0.0	0.0	0.0	0.0	0.0	0.0	0.0	0.0	0.0	0.0	0.0	0.0	0.0	0.0	0.0	0.0	0.0	0.0	0.0	0.0	0.0	0.0	0.0	0.0	0.0	0.0	0.0	0.0	0.0	0.0	0.0	0.0	0.0
3L_37937	0.0	0.0	0.0	0.0	0.0	0.0	0.0	0.0	0.0	0.0	0.0	0.0	0.0	0.0	0.0	0.0	0.0	0.0	0.0	0.0	0.0	0.0	0.0	0.0	0.0	0.0	0.0	0.0	0.0	0.0	0.0	0.0	0.0	0.0	0.0	0.0	0.0	0.0	0.0	0.0	0.0	0.0	0.0	0.0	0.0	0.0	0.0	0.0	0.0
3L_37938	0.0	0.0	0.0	0.0	0.0	0.0	0.0	0.0	0.0	0.0	0.0	0.0	0.0	0.0	0.0	0.0	0.0	0.0	0.0	0.0	0.0	0.0	0.0	0.0	0.0	0.0	0.0	0.0	0.0	0.0	0.0	0.0	0.0	0.0	0.0	0.0	0.0	0.0	0.0	0.0	0.0	0.0	0.0	0.0	0.0	0.0	0.0	0.0	0.0
3L_37939	0.0	0.0	0.0	17.751867940304017	8.464375980809566	0.0	0.0	0.0	0.0	0.0	0.0	0.0	0.0	0.0	0.0	0.0	0.0	0.0	0.0	0.0	0.0	62.14412776832669	0.0	0.0	0.0	0.0	0.0	0.0	0.0	0.0	58.88657268369666	0.0	0.0	0.0	12.210593666853487	0.0	0.0	10.613277634852306	18.77104116395472	0.0	0.0	0.0	0.0	0.0	0.0	0.0	0.0	0.0	0.0
3L_37940	0.0	0.0	0.0	26.56959906475011	0.0	0.0	0.0	0.0	0.0	0.0	0.0	0.0	0.0	0.0	0.0	0.0	0.0	0.0	0.0	0.0	0.0	0.0	0.0	30.90187110829561	0.0	0.0	0.0	0.0	0.0	0.0	0.0	0.0	0.0	0.0	0.0	0.0	0.0	0.0	0.0	0.0	0.0	0.0	0.0	0.0	0.0	0.0	0.0	17.2290516268532	0.0
3L_37941	4.568611174183326	0.0	0.0	0.0	0.0	0.0	0.0	0.0	0.0	0.0	0.0	0.0	0.0	0.0	0.0	0.0	0.0	0.0	0.0	0.0	0.0	0.0	15.528046758054398	7.668893969105094	0.0	0.0	0.0	0.0	0.0	6.288018934482615	0.0	0.0	0.0	0.0	9.071010592219068	0.0	0.0	15.768791669031986	0.0	0.0	0.0	0.0	0.0	0.0	0.0	0.0	0.0	0.0	0.0
3L_37942	0.0	0.0	0.0	0.0	0.0	0.0	0.0	0.0	0.0	0.0	0.0	0.0	0.0	0.0	0.0	0.0	0.0	0.0	0.0	0.0	0.0	0.0	0.0	0.0	0.0	0.0	0.0	0.0	0.0	0.0	0.0	0.0	0.0	0.0	0.0	0.0	0.0	0.0	0.0	0.0	0.0	0.0	0.0	0.0	0.0	0.0	0.0	0.0	0.0
3L_37943	0.0	0.0	0.0	0.0	0.0	0.0	0.0	11.574248223642254	0.0	0.0	0.0	0.0	0.0	0.0	0.0	0.0	0.0	16.571683301874753	0.0	0.0	12.090187966152309	0.0	0.0	0.0	0.0	0.0	0.0	0.0	7.984981846143773	0.0	0.0	0.0	0.0	0.0	0.0	9.428385285307652	5.088615698074111	0.0	0.0	0.0	0.0	0.0	0.0	0.0	0.0	0.0	0.0	0.0	5.149807912164876
3L_37944	29.708058905139193	0.0	0.0	0.0	30.666568533647357	0.0	0.0	0.0	0.0	0.0	0.0	0.0	0.0	0.0	0.0	0.0	0.0	0.0	0.0	0.0	0.0	0.0	0.0	49.868098878466455	0.0	0.0	0.0	0.0	0.0	0.0	0.0	0.0	0.0	0.0	0.0	0.0	0.0	0.0	0.0	0.0	0.0	0.0	0.0	0.0	0.0	0.0	0.0	27.803496011588496	0.0
3L_37945	0.0	0.0	0.0	0.0	0.0	0.0	0.0	0.0	0.0	0.0	0.0	0.0	0.0	0.0	0.0	0.0	0.0	0.0	0.0	0.0	0.0	0.0	0.0	0.0	0.0	0.0	0.0	0.0	0.0	0.0	0.0	0.0	0.0	0.0	0.0	0.0	0.0	0.0	0.0	0.0	0.0	0.0	0.0	0.0	0.0	0.0	0.0	0.0	0.0
3L_37946	0.0	0.0	0.0	0.0	5.11786441753585	0.0	0.0	0.0	0.0	0.0	0.0	0.0	0.0	0.0	20.48729019734382	0.0	0.0	0.0	0.0	0.0	0.0	0.0	12.63839037460189	0.0	0.0	0.0	0.0	0.0	0.0	0.0	0.0	0.0	0.0	0.0	0.0	0.0	0.0	0.0	0.0	5.814325334759781	0.0	0.0	0.0	0.0	0.0	0.0	0.0	13.920160917060201	0.0
3L_37947	0.0	0.0	0.0	0.0	0.0	0.0	0.0	0.0	0.0	0.0	0.0	0.0	13.205713319810682	0.0	0.0	0.0	0.0	0.0	0.0	0.0	0.0	0.0	12.424459287531805	0.0	0.0	0.0	0.0	0.0	0.0	0.0	0.0	0.0	0.0	0.0	0.0	0.0	4.07155513862831	0.0	5.5787632105112825	0.0	0.0	0.0	0.0	0.0	0.0	3.8500394244037053	0.0	0.0	0.0
3L_37948	0.0	0.0	0.0	0.0	0.0	3.987158160995067	0.0	0.0	0.0	0.0	0.0	0.0	0.0	10.230163329672642	0.0	0.0	0.0	0.0	0.0	0.0	8.839286740274355	0.0	0.0	0.0	0.0	0.0	0.0	0.0	0.0	0.0	0.0	0.0	0.0	0.0	0.0	0.0	0.0	0.0	0.0	0.0	0.0	3.4149483215870493	4.713819315534581	0.0	0.0	0.0	10.767131178650931	0.0	0.0
3L_37949	0.0	0.0	7.065140596297866	0.0	0.0	0.0	6.025094518670262	0.0	0.0	0.0	0.0	0.0	0.0	0.0	0.0	0.0	0.0	0.0	0.0	0.0	8.818303270267768	0.0	0.0	0.0	0.0	0.0	0.0	0.0	5.824060942973707	0.0	0.0	0.0	0.0	0.0	0.0	0.0	0.0	0.0	0.0	0.0	2.569142035017406	3.406841619339958	0.0	0.0	0.0	0.0	0.0	0.0	0.0
3L_37950	0.0	0.0	0.0	0.0	0.0	0.0	0.0	0.0	0.0	0.0	0.0	0.0	0.0	0.0	0.0	0.0	0.0	0.0	0.0	0.0	0.0	0.0	0.0	0.0	0.0	0.0	0.0	0.0	0.0	0.0	0.0	0.0	0.0	0.0	0.0	0.0	0.0	0.0	0.0	0.0	0.0	0.0	0.0	0.0	0.0	0.0	0.0	0.0	0.0
3L_37951	0.0	0.0	24.098708309234627	0.0	0.0	0.0	0.0	0.0	0.0	0.0	0.0	0.0	0.0	17.4057738432993	0.0	0.0	0.0	0.0	0.0	0.0	30.07862552712791	0.0	0.0	0.0	0.0	0.0	0.0	0.0	0.0	0.0	0.0	0.0	0.0	0.0	0.0	0.0	0.0	0.0	0.0	0.0	0.0	0.0	0.0	0.0	0.0	23.94194557038094	0.0	0.0	0.0
3L_37952	0.0	0.0	0.0	13.864375902050956	0.0	0.0	0.0	0.0	0.0	0.0	0.0	0.0	0.0	0.0	0.0	0.0	0.0	0.0	0.0	0.0	0.0	0.0	0.0	0.0	0.0	0.0	0.0	0.0	0.0	0.0	0.0	0.0	0.0	0.0	0.0	0.0	0.0	0.0	0.0	3.755188732030483	0.0	0.0	0.0	0.0	0.0	10.11746887234233	0.0	0.0	0.0
3L_37953	3.195687611309794	3.5241607651657856	0.0	4.6122525411205375	4.398392299646633	0.0	11.556385047193388	0.0	0.0	0.0	0.0	0.0	0.0	0.0	0.0	0.0	0.0	0.0	0.0	0.0	0.0	0.0	0.0	0.0	0.0	0.0	0.0	0.0	0.0	13.1951768989399	0.0	0.0	0.0	0.0	0.0	0.0	0.0	0.0	0.0	2.498472184259325	0.0	0.0	0.0	0.0	0.0	0.0	5.15069650293461	0.0	0.0
3L_37954	0.0	0.0	14.535728821443108	0.0	0.0	16.367308592509666	0.0	17.36843842107	0.0	0.0	0.0	0.0	0.0	10.498720730878942	0.0	0.0	0.0	0.0	0.0	0.0	0.0	0.0	0.0	0.0	0.0	0.0	0.0	0.0	0.0	0.0	0.0	0.0	0.0	0.0	13.612053745833009	0.0	0.0	0.0	0.0	0.0	0.0	0.0	0.0	0.0	0.0	7.220586759321236	0.0	0.0	0.0
3L_37955	0.0	0.0	0.0	0.0	0.0	0.0	0.0	0.0	0.0	0.0	0.0	0.0	0.0	0.0	0.0	0.0	0.0	0.0	0.0	0.0	0.0	0.0	0.0	0.0	0.0	0.0	0.0	0.0	0.0	0.0	0.0	0.0	0.0	0.0	0.0	0.0	0.0	0.0	0.0	0.0	0.0	0.0	0.0	0.0	0.0	0.0	0.0	0.0	0.0
3L_37956	0.0	0.0	0.0	7.968267172810998	0.0	6.590376468665396	0.0	0.0	0.0	0.0	0.0	0.0	0.0	16.909444009026263	7.604672615041586	0.0	25.740423275520342	0.0	0.0	0.0	0.0	0.0	0.0	0.0	0.0	0.0	0.0	0.0	0.0	0.0	0.0	0.0	0.0	0.0	0.0	0.0	0.0	0.0	0.0	0.0	0.0	0.0	0.0	0.0	0.0	17.444426418537144	0.0	0.0	0.0
3L_37957	0.0	0.0	4.367117353177515	0.0	0.0	0.0	0.0	0.0	0.0	0.0	0.0	0.0	0.0	0.0	22.696851209089637	0.0	0.0	0.0	0.0	0.0	0.0	0.0	0.0	0.0	0.0	0.0	0.0	0.0	0.0	0.0	0.0	0.0	0.0	0.0	8.17921644742277	0.0	0.0	0.0	0.0	3.220701120868404	0.0	4.211686081135606	0.0	0.0	0.0	0.0	0.0	0.0	9.287034371314208
3L_37958	0.0	0.0	0.0	4.315083980164422	0.0	7.137819881397986	0.0	0.0	0.0	0.0	0.0	0.0	0.0	0.0	8.236370659741528	443.73446929357476	0.0	0.0	0.0	0.0	0.0	0.0	0.0	10.037348975537979	0.0	0.0	0.0	0.0	0.0	0.0	0.0	0.0	0.0	0.0	0.0	0.0	0.0	5.1597031313206365	0.0	2.3374950094481552	0.0	0.0	0.0	0.0	0.0	0.0	0.0	0.0	0.0
3L_37959	0.0	0.0	0.0	0.0	7.598795742850674	6.590376468665396	0.0	6.993486266891018	0.0	0.0	0.0	0.0	0.0	0.0	0.0	0.0	0.0	5.006538539332368	0.0	0.0	0.0	0.0	0.0	4.633761400211485	0.0	0.0	0.0	0.0	0.0	0.0	0.0	0.0	0.0	0.0	0.0	0.0	3.0746847064567766	0.0	0.0	0.0	0.0	2.822285215628235	0.0	0.0	0.0	5.814808806179049	0.0	2.583510691342294	0.0
3L_37960	2.475671575428266	0.0	0.0	0.0	1.7036982518692976	0.0	0.0	0.0	0.0	0.0	0.0	0.0	0.0	0.0	3.410031767855949	0.0	0.0	0.0	0.0	0.0	0.0	0.0	4.207224309005479	4.155674906538871	0.0	0.0	0.0	0.0	0.0	3.407396503738595	0.0	0.0	0.0	0.0	0.0	0.0	0.0	0.0	3.77821000500235	0.0	0.0	0.0	0.0	0.0	0.0	2.6074341075326686	3.990200068631441	0.0	0.0
3L_37961	2.040270033819516	0.0	0.0	0.0	0.0	0.0	0.0	0.0	0.0	330.338266384778	0.0	0.0	0.0	0.0	0.0	0.0	0.0	3.700326812864112	0.0	0.0	10.798576315698538	0.0	0.0	0.0	0.0	0.0	0.0	0.0	0.0	0.0	0.0	0.0	0.0	0.0	0.0	0.0	0.0	7.0420948260320895	0.0	3.190272985278804	0.0	2.0859477211438335	0.0	0.0	0.0	0.0	0.0	0.0	0.0
3L_37962	0.0	0.0	2.6431531760128566	0.0	0.0	0.0	0.0	0.0	0.0	0.0	0.0	0.0	0.0	0.0	0.0	0.0	0.0	0.0	0.0	0.0	0.0	0.0	0.0	4.185200127899717	0.0	0.0	0.0	0.0	0.0	0.0	0.0	0.0	0.0	0.0	0.0	0.0	2.7770464888690425	0.0	0.0	0.0	0.0	0.0	7.037238249923294	0.0	0.0	0.0	0.0	2.3334195142940612	0.0
3L_37963	0.0	0.0	0.0	0.0	0.0	0.0	0.0	0.0	0.0	0.0	0.0	0.0	0.0	4.527884296255847	0.0	0.0	13.785155593051178	0.0	0.0	0.0	0.0	0.0	5.024741828764838	4.963175717762064	0.0	0.0	0.0	0.0	0.0	0.0	0.0	0.0	0.0	0.0	0.0	0.0	0.0	0.0	0.0	2.311645933514289	0.0	0.0	0.0	0.0	0.0	0.0	0.0	0.0	0.0
3L_37964	5.68301936545679	3.133578170241035	0.0	0.0	0.0	0.0	0.0	0.0	0.0	0.0	0.0	0.0	0.0	0.0	0.0	0.0	0.0	0.0	0.0	0.0	0.0	0.0	0.0	0.0	0.0	0.0	0.0	0.0	0.0	3.9109186591493597	0.0	0.0	0.0	0.0	11.283676131414206	0.0	0.0	0.0	4.336528487522941	0.0	2.190791664475875	8.715376713443062	0.0	0.0	0.0	0.0	9.159690036089179	0.0	0.0
3L_37965	2.5591718929222007	0.0	0.0	3.693586014014943	3.522322365760772	0.0	0.0	0.0	0.0	0.0	0.0	0.0	0.0	3.9190757878714013	3.5250465129887387	0.0	11.93163649553518	0.0	0.0	0.0	0.0	0.0	0.0	0.0	0.0	0.0	0.0	0.0	4.4729000405244745	0.0	0.0	0.0	0.0	0.0	0.0	0.0	5.700919501306366	0.0	0.0	0.0	0.0	0.0	0.0	0.0	0.0	0.0	0.0	0.0	0.0
3L_37966	5.723570981724066	0.0	0.0	0.0	0.0	0.0	0.0	0.0	0.0	0.0	0.0	0.0	0.0	8.764987032201686	0.0	0.0	0.0	0.0	0.0	0.0	0.0	0.0	0.0	0.0	0.0	0.0	0.0	0.0	0.0	7.877650632496571	0.0	0.0	0.0	0.0	0.0	0.0	6.375034345497538	0.0	0.0	0.0	0.0	5.851710630568634	0.0	0.0	0.0	0.0	0.0	0.0	0.0
3L_37967	0.0	0.0	0.0	0.0	0.0	0.0	0.0	0.0	0.0	0.0	0.0	0.0	0.0	0.0	0.0	0.0	0.0	0.0	0.0	0.0	0.0	0.0	9.776623701664374	0.0	0.0	0.0	0.0	0.0	0.0	0.0	0.0	0.0	0.0	0.0	0.0	0.0	0.0	0.0	0.0	0.0	0.0	5.881688656339991	0.0	0.0	0.0	0.0	0.0	5.384078633391625	0.0
3L_37968	0.0	2.0314798111536367	0.0	0.0	1.2677124787531389	2.198954353225954	0.0	0.0	0.0	0.0	0.0	0.0	0.0	5.642029054192817	0.0	0.0	0.0	6.681954979660129	0.0	0.0	0.0	0.0	0.0	0.0	0.0	0.0	0.0	0.0	3.219666236519257	0.0	0.0	0.0	0.0	0.0	3.6575695596578854	0.0	0.0	0.0	0.0	2.880456448650679	0.0	0.0	0.0	0.0	0.0	1.9401773477310011	0.0	3.4480713557678646	0.0
3L_37969	0.0	0.0	0.0	3.095388737489986	0.0	7.68038143846376	0.0	0.0	0.0	0.0	0.0	0.0	0.0	0.0	2.954145167875207	0.0	0.0	0.0	0.0	0.0	0.0	5.418027946188147	0.0	0.0	0.0	0.0	0.0	0.0	0.0	0.0	0.0	0.0	0.0	0.0	0.0	4.426083084661232	4.77762314204208	0.0	3.2731017155635334	0.0	1.6535539835769018	4.385430197546088	0.0	0.0	4.798630278973169	0.0	0.0	2.007204257521095	0.0
3L_37970	3.551437781828785	0.0	0.0	0.0	2.444014949550643	0.0	0.0	0.0	0.0	0.0	0.0	0.0	12.829839126647192	0.0	0.0	0.0	0.0	0.0	0.0	0.0	0.0	0.0	6.035410963203306	5.961461535755952	0.0	0.0	0.0	0.0	0.0	0.0	0.0	0.0	0.0	0.0	0.0	7.329212849869137	0.0	0.0	0.0	0.0	0.0	0.0	0.0	0.0	0.0	3.740455759572481	0.0	0.0	0.0
3L_37971	2.038048324163814	0.0	2.160573848414139	2.941461965426056	0.0	0.0	0.0	5.163249026082152	0.0	0.0	0.0	0.0	0.0	0.0	0.0	0.0	0.0	0.0	0.0	0.0	0.0	0.0	0.0	0.0	0.0	0.0	0.0	0.0	0.0	0.0	0.0	0.0	0.0	0.0	8.09311943218674	0.0	0.0	0.0	3.1103376738095565	1.5933995019033156	0.0	2.0836762717197206	0.0	0.0	0.0	2.146519258034153	0.0	0.0	2.2973190286935146
3L_37972	0.0	3.1884399919651307	0.0	0.0	1.989694971802043	0.0	0.0	0.0	0.0	0.0	0.0	0.0	0.0	0.0	7.964935169410189	0.0	0.0	0.0	0.0	0.0	0.0	0.0	0.0	0.0	0.0	0.0	0.0	0.0	0.0	0.0	0.0	0.0	0.0	0.0	0.0	5.966779359239498	3.220344332097365	0.0	0.0	0.0	0.0	0.0	0.0	0.0	0.0	0.0	0.0	0.0	0.0
3L_37973	0.0	0.0	3.562166937391354	0.0	0.0	0.0	12.151148131609085	0.0	0.0	0.0	0.0	0.0	0.0	0.0	0.0	0.0	0.0	0.0	0.0	0.0	0.0	8.488568021017695	0.0	0.0	0.0	0.0	0.0	0.0	0.0	0.0	0.0	0.0	0.0	0.0	0.0	0.0	0.0	0.0	0.0	0.0	0.0	0.0	0.0	0.0	0.0	3.5389949466691157	0.0	0.0	0.0
3L_37974	0.0	0.0	0.0	0.0	4.351337427071584	0.0	0.0	0.0	0.0	0.0	0.0	0.0	0.0	0.0	0.0	0.0	0.0	0.0	0.0	0.0	0.0	0.0	0.0	0.0	0.0	0.0	0.0	0.0	0.0	0.0	0.0	0.0	0.0	0.0	0.0	0.0	0.0	0.0	0.0	0.0	0.0	0.0	0.0	0.0	0.0	0.0	0.0	0.0	0.0
3L_37975	0.0	0.0	0.0	0.0	0.0	0.0	0.0	0.0	0.0	0.0	0.0	0.0	0.0	0.0	0.0	0.0	0.0	0.0	0.0	0.0	0.0	0.0	0.0	0.0	0.0	0.0	0.0	0.0	33.43626129100748	0.0	0.0	0.0	0.0	0.0	0.0	0.0	0.0	0.0	0.0	0.0	0.0	0.0	0.0	0.0	0.0	20.148758282398955	0.0	0.0	0.0
3L_37976	0.0	0.0	0.0	12.632467209273242	6.023363422041414	0.0	0.0	0.0	0.0	0.0	0.0	0.0	0.0	0.0	0.0	0.0	0.0	0.0	0.0	0.0	0.0	0.0	0.0	0.0	0.0	0.0	0.0	0.0	0.0	0.0	0.0	0.0	0.0	0.0	8.689222149522397	0.0	0.0	7.552550647404642	6.678862269170171	0.0	0.0	0.0	0.0	0.0	0.0	0.0	0.0	0.0	0.0
3L_37977	0.0	0.0	0.0	0.0	0.0	0.0	0.0	0.0	0.0	0.0	0.0	0.0	0.0	0.0	0.0	0.0	0.0	0.0	0.0	0.0	0.0	0.0	0.0	0.0	0.0	0.0	0.0	0.0	0.0	0.0	0.0	0.0	0.0	0.0	0.0	0.0	0.0	0.0	0.0	0.0	0.0	0.0	0.0	0.0	0.0	0.0	0.0	0.0	0.0
3L_37978	2.593451793566424	0.0	0.0	0.0	0.0	0.0	0.0	0.0	0.0	0.0	0.0	0.0	0.0	0.0	3.5722642260957476	0.0	0.0	0.0	0.0	0.0	0.0	0.0	0.0	4.3533813801524985	0.0	0.0	0.0	0.0	0.0	0.0	0.0	0.0	0.0	0.0	0.0	5.352187305146931	0.0	4.475714771649033	3.957958564131792	0.0	0.0	0.0	0.0	0.0	0.0	2.7314829357432293	4.180034067277648	2.427187411635208	0.0
3L_37979	0.0	0.0	0.0	0.0	0.0	0.0	0.0	0.0	0.0	0.0	0.0	0.0	0.0	0.0	0.0	0.0	0.0	0.0	0.0	0.0	0.0	0.0	0.0	0.0	0.0	0.0	0.0	0.0	0.0	0.0	0.0	0.0	0.0	0.0	0.0	0.0	0.0	0.0	0.0	0.0	0.0	0.0	0.0	0.0	0.0	0.0	0.0	0.0	0.0
3L_37980	0.0	0.0	0.0	0.0	0.0	0.0	8.233807188937057	0.0	0.0	0.0	0.0	0.0	0.0	0.0	6.2724671934284615	0.0	0.0	0.0	0.0	0.0	0.0	0.0	0.0	0.0	0.0	0.0	0.0	0.0	0.0	0.0	0.0	0.0	0.0	0.0	0.0	0.0	0.0	0.0	0.0	7.120544408343284	3.510952416061905	0.0	0.0	0.0	0.0	0.0	0.0	0.0	0.0
3L_37981	0.0	0.0	0.0	0.0	0.0	0.0	0.0	0.0	0.0	0.0	0.0	0.0	0.0	0.0	0.0	0.0	0.0	0.0	0.0	0.0	12.341230075084043	0.0	0.0	7.828131800689502	0.0	0.0	0.0	0.0	0.0	0.0	0.0	0.0	0.0	0.0	0.0	0.0	0.0	0.0	0.0	0.0	0.0	0.0	0.0	0.0	10.43423095544166	0.0	0.0	0.0	0.0
3L_37982	0.0	0.0	6.3458219108538945	4.31968428291513	0.0	0.0	0.0	0.0	0.0	0.0	0.0	0.0	0.0	0.0	0.0	0.0	0.0	0.0	0.0	0.0	0.0	0.0	5.086345806409609	0.0	0.0	0.0	0.0	0.0	5.231099514344721	0.0	0.0	0.0	0.0	0.0	0.0	0.0	0.0	0.0	0.0	0.0	0.0	3.0599830109743227	0.0	0.0	0.0	0.0	4.823973217300697	2.801098478779438	6.747456209009203
3L_37983	0.0	0.0	0.0	0.0	8.889542105612502	0.0	0.0	0.0	0.0	0.0	0.0	0.0	15.555196057691113	0.0	5.930944823234121	0.0	0.0	0.0	0.0	0.0	0.0	0.0	0.0	0.0	0.0	0.0	0.0	0.0	0.0	0.0	0.0	0.0	0.0	0.0	0.0	0.0	0.0	0.0	0.0	0.0	0.0	0.0	0.0	0.0	0.0	0.0	0.0	0.0	4.853614972431466
3L_37984	0.0	2.6093343718484134	0.0	0.0	0.0	0.0	4.278248741660089	5.994416800192301	0.0	0.0	0.0	0.0	0.0	3.623452287648485	6.518290812892789	0.0	0.0	0.0	0.0	0.0	0.0	0.0	4.02106394135037	0.0	0.0	0.0	0.0	0.0	0.0	6.513253493872005	0.0	0.0	0.0	0.0	0.0	0.0	0.0	0.0	3.611032571152689	1.849901233773129	0.0	0.0	0.0	0.0	0.0	0.0	0.0	0.0	0.0
3L_37985	3.083373494273096	0.0	0.0	0.0	2.1219042477976755	3.6806221134721078	5.575114917056228	0.0	0.0	0.0	0.0	0.0	0.0	0.0	0.0	0.0	0.0	0.0	0.0	0.0	8.159714997474568	0.0	0.0	0.0	0.0	0.0	0.0	0.0	5.3890953810602396	0.0	0.0	0.0	0.0	0.0	0.0	0.0	3.434326574922067	0.0	0.0	0.0	0.0	0.0	0.0	0.0	0.0	0.0	0.0	0.0	0.0
3L_37986	4.813393170228297	7.962216628027799	0.0	3.473522380946757	0.0	0.0	0.0	0.0	0.0	0.0	0.0	0.0	0.0	0.0	0.0	0.0	0.0	8.729789446208347	0.0	0.0	0.0	0.0	0.0	0.0	0.0	0.0	0.0	0.0	4.206404924522373	0.0	0.0	0.0	0.0	0.0	0.0	0.0	0.0	0.0	0.0	0.0	5.566657945569219	2.4605778519450623	0.0	0.0	0.0	0.0	0.0	2.25240494907425	2.712864948157151
3L_37987	0.0	0.0	0.0	0.0	0.0	0.0	0.0	0.0	0.0	0.0	0.0	0.0	0.0	0.0	7.114951287486011	0.0	0.0	0.0	0.0	0.0	0.0	0.0	0.0	0.0	0.0	0.0	0.0	0.0	0.0	0.0	0.0	0.0	0.0	0.0	0.0	0.0	5.753365862863922	0.0	0.0	0.0	0.0	0.0	0.0	0.0	0.0	0.0	8.325458836850146	14.502835546063181	0.0
3L_37988	0.0	0.0	0.0	0.0	0.0	0.0	0.0	0.0	0.0	0.0	0.0	0.0	0.0	0.0	0.0	0.0	0.0	0.0	0.0	0.0	0.0	0.0	0.0	0.0	0.0	0.0	0.0	0.0	0.0	0.0	0.0	0.0	0.0	0.0	0.0	0.0	10.857480369675491	0.0	0.0	0.0	7.515632515632515	0.0	0.0	0.0	0.0	0.0	0.0	0.0	0.0
3L_37989	0.0	0.0	0.0	0.0	0.0	0.0	0.0	0.0	0.0	0.0	0.0	0.0	0.0	0.0	0.0	0.0	0.0	0.0	0.0	0.0	0.0	0.0	0.0	0.0	0.0	0.0	0.0	0.0	0.0	0.0	0.0	0.0	0.0	0.0	0.0	0.0	0.0	0.0	0.0	0.0	0.0	0.0	0.0	0.0	0.0	10.604292688375539	0.0	3.1409807209744325	0.0
3L_37990	0.0	3.038248510498667	0.0	7.952627786799592	0.0	0.0	0.0	0.0	0.0	0.0	0.0	0.0	0.0	0.0	0.0	0.0	0.0	4.996712163396485	0.0	0.0	0.0	0.0	0.0	0.0	0.0	0.0	0.0	0.0	0.0	0.0	0.0	0.0	0.0	0.0	0.0	0.0	3.068649996532425	0.0	0.0	0.0	0.0	0.0	3.888091398142114	0.0	0.0	0.0	0.0	2.578440012850945	0.0
3L_37991	0.0	0.0	12.624349845982932	0.0	2.048773931728297	0.0	0.0	0.0	0.0	0.0	0.0	0.0	0.0	0.0	0.0	0.0	0.0	0.0	0.0	0.0	0.0	0.0	0.0	0.0	0.0	0.0	0.0	0.0	0.0	0.0	0.0	0.0	0.0	0.0	0.0	0.0	0.0	0.0	0.0	0.0	0.0	0.0	0.0	0.0	0.0	3.135557028570569	0.0	0.0	0.0
3L_37992	0.0	0.0	0.0	0.0	0.0	0.0	0.0	0.0	0.0	0.0	0.0	0.0	0.0	0.0	0.0	0.0	0.0	0.0	0.0	0.0	0.0	0.0	0.0	0.0	0.0	0.0	0.0	0.0	0.0	0.0	0.0	0.0	0.0	0.0	0.0	0.0	0.0	0.0	0.0	0.0	2.374659533189429	0.0	4.346643044110603	0.0	0.0	0.0	0.0	0.0	0.0
3L_37993	0.0	0.0	0.0	0.0	0.0	0.0	0.0	0.0	0.0	0.0	0.0	0.0	0.0	0.0	18.502277630376298	0.0	0.0	0.0	0.0	0.0	0.0	0.0	0.0	0.0	0.0	0.0	0.0	0.0	0.0	0.0	0.0	0.0	0.0	0.0	0.0	0.0	0.0	0.0	0.0	0.0	0.0	0.0	0.0	0.0	0.0	0.0	0.0	25.14287438368529	0.0
3L_37994	8.468813172053256	0.0	0.0	0.0	0.0	0.0	0.0	0.0	0.0	0.0	0.0	0.0	0.0	0.0	0.0	0.0	0.0	0.0	0.0	0.0	0.0	0.0	0.0	0.0	0.0	0.0	0.0	0.0	0.0	0.0	0.0	0.0	0.0	0.0	0.0	17.47735371891871	0.0	0.0	19.386833238337854	0.0	0.0	4.329206733474985	0.0	0.0	0.0	0.0	0.0	0.0	0.0
3L_37995	0.0	0.0	0.0	0.0	0.0	0.0	0.0	0.0	0.0	0.0	0.0	0.0	0.0	0.0	0.0	0.0	0.0	13.487813760267597	0.0	0.0	0.0	0.0	0.0	0.0	0.0	0.0	0.0	0.0	12.998069786636684	0.0	0.0	0.0	0.0	0.0	0.0	0.0	0.0	0.0	0.0	0.0	0.0	0.0	0.0	0.0	0.0	0.0	0.0	6.960080458530101	0.0
3L_37996	0.0	4.273257739403924	0.0	0.0	0.0	0.0	7.00640735953029	0.0	0.0	0.0	0.0	0.0	0.0	0.0	0.0	0.0	0.0	0.0	0.0	0.0	20.509097322844983	9.789093970407569	0.0	0.0	0.0	0.0	0.0	0.0	0.0	0.0	0.0	0.0	0.0	0.0	0.0	0.0	0.0	0.0	0.0	0.0	2.98758062733218	0.0	0.0	0.0	0.0	4.081201211790264	0.0	0.0	4.3679185121122375
3L_37997	0.0	0.0	0.0	0.0	0.0	0.0	0.0	0.0	0.0	0.0	0.0	0.0	0.0	0.0	0.0	0.0	0.0	0.0	0.0	0.0	0.0	0.0	9.148595141730036	0.0	0.0	0.0	0.0	0.0	0.0	0.0	0.0	0.0	0.0	0.0	0.0	0.0	0.0	0.0	0.0	0.0	0.0	0.0	0.0	0.0	0.0	0.0	0.0	0.0	0.0
3L_37998	8.137424830538128	0.0	0.0	0.0	0.0	0.0	0.0	0.0	0.0	0.0	0.0	0.0	0.0	12.46152504143457	0.0	0.0	0.0	0.0	0.0	0.0	0.0	0.0	13.828963380904968	0.0	0.0	0.0	0.0	0.0	0.0	0.0	0.0	0.0	0.0	0.0	0.0	0.0	0.0	0.0	0.0	0.0	12.547838634795156	0.0	0.0	0.0	0.0	0.0	13.115614138632042	0.0	0.0
3L_37999	0.0	0.0	0.0	0.0	0.0	0.0	0.0	0.0	0.0	0.0	0.0	0.0	0.0	0.0	0.0	0.0	0.0	0.0	0.0	0.0	0.0	0.0	0.0	0.0	0.0	0.0	0.0	0.0	0.0	0.0	0.0	0.0	0.0	0.0	0.0	0.0	0.0	18.248441583088802	0.0	0.0	0.0	0.0	0.0	0.0	0.0	0.0	0.0	0.0	0.0
3L_38000	0.0	0.0	0.0	0.0	0.0	0.0	0.0	0.0	0.0	0.0	0.0	0.0	0.0	0.0	0.0	0.0	0.0	0.0	0.0	0.0	0.0	0.0	0.0	0.0	0.0	0.0	0.0	0.0	0.0	0.0	0.0	0.0	0.0	0.0	0.0	0.0	0.0	0.0	0.0	0.0	0.0	0.0	0.0	0.0	0.0	0.0	0.0	0.0	0.0
3L_38001	0.0	0.0	0.0	0.0	8.944415822313813	0.0	0.0	0.0	0.0	0.0	0.0	0.0	0.0	0.0	0.0	0.0	0.0	23.572452289356566	0.0	0.0	0.0	0.0	0.0	0.0	0.0	0.0	0.0	0.0	0.0	0.0	0.0	0.0	0.0	0.0	0.0	0.0	0.0	0.0	0.0	0.0	0.0	0.0	0.0	0.0	0.0	0.0	0.0	0.0	0.0
3L_38002	0.0	0.0	0.0	0.0	0.0	0.0	0.0	0.0	0.0	0.0	0.0	0.0	0.0	0.0	0.0	0.0	0.0	0.0	0.0	0.0	0.0	0.0	0.0	0.0	0.0	0.0	0.0	0.0	0.0	0.0	0.0	0.0	0.0	0.0	0.0	0.0	0.0	0.0	0.0	0.0	0.0	0.0	0.0	0.0	0.0	0.0	0.0	0.0	0.0
3L_38003	0.0	0.0	0.0	0.0	0.0	0.0	0.0	0.0	0.0	0.0	0.0	0.0	0.0	0.0	0.0	0.0	0.0	0.0	0.0	0.0	0.0	0.0	0.0	0.0	0.0	0.0	0.0	0.0	0.0	0.0	0.0	0.0	0.0	0.0	0.0	0.0	0.0	0.0	0.0	0.0	0.0	0.0	0.0	0.0	0.0	0.0	0.0	0.0	0.0
3L_38004	0.0	0.0	0.0	18.251638997181946	0.0	0.0	0.0	0.0	0.0	0.0	0.0	0.0	0.0	0.0	0.0	0.0	0.0	0.0	0.0	0.0	0.0	0.0	0.0	0.0	0.0	0.0	0.0	0.0	0.0	0.0	0.0	0.0	0.0	0.0	25.108720760894673	0.0	0.0	0.0	0.0	0.0	0.0	0.0	0.0	0.0	0.0	0.0	0.0	0.0	0.0
3L_38005	0.0	0.0	0.0	0.0	0.0	0.0	14.524011822545623	0.0	0.0	0.0	0.0	0.0	0.0	0.0	0.0	0.0	0.0	0.0	0.0	0.0	0.0	0.0	0.0	0.0	0.0	0.0	0.0	0.0	28.07880597685464	0.0	0.0	0.0	0.0	0.0	0.0	0.0	0.0	0.0	0.0	0.0	0.0	0.0	0.0	0.0	0.0	0.0	0.0	7.5176834709445295	9.054526357726228
3L_38006	0.0	0.0	0.0	0.0	0.0	0.0	0.0	0.0	0.0	0.0	0.0	0.0	0.0	0.0	0.0	0.0	0.0	0.0	0.0	0.0	0.0	0.0	0.0	0.0	0.0	0.0	0.0	0.0	0.0	0.0	0.0	0.0	0.0	0.0	0.0	0.0	0.0	0.0	0.0	0.0	0.0	0.0	0.0	0.0	0.0	0.0	0.0	0.0	0.0
3L_38007	0.0	0.0	0.0	0.0	0.0	0.0	0.0	0.0	0.0	0.0	0.0	0.0	0.0	0.0	0.0	0.0	0.0	0.0	0.0	0.0	0.0	0.0	0.0	0.0	0.0	0.0	0.0	0.0	0.0	0.0	0.0	0.0	0.0	0.0	0.0	0.0	0.0	0.0	0.0	0.0	0.0	0.0	0.0	0.0	0.0	0.0	0.0	0.0	13.75894331315355
3L_38008	20.41753866571385	0.0	0.0	0.0	0.0	0.0	18.458698661744346	0.0	0.0	0.0	0.0	0.0	0.0	0.0	14.061730999085988	0.0	0.0	0.0	0.0	0.0	0.0	0.0	0.0	0.0	0.0	0.0	0.0	0.0	0.0	0.0	0.0	0.0	0.0	0.0	0.0	0.0	0.0	0.0	0.0	0.0	0.0	0.0	0.0	0.0	0.0	0.0	0.0	9.554292265800411	11.507479861910243
3L_38009	0.0	0.0	0.0	0.0	0.0	0.0	0.0	0.0	0.0	0.0	0.0	0.0	0.0	12.738447820133116	0.0	0.0	0.0	30.172738930376404	0.0	0.0	0.0	0.0	0.0	0.0	0.0	0.0	0.0	0.0	0.0	11.44885225256168	0.0	0.0	0.0	0.0	0.0	0.0	9.26504991545642	0.0	0.0	13.0068611192404	0.0	0.0	0.0	0.0	0.0	0.0	0.0	0.0	0.0
3L_38010	0.0	0.0	0.0	0.0	0.0	0.0	0.0	0.0	0.0	0.0	0.0	0.0	0.0	0.0	0.0	0.0	0.0	0.0	0.0	0.0	0.0	0.0	0.0	0.0	0.0	0.0	0.0	0.0	0.0	0.0	0.0	0.0	0.0	0.0	0.0	0.0	0.0	0.0	0.0	0.0	0.0	0.0	0.0	0.0	0.0	0.0	0.0	0.0	0.0
3L_38011	0.0	0.0	0.0	0.0	0.0	0.0	0.0	0.0	0.0	0.0	0.0	0.0	0.0	0.0	0.0	0.0	0.0	0.0	0.0	0.0	0.0	0.0	0.0	0.0	0.0	0.0	0.0	0.0	0.0	0.0	0.0	0.0	0.0	0.0	0.0	0.0	0.0	0.0	0.0	0.0	0.0	0.0	0.0	0.0	0.0	0.0	0.0	0.0	0.0
3L_38012	0.0	0.0	14.607069821793749	0.0	0.0	0.0	0.0	0.0	0.0	0.0	0.0	0.0	0.0	0.0	0.0	0.0	0.0	0.0	0.0	0.0	0.0	0.0	0.0	0.0	0.0	0.0	0.0	0.0	0.0	0.0	0.0	0.0	0.0	0.0	0.0	0.0	0.0	0.0	0.0	0.0	5.311661753379545	0.0	0.0	0.0	0.0	0.0	0.0	0.0	0.0
3L_38013	0.0	9.907120743034056	0.0	0.0	6.182380216383308	21.44772117962467	0.0	0.0	0.0	0.0	0.0	0.0	0.0	0.0	0.0	0.0	0.0	0.0	0.0	0.0	0.0	0.0	0.0	0.0	0.0	0.0	0.0	0.0	0.0	0.0	0.0	0.0	0.0	0.0	0.0	0.0	0.0	0.0	0.0	7.023705004389815	0.0	0.0	0.0	0.0	0.0	0.0	14.479638009049776	8.407777193904362	0.0
3L_38014	0.0	0.0	0.0	10.510671484758475	0.0	0.0	0.0	0.0	0.0	0.0	0.0	0.0	0.0	0.0	0.0	0.0	0.0	0.0	0.0	0.0	0.0	0.0	0.0	0.0	0.0	0.0	0.0	0.0	0.0	0.0	0.0	0.0	0.0	0.0	0.0	0.0	0.0	0.0	0.0	0.0	0.0	0.0	0.0	0.0	0.0	0.0	0.0	0.0	0.0
3L_38015	0.0	0.0	0.0	0.0	0.0	0.0	0.0	0.0	0.0	0.0	0.0	0.0	0.0	0.0	8.132441692426175	0.0	0.0	0.0	0.0	0.0	31.248876993483044	0.0	0.0	0.0	0.0	0.0	0.0	0.0	0.0	0.0	0.0	0.0	0.0	0.0	0.0	0.0	6.5761395298980885	0.0	0.0	0.0	0.0	0.0	0.0	0.0	0.0	0.0	0.0	0.0	0.0
3L_38016	0.0	7.551159102922298	0.0	0.0	0.0	0.0	12.380834468243158	0.0	0.0	0.0	0.0	0.0	0.0	0.0	0.0	0.0	0.0	0.0	0.0	0.0	0.0	0.0	0.0	0.0	0.0	0.0	0.0	0.0	0.0	0.0	0.0	0.0	0.0	0.0	0.0	0.0	0.0	0.0	0.0	0.0	0.0	0.0	0.0	0.0	0.0	0.0	0.0	0.0	0.0
3L_38017	0.0	0.0	0.0	0.0	0.0	0.0	0.0	0.0	0.0	0.0	0.0	0.0	0.0	0.0	0.0	0.0	0.0	0.0	0.0	0.0	0.0	0.0	0.0	0.0	0.0	0.0	0.0	0.0	0.0	0.0	0.0	0.0	0.0	0.0	0.0	0.0	0.0	0.0	0.0	0.0	0.0	0.0	0.0	0.0	0.0	0.0	0.0	0.0	0.0
3L_38018	11.697548193898559	0.0	0.0	0.0	0.0	0.0	0.0	0.0	0.0	0.0	0.0	0.0	0.0	0.0	0.0	0.0	0.0	0.0	0.0	0.0	0.0	0.0	0.0	0.0	0.0	0.0	0.0	0.0	0.0	0.0	0.0	0.0	0.0	0.0	0.0	0.0	6.514488221805295	0.0	0.0	0.0	0.0	5.979716800612324	0.0	0.0	0.0	0.0	0.0	0.0	0.0
3L_38019	0.0	0.0	0.0	0.0	0.0	0.0	0.0	0.0	0.0	0.0	0.0	0.0	0.0	0.0	0.0	0.0	0.0	0.0	0.0	0.0	0.0	0.0	0.0	0.0	0.0	0.0	0.0	0.0	0.0	0.0	0.0	0.0	0.0	0.0	0.0	0.0	0.0	0.0	0.0	0.0	0.0	0.0	0.0	0.0	0.0	0.0	0.0	0.0	0.0
3L_38020	0.0	0.0	0.0	0.0	0.0	0.0	0.0	0.0	0.0	0.0	0.0	0.0	0.0	0.0	0.0	0.0	0.0	0.0	0.0	0.0	0.0	0.0	0.0	0.0	0.0	0.0	0.0	0.0	0.0	0.0	0.0	0.0	0.0	0.0	0.0	0.0	0.0	0.0	0.0	0.0	0.0	0.0	0.0	0.0	0.0	0.0	0.0	0.0	0.0
3L_38021	0.0	0.0	0.0	0.0	0.0	0.0	0.0	0.0	0.0	0.0	0.0	0.0	0.0	0.0	0.0	0.0	0.0	0.0	0.0	0.0	0.0	0.0	0.0	0.0	0.0	0.0	0.0	0.0	0.0	0.0	0.0	0.0	0.0	0.0	0.0	0.0	0.0	0.0	0.0	0.0	0.0	0.0	0.0	0.0	0.0	0.0	0.0	0.0	0.0
3L_38022	0.0	0.0	0.0	0.0	0.0	0.0	0.0	0.0	0.0	0.0	0.0	0.0	0.0	0.0	0.0	0.0	0.0	0.0	0.0	0.0	0.0	0.0	0.0	0.0	0.0	0.0	0.0	0.0	0.0	0.0	0.0	0.0	0.0	0.0	0.0	0.0	0.0	0.0	0.0	0.0	0.0	0.0	0.0	0.0	0.0	0.0	0.0	0.0	0.0
3L_38023	0.0	0.0	0.0	0.0	0.0	0.0	0.0	0.0	0.0	0.0	0.0	0.0	0.0	0.0	0.0	0.0	0.0	0.0	0.0	0.0	0.0	0.0	0.0	0.0	0.0	0.0	0.0	0.0	0.0	0.0	0.0	0.0	0.0	0.0	0.0	0.0	0.0	0.0	0.0	0.0	0.0	0.0	0.0	0.0	0.0	0.0	0.0	0.0	0.0
3L_38024	0.0	0.0	0.0	0.0	0.0	0.0	0.0	0.0	0.0	0.0	0.0	0.0	0.0	0.0	0.0	0.0	0.0	0.0	0.0	0.0	0.0	0.0	0.0	0.0	0.0	0.0	0.0	0.0	0.0	0.0	0.0	0.0	0.0	0.0	0.0	0.0	0.0	0.0	0.0	0.0	0.0	0.0	0.0	0.0	0.0	0.0	0.0	0.0	0.0
3L_38025	0.0	0.0	0.0	0.0	0.0	0.0	0.0	0.0	0.0	0.0	0.0	0.0	0.0	0.0	0.0	0.0	0.0	0.0	0.0	0.0	0.0	0.0	0.0	0.0	0.0	0.0	0.0	0.0	0.0	0.0	0.0	0.0	0.0	0.0	0.0	0.0	0.0	0.0	0.0	0.0	0.0	0.0	0.0	0.0	0.0	0.0	0.0	0.0	0.0
3L_38026	0.0	0.0	0.0	0.0	0.0	0.0	0.0	0.0	0.0	0.0	0.0	0.0	0.0	0.0	0.0	0.0	0.0	0.0	0.0	0.0	0.0	0.0	0.0	0.0	0.0	0.0	0.0	0.0	0.0	0.0	0.0	0.0	0.0	0.0	0.0	0.0	0.0	0.0	0.0	0.0	0.0	0.0	0.0	0.0	0.0	0.0	0.0	0.0	0.0
3L_38027	0.0	0.0	0.0	0.0	0.0	0.0	0.0	0.0	0.0	0.0	0.0	0.0	0.0	0.0	0.0	0.0	0.0	0.0	0.0	0.0	0.0	0.0	0.0	0.0	0.0	0.0	0.0	0.0	0.0	0.0	0.0	0.0	0.0	0.0	0.0	0.0	0.0	0.0	0.0	0.0	0.0	0.0	0.0	0.0	0.0	0.0	0.0	0.0	0.0
3L_38028	0.0	0.0	0.0	0.0	0.0	0.0	0.0	0.0	0.0	0.0	0.0	0.0	0.0	0.0	0.0	0.0	0.0	0.0	0.0	0.0	0.0	0.0	2120.4410517387614	0.0	0.0	0.0	0.0	0.0	0.0	0.0	0.0	0.0	0.0	0.0	0.0	0.0	0.0	0.0	0.0	0.0	0.0	0.0	0.0	0.0	0.0	0.0	0.0	0.0	0.0
3L_38029	0.0	0.0	0.0	0.0	0.0	0.0	0.0	0.0	0.0	0.0	0.0	0.0	0.0	0.0	0.0	0.0	0.0	0.0	0.0	0.0	0.0	0.0	0.0	0.0	0.0	0.0	0.0	0.0	0.0	0.0	0.0	0.0	0.0	0.0	0.0	0.0	0.0	0.0	0.0	0.0	0.0	0.0	0.0	0.0	0.0	0.0	0.0	0.0	0.0
3L_38030	0.0	10.768609503297887	0.0	14.09343950391093	0.0	0.0	0.0	0.0	0.0	0.0	0.0	0.0	0.0	0.0	0.0	0.0	0.0	0.0	0.0	0.0	0.0	0.0	0.0	0.0	0.0	0.0	0.0	0.0	0.0	0.0	0.0	0.0	0.0	0.0	0.0	0.0	0.0	0.0	0.0	0.0	0.0	0.0	0.0	0.0	0.0	0.0	0.0	0.0	11.007154650522839
3L_38031	0.0	0.0	0.0	0.0	0.0	0.0	0.0	0.0	0.0	0.0	0.0	0.0	0.0	0.0	0.0	0.0	0.0	0.0	0.0	0.0	0.0	18.66368047779022	0.0	0.0	0.0	0.0	0.0	0.0	0.0	0.0	0.0	0.0	0.0	0.0	0.0	0.0	0.0	0.0	0.0	0.0	0.0	0.0	0.0	0.0	0.0	15.56226462074761	0.0	0.0	8.327781479013991
3L_38032	0.0	0.0	0.0	0.0	0.0	0.0	0.0	0.0	0.0	0.0	0.0	0.0	0.0	0.0	0.0	0.0	0.0	0.0	0.0	0.0	0.0	0.0	0.0	0.0	0.0	0.0	0.0	0.0	0.0	0.0	0.0	0.0	0.0	0.0	0.0	0.0	0.0	0.0	0.0	0.0	0.0	0.0	0.0	0.0	0.0	0.0	0.0	0.0	0.0
3L_38033	0.0	0.0	0.0	0.0	0.0	0.0	0.0	0.0	0.0	0.0	0.0	0.0	0.0	0.0	0.0	0.0	0.0	0.0	0.0	0.0	0.0	0.0	0.0	0.0	0.0	0.0	0.0	0.0	0.0	0.0	0.0	0.0	0.0	0.0	0.0	0.0	0.0	0.0	0.0	0.0	0.0	0.0	0.0	0.0	0.0	0.0	0.0	0.0	0.0
3L_38034	0.0	0.0	0.0	0.0	0.0	0.0	0.0	0.0	0.0	0.0	0.0	0.0	0.0	0.0	0.0	0.0	0.0	0.0	0.0	0.0	0.0	0.0	0.0	0.0	0.0	0.0	0.0	0.0	0.0	0.0	0.0	0.0	0.0	0.0	0.0	0.0	0.0	0.0	0.0	0.0	0.0	0.0	0.0	0.0	0.0	0.0	0.0	0.0	0.0
3L_38035	0.0	0.0	0.0	0.0	0.0	0.0	0.0	0.0	0.0	0.0	0.0	0.0	0.0	0.0	0.0	0.0	0.0	0.0	0.0	0.0	0.0	0.0	0.0	0.0	0.0	0.0	0.0	0.0	0.0	0.0	0.0	0.0	0.0	0.0	0.0	0.0	0.0	0.0	0.0	0.0	0.0	0.0	0.0	0.0	0.0	0.0	0.0	0.0	0.0
3L_38036	7.35887697650237	0.0	0.0	0.0	0.0	0.0	0.0	0.0	0.0	0.0	0.0	0.0	0.0	0.0	10.136241218214014	0.0	0.0	0.0	0.0	0.0	0.0	0.0	0.0	0.0	0.0	0.0	0.0	0.0	0.0	0.0	0.0	0.0	0.0	0.0	14.611103562040938	0.0	0.0	0.0	0.0	0.0	0.0	0.0	0.0	0.0	16.46502499390794	0.0	0.0	0.0	8.295037908323241
3L_38037	0.0	0.0	0.0	0.0	0.0	0.0	19.448820429040975	27.250480970989138	0.0	0.0	0.0	0.0	0.0	0.0	14.816000094822401	0.0	0.0	19.50823637739854	0.0	0.0	0.0	0.0	0.0	0.0	0.0	0.0	0.0	0.0	18.79989020864118	0.0	0.0	0.0	0.0	0.0	21.356842946048342	0.0	0.0	0.0	0.0	0.0	0.0	0.0	0.0	0.0	0.0	0.0	0.0	0.0	0.0
3L_38038	0.0	0.0	0.0	0.0	0.0	0.0	0.0	0.0	0.0	0.0	0.0	0.0	0.0	0.0	0.0	0.0	49.1605830445149	0.0	0.0	0.0	0.0	13.318682782272834	0.0	0.0	0.0	0.0	0.0	0.0	0.0	7.256314807961628	0.0	0.0	0.0	0.0	0.0	0.0	0.0	9.098518761145685	0.0	0.0	0.0	0.0	0.0	0.0	0.0	5.552732916323091	0.0	0.0	0.0
3L_38039	0.0	0.0	0.0	0.0	0.0	0.0	0.0	0.0	0.0	0.0	0.0	0.0	0.0	0.0	0.0	0.0	0.0	0.0	0.0	0.0	0.0	0.0	0.0	0.0	0.0	0.0	0.0	0.0	0.0	0.0	0.0	0.0	0.0	0.0	0.0	0.0	0.0	0.0	0.0	0.0	0.0	0.0	0.0	0.0	0.0	0.0	0.0	0.0	0.0
3L_38040	0.0	0.0	0.0	0.0	0.0	0.0	0.0	0.0	0.0	0.0	0.0	0.0	0.0	0.0	0.0	0.0	0.0	0.0	0.0	0.0	0.0	0.0	0.0	0.0	0.0	0.0	0.0	0.0	0.0	0.0	0.0	0.0	0.0	0.0	0.0	0.0	0.0	0.0	0.0	0.0	0.0	0.0	0.0	0.0	0.0	0.0	0.0	0.0	0.0
3L_38041	0.0	0.0	0.0	0.0	0.0	0.0	0.0	0.0	0.0	0.0	0.0	0.0	0.0	0.0	0.0	0.0	0.0	0.0	0.0	0.0	0.0	0.0	0.0	0.0	0.0	0.0	0.0	0.0	0.0	0.0	0.0	0.0	0.0	0.0	0.0	0.0	0.0	0.0	0.0	0.0	0.0	0.0	0.0	0.0	0.0	0.0	0.0	0.0	0.0
3L_38042	0.0	0.0	0.0	0.0	0.0	0.0	0.0	0.0	0.0	0.0	0.0	0.0	0.0	0.0	0.0	0.0	0.0	0.0	0.0	0.0	0.0	0.0	0.0	0.0	0.0	0.0	0.0	0.0	0.0	0.0	0.0	0.0	0.0	0.0	0.0	0.0	0.0	0.0	0.0	0.0	0.0	0.0	0.0	0.0	0.0	0.0	0.0	0.0	0.0
3L_38043	0.0	0.0	0.0	0.0	0.0	0.0	0.0	0.0	0.0	0.0	0.0	0.0	0.0	0.0	6.365392633331105	0.0	43.09137526124146	0.0	0.0	0.0	0.0	0.0	0.0	0.0	0.0	0.0	0.0	0.0	0.0	0.0	0.0	0.0	0.0	0.0	9.175532524968919	0.0	5.147249953031344	0.0	0.0	0.0	0.0	0.0	6.521753308159365	0.0	0.0	0.0	0.0	0.0	0.0
3L_38044	0.0	0.0	0.0	0.0	0.0	0.0	0.0	0.0	0.0	0.0	0.0	0.0	0.0	0.0	0.0	0.0	0.0	0.0	0.0	0.0	0.0	0.0	0.0	0.0	0.0	0.0	0.0	0.0	0.0	0.0	0.0	0.0	0.0	0.0	0.0	0.0	0.0	0.0	0.0	0.0	0.0	0.0	0.0	0.0	0.0	0.0	0.0	0.0	0.0
3L_38045	0.0	0.0	15.726237654903441	0.0	0.0	0.0	0.0	0.0	0.0	0.0	0.0	0.0	0.0	0.0	0.0	0.0	0.0	0.0	0.0	0.0	0.0	0.0	0.0	0.0	0.0	0.0	0.0	0.0	0.0	0.0	0.0	0.0	0.0	0.0	0.0	0.0	0.0	0.0	0.0	0.0	0.0	0.0	0.0	0.0	0.0	0.0	0.0	0.0	0.0
3L_38046	0.0	0.0	0.0	0.0	0.0	0.0	0.0	0.0	0.0	0.0	0.0	0.0	0.0	10.967413620650323	0.0	0.0	0.0	0.0	0.0	0.0	0.0	0.0	0.0	0.0	0.0	0.0	0.0	0.0	0.0	0.0	0.0	0.0	0.0	0.0	0.0	0.0	0.0	0.0	0.0	0.0	0.0	7.322102204831415	20.214107830136808	0.0	0.0	7.542934382505219	0.0	0.0	0.0
3L_38047	0.0	0.0	0.0	0.0	0.0	0.0	0.0	0.0	0.0	0.0	0.0	0.0	0.0	0.0	0.0	0.0	0.0	0.0	0.0	0.0	0.0	0.0	0.0	0.0	0.0	0.0	0.0	0.0	0.0	0.0	0.0	0.0	0.0	0.0	0.0	0.0	0.0	0.0	0.0	0.0	0.0	0.0	0.0	0.0	0.0	0.0	0.0	0.0	0.0
3L_38048	0.0	5.5285272003538255	0.0	0.0	0.0	0.0	9.064539521392312	0.0	0.0	0.0	0.0	0.0	0.0	0.0	6.905314329908297	0.0	23.37322363500374	0.0	0.0	0.0	0.0	0.0	0.0	8.415241685741213	0.0	0.0	0.0	0.0	0.0	0.0	0.0	0.0	0.0	0.0	0.0	0.0	0.0	8.651716500553709	0.0	0.0	0.0	0.0	0.0	0.0	0.0	0.0	0.0	0.0	0.0
3L_38049	0.0	0.0	0.0	0.0	0.0	0.0	0.0	0.0	0.0	0.0	0.0	0.0	0.0	0.0	0.0	0.0	0.0	0.0	0.0	0.0	0.0	0.0	0.0	0.0	0.0	0.0	0.0	0.0	0.0	0.0	0.0	0.0	0.0	0.0	0.0	0.0	0.0	0.0	0.0	0.0	0.0	0.0	0.0	0.0	0.0	0.0	0.0	0.0	0.0
3L_38050	0.0	5.925311449183048	5.6960583276372745	0.0	0.0	0.0	0.0	0.0	0.0	0.0	0.0	0.0	0.0	0.0	0.0	0.0	0.0	0.0	0.0	0.0	0.0	0.0	0.0	0.0	0.0	0.0	0.0	0.0	9.390949941541336	0.0	0.0	0.0	0.0	0.0	0.0	0.0	0.0	0.0	0.0	0.0	0.0	5.4933283527156265	0.0	0.0	0.0	0.0	0.0	10.057149753474118	0.0
3L_38051	0.0	0.0	0.0	0.0	3.3658428878393445	0.0	0.0	0.0	0.0	0.0	0.0	0.0	0.0	0.0	0.0	0.0	0.0	0.0	0.0	0.0	0.0	0.0	8.311833390962045	0.0	0.0	0.0	0.0	0.0	0.0	0.0	0.0	0.0	0.0	0.0	0.0	0.0	0.0	0.0	0.0	0.0	0.0	0.0	0.0	0.0	0.0	0.0	0.0	0.0	5.513165439068495
3L_38052	0.0	0.0	0.0	0.0	0.0	0.0	0.0	0.0	0.0	0.0	0.0	0.0	0.0	0.0	0.0	0.0	0.0	0.0	0.0	0.0	0.0	0.0	0.0	0.0	0.0	0.0	0.0	0.0	0.0	0.0	0.0	0.0	0.0	0.0	0.0	0.0	0.0	0.0	0.0	0.0	0.0	0.0	0.0	0.0	0.0	0.0	0.0	0.0	5.179307630156001
3L_38053	3.8066597512347853	0.0	0.0	0.0	0.0	0.0	0.0	0.0	0.0	0.0	0.0	0.0	0.0	0.0	0.0	0.0	0.0	6.903931789153924	0.0	0.0	0.0	0.0	0.0	0.0	0.0	0.0	0.0	0.0	0.0	0.0	0.0	0.0	0.0	0.0	0.0	0.0	0.0	0.0	0.0	0.0	2.934918189155477	0.0	0.0	0.0	0.0	0.0	0.0	7.125234910088443	0.0
3L_38054	0.0	0.0	0.0	0.0	0.0	0.0	0.0	0.0	0.0	0.0	0.0	0.0	0.0	0.0	0.0	0.0	0.0	0.0	0.0	0.0	0.0	0.0	0.0	0.0	0.0	0.0	0.0	0.0	0.0	0.0	0.0	0.0	0.0	0.0	0.0	0.0	7.5713180301853304	0.0	0.0	0.0	0.0	0.0	0.0	0.0	0.0	0.0	0.0	0.0	0.0
3L_38055	0.0	0.0	0.0	0.0	3.188108609933636	0.0	0.0	0.0	0.0	0.0	0.0	0.0	0.0	0.0	0.0	0.0	0.0	0.0	0.0	0.0	0.0	0.0	0.0	7.776460963721254	0.0	0.0	0.0	0.0	0.0	0.0	0.0	0.0	0.0	0.0	0.0	0.0	0.0	0.0	0.0	0.0	0.0	4.736409347019662	6.537896261892433	0.0	0.0	0.0	0.0	0.0	0.0
3L_38056	0.0	0.0	0.0	0.0	0.0	0.0	0.0	0.0	0.0	0.0	0.0	0.0	0.0	0.0	0.0	0.0	0.0	0.0	0.0	0.0	0.0	0.0	0.0	0.0	0.0	0.0	0.0	0.0	0.0	0.0	0.0	0.0	0.0	0.0	0.0	0.0	0.0	0.0	0.0	0.0	0.0	0.0	0.0	0.0	0.0	0.0	0.0	0.0	0.0
3L_38057	0.0	0.0	0.0	0.0	0.0	0.0	0.0	0.0	0.0	0.0	0.0	0.0	0.0	0.0	0.0	0.0	0.0	0.0	0.0	0.0	0.0	0.0	0.0	0.0	0.0	0.0	0.0	0.0	0.0	0.0	0.0	0.0	0.0	0.0	0.0	0.0	0.0	0.0	0.0	0.0	0.0	0.0	0.0	0.0	0.0	11.57272124439157	0.0	0.0	0.0
3L_38058	0.0	0.0	0.0	0.0	0.0	0.0	0.0	0.0	0.0	0.0	0.0	0.0	0.0	0.0	0.0	0.0	0.0	0.0	0.0	0.0	0.0	0.0	0.0	0.0	0.0	0.0	0.0	0.0	0.0	0.0	0.0	0.0	0.0	0.0	0.0	0.0	0.0	0.0	0.0	6.641173415648464	6.54917447655723	0.0	0.0	0.0	0.0	0.0	0.0	0.0	0.0
3L_38059	0.0	0.0	0.0	0.0	0.0	0.0	0.0	0.0	0.0	0.0	0.0	0.0	0.0	0.0	0.0	0.0	0.0	0.0	0.0	0.0	0.0	0.0	0.0	0.0	0.0	0.0	0.0	0.0	0.0	0.0	0.0	0.0	0.0	0.0	0.0	0.0	0.0	0.0	0.0	0.0	0.0	0.0	0.0	0.0	0.0	0.0	0.0	0.0	0.0
3L_38060	0.0	0.0	0.0	0.0	0.0	0.0	0.0	0.0	0.0	0.0	0.0	0.0	0.0	0.0	0.0	0.0	0.0	0.0	0.0	0.0	0.0	0.0	0.0	0.0	0.0	0.0	0.0	0.0	0.0	0.0	0.0	0.0	0.0	0.0	0.0	0.0	152.53435836422156	0.0	0.0	0.0	0.0	0.0	0.0	0.0	0.0	0.0	0.0	0.0	0.0
3L_38061	0.0	0.0	0.0	0.0	0.0	0.0	0.0	0.0	0.0	0.0	0.0	0.0	88.96480552293512	0.0	0.0	0.0	0.0	0.0	0.0	0.0	0.0	0.0	0.0	0.0	0.0	0.0	0.0	0.0	0.0	0.0	0.0	0.0	0.0	0.0	0.0	0.0	0.0	0.0	0.0	0.0	0.0	0.0	0.0	0.0	0.0	0.0	0.0	23.047634851711514	0.0
3L_38062	0.0	0.0	0.0	0.0	0.0	0.0	0.0	0.0	0.0	0.0	0.0	0.0	0.0	0.0	0.0	0.0	0.0	0.0	0.0	0.0	0.0	0.0	0.0	0.0	0.0	0.0	0.0	0.0	0.0	0.0	0.0	0.0	0.0	0.0	0.0	0.0	0.0	0.0	0.0	0.0	0.0	0.0	0.0	0.0	0.0	0.0	0.0	0.0	0.0
3L_38063	0.0	0.0	0.0	0.0	0.0	0.0	0.0	0.0	0.0	0.0	0.0	0.0	0.0	0.0	0.0	0.0	0.0	0.0	0.0	0.0	0.0	0.0	0.0	0.0	0.0	0.0	0.0	0.0	0.0	0.0	0.0	0.0	0.0	0.0	0.0	0.0	0.0	0.0	0.0	0.0	0.0	0.0	0.0	0.0	0.0	0.0	0.0	0.0	0.0
3L_38064	0.0	0.0	0.0	0.0	0.0	0.0	0.0	0.0	0.0	0.0	0.0	0.0	0.0	0.0	0.0	0.0	0.0	0.0	0.0	0.0	0.0	0.0	0.0	0.0	0.0	0.0	0.0	0.0	0.0	0.0	0.0	0.0	0.0	0.0	0.0	0.0	0.0	0.0	0.0	0.0	0.0	0.0	0.0	0.0	0.0	0.0	0.0	0.0	0.0
3L_38065	0.0	0.0	0.0	0.0	0.0	0.0	0.0	0.0	0.0	0.0	0.0	0.0	0.0	9.459243430791918	8.508198074254448	0.0	0.0	0.0	0.0	0.0	0.0	0.0	0.0	0.0	0.0	0.0	0.0	0.0	0.0	0.0	0.0	0.0	0.0	0.0	0.0	0.0	0.0	0.0	0.0	0.0	0.0	0.0	0.0	0.0	13.820477525139447	0.0	9.95574670589231	0.0	0.0
3L_38066	0.0	0.0	0.0	0.0	0.0	0.0	0.0	0.0	0.0	0.0	0.0	0.0	0.0	0.0	0.0	0.0	0.0	0.0	0.0	0.0	0.0	0.0	0.0	0.0	0.0	0.0	0.0	0.0	0.0	0.0	0.0	0.0	0.0	0.0	0.0	0.0	0.0	0.0	0.0	0.0	0.0	0.0	0.0	0.0	0.0	38.905661551869024	0.0	0.0	0.0
3L_38067	0.0	0.0	0.0	0.0	0.0	0.0	0.0	0.0	0.0	0.0	0.0	0.0	0.0	0.0	0.0	0.0	0.0	0.0	0.0	0.0	0.0	0.0	0.0	0.0	0.0	0.0	0.0	0.0	0.0	0.0	0.0	0.0	0.0	0.0	0.0	0.0	0.0	0.0	0.0	0.0	0.0	0.0	0.0	0.0	0.0	0.0	0.0	0.0	0.0
3L_38068	0.0	0.0	0.0	0.0	3.118634088167528	0.0	0.0	0.0	0.0	0.0	0.0	0.0	0.0	0.0	0.0	0.0	0.0	0.0	0.0	0.0	0.0	0.0	0.0	0.0	0.0	0.0	0.0	0.0	7.9205348578778825	0.0	0.0	0.0	0.0	0.0	0.0	0.0	0.0	0.0	0.0	0.0	0.0	0.0	0.0	0.0	0.0	0.0	0.0	0.0	0.0
3L_38069	0.0	0.0	4.985243678711016	0.0	0.0	0.0	0.0	0.0	0.0	0.0	0.0	0.0	0.0	0.0	0.0	0.0	0.0	0.0	0.0	0.0	0.0	0.0	0.0	0.0	0.0	0.0	0.0	0.0	0.0	0.0	0.0	0.0	0.0	0.0	0.0	0.0	0.0	0.0	0.0	0.0	0.0	0.0	0.0	0.0	0.0	0.0	0.0	0.0	0.0
3L_38070	3.129778780976203	0.0	3.317938100546796	0.0	0.0	0.0	5.659021328851388	0.0	0.0	0.0	0.0	0.0	0.0	0.0	0.0	0.0	0.0	0.0	0.0	0.0	0.0	0.0	0.0	10.507325181750456	0.0	0.0	0.0	0.0	0.0	0.0	0.0	0.0	0.0	0.0	0.0	0.0	3.4860137641767466	0.0	0.0	0.0	0.0	6.399696910354325	0.0	0.0	0.0	6.592709649815041	5.044466976396938	0.0	0.0
3L_38071	0.0	0.0	0.0	0.0	0.0	0.0	0.0	0.0	0.0	0.0	0.0	0.0	0.0	0.0	0.0	0.0	0.0	0.0	0.0	0.0	0.0	0.0	0.0	0.0	0.0	0.0	0.0	0.0	0.0	0.0	0.0	0.0	0.0	0.0	0.0	0.0	0.0	0.0	0.0	0.0	0.0	0.0	0.0	0.0	0.0	0.0	0.0	0.0	0.0
3L_38072	0.0	0.0	0.0	0.0	0.0	0.0	0.0	0.0	0.0	0.0	0.0	0.0	0.0	0.0	0.0	0.0	0.0	0.0	0.0	0.0	0.0	0.0	0.0	0.0	0.0	0.0	0.0	0.0	0.0	0.0	0.0	0.0	0.0	0.0	0.0	0.0	0.0	0.0	0.0	0.0	0.0	0.0	0.0	0.0	0.0	6.071520077909746	0.0	0.0	6.4980635770540385
3L_38073	7.902636359002544	0.0	0.0	0.0	0.0	0.0	14.288929294805616	0.0	0.0	0.0	0.0	0.0	0.0	0.0	0.0	0.0	0.0	0.0	0.0	0.0	0.0	0.0	0.0	0.0	0.0	0.0	0.0	0.0	6.906082117460026	0.0	0.0	0.0	0.0	0.0	0.0	0.0	0.0	0.0	0.0	3.0892439322615304	6.0928984222439535	0.0	0.0	0.0	0.0	0.0	0.0	7.396003865151619	0.0
3L_38074	0.0	0.0	0.0	0.0	0.0	0.0	0.0	0.0	0.0	0.0	0.0	0.0	0.0	0.0	0.0	0.0	0.0	9.359650173715107	0.0	0.0	0.0	0.0	0.0	0.0	0.0	0.0	0.0	0.0	0.0	7.102918447131557	0.0	0.0	0.0	0.0	0.0	10.650262422466088	0.0	0.0	0.0	4.034757010793782	3.97886427298192	5.276220706422637	0.0	0.0	0.0	0.0	0.0	4.829835244660134	0.0
3L_38075	7.143540881770113	0.0	7.5730037562098635	0.0	0.0	0.0	0.0	0.0	0.0	0.0	0.0	0.0	0.0	0.0	0.0	0.0	0.0	0.0	0.0	0.0	0.0	0.0	0.0	0.0	0.0	0.0	0.0	0.0	0.0	0.0	0.0	0.0	0.0	0.0	0.0	0.0	0.0	0.0	5.451005274392704	0.0	5.507639095425356	3.6517354507556172	5.040668110314014	0.0	0.0	3.7618705826234686	0.0	0.0	0.0
3L_38076	0.0	0.0	0.0	7.1147741130366855	0.0	0.0	0.0	0.0	0.0	0.0	0.0	0.0	0.0	0.0	0.0	0.0	0.0	0.0	0.0	0.0	0.0	0.0	0.0	0.0	0.0	0.0	0.0	0.0	0.0	0.0	0.0	0.0	0.0	0.0	0.0	0.0	0.0	0.0	0.0	0.0	0.0	0.0	0.0	0.0	0.0	0.0	0.0	0.0	0.0
3L_38077	0.0	0.0	27.13851498046027	0.0	0.0	0.0	0.0	0.0	0.0	0.0	0.0	0.0	0.0	0.0	0.0	0.0	0.0	0.0	0.0	0.0	0.0	0.0	0.0	0.0	0.0	0.0	0.0	0.0	0.0	0.0	0.0	0.0	0.0	0.0	0.0	0.0	0.0	0.0	0.0	0.0	0.0	0.0	0.0	0.0	0.0	0.0	0.0	0.0	0.0
3L_38078	4.742249267796713	10.459375784453185	0.0	0.0	0.0	0.0	0.0	0.0	0.0	0.0	0.0	0.0	17.13173619867332	14.524412632753132	0.0	0.0	0.0	0.0	0.0	0.0	0.0	0.0	0.0	0.0	0.0	0.0	0.0	0.0	0.0	6.527006140607378	0.0	0.0	0.0	0.0	0.0	0.0	0.0	0.0	0.0	0.0	0.0	0.0	0.0	0.0	0.0	0.0	0.0	0.0	0.0
3L_38079	0.0	0.0	0.0	0.0	0.0	0.0	0.0	0.0	0.0	0.0	0.0	0.0	0.0	0.0	0.0	0.0	0.0	0.0	0.0	0.0	0.0	0.0	0.0	0.0	0.0	0.0	0.0	0.0	0.0	5.949172648559764	0.0	0.0	0.0	0.0	0.0	0.0	0.0	0.0	0.0	0.0	3.332566842959453	0.0	0.0	0.0	0.0	0.0	0.0	0.0	9.744594186375108
3L_38080	0.0	6.902954809806338	0.0	0.0	0.0	0.0	0.0	0.0	0.0	0.0	0.0	0.0	0.0	0.0	0.0	0.0	0.0	0.0	0.0	0.0	0.0	0.0	0.0	0.0	0.0	0.0	0.0	0.0	0.0	0.0	0.0	0.0	0.0	0.0	0.0	0.0	0.0	0.0	0.0	0.0	0.0	0.0	0.0	0.0	0.0	0.0	0.0	0.0	0.0
3L_38081	0.0	0.0	0.0	5.767777732917285	0.0	0.0	0.0	0.0	0.0	0.0	0.0	0.0	14.436993351764563	0.0	0.0	0.0	0.0	0.0	0.0	0.0	0.0	0.0	0.0	0.0	0.0	0.0	0.0	0.0	0.0	0.0	0.0	0.0	0.0	0.0	0.0	0.0	0.0	0.0	0.0	0.0	0.0	0.0	0.0	0.0	0.0	0.0	0.0	3.7401144100998054	0.0
3L_38082	0.0	0.0	0.0	0.0	0.0	0.0	0.0	0.0	0.0	0.0	0.0	0.0	0.0	0.0	0.0	0.0	0.0	0.0	0.0	0.0	0.0	0.0	0.0	0.0	0.0	0.0	0.0	0.0	0.0	0.0	0.0	0.0	0.0	0.0	0.0	0.0	0.0	0.0	0.0	0.0	0.0	0.0	0.0	0.0	0.0	0.0	0.0	0.0	0.0
3L_38083	0.0	0.0	0.0	0.0	0.0	0.0	0.0	0.0	0.0	0.0	0.0	0.0	0.0	0.0	0.0	0.0	0.0	0.0	0.0	0.0	0.0	0.0	0.0	0.0	0.0	0.0	0.0	0.0	0.0	8.033238326901389	0.0	0.0	0.0	0.0	0.0	0.0	0.0	0.0	0.0	0.0	0.0	0.0	0.0	0.0	0.0	0.0	0.0	0.0	0.0
3L_38084	4.116439247119727	4.539553126390238	0.0	0.0	0.0	0.0	0.0	20.85740625638758	0.0	0.0	0.0	0.0	0.0	0.0	0.0	0.0	0.0	0.0	252.80614824552532	0.0	0.0	0.0	0.0	0.0	0.0	0.0	0.0	0.0	14.389358781393984	22.66268407765142	0.0	0.0	0.0	0.0	0.0	0.0	0.0	0.0	0.0	3.2183399030378554	0.0	0.0	0.0	0.0	0.0	0.0	0.0	3.8525372039517785	0.0
3L_38085	0.0	0.0	0.0	0.0	0.0	0.0	0.0	0.0	0.0	0.0	0.0	0.0	0.0	0.0	0.0	0.0	0.0	0.0	0.0	0.0	0.0	0.0	0.0	0.0	0.0	0.0	0.0	0.0	13.315526036513834	0.0	0.0	0.0	0.0	0.0	0.0	0.0	0.0	0.0	0.0	0.0	0.0	0.0	0.0	0.0	0.0	0.0	0.0	3.5650344275374666	0.0
3L_38086	0.0	0.0	0.0	0.0	0.0	19.947657347121154	0.0	0.0	0.0	0.0	0.0	0.0	0.0	0.0	0.0	0.0	0.0	0.0	0.0	0.0	0.0	0.0	0.0	0.0	0.0	0.0	0.0	0.0	0.0	0.0	0.0	0.0	0.0	0.0	0.0	0.0	0.0	14.419527500922849	0.0	0.0	0.0	0.0	0.0	0.0	0.0	0.0	0.0	0.0	0.0
3L_38087	0.0	0.0	0.0	0.0	0.0	0.0	0.0	0.0	0.0	0.0	0.0	0.0	0.0	0.0	0.0	0.0	0.0	0.0	0.0	0.0	0.0	0.0	0.0	0.0	0.0	0.0	0.0	0.0	0.0	0.0	0.0	0.0	0.0	0.0	11.193044194615696	0.0	0.0	0.0	0.0	0.0	0.0	0.0	0.0	0.0	0.0	0.0	0.0	10.55192920921732	0.0
3L_38088	0.0	3.213259192732893	0.0	0.0	0.0	0.0	0.0	0.0	0.0	0.0	0.0	0.0	10.526193907228443	0.0	0.0	0.0	0.0	0.0	0.0	0.0	0.0	0.0	0.0	0.0	0.0	0.0	0.0	0.0	0.0	0.0	0.0	0.0	0.0	0.0	0.0	0.0	0.0	0.0	0.0	0.0	0.0	0.0	0.0	0.0	0.0	0.0	4.696301897071152	0.0	0.0
3L_38089	0.0	0.0	0.0	0.0	0.0	0.0	0.0	0.0	0.0	0.0	0.0	0.0	10.99998680001584	0.0	0.0	0.0	0.0	0.0	0.0	0.0	0.0	0.0	0.0	0.0	0.0	0.0	0.0	0.0	0.0	0.0	0.0	0.0	0.0	0.0	6.04570066043234	0.0	0.0	5.254838655433924	4.64695243565365	0.0	0.0	0.0	0.0	0.0	0.0	0.0	0.0	0.0	0.0
3L_38090	0.0	0.0	0.0	0.0	0.0	0.0	0.0	0.0	0.0	0.0	0.0	0.0	0.0	0.0	13.4270000859328	0.0	0.0	0.0	0.0	0.0	0.0	0.0	0.0	0.0	0.0	0.0	0.0	0.0	0.0	0.0	0.0	0.0	0.0	0.0	0.0	0.0	0.0	0.0	0.0	0.0	0.0	0.0	0.0	0.0	0.0	20.533543596819765	15.711412770236299	0.0	0.0
3L_38091	0.0	0.0	0.0	0.0	0.0	0.0	0.0	0.0	0.0	0.0	0.0	0.0	0.0	0.0	0.0	0.0	0.0	0.0	0.0	0.0	0.0	0.0	0.0	0.0	0.0	0.0	0.0	0.0	0.0	0.0	0.0	0.0	0.0	0.0	0.0	0.0	0.0	0.0	0.0	0.0	0.0	0.0	0.0	0.0	0.0	0.0	0.0	0.0	0.0
3L_38092	0.0	0.0	0.0	0.0	2.1324435073066046	3.6989033491350485	0.0	15.700608241563277	0.0	0.0	0.0	0.0	0.0	0.0	0.0	0.0	0.0	0.0	0.0	0.0	0.0	0.0	10.531991978834908	0.0	0.0	0.0	0.0	0.0	0.0	0.0	0.0	0.0	0.0	0.0	6.1524680010139265	12.789719112188859	0.0	0.0	0.0	0.0	0.0	0.0	0.0	0.0	0.0	0.0	0.0	0.0	3.492888479056641
3L_38093	0.0	0.0	0.0	0.0	0.0	0.0	0.0	0.0	0.0	0.0	0.0	0.0	0.0	0.0	0.0	0.0	0.0	0.0	0.0	0.0	0.0	0.0	0.0	0.0	0.0	0.0	0.0	0.0	0.0	0.0	0.0	0.0	0.0	0.0	0.0	0.0	0.0	9.219716917811757	0.0	0.0	0.0	0.0	0.0	0.0	0.0	0.0	0.0	0.0	0.0
3L_38094	0.0	5.177216107354753	0.0	0.0	0.0	0.0	0.0	0.0	0.0	0.0	0.0	0.0	0.0	0.0	0.0	0.0	0.0	0.0	0.0	0.0	0.0	0.0	0.0	0.0	0.0	0.0	0.0	0.0	0.0	0.0	0.0	0.0	0.0	0.0	18.642595347553904	0.0	0.0	0.0	7.164699240255293	0.0	0.0	0.0	0.0	0.0	0.0	0.0	0.0	0.0	0.0
3L_38095	0.0	0.0	0.0	0.0	0.0	0.0	20.427131315813664	0.0	0.0	0.0	0.0	0.0	0.0	0.0	0.0	0.0	0.0	0.0	0.0	0.0	0.0	0.0	0.0	0.0	0.0	0.0	0.0	0.0	0.0	15.549246017060636	0.0	0.0	0.0	0.0	0.0	23.31486019244086	0.0	0.0	0.0	8.832627017592827	0.0	0.0	0.0	0.0	0.0	0.0	0.0	0.0	0.0
3L_38096	0.0	0.0	0.0	0.0	0.0	25.778511033202722	0.0	0.0	0.0	0.0	0.0	0.0	0.0	0.0	0.0	0.0	0.0	0.0	0.0	0.0	0.0	0.0	0.0	0.0	0.0	0.0	0.0	0.0	0.0	0.0	0.0	0.0	0.0	0.0	0.0	0.0	0.0	0.0	0.0	0.0	0.0	0.0	0.0	0.0	0.0	0.0	0.0	0.0	48.685491723466406
3L_38097	0.0	0.0	0.0	0.0	0.0	0.0	0.0	0.0	0.0	0.0	0.0	0.0	0.0	0.0	0.0	0.0	0.0	0.0	0.0	0.0	0.0	0.0	0.0	0.0	0.0	0.0	0.0	0.0	0.0	0.0	0.0	0.0	0.0	0.0	0.0	0.0	0.0	0.0	0.0	0.0	0.0	0.0	0.0	0.0	0.0	0.0	0.0	21.019442984760904	0.0
3L_38098	4.218499724321044	0.0	0.0	0.0	0.0	0.0	0.0	10.687266015669671	0.0	0.0	0.0	0.0	0.0	0.0	5.810632644250408	0.0	0.0	0.0	0.0	0.0	0.0	0.0	0.0	0.0	0.0	0.0	0.0	0.0	0.0	5.8061422017123485	0.0	0.0	0.0	0.0	0.0	0.0	0.0	0.0	0.0	0.0	0.0	0.0	5.9533660927224865	0.0	0.0	0.0	0.0	0.0	0.0
3L_38099	0.0	0.0	0.0	33.48647816011894	0.0	0.0	0.0	0.0	0.0	0.0	0.0	0.0	0.0	0.0	0.0	0.0	0.0	0.0	0.0	0.0	0.0	0.0	0.0	0.0	0.0	0.0	0.0	0.0	0.0	0.0	0.0	0.0	0.0	0.0	0.0	0.0	0.0	0.0	0.0	0.0	0.0	0.0	0.0	0.0	0.0	0.0	0.0	0.0	0.0
3L_38100	0.0	0.0	0.0	0.0	0.0	0.0	0.0	0.0	0.0	0.0	0.0	0.0	0.0	0.0	0.0	0.0	0.0	0.0	0.0	0.0	0.0	0.0	0.0	0.0	0.0	0.0	0.0	0.0	0.0	29.49608881862265	0.0	0.0	0.0	0.0	0.0	0.0	0.0	0.0	0.0	0.0	0.0	0.0	0.0	0.0	0.0	0.0	0.0	0.0	0.0
[truncated: 452 more columns]
